# Supplementary material for: Nuclear genome of Bulinus truncatus, an intermediate host of the carcinogenic human blood fluke Schistosoma haematobium
Source: Nat Commun. 2022 Feb 21;13:977. doi: 10.1038/s41467-022-28634-9 (PMC8861042; doi:10.1038/s41467-022-28634-9)
Supplement: Supplementary file 6 — Supplementary Data 3 [file 41467_2022_28634_MOESM6_ESM.zip › Supplementary_Data_3/btru_002414-t1.mature.pep.pdb]

ATOM      1  N   CYS A   1     -29.729  23.650 -23.886  1.00 40.09           N  
ATOM      2  H   CYS A   1     -30.117  24.417 -23.356  1.00 40.09           H  
ATOM      3  H2  CYS A   1     -30.204  23.563 -24.773  1.00 40.09           H  
ATOM      4  H3  CYS A   1     -28.749  23.830 -24.051  1.00 40.09           H  
ATOM      5  CA  CYS A   1     -29.854  22.385 -23.140  1.00 40.09           C  
ATOM      6  HA  CYS A   1     -30.899  22.222 -22.875  1.00 40.09           H  
ATOM      7  C   CYS A   1     -29.061  22.524 -21.854  1.00 40.09           C  
ATOM      8  CB  CYS A   1     -29.399  21.201 -24.004  1.00 40.09           C  
ATOM      9  HB2 CYS A   1     -29.496  20.276 -23.435  1.00 40.09           H  
ATOM     10  HB3 CYS A   1     -28.358  21.310 -24.306  1.00 40.09           H  
ATOM     11  O   CYS A   1     -27.853  22.694 -21.922  1.00 40.09           O  
ATOM     12  SG  CYS A   1     -30.491  21.149 -25.452  1.00 40.09           S  
ATOM     13  HG  CYS A   1     -30.124  19.950 -25.913  1.00 40.09           H  
ATOM     14  N   SER A   2     -29.777  22.612 -20.735  1.00 33.98           N  
ATOM     15  H   SER A   2     -30.753  22.352 -20.764  1.00 33.98           H  
ATOM     16  CA  SER A   2     -29.255  22.786 -19.379  1.00 33.98           C  
ATOM     17  HA  SER A   2     -28.410  23.475 -19.377  1.00 33.98           H  
ATOM     18  C   SER A   2     -28.810  21.426 -18.844  1.00 33.98           C  
ATOM     19  CB  SER A   2     -30.393  23.364 -18.521  1.00 33.98           C  
ATOM     20  HB2 SER A   2     -30.625  24.376 -18.854  1.00 33.98           H  
ATOM     21  HB3 SER A   2     -31.281  22.746 -18.655  1.00 33.98           H  
ATOM     22  O   SER A   2     -29.569  20.468 -18.967  1.00 33.98           O  
ATOM     23  OG  SER A   2     -30.096  23.385 -17.147  1.00 33.98           O  
ATOM     24  HG  SER A   2     -29.499  24.100 -16.915  1.00 33.98           H  
ATOM     25  N   THR A   3     -27.599  21.346 -18.297  1.00 45.84           N  
ATOM     26  H   THR A   3     -26.997  22.157 -18.312  1.00 45.84           H  
ATOM     27  CA  THR A   3     -27.169  20.242 -17.433  1.00 45.84           C  
ATOM     28  HA  THR A   3     -28.042  19.806 -16.946  1.00 45.84           H  
ATOM     29  C   THR A   3     -26.270  20.807 -16.340  1.00 45.84           C  
ATOM     30  CB  THR A   3     -26.455  19.097 -18.174  1.00 45.84           C  
ATOM     31  HB  THR A   3     -26.020  18.430 -17.430  1.00 45.84           H  
ATOM     32  O   THR A   3     -25.078  21.017 -16.555  1.00 45.84           O  
ATOM     33  CG2 THR A   3     -27.394  18.268 -19.049  1.00 45.84           C  
ATOM     34 HG21 THR A   3     -26.858  17.394 -19.419  1.00 45.84           H  
ATOM     35 HG22 THR A   3     -27.736  18.862 -19.897  1.00 45.84           H  
ATOM     36 HG23 THR A   3     -28.250  17.940 -18.459  1.00 45.84           H  
ATOM     37  OG1 THR A   3     -25.421  19.594 -18.994  1.00 45.84           O  
ATOM     38  HG1 THR A   3     -24.869  20.112 -18.404  1.00 45.84           H  
ATOM     39  N   ASP A   4     -26.917  21.079 -15.212  1.00 45.55           N  
ATOM     40  H   ASP A   4     -27.924  21.021 -15.269  1.00 45.55           H  
ATOM     41  CA  ASP A   4     -26.483  20.781 -13.848  1.00 45.55           C  
ATOM     42  HA  ASP A   4     -27.192  21.293 -13.197  1.00 45.55           H  
ATOM     43  C   ASP A   4     -25.101  21.265 -13.394  1.00 45.55           C  
ATOM     44  CB  ASP A   4     -26.713  19.284 -13.580  1.00 45.55           C  
ATOM     45  HB2 ASP A   4     -26.499  19.074 -12.532  1.00 45.55           H  
ATOM     46  HB3 ASP A   4     -26.023  18.701 -14.191  1.00 45.55           H  
ATOM     47  O   ASP A   4     -24.092  20.558 -13.485  1.00 45.55           O  
ATOM     48  CG  ASP A   4     -28.153  18.849 -13.884  1.00 45.55           C  
ATOM     49  OD1 ASP A   4     -29.064  19.697 -13.758  1.00 45.55           O  
ATOM     50  OD2 ASP A   4     -28.313  17.684 -14.310  1.00 45.55           O  
ATOM     51  N   ASP A   5     -25.120  22.429 -12.743  1.00 43.69           N  
ATOM     52  H   ASP A   5     -25.967  22.978 -12.784  1.00 43.69           H  
ATOM     53  CA  ASP A   5     -24.186  22.803 -11.685  1.00 43.69           C  
ATOM     54  HA  ASP A   5     -23.176  22.866 -12.090  1.00 43.69           H  
ATOM     55  C   ASP A   5     -24.227  21.733 -10.576  1.00 43.69           C  
ATOM     56  CB  ASP A   5     -24.581  24.183 -11.120  1.00 43.69           C  
ATOM     57  HB2 ASP A   5     -23.953  24.398 -10.256  1.00 43.69           H  
ATOM     58  HB3 ASP A   5     -25.617  24.151 -10.782  1.00 43.69           H  
ATOM     59  O   ASP A   5     -25.071  21.759  -9.680  1.00 43.69           O  
ATOM     60  CG  ASP A   5     -24.410  25.323 -12.127  1.00 43.69           C  
ATOM     61  OD1 ASP A   5     -23.316  25.402 -12.730  1.00 43.69           O  
ATOM     62  OD2 ASP A   5     -25.370  26.111 -12.285  1.00 43.69           O  
ATOM     63  N   LYS A   6     -23.337  20.736 -10.643  1.00 52.96           N  
ATOM     64  H   LYS A   6     -22.744  20.700 -11.460  1.00 52.96           H  
ATOM     65  CA  LYS A   6     -23.136  19.794  -9.535  1.00 52.96           C  
ATOM     66  HA  LYS A   6     -24.111  19.528  -9.128  1.00 52.96           H  
ATOM     67  C   LYS A   6     -22.371  20.505  -8.423  1.00 52.96           C  
ATOM     68  CB  LYS A   6     -22.430  18.506  -9.989  1.00 52.96           C  
ATOM     69  HB2 LYS A   6     -21.526  18.754 -10.544  1.00 52.96           H  
ATOM     70  HB3 LYS A   6     -22.150  17.943  -9.099  1.00 52.96           H  
ATOM     71  O   LYS A   6     -21.217  20.881  -8.624  1.00 52.96           O  
ATOM     72  CG  LYS A   6     -23.362  17.642 -10.850  1.00 52.96           C  
ATOM     73  HG2 LYS A   6     -23.517  18.133 -11.811  1.00 52.96           H  
ATOM     74  HG3 LYS A   6     -24.327  17.556 -10.350  1.00 52.96           H  
ATOM     75  CD  LYS A   6     -22.805  16.231 -11.076  1.00 52.96           C  
ATOM     76  HD2 LYS A   6     -22.659  15.746 -10.111  1.00 52.96           H  
ATOM     77  HD3 LYS A   6     -21.858  16.296 -11.613  1.00 52.96           H  
ATOM     78  CE  LYS A   6     -23.837  15.458 -11.904  1.00 52.96           C  
ATOM     79  HE2 LYS A   6     -23.960  15.967 -12.860  1.00 52.96           H  
ATOM     80  HE3 LYS A   6     -24.798  15.519 -11.393  1.00 52.96           H  
ATOM     81  NZ  LYS A   6     -23.465  14.039 -12.114  1.00 52.96           N  
ATOM     82  HZ1 LYS A   6     -23.406  13.560 -11.227  1.00 52.96           H  
ATOM     83  HZ2 LYS A   6     -24.189  13.593 -12.659  1.00 52.96           H  
ATOM     84  HZ3 LYS A   6     -22.595  13.972 -12.623  1.00 52.96           H  
ATOM     85  N   GLU A   7     -23.017  20.650  -7.266  1.00 46.52           N  
ATOM     86  H   GLU A   7     -23.997  20.407  -7.238  1.00 46.52           H  
ATOM     87  CA  GLU A   7     -22.405  21.092  -6.011  1.00 46.52           C  
ATOM     88  HA  GLU A   7     -22.244  22.169  -6.050  1.00 46.52           H  
ATOM     89  C   GLU A   7     -21.049  20.401  -5.806  1.00 46.52           C  
ATOM     90  CB  GLU A   7     -23.332  20.774  -4.821  1.00 46.52           C  
ATOM     91  HB2 GLU A   7     -22.747  20.817  -3.903  1.00 46.52           H  
ATOM     92  HB3 GLU A   7     -23.717  19.761  -4.934  1.00 46.52           H  
ATOM     93  O   GLU A   7     -20.953  19.173  -5.735  1.00 46.52           O  
ATOM     94  CG  GLU A   7     -24.493  21.772  -4.680  1.00 46.52           C  
ATOM     95  HG2 GLU A   7     -25.055  21.790  -5.613  1.00 46.52           H  
ATOM     96  HG3 GLU A   7     -24.074  22.766  -4.521  1.00 46.52           H  
ATOM     97  CD  GLU A   7     -25.452  21.416  -3.529  1.00 46.52           C  
ATOM     98  OE1 GLU A   7     -25.897  22.356  -2.830  1.00 46.52           O  
ATOM     99  OE2 GLU A   7     -25.752  20.212  -3.367  1.00 46.52           O  
ATOM    100  N   VAL A   8     -19.983  21.200  -5.738  1.00 52.20           N  
ATOM    101  H   VAL A   8     -20.118  22.194  -5.854  1.00 52.20           H  
ATOM    102  CA  VAL A   8     -18.677  20.726  -5.284  1.00 52.20           C  
ATOM    103  HA  VAL A   8     -18.454  19.771  -5.760  1.00 52.20           H  
ATOM    104  C   VAL A   8     -18.800  20.506  -3.784  1.00 52.20           C  
ATOM    105  CB  VAL A   8     -17.546  21.712  -5.633  1.00 52.20           C  
ATOM    106  HB  VAL A   8     -17.759  22.684  -5.187  1.00 52.20           H  
ATOM    107  O   VAL A   8     -18.875  21.458  -3.006  1.00 52.20           O  
ATOM    108  CG1 VAL A   8     -16.188  21.219  -5.115  1.00 52.20           C  
ATOM    109 HG11 VAL A   8     -15.963  20.232  -5.520  1.00 52.20           H  
ATOM    110 HG12 VAL A   8     -15.402  21.915  -5.407  1.00 52.20           H  
ATOM    111 HG13 VAL A   8     -16.200  21.154  -4.027  1.00 52.20           H  
ATOM    112  CG2 VAL A   8     -17.430  21.893  -7.153  1.00 52.20           C  
ATOM    113 HG21 VAL A   8     -17.222  20.933  -7.627  1.00 52.20           H  
ATOM    114 HG22 VAL A   8     -16.626  22.592  -7.382  1.00 52.20           H  
ATOM    115 HG23 VAL A   8     -18.360  22.292  -7.558  1.00 52.20           H  
ATOM    116  N   GLU A   9     -18.863  19.243  -3.381  1.00 58.22           N  
ATOM    117  H   GLU A   9     -18.916  18.513  -4.077  1.00 58.22           H  
ATOM    118  CA  GLU A   9     -18.870  18.855  -1.978  1.00 58.22           C  
ATOM    119  HA  GLU A   9     -19.713  19.354  -1.500  1.00 58.22           H  
ATOM    120  C   GLU A   9     -17.562  19.353  -1.338  1.00 58.22           C  
ATOM    121  CB  GLU A   9     -19.088  17.333  -1.891  1.00 58.22           C  
ATOM    122  HB2 GLU A   9     -19.571  17.000  -2.810  1.00 58.22           H  
ATOM    123  HB3 GLU A   9     -18.131  16.817  -1.816  1.00 58.22           H  
ATOM    124  O   GLU A   9     -16.463  18.978  -1.749  1.00 58.22           O  
ATOM    125  CG  GLU A   9     -20.004  16.929  -0.726  1.00 58.22           C  
ATOM    126  HG2 GLU A   9     -20.917  17.521  -0.782  1.00 58.22           H  
ATOM    127  HG3 GLU A   9     -19.503  17.169   0.212  1.00 58.22           H  
ATOM    128  CD  GLU A   9     -20.377  15.435  -0.750  1.00 58.22           C  
ATOM    129  OE1 GLU A   9     -21.186  15.029   0.116  1.00 58.22           O  
ATOM    130  OE2 GLU A   9     -19.831  14.692  -1.595  1.00 58.22           O  
ATOM    131  N   SER A  10     -17.664  20.290  -0.392  1.00 58.26           N  
ATOM    132  H   SER A  10     -18.587  20.641  -0.177  1.00 58.26           H  
ATOM    133  CA  SER A  10     -16.482  20.924   0.204  1.00 58.26           C  
ATOM    134  HA  SER A  10     -15.822  21.204  -0.617  1.00 58.26           H  
ATOM    135  C   SER A  10     -15.708  19.949   1.094  1.00 58.26           C  
ATOM    136  CB  SER A  10     -16.842  22.219   0.943  1.00 58.26           C  
ATOM    137  HB2 SER A  10     -15.928  22.678   1.318  1.00 58.26           H  
ATOM    138  HB3 SER A  10     -17.306  22.906   0.235  1.00 58.26           H  
ATOM    139  O   SER A  10     -16.295  19.171   1.848  1.00 58.26           O  
ATOM    140  OG  SER A  10     -17.723  22.005   2.029  1.00 58.26           O  
ATOM    141  HG  SER A  10     -18.416  21.405   1.745  1.00 58.26           H  
ATOM    142  N   GLU A  11     -14.375  19.998   1.029  1.00 60.93           N  
ATOM    143  H   GLU A  11     -13.938  20.602   0.347  1.00 60.93           H  
ATOM    144  CA  GLU A  11     -13.517  19.151   1.857  1.00 60.93           C  
ATOM    145  HA  GLU A  11     -13.735  18.109   1.627  1.00 60.93           H  
ATOM    146  C   GLU A  11     -13.762  19.390   3.352  1.00 60.93           C  
ATOM    147  CB  GLU A  11     -12.032  19.411   1.578  1.00 60.93           C  
ATOM    148  HB2 GLU A  11     -11.447  18.835   2.295  1.00 60.93           H  
ATOM    149  HB3 GLU A  11     -11.826  20.470   1.734  1.00 60.93           H  
ATOM    150  O   GLU A  11     -13.678  20.511   3.864  1.00 60.93           O  
ATOM    151  CG  GLU A  11     -11.594  19.007   0.171  1.00 60.93           C  
ATOM    152  HG2 GLU A  11     -12.137  19.622  -0.547  1.00 60.93           H  
ATOM    153  HG3 GLU A  11     -11.857  17.963   0.005  1.00 60.93           H  
ATOM    154  CD  GLU A  11     -10.084  19.198  -0.030  1.00 60.93           C  
ATOM    155  OE1 GLU A  11      -9.551  18.559  -0.961  1.00 60.93           O  
ATOM    156  OE2 GLU A  11      -9.447  19.933   0.756  1.00 60.93           O  
ATOM    157  N   SER A  12     -13.980  18.308   4.098  1.00 62.55           N  
ATOM    158  H   SER A  12     -14.117  17.421   3.636  1.00 62.55           H  
ATOM    159  CA  SER A  12     -13.974  18.365   5.556  1.00 62.55           C  
ATOM    160  HA  SER A  12     -14.637  19.172   5.871  1.00 62.55           H  
ATOM    161  C   SER A  12     -12.558  18.651   6.070  1.00 62.55           C  
ATOM    162  CB  SER A  12     -14.512  17.055   6.139  1.00 62.55           C  
ATOM    163  HB2 SER A  12     -15.526  16.884   5.779  1.00 62.55           H  
ATOM    164  HB3 SER A  12     -14.534  17.130   7.226  1.00 62.55           H  
ATOM    165  O   SER A  12     -11.633  17.878   5.800  1.00 62.55           O  
ATOM    166  OG  SER A  12     -13.688  15.963   5.763  1.00 62.55           O  
ATOM    167  HG  SER A  12     -12.815  16.319   5.581  1.00 62.55           H  
ATOM    168  N   LYS A  13     -12.380  19.706   6.875  1.00 71.08           N  
ATOM    169  H   LYS A  13     -13.159  20.337   7.003  1.00 71.08           H  
ATOM    170  CA  LYS A  13     -11.125  19.930   7.613  1.00 71.08           C  
ATOM    171  HA  LYS A  13     -10.314  20.002   6.889  1.00 71.08           H  
ATOM    172  C   LYS A  13     -10.841  18.732   8.520  1.00 71.08           C  
ATOM    173  CB  LYS A  13     -11.177  21.221   8.447  1.00 71.08           C  
ATOM    174  HB2 LYS A  13     -12.075  21.218   9.065  1.00 71.08           H  
ATOM    175  HB3 LYS A  13     -10.310  21.241   9.107  1.00 71.08           H  
ATOM    176  O   LYS A  13     -11.709  18.311   9.285  1.00 71.08           O  
ATOM    177  CG  LYS A  13     -11.151  22.483   7.574  1.00 71.08           C  
ATOM    178  HG2 LYS A  13     -12.038  22.503   6.942  1.00 71.08           H  
ATOM    179  HG3 LYS A  13     -10.267  22.458   6.936  1.00 71.08           H  
ATOM    180  CD  LYS A  13     -11.114  23.753   8.436  1.00 71.08           C  
ATOM    181  HD2 LYS A  13     -10.217  23.743   9.055  1.00 71.08           H  
ATOM    182  HD3 LYS A  13     -11.996  23.776   9.076  1.00 71.08           H  
ATOM    183  CE  LYS A  13     -11.102  24.983   7.521  1.00 71.08           C  
ATOM    184  HE2 LYS A  13     -11.983  24.942   6.879  1.00 71.08           H  
ATOM    185  HE3 LYS A  13     -10.228  24.926   6.873  1.00 71.08           H  
ATOM    186  NZ  LYS A  13     -11.091  26.255   8.287  1.00 71.08           N  
ATOM    187  HZ1 LYS A  13     -11.915  26.325   8.868  1.00 71.08           H  
ATOM    188  HZ2 LYS A  13     -11.091  27.038   7.650  1.00 71.08           H  
ATOM    189  HZ3 LYS A  13     -10.267  26.315   8.867  1.00 71.08           H  
ATOM    190  N   CYS A  14      -9.615  18.216   8.474  1.00 73.41           N  
ATOM    191  H   CYS A  14      -8.960  18.560   7.787  1.00 73.41           H  
ATOM    192  CA  CYS A  14      -9.181  17.203   9.428  1.00 73.41           C  
ATOM    193  HA  CYS A  14      -9.811  16.320   9.318  1.00 73.41           H  
ATOM    194  C   CYS A  14      -9.304  17.718  10.867  1.00 73.41           C  
ATOM    195  CB  CYS A  14      -7.715  16.820   9.192  1.00 73.41           C  
ATOM    196  HB2 CYS A  14      -7.433  16.142   9.996  1.00 73.41           H  
ATOM    197  HB3 CYS A  14      -7.098  17.713   9.294  1.00 73.41           H  
ATOM    198  O   CYS A  14      -8.892  18.838  11.172  1.00 73.41           O  
ATOM    199  SG  CYS A  14      -7.264  15.993   7.654  1.00 73.41           S  
ATOM    200  N   SER A  15      -9.758  16.860  11.781  1.00 78.80           N  
ATOM    201  H   SER A  15     -10.104  15.961  11.476  1.00 78.80           H  
ATOM    202  CA  SER A  15      -9.402  17.013  13.193  1.00 78.80           C  
ATOM    203  HA  SER A  15      -9.641  18.027  13.513  1.00 78.80           H  
ATOM    204  C   SER A  15      -7.897  16.788  13.383  1.00 78.80           C  
ATOM    205  CB  SER A  15     -10.199  16.029  14.055  1.00 78.80           C  
ATOM    206  HB2 SER A  15     -11.263  16.229  13.934  1.00 78.80           H  
ATOM    207  HB3 SER A  15      -9.937  16.177  15.103  1.00 78.80           H  
ATOM    208  O   SER A  15      -7.259  16.153  12.544  1.00 78.80           O  
ATOM    209  OG  SER A  15      -9.933  14.685  13.694  1.00 78.80           O  
ATOM    210  HG  SER A  15      -8.985  14.576  13.584  1.00 78.80           H  
ATOM    211  N   THR A  16      -7.334  17.224  14.510  1.00 88.59           N  
ATOM    212  H   THR A  16      -7.856  17.820  15.137  1.00 88.59           H  
ATOM    213  CA  THR A  16      -5.946  16.916  14.890  1.00 88.59           C  
ATOM    214  HA  THR A  16      -5.289  17.494  14.241  1.00 88.59           H  
ATOM    215  C   THR A  16      -5.653  15.414  14.742  1.00 88.59           C  
ATOM    216  CB  THR A  16      -5.690  17.339  16.344  1.00 88.59           C  
ATOM    217  HB  THR A  16      -6.272  16.706  17.014  1.00 88.59           H  
ATOM    218  O   THR A  16      -6.470  14.604  15.203  1.00 88.59           O  
ATOM    219  CG2 THR A  16      -4.220  17.278  16.753  1.00 88.59           C  
ATOM    220 HG21 THR A  16      -4.114  17.597  17.790  1.00 88.59           H  
ATOM    221 HG22 THR A  16      -3.848  16.257  16.673  1.00 88.59           H  
ATOM    222 HG23 THR A  16      -3.626  17.933  16.116  1.00 88.59           H  
ATOM    223  OG1 THR A  16      -6.107  18.674  16.507  1.00 88.59           O  
ATOM    224  HG1 THR A  16      -5.723  19.009  17.321  1.00 88.59           H  
ATOM    225  N   PRO A  17      -4.526  15.020  14.111  1.00 92.73           N  
ATOM    226  CA  PRO A  17      -4.185  13.614  13.954  1.00 92.73           C  
ATOM    227  HA  PRO A  17      -4.973  13.114  13.391  1.00 92.73           H  
ATOM    228  C   PRO A  17      -4.024  12.944  15.317  1.00 92.73           C  
ATOM    229  CB  PRO A  17      -2.885  13.563  13.151  1.00 92.73           C  
ATOM    230  HB2 PRO A  17      -2.237  12.755  13.493  1.00 92.73           H  
ATOM    231  HB3 PRO A  17      -3.108  13.435  12.092  1.00 92.73           H  
ATOM    232  O   PRO A  17      -3.421  13.498  16.239  1.00 92.73           O  
ATOM    233  CG  PRO A  17      -2.257  14.933  13.394  1.00 92.73           C  
ATOM    234  HG2 PRO A  17      -1.692  14.915  14.326  1.00 92.73           H  
ATOM    235  HG3 PRO A  17      -1.621  15.240  12.564  1.00 92.73           H  
ATOM    236  CD  PRO A  17      -3.469  15.852  13.550  1.00 92.73           C  
ATOM    237  HD2 PRO A  17      -3.784  16.220  12.574  1.00 92.73           H  
ATOM    238  HD3 PRO A  17      -3.214  16.687  14.202  1.00 92.73           H  
ATOM    239  N   LYS A  18      -4.557  11.732  15.445  1.00 94.56           N  
ATOM    240  H   LYS A  18      -5.015  11.335  14.637  1.00 94.56           H  
ATOM    241  CA  LYS A  18      -4.460  10.931  16.665  1.00 94.56           C  
ATOM    242  HA  LYS A  18      -4.318  11.603  17.511  1.00 94.56           H  
ATOM    243  C   LYS A  18      -3.240  10.019  16.588  1.00 94.56           C  
ATOM    244  CB  LYS A  18      -5.758  10.145  16.890  1.00 94.56           C  
ATOM    245  HB2 LYS A  18      -5.923   9.474  16.047  1.00 94.56           H  
ATOM    246  HB3 LYS A  18      -5.649   9.546  17.795  1.00 94.56           H  
ATOM    247  O   LYS A  18      -3.060   9.306  15.605  1.00 94.56           O  
ATOM    248  CG  LYS A  18      -6.971  11.075  17.043  1.00 94.56           C  
ATOM    249  HG2 LYS A  18      -7.154  11.585  16.098  1.00 94.56           H  
ATOM    250  HG3 LYS A  18      -6.768  11.819  17.813  1.00 94.56           H  
ATOM    251  CD  LYS A  18      -8.218  10.276  17.430  1.00 94.56           C  
ATOM    252  HD2 LYS A  18      -8.336   9.446  16.733  1.00 94.56           H  
ATOM    253  HD3 LYS A  18      -8.095   9.877  18.437  1.00 94.56           H  
ATOM    254  CE  LYS A  18      -9.445  11.189  17.370  1.00 94.56           C  
ATOM    255  HE2 LYS A  18      -9.348  11.959  18.135  1.00 94.56           H  
ATOM    256  HE3 LYS A  18      -9.452  11.687  16.400  1.00 94.56           H  
ATOM    257  NZ  LYS A  18     -10.701  10.423  17.549  1.00 94.56           N  
ATOM    258  HZ1 LYS A  18     -11.495  11.044  17.472  1.00 94.56           H  
ATOM    259  HZ2 LYS A  18     -10.784   9.731  16.818  1.00 94.56           H  
ATOM    260  HZ3 LYS A  18     -10.715   9.962  18.447  1.00 94.56           H  
ATOM    261  N   ASN A  19      -2.442  10.002  17.652  1.00 95.81           N  
ATOM    262  H   ASN A  19      -2.640  10.644  18.406  1.00 95.81           H  
ATOM    263  CA  ASN A  19      -1.310   9.086  17.804  1.00 95.81           C  
ATOM    264  HA  ASN A  19      -0.824   8.944  16.839  1.00 95.81           H  
ATOM    265  C   ASN A  19      -1.812   7.709  18.276  1.00 95.81           C  
ATOM    266  CB  ASN A  19      -0.286   9.708  18.770  1.00 95.81           C  
ATOM    267  HB2 ASN A  19      -0.759   9.884  19.736  1.00 95.81           H  
ATOM    268  HB3 ASN A  19       0.530   9.000  18.921  1.00 95.81           H  
ATOM    269  O   ASN A  19      -1.712   7.380  19.457  1.00 95.81           O  
ATOM    270  CG  ASN A  19       0.320  10.999  18.254  1.00 95.81           C  
ATOM    271  ND2 ASN A  19       0.440  12.004  19.089  1.00 95.81           N  
ATOM    272 HD21 ASN A  19       0.834  12.852  18.706  1.00 95.81           H  
ATOM    273 HD22 ASN A  19       0.138  11.926  20.049  1.00 95.81           H  
ATOM    274  OD1 ASN A  19       0.705  11.130  17.107  1.00 95.81           O  
ATOM    275  N   ILE A  20      -2.434   6.953  17.372  1.00 94.10           N  
ATOM    276  H   ILE A  20      -2.422   7.264  16.411  1.00 94.10           H  
ATOM    277  CA  ILE A  20      -3.021   5.628  17.623  1.00 94.10           C  
ATOM    278  HA  ILE A  20      -2.576   5.205  18.523  1.00 94.10           H  
ATOM    279  C   ILE A  20      -2.679   4.678  16.473  1.00 94.10           C  
ATOM    280  CB  ILE A  20      -4.555   5.711  17.827  1.00 94.10           C  
ATOM    281  HB  ILE A  20      -4.915   4.697  18.004  1.00 94.10           H  
ATOM    282  O   ILE A  20      -2.302   5.126  15.398  1.00 94.10           O  
ATOM    283  CG1 ILE A  20      -5.283   6.253  16.575  1.00 94.10           C  
ATOM    284 HG12 ILE A  20      -4.940   7.264  16.356  1.00 94.10           H  
ATOM    285 HG13 ILE A  20      -5.036   5.623  15.720  1.00 94.10           H  
ATOM    286  CG2 ILE A  20      -4.891   6.526  19.090  1.00 94.10           C  
ATOM    287 HG21 ILE A  20      -5.942   6.407  19.352  1.00 94.10           H  
ATOM    288 HG22 ILE A  20      -4.669   7.580  18.928  1.00 94.10           H  
ATOM    289 HG23 ILE A  20      -4.289   6.168  19.926  1.00 94.10           H  
ATOM    290  CD1 ILE A  20      -6.810   6.266  16.698  1.00 94.10           C  
ATOM    291 HD11 ILE A  20      -7.158   5.279  17.001  1.00 94.10           H  
ATOM    292 HD12 ILE A  20      -7.245   6.518  15.731  1.00 94.10           H  
ATOM    293 HD13 ILE A  20      -7.127   7.010  17.429  1.00 94.10           H  
ATOM    294  N   GLU A  21      -2.869   3.376  16.670  1.00 93.64           N  
ATOM    295  H   GLU A  21      -3.171   3.046  17.575  1.00 93.64           H  
ATOM    296  CA  GLU A  21      -2.751   2.397  15.586  1.00 93.64           C  
ATOM    297  HA  GLU A  21      -2.113   2.807  14.803  1.00 93.64           H  
ATOM    298  C   GLU A  21      -4.111   2.122  14.937  1.00 93.64           C  
ATOM    299  CB  GLU A  21      -2.083   1.106  16.086  1.00 93.64           C  
ATOM    300  HB2 GLU A  21      -2.092   0.371  15.281  1.00 93.64           H  
ATOM    301  HB3 GLU A  21      -2.664   0.699  16.914  1.00 93.64           H  
ATOM    302  O   GLU A  21      -5.123   1.946  15.628  1.00 93.64           O  
ATOM    303  CG  GLU A  21      -0.628   1.317  16.551  1.00 93.64           C  
ATOM    304  HG2 GLU A  21      -0.215   0.348  16.832  1.00 93.64           H  
ATOM    305  HG3 GLU A  21      -0.635   1.940  17.446  1.00 93.64           H  
ATOM    306  CD  GLU A  21       0.276   1.959  15.479  1.00 93.64           C  
ATOM    307  OE1 GLU A  21       1.177   2.748  15.845  1.00 93.64           O  
ATOM    308  OE2 GLU A  21       0.039   1.713  14.275  1.00 93.64           O  
ATOM    309  N   CYS A  22      -4.128   2.063  13.605  1.00 96.08           N  
ATOM    310  H   CYS A  22      -3.254   2.155  13.108  1.00 96.08           H  
ATOM    311  CA  CYS A  22      -5.298   1.640  12.845  1.00 96.08           C  
ATOM    312  HA  CYS A  22      -6.189   2.067  13.305  1.00 96.08           H  
ATOM    313  C   CYS A  22      -5.397   0.115  12.893  1.00 96.08           C  
ATOM    314  CB  CYS A  22      -5.203   2.159  11.412  1.00 96.08           C  
ATOM    315  HB2 CYS A  22      -4.987   3.227  11.446  1.00 96.08           H  
ATOM    316  HB3 CYS A  22      -4.388   1.652  10.897  1.00 96.08           H  
ATOM    317  O   CYS A  22      -4.534  -0.588  12.376  1.00 96.08           O  
ATOM    318  SG  CYS A  22      -6.720   1.927  10.460  1.00 96.08           S  
ATOM    319  N   ARG A  23      -6.414  -0.397  13.586  1.00 94.73           N  
ATOM    320  H   ARG A  23      -7.107   0.238  13.956  1.00 94.73           H  
ATOM    321  CA  ARG A  23      -6.600  -1.831  13.825  1.00 94.73           C  
ATOM    322  HA  ARG A  23      -6.146  -2.374  12.997  1.00 94.73           H  
ATOM    323  C   ARG A  23      -8.076  -2.190  13.844  1.00 94.73           C  
ATOM    324  CB  ARG A  23      -5.895  -2.248  15.129  1.00 94.73           C  
ATOM    325  HB2 ARG A  23      -4.841  -1.980  15.053  1.00 94.73           H  
ATOM    326  HB3 ARG A  23      -5.958  -3.331  15.227  1.00 94.73           H  
ATOM    327  O   ARG A  23      -8.907  -1.355  14.214  1.00 94.73           O  
ATOM    328  CG  ARG A  23      -6.490  -1.597  16.391  1.00 94.73           C  
ATOM    329  HG2 ARG A  23      -7.527  -1.910  16.513  1.00 94.73           H  
ATOM    330  HG3 ARG A  23      -6.455  -0.512  16.299  1.00 94.73           H  
ATOM    331  CD  ARG A  23      -5.697  -2.022  17.629  1.00 94.73           C  
ATOM    332  HD2 ARG A  23      -5.692  -3.111  17.681  1.00 94.73           H  
ATOM    333  HD3 ARG A  23      -4.666  -1.689  17.511  1.00 94.73           H  
ATOM    334  NE  ARG A  23      -6.256  -1.423  18.860  1.00 94.73           N  
ATOM    335  HE  ARG A  23      -6.265  -0.414  18.883  1.00 94.73           H  
ATOM    336  NH1 ARG A  23      -6.743  -3.363  20.004  1.00 94.73           N  
ATOM    337 HH11 ARG A  23      -7.075  -3.841  20.830  1.00 94.73           H  
ATOM    338 HH12 ARG A  23      -6.470  -3.898  19.193  1.00 94.73           H  
ATOM    339  NH2 ARG A  23      -7.101  -1.389  20.974  1.00 94.73           N  
ATOM    340 HH21 ARG A  23      -7.392  -1.888  21.803  1.00 94.73           H  
ATOM    341 HH22 ARG A  23      -7.031  -0.382  20.978  1.00 94.73           H  
ATOM    342  CZ  ARG A  23      -6.697  -2.061  19.931  1.00 94.73           C  
ATOM    343  N   ARG A  24      -8.383  -3.445  13.514  1.00 94.75           N  
ATOM    344  H   ARG A  24      -7.645  -4.043  13.170  1.00 94.75           H  
ATOM    345  CA  ARG A  24      -9.741  -3.996  13.613  1.00 94.75           C  
ATOM    346  HA  ARG A  24     -10.385  -3.463  12.914  1.00 94.75           H  
ATOM    347  C   ARG A  24     -10.317  -3.768  15.013  1.00 94.75           C  
ATOM    348  CB  ARG A  24      -9.751  -5.483  13.218  1.00 94.75           C  
ATOM    349  HB2 ARG A  24      -8.958  -6.014  13.745  1.00 94.75           H  
ATOM    350  HB3 ARG A  24     -10.708  -5.913  13.515  1.00 94.75           H  
ATOM    351  O   ARG A  24      -9.617  -3.905  16.021  1.00 94.75           O  
ATOM    352  CG  ARG A  24      -9.596  -5.681  11.698  1.00 94.75           C  
ATOM    353  HG2 ARG A  24      -8.648  -5.266  11.355  1.00 94.75           H  
ATOM    354  HG3 ARG A  24     -10.416  -5.170  11.193  1.00 94.75           H  
ATOM    355  CD  ARG A  24      -9.681  -7.159  11.309  1.00 94.75           C  
ATOM    356  HD2 ARG A  24      -8.832  -7.686  11.743  1.00 94.75           H  
ATOM    357  HD3 ARG A  24     -10.604  -7.573  11.715  1.00 94.75           H  
ATOM    358  NE  ARG A  24      -9.684  -7.349   9.845  1.00 94.75           N  
ATOM    359  HE  ARG A  24      -9.766  -6.542   9.243  1.00 94.75           H  
ATOM    360  NH1 ARG A  24      -9.638  -9.647   9.832  1.00 94.75           N  
ATOM    361 HH11 ARG A  24      -9.663 -10.485   9.268  1.00 94.75           H  
ATOM    362 HH12 ARG A  24      -9.604  -9.662  10.841  1.00 94.75           H  
ATOM    363  NH2 ARG A  24      -9.753  -8.567   7.915  1.00 94.75           N  
ATOM    364 HH21 ARG A  24      -9.732  -9.412   7.364  1.00 94.75           H  
ATOM    365 HH22 ARG A  24      -9.592  -7.754   7.338  1.00 94.75           H  
ATOM    366  CZ  ARG A  24      -9.691  -8.506   9.203  1.00 94.75           C  
ATOM    367  N   GLY A  25     -11.588  -3.375  15.072  1.00 90.70           N  
ATOM    368  H   GLY A  25     -12.101  -3.299  14.206  1.00 90.70           H  
ATOM    369  CA  GLY A  25     -12.289  -3.090  16.326  1.00 90.70           C  
ATOM    370  HA2 GLY A  25     -13.359  -3.071  16.117  1.00 90.70           H  
ATOM    371  HA3 GLY A  25     -12.095  -3.896  17.034  1.00 90.70           H  
ATOM    372  C   GLY A  25     -11.923  -1.760  17.002  1.00 90.70           C  
ATOM    373  O   GLY A  25     -12.327  -1.533  18.148  1.00 90.70           O  
ATOM    374  N   LEU A  26     -11.181  -0.863  16.337  1.00 91.87           N  
ATOM    375  H   LEU A  26     -10.833  -1.103  15.420  1.00 91.87           H  
ATOM    376  CA  LEU A  26     -10.951   0.495  16.835  1.00 91.87           C  
ATOM    377  HA  LEU A  26     -10.465   0.411  17.807  1.00 91.87           H  
ATOM    378  C   LEU A  26     -12.290   1.230  17.019  1.00 91.87           C  
ATOM    379  CB  LEU A  26     -10.001   1.249  15.883  1.00 91.87           C  
ATOM    380  HB2 LEU A  26      -9.044   0.728  15.856  1.00 91.87           H  
ATOM    381  HB3 LEU A  26     -10.426   1.222  14.880  1.00 91.87           H  
ATOM    382  O   LEU A  26     -12.963   1.603  16.062  1.00 91.87           O  
ATOM    383  CG  LEU A  26      -9.752   2.722  16.266  1.00 91.87           C  
ATOM    384  HG  LEU A  26     -10.699   3.263  16.278  1.00 91.87           H  
ATOM    385  CD1 LEU A  26      -9.088   2.863  17.640  1.00 91.87           C  
ATOM    386 HD11 LEU A  26      -8.907   3.918  17.847  1.00 91.87           H  
ATOM    387 HD12 LEU A  26      -9.742   2.472  18.420  1.00 91.87           H  
ATOM    388 HD13 LEU A  26      -8.139   2.329  17.645  1.00 91.87           H  
ATOM    389  CD2 LEU A  26      -8.843   3.391  15.239  1.00 91.87           C  
ATOM    390 HD21 LEU A  26      -8.813   4.467  15.408  1.00 91.87           H  
ATOM    391 HD22 LEU A  26      -7.834   2.983  15.300  1.00 91.87           H  
ATOM    392 HD23 LEU A  26      -9.223   3.208  14.233  1.00 91.87           H  
ATOM    393  N   LYS A  27     -12.677   1.478  18.274  1.00 90.10           N  
ATOM    394  H   LYS A  27     -12.124   1.081  19.020  1.00 90.10           H  
ATOM    395  CA  LYS A  27     -13.929   2.174  18.595  1.00 90.10           C  
ATOM    396  HA  LYS A  27     -14.706   1.782  17.939  1.00 90.10           H  
ATOM    397  C   LYS A  27     -13.804   3.673  18.312  1.00 90.10           C  
ATOM    398  CB  LYS A  27     -14.352   1.902  20.048  1.00 90.10           C  
ATOM    399  HB2 LYS A  27     -15.228   2.511  20.270  1.00 90.10           H  
ATOM    400  HB3 LYS A  27     -13.549   2.200  20.723  1.00 90.10           H  
ATOM    401  O   LYS A  27     -13.123   4.396  19.035  1.00 90.10           O  
ATOM    402  CG  LYS A  27     -14.704   0.425  20.289  1.00 90.10           C  
ATOM    403  HG2 LYS A  27     -13.814  -0.188  20.149  1.00 90.10           H  
ATOM    404  HG3 LYS A  27     -15.460   0.116  19.567  1.00 90.10           H  
ATOM    405  CD  LYS A  27     -15.248   0.202  21.708  1.00 90.10           C  
ATOM    406  HD2 LYS A  27     -14.493   0.507  22.433  1.00 90.10           H  
ATOM    407  HD3 LYS A  27     -16.145   0.805  21.848  1.00 90.10           H  
ATOM    408  CE  LYS A  27     -15.586  -1.282  21.905  1.00 90.10           C  
ATOM    409  HE2 LYS A  27     -16.299  -1.579  21.135  1.00 90.10           H  
ATOM    410  HE3 LYS A  27     -14.680  -1.867  21.748  1.00 90.10           H  
ATOM    411  NZ  LYS A  27     -16.150  -1.560  23.252  1.00 90.10           N  
ATOM    412  HZ1 LYS A  27     -16.362  -2.543  23.341  1.00 90.10           H  
ATOM    413  HZ2 LYS A  27     -15.490  -1.318  23.977  1.00 90.10           H  
ATOM    414  HZ3 LYS A  27     -17.007  -1.046  23.399  1.00 90.10           H  
ATOM    415  N   SER A  28     -14.522   4.151  17.303  1.00 91.69           N  
ATOM    416  H   SER A  28     -14.957   3.482  16.684  1.00 91.69           H  
ATOM    417  CA  SER A  28     -14.671   5.575  16.980  1.00 91.69           C  
ATOM    418  HA  SER A  28     -14.354   6.179  17.831  1.00 91.69           H  
ATOM    419  C   SER A  28     -16.130   5.908  16.666  1.00 91.69           C  
ATOM    420  CB  SER A  28     -13.775   5.923  15.792  1.00 91.69           C  
ATOM    421  HB2 SER A  28     -14.110   5.342  14.932  1.00 91.69           H  
ATOM    422  HB3 SER A  28     -12.742   5.658  16.016  1.00 91.69           H  
ATOM    423  O   SER A  28     -16.910   5.027  16.307  1.00 91.69           O  
ATOM    424  OG  SER A  28     -13.858   7.302  15.478  1.00 91.69           O  
ATOM    425  HG  SER A  28     -13.601   7.363  14.555  1.00 91.69           H  
ATOM    426  N   LYS A  29     -16.523   7.179  16.802  1.00 92.31           N  
ATOM    427  H   LYS A  29     -15.816   7.848  17.070  1.00 92.31           H  
ATOM    428  CA  LYS A  29     -17.818   7.678  16.298  1.00 92.31           C  
ATOM    429  HA  LYS A  29     -18.564   6.884  16.336  1.00 92.31           H  
ATOM    430  C   LYS A  29     -17.751   8.094  14.823  1.00 92.31           C  
ATOM    431  CB  LYS A  29     -18.328   8.848  17.156  1.00 92.31           C  
ATOM    432  HB2 LYS A  29     -19.202   9.274  16.664  1.00 92.31           H  
ATOM    433  HB3 LYS A  29     -17.563   9.622  17.211  1.00 92.31           H  
ATOM    434  O   LYS A  29     -18.780   8.131  14.167  1.00 92.31           O  
ATOM    435  CG  LYS A  29     -18.739   8.424  18.576  1.00 92.31           C  
ATOM    436  HG2 LYS A  29     -19.450   7.601  18.514  1.00 92.31           H  
ATOM    437  HG3 LYS A  29     -17.860   8.092  19.129  1.00 92.31           H  
ATOM    438  CD  LYS A  29     -19.395   9.601  19.316  1.00 92.31           C  
ATOM    439  HD2 LYS A  29     -20.262   9.935  18.746  1.00 92.31           H  
ATOM    440  HD3 LYS A  29     -18.683  10.423  19.385  1.00 92.31           H  
ATOM    441  CE  LYS A  29     -19.844   9.189  20.725  1.00 92.31           C  
ATOM    442  HE2 LYS A  29     -20.514   8.334  20.636  1.00 92.31           H  
ATOM    443  HE3 LYS A  29     -18.971   8.871  21.294  1.00 92.31           H  
ATOM    444  NZ  LYS A  29     -20.539  10.300  21.429  1.00 92.31           N  
ATOM    445  HZ1 LYS A  29     -19.936  11.104  21.532  1.00 92.31           H  
ATOM    446  HZ2 LYS A  29     -21.360  10.587  20.916  1.00 92.31           H  
ATOM    447  HZ3 LYS A  29     -20.841  10.010  22.348  1.00 92.31           H  
ATOM    448  N   GLN A  30     -16.559   8.408  14.323  1.00 92.19           N  
ATOM    449  H   GLN A  30     -15.742   8.215  14.885  1.00 92.19           H  
ATOM    450  CA  GLN A  30     -16.321   8.852  12.946  1.00 92.19           C  
ATOM    451  HA  GLN A  30     -17.201   9.367  12.561  1.00 92.19           H  
ATOM    452  C   GLN A  30     -16.032   7.646  12.052  1.00 92.19           C  
ATOM    453  CB  GLN A  30     -15.125   9.817  12.930  1.00 92.19           C  
ATOM    454  HB2 GLN A  30     -14.259   9.306  13.353  1.00 92.19           H  
ATOM    455  HB3 GLN A  30     -14.894  10.080  11.898  1.00 92.19           H  
ATOM    456  O   GLN A  30     -15.395   6.716  12.532  1.00 92.19           O  
ATOM    457  CG  GLN A  30     -15.392  11.115  13.713  1.00 92.19           C  
ATOM    458  HG2 GLN A  30     -15.796  10.884  14.699  1.00 92.19           H  
ATOM    459  HG3 GLN A  30     -16.132  11.705  13.174  1.00 92.19           H  
ATOM    460  CD  GLN A  30     -14.141  11.966  13.921  1.00 92.19           C  
ATOM    461  NE2 GLN A  30     -14.264  13.127  14.522  1.00 92.19           N  
ATOM    462 HE21 GLN A  30     -15.181  13.530  14.656  1.00 92.19           H  
ATOM    463 HE22 GLN A  30     -13.432  13.698  14.496  1.00 92.19           H  
ATOM    464  OE1 GLN A  30     -13.019  11.594  13.638  1.00 92.19           O  
ATOM    465  N   GLN A  31     -16.443   7.682  10.780  1.00 94.10           N  
ATOM    466  H   GLN A  31     -17.012   8.454  10.464  1.00 94.10           H  
ATOM    467  CA  GLN A  31     -16.038   6.689   9.775  1.00 94.10           C  
ATOM    468  HA  GLN A  31     -16.357   5.695  10.090  1.00 94.10           H  
ATOM    469  C   GLN A  31     -14.512   6.677   9.635  1.00 94.10           C  
ATOM    470  CB  GLN A  31     -16.712   7.021   8.431  1.00 94.10           C  
ATOM    471  HB2 GLN A  31     -17.793   7.055   8.564  1.00 94.10           H  
ATOM    472  HB3 GLN A  31     -16.397   8.013   8.108  1.00 94.10           H  
ATOM    473  O   GLN A  31     -13.864   5.679   9.944  1.00 94.10           O  
ATOM    474  CG  GLN A  31     -16.364   6.023   7.311  1.00 94.10           C  
ATOM    475  HG2 GLN A  31     -16.696   6.439   6.360  1.00 94.10           H  
ATOM    476  HG3 GLN A  31     -15.285   5.881   7.241  1.00 94.10           H  
ATOM    477  CD  GLN A  31     -17.044   4.672   7.471  1.00 94.10           C  
ATOM    478  NE2 GLN A  31     -16.513   3.641   6.871  1.00 94.10           N  
ATOM    479 HE21 GLN A  31     -17.002   2.758   6.848  1.00 94.10           H  
ATOM    480 HE22 GLN A  31     -15.613   3.668   6.413  1.00 94.10           H  
ATOM    481  OE1 GLN A  31     -18.062   4.542   8.135  1.00 94.10           O  
ATOM    482  N   TYR A  32     -13.954   7.832   9.268  1.00 94.93           N  
ATOM    483  H   TYR A  32     -14.564   8.606   9.044  1.00 94.93           H  
ATOM    484  CA  TYR A  32     -12.527   8.041   9.077  1.00 94.93           C  
ATOM    485  HA  TYR A  32     -12.040   7.068   9.018  1.00 94.93           H  
ATOM    486  C   TYR A  32     -11.927   8.821  10.242  1.00 94.93           C  
ATOM    487  CB  TYR A  32     -12.272   8.756   7.748  1.00 94.93           C  
ATOM    488  HB2 TYR A  32     -12.679   9.766   7.796  1.00 94.93           H  
ATOM    489  HB3 TYR A  32     -11.194   8.837   7.606  1.00 94.93           H  
ATOM    490  O   TYR A  32     -12.481   9.830  10.680  1.00 94.93           O  
ATOM    491  CG  TYR A  32     -12.855   8.031   6.555  1.00 94.93           C  
ATOM    492  CD1 TYR A  32     -12.282   6.816   6.129  1.00 94.93           C  
ATOM    493  HD1 TYR A  32     -11.419   6.408   6.634  1.00 94.93           H  
ATOM    494  CD2 TYR A  32     -13.993   8.545   5.903  1.00 94.93           C  
ATOM    495  HD2 TYR A  32     -14.437   9.476   6.223  1.00 94.93           H  
ATOM    496  CE1 TYR A  32     -12.857   6.104   5.060  1.00 94.93           C  
ATOM    497  HE1 TYR A  32     -12.444   5.156   4.747  1.00 94.93           H  
ATOM    498  CE2 TYR A  32     -14.561   7.838   4.826  1.00 94.93           C  
ATOM    499  HE2 TYR A  32     -15.439   8.207   4.317  1.00 94.93           H  
ATOM    500  OH  TYR A  32     -14.573   5.934   3.387  1.00 94.93           O  
ATOM    501  HH  TYR A  32     -14.196   5.059   3.266  1.00 94.93           H  
ATOM    502  CZ  TYR A  32     -13.998   6.614   4.408  1.00 94.93           C  
ATOM    503  N   VAL A  33     -10.772   8.373  10.722  1.00 94.65           N  
ATOM    504  H   VAL A  33     -10.412   7.510  10.340  1.00 94.65           H  
ATOM    505  CA  VAL A  33      -9.978   9.064  11.741  1.00 94.65           C  
ATOM    506  HA  VAL A  33     -10.463  10.001  12.013  1.00 94.65           H  
ATOM    507  C   VAL A  33      -8.613   9.388  11.155  1.00 94.65           C  
ATOM    508  CB  VAL A  33      -9.858   8.200  13.009  1.00 94.65           C  
ATOM    509  HB  VAL A  33      -9.445   7.226  12.747  1.00 94.65           H  
ATOM    510  O   VAL A  33      -7.947   8.499  10.632  1.00 94.65           O  
ATOM    511  CG1 VAL A  33      -8.950   8.840  14.067  1.00 94.65           C  
ATOM    512 HG11 VAL A  33      -9.313   9.835  14.322  1.00 94.65           H  
ATOM    513 HG12 VAL A  33      -7.930   8.913  13.689  1.00 94.65           H  
ATOM    514 HG13 VAL A  33      -8.928   8.198  14.948  1.00 94.65           H  
ATOM    515  CG2 VAL A  33     -11.234   7.990  13.658  1.00 94.65           C  
ATOM    516 HG21 VAL A  33     -11.129   7.390  14.562  1.00 94.65           H  
ATOM    517 HG22 VAL A  33     -11.687   8.954  13.890  1.00 94.65           H  
ATOM    518 HG23 VAL A  33     -11.883   7.454  12.967  1.00 94.65           H  
ATOM    519  N   TYR A  34      -8.175  10.642  11.273  1.00 95.52           N  
ATOM    520  H   TYR A  34      -8.779  11.344  11.676  1.00 95.52           H  
ATOM    521  CA  TYR A  34      -6.820  11.023  10.888  1.00 95.52           C  
ATOM    522  HA  TYR A  34      -6.611  10.557   9.925  1.00 95.52           H  
ATOM    523  C   TYR A  34      -5.813  10.484  11.913  1.00 95.52           C  
ATOM    524  CB  TYR A  34      -6.731  12.548  10.716  1.00 95.52           C  
ATOM    525  HB2 TYR A  34      -7.499  12.860  10.008  1.00 95.52           H  
ATOM    526  HB3 TYR A  34      -6.950  13.021  11.673  1.00 95.52           H  
ATOM    527  O   TYR A  34      -5.878  10.836  13.095  1.00 95.52           O  
ATOM    528  CG  TYR A  34      -5.402  13.079  10.208  1.00 95.52           C  
ATOM    529  CD1 TYR A  34      -5.080  14.437  10.394  1.00 95.52           C  
ATOM    530  HD1 TYR A  34      -5.767  15.081  10.923  1.00 95.52           H  
ATOM    531  CD2 TYR A  34      -4.501  12.251   9.513  1.00 95.52           C  
ATOM    532  HD2 TYR A  34      -4.722  11.217   9.295  1.00 95.52           H  
ATOM    533  CE1 TYR A  34      -3.879  14.968   9.888  1.00 95.52           C  
ATOM    534  HE1 TYR A  34      -3.655  16.016  10.018  1.00 95.52           H  
ATOM    535  CE2 TYR A  34      -3.290  12.765   9.044  1.00 95.52           C  
ATOM    536  HE2 TYR A  34      -2.640  12.105   8.490  1.00 95.52           H  
ATOM    537  OH  TYR A  34      -1.814  14.639   8.729  1.00 95.52           O  
ATOM    538  HH  TYR A  34      -1.830  15.599   8.750  1.00 95.52           H  
ATOM    539  CZ  TYR A  34      -2.971  14.125   9.217  1.00 95.52           C  
ATOM    540  N   VAL A  35      -4.910   9.611  11.472  1.00 96.43           N  
ATOM    541  H   VAL A  35      -4.915   9.366  10.492  1.00 96.43           H  
ATOM    542  CA  VAL A  35      -3.932   8.906  12.304  1.00 96.43           C  
ATOM    543  HA  VAL A  35      -4.119   9.138  13.352  1.00 96.43           H  
ATOM    544  C   VAL A  35      -2.514   9.372  11.980  1.00 96.43           C  
ATOM    545  CB  VAL A  35      -4.096   7.380  12.134  1.00 96.43           C  
ATOM    546  HB  VAL A  35      -4.090   7.125  11.074  1.00 96.43           H  
ATOM    547  O   VAL A  35      -2.162   9.560  10.819  1.00 96.43           O  
ATOM    548  CG1 VAL A  35      -2.974   6.603  12.822  1.00 96.43           C  
ATOM    549 HG11 VAL A  35      -3.201   5.537  12.836  1.00 96.43           H  
ATOM    550 HG12 VAL A  35      -2.844   6.965  13.842  1.00 96.43           H  
ATOM    551 HG13 VAL A  35      -2.045   6.730  12.267  1.00 96.43           H  
ATOM    552  CG2 VAL A  35      -5.429   6.920  12.745  1.00 96.43           C  
ATOM    553 HG21 VAL A  35      -6.258   7.338  12.173  1.00 96.43           H  
ATOM    554 HG22 VAL A  35      -5.498   5.833  12.708  1.00 96.43           H  
ATOM    555 HG23 VAL A  35      -5.498   7.252  13.781  1.00 96.43           H  
ATOM    556  N   ASN A  36      -1.700   9.536  13.024  1.00 96.75           N  
ATOM    557  H   ASN A  36      -2.086   9.356  13.939  1.00 96.75           H  
ATOM    558  CA  ASN A  36      -0.244   9.649  12.950  1.00 96.75           C  
ATOM    559  HA  ASN A  36       0.086   9.684  11.912  1.00 96.75           H  
ATOM    560  C   ASN A  36       0.346   8.381  13.585  1.00 96.75           C  
ATOM    561  CB  ASN A  36       0.163  10.961  13.645  1.00 96.75           C  
ATOM    562  HB2 ASN A  36      -0.312  11.793  13.125  1.00 96.75           H  
ATOM    563  HB3 ASN A  36      -0.185  10.949  14.678  1.00 96.75           H  
ATOM    564  O   ASN A  36       0.419   8.281  14.813  1.00 96.75           O  
ATOM    565  CG  ASN A  36       1.654  11.227  13.606  1.00 96.75           C  
ATOM    566  ND2 ASN A  36       2.295  11.375  14.737  1.00 96.75           N  
ATOM    567 HD21 ASN A  36       1.803  11.205  15.602  1.00 96.75           H  
ATOM    568 HD22 ASN A  36       3.302  11.418  14.672  1.00 96.75           H  
ATOM    569  OD1 ASN A  36       2.244  11.401  12.556  1.00 96.75           O  
ATOM    570  N   SER A  37       0.665   7.384  12.755  1.00 96.48           N  
ATOM    571  H   SER A  37       0.704   7.569  11.763  1.00 96.48           H  
ATOM    572  CA  SER A  37       1.125   6.066  13.206  1.00 96.48           C  
ATOM    573  HA  SER A  37       0.625   5.814  14.141  1.00 96.48           H  
ATOM    574  C   SER A  37       2.627   6.097  13.445  1.00 96.48           C  
ATOM    575  CB  SER A  37       0.777   4.968  12.195  1.00 96.48           C  
ATOM    576  HB2 SER A  37       1.165   5.256  11.217  1.00 96.48           H  
ATOM    577  HB3 SER A  37      -0.305   4.862  12.128  1.00 96.48           H  
ATOM    578  O   SER A  37       3.397   6.479  12.567  1.00 96.48           O  
ATOM    579  OG  SER A  37       1.361   3.727  12.568  1.00 96.48           O  
ATOM    580  HG  SER A  37       0.801   3.221  13.162  1.00 96.48           H  
ATOM    581  N   LYS A  38       3.044   5.653  14.635  1.00 95.05           N  
ATOM    582  H   LYS A  38       2.351   5.272  15.263  1.00 95.05           H  
ATOM    583  CA  LYS A  38       4.466   5.449  14.932  1.00 95.05           C  
ATOM    584  HA  LYS A  38       5.053   6.262  14.505  1.00 95.05           H  
ATOM    585  C   LYS A  38       4.992   4.178  14.279  1.00 95.05           C  
ATOM    586  CB  LYS A  38       4.703   5.383  16.442  1.00 95.05           C  
ATOM    587  HB2 LYS A  38       5.729   5.053  16.605  1.00 95.05           H  
ATOM    588  HB3 LYS A  38       4.033   4.647  16.887  1.00 95.05           H  
ATOM    589  O   LYS A  38       6.158   4.142  13.913  1.00 95.05           O  
ATOM    590  CG  LYS A  38       4.514   6.742  17.124  1.00 95.05           C  
ATOM    591  HG2 LYS A  38       3.466   7.038  17.082  1.00 95.05           H  
ATOM    592  HG3 LYS A  38       5.120   7.490  16.612  1.00 95.05           H  
ATOM    593  CD  LYS A  38       4.969   6.634  18.582  1.00 95.05           C  
ATOM    594  HD2 LYS A  38       4.343   5.908  19.101  1.00 95.05           H  
ATOM    595  HD3 LYS A  38       6.003   6.288  18.599  1.00 95.05           H  
ATOM    596  CE  LYS A  38       4.881   7.994  19.274  1.00 95.05           C  
ATOM    597  HE2 LYS A  38       5.420   8.720  18.666  1.00 95.05           H  
ATOM    598  HE3 LYS A  38       3.835   8.299  19.316  1.00 95.05           H  
ATOM    599  NZ  LYS A  38       5.470   7.929  20.634  1.00 95.05           N  
ATOM    600  HZ1 LYS A  38       5.431   8.832  21.086  1.00 95.05           H  
ATOM    601  HZ2 LYS A  38       4.985   7.247  21.200  1.00 95.05           H  
ATOM    602  HZ3 LYS A  38       6.439   7.652  20.570  1.00 95.05           H  
ATOM    603  N   LYS A  39       4.147   3.148  14.145  1.00 94.41           N  
ATOM    604  H   LYS A  39       3.196   3.255  14.468  1.00 94.41           H  
ATOM    605  CA  LYS A  39       4.530   1.863  13.550  1.00 94.41           C  
ATOM    606  HA  LYS A  39       5.366   1.445  14.111  1.00 94.41           H  
ATOM    607  C   LYS A  39       5.022   2.019  12.110  1.00 94.41           C  
ATOM    608  CB  LYS A  39       3.333   0.901  13.627  1.00 94.41           C  
ATOM    609  HB2 LYS A  39       3.015   0.801  14.665  1.00 94.41           H  
ATOM    610  HB3 LYS A  39       2.504   1.303  13.045  1.00 94.41           H  
ATOM    611  O   LYS A  39       5.989   1.366  11.738  1.00 94.41           O  
ATOM    612  CG  LYS A  39       3.703  -0.482  13.079  1.00 94.41           C  
ATOM    613  HG2 LYS A  39       4.518  -0.897  13.672  1.00 94.41           H  
ATOM    614  HG3 LYS A  39       4.038  -0.384  12.046  1.00 94.41           H  
ATOM    615  CD  LYS A  39       2.524  -1.457  13.091  1.00 94.41           C  
ATOM    616  HD2 LYS A  39       2.227  -1.677  14.116  1.00 94.41           H  
ATOM    617  HD3 LYS A  39       1.686  -1.007  12.558  1.00 94.41           H  
ATOM    618  CE  LYS A  39       2.999  -2.731  12.378  1.00 94.41           C  
ATOM    619  HE2 LYS A  39       3.546  -2.433  11.483  1.00 94.41           H  
ATOM    620  HE3 LYS A  39       3.703  -3.258  13.022  1.00 94.41           H  
ATOM    621  NZ  LYS A  39       1.887  -3.620  11.975  1.00 94.41           N  
ATOM    622  HZ1 LYS A  39       1.296  -3.127  11.322  1.00 94.41           H  
ATOM    623  HZ2 LYS A  39       1.342  -3.933  12.766  1.00 94.41           H  
ATOM    624  HZ3 LYS A  39       2.254  -4.414  11.470  1.00 94.41           H  
ATOM    625  N   TYR A  40       4.351   2.858  11.327  1.00 94.81           N  
ATOM    626  H   TYR A  40       3.533   3.312  11.707  1.00 94.81           H  
ATOM    627  CA  TYR A  40       4.636   3.030   9.899  1.00 94.81           C  
ATOM    628  HA  TYR A  40       5.315   2.246   9.565  1.00 94.81           H  
ATOM    629  C   TYR A  40       5.331   4.352   9.559  1.00 94.81           C  
ATOM    630  CB  TYR A  40       3.327   2.883   9.113  1.00 94.81           C  
ATOM    631  HB2 TYR A  40       2.692   3.739   9.340  1.00 94.81           H  
ATOM    632  HB3 TYR A  40       3.556   2.921   8.048  1.00 94.81           H  
ATOM    633  O   TYR A  40       5.476   4.653   8.383  1.00 94.81           O  
ATOM    634  CG  TYR A  40       2.561   1.602   9.390  1.00 94.81           C  
ATOM    635  CD1 TYR A  40       3.173   0.349   9.198  1.00 94.81           C  
ATOM    636  HD1 TYR A  40       4.188   0.289   8.834  1.00 94.81           H  
ATOM    637  CD2 TYR A  40       1.232   1.667   9.847  1.00 94.81           C  
ATOM    638  HD2 TYR A  40       0.772   2.630  10.012  1.00 94.81           H  
ATOM    639  CE1 TYR A  40       2.455  -0.830   9.471  1.00 94.81           C  
ATOM    640  HE1 TYR A  40       2.920  -1.793   9.326  1.00 94.81           H  
ATOM    641  CE2 TYR A  40       0.506   0.490  10.097  1.00 94.81           C  
ATOM    642  HE2 TYR A  40      -0.508   0.554  10.463  1.00 94.81           H  
ATOM    643  OH  TYR A  40       0.418  -1.897  10.180  1.00 94.81           O  
ATOM    644  HH  TYR A  40      -0.522  -1.702  10.190  1.00 94.81           H  
ATOM    645  CZ  TYR A  40       1.116  -0.763   9.899  1.00 94.81           C  
ATOM    646  N   ASP A  41       5.673   5.164  10.567  1.00 94.85           N  
ATOM    647  H   ASP A  41       5.624   4.802  11.509  1.00 94.85           H  
ATOM    648  CA  ASP A  41       6.185   6.535  10.400  1.00 94.85           C  
ATOM    649  HA  ASP A  41       6.010   7.035  11.353  1.00 94.85           H  
ATOM    650  C   ASP A  41       5.397   7.356   9.355  1.00 94.85           C  
ATOM    651  CB  ASP A  41       7.706   6.521  10.179  1.00 94.85           C  
ATOM    652  HB2 ASP A  41       8.159   5.826  10.886  1.00 94.85           H  
ATOM    653  HB3 ASP A  41       7.923   6.171   9.170  1.00 94.85           H  
ATOM    654  O   ASP A  41       5.938   8.042   8.489  1.00 94.85           O  
ATOM    655  CG  ASP A  41       8.337   7.901  10.406  1.00 94.85           C  
ATOM    656  OD1 ASP A  41       7.771   8.681  11.216  1.00 94.85           O  
ATOM    657  OD2 ASP A  41       9.430   8.143   9.851  1.00 94.85           O  
ATOM    658  N   ALA A  42       4.066   7.235   9.398  1.00 95.39           N  
ATOM    659  H   ALA A  42       3.674   6.687  10.150  1.00 95.39           H  
ATOM    660  CA  ALA A  42       3.188   7.749   8.356  1.00 95.39           C  
ATOM    661  HA  ALA A  42       3.701   8.567   7.849  1.00 95.39           H  
ATOM    662  C   ALA A  42       1.881   8.319   8.911  1.00 95.39           C  
ATOM    663  CB  ALA A  42       2.935   6.653   7.311  1.00 95.39           C  
ATOM    664  HB1 ALA A  42       2.452   5.794   7.778  1.00 95.39           H  
ATOM    665  HB2 ALA A  42       3.886   6.329   6.888  1.00 95.39           H  
ATOM    666  HB3 ALA A  42       2.304   7.029   6.505  1.00 95.39           H  
ATOM    667  O   ALA A  42       1.389   7.966   9.989  1.00 95.39           O  
ATOM    668  N   ARG A  43       1.295   9.211   8.112  1.00 95.94           N  
ATOM    669  H   ARG A  43       1.736   9.382   7.220  1.00 95.94           H  
ATOM    670  CA  ARG A  43       0.027   9.886   8.375  1.00 95.94           C  
ATOM    671  HA  ARG A  43      -0.356   9.569   9.345  1.00 95.94           H  
ATOM    672  C   ARG A  43      -0.997   9.491   7.318  1.00 95.94           C  
ATOM    673  CB  ARG A  43       0.277  11.396   8.391  1.00 95.94           C  
ATOM    674  HB2 ARG A  43      -0.672  11.930   8.358  1.00 95.94           H  
ATOM    675  HB3 ARG A  43       0.839  11.680   7.501  1.00 95.94           H  
ATOM    676  O   ARG A  43      -0.721   9.631   6.132  1.00 95.94           O  
ATOM    677  CG  ARG A  43       1.035  11.843   9.640  1.00 95.94           C  
ATOM    678  HG2 ARG A  43       0.522  11.479  10.530  1.00 95.94           H  
ATOM    679  HG3 ARG A  43       2.049  11.445   9.613  1.00 95.94           H  
ATOM    680  CD  ARG A  43       1.072  13.369   9.671  1.00 95.94           C  
ATOM    681  HD2 ARG A  43       0.079  13.730   9.938  1.00 95.94           H  
ATOM    682  HD3 ARG A  43       1.339  13.730   8.678  1.00 95.94           H  
ATOM    683  NE  ARG A  43       2.040  13.863  10.656  1.00 95.94           N  
ATOM    684  HE  ARG A  43       2.414  13.171  11.290  1.00 95.94           H  
ATOM    685  NH1 ARG A  43       2.111  16.027   9.888  1.00 95.94           N  
ATOM    686 HH11 ARG A  43       1.468  15.759   9.156  1.00 95.94           H  
ATOM    687 HH12 ARG A  43       2.566  16.929   9.870  1.00 95.94           H  
ATOM    688  NH2 ARG A  43       3.452  15.396  11.560  1.00 95.94           N  
ATOM    689 HH21 ARG A  43       3.861  14.651  12.106  1.00 95.94           H  
ATOM    690 HH22 ARG A  43       3.895  16.303  11.539  1.00 95.94           H  
ATOM    691  CZ  ARG A  43       2.525  15.090  10.700  1.00 95.94           C  
ATOM    692  N   PHE A  44      -2.167   9.022   7.742  1.00 97.04           N  
ATOM    693  H   PHE A  44      -2.319   8.945   8.738  1.00 97.04           H  
ATOM    694  CA  PHE A  44      -3.211   8.503   6.848  1.00 97.04           C  
ATOM    695  HA  PHE A  44      -3.265   9.123   5.953  1.00 97.04           H  
ATOM    696  C   PHE A  44      -4.592   8.535   7.514  1.00 97.04           C  
ATOM    697  CB  PHE A  44      -2.840   7.073   6.410  1.00 97.04           C  
ATOM    698  HB2 PHE A  44      -2.010   7.140   5.707  1.00 97.04           H  
ATOM    699  HB3 PHE A  44      -3.669   6.628   5.860  1.00 97.04           H  
ATOM    700  O   PHE A  44      -4.711   8.772   8.721  1.00 97.04           O  
ATOM    701  CG  PHE A  44      -2.432   6.134   7.530  1.00 97.04           C  
ATOM    702  CD1 PHE A  44      -1.073   5.825   7.731  1.00 97.04           C  
ATOM    703  HD1 PHE A  44      -0.319   6.254   7.088  1.00 97.04           H  
ATOM    704  CD2 PHE A  44      -3.406   5.549   8.358  1.00 97.04           C  
ATOM    705  HD2 PHE A  44      -4.453   5.757   8.194  1.00 97.04           H  
ATOM    706  CE1 PHE A  44      -0.692   4.936   8.751  1.00 97.04           C  
ATOM    707  HE1 PHE A  44       0.351   4.692   8.881  1.00 97.04           H  
ATOM    708  CE2 PHE A  44      -3.026   4.661   9.376  1.00 97.04           C  
ATOM    709  HE2 PHE A  44      -3.785   4.196   9.988  1.00 97.04           H  
ATOM    710  CZ  PHE A  44      -1.670   4.349   9.572  1.00 97.04           C  
ATOM    711  HZ  PHE A  44      -1.381   3.645  10.339  1.00 97.04           H  
ATOM    712  N   LEU A  45      -5.653   8.286   6.741  1.00 96.55           N  
ATOM    713  H   LEU A  45      -5.502   8.072   5.766  1.00 96.55           H  
ATOM    714  CA  LEU A  45      -6.966   7.990   7.317  1.00 96.55           C  
ATOM    715  HA  LEU A  45      -7.089   8.572   8.230  1.00 96.55           H  
ATOM    716  C   LEU A  45      -7.063   6.515   7.703  1.00 96.55           C  
ATOM    717  CB  LEU A  45      -8.116   8.356   6.367  1.00 96.55           C  
ATOM    718  HB2 LEU A  45      -9.047   7.999   6.809  1.00 96.55           H  
ATOM    719  HB3 LEU A  45      -7.980   7.820   5.428  1.00 96.55           H  
ATOM    720  O   LEU A  45      -6.691   5.631   6.937  1.00 96.55           O  
ATOM    721  CG  LEU A  45      -8.278   9.844   6.046  1.00 96.55           C  
ATOM    722  HG  LEU A  45      -7.365  10.197   5.565  1.00 96.55           H  
ATOM    723  CD1 LEU A  45      -9.457   9.998   5.080  1.00 96.55           C  
ATOM    724 HD11 LEU A  45      -9.576  11.045   4.800  1.00 96.55           H  
ATOM    725 HD12 LEU A  45      -9.270   9.417   4.177  1.00 96.55           H  
ATOM    726 HD13 LEU A  45     -10.379   9.644   5.542  1.00 96.55           H  
ATOM    727  CD2 LEU A  45      -8.551  10.681   7.298  1.00 96.55           C  
ATOM    728 HD21 LEU A  45      -9.380  10.262   7.868  1.00 96.55           H  
ATOM    729 HD22 LEU A  45      -8.792  11.700   6.997  1.00 96.55           H  
ATOM    730 HD23 LEU A  45      -7.651  10.714   7.913  1.00 96.55           H  
ATOM    731  N   CYS A  46      -7.620   6.265   8.881  1.00 97.17           N  
ATOM    732  H   CYS A  46      -7.846   7.052   9.473  1.00 97.17           H  
ATOM    733  CA  CYS A  46      -8.079   4.950   9.299  1.00 97.17           C  
ATOM    734  HA  CYS A  46      -7.603   4.179   8.694  1.00 97.17           H  
ATOM    735  C   CYS A  46      -9.597   4.868   9.127  1.00 97.17           C  
ATOM    736  CB  CYS A  46      -7.673   4.741  10.759  1.00 97.17           C  
ATOM    737  HB2 CYS A  46      -8.173   5.492  11.370  1.00 97.17           H  
ATOM    738  HB3 CYS A  46      -6.597   4.893  10.838  1.00 97.17           H  
ATOM    739  O   CYS A  46     -10.311   5.644   9.771  1.00 97.17           O  
ATOM    740  SG  CYS A  46      -8.069   3.104  11.416  1.00 97.17           S  
ATOM    741  N   ASP A  47     -10.095   3.947   8.302  1.00 96.95           N  
ATOM    742  H   ASP A  47      -9.453   3.330   7.825  1.00 96.95           H  
ATOM    743  CA  ASP A  47     -11.511   3.575   8.316  1.00 96.95           C  
ATOM    744  HA  ASP A  47     -12.114   4.478   8.402  1.00 96.95           H  
ATOM    745  C   ASP A  47     -11.774   2.681   9.532  1.00 96.95           C  
ATOM    746  CB  ASP A  47     -11.936   2.869   7.025  1.00 96.95           C  
ATOM    747  HB2 ASP A  47     -11.504   1.868   7.030  1.00 96.95           H  
ATOM    748  HB3 ASP A  47     -11.570   3.425   6.161  1.00 96.95           H  
ATOM    749  O   ASP A  47     -11.167   1.625   9.709  1.00 96.95           O  
ATOM    750  CG  ASP A  47     -13.451   2.687   6.932  1.00 96.95           C  
ATOM    751  OD1 ASP A  47     -14.090   2.395   7.970  1.00 96.95           O  
ATOM    752  OD2 ASP A  47     -14.016   2.881   5.836  1.00 96.95           O  
ATOM    753  N   THR A  48     -12.676   3.121  10.401  1.00 96.84           N  
ATOM    754  H   THR A  48     -13.181   3.957  10.145  1.00 96.84           H  
ATOM    755  CA  THR A  48     -12.975   2.462  11.678  1.00 96.84           C  
ATOM    756  HA  THR A  48     -12.212   1.709  11.873  1.00 96.84           H  
ATOM    757  C   THR A  48     -14.306   1.707  11.686  1.00 96.84           C  
ATOM    758  CB  THR A  48     -12.909   3.464  12.833  1.00 96.84           C  
ATOM    759  HB  THR A  48     -12.988   2.922  13.775  1.00 96.84           H  
ATOM    760  O   THR A  48     -14.726   1.235  12.744  1.00 96.84           O  
ATOM    761  CG2 THR A  48     -11.618   4.282  12.855  1.00 96.84           C  
ATOM    762 HG21 THR A  48     -10.772   3.615  12.688  1.00 96.84           H  
ATOM    763 HG22 THR A  48     -11.511   4.774  13.822  1.00 96.84           H  
ATOM    764 HG23 THR A  48     -11.627   5.029  12.062  1.00 96.84           H  
ATOM    765  OG1 THR A  48     -13.967   4.381  12.743  1.00 96.84           O  
ATOM    766  HG1 THR A  48     -13.920   4.810  11.886  1.00 96.84           H  
ATOM    767  N   LYS A  49     -14.995   1.611  10.542  1.00 96.11           N  
ATOM    768  H   LYS A  49     -14.571   1.963   9.696  1.00 96.11           H  
ATOM    769  CA  LYS A  49     -16.367   1.090  10.455  1.00 96.11           C  
ATOM    770  HA  LYS A  49     -16.649   0.600  11.387  1.00 96.11           H  
ATOM    771  C   LYS A  49     -16.548   0.030   9.384  1.00 96.11           C  
ATOM    772  CB  LYS A  49     -17.328   2.243  10.145  1.00 96.11           C  
ATOM    773  HB2 LYS A  49     -18.336   1.853  10.003  1.00 96.11           H  
ATOM    774  HB3 LYS A  49     -16.997   2.661   9.194  1.00 96.11           H  
ATOM    775  O   LYS A  49     -17.200  -0.972   9.670  1.00 96.11           O  
ATOM    776  CG  LYS A  49     -17.367   3.375  11.173  1.00 96.11           C  
ATOM    777  HG2 LYS A  49     -18.010   4.172  10.800  1.00 96.11           H  
ATOM    778  HG3 LYS A  49     -16.366   3.776  11.330  1.00 96.11           H  
ATOM    779  CD  LYS A  49     -17.936   2.859  12.486  1.00 96.11           C  
ATOM    780  HD2 LYS A  49     -18.956   2.513  12.319  1.00 96.11           H  
ATOM    781  HD3 LYS A  49     -17.327   2.032  12.851  1.00 96.11           H  
ATOM    782  CE  LYS A  49     -17.914   3.974  13.513  1.00 96.11           C  
ATOM    783  HE2 LYS A  49     -18.498   4.819  13.147  1.00 96.11           H  
ATOM    784  HE3 LYS A  49     -16.881   4.297  13.640  1.00 96.11           H  
ATOM    785  NZ  LYS A  49     -18.458   3.449  14.777  1.00 96.11           N  
ATOM    786  HZ1 LYS A  49     -18.229   4.094  15.521  1.00 96.11           H  
ATOM    787  HZ2 LYS A  49     -19.456   3.311  14.701  1.00 96.11           H  
ATOM    788  HZ3 LYS A  49     -18.010   2.566  14.977  1.00 96.11           H  
ATOM    789  N   THR A  50     -16.016   0.253   8.184  1.00 95.36           N  
ATOM    790  H   THR A  50     -15.459   1.081   8.032  1.00 95.36           H  
ATOM    791  CA  THR A  50     -16.190  -0.668   7.054  1.00 95.36           C  
ATOM    792  HA  THR A  50     -17.255  -0.797   6.860  1.00 95.36           H  
ATOM    793  C   THR A  50     -15.581  -2.012   7.410  1.00 95.36           C  
ATOM    794  CB  THR A  50     -15.537  -0.116   5.782  1.00 95.36           C  
ATOM    795  HB  THR A  50     -14.460  -0.028   5.925  1.00 95.36           H  
ATOM    796  O   THR A  50     -14.435  -2.053   7.844  1.00 95.36           O  
ATOM    797  CG2 THR A  50     -15.826  -0.980   4.558  1.00 95.36           C  
ATOM    798 HG21 THR A  50     -16.901  -1.093   4.415  1.00 95.36           H  
ATOM    799 HG22 THR A  50     -15.363  -1.960   4.671  1.00 95.36           H  
ATOM    800 HG23 THR A  50     -15.401  -0.502   3.675  1.00 95.36           H  
ATOM    801  OG1 THR A  50     -16.079   1.155   5.532  1.00 95.36           O  
ATOM    802  HG1 THR A  50     -15.329   1.746   5.433  1.00 95.36           H  
ATOM    803  N   ASP A  51     -16.359  -3.089   7.288  1.00 94.14           N  
ATOM    804  H   ASP A  51     -17.280  -2.973   6.891  1.00 94.14           H  
ATOM    805  CA  ASP A  51     -15.930  -4.458   7.601  1.00 94.14           C  
ATOM    806  HA  ASP A  51     -16.834  -5.045   7.763  1.00 94.14           H  
ATOM    807  C   ASP A  51     -15.113  -4.571   8.909  1.00 94.14           C  
ATOM    808  CB  ASP A  51     -15.230  -5.070   6.382  1.00 94.14           C  
ATOM    809  HB2 ASP A  51     -14.308  -4.524   6.178  1.00 94.14           H  
ATOM    810  HB3 ASP A  51     -15.881  -4.985   5.512  1.00 94.14           H  
ATOM    811  O   ASP A  51     -13.933  -4.908   8.928  1.00 94.14           O  
ATOM    812  CG  ASP A  51     -14.921  -6.548   6.625  1.00 94.14           C  
ATOM    813  OD1 ASP A  51     -15.711  -7.186   7.366  1.00 94.14           O  
ATOM    814  OD2 ASP A  51     -13.899  -7.009   6.084  1.00 94.14           O  
ATOM    815  N   ASN A  52     -15.730  -4.191  10.034  1.00 93.93           N  
ATOM    816  H   ASN A  52     -16.681  -3.863   9.942  1.00 93.93           H  
ATOM    817  CA  ASN A  52     -15.112  -4.171  11.373  1.00 93.93           C  
ATOM    818  HA  ASN A  52     -15.881  -3.799  12.050  1.00 93.93           H  
ATOM    819  C   ASN A  52     -13.926  -3.194  11.558  1.00 93.93           C  
ATOM    820  CB  ASN A  52     -14.789  -5.607  11.825  1.00 93.93           C  
ATOM    821  HB2 ASN A  52     -14.411  -5.591  12.847  1.00 93.93           H  
ATOM    822  HB3 ASN A  52     -14.013  -6.032  11.188  1.00 93.93           H  
ATOM    823  O   ASN A  52     -13.306  -3.164  12.632  1.00 93.93           O  
ATOM    824  CG  ASN A  52     -16.014  -6.495  11.803  1.00 93.93           C  
ATOM    825  ND2 ASN A  52     -16.013  -7.539  11.011  1.00 93.93           N  
ATOM    826 HD21 ASN A  52     -15.335  -7.588  10.263  1.00 93.93           H  
ATOM    827 HD22 ASN A  52     -16.880  -8.047  10.916  1.00 93.93           H  
ATOM    828  OD1 ASN A  52     -16.984  -6.242  12.501  1.00 93.93           O  
ATOM    829  N   GLY A  53     -13.670  -2.341  10.564  1.00 96.50           N  
ATOM    830  H   GLY A  53     -14.103  -2.530   9.672  1.00 96.50           H  
ATOM    831  CA  GLY A  53     -12.701  -1.253  10.596  1.00 96.50           C  
ATOM    832  HA2 GLY A  53     -12.895  -0.636  11.474  1.00 96.50           H  
ATOM    833  HA3 GLY A  53     -12.830  -0.638   9.705  1.00 96.50           H  
ATOM    834  C   GLY A  53     -11.248  -1.716  10.651  1.00 96.50           C  
ATOM    835  O   GLY A  53     -10.930  -2.896  10.569  1.00 96.50           O  
ATOM    836  N   GLY A  54     -10.344  -0.762  10.857  1.00 96.79           N  
ATOM    837  H   GLY A  54     -10.650   0.197  10.769  1.00 96.79           H  
ATOM    838  CA  GLY A  54      -8.907  -1.020  10.862  1.00 96.79           C  
ATOM    839  HA2 GLY A  54      -8.713  -2.024  11.238  1.00 96.79           H  
ATOM    840  HA3 GLY A  54      -8.421  -0.293  11.512  1.00 96.79           H  
ATOM    841  C   GLY A  54      -8.257  -0.930   9.487  1.00 96.79           C  
ATOM    842  O   GLY A  54      -7.132  -1.398   9.342  1.00 96.79           O  
ATOM    843  N   TRP A  55      -8.927  -0.321   8.507  1.00 97.95           N  
ATOM    844  H   TRP A  55      -9.845   0.059   8.691  1.00 97.95           H  
ATOM    845  CA  TRP A  55      -8.369  -0.146   7.171  1.00 97.95           C  
ATOM    846  HA  TRP A  55      -7.733  -1.002   6.946  1.00 97.95           H  
ATOM    847  C   TRP A  55      -7.526   1.118   7.093  1.00 97.95           C  
ATOM    848  CB  TRP A  55      -9.465  -0.130   6.109  1.00 97.95           C  
ATOM    849  HB2 TRP A  55     -10.068   0.773   6.203  1.00 97.95           H  
ATOM    850  HB3 TRP A  55      -8.986  -0.069   5.132  1.00 97.95           H  
ATOM    851  O   TRP A  55      -8.001   2.217   7.394  1.00 97.95           O  
ATOM    852  CG  TRP A  55     -10.336  -1.338   6.113  1.00 97.95           C  
ATOM    853  CD1 TRP A  55     -11.506  -1.516   6.768  1.00 97.95           C  
ATOM    854  HD1 TRP A  55     -12.004  -0.778   7.379  1.00 97.95           H  
ATOM    855  CD2 TRP A  55     -10.069  -2.583   5.416  1.00 97.95           C  
ATOM    856  CE2 TRP A  55     -11.121  -3.499   5.705  1.00 97.95           C  
ATOM    857  CE3 TRP A  55      -9.038  -3.010   4.553  1.00 97.95           C  
ATOM    858  HE3 TRP A  55      -8.226  -2.343   4.307  1.00 97.95           H  
ATOM    859  NE1 TRP A  55     -11.957  -2.804   6.552  1.00 97.95           N  
ATOM    860  HE1 TRP A  55     -12.795  -3.179   6.974  1.00 97.95           H  
ATOM    861  CH2 TRP A  55     -10.123  -5.178   4.289  1.00 97.95           C  
ATOM    862  HH2 TRP A  55     -10.134  -6.173   3.869  1.00 97.95           H  
ATOM    863  CZ2 TRP A  55     -11.152  -4.787   5.161  1.00 97.95           C  
ATOM    864  HZ2 TRP A  55     -11.945  -5.476   5.411  1.00 97.95           H  
ATOM    865  CZ3 TRP A  55      -9.072  -4.294   3.986  1.00 97.95           C  
ATOM    866  HZ3 TRP A  55      -8.288  -4.603   3.311  1.00 97.95           H  
ATOM    867  N   ILE A  56      -6.282   0.964   6.649  1.00 98.06           N  
ATOM    868  H   ILE A  56      -5.982   0.035   6.390  1.00 98.06           H  
ATOM    869  CA  ILE A  56      -5.437   2.083   6.240  1.00 98.06           C  
ATOM    870  HA  ILE A  56      -5.568   2.914   6.933  1.00 98.06           H  
ATOM    871  C   ILE A  56      -5.909   2.515   4.857  1.00 98.06           C  
ATOM    872  CB  ILE A  56      -3.947   1.681   6.233  1.00 98.06           C  
ATOM    873  HB  ILE A  56      -3.819   0.838   5.554  1.00 98.06           H  
ATOM    874  O   ILE A  56      -5.838   1.750   3.899  1.00 98.06           O  
ATOM    875  CG1 ILE A  56      -3.512   1.237   7.649  1.00 98.06           C  
ATOM    876 HG12 ILE A  56      -3.608   2.072   8.342  1.00 98.06           H  
ATOM    877 HG13 ILE A  56      -4.165   0.436   7.995  1.00 98.06           H  
ATOM    878  CG2 ILE A  56      -3.081   2.847   5.720  1.00 98.06           C  
ATOM    879 HG21 ILE A  56      -3.362   3.115   4.701  1.00 98.06           H  
ATOM    880 HG22 ILE A  56      -2.031   2.558   5.692  1.00 98.06           H  
ATOM    881 HG23 ILE A  56      -3.199   3.719   6.363  1.00 98.06           H  
ATOM    882  CD1 ILE A  56      -2.081   0.694   7.711  1.00 98.06           C  
ATOM    883 HD11 ILE A  56      -1.358   1.504   7.609  1.00 98.06           H  
ATOM    884 HD12 ILE A  56      -1.931   0.206   8.674  1.00 98.06           H  
ATOM    885 HD13 ILE A  56      -1.925  -0.039   6.920  1.00 98.06           H  
ATOM    886  N   VAL A  57      -6.397   3.745   4.744  1.00 98.08           N  
ATOM    887  H   VAL A  57      -6.434   4.337   5.561  1.00 98.08           H  
ATOM    888  CA  VAL A  57      -6.808   4.295   3.455  1.00 98.08           C  
ATOM    889  HA  VAL A  57      -7.282   3.511   2.865  1.00 98.08           H  
ATOM    890  C   VAL A  57      -5.554   4.769   2.722  1.00 98.08           C  
ATOM    891  CB  VAL A  57      -7.835   5.417   3.650  1.00 98.08           C  
ATOM    892  HB  VAL A  57      -7.363   6.201   4.243  1.00 98.08           H  
ATOM    893  O   VAL A  57      -4.859   5.668   3.193  1.00 98.08           O  
ATOM    894  CG1 VAL A  57      -8.294   6.021   2.319  1.00 98.08           C  
ATOM    895 HG11 VAL A  57      -8.754   5.250   1.701  1.00 98.08           H  
ATOM    896 HG12 VAL A  57      -9.023   6.811   2.498  1.00 98.08           H  
ATOM    897 HG13 VAL A  57      -7.448   6.445   1.778  1.00 98.08           H  
ATOM    898  CG2 VAL A  57      -9.081   4.940   4.411  1.00 98.08           C  
ATOM    899 HG21 VAL A  57      -8.808   4.585   5.404  1.00 98.08           H  
ATOM    900 HG22 VAL A  57      -9.557   4.125   3.865  1.00 98.08           H  
ATOM    901 HG23 VAL A  57      -9.789   5.762   4.518  1.00 98.08           H  
ATOM    902  N   ILE A  58      -5.257   4.159   1.576  1.00 98.39           N  
ATOM    903  H   ILE A  58      -5.784   3.335   1.325  1.00 98.39           H  
ATOM    904  CA  ILE A  58      -4.101   4.530   0.741  1.00 98.39           C  
ATOM    905  HA  ILE A  58      -3.393   5.081   1.360  1.00 98.39           H  
ATOM    906  C   ILE A  58      -4.481   5.472  -0.410  1.00 98.39           C  
ATOM    907  CB  ILE A  58      -3.355   3.277   0.240  1.00 98.39           C  
ATOM    908  HB  ILE A  58      -2.475   3.624  -0.301  1.00 98.39           H  
ATOM    909  O   ILE A  58      -3.644   6.224  -0.904  1.00 98.39           O  
ATOM    910  CG1 ILE A  58      -4.210   2.436  -0.736  1.00 98.39           C  
ATOM    911 HG12 ILE A  58      -4.545   3.067  -1.559  1.00 98.39           H  
ATOM    912 HG13 ILE A  58      -5.090   2.051  -0.220  1.00 98.39           H  
ATOM    913  CG2 ILE A  58      -2.870   2.442   1.441  1.00 98.39           C  
ATOM    914 HG21 ILE A  58      -2.381   3.082   2.174  1.00 98.39           H  
ATOM    915 HG22 ILE A  58      -2.149   1.694   1.109  1.00 98.39           H  
ATOM    916 HG23 ILE A  58      -3.706   1.931   1.917  1.00 98.39           H  
ATOM    917  CD1 ILE A  58      -3.453   1.257  -1.357  1.00 98.39           C  
ATOM    918 HD11 ILE A  58      -2.536   1.607  -1.831  1.00 98.39           H  
ATOM    919 HD12 ILE A  58      -3.212   0.515  -0.596  1.00 98.39           H  
ATOM    920 HD13 ILE A  58      -4.081   0.784  -2.111  1.00 98.39           H  
ATOM    921  N   GLN A  59      -5.752   5.457  -0.815  1.00 98.03           N  
ATOM    922  H   GLN A  59      -6.392   4.823  -0.358  1.00 98.03           H  
ATOM    923  CA  GLN A  59      -6.316   6.302  -1.860  1.00 98.03           C  
ATOM    924  HA  GLN A  59      -5.723   7.214  -1.925  1.00 98.03           H  
ATOM    925  C   GLN A  59      -7.755   6.667  -1.493  1.00 98.03           C  
ATOM    926  CB  GLN A  59      -6.235   5.558  -3.204  1.00 98.03           C  
ATOM    927  HB2 GLN A  59      -5.207   5.214  -3.322  1.00 98.03           H  
ATOM    928  HB3 GLN A  59      -6.871   4.674  -3.181  1.00 98.03           H  
ATOM    929  O   GLN A  59      -8.485   5.837  -0.951  1.00 98.03           O  
ATOM    930  CG  GLN A  59      -6.578   6.419  -4.432  1.00 98.03           C  
ATOM    931  HG2 GLN A  59      -5.967   6.062  -5.261  1.00 98.03           H  
ATOM    932  HG3 GLN A  59      -6.318   7.462  -4.253  1.00 98.03           H  
ATOM    933  CD  GLN A  59      -8.026   6.331  -4.898  1.00 98.03           C  
ATOM    934  NE2 GLN A  59      -8.259   6.369  -6.190  1.00 98.03           N  
ATOM    935 HE21 GLN A  59      -7.481   6.254  -6.825  1.00 98.03           H  
ATOM    936 HE22 GLN A  59      -9.197   6.094  -6.442  1.00 98.03           H  
ATOM    937  OE1 GLN A  59      -8.978   6.243  -4.148  1.00 98.03           O  
ATOM    938  N   ARG A  60      -8.167   7.906  -1.785  1.00 96.28           N  
ATOM    939  H   ARG A  60      -7.491   8.553  -2.164  1.00 96.28           H  
ATOM    940  CA  ARG A  60      -9.572   8.323  -1.684  1.00 96.28           C  
ATOM    941  HA  ARG A  60     -10.190   7.433  -1.801  1.00 96.28           H  
ATOM    942  C   ARG A  60      -9.940   9.294  -2.800  1.00 96.28           C  
ATOM    943  CB  ARG A  60      -9.816   8.919  -0.289  1.00 96.28           C  
ATOM    944  HB2 ARG A  60      -9.238   9.837  -0.185  1.00 96.28           H  
ATOM    945  HB3 ARG A  60      -9.466   8.207   0.458  1.00 96.28           H  
ATOM    946  O   ARG A  60      -9.196  10.239  -3.057  1.00 96.28           O  
ATOM    947  CG  ARG A  60     -11.297   9.219  -0.019  1.00 96.28           C  
ATOM    948  HG2 ARG A  60     -11.642  10.001  -0.696  1.00 96.28           H  
ATOM    949  HG3 ARG A  60     -11.888   8.316  -0.178  1.00 96.28           H  
ATOM    950  CD  ARG A  60     -11.474   9.695   1.425  1.00 96.28           C  
ATOM    951  HD2 ARG A  60     -11.168   8.898   2.102  1.00 96.28           H  
ATOM    952  HD3 ARG A  60     -10.820  10.555   1.572  1.00 96.28           H  
ATOM    953  NE  ARG A  60     -12.876  10.066   1.704  1.00 96.28           N  
ATOM    954  HE  ARG A  60     -13.584   9.629   1.132  1.00 96.28           H  
ATOM    955  NH1 ARG A  60     -12.443  11.557   3.386  1.00 96.28           N  
ATOM    956 HH11 ARG A  60     -11.461  11.377   3.231  1.00 96.28           H  
ATOM    957 HH12 ARG A  60     -12.722  12.367   3.920  1.00 96.28           H  
ATOM    958  NH2 ARG A  60     -14.544  11.302   2.644  1.00 96.28           N  
ATOM    959 HH21 ARG A  60     -15.194  10.935   1.963  1.00 96.28           H  
ATOM    960 HH22 ARG A  60     -14.846  12.088   3.202  1.00 96.28           H  
ATOM    961  CZ  ARG A  60     -13.285  10.963   2.583  1.00 96.28           C  
ATOM    962  N   ARG A  61     -11.107   9.085  -3.422  1.00 94.69           N  
ATOM    963  H   ARG A  61     -11.609   8.242  -3.179  1.00 94.69           H  
ATOM    964  CA  ARG A  61     -11.738   9.980  -4.411  1.00 94.69           C  
ATOM    965  HA  ARG A  61     -11.239  10.949  -4.410  1.00 94.69           H  
ATOM    966  C   ARG A  61     -13.195  10.201  -4.028  1.00 94.69           C  
ATOM    967  CB  ARG A  61     -11.680   9.372  -5.827  1.00 94.69           C  
ATOM    968  HB2 ARG A  61     -12.320   8.491  -5.860  1.00 94.69           H  
ATOM    969  HB3 ARG A  61     -12.079  10.093  -6.540  1.00 94.69           H  
ATOM    970  O   ARG A  61     -14.002   9.283  -4.135  1.00 94.69           O  
ATOM    971  CG  ARG A  61     -10.293   8.921  -6.277  1.00 94.69           C  
ATOM    972  HG2 ARG A  61      -9.924   8.198  -5.550  1.00 94.69           H  
ATOM    973  HG3 ARG A  61     -10.383   8.413  -7.237  1.00 94.69           H  
ATOM    974  CD  ARG A  61      -9.270  10.048  -6.396  1.00 94.69           C  
ATOM    975  HD2 ARG A  61      -8.304   9.595  -6.618  1.00 94.69           H  
ATOM    976  HD3 ARG A  61      -9.181  10.569  -5.443  1.00 94.69           H  
ATOM    977  NE  ARG A  61      -9.625  11.021  -7.443  1.00 94.69           N  
ATOM    978  HE  ARG A  61     -10.021  11.893  -7.122  1.00 94.69           H  
ATOM    979  NH1 ARG A  61      -8.836   9.812  -9.232  1.00 94.69           N  
ATOM    980 HH11 ARG A  61      -8.632   9.723 -10.217  1.00 94.69           H  
ATOM    981 HH12 ARG A  61      -8.515   9.106  -8.585  1.00 94.69           H  
ATOM    982  NH2 ARG A  61      -9.732  11.832  -9.560  1.00 94.69           N  
ATOM    983 HH21 ARG A  61     -10.102  12.696  -9.188  1.00 94.69           H  
ATOM    984 HH22 ARG A  61      -9.575  11.718 -10.551  1.00 94.69           H  
ATOM    985  CZ  ARG A  61      -9.397  10.882  -8.735  1.00 94.69           C  
ATOM    986  N   PHE A  62     -13.527  11.393  -3.565  1.00 91.14           N  
ATOM    987  H   PHE A  62     -12.803  12.090  -3.465  1.00 91.14           H  
ATOM    988  CA  PHE A  62     -14.863  11.730  -3.090  1.00 91.14           C  
ATOM    989  HA  PHE A  62     -15.599  11.096  -3.586  1.00 91.14           H  
ATOM    990  C   PHE A  62     -15.232  13.178  -3.436  1.00 91.14           C  
ATOM    991  CB  PHE A  62     -14.920  11.436  -1.583  1.00 91.14           C  
ATOM    992  HB2 PHE A  62     -14.247  12.112  -1.055  1.00 91.14           H  
ATOM    993  HB3 PHE A  62     -14.566  10.420  -1.407  1.00 91.14           H  
ATOM    994  O   PHE A  62     -16.199  13.399  -4.161  1.00 91.14           O  
ATOM    995  CG  PHE A  62     -16.311  11.551  -1.004  1.00 91.14           C  
ATOM    996  CD1 PHE A  62     -16.700  12.730  -0.349  1.00 91.14           C  
ATOM    997  HD1 PHE A  62     -16.012  13.559  -0.271  1.00 91.14           H  
ATOM    998  CD2 PHE A  62     -17.237  10.504  -1.174  1.00 91.14           C  
ATOM    999  HD2 PHE A  62     -16.953   9.607  -1.703  1.00 91.14           H  
ATOM   1000  CE1 PHE A  62     -18.011  12.870   0.129  1.00 91.14           C  
ATOM   1001  HE1 PHE A  62     -18.338  13.805   0.560  1.00 91.14           H  
ATOM   1002  CE2 PHE A  62     -18.554  10.648  -0.701  1.00 91.14           C  
ATOM   1003  HE2 PHE A  62     -19.283   9.869  -0.869  1.00 91.14           H  
ATOM   1004  CZ  PHE A  62     -18.942  11.837  -0.058  1.00 91.14           C  
ATOM   1005  HZ  PHE A  62     -19.968  11.991   0.244  1.00 91.14           H  
ATOM   1006  N   TYR A  63     -14.416  14.149  -3.016  1.00 90.14           N  
ATOM   1007  H   TYR A  63     -13.543  13.890  -2.580  1.00 90.14           H  
ATOM   1008  CA  TYR A  63     -14.731  15.582  -3.119  1.00 90.14           C  
ATOM   1009  HA  TYR A  63     -15.807  15.710  -2.994  1.00 90.14           H  
ATOM   1010  C   TYR A  63     -14.369  16.202  -4.480  1.00 90.14           C  
ATOM   1011  CB  TYR A  63     -14.042  16.333  -1.974  1.00 90.14           C  
ATOM   1012  HB2 TYR A  63     -14.331  17.382  -2.029  1.00 90.14           H  
ATOM   1013  HB3 TYR A  63     -12.963  16.282  -2.116  1.00 90.14           H  
ATOM   1014  O   TYR A  63     -14.800  17.308  -4.796  1.00 90.14           O  
ATOM   1015  CG  TYR A  63     -14.388  15.840  -0.581  1.00 90.14           C  
ATOM   1016  CD1 TYR A  63     -15.606  16.206   0.019  1.00 90.14           C  
ATOM   1017  HD1 TYR A  63     -16.306  16.825  -0.522  1.00 90.14           H  
ATOM   1018  CD2 TYR A  63     -13.481  15.030   0.122  1.00 90.14           C  
ATOM   1019  HD2 TYR A  63     -12.565  14.728  -0.363  1.00 90.14           H  
ATOM   1020  CE1 TYR A  63     -15.916  15.782   1.325  1.00 90.14           C  
ATOM   1021  HE1 TYR A  63     -16.847  16.082   1.782  1.00 90.14           H  
ATOM   1022  CE2 TYR A  63     -13.763  14.638   1.446  1.00 90.14           C  
ATOM   1023  HE2 TYR A  63     -13.042  14.047   1.990  1.00 90.14           H  
ATOM   1024  OH  TYR A  63     -15.227  14.675   3.346  1.00 90.14           O  
ATOM   1025  HH  TYR A  63     -14.420  14.672   3.865  1.00 90.14           H  
ATOM   1026  CZ  TYR A  63     -14.983  15.015   2.050  1.00 90.14           C  
ATOM   1027  N   LYS A  64     -13.598  15.489  -5.314  1.00 89.76           N  
ATOM   1028  H   LYS A  64     -13.173  14.654  -4.935  1.00 89.76           H  
ATOM   1029  CA  LYS A  64     -13.135  15.909  -6.653  1.00 89.76           C  
ATOM   1030  HA  LYS A  64     -12.465  15.125  -7.008  1.00 89.76           H  
ATOM   1031  C   LYS A  64     -12.274  17.174  -6.638  1.00 89.76           C  
ATOM   1032  CB  LYS A  64     -14.307  16.009  -7.639  1.00 89.76           C  
ATOM   1033  HB2 LYS A  64     -14.957  16.828  -7.332  1.00 89.76           H  
ATOM   1034  HB3 LYS A  64     -13.920  16.244  -8.631  1.00 89.76           H  
ATOM   1035  O   LYS A  64     -12.270  17.945  -7.595  1.00 89.76           O  
ATOM   1036  CG  LYS A  64     -15.118  14.715  -7.731  1.00 89.76           C  
ATOM   1037  HG2 LYS A  64     -15.454  14.409  -6.741  1.00 89.76           H  
ATOM   1038  HG3 LYS A  64     -14.505  13.924  -8.163  1.00 89.76           H  
ATOM   1039  CD  LYS A  64     -16.346  14.965  -8.600  1.00 89.76           C  
ATOM   1040  HD2 LYS A  64     -16.905  15.800  -8.179  1.00 89.76           H  
ATOM   1041  HD3 LYS A  64     -16.041  15.207  -9.618  1.00 89.76           H  
ATOM   1042  CE  LYS A  64     -17.211  13.710  -8.584  1.00 89.76           C  
ATOM   1043  HE2 LYS A  64     -16.703  12.915  -9.130  1.00 89.76           H  
ATOM   1044  HE3 LYS A  64     -17.321  13.390  -7.548  1.00 89.76           H  
ATOM   1045  NZ  LYS A  64     -18.541  13.996  -9.160  1.00 89.76           N  
ATOM   1046  HZ1 LYS A  64     -18.451  14.317 -10.113  1.00 89.76           H  
ATOM   1047  HZ2 LYS A  64     -19.120  13.170  -9.108  1.00 89.76           H  
ATOM   1048  HZ3 LYS A  64     -18.978  14.720  -8.608  1.00 89.76           H  
ATOM   1049  N   THR A  65     -11.521  17.369  -5.565  1.00 89.47           N  
ATOM   1050  H   THR A  65     -11.602  16.710  -4.804  1.00 89.47           H  
ATOM   1051  CA  THR A  65     -10.713  18.570  -5.306  1.00 89.47           C  
ATOM   1052  HA  THR A  65     -11.098  19.409  -5.885  1.00 89.47           H  
ATOM   1053  C   THR A  65      -9.240  18.417  -5.671  1.00 89.47           C  
ATOM   1054  CB  THR A  65     -10.814  18.919  -3.823  1.00 89.47           C  
ATOM   1055  HB  THR A  65     -10.069  19.677  -3.578  1.00 89.47           H  
ATOM   1056  O   THR A  65      -8.553  19.413  -5.897  1.00 89.47           O  
ATOM   1057  CG2 THR A  65     -12.207  19.451  -3.481  1.00 89.47           C  
ATOM   1058 HG21 THR A  65     -12.123  20.170  -2.666  1.00 89.47           H  
ATOM   1059 HG22 THR A  65     -12.866  18.634  -3.185  1.00 89.47           H  
ATOM   1060 HG23 THR A  65     -12.650  19.962  -4.336  1.00 89.47           H  
ATOM   1061  OG1 THR A  65     -10.573  17.737  -3.092  1.00 89.47           O  
ATOM   1062  HG1 THR A  65     -10.151  18.018  -2.277  1.00 89.47           H  
ATOM   1063  N   THR A  66      -8.752  17.182  -5.785  1.00 94.15           N  
ATOM   1064  H   THR A  66      -9.366  16.418  -5.542  1.00 94.15           H  
ATOM   1065  CA  THR A  66      -7.350  16.886  -6.101  1.00 94.15           C  
ATOM   1066  HA  THR A  66      -6.768  17.805  -6.034  1.00 94.15           H  
ATOM   1067  C   THR A  66      -7.216  16.329  -7.512  1.00 94.15           C  
ATOM   1068  CB  THR A  66      -6.750  15.919  -5.075  1.00 94.15           C  
ATOM   1069  HB  THR A  66      -7.324  14.992  -5.068  1.00 94.15           H  
ATOM   1070  O   THR A  66      -7.876  15.355  -7.881  1.00 94.15           O  
ATOM   1071  CG2 THR A  66      -5.282  15.595  -5.327  1.00 94.15           C  
ATOM   1072 HG21 THR A  66      -4.705  16.516  -5.411  1.00 94.15           H  
ATOM   1073 HG22 THR A  66      -4.906  15.003  -4.493  1.00 94.15           H  
ATOM   1074 HG23 THR A  66      -5.177  15.002  -6.236  1.00 94.15           H  
ATOM   1075  OG1 THR A  66      -6.788  16.508  -3.806  1.00 94.15           O  
ATOM   1076  HG1 THR A  66      -6.797  15.785  -3.174  1.00 94.15           H  
ATOM   1077  N   SER A  67      -6.307  16.904  -8.303  1.00 95.57           N  
ATOM   1078  H   SER A  67      -5.799  17.702  -7.948  1.00 95.57           H  
ATOM   1079  CA  SER A  67      -5.915  16.324  -9.590  1.00 95.57           C  
ATOM   1080  HA  SER A  67      -6.817  16.046 -10.135  1.00 95.57           H  
ATOM   1081  C   SER A  67      -5.054  15.078  -9.381  1.00 95.57           C  
ATOM   1082  CB  SER A  67      -5.151  17.338 -10.441  1.00 95.57           C  
ATOM   1083  HB2 SER A  67      -4.255  17.654  -9.907  1.00 95.57           H  
ATOM   1084  HB3 SER A  67      -5.781  18.206 -10.634  1.00 95.57           H  
ATOM   1085  O   SER A  67      -4.037  15.132  -8.692  1.00 95.57           O  
ATOM   1086  OG  SER A  67      -4.778  16.737 -11.667  1.00 95.57           O  
ATOM   1087  HG  SER A  67      -4.045  17.240 -12.030  1.00 95.57           H  
ATOM   1088  N   PHE A  68      -5.435  13.977 -10.032  1.00 96.43           N  
ATOM   1089  H   PHE A  68      -6.298  14.019 -10.554  1.00 96.43           H  
ATOM   1090  CA  PHE A  68      -4.654  12.732 -10.106  1.00 96.43           C  
ATOM   1091  HA  PHE A  68      -3.918  12.722  -9.302  1.00 96.43           H  
ATOM   1092  C   PHE A  68      -3.830  12.637 -11.403  1.00 96.43           C  
ATOM   1093  CB  PHE A  68      -5.578  11.523  -9.886  1.00 96.43           C  
ATOM   1094  HB2 PHE A  68      -6.518  11.674 -10.416  1.00 96.43           H  
ATOM   1095  HB3 PHE A  68      -5.110  10.635 -10.310  1.00 96.43           H  
ATOM   1096  O   PHE A  68      -3.187  11.626 -11.671  1.00 96.43           O  
ATOM   1097  CG  PHE A  68      -5.856  11.245  -8.422  1.00 96.43           C  
ATOM   1098  CD1 PHE A  68      -5.348  10.080  -7.816  1.00 96.43           C  
ATOM   1099  HD1 PHE A  68      -4.775   9.370  -8.394  1.00 96.43           H  
ATOM   1100  CD2 PHE A  68      -6.572  12.174  -7.644  1.00 96.43           C  
ATOM   1101  HD2 PHE A  68      -6.966  13.074  -8.092  1.00 96.43           H  
ATOM   1102  CE1 PHE A  68      -5.550   9.851  -6.444  1.00 96.43           C  
ATOM   1103  HE1 PHE A  68      -5.140   8.968  -5.976  1.00 96.43           H  
ATOM   1104  CE2 PHE A  68      -6.756  11.956  -6.270  1.00 96.43           C  
ATOM   1105  HE2 PHE A  68      -7.278  12.687  -5.670  1.00 96.43           H  
ATOM   1106  CZ  PHE A  68      -6.250  10.792  -5.670  1.00 96.43           C  
ATOM   1107  HZ  PHE A  68      -6.403  10.622  -4.614  1.00 96.43           H  
ATOM   1108  N   LYS A  69      -3.806  13.712 -12.200  1.00 96.94           N  
ATOM   1109  H   LYS A  69      -4.337  14.522 -11.913  1.00 96.94           H  
ATOM   1110  CA  LYS A  69      -2.901  13.868 -13.340  1.00 96.94           C  
ATOM   1111  HA  LYS A  69      -2.761  12.895 -13.812  1.00 96.94           H  
ATOM   1112  C   LYS A  69      -1.534  14.327 -12.827  1.00 96.94           C  
ATOM   1113  CB  LYS A  69      -3.558  14.807 -14.365  1.00 96.94           C  
ATOM   1114  HB2 LYS A  69      -4.548  14.420 -14.606  1.00 96.94           H  
ATOM   1115  HB3 LYS A  69      -3.670  15.802 -13.935  1.00 96.94           H  
ATOM   1116  O   LYS A  69      -1.188  15.500 -12.946  1.00 96.94           O  
ATOM   1117  CG  LYS A  69      -2.744  14.905 -15.659  1.00 96.94           C  
ATOM   1118  HG2 LYS A  69      -2.625  13.906 -16.079  1.00 96.94           H  
ATOM   1119  HG3 LYS A  69      -1.767  15.337 -15.442  1.00 96.94           H  
ATOM   1120  CD  LYS A  69      -3.426  15.795 -16.693  1.00 96.94           C  
ATOM   1121  HD2 LYS A  69      -4.403  15.377 -16.937  1.00 96.94           H  
ATOM   1122  HD3 LYS A  69      -3.557  16.796 -16.282  1.00 96.94           H  
ATOM   1123  CE  LYS A  69      -2.546  15.852 -17.943  1.00 96.94           C  
ATOM   1124  HE2 LYS A  69      -1.614  16.357 -17.688  1.00 96.94           H  
ATOM   1125  HE3 LYS A  69      -2.304  14.832 -18.241  1.00 96.94           H  
ATOM   1126  NZ  LYS A  69      -3.240  16.554 -19.046  1.00 96.94           N  
ATOM   1127  HZ1 LYS A  69      -4.097  16.071 -19.275  1.00 96.94           H  
ATOM   1128  HZ2 LYS A  69      -2.660  16.580 -19.873  1.00 96.94           H  
ATOM   1129  HZ3 LYS A  69      -3.471  17.499 -18.774  1.00 96.94           H  
ATOM   1130  N   GLN A  70      -0.812  13.406 -12.195  1.00 97.40           N  
ATOM   1131  H   GLN A  70      -1.196  12.474 -12.133  1.00 97.40           H  
ATOM   1132  CA  GLN A  70       0.443  13.666 -11.486  1.00 97.40           C  
ATOM   1133  HA  GLN A  70       0.681  14.728 -11.553  1.00 97.40           H  
ATOM   1134  C   GLN A  70       1.628  12.917 -12.116  1.00 97.40           C  
ATOM   1135  CB  GLN A  70       0.269  13.321  -9.998  1.00 97.40           C  
ATOM   1136  HB2 GLN A  70       1.215  13.484  -9.481  1.00 97.40           H  
ATOM   1137  HB3 GLN A  70       0.021  12.264  -9.901  1.00 97.40           H  
ATOM   1138  O   GLN A  70       1.446  11.972 -12.887  1.00 97.40           O  
ATOM   1139  CG  GLN A  70      -0.818  14.125  -9.273  1.00 97.40           C  
ATOM   1140  HG2 GLN A  70      -1.776  14.000  -9.778  1.00 97.40           H  
ATOM   1141  HG3 GLN A  70      -0.925  13.719  -8.267  1.00 97.40           H  
ATOM   1142  CD  GLN A  70      -0.519  15.610  -9.120  1.00 97.40           C  
ATOM   1143  NE2 GLN A  70      -1.460  16.366  -8.604  1.00 97.40           N  
ATOM   1144 HE21 GLN A  70      -2.345  15.947  -8.359  1.00 97.40           H  
ATOM   1145 HE22 GLN A  70      -1.220  17.335  -8.450  1.00 97.40           H  
ATOM   1146  OE1 GLN A  70       0.539  16.121  -9.448  1.00 97.40           O  
ATOM   1147  N   ASN A  71       2.842  13.373 -11.804  1.00 97.94           N  
ATOM   1148  H   ASN A  71       2.913  14.086 -11.092  1.00 97.94           H  
ATOM   1149  CA  ASN A  71       4.100  12.781 -12.263  1.00 97.94           C  
ATOM   1150  HA  ASN A  71       3.932  12.291 -13.222  1.00 97.94           H  
ATOM   1151  C   ASN A  71       4.613  11.688 -11.300  1.00 97.94           C  
ATOM   1152  CB  ASN A  71       5.104  13.927 -12.502  1.00 97.94           C  
ATOM   1153  HB2 ASN A  71       5.973  13.533 -13.029  1.00 97.94           H  
ATOM   1154  HB3 ASN A  71       4.648  14.676 -13.148  1.00 97.94           H  
ATOM   1155  O   ASN A  71       4.031  11.476 -10.233  1.00 97.94           O  
ATOM   1156  CG  ASN A  71       5.625  14.614 -11.253  1.00 97.94           C  
ATOM   1157  ND2 ASN A  71       6.454  15.615 -11.415  1.00 97.94           N  
ATOM   1158 HD21 ASN A  71       6.818  15.818 -12.335  1.00 97.94           H  
ATOM   1159 HD22 ASN A  71       6.815  16.040 -10.573  1.00 97.94           H  
ATOM   1160  OD1 ASN A  71       5.306  14.288 -10.124  1.00 97.94           O  
ATOM   1161  N   TRP A  72       5.706  11.009 -11.659  1.00 98.38           N  
ATOM   1162  H   TRP A  72       6.105  11.187 -12.570  1.00 98.38           H  
ATOM   1163  CA  TRP A  72       6.289   9.923 -10.859  1.00 98.38           C  
ATOM   1164  HA  TRP A  72       5.575   9.105 -10.770  1.00 98.38           H  
ATOM   1165  C   TRP A  72       6.636  10.374  -9.443  1.00 98.38           C  
ATOM   1166  CB  TRP A  72       7.545   9.373 -11.542  1.00 98.38           C  
ATOM   1167  HB2 TRP A  72       7.297   9.065 -12.558  1.00 98.38           H  
ATOM   1168  HB3 TRP A  72       8.298  10.157 -11.615  1.00 98.38           H  
ATOM   1169  O   TRP A  72       6.245   9.734  -8.471  1.00 98.38           O  
ATOM   1170  CG  TRP A  72       8.122   8.193 -10.822  1.00 98.38           C  
ATOM   1171  CD1 TRP A  72       9.156   8.203  -9.949  1.00 98.38           C  
ATOM   1172  HD1 TRP A  72       9.720   9.077  -9.658  1.00 98.38           H  
ATOM   1173  CD2 TRP A  72       7.657   6.814 -10.865  1.00 98.38           C  
ATOM   1174  CE2 TRP A  72       8.494   6.022 -10.023  1.00 98.38           C  
ATOM   1175  CE3 TRP A  72       6.627   6.154 -11.565  1.00 98.38           C  
ATOM   1176  HE3 TRP A  72       5.977   6.723 -12.214  1.00 98.38           H  
ATOM   1177  NE1 TRP A  72       9.367   6.930  -9.456  1.00 98.38           N  
ATOM   1178  HE1 TRP A  72      10.071   6.721  -8.763  1.00 98.38           H  
ATOM   1179  CH2 TRP A  72       7.348   3.993 -10.684  1.00 98.38           C  
ATOM   1180  HH2 TRP A  72       7.220   2.922 -10.637  1.00 98.38           H  
ATOM   1181  CZ2 TRP A  72       8.358   4.628  -9.939  1.00 98.38           C  
ATOM   1182  HZ2 TRP A  72       9.018   4.047  -9.312  1.00 98.38           H  
ATOM   1183  CZ3 TRP A  72       6.480   4.760 -11.478  1.00 98.38           C  
ATOM   1184  HZ3 TRP A  72       5.696   4.274 -12.040  1.00 98.38           H  
ATOM   1185  N   ALA A  73       7.318  11.516  -9.322  1.00 98.58           N  
ATOM   1186  H   ALA A  73       7.585  11.997 -10.169  1.00 98.58           H  
ATOM   1187  CA  ALA A  73       7.746  12.056  -8.035  1.00 98.58           C  
ATOM   1188  HA  ALA A  73       8.392  11.325  -7.551  1.00 98.58           H  
ATOM   1189  C   ALA A  73       6.561  12.319  -7.088  1.00 98.58           C  
ATOM   1190  CB  ALA A  73       8.560  13.329  -8.293  1.00 98.58           C  
ATOM   1191  HB1 ALA A  73       7.940  14.077  -8.788  1.00 98.58           H  
ATOM   1192  HB2 ALA A  73       9.421  13.098  -8.920  1.00 98.58           H  
ATOM   1193  HB3 ALA A  73       8.913  13.731  -7.343  1.00 98.58           H  
ATOM   1194  O   ALA A  73       6.636  11.994  -5.906  1.00 98.58           O  
ATOM   1195  N   ALA A  74       5.448  12.849  -7.602  1.00 98.45           N  
ATOM   1196  H   ALA A  74       5.428  13.100  -8.580  1.00 98.45           H  
ATOM   1197  CA  ALA A  74       4.239  13.064  -6.815  1.00 98.45           C  
ATOM   1198  HA  ALA A  74       4.500  13.596  -5.901  1.00 98.45           H  
ATOM   1199  C   ALA A  74       3.582  11.741  -6.397  1.00 98.45           C  
ATOM   1200  CB  ALA A  74       3.287  13.940  -7.630  1.00 98.45           C  
ATOM   1201  HB1 ALA A  74       3.141  13.482  -8.609  1.00 98.45           H  
ATOM   1202  HB2 ALA A  74       3.723  14.929  -7.766  1.00 98.45           H  
ATOM   1203  HB3 ALA A  74       2.331  14.036  -7.115  1.00 98.45           H  
ATOM   1204  O   ALA A  74       3.191  11.601  -5.243  1.00 98.45           O  
ATOM   1205  N   TYR A  75       3.485  10.748  -7.287  1.00 98.65           N  
ATOM   1206  H   TYR A  75       3.830  10.894  -8.225  1.00 98.65           H  
ATOM   1207  CA  TYR A  75       2.953   9.428  -6.923  1.00 98.65           C  
ATOM   1208  HA  TYR A  75       1.991   9.565  -6.429  1.00 98.65           H  
ATOM   1209  C   TYR A  75       3.840   8.683  -5.921  1.00 98.65           C  
ATOM   1210  CB  TYR A  75       2.721   8.586  -8.179  1.00 98.65           C  
ATOM   1211  HB2 TYR A  75       2.832   7.532  -7.926  1.00 98.65           H  
ATOM   1212  HB3 TYR A  75       3.476   8.815  -8.931  1.00 98.65           H  
ATOM   1213  O   TYR A  75       3.313   8.027  -5.026  1.00 98.65           O  
ATOM   1214  CG  TYR A  75       1.332   8.772  -8.748  1.00 98.65           C  
ATOM   1215  CD1 TYR A  75       0.259   8.087  -8.151  1.00 98.65           C  
ATOM   1216  HD1 TYR A  75       0.443   7.422  -7.319  1.00 98.65           H  
ATOM   1217  CD2 TYR A  75       1.103   9.608  -9.857  1.00 98.65           C  
ATOM   1218  HD2 TYR A  75       1.928  10.130 -10.320  1.00 98.65           H  
ATOM   1219  CE1 TYR A  75      -1.040   8.212  -8.668  1.00 98.65           C  
ATOM   1220  HE1 TYR A  75      -1.845   7.643  -8.228  1.00 98.65           H  
ATOM   1221  CE2 TYR A  75      -0.199   9.740 -10.378  1.00 98.65           C  
ATOM   1222  HE2 TYR A  75      -0.378  10.347 -11.253  1.00 98.65           H  
ATOM   1223  OH  TYR A  75      -2.518   9.101 -10.311  1.00 98.65           O  
ATOM   1224  HH  TYR A  75      -3.015   8.326 -10.037  1.00 98.65           H  
ATOM   1225  CZ  TYR A  75      -1.269   9.040  -9.782  1.00 98.65           C  
ATOM   1226  N   ARG A  76       5.164   8.832  -6.015  1.00 98.62           N  
ATOM   1227  H   ARG A  76       5.517   9.323  -6.824  1.00 98.62           H  
ATOM   1228  CA  ARG A  76       6.142   8.317  -5.050  1.00 98.62           C  
ATOM   1229  HA  ARG A  76       6.022   7.239  -4.944  1.00 98.62           H  
ATOM   1230  C   ARG A  76       5.934   8.911  -3.657  1.00 98.62           C  
ATOM   1231  CB  ARG A  76       7.546   8.582  -5.615  1.00 98.62           C  
ATOM   1232  HB2 ARG A  76       7.617   9.618  -5.947  1.00 98.62           H  
ATOM   1233  HB3 ARG A  76       7.689   7.940  -6.484  1.00 98.62           H  
ATOM   1234  O   ARG A  76       5.753   8.167  -2.696  1.00 98.62           O  
ATOM   1235  CG  ARG A  76       8.677   8.330  -4.612  1.00 98.62           C  
ATOM   1236  HG2 ARG A  76       8.589   7.326  -4.196  1.00 98.62           H  
ATOM   1237  HG3 ARG A  76       8.623   9.055  -3.800  1.00 98.62           H  
ATOM   1238  CD  ARG A  76      10.019   8.480  -5.329  1.00 98.62           C  
ATOM   1239  HD2 ARG A  76      10.053   7.738  -6.126  1.00 98.62           H  
ATOM   1240  HD3 ARG A  76      10.093   9.466  -5.789  1.00 98.62           H  
ATOM   1241  NE  ARG A  76      11.147   8.244  -4.419  1.00 98.62           N  
ATOM   1242  HE  ARG A  76      11.572   7.333  -4.510  1.00 98.62           H  
ATOM   1243  NH1 ARG A  76      11.373  10.363  -3.634  1.00 98.62           N  
ATOM   1244 HH11 ARG A  76      11.138  10.811  -2.760  1.00 98.62           H  
ATOM   1245 HH12 ARG A  76      10.757  10.625  -4.391  1.00 98.62           H  
ATOM   1246  NH2 ARG A  76      12.432   8.706  -2.596  1.00 98.62           N  
ATOM   1247 HH21 ARG A  76      12.619   7.716  -2.520  1.00 98.62           H  
ATOM   1248 HH22 ARG A  76      12.742   9.378  -1.909  1.00 98.62           H  
ATOM   1249  CZ  ARG A  76      11.653   9.099  -3.557  1.00 98.62           C  
ATOM   1250  N   GLU A  77       5.908  10.239  -3.562  1.00 98.31           N  
ATOM   1251  H   GLU A  77       6.077  10.776  -4.401  1.00 98.31           H  
ATOM   1252  CA  GLU A  77       5.812  10.966  -2.288  1.00 98.31           C  
ATOM   1253  HA  GLU A  77       6.427  10.462  -1.542  1.00 98.31           H  
ATOM   1254  C   GLU A  77       4.392  11.021  -1.710  1.00 98.31           C  
ATOM   1255  CB  GLU A  77       6.345  12.395  -2.481  1.00 98.31           C  
ATOM   1256  HB2 GLU A  77       6.113  12.989  -1.597  1.00 98.31           H  
ATOM   1257  HB3 GLU A  77       5.832  12.857  -3.325  1.00 98.31           H  
ATOM   1258  O   GLU A  77       4.217  11.144  -0.498  1.00 98.31           O  
ATOM   1259  CG  GLU A  77       7.861  12.447  -2.725  1.00 98.31           C  
ATOM   1260  HG2 GLU A  77       8.100  11.901  -3.638  1.00 98.31           H  
ATOM   1261  HG3 GLU A  77       8.149  13.486  -2.880  1.00 98.31           H  
ATOM   1262  CD  GLU A  77       8.679  11.873  -1.558  1.00 98.31           C  
ATOM   1263  OE1 GLU A  77       9.809  11.408  -1.825  1.00 98.31           O  
ATOM   1264  OE2 GLU A  77       8.190  11.901  -0.408  1.00 98.31           O  
ATOM   1265  N   GLY A  78       3.366  10.901  -2.550  1.00 98.28           N  
ATOM   1266  H   GLY A  78       3.583  10.873  -3.537  1.00 98.28           H  
ATOM   1267  CA  GLY A  78       1.970  11.131  -2.191  1.00 98.28           C  
ATOM   1268  HA2 GLY A  78       1.795  10.882  -1.144  1.00 98.28           H  
ATOM   1269  HA3 GLY A  78       1.343  10.480  -2.801  1.00 98.28           H  
ATOM   1270  C   GLY A  78       1.530  12.575  -2.427  1.00 98.28           C  
ATOM   1271  O   GLY A  78       2.331  13.509  -2.464  1.00 98.28           O  
ATOM   1272  N   PHE A  79       0.225  12.768  -2.603  1.00 97.84           N  
ATOM   1273  H   PHE A  79      -0.399  11.983  -2.480  1.00 97.84           H  
ATOM   1274  CA  PHE A  79      -0.361  14.076  -2.895  1.00 97.84           C  
ATOM   1275  HA  PHE A  79       0.185  14.831  -2.330  1.00 97.84           H  
ATOM   1276  C   PHE A  79      -1.827  14.150  -2.467  1.00 97.84           C  
ATOM   1277  CB  PHE A  79      -0.214  14.398  -4.394  1.00 97.84           C  
ATOM   1278  HB2 PHE A  79       0.848  14.450  -4.636  1.00 97.84           H  
ATOM   1279  HB3 PHE A  79      -0.627  15.387  -4.592  1.00 97.84           H  
ATOM   1280  O   PHE A  79      -2.493  13.132  -2.287  1.00 97.84           O  
ATOM   1281  CG  PHE A  79      -0.879  13.401  -5.324  1.00 97.84           C  
ATOM   1282  CD1 PHE A  79      -0.130  12.344  -5.866  1.00 97.84           C  
ATOM   1283  HD1 PHE A  79       0.915  12.245  -5.611  1.00 97.84           H  
ATOM   1284  CD2 PHE A  79      -2.244  13.517  -5.642  1.00 97.84           C  
ATOM   1285  HD2 PHE A  79      -2.826  14.324  -5.223  1.00 97.84           H  
ATOM   1286  CE1 PHE A  79      -0.734  11.410  -6.722  1.00 97.84           C  
ATOM   1287  HE1 PHE A  79      -0.150  10.599  -7.133  1.00 97.84           H  
ATOM   1288  CE2 PHE A  79      -2.855  12.577  -6.491  1.00 97.84           C  
ATOM   1289  HE2 PHE A  79      -3.907  12.662  -6.720  1.00 97.84           H  
ATOM   1290  CZ  PHE A  79      -2.098  11.524  -7.034  1.00 97.84           C  
ATOM   1291  HZ  PHE A  79      -2.561  10.796  -7.685  1.00 97.84           H  
ATOM   1292  N   GLY A  80      -2.341  15.376  -2.363  1.00 95.55           N  
ATOM   1293  H   GLY A  80      -1.725  16.160  -2.526  1.00 95.55           H  
ATOM   1294  CA  GLY A  80      -3.702  15.659  -1.910  1.00 95.55           C  
ATOM   1295  HA2 GLY A  80      -4.029  16.592  -2.368  1.00 95.55           H  
ATOM   1296  HA3 GLY A  80      -4.373  14.870  -2.248  1.00 95.55           H  
ATOM   1297  C   GLY A  80      -3.827  15.758  -0.382  1.00 95.55           C  
ATOM   1298  O   GLY A  80      -2.958  15.287   0.356  1.00 95.55           O  
ATOM   1299  N   PRO A  81      -4.885  16.407   0.129  1.00 93.64           N  
ATOM   1300  CA  PRO A  81      -5.124  16.507   1.561  1.00 93.64           C  
ATOM   1301  HA  PRO A  81      -4.202  16.773   2.077  1.00 93.64           H  
ATOM   1302  C   PRO A  81      -5.652  15.183   2.120  1.00 93.64           C  
ATOM   1303  CB  PRO A  81      -6.130  17.646   1.718  1.00 93.64           C  
ATOM   1304  HB2 PRO A  81      -5.591  18.590   1.798  1.00 93.64           H  
ATOM   1305  HB3 PRO A  81      -6.786  17.509   2.577  1.00 93.64           H  
ATOM   1306  O   PRO A  81      -6.618  14.623   1.613  1.00 93.64           O  
ATOM   1307  CG  PRO A  81      -6.908  17.640   0.406  1.00 93.64           C  
ATOM   1308  HG2 PRO A  81      -7.225  18.650   0.148  1.00 93.64           H  
ATOM   1309  HG3 PRO A  81      -7.762  16.967   0.477  1.00 93.64           H  
ATOM   1310  CD  PRO A  81      -5.914  17.112  -0.621  1.00 93.64           C  
ATOM   1311  HD2 PRO A  81      -5.473  17.949  -1.162  1.00 93.64           H  
ATOM   1312  HD3 PRO A  81      -6.427  16.441  -1.310  1.00 93.64           H  
ATOM   1313  N   ILE A  82      -5.083  14.719   3.236  1.00 92.68           N  
ATOM   1314  H   ILE A  82      -4.244  15.183   3.554  1.00 92.68           H  
ATOM   1315  CA  ILE A  82      -5.422  13.413   3.835  1.00 92.68           C  
ATOM   1316  HA  ILE A  82      -5.196  12.643   3.098  1.00 92.68           H  
ATOM   1317  C   ILE A  82      -6.923  13.263   4.149  1.00 92.68           C  
ATOM   1318  CB  ILE A  82      -4.535  13.163   5.081  1.00 92.68           C  
ATOM   1319  HB  ILE A  82      -4.578  14.046   5.719  1.00 92.68           H  
ATOM   1320  O   ILE A  82      -7.457  12.167   4.035  1.00 92.68           O  
ATOM   1321  CG1 ILE A  82      -3.075  12.946   4.617  1.00 92.68           C  
ATOM   1322 HG12 ILE A  82      -2.781  13.754   3.947  1.00 92.68           H  
ATOM   1323 HG13 ILE A  82      -3.011  12.015   4.053  1.00 92.68           H  
ATOM   1324  CG2 ILE A  82      -5.020  11.957   5.908  1.00 92.68           C  
ATOM   1325 HG21 ILE A  82      -4.321  11.727   6.712  1.00 92.68           H  
ATOM   1326 HG22 ILE A  82      -5.110  11.084   5.262  1.00 92.68           H  
ATOM   1327 HG23 ILE A  82      -5.987  12.171   6.364  1.00 92.68           H  
ATOM   1328  CD1 ILE A  82      -2.038  12.908   5.741  1.00 92.68           C  
ATOM   1329 HD11 ILE A  82      -1.040  12.889   5.304  1.00 92.68           H  
ATOM   1330 HD12 ILE A  82      -2.163  12.006   6.340  1.00 92.68           H  
ATOM   1331 HD13 ILE A  82      -2.138  13.803   6.356  1.00 92.68           H  
ATOM   1332  N   CYS A  83      -7.638  14.333   4.519  1.00 91.19           N  
ATOM   1333  H   CYS A  83      -7.172  15.228   4.568  1.00 91.19           H  
ATOM   1334  CA  CYS A  83      -9.092  14.269   4.760  1.00 91.19           C  
ATOM   1335  HA  CYS A  83      -9.339  13.244   5.035  1.00 91.19           H  
ATOM   1336  C   CYS A  83      -9.965  14.571   3.533  1.00 91.19           C  
ATOM   1337  CB  CYS A  83      -9.494  15.121   5.963  1.00 91.19           C  
ATOM   1338  HB2 CYS A  83      -9.275  16.171   5.766  1.00 91.19           H  
ATOM   1339  HB3 CYS A  83     -10.570  15.028   6.110  1.00 91.19           H  
ATOM   1340  O   CYS A  83     -11.192  14.566   3.664  1.00 91.19           O  
ATOM   1341  SG  CYS A  83      -8.674  14.577   7.474  1.00 91.19           S  
ATOM   1342  N   GLY A  84      -9.351  14.809   2.376  1.00 92.11           N  
ATOM   1343  H   GLY A  84      -8.347  14.707   2.332  1.00 92.11           H  
ATOM   1344  CA  GLY A  84     -10.010  15.027   1.095  1.00 92.11           C  
ATOM   1345  HA2 GLY A  84     -11.089  15.109   1.229  1.00 92.11           H  
ATOM   1346  HA3 GLY A  84      -9.668  15.970   0.668  1.00 92.11           H  
ATOM   1347  C   GLY A  84      -9.715  13.896   0.112  1.00 92.11           C  
ATOM   1348  O   GLY A  84      -9.750  12.715   0.475  1.00 92.11           O  
ATOM   1349  N   ASP A  85      -9.421  14.281  -1.127  1.00 94.45           N  
ATOM   1350  H   ASP A  85      -9.422  15.268  -1.342  1.00 94.45           H  
ATOM   1351  CA  ASP A  85      -8.973  13.371  -2.176  1.00 94.45           C  
ATOM   1352  HA  ASP A  85      -9.407  12.385  -2.008  1.00 94.45           H  
ATOM   1353  C   ASP A  85      -7.449  13.257  -2.152  1.00 94.45           C  
ATOM   1354  CB  ASP A  85      -9.434  13.887  -3.542  1.00 94.45           C  
ATOM   1355  HB2 ASP A  85      -8.913  13.322  -4.315  1.00 94.45           H  
ATOM   1356  HB3 ASP A  85      -9.167  14.939  -3.644  1.00 94.45           H  
ATOM   1357  O   ASP A  85      -6.758  14.261  -2.332  1.00 94.45           O  
ATOM   1358  CG  ASP A  85     -10.925  13.739  -3.799  1.00 94.45           C  
ATOM   1359  OD1 ASP A  85     -11.686  13.297  -2.911  1.00 94.45           O  
ATOM   1360  OD2 ASP A  85     -11.322  13.999  -4.953  1.00 94.45           O  
ATOM   1361  N   TYR A  86      -6.905  12.057  -1.954  1.00 96.91           N  
ATOM   1362  H   TYR A  86      -7.499  11.242  -1.887  1.00 96.91           H  
ATOM   1363  CA  TYR A  86      -5.457  11.890  -1.817  1.00 96.91           C  
ATOM   1364  HA  TYR A  86      -4.972  12.628  -2.455  1.00 96.91           H  
ATOM   1365  C   TYR A  86      -4.946  10.528  -2.274  1.00 96.91           C  
ATOM   1366  CB  TYR A  86      -5.020  12.177  -0.371  1.00 96.91           C  
ATOM   1367  HB2 TYR A  86      -5.507  13.090  -0.028  1.00 96.91           H  
ATOM   1368  HB3 TYR A  86      -3.949  12.382  -0.362  1.00 96.91           H  
ATOM   1369  O   TYR A  86      -5.696   9.555  -2.392  1.00 96.91           O  
ATOM   1370  CG  TYR A  86      -5.291  11.066   0.620  1.00 96.91           C  
ATOM   1371  CD1 TYR A  86      -6.596  10.865   1.101  1.00 96.91           C  
ATOM   1372  HD1 TYR A  86      -7.397  11.505   0.764  1.00 96.91           H  
ATOM   1373  CD2 TYR A  86      -4.233  10.252   1.073  1.00 96.91           C  
ATOM   1374  HD2 TYR A  86      -3.233  10.404   0.693  1.00 96.91           H  
ATOM   1375  CE1 TYR A  86      -6.845   9.861   2.051  1.00 96.91           C  
ATOM   1376  HE1 TYR A  86      -7.843   9.739   2.444  1.00 96.91           H  
ATOM   1377  CE2 TYR A  86      -4.473   9.264   2.045  1.00 96.91           C  
ATOM   1378  HE2 TYR A  86      -3.671   8.644   2.417  1.00 96.91           H  
ATOM   1379  OH  TYR A  86      -6.002   8.223   3.564  1.00 96.91           O  
ATOM   1380  HH  TYR A  86      -6.941   8.046   3.656  1.00 96.91           H  
ATOM   1381  CZ  TYR A  86      -5.777   9.088   2.548  1.00 96.91           C  
ATOM   1382  N   TRP A  87      -3.638  10.500  -2.506  1.00 98.30           N  
ATOM   1383  H   TRP A  87      -3.138  11.371  -2.399  1.00 98.30           H  
ATOM   1384  CA  TRP A  87      -2.811   9.318  -2.687  1.00 98.30           C  
ATOM   1385  HA  TRP A  87      -3.412   8.414  -2.596  1.00 98.30           H  
ATOM   1386  C   TRP A  87      -1.733   9.314  -1.602  1.00 98.30           C  
ATOM   1387  CB  TRP A  87      -2.174   9.363  -4.078  1.00 98.30           C  
ATOM   1388  HB2 TRP A  87      -2.962   9.444  -4.827  1.00 98.30           H  
ATOM   1389  HB3 TRP A  87      -1.548  10.251  -4.159  1.00 98.30           H  
ATOM   1390  O   TRP A  87      -1.027  10.309  -1.432  1.00 98.30           O  
ATOM   1391  CG  TRP A  87      -1.352   8.157  -4.394  1.00 98.30           C  
ATOM   1392  CD1 TRP A  87      -0.002   8.077  -4.398  1.00 98.30           C  
ATOM   1393  HD1 TRP A  87       0.676   8.894  -4.201  1.00 98.30           H  
ATOM   1394  CD2 TRP A  87      -1.829   6.834  -4.773  1.00 98.30           C  
ATOM   1395  CE2 TRP A  87      -0.708   5.982  -4.969  1.00 98.30           C  
ATOM   1396  CE3 TRP A  87      -3.104   6.281  -4.996  1.00 98.30           C  
ATOM   1397  HE3 TRP A  87      -3.964   6.919  -4.855  1.00 98.30           H  
ATOM   1398  NE1 TRP A  87       0.377   6.788  -4.716  1.00 98.30           N  
ATOM   1399  HE1 TRP A  87       1.326   6.484  -4.878  1.00 98.30           H  
ATOM   1400  CH2 TRP A  87      -2.125   4.123  -5.588  1.00 98.30           C  
ATOM   1401  HH2 TRP A  87      -2.239   3.098  -5.909  1.00 98.30           H  
ATOM   1402  CZ2 TRP A  87      -0.844   4.647  -5.369  1.00 98.30           C  
ATOM   1403  HZ2 TRP A  87       0.027   4.028  -5.527  1.00 98.30           H  
ATOM   1404  CZ3 TRP A  87      -3.254   4.939  -5.401  1.00 98.30           C  
ATOM   1405  HZ3 TRP A  87      -4.234   4.519  -5.578  1.00 98.30           H  
ATOM   1406  N   LEU A  88      -1.603   8.217  -0.856  1.00 98.40           N  
ATOM   1407  H   LEU A  88      -2.229   7.443  -1.025  1.00 98.40           H  
ATOM   1408  CA  LEU A  88      -0.693   8.131   0.292  1.00 98.40           C  
ATOM   1409  HA  LEU A  88      -0.924   8.957   0.964  1.00 98.40           H  
ATOM   1410  C   LEU A  88       0.791   8.268  -0.101  1.00 98.40           C  
ATOM   1411  CB  LEU A  88      -0.980   6.803   1.013  1.00 98.40           C  
ATOM   1412  HB2 LEU A  88      -0.813   5.981   0.317  1.00 98.40           H  
ATOM   1413  HB3 LEU A  88      -2.031   6.798   1.302  1.00 98.40           H  
ATOM   1414  O   LEU A  88       1.591   8.807   0.674  1.00 98.40           O  
ATOM   1415  CG  LEU A  88      -0.134   6.554   2.273  1.00 98.40           C  
ATOM   1416  HG  LEU A  88       0.922   6.531   2.007  1.00 98.40           H  
ATOM   1417  CD1 LEU A  88      -0.355   7.638   3.331  1.00 98.40           C  
ATOM   1418 HD11 LEU A  88      -1.419   7.734   3.545  1.00 98.40           H  
ATOM   1419 HD12 LEU A  88       0.028   8.594   2.976  1.00 98.40           H  
ATOM   1420 HD13 LEU A  88       0.178   7.377   4.245  1.00 98.40           H  
ATOM   1421  CD2 LEU A  88      -0.495   5.205   2.889  1.00 98.40           C  
ATOM   1422 HD21 LEU A  88       0.112   5.031   3.777  1.00 98.40           H  
ATOM   1423 HD22 LEU A  88      -0.290   4.411   2.170  1.00 98.40           H  
ATOM   1424 HD23 LEU A  88      -1.550   5.186   3.164  1.00 98.40           H  
ATOM   1425  N   GLY A  89       1.133   7.817  -1.308  1.00 98.53           N  
ATOM   1426  H   GLY A  89       0.406   7.405  -1.875  1.00 98.53           H  
ATOM   1427  CA  GLY A  89       2.494   7.764  -1.834  1.00 98.53           C  
ATOM   1428  HA2 GLY A  89       2.508   8.234  -2.817  1.00 98.53           H  
ATOM   1429  HA3 GLY A  89       3.185   8.315  -1.195  1.00 98.53           H  
ATOM   1430  C   GLY A  89       2.993   6.330  -1.943  1.00 98.53           C  
ATOM   1431  O   GLY A  89       2.913   5.579  -0.969  1.00 98.53           O  
ATOM   1432  N   ASN A  90       3.513   5.955  -3.111  1.00 98.77           N  
ATOM   1433  H   ASN A  90       3.551   6.633  -3.860  1.00 98.77           H  
ATOM   1434  CA  ASN A  90       3.966   4.594  -3.396  1.00 98.77           C  
ATOM   1435  HA  ASN A  90       3.129   3.905  -3.280  1.00 98.77           H  
ATOM   1436  C   ASN A  90       5.052   4.156  -2.416  1.00 98.77           C  
ATOM   1437  CB  ASN A  90       4.484   4.486  -4.839  1.00 98.77           C  
ATOM   1438  HB2 ASN A  90       4.853   3.470  -4.977  1.00 98.77           H  
ATOM   1439  HB3 ASN A  90       5.316   5.172  -4.997  1.00 98.77           H  
ATOM   1440  O   ASN A  90       5.003   3.039  -1.920  1.00 98.77           O  
ATOM   1441  CG  ASN A  90       3.436   4.714  -5.907  1.00 98.77           C  
ATOM   1442  ND2 ASN A  90       3.810   4.655  -7.159  1.00 98.77           N  
ATOM   1443 HD21 ASN A  90       3.075   4.640  -7.852  1.00 98.77           H  
ATOM   1444 HD22 ASN A  90       4.745   4.342  -7.379  1.00 98.77           H  
ATOM   1445  OD1 ASN A  90       2.280   4.967  -5.630  1.00 98.77           O  
ATOM   1446  N   GLU A  91       5.962   5.054  -2.039  1.00 98.52           N  
ATOM   1447  H   GLU A  91       5.961   5.974  -2.457  1.00 98.52           H  
ATOM   1448  CA  GLU A  91       7.023   4.715  -1.092  1.00 98.52           C  
ATOM   1449  HA  GLU A  91       7.556   3.847  -1.479  1.00 98.52           H  
ATOM   1450  C   GLU A  91       6.463   4.320   0.283  1.00 98.52           C  
ATOM   1451  CB  GLU A  91       7.983   5.911  -0.997  1.00 98.52           C  
ATOM   1452  HB2 GLU A  91       7.462   6.756  -0.548  1.00 98.52           H  
ATOM   1453  HB3 GLU A  91       8.287   6.206  -2.001  1.00 98.52           H  
ATOM   1454  O   GLU A  91       6.884   3.334   0.883  1.00 98.52           O  
ATOM   1455  CG  GLU A  91       9.240   5.610  -0.173  1.00 98.52           C  
ATOM   1456  HG2 GLU A  91       9.902   6.475  -0.223  1.00 98.52           H  
ATOM   1457  HG3 GLU A  91       8.946   5.482   0.869  1.00 98.52           H  
ATOM   1458  CD  GLU A  91       9.996   4.367  -0.663  1.00 98.52           C  
ATOM   1459  OE1 GLU A  91      10.619   3.715   0.209  1.00 98.52           O  
ATOM   1460  OE2 GLU A  91       9.918   4.082  -1.886  1.00 98.52           O  
ATOM   1461  N   LYS A  92       5.431   5.026   0.758  1.00 98.36           N  
ATOM   1462  H   LYS A  92       5.046   5.749   0.167  1.00 98.36           H  
ATOM   1463  CA  LYS A  92       4.768   4.683   2.025  1.00 98.36           C  
ATOM   1464  HA  LYS A  92       5.532   4.506   2.782  1.00 98.36           H  
ATOM   1465  C   LYS A  92       3.970   3.387   1.908  1.00 98.36           C  
ATOM   1466  CB  LYS A  92       3.853   5.817   2.495  1.00 98.36           C  
ATOM   1467  HB2 LYS A  92       3.401   5.517   3.441  1.00 98.36           H  
ATOM   1468  HB3 LYS A  92       3.062   5.960   1.760  1.00 98.36           H  
ATOM   1469  O   LYS A  92       3.957   2.595   2.844  1.00 98.36           O  
ATOM   1470  CG  LYS A  92       4.593   7.144   2.693  1.00 98.36           C  
ATOM   1471  HG2 LYS A  92       5.498   6.984   3.279  1.00 98.36           H  
ATOM   1472  HG3 LYS A  92       4.871   7.536   1.715  1.00 98.36           H  
ATOM   1473  CD  LYS A  92       3.688   8.143   3.427  1.00 98.36           C  
ATOM   1474  HD2 LYS A  92       2.667   8.068   3.055  1.00 98.36           H  
ATOM   1475  HD3 LYS A  92       3.685   7.885   4.486  1.00 98.36           H  
ATOM   1476  CE  LYS A  92       4.178   9.583   3.265  1.00 98.36           C  
ATOM   1477  HE2 LYS A  92       3.648  10.212   3.980  1.00 98.36           H  
ATOM   1478  HE3 LYS A  92       5.245   9.629   3.488  1.00 98.36           H  
ATOM   1479  NZ  LYS A  92       3.912  10.060   1.890  1.00 98.36           N  
ATOM   1480  HZ1 LYS A  92       4.097  11.040   1.733  1.00 98.36           H  
ATOM   1481  HZ2 LYS A  92       4.513   9.603   1.219  1.00 98.36           H  
ATOM   1482  HZ3 LYS A  92       2.978   9.846   1.572  1.00 98.36           H  
ATOM   1483  N   ILE A  93       3.295   3.166   0.778  1.00 98.72           N  
ATOM   1484  H   ILE A  93       3.369   3.851   0.039  1.00 98.72           H  
ATOM   1485  CA  ILE A  93       2.527   1.936   0.535  1.00 98.72           C  
ATOM   1486  HA  ILE A  93       1.847   1.778   1.372  1.00 98.72           H  
ATOM   1487  C   ILE A  93       3.473   0.727   0.499  1.00 98.72           C  
ATOM   1488  CB  ILE A  93       1.678   2.059  -0.752  1.00 98.72           C  
ATOM   1489  HB  ILE A  93       2.341   2.306  -1.581  1.00 98.72           H  
ATOM   1490  O   ILE A  93       3.184  -0.279   1.147  1.00 98.72           O  
ATOM   1491  CG1 ILE A  93       0.616   3.177  -0.616  1.00 98.72           C  
ATOM   1492 HG12 ILE A  93       1.055   4.058  -0.148  1.00 98.72           H  
ATOM   1493 HG13 ILE A  93      -0.187   2.833   0.036  1.00 98.72           H  
ATOM   1494  CG2 ILE A  93       0.967   0.726  -1.063  1.00 98.72           C  
ATOM   1495 HG21 ILE A  93       1.690  -0.073  -1.226  1.00 98.72           H  
ATOM   1496 HG22 ILE A  93       0.379   0.810  -1.977  1.00 98.72           H  
ATOM   1497 HG23 ILE A  93       0.313   0.441  -0.239  1.00 98.72           H  
ATOM   1498  CD1 ILE A  93       0.022   3.625  -1.959  1.00 98.72           C  
ATOM   1499 HD11 ILE A  93       0.818   3.960  -2.624  1.00 98.72           H  
ATOM   1500 HD12 ILE A  93      -0.665   4.455  -1.794  1.00 98.72           H  
ATOM   1501 HD13 ILE A  93      -0.525   2.810  -2.435  1.00 98.72           H  
ATOM   1502  N   PHE A  94       4.622   0.843  -0.170  1.00 98.54           N  
ATOM   1503  H   PHE A  94       4.789   1.685  -0.703  1.00 98.54           H  
ATOM   1504  CA  PHE A  94       5.685  -0.163  -0.182  1.00 98.54           C  
ATOM   1505  HA  PHE A  94       5.315  -1.086  -0.628  1.00 98.54           H  
ATOM   1506  C   PHE A  94       6.139  -0.496   1.245  1.00 98.54           C  
ATOM   1507  CB  PHE A  94       6.853   0.350  -1.046  1.00 98.54           C  
ATOM   1508  HB2 PHE A  94       7.013   1.409  -0.846  1.00 98.54           H  
ATOM   1509  HB3 PHE A  94       6.586   0.259  -2.099  1.00 98.54           H  
ATOM   1510  O   PHE A  94       6.028  -1.644   1.675  1.00 98.54           O  
ATOM   1511  CG  PHE A  94       8.161  -0.380  -0.808  1.00 98.54           C  
ATOM   1512  CD1 PHE A  94       9.247   0.278  -0.202  1.00 98.54           C  
ATOM   1513  HD1 PHE A  94       9.183   1.329   0.039  1.00 98.54           H  
ATOM   1514  CD2 PHE A  94       8.280  -1.735  -1.153  1.00 98.54           C  
ATOM   1515  HD2 PHE A  94       7.456  -2.238  -1.636  1.00 98.54           H  
ATOM   1516  CE1 PHE A  94      10.430  -0.428   0.079  1.00 98.54           C  
ATOM   1517  HE1 PHE A  94      11.260   0.089   0.538  1.00 98.54           H  
ATOM   1518  CE2 PHE A  94       9.464  -2.440  -0.881  1.00 98.54           C  
ATOM   1519  HE2 PHE A  94       9.546  -3.481  -1.155  1.00 98.54           H  
ATOM   1520  CZ  PHE A  94      10.536  -1.790  -0.252  1.00 98.54           C  
ATOM   1521  HZ  PHE A  94      11.445  -2.333  -0.039  1.00 98.54           H  
ATOM   1522  N   GLN A  95       6.547   0.515   2.019  1.00 98.05           N  
ATOM   1523  H   GLN A  95       6.630   1.430   1.601  1.00 98.05           H  
ATOM   1524  CA  GLN A  95       7.026   0.332   3.394  1.00 98.05           C  
ATOM   1525  HA  GLN A  95       7.885  -0.338   3.382  1.00 98.05           H  
ATOM   1526  C   GLN A  95       5.969  -0.300   4.315  1.00 98.05           C  
ATOM   1527  CB  GLN A  95       7.463   1.692   3.955  1.00 98.05           C  
ATOM   1528  HB2 GLN A  95       7.644   1.597   5.025  1.00 98.05           H  
ATOM   1529  HB3 GLN A  95       6.660   2.413   3.806  1.00 98.05           H  
ATOM   1530  O   GLN A  95       6.289  -1.178   5.118  1.00 98.05           O  
ATOM   1531  CG  GLN A  95       8.749   2.206   3.290  1.00 98.05           C  
ATOM   1532  HG2 GLN A  95       9.581   1.562   3.574  1.00 98.05           H  
ATOM   1533  HG3 GLN A  95       8.661   2.162   2.204  1.00 98.05           H  
ATOM   1534  CD  GLN A  95       9.091   3.638   3.679  1.00 98.05           C  
ATOM   1535  NE2 GLN A  95      10.113   4.208   3.081  1.00 98.05           N  
ATOM   1536 HE21 GLN A  95      10.279   5.177   3.316  1.00 98.05           H  
ATOM   1537 HE22 GLN A  95      10.457   3.821   2.214  1.00 98.05           H  
ATOM   1538  OE1 GLN A  95       8.462   4.271   4.514  1.00 98.05           O  
ATOM   1539  N   ILE A  96       4.701   0.109   4.194  1.00 98.25           N  
ATOM   1540  H   ILE A  96       4.502   0.853   3.539  1.00 98.25           H  
ATOM   1541  CA  ILE A  96       3.598  -0.470   4.972  1.00 98.25           C  
ATOM   1542  HA  ILE A  96       3.881  -0.466   6.025  1.00 98.25           H  
ATOM   1543  C   ILE A  96       3.389  -1.931   4.578  1.00 98.25           C  
ATOM   1544  CB  ILE A  96       2.304   0.364   4.820  1.00 98.25           C  
ATOM   1545  HB  ILE A  96       2.128   0.545   3.759  1.00 98.25           H  
ATOM   1546  O   ILE A  96       3.412  -2.795   5.451  1.00 98.25           O  
ATOM   1547  CG1 ILE A  96       2.472   1.715   5.549  1.00 98.25           C  
ATOM   1548 HG12 ILE A  96       3.447   2.145   5.323  1.00 98.25           H  
ATOM   1549 HG13 ILE A  96       2.437   1.535   6.624  1.00 98.25           H  
ATOM   1550  CG2 ILE A  96       1.077  -0.372   5.402  1.00 98.25           C  
ATOM   1551 HG21 ILE A  96       0.178   0.234   5.288  1.00 98.25           H  
ATOM   1552 HG22 ILE A  96       1.236  -0.591   6.458  1.00 98.25           H  
ATOM   1553 HG23 ILE A  96       0.896  -1.306   4.871  1.00 98.25           H  
ATOM   1554  CD1 ILE A  96       1.409   2.758   5.190  1.00 98.25           C  
ATOM   1555 HD11 ILE A  96       1.647   3.698   5.688  1.00 98.25           H  
ATOM   1556 HD12 ILE A  96       1.402   2.919   4.112  1.00 98.25           H  
ATOM   1557 HD13 ILE A  96       0.422   2.433   5.518  1.00 98.25           H  
ATOM   1558  N   THR A  97       3.216  -2.221   3.289  1.00 98.23           N  
ATOM   1559  H   THR A  97       3.293  -1.477   2.610  1.00 98.23           H  
ATOM   1560  CA  THR A  97       2.883  -3.572   2.810  1.00 98.23           C  
ATOM   1561  HA  THR A  97       2.053  -3.953   3.406  1.00 98.23           H  
ATOM   1562  C   THR A  97       4.019  -4.577   2.991  1.00 98.23           C  
ATOM   1563  CB  THR A  97       2.417  -3.574   1.352  1.00 98.23           C  
ATOM   1564  HB  THR A  97       2.274  -4.611   1.047  1.00 98.23           H  
ATOM   1565  O   THR A  97       3.750  -5.756   3.156  1.00 98.23           O  
ATOM   1566  CG2 THR A  97       1.090  -2.836   1.170  1.00 98.23           C  
ATOM   1567 HG21 THR A  97       0.303  -3.387   1.684  1.00 98.23           H  
ATOM   1568 HG22 THR A  97       1.144  -1.823   1.568  1.00 98.23           H  
ATOM   1569 HG23 THR A  97       0.848  -2.794   0.108  1.00 98.23           H  
ATOM   1570  OG1 THR A  97       3.365  -2.975   0.497  1.00 98.23           O  
ATOM   1571  HG1 THR A  97       3.365  -2.032   0.676  1.00 98.23           H  
ATOM   1572  N   HIS A  98       5.274  -4.130   3.075  1.00 97.29           N  
ATOM   1573  H   HIS A  98       5.460  -3.171   2.817  1.00 97.29           H  
ATOM   1574  CA  HIS A  98       6.416  -4.989   3.409  1.00 97.29           C  
ATOM   1575  HA  HIS A  98       6.255  -5.970   2.963  1.00 97.29           H  
ATOM   1576  C   HIS A  98       6.597  -5.239   4.916  1.00 97.29           C  
ATOM   1577  CB  HIS A  98       7.679  -4.396   2.777  1.00 97.29           C  
ATOM   1578  HB2 HIS A  98       7.678  -3.309   2.860  1.00 97.29           H  
ATOM   1579  HB3 HIS A  98       8.555  -4.765   3.309  1.00 97.29           H  
ATOM   1580  O   HIS A  98       7.404  -6.077   5.318  1.00 97.29           O  
ATOM   1581  CG  HIS A  98       7.815  -4.802   1.337  1.00 97.29           C  
ATOM   1582  CD2 HIS A  98       8.713  -5.716   0.861  1.00 97.29           C  
ATOM   1583  HD2 HIS A  98       9.467  -6.226   1.442  1.00 97.29           H  
ATOM   1584  ND1 HIS A  98       7.001  -4.447   0.284  1.00 97.29           N  
ATOM   1585  HD1 HIS A  98       6.235  -3.789   0.302  1.00 97.29           H  
ATOM   1586  CE1 HIS A  98       7.405  -5.146  -0.793  1.00 97.29           C  
ATOM   1587  HE1 HIS A  98       6.949  -5.140  -1.772  1.00 97.29           H  
ATOM   1588  NE2 HIS A  98       8.459  -5.915  -0.491  1.00 97.29           N  
ATOM   1589  N   SER A  99       5.850  -4.542   5.777  1.00 96.78           N  
ATOM   1590  H   SER A  99       5.212  -3.857   5.397  1.00 96.78           H  
ATOM   1591  CA  SER A  99       5.941  -4.710   7.236  1.00 96.78           C  
ATOM   1592  HA  SER A  99       6.981  -4.922   7.482  1.00 96.78           H  
ATOM   1593  C   SER A  99       5.114  -5.882   7.792  1.00 96.78           C  
ATOM   1594  CB  SER A  99       5.574  -3.403   7.937  1.00 96.78           C  
ATOM   1595  HB2 SER A  99       5.903  -3.457   8.975  1.00 96.78           H  
ATOM   1596  HB3 SER A  99       6.083  -2.570   7.453  1.00 96.78           H  
ATOM   1597  O   SER A  99       5.133  -6.141   9.000  1.00 96.78           O  
ATOM   1598  OG  SER A  99       4.177  -3.197   7.910  1.00 96.78           O  
ATOM   1599  HG  SER A  99       3.921  -3.065   6.995  1.00 96.78           H  
ATOM   1600  N   GLY A 100       4.357  -6.577   6.943  1.00 96.20           N  
ATOM   1601  H   GLY A 100       4.378  -6.334   5.962  1.00 96.20           H  
ATOM   1602  CA  GLY A 100       3.505  -7.704   7.311  1.00 96.20           C  
ATOM   1603  HA2 GLY A 100       4.127  -8.569   7.540  1.00 96.20           H  
ATOM   1604  HA3 GLY A 100       2.916  -7.446   8.191  1.00 96.20           H  
ATOM   1605  C   GLY A 100       2.555  -8.078   6.178  1.00 96.20           C  
ATOM   1606  O   GLY A 100       2.679  -7.569   5.075  1.00 96.20           O  
ATOM   1607  N   ASN A 101       1.577  -8.936   6.457  1.00 96.97           N  
ATOM   1608  H   ASN A 101       1.510  -9.339   7.381  1.00 96.97           H  
ATOM   1609  CA  ASN A 101       0.589  -9.324   5.452  1.00 96.97           C  
ATOM   1610  HA  ASN A 101       1.038  -9.251   4.461  1.00 96.97           H  
ATOM   1611  C   ASN A 101      -0.601  -8.365   5.503  1.00 96.97           C  
ATOM   1612  CB  ASN A 101       0.167 -10.787   5.651  1.00 96.97           C  
ATOM   1613  HB2 ASN A 101      -0.591 -11.032   4.907  1.00 96.97           H  
ATOM   1614  HB3 ASN A 101      -0.272 -10.913   6.640  1.00 96.97           H  
ATOM   1615  O   ASN A 101      -1.201  -8.177   6.568  1.00 96.97           O  
ATOM   1616  CG  ASN A 101       1.308 -11.777   5.486  1.00 96.97           C  
ATOM   1617  ND2 ASN A 101       1.036 -13.045   5.664  1.00 96.97           N  
ATOM   1618 HD21 ASN A 101       0.068 -13.333   5.640  1.00 96.97           H  
ATOM   1619 HD22 ASN A 101       1.787 -13.666   5.400  1.00 96.97           H  
ATOM   1620  OD1 ASN A 101       2.454 -11.456   5.238  1.00 96.97           O  
ATOM   1621  N   PHE A 102      -0.939  -7.780   4.358  1.00 97.97           N  
ATOM   1622  H   PHE A 102      -0.421  -8.003   3.520  1.00 97.97           H  
ATOM   1623  CA  PHE A 102      -2.065  -6.868   4.207  1.00 97.97           C  
ATOM   1624  HA  PHE A 102      -2.613  -6.810   5.147  1.00 97.97           H  
ATOM   1625  C   PHE A 102      -3.030  -7.390   3.154  1.00 97.97           C  
ATOM   1626  CB  PHE A 102      -1.579  -5.455   3.864  1.00 97.97           C  
ATOM   1627  HB2 PHE A 102      -2.435  -4.855   3.552  1.00 97.97           H  
ATOM   1628  HB3 PHE A 102      -0.894  -5.503   3.017  1.00 97.97           H  
ATOM   1629  O   PHE A 102      -2.631  -7.955   2.143  1.00 97.97           O  
ATOM   1630  CG  PHE A 102      -0.900  -4.759   5.024  1.00 97.97           C  
ATOM   1631  CD1 PHE A 102      -1.616  -3.857   5.835  1.00 97.97           C  
ATOM   1632  HD1 PHE A 102      -2.653  -3.648   5.616  1.00 97.97           H  
ATOM   1633  CD2 PHE A 102       0.447  -5.036   5.308  1.00 97.97           C  
ATOM   1634  HD2 PHE A 102       0.999  -5.722   4.684  1.00 97.97           H  
ATOM   1635  CE1 PHE A 102      -0.976  -3.216   6.912  1.00 97.97           C  
ATOM   1636  HE1 PHE A 102      -1.519  -2.502   7.512  1.00 97.97           H  
ATOM   1637  CE2 PHE A 102       1.077  -4.422   6.399  1.00 97.97           C  
ATOM   1638  HE2 PHE A 102       2.113  -4.646   6.604  1.00 97.97           H  
ATOM   1639  CZ  PHE A 102       0.376  -3.496   7.185  1.00 97.97           C  
ATOM   1640  HZ  PHE A 102       0.898  -2.990   7.985  1.00 97.97           H  
ATOM   1641  N   GLU A 103      -4.306  -7.145   3.405  1.00 97.55           N  
ATOM   1642  H   GLU A 103      -4.537  -6.638   4.247  1.00 97.55           H  
ATOM   1643  CA  GLU A 103      -5.395  -7.327   2.455  1.00 97.55           C  
ATOM   1644  HA  GLU A 103      -5.094  -8.034   1.681  1.00 97.55           H  
ATOM   1645  C   GLU A 103      -5.709  -5.990   1.773  1.00 97.55           C  
ATOM   1646  CB  GLU A 103      -6.623  -7.913   3.173  1.00 97.55           C  
ATOM   1647  HB2 GLU A 103      -6.435  -8.966   3.385  1.00 97.55           H  
ATOM   1648  HB3 GLU A 103      -7.483  -7.840   2.508  1.00 97.55           H  
ATOM   1649  O   GLU A 103      -5.513  -4.917   2.354  1.00 97.55           O  
ATOM   1650  CG  GLU A 103      -6.948  -7.191   4.492  1.00 97.55           C  
ATOM   1651  HG2 GLU A 103      -6.117  -7.319   5.187  1.00 97.55           H  
ATOM   1652  HG3 GLU A 103      -7.045  -6.122   4.302  1.00 97.55           H  
ATOM   1653  CD  GLU A 103      -8.201  -7.700   5.203  1.00 97.55           C  
ATOM   1654  OE1 GLU A 103      -8.637  -7.005   6.148  1.00 97.55           O  
ATOM   1655  OE2 GLU A 103      -8.702  -8.806   4.898  1.00 97.55           O  
ATOM   1656  N   LEU A 104      -6.233  -6.054   0.549  1.00 97.98           N  
ATOM   1657  H   LEU A 104      -6.427  -6.968   0.168  1.00 97.98           H  
ATOM   1658  CA  LEU A 104      -6.716  -4.886  -0.182  1.00 97.98           C  
ATOM   1659  HA  LEU A 104      -6.457  -3.986   0.376  1.00 97.98           H  
ATOM   1660  C   LEU A 104      -8.231  -4.947  -0.303  1.00 97.98           C  
ATOM   1661  CB  LEU A 104      -6.033  -4.791  -1.554  1.00 97.98           C  
ATOM   1662  HB2 LEU A 104      -6.191  -5.728  -2.088  1.00 97.98           H  
ATOM   1663  HB3 LEU A 104      -4.964  -4.663  -1.383  1.00 97.98           H  
ATOM   1664  O   LEU A 104      -8.792  -5.948  -0.741  1.00 97.98           O  
ATOM   1665  CG  LEU A 104      -6.503  -3.625  -2.442  1.00 97.98           C  
ATOM   1666  HG  LEU A 104      -7.587  -3.650  -2.544  1.00 97.98           H  
ATOM   1667  CD1 LEU A 104      -6.087  -2.268  -1.867  1.00 97.98           C  
ATOM   1668 HD11 LEU A 104      -5.004  -2.233  -1.749  1.00 97.98           H  
ATOM   1669 HD12 LEU A 104      -6.398  -1.475  -2.547  1.00 97.98           H  
ATOM   1670 HD13 LEU A 104      -6.563  -2.101  -0.901  1.00 97.98           H  
ATOM   1671  CD2 LEU A 104      -5.901  -3.762  -3.837  1.00 97.98           C  
ATOM   1672 HD21 LEU A 104      -6.249  -2.949  -4.475  1.00 97.98           H  
ATOM   1673 HD22 LEU A 104      -4.813  -3.733  -3.782  1.00 97.98           H  
ATOM   1674 HD23 LEU A 104      -6.210  -4.708  -4.280  1.00 97.98           H  
ATOM   1675  N   ARG A 105      -8.883  -3.833   0.016  1.00 97.35           N  
ATOM   1676  H   ARG A 105      -8.344  -3.052   0.362  1.00 97.35           H  
ATOM   1677  CA  ARG A 105     -10.299  -3.606  -0.244  1.00 97.35           C  
ATOM   1678  HA  ARG A 105     -10.707  -4.449  -0.802  1.00 97.35           H  
ATOM   1679  C   ARG A 105     -10.451  -2.357  -1.100  1.00 97.35           C  
ATOM   1680  CB  ARG A 105     -11.036  -3.510   1.094  1.00 97.35           C  
ATOM   1681  HB2 ARG A 105     -10.870  -4.429   1.657  1.00 97.35           H  
ATOM   1682  HB3 ARG A 105     -10.640  -2.671   1.667  1.00 97.35           H  
ATOM   1683  O   ARG A 105      -9.868  -1.320  -0.791  1.00 97.35           O  
ATOM   1684  CG  ARG A 105     -12.538  -3.323   0.892  1.00 97.35           C  
ATOM   1685  HG2 ARG A 105     -12.721  -2.423   0.306  1.00 97.35           H  
ATOM   1686  HG3 ARG A 105     -12.945  -4.182   0.358  1.00 97.35           H  
ATOM   1687  CD  ARG A 105     -13.238  -3.172   2.241  1.00 97.35           C  
ATOM   1688  HD2 ARG A 105     -12.772  -2.354   2.790  1.00 97.35           H  
ATOM   1689  HD3 ARG A 105     -13.128  -4.085   2.828  1.00 97.35           H  
ATOM   1690  NE  ARG A 105     -14.646  -2.841   2.012  1.00 97.35           N  
ATOM   1691  HE  ARG A 105     -14.818  -1.876   1.768  1.00 97.35           H  
ATOM   1692  NH1 ARG A 105     -15.463  -4.977   1.868  1.00 97.35           N  
ATOM   1693 HH11 ARG A 105     -14.576  -5.340   2.186  1.00 97.35           H  
ATOM   1694 HH12 ARG A 105     -16.173  -5.622   1.550  1.00 97.35           H  
ATOM   1695  NH2 ARG A 105     -16.776  -3.228   1.402  1.00 97.35           N  
ATOM   1696 HH21 ARG A 105     -16.765  -2.261   1.111  1.00 97.35           H  
ATOM   1697 HH22 ARG A 105     -17.466  -3.868   1.036  1.00 97.35           H  
ATOM   1698  CZ  ARG A 105     -15.621  -3.686   1.772  1.00 97.35           C  
ATOM   1699  N   ILE A 106     -11.240  -2.460  -2.163  1.00 97.01           N  
ATOM   1700  H   ILE A 106     -11.667  -3.356  -2.349  1.00 97.01           H  
ATOM   1701  CA  ILE A 106     -11.594  -1.330  -3.024  1.00 97.01           C  
ATOM   1702  HA  ILE A 106     -11.070  -0.432  -2.696  1.00 97.01           H  
ATOM   1703  C   ILE A 106     -13.090  -1.100  -2.868  1.00 97.01           C  
ATOM   1704  CB  ILE A 106     -11.198  -1.598  -4.493  1.00 97.01           C  
ATOM   1705  HB  ILE A 106     -11.768  -2.462  -4.835  1.00 97.01           H  
ATOM   1706  O   ILE A 106     -13.876  -1.966  -3.239  1.00 97.01           O  
ATOM   1707  CG1 ILE A 106      -9.695  -1.938  -4.630  1.00 97.01           C  
ATOM   1708 HG12 ILE A 106      -9.097  -1.081  -4.321  1.00 97.01           H  
ATOM   1709 HG13 ILE A 106      -9.451  -2.772  -3.971  1.00 97.01           H  
ATOM   1710  CG2 ILE A 106     -11.586  -0.397  -5.378  1.00 97.01           C  
ATOM   1711 HG21 ILE A 106     -11.388  -0.621  -6.426  1.00 97.01           H  
ATOM   1712 HG22 ILE A 106     -11.016   0.484  -5.084  1.00 97.01           H  
ATOM   1713 HG23 ILE A 106     -12.651  -0.181  -5.290  1.00 97.01           H  
ATOM   1714  CD1 ILE A 106      -9.270  -2.363  -6.042  1.00 97.01           C  
ATOM   1715 HD11 ILE A 106      -9.906  -3.173  -6.400  1.00 97.01           H  
ATOM   1716 HD12 ILE A 106      -9.327  -1.520  -6.731  1.00 97.01           H  
ATOM   1717 HD13 ILE A 106      -8.238  -2.714  -6.016  1.00 97.01           H  
ATOM   1718  N   ASP A 107     -13.475   0.058  -2.337  1.00 96.48           N  
ATOM   1719  H   ASP A 107     -12.764   0.704  -2.025  1.00 96.48           H  
ATOM   1720  CA  ASP A 107     -14.869   0.484  -2.202  1.00 96.48           C  
ATOM   1721  HA  ASP A 107     -15.527  -0.374  -2.345  1.00 96.48           H  
ATOM   1722  C   ASP A 107     -15.214   1.529  -3.268  1.00 96.48           C  
ATOM   1723  CB  ASP A 107     -15.135   1.034  -0.794  1.00 96.48           C  
ATOM   1724  HB2 ASP A 107     -14.383   1.783  -0.546  1.00 96.48           H  
ATOM   1725  HB3 ASP A 107     -16.107   1.526  -0.789  1.00 96.48           H  
ATOM   1726  O   ASP A 107     -14.465   2.480  -3.501  1.00 96.48           O  
ATOM   1727  CG  ASP A 107     -15.151  -0.065   0.271  1.00 96.48           C  
ATOM   1728  OD1 ASP A 107     -16.190  -0.751   0.422  1.00 96.48           O  
ATOM   1729  OD2 ASP A 107     -14.141  -0.238   0.981  1.00 96.48           O  
ATOM   1730  N   MET A 108     -16.375   1.376  -3.905  1.00 95.04           N  
ATOM   1731  H   MET A 108     -16.946   0.578  -3.665  1.00 95.04           H  
ATOM   1732  CA  MET A 108     -16.886   2.310  -4.907  1.00 95.04           C  
ATOM   1733  HA  MET A 108     -16.364   3.261  -4.804  1.00 95.04           H  
ATOM   1734  C   MET A 108     -18.373   2.575  -4.708  1.00 95.04           C  
ATOM   1735  CB  MET A 108     -16.642   1.785  -6.326  1.00 95.04           C  
ATOM   1736  HB2 MET A 108     -17.181   0.846  -6.455  1.00 95.04           H  
ATOM   1737  HB3 MET A 108     -17.034   2.511  -7.038  1.00 95.04           H  
ATOM   1738  O   MET A 108     -19.136   1.690  -4.326  1.00 95.04           O  
ATOM   1739  CG  MET A 108     -15.155   1.568  -6.626  1.00 95.04           C  
ATOM   1740  HG2 MET A 108     -14.591   2.427  -6.262  1.00 95.04           H  
ATOM   1741  HG3 MET A 108     -14.814   0.690  -6.077  1.00 95.04           H  
ATOM   1742  SD  MET A 108     -14.752   1.345  -8.378  1.00 95.04           S  
ATOM   1743  CE  MET A 108     -15.959   0.085  -8.807  1.00 95.04           C  
ATOM   1744  HE1 MET A 108     -16.066  -0.600  -7.966  1.00 95.04           H  
ATOM   1745  HE2 MET A 108     -15.618  -0.438  -9.700  1.00 95.04           H  
ATOM   1746  HE3 MET A 108     -16.923   0.553  -9.007  1.00 95.04           H  
ATOM   1747  N   VAL A 109     -18.798   3.792  -5.042  1.00 93.88           N  
ATOM   1748  H   VAL A 109     -18.124   4.468  -5.370  1.00 93.88           H  
ATOM   1749  CA  VAL A 109     -20.212   4.170  -5.074  1.00 93.88           C  
ATOM   1750  HA  VAL A 109     -20.815   3.316  -4.763  1.00 93.88           H  
ATOM   1751  C   VAL A 109     -20.588   4.520  -6.506  1.00 93.88           C  
ATOM   1752  CB  VAL A 109     -20.533   5.316  -4.098  1.00 93.88           C  
ATOM   1753  HB  VAL A 109     -20.044   6.230  -4.433  1.00 93.88           H  
ATOM   1754  O   VAL A 109     -19.996   5.416  -7.106  1.00 93.88           O  
ATOM   1755  CG1 VAL A 109     -22.047   5.562  -4.036  1.00 93.88           C  
ATOM   1756 HG11 VAL A 109     -22.258   6.366  -3.332  1.00 93.88           H  
ATOM   1757 HG12 VAL A 109     -22.556   4.658  -3.701  1.00 93.88           H  
ATOM   1758 HG13 VAL A 109     -22.427   5.854  -5.015  1.00 93.88           H  
ATOM   1759  CG2 VAL A 109     -20.035   4.992  -2.684  1.00 93.88           C  
ATOM   1760 HG21 VAL A 109     -18.945   5.003  -2.657  1.00 93.88           H  
ATOM   1761 HG22 VAL A 109     -20.381   4.002  -2.388  1.00 93.88           H  
ATOM   1762 HG23 VAL A 109     -20.404   5.731  -1.973  1.00 93.88           H  
ATOM   1763  N   PHE A 110     -21.578   3.823  -7.056  1.00 92.21           N  
ATOM   1764  H   PHE A 110     -22.031   3.112  -6.499  1.00 92.21           H  
ATOM   1765  CA  PHE A 110     -22.125   4.108  -8.379  1.00 92.21           C  
ATOM   1766  HA  PHE A 110     -21.862   5.127  -8.663  1.00 92.21           H  
ATOM   1767  C   PHE A 110     -23.647   4.016  -8.337  1.00 92.21           C  
ATOM   1768  CB  PHE A 110     -21.522   3.162  -9.425  1.00 92.21           C  
ATOM   1769  HB2 PHE A 110     -20.439   3.285  -9.427  1.00 92.21           H  
ATOM   1770  HB3 PHE A 110     -21.734   2.129  -9.148  1.00 92.21           H  
ATOM   1771  O   PHE A 110     -24.190   3.038  -7.826  1.00 92.21           O  
ATOM   1772  CG  PHE A 110     -22.041   3.423 -10.824  1.00 92.21           C  
ATOM   1773  CD1 PHE A 110     -23.049   2.609 -11.374  1.00 92.21           C  
ATOM   1774  HD1 PHE A 110     -23.447   1.782 -10.805  1.00 92.21           H  
ATOM   1775  CD2 PHE A 110     -21.544   4.514 -11.562  1.00 92.21           C  
ATOM   1776  HD2 PHE A 110     -20.769   5.138 -11.144  1.00 92.21           H  
ATOM   1777  CE1 PHE A 110     -23.554   2.881 -12.658  1.00 92.21           C  
ATOM   1778  HE1 PHE A 110     -24.335   2.261 -13.073  1.00 92.21           H  
ATOM   1779  CE2 PHE A 110     -22.050   4.786 -12.846  1.00 92.21           C  
ATOM   1780  HE2 PHE A 110     -21.664   5.620 -13.414  1.00 92.21           H  
ATOM   1781  CZ  PHE A 110     -23.054   3.969 -13.394  1.00 92.21           C  
ATOM   1782  HZ  PHE A 110     -23.448   4.179 -14.377  1.00 92.21           H  
ATOM   1783  N   ASP A 111     -24.327   5.042  -8.855  1.00 93.45           N  
ATOM   1784  H   ASP A 111     -23.813   5.769  -9.332  1.00 93.45           H  
ATOM   1785  CA  ASP A 111     -25.794   5.138  -8.846  1.00 93.45           C  
ATOM   1786  HA  ASP A 111     -26.051   6.165  -9.107  1.00 93.45           H  
ATOM   1787  C   ASP A 111     -26.400   4.891  -7.446  1.00 93.45           C  
ATOM   1788  CB  ASP A 111     -26.360   4.240  -9.959  1.00 93.45           C  
ATOM   1789  HB2 ASP A 111     -25.810   4.429 -10.880  1.00 93.45           H  
ATOM   1790  HB3 ASP A 111     -26.216   3.193  -9.690  1.00 93.45           H  
ATOM   1791  O   ASP A 111     -27.289   4.064  -7.248  1.00 93.45           O  
ATOM   1792  CG  ASP A 111     -27.841   4.503 -10.231  1.00 93.45           C  
ATOM   1793  OD1 ASP A 111     -28.246   5.681 -10.108  1.00 93.45           O  
ATOM   1794  OD2 ASP A 111     -28.532   3.524 -10.602  1.00 93.45           O  
ATOM   1795  N   SER A 112     -25.825   5.552  -6.431  1.00 91.93           N  
ATOM   1796  H   SER A 112     -25.126   6.243  -6.667  1.00 91.93           H  
ATOM   1797  CA  SER A 112     -26.188   5.421  -5.006  1.00 91.93           C  
ATOM   1798  HA  SER A 112     -25.478   6.026  -4.442  1.00 91.93           H  
ATOM   1799  C   SER A 112     -26.073   4.005  -4.417  1.00 91.93           C  
ATOM   1800  CB  SER A 112     -27.574   6.026  -4.753  1.00 91.93           C  
ATOM   1801  HB2 SER A 112     -28.326   5.458  -5.300  1.00 91.93           H  
ATOM   1802  HB3 SER A 112     -27.808   5.988  -3.689  1.00 91.93           H  
ATOM   1803  O   SER A 112     -26.542   3.759  -3.305  1.00 91.93           O  
ATOM   1804  OG  SER A 112     -27.591   7.375  -5.181  1.00 91.93           O  
ATOM   1805  HG  SER A 112     -28.470   7.573  -5.512  1.00 91.93           H  
ATOM   1806  N   LYS A 113     -25.435   3.067  -5.127  1.00 95.05           N  
ATOM   1807  H   LYS A 113     -25.119   3.311  -6.054  1.00 95.05           H  
ATOM   1808  CA  LYS A 113     -25.161   1.705  -4.658  1.00 95.05           C  
ATOM   1809  HA  LYS A 113     -25.733   1.522  -3.748  1.00 95.05           H  
ATOM   1810  C   LYS A 113     -23.689   1.546  -4.312  1.00 95.05           C  
ATOM   1811  CB  LYS A 113     -25.592   0.677  -5.710  1.00 95.05           C  
ATOM   1812  HB2 LYS A 113     -25.105   0.911  -6.657  1.00 95.05           H  
ATOM   1813  HB3 LYS A 113     -25.269  -0.315  -5.396  1.00 95.05           H  
ATOM   1814  O   LYS A 113     -22.818   2.046  -5.023  1.00 95.05           O  
ATOM   1815  CG  LYS A 113     -27.112   0.664  -5.907  1.00 95.05           C  
ATOM   1816  HG2 LYS A 113     -27.465   1.667  -6.145  1.00 95.05           H  
ATOM   1817  HG3 LYS A 113     -27.596   0.330  -4.989  1.00 95.05           H  
ATOM   1818  CD  LYS A 113     -27.483  -0.273  -7.057  1.00 95.05           C  
ATOM   1819  HD2 LYS A 113     -26.952   0.050  -7.952  1.00 95.05           H  
ATOM   1820  HD3 LYS A 113     -27.193  -1.294  -6.811  1.00 95.05           H  
ATOM   1821  CE  LYS A 113     -28.990  -0.187  -7.302  1.00 95.05           C  
ATOM   1822  HE2 LYS A 113     -29.515  -0.593  -6.438  1.00 95.05           H  
ATOM   1823  HE3 LYS A 113     -29.255   0.866  -7.395  1.00 95.05           H  
ATOM   1824  NZ  LYS A 113     -29.368  -0.903  -8.541  1.00 95.05           N  
ATOM   1825  HZ1 LYS A 113     -29.086  -1.872  -8.504  1.00 95.05           H  
ATOM   1826  HZ2 LYS A 113     -30.364  -0.836  -8.696  1.00 95.05           H  
ATOM   1827  HZ3 LYS A 113     -28.913  -0.458  -9.326  1.00 95.05           H  
ATOM   1828  N   ASN A 114     -23.435   0.813  -3.232  1.00 94.60           N  
ATOM   1829  H   ASN A 114     -24.215   0.408  -2.735  1.00 94.60           H  
ATOM   1830  CA  ASN A 114     -22.090   0.489  -2.777  1.00 94.60           C  
ATOM   1831  HA  ASN A 114     -21.409   1.284  -3.084  1.00 94.60           H  
ATOM   1832  C   ASN A 114     -21.615  -0.818  -3.414  1.00 94.60           C  
ATOM   1833  CB  ASN A 114     -22.055   0.415  -1.243  1.00 94.60           C  
ATOM   1834  HB2 ASN A 114     -21.038   0.189  -0.921  1.00 94.60           H  
ATOM   1835  HB3 ASN A 114     -22.707  -0.388  -0.901  1.00 94.60           H  
ATOM   1836  O   ASN A 114     -22.311  -1.838  -3.366  1.00 94.60           O  
ATOM   1837  CG  ASN A 114     -22.459   1.726  -0.598  1.00 94.60           C  
ATOM   1838  ND2 ASN A 114     -23.427   1.715   0.287  1.00 94.60           N  
ATOM   1839 HD21 ASN A 114     -23.853   0.848   0.582  1.00 94.60           H  
ATOM   1840 HD22 ASN A 114     -23.665   2.617   0.674  1.00 94.60           H  
ATOM   1841  OD1 ASN A 114     -21.942   2.783  -0.893  1.00 94.60           O  
ATOM   1842  N   TYR A 115     -20.408  -0.778  -3.956  1.00 96.18           N  
ATOM   1843  H   TYR A 115     -19.897   0.092  -3.930  1.00 96.18           H  
ATOM   1844  CA  TYR A 115     -19.702  -1.918  -4.509  1.00 96.18           C  
ATOM   1845  HA  TYR A 115     -20.296  -2.816  -4.344  1.00 96.18           H  
ATOM   1846  C   TYR A 115     -18.361  -2.074  -3.813  1.00 96.18           C  
ATOM   1847  CB  TYR A 115     -19.503  -1.762  -6.016  1.00 96.18           C  
ATOM   1848  HB2 TYR A 115     -18.965  -2.636  -6.383  1.00 96.18           H  
ATOM   1849  HB3 TYR A 115     -18.887  -0.884  -6.210  1.00 96.18           H  
ATOM   1850  O   TYR A 115     -17.740  -1.082  -3.433  1.00 96.18           O  
ATOM   1851  CG  TYR A 115     -20.795  -1.650  -6.789  1.00 96.18           C  
ATOM   1852  CD1 TYR A 115     -21.439  -2.809  -7.262  1.00 96.18           C  
ATOM   1853  HD1 TYR A 115     -21.000  -3.781  -7.090  1.00 96.18           H  
ATOM   1854  CD2 TYR A 115     -21.366  -0.383  -7.006  1.00 96.18           C  
ATOM   1855  HD2 TYR A 115     -20.880   0.501  -6.617  1.00 96.18           H  
ATOM   1856  CE1 TYR A 115     -22.657  -2.700  -7.960  1.00 96.18           C  
ATOM   1857  HE1 TYR A 115     -23.154  -3.584  -8.332  1.00 96.18           H  
ATOM   1858  CE2 TYR A 115     -22.581  -0.270  -7.701  1.00 96.18           C  
ATOM   1859  HE2 TYR A 115     -23.024   0.704  -7.846  1.00 96.18           H  
ATOM   1860  OH  TYR A 115     -24.404  -1.301  -8.849  1.00 96.18           O  
ATOM   1861  HH  TYR A 115     -24.596  -0.371  -8.986  1.00 96.18           H  
ATOM   1862  CZ  TYR A 115     -23.227  -1.428  -8.181  1.00 96.18           C  
ATOM   1863  N   PHE A 116     -17.899  -3.310  -3.690  1.00 96.35           N  
ATOM   1864  H   PHE A 116     -18.475  -4.090  -3.971  1.00 96.35           H  
ATOM   1865  CA  PHE A 116     -16.552  -3.588  -3.240  1.00 96.35           C  
ATOM   1866  HA  PHE A 116     -15.942  -2.742  -3.558  1.00 96.35           H  
ATOM   1867  C   PHE A 116     -15.963  -4.837  -3.885  1.00 96.35           C  
ATOM   1868  CB  PHE A 116     -16.512  -3.673  -1.714  1.00 96.35           C  
ATOM   1869  HB2 PHE A 116     -15.475  -3.567  -1.396  1.00 96.35           H  
ATOM   1870  HB3 PHE A 116     -17.055  -2.824  -1.299  1.00 96.35           H  
ATOM   1871  O   PHE A 116     -16.696  -5.728  -4.319  1.00 96.35           O  
ATOM   1872  CG  PHE A 116     -17.068  -4.963  -1.139  1.00 96.35           C  
ATOM   1873  CD1 PHE A 116     -18.450  -5.113  -0.915  1.00 96.35           C  
ATOM   1874  HD1 PHE A 116     -19.130  -4.326  -1.204  1.00 96.35           H  
ATOM   1875  CD2 PHE A 116     -16.190  -6.010  -0.806  1.00 96.35           C  
ATOM   1876  HD2 PHE A 116     -15.130  -5.922  -0.999  1.00 96.35           H  
ATOM   1877  CE1 PHE A 116     -18.945  -6.297  -0.338  1.00 96.35           C  
ATOM   1878  HE1 PHE A 116     -20.007  -6.421  -0.181  1.00 96.35           H  
ATOM   1879  CE2 PHE A 116     -16.682  -7.176  -0.200  1.00 96.35           C  
ATOM   1880  HE2 PHE A 116     -16.002  -7.975   0.056  1.00 96.35           H  
ATOM   1881  CZ  PHE A 116     -18.059  -7.324   0.031  1.00 96.35           C  
ATOM   1882  HZ  PHE A 116     -18.426  -8.239   0.472  1.00 96.35           H  
ATOM   1883  N   THR A 117     -14.637  -4.888  -3.903  1.00 95.99           N  
ATOM   1884  H   THR A 117     -14.137  -4.088  -3.543  1.00 95.99           H  
ATOM   1885  CA  THR A 117     -13.831  -6.088  -4.161  1.00 95.99           C  
ATOM   1886  HA  THR A 117     -14.462  -6.974  -4.082  1.00 95.99           H  
ATOM   1887  C   THR A 117     -12.752  -6.205  -3.085  1.00 95.99           C  
ATOM   1888  CB  THR A 117     -13.234  -6.084  -5.579  1.00 95.99           C  
ATOM   1889  HB  THR A 117     -14.045  -6.058  -6.306  1.00 95.99           H  
ATOM   1890  O   THR A 117     -12.293  -5.185  -2.555  1.00 95.99           O  
ATOM   1891  CG2 THR A 117     -12.294  -4.920  -5.864  1.00 95.99           C  
ATOM   1892 HG21 THR A 117     -11.851  -5.036  -6.853  1.00 95.99           H  
ATOM   1893 HG22 THR A 117     -12.872  -3.997  -5.850  1.00 95.99           H  
ATOM   1894 HG23 THR A 117     -11.502  -4.875  -5.117  1.00 95.99           H  
ATOM   1895  OG1 THR A 117     -12.501  -7.254  -5.792  1.00 95.99           O  
ATOM   1896  HG1 THR A 117     -11.822  -7.092  -6.451  1.00 95.99           H  
ATOM   1897  N   HIS A 118     -12.376  -7.433  -2.739  1.00 96.17           N  
ATOM   1898  H   HIS A 118     -12.833  -8.214  -3.188  1.00 96.17           H  
ATOM   1899  CA  HIS A 118     -11.410  -7.762  -1.695  1.00 96.17           C  
ATOM   1900  HA  HIS A 118     -10.874  -6.860  -1.399  1.00 96.17           H  
ATOM   1901  C   HIS A 118     -10.385  -8.787  -2.188  1.00 96.17           C  
ATOM   1902  CB  HIS A 118     -12.165  -8.295  -0.477  1.00 96.17           C  
ATOM   1903  HB2 HIS A 118     -12.737  -9.159  -0.816  1.00 96.17           H  
ATOM   1904  HB3 HIS A 118     -12.864  -7.541  -0.114  1.00 96.17           H  
ATOM   1905  O   HIS A 118     -10.725  -9.772  -2.849  1.00 96.17           O  
ATOM   1906  CG  HIS A 118     -11.299  -8.753   0.670  1.00 96.17           C  
ATOM   1907  CD2 HIS A 118     -10.506  -7.965   1.454  1.00 96.17           C  
ATOM   1908  HD2 HIS A 118     -10.358  -6.900   1.357  1.00 96.17           H  
ATOM   1909  ND1 HIS A 118     -11.220 -10.072   1.123  1.00 96.17           N  
ATOM   1910  CE1 HIS A 118     -10.419 -10.041   2.193  1.00 96.17           C  
ATOM   1911  HE1 HIS A 118     -10.177 -10.893   2.810  1.00 96.17           H  
ATOM   1912  NE2 HIS A 118      -9.972  -8.799   2.413  1.00 96.17           N  
ATOM   1913  HE2 HIS A 118      -9.408  -8.555   3.215  1.00 96.17           H  
ATOM   1914  N   TYR A 119      -9.127  -8.567  -1.813  1.00 97.41           N  
ATOM   1915  H   TYR A 119      -8.944  -7.742  -1.259  1.00 97.41           H  
ATOM   1916  CA  TYR A 119      -7.986  -9.446  -2.062  1.00 97.41           C  
ATOM   1917  HA  TYR A 119      -8.337 -10.380  -2.501  1.00 97.41           H  
ATOM   1918  C   TYR A 119      -7.311  -9.751  -0.726  1.00 97.41           C  
ATOM   1919  CB  TYR A 119      -7.002  -8.794  -3.047  1.00 97.41           C  
ATOM   1920  HB2 TYR A 119      -6.211  -9.507  -3.280  1.00 97.41           H  
ATOM   1921  HB3 TYR A 119      -6.531  -7.937  -2.566  1.00 97.41           H  
ATOM   1922  O   TYR A 119      -7.082  -8.845   0.077  1.00 97.41           O  
ATOM   1923  CG  TYR A 119      -7.651  -8.336  -4.337  1.00 97.41           C  
ATOM   1924  CD1 TYR A 119      -7.779  -9.224  -5.422  1.00 97.41           C  
ATOM   1925  HD1 TYR A 119      -7.377 -10.223  -5.343  1.00 97.41           H  
ATOM   1926  CD2 TYR A 119      -8.205  -7.045  -4.417  1.00 97.41           C  
ATOM   1927  HD2 TYR A 119      -8.121  -6.369  -3.579  1.00 97.41           H  
ATOM   1928  CE1 TYR A 119      -8.489  -8.845  -6.577  1.00 97.41           C  
ATOM   1929  HE1 TYR A 119      -8.632  -9.540  -7.390  1.00 97.41           H  
ATOM   1930  CE2 TYR A 119      -8.927  -6.666  -5.560  1.00 97.41           C  
ATOM   1931  HE2 TYR A 119      -9.386  -5.689  -5.616  1.00 97.41           H  
ATOM   1932  OH  TYR A 119      -9.932  -7.225  -7.627  1.00 97.41           O  
ATOM   1933  HH  TYR A 119      -9.960  -7.851  -8.354  1.00 97.41           H  
ATOM   1934  CZ  TYR A 119      -9.098  -7.575  -6.620  1.00 97.41           C  
ATOM   1935  N   LYS A 120      -6.991 -11.025  -0.484  1.00 96.85           N  
ATOM   1936  H   LYS A 120      -7.054 -11.679  -1.251  1.00 96.85           H  
ATOM   1937  CA  LYS A 120      -6.440 -11.495   0.799  1.00 96.85           C  
ATOM   1938  HA  LYS A 120      -6.993 -11.037   1.619  1.00 96.85           H  
ATOM   1939  C   LYS A 120      -4.990 -11.083   1.007  1.00 96.85           C  
ATOM   1940  CB  LYS A 120      -6.547 -13.020   0.896  1.00 96.85           C  
ATOM   1941  HB2 LYS A 120      -6.145 -13.472  -0.012  1.00 96.85           H  
ATOM   1942  HB3 LYS A 120      -5.952 -13.365   1.741  1.00 96.85           H  
ATOM   1943  O   LYS A 120      -4.604 -10.849   2.146  1.00 96.85           O  
ATOM   1944  CG  LYS A 120      -7.997 -13.455   1.111  1.00 96.85           C  
ATOM   1945  HG2 LYS A 120      -8.611 -13.071   0.296  1.00 96.85           H  
ATOM   1946  HG3 LYS A 120      -8.363 -13.043   2.051  1.00 96.85           H  
ATOM   1947  CD  LYS A 120      -8.101 -14.981   1.145  1.00 96.85           C  
ATOM   1948  HD2 LYS A 120      -7.701 -15.383   0.215  1.00 96.85           H  
ATOM   1949  HD3 LYS A 120      -7.527 -15.367   1.988  1.00 96.85           H  
ATOM   1950  CE  LYS A 120      -9.575 -15.354   1.284  1.00 96.85           C  
ATOM   1951  HE2 LYS A 120     -10.119 -14.862   0.478  1.00 96.85           H  
ATOM   1952  HE3 LYS A 120      -9.958 -14.960   2.226  1.00 96.85           H  
ATOM   1953  NZ  LYS A 120      -9.786 -16.813   1.186  1.00 96.85           N  
ATOM   1954  HZ1 LYS A 120      -9.452 -17.131   0.287  1.00 96.85           H  
ATOM   1955  HZ2 LYS A 120      -9.288 -17.292   1.922  1.00 96.85           H  
ATOM   1956  HZ3 LYS A 120     -10.775 -17.008   1.242  1.00 96.85           H  
ATOM   1957  N   ASP A 121      -4.234 -10.983  -0.081  1.00 97.40           N  
ATOM   1958  H   ASP A 121      -4.653 -11.187  -0.977  1.00 97.40           H  
ATOM   1959  CA  ASP A 121      -2.839 -10.559  -0.072  1.00 97.40           C  
ATOM   1960  HA  ASP A 121      -2.567 -10.229   0.931  1.00 97.40           H  
ATOM   1961  C   ASP A 121      -2.666  -9.384  -1.033  1.00 97.40           C  
ATOM   1962  CB  ASP A 121      -1.909 -11.727  -0.435  1.00 97.40           C  
ATOM   1963  HB2 ASP A 121      -2.087 -12.028  -1.468  1.00 97.40           H  
ATOM   1964  HB3 ASP A 121      -0.877 -11.382  -0.369  1.00 97.40           H  
ATOM   1965  O   ASP A 121      -3.152  -9.428  -2.166  1.00 97.40           O  
ATOM   1966  CG  ASP A 121      -2.086 -12.931   0.497  1.00 97.40           C  
ATOM   1967  OD1 ASP A 121      -1.708 -12.816   1.685  1.00 97.40           O  
ATOM   1968  OD2 ASP A 121      -2.603 -13.968   0.015  1.00 97.40           O  
ATOM   1969  N   PHE A 122      -1.987  -8.340  -0.567  1.00 98.31           N  
ATOM   1970  H   PHE A 122      -1.749  -8.336   0.414  1.00 98.31           H  
ATOM   1971  CA  PHE A 122      -1.648  -7.144  -1.323  1.00 98.31           C  
ATOM   1972  HA  PHE A 122      -1.582  -7.398  -2.381  1.00 98.31           H  
ATOM   1973  C   PHE A 122      -0.304  -6.586  -0.866  1.00 98.31           C  
ATOM   1974  CB  PHE A 122      -2.741  -6.088  -1.153  1.00 98.31           C  
ATOM   1975  HB2 PHE A 122      -3.032  -6.047  -0.104  1.00 98.31           H  
ATOM   1976  HB3 PHE A 122      -3.610  -6.418  -1.723  1.00 98.31           H  
ATOM   1977  O   PHE A 122      -0.105  -6.293   0.316  1.00 98.31           O  
ATOM   1978  CG  PHE A 122      -2.345  -4.687  -1.602  1.00 98.31           C  
ATOM   1979  CD1 PHE A 122      -2.082  -3.689  -0.644  1.00 98.31           C  
ATOM   1980  HD1 PHE A 122      -2.146  -3.929   0.407  1.00 98.31           H  
ATOM   1981  CD2 PHE A 122      -2.225  -4.377  -2.969  1.00 98.31           C  
ATOM   1982  HD2 PHE A 122      -2.382  -5.142  -3.715  1.00 98.31           H  
ATOM   1983  CE1 PHE A 122      -1.719  -2.391  -1.047  1.00 98.31           C  
ATOM   1984  HE1 PHE A 122      -1.507  -1.636  -0.305  1.00 98.31           H  
ATOM   1985  CE2 PHE A 122      -1.878  -3.075  -3.371  1.00 98.31           C  
ATOM   1986  HE2 PHE A 122      -1.785  -2.835  -4.420  1.00 98.31           H  
ATOM   1987  CZ  PHE A 122      -1.620  -2.082  -2.413  1.00 98.31           C  
ATOM   1988  HZ  PHE A 122      -1.332  -1.091  -2.730  1.00 98.31           H  
ATOM   1989  N   PHE A 123       0.589  -6.379  -1.825  1.00 98.64           N  
ATOM   1990  H   PHE A 123       0.365  -6.653  -2.771  1.00 98.64           H  
ATOM   1991  CA  PHE A 123       1.797  -5.591  -1.640  1.00 98.64           C  
ATOM   1992  HA  PHE A 123       1.560  -4.760  -0.977  1.00 98.64           H  
ATOM   1993  C   PHE A 123       2.239  -4.976  -2.966  1.00 98.64           C  
ATOM   1994  CB  PHE A 123       2.901  -6.435  -0.978  1.00 98.64           C  
ATOM   1995  HB2 PHE A 123       3.740  -5.781  -0.739  1.00 98.64           H  
ATOM   1996  HB3 PHE A 123       2.533  -6.823  -0.028  1.00 98.64           H  
ATOM   1997  O   PHE A 123       1.758  -5.348  -4.036  1.00 98.64           O  
ATOM   1998  CG  PHE A 123       3.415  -7.598  -1.802  1.00 98.64           C  
ATOM   1999  CD1 PHE A 123       2.714  -8.820  -1.826  1.00 98.64           C  
ATOM   2000  HD1 PHE A 123       1.797  -8.927  -1.265  1.00 98.64           H  
ATOM   2001  CD2 PHE A 123       4.609  -7.464  -2.534  1.00 98.64           C  
ATOM   2002  HD2 PHE A 123       5.154  -6.531  -2.535  1.00 98.64           H  
ATOM   2003  CE1 PHE A 123       3.202  -9.899  -2.584  1.00 98.64           C  
ATOM   2004  HE1 PHE A 123       2.654 -10.829  -2.617  1.00 98.64           H  
ATOM   2005  CE2 PHE A 123       5.103  -8.545  -3.281  1.00 98.64           C  
ATOM   2006  HE2 PHE A 123       6.008  -8.425  -3.857  1.00 98.64           H  
ATOM   2007  CZ  PHE A 123       4.397  -9.760  -3.312  1.00 98.64           C  
ATOM   2008  HZ  PHE A 123       4.766 -10.575  -3.918  1.00 98.64           H  
ATOM   2009  N   ILE A 124       3.144  -4.007  -2.885  1.00 98.76           N  
ATOM   2010  H   ILE A 124       3.528  -3.776  -1.981  1.00 98.76           H  
ATOM   2011  CA  ILE A 124       3.842  -3.471  -4.054  1.00 98.76           C  
ATOM   2012  HA  ILE A 124       3.597  -4.094  -4.914  1.00 98.76           H  
ATOM   2013  C   ILE A 124       5.341  -3.583  -3.830  1.00 98.76           C  
ATOM   2014  CB  ILE A 124       3.424  -2.023  -4.384  1.00 98.76           C  
ATOM   2015  HB  ILE A 124       3.939  -1.739  -5.302  1.00 98.76           H  
ATOM   2016  O   ILE A 124       5.771  -3.473  -2.684  1.00 98.76           O  
ATOM   2017  CG1 ILE A 124       3.847  -1.035  -3.275  1.00 98.76           C  
ATOM   2018 HG12 ILE A 124       3.375  -1.313  -2.333  1.00 98.76           H  
ATOM   2019 HG13 ILE A 124       4.928  -1.085  -3.145  1.00 98.76           H  
ATOM   2020  CG2 ILE A 124       1.911  -1.955  -4.660  1.00 98.76           C  
ATOM   2021 HG21 ILE A 124       1.348  -2.069  -3.733  1.00 98.76           H  
ATOM   2022 HG22 ILE A 124       1.630  -2.757  -5.342  1.00 98.76           H  
ATOM   2023 HG23 ILE A 124       1.657  -1.008  -5.136  1.00 98.76           H  
ATOM   2024  CD1 ILE A 124       3.513   0.421  -3.594  1.00 98.76           C  
ATOM   2025 HD11 ILE A 124       3.979   0.715  -4.534  1.00 98.76           H  
ATOM   2026 HD12 ILE A 124       2.435   0.570  -3.655  1.00 98.76           H  
ATOM   2027 HD13 ILE A 124       3.907   1.050  -2.795  1.00 98.76           H  
ATOM   2028  N   ASP A 125       6.122  -3.766  -4.888  1.00 98.73           N  
ATOM   2029  H   ASP A 125       5.684  -3.932  -5.783  1.00 98.73           H  
ATOM   2030  CA  ASP A 125       7.584  -3.817  -4.784  1.00 98.73           C  
ATOM   2031  HA  ASP A 125       7.844  -4.430  -3.921  1.00 98.73           H  
ATOM   2032  C   ASP A 125       8.210  -2.430  -4.539  1.00 98.73           C  
ATOM   2033  CB  ASP A 125       8.184  -4.504  -6.021  1.00 98.73           C  
ATOM   2034  HB2 ASP A 125       9.269  -4.463  -5.935  1.00 98.73           H  
ATOM   2035  HB3 ASP A 125       7.877  -3.972  -6.921  1.00 98.73           H  
ATOM   2036  O   ASP A 125       7.527  -1.406  -4.493  1.00 98.73           O  
ATOM   2037  CG  ASP A 125       7.834  -5.987  -6.130  1.00 98.73           C  
ATOM   2038  OD1 ASP A 125       7.683  -6.639  -5.077  1.00 98.73           O  
ATOM   2039  OD2 ASP A 125       7.753  -6.486  -7.274  1.00 98.73           O  
ATOM   2040  N   SER A 126       9.533  -2.390  -4.369  1.00 98.55           N  
ATOM   2041  H   SER A 126      10.050  -3.253  -4.453  1.00 98.55           H  
ATOM   2042  CA  SER A 126      10.292  -1.147  -4.207  1.00 98.55           C  
ATOM   2043  HA  SER A 126       9.819  -0.563  -3.418  1.00 98.55           H  
ATOM   2044  C   SER A 126      10.305  -0.284  -5.478  1.00 98.55           C  
ATOM   2045  CB  SER A 126      11.725  -1.467  -3.758  1.00 98.55           C  
ATOM   2046  HB2 SER A 126      11.691  -2.080  -2.858  1.00 98.55           H  
ATOM   2047  HB3 SER A 126      12.236  -0.535  -3.516  1.00 98.55           H  
ATOM   2048  O   SER A 126       9.924  -0.719  -6.570  1.00 98.55           O  
ATOM   2049  OG  SER A 126      12.464  -2.151  -4.763  1.00 98.55           O  
ATOM   2050  HG  SER A 126      13.396  -2.007  -4.588  1.00 98.55           H  
ATOM   2051  N   GLU A 127      10.814   0.946  -5.360  1.00 98.57           N  
ATOM   2052  H   GLU A 127      11.056   1.295  -4.444  1.00 98.57           H  
ATOM   2053  CA  GLU A 127      10.990   1.846  -6.508  1.00 98.57           C  
ATOM   2054  HA  GLU A 127      10.010   2.013  -6.955  1.00 98.57           H  
ATOM   2055  C   GLU A 127      11.901   1.260  -7.604  1.00 98.57           C  
ATOM   2056  CB  GLU A 127      11.540   3.196  -6.018  1.00 98.57           C  
ATOM   2057  HB2 GLU A 127      12.565   3.074  -5.667  1.00 98.57           H  
ATOM   2058  HB3 GLU A 127      10.930   3.546  -5.186  1.00 98.57           H  
ATOM   2059  O   GLU A 127      11.632   1.457  -8.791  1.00 98.57           O  
ATOM   2060  CG  GLU A 127      11.500   4.224  -7.157  1.00 98.57           C  
ATOM   2061  HG2 GLU A 127      10.518   4.171  -7.628  1.00 98.57           H  
ATOM   2062  HG3 GLU A 127      12.241   3.956  -7.910  1.00 98.57           H  
ATOM   2063  CD  GLU A 127      11.742   5.679  -6.744  1.00 98.57           C  
ATOM   2064  OE1 GLU A 127      11.461   6.537  -7.620  1.00 98.57           O  
ATOM   2065  OE2 GLU A 127      12.160   5.966  -5.597  1.00 98.57           O  
ATOM   2066  N   ASP A 128      12.928   0.488  -7.225  1.00 98.15           N  
ATOM   2067  H   ASP A 128      13.126   0.414  -6.238  1.00 98.15           H  
ATOM   2068  CA  ASP A 128      13.841  -0.198  -8.160  1.00 98.15           C  
ATOM   2069  HA  ASP A 128      14.285   0.538  -8.829  1.00 98.15           H  
ATOM   2070  C   ASP A 128      13.120  -1.239  -9.034  1.00 98.15           C  
ATOM   2071  CB  ASP A 128      14.969  -0.893  -7.378  1.00 98.15           C  
ATOM   2072  HB2 ASP A 128      15.560  -1.488  -8.074  1.00 98.15           H  
ATOM   2073  HB3 ASP A 128      14.527  -1.575  -6.652  1.00 98.15           H  
ATOM   2074  O   ASP A 128      13.585  -1.580 -10.121  1.00 98.15           O  
ATOM   2075  CG  ASP A 128      15.921   0.069  -6.664  1.00 98.15           C  
ATOM   2076  OD1 ASP A 128      16.101   1.207  -7.153  1.00 98.15           O  
ATOM   2077  OD2 ASP A 128      16.466  -0.357  -5.621  1.00 98.15           O  
ATOM   2078  N   HIS A 129      11.956  -1.707  -8.579  1.00 98.38           N  
ATOM   2079  H   HIS A 129      11.627  -1.350  -7.693  1.00 98.38           H  
ATOM   2080  CA  HIS A 129      11.062  -2.615  -9.295  1.00 98.38           C  
ATOM   2081  HA  HIS A 129      11.555  -2.956 -10.205  1.00 98.38           H  
ATOM   2082  C   HIS A 129       9.773  -1.904  -9.732  1.00 98.38           C  
ATOM   2083  CB  HIS A 129      10.788  -3.841  -8.424  1.00 98.38           C  
ATOM   2084  HB2 HIS A 129      10.317  -3.487  -7.506  1.00 98.38           H  
ATOM   2085  HB3 HIS A 129      10.099  -4.515  -8.931  1.00 98.38           H  
ATOM   2086  O   HIS A 129       8.729  -2.538  -9.891  1.00 98.38           O  
ATOM   2087  CG  HIS A 129      12.031  -4.607  -8.064  1.00 98.38           C  
ATOM   2088  CD2 HIS A 129      12.605  -5.626  -8.773  1.00 98.38           C  
ATOM   2089  HD2 HIS A 129      12.232  -6.041  -9.698  1.00 98.38           H  
ATOM   2090  ND1 HIS A 129      12.815  -4.384  -6.958  1.00 98.38           N  
ATOM   2091  HD1 HIS A 129      12.645  -3.686  -6.248  1.00 98.38           H  
ATOM   2092  CE1 HIS A 129      13.843  -5.247  -7.004  1.00 98.38           C  
ATOM   2093  HE1 HIS A 129      14.633  -5.303  -6.270  1.00 98.38           H  
ATOM   2094  NE2 HIS A 129      13.761  -6.029  -8.093  1.00 98.38           N  
ATOM   2095  N   ASN A 130       9.832  -0.581  -9.922  1.00 98.47           N  
ATOM   2096  H   ASN A 130      10.703  -0.116  -9.709  1.00 98.47           H  
ATOM   2097  CA  ASN A 130       8.740   0.249 -10.432  1.00 98.47           C  
ATOM   2098  HA  ASN A 130       9.042   1.287 -10.292  1.00 98.47           H  
ATOM   2099  C   ASN A 130       7.417   0.100  -9.658  1.00 98.47           C  
ATOM   2100  CB  ASN A 130       8.576   0.004 -11.948  1.00 98.47           C  
ATOM   2101  HB2 ASN A 130       7.724   0.573 -12.320  1.00 98.47           H  
ATOM   2102  HB3 ASN A 130       8.373  -1.053 -12.119  1.00 98.47           H  
ATOM   2103  O   ASN A 130       6.350   0.219 -10.259  1.00 98.47           O  
ATOM   2104  CG  ASN A 130       9.767   0.422 -12.780  1.00 98.47           C  
ATOM   2105  ND2 ASN A 130       9.985  -0.177 -13.923  1.00 98.47           N  
ATOM   2106 HD21 ASN A 130      10.685   0.221 -14.533  1.00 98.47           H  
ATOM   2107 HD22 ASN A 130       9.327  -0.847 -14.295  1.00 98.47           H  
ATOM   2108  OD1 ASN A 130      10.490   1.347 -12.458  1.00 98.47           O  
ATOM   2109  N   TYR A 131       7.468  -0.159  -8.345  1.00 98.75           N  
ATOM   2110  H   TYR A 131       8.368  -0.278  -7.902  1.00 98.75           H  
ATOM   2111  CA  TYR A 131       6.274  -0.349  -7.514  1.00 98.75           C  
ATOM   2112  HA  TYR A 131       6.610  -0.751  -6.558  1.00 98.75           H  
ATOM   2113  C   TYR A 131       5.299  -1.403  -8.073  1.00 98.75           C  
ATOM   2114  CB  TYR A 131       5.608   1.009  -7.231  1.00 98.75           C  
ATOM   2115  HB2 TYR A 131       4.728   0.844  -6.610  1.00 98.75           H  
ATOM   2116  HB3 TYR A 131       5.255   1.435  -8.170  1.00 98.75           H  
ATOM   2117  O   TYR A 131       4.086  -1.201  -8.061  1.00 98.75           O  
ATOM   2118  CG  TYR A 131       6.492   2.020  -6.527  1.00 98.75           C  
ATOM   2119  CD1 TYR A 131       6.934   1.766  -5.215  1.00 98.75           C  
ATOM   2120  HD1 TYR A 131       6.660   0.844  -4.723  1.00 98.75           H  
ATOM   2121  CD2 TYR A 131       6.844   3.226  -7.163  1.00 98.75           C  
ATOM   2122  HD2 TYR A 131       6.522   3.410  -8.177  1.00 98.75           H  
ATOM   2123  CE1 TYR A 131       7.732   2.705  -4.537  1.00 98.75           C  
ATOM   2124  HE1 TYR A 131       8.081   2.499  -3.536  1.00 98.75           H  
ATOM   2125  CE2 TYR A 131       7.625   4.181  -6.478  1.00 98.75           C  
ATOM   2126  HE2 TYR A 131       7.912   5.107  -6.956  1.00 98.75           H  
ATOM   2127  OH  TYR A 131       8.816   4.837  -4.493  1.00 98.75           O  
ATOM   2128  HH  TYR A 131       9.186   4.496  -3.675  1.00 98.75           H  
ATOM   2129  CZ  TYR A 131       8.073   3.918  -5.163  1.00 98.75           C  
ATOM   2130  N   THR A 132       5.837  -2.510  -8.600  1.00 98.66           N  
ATOM   2131  H   THR A 132       6.843  -2.594  -8.603  1.00 98.66           H  
ATOM   2132  CA  THR A 132       5.050  -3.598  -9.206  1.00 98.66           C  
ATOM   2133  HA  THR A 132       4.559  -3.214 -10.101  1.00 98.66           H  
ATOM   2134  C   THR A 132       3.971  -4.097  -8.252  1.00 98.66           C  
ATOM   2135  CB  THR A 132       5.945  -4.775  -9.617  1.00 98.66           C  
ATOM   2136  HB  THR A 132       6.487  -5.131  -8.741  1.00 98.66           H  
ATOM   2137  O   THR A 132       4.257  -4.380  -7.091  1.00 98.66           O  
ATOM   2138  CG2 THR A 132       5.174  -5.940 -10.238  1.00 98.66           C  
ATOM   2139 HG21 THR A 132       4.536  -6.413  -9.492  1.00 98.66           H  
ATOM   2140 HG22 THR A 132       4.568  -5.582 -11.071  1.00 98.66           H  
ATOM   2141 HG23 THR A 132       5.880  -6.687 -10.602  1.00 98.66           H  
ATOM   2142  OG1 THR A 132       6.870  -4.353 -10.591  1.00 98.66           O  
ATOM   2143  HG1 THR A 132       7.517  -3.783 -10.170  1.00 98.66           H  
ATOM   2144  N   LEU A 133       2.737  -4.198  -8.747  1.00 98.67           N  
ATOM   2145  H   LEU A 133       2.598  -3.971  -9.721  1.00 98.67           H  
ATOM   2146  CA  LEU A 133       1.577  -4.627  -7.975  1.00 98.67           C  
ATOM   2147  HA  LEU A 133       1.628  -4.171  -6.987  1.00 98.67           H  
ATOM   2148  C   LEU A 133       1.549  -6.144  -7.801  1.00 98.67           C  
ATOM   2149  CB  LEU A 133       0.308  -4.136  -8.695  1.00 98.67           C  
ATOM   2150  HB2 LEU A 133       0.318  -3.046  -8.727  1.00 98.67           H  
ATOM   2151  HB3 LEU A 133       0.342  -4.497  -9.722  1.00 98.67           H  
ATOM   2152  O   LEU A 133       1.611  -6.879  -8.783  1.00 98.67           O  
ATOM   2153  CG  LEU A 133      -1.013  -4.615  -8.063  1.00 98.67           C  
ATOM   2154  HG  LEU A 133      -1.030  -5.703  -8.000  1.00 98.67           H  
ATOM   2155  CD1 LEU A 133      -1.219  -4.030  -6.668  1.00 98.67           C  
ATOM   2156 HD11 LEU A 133      -2.214  -4.290  -6.306  1.00 98.67           H  
ATOM   2157 HD12 LEU A 133      -0.481  -4.440  -5.978  1.00 98.67           H  
ATOM   2158 HD13 LEU A 133      -1.115  -2.946  -6.708  1.00 98.67           H  
ATOM   2159  CD2 LEU A 133      -2.191  -4.193  -8.934  1.00 98.67           C  
ATOM   2160 HD21 LEU A 133      -2.282  -3.107  -8.950  1.00 98.67           H  
ATOM   2161 HD22 LEU A 133      -2.029  -4.550  -9.951  1.00 98.67           H  
ATOM   2162 HD23 LEU A 133      -3.108  -4.644  -8.555  1.00 98.67           H  
ATOM   2163  N   HIS A 134       1.302  -6.600  -6.576  1.00 98.40           N  
ATOM   2164  H   HIS A 134       1.339  -5.961  -5.794  1.00 98.40           H  
ATOM   2165  CA  HIS A 134       0.997  -7.993  -6.275  1.00 98.40           C  
ATOM   2166  HA  HIS A 134       0.907  -8.561  -7.201  1.00 98.40           H  
ATOM   2167  C   HIS A 134      -0.318  -8.092  -5.511  1.00 98.40           C  
ATOM   2168  CB  HIS A 134       2.144  -8.614  -5.485  1.00 98.40           C  
ATOM   2169  HB2 HIS A 134       1.889  -9.645  -5.238  1.00 98.40           H  
ATOM   2170  HB3 HIS A 134       2.278  -8.058  -4.558  1.00 98.40           H  
ATOM   2171  O   HIS A 134      -0.476  -7.498  -4.444  1.00 98.40           O  
ATOM   2172  CG  HIS A 134       3.444  -8.612  -6.243  1.00 98.40           C  
ATOM   2173  CD2 HIS A 134       4.381  -7.624  -6.192  1.00 98.40           C  
ATOM   2174  HD2 HIS A 134       4.330  -6.718  -5.607  1.00 98.40           H  
ATOM   2175  ND1 HIS A 134       3.892  -9.626  -7.095  1.00 98.40           N  
ATOM   2176  CE1 HIS A 134       5.096  -9.215  -7.526  1.00 98.40           C  
ATOM   2177  HE1 HIS A 134       5.735  -9.775  -8.194  1.00 98.40           H  
ATOM   2178  NE2 HIS A 134       5.419  -8.027  -6.993  1.00 98.40           N  
ATOM   2179  HE2 HIS A 134       6.297  -7.541  -7.105  1.00 98.40           H  
ATOM   2180  N   VAL A 135      -1.256  -8.867  -6.048  1.00 97.62           N  
ATOM   2181  H   VAL A 135      -1.049  -9.321  -6.927  1.00 97.62           H  
ATOM   2182  CA  VAL A 135      -2.503  -9.235  -5.376  1.00 97.62           C  
ATOM   2183  HA  VAL A 135      -2.365  -9.040  -4.312  1.00 97.62           H  
ATOM   2184  C   VAL A 135      -2.794 -10.720  -5.497  1.00 97.62           C  
ATOM   2185  CB  VAL A 135      -3.725  -8.424  -5.842  1.00 97.62           C  
ATOM   2186  HB  VAL A 135      -4.616  -8.909  -5.442  1.00 97.62           H  
ATOM   2187  O   VAL A 135      -2.493 -11.358  -6.508  1.00 97.62           O  
ATOM   2188  CG1 VAL A 135      -3.690  -7.027  -5.235  1.00 97.62           C  
ATOM   2189 HG11 VAL A 135      -4.698  -6.612  -5.271  1.00 97.62           H  
ATOM   2190 HG12 VAL A 135      -3.409  -7.098  -4.184  1.00 97.62           H  
ATOM   2191 HG13 VAL A 135      -2.973  -6.401  -5.766  1.00 97.62           H  
ATOM   2192  CG2 VAL A 135      -3.888  -8.335  -7.365  1.00 97.62           C  
ATOM   2193 HG21 VAL A 135      -3.033  -7.827  -7.812  1.00 97.62           H  
ATOM   2194 HG22 VAL A 135      -4.798  -7.784  -7.603  1.00 97.62           H  
ATOM   2195 HG23 VAL A 135      -3.970  -9.341  -7.777  1.00 97.62           H  
ATOM   2196  N   SER A 136      -3.428 -11.278  -4.465  1.00 96.21           N  
ATOM   2197  H   SER A 136      -3.607 -10.708  -3.650  1.00 96.21           H  
ATOM   2198  CA  SER A 136      -4.025 -12.611  -4.550  1.00 96.21           C  
ATOM   2199  HA  SER A 136      -3.234 -13.314  -4.814  1.00 96.21           H  
ATOM   2200  C   SER A 136      -5.108 -12.656  -5.641  1.00 96.21           C  
ATOM   2201  CB  SER A 136      -4.606 -13.029  -3.189  1.00 96.21           C  
ATOM   2202  HB2 SER A 136      -4.839 -14.094  -3.211  1.00 96.21           H  
ATOM   2203  HB3 SER A 136      -3.860 -12.871  -2.411  1.00 96.21           H  
ATOM   2204  O   SER A 136      -5.625 -11.612  -6.042  1.00 96.21           O  
ATOM   2205  OG  SER A 136      -5.792 -12.317  -2.860  1.00 96.21           O  
ATOM   2206  HG  SER A 136      -6.439 -12.474  -3.551  1.00 96.21           H  
ATOM   2207  N   PRO A 137      -5.562 -13.845  -6.076  1.00 93.37           N  
ATOM   2208  CA  PRO A 137      -6.842 -13.956  -6.768  1.00 93.37           C  
ATOM   2209  HA  PRO A 137      -6.756 -13.476  -7.743  1.00 93.37           H  
ATOM   2210  C   PRO A 137      -7.973 -13.292  -5.966  1.00 93.37           C  
ATOM   2211  CB  PRO A 137      -7.078 -15.459  -6.952  1.00 93.37           C  
ATOM   2212  HB2 PRO A 137      -7.648 -15.854  -6.111  1.00 93.37           H  
ATOM   2213  HB3 PRO A 137      -7.587 -15.674  -7.892  1.00 93.37           H  
ATOM   2214  O   PRO A 137      -7.891 -13.196  -4.734  1.00 93.37           O  
ATOM   2215  CG  PRO A 137      -5.664 -16.041  -6.924  1.00 93.37           C  
ATOM   2216  HG2 PRO A 137      -5.660 -17.087  -6.616  1.00 93.37           H  
ATOM   2217  HG3 PRO A 137      -5.201 -15.926  -7.904  1.00 93.37           H  
ATOM   2218  CD  PRO A 137      -4.946 -15.150  -5.912  1.00 93.37           C  
ATOM   2219  HD2 PRO A 137      -3.878 -15.116  -6.126  1.00 93.37           H  
ATOM   2220  HD3 PRO A 137      -5.125 -15.519  -4.902  1.00 93.37           H  
ATOM   2221  N   PHE A 138      -9.024 -12.857  -6.663  1.00 90.52           N  
ATOM   2222  H   PHE A 138      -9.000 -12.902  -7.671  1.00 90.52           H  
ATOM   2223  CA  PHE A 138     -10.231 -12.298  -6.053  1.00 90.52           C  
ATOM   2224  HA  PHE A 138      -9.995 -11.319  -5.635  1.00 90.52           H  
ATOM   2225  C   PHE A 138     -10.771 -13.184  -4.929  1.00 90.52           C  
ATOM   2226  CB  PHE A 138     -11.280 -12.113  -7.145  1.00 90.52           C  
ATOM   2227  HB2 PHE A 138     -10.917 -11.294  -7.766  1.00 90.52           H  
ATOM   2228  HB3 PHE A 138     -11.346 -13.014  -7.756  1.00 90.52           H  
ATOM   2229  O   PHE A 138     -10.926 -14.397  -5.097  1.00 90.52           O  
ATOM   2230  CG  PHE A 138     -12.665 -11.730  -6.680  1.00 90.52           C  
ATOM   2231  CD1 PHE A 138     -13.655 -12.712  -6.495  1.00 90.52           C  
ATOM   2232  HD1 PHE A 138     -13.413 -13.754  -6.641  1.00 90.52           H  
ATOM   2233  CD2 PHE A 138     -12.971 -10.378  -6.460  1.00 90.52           C  
ATOM   2234  HD2 PHE A 138     -12.205  -9.628  -6.593  1.00 90.52           H  
ATOM   2235  CE1 PHE A 138     -14.953 -12.337  -6.110  1.00 90.52           C  
ATOM   2236  HE1 PHE A 138     -15.711 -13.092  -5.958  1.00 90.52           H  
ATOM   2237  CE2 PHE A 138     -14.272 -10.001  -6.090  1.00 90.52           C  
ATOM   2238  HE2 PHE A 138     -14.507  -8.959  -5.928  1.00 90.52           H  
ATOM   2239  CZ  PHE A 138     -15.265 -10.980  -5.922  1.00 90.52           C  
ATOM   2240  HZ  PHE A 138     -16.266 -10.687  -5.641  1.00 90.52           H  
ATOM   2241  N   SER A 139     -11.047 -12.565  -3.781  1.00 89.65           N  
ATOM   2242  H   SER A 139     -10.916 -11.565  -3.728  1.00 89.65           H  
ATOM   2243  CA  SER A 139     -11.571 -13.244  -2.598  1.00 89.65           C  
ATOM   2244  HA  SER A 139     -11.297 -14.299  -2.634  1.00 89.65           H  
ATOM   2245  C   SER A 139     -13.091 -13.168  -2.558  1.00 89.65           C  
ATOM   2246  CB  SER A 139     -10.938 -12.638  -1.343  1.00 89.65           C  
ATOM   2247  HB2 SER A 139      -9.856 -12.758  -1.411  1.00 89.65           H  
ATOM   2248  HB3 SER A 139     -11.162 -11.572  -1.289  1.00 89.65           H  
ATOM   2249  O   SER A 139     -13.772 -14.184  -2.703  1.00 89.65           O  
ATOM   2250  OG  SER A 139     -11.421 -13.250  -0.162  1.00 89.65           O  
ATOM   2251  HG  SER A 139     -11.954 -12.580   0.273  1.00 89.65           H  
ATOM   2252  N   ASP A 140     -13.619 -11.961  -2.368  1.00 94.25           N  
ATOM   2253  H   ASP A 140     -13.011 -11.156  -2.312  1.00 94.25           H  
ATOM   2254  CA  ASP A 140     -15.046 -11.680  -2.322  1.00 94.25           C  
ATOM   2255  HA  ASP A 140     -15.533 -12.321  -3.056  1.00 94.25           H  
ATOM   2256  C   ASP A 140     -15.342 -10.232  -2.742  1.00 94.25           C  
ATOM   2257  CB  ASP A 140     -15.630 -12.041  -0.939  1.00 94.25           C  
ATOM   2258  HB2 ASP A 140     -15.416 -13.091  -0.737  1.00 94.25           H  
ATOM   2259  HB3 ASP A 140     -16.715 -11.948  -0.992  1.00 94.25           H  
ATOM   2260  O   ASP A 140     -14.447  -9.420  -2.991  1.00 94.25           O  
ATOM   2261  CG  ASP A 140     -15.142 -11.204   0.250  1.00 94.25           C  
ATOM   2262  OD1 ASP A 140     -14.792 -10.026   0.052  1.00 94.25           O  
ATOM   2263  OD2 ASP A 140     -15.220 -11.734   1.380  1.00 94.25           O  
ATOM   2264  N   GLY A 141     -16.628  -9.929  -2.900  1.00 93.53           N  
ATOM   2265  H   GLY A 141     -17.314 -10.651  -2.731  1.00 93.53           H  
ATOM   2266  CA  GLY A 141     -17.084  -8.645  -3.405  1.00 93.53           C  
ATOM   2267  HA2 GLY A 141     -16.299  -8.187  -4.008  1.00 93.53           H  
ATOM   2268  HA3 GLY A 141     -17.303  -7.981  -2.569  1.00 93.53           H  
ATOM   2269  C   GLY A 141     -18.316  -8.761  -4.284  1.00 93.53           C  
ATOM   2270  O   GLY A 141     -18.649  -9.822  -4.807  1.00 93.53           O  
ATOM   2271  N   ASN A 142     -19.008  -7.641  -4.445  1.00 94.65           N  
ATOM   2272  H   ASN A 142     -18.649  -6.808  -4.001  1.00 94.65           H  
ATOM   2273  CA  ASN A 142     -20.112  -7.479  -5.392  1.00 94.65           C  
ATOM   2274  HA  ASN A 142     -20.372  -8.457  -5.796  1.00 94.65           H  
ATOM   2275  C   ASN A 142     -19.713  -6.624  -6.610  1.00 94.65           C  
ATOM   2276  CB  ASN A 142     -21.349  -6.941  -4.648  1.00 94.65           C  
ATOM   2277  HB2 ASN A 142     -22.190  -6.925  -5.342  1.00 94.65           H  
ATOM   2278  HB3 ASN A 142     -21.595  -7.613  -3.825  1.00 94.65           H  
ATOM   2279  O   ASN A 142     -20.561  -6.314  -7.446  1.00 94.65           O  
ATOM   2280  CG  ASN A 142     -21.154  -5.544  -4.088  1.00 94.65           C  
ATOM   2281  ND2 ASN A 142     -22.220  -4.848  -3.764  1.00 94.65           N  
ATOM   2282 HD21 ASN A 142     -22.084  -3.884  -3.495  1.00 94.65           H  
ATOM   2283 HD22 ASN A 142     -23.141  -5.230  -3.920  1.00 94.65           H  
ATOM   2284  OD1 ASN A 142     -20.051  -5.057  -3.932  1.00 94.65           O  
ATOM   2285  N   LEU A 143     -18.439  -6.235  -6.707  1.00 90.85           N  
ATOM   2286  H   LEU A 143     -17.804  -6.501  -5.968  1.00 90.85           H  
ATOM   2287  CA  LEU A 143     -17.847  -5.605  -7.877  1.00 90.85           C  
ATOM   2288  HA  LEU A 143     -18.637  -5.089  -8.424  1.00 90.85           H  
ATOM   2289  C   LEU A 143     -17.217  -6.661  -8.796  1.00 90.85           C  
ATOM   2290  CB  LEU A 143     -16.798  -4.594  -7.396  1.00 90.85           C  
ATOM   2291  HB2 LEU A 143     -17.224  -3.955  -6.622  1.00 90.85           H  
ATOM   2292  HB3 LEU A 143     -15.981  -5.155  -6.943  1.00 90.85           H  
ATOM   2293  O   LEU A 143     -16.609  -7.613  -8.316  1.00 90.85           O  
ATOM   2294  CG  LEU A 143     -16.228  -3.716  -8.515  1.00 90.85           C  
ATOM   2295  HG  LEU A 143     -15.862  -4.347  -9.325  1.00 90.85           H  
ATOM   2296  CD1 LEU A 143     -17.298  -2.785  -9.097  1.00 90.85           C  
ATOM   2297 HD11 LEU A 143     -18.131  -3.357  -9.506  1.00 90.85           H  
ATOM   2298 HD12 LEU A 143     -16.865  -2.223  -9.924  1.00 90.85           H  
ATOM   2299 HD13 LEU A 143     -17.674  -2.110  -8.327  1.00 90.85           H  
ATOM   2300  CD2 LEU A 143     -15.029  -2.950  -7.960  1.00 90.85           C  
ATOM   2301 HD21 LEU A 143     -15.301  -2.384  -7.070  1.00 90.85           H  
ATOM   2302 HD22 LEU A 143     -14.254  -3.668  -7.693  1.00 90.85           H  
ATOM   2303 HD23 LEU A 143     -14.610  -2.302  -8.729  1.00 90.85           H  
ATOM   2304  N   ARG A 144     -17.317  -6.475 -10.118  1.00 87.95           N  
ATOM   2305  H   ARG A 144     -17.776  -5.638 -10.449  1.00 87.95           H  
ATOM   2306  CA  ARG A 144     -16.573  -7.297 -11.083  1.00 87.95           C  
ATOM   2307  HA  ARG A 144     -16.824  -8.343 -10.907  1.00 87.95           H  
ATOM   2308  C   ARG A 144     -15.066  -7.140 -10.856  1.00 87.95           C  
ATOM   2309  CB  ARG A 144     -16.964  -6.908 -12.519  1.00 87.95           C  
ATOM   2310  HB2 ARG A 144     -16.677  -5.872 -12.700  1.00 87.95           H  
ATOM   2311  HB3 ARG A 144     -18.045  -6.994 -12.626  1.00 87.95           H  
ATOM   2312  O   ARG A 144     -14.573  -6.016 -10.785  1.00 87.95           O  
ATOM   2313  CG  ARG A 144     -16.286  -7.813 -13.562  1.00 87.95           C  
ATOM   2314  HG2 ARG A 144     -15.202  -7.720 -13.499  1.00 87.95           H  
ATOM   2315  HG3 ARG A 144     -16.554  -8.849 -13.353  1.00 87.95           H  
ATOM   2316  CD  ARG A 144     -16.724  -7.479 -14.992  1.00 87.95           C  
ATOM   2317  HD2 ARG A 144     -16.367  -8.276 -15.645  1.00 87.95           H  
ATOM   2318  HD3 ARG A 144     -17.812  -7.446 -15.034  1.00 87.95           H  
ATOM   2319  NE  ARG A 144     -16.148  -6.207 -15.451  1.00 87.95           N  
ATOM   2320  HE  ARG A 144     -15.274  -5.927 -15.029  1.00 87.95           H  
ATOM   2321  NH1 ARG A 144     -17.353  -5.934 -17.380  1.00 87.95           N  
ATOM   2322 HH11 ARG A 144     -17.782  -6.830 -17.199  1.00 87.95           H  
ATOM   2323 HH12 ARG A 144     -17.526  -5.408 -18.224  1.00 87.95           H  
ATOM   2324  NH2 ARG A 144     -15.811  -4.426 -16.791  1.00 87.95           N  
ATOM   2325 HH21 ARG A 144     -15.076  -4.205 -16.135  1.00 87.95           H  
ATOM   2326 HH22 ARG A 144     -15.910  -3.906 -17.651  1.00 87.95           H  
ATOM   2327  CZ  ARG A 144     -16.443  -5.529 -16.537  1.00 87.95           C  
ATOM   2328  N   ASP A 145     -14.347  -8.256 -10.796  1.00 87.79           N  
ATOM   2329  H   ASP A 145     -14.812  -9.153 -10.799  1.00 87.79           H  
ATOM   2330  CA  ASP A 145     -12.891  -8.258 -10.658  1.00 87.79           C  
ATOM   2331  HA  ASP A 145     -12.611  -7.495  -9.932  1.00 87.79           H  
ATOM   2332  C   ASP A 145     -12.192  -7.911 -11.982  1.00 87.79           C  
ATOM   2333  CB  ASP A 145     -12.413  -9.601 -10.095  1.00 87.79           C  
ATOM   2334  HB2 ASP A 145     -12.882  -9.763  -9.125  1.00 87.79           H  
ATOM   2335  HB3 ASP A 145     -12.722 -10.406 -10.762  1.00 87.79           H  
ATOM   2336  O   ASP A 145     -11.810  -8.783 -12.758  1.00 87.79           O  
ATOM   2337  CG  ASP A 145     -10.889  -9.629  -9.926  1.00 87.79           C  
ATOM   2338  OD1 ASP A 145     -10.280  -8.541  -9.767  1.00 87.79           O  
ATOM   2339  OD2 ASP A 145     -10.327 -10.740  -9.919  1.00 87.79           O  
ATOM   2340  N   ASP A 146     -12.035  -6.613 -12.240  1.00 89.03           N  
ATOM   2341  H   ASP A 146     -12.507  -5.953 -11.639  1.00 89.03           H  
ATOM   2342  CA  ASP A 146     -11.175  -6.117 -13.320  1.00 89.03           C  
ATOM   2343  HA  ASP A 146     -11.080  -6.884 -14.089  1.00 89.03           H  
ATOM   2344  C   ASP A 146      -9.751  -5.803 -12.827  1.00 89.03           C  
ATOM   2345  CB  ASP A 146     -11.816  -4.882 -13.972  1.00 89.03           C  
ATOM   2346  HB2 ASP A 146     -11.114  -4.461 -14.691  1.00 89.03           H  
ATOM   2347  HB3 ASP A 146     -11.999  -4.131 -13.204  1.00 89.03           H  
ATOM   2348  O   ASP A 146      -8.840  -5.636 -13.640  1.00 89.03           O  
ATOM   2349  CG  ASP A 146     -13.122  -5.179 -14.717  1.00 89.03           C  
ATOM   2350  OD1 ASP A 146     -13.318  -6.282 -15.265  1.00 89.03           O  
ATOM   2351  OD2 ASP A 146     -13.986  -4.276 -14.809  1.00 89.03           O  
ATOM   2352  N   PHE A 147      -9.550  -5.729 -11.504  1.00 92.65           N  
ATOM   2353  H   PHE A 147     -10.296  -6.031 -10.894  1.00 92.65           H  
ATOM   2354  CA  PHE A 147      -8.293  -5.295 -10.895  1.00 92.65           C  
ATOM   2355  HA  PHE A 147      -7.890  -4.479 -11.496  1.00 92.65           H  
ATOM   2356  C   PHE A 147      -7.233  -6.401 -10.884  1.00 92.65           C  
ATOM   2357  CB  PHE A 147      -8.570  -4.723  -9.502  1.00 92.65           C  
ATOM   2358  HB2 PHE A 147      -9.011  -5.504  -8.884  1.00 92.65           H  
ATOM   2359  HB3 PHE A 147      -9.311  -3.928  -9.591  1.00 92.65           H  
ATOM   2360  O   PHE A 147      -6.061  -6.098 -11.086  1.00 92.65           O  
ATOM   2361  CG  PHE A 147      -7.359  -4.168  -8.781  1.00 92.65           C  
ATOM   2362  CD1 PHE A 147      -6.647  -4.944  -7.847  1.00 92.65           C  
ATOM   2363  HD1 PHE A 147      -6.943  -5.962  -7.640  1.00 92.65           H  
ATOM   2364  CD2 PHE A 147      -6.944  -2.855  -9.052  1.00 92.65           C  
ATOM   2365  HD2 PHE A 147      -7.490  -2.273  -9.780  1.00 92.65           H  
ATOM   2366  CE1 PHE A 147      -5.531  -4.394  -7.193  1.00 92.65           C  
ATOM   2367  HE1 PHE A 147      -4.960  -4.984  -6.492  1.00 92.65           H  
ATOM   2368  CE2 PHE A 147      -5.826  -2.312  -8.391  1.00 92.65           C  
ATOM   2369  HE2 PHE A 147      -5.478  -1.311  -8.596  1.00 92.65           H  
ATOM   2370  CZ  PHE A 147      -5.123  -3.080  -7.456  1.00 92.65           C  
ATOM   2371  HZ  PHE A 147      -4.255  -2.673  -6.960  1.00 92.65           H  
ATOM   2372  N   ALA A 148      -7.613  -7.680 -10.764  1.00 92.14           N  
ATOM   2373  H   ALA A 148      -8.577  -7.905 -10.565  1.00 92.14           H  
ATOM   2374  CA  ALA A 148      -6.651  -8.786 -10.813  1.00 92.14           C  
ATOM   2375  HA  ALA A 148      -5.923  -8.643 -10.015  1.00 92.14           H  
ATOM   2376  C   ALA A 148      -5.862  -8.866 -12.134  1.00 92.14           C  
ATOM   2377  CB  ALA A 148      -7.385 -10.099 -10.554  1.00 92.14           C  
ATOM   2378  HB1 ALA A 148      -6.677 -10.928 -10.570  1.00 92.14           H  
ATOM   2379  HB2 ALA A 148      -8.146 -10.262 -11.318  1.00 92.14           H  
ATOM   2380  HB3 ALA A 148      -7.857 -10.066  -9.572  1.00 92.14           H  
ATOM   2381  O   ALA A 148      -4.747  -9.382 -12.147  1.00 92.14           O  
ATOM   2382  N   ASN A 149      -6.378  -8.299 -13.234  1.00 92.84           N  
ATOM   2383  H   ASN A 149      -7.293  -7.877 -13.165  1.00 92.84           H  
ATOM   2384  CA  ASN A 149      -5.643  -8.202 -14.503  1.00 92.84           C  
ATOM   2385  HA  ASN A 149      -5.306  -9.198 -14.791  1.00 92.84           H  
ATOM   2386  C   ASN A 149      -4.389  -7.312 -14.412  1.00 92.84           C  
ATOM   2387  CB  ASN A 149      -6.577  -7.659 -15.593  1.00 92.84           C  
ATOM   2388  HB2 ASN A 149      -6.019  -7.562 -16.525  1.00 92.84           H  
ATOM   2389  HB3 ASN A 149      -6.925  -6.668 -15.305  1.00 92.84           H  
ATOM   2390  O   ASN A 149      -3.528  -7.379 -15.286  1.00 92.84           O  
ATOM   2391  CG  ASN A 149      -7.757  -8.566 -15.866  1.00 92.84           C  
ATOM   2392  ND2 ASN A 149      -8.947  -8.015 -15.880  1.00 92.84           N  
ATOM   2393 HD21 ASN A 149      -9.045  -7.065 -15.552  1.00 92.84           H  
ATOM   2394 HD22 ASN A 149      -9.732  -8.651 -15.912  1.00 92.84           H  
ATOM   2395  OD1 ASN A 149      -7.632  -9.761 -16.066  1.00 92.84           O  
ATOM   2396  N   HIS A 150      -4.293  -6.473 -13.377  1.00 95.21           N  
ATOM   2397  H   HIS A 150      -5.037  -6.459 -12.694  1.00 95.21           H  
ATOM   2398  CA  HIS A 150      -3.123  -5.645 -13.095  1.00 95.21           C  
ATOM   2399  HA  HIS A 150      -2.624  -5.415 -14.036  1.00 95.21           H  
ATOM   2400  C   HIS A 150      -2.087  -6.350 -12.213  1.00 95.21           C  
ATOM   2401  CB  HIS A 150      -3.570  -4.319 -12.468  1.00 95.21           C  
ATOM   2402  HB2 HIS A 150      -4.130  -4.506 -11.552  1.00 95.21           H  
ATOM   2403  HB3 HIS A 150      -2.686  -3.743 -12.196  1.00 95.21           H  
ATOM   2404  O   HIS A 150      -1.016  -5.794 -11.980  1.00 95.21           O  
ATOM   2405  CG  HIS A 150      -4.391  -3.476 -13.403  1.00 95.21           C  
ATOM   2406  CD2 HIS A 150      -5.753  -3.444 -13.517  1.00 95.21           C  
ATOM   2407  HD2 HIS A 150      -6.450  -4.048 -12.954  1.00 95.21           H  
ATOM   2408  ND1 HIS A 150      -3.882  -2.592 -14.323  1.00 95.21           N  
ATOM   2409  HD1 HIS A 150      -2.903  -2.378 -14.448  1.00 95.21           H  
ATOM   2410  CE1 HIS A 150      -4.914  -2.031 -14.972  1.00 95.21           C  
ATOM   2411  HE1 HIS A 150      -4.824  -1.275 -15.738  1.00 95.21           H  
ATOM   2412  NE2 HIS A 150      -6.079  -2.505 -14.504  1.00 95.21           N  
ATOM   2413  N   ASN A 151      -2.372  -7.557 -11.718  1.00 97.30           N  
ATOM   2414  H   ASN A 151      -3.239  -8.010 -11.972  1.00 97.30           H  
ATOM   2415  CA  ASN A 151      -1.411  -8.312 -10.927  1.00 97.30           C  
ATOM   2416  HA  ASN A 151      -1.160  -7.729 -10.041  1.00 97.30           H  
ATOM   2417  C   ASN A 151      -0.117  -8.554 -11.727  1.00 97.30           C  
ATOM   2418  CB  ASN A 151      -2.057  -9.632 -10.489  1.00 97.30           C  
ATOM   2419  HB2 ASN A 151      -2.251 -10.246 -11.368  1.00 97.30           H  
ATOM   2420  HB3 ASN A 151      -3.003  -9.436  -9.984  1.00 97.30           H  
ATOM   2421  O   ASN A 151      -0.162  -9.016 -12.867  1.00 97.30           O  
ATOM   2422  CG  ASN A 151      -1.159 -10.379  -9.529  1.00 97.30           C  
ATOM   2423  ND2 ASN A 151      -1.019 -11.673  -9.673  1.00 97.30           N  
ATOM   2424 HD21 ASN A 151      -1.517 -12.161 -10.404  1.00 97.30           H  
ATOM   2425 HD22 ASN A 151      -0.455 -12.123  -8.966  1.00 97.30           H  
ATOM   2426  OD1 ASN A 151      -0.559  -9.806  -8.641  1.00 97.30           O  
ATOM   2427  N   GLY A 152       1.029  -8.240 -11.126  1.00 97.73           N  
ATOM   2428  H   GLY A 152       0.999  -7.876 -10.184  1.00 97.73           H  
ATOM   2429  CA  GLY A 152       2.353  -8.308 -11.745  1.00 97.73           C  
ATOM   2430  HA2 GLY A 152       3.099  -8.333 -10.950  1.00 97.73           H  
ATOM   2431  HA3 GLY A 152       2.434  -9.228 -12.323  1.00 97.73           H  
ATOM   2432  C   GLY A 152       2.702  -7.135 -12.668  1.00 97.73           C  
ATOM   2433  O   GLY A 152       3.774  -7.149 -13.270  1.00 97.73           O  
ATOM   2434  N   MET A 153       1.833  -6.128 -12.808  1.00 97.62           N  
ATOM   2435  H   MET A 153       0.977  -6.145 -12.273  1.00 97.62           H  
ATOM   2436  CA  MET A 153       2.106  -4.952 -13.640  1.00 97.62           C  
ATOM   2437  HA  MET A 153       2.720  -5.266 -14.484  1.00 97.62           H  
ATOM   2438  C   MET A 153       2.900  -3.893 -12.868  1.00 97.62           C  
ATOM   2439  CB  MET A 153       0.812  -4.355 -14.213  1.00 97.62           C  
ATOM   2440  HB2 MET A 153       1.063  -3.495 -14.833  1.00 97.62           H  
ATOM   2441  HB3 MET A 153       0.186  -4.002 -13.393  1.00 97.62           H  
ATOM   2442  O   MET A 153       2.689  -3.681 -11.673  1.00 97.62           O  
ATOM   2443  CG  MET A 153       0.019  -5.354 -15.064  1.00 97.62           C  
ATOM   2444  HG2 MET A 153      -0.205  -6.236 -14.463  1.00 97.62           H  
ATOM   2445  HG3 MET A 153      -0.928  -4.888 -15.336  1.00 97.62           H  
ATOM   2446  SD  MET A 153       0.828  -5.894 -16.594  1.00 97.62           S  
ATOM   2447  CE  MET A 153      -0.351  -7.181 -17.080  1.00 97.62           C  
ATOM   2448  HE1 MET A 153      -1.343  -6.746 -17.199  1.00 97.62           H  
ATOM   2449  HE2 MET A 153      -0.031  -7.633 -18.019  1.00 97.62           H  
ATOM   2450  HE3 MET A 153      -0.389  -7.946 -16.305  1.00 97.62           H  
ATOM   2451  N   GLN A 154       3.797  -3.205 -13.576  1.00 98.25           N  
ATOM   2452  H   GLN A 154       3.889  -3.404 -14.561  1.00 98.25           H  
ATOM   2453  CA  GLN A 154       4.574  -2.086 -13.045  1.00 98.25           C  
ATOM   2454  HA  GLN A 154       4.877  -2.313 -12.023  1.00 98.25           H  
ATOM   2455  C   GLN A 154       3.743  -0.801 -13.018  1.00 98.25           C  
ATOM   2456  CB  GLN A 154       5.838  -1.881 -13.887  1.00 98.25           C  
ATOM   2457  HB2 GLN A 154       5.554  -1.691 -14.922  1.00 98.25           H  
ATOM   2458  HB3 GLN A 154       6.372  -1.010 -13.506  1.00 98.25           H  
ATOM   2459  O   GLN A 154       2.965  -0.539 -13.938  1.00 98.25           O  
ATOM   2460  CG  GLN A 154       6.763  -3.102 -13.834  1.00 98.25           C  
ATOM   2461  HG2 GLN A 154       6.911  -3.364 -12.787  1.00 98.25           H  
ATOM   2462  HG3 GLN A 154       6.300  -3.951 -14.337  1.00 98.25           H  
ATOM   2463  CD  GLN A 154       8.134  -2.864 -14.446  1.00 98.25           C  
ATOM   2464  NE2 GLN A 154       9.161  -3.493 -13.923  1.00 98.25           N  
ATOM   2465 HE21 GLN A 154      10.068  -3.326 -14.336  1.00 98.25           H  
ATOM   2466 HE22 GLN A 154       9.012  -4.117 -13.143  1.00 98.25           H  
ATOM   2467  OE1 GLN A 154       8.347  -2.074 -15.348  1.00 98.25           O  
ATOM   2468  N   PHE A 155       3.962   0.031 -12.000  1.00 98.49           N  
ATOM   2469  H   PHE A 155       4.649  -0.206 -11.299  1.00 98.49           H  
ATOM   2470  CA  PHE A 155       3.307   1.330 -11.893  1.00 98.49           C  
ATOM   2471  HA  PHE A 155       2.234   1.190 -12.027  1.00 98.49           H  
ATOM   2472  C   PHE A 155       3.826   2.272 -12.981  1.00 98.49           C  
ATOM   2473  CB  PHE A 155       3.560   1.909 -10.496  1.00 98.49           C  
ATOM   2474  HB2 PHE A 155       4.569   2.318 -10.445  1.00 98.49           H  
ATOM   2475  HB3 PHE A 155       3.499   1.098  -9.771  1.00 98.49           H  
ATOM   2476  O   PHE A 155       5.028   2.316 -13.239  1.00 98.49           O  
ATOM   2477  CG  PHE A 155       2.560   2.966 -10.082  1.00 98.49           C  
ATOM   2478  CD1 PHE A 155       2.806   4.336 -10.298  1.00 98.49           C  
ATOM   2479  HD1 PHE A 155       3.725   4.651 -10.770  1.00 98.49           H  
ATOM   2480  CD2 PHE A 155       1.351   2.560  -9.494  1.00 98.49           C  
ATOM   2481  HD2 PHE A 155       1.138   1.508  -9.374  1.00 98.49           H  
ATOM   2482  CE1 PHE A 155       1.840   5.289  -9.927  1.00 98.49           C  
ATOM   2483  HE1 PHE A 155       2.016   6.338 -10.118  1.00 98.49           H  
ATOM   2484  CE2 PHE A 155       0.387   3.510  -9.125  1.00 98.49           C  
ATOM   2485  HE2 PHE A 155      -0.556   3.178  -8.717  1.00 98.49           H  
ATOM   2486  CZ  PHE A 155       0.630   4.874  -9.344  1.00 98.49           C  
ATOM   2487  HZ  PHE A 155      -0.135   5.593  -9.091  1.00 98.49           H  
ATOM   2488  N   SER A 156       2.956   3.066 -13.592  1.00 98.11           N  
ATOM   2489  H   SER A 156       1.979   2.931 -13.373  1.00 98.11           H  
ATOM   2490  CA  SER A 156       3.295   4.039 -14.636  1.00 98.11           C  
ATOM   2491  HA  SER A 156       4.377   4.156 -14.702  1.00 98.11           H  
ATOM   2492  C   SER A 156       2.697   5.410 -14.332  1.00 98.11           C  
ATOM   2493  CB  SER A 156       2.800   3.539 -15.993  1.00 98.11           C  
ATOM   2494  HB2 SER A 156       1.726   3.357 -15.951  1.00 98.11           H  
ATOM   2495  HB3 SER A 156       3.008   4.290 -16.755  1.00 98.11           H  
ATOM   2496  O   SER A 156       1.624   5.516 -13.746  1.00 98.11           O  
ATOM   2497  OG  SER A 156       3.471   2.347 -16.332  1.00 98.11           O  
ATOM   2498  HG  SER A 156       3.194   1.665 -15.717  1.00 98.11           H  
ATOM   2499  N   THR A 157       3.356   6.490 -14.757  1.00 97.83           N  
ATOM   2500  H   THR A 157       4.206   6.339 -15.282  1.00 97.83           H  
ATOM   2501  CA  THR A 157       2.872   7.882 -14.640  1.00 97.83           C  
ATOM   2502  HA  THR A 157       1.802   7.871 -14.432  1.00 97.83           H  
ATOM   2503  C   THR A 157       3.061   8.636 -15.949  1.00 97.83           C  
ATOM   2504  CB  THR A 157       3.565   8.653 -13.506  1.00 97.83           C  
ATOM   2505  HB  THR A 157       3.199   9.680 -13.496  1.00 97.83           H  
ATOM   2506  O   THR A 157       3.639   8.121 -16.888  1.00 97.83           O  
ATOM   2507  CG2 THR A 157       3.239   8.036 -12.150  1.00 97.83           C  
ATOM   2508 HG21 THR A 157       3.706   7.055 -12.054  1.00 97.83           H  
ATOM   2509 HG22 THR A 157       3.591   8.690 -11.352  1.00 97.83           H  
ATOM   2510 HG23 THR A 157       2.160   7.920 -12.050  1.00 97.83           H  
ATOM   2511  OG1 THR A 157       4.960   8.673 -13.693  1.00 97.83           O  
ATOM   2512  HG1 THR A 157       5.252   9.555 -13.933  1.00 97.83           H  
ATOM   2513  N   LEU A 158       2.586   9.880 -16.054  1.00 94.87           N  
ATOM   2514  H   LEU A 158       2.160  10.293 -15.237  1.00 94.87           H  
ATOM   2515  CA  LEU A 158       2.626  10.667 -17.305  1.00 94.87           C  
ATOM   2516  HA  LEU A 158       2.006  10.176 -18.055  1.00 94.87           H  
ATOM   2517  C   LEU A 158       4.030  10.831 -17.924  1.00 94.87           C  
ATOM   2518  CB  LEU A 158       2.090  12.073 -16.994  1.00 94.87           C  
ATOM   2519  HB2 LEU A 158       2.087  12.662 -17.911  1.00 94.87           H  
ATOM   2520  HB3 LEU A 158       2.781  12.547 -16.297  1.00 94.87           H  
ATOM   2521  O   LEU A 158       4.169  11.074 -19.130  1.00 94.87           O  
ATOM   2522  CG  LEU A 158       0.688  12.103 -16.377  1.00 94.87           C  
ATOM   2523  HG  LEU A 158       0.650  11.468 -15.492  1.00 94.87           H  
ATOM   2524  CD1 LEU A 158       0.351  13.521 -15.943  1.00 94.87           C  
ATOM   2525 HD11 LEU A 158      -0.537  13.465 -15.313  1.00 94.87           H  
ATOM   2526 HD12 LEU A 158       1.159  13.916 -15.327  1.00 94.87           H  
ATOM   2527 HD13 LEU A 158       0.196  14.169 -16.805  1.00 94.87           H  
ATOM   2528  CD2 LEU A 158      -0.371  11.632 -17.365  1.00 94.87           C  
ATOM   2529 HD21 LEU A 158      -0.142  10.606 -17.652  1.00 94.87           H  
ATOM   2530 HD22 LEU A 158      -0.385  12.265 -18.253  1.00 94.87           H  
ATOM   2531 HD23 LEU A 158      -1.343  11.640 -16.872  1.00 94.87           H  
ATOM   2532  N   ASP A 159       5.037  10.792 -17.058  1.00 96.75           N  
ATOM   2533  H   ASP A 159       4.810  10.622 -16.089  1.00 96.75           H  
ATOM   2534  CA  ASP A 159       6.455  11.021 -17.304  1.00 96.75           C  
ATOM   2535  HA  ASP A 159       6.586  11.383 -18.324  1.00 96.75           H  
ATOM   2536  C   ASP A 159       7.316   9.753 -17.175  1.00 96.75           C  
ATOM   2537  CB  ASP A 159       6.937  12.123 -16.342  1.00 96.75           C  
ATOM   2538  HB2 ASP A 159       7.975  12.361 -16.573  1.00 96.75           H  
ATOM   2539  HB3 ASP A 159       6.349  13.023 -16.518  1.00 96.75           H  
ATOM   2540  O   ASP A 159       8.502   9.819 -17.493  1.00 96.75           O  
ATOM   2541  CG  ASP A 159       6.823  11.749 -14.854  1.00 96.75           C  
ATOM   2542  OD1 ASP A 159       5.809  11.118 -14.459  1.00 96.75           O  
ATOM   2543  OD2 ASP A 159       7.676  12.195 -14.062  1.00 96.75           O  
ATOM   2544  N   ARG A 160       6.744   8.614 -16.755  1.00 96.34           N  
ATOM   2545  H   ARG A 160       5.747   8.607 -16.596  1.00 96.34           H  
ATOM   2546  CA  ARG A 160       7.448   7.327 -16.643  1.00 96.34           C  
ATOM   2547  HA  ARG A 160       8.336   7.361 -17.274  1.00 96.34           H  
ATOM   2548  C   ARG A 160       6.560   6.193 -17.151  1.00 96.34           C  
ATOM   2549  CB  ARG A 160       7.910   7.099 -15.193  1.00 96.34           C  
ATOM   2550  HB2 ARG A 160       8.406   8.002 -14.837  1.00 96.34           H  
ATOM   2551  HB3 ARG A 160       7.044   6.913 -14.557  1.00 96.34           H  
ATOM   2552  O   ARG A 160       5.580   5.828 -16.504  1.00 96.34           O  
ATOM   2553  CG  ARG A 160       8.899   5.922 -15.083  1.00 96.34           C  
ATOM   2554  HG2 ARG A 160       8.421   5.004 -15.427  1.00 96.34           H  
ATOM   2555  HG3 ARG A 160       9.771   6.122 -15.705  1.00 96.34           H  
ATOM   2556  CD  ARG A 160       9.347   5.755 -13.626  1.00 96.34           C  
ATOM   2557  HD2 ARG A 160       9.747   6.706 -13.275  1.00 96.34           H  
ATOM   2558  HD3 ARG A 160       8.461   5.505 -13.043  1.00 96.34           H  
ATOM   2559  NE  ARG A 160      10.335   4.677 -13.409  1.00 96.34           N  
ATOM   2560  HE  ARG A 160      10.392   3.938 -14.095  1.00 96.34           H  
ATOM   2561  NH1 ARG A 160      11.181   5.459 -11.403  1.00 96.34           N  
ATOM   2562 HH11 ARG A 160      10.477   6.183 -11.377  1.00 96.34           H  
ATOM   2563 HH12 ARG A 160      11.744   5.298 -10.580  1.00 96.34           H  
ATOM   2564  NH2 ARG A 160      11.925   3.553 -12.202  1.00 96.34           N  
ATOM   2565 HH21 ARG A 160      12.433   3.443 -11.336  1.00 96.34           H  
ATOM   2566 HH22 ARG A 160      11.642   2.687 -12.637  1.00 96.34           H  
ATOM   2567  CZ  ARG A 160      11.135   4.569 -12.353  1.00 96.34           C  
ATOM   2568  N   ASP A 161       6.926   5.657 -18.310  1.00 96.89           N  
ATOM   2569  H   ASP A 161       7.772   5.983 -18.754  1.00 96.89           H  
ATOM   2570  CA  ASP A 161       6.203   4.585 -18.988  1.00 96.89           C  
ATOM   2571  HA  ASP A 161       5.165   4.596 -18.654  1.00 96.89           H  
ATOM   2572  C   ASP A 161       6.795   3.224 -18.630  1.00 96.89           C  
ATOM   2573  CB  ASP A 161       6.237   4.825 -20.510  1.00 96.89           C  
ATOM   2574  HB2 ASP A 161       7.206   4.536 -20.916  1.00 96.89           H  
ATOM   2575  HB3 ASP A 161       6.122   5.891 -20.705  1.00 96.89           H  
ATOM   2576  O   ASP A 161       7.893   2.895 -19.075  1.00 96.89           O  
ATOM   2577  CG  ASP A 161       5.127   4.085 -21.257  1.00 96.89           C  
ATOM   2578  OD1 ASP A 161       4.239   3.530 -20.569  1.00 96.89           O  
ATOM   2579  OD2 ASP A 161       5.076   4.257 -22.497  1.00 96.89           O  
ATOM   2580  N   ASN A 162       6.083   2.462 -17.804  1.00 96.07           N  
ATOM   2581  H   ASN A 162       5.183   2.788 -17.482  1.00 96.07           H  
ATOM   2582  CA  ASN A 162       6.457   1.102 -17.422  1.00 96.07           C  
ATOM   2583  HA  ASN A 162       7.361   0.805 -17.955  1.00 96.07           H  
ATOM   2584  C   ASN A 162       5.362   0.093 -17.821  1.00 96.07           C  
ATOM   2585  CB  ASN A 162       6.744   1.057 -15.914  1.00 96.07           C  
ATOM   2586  HB2 ASN A 162       5.809   1.238 -15.385  1.00 96.07           H  
ATOM   2587  HB3 ASN A 162       7.073   0.050 -15.658  1.00 96.07           H  
ATOM   2588  O   ASN A 162       5.368  -1.046 -17.353  1.00 96.07           O  
ATOM   2589  CG  ASN A 162       7.811   2.012 -15.404  1.00 96.07           C  
ATOM   2590  ND2 ASN A 162       7.555   2.644 -14.284  1.00 96.07           N  
ATOM   2591 HD21 ASN A 162       8.274   3.219 -13.869  1.00 96.07           H  
ATOM   2592 HD22 ASN A 162       6.652   2.502 -13.855  1.00 96.07           H  
ATOM   2593  OD1 ASN A 162       8.902   2.177 -15.928  1.00 96.07           O  
ATOM   2594  N   ASP A 163       4.384   0.506 -18.633  1.00 92.75           N  
ATOM   2595  H   ASP A 163       4.447   1.416 -19.066  1.00 92.75           H  
ATOM   2596  CA  ASP A 163       3.298  -0.378 -19.029  1.00 92.75           C  
ATOM   2597  HA  ASP A 163       3.055  -0.975 -18.149  1.00 92.75           H  
ATOM   2598  C   ASP A 163       3.748  -1.386 -20.101  1.00 92.75           C  
ATOM   2599  CB  ASP A 163       2.015   0.414 -19.332  1.00 92.75           C  
ATOM   2600  HB2 ASP A 163       1.179  -0.283 -19.274  1.00 92.75           H  
ATOM   2601  HB3 ASP A 163       1.863   1.148 -18.541  1.00 92.75           H  
ATOM   2602  O   ASP A 163       4.759  -1.220 -20.781  1.00 92.75           O  
ATOM   2603  CG  ASP A 163       1.929   1.111 -20.690  1.00 92.75           C  
ATOM   2604  OD1 ASP A 163       2.030   0.386 -21.700  1.00 92.75           O  
ATOM   2605  OD2 ASP A 163       1.400   2.248 -20.728  1.00 92.75           O  
ATOM   2606  N   VAL A 164       3.012  -2.493 -20.227  1.00 92.69           N  
ATOM   2607  H   VAL A 164       2.224  -2.611 -19.607  1.00 92.69           H  
ATOM   2608  CA  VAL A 164       3.369  -3.590 -21.147  1.00 92.69           C  
ATOM   2609  HA  VAL A 164       4.449  -3.725 -21.103  1.00 92.69           H  
ATOM   2610  C   VAL A 164       3.044  -3.287 -22.613  1.00 92.69           C  
ATOM   2611  CB  VAL A 164       2.714  -4.916 -20.714  1.00 92.69           C  
ATOM   2612  HB  VAL A 164       2.995  -5.695 -21.423  1.00 92.69           H  
ATOM   2613  O   VAL A 164       3.252  -4.131 -23.488  1.00 92.69           O  
ATOM   2614  CG1 VAL A 164       3.223  -5.356 -19.338  1.00 92.69           C  
ATOM   2615 HG11 VAL A 164       4.311  -5.429 -19.354  1.00 92.69           H  
ATOM   2616 HG12 VAL A 164       2.932  -4.640 -18.570  1.00 92.69           H  
ATOM   2617 HG13 VAL A 164       2.811  -6.332 -19.083  1.00 92.69           H  
ATOM   2618  CG2 VAL A 164       1.179  -4.834 -20.681  1.00 92.69           C  
ATOM   2619 HG21 VAL A 164       0.799  -4.547 -21.661  1.00 92.69           H  
ATOM   2620 HG22 VAL A 164       0.774  -5.812 -20.419  1.00 92.69           H  
ATOM   2621 HG23 VAL A 164       0.852  -4.112 -19.933  1.00 92.69           H  
ATOM   2622  N   SER A 165       2.451  -2.130 -22.907  1.00 88.89           N  
ATOM   2623  H   SER A 165       2.468  -1.383 -22.228  1.00 88.89           H  
ATOM   2624  CA  SER A 165       2.021  -1.796 -24.252  1.00 88.89           C  
ATOM   2625  HA  SER A 165       1.754  -2.725 -24.757  1.00 88.89           H  
ATOM   2626  C   SER A 165       3.157  -1.159 -25.054  1.00 88.89           C  
ATOM   2627  CB  SER A 165       0.742  -0.959 -24.219  1.00 88.89           C  
ATOM   2628  HB2 SER A 165       0.527  -0.604 -23.211  1.00 88.89           H  
ATOM   2629  HB3 SER A 165      -0.090  -1.588 -24.534  1.00 88.89           H  
ATOM   2630  O   SER A 165       3.723  -0.134 -24.701  1.00 88.89           O  
ATOM   2631  OG  SER A 165       0.844   0.138 -25.089  1.00 88.89           O  
ATOM   2632  HG  SER A 165       1.377   0.762 -24.590  1.00 88.89           H  
ATOM   2633  N   ASN A 166       3.394  -1.700 -26.247  1.00 84.73           N  
ATOM   2634  H   ASN A 166       2.965  -2.593 -26.446  1.00 84.73           H  
ATOM   2635  CA  ASN A 166       4.426  -1.191 -27.155  1.00 84.73           C  
ATOM   2636  HA  ASN A 166       5.274  -0.850 -26.561  1.00 84.73           H  
ATOM   2637  C   ASN A 166       3.980   0.010 -28.009  1.00 84.73           C  
ATOM   2638  CB  ASN A 166       4.890  -2.358 -28.039  1.00 84.73           C  
ATOM   2639  HB2 ASN A 166       4.046  -2.744 -28.611  1.00 84.73           H  
ATOM   2640  HB3 ASN A 166       5.647  -2.002 -28.738  1.00 84.73           H  
ATOM   2641  O   ASN A 166       4.752   0.502 -28.828  1.00 84.73           O  
ATOM   2642  CG  ASN A 166       5.521  -3.472 -27.227  1.00 84.73           C  
ATOM   2643  ND2 ASN A 166       5.224  -4.713 -27.531  1.00 84.73           N  
ATOM   2644 HD21 ASN A 166       4.588  -4.939 -28.282  1.00 84.73           H  
ATOM   2645 HD22 ASN A 166       5.633  -5.398 -26.912  1.00 84.73           H  
ATOM   2646  OD1 ASN A 166       6.293  -3.256 -26.317  1.00 84.73           O  
ATOM   2647  N   VAL A 167       2.714   0.431 -27.912  1.00 87.76           N  
ATOM   2648  H   VAL A 167       2.150   0.024 -27.179  1.00 87.76           H  
ATOM   2649  CA  VAL A 167       2.106   1.397 -28.854  1.00 87.76           C  
ATOM   2650  HA  VAL A 167       2.881   1.802 -29.504  1.00 87.76           H  
ATOM   2651  C   VAL A 167       1.479   2.609 -28.181  1.00 87.76           C  
ATOM   2652  CB  VAL A 167       1.061   0.721 -29.761  1.00 87.76           C  
ATOM   2653  HB  VAL A 167       0.634   1.479 -30.417  1.00 87.76           H  
ATOM   2654  O   VAL A 167       1.207   3.612 -28.839  1.00 87.76           O  
ATOM   2655  CG1 VAL A 167       1.704  -0.340 -30.661  1.00 87.76           C  
ATOM   2656 HG11 VAL A 167       0.967  -0.717 -31.371  1.00 87.76           H  
ATOM   2657 HG12 VAL A 167       2.084  -1.169 -30.064  1.00 87.76           H  
ATOM   2658 HG13 VAL A 167       2.531   0.106 -31.215  1.00 87.76           H  
ATOM   2659  CG2 VAL A 167      -0.092   0.079 -28.974  1.00 87.76           C  
ATOM   2660 HG21 VAL A 167      -0.623   0.840 -28.402  1.00 87.76           H  
ATOM   2661 HG22 VAL A 167      -0.795  -0.382 -29.669  1.00 87.76           H  
ATOM   2662 HG23 VAL A 167       0.284  -0.686 -28.295  1.00 87.76           H  
ATOM   2663  N   ARG A 168       1.216   2.528 -26.879  1.00 89.28           N  
ATOM   2664  H   ARG A 168       1.531   1.711 -26.375  1.00 89.28           H  
ATOM   2665  CA  ARG A 168       0.621   3.605 -26.095  1.00 89.28           C  
ATOM   2666  HA  ARG A 168       0.818   4.548 -26.604  1.00 89.28           H  
ATOM   2667  C   ARG A 168       1.300   3.675 -24.741  1.00 89.28           C  
ATOM   2668  CB  ARG A 168      -0.909   3.431 -25.965  1.00 89.28           C  
ATOM   2669  HB2 ARG A 168      -1.355   3.490 -26.958  1.00 89.28           H  
ATOM   2670  HB3 ARG A 168      -1.299   4.257 -25.371  1.00 89.28           H  
ATOM   2671  O   ARG A 168       1.600   2.644 -24.166  1.00 89.28           O  
ATOM   2672  CG  ARG A 168      -1.336   2.107 -25.311  1.00 89.28           C  
ATOM   2673  HG2 ARG A 168      -0.811   1.985 -24.363  1.00 89.28           H  
ATOM   2674  HG3 ARG A 168      -1.089   1.294 -25.993  1.00 89.28           H  
ATOM   2675  CD  ARG A 168      -2.827   2.001 -25.016  1.00 89.28           C  
ATOM   2676  HD2 ARG A 168      -3.379   1.988 -25.956  1.00 89.28           H  
ATOM   2677  HD3 ARG A 168      -3.123   2.872 -24.431  1.00 89.28           H  
ATOM   2678  NE  ARG A 168      -3.102   0.771 -24.249  1.00 89.28           N  
ATOM   2679  HE  ARG A 168      -2.313   0.156 -24.111  1.00 89.28           H  
ATOM   2680  NH1 ARG A 168      -5.231   1.293 -23.579  1.00 89.28           N  
ATOM   2681 HH11 ARG A 168      -5.980   1.176 -22.911  1.00 89.28           H  
ATOM   2682 HH12 ARG A 168      -5.173   2.135 -24.134  1.00 89.28           H  
ATOM   2683  NH2 ARG A 168      -4.255  -0.558 -22.800  1.00 89.28           N  
ATOM   2684 HH21 ARG A 168      -3.420  -1.107 -22.651  1.00 89.28           H  
ATOM   2685 HH22 ARG A 168      -5.072  -0.739 -22.235  1.00 89.28           H  
ATOM   2686  CZ  ARG A 168      -4.192   0.503 -23.553  1.00 89.28           C  
ATOM   2687  N   HIS A 169       1.407   4.898 -24.246  1.00 91.25           N  
ATOM   2688  H   HIS A 169       1.158   5.676 -24.839  1.00 91.25           H  
ATOM   2689  CA  HIS A 169       1.716   5.183 -22.858  1.00 91.25           C  
ATOM   2690  HA  HIS A 169       2.242   4.339 -22.412  1.00 91.25           H  
ATOM   2691  C   HIS A 169       0.385   5.406 -22.130  1.00 91.25           C  
ATOM   2692  CB  HIS A 169       2.642   6.399 -22.840  1.00 91.25           C  
ATOM   2693  HB2 HIS A 169       3.512   6.181 -23.460  1.00 91.25           H  
ATOM   2694  HB3 HIS A 169       2.126   7.260 -23.265  1.00 91.25           H  
ATOM   2695  O   HIS A 169      -0.236   6.474 -22.241  1.00 91.25           O  
ATOM   2696  CG  HIS A 169       3.137   6.756 -21.472  1.00 91.25           C  
ATOM   2697  CD2 HIS A 169       4.052   7.728 -21.205  1.00 91.25           C  
ATOM   2698  HD2 HIS A 169       4.532   8.360 -21.937  1.00 91.25           H  
ATOM   2699  ND1 HIS A 169       2.904   6.067 -20.304  1.00 91.25           N  
ATOM   2700  HD1 HIS A 169       2.804   5.062 -20.279  1.00 91.25           H  
ATOM   2701  CE1 HIS A 169       3.612   6.681 -19.345  1.00 91.25           C  
ATOM   2702  HE1 HIS A 169       3.745   6.285 -18.349  1.00 91.25           H  
ATOM   2703  NE2 HIS A 169       4.305   7.722 -19.841  1.00 91.25           N  
ATOM   2704  N   CYS A 170      -0.115   4.368 -21.462  1.00 92.41           N  
ATOM   2705  H   CYS A 170       0.477   3.556 -21.363  1.00 92.41           H  
ATOM   2706  CA  CYS A 170      -1.456   4.300 -20.883  1.00 92.41           C  
ATOM   2707  HA  CYS A 170      -2.191   4.346 -21.686  1.00 92.41           H  
ATOM   2708  C   CYS A 170      -1.726   5.481 -19.951  1.00 92.41           C  
ATOM   2709  CB  CYS A 170      -1.627   2.964 -20.142  1.00 92.41           C  
ATOM   2710  HB2 CYS A 170      -0.812   2.826 -19.430  1.00 92.41           H  
ATOM   2711  HB3 CYS A 170      -2.569   2.958 -19.595  1.00 92.41           H  
ATOM   2712  O   CYS A 170      -2.774   6.121 -20.068  1.00 92.41           O  
ATOM   2713  SG  CYS A 170      -1.615   1.591 -21.329  1.00 92.41           S  
ATOM   2714  HG  CYS A 170      -0.284   1.558 -21.433  1.00 92.41           H  
ATOM   2715  N   SER A 171      -0.761   5.847 -19.105  1.00 90.53           N  
ATOM   2716  H   SER A 171       0.053   5.256 -19.011  1.00 90.53           H  
ATOM   2717  CA  SER A 171      -0.887   6.972 -18.174  1.00 90.53           C  
ATOM   2718  HA  SER A 171      -1.722   6.773 -17.502  1.00 90.53           H  
ATOM   2719  C   SER A 171      -1.158   8.299 -18.883  1.00 90.53           C  
ATOM   2720  CB  SER A 171       0.381   7.093 -17.330  1.00 90.53           C  
ATOM   2721  HB2 SER A 171       0.264   7.878 -16.584  1.00 90.53           H  
ATOM   2722  HB3 SER A 171       1.222   7.342 -17.978  1.00 90.53           H  
ATOM   2723  O   SER A 171      -1.948   9.103 -18.391  1.00 90.53           O  
ATOM   2724  OG  SER A 171       0.641   5.862 -16.697  1.00 90.53           O  
ATOM   2725  HG  SER A 171       0.214   5.823 -15.838  1.00 90.53           H  
ATOM   2726  N   ARG A 172      -0.588   8.534 -20.076  1.00 92.05           N  
ATOM   2727  H   ARG A 172      -0.006   7.810 -20.472  1.00 92.05           H  
ATOM   2728  CA  ARG A 172      -0.887   9.741 -20.872  1.00 92.05           C  
ATOM   2729  HA  ARG A 172      -0.834  10.612 -20.219  1.00 92.05           H  
ATOM   2730  C   ARG A 172      -2.307   9.731 -21.431  1.00 92.05           C  
ATOM   2731  CB  ARG A 172       0.126   9.915 -22.011  1.00 92.05           C  
ATOM   2732  HB2 ARG A 172       0.177   9.004 -22.607  1.00 92.05           H  
ATOM   2733  HB3 ARG A 172      -0.215  10.725 -22.656  1.00 92.05           H  
ATOM   2734  O   ARG A 172      -2.943  10.783 -21.462  1.00 92.05           O  
ATOM   2735  CG  ARG A 172       1.519  10.271 -21.487  1.00 92.05           C  
ATOM   2736  HG2 ARG A 172       1.905   9.453 -20.878  1.00 92.05           H  
ATOM   2737  HG3 ARG A 172       1.459  11.169 -20.872  1.00 92.05           H  
ATOM   2738  CD  ARG A 172       2.461  10.528 -22.664  1.00 92.05           C  
ATOM   2739  HD2 ARG A 172       2.060  11.338 -23.274  1.00 92.05           H  
ATOM   2740  HD3 ARG A 172       2.519   9.621 -23.267  1.00 92.05           H  
ATOM   2741  NE  ARG A 172       3.802  10.892 -22.187  1.00 92.05           N  
ATOM   2742  HE  ARG A 172       3.935  10.923 -21.187  1.00 92.05           H  
ATOM   2743  NH1 ARG A 172       4.867  10.871 -24.228  1.00 92.05           N  
ATOM   2744 HH11 ARG A 172       4.002  10.594 -24.669  1.00 92.05           H  
ATOM   2745 HH12 ARG A 172       5.733  10.874 -24.747  1.00 92.05           H  
ATOM   2746  NH2 ARG A 172       6.027  11.251 -22.352  1.00 92.05           N  
ATOM   2747 HH21 ARG A 172       6.891  11.238 -22.874  1.00 92.05           H  
ATOM   2748 HH22 ARG A 172       6.061  11.235 -21.342  1.00 92.05           H  
ATOM   2749  CZ  ARG A 172       4.887  11.010 -22.928  1.00 92.05           C  
ATOM   2750  N   GLY A 173      -2.799   8.562 -21.844  1.00 89.96           N  
ATOM   2751  H   GLY A 173      -2.209   7.748 -21.744  1.00 89.96           H  
ATOM   2752  CA  GLY A 173      -4.159   8.384 -22.359  1.00 89.96           C  
ATOM   2753  HA2 GLY A 173      -4.354   9.117 -23.142  1.00 89.96           H  
ATOM   2754  HA3 GLY A 173      -4.245   7.384 -22.785  1.00 89.96           H  
ATOM   2755  C   GLY A 173      -5.231   8.531 -21.277  1.00 89.96           C  
ATOM   2756  O   GLY A 173      -6.196   9.266 -21.467  1.00 89.96           O  
ATOM   2757  N   TYR A 174      -5.037   7.882 -20.126  1.00 91.87           N  
ATOM   2758  H   TYR A 174      -4.239   7.268 -20.054  1.00 91.87           H  
ATOM   2759  CA  TYR A 174      -5.970   7.918 -18.990  1.00 91.87           C  
ATOM   2760  HA  TYR A 174      -6.981   8.040 -19.379  1.00 91.87           H  
ATOM   2761  C   TYR A 174      -5.739   9.099 -18.038  1.00 91.87           C  
ATOM   2762  CB  TYR A 174      -5.917   6.576 -18.249  1.00 91.87           C  
ATOM   2763  HB2 TYR A 174      -6.592   6.617 -17.393  1.00 91.87           H  
ATOM   2764  HB3 TYR A 174      -4.910   6.423 -17.863  1.00 91.87           H  
ATOM   2765  O   TYR A 174      -6.532   9.324 -17.128  1.00 91.87           O  
ATOM   2766  CG  TYR A 174      -6.326   5.393 -19.109  1.00 91.87           C  
ATOM   2767  CD1 TYR A 174      -7.649   5.291 -19.582  1.00 91.87           C  
ATOM   2768  HD1 TYR A 174      -8.374   6.044 -19.311  1.00 91.87           H  
ATOM   2769  CD2 TYR A 174      -5.388   4.398 -19.440  1.00 91.87           C  
ATOM   2770  HD2 TYR A 174      -4.385   4.455 -19.043  1.00 91.87           H  
ATOM   2771  CE1 TYR A 174      -8.030   4.204 -20.393  1.00 91.87           C  
ATOM   2772  HE1 TYR A 174      -9.049   4.129 -20.745  1.00 91.87           H  
ATOM   2773  CE2 TYR A 174      -5.757   3.319 -20.265  1.00 91.87           C  
ATOM   2774  HE2 TYR A 174      -5.036   2.551 -20.505  1.00 91.87           H  
ATOM   2775  OH  TYR A 174      -7.436   2.171 -21.538  1.00 91.87           O  
ATOM   2776  HH  TYR A 174      -8.388   2.163 -21.668  1.00 91.87           H  
ATOM   2777  CZ  TYR A 174      -7.080   3.218 -20.742  1.00 91.87           C  
ATOM   2778  N   GLN A 175      -4.672   9.870 -18.259  1.00 94.37           N  
ATOM   2779  H   GLN A 175      -4.023   9.566 -18.970  1.00 94.37           H  
ATOM   2780  CA  GLN A 175      -4.293  11.045 -17.473  1.00 94.37           C  
ATOM   2781  HA  GLN A 175      -3.301  11.331 -17.823  1.00 94.37           H  
ATOM   2782  C   GLN A 175      -4.132  10.767 -15.970  1.00 94.37           C  
ATOM   2783  CB  GLN A 175      -5.230  12.225 -17.770  1.00 94.37           C  
ATOM   2784  HB2 GLN A 175      -6.241  11.990 -17.437  1.00 94.37           H  
ATOM   2785  HB3 GLN A 175      -4.880  13.091 -17.209  1.00 94.37           H  
ATOM   2786  O   GLN A 175      -4.491  11.603 -15.139  1.00 94.37           O  
ATOM   2787  CG  GLN A 175      -5.255  12.594 -19.257  1.00 94.37           C  
ATOM   2788  HG2 GLN A 175      -5.765  11.818 -19.827  1.00 94.37           H  
ATOM   2789  HG3 GLN A 175      -4.230  12.669 -19.621  1.00 94.37           H  
ATOM   2790  CD  GLN A 175      -5.965  13.919 -19.494  1.00 94.37           C  
ATOM   2791  NE2 GLN A 175      -5.547  14.689 -20.476  1.00 94.37           N  
ATOM   2792 HE21 GLN A 175      -5.006  14.228 -21.194  1.00 94.37           H  
ATOM   2793 HE22 GLN A 175      -6.230  15.391 -20.722  1.00 94.37           H  
ATOM   2794  OE1 GLN A 175      -6.862  14.343 -18.794  1.00 94.37           O  
ATOM   2795  N   SER A 176      -3.584   9.605 -15.616  1.00 95.19           N  
ATOM   2796  H   SER A 176      -3.251   8.981 -16.336  1.00 95.19           H  
ATOM   2797  CA  SER A 176      -3.379   9.199 -14.226  1.00 95.19           C  
ATOM   2798  HA  SER A 176      -3.140  10.087 -13.641  1.00 95.19           H  
ATOM   2799  C   SER A 176      -2.209   8.230 -14.096  1.00 95.19           C  
ATOM   2800  CB  SER A 176      -4.666   8.573 -13.672  1.00 95.19           C  
ATOM   2801  HB2 SER A 176      -4.718   7.518 -13.940  1.00 95.19           H  
ATOM   2802  HB3 SER A 176      -5.527   9.083 -14.103  1.00 95.19           H  
ATOM   2803  O   SER A 176      -1.791   7.623 -15.082  1.00 95.19           O  
ATOM   2804  OG  SER A 176      -4.728   8.726 -12.266  1.00 95.19           O  
ATOM   2805  HG  SER A 176      -4.167   9.460 -12.006  1.00 95.19           H  
ATOM   2806  N   GLY A 177      -1.672   8.121 -12.885  1.00 96.76           N  
ATOM   2807  H   GLY A 177      -2.089   8.631 -12.120  1.00 96.76           H  
ATOM   2808  CA  GLY A 177      -0.749   7.061 -12.514  1.00 96.76           C  
ATOM   2809  HA2 GLY A 177      -0.058   7.388 -11.737  1.00 96.76           H  
ATOM   2810  HA3 GLY A 177      -0.180   6.797 -13.405  1.00 96.76           H  
ATOM   2811  C   GLY A 177      -1.493   5.830 -12.014  1.00 96.76           C  
ATOM   2812  O   GLY A 177      -2.463   5.966 -11.257  1.00 96.76           O  
ATOM   2813  N   TRP A 178      -1.048   4.669 -12.478  1.00 96.24           N  
ATOM   2814  H   TRP A 178      -0.194   4.644 -13.017  1.00 96.24           H  
ATOM   2815  CA  TRP A 178      -1.600   3.359 -12.157  1.00 96.24           C  
ATOM   2816  HA  TRP A 178      -1.899   3.331 -11.109  1.00 96.24           H  
ATOM   2817  C   TRP A 178      -0.544   2.279 -12.331  1.00 96.24           C  
ATOM   2818  CB  TRP A 178      -2.807   3.064 -13.049  1.00 96.24           C  
ATOM   2819  HB2 TRP A 178      -2.463   2.796 -14.048  1.00 96.24           H  
ATOM   2820  HB3 TRP A 178      -3.421   3.961 -13.130  1.00 96.24           H  
ATOM   2821  O   TRP A 178       0.284   2.445 -13.257  1.00 96.24           O  
ATOM   2822  CG  TRP A 178      -3.676   1.981 -12.504  1.00 96.24           C  
ATOM   2823  CD1 TRP A 178      -3.803   0.728 -12.991  1.00 96.24           C  
ATOM   2824  HD1 TRP A 178      -3.248   0.349 -13.837  1.00 96.24           H  
ATOM   2825  CD2 TRP A 178      -4.497   2.033 -11.305  1.00 96.24           C  
ATOM   2826  CE2 TRP A 178      -5.190   0.795 -11.187  1.00 96.24           C  
ATOM   2827  CE3 TRP A 178      -4.729   3.008 -10.309  1.00 96.24           C  
ATOM   2828  HE3 TRP A 178      -4.184   3.939 -10.363  1.00 96.24           H  
ATOM   2829  NE1 TRP A 178      -4.718   0.025 -12.231  1.00 96.24           N  
ATOM   2830  HE1 TRP A 178      -4.957  -0.941 -12.408  1.00 96.24           H  
ATOM   2831  CH2 TRP A 178      -6.330   1.551  -9.183  1.00 96.24           C  
ATOM   2832  HH2 TRP A 178      -7.025   1.366  -8.378  1.00 96.24           H  
ATOM   2833  CZ2 TRP A 178      -6.130   0.576 -10.175  1.00 96.24           C  
ATOM   2834  HZ2 TRP A 178      -6.691  -0.347 -10.165  1.00 96.24           H  
ATOM   2835  CZ3 TRP A 178      -5.620   2.764  -9.246  1.00 96.24           C  
ATOM   2836  HZ3 TRP A 178      -5.754   3.508  -8.475  1.00 96.24           H  
ATOM   2837  OXT TRP A 178      -0.599   1.325 -11.535  1.00 96.24           O  
TER    2838      TRP A 178                                                       
END   
