# Supplementary material for: Nuclear genome of Bulinus truncatus, an intermediate host of the carcinogenic human blood fluke Schistosoma haematobium
Source: Nat Commun. 2022 Feb 21;13:977. doi: 10.1038/s41467-022-28634-9 (PMC8861042; doi:10.1038/s41467-022-28634-9)
Supplement: Supplementary file 6 — Supplementary Data 3 [file 41467_2022_28634_MOESM6_ESM.zip › Supplementary_Data_3/btru_017649-t1.mature.pep.pdb]

ATOM      1  N   MET A   1      -6.519   9.267   6.715  1.00 76.54           N  
ATOM      2  H   MET A   1      -5.768   9.932   6.832  1.00 76.54           H  
ATOM      3  H2  MET A   1      -7.081   9.228   7.553  1.00 76.54           H  
ATOM      4  H3  MET A   1      -6.123   8.351   6.560  1.00 76.54           H  
ATOM      5  CA  MET A   1      -7.353   9.622   5.545  1.00 76.54           C  
ATOM      6  HA  MET A   1      -7.847  10.577   5.727  1.00 76.54           H  
ATOM      7  C   MET A   1      -8.416   8.542   5.369  1.00 76.54           C  
ATOM      8  CB  MET A   1      -6.457   9.758   4.307  1.00 76.54           C  
ATOM      9  HB2 MET A   1      -6.099   8.774   4.003  1.00 76.54           H  
ATOM     10  HB3 MET A   1      -5.592  10.366   4.571  1.00 76.54           H  
ATOM     11  O   MET A   1      -8.104   7.385   5.629  1.00 76.54           O  
ATOM     12  CG  MET A   1      -7.162  10.425   3.125  1.00 76.54           C  
ATOM     13  HG2 MET A   1      -8.015   9.812   2.833  1.00 76.54           H  
ATOM     14  HG3 MET A   1      -7.530  11.405   3.427  1.00 76.54           H  
ATOM     15  SD  MET A   1      -6.098  10.628   1.673  1.00 76.54           S  
ATOM     16  CE  MET A   1      -5.014  11.995   2.191  1.00 76.54           C  
ATOM     17  HE1 MET A   1      -4.288  12.192   1.401  1.00 76.54           H  
ATOM     18  HE2 MET A   1      -4.474  11.735   3.101  1.00 76.54           H  
ATOM     19  HE3 MET A   1      -5.600  12.899   2.356  1.00 76.54           H  
ATOM     20  N   CYS A   2      -9.650   8.901   5.013  1.00 86.63           N  
ATOM     21  H   CYS A   2      -9.848   9.843   4.708  1.00 86.63           H  
ATOM     22  CA  CYS A   2     -10.770   7.960   4.905  1.00 86.63           C  
ATOM     23  HA  CYS A   2     -10.381   6.941   4.916  1.00 86.63           H  
ATOM     24  C   CYS A   2     -11.506   8.167   3.576  1.00 86.63           C  
ATOM     25  CB  CYS A   2     -11.693   8.143   6.125  1.00 86.63           C  
ATOM     26  HB2 CYS A   2     -12.083   9.161   6.133  1.00 86.63           H  
ATOM     27  HB3 CYS A   2     -11.119   7.967   7.035  1.00 86.63           H  
ATOM     28  O   CYS A   2     -11.694   9.317   3.172  1.00 86.63           O  
ATOM     29  SG  CYS A   2     -13.093   6.984   6.095  1.00 86.63           S  
ATOM     30  HG  CYS A   2     -13.606   7.271   7.295  1.00 86.63           H  
ATOM     31  N   ASP A   3     -11.918   7.084   2.919  1.00 89.77           N  
ATOM     32  H   ASP A   3     -11.758   6.182   3.345  1.00 89.77           H  
ATOM     33  CA  ASP A   3     -12.888   7.131   1.825  1.00 89.77           C  
ATOM     34  HA  ASP A   3     -12.864   8.123   1.374  1.00 89.77           H  
ATOM     35  C   ASP A   3     -14.296   6.906   2.393  1.00 89.77           C  
ATOM     36  CB  ASP A   3     -12.520   6.148   0.704  1.00 89.77           C  
ATOM     37  HB2 ASP A   3     -12.568   5.124   1.073  1.00 89.77           H  
ATOM     38  HB3 ASP A   3     -11.497   6.345   0.384  1.00 89.77           H  
ATOM     39  O   ASP A   3     -14.618   5.863   2.968  1.00 89.77           O  
ATOM     40  CG  ASP A   3     -13.437   6.230  -0.517  1.00 89.77           C  
ATOM     41  OD1 ASP A   3     -14.538   6.824  -0.428  1.00 89.77           O  
ATOM     42  OD2 ASP A   3     -13.042   5.706  -1.573  1.00 89.77           O  
ATOM     43  N   THR A   4     -15.134   7.931   2.255  1.00 91.13           N  
ATOM     44  H   THR A   4     -14.800   8.746   1.761  1.00 91.13           H  
ATOM     45  CA  THR A   4     -16.519   7.966   2.741  1.00 91.13           C  
ATOM     46  HA  THR A   4     -16.662   7.163   3.464  1.00 91.13           H  
ATOM     47  C   THR A   4     -17.552   7.741   1.636  1.00 91.13           C  
ATOM     48  CB  THR A   4     -16.799   9.290   3.464  1.00 91.13           C  
ATOM     49  HB  THR A   4     -17.837   9.306   3.798  1.00 91.13           H  
ATOM     50  O   THR A   4     -18.745   7.907   1.881  1.00 91.13           O  
ATOM     51  CG2 THR A   4     -15.901   9.479   4.687  1.00 91.13           C  
ATOM     52 HG21 THR A   4     -16.006   8.620   5.350  1.00 91.13           H  
ATOM     53 HG22 THR A   4     -16.196  10.378   5.227  1.00 91.13           H  
ATOM     54 HG23 THR A   4     -14.857   9.566   4.384  1.00 91.13           H  
ATOM     55  OG1 THR A   4     -16.569  10.393   2.610  1.00 91.13           O  
ATOM     56  HG1 THR A   4     -16.795  11.177   3.115  1.00 91.13           H  
ATOM     57  N   LYS A   5     -17.118   7.406   0.415  1.00 92.67           N  
ATOM     58  H   LYS A   5     -16.129   7.238   0.294  1.00 92.67           H  
ATOM     59  CA  LYS A   5     -17.972   7.301  -0.775  1.00 92.67           C  
ATOM     60  HA  LYS A   5     -19.007   7.509  -0.507  1.00 92.67           H  
ATOM     61  C   LYS A   5     -17.977   5.900  -1.376  1.00 92.67           C  
ATOM     62  CB  LYS A   5     -17.514   8.318  -1.829  1.00 92.67           C  
ATOM     63  HB2 LYS A   5     -16.468   8.135  -2.072  1.00 92.67           H  
ATOM     64  HB3 LYS A   5     -18.106   8.165  -2.731  1.00 92.67           H  
ATOM     65  O   LYS A   5     -19.050   5.416  -1.731  1.00 92.67           O  
ATOM     66  CG  LYS A   5     -17.684   9.772  -1.367  1.00 92.67           C  
ATOM     67  HG2 LYS A   5     -18.728   9.949  -1.108  1.00 92.67           H  
ATOM     68  HG3 LYS A   5     -17.061   9.959  -0.493  1.00 92.67           H  
ATOM     69  CD  LYS A   5     -17.268  10.720  -2.495  1.00 92.67           C  
ATOM     70  HD2 LYS A   5     -16.224  10.531  -2.745  1.00 92.67           H  
ATOM     71  HD3 LYS A   5     -17.886  10.526  -3.371  1.00 92.67           H  
ATOM     72  CE  LYS A   5     -17.440  12.173  -2.047  1.00 92.67           C  
ATOM     73  HE2 LYS A   5     -18.485  12.331  -1.781  1.00 92.67           H  
ATOM     74  HE3 LYS A   5     -16.838  12.329  -1.152  1.00 92.67           H  
ATOM     75  NZ  LYS A   5     -17.027  13.110  -3.120  1.00 92.67           N  
ATOM     76  HZ1 LYS A   5     -17.581  12.955  -3.950  1.00 92.67           H  
ATOM     77  HZ2 LYS A   5     -16.056  12.957  -3.352  1.00 92.67           H  
ATOM     78  HZ3 LYS A   5     -17.142  14.067  -2.819  1.00 92.67           H  
ATOM     79  N   THR A   6     -16.813   5.269  -1.520  1.00 92.04           N  
ATOM     80  H   THR A   6     -15.962   5.729  -1.233  1.00 92.04           H  
ATOM     81  CA  THR A   6     -16.709   3.955  -2.173  1.00 92.04           C  
ATOM     82  HA  THR A   6     -17.180   4.016  -3.153  1.00 92.04           H  
ATOM     83  C   THR A   6     -17.432   2.894  -1.355  1.00 92.04           C  
ATOM     84  CB  THR A   6     -15.245   3.560  -2.399  1.00 92.04           C  
ATOM     85  HB  THR A   6     -14.714   3.530  -1.447  1.00 92.04           H  
ATOM     86  O   THR A   6     -17.149   2.734  -0.173  1.00 92.04           O  
ATOM     87  CG2 THR A   6     -15.089   2.217  -3.112  1.00 92.04           C  
ATOM     88 HG21 THR A   6     -14.035   2.054  -3.334  1.00 92.04           H  
ATOM     89 HG22 THR A   6     -15.653   2.217  -4.045  1.00 92.04           H  
ATOM     90 HG23 THR A   6     -15.432   1.408  -2.468  1.00 92.04           H  
ATOM     91  OG1 THR A   6     -14.672   4.538  -3.231  1.00 92.04           O  
ATOM     92  HG1 THR A   6     -13.987   4.959  -2.706  1.00 92.04           H  
ATOM     93  N   ASP A   7     -18.371   2.181  -1.981  1.00 89.94           N  
ATOM     94  H   ASP A   7     -18.537   2.368  -2.960  1.00 89.94           H  
ATOM     95  CA  ASP A   7     -19.106   1.058  -1.377  1.00 89.94           C  
ATOM     96  HA  ASP A   7     -19.941   0.849  -2.046  1.00 89.94           H  
ATOM     97  C   ASP A   7     -19.747   1.380  -0.008  1.00 89.94           C  
ATOM     98  CB  ASP A   7     -18.206  -0.189  -1.374  1.00 89.94           C  
ATOM     99  HB2 ASP A   7     -17.500  -0.129  -0.546  1.00 89.94           H  
ATOM    100  HB3 ASP A   7     -17.629  -0.207  -2.299  1.00 89.94           H  
ATOM    101  O   ASP A   7     -19.658   0.620   0.948  1.00 89.94           O  
ATOM    102  CG  ASP A   7     -18.986  -1.505  -1.302  1.00 89.94           C  
ATOM    103  OD1 ASP A   7     -20.195  -1.492  -1.638  1.00 89.94           O  
ATOM    104  OD2 ASP A   7     -18.316  -2.536  -1.072  1.00 89.94           O  
ATOM    105  N   GLY A   8     -20.341   2.571   0.124  1.00 91.27           N  
ATOM    106  H   GLY A   8     -20.310   3.205  -0.662  1.00 91.27           H  
ATOM    107  CA  GLY A   8     -20.929   3.036   1.391  1.00 91.27           C  
ATOM    108  HA2 GLY A   8     -21.387   2.190   1.904  1.00 91.27           H  
ATOM    109  HA3 GLY A   8     -21.708   3.766   1.172  1.00 91.27           H  
ATOM    110  C   GLY A   8     -19.934   3.685   2.365  1.00 91.27           C  
ATOM    111  O   GLY A   8     -20.356   4.229   3.387  1.00 91.27           O  
ATOM    112  N   GLY A   9     -18.645   3.717   2.019  1.00 93.08           N  
ATOM    113  H   GLY A   9     -18.362   3.155   1.230  1.00 93.08           H  
ATOM    114  CA  GLY A   9     -17.588   4.392   2.765  1.00 93.08           C  
ATOM    115  HA2 GLY A   9     -17.965   5.358   3.100  1.00 93.08           H  
ATOM    116  HA3 GLY A   9     -16.741   4.560   2.100  1.00 93.08           H  
ATOM    117  C   GLY A   9     -17.092   3.624   3.993  1.00 93.08           C  
ATOM    118  O   GLY A   9     -17.416   2.463   4.204  1.00 93.08           O  
ATOM    119  N   GLY A  10     -16.291   4.301   4.823  1.00 93.41           N  
ATOM    120  H   GLY A  10     -15.942   5.194   4.505  1.00 93.41           H  
ATOM    121  CA  GLY A  10     -15.712   3.719   6.042  1.00 93.41           C  
ATOM    122  HA2 GLY A  10     -15.636   4.496   6.802  1.00 93.41           H  
ATOM    123  HA3 GLY A  10     -16.364   2.931   6.419  1.00 93.41           H  
ATOM    124  C   GLY A  10     -14.319   3.117   5.843  1.00 93.41           C  
ATOM    125  O   GLY A  10     -13.785   2.487   6.755  1.00 93.41           O  
ATOM    126  N   TRP A  11     -13.706   3.346   4.683  1.00 96.03           N  
ATOM    127  H   TRP A  11     -14.189   3.879   3.974  1.00 96.03           H  
ATOM    128  CA  TRP A  11     -12.404   2.786   4.339  1.00 96.03           C  
ATOM    129  HA  TRP A  11     -12.323   1.790   4.775  1.00 96.03           H  
ATOM    130  C   TRP A  11     -11.263   3.651   4.853  1.00 96.03           C  
ATOM    131  CB  TRP A  11     -12.297   2.642   2.827  1.00 96.03           C  
ATOM    132  HB2 TRP A  11     -11.322   2.224   2.576  1.00 96.03           H  
ATOM    133  HB3 TRP A  11     -12.355   3.638   2.388  1.00 96.03           H  
ATOM    134  O   TRP A  11     -11.196   4.845   4.566  1.00 96.03           O  
ATOM    135  CG  TRP A  11     -13.347   1.779   2.224  1.00 96.03           C  
ATOM    136  CD1 TRP A  11     -14.481   2.186   1.611  1.00 96.03           C  
ATOM    137  HD1 TRP A  11     -14.775   3.213   1.449  1.00 96.03           H  
ATOM    138  CD2 TRP A  11     -13.385   0.328   2.228  1.00 96.03           C  
ATOM    139  CE2 TRP A  11     -14.604  -0.093   1.621  1.00 96.03           C  
ATOM    140  CE3 TRP A  11     -12.500  -0.667   2.694  1.00 96.03           C  
ATOM    141  HE3 TRP A  11     -11.567  -0.379   3.154  1.00 96.03           H  
ATOM    142  NE1 TRP A  11     -15.234   1.081   1.266  1.00 96.03           N  
ATOM    143  HE1 TRP A  11     -16.156   1.148   0.860  1.00 96.03           H  
ATOM    144  CH2 TRP A  11     -14.045  -2.416   1.980  1.00 96.03           C  
ATOM    145  HH2 TRP A  11     -14.314  -3.461   1.924  1.00 96.03           H  
ATOM    146  CZ2 TRP A  11     -14.942  -1.446   1.501  1.00 96.03           C  
ATOM    147  HZ2 TRP A  11     -15.894  -1.740   1.083  1.00 96.03           H  
ATOM    148  CZ3 TRP A  11     -12.821  -2.027   2.558  1.00 96.03           C  
ATOM    149  HZ3 TRP A  11     -12.132  -2.778   2.915  1.00 96.03           H  
ATOM    150  N   ILE A  12     -10.302   3.039   5.539  1.00 95.65           N  
ATOM    151  H   ILE A  12     -10.393   2.047   5.705  1.00 95.65           H  
ATOM    152  CA  ILE A  12      -9.011   3.674   5.815  1.00 95.65           C  
ATOM    153  HA  ILE A  12      -9.158   4.745   5.949  1.00 95.65           H  
ATOM    154  C   ILE A  12      -8.118   3.457   4.596  1.00 95.65           C  
ATOM    155  CB  ILE A  12      -8.375   3.123   7.108  1.00 95.65           C  
ATOM    156  HB  ILE A  12      -8.252   2.045   7.003  1.00 95.65           H  
ATOM    157  O   ILE A  12      -7.793   2.324   4.252  1.00 95.65           O  
ATOM    158  CG1 ILE A  12      -9.297   3.402   8.319  1.00 95.65           C  
ATOM    159 HG12 ILE A  12     -10.309   3.064   8.096  1.00 95.65           H  
ATOM    160 HG13 ILE A  12      -9.338   4.475   8.506  1.00 95.65           H  
ATOM    161  CG2 ILE A  12      -6.985   3.759   7.326  1.00 95.65           C  
ATOM    162 HG21 ILE A  12      -7.072   4.843   7.404  1.00 95.65           H  
ATOM    163 HG22 ILE A  12      -6.523   3.364   8.230  1.00 95.65           H  
ATOM    164 HG23 ILE A  12      -6.319   3.511   6.499  1.00 95.65           H  
ATOM    165  CD1 ILE A  12      -8.866   2.683   9.602  1.00 95.65           C  
ATOM    166 HD11 ILE A  12      -8.773   1.613   9.415  1.00 95.65           H  
ATOM    167 HD12 ILE A  12      -9.620   2.841  10.373  1.00 95.65           H  
ATOM    168 HD13 ILE A  12      -7.915   3.074   9.965  1.00 95.65           H  
ATOM    169  N   ILE A  13      -7.687   4.547   3.966  1.00 96.32           N  
ATOM    170  H   ILE A  13      -7.973   5.453   4.310  1.00 96.32           H  
ATOM    171  CA  ILE A  13      -6.725   4.474   2.866  1.00 96.32           C  
ATOM    172  HA  ILE A  13      -6.939   3.594   2.260  1.00 96.32           H  
ATOM    173  C   ILE A  13      -5.334   4.323   3.483  1.00 96.32           C  
ATOM    174  CB  ILE A  13      -6.824   5.713   1.950  1.00 96.32           C  
ATOM    175  HB  ILE A  13      -6.544   6.591   2.531  1.00 96.32           H  
ATOM    176  O   ILE A  13      -4.865   5.251   4.146  1.00 96.32           O  
ATOM    177  CG1 ILE A  13      -8.266   5.929   1.430  1.00 96.32           C  
ATOM    178 HG12 ILE A  13      -8.958   5.979   2.270  1.00 96.32           H  
ATOM    179 HG13 ILE A  13      -8.560   5.088   0.802  1.00 96.32           H  
ATOM    180  CG2 ILE A  13      -5.837   5.564   0.776  1.00 96.32           C  
ATOM    181 HG21 ILE A  13      -4.821   5.393   1.133  1.00 96.32           H  
ATOM    182 HG22 ILE A  13      -5.815   6.475   0.177  1.00 96.32           H  
ATOM    183 HG23 ILE A  13      -6.125   4.728   0.140  1.00 96.32           H  
ATOM    184  CD1 ILE A  13      -8.434   7.232   0.638  1.00 96.32           C  
ATOM    185 HD11 ILE A  13      -9.491   7.403   0.435  1.00 96.32           H  
ATOM    186 HD12 ILE A  13      -7.908   7.171  -0.315  1.00 96.32           H  
ATOM    187 HD13 ILE A  13      -8.049   8.072   1.216  1.00 96.32           H  
ATOM    188  N   PHE A  14      -4.688   3.171   3.284  1.00 96.75           N  
ATOM    189  H   PHE A  14      -5.172   2.418   2.815  1.00 96.75           H  
ATOM    190  CA  PHE A  14      -3.312   2.939   3.744  1.00 96.75           C  
ATOM    191  HA  PHE A  14      -3.061   3.726   4.455  1.00 96.75           H  
ATOM    192  C   PHE A  14      -2.265   3.022   2.626  1.00 96.75           C  
ATOM    193  CB  PHE A  14      -3.210   1.614   4.507  1.00 96.75           C  
ATOM    194  HB2 PHE A  14      -2.268   1.615   5.055  1.00 96.75           H  
ATOM    195  HB3 PHE A  14      -4.010   1.561   5.246  1.00 96.75           H  
ATOM    196  O   PHE A  14      -1.086   3.194   2.915  1.00 96.75           O  
ATOM    197  CG  PHE A  14      -3.236   0.375   3.635  1.00 96.75           C  
ATOM    198  CD1 PHE A  14      -4.433  -0.344   3.467  1.00 96.75           C  
ATOM    199  HD1 PHE A  14      -5.339  -0.021   3.959  1.00 96.75           H  
ATOM    200  CD2 PHE A  14      -2.062  -0.061   2.987  1.00 96.75           C  
ATOM    201  HD2 PHE A  14      -1.134   0.477   3.114  1.00 96.75           H  
ATOM    202  CE1 PHE A  14      -4.453  -1.490   2.655  1.00 96.75           C  
ATOM    203  HE1 PHE A  14      -5.370  -2.046   2.528  1.00 96.75           H  
ATOM    204  CE2 PHE A  14      -2.087  -1.201   2.167  1.00 96.75           C  
ATOM    205  HE2 PHE A  14      -1.186  -1.532   1.673  1.00 96.75           H  
ATOM    206  CZ  PHE A  14      -3.284  -1.917   2.002  1.00 96.75           C  
ATOM    207  HZ  PHE A  14      -3.306  -2.798   1.378  1.00 96.75           H  
ATOM    208  N   GLN A  15      -2.679   2.903   1.367  1.00 97.04           N  
ATOM    209  H   GLN A  15      -3.660   2.746   1.184  1.00 97.04           H  
ATOM    210  CA  GLN A  15      -1.825   3.029   0.194  1.00 97.04           C  
ATOM    211  HA  GLN A  15      -0.953   3.630   0.450  1.00 97.04           H  
ATOM    212  C   GLN A  15      -2.614   3.746  -0.896  1.00 97.04           C  
ATOM    213  CB  GLN A  15      -1.349   1.632  -0.243  1.00 97.04           C  
ATOM    214  HB2 GLN A  15      -0.905   1.152   0.629  1.00 97.04           H  
ATOM    215  HB3 GLN A  15      -2.195   1.023  -0.560  1.00 97.04           H  
ATOM    216  O   GLN A  15      -3.807   3.480  -1.071  1.00 97.04           O  
ATOM    217  CG  GLN A  15      -0.268   1.653  -1.334  1.00 97.04           C  
ATOM    218  HG2 GLN A  15       0.345   0.760  -1.209  1.00 97.04           H  
ATOM    219  HG3 GLN A  15       0.374   2.520  -1.178  1.00 97.04           H  
ATOM    220  CD  GLN A  15      -0.759   1.661  -2.779  1.00 97.04           C  
ATOM    221  NE2 GLN A  15       0.146   1.485  -3.710  1.00 97.04           N  
ATOM    222 HE21 GLN A  15      -0.178   1.348  -4.657  1.00 97.04           H  
ATOM    223 HE22 GLN A  15       1.071   1.174  -3.450  1.00 97.04           H  
ATOM    224  OE1 GLN A  15      -1.926   1.806  -3.098  1.00 97.04           O  
ATOM    225  N   ARG A  16      -1.969   4.679  -1.600  1.00 96.41           N  
ATOM    226  H   ARG A  16      -1.026   4.921  -1.332  1.00 96.41           H  
ATOM    227  CA  ARG A  16      -2.557   5.328  -2.773  1.00 96.41           C  
ATOM    228  HA  ARG A  16      -3.198   4.598  -3.267  1.00 96.41           H  
ATOM    229  C   ARG A  16      -1.477   5.754  -3.761  1.00 96.41           C  
ATOM    230  CB  ARG A  16      -3.422   6.508  -2.300  1.00 96.41           C  
ATOM    231  HB2 ARG A  16      -2.790   7.263  -1.834  1.00 96.41           H  
ATOM    232  HB3 ARG A  16      -4.123   6.141  -1.551  1.00 96.41           H  
ATOM    233  O   ARG A  16      -0.508   6.401  -3.372  1.00 96.41           O  
ATOM    234  CG  ARG A  16      -4.225   7.136  -3.445  1.00 96.41           C  
ATOM    235  HG2 ARG A  16      -3.551   7.683  -4.103  1.00 96.41           H  
ATOM    236  HG3 ARG A  16      -4.722   6.351  -4.015  1.00 96.41           H  
ATOM    237  CD  ARG A  16      -5.284   8.086  -2.879  1.00 96.41           C  
ATOM    238  HD2 ARG A  16      -4.797   8.823  -2.241  1.00 96.41           H  
ATOM    239  HD3 ARG A  16      -5.980   7.507  -2.272  1.00 96.41           H  
ATOM    240  NE  ARG A  16      -6.021   8.759  -3.960  1.00 96.41           N  
ATOM    241  HE  ARG A  16      -5.821   8.440  -4.897  1.00 96.41           H  
ATOM    242  NH1 ARG A  16      -7.133  10.269  -2.645  1.00 96.41           N  
ATOM    243 HH11 ARG A  16      -7.717  11.088  -2.549  1.00 96.41           H  
ATOM    244 HH12 ARG A  16      -6.623   9.905  -1.853  1.00 96.41           H  
ATOM    245  NH2 ARG A  16      -7.442  10.284  -4.860  1.00 96.41           N  
ATOM    246 HH21 ARG A  16      -7.214   9.925  -5.776  1.00 96.41           H  
ATOM    247 HH22 ARG A  16      -8.047  11.087  -4.758  1.00 96.41           H  
ATOM    248  CZ  ARG A  16      -6.861   9.764  -3.817  1.00 96.41           C  
ATOM    249  N   ARG A  17      -1.688   5.424  -5.038  1.00 95.03           N  
ATOM    250  H   ARG A  17      -2.512   4.876  -5.241  1.00 95.03           H  
ATOM    251  CA  ARG A  17      -0.920   5.900  -6.203  1.00 95.03           C  
ATOM    252  HA  ARG A  17      -0.157   6.611  -5.885  1.00 95.03           H  
ATOM    253  C   ARG A  17      -1.864   6.626  -7.153  1.00 95.03           C  
ATOM    254  CB  ARG A  17      -0.242   4.736  -6.947  1.00 95.03           C  
ATOM    255  HB2 ARG A  17      -1.016   4.102  -7.381  1.00 95.03           H  
ATOM    256  HB3 ARG A  17       0.351   5.137  -7.768  1.00 95.03           H  
ATOM    257  O   ARG A  17      -3.019   6.225  -7.292  1.00 95.03           O  
ATOM    258  CG  ARG A  17       0.652   3.848  -6.077  1.00 95.03           C  
ATOM    259  HG2 ARG A  17       0.038   3.447  -5.271  1.00 95.03           H  
ATOM    260  HG3 ARG A  17       1.001   3.007  -6.677  1.00 95.03           H  
ATOM    261  CD  ARG A  17       1.855   4.562  -5.453  1.00 95.03           C  
ATOM    262  HD2 ARG A  17       2.363   3.848  -4.804  1.00 95.03           H  
ATOM    263  HD3 ARG A  17       1.497   5.384  -4.833  1.00 95.03           H  
ATOM    264  NE  ARG A  17       2.825   5.083  -6.436  1.00 95.03           N  
ATOM    265  HE  ARG A  17       2.919   6.087  -6.492  1.00 95.03           H  
ATOM    266  NH1 ARG A  17       3.718   3.074  -7.156  1.00 95.03           N  
ATOM    267 HH11 ARG A  17       4.376   2.573  -7.737  1.00 95.03           H  
ATOM    268 HH12 ARG A  17       3.027   2.551  -6.637  1.00 95.03           H  
ATOM    269  NH2 ARG A  17       4.605   4.990  -7.845  1.00 95.03           N  
ATOM    270 HH21 ARG A  17       4.776   5.977  -7.713  1.00 95.03           H  
ATOM    271 HH22 ARG A  17       5.250   4.439  -8.393  1.00 95.03           H  
ATOM    272  CZ  ARG A  17       3.703   4.380  -7.135  1.00 95.03           C  
ATOM    273  N   ILE A  18      -1.392   7.694  -7.785  1.00 92.66           N  
ATOM    274  H   ILE A  18      -0.430   7.952  -7.617  1.00 92.66           H  
ATOM    275  CA  ILE A  18      -2.189   8.546  -8.674  1.00 92.66           C  
ATOM    276  HA  ILE A  18      -3.099   8.019  -8.960  1.00 92.66           H  
ATOM    277  C   ILE A  18      -1.427   8.832  -9.968  1.00 92.66           C  
ATOM    278  CB  ILE A  18      -2.595   9.865  -7.966  1.00 92.66           C  
ATOM    279  HB  ILE A  18      -1.689  10.416  -7.716  1.00 92.66           H  
ATOM    280  O   ILE A  18      -1.963   8.610 -11.051  1.00 92.66           O  
ATOM    281  CG1 ILE A  18      -3.369   9.595  -6.651  1.00 92.66           C  
ATOM    282 HG12 ILE A  18      -4.281   9.039  -6.870  1.00 92.66           H  
ATOM    283 HG13 ILE A  18      -2.750   8.987  -5.992  1.00 92.66           H  
ATOM    284  CG2 ILE A  18      -3.443  10.737  -8.916  1.00 92.66           C  
ATOM    285 HG21 ILE A  18      -2.893  10.956  -9.832  1.00 92.66           H  
ATOM    286 HG22 ILE A  18      -4.367  10.220  -9.174  1.00 92.66           H  
ATOM    287 HG23 ILE A  18      -3.672  11.695  -8.450  1.00 92.66           H  
ATOM    288  CD1 ILE A  18      -3.725  10.859  -5.860  1.00 92.66           C  
ATOM    289 HD11 ILE A  18      -4.502  11.429  -6.370  1.00 92.66           H  
ATOM    290 HD12 ILE A  18      -4.093  10.579  -4.872  1.00 92.66           H  
ATOM    291 HD13 ILE A  18      -2.837  11.477  -5.735  1.00 92.66           H  
ATOM    292  N   ASN A  19      -0.208   9.358  -9.867  1.00 89.14           N  
ATOM    293  H   ASN A  19       0.206   9.455  -8.951  1.00 89.14           H  
ATOM    294  CA  ASN A  19       0.540   9.890 -11.009  1.00 89.14           C  
ATOM    295  HA  ASN A  19       0.192   9.396 -11.916  1.00 89.14           H  
ATOM    296  C   ASN A  19       2.047   9.597 -10.954  1.00 89.14           C  
ATOM    297  CB  ASN A  19       0.233  11.395 -11.145  1.00 89.14           C  
ATOM    298  HB2 ASN A  19       0.781  11.798 -11.996  1.00 89.14           H  
ATOM    299  HB3 ASN A  19      -0.833  11.517 -11.336  1.00 89.14           H  
ATOM    300  O   ASN A  19       2.753   9.956 -11.894  1.00 89.14           O  
ATOM    301  CG  ASN A  19       0.604  12.205  -9.916  1.00 89.14           C  
ATOM    302  ND2 ASN A  19       0.060  13.389  -9.769  1.00 89.14           N  
ATOM    303 HD21 ASN A  19      -0.564  13.768 -10.466  1.00 89.14           H  
ATOM    304 HD22 ASN A  19       0.331  13.875  -8.926  1.00 89.14           H  
ATOM    305  OD1 ASN A  19       1.358  11.796  -9.059  1.00 89.14           O  
ATOM    306  N   GLY A  20       2.531   8.931  -9.899  1.00 88.87           N  
ATOM    307  H   GLY A  20       1.938   8.788  -9.094  1.00 88.87           H  
ATOM    308  CA  GLY A  20       3.923   8.505  -9.786  1.00 88.87           C  
ATOM    309  HA2 GLY A  20       3.987   7.731  -9.021  1.00 88.87           H  
ATOM    310  HA3 GLY A  20       4.257   8.085 -10.736  1.00 88.87           H  
ATOM    311  C   GLY A  20       4.891   9.620  -9.392  1.00 88.87           C  
ATOM    312  O   GLY A  20       6.093   9.451  -9.572  1.00 88.87           O  
ATOM    313  N   ILE A  21       4.397  10.748  -8.867  1.00 90.95           N  
ATOM    314  H   ILE A  21       3.410  10.786  -8.656  1.00 90.95           H  
ATOM    315  CA  ILE A  21       5.253  11.827  -8.349  1.00 90.95           C  
ATOM    316  HA  ILE A  21       6.013  12.069  -9.092  1.00 90.95           H  
ATOM    317  C   ILE A  21       5.992  11.356  -7.095  1.00 90.95           C  
ATOM    318  CB  ILE A  21       4.407  13.089  -8.063  1.00 90.95           C  
ATOM    319  HB  ILE A  21       3.525  12.794  -7.494  1.00 90.95           H  
ATOM    320  O   ILE A  21       7.175  11.654  -6.920  1.00 90.95           O  
ATOM    321  CG1 ILE A  21       3.955  13.716  -9.401  1.00 90.95           C  
ATOM    322 HG12 ILE A  21       3.464  12.956 -10.009  1.00 90.95           H  
ATOM    323 HG13 ILE A  21       4.829  14.060  -9.955  1.00 90.95           H  
ATOM    324  CG2 ILE A  21       5.183  14.128  -7.226  1.00 90.95           C  
ATOM    325 HG21 ILE A  21       5.425  13.723  -6.244  1.00 90.95           H  
ATOM    326 HG22 ILE A  21       6.106  14.406  -7.736  1.00 90.95           H  
ATOM    327 HG23 ILE A  21       4.576  15.017  -7.053  1.00 90.95           H  
ATOM    328  CD1 ILE A  21       2.980  14.889  -9.237  1.00 90.95           C  
ATOM    329 HD11 ILE A  21       2.196  14.627  -8.526  1.00 90.95           H  
ATOM    330 HD12 ILE A  21       3.508  15.774  -8.881  1.00 90.95           H  
ATOM    331 HD13 ILE A  21       2.531  15.122 -10.202  1.00 90.95           H  
ATOM    332  N   ILE A  22       5.302  10.623  -6.221  1.00 94.05           N  
ATOM    333  H   ILE A  22       4.327  10.439  -6.410  1.00 94.05           H  
ATOM    334  CA  ILE A  22       5.915  10.022  -5.043  1.00 94.05           C  
ATOM    335  HA  ILE A  22       6.732  10.663  -4.713  1.00 94.05           H  
ATOM    336  C   ILE A  22       6.525   8.674  -5.423  1.00 94.05           C  
ATOM    337  CB  ILE A  22       4.908   9.938  -3.881  1.00 94.05           C  
ATOM    338  HB  ILE A  22       4.071   9.323  -4.212  1.00 94.05           H  
ATOM    339  O   ILE A  22       5.841   7.761  -5.896  1.00 94.05           O  
ATOM    340  CG1 ILE A  22       4.348  11.330  -3.496  1.00 94.05           C  
ATOM    341 HG12 ILE A  22       3.655  11.208  -2.663  1.00 94.05           H  
ATOM    342 HG13 ILE A  22       3.774  11.725  -4.334  1.00 94.05           H  
ATOM    343  CG2 ILE A  22       5.525   9.248  -2.650  1.00 94.05           C  
ATOM    344 HG21 ILE A  22       6.396   9.798  -2.292  1.00 94.05           H  
ATOM    345 HG22 ILE A  22       4.774   9.189  -1.862  1.00 94.05           H  
ATOM    346 HG23 ILE A  22       5.827   8.230  -2.894  1.00 94.05           H  
ATOM    347  CD1 ILE A  22       5.376  12.395  -3.088  1.00 94.05           C  
ATOM    348 HD11 ILE A  22       5.947  12.063  -2.221  1.00 94.05           H  
ATOM    349 HD12 ILE A  22       6.051  12.614  -3.915  1.00 94.05           H  
ATOM    350 HD13 ILE A  22       4.849  13.312  -2.825  1.00 94.05           H  
ATOM    351  N   ASP A  23       7.827   8.561  -5.170  1.00 94.25           N  
ATOM    352  H   ASP A  23       8.329   9.395  -4.901  1.00 94.25           H  
ATOM    353  CA  ASP A  23       8.590   7.329  -5.342  1.00 94.25           C  
ATOM    354  HA  ASP A  23       8.314   6.886  -6.299  1.00 94.25           H  
ATOM    355  C   ASP A  23       8.278   6.318  -4.228  1.00 94.25           C  
ATOM    356  CB  ASP A  23      10.088   7.658  -5.400  1.00 94.25           C  
ATOM    357  HB2 ASP A  23      10.393   8.103  -4.453  1.00 94.25           H  
ATOM    358  HB3 ASP A  23      10.260   8.387  -6.192  1.00 94.25           H  
ATOM    359  O   ASP A  23       8.373   6.643  -3.039  1.00 94.25           O  
ATOM    360  CG  ASP A  23      10.946   6.422  -5.680  1.00 94.25           C  
ATOM    361  OD1 ASP A  23      10.365   5.388  -6.084  1.00 94.25           O  
ATOM    362  OD2 ASP A  23      12.167   6.529  -5.462  1.00 94.25           O  
ATOM    363  N   PHE A  24       7.922   5.098  -4.634  1.00 96.67           N  
ATOM    364  H   PHE A  24       8.030   4.911  -5.620  1.00 96.67           H  
ATOM    365  CA  PHE A  24       7.611   3.961  -3.764  1.00 96.67           C  
ATOM    366  HA  PHE A  24       7.485   4.323  -2.744  1.00 96.67           H  
ATOM    367  C   PHE A  24       8.757   2.939  -3.692  1.00 96.67           C  
ATOM    368  CB  PHE A  24       6.278   3.323  -4.199  1.00 96.67           C  
ATOM    369  HB2 PHE A  24       6.199   3.341  -5.286  1.00 96.67           H  
ATOM    370  HB3 PHE A  24       6.282   2.274  -3.903  1.00 96.67           H  
ATOM    371  O   PHE A  24       8.666   1.976  -2.923  1.00 96.67           O  
ATOM    372  CG  PHE A  24       5.046   3.971  -3.592  1.00 96.67           C  
ATOM    373  CD1 PHE A  24       4.155   3.204  -2.820  1.00 96.67           C  
ATOM    374  HD1 PHE A  24       4.347   2.154  -2.656  1.00 96.67           H  
ATOM    375  CD2 PHE A  24       4.796   5.345  -3.767  1.00 96.67           C  
ATOM    376  HD2 PHE A  24       5.476   5.947  -4.352  1.00 96.67           H  
ATOM    377  CE1 PHE A  24       3.027   3.806  -2.237  1.00 96.67           C  
ATOM    378  HE1 PHE A  24       2.361   3.212  -1.629  1.00 96.67           H  
ATOM    379  CE2 PHE A  24       3.673   5.952  -3.179  1.00 96.67           C  
ATOM    380  HE2 PHE A  24       3.493   7.007  -3.320  1.00 96.67           H  
ATOM    381  CZ  PHE A  24       2.782   5.178  -2.421  1.00 96.67           C  
ATOM    382  HZ  PHE A  24       1.905   5.638  -1.991  1.00 96.67           H  
ATOM    383  N   TYR A  25       9.861   3.151  -4.412  1.00 97.16           N  
ATOM    384  H   TYR A  25       9.918   3.955  -5.021  1.00 97.16           H  
ATOM    385  CA  TYR A  25      11.082   2.365  -4.269  1.00 97.16           C  
ATOM    386  HA  TYR A  25      10.794   1.325  -4.118  1.00 97.16           H  
ATOM    387  C   TYR A  25      11.868   2.810  -3.022  1.00 97.16           C  
ATOM    388  CB  TYR A  25      11.890   2.436  -5.569  1.00 97.16           C  
ATOM    389  HB2 TYR A  25      11.249   2.144  -6.400  1.00 97.16           H  
ATOM    390  HB3 TYR A  25      12.205   3.466  -5.738  1.00 97.16           H  
ATOM    391  O   TYR A  25      12.862   3.528  -3.086  1.00 97.16           O  
ATOM    392  CG  TYR A  25      13.100   1.526  -5.564  1.00 97.16           C  
ATOM    393  CD1 TYR A  25      14.380   2.051  -5.818  1.00 97.16           C  
ATOM    394  HD1 TYR A  25      14.492   3.110  -5.998  1.00 97.16           H  
ATOM    395  CD2 TYR A  25      12.944   0.154  -5.292  1.00 97.16           C  
ATOM    396  HD2 TYR A  25      11.964  -0.256  -5.098  1.00 97.16           H  
ATOM    397  CE1 TYR A  25      15.506   1.205  -5.810  1.00 97.16           C  
ATOM    398  HE1 TYR A  25      16.488   1.615  -5.994  1.00 97.16           H  
ATOM    399  CE2 TYR A  25      14.063  -0.693  -5.293  1.00 97.16           C  
ATOM    400  HE2 TYR A  25      13.944  -1.752  -5.117  1.00 97.16           H  
ATOM    401  OH  TYR A  25      16.421  -1.002  -5.546  1.00 97.16           O  
ATOM    402  HH  TYR A  25      17.228  -0.532  -5.770  1.00 97.16           H  
ATOM    403  CZ  TYR A  25      15.346  -0.172  -5.546  1.00 97.16           C  
ATOM    404  N   ARG A  26      11.359   2.412  -1.850  1.00 97.64           N  
ATOM    405  H   ARG A  26      10.533   1.834  -1.899  1.00 97.64           H  
ATOM    406  CA  ARG A  26      11.810   2.867  -0.523  1.00 97.64           C  
ATOM    407  HA  ARG A  26      12.652   3.548  -0.647  1.00 97.64           H  
ATOM    408  C   ARG A  26      12.320   1.730   0.359  1.00 97.64           C  
ATOM    409  CB  ARG A  26      10.687   3.642   0.185  1.00 97.64           C  
ATOM    410  HB2 ARG A  26      11.051   3.981   1.154  1.00 97.64           H  
ATOM    411  HB3 ARG A  26       9.845   2.977   0.379  1.00 97.64           H  
ATOM    412  O   ARG A  26      11.951   0.566   0.162  1.00 97.64           O  
ATOM    413  CG  ARG A  26      10.156   4.864  -0.568  1.00 97.64           C  
ATOM    414  HG2 ARG A  26       9.694   4.557  -1.506  1.00 97.64           H  
ATOM    415  HG3 ARG A  26       9.390   5.331   0.051  1.00 97.64           H  
ATOM    416  CD  ARG A  26      11.250   5.889  -0.851  1.00 97.64           C  
ATOM    417  HD2 ARG A  26      11.926   5.496  -1.610  1.00 97.64           H  
ATOM    418  HD3 ARG A  26      11.825   6.056   0.059  1.00 97.64           H  
ATOM    419  NE  ARG A  26      10.660   7.140  -1.339  1.00 97.64           N  
ATOM    420  HE  ARG A  26       9.895   7.033  -1.990  1.00 97.64           H  
ATOM    421  NH1 ARG A  26      12.027   8.610  -0.211  1.00 97.64           N  
ATOM    422 HH11 ARG A  26      12.219   7.896   0.477  1.00 97.64           H  
ATOM    423 HH12 ARG A  26      12.324   9.551   0.007  1.00 97.64           H  
ATOM    424  NH2 ARG A  26      10.589   9.350  -1.759  1.00 97.64           N  
ATOM    425 HH21 ARG A  26      10.954  10.283  -1.632  1.00 97.64           H  
ATOM    426 HH22 ARG A  26       9.923   9.123  -2.483  1.00 97.64           H  
ATOM    427  CZ  ARG A  26      11.104   8.353  -1.096  1.00 97.64           C  
ATOM    428  N   GLY A  27      13.155   2.095   1.331  1.00 98.30           N  
ATOM    429  H   GLY A  27      13.323   3.082   1.466  1.00 98.30           H  
ATOM    430  CA  GLY A  27      13.791   1.154   2.254  1.00 98.30           C  
ATOM    431  HA2 GLY A  27      14.660   1.626   2.712  1.00 98.30           H  
ATOM    432  HA3 GLY A  27      14.146   0.290   1.691  1.00 98.30           H  
ATOM    433  C   GLY A  27      12.864   0.662   3.369  1.00 98.30           C  
ATOM    434  O   GLY A  27      11.722   1.116   3.511  1.00 98.30           O  
ATOM    435  N   TRP A  28      13.361  -0.266   4.189  1.00 98.73           N  
ATOM    436  H   TRP A  28      14.294  -0.600   3.993  1.00 98.73           H  
ATOM    437  CA  TRP A  28      12.587  -0.899   5.265  1.00 98.73           C  
ATOM    438  HA  TRP A  28      11.735  -1.421   4.831  1.00 98.73           H  
ATOM    439  C   TRP A  28      12.041   0.113   6.272  1.00 98.73           C  
ATOM    440  CB  TRP A  28      13.455  -1.918   6.010  1.00 98.73           C  
ATOM    441  HB2 TRP A  28      13.826  -2.647   5.290  1.00 98.73           H  
ATOM    442  HB3 TRP A  28      14.322  -1.413   6.436  1.00 98.73           H  
ATOM    443  O   TRP A  28      10.879   0.032   6.665  1.00 98.73           O  
ATOM    444  CG  TRP A  28      12.731  -2.656   7.103  1.00 98.73           C  
ATOM    445  CD1 TRP A  28      12.763  -2.381   8.430  1.00 98.73           C  
ATOM    446  HD1 TRP A  28      13.329  -1.576   8.874  1.00 98.73           H  
ATOM    447  CD2 TRP A  28      11.829  -3.787   6.960  1.00 98.73           C  
ATOM    448  CE2 TRP A  28      11.394  -4.196   8.259  1.00 98.73           C  
ATOM    449  CE3 TRP A  28      11.398  -4.552   5.858  1.00 98.73           C  
ATOM    450  HE3 TRP A  28      11.734  -4.286   4.867  1.00 98.73           H  
ATOM    451  NE1 TRP A  28      11.965  -3.280   9.122  1.00 98.73           N  
ATOM    452  HE1 TRP A  28      11.833  -3.258  10.123  1.00 98.73           H  
ATOM    453  CH2 TRP A  28      10.168  -6.065   7.325  1.00 98.73           C  
ATOM    454  HH2 TRP A  28       9.535  -6.933   7.437  1.00 98.73           H  
ATOM    455  CZ2 TRP A  28      10.580  -5.324   8.445  1.00 98.73           C  
ATOM    456  HZ2 TRP A  28      10.271  -5.619   9.437  1.00 98.73           H  
ATOM    457  CZ3 TRP A  28      10.577  -5.676   6.040  1.00 98.73           C  
ATOM    458  HZ3 TRP A  28      10.276  -6.255   5.180  1.00 98.73           H  
ATOM    459  N   GLU A  29      12.873   1.069   6.691  1.00 98.58           N  
ATOM    460  H   GLU A  29      13.804   1.096   6.301  1.00 98.58           H  
ATOM    461  CA  GLU A  29      12.505   2.060   7.706  1.00 98.58           C  
ATOM    462  HA  GLU A  29      12.139   1.533   8.587  1.00 98.58           H  
ATOM    463  C   GLU A  29      11.369   2.977   7.226  1.00 98.58           C  
ATOM    464  CB  GLU A  29      13.758   2.851   8.108  1.00 98.58           C  
ATOM    465  HB2 GLU A  29      14.534   2.145   8.404  1.00 98.58           H  
ATOM    466  HB3 GLU A  29      14.114   3.433   7.258  1.00 98.58           H  
ATOM    467  O   GLU A  29      10.407   3.217   7.959  1.00 98.58           O  
ATOM    468  CG  GLU A  29      13.459   3.779   9.291  1.00 98.58           C  
ATOM    469  HG2 GLU A  29      12.770   4.560   8.969  1.00 98.58           H  
ATOM    470  HG3 GLU A  29      12.967   3.182  10.058  1.00 98.58           H  
ATOM    471  CD  GLU A  29      14.707   4.436   9.894  1.00 98.58           C  
ATOM    472  OE1 GLU A  29      14.665   4.691  11.121  1.00 98.58           O  
ATOM    473  OE2 GLU A  29      15.684   4.668   9.148  1.00 98.58           O  
ATOM    474  N   GLU A  30      11.422   3.416   5.968  1.00 98.58           N  
ATOM    475  H   GLU A  30      12.217   3.161   5.400  1.00 98.58           H  
ATOM    476  CA  GLU A  30      10.371   4.232   5.354  1.00 98.58           C  
ATOM    477  HA  GLU A  30      10.165   5.098   5.983  1.00 98.58           H  
ATOM    478  C   GLU A  30       9.064   3.439   5.224  1.00 98.58           C  
ATOM    479  CB  GLU A  30      10.836   4.723   3.977  1.00 98.58           C  
ATOM    480  HB2 GLU A  30      10.001   5.209   3.472  1.00 98.58           H  
ATOM    481  HB3 GLU A  30      11.136   3.855   3.390  1.00 98.58           H  
ATOM    482  O   GLU A  30       7.998   3.938   5.578  1.00 98.58           O  
ATOM    483  CG  GLU A  30      12.007   5.716   4.046  1.00 98.58           C  
ATOM    484  HG2 GLU A  30      11.681   6.614   4.571  1.00 98.58           H  
ATOM    485  HG3 GLU A  30      12.830   5.274   4.607  1.00 98.58           H  
ATOM    486  CD  GLU A  30      12.497   6.072   2.636  1.00 98.58           C  
ATOM    487  OE1 GLU A  30      12.208   7.198   2.156  1.00 98.58           O  
ATOM    488  OE2 GLU A  30      13.123   5.194   1.998  1.00 98.58           O  
ATOM    489  N   TYR A  31       9.116   2.172   4.799  1.00 98.62           N  
ATOM    490  H   TYR A  31      10.005   1.794   4.504  1.00 98.62           H  
ATOM    491  CA  TYR A  31       7.920   1.322   4.752  1.00 98.62           C  
ATOM    492  HA  TYR A  31       7.124   1.881   4.259  1.00 98.62           H  
ATOM    493  C   TYR A  31       7.380   0.952   6.135  1.00 98.62           C  
ATOM    494  CB  TYR A  31       8.194   0.059   3.932  1.00 98.62           C  
ATOM    495  HB2 TYR A  31       7.591  -0.763   4.318  1.00 98.62           H  
ATOM    496  HB3 TYR A  31       9.239  -0.236   4.027  1.00 98.62           H  
ATOM    497  O   TYR A  31       6.178   0.728   6.280  1.00 98.62           O  
ATOM    498  CG  TYR A  31       7.830   0.246   2.479  1.00 98.62           C  
ATOM    499  CD1 TYR A  31       6.479   0.163   2.093  1.00 98.62           C  
ATOM    500  HD1 TYR A  31       5.723  -0.065   2.830  1.00 98.62           H  
ATOM    501  CD2 TYR A  31       8.819   0.547   1.528  1.00 98.62           C  
ATOM    502  HD2 TYR A  31       9.853   0.631   1.829  1.00 98.62           H  
ATOM    503  CE1 TYR A  31       6.111   0.380   0.754  1.00 98.62           C  
ATOM    504  HE1 TYR A  31       5.076   0.332   0.449  1.00 98.62           H  
ATOM    505  CE2 TYR A  31       8.453   0.767   0.188  1.00 98.62           C  
ATOM    506  HE2 TYR A  31       9.209   0.990  -0.551  1.00 98.62           H  
ATOM    507  OH  TYR A  31       6.741   0.863  -1.495  1.00 98.62           O  
ATOM    508  HH  TYR A  31       7.479   1.170  -2.026  1.00 98.62           H  
ATOM    509  CZ  TYR A  31       7.100   0.684  -0.201  1.00 98.62           C  
ATOM    510  N   LYS A  32       8.233   0.899   7.162  1.00 98.75           N  
ATOM    511  H   LYS A  32       9.215   1.024   6.961  1.00 98.75           H  
ATOM    512  CA  LYS A  32       7.826   0.674   8.551  1.00 98.75           C  
ATOM    513  HA  LYS A  32       7.173  -0.197   8.598  1.00 98.75           H  
ATOM    514  C   LYS A  32       7.014   1.849   9.088  1.00 98.75           C  
ATOM    515  CB  LYS A  32       9.076   0.378   9.393  1.00 98.75           C  
ATOM    516  HB2 LYS A  32       9.855   1.111   9.181  1.00 98.75           H  
ATOM    517  HB3 LYS A  32       9.452  -0.606   9.113  1.00 98.75           H  
ATOM    518  O   LYS A  32       5.920   1.626   9.610  1.00 98.75           O  
ATOM    519  CG  LYS A  32       8.787   0.415  10.897  1.00 98.75           C  
ATOM    520  HG2 LYS A  32       8.599   1.442  11.209  1.00 98.75           H  
ATOM    521  HG3 LYS A  32       7.898  -0.177  11.117  1.00 98.75           H  
ATOM    522  CD  LYS A  32       9.983  -0.120  11.680  1.00 98.75           C  
ATOM    523  HD2 LYS A  32      10.839   0.538  11.526  1.00 98.75           H  
ATOM    524  HD3 LYS A  32      10.230  -1.118  11.320  1.00 98.75           H  
ATOM    525  CE  LYS A  32       9.630  -0.182  13.164  1.00 98.75           C  
ATOM    526  HE2 LYS A  32       9.405   0.823  13.521  1.00 98.75           H  
ATOM    527  HE3 LYS A  32       8.740  -0.799  13.288  1.00 98.75           H  
ATOM    528  NZ  LYS A  32      10.744  -0.768  13.934  1.00 98.75           N  
ATOM    529  HZ1 LYS A  32      11.611  -0.268  13.802  1.00 98.75           H  
ATOM    530  HZ2 LYS A  32      10.500  -0.856  14.910  1.00 98.75           H  
ATOM    531  HZ3 LYS A  32      10.866  -1.727  13.641  1.00 98.75           H  
ATOM    532  N   TYR A  33       7.528   3.070   8.950  1.00 98.51           N  
ATOM    533  H   TYR A  33       8.438   3.158   8.519  1.00 98.51           H  
ATOM    534  CA  TYR A  33       6.930   4.264   9.559  1.00 98.51           C  
ATOM    535  HA  TYR A  33       6.308   3.950  10.397  1.00 98.51           H  
ATOM    536  C   TYR A  33       5.989   5.049   8.639  1.00 98.51           C  
ATOM    537  CB  TYR A  33       8.044   5.149  10.127  1.00 98.51           C  
ATOM    538  HB2 TYR A  33       8.703   5.450   9.312  1.00 98.51           H  
ATOM    539  HB3 TYR A  33       7.597   6.055  10.537  1.00 98.51           H  
ATOM    540  O   TYR A  33       5.209   5.862   9.130  1.00 98.51           O  
ATOM    541  CG  TYR A  33       8.853   4.489  11.230  1.00 98.51           C  
ATOM    542  CD1 TYR A  33       8.215   4.027  12.400  1.00 98.51           C  
ATOM    543  HD1 TYR A  33       7.147   4.141  12.512  1.00 98.51           H  
ATOM    544  CD2 TYR A  33      10.246   4.352  11.094  1.00 98.51           C  
ATOM    545  HD2 TYR A  33      10.738   4.712  10.202  1.00 98.51           H  
ATOM    546  CE1 TYR A  33       8.967   3.415  13.423  1.00 98.51           C  
ATOM    547  HE1 TYR A  33       8.484   3.057  14.320  1.00 98.51           H  
ATOM    548  CE2 TYR A  33      11.006   3.771  12.124  1.00 98.51           C  
ATOM    549  HE2 TYR A  33      12.080   3.712  12.024  1.00 98.51           H  
ATOM    550  OH  TYR A  33      11.108   2.709  14.262  1.00 98.51           O  
ATOM    551  HH  TYR A  33      12.039   2.856  14.077  1.00 98.51           H  
ATOM    552  CZ  TYR A  33      10.366   3.293  13.285  1.00 98.51           C  
ATOM    553  N   GLY A  34       6.008   4.764   7.338  1.00 98.02           N  
ATOM    554  H   GLY A  34       6.765   4.194   6.991  1.00 98.02           H  
ATOM    555  CA  GLY A  34       5.200   5.438   6.330  1.00 98.02           C  
ATOM    556  HA2 GLY A  34       4.287   5.836   6.771  1.00 98.02           H  
ATOM    557  HA3 GLY A  34       4.922   4.706   5.572  1.00 98.02           H  
ATOM    558  C   GLY A  34       5.945   6.579   5.639  1.00 98.02           C  
ATOM    559  O   GLY A  34       6.920   7.127   6.151  1.00 98.02           O  
ATOM    560  N   PHE A  35       5.474   6.927   4.444  1.00 97.57           N  
ATOM    561  H   PHE A  35       4.634   6.475   4.113  1.00 97.57           H  
ATOM    562  CA  PHE A  35       6.050   7.975   3.604  1.00 97.57           C  
ATOM    563  HA  PHE A  35       6.379   8.796   4.240  1.00 97.57           H  
ATOM    564  C   PHE A  35       5.017   8.525   2.615  1.00 97.57           C  
ATOM    565  CB  PHE A  35       7.275   7.423   2.848  1.00 97.57           C  
ATOM    566  HB2 PHE A  35       8.002   7.058   3.574  1.00 97.57           H  
ATOM    567  HB3 PHE A  35       7.762   8.237   2.311  1.00 97.57           H  
ATOM    568  O   PHE A  35       3.922   7.981   2.452  1.00 97.57           O  
ATOM    569  CG  PHE A  35       6.963   6.311   1.865  1.00 97.57           C  
ATOM    570  CD1 PHE A  35       7.067   4.971   2.275  1.00 97.57           C  
ATOM    571  HD1 PHE A  35       7.374   4.741   3.285  1.00 97.57           H  
ATOM    572  CD2 PHE A  35       6.570   6.606   0.544  1.00 97.57           C  
ATOM    573  HD2 PHE A  35       6.505   7.630   0.207  1.00 97.57           H  
ATOM    574  CE1 PHE A  35       6.781   3.931   1.377  1.00 97.57           C  
ATOM    575  HE1 PHE A  35       6.875   2.904   1.698  1.00 97.57           H  
ATOM    576  CE2 PHE A  35       6.270   5.565  -0.350  1.00 97.57           C  
ATOM    577  HE2 PHE A  35       5.978   5.796  -1.364  1.00 97.57           H  
ATOM    578  CZ  PHE A  35       6.374   4.227   0.065  1.00 97.57           C  
ATOM    579  HZ  PHE A  35       6.150   3.429  -0.627  1.00 97.57           H  
ATOM    580  N   GLY A  36       5.410   9.583   1.909  1.00 95.72           N  
ATOM    581  H   GLY A  36       6.292  10.012   2.152  1.00 95.72           H  
ATOM    582  CA  GLY A  36       4.631  10.228   0.859  1.00 95.72           C  
ATOM    583  HA2 GLY A  36       5.269  10.396  -0.009  1.00 95.72           H  
ATOM    584  HA3 GLY A  36       3.803   9.590   0.551  1.00 95.72           H  
ATOM    585  C   GLY A  36       4.076  11.575   1.288  1.00 95.72           C  
ATOM    586  O   GLY A  36       4.572  12.195   2.228  1.00 95.72           O  
ATOM    587  N   ASP A  37       3.063  12.028   0.563  1.00 92.90           N  
ATOM    588  H   ASP A  37       2.686  11.442  -0.168  1.00 92.90           H  
ATOM    589  CA  ASP A  37       2.477  13.351   0.719  1.00 92.90           C  
ATOM    590  HA  ASP A  37       2.796  13.785   1.667  1.00 92.90           H  
ATOM    591  C   ASP A  37       0.947  13.232   0.741  1.00 92.90           C  
ATOM    592  CB  ASP A  37       3.016  14.259  -0.395  1.00 92.90           C  
ATOM    593  HB2 ASP A  37       4.106  14.217  -0.377  1.00 92.90           H  
ATOM    594  HB3 ASP A  37       2.685  13.885  -1.363  1.00 92.90           H  
ATOM    595  O   ASP A  37       0.299  12.841  -0.235  1.00 92.90           O  
ATOM    596  CG  ASP A  37       2.585  15.716  -0.229  1.00 92.90           C  
ATOM    597  OD1 ASP A  37       1.478  15.930   0.312  1.00 92.90           O  
ATOM    598  OD2 ASP A  37       3.346  16.597  -0.677  1.00 92.90           O  
ATOM    599  N   PHE A  38       0.360  13.556   1.894  1.00 89.22           N  
ATOM    600  H   PHE A  38       0.939  13.940   2.627  1.00 89.22           H  
ATOM    601  CA  PHE A  38      -1.084  13.487   2.099  1.00 89.22           C  
ATOM    602  HA  PHE A  38      -1.444  12.543   1.690  1.00 89.22           H  
ATOM    603  C   PHE A  38      -1.851  14.600   1.375  1.00 89.22           C  
ATOM    604  CB  PHE A  38      -1.393  13.517   3.600  1.00 89.22           C  
ATOM    605  HB2 PHE A  38      -0.981  14.431   4.027  1.00 89.22           H  
ATOM    606  HB3 PHE A  38      -2.474  13.561   3.730  1.00 89.22           H  
ATOM    607  O   PHE A  38      -3.030  14.397   1.081  1.00 89.22           O  
ATOM    608  CG  PHE A  38      -0.881  12.315   4.371  1.00 89.22           C  
ATOM    609  CD1 PHE A  38      -1.507  11.063   4.222  1.00 89.22           C  
ATOM    610  HD1 PHE A  38      -2.326  10.948   3.527  1.00 89.22           H  
ATOM    611  CD2 PHE A  38       0.225  12.442   5.234  1.00 89.22           C  
ATOM    612  HD2 PHE A  38       0.726  13.394   5.336  1.00 89.22           H  
ATOM    613  CE1 PHE A  38      -1.042   9.949   4.943  1.00 89.22           C  
ATOM    614  HE1 PHE A  38      -1.506   8.983   4.809  1.00 89.22           H  
ATOM    615  CE2 PHE A  38       0.698  11.325   5.944  1.00 89.22           C  
ATOM    616  HE2 PHE A  38       1.566  11.418   6.579  1.00 89.22           H  
ATOM    617  CZ  PHE A  38       0.064  10.078   5.800  1.00 89.22           C  
ATOM    618  HZ  PHE A  38       0.450   9.216   6.325  1.00 89.22           H  
ATOM    619  N   ASP A  39      -1.206  15.728   1.070  1.00 89.80           N  
ATOM    620  H   ASP A  39      -0.209  15.787   1.216  1.00 89.80           H  
ATOM    621  CA  ASP A  39      -1.809  16.838   0.328  1.00 89.80           C  
ATOM    622  HA  ASP A  39      -2.833  16.985   0.672  1.00 89.80           H  
ATOM    623  C   ASP A  39      -1.869  16.515  -1.172  1.00 89.80           C  
ATOM    624  CB  ASP A  39      -1.029  18.143   0.590  1.00 89.80           C  
ATOM    625  HB2 ASP A  39      -1.451  18.922  -0.046  1.00 89.80           H  
ATOM    626  HB3 ASP A  39       0.014  18.017   0.301  1.00 89.80           H  
ATOM    627  O   ASP A  39      -2.867  16.807  -1.835  1.00 89.80           O  
ATOM    628  CG  ASP A  39      -1.109  18.630   2.045  1.00 89.80           C  
ATOM    629  OD1 ASP A  39      -2.187  18.456   2.664  1.00 89.80           O  
ATOM    630  OD2 ASP A  39      -0.126  19.238   2.525  1.00 89.80           O  
ATOM    631  N   VAL A  40      -0.844  15.831  -1.699  1.00 88.12           N  
ATOM    632  H   VAL A  40      -0.033  15.705  -1.110  1.00 88.12           H  
ATOM    633  CA  VAL A  40      -0.838  15.283  -3.073  1.00 88.12           C  
ATOM    634  HA  VAL A  40      -1.260  16.029  -3.746  1.00 88.12           H  
ATOM    635  C   VAL A  40      -1.720  14.032  -3.182  1.00 88.12           C  
ATOM    636  CB  VAL A  40       0.606  14.989  -3.529  1.00 88.12           C  
ATOM    637  HB  VAL A  40       1.054  14.276  -2.837  1.00 88.12           H  
ATOM    638  O   VAL A  40      -2.304  13.757  -4.232  1.00 88.12           O  
ATOM    639  CG1 VAL A  40       0.681  14.394  -4.943  1.00 88.12           C  
ATOM    640 HG11 VAL A  40       0.226  13.404  -4.961  1.00 88.12           H  
ATOM    641 HG12 VAL A  40       1.723  14.281  -5.241  1.00 88.12           H  
ATOM    642 HG13 VAL A  40       0.168  15.043  -5.653  1.00 88.12           H  
ATOM    643  CG2 VAL A  40       1.444  16.274  -3.542  1.00 88.12           C  
ATOM    644 HG21 VAL A  40       1.446  16.742  -2.558  1.00 88.12           H  
ATOM    645 HG22 VAL A  40       1.041  16.983  -4.266  1.00 88.12           H  
ATOM    646 HG23 VAL A  40       2.478  16.039  -3.795  1.00 88.12           H  
ATOM    647  N   GLY A  41      -1.860  13.286  -2.083  1.00 90.27           N  
ATOM    648  H   GLY A  41      -1.311  13.549  -1.277  1.00 90.27           H  
ATOM    649  CA  GLY A  41      -2.678  12.080  -1.999  1.00 90.27           C  
ATOM    650  HA2 GLY A  41      -3.570  12.205  -2.612  1.00 90.27           H  
ATOM    651  HA3 GLY A  41      -2.982  11.950  -0.960  1.00 90.27           H  
ATOM    652  C   GLY A  41      -1.963  10.803  -2.443  1.00 90.27           C  
ATOM    653  O   GLY A  41      -2.636   9.794  -2.644  1.00 90.27           O  
ATOM    654  N   GLU A  42      -0.634  10.820  -2.577  1.00 95.20           N  
ATOM    655  H   GLU A  42      -0.145  11.663  -2.314  1.00 95.20           H  
ATOM    656  CA  GLU A  42       0.184   9.627  -2.819  1.00 95.20           C  
ATOM    657  HA  GLU A  42      -0.462   8.774  -3.025  1.00 95.20           H  
ATOM    658  C   GLU A  42       1.011   9.304  -1.576  1.00 95.20           C  
ATOM    659  CB  GLU A  42       1.118   9.801  -4.022  1.00 95.20           C  
ATOM    660  HB2 GLU A  42       1.694  10.718  -3.897  1.00 95.20           H  
ATOM    661  HB3 GLU A  42       1.798   8.949  -4.033  1.00 95.20           H  
ATOM    662  O   GLU A  42       1.885  10.072  -1.178  1.00 95.20           O  
ATOM    663  CG  GLU A  42       0.406   9.849  -5.375  1.00 95.20           C  
ATOM    664  HG2 GLU A  42      -0.354   9.068  -5.396  1.00 95.20           H  
ATOM    665  HG3 GLU A  42      -0.092  10.811  -5.496  1.00 95.20           H  
ATOM    666  CD  GLU A  42       1.401   9.620  -6.524  1.00 95.20           C  
ATOM    667  OE1 GLU A  42       1.117   8.728  -7.363  1.00 95.20           O  
ATOM    668  OE2 GLU A  42       2.450  10.293  -6.579  1.00 95.20           O  
ATOM    669  N   PHE A  43       0.733   8.170  -0.940  1.00 96.63           N  
ATOM    670  H   PHE A  43       0.054   7.531  -1.329  1.00 96.63           H  
ATOM    671  CA  PHE A  43       1.391   7.809   0.310  1.00 96.63           C  
ATOM    672  HA  PHE A  43       2.453   8.040   0.224  1.00 96.63           H  
ATOM    673  C   PHE A  43       1.286   6.318   0.608  1.00 96.63           C  
ATOM    674  CB  PHE A  43       0.803   8.634   1.473  1.00 96.63           C  
ATOM    675  HB2 PHE A  43       1.374   8.435   2.380  1.00 96.63           H  
ATOM    676  HB3 PHE A  43       0.923   9.697   1.263  1.00 96.63           H  
ATOM    677  O   PHE A  43       0.427   5.604   0.077  1.00 96.63           O  
ATOM    678  CG  PHE A  43      -0.657   8.352   1.758  1.00 96.63           C  
ATOM    679  CD1 PHE A  43      -1.658   9.074   1.086  1.00 96.63           C  
ATOM    680  HD1 PHE A  43      -1.379   9.839   0.376  1.00 96.63           H  
ATOM    681  CD2 PHE A  43      -1.013   7.344   2.674  1.00 96.63           C  
ATOM    682  HD2 PHE A  43      -0.243   6.785   3.185  1.00 96.63           H  
ATOM    683  CE1 PHE A  43      -3.011   8.785   1.322  1.00 96.63           C  
ATOM    684  HE1 PHE A  43      -3.771   9.324   0.776  1.00 96.63           H  
ATOM    685  CE2 PHE A  43      -2.366   7.062   2.920  1.00 96.63           C  
ATOM    686  HE2 PHE A  43      -2.630   6.280   3.616  1.00 96.63           H  
ATOM    687  CZ  PHE A  43      -3.366   7.784   2.245  1.00 96.63           C  
ATOM    688  HZ  PHE A  43      -4.406   7.554   2.422  1.00 96.63           H  
ATOM    689  N   TYR A  44       2.144   5.886   1.524  1.00 97.77           N  
ATOM    690  H   TYR A  44       2.817   6.547   1.885  1.00 97.77           H  
ATOM    691  CA  TYR A  44       2.060   4.609   2.206  1.00 97.77           C  
ATOM    692  HA  TYR A  44       1.148   4.094   1.906  1.00 97.77           H  
ATOM    693  C   TYR A  44       2.011   4.867   3.713  1.00 97.77           C  
ATOM    694  CB  TYR A  44       3.255   3.742   1.810  1.00 97.77           C  
ATOM    695  HB2 TYR A  44       3.388   3.785   0.729  1.00 97.77           H  
ATOM    696  HB3 TYR A  44       4.159   4.140   2.269  1.00 97.77           H  
ATOM    697  O   TYR A  44       2.872   5.549   4.261  1.00 97.77           O  
ATOM    698  CG  TYR A  44       3.068   2.299   2.212  1.00 97.77           C  
ATOM    699  CD1 TYR A  44       3.562   1.831   3.444  1.00 97.77           C  
ATOM    700  HD1 TYR A  44       4.134   2.491   4.080  1.00 97.77           H  
ATOM    701  CD2 TYR A  44       2.363   1.434   1.356  1.00 97.77           C  
ATOM    702  HD2 TYR A  44       1.997   1.800   0.408  1.00 97.77           H  
ATOM    703  CE1 TYR A  44       3.343   0.492   3.823  1.00 97.77           C  
ATOM    704  HE1 TYR A  44       3.740   0.123   4.756  1.00 97.77           H  
ATOM    705  CE2 TYR A  44       2.147   0.096   1.727  1.00 97.77           C  
ATOM    706  HE2 TYR A  44       1.606  -0.579   1.081  1.00 97.77           H  
ATOM    707  OH  TYR A  44       2.441  -1.680   3.284  1.00 97.77           O  
ATOM    708  HH  TYR A  44       2.876  -1.917   4.106  1.00 97.77           H  
ATOM    709  CZ  TYR A  44       2.641  -0.379   2.958  1.00 97.77           C  
ATOM    710  N   LEU A  45       0.991   4.344   4.392  1.00 97.50           N  
ATOM    711  H   LEU A  45       0.316   3.798   3.875  1.00 97.50           H  
ATOM    712  CA  LEU A  45       0.694   4.673   5.789  1.00 97.50           C  
ATOM    713  HA  LEU A  45       0.675   5.758   5.882  1.00 97.50           H  
ATOM    714  C   LEU A  45       1.756   4.163   6.770  1.00 97.50           C  
ATOM    715  CB  LEU A  45      -0.698   4.110   6.117  1.00 97.50           C  
ATOM    716  HB2 LEU A  45      -0.665   3.028   5.991  1.00 97.50           H  
ATOM    717  HB3 LEU A  45      -1.391   4.530   5.388  1.00 97.50           H  
ATOM    718  O   LEU A  45       1.891   4.725   7.847  1.00 97.50           O  
ATOM    719  CG  LEU A  45      -1.245   4.422   7.522  1.00 97.50           C  
ATOM    720  HG  LEU A  45      -0.571   4.026   8.281  1.00 97.50           H  
ATOM    721  CD1 LEU A  45      -1.431   5.926   7.739  1.00 97.50           C  
ATOM    722 HD11 LEU A  45      -1.885   6.103   8.714  1.00 97.50           H  
ATOM    723 HD12 LEU A  45      -2.056   6.347   6.952  1.00 97.50           H  
ATOM    724 HD13 LEU A  45      -0.456   6.414   7.731  1.00 97.50           H  
ATOM    725  CD2 LEU A  45      -2.606   3.744   7.702  1.00 97.50           C  
ATOM    726 HD21 LEU A  45      -2.999   3.961   8.695  1.00 97.50           H  
ATOM    727 HD22 LEU A  45      -3.307   4.100   6.947  1.00 97.50           H  
ATOM    728 HD23 LEU A  45      -2.486   2.665   7.603  1.00 97.50           H  
ATOM    729  N   GLY A  46       2.497   3.119   6.401  1.00 98.29           N  
ATOM    730  H   GLY A  46       2.335   2.729   5.483  1.00 98.29           H  
ATOM    731  CA  GLY A  46       3.501   2.491   7.254  1.00 98.29           C  
ATOM    732  HA2 GLY A  46       3.772   3.148   8.080  1.00 98.29           H  
ATOM    733  HA3 GLY A  46       4.401   2.325   6.661  1.00 98.29           H  
ATOM    734  C   GLY A  46       3.015   1.170   7.841  1.00 98.29           C  
ATOM    735  O   GLY A  46       1.910   1.068   8.381  1.00 98.29           O  
ATOM    736  N   ASN A  47       3.851   0.142   7.736  1.00 98.77           N  
ATOM    737  H   ASN A  47       4.745   0.306   7.295  1.00 98.77           H  
ATOM    738  CA  ASN A  47       3.528  -1.216   8.156  1.00 98.77           C  
ATOM    739  HA  ASN A  47       2.606  -1.529   7.666  1.00 98.77           H  
ATOM    740  C   ASN A  47       3.274  -1.320   9.664  1.00 98.77           C  
ATOM    741  CB  ASN A  47       4.657  -2.157   7.717  1.00 98.77           C  
ATOM    742  HB2 ASN A  47       5.620  -1.776   8.055  1.00 98.77           H  
ATOM    743  HB3 ASN A  47       4.483  -3.125   8.187  1.00 98.77           H  
ATOM    744  O   ASN A  47       2.401  -2.080  10.071  1.00 98.77           O  
ATOM    745  CG  ASN A  47       4.697  -2.417   6.225  1.00 98.77           C  
ATOM    746  ND2 ASN A  47       5.831  -2.805   5.692  1.00 98.77           N  
ATOM    747 HD21 ASN A  47       5.837  -3.009   4.703  1.00 98.77           H  
ATOM    748 HD22 ASN A  47       6.656  -2.905   6.265  1.00 98.77           H  
ATOM    749  OD1 ASN A  47       3.703  -2.306   5.526  1.00 98.77           O  
ATOM    750  N   GLU A  48       3.946  -0.520  10.493  1.00 98.56           N  
ATOM    751  H   GLU A  48       4.648   0.107  10.127  1.00 98.56           H  
ATOM    752  CA  GLU A  48       3.687  -0.524  11.937  1.00 98.56           C  
ATOM    753  HA  GLU A  48       3.785  -1.546  12.304  1.00 98.56           H  
ATOM    754  C   GLU A  48       2.255  -0.052  12.245  1.00 98.56           C  
ATOM    755  CB  GLU A  48       4.748   0.347  12.628  1.00 98.56           C  
ATOM    756  HB2 GLU A  48       4.650   1.375  12.280  1.00 98.56           H  
ATOM    757  HB3 GLU A  48       5.738  -0.007  12.340  1.00 98.56           H  
ATOM    758  O   GLU A  48       1.532  -0.667  13.030  1.00 98.56           O  
ATOM    759  CG  GLU A  48       4.651   0.339  14.160  1.00 98.56           C  
ATOM    760  HG2 GLU A  48       5.476   0.928  14.560  1.00 98.56           H  
ATOM    761  HG3 GLU A  48       3.726   0.839  14.449  1.00 98.56           H  
ATOM    762  CD  GLU A  48       4.696  -1.069  14.772  1.00 98.56           C  
ATOM    763  OE1 GLU A  48       3.985  -1.260  15.790  1.00 98.56           O  
ATOM    764  OE2 GLU A  48       5.417  -1.928  14.222  1.00 98.56           O  
ATOM    765  N   ILE A  49       1.784   0.990  11.553  1.00 97.84           N  
ATOM    766  H   ILE A  49       2.383   1.409  10.856  1.00 97.84           H  
ATOM    767  CA  ILE A  49       0.417   1.502  11.718  1.00 97.84           C  
ATOM    768  HA  ILE A  49       0.221   1.608  12.785  1.00 97.84           H  
ATOM    769  C   ILE A  49      -0.604   0.489  11.183  1.00 97.84           C  
ATOM    770  CB  ILE A  49       0.276   2.899  11.066  1.00 97.84           C  
ATOM    771  HB  ILE A  49       0.595   2.839  10.026  1.00 97.84           H  
ATOM    772  O   ILE A  49      -1.600   0.204  11.852  1.00 97.84           O  
ATOM    773  CG1 ILE A  49       1.186   3.905  11.811  1.00 97.84           C  
ATOM    774 HG12 ILE A  49       0.867   3.970  12.851  1.00 97.84           H  
ATOM    775 HG13 ILE A  49       2.212   3.538  11.802  1.00 97.84           H  
ATOM    776  CG2 ILE A  49      -1.195   3.361  11.105  1.00 97.84           C  
ATOM    777 HG21 ILE A  49      -1.293   4.350  10.658  1.00 97.84           H  
ATOM    778 HG22 ILE A  49      -1.549   3.391  12.135  1.00 97.84           H  
ATOM    779 HG23 ILE A  49      -1.822   2.682  10.526  1.00 97.84           H  
ATOM    780  CD1 ILE A  49       1.220   5.323  11.227  1.00 97.84           C  
ATOM    781 HD11 ILE A  49       0.243   5.802  11.298  1.00 97.84           H  
ATOM    782 HD12 ILE A  49       1.542   5.292  10.186  1.00 97.84           H  
ATOM    783 HD13 ILE A  49       1.936   5.922  11.790  1.00 97.84           H  
ATOM    784  N   ILE A  50      -0.358  -0.094  10.005  1.00 98.33           N  
ATOM    785  H   ILE A  50       0.478   0.174   9.507  1.00 98.33           H  
ATOM    786  CA  ILE A  50      -1.252  -1.102   9.411  1.00 98.33           C  
ATOM    787  HA  ILE A  50      -2.255  -0.680   9.349  1.00 98.33           H  
ATOM    788  C   ILE A  50      -1.341  -2.347  10.315  1.00 98.33           C  
ATOM    789  CB  ILE A  50      -0.794  -1.451   7.975  1.00 98.33           C  
ATOM    790  HB  ILE A  50       0.231  -1.819   8.028  1.00 98.33           H  
ATOM    791  O   ILE A  50      -2.438  -2.866  10.550  1.00 98.33           O  
ATOM    792  CG1 ILE A  50      -0.816  -0.219   7.039  1.00 98.33           C  
ATOM    793 HG12 ILE A  50      -1.844  -0.001   6.750  1.00 98.33           H  
ATOM    794 HG13 ILE A  50      -0.437   0.662   7.556  1.00 98.33           H  
ATOM    795  CG2 ILE A  50      -1.697  -2.543   7.366  1.00 98.33           C  
ATOM    796 HG21 ILE A  50      -1.674  -3.453   7.966  1.00 98.33           H  
ATOM    797 HG22 ILE A  50      -1.350  -2.805   6.367  1.00 98.33           H  
ATOM    798 HG23 ILE A  50      -2.725  -2.189   7.301  1.00 98.33           H  
ATOM    799  CD1 ILE A  50       0.038  -0.410   5.776  1.00 98.33           C  
ATOM    800 HD11 ILE A  50       0.066   0.526   5.217  1.00 98.33           H  
ATOM    801 HD12 ILE A  50       1.058  -0.678   6.051  1.00 98.33           H  
ATOM    802 HD13 ILE A  50      -0.381  -1.188   5.138  1.00 98.33           H  
ATOM    803  N   HIS A  51      -0.223  -2.796  10.891  1.00 98.55           N  
ATOM    804  H   HIS A  51       0.656  -2.354  10.662  1.00 98.55           H  
ATOM    805  CA  HIS A  51      -0.188  -3.898  11.853  1.00 98.55           C  
ATOM    806  HA  HIS A  51      -0.618  -4.789  11.395  1.00 98.55           H  
ATOM    807  C   HIS A  51      -1.011  -3.580  13.110  1.00 98.55           C  
ATOM    808  CB  HIS A  51       1.270  -4.203  12.228  1.00 98.55           C  
ATOM    809  HB2 HIS A  51       1.803  -4.591  11.360  1.00 98.55           H  
ATOM    810  HB3 HIS A  51       1.768  -3.289  12.548  1.00 98.55           H  
ATOM    811  O   HIS A  51      -1.879  -4.359  13.515  1.00 98.55           O  
ATOM    812  CG  HIS A  51       1.347  -5.208  13.343  1.00 98.55           C  
ATOM    813  CD2 HIS A  51       1.863  -5.003  14.595  1.00 98.55           C  
ATOM    814  HD2 HIS A  51       2.350  -4.104  14.944  1.00 98.55           H  
ATOM    815  ND1 HIS A  51       0.791  -6.466  13.324  1.00 98.55           N  
ATOM    816  HD1 HIS A  51       0.385  -6.916  12.516  1.00 98.55           H  
ATOM    817  CE1 HIS A  51       0.983  -7.017  14.533  1.00 98.55           C  
ATOM    818  HE1 HIS A  51       0.692  -8.018  14.813  1.00 98.55           H  
ATOM    819  NE2 HIS A  51       1.610  -6.157  15.348  1.00 98.55           N  
ATOM    820  N   GLN A  52      -0.811  -2.405  13.711  1.00 98.06           N  
ATOM    821  H   GLN A  52      -0.068  -1.810  13.372  1.00 98.06           H  
ATOM    822  CA  GLN A  52      -1.557  -1.993  14.902  1.00 98.06           C  
ATOM    823  HA  GLN A  52      -1.416  -2.739  15.685  1.00 98.06           H  
ATOM    824  C   GLN A  52      -3.063  -1.854  14.656  1.00 98.06           C  
ATOM    825  CB  GLN A  52      -1.020  -0.652  15.399  1.00 98.06           C  
ATOM    826  HB2 GLN A  52      -0.959   0.048  14.565  1.00 98.06           H  
ATOM    827  HB3 GLN A  52      -1.715  -0.248  16.135  1.00 98.06           H  
ATOM    828  O   GLN A  52      -3.857  -2.092  15.572  1.00 98.06           O  
ATOM    829  CG  GLN A  52       0.354  -0.786  16.063  1.00 98.06           C  
ATOM    830  HG2 GLN A  52       1.067  -1.249  15.381  1.00 98.06           H  
ATOM    831  HG3 GLN A  52       0.275  -1.430  16.939  1.00 98.06           H  
ATOM    832  CD  GLN A  52       0.893   0.566  16.505  1.00 98.06           C  
ATOM    833  NE2 GLN A  52       2.158   0.638  16.843  1.00 98.06           N  
ATOM    834 HE21 GLN A  52       2.770  -0.128  16.598  1.00 98.06           H  
ATOM    835 HE22 GLN A  52       2.543   1.549  17.043  1.00 98.06           H  
ATOM    836  OE1 GLN A  52       0.171   1.552  16.610  1.00 98.06           O  
ATOM    837  N   LEU A  53      -3.470  -1.456  13.448  1.00 96.94           N  
ATOM    838  H   LEU A  53      -2.768  -1.193  12.772  1.00 96.94           H  
ATOM    839  CA  LEU A  53      -4.877  -1.415  13.057  1.00 96.94           C  
ATOM    840  HA  LEU A  53      -5.452  -0.927  13.844  1.00 96.94           H  
ATOM    841  C   LEU A  53      -5.436  -2.834  12.930  1.00 96.94           C  
ATOM    842  CB  LEU A  53      -5.034  -0.616  11.747  1.00 96.94           C  
ATOM    843  HB2 LEU A  53      -4.317  -0.996  11.018  1.00 96.94           H  
ATOM    844  HB3 LEU A  53      -6.031  -0.791  11.344  1.00 96.94           H  
ATOM    845  O   LEU A  53      -6.394  -3.183  13.623  1.00 96.94           O  
ATOM    846  CG  LEU A  53      -4.829   0.903  11.899  1.00 96.94           C  
ATOM    847  HG  LEU A  53      -3.892   1.108  12.418  1.00 96.94           H  
ATOM    848  CD1 LEU A  53      -4.778   1.560  10.519  1.00 96.94           C  
ATOM    849 HD11 LEU A  53      -3.947   1.141   9.950  1.00 96.94           H  
ATOM    850 HD12 LEU A  53      -5.707   1.382   9.979  1.00 96.94           H  
ATOM    851 HD13 LEU A  53      -4.613   2.632  10.624  1.00 96.94           H  
ATOM    852  CD2 LEU A  53      -5.964   1.554  12.695  1.00 96.94           C  
ATOM    853 HD21 LEU A  53      -6.923   1.331  12.226  1.00 96.94           H  
ATOM    854 HD22 LEU A  53      -5.960   1.189  13.722  1.00 96.94           H  
ATOM    855 HD23 LEU A  53      -5.817   2.634  12.715  1.00 96.94           H  
ATOM    856  N   THR A  54      -4.811  -3.661  12.093  1.00 97.89           N  
ATOM    857  H   THR A  54      -3.996  -3.317  11.606  1.00 97.89           H  
ATOM    858  CA  THR A  54      -5.342  -4.979  11.710  1.00 97.89           C  
ATOM    859  HA  THR A  54      -6.418  -4.875  11.566  1.00 97.89           H  
ATOM    860  C   THR A  54      -5.183  -6.073  12.767  1.00 97.89           C  
ATOM    861  CB  THR A  54      -4.770  -5.452  10.372  1.00 97.89           C  
ATOM    862  HB  THR A  54      -5.222  -6.421  10.159  1.00 97.89           H  
ATOM    863  O   THR A  54      -5.880  -7.082  12.714  1.00 97.89           O  
ATOM    864  CG2 THR A  54      -5.107  -4.503   9.221  1.00 97.89           C  
ATOM    865 HG21 THR A  54      -5.231  -5.096   8.315  1.00 97.89           H  
ATOM    866 HG22 THR A  54      -4.315  -3.772   9.060  1.00 97.89           H  
ATOM    867 HG23 THR A  54      -6.045  -3.982   9.416  1.00 97.89           H  
ATOM    868  OG1 THR A  54      -3.365  -5.592  10.429  1.00 97.89           O  
ATOM    869  HG1 THR A  54      -2.988  -4.709  10.455  1.00 97.89           H  
ATOM    870  N   SER A  55      -4.335  -5.874  13.779  1.00 96.65           N  
ATOM    871  H   SER A  55      -3.702  -5.090  13.723  1.00 96.65           H  
ATOM    872  CA  SER A  55      -4.197  -6.800  14.916  1.00 96.65           C  
ATOM    873  HA  SER A  55      -4.177  -7.821  14.533  1.00 96.65           H  
ATOM    874  C   SER A  55      -5.352  -6.719  15.921  1.00 96.65           C  
ATOM    875  CB  SER A  55      -2.874  -6.550  15.644  1.00 96.65           C  
ATOM    876  HB2 SER A  55      -2.045  -6.786  14.977  1.00 96.65           H  
ATOM    877  HB3 SER A  55      -2.809  -7.195  16.520  1.00 96.65           H  
ATOM    878  O   SER A  55      -5.589  -7.666  16.670  1.00 96.65           O  
ATOM    879  OG  SER A  55      -2.776  -5.196  16.039  1.00 96.65           O  
ATOM    880  HG  SER A  55      -2.284  -4.766  15.336  1.00 96.65           H  
ATOM    881  N   LYS A  56      -6.086  -5.600  15.956  1.00 94.18           N  
ATOM    882  H   LYS A  56      -5.822  -4.862  15.319  1.00 94.18           H  
ATOM    883  CA  LYS A  56      -7.095  -5.330  16.998  1.00 94.18           C  
ATOM    884  HA  LYS A  56      -6.838  -5.893  17.895  1.00 94.18           H  
ATOM    885  C   LYS A  56      -8.503  -5.770  16.625  1.00 94.18           C  
ATOM    886  CB  LYS A  56      -7.084  -3.834  17.335  1.00 94.18           C  
ATOM    887  HB2 LYS A  56      -7.918  -3.608  18.000  1.00 94.18           H  
ATOM    888  HB3 LYS A  56      -7.201  -3.258  16.418  1.00 94.18           H  
ATOM    889  O   LYS A  56      -9.334  -5.957  17.513  1.00 94.18           O  
ATOM    890  CG  LYS A  56      -5.781  -3.436  18.037  1.00 94.18           C  
ATOM    891  HG2 LYS A  56      -5.710  -3.955  18.992  1.00 94.18           H  
ATOM    892  HG3 LYS A  56      -4.932  -3.727  17.420  1.00 94.18           H  
ATOM    893  CD  LYS A  56      -5.723  -1.924  18.272  1.00 94.18           C  
ATOM    894  HD2 LYS A  56      -5.866  -1.415  17.318  1.00 94.18           H  
ATOM    895  HD3 LYS A  56      -6.501  -1.622  18.973  1.00 94.18           H  
ATOM    896  CE  LYS A  56      -4.337  -1.589  18.828  1.00 94.18           C  
ATOM    897  HE2 LYS A  56      -4.238  -2.013  19.827  1.00 94.18           H  
ATOM    898  HE3 LYS A  56      -3.601  -2.076  18.189  1.00 94.18           H  
ATOM    899  NZ  LYS A  56      -4.076  -0.129  18.840  1.00 94.18           N  
ATOM    900  HZ1 LYS A  56      -3.140   0.048  19.173  1.00 94.18           H  
ATOM    901  HZ2 LYS A  56      -4.116   0.222  17.894  1.00 94.18           H  
ATOM    902  HZ3 LYS A  56      -4.739   0.366  19.420  1.00 94.18           H  
ATOM    903  N   ARG A  57      -8.814  -5.834  15.331  1.00 95.03           N  
ATOM    904  H   ARG A  57      -8.064  -5.747  14.661  1.00 95.03           H  
ATOM    905  CA  ARG A  57     -10.159  -6.123  14.817  1.00 95.03           C  
ATOM    906  HA  ARG A  57     -10.669  -6.790  15.512  1.00 95.03           H  
ATOM    907  C   ARG A  57     -10.061  -6.849  13.488  1.00 95.03           C  
ATOM    908  CB  ARG A  57     -10.985  -4.832  14.650  1.00 95.03           C  
ATOM    909  HB2 ARG A  57     -11.966  -5.091  14.252  1.00 95.03           H  
ATOM    910  HB3 ARG A  57     -10.495  -4.178  13.928  1.00 95.03           H  
ATOM    911  O   ARG A  57      -9.028  -6.830  12.833  1.00 95.03           O  
ATOM    912  CG  ARG A  57     -11.182  -4.072  15.966  1.00 95.03           C  
ATOM    913  HG2 ARG A  57     -11.635  -4.739  16.700  1.00 95.03           H  
ATOM    914  HG3 ARG A  57     -10.219  -3.722  16.336  1.00 95.03           H  
ATOM    915  CD  ARG A  57     -12.078  -2.853  15.775  1.00 95.03           C  
ATOM    916  HD2 ARG A  57     -11.613  -2.186  15.050  1.00 95.03           H  
ATOM    917  HD3 ARG A  57     -13.042  -3.181  15.385  1.00 95.03           H  
ATOM    918  NE  ARG A  57     -12.269  -2.156  17.059  1.00 95.03           N  
ATOM    919  HE  ARG A  57     -11.858  -2.594  17.870  1.00 95.03           H  
ATOM    920  NH1 ARG A  57     -13.562  -0.442  16.259  1.00 95.03           N  
ATOM    921 HH11 ARG A  57     -13.461  -0.817  15.326  1.00 95.03           H  
ATOM    922 HH12 ARG A  57     -14.105   0.397  16.403  1.00 95.03           H  
ATOM    923  NH2 ARG A  57     -13.081  -0.538  18.438  1.00 95.03           N  
ATOM    924 HH21 ARG A  57     -12.642  -0.991  19.226  1.00 95.03           H  
ATOM    925 HH22 ARG A  57     -13.635   0.295  18.574  1.00 95.03           H  
ATOM    926  CZ  ARG A  57     -12.967  -1.052  17.245  1.00 95.03           C  
ATOM    927  N   HIS A  58     -11.168  -7.452  13.090  1.00 96.81           N  
ATOM    928  H   HIS A  58     -11.997  -7.380  13.663  1.00 96.81           H  
ATOM    929  CA  HIS A  58     -11.322  -7.969  11.745  1.00 96.81           C  
ATOM    930  HA  HIS A  58     -10.442  -8.553  11.475  1.00 96.81           H  
ATOM    931  C   HIS A  58     -11.467  -6.804  10.760  1.00 96.81           C  
ATOM    932  CB  HIS A  58     -12.542  -8.886  11.744  1.00 96.81           C  
ATOM    933  HB2 HIS A  58     -12.410  -9.663  12.497  1.00 96.81           H  
ATOM    934  HB3 HIS A  58     -13.433  -8.312  11.998  1.00 96.81           H  
ATOM    935  O   HIS A  58     -12.368  -5.980  10.923  1.00 96.81           O  
ATOM    936  CG  HIS A  58     -12.755  -9.544  10.418  1.00 96.81           C  
ATOM    937  CD2 HIS A  58     -12.234 -10.742  10.017  1.00 96.81           C  
ATOM    938  HD2 HIS A  58     -11.581 -11.378  10.596  1.00 96.81           H  
ATOM    939  ND1 HIS A  58     -13.546  -9.073   9.400  1.00 96.81           N  
ATOM    940  HD1 HIS A  58     -14.034  -8.189   9.360  1.00 96.81           H  
ATOM    941  CE1 HIS A  58     -13.533  -9.989   8.423  1.00 96.81           C  
ATOM    942  HE1 HIS A  58     -14.114  -9.914   7.515  1.00 96.81           H  
ATOM    943  NE2 HIS A  58     -12.733 -11.023   8.747  1.00 96.81           N  
ATOM    944  N   TYR A  59     -10.589  -6.750   9.762  1.00 97.82           N  
ATOM    945  H   TYR A  59      -9.883  -7.468   9.683  1.00 97.82           H  
ATOM    946  CA  TYR A  59     -10.659  -5.803   8.655  1.00 97.82           C  
ATOM    947  HA  TYR A  59     -11.549  -5.181   8.756  1.00 97.82           H  
ATOM    948  C   TYR A  59     -10.779  -6.558   7.339  1.00 97.82           C  
ATOM    949  CB  TYR A  59      -9.437  -4.875   8.636  1.00 97.82           C  
ATOM    950  HB2 TYR A  59      -8.529  -5.466   8.757  1.00 97.82           H  
ATOM    951  HB3 TYR A  59      -9.376  -4.395   7.660  1.00 97.82           H  
ATOM    952  O   TYR A  59     -10.217  -7.640   7.171  1.00 97.82           O  
ATOM    953  CG  TYR A  59      -9.484  -3.788   9.689  1.00 97.82           C  
ATOM    954  CD1 TYR A  59     -10.029  -2.525   9.385  1.00 97.82           C  
ATOM    955  HD1 TYR A  59     -10.411  -2.330   8.394  1.00 97.82           H  
ATOM    956  CD2 TYR A  59      -8.998  -4.050  10.979  1.00 97.82           C  
ATOM    957  HD2 TYR A  59      -8.594  -5.026  11.203  1.00 97.82           H  
ATOM    958  CE1 TYR A  59     -10.076  -1.518  10.371  1.00 97.82           C  
ATOM    959  HE1 TYR A  59     -10.487  -0.547  10.139  1.00 97.82           H  
ATOM    960  CE2 TYR A  59      -9.038  -3.049  11.963  1.00 97.82           C  
ATOM    961  HE2 TYR A  59      -8.664  -3.263  12.953  1.00 97.82           H  
ATOM    962  OH  TYR A  59      -9.574  -0.819  12.623  1.00 97.82           O  
ATOM    963  HH  TYR A  59      -9.029  -1.104  13.360  1.00 97.82           H  
ATOM    964  CZ  TYR A  59      -9.569  -1.779  11.660  1.00 97.82           C  
ATOM    965  N   GLU A  60     -11.490  -5.941   6.413  1.00 97.43           N  
ATOM    966  H   GLU A  60     -11.911  -5.050   6.638  1.00 97.43           H  
ATOM    967  CA  GLU A  60     -11.468  -6.268   4.996  1.00 97.43           C  
ATOM    968  HA  GLU A  60     -11.095  -7.283   4.861  1.00 97.43           H  
ATOM    969  C   GLU A  60     -10.508  -5.323   4.266  1.00 97.43           C  
ATOM    970  CB  GLU A  60     -12.895  -6.231   4.430  1.00 97.43           C  
ATOM    971  HB2 GLU A  60     -13.443  -7.069   4.860  1.00 97.43           H  
ATOM    972  HB3 GLU A  60     -12.851  -6.368   3.350  1.00 97.43           H  
ATOM    973  O   GLU A  60     -10.192  -4.232   4.750  1.00 97.43           O  
ATOM    974  CG  GLU A  60     -13.655  -4.930   4.742  1.00 97.43           C  
ATOM    975  HG2 GLU A  60     -13.706  -4.793   5.823  1.00 97.43           H  
ATOM    976  HG3 GLU A  60     -13.099  -4.088   4.331  1.00 97.43           H  
ATOM    977  CD  GLU A  60     -15.089  -4.930   4.202  1.00 97.43           C  
ATOM    978  OE1 GLU A  60     -15.746  -3.881   4.362  1.00 97.43           O  
ATOM    979  OE2 GLU A  60     -15.533  -5.984   3.692  1.00 97.43           O  
ATOM    980  N   MET A  61     -10.028  -5.750   3.100  1.00 97.69           N  
ATOM    981  H   MET A  61     -10.366  -6.632   2.744  1.00 97.69           H  
ATOM    982  CA  MET A  61      -9.203  -4.920   2.228  1.00 97.69           C  
ATOM    983  HA  MET A  61      -9.143  -3.913   2.641  1.00 97.69           H  
ATOM    984  C   MET A  61      -9.836  -4.819   0.855  1.00 97.69           C  
ATOM    985  CB  MET A  61      -7.777  -5.468   2.138  1.00 97.69           C  
ATOM    986  HB2 MET A  61      -7.789  -6.463   1.693  1.00 97.69           H  
ATOM    987  HB3 MET A  61      -7.379  -5.529   3.150  1.00 97.69           H  
ATOM    988  O   MET A  61     -10.289  -5.813   0.291  1.00 97.69           O  
ATOM    989  CG  MET A  61      -6.849  -4.550   1.336  1.00 97.69           C  
ATOM    990  HG2 MET A  61      -6.821  -3.579   1.832  1.00 97.69           H  
ATOM    991  HG3 MET A  61      -7.235  -4.405   0.327  1.00 97.69           H  
ATOM    992  SD  MET A  61      -5.160  -5.176   1.209  1.00 97.69           S  
ATOM    993  CE  MET A  61      -5.341  -6.200  -0.260  1.00 97.69           C  
ATOM    994  HE1 MET A  61      -6.314  -6.692  -0.264  1.00 97.69           H  
ATOM    995  HE2 MET A  61      -4.542  -6.942  -0.247  1.00 97.69           H  
ATOM    996  HE3 MET A  61      -5.242  -5.578  -1.150  1.00 97.69           H  
ATOM    997  N   ARG A  62      -9.788  -3.616   0.295  1.00 97.51           N  
ATOM    998  H   ARG A  62      -9.393  -2.851   0.823  1.00 97.51           H  
ATOM    999  CA  ARG A  62     -10.198  -3.328  -1.069  1.00 97.51           C  
ATOM   1000  HA  ARG A  62     -10.469  -4.255  -1.575  1.00 97.51           H  
ATOM   1001  C   ARG A  62      -9.036  -2.696  -1.824  1.00 97.51           C  
ATOM   1002  CB  ARG A  62     -11.442  -2.438  -1.005  1.00 97.51           C  
ATOM   1003  HB2 ARG A  62     -11.185  -1.487  -0.540  1.00 97.51           H  
ATOM   1004  HB3 ARG A  62     -12.203  -2.929  -0.398  1.00 97.51           H  
ATOM   1005  O   ARG A  62      -8.349  -1.827  -1.293  1.00 97.51           O  
ATOM   1006  CG  ARG A  62     -12.014  -2.186  -2.396  1.00 97.51           C  
ATOM   1007  HG2 ARG A  62     -12.301  -3.132  -2.854  1.00 97.51           H  
ATOM   1008  HG3 ARG A  62     -11.262  -1.701  -3.019  1.00 97.51           H  
ATOM   1009  CD  ARG A  62     -13.232  -1.271  -2.295  1.00 97.51           C  
ATOM   1010  HD2 ARG A  62     -14.029  -1.760  -1.734  1.00 97.51           H  
ATOM   1011  HD3 ARG A  62     -12.948  -0.362  -1.766  1.00 97.51           H  
ATOM   1012  NE  ARG A  62     -13.663  -0.907  -3.645  1.00 97.51           N  
ATOM   1013  HE  ARG A  62     -13.096  -0.200  -4.091  1.00 97.51           H  
ATOM   1014  NH1 ARG A  62     -15.202  -2.574  -3.987  1.00 97.51           N  
ATOM   1015 HH11 ARG A  62     -15.179  -2.779  -2.999  1.00 97.51           H  
ATOM   1016 HH12 ARG A  62     -15.837  -3.065  -4.600  1.00 97.51           H  
ATOM   1017  NH2 ARG A  62     -14.642  -1.183  -5.647  1.00 97.51           N  
ATOM   1018 HH21 ARG A  62     -15.162  -1.753  -6.299  1.00 97.51           H  
ATOM   1019 HH22 ARG A  62     -13.945  -0.524  -5.962  1.00 97.51           H  
ATOM   1020  CZ  ARG A  62     -14.507  -1.555  -4.413  1.00 97.51           C  
ATOM   1021  N   VAL A  63      -8.819  -3.152  -3.050  1.00 97.23           N  
ATOM   1022  H   VAL A  63      -9.411  -3.903  -3.376  1.00 97.23           H  
ATOM   1023  CA  VAL A  63      -7.891  -2.557  -4.013  1.00 97.23           C  
ATOM   1024  HA  VAL A  63      -7.376  -1.708  -3.563  1.00 97.23           H  
ATOM   1025  C   VAL A  63      -8.718  -2.064  -5.184  1.00 97.23           C  
ATOM   1026  CB  VAL A  63      -6.837  -3.572  -4.493  1.00 97.23           C  
ATOM   1027  HB  VAL A  63      -7.337  -4.404  -4.990  1.00 97.23           H  
ATOM   1028  O   VAL A  63      -9.371  -2.875  -5.835  1.00 97.23           O  
ATOM   1029  CG1 VAL A  63      -5.857  -2.935  -5.488  1.00 97.23           C  
ATOM   1030 HG11 VAL A  63      -6.388  -2.571  -6.368  1.00 97.23           H  
ATOM   1031 HG12 VAL A  63      -5.129  -3.676  -5.817  1.00 97.23           H  
ATOM   1032 HG13 VAL A  63      -5.336  -2.101  -5.019  1.00 97.23           H  
ATOM   1033  CG2 VAL A  63      -6.032  -4.141  -3.320  1.00 97.23           C  
ATOM   1034 HG21 VAL A  63      -5.266  -4.823  -3.690  1.00 97.23           H  
ATOM   1035 HG22 VAL A  63      -6.696  -4.689  -2.652  1.00 97.23           H  
ATOM   1036 HG23 VAL A  63      -5.557  -3.330  -2.768  1.00 97.23           H  
ATOM   1037  N   ASP A  64      -8.664  -0.768  -5.465  1.00 96.59           N  
ATOM   1038  H   ASP A  64      -8.123  -0.160  -4.867  1.00 96.59           H  
ATOM   1039  CA  ASP A  64      -9.273  -0.152  -6.642  1.00 96.59           C  
ATOM   1040  HA  ASP A  64      -9.943  -0.862  -7.127  1.00 96.59           H  
ATOM   1041  C   ASP A  64      -8.178   0.227  -7.644  1.00 96.59           C  
ATOM   1042  CB  ASP A  64     -10.114   1.065  -6.235  1.00 96.59           C  
ATOM   1043  HB2 ASP A  64      -9.511   1.744  -5.632  1.00 96.59           H  
ATOM   1044  HB3 ASP A  64     -10.420   1.597  -7.137  1.00 96.59           H  
ATOM   1045  O   ASP A  64      -7.150   0.796  -7.275  1.00 96.59           O  
ATOM   1046  CG  ASP A  64     -11.371   0.655  -5.464  1.00 96.59           C  
ATOM   1047  OD1 ASP A  64     -12.384   0.284  -6.104  1.00 96.59           O  
ATOM   1048  OD2 ASP A  64     -11.355   0.682  -4.217  1.00 96.59           O  
ATOM   1049  N   LEU A  65      -8.393  -0.094  -8.919  1.00 95.15           N  
ATOM   1050  H   LEU A  65      -9.264  -0.543  -9.162  1.00 95.15           H  
ATOM   1051  CA  LEU A  65      -7.455   0.203  -9.999  1.00 95.15           C  
ATOM   1052  HA  LEU A  65      -6.857   1.064  -9.698  1.00 95.15           H  
ATOM   1053  C   LEU A  65      -8.196   0.604 -11.274  1.00 95.15           C  
ATOM   1054  CB  LEU A  65      -6.485  -0.983 -10.191  1.00 95.15           C  
ATOM   1055  HB2 LEU A  65      -5.682  -0.681 -10.864  1.00 95.15           H  
ATOM   1056  HB3 LEU A  65      -6.022  -1.171  -9.222  1.00 95.15           H  
ATOM   1057  O   LEU A  65      -9.278   0.101 -11.570  1.00 95.15           O  
ATOM   1058  CG  LEU A  65      -7.121  -2.294 -10.702  1.00 95.15           C  
ATOM   1059  HG  LEU A  65      -8.170  -2.331 -10.407  1.00 95.15           H  
ATOM   1060  CD1 LEU A  65      -6.999  -2.418 -12.227  1.00 95.15           C  
ATOM   1061 HD11 LEU A  65      -7.393  -3.377 -12.563  1.00 95.15           H  
ATOM   1062 HD12 LEU A  65      -5.951  -2.353 -12.522  1.00 95.15           H  
ATOM   1063 HD13 LEU A  65      -7.553  -1.615 -12.713  1.00 95.15           H  
ATOM   1064  CD2 LEU A  65      -6.430  -3.514 -10.092  1.00 95.15           C  
ATOM   1065 HD21 LEU A  65      -6.541  -3.485  -9.008  1.00 95.15           H  
ATOM   1066 HD22 LEU A  65      -6.894  -4.427 -10.464  1.00 95.15           H  
ATOM   1067 HD23 LEU A  65      -5.370  -3.509 -10.345  1.00 95.15           H  
ATOM   1068  N   THR A  66      -7.585   1.479 -12.065  1.00 95.05           N  
ATOM   1069  H   THR A  66      -6.706   1.877 -11.765  1.00 95.05           H  
ATOM   1070  CA  THR A  66      -8.104   1.878 -13.376  1.00 95.05           C  
ATOM   1071  HA  THR A  66      -9.041   1.356 -13.570  1.00 95.05           H  
ATOM   1072  C   THR A  66      -7.103   1.481 -14.449  1.00 95.05           C  
ATOM   1073  CB  THR A  66      -8.405   3.381 -13.431  1.00 95.05           C  
ATOM   1074  HB  THR A  66      -7.477   3.933 -13.287  1.00 95.05           H  
ATOM   1075  O   THR A  66      -5.945   1.888 -14.404  1.00 95.05           O  
ATOM   1076  CG2 THR A  66      -9.033   3.803 -14.762  1.00 95.05           C  
ATOM   1077 HG21 THR A  66      -9.283   4.863 -14.722  1.00 95.05           H  
ATOM   1078 HG22 THR A  66      -8.323   3.644 -15.574  1.00 95.05           H  
ATOM   1079 HG23 THR A  66      -9.938   3.226 -14.952  1.00 95.05           H  
ATOM   1080  OG1 THR A  66      -9.300   3.749 -12.408  1.00 95.05           O  
ATOM   1081  HG1 THR A  66     -10.191   3.496 -12.658  1.00 95.05           H  
ATOM   1082  N   PHE A  67      -7.550   0.712 -15.440  1.00 92.76           N  
ATOM   1083  H   PHE A  67      -8.519   0.427 -15.425  1.00 92.76           H  
ATOM   1084  CA  PHE A  67      -6.737   0.302 -16.582  1.00 92.76           C  
ATOM   1085  HA  PHE A  67      -5.840   0.919 -16.629  1.00 92.76           H  
ATOM   1086  C   PHE A  67      -7.521   0.507 -17.877  1.00 92.76           C  
ATOM   1087  CB  PHE A  67      -6.296  -1.155 -16.410  1.00 92.76           C  
ATOM   1088  HB2 PHE A  67      -7.177  -1.788 -16.305  1.00 92.76           H  
ATOM   1089  HB3 PHE A  67      -5.716  -1.242 -15.492  1.00 92.76           H  
ATOM   1090  O   PHE A  67      -8.664   0.067 -17.983  1.00 92.76           O  
ATOM   1091  CG  PHE A  67      -5.450  -1.651 -17.565  1.00 92.76           C  
ATOM   1092  CD1 PHE A  67      -5.980  -2.564 -18.497  1.00 92.76           C  
ATOM   1093  HD1 PHE A  67      -6.988  -2.932 -18.379  1.00 92.76           H  
ATOM   1094  CD2 PHE A  67      -4.136  -1.173 -17.722  1.00 92.76           C  
ATOM   1095  HD2 PHE A  67      -3.722  -0.477 -17.009  1.00 92.76           H  
ATOM   1096  CE1 PHE A  67      -5.190  -3.010 -19.571  1.00 92.76           C  
ATOM   1097  HE1 PHE A  67      -5.589  -3.727 -20.274  1.00 92.76           H  
ATOM   1098  CE2 PHE A  67      -3.353  -1.609 -18.805  1.00 92.76           C  
ATOM   1099  HE2 PHE A  67      -2.343  -1.243 -18.921  1.00 92.76           H  
ATOM   1100  CZ  PHE A  67      -3.878  -2.530 -19.727  1.00 92.76           C  
ATOM   1101  HZ  PHE A  67      -3.267  -2.873 -20.549  1.00 92.76           H  
ATOM   1102  N   ASN A  68      -6.925   1.195 -18.858  1.00 94.54           N  
ATOM   1103  H   ASN A  68      -5.950   1.436 -18.753  1.00 94.54           H  
ATOM   1104  CA  ASN A  68      -7.588   1.574 -20.114  1.00 94.54           C  
ATOM   1105  HA  ASN A  68      -6.979   2.344 -20.588  1.00 94.54           H  
ATOM   1106  C   ASN A  68      -8.968   2.228 -19.896  1.00 94.54           C  
ATOM   1107  CB  ASN A  68      -7.622   0.363 -21.065  1.00 94.54           C  
ATOM   1108  HB2 ASN A  68      -8.206   0.615 -21.951  1.00 94.54           H  
ATOM   1109  HB3 ASN A  68      -8.106  -0.479 -20.571  1.00 94.54           H  
ATOM   1110  O   ASN A  68      -9.943   1.877 -20.555  1.00 94.54           O  
ATOM   1111  CG  ASN A  68      -6.249  -0.052 -21.545  1.00 94.54           C  
ATOM   1112  ND2 ASN A  68      -6.132  -1.231 -22.108  1.00 94.54           N  
ATOM   1113 HD21 ASN A  68      -6.928  -1.849 -22.172  1.00 94.54           H  
ATOM   1114 HD22 ASN A  68      -5.194  -1.492 -22.378  1.00 94.54           H  
ATOM   1115  OD1 ASN A  68      -5.275   0.674 -21.458  1.00 94.54           O  
ATOM   1116  N   SER A  69      -9.055   3.151 -18.930  1.00 94.79           N  
ATOM   1117  H   SER A  69      -8.205   3.395 -18.443  1.00 94.79           H  
ATOM   1118  CA  SER A  69     -10.298   3.836 -18.525  1.00 94.79           C  
ATOM   1119  HA  SER A  69     -10.034   4.514 -17.714  1.00 94.79           H  
ATOM   1120  C   SER A  69     -11.399   2.931 -17.949  1.00 94.79           C  
ATOM   1121  CB  SER A  69     -10.846   4.703 -19.670  1.00 94.79           C  
ATOM   1122  HB2 SER A  69     -11.685   5.297 -19.309  1.00 94.79           H  
ATOM   1123  HB3 SER A  69     -11.202   4.064 -20.478  1.00 94.79           H  
ATOM   1124  O   SER A  69     -12.505   3.407 -17.701  1.00 94.79           O  
ATOM   1125  OG  SER A  69      -9.845   5.572 -20.173  1.00 94.79           O  
ATOM   1126  HG  SER A  69      -9.675   6.258 -19.523  1.00 94.79           H  
ATOM   1127  N   ILE A  70     -11.111   1.651 -17.698  1.00 97.40           N  
ATOM   1128  H   ILE A  70     -10.196   1.301 -17.944  1.00 97.40           H  
ATOM   1129  CA  ILE A  70     -12.015   0.713 -17.032  1.00 97.40           C  
ATOM   1130  HA  ILE A  70     -13.029   1.113 -17.063  1.00 97.40           H  
ATOM   1131  C   ILE A  70     -11.598   0.587 -15.568  1.00 97.40           C  
ATOM   1132  CB  ILE A  70     -12.036  -0.656 -17.747  1.00 97.40           C  
ATOM   1133  HB  ILE A  70     -11.033  -1.081 -17.713  1.00 97.40           H  
ATOM   1134  O   ILE A  70     -10.424   0.369 -15.266  1.00 97.40           O  
ATOM   1135  CG1 ILE A  70     -12.445  -0.495 -19.229  1.00 97.40           C  
ATOM   1136 HG12 ILE A  70     -11.778   0.217 -19.714  1.00 97.40           H  
ATOM   1137 HG13 ILE A  70     -13.459  -0.097 -19.287  1.00 97.40           H  
ATOM   1138  CG2 ILE A  70     -12.997  -1.618 -17.018  1.00 97.40           C  
ATOM   1139 HG21 ILE A  70     -12.682  -1.775 -15.987  1.00 97.40           H  
ATOM   1140 HG22 ILE A  70     -12.992  -2.599 -17.495  1.00 97.40           H  
ATOM   1141 HG23 ILE A  70     -14.012  -1.222 -17.029  1.00 97.40           H  
ATOM   1142  CD1 ILE A  70     -12.368  -1.790 -20.047  1.00 97.40           C  
ATOM   1143 HD11 ILE A  70     -11.386  -2.247 -19.927  1.00 97.40           H  
ATOM   1144 HD12 ILE A  70     -13.142  -2.490 -19.731  1.00 97.40           H  
ATOM   1145 HD13 ILE A  70     -12.524  -1.558 -21.100  1.00 97.40           H  
ATOM   1146  N   ASN A  71     -12.572   0.706 -14.667  1.00 96.75           N  
ATOM   1147  H   ASN A  71     -13.515   0.858 -14.994  1.00 96.75           H  
ATOM   1148  CA  ASN A  71     -12.361   0.531 -13.235  1.00 96.75           C  
ATOM   1149  HA  ASN A  71     -11.340   0.822 -12.988  1.00 96.75           H  
ATOM   1150  C   ASN A  71     -12.532  -0.936 -12.840  1.00 96.75           C  
ATOM   1151  CB  ASN A  71     -13.308   1.447 -12.448  1.00 96.75           C  
ATOM   1152  HB2 ASN A  71     -13.171   1.267 -11.382  1.00 96.75           H  
ATOM   1153  HB3 ASN A  71     -14.340   1.211 -12.706  1.00 96.75           H  
ATOM   1154  O   ASN A  71     -13.548  -1.568 -13.144  1.00 96.75           O  
ATOM   1155  CG  ASN A  71     -13.033   2.914 -12.705  1.00 96.75           C  
ATOM   1156  ND2 ASN A  71     -14.034   3.756 -12.614  1.00 96.75           N  
ATOM   1157 HD21 ASN A  71     -14.948   3.440 -12.323  1.00 96.75           H  
ATOM   1158 HD22 ASN A  71     -13.799   4.727 -12.763  1.00 96.75           H  
ATOM   1159  OD1 ASN A  71     -11.927   3.334 -13.001  1.00 96.75           O  
ATOM   1160  N   TYR A  72     -11.553  -1.438 -12.103  1.00 97.25           N  
ATOM   1161  H   TYR A  72     -10.778  -0.840 -11.856  1.00 97.25           H  
ATOM   1162  CA  TYR A  72     -11.563  -2.754 -11.498  1.00 97.25           C  
ATOM   1163  HA  TYR A  72     -12.530  -3.224 -11.675  1.00 97.25           H  
ATOM   1164  C   TYR A  72     -11.352  -2.638  -9.996  1.00 97.25           C  
ATOM   1165  CB  TYR A  72     -10.482  -3.643 -12.110  1.00 97.25           C  
ATOM   1166  HB2 TYR A  72      -9.508  -3.220 -11.865  1.00 97.25           H  
ATOM   1167  HB3 TYR A  72     -10.543  -4.626 -11.643  1.00 97.25           H  
ATOM   1168  O   TYR A  72     -10.764  -1.676  -9.502  1.00 97.25           O  
ATOM   1169  CG  TYR A  72     -10.561  -3.835 -13.604  1.00 97.25           C  
ATOM   1170  CD1 TYR A  72     -11.256  -4.942 -14.120  1.00 97.25           C  
ATOM   1171  HD1 TYR A  72     -11.740  -5.638 -13.451  1.00 97.25           H  
ATOM   1172  CD2 TYR A  72      -9.931  -2.923 -14.473  1.00 97.25           C  
ATOM   1173  HD2 TYR A  72      -9.417  -2.062 -14.072  1.00 97.25           H  
ATOM   1174  CE1 TYR A  72     -11.320  -5.144 -15.510  1.00 97.25           C  
ATOM   1175  HE1 TYR A  72     -11.849  -5.994 -15.915  1.00 97.25           H  
ATOM   1176  CE2 TYR A  72      -9.991  -3.122 -15.863  1.00 97.25           C  
ATOM   1177  HE2 TYR A  72      -9.517  -2.413 -16.525  1.00 97.25           H  
ATOM   1178  OH  TYR A  72     -10.766  -4.419 -17.725  1.00 97.25           O  
ATOM   1179  HH  TYR A  72     -10.310  -3.717 -18.195  1.00 97.25           H  
ATOM   1180  CZ  TYR A  72     -10.689  -4.234 -16.382  1.00 97.25           C  
ATOM   1181  N   PHE A  73     -11.796  -3.659  -9.281  1.00 97.48           N  
ATOM   1182  H   PHE A  73     -12.302  -4.401  -9.744  1.00 97.48           H  
ATOM   1183  CA  PHE A  73     -11.527  -3.818  -7.873  1.00 97.48           C  
ATOM   1184  HA  PHE A  73     -10.591  -3.295  -7.677  1.00 97.48           H  
ATOM   1185  C   PHE A  73     -11.336  -5.283  -7.490  1.00 97.48           C  
ATOM   1186  CB  PHE A  73     -12.630  -3.154  -7.047  1.00 97.48           C  
ATOM   1187  HB2 PHE A  73     -12.791  -2.146  -7.427  1.00 97.48           H  
ATOM   1188  HB3 PHE A  73     -12.273  -3.053  -6.022  1.00 97.48           H  
ATOM   1189  O   PHE A  73     -11.903  -6.195  -8.103  1.00 97.48           O  
ATOM   1190  CG  PHE A  73     -13.948  -3.907  -7.032  1.00 97.48           C  
ATOM   1191  CD1 PHE A  73     -14.891  -3.719  -8.060  1.00 97.48           C  
ATOM   1192  HD1 PHE A  73     -14.663  -3.060  -8.884  1.00 97.48           H  
ATOM   1193  CD2 PHE A  73     -14.237  -4.788  -5.973  1.00 97.48           C  
ATOM   1194  HD2 PHE A  73     -13.519  -4.940  -5.180  1.00 97.48           H  
ATOM   1195  CE1 PHE A  73     -16.119  -4.404  -8.024  1.00 97.48           C  
ATOM   1196  HE1 PHE A  73     -16.838  -4.264  -8.818  1.00 97.48           H  
ATOM   1197  CE2 PHE A  73     -15.469  -5.461  -5.930  1.00 97.48           C  
ATOM   1198  HE2 PHE A  73     -15.683  -6.130  -5.109  1.00 97.48           H  
ATOM   1199  CZ  PHE A  73     -16.410  -5.270  -6.956  1.00 97.48           C  
ATOM   1200  HZ  PHE A  73     -17.356  -5.792  -6.921  1.00 97.48           H  
ATOM   1201  N   ALA A  74     -10.549  -5.480  -6.440  1.00 97.65           N  
ATOM   1202  H   ALA A  74     -10.121  -4.664  -6.027  1.00 97.65           H  
ATOM   1203  CA  ALA A  74     -10.431  -6.729  -5.705  1.00 97.65           C  
ATOM   1204  HA  ALA A  74     -11.144  -7.460  -6.087  1.00 97.65           H  
ATOM   1205  C   ALA A  74     -10.756  -6.454  -4.235  1.00 97.65           C  
ATOM   1206  CB  ALA A  74      -9.015  -7.288  -5.876  1.00 97.65           C  
ATOM   1207  HB1 ALA A  74      -8.918  -8.201  -5.288  1.00 97.65           H  
ATOM   1208  HB2 ALA A  74      -8.822  -7.521  -6.923  1.00 97.65           H  
ATOM   1209  HB3 ALA A  74      -8.282  -6.560  -5.527  1.00 97.65           H  
ATOM   1210  O   ALA A  74     -10.135  -5.591  -3.615  1.00 97.65           O  
ATOM   1211  N   SER A  75     -11.711  -7.192  -3.688  1.00 98.02           N  
ATOM   1212  H   SER A  75     -12.149  -7.906  -4.252  1.00 98.02           H  
ATOM   1213  CA  SER A  75     -12.097  -7.147  -2.280  1.00 98.02           C  
ATOM   1214  HA  SER A  75     -11.594  -6.320  -1.780  1.00 98.02           H  
ATOM   1215  C   SER A  75     -11.693  -8.446  -1.597  1.00 98.02           C  
ATOM   1216  CB  SER A  75     -13.604  -6.935  -2.131  1.00 98.02           C  
ATOM   1217  HB2 SER A  75     -14.138  -7.694  -2.701  1.00 98.02           H  
ATOM   1218  HB3 SER A  75     -13.871  -7.031  -1.079  1.00 98.02           H  
ATOM   1219  O   SER A  75     -11.817  -9.518  -2.181  1.00 98.02           O  
ATOM   1220  OG  SER A  75     -13.993  -5.650  -2.582  1.00 98.02           O  
ATOM   1221  HG  SER A  75     -14.810  -5.434  -2.127  1.00 98.02           H  
ATOM   1222  N   TYR A  76     -11.253  -8.357  -0.350  1.00 98.31           N  
ATOM   1223  H   TYR A  76     -11.142  -7.435   0.049  1.00 98.31           H  
ATOM   1224  CA  TYR A  76     -10.840  -9.488   0.473  1.00 98.31           C  
ATOM   1225  HA  TYR A  76     -11.145 -10.425   0.008  1.00 98.31           H  
ATOM   1226  C   TYR A  76     -11.516  -9.362   1.825  1.00 98.31           C  
ATOM   1227  CB  TYR A  76      -9.317  -9.499   0.629  1.00 98.31           C  
ATOM   1228  HB2 TYR A  76      -9.034 -10.356   1.240  1.00 98.31           H  
ATOM   1229  HB3 TYR A  76      -9.002  -8.602   1.162  1.00 98.31           H  
ATOM   1230  O   TYR A  76     -11.274  -8.392   2.548  1.00 98.31           O  
ATOM   1231  CG  TYR A  76      -8.575  -9.561  -0.688  1.00 98.31           C  
ATOM   1232  CD1 TYR A  76      -8.195 -10.801  -1.236  1.00 98.31           C  
ATOM   1233  HD1 TYR A  76      -8.438 -11.719  -0.721  1.00 98.31           H  
ATOM   1234  CD2 TYR A  76      -8.284  -8.366  -1.373  1.00 98.31           C  
ATOM   1235  HD2 TYR A  76      -8.599  -7.419  -0.959  1.00 98.31           H  
ATOM   1236  CE1 TYR A  76      -7.513 -10.841  -2.467  1.00 98.31           C  
ATOM   1237  HE1 TYR A  76      -7.235 -11.780  -2.922  1.00 98.31           H  
ATOM   1238  CE2 TYR A  76      -7.615  -8.403  -2.606  1.00 98.31           C  
ATOM   1239  HE2 TYR A  76      -7.410  -7.482  -3.133  1.00 98.31           H  
ATOM   1240  OH  TYR A  76      -6.585  -9.678  -4.349  1.00 98.31           O  
ATOM   1241  HH  TYR A  76      -6.487  -8.800  -4.725  1.00 98.31           H  
ATOM   1242  CZ  TYR A  76      -7.227  -9.644  -3.153  1.00 98.31           C  
ATOM   1243  N   SER A  77     -12.358 -10.334   2.171  1.00 98.03           N  
ATOM   1244  H   SER A  77     -12.525 -11.094   1.528  1.00 98.03           H  
ATOM   1245  CA  SER A  77     -13.144 -10.262   3.401  1.00 98.03           C  
ATOM   1246  HA  SER A  77     -13.660  -9.302   3.412  1.00 98.03           H  
ATOM   1247  C   SER A  77     -12.283 -10.317   4.661  1.00 98.03           C  
ATOM   1248  CB  SER A  77     -14.213 -11.358   3.431  1.00 98.03           C  
ATOM   1249  HB2 SER A  77     -14.752 -11.360   2.484  1.00 98.03           H  
ATOM   1250  HB3 SER A  77     -14.921 -11.138   4.230  1.00 98.03           H  
ATOM   1251  O   SER A  77     -12.749  -9.884   5.702  1.00 98.03           O  
ATOM   1252  OG  SER A  77     -13.646 -12.636   3.657  1.00 98.03           O  
ATOM   1253  HG  SER A  77     -13.289 -12.647   4.548  1.00 98.03           H  
ATOM   1254  N   SER A  78     -11.057 -10.847   4.604  1.00 98.20           N  
ATOM   1255  H   SER A  78     -10.726 -11.196   3.715  1.00 98.20           H  
ATOM   1256  CA  SER A  78     -10.130 -10.851   5.739  1.00 98.20           C  
ATOM   1257  HA  SER A  78     -10.517 -10.195   6.518  1.00 98.20           H  
ATOM   1258  C   SER A  78      -8.760 -10.337   5.324  1.00 98.20           C  
ATOM   1259  CB  SER A  78     -10.005 -12.259   6.320  1.00 98.20           C  
ATOM   1260  HB2 SER A  78     -10.989 -12.727   6.355  1.00 98.20           H  
ATOM   1261  HB3 SER A  78      -9.346 -12.860   5.693  1.00 98.20           H  
ATOM   1262  O   SER A  78      -8.166 -10.851   4.376  1.00 98.20           O  
ATOM   1263  OG  SER A  78      -9.490 -12.190   7.636  1.00 98.20           O  
ATOM   1264  HG  SER A  78     -10.165 -11.742   8.150  1.00 98.20           H  
ATOM   1265  N   PHE A  79      -8.249  -9.351   6.056  1.00 98.31           N  
ATOM   1266  H   PHE A  79      -8.853  -8.906   6.733  1.00 98.31           H  
ATOM   1267  CA  PHE A  79      -6.938  -8.753   5.856  1.00 98.31           C  
ATOM   1268  HA  PHE A  79      -6.299  -9.447   5.310  1.00 98.31           H  
ATOM   1269  C   PHE A  79      -6.274  -8.436   7.194  1.00 98.31           C  
ATOM   1270  CB  PHE A  79      -7.089  -7.481   5.018  1.00 98.31           C  
ATOM   1271  HB2 PHE A  79      -7.900  -6.881   5.430  1.00 98.31           H  
ATOM   1272  HB3 PHE A  79      -7.375  -7.769   4.007  1.00 98.31           H  
ATOM   1273  O   PHE A  79      -6.842  -7.759   8.055  1.00 98.31           O  
ATOM   1274  CG  PHE A  79      -5.834  -6.629   4.954  1.00 98.31           C  
ATOM   1275  CD1 PHE A  79      -5.787  -5.390   5.623  1.00 98.31           C  
ATOM   1276  HD1 PHE A  79      -6.645  -5.048   6.183  1.00 98.31           H  
ATOM   1277  CD2 PHE A  79      -4.720  -7.062   4.212  1.00 98.31           C  
ATOM   1278  HD2 PHE A  79      -4.755  -8.002   3.681  1.00 98.31           H  
ATOM   1279  CE1 PHE A  79      -4.635  -4.588   5.548  1.00 98.31           C  
ATOM   1280  HE1 PHE A  79      -4.608  -3.630   6.047  1.00 98.31           H  
ATOM   1281  CE2 PHE A  79      -3.569  -6.256   4.136  1.00 98.31           C  
ATOM   1282  HE2 PHE A  79      -2.723  -6.566   3.541  1.00 98.31           H  
ATOM   1283  CZ  PHE A  79      -3.526  -5.020   4.803  1.00 98.31           C  
ATOM   1284  HZ  PHE A  79      -2.648  -4.395   4.724  1.00 98.31           H  
ATOM   1285  N   LYS A  80      -5.036  -8.904   7.348  1.00 98.30           N  
ATOM   1286  H   LYS A  80      -4.661  -9.507   6.631  1.00 98.30           H  
ATOM   1287  CA  LYS A  80      -4.139  -8.487   8.423  1.00 98.30           C  
ATOM   1288  HA  LYS A  80      -4.301  -7.423   8.591  1.00 98.30           H  
ATOM   1289  C   LYS A  80      -2.685  -8.640   8.008  1.00 98.30           C  
ATOM   1290  CB  LYS A  80      -4.457  -9.253   9.725  1.00 98.30           C  
ATOM   1291  HB2 LYS A  80      -3.875  -8.823  10.539  1.00 98.30           H  
ATOM   1292  HB3 LYS A  80      -5.513  -9.134   9.968  1.00 98.30           H  
ATOM   1293  O   LYS A  80      -2.350  -9.493   7.183  1.00 98.30           O  
ATOM   1294  CG  LYS A  80      -4.125 -10.744   9.604  1.00 98.30           C  
ATOM   1295  HG2 LYS A  80      -3.050 -10.833   9.448  1.00 98.30           H  
ATOM   1296  HG3 LYS A  80      -4.659 -11.163   8.752  1.00 98.30           H  
ATOM   1297  CD  LYS A  80      -4.479 -11.560  10.848  1.00 98.30           C  
ATOM   1298  HD2 LYS A  80      -5.560 -11.569  10.987  1.00 98.30           H  
ATOM   1299  HD3 LYS A  80      -3.994 -11.118  11.718  1.00 98.30           H  
ATOM   1300  CE  LYS A  80      -3.947 -12.974  10.602  1.00 98.30           C  
ATOM   1301  HE2 LYS A  80      -4.451 -13.395   9.733  1.00 98.30           H  
ATOM   1302  HE3 LYS A  80      -2.889 -12.890  10.354  1.00 98.30           H  
ATOM   1303  NZ  LYS A  80      -4.099 -13.866  11.770  1.00 98.30           N  
ATOM   1304  HZ1 LYS A  80      -3.620 -13.472  12.567  1.00 98.30           H  
ATOM   1305  HZ2 LYS A  80      -3.672 -14.755  11.552  1.00 98.30           H  
ATOM   1306  HZ3 LYS A  80      -5.076 -14.001  11.990  1.00 98.30           H  
ATOM   1307  N   ILE A  81      -1.822  -7.873   8.659  1.00 98.59           N  
ATOM   1308  H   ILE A  81      -2.175  -7.208   9.333  1.00 98.59           H  
ATOM   1309  CA  ILE A  81      -0.377  -8.087   8.606  1.00 98.59           C  
ATOM   1310  HA  ILE A  81      -0.184  -8.992   8.029  1.00 98.59           H  
ATOM   1311  C   ILE A  81       0.152  -8.355  10.012  1.00 98.59           C  
ATOM   1312  CB  ILE A  81       0.355  -6.953   7.865  1.00 98.59           C  
ATOM   1313  HB  ILE A  81       1.392  -7.263   7.739  1.00 98.59           H  
ATOM   1314  O   ILE A  81      -0.355  -7.809  10.998  1.00 98.59           O  
ATOM   1315  CG1 ILE A  81       0.352  -5.643   8.672  1.00 98.59           C  
ATOM   1316 HG12 ILE A  81      -0.671  -5.299   8.822  1.00 98.59           H  
ATOM   1317 HG13 ILE A  81       0.800  -5.828   9.649  1.00 98.59           H  
ATOM   1318  CG2 ILE A  81      -0.260  -6.774   6.465  1.00 98.59           C  
ATOM   1319 HG21 ILE A  81      -1.274  -6.380   6.530  1.00 98.59           H  
ATOM   1320 HG22 ILE A  81      -0.275  -7.728   5.938  1.00 98.59           H  
ATOM   1321 HG23 ILE A  81       0.339  -6.076   5.879  1.00 98.59           H  
ATOM   1322  CD1 ILE A  81       1.176  -4.538   8.012  1.00 98.59           C  
ATOM   1323 HD11 ILE A  81       2.190  -4.888   7.817  1.00 98.59           H  
ATOM   1324 HD12 ILE A  81       1.227  -3.689   8.694  1.00 98.59           H  
ATOM   1325 HD13 ILE A  81       0.718  -4.210   7.079  1.00 98.59           H  
ATOM   1326  N   LEU A  82       1.138  -9.241  10.114  1.00 98.50           N  
ATOM   1327  H   LEU A  82       1.487  -9.667   9.267  1.00 98.50           H  
ATOM   1328  CA  LEU A  82       1.770  -9.578  11.391  1.00 98.50           C  
ATOM   1329  HA  LEU A  82       1.009  -9.586  12.172  1.00 98.50           H  
ATOM   1330  C   LEU A  82       2.783  -8.509  11.825  1.00 98.50           C  
ATOM   1331  CB  LEU A  82       2.368 -10.990  11.313  1.00 98.50           C  
ATOM   1332  HB2 LEU A  82       2.804 -11.229  12.284  1.00 98.50           H  
ATOM   1333  HB3 LEU A  82       3.168 -10.987  10.573  1.00 98.50           H  
ATOM   1334  O   LEU A  82       2.952  -7.502  11.139  1.00 98.50           O  
ATOM   1335  CG  LEU A  82       1.367 -12.105  10.955  1.00 98.50           C  
ATOM   1336  HG  LEU A  82       1.085 -12.015   9.906  1.00 98.50           H  
ATOM   1337  CD1 LEU A  82       2.040 -13.463  11.154  1.00 98.50           C  
ATOM   1338 HD11 LEU A  82       2.269 -13.606  12.210  1.00 98.50           H  
ATOM   1339 HD12 LEU A  82       1.379 -14.260  10.813  1.00 98.50           H  
ATOM   1340 HD13 LEU A  82       2.975 -13.500  10.595  1.00 98.50           H  
ATOM   1341  CD2 LEU A  82       0.089 -12.087  11.801  1.00 98.50           C  
ATOM   1342 HD21 LEU A  82      -0.520 -12.957  11.555  1.00 98.50           H  
ATOM   1343 HD22 LEU A  82       0.354 -12.109  12.858  1.00 98.50           H  
ATOM   1344 HD23 LEU A  82      -0.485 -11.185  11.586  1.00 98.50           H  
ATOM   1345  N   GLY A  83       3.399  -8.707  12.990  1.00 98.37           N  
ATOM   1346  H   GLY A  83       3.303  -9.591  13.469  1.00 98.37           H  
ATOM   1347  CA  GLY A  83       4.363  -7.767  13.548  1.00 98.37           C  
ATOM   1348  HA2 GLY A  83       4.584  -8.054  14.576  1.00 98.37           H  
ATOM   1349  HA3 GLY A  83       3.934  -6.765  13.558  1.00 98.37           H  
ATOM   1350  C   GLY A  83       5.678  -7.726  12.771  1.00 98.37           C  
ATOM   1351  O   GLY A  83       5.913  -8.484  11.823  1.00 98.37           O  
ATOM   1352  N   GLU A  84       6.563  -6.823  13.190  1.00 98.53           N  
ATOM   1353  H   GLU A  84       6.304  -6.189  13.933  1.00 98.53           H  
ATOM   1354  CA  GLU A  84       7.899  -6.694  12.606  1.00 98.53           C  
ATOM   1355  HA  GLU A  84       7.789  -6.537  11.532  1.00 98.53           H  
ATOM   1356  C   GLU A  84       8.757  -7.957  12.808  1.00 98.53           C  
ATOM   1357  CB  GLU A  84       8.592  -5.461  13.203  1.00 98.53           C  
ATOM   1358  HB2 GLU A  84       7.940  -4.596  13.081  1.00 98.53           H  
ATOM   1359  HB3 GLU A  84       8.769  -5.620  14.267  1.00 98.53           H  
ATOM   1360  O   GLU A  84       9.556  -8.297  11.931  1.00 98.53           O  
ATOM   1361  CG  GLU A  84       9.925  -5.186  12.492  1.00 98.53           C  
ATOM   1362  HG2 GLU A  84       9.729  -5.165  11.420  1.00 98.53           H  
ATOM   1363  HG3 GLU A  84      10.630  -5.990  12.700  1.00 98.53           H  
ATOM   1364  CD  GLU A  84      10.571  -3.860  12.889  1.00 98.53           C  
ATOM   1365  OE1 GLU A  84      11.321  -3.288  12.063  1.00 98.53           O  
ATOM   1366  OE2 GLU A  84      10.330  -3.357  14.005  1.00 98.53           O  
ATOM   1367  N   GLU A  85       8.571  -8.689  13.913  1.00 98.31           N  
ATOM   1368  H   GLU A  85       7.866  -8.398  14.576  1.00 98.31           H  
ATOM   1369  CA  GLU A  85       9.273  -9.956  14.181  1.00 98.31           C  
ATOM   1370  HA  GLU A  85      10.348  -9.776  14.164  1.00 98.31           H  
ATOM   1371  C   GLU A  85       8.971 -11.002  13.095  1.00 98.31           C  
ATOM   1372  CB  GLU A  85       8.899 -10.503  15.571  1.00 98.31           C  
ATOM   1373  HB2 GLU A  85       9.384 -11.472  15.687  1.00 98.31           H  
ATOM   1374  HB3 GLU A  85       7.820 -10.646  15.633  1.00 98.31           H  
ATOM   1375  O   GLU A  85       9.861 -11.716  12.624  1.00 98.31           O  
ATOM   1376  CG  GLU A  85       9.345  -9.591  16.726  1.00 98.31           C  
ATOM   1377  HG2 GLU A  85       8.813  -8.643  16.654  1.00 98.31           H  
ATOM   1378  HG3 GLU A  85      10.410  -9.388  16.608  1.00 98.31           H  
ATOM   1379  CD  GLU A  85       9.106 -10.201  18.122  1.00 98.31           C  
ATOM   1380  OE1 GLU A  85       9.522  -9.545  19.105  1.00 98.31           O  
ATOM   1381  OE2 GLU A  85       8.556 -11.322  18.217  1.00 98.31           O  
ATOM   1382  N   GLU A  86       7.733 -11.022  12.605  1.00 98.68           N  
ATOM   1383  H   GLU A  86       7.032 -10.531  13.141  1.00 98.68           H  
ATOM   1384  CA  GLU A  86       7.265 -11.848  11.497  1.00 98.68           C  
ATOM   1385  HA  GLU A  86       7.902 -12.732  11.455  1.00 98.68           H  
ATOM   1386  C   GLU A  86       7.396 -11.153  10.136  1.00 98.68           C  
ATOM   1387  CB  GLU A  86       5.827 -12.329  11.737  1.00 98.68           C  
ATOM   1388  HB2 GLU A  86       5.577 -13.048  10.957  1.00 98.68           H  
ATOM   1389  HB3 GLU A  86       5.146 -11.483  11.643  1.00 98.68           H  
ATOM   1390  O   GLU A  86       6.842 -11.637   9.144  1.00 98.68           O  
ATOM   1391  CG  GLU A  86       5.620 -13.020  13.093  1.00 98.68           C  
ATOM   1392  HG2 GLU A  86       4.909 -13.833  12.945  1.00 98.68           H  
ATOM   1393  HG3 GLU A  86       6.552 -13.468  13.437  1.00 98.68           H  
ATOM   1394  CD  GLU A  86       5.061 -12.044  14.139  1.00 98.68           C  
ATOM   1395  OE1 GLU A  86       3.932 -12.307  14.604  1.00 98.68           O  
ATOM   1396  OE2 GLU A  86       5.684 -10.985  14.363  1.00 98.68           O  
ATOM   1397  N   LYS A  87       8.143 -10.044  10.072  1.00 98.73           N  
ATOM   1398  H   LYS A  87       8.525  -9.707  10.944  1.00 98.73           H  
ATOM   1399  CA  LYS A  87       8.438  -9.276   8.854  1.00 98.73           C  
ATOM   1400  HA  LYS A  87       8.934  -8.358   9.168  1.00 98.73           H  
ATOM   1401  C   LYS A  87       7.176  -8.809   8.127  1.00 98.73           C  
ATOM   1402  CB  LYS A  87       9.401 -10.066   7.945  1.00 98.73           C  
ATOM   1403  HB2 LYS A  87       9.673  -9.454   7.085  1.00 98.73           H  
ATOM   1404  HB3 LYS A  87       8.875 -10.945   7.572  1.00 98.73           H  
ATOM   1405  O   LYS A  87       7.078  -8.917   6.905  1.00 98.73           O  
ATOM   1406  CG  LYS A  87      10.686 -10.543   8.635  1.00 98.73           C  
ATOM   1407  HG2 LYS A  87      11.248 -11.159   7.933  1.00 98.73           H  
ATOM   1408  HG3 LYS A  87      10.445 -11.162   9.499  1.00 98.73           H  
ATOM   1409  CD  LYS A  87      11.556  -9.362   9.069  1.00 98.73           C  
ATOM   1410  HD2 LYS A  87      11.791  -8.750   8.198  1.00 98.73           H  
ATOM   1411  HD3 LYS A  87      11.019  -8.759   9.801  1.00 98.73           H  
ATOM   1412  CE  LYS A  87      12.846  -9.882   9.697  1.00 98.73           C  
ATOM   1413  HE2 LYS A  87      13.404 -10.425   8.934  1.00 98.73           H  
ATOM   1414  HE3 LYS A  87      12.583 -10.569  10.501  1.00 98.73           H  
ATOM   1415  NZ  LYS A  87      13.649  -8.757  10.227  1.00 98.73           N  
ATOM   1416  HZ1 LYS A  87      13.936  -8.157   9.467  1.00 98.73           H  
ATOM   1417  HZ2 LYS A  87      13.096  -8.216  10.876  1.00 98.73           H  
ATOM   1418  HZ3 LYS A  87      14.478  -9.096  10.694  1.00 98.73           H  
ATOM   1419  N   TYR A  88       6.195  -8.330   8.893  1.00 98.79           N  
ATOM   1420  H   TYR A  88       6.335  -8.312   9.893  1.00 98.79           H  
ATOM   1421  CA  TYR A  88       4.917  -7.824   8.385  1.00 98.79           C  
ATOM   1422  HA  TYR A  88       4.270  -7.694   9.253  1.00 98.79           H  
ATOM   1423  C   TYR A  88       4.178  -8.803   7.473  1.00 98.79           C  
ATOM   1424  CB  TYR A  88       5.092  -6.439   7.754  1.00 98.79           C  
ATOM   1425  HB2 TYR A  88       4.118  -6.059   7.449  1.00 98.79           H  
ATOM   1426  HB3 TYR A  88       5.702  -6.530   6.855  1.00 98.79           H  
ATOM   1427  O   TYR A  88       3.529  -8.395   6.511  1.00 98.79           O  
ATOM   1428  CG  TYR A  88       5.712  -5.426   8.684  1.00 98.79           C  
ATOM   1429  CD1 TYR A  88       5.029  -5.034   9.854  1.00 98.79           C  
ATOM   1430  HD1 TYR A  88       4.068  -5.461  10.098  1.00 98.79           H  
ATOM   1431  CD2 TYR A  88       6.964  -4.865   8.368  1.00 98.79           C  
ATOM   1432  HD2 TYR A  88       7.485  -5.168   7.471  1.00 98.79           H  
ATOM   1433  CE1 TYR A  88       5.598  -4.070  10.705  1.00 98.79           C  
ATOM   1434  HE1 TYR A  88       5.097  -3.757  11.610  1.00 98.79           H  
ATOM   1435  CE2 TYR A  88       7.538  -3.909   9.223  1.00 98.79           C  
ATOM   1436  HE2 TYR A  88       8.500  -3.480   8.987  1.00 98.79           H  
ATOM   1437  OH  TYR A  88       7.423  -2.613  11.221  1.00 98.79           O  
ATOM   1438  HH  TYR A  88       8.324  -2.407  10.964  1.00 98.79           H  
ATOM   1439  CZ  TYR A  88       6.854  -3.515  10.391  1.00 98.79           C  
ATOM   1440  N   ARG A  89       4.290 -10.107   7.750  1.00 98.70           N  
ATOM   1441  H   ARG A  89       4.903 -10.369   8.509  1.00 98.70           H  
ATOM   1442  CA  ARG A  89       3.701 -11.163   6.923  1.00 98.70           C  
ATOM   1443  HA  ARG A  89       4.238 -11.168   5.974  1.00 98.70           H  
ATOM   1444  C   ARG A  89       2.221 -10.909   6.627  1.00 98.70           C  
ATOM   1445  CB  ARG A  89       3.900 -12.505   7.626  1.00 98.70           C  
ATOM   1446  HB2 ARG A  89       3.366 -12.479   8.576  1.00 98.70           H  
ATOM   1447  HB3 ARG A  89       4.963 -12.643   7.824  1.00 98.70           H  
ATOM   1448  O   ARG A  89       1.436 -10.713   7.555  1.00 98.70           O  
ATOM   1449  CG  ARG A  89       3.405 -13.693   6.795  1.00 98.70           C  
ATOM   1450  HG2 ARG A  89       2.392 -13.516   6.434  1.00 98.70           H  
ATOM   1451  HG3 ARG A  89       4.064 -13.836   5.939  1.00 98.70           H  
ATOM   1452  CD  ARG A  89       3.376 -14.960   7.647  1.00 98.70           C  
ATOM   1453  HD2 ARG A  89       2.716 -14.797   8.499  1.00 98.70           H  
ATOM   1454  HD3 ARG A  89       2.943 -15.760   7.047  1.00 98.70           H  
ATOM   1455  NE  ARG A  89       4.713 -15.348   8.128  1.00 98.70           N  
ATOM   1456  HE  ARG A  89       5.059 -14.845   8.933  1.00 98.70           H  
ATOM   1457  NH1 ARG A  89       5.186 -16.925   6.513  1.00 98.70           N  
ATOM   1458 HH11 ARG A  89       4.417 -16.587   5.952  1.00 98.70           H  
ATOM   1459 HH12 ARG A  89       5.828 -17.567   6.072  1.00 98.70           H  
ATOM   1460  NH2 ARG A  89       6.588 -16.618   8.218  1.00 98.70           N  
ATOM   1461 HH21 ARG A  89       7.109 -17.414   7.879  1.00 98.70           H  
ATOM   1462 HH22 ARG A  89       6.804 -16.188   9.106  1.00 98.70           H  
ATOM   1463  CZ  ARG A  89       5.481 -16.290   7.613  1.00 98.70           C  
ATOM   1464  N   LEU A  90       1.844 -10.991   5.351  1.00 98.60           N  
ATOM   1465  H   LEU A  90       2.556 -11.173   4.658  1.00 98.60           H  
ATOM   1466  CA  LEU A  90       0.467 -10.822   4.892  1.00 98.60           C  
ATOM   1467  HA  LEU A  90       0.041  -9.962   5.410  1.00 98.60           H  
ATOM   1468  C   LEU A  90      -0.376 -12.053   5.213  1.00 98.60           C  
ATOM   1469  CB  LEU A  90       0.471 -10.534   3.381  1.00 98.60           C  
ATOM   1470  HB2 LEU A  90       0.966 -11.357   2.866  1.00 98.60           H  
ATOM   1471  HB3 LEU A  90       1.056  -9.630   3.215  1.00 98.60           H  
ATOM   1472  O   LEU A  90       0.002 -13.184   4.911  1.00 98.60           O  
ATOM   1473  CG  LEU A  90      -0.910 -10.310   2.741  1.00 98.60           C  
ATOM   1474  HG  LEU A  90      -1.536 -11.190   2.893  1.00 98.60           H  
ATOM   1475  CD1 LEU A  90      -1.615  -9.090   3.330  1.00 98.60           C  
ATOM   1476 HD11 LEU A  90      -1.869  -9.256   4.377  1.00 98.60           H  
ATOM   1477 HD12 LEU A  90      -0.965  -8.218   3.249  1.00 98.60           H  
ATOM   1478 HD13 LEU A  90      -2.535  -8.895   2.779  1.00 98.60           H  
ATOM   1479  CD2 LEU A  90      -0.751 -10.084   1.238  1.00 98.60           C  
ATOM   1480 HD21 LEU A  90      -0.352 -10.984   0.771  1.00 98.60           H  
ATOM   1481 HD22 LEU A  90      -1.712  -9.842   0.784  1.00 98.60           H  
ATOM   1482 HD23 LEU A  90      -0.064  -9.257   1.059  1.00 98.60           H  
ATOM   1483  N   ASN A  91      -1.558 -11.847   5.779  1.00 98.23           N  
ATOM   1484  H   ASN A  91      -1.797 -10.909   6.068  1.00 98.23           H  
ATOM   1485  CA  ASN A  91      -2.615 -12.847   5.844  1.00 98.23           C  
ATOM   1486  HA  ASN A  91      -2.352 -13.735   5.268  1.00 98.23           H  
ATOM   1487  C   ASN A  91      -3.866 -12.239   5.215  1.00 98.23           C  
ATOM   1488  CB  ASN A  91      -2.862 -13.249   7.303  1.00 98.23           C  
ATOM   1489  HB2 ASN A  91      -3.818 -13.768   7.359  1.00 98.23           H  
ATOM   1490  HB3 ASN A  91      -2.922 -12.329   7.885  1.00 98.23           H  
ATOM   1491  O   ASN A  91      -4.428 -11.274   5.738  1.00 98.23           O  
ATOM   1492  CG  ASN A  91      -1.825 -14.139   7.966  1.00 98.23           C  
ATOM   1493  ND2 ASN A  91      -0.733 -14.484   7.328  1.00 98.23           N  
ATOM   1494 HD21 ASN A  91      -0.105 -15.127   7.788  1.00 98.23           H  
ATOM   1495 HD22 ASN A  91      -0.535 -14.105   6.413  1.00 98.23           H  
ATOM   1496  OD1 ASN A  91      -2.017 -14.556   9.099  1.00 98.23           O  
ATOM   1497  N   ILE A  92      -4.287 -12.807   4.091  1.00 98.08           N  
ATOM   1498  H   ILE A  92      -3.775 -13.586   3.702  1.00 98.08           H  
ATOM   1499  CA  ILE A  92      -5.403 -12.289   3.311  1.00 98.08           C  
ATOM   1500  HA  ILE A  92      -6.049 -11.735   3.992  1.00 98.08           H  
ATOM   1501  C   ILE A  92      -6.238 -13.431   2.731  1.00 98.08           C  
ATOM   1502  CB  ILE A  92      -4.873 -11.288   2.267  1.00 98.08           C  
ATOM   1503  HB  ILE A  92      -4.252 -10.572   2.806  1.00 98.08           H  
ATOM   1504  O   ILE A  92      -5.695 -14.463   2.334  1.00 98.08           O  
ATOM   1505  CG1 ILE A  92      -6.038 -10.497   1.660  1.00 98.08           C  
ATOM   1506 HG12 ILE A  92      -6.673 -11.159   1.072  1.00 98.08           H  
ATOM   1507 HG13 ILE A  92      -6.630 -10.066   2.466  1.00 98.08           H  
ATOM   1508  CG2 ILE A  92      -3.985 -11.942   1.193  1.00 98.08           C  
ATOM   1509 HG21 ILE A  92      -3.521 -11.178   0.570  1.00 98.08           H  
ATOM   1510 HG22 ILE A  92      -4.586 -12.583   0.548  1.00 98.08           H  
ATOM   1511 HG23 ILE A  92      -3.194 -12.531   1.657  1.00 98.08           H  
ATOM   1512  CD1 ILE A  92      -5.559  -9.348   0.780  1.00 98.08           C  
ATOM   1513 HD11 ILE A  92      -4.761  -8.797   1.279  1.00 98.08           H  
ATOM   1514 HD12 ILE A  92      -6.396  -8.671   0.609  1.00 98.08           H  
ATOM   1515 HD13 ILE A  92      -5.204  -9.736  -0.175  1.00 98.08           H  
ATOM   1516  N   SER A  93      -7.563 -13.286   2.736  1.00 97.89           N  
ATOM   1517  H   SER A  93      -7.961 -12.439   3.115  1.00 97.89           H  
ATOM   1518  CA  SER A  93      -8.486 -14.309   2.230  1.00 97.89           C  
ATOM   1519  HA  SER A  93      -8.076 -14.712   1.304  1.00 97.89           H  
ATOM   1520  C   SER A  93      -9.874 -13.746   1.912  1.00 97.89           C  
ATOM   1521  CB  SER A  93      -8.595 -15.464   3.239  1.00 97.89           C  
ATOM   1522  HB2 SER A  93      -7.597 -15.818   3.494  1.00 97.89           H  
ATOM   1523  HB3 SER A  93      -9.139 -16.292   2.783  1.00 97.89           H  
ATOM   1524  O   SER A  93     -10.172 -12.581   2.179  1.00 97.89           O  
ATOM   1525  OG  SER A  93      -9.267 -15.068   4.418  1.00 97.89           O  
ATOM   1526  HG  SER A  93      -9.139 -15.738   5.093  1.00 97.89           H  
ATOM   1527  N   GLY A  94     -10.729 -14.594   1.327  1.00 97.86           N  
ATOM   1528  H   GLY A  94     -10.418 -15.535   1.134  1.00 97.86           H  
ATOM   1529  CA  GLY A  94     -12.113 -14.247   0.999  1.00 97.86           C  
ATOM   1530  HA2 GLY A  94     -12.661 -15.152   0.739  1.00 97.86           H  
ATOM   1531  HA3 GLY A  94     -12.591 -13.793   1.867  1.00 97.86           H  
ATOM   1532  C   GLY A  94     -12.217 -13.277  -0.172  1.00 97.86           C  
ATOM   1533  O   GLY A  94     -12.926 -12.277  -0.087  1.00 97.86           O  
ATOM   1534  N   TYR A  95     -11.457 -13.555  -1.234  1.00 98.12           N  
ATOM   1535  H   TYR A  95     -10.902 -14.399  -1.234  1.00 98.12           H  
ATOM   1536  CA  TYR A  95     -11.436 -12.743  -2.441  1.00 98.12           C  
ATOM   1537  HA  TYR A  95     -11.148 -11.732  -2.154  1.00 98.12           H  
ATOM   1538  C   TYR A  95     -12.816 -12.675  -3.128  1.00 98.12           C  
ATOM   1539  CB  TYR A  95     -10.345 -13.256  -3.393  1.00 98.12           C  
ATOM   1540  HB2 TYR A  95     -10.401 -14.343  -3.452  1.00 98.12           H  
ATOM   1541  HB3 TYR A  95      -9.363 -13.001  -2.995  1.00 98.12           H  
ATOM   1542  O   TYR A  95     -13.543 -13.666  -3.219  1.00 98.12           O  
ATOM   1543  CG  TYR A  95     -10.490 -12.694  -4.789  1.00 98.12           C  
ATOM   1544  CD1 TYR A  95     -11.263 -13.420  -5.711  1.00 98.12           C  
ATOM   1545  HD1 TYR A  95     -11.659 -14.388  -5.443  1.00 98.12           H  
ATOM   1546  CD2 TYR A  95      -9.978 -11.423  -5.127  1.00 98.12           C  
ATOM   1547  HD2 TYR A  95      -9.402 -10.865  -4.404  1.00 98.12           H  
ATOM   1548  CE1 TYR A  95     -11.568 -12.861  -6.955  1.00 98.12           C  
ATOM   1549  HE1 TYR A  95     -12.195 -13.388  -7.659  1.00 98.12           H  
ATOM   1550  CE2 TYR A  95     -10.249 -10.874  -6.398  1.00 98.12           C  
ATOM   1551  HE2 TYR A  95      -9.883  -9.894  -6.670  1.00 98.12           H  
ATOM   1552  OH  TYR A  95     -11.486 -11.106  -8.473  1.00 98.12           O  
ATOM   1553  HH  TYR A  95     -10.950 -10.413  -8.867  1.00 98.12           H  
ATOM   1554  CZ  TYR A  95     -11.073 -11.593  -7.289  1.00 98.12           C  
ATOM   1555  N   SER A  96     -13.137 -11.498  -3.659  1.00 98.04           N  
ATOM   1556  H   SER A  96     -12.492 -10.737  -3.500  1.00 98.04           H  
ATOM   1557  CA  SER A  96     -14.236 -11.218  -4.585  1.00 98.04           C  
ATOM   1558  HA  SER A  96     -14.364 -12.070  -5.254  1.00 98.04           H  
ATOM   1559  C   SER A  96     -13.905  -9.981  -5.434  1.00 98.04           C  
ATOM   1560  CB  SER A  96     -15.536 -11.004  -3.800  1.00 98.04           C  
ATOM   1561  HB2 SER A  96     -16.353 -10.798  -4.491  1.00 98.04           H  
ATOM   1562  HB3 SER A  96     -15.771 -11.911  -3.242  1.00 98.04           H  
ATOM   1563  O   SER A  96     -12.980  -9.233  -5.120  1.00 98.04           O  
ATOM   1564  OG  SER A  96     -15.404  -9.926  -2.897  1.00 98.04           O  
ATOM   1565  HG  SER A  96     -14.668 -10.132  -2.317  1.00 98.04           H  
ATOM   1566  N   GLY A  97     -14.655  -9.733  -6.507  1.00 96.94           N  
ATOM   1567  H   GLY A  97     -15.328 -10.423  -6.807  1.00 96.94           H  
ATOM   1568  CA  GLY A  97     -14.502  -8.533  -7.334  1.00 96.94           C  
ATOM   1569  HA2 GLY A  97     -15.352  -7.873  -7.161  1.00 96.94           H  
ATOM   1570  HA3 GLY A  97     -13.597  -7.988  -7.064  1.00 96.94           H  
ATOM   1571  C   GLY A  97     -14.440  -8.837  -8.825  1.00 96.94           C  
ATOM   1572  O   GLY A  97     -14.783  -9.935  -9.260  1.00 96.94           O  
ATOM   1573  N   ASN A  98     -14.044  -7.837  -9.613  1.00 96.68           N  
ATOM   1574  H   ASN A  98     -13.748  -6.975  -9.178  1.00 96.68           H  
ATOM   1575  CA  ASN A  98     -13.937  -7.936 -11.073  1.00 96.68           C  
ATOM   1576  HA  ASN A  98     -14.283  -8.923 -11.381  1.00 96.68           H  
ATOM   1577  C   ASN A  98     -12.487  -7.842 -11.592  1.00 96.68           C  
ATOM   1578  CB  ASN A  98     -14.875  -6.900 -11.729  1.00 96.68           C  
ATOM   1579  HB2 ASN A  98     -15.881  -7.008 -11.323  1.00 96.68           H  
ATOM   1580  HB3 ASN A  98     -14.913  -7.101 -12.799  1.00 96.68           H  
ATOM   1581  O   ASN A  98     -12.264  -8.035 -12.786  1.00 96.68           O  
ATOM   1582  CG  ASN A  98     -14.422  -5.465 -11.533  1.00 96.68           C  
ATOM   1583  ND2 ASN A  98     -14.966  -4.524 -12.270  1.00 96.68           N  
ATOM   1584 HD21 ASN A  98     -15.643  -4.763 -12.981  1.00 96.68           H  
ATOM   1585 HD22 ASN A  98     -14.570  -3.597 -12.215  1.00 96.68           H  
ATOM   1586  OD1 ASN A  98     -13.568  -5.168 -10.725  1.00 96.68           O  
ATOM   1587  N   ALA A  99     -11.505  -7.548 -10.732  1.00 95.94           N  
ATOM   1588  H   ALA A  99     -11.755  -7.336  -9.777  1.00 95.94           H  
ATOM   1589  CA  ALA A  99     -10.081  -7.697 -11.045  1.00 95.94           C  
ATOM   1590  HA  ALA A  99      -9.894  -7.323 -12.052  1.00 95.94           H  
ATOM   1591  C   ALA A  99      -9.659  -9.175 -10.986  1.00 95.94           C  
ATOM   1592  CB  ALA A  99      -9.272  -6.860 -10.050  1.00 95.94           C  
ATOM   1593  HB1 ALA A  99      -9.606  -5.822 -10.053  1.00 95.94           H  
ATOM   1594  HB2 ALA A  99      -8.212  -6.893 -10.303  1.00 95.94           H  
ATOM   1595  HB3 ALA A  99      -9.410  -7.265  -9.047  1.00 95.94           H  
ATOM   1596  O   ALA A  99     -10.392  -9.998 -10.467  1.00 95.94           O  
ATOM   1597  N   THR A 100      -8.468  -9.546 -11.453  1.00 95.16           N  
ATOM   1598  H   THR A 100      -7.834  -8.835 -11.789  1.00 95.16           H  
ATOM   1599  CA  THR A 100      -7.934 -10.899 -11.185  1.00 95.16           C  
ATOM   1600  HA  THR A 100      -8.725 -11.635 -11.331  1.00 95.16           H  
ATOM   1601  C   THR A 100      -7.456 -11.004  -9.735  1.00 95.16           C  
ATOM   1602  CB  THR A 100      -6.801 -11.232 -12.160  1.00 95.16           C  
ATOM   1603  HB  THR A 100      -5.998 -10.503 -12.043  1.00 95.16           H  
ATOM   1604  O   THR A 100      -6.810 -10.075  -9.245  1.00 95.16           O  
ATOM   1605  CG2 THR A 100      -6.230 -12.638 -11.994  1.00 95.16           C  
ATOM   1606 HG21 THR A 100      -5.715 -12.725 -11.037  1.00 95.16           H  
ATOM   1607 HG22 THR A 100      -5.506 -12.830 -12.786  1.00 95.16           H  
ATOM   1608 HG23 THR A 100      -7.028 -13.378 -12.048  1.00 95.16           H  
ATOM   1609  OG1 THR A 100      -7.313 -11.146 -13.471  1.00 95.16           O  
ATOM   1610  HG1 THR A 100      -8.080 -10.570 -13.442  1.00 95.16           H  
ATOM   1611  N   ASP A 101      -7.732 -12.123  -9.055  1.00 95.89           N  
ATOM   1612  H   ASP A 101      -8.295 -12.848  -9.477  1.00 95.89           H  
ATOM   1613  CA  ASP A 101      -7.151 -12.397  -7.736  1.00 95.89           C  
ATOM   1614  HA  ASP A 101      -7.275 -11.515  -7.107  1.00 95.89           H  
ATOM   1615  C   ASP A 101      -5.661 -12.694  -7.861  1.00 95.89           C  
ATOM   1616  CB  ASP A 101      -7.838 -13.556  -7.018  1.00 95.89           C  
ATOM   1617  HB2 ASP A 101      -7.698 -14.478  -7.582  1.00 95.89           H  
ATOM   1618  HB3 ASP A 101      -8.909 -13.362  -6.975  1.00 95.89           H  
ATOM   1619  O   ASP A 101      -5.235 -13.831  -8.055  1.00 95.89           O  
ATOM   1620  CG  ASP A 101      -7.290 -13.741  -5.591  1.00 95.89           C  
ATOM   1621  OD1 ASP A 101      -6.387 -12.991  -5.136  1.00 95.89           O  
ATOM   1622  OD2 ASP A 101      -7.760 -14.677  -4.924  1.00 95.89           O  
ATOM   1623  N   ASN A 102      -4.868 -11.638  -7.749  1.00 94.56           N  
ATOM   1624  H   ASN A 102      -5.303 -10.728  -7.688  1.00 94.56           H  
ATOM   1625  CA  ASN A 102      -3.428 -11.754  -7.738  1.00 94.56           C  
ATOM   1626  HA  ASN A 102      -3.138 -12.693  -8.208  1.00 94.56           H  
ATOM   1627  C   ASN A 102      -2.860 -11.823  -6.326  1.00 94.56           C  
ATOM   1628  CB  ASN A 102      -2.818 -10.611  -8.562  1.00 94.56           C  
ATOM   1629  HB2 ASN A 102      -1.744 -10.569  -8.380  1.00 94.56           H  
ATOM   1630  HB3 ASN A 102      -3.256  -9.661  -8.255  1.00 94.56           H  
ATOM   1631  O   ASN A 102      -1.655 -11.961  -6.243  1.00 94.56           O  
ATOM   1632  CG  ASN A 102      -2.991 -10.817 -10.054  1.00 94.56           C  
ATOM   1633  ND2 ASN A 102      -3.302  -9.774 -10.785  1.00 94.56           N  
ATOM   1634 HD21 ASN A 102      -3.331  -9.931 -11.782  1.00 94.56           H  
ATOM   1635 HD22 ASN A 102      -3.443  -8.869 -10.359  1.00 94.56           H  
ATOM   1636  OD1 ASN A 102      -2.820 -11.895 -10.595  1.00 94.56           O  
ATOM   1637  N   LEU A 103      -3.628 -11.732  -5.229  1.00 95.47           N  
ATOM   1638  H   LEU A 103      -4.633 -11.752  -5.328  1.00 95.47           H  
ATOM   1639  CA  LEU A 103      -3.047 -11.774  -3.874  1.00 95.47           C  
ATOM   1640  HA  LEU A 103      -1.978 -11.569  -3.932  1.00 95.47           H  
ATOM   1641  C   LEU A 103      -3.143 -13.154  -3.225  1.00 95.47           C  
ATOM   1642  CB  LEU A 103      -3.647 -10.694  -2.960  1.00 95.47           C  
ATOM   1643  HB2 LEU A 103      -3.204 -10.812  -1.971  1.00 95.47           H  
ATOM   1644  HB3 LEU A 103      -4.716 -10.878  -2.860  1.00 95.47           H  
ATOM   1645  O   LEU A 103      -2.197 -13.545  -2.536  1.00 95.47           O  
ATOM   1646  CG  LEU A 103      -3.416  -9.241  -3.414  1.00 95.47           C  
ATOM   1647  HG  LEU A 103      -3.942  -9.058  -4.351  1.00 95.47           H  
ATOM   1648  CD1 LEU A 103      -3.943  -8.279  -2.361  1.00 95.47           C  
ATOM   1649 HD11 LEU A 103      -4.989  -8.502  -2.146  1.00 95.47           H  
ATOM   1650 HD12 LEU A 103      -3.868  -7.254  -2.723  1.00 95.47           H  
ATOM   1651 HD13 LEU A 103      -3.360  -8.386  -1.446  1.00 95.47           H  
ATOM   1652  CD2 LEU A 103      -1.945  -8.886  -3.604  1.00 95.47           C  
ATOM   1653 HD21 LEU A 103      -1.842  -7.815  -3.778  1.00 95.47           H  
ATOM   1654 HD22 LEU A 103      -1.357  -9.178  -2.733  1.00 95.47           H  
ATOM   1655 HD23 LEU A 103      -1.585  -9.383  -4.505  1.00 95.47           H  
ATOM   1656  N   THR A 104      -4.235 -13.896  -3.443  1.00 96.05           N  
ATOM   1657  H   THR A 104      -4.981 -13.525  -4.014  1.00 96.05           H  
ATOM   1658  CA  THR A 104      -4.430 -15.217  -2.813  1.00 96.05           C  
ATOM   1659  HA  THR A 104      -3.669 -15.331  -2.041  1.00 96.05           H  
ATOM   1660  C   THR A 104      -4.187 -16.401  -3.742  1.00 96.05           C  
ATOM   1661  CB  THR A 104      -5.762 -15.373  -2.060  1.00 96.05           C  
ATOM   1662  HB  THR A 104      -5.607 -16.200  -1.367  1.00 96.05           H  
ATOM   1663  O   THR A 104      -4.100 -17.527  -3.255  1.00 96.05           O  
ATOM   1664  CG2 THR A 104      -6.166 -14.189  -1.186  1.00 96.05           C  
ATOM   1665 HG21 THR A 104      -7.220 -14.269  -0.919  1.00 96.05           H  
ATOM   1666 HG22 THR A 104      -5.574 -14.240  -0.272  1.00 96.05           H  
ATOM   1667 HG23 THR A 104      -6.000 -13.239  -1.694  1.00 96.05           H  
ATOM   1668  OG1 THR A 104      -6.869 -15.774  -2.817  1.00 96.05           O  
ATOM   1669  HG1 THR A 104      -7.057 -15.209  -3.571  1.00 96.05           H  
ATOM   1670  N   SER A 105      -4.002 -16.165  -5.046  1.00 92.09           N  
ATOM   1671  H   SER A 105      -4.129 -15.225  -5.394  1.00 92.09           H  
ATOM   1672  CA  SER A 105      -3.641 -17.216  -6.002  1.00 92.09           C  
ATOM   1673  HA  SER A 105      -4.458 -17.938  -6.030  1.00 92.09           H  
ATOM   1674  C   SER A 105      -2.363 -17.960  -5.596  1.00 92.09           C  
ATOM   1675  CB  SER A 105      -3.467 -16.632  -7.409  1.00 92.09           C  
ATOM   1676  HB2 SER A 105      -4.378 -16.111  -7.703  1.00 92.09           H  
ATOM   1677  HB3 SER A 105      -3.298 -17.448  -8.112  1.00 92.09           H  
ATOM   1678  O   SER A 105      -1.467 -17.380  -4.976  1.00 92.09           O  
ATOM   1679  OG  SER A 105      -2.363 -15.747  -7.457  1.00 92.09           O  
ATOM   1680  HG  SER A 105      -1.658 -16.146  -6.942  1.00 92.09           H  
ATOM   1681  N   ASP A 106      -2.231 -19.216  -6.025  1.00 86.95           N  
ATOM   1682  H   ASP A 106      -3.027 -19.675  -6.444  1.00 86.95           H  
ATOM   1683  CA  ASP A 106      -1.059 -20.044  -5.735  1.00 86.95           C  
ATOM   1684  HA  ASP A 106      -1.073 -20.279  -4.671  1.00 86.95           H  
ATOM   1685  C   ASP A 106       0.265 -19.332  -6.049  1.00 86.95           C  
ATOM   1686  CB  ASP A 106      -1.114 -21.364  -6.518  1.00 86.95           C  
ATOM   1687  HB2 ASP A 106      -0.159 -21.876  -6.404  1.00 86.95           H  
ATOM   1688  HB3 ASP A 106      -1.251 -21.145  -7.577  1.00 86.95           H  
ATOM   1689  O   ASP A 106       0.433 -18.699  -7.096  1.00 86.95           O  
ATOM   1690  CG  ASP A 106      -2.203 -22.325  -6.044  1.00 86.95           C  
ATOM   1691  OD1 ASP A 106      -2.629 -22.200  -4.877  1.00 86.95           O  
ATOM   1692  OD2 ASP A 106      -2.568 -23.194  -6.863  1.00 86.95           O  
ATOM   1693  N   HIS A 107       1.225 -19.484  -5.133  1.00 86.10           N  
ATOM   1694  H   HIS A 107       1.009 -20.057  -4.331  1.00 86.10           H  
ATOM   1695  CA  HIS A 107       2.554 -18.864  -5.187  1.00 86.10           C  
ATOM   1696  HA  HIS A 107       3.041 -19.131  -4.249  1.00 86.10           H  
ATOM   1697  C   HIS A 107       2.550 -17.329  -5.229  1.00 86.10           C  
ATOM   1698  CB  HIS A 107       3.409 -19.474  -6.308  1.00 86.10           C  
ATOM   1699  HB2 HIS A 107       4.421 -19.074  -6.243  1.00 86.10           H  
ATOM   1700  HB3 HIS A 107       3.004 -19.188  -7.279  1.00 86.10           H  
ATOM   1701  O   HIS A 107       3.557 -16.729  -5.594  1.00 86.10           O  
ATOM   1702  CG  HIS A 107       3.495 -20.970  -6.235  1.00 86.10           C  
ATOM   1703  CD2 HIS A 107       4.490 -21.701  -5.646  1.00 86.10           C  
ATOM   1704  HD2 HIS A 107       5.375 -21.306  -5.169  1.00 86.10           H  
ATOM   1705  ND1 HIS A 107       2.561 -21.859  -6.713  1.00 86.10           N  
ATOM   1706  HD1 HIS A 107       1.688 -21.622  -7.163  1.00 86.10           H  
ATOM   1707  CE1 HIS A 107       2.975 -23.098  -6.408  1.00 86.10           C  
ATOM   1708  HE1 HIS A 107       2.436 -24.007  -6.634  1.00 86.10           H  
ATOM   1709  NE2 HIS A 107       4.148 -23.052  -5.759  1.00 86.10           N  
ATOM   1710  N   SER A 108       1.448 -16.691  -4.838  1.00 91.92           N  
ATOM   1711  H   SER A 108       0.614 -17.221  -4.628  1.00 91.92           H  
ATOM   1712  CA  SER A 108       1.365 -15.238  -4.791  1.00 91.92           C  
ATOM   1713  HA  SER A 108       2.114 -14.832  -5.471  1.00 91.92           H  
ATOM   1714  C   SER A 108       1.717 -14.666  -3.412  1.00 91.92           C  
ATOM   1715  CB  SER A 108       0.015 -14.790  -5.329  1.00 91.92           C  
ATOM   1716  HB2 SER A 108      -0.766 -14.856  -4.571  1.00 91.92           H  
ATOM   1717  HB3 SER A 108      -0.240 -15.382  -6.208  1.00 91.92           H  
ATOM   1718  O   SER A 108       2.626 -15.159  -2.751  1.00 91.92           O  
ATOM   1719  OG  SER A 108       0.256 -13.474  -5.724  1.00 91.92           O  
ATOM   1720  HG  SER A 108      -0.558 -13.033  -5.977  1.00 91.92           H  
ATOM   1721  N   HIS A 109       1.022 -13.614  -2.986  1.00 97.36           N  
ATOM   1722  H   HIS A 109       0.325 -13.261  -3.625  1.00 97.36           H  
ATOM   1723  CA  HIS A 109       1.416 -12.730  -1.892  1.00 97.36           C  
ATOM   1724  HA  HIS A 109       2.504 -12.705  -1.833  1.00 97.36           H  
ATOM   1725  C   HIS A 109       0.907 -13.169  -0.513  1.00 97.36           C  
ATOM   1726  CB  HIS A 109       0.919 -11.326  -2.257  1.00 97.36           C  
ATOM   1727  HB2 HIS A 109       1.214 -10.629  -1.473  1.00 97.36           H  
ATOM   1728  HB3 HIS A 109      -0.170 -11.330  -2.314  1.00 97.36           H  
ATOM   1729  O   HIS A 109       1.485 -12.804   0.512  1.00 97.36           O  
ATOM   1730  CG  HIS A 109       1.490 -10.846  -3.569  1.00 97.36           C  
ATOM   1731  CD2 HIS A 109       0.847 -10.696  -4.763  1.00 97.36           C  
ATOM   1732  HD2 HIS A 109      -0.208 -10.866  -4.918  1.00 97.36           H  
ATOM   1733  ND1 HIS A 109       2.805 -10.574  -3.809  1.00 97.36           N  
ATOM   1734  HD1 HIS A 109       3.542 -10.661  -3.124  1.00 97.36           H  
ATOM   1735  CE1 HIS A 109       2.950 -10.262  -5.101  1.00 97.36           C  
ATOM   1736  HE1 HIS A 109       3.895  -9.989  -5.546  1.00 97.36           H  
ATOM   1737  NE2 HIS A 109       1.772 -10.317  -5.745  1.00 97.36           N  
ATOM   1738  N   ASN A 110      -0.168 -13.959  -0.450  1.00 97.81           N  
ATOM   1739  H   ASN A 110      -0.662 -14.179  -1.303  1.00 97.81           H  
ATOM   1740  CA  ASN A 110      -0.675 -14.451   0.826  1.00 97.81           C  
ATOM   1741  HA  ASN A 110      -0.883 -13.579   1.447  1.00 97.81           H  
ATOM   1742  C   ASN A 110       0.379 -15.304   1.558  1.00 97.81           C  
ATOM   1743  CB  ASN A 110      -1.989 -15.213   0.615  1.00 97.81           C  
ATOM   1744  HB2 ASN A 110      -1.788 -16.127   0.056  1.00 97.81           H  
ATOM   1745  HB3 ASN A 110      -2.679 -14.598   0.037  1.00 97.81           H  
ATOM   1746  O   ASN A 110       1.085 -16.116   0.955  1.00 97.81           O  
ATOM   1747  CG  ASN A 110      -2.668 -15.558   1.931  1.00 97.81           C  
ATOM   1748  ND2 ASN A 110      -3.437 -16.618   1.956  1.00 97.81           N  
ATOM   1749 HD21 ASN A 110      -4.033 -16.709   2.766  1.00 97.81           H  
ATOM   1750 HD22 ASN A 110      -3.617 -17.125   1.101  1.00 97.81           H  
ATOM   1751  OD1 ASN A 110      -2.524 -14.885   2.945  1.00 97.81           O  
ATOM   1752  N   ASN A 111       0.454 -15.128   2.878  1.00 97.67           N  
ATOM   1753  H   ASN A 111      -0.171 -14.450   3.290  1.00 97.67           H  
ATOM   1754  CA  ASN A 111       1.410 -15.756   3.790  1.00 97.67           C  
ATOM   1755  HA  ASN A 111       1.169 -15.375   4.782  1.00 97.67           H  
ATOM   1756  C   ASN A 111       2.888 -15.373   3.573  1.00 97.67           C  
ATOM   1757  CB  ASN A 111       1.145 -17.272   3.821  1.00 97.67           C  
ATOM   1758  HB2 ASN A 111       1.541 -17.721   2.910  1.00 97.67           H  
ATOM   1759  HB3 ASN A 111       0.072 -17.456   3.854  1.00 97.67           H  
ATOM   1760  O   ASN A 111       3.759 -15.928   4.253  1.00 97.67           O  
ATOM   1761  CG  ASN A 111       1.757 -17.956   5.024  1.00 97.67           C  
ATOM   1762  ND2 ASN A 111       2.344 -19.115   4.842  1.00 97.67           N  
ATOM   1763 HD21 ASN A 111       2.400 -19.508   3.914  1.00 97.67           H  
ATOM   1764 HD22 ASN A 111       2.695 -19.585   5.664  1.00 97.67           H  
ATOM   1765  OD1 ASN A 111       1.700 -17.482   6.146  1.00 97.67           O  
ATOM   1766  N   GLN A 112       3.179 -14.415   2.689  1.00 98.33           N  
ATOM   1767  H   GLN A 112       2.436 -13.975   2.167  1.00 98.33           H  
ATOM   1768  CA  GLN A 112       4.541 -13.958   2.419  1.00 98.33           C  
ATOM   1769  HA  GLN A 112       5.230 -14.777   2.626  1.00 98.33           H  
ATOM   1770  C   GLN A 112       4.954 -12.801   3.320  1.00 98.33           C  
ATOM   1771  CB  GLN A 112       4.720 -13.583   0.948  1.00 98.33           C  
ATOM   1772  HB2 GLN A 112       4.173 -12.665   0.732  1.00 98.33           H  
ATOM   1773  HB3 GLN A 112       5.779 -13.391   0.778  1.00 98.33           H  
ATOM   1774  O   GLN A 112       4.114 -12.046   3.815  1.00 98.33           O  
ATOM   1775  CG  GLN A 112       4.257 -14.672  -0.020  1.00 98.33           C  
ATOM   1776  HG2 GLN A 112       4.610 -14.396  -1.014  1.00 98.33           H  
ATOM   1777  HG3 GLN A 112       3.167 -14.684  -0.052  1.00 98.33           H  
ATOM   1778  CD  GLN A 112       4.749 -16.071   0.336  1.00 98.33           C  
ATOM   1779  NE2 GLN A 112       3.888 -17.062   0.293  1.00 98.33           N  
ATOM   1780 HE21 GLN A 112       4.251 -17.983   0.495  1.00 98.33           H  
ATOM   1781 HE22 GLN A 112       2.921 -16.859   0.085  1.00 98.33           H  
ATOM   1782  OE1 GLN A 112       5.882 -16.304   0.723  1.00 98.33           O  
ATOM   1783  N   LYS A 113       6.263 -12.692   3.552  1.00 98.64           N  
ATOM   1784  H   LYS A 113       6.878 -13.257   2.984  1.00 98.64           H  
ATOM   1785  CA  LYS A 113       6.878 -11.584   4.288  1.00 98.64           C  
ATOM   1786  HA  LYS A 113       6.263 -11.298   5.141  1.00 98.64           H  
ATOM   1787  C   LYS A 113       7.003 -10.368   3.376  1.00 98.64           C  
ATOM   1788  CB  LYS A 113       8.258 -12.002   4.786  1.00 98.64           C  
ATOM   1789  HB2 LYS A 113       8.848 -12.293   3.917  1.00 98.64           H  
ATOM   1790  HB3 LYS A 113       8.742 -11.141   5.247  1.00 98.64           H  
ATOM   1791  O   LYS A 113       7.020 -10.505   2.157  1.00 98.64           O  
ATOM   1792  CG  LYS A 113       8.219 -13.161   5.794  1.00 98.64           C  
ATOM   1793  HG2 LYS A 113       7.729 -12.845   6.715  1.00 98.64           H  
ATOM   1794  HG3 LYS A 113       7.682 -14.011   5.372  1.00 98.64           H  
ATOM   1795  CD  LYS A 113       9.664 -13.576   6.072  1.00 98.64           C  
ATOM   1796  HD2 LYS A 113      10.130 -13.822   5.117  1.00 98.64           H  
ATOM   1797  HD3 LYS A 113      10.204 -12.735   6.508  1.00 98.64           H  
ATOM   1798  CE  LYS A 113       9.778 -14.786   6.993  1.00 98.64           C  
ATOM   1799  HE2 LYS A 113       9.463 -14.495   7.995  1.00 98.64           H  
ATOM   1800  HE3 LYS A 113       9.119 -15.568   6.616  1.00 98.64           H  
ATOM   1801  NZ  LYS A 113      11.186 -15.252   6.984  1.00 98.64           N  
ATOM   1802  HZ1 LYS A 113      11.802 -14.499   7.256  1.00 98.64           H  
ATOM   1803  HZ2 LYS A 113      11.338 -16.048   7.587  1.00 98.64           H  
ATOM   1804  HZ3 LYS A 113      11.455 -15.495   6.042  1.00 98.64           H  
ATOM   1805  N   PHE A 114       7.060  -9.185   3.972  1.00 98.74           N  
ATOM   1806  H   PHE A 114       7.095  -9.139   4.980  1.00 98.74           H  
ATOM   1807  CA  PHE A 114       7.319  -7.962   3.225  1.00 98.74           C  
ATOM   1808  HA  PHE A 114       6.768  -7.994   2.285  1.00 98.74           H  
ATOM   1809  C   PHE A 114       8.813  -7.850   2.907  1.00 98.74           C  
ATOM   1810  CB  PHE A 114       6.811  -6.770   4.040  1.00 98.74           C  
ATOM   1811  HB2 PHE A 114       5.854  -7.034   4.491  1.00 98.74           H  
ATOM   1812  HB3 PHE A 114       7.506  -6.557   4.852  1.00 98.74           H  
ATOM   1813  O   PHE A 114       9.637  -8.108   3.786  1.00 98.74           O  
ATOM   1814  CG  PHE A 114       6.594  -5.526   3.209  1.00 98.74           C  
ATOM   1815  CD1 PHE A 114       7.567  -4.512   3.152  1.00 98.74           C  
ATOM   1816  HD1 PHE A 114       8.498  -4.618   3.689  1.00 98.74           H  
ATOM   1817  CD2 PHE A 114       5.400  -5.389   2.479  1.00 98.74           C  
ATOM   1818  HD2 PHE A 114       4.666  -6.181   2.495  1.00 98.74           H  
ATOM   1819  CE1 PHE A 114       7.331  -3.363   2.378  1.00 98.74           C  
ATOM   1820  HE1 PHE A 114       8.080  -2.587   2.323  1.00 98.74           H  
ATOM   1821  CE2 PHE A 114       5.157  -4.237   1.717  1.00 98.74           C  
ATOM   1822  HE2 PHE A 114       4.230  -4.133   1.172  1.00 98.74           H  
ATOM   1823  CZ  PHE A 114       6.129  -3.226   1.660  1.00 98.74           C  
ATOM   1824  HZ  PHE A 114       5.957  -2.349   1.054  1.00 98.74           H  
ATOM   1825  N   SER A 115       9.153  -7.428   1.692  1.00 98.70           N  
ATOM   1826  H   SER A 115       8.428  -7.282   1.005  1.00 98.70           H  
ATOM   1827  CA  SER A 115      10.538  -7.218   1.260  1.00 98.70           C  
ATOM   1828  HA  SER A 115      11.213  -7.344   2.106  1.00 98.70           H  
ATOM   1829  C   SER A 115      10.732  -5.810   0.713  1.00 98.70           C  
ATOM   1830  CB  SER A 115      10.955  -8.235   0.197  1.00 98.70           C  
ATOM   1831  HB2 SER A 115      10.283  -8.144  -0.658  1.00 98.70           H  
ATOM   1832  HB3 SER A 115      11.976  -8.033  -0.126  1.00 98.70           H  
ATOM   1833  O   SER A 115       9.875  -5.283  -0.001  1.00 98.70           O  
ATOM   1834  OG  SER A 115      10.881  -9.546   0.707  1.00 98.70           O  
ATOM   1835  HG  SER A 115      11.183 -10.146   0.021  1.00 98.70           H  
ATOM   1836  N   THR A 116      11.886  -5.230   1.028  1.00 98.61           N  
ATOM   1837  H   THR A 116      12.536  -5.748   1.602  1.00 98.61           H  
ATOM   1838  CA  THR A 116      12.393  -3.968   0.474  1.00 98.61           C  
ATOM   1839  HA  THR A 116      11.725  -3.617  -0.312  1.00 98.61           H  
ATOM   1840  C   THR A 116      13.764  -4.203  -0.163  1.00 98.61           C  
ATOM   1841  CB  THR A 116      12.482  -2.870   1.548  1.00 98.61           C  
ATOM   1842  HB  THR A 116      12.892  -1.964   1.101  1.00 98.61           H  
ATOM   1843  O   THR A 116      14.389  -5.249   0.037  1.00 98.61           O  
ATOM   1844  CG2 THR A 116      11.132  -2.539   2.184  1.00 98.61           C  
ATOM   1845 HG21 THR A 116      10.906  -3.237   2.989  1.00 98.61           H  
ATOM   1846 HG22 THR A 116      11.156  -1.520   2.571  1.00 98.61           H  
ATOM   1847 HG23 THR A 116      10.344  -2.609   1.434  1.00 98.61           H  
ATOM   1848  OG1 THR A 116      13.306  -3.294   2.600  1.00 98.61           O  
ATOM   1849  HG1 THR A 116      14.044  -2.683   2.656  1.00 98.61           H  
ATOM   1850  N   PHE A 117      14.267  -3.241  -0.941  1.00 97.85           N  
ATOM   1851  H   PHE A 117      13.751  -2.385  -1.082  1.00 97.85           H  
ATOM   1852  CA  PHE A 117      15.568  -3.397  -1.606  1.00 97.85           C  
ATOM   1853  HA  PHE A 117      15.535  -4.297  -2.219  1.00 97.85           H  
ATOM   1854  C   PHE A 117      16.741  -3.568  -0.622  1.00 97.85           C  
ATOM   1855  CB  PHE A 117      15.811  -2.207  -2.537  1.00 97.85           C  
ATOM   1856  HB2 PHE A 117      14.963  -2.142  -3.218  1.00 97.85           H  
ATOM   1857  HB3 PHE A 117      16.696  -2.418  -3.138  1.00 97.85           H  
ATOM   1858  O   PHE A 117      17.761  -4.154  -0.974  1.00 97.85           O  
ATOM   1859  CG  PHE A 117      16.010  -0.867  -1.848  1.00 97.85           C  
ATOM   1860  CD1 PHE A 117      14.983   0.095  -1.847  1.00 97.85           C  
ATOM   1861  HD1 PHE A 117      14.050  -0.098  -2.357  1.00 97.85           H  
ATOM   1862  CD2 PHE A 117      17.240  -0.567  -1.229  1.00 97.85           C  
ATOM   1863  HD2 PHE A 117      18.047  -1.284  -1.246  1.00 97.85           H  
ATOM   1864  CE1 PHE A 117      15.186   1.337  -1.222  1.00 97.85           C  
ATOM   1865  HE1 PHE A 117      14.425   2.101  -1.284  1.00 97.85           H  
ATOM   1866  CE2 PHE A 117      17.421   0.656  -0.560  1.00 97.85           C  
ATOM   1867  HE2 PHE A 117      18.353   0.869  -0.060  1.00 97.85           H  
ATOM   1868  CZ  PHE A 117      16.389   1.607  -0.551  1.00 97.85           C  
ATOM   1869  HZ  PHE A 117      16.528   2.557  -0.055  1.00 97.85           H  
ATOM   1870  N   ASP A 118      16.599  -3.060   0.604  1.00 98.38           N  
ATOM   1871  H   ASP A 118      15.751  -2.554   0.818  1.00 98.38           H  
ATOM   1872  CA  ASP A 118      17.585  -3.101   1.688  1.00 98.38           C  
ATOM   1873  HA  ASP A 118      18.559  -3.349   1.266  1.00 98.38           H  
ATOM   1874  C   ASP A 118      17.287  -4.176   2.752  1.00 98.38           C  
ATOM   1875  CB  ASP A 118      17.701  -1.701   2.324  1.00 98.38           C  
ATOM   1876  HB2 ASP A 118      18.013  -0.991   1.559  1.00 98.38           H  
ATOM   1877  HB3 ASP A 118      18.487  -1.725   3.079  1.00 98.38           H  
ATOM   1878  O   ASP A 118      18.088  -4.369   3.666  1.00 98.38           O  
ATOM   1879  CG  ASP A 118      16.405  -1.190   2.976  1.00 98.38           C  
ATOM   1880  OD1 ASP A 118      15.310  -1.711   2.659  1.00 98.38           O  
ATOM   1881  OD2 ASP A 118      16.464  -0.250   3.794  1.00 98.38           O  
ATOM   1882  N   ASN A 119      16.160  -4.890   2.647  1.00 98.31           N  
ATOM   1883  H   ASN A 119      15.542  -4.694   1.873  1.00 98.31           H  
ATOM   1884  CA  ASN A 119      15.773  -5.952   3.574  1.00 98.31           C  
ATOM   1885  HA  ASN A 119      16.675  -6.430   3.957  1.00 98.31           H  
ATOM   1886  C   ASN A 119      14.952  -7.030   2.847  1.00 98.31           C  
ATOM   1887  CB  ASN A 119      15.035  -5.320   4.762  1.00 98.31           C  
ATOM   1888  HB2 ASN A 119      15.638  -4.505   5.162  1.00 98.31           H  
ATOM   1889  HB3 ASN A 119      14.089  -4.907   4.413  1.00 98.31           H  
ATOM   1890  O   ASN A 119      13.719  -6.978   2.779  1.00 98.31           O  
ATOM   1891  CG  ASN A 119      14.742  -6.285   5.891  1.00 98.31           C  
ATOM   1892  ND2 ASN A 119      14.071  -5.814   6.910  1.00 98.31           N  
ATOM   1893 HD21 ASN A 119      13.747  -4.859   6.857  1.00 98.31           H  
ATOM   1894 HD22 ASN A 119      13.627  -6.490   7.515  1.00 98.31           H  
ATOM   1895  OD1 ASN A 119      15.062  -7.462   5.905  1.00 98.31           O  
ATOM   1896  N   ASP A 120      15.676  -8.003   2.299  1.00 98.56           N  
ATOM   1897  H   ASP A 120      16.679  -7.982   2.413  1.00 98.56           H  
ATOM   1898  CA  ASP A 120      15.125  -9.121   1.543  1.00 98.56           C  
ATOM   1899  HA  ASP A 120      14.328  -8.747   0.900  1.00 98.56           H  
ATOM   1900  C   ASP A 120      14.547 -10.202   2.469  1.00 98.56           C  
ATOM   1901  CB  ASP A 120      16.220  -9.698   0.640  1.00 98.56           C  
ATOM   1902  HB2 ASP A 120      16.692  -8.885   0.088  1.00 98.56           H  
ATOM   1903  HB3 ASP A 120      16.986 -10.169   1.256  1.00 98.56           H  
ATOM   1904  O   ASP A 120      15.226 -10.727   3.354  1.00 98.56           O  
ATOM   1905  CG  ASP A 120      15.679 -10.717  -0.361  1.00 98.56           C  
ATOM   1906  OD1 ASP A 120      14.447 -10.950  -0.337  1.00 98.56           O  
ATOM   1907  OD2 ASP A 120      16.533 -11.202  -1.133  1.00 98.56           O  
ATOM   1908  N   ASN A 121      13.270 -10.518   2.274  1.00 98.52           N  
ATOM   1909  H   ASN A 121      12.811 -10.107   1.474  1.00 98.52           H  
ATOM   1910  CA  ASN A 121      12.548 -11.547   3.012  1.00 98.52           C  
ATOM   1911  HA  ASN A 121      13.271 -12.198   3.503  1.00 98.52           H  
ATOM   1912  C   ASN A 121      11.715 -12.450   2.088  1.00 98.52           C  
ATOM   1913  CB  ASN A 121      11.671 -10.867   4.078  1.00 98.52           C  
ATOM   1914  HB2 ASN A 121      11.111 -11.630   4.618  1.00 98.52           H  
ATOM   1915  HB3 ASN A 121      10.961 -10.209   3.578  1.00 98.52           H  
ATOM   1916  O   ASN A 121      10.842 -13.172   2.591  1.00 98.52           O  
ATOM   1917  CG  ASN A 121      12.468 -10.087   5.103  1.00 98.52           C  
ATOM   1918  ND2 ASN A 121      12.566  -8.790   4.964  1.00 98.52           N  
ATOM   1919 HD21 ASN A 121      13.386  -8.377   5.386  1.00 98.52           H  
ATOM   1920 HD22 ASN A 121      12.200  -8.373   4.120  1.00 98.52           H  
ATOM   1921  OD1 ASN A 121      12.964 -10.640   6.078  1.00 98.52           O  
ATOM   1922  N   ASP A 122      11.944 -12.380   0.773  1.00 97.99           N  
ATOM   1923  H   ASP A 122      12.782 -11.925   0.441  1.00 97.99           H  
ATOM   1924  CA  ASP A 122      11.187 -13.153  -0.205  1.00 97.99           C  
ATOM   1925  HA  ASP A 122      10.186 -13.307   0.198  1.00 97.99           H  
ATOM   1926  C   ASP A 122      11.766 -14.571  -0.380  1.00 97.99           C  
ATOM   1927  CB  ASP A 122      10.968 -12.309  -1.470  1.00 97.99           C  
ATOM   1928  HB2 ASP A 122      10.198 -12.786  -2.077  1.00 97.99           H  
ATOM   1929  HB3 ASP A 122      10.561 -11.350  -1.152  1.00 97.99           H  
ATOM   1930  O   ASP A 122      12.668 -14.978   0.357  1.00 97.99           O  
ATOM   1931  CG  ASP A 122      12.187 -12.053  -2.353  1.00 97.99           C  
ATOM   1932  OD1 ASP A 122      12.784 -13.068  -2.763  1.00 97.99           O  
ATOM   1933  OD2 ASP A 122      12.362 -10.863  -2.724  1.00 97.99           O  
ATOM   1934  N   ASN A 123      11.152 -15.389  -1.242  1.00 97.30           N  
ATOM   1935  H   ASN A 123      10.537 -14.968  -1.923  1.00 97.30           H  
ATOM   1936  CA  ASN A 123      11.566 -16.785  -1.447  1.00 97.30           C  
ATOM   1937  HA  ASN A 123      12.319 -17.042  -0.702  1.00 97.30           H  
ATOM   1938  C   ASN A 123      12.258 -16.991  -2.805  1.00 97.30           C  
ATOM   1939  CB  ASN A 123      10.385 -17.756  -1.259  1.00 97.30           C  
ATOM   1940  HB2 ASN A 123       9.680 -17.587  -2.073  1.00 97.30           H  
ATOM   1941  HB3 ASN A 123      10.752 -18.778  -1.350  1.00 97.30           H  
ATOM   1942  O   ASN A 123      12.322 -18.130  -3.283  1.00 97.30           O  
ATOM   1943  CG  ASN A 123       9.667 -17.657   0.073  1.00 97.30           C  
ATOM   1944  ND2 ASN A 123       8.369 -17.483   0.007  1.00 97.30           N  
ATOM   1945 HD21 ASN A 123       7.946 -17.417  -0.907  1.00 97.30           H  
ATOM   1946 HD22 ASN A 123       7.861 -17.187   0.828  1.00 97.30           H  
ATOM   1947  OD1 ASN A 123      10.212 -17.810   1.157  1.00 97.30           O  
ATOM   1948  N   ASP A 124      12.721 -15.922  -3.453  1.00 96.47           N  
ATOM   1949  H   ASP A 124      12.706 -15.015  -3.008  1.00 96.47           H  
ATOM   1950  CA  ASP A 124      13.508 -16.005  -4.679  1.00 96.47           C  
ATOM   1951  HA  ASP A 124      13.248 -16.931  -5.192  1.00 96.47           H  
ATOM   1952  C   ASP A 124      15.016 -16.061  -4.373  1.00 96.47           C  
ATOM   1953  CB  ASP A 124      13.127 -14.856  -5.620  1.00 96.47           C  
ATOM   1954  HB2 ASP A 124      12.056 -14.669  -5.552  1.00 96.47           H  
ATOM   1955  HB3 ASP A 124      13.636 -13.943  -5.308  1.00 96.47           H  
ATOM   1956  O   ASP A 124      15.467 -15.874  -3.244  1.00 96.47           O  
ATOM   1957  CG  ASP A 124      13.469 -15.189  -7.071  1.00 96.47           C  
ATOM   1958  OD1 ASP A 124      14.605 -14.887  -7.526  1.00 96.47           O  
ATOM   1959  OD2 ASP A 124      12.613 -15.856  -7.702  1.00 96.47           O  
ATOM   1960  N   ILE A 125      15.823 -16.381  -5.387  1.00 97.01           N  
ATOM   1961  H   ILE A 125      15.416 -16.388  -6.311  1.00 97.01           H  
ATOM   1962  CA  ILE A 125      17.286 -16.310  -5.271  1.00 97.01           C  
ATOM   1963  HA  ILE A 125      17.562 -16.660  -4.276  1.00 97.01           H  
ATOM   1964  C   ILE A 125      17.786 -14.863  -5.378  1.00 97.01           C  
ATOM   1965  CB  ILE A 125      17.947 -17.241  -6.309  1.00 97.01           C  
ATOM   1966  HB  ILE A 125      17.476 -18.219  -6.208  1.00 97.01           H  
ATOM   1967  O   ILE A 125      18.871 -14.544  -4.891  1.00 97.01           O  
ATOM   1968  CG1 ILE A 125      19.451 -17.413  -6.000  1.00 97.01           C  
ATOM   1969 HG12 ILE A 125      19.978 -16.476  -6.183  1.00 97.01           H  
ATOM   1970 HG13 ILE A 125      19.564 -17.665  -4.945  1.00 97.01           H  
ATOM   1971  CG2 ILE A 125      17.730 -16.760  -7.756  1.00 97.01           C  
ATOM   1972 HG21 ILE A 125      18.320 -15.861  -7.938  1.00 97.01           H  
ATOM   1973 HG22 ILE A 125      18.030 -17.535  -8.461  1.00 97.01           H  
ATOM   1974 HG23 ILE A 125      16.677 -16.538  -7.928  1.00 97.01           H  
ATOM   1975  CD1 ILE A 125      20.133 -18.512  -6.822  1.00 97.01           C  
ATOM   1976 HD11 ILE A 125      21.158 -18.636  -6.473  1.00 97.01           H  
ATOM   1977 HD12 ILE A 125      20.155 -18.239  -7.877  1.00 97.01           H  
ATOM   1978 HD13 ILE A 125      19.599 -19.454  -6.697  1.00 97.01           H  
ATOM   1979  N   ASN A 126      17.016 -14.003  -6.046  1.00 97.38           N  
ATOM   1980  H   ASN A 126      16.104 -14.316  -6.346  1.00 97.38           H  
ATOM   1981  CA  ASN A 126      17.290 -12.579  -6.168  1.00 97.38           C  
ATOM   1982  HA  ASN A 126      18.321 -12.374  -5.879  1.00 97.38           H  
ATOM   1983  C   ASN A 126      16.356 -11.796  -5.251  1.00 97.38           C  
ATOM   1984  CB  ASN A 126      17.066 -12.118  -7.616  1.00 97.38           C  
ATOM   1985  HB2 ASN A 126      17.420 -11.093  -7.726  1.00 97.38           H  
ATOM   1986  HB3 ASN A 126      15.995 -12.128  -7.821  1.00 97.38           H  
ATOM   1987  O   ASN A 126      15.205 -12.169  -5.099  1.00 97.38           O  
ATOM   1988  CG  ASN A 126      17.765 -12.977  -8.642  1.00 97.38           C  
ATOM   1989  ND2 ASN A 126      17.031 -13.861  -9.277  1.00 97.38           N  
ATOM   1990 HD21 ASN A 126      17.510 -14.496  -9.900  1.00 97.38           H  
ATOM   1991 HD22 ASN A 126      16.116 -14.068  -8.902  1.00 97.38           H  
ATOM   1992  OD1 ASN A 126      18.956 -12.863  -8.886  1.00 97.38           O  
ATOM   1993  N   ASN A 127      16.786 -10.624  -4.789  1.00 97.97           N  
ATOM   1994  H   ASN A 127      17.758 -10.370  -4.890  1.00 97.97           H  
ATOM   1995  CA  ASN A 127      15.875  -9.708  -4.111  1.00 97.97           C  
ATOM   1996  HA  ASN A 127      15.335 -10.259  -3.341  1.00 97.97           H  
ATOM   1997  C   ASN A 127      14.843  -9.158  -5.115  1.00 97.97           C  
ATOM   1998  CB  ASN A 127      16.714  -8.616  -3.422  1.00 97.97           C  
ATOM   1999  HB2 ASN A 127      17.376  -9.102  -2.705  1.00 97.97           H  
ATOM   2000  HB3 ASN A 127      17.317  -8.084  -4.158  1.00 97.97           H  
ATOM   2001  O   ASN A 127      15.166  -8.292  -5.941  1.00 97.97           O  
ATOM   2002  CG  ASN A 127      15.866  -7.605  -2.671  1.00 97.97           C  
ATOM   2003  ND2 ASN A 127      16.419  -6.911  -1.709  1.00 97.97           N  
ATOM   2004 HD21 ASN A 127      15.792  -6.349  -1.151  1.00 97.97           H  
ATOM   2005 HD22 ASN A 127      17.367  -7.095  -1.415  1.00 97.97           H  
ATOM   2006  OD1 ASN A 127      14.714  -7.351  -2.973  1.00 97.97           O  
ATOM   2007  N   CYS A 128      13.595  -9.622  -5.034  1.00 97.91           N  
ATOM   2008  H   CYS A 128      13.382 -10.317  -4.333  1.00 97.91           H  
ATOM   2009  CA  CYS A 128      12.530  -9.200  -5.941  1.00 97.91           C  
ATOM   2010  HA  CYS A 128      12.843  -9.392  -6.968  1.00 97.91           H  
ATOM   2011  C   CYS A 128      12.217  -7.709  -5.802  1.00 97.91           C  
ATOM   2012  CB  CYS A 128      11.274 -10.016  -5.652  1.00 97.91           C  
ATOM   2013  HB2 CYS A 128      11.024  -9.891  -4.598  1.00 97.91           H  
ATOM   2014  HB3 CYS A 128      10.445  -9.631  -6.245  1.00 97.91           H  
ATOM   2015  O   CYS A 128      11.896  -7.055  -6.794  1.00 97.91           O  
ATOM   2016  SG  CYS A 128      11.454 -11.784  -5.970  1.00 97.91           S  
ATOM   2017  N   ALA A 129      12.354  -7.146  -4.600  1.00 98.01           N  
ATOM   2018  H   ALA A 129      12.732  -7.697  -3.842  1.00 98.01           H  
ATOM   2019  CA  ALA A 129      12.118  -5.725  -4.390  1.00 98.01           C  
ATOM   2020  HA  ALA A 129      11.143  -5.504  -4.826  1.00 98.01           H  
ATOM   2021  C   ALA A 129      13.129  -4.851  -5.138  1.00 98.01           C  
ATOM   2022  CB  ALA A 129      12.089  -5.420  -2.888  1.00 98.01           C  
ATOM   2023  HB1 ALA A 129      11.772  -4.389  -2.734  1.00 98.01           H  
ATOM   2024  HB2 ALA A 129      11.394  -6.088  -2.379  1.00 98.01           H  
ATOM   2025  HB3 ALA A 129      13.083  -5.554  -2.461  1.00 98.01           H  
ATOM   2026  O   ALA A 129      12.759  -3.821  -5.703  1.00 98.01           O  
ATOM   2027  N   HIS A 130      14.386  -5.293  -5.203  1.00 97.64           N  
ATOM   2028  H   HIS A 130      14.607  -6.148  -4.713  1.00 97.64           H  
ATOM   2029  CA  HIS A 130      15.416  -4.651  -6.015  1.00 97.64           C  
ATOM   2030  HA  HIS A 130      15.386  -3.576  -5.841  1.00 97.64           H  
ATOM   2031  C   HIS A 130      15.179  -4.875  -7.520  1.00 97.64           C  
ATOM   2032  CB  HIS A 130      16.786  -5.169  -5.562  1.00 97.64           C  
ATOM   2033  HB2 HIS A 130      16.909  -4.963  -4.498  1.00 97.64           H  
ATOM   2034  HB3 HIS A 130      16.833  -6.249  -5.703  1.00 97.64           H  
ATOM   2035  O   HIS A 130      15.225  -3.925  -8.300  1.00 97.64           O  
ATOM   2036  CG  HIS A 130      17.930  -4.539  -6.311  1.00 97.64           C  
ATOM   2037  CD2 HIS A 130      18.630  -3.421  -5.947  1.00 97.64           C  
ATOM   2038  HD2 HIS A 130      18.468  -2.839  -5.052  1.00 97.64           H  
ATOM   2039  ND1 HIS A 130      18.439  -4.964  -7.515  1.00 97.64           N  
ATOM   2040  HD1 HIS A 130      18.087  -5.735  -8.065  1.00 97.64           H  
ATOM   2041  CE1 HIS A 130      19.419  -4.118  -7.872  1.00 97.64           C  
ATOM   2042  HE1 HIS A 130      19.988  -4.181  -8.787  1.00 97.64           H  
ATOM   2043  NE2 HIS A 130      19.581  -3.163  -6.943  1.00 97.64           N  
ATOM   2044  N   VAL A 131      14.896  -6.116  -7.939  1.00 97.47           N  
ATOM   2045  H   VAL A 131      14.854  -6.849  -7.246  1.00 97.47           H  
ATOM   2046  CA  VAL A 131      14.717  -6.482  -9.361  1.00 97.47           C  
ATOM   2047  HA  VAL A 131      15.597  -6.162  -9.918  1.00 97.47           H  
ATOM   2048  C   VAL A 131      13.522  -5.772 -10.004  1.00 97.47           C  
ATOM   2049  CB  VAL A 131      14.578  -8.013  -9.514  1.00 97.47           C  
ATOM   2050  HB  VAL A 131      13.804  -8.370  -8.836  1.00 97.47           H  
ATOM   2051  O   VAL A 131      13.623  -5.337 -11.149  1.00 97.47           O  
ATOM   2052  CG1 VAL A 131      14.213  -8.452 -10.940  1.00 97.47           C  
ATOM   2053 HG11 VAL A 131      13.221  -8.089 -11.207  1.00 97.47           H  
ATOM   2054 HG12 VAL A 131      14.196  -9.541 -11.000  1.00 97.47           H  
ATOM   2055 HG13 VAL A 131      14.938  -8.059 -11.653  1.00 97.47           H  
ATOM   2056  CG2 VAL A 131      15.900  -8.716  -9.173  1.00 97.47           C  
ATOM   2057 HG21 VAL A 131      16.669  -8.443  -9.894  1.00 97.47           H  
ATOM   2058 HG22 VAL A 131      16.239  -8.439  -8.174  1.00 97.47           H  
ATOM   2059 HG23 VAL A 131      15.752  -9.796  -9.194  1.00 97.47           H  
ATOM   2060  N   TYR A 132      12.411  -5.640  -9.277  1.00 96.42           N  
ATOM   2061  H   TYR A 132      12.395  -6.041  -8.351  1.00 96.42           H  
ATOM   2062  CA  TYR A 132      11.158  -5.059  -9.778  1.00 96.42           C  
ATOM   2063  HA  TYR A 132      11.239  -4.939 -10.859  1.00 96.42           H  
ATOM   2064  C   TYR A 132      10.883  -3.652  -9.236  1.00 96.42           C  
ATOM   2065  CB  TYR A 132      10.001  -6.034  -9.524  1.00 96.42           C  
ATOM   2066  HB2 TYR A 132       9.907  -6.218  -8.453  1.00 96.42           H  
ATOM   2067  HB3 TYR A 132       9.069  -5.579  -9.859  1.00 96.42           H  
ATOM   2068  O   TYR A 132       9.754  -3.169  -9.332  1.00 96.42           O  
ATOM   2069  CG  TYR A 132      10.160  -7.347 -10.261  1.00 96.42           C  
ATOM   2070  CD1 TYR A 132       9.776  -7.443 -11.612  1.00 96.42           C  
ATOM   2071  HD1 TYR A 132       9.344  -6.585 -12.105  1.00 96.42           H  
ATOM   2072  CD2 TYR A 132      10.733  -8.457  -9.617  1.00 96.42           C  
ATOM   2073  HD2 TYR A 132      11.058  -8.382  -8.590  1.00 96.42           H  
ATOM   2074  CE1 TYR A 132       9.925  -8.659 -12.306  1.00 96.42           C  
ATOM   2075  HE1 TYR A 132       9.610  -8.748 -13.335  1.00 96.42           H  
ATOM   2076  CE2 TYR A 132      10.934  -9.651 -10.326  1.00 96.42           C  
ATOM   2077  HE2 TYR A 132      11.470 -10.470  -9.870  1.00 96.42           H  
ATOM   2078  OH  TYR A 132      10.645 -10.952 -12.308  1.00 96.42           O  
ATOM   2079  HH  TYR A 132      11.058 -11.607 -11.739  1.00 96.42           H  
ATOM   2080  CZ  TYR A 132      10.497  -9.770 -11.657  1.00 96.42           C  
ATOM   2081  N   SER A 133      11.907  -3.010  -8.663  1.00 96.49           N  
ATOM   2082  H   SER A 133      12.792  -3.496  -8.625  1.00 96.49           H  
ATOM   2083  CA  SER A 133      11.888  -1.616  -8.201  1.00 96.49           C  
ATOM   2084  HA  SER A 133      12.721  -1.503  -7.506  1.00 96.49           H  
ATOM   2085  C   SER A 133      10.626  -1.245  -7.414  1.00 96.49           C  
ATOM   2086  CB  SER A 133      12.141  -0.650  -9.362  1.00 96.49           C  
ATOM   2087  HB2 SER A 133      11.300  -0.674 -10.055  1.00 96.49           H  
ATOM   2088  HB3 SER A 133      12.241   0.358  -8.959  1.00 96.49           H  
ATOM   2089  O   SER A 133       9.936  -0.278  -7.720  1.00 96.49           O  
ATOM   2090  OG  SER A 133      13.332  -0.992 -10.052  1.00 96.49           O  
ATOM   2091  HG  SER A 133      13.960  -1.348  -9.420  1.00 96.49           H  
ATOM   2092  N   GLY A 134      10.299  -2.032  -6.394  1.00 94.91           N  
ATOM   2093  H   GLY A 134      10.895  -2.819  -6.180  1.00 94.91           H  
ATOM   2094  CA  GLY A 134       9.134  -1.784  -5.550  1.00 94.91           C  
ATOM   2095  HA2 GLY A 134       9.155  -0.755  -5.191  1.00 94.91           H  
ATOM   2096  HA3 GLY A 134       8.220  -1.928  -6.127  1.00 94.91           H  
ATOM   2097  C   GLY A 134       9.107  -2.729  -4.368  1.00 94.91           C  
ATOM   2098  O   GLY A 134       9.610  -3.841  -4.466  1.00 94.91           O  
ATOM   2099  N   SER A 135       8.510  -2.320  -3.257  1.00 97.53           N  
ATOM   2100  H   SER A 135       8.121  -1.388  -3.225  1.00 97.53           H  
ATOM   2101  CA  SER A 135       8.472  -3.137  -2.039  1.00 97.53           C  
ATOM   2102  HA  SER A 135       9.215  -3.932  -2.102  1.00 97.53           H  
ATOM   2103  C   SER A 135       7.104  -3.770  -1.841  1.00 97.53           C  
ATOM   2104  CB  SER A 135       8.830  -2.299  -0.827  1.00 97.53           C  
ATOM   2105  HB2 SER A 135       8.850  -2.947   0.049  1.00 97.53           H  
ATOM   2106  HB3 SER A 135       8.044  -1.556  -0.687  1.00 97.53           H  
ATOM   2107  O   SER A 135       6.077  -3.089  -1.929  1.00 97.53           O  
ATOM   2108  OG  SER A 135      10.088  -1.671  -1.021  1.00 97.53           O  
ATOM   2109  HG  SER A 135      10.266  -1.043  -0.317  1.00 97.53           H  
ATOM   2110  N   TRP A 136       7.068  -5.071  -1.562  1.00 97.56           N  
ATOM   2111  H   TRP A 136       7.934  -5.566  -1.405  1.00 97.56           H  
ATOM   2112  CA  TRP A 136       5.815  -5.817  -1.492  1.00 97.56           C  
ATOM   2113  HA  TRP A 136       5.086  -5.211  -0.954  1.00 97.56           H  
ATOM   2114  C   TRP A 136       5.950  -7.134  -0.723  1.00 97.56           C  
ATOM   2115  CB  TRP A 136       5.313  -6.063  -2.926  1.00 97.56           C  
ATOM   2116  HB2 TRP A 136       5.851  -6.920  -3.331  1.00 97.56           H  
ATOM   2117  HB3 TRP A 136       5.545  -5.205  -3.556  1.00 97.56           H  
ATOM   2118  O   TRP A 136       7.036  -7.520  -0.296  1.00 97.56           O  
ATOM   2119  CG  TRP A 136       3.845  -6.308  -3.059  1.00 97.56           C  
ATOM   2120  CD1 TRP A 136       3.289  -7.310  -3.763  1.00 97.56           C  
ATOM   2121  HD1 TRP A 136       3.862  -8.031  -4.327  1.00 97.56           H  
ATOM   2122  CD2 TRP A 136       2.731  -5.517  -2.553  1.00 97.56           C  
ATOM   2123  CE2 TRP A 136       1.512  -6.138  -2.959  1.00 97.56           C  
ATOM   2124  CE3 TRP A 136       2.631  -4.320  -1.818  1.00 97.56           C  
ATOM   2125  HE3 TRP A 136       3.537  -3.818  -1.512  1.00 97.56           H  
ATOM   2126  NE1 TRP A 136       1.912  -7.240  -3.684  1.00 97.56           N  
ATOM   2127  HE1 TRP A 136       1.305  -7.878  -4.178  1.00 97.56           H  
ATOM   2128  CH2 TRP A 136       0.195  -4.394  -1.920  1.00 97.56           C  
ATOM   2129  HH2 TRP A 136      -0.761  -3.954  -1.677  1.00 97.56           H  
ATOM   2130  CZ2 TRP A 136       0.258  -5.600  -2.638  1.00 97.56           C  
ATOM   2131  HZ2 TRP A 136      -0.647  -6.094  -2.960  1.00 97.56           H  
ATOM   2132  CZ3 TRP A 136       1.380  -3.757  -1.512  1.00 97.56           C  
ATOM   2133  HZ3 TRP A 136       1.328  -2.829  -0.962  1.00 97.56           H  
ATOM   2134  N   TRP A 137       4.832  -7.843  -0.561  1.00 97.99           N  
ATOM   2135  H   TRP A 137       3.977  -7.460  -0.939  1.00 97.99           H  
ATOM   2136  CA  TRP A 137       4.788  -9.204  -0.019  1.00 97.99           C  
ATOM   2137  HA  TRP A 137       5.516  -9.282   0.788  1.00 97.99           H  
ATOM   2138  C   TRP A 137       5.187 -10.236  -1.080  1.00 97.99           C  
ATOM   2139  CB  TRP A 137       3.401  -9.476   0.572  1.00 97.99           C  
ATOM   2140  HB2 TRP A 137       3.346 -10.517   0.890  1.00 97.99           H  
ATOM   2141  HB3 TRP A 137       2.646  -9.321  -0.199  1.00 97.99           H  
ATOM   2142  O   TRP A 137       4.342 -10.976  -1.583  1.00 97.99           O  
ATOM   2143  CG  TRP A 137       3.066  -8.625   1.748  1.00 97.99           C  
ATOM   2144  CD1 TRP A 137       3.542  -8.811   2.997  1.00 97.99           C  
ATOM   2145  HD1 TRP A 137       4.212  -9.607   3.288  1.00 97.99           H  
ATOM   2146  CD2 TRP A 137       2.225  -7.434   1.809  1.00 97.99           C  
ATOM   2147  CE2 TRP A 137       2.265  -6.931   3.143  1.00 97.99           C  
ATOM   2148  CE3 TRP A 137       1.453  -6.713   0.874  1.00 97.99           C  
ATOM   2149  HE3 TRP A 137       1.388  -7.061  -0.147  1.00 97.99           H  
ATOM   2150  NE1 TRP A 137       3.044  -7.834   3.830  1.00 97.99           N  
ATOM   2151  HE1 TRP A 137       3.252  -7.795   4.818  1.00 97.99           H  
ATOM   2152  CH2 TRP A 137       0.876  -5.042   2.566  1.00 97.99           C  
ATOM   2153  HH2 TRP A 137       0.389  -4.116   2.833  1.00 97.99           H  
ATOM   2154  CZ2 TRP A 137       1.642  -5.734   3.514  1.00 97.99           C  
ATOM   2155  HZ2 TRP A 137       1.787  -5.328   4.504  1.00 97.99           H  
ATOM   2156  CZ3 TRP A 137       0.763  -5.548   1.261  1.00 97.99           C  
ATOM   2157  HZ3 TRP A 137       0.152  -5.017   0.547  1.00 97.99           H  
ATOM   2158  N   TYR A 138       6.448 -10.234  -1.502  1.00 97.55           N  
ATOM   2159  H   TYR A 138       7.109  -9.617  -1.051  1.00 97.55           H  
ATOM   2160  CA  TYR A 138       6.930 -11.102  -2.579  1.00 97.55           C  
ATOM   2161  HA  TYR A 138       6.193 -11.085  -3.382  1.00 97.55           H  
ATOM   2162  C   TYR A 138       7.082 -12.569  -2.152  1.00 97.55           C  
ATOM   2163  CB  TYR A 138       8.243 -10.550  -3.140  1.00 97.55           C  
ATOM   2164  HB2 TYR A 138       8.651 -11.260  -3.860  1.00 97.55           H  
ATOM   2165  HB3 TYR A 138       8.956 -10.473  -2.320  1.00 97.55           H  
ATOM   2166  O   TYR A 138       7.437 -12.870  -1.015  1.00 97.55           O  
ATOM   2167  CG  TYR A 138       8.127  -9.198  -3.813  1.00 97.55           C  
ATOM   2168  CD1 TYR A 138       7.240  -9.003  -4.887  1.00 97.55           C  
ATOM   2169  HD1 TYR A 138       6.614  -9.823  -5.206  1.00 97.55           H  
ATOM   2170  CD2 TYR A 138       8.916  -8.131  -3.364  1.00 97.55           C  
ATOM   2171  HD2 TYR A 138       9.621  -8.285  -2.561  1.00 97.55           H  
ATOM   2172  CE1 TYR A 138       7.168  -7.753  -5.531  1.00 97.55           C  
ATOM   2173  HE1 TYR A 138       6.490  -7.564  -6.350  1.00 97.55           H  
ATOM   2174  CE2 TYR A 138       8.826  -6.877  -3.981  1.00 97.55           C  
ATOM   2175  HE2 TYR A 138       9.427  -6.060  -3.610  1.00 97.55           H  
ATOM   2176  OH  TYR A 138       7.936  -5.508  -5.733  1.00 97.55           O  
ATOM   2177  HH  TYR A 138       8.573  -4.896  -5.358  1.00 97.55           H  
ATOM   2178  CZ  TYR A 138       7.980  -6.694  -5.091  1.00 97.55           C  
ATOM   2179  N   ASN A 139       6.817 -13.482  -3.092  1.00 96.16           N  
ATOM   2180  H   ASN A 139       6.555 -13.138  -4.004  1.00 96.16           H  
ATOM   2181  CA  ASN A 139       7.160 -14.903  -2.979  1.00 96.16           C  
ATOM   2182  HA  ASN A 139       7.438 -15.123  -1.948  1.00 96.16           H  
ATOM   2183  C   ASN A 139       8.403 -15.195  -3.836  1.00 96.16           C  
ATOM   2184  CB  ASN A 139       5.931 -15.751  -3.334  1.00 96.16           C  
ATOM   2185  HB2 ASN A 139       5.711 -15.678  -4.399  1.00 96.16           H  
ATOM   2186  HB3 ASN A 139       5.061 -15.360  -2.807  1.00 96.16           H  
ATOM   2187  O   ASN A 139       9.441 -14.603  -3.587  1.00 96.16           O  
ATOM   2188  CG  ASN A 139       6.093 -17.204  -2.946  1.00 96.16           C  
ATOM   2189  ND2 ASN A 139       5.032 -17.960  -3.026  1.00 96.16           N  
ATOM   2190 HD21 ASN A 139       5.137 -18.923  -2.740  1.00 96.16           H  
ATOM   2191 HD22 ASN A 139       4.169 -17.513  -3.302  1.00 96.16           H  
ATOM   2192  OD1 ASN A 139       7.144 -17.685  -2.568  1.00 96.16           O  
ATOM   2193  N   SER A 140       8.295 -15.996  -4.906  1.00 94.96           N  
ATOM   2194  H   SER A 140       7.432 -16.503  -5.041  1.00 94.96           H  
ATOM   2195  CA  SER A 140       9.191 -15.868  -6.066  1.00 94.96           C  
ATOM   2196  HA  SER A 140      10.194 -15.631  -5.710  1.00 94.96           H  
ATOM   2197  C   SER A 140       8.698 -14.684  -6.902  1.00 94.96           C  
ATOM   2198  CB  SER A 140       9.310 -17.182  -6.837  1.00 94.96           C  
ATOM   2199  HB2 SER A 140       9.696 -17.947  -6.163  1.00 94.96           H  
ATOM   2200  HB3 SER A 140       8.323 -17.487  -7.186  1.00 94.96           H  
ATOM   2201  O   SER A 140       8.039 -14.812  -7.934  1.00 94.96           O  
ATOM   2202  OG  SER A 140      10.177 -17.084  -7.952  1.00 94.96           O  
ATOM   2203  HG  SER A 140      11.010 -16.661  -7.732  1.00 94.96           H  
ATOM   2204  N   CYS A 141       8.907 -13.500  -6.334  1.00 94.12           N  
ATOM   2205  H   CYS A 141       9.484 -13.496  -5.505  1.00 94.12           H  
ATOM   2206  CA  CYS A 141       8.455 -12.212  -6.833  1.00 94.12           C  
ATOM   2207  HA  CYS A 141       8.769 -11.472  -6.096  1.00 94.12           H  
ATOM   2208  C   CYS A 141       6.930 -12.080  -6.849  1.00 94.12           C  
ATOM   2209  CB  CYS A 141       9.221 -11.859  -8.112  1.00 94.12           C  
ATOM   2210  HB2 CYS A 141       8.878 -12.487  -8.933  1.00 94.12           H  
ATOM   2211  HB3 CYS A 141       9.027 -10.816  -8.361  1.00 94.12           H  
ATOM   2212  O   CYS A 141       6.318 -12.160  -5.778  1.00 94.12           O  
ATOM   2213  SG  CYS A 141      11.021 -12.079  -7.948  1.00 94.12           S  
ATOM   2214  N   HIS A 142       6.295 -11.785  -7.989  1.00 94.02           N  
ATOM   2215  H   HIS A 142       6.805 -11.762  -8.860  1.00 94.02           H  
ATOM   2216  CA  HIS A 142       4.928 -11.277  -7.950  1.00 94.02           C  
ATOM   2217  HA  HIS A 142       4.459 -11.628  -7.031  1.00 94.02           H  
ATOM   2218  C   HIS A 142       3.983 -11.717  -9.064  1.00 94.02           C  
ATOM   2219  CB  HIS A 142       4.973  -9.752  -7.873  1.00 94.02           C  
ATOM   2220  HB2 HIS A 142       3.938  -9.428  -7.762  1.00 94.02           H  
ATOM   2221  HB3 HIS A 142       5.515  -9.448  -6.977  1.00 94.02           H  
ATOM   2222  O   HIS A 142       4.337 -11.803 -10.237  1.00 94.02           O  
ATOM   2223  CG  HIS A 142       5.542  -9.019  -9.055  1.00 94.02           C  
ATOM   2224  CD2 HIS A 142       6.707  -8.299  -9.105  1.00 94.02           C  
ATOM   2225  HD2 HIS A 142       7.434  -8.183  -8.314  1.00 94.02           H  
ATOM   2226  ND1 HIS A 142       4.917  -8.868 -10.272  1.00 94.02           N  
ATOM   2227  HD1 HIS A 142       4.146  -9.426 -10.611  1.00 94.02           H  
ATOM   2228  CE1 HIS A 142       5.683  -8.077 -11.036  1.00 94.02           C  
ATOM   2229  HE1 HIS A 142       5.486  -7.820 -12.067  1.00 94.02           H  
ATOM   2230  NE2 HIS A 142       6.772  -7.695 -10.362  1.00 94.02           N  
ATOM   2231  N   ARG A 143       2.703 -11.841  -8.691  1.00 93.74           N  
ATOM   2232  H   ARG A 143       2.502 -11.819  -7.702  1.00 93.74           H  
ATOM   2233  CA  ARG A 143       1.562 -11.749  -9.617  1.00 93.74           C  
ATOM   2234  HA  ARG A 143       1.881 -12.004 -10.628  1.00 93.74           H  
ATOM   2235  C   ARG A 143       1.010 -10.323  -9.709  1.00 93.74           C  
ATOM   2236  CB  ARG A 143       0.463 -12.724  -9.170  1.00 93.74           C  
ATOM   2237  HB2 ARG A 143       0.151 -12.457  -8.161  1.00 93.74           H  
ATOM   2238  HB3 ARG A 143      -0.403 -12.606  -9.821  1.00 93.74           H  
ATOM   2239  O   ARG A 143       0.340  -9.988 -10.679  1.00 93.74           O  
ATOM   2240  CG  ARG A 143       0.877 -14.204  -9.181  1.00 93.74           C  
ATOM   2241  HG2 ARG A 143       1.758 -14.357  -8.557  1.00 93.74           H  
ATOM   2242  HG3 ARG A 143       0.057 -14.783  -8.758  1.00 93.74           H  
ATOM   2243  CD  ARG A 143       1.149 -14.704 -10.604  1.00 93.74           C  
ATOM   2244  HD2 ARG A 143       0.294 -14.434 -11.223  1.00 93.74           H  
ATOM   2245  HD3 ARG A 143       2.040 -14.211 -10.994  1.00 93.74           H  
ATOM   2246  NE  ARG A 143       1.354 -16.163 -10.615  1.00 93.74           N  
ATOM   2247  HE  ARG A 143       1.777 -16.556  -9.786  1.00 93.74           H  
ATOM   2248  NH1 ARG A 143       0.433 -16.612 -12.672  1.00 93.74           N  
ATOM   2249 HH11 ARG A 143       0.156 -17.275 -13.382  1.00 93.74           H  
ATOM   2250 HH12 ARG A 143       0.239 -15.626 -12.775  1.00 93.74           H  
ATOM   2251  NH2 ARG A 143       1.229 -18.282 -11.419  1.00 93.74           N  
ATOM   2252 HH21 ARG A 143       1.615 -18.610 -10.545  1.00 93.74           H  
ATOM   2253 HH22 ARG A 143       0.951 -18.944 -12.129  1.00 93.74           H  
ATOM   2254  CZ  ARG A 143       1.007 -17.007 -11.568  1.00 93.74           C  
ATOM   2255  N   SER A 144       1.318  -9.474  -8.726  1.00 93.43           N  
ATOM   2256  H   SER A 144       1.834  -9.831  -7.934  1.00 93.43           H  
ATOM   2257  CA  SER A 144       0.978  -8.048  -8.698  1.00 93.43           C  
ATOM   2258  HA  SER A 144       0.858  -7.688  -9.720  1.00 93.43           H  
ATOM   2259  C   SER A 144       2.067  -7.217  -8.020  1.00 93.43           C  
ATOM   2260  CB  SER A 144      -0.344  -7.837  -7.957  1.00 93.43           C  
ATOM   2261  HB2 SER A 144      -1.131  -8.391  -8.468  1.00 93.43           H  
ATOM   2262  HB3 SER A 144      -0.606  -6.779  -7.978  1.00 93.43           H  
ATOM   2263  O   SER A 144       2.650  -7.656  -7.035  1.00 93.43           O  
ATOM   2264  OG  SER A 144      -0.266  -8.261  -6.608  1.00 93.43           O  
ATOM   2265  HG  SER A 144       0.471  -8.867  -6.502  1.00 93.43           H  
ATOM   2266  N   ASN A 145       2.307  -6.001  -8.505  1.00 93.42           N  
ATOM   2267  H   ASN A 145       1.815  -5.684  -9.328  1.00 93.42           H  
ATOM   2268  CA  ASN A 145       3.302  -5.095  -7.930  1.00 93.42           C  
ATOM   2269  HA  ASN A 145       3.586  -5.448  -6.938  1.00 93.42           H  
ATOM   2270  C   ASN A 145       2.708  -3.690  -7.739  1.00 93.42           C  
ATOM   2271  CB  ASN A 145       4.567  -5.124  -8.807  1.00 93.42           C  
ATOM   2272  HB2 ASN A 145       4.877  -6.157  -8.967  1.00 93.42           H  
ATOM   2273  HB3 ASN A 145       4.369  -4.660  -9.773  1.00 93.42           H  
ATOM   2274  O   ASN A 145       3.013  -2.763  -8.480  1.00 93.42           O  
ATOM   2275  CG  ASN A 145       5.726  -4.402  -8.144  1.00 93.42           C  
ATOM   2276  ND2 ASN A 145       6.799  -4.183  -8.865  1.00 93.42           N  
ATOM   2277 HD21 ASN A 145       7.589  -3.728  -8.431  1.00 93.42           H  
ATOM   2278 HD22 ASN A 145       6.875  -4.524  -9.813  1.00 93.42           H  
ATOM   2279  OD1 ASN A 145       5.655  -4.034  -6.982  1.00 93.42           O  
ATOM   2280  N   LEU A 146       1.798  -3.542  -6.768  1.00 94.63           N  
ATOM   2281  H   LEU A 146       1.607  -4.330  -6.166  1.00 94.63           H  
ATOM   2282  CA  LEU A 146       1.046  -2.290  -6.549  1.00 94.63           C  
ATOM   2283  HA  LEU A 146       0.618  -1.967  -7.498  1.00 94.63           H  
ATOM   2284  C   LEU A 146       1.922  -1.117  -6.072  1.00 94.63           C  
ATOM   2285  CB  LEU A 146      -0.091  -2.545  -5.541  1.00 94.63           C  
ATOM   2286  HB2 LEU A 146      -0.581  -1.595  -5.329  1.00 94.63           H  
ATOM   2287  HB3 LEU A 146       0.348  -2.901  -4.609  1.00 94.63           H  
ATOM   2288  O   LEU A 146       1.521   0.044  -6.176  1.00 94.63           O  
ATOM   2289  CG  LEU A 146      -1.165  -3.548  -6.001  1.00 94.63           C  
ATOM   2290  HG  LEU A 146      -0.702  -4.517  -6.184  1.00 94.63           H  
ATOM   2291  CD1 LEU A 146      -2.215  -3.719  -4.903  1.00 94.63           C  
ATOM   2292 HD11 LEU A 146      -2.734  -2.776  -4.730  1.00 94.63           H  
ATOM   2293 HD12 LEU A 146      -1.731  -4.031  -3.977  1.00 94.63           H  
ATOM   2294 HD13 LEU A 146      -2.933  -4.485  -5.195  1.00 94.63           H  
ATOM   2295  CD2 LEU A 146      -1.888  -3.097  -7.273  1.00 94.63           C  
ATOM   2296 HD21 LEU A 146      -2.310  -2.103  -7.128  1.00 94.63           H  
ATOM   2297 HD22 LEU A 146      -2.692  -3.795  -7.509  1.00 94.63           H  
ATOM   2298 HD23 LEU A 146      -1.194  -3.074  -8.113  1.00 94.63           H  
ATOM   2299  N   ASN A 147       3.114  -1.423  -5.563  1.00 95.51           N  
ATOM   2300  H   ASN A 147       3.376  -2.398  -5.534  1.00 95.51           H  
ATOM   2301  CA  ASN A 147       4.116  -0.457  -5.123  1.00 95.51           C  
ATOM   2302  HA  ASN A 147       3.676   0.538  -5.062  1.00 95.51           H  
ATOM   2303  C   ASN A 147       5.300  -0.345  -6.097  1.00 95.51           C  
ATOM   2304  CB  ASN A 147       4.579  -0.869  -3.726  1.00 95.51           C  
ATOM   2305  HB2 ASN A 147       5.453  -0.281  -3.446  1.00 95.51           H  
ATOM   2306  HB3 ASN A 147       4.882  -1.916  -3.760  1.00 95.51           H  
ATOM   2307  O   ASN A 147       6.274   0.334  -5.782  1.00 95.51           O  
ATOM   2308  CG  ASN A 147       3.546  -0.680  -2.634  1.00 95.51           C  
ATOM   2309  ND2 ASN A 147       3.807  -1.277  -1.498  1.00 95.51           N  
ATOM   2310 HD21 ASN A 147       3.194  -1.117  -0.712  1.00 95.51           H  
ATOM   2311 HD22 ASN A 147       4.657  -1.820  -1.442  1.00 95.51           H  
ATOM   2312  OD1 ASN A 147       2.538   0.009  -2.758  1.00 95.51           O  
ATOM   2313  N   GLY A 148       5.225  -1.009  -7.251  1.00 90.65           N  
ATOM   2314  H   GLY A 148       4.396  -1.545  -7.466  1.00 90.65           H  
ATOM   2315  CA  GLY A 148       6.234  -0.908  -8.298  1.00 90.65           C  
ATOM   2316  HA2 GLY A 148       7.220  -1.124  -7.885  1.00 90.65           H  
ATOM   2317  HA3 GLY A 148       6.022  -1.636  -9.081  1.00 90.65           H  
ATOM   2318  C   GLY A 148       6.274   0.470  -8.952  1.00 90.65           C  
ATOM   2319  O   GLY A 148       5.358   1.293  -8.784  1.00 90.65           O  
ATOM   2320  N   LEU A 149       7.358   0.689  -9.694  1.00 83.50           N  
ATOM   2321  H   LEU A 149       8.052  -0.044  -9.738  1.00 83.50           H  
ATOM   2322  CA  LEU A 149       7.509   1.773 -10.664  1.00 83.50           C  
ATOM   2323  HA  LEU A 149       6.964   2.651 -10.318  1.00 83.50           H  
ATOM   2324  C   LEU A 149       6.852   1.426 -12.005  1.00 83.50           C  
ATOM   2325  CB  LEU A 149       9.005   2.127 -10.808  1.00 83.50           C  
ATOM   2326  HB2 LEU A 149       9.546   1.224 -11.093  1.00 83.50           H  
ATOM   2327  HB3 LEU A 149       9.102   2.839 -11.628  1.00 83.50           H  
ATOM   2328  O   LEU A 149       6.942   0.252 -12.432  1.00 83.50           O  
ATOM   2329  CG  LEU A 149       9.664   2.732  -9.558  1.00 83.50           C  
ATOM   2330  HG  LEU A 149       9.615   2.025  -8.730  1.00 83.50           H  
ATOM   2331  CD1 LEU A 149      11.131   3.032  -9.858  1.00 83.50           C  
ATOM   2332 HD11 LEU A 149      11.203   3.808 -10.621  1.00 83.50           H  
ATOM   2333 HD12 LEU A 149      11.621   3.374  -8.946  1.00 83.50           H  
ATOM   2334 HD13 LEU A 149      11.627   2.130 -10.214  1.00 83.50           H  
ATOM   2335  CD2 LEU A 149       8.985   4.033  -9.130  1.00 83.50           C  
ATOM   2336 HD21 LEU A 149       9.562   4.494  -8.329  1.00 83.50           H  
ATOM   2337 HD22 LEU A 149       7.986   3.813  -8.752  1.00 83.50           H  
ATOM   2338 HD23 LEU A 149       8.922   4.719  -9.975  1.00 83.50           H  
ATOM   2339  OXT LEU A 149       6.263   2.373 -12.565  1.00 83.50           O  
TER    2340      LEU A 149                                                       
END   
