# Supplementary material for: Nuclear genome of Bulinus truncatus, an intermediate host of the carcinogenic human blood fluke Schistosoma haematobium
Source: Nat Commun. 2022 Feb 21;13:977. doi: 10.1038/s41467-022-28634-9 (PMC8861042; doi:10.1038/s41467-022-28634-9)
Supplement: Supplementary file 6 — Supplementary Data 3 [file 41467_2022_28634_MOESM6_ESM.zip › Supplementary_Data_3/bglb007076-pb.mature.pep.pdb]

ATOM      1  N   LEU A   1      87.740 -16.457 -22.655  1.00 88.20           N  
ATOM      2  H   LEU A   1      88.300 -17.295 -22.727  1.00 88.20           H  
ATOM      3  H2  LEU A   1      86.860 -16.683 -22.214  1.00 88.20           H  
ATOM      4  H3  LEU A   1      88.243 -15.791 -22.086  1.00 88.20           H  
ATOM      5  CA  LEU A   1      87.517 -15.870 -23.995  1.00 88.20           C  
ATOM      6  HA  LEU A   1      87.042 -16.606 -24.645  1.00 88.20           H  
ATOM      7  C   LEU A   1      88.872 -15.519 -24.578  1.00 88.20           C  
ATOM      8  CB  LEU A   1      86.620 -14.622 -23.906  1.00 88.20           C  
ATOM      9  HB2 LEU A   1      87.139 -13.852 -23.336  1.00 88.20           H  
ATOM     10  HB3 LEU A   1      85.711 -14.878 -23.361  1.00 88.20           H  
ATOM     11  O   LEU A   1      89.590 -14.741 -23.961  1.00 88.20           O  
ATOM     12  CG  LEU A   1      86.223 -14.043 -25.279  1.00 88.20           C  
ATOM     13  HG  LEU A   1      87.112 -13.836 -25.874  1.00 88.20           H  
ATOM     14  CD1 LEU A   1      85.322 -15.020 -26.034  1.00 88.20           C  
ATOM     15 HD11 LEU A   1      84.880 -14.524 -26.899  1.00 88.20           H  
ATOM     16 HD12 LEU A   1      85.893 -15.876 -26.392  1.00 88.20           H  
ATOM     17 HD13 LEU A   1      84.504 -15.359 -25.399  1.00 88.20           H  
ATOM     18  CD2 LEU A   1      85.466 -12.737 -25.066  1.00 88.20           C  
ATOM     19 HD21 LEU A   1      84.583 -12.905 -24.450  1.00 88.20           H  
ATOM     20 HD22 LEU A   1      85.140 -12.340 -26.028  1.00 88.20           H  
ATOM     21 HD23 LEU A   1      86.114 -12.004 -24.584  1.00 88.20           H  
ATOM     22  N   VAL A   2      89.242 -16.131 -25.696  1.00 89.14           N  
ATOM     23  H   VAL A   2      88.600 -16.742 -26.180  1.00 89.14           H  
ATOM     24  CA  VAL A   2      90.551 -15.966 -26.331  1.00 89.14           C  
ATOM     25  HA  VAL A   2      91.104 -15.171 -25.830  1.00 89.14           H  
ATOM     26  C   VAL A   2      90.335 -15.547 -27.778  1.00 89.14           C  
ATOM     27  CB  VAL A   2      91.393 -17.256 -26.230  1.00 89.14           C  
ATOM     28  HB  VAL A   2      90.880 -18.065 -26.751  1.00 89.14           H  
ATOM     29  O   VAL A   2      89.485 -16.104 -28.469  1.00 89.14           O  
ATOM     30  CG1 VAL A   2      92.783 -17.073 -26.851  1.00 89.14           C  
ATOM     31 HG11 VAL A   2      92.701 -16.885 -27.921  1.00 89.14           H  
ATOM     32 HG12 VAL A   2      93.367 -17.985 -26.726  1.00 89.14           H  
ATOM     33 HG13 VAL A   2      93.311 -16.246 -26.376  1.00 89.14           H  
ATOM     34  CG2 VAL A   2      91.589 -17.668 -24.762  1.00 89.14           C  
ATOM     35 HG21 VAL A   2      90.636 -17.963 -24.323  1.00 89.14           H  
ATOM     36 HG22 VAL A   2      92.262 -18.524 -24.711  1.00 89.14           H  
ATOM     37 HG23 VAL A   2      92.020 -16.843 -24.195  1.00 89.14           H  
ATOM     38  N   ILE A   3      91.103 -14.552 -28.217  1.00 94.06           N  
ATOM     39  H   ILE A   3      91.799 -14.166 -27.595  1.00 94.06           H  
ATOM     40  CA  ILE A   3      91.267 -14.229 -29.630  1.00 94.06           C  
ATOM     41  HA  ILE A   3      90.732 -14.990 -30.199  1.00 94.06           H  
ATOM     42  C   ILE A   3      92.749 -14.354 -29.980  1.00 94.06           C  
ATOM     43  CB  ILE A   3      90.619 -12.881 -30.008  1.00 94.06           C  
ATOM     44  HB  ILE A   3      89.554 -12.984 -29.798  1.00 94.06           H  
ATOM     45  O   ILE A   3      93.594 -13.722 -29.344  1.00 94.06           O  
ATOM     46  CG1 ILE A   3      90.765 -12.625 -31.525  1.00 94.06           C  
ATOM     47 HG12 ILE A   3      91.812 -12.446 -31.767  1.00 94.06           H  
ATOM     48 HG13 ILE A   3      90.445 -13.518 -32.061  1.00 94.06           H  
ATOM     49  CG2 ILE A   3      91.135 -11.717 -29.148  1.00 94.06           C  
ATOM     50 HG21 ILE A   3      90.890 -11.900 -28.102  1.00 94.06           H  
ATOM     51 HG22 ILE A   3      90.670 -10.780 -29.454  1.00 94.06           H  
ATOM     52 HG23 ILE A   3      92.219 -11.640 -29.229  1.00 94.06           H  
ATOM     53  CD1 ILE A   3      89.934 -11.450 -32.056  1.00 94.06           C  
ATOM     54 HD11 ILE A   3      88.885 -11.568 -31.783  1.00 94.06           H  
ATOM     55 HD12 ILE A   3      90.011 -11.431 -33.144  1.00 94.06           H  
ATOM     56 HD13 ILE A   3      90.314 -10.506 -31.665  1.00 94.06           H  
ATOM     57  N   ASP A   4      93.052 -15.196 -30.958  1.00 94.01           N  
ATOM     58  H   ASP A   4      92.296 -15.648 -31.452  1.00 94.01           H  
ATOM     59  CA  ASP A   4      94.399 -15.449 -31.460  1.00 94.01           C  
ATOM     60  HA  ASP A   4      95.101 -14.793 -30.945  1.00 94.01           H  
ATOM     61  C   ASP A   4      94.469 -15.117 -32.952  1.00 94.01           C  
ATOM     62  CB  ASP A   4      94.817 -16.896 -31.159  1.00 94.01           C  
ATOM     63  HB2 ASP A   4      94.701 -17.086 -30.092  1.00 94.01           H  
ATOM     64  HB3 ASP A   4      94.168 -17.582 -31.702  1.00 94.01           H  
ATOM     65  O   ASP A   4      93.510 -15.349 -33.688  1.00 94.01           O  
ATOM     66  CG  ASP A   4      96.279 -17.144 -31.543  1.00 94.01           C  
ATOM     67  OD1 ASP A   4      97.113 -16.260 -31.239  1.00 94.01           O  
ATOM     68  OD2 ASP A   4      96.551 -18.195 -32.158  1.00 94.01           O  
ATOM     69  N   VAL A   5      95.589 -14.545 -33.388  1.00 94.59           N  
ATOM     70  H   VAL A   5      96.385 -14.541 -32.766  1.00 94.59           H  
ATOM     71  CA  VAL A   5      95.833 -14.185 -34.792  1.00 94.59           C  
ATOM     72  HA  VAL A   5      95.109 -14.732 -35.397  1.00 94.59           H  
ATOM     73  C   VAL A   5      97.206 -14.658 -35.219  1.00 94.59           C  
ATOM     74  CB  VAL A   5      95.682 -12.686 -35.129  1.00 94.59           C  
ATOM     75  HB  VAL A   5      96.448 -12.395 -35.848  1.00 94.59           H  
ATOM     76  O   VAL A   5      98.202 -14.338 -34.570  1.00 94.59           O  
ATOM     77  CG1 VAL A   5      94.329 -12.440 -35.785  1.00 94.59           C  
ATOM     78 HG11 VAL A   5      93.532 -12.788 -35.128  1.00 94.59           H  
ATOM     79 HG12 VAL A   5      94.192 -11.380 -35.997  1.00 94.59           H  
ATOM     80 HG13 VAL A   5      94.299 -12.997 -36.721  1.00 94.59           H  
ATOM     81  CG2 VAL A   5      95.780 -11.755 -33.929  1.00 94.59           C  
ATOM     82 HG21 VAL A   5      94.905 -11.921 -33.301  1.00 94.59           H  
ATOM     83 HG22 VAL A   5      95.794 -10.721 -34.271  1.00 94.59           H  
ATOM     84 HG23 VAL A   5      96.702 -11.964 -33.386  1.00 94.59           H  
ATOM     85  N   GLN A   6      97.245 -15.400 -36.324  1.00 92.76           N  
ATOM     86  H   GLN A   6      96.373 -15.603 -36.790  1.00 92.76           H  
ATOM     87  CA  GLN A   6      98.455 -16.003 -36.869  1.00 92.76           C  
ATOM     88  HA  GLN A   6      99.316 -15.574 -36.355  1.00 92.76           H  
ATOM     89  C   GLN A   6      98.563 -15.735 -38.380  1.00 92.76           C  
ATOM     90  CB  GLN A   6      98.464 -17.514 -36.578  1.00 92.76           C  
ATOM     91  HB2 GLN A   6      97.534 -17.955 -36.937  1.00 92.76           H  
ATOM     92  HB3 GLN A   6      99.286 -17.976 -37.125  1.00 92.76           H  
ATOM     93  O   GLN A   6      97.701 -16.200 -39.130  1.00 92.76           O  
ATOM     94  CG  GLN A   6      98.623 -17.839 -35.084  1.00 92.76           C  
ATOM     95  HG2 GLN A   6      98.554 -18.919 -34.949  1.00 92.76           H  
ATOM     96  HG3 GLN A   6      97.802 -17.391 -34.525  1.00 92.76           H  
ATOM     97  CD  GLN A   6      99.951 -17.376 -34.490  1.00 92.76           C  
ATOM     98  NE2 GLN A   6      99.985 -17.102 -33.206  1.00 92.76           N  
ATOM     99 HE21 GLN A   6     100.859 -16.764 -32.828  1.00 92.76           H  
ATOM    100 HE22 GLN A   6      99.127 -17.137 -32.673  1.00 92.76           H  
ATOM    101  OE1 GLN A   6     100.971 -17.258 -35.157  1.00 92.76           O  
ATOM    102  N   PRO A   7      99.608 -15.029 -38.848  1.00 92.00           N  
ATOM    103  CA  PRO A   7     100.587 -14.274 -38.059  1.00 92.00           C  
ATOM    104  HA  PRO A   7     100.966 -14.865 -37.225  1.00 92.00           H  
ATOM    105  C   PRO A   7      99.990 -12.957 -37.517  1.00 92.00           C  
ATOM    106  CB  PRO A   7     101.754 -14.041 -39.019  1.00 92.00           C  
ATOM    107  HB2 PRO A   7     102.399 -14.919 -39.025  1.00 92.00           H  
ATOM    108  HB3 PRO A   7     102.330 -13.150 -38.766  1.00 92.00           H  
ATOM    109  O   PRO A   7      99.019 -12.427 -38.048  1.00 92.00           O  
ATOM    110  CG  PRO A   7     101.064 -13.910 -40.373  1.00 92.00           C  
ATOM    111  HG2 PRO A   7     101.726 -14.180 -41.195  1.00 92.00           H  
ATOM    112  HG3 PRO A   7     100.708 -12.886 -40.487  1.00 92.00           H  
ATOM    113  CD  PRO A   7      99.867 -14.855 -40.271  1.00 92.00           C  
ATOM    114  HD2 PRO A   7     100.113 -15.818 -40.717  1.00 92.00           H  
ATOM    115  HD3 PRO A   7      99.004 -14.420 -40.774  1.00 92.00           H  
ATOM    116  N   ASN A   8     100.589 -12.395 -36.466  1.00 88.53           N  
ATOM    117  H   ASN A   8     101.398 -12.849 -36.066  1.00 88.53           H  
ATOM    118  CA  ASN A   8     100.207 -11.087 -35.910  1.00 88.53           C  
ATOM    119  HA  ASN A   8      99.120 -11.017 -35.905  1.00 88.53           H  
ATOM    120  C   ASN A   8     100.719  -9.894 -36.738  1.00 88.53           C  
ATOM    121  CB  ASN A   8     100.705 -10.996 -34.457  1.00 88.53           C  
ATOM    122  HB2 ASN A   8     100.276 -11.814 -33.879  1.00 88.53           H  
ATOM    123  HB3 ASN A   8     100.348 -10.056 -34.035  1.00 88.53           H  
ATOM    124  O   ASN A   8     100.255  -8.772 -36.548  1.00 88.53           O  
ATOM    125  CG  ASN A   8     102.221 -11.057 -34.325  1.00 88.53           C  
ATOM    126  ND2 ASN A   8     102.790 -10.363 -33.369  1.00 88.53           N  
ATOM    127 HD21 ASN A   8     102.253  -9.675 -32.860  1.00 88.53           H  
ATOM    128 HD22 ASN A   8     103.799 -10.391 -33.354  1.00 88.53           H  
ATOM    129  OD1 ASN A   8     102.921 -11.737 -35.056  1.00 88.53           O  
ATOM    130  N   VAL A   9     101.677 -10.139 -37.633  1.00 88.80           N  
ATOM    131  H   VAL A   9     102.002 -11.091 -37.723  1.00 88.80           H  
ATOM    132  CA  VAL A   9     102.200  -9.167 -38.594  1.00 88.80           C  
ATOM    133  HA  VAL A   9     101.613  -8.251 -38.521  1.00 88.80           H  
ATOM    134  C   VAL A   9     102.047  -9.750 -39.994  1.00 88.80           C  
ATOM    135  CB  VAL A   9     103.671  -8.808 -38.317  1.00 88.80           C  
ATOM    136  HB  VAL A   9     104.296  -9.681 -38.505  1.00 88.80           H  
ATOM    137  O   VAL A   9     102.522 -10.858 -40.249  1.00 88.80           O  
ATOM    138  CG1 VAL A   9     104.132  -7.675 -39.241  1.00 88.80           C  
ATOM    139 HG11 VAL A   9     104.057  -7.979 -40.285  1.00 88.80           H  
ATOM    140 HG12 VAL A   9     105.173  -7.433 -39.029  1.00 88.80           H  
ATOM    141 HG13 VAL A   9     103.509  -6.794 -39.083  1.00 88.80           H  
ATOM    142  CG2 VAL A   9     103.914  -8.363 -36.867  1.00 88.80           C  
ATOM    143 HG21 VAL A   9     104.955  -8.067 -36.737  1.00 88.80           H  
ATOM    144 HG22 VAL A   9     103.268  -7.521 -36.616  1.00 88.80           H  
ATOM    145 HG23 VAL A   9     103.704  -9.187 -36.186  1.00 88.80           H  
ATOM    146  N   ILE A  10     101.411  -9.008 -40.896  1.00 89.57           N  
ATOM    147  H   ILE A  10     101.056  -8.109 -40.604  1.00 89.57           H  
ATOM    148  CA  ILE A  10     101.190  -9.408 -42.289  1.00 89.57           C  
ATOM    149  HA  ILE A  10     101.606 -10.406 -42.428  1.00 89.57           H  
ATOM    150  C   ILE A  10     101.946  -8.495 -43.267  1.00 89.57           C  
ATOM    151  CB  ILE A  10      99.682  -9.520 -42.611  1.00 89.57           C  
ATOM    152  HB  ILE A  10      99.599  -9.867 -43.641  1.00 89.57           H  
ATOM    153  O   ILE A  10     102.170  -7.316 -42.989  1.00 89.57           O  
ATOM    154  CG1 ILE A  10      98.948  -8.168 -42.495  1.00 89.57           C  
ATOM    155 HG12 ILE A  10      98.865  -7.877 -41.448  1.00 89.57           H  
ATOM    156 HG13 ILE A  10      99.530  -7.403 -43.008  1.00 89.57           H  
ATOM    157  CG2 ILE A  10      99.006 -10.565 -41.706  1.00 89.57           C  
ATOM    158 HG21 ILE A  10      98.007 -10.792 -42.077  1.00 89.57           H  
ATOM    159 HG22 ILE A  10      99.589 -11.485 -41.699  1.00 89.57           H  
ATOM    160 HG23 ILE A  10      98.935 -10.197 -40.683  1.00 89.57           H  
ATOM    161  CD1 ILE A  10      97.552  -8.185 -43.127  1.00 89.57           C  
ATOM    162 HD11 ILE A  10      97.123  -7.184 -43.098  1.00 89.57           H  
ATOM    163 HD12 ILE A  10      97.631  -8.491 -44.170  1.00 89.57           H  
ATOM    164 HD13 ILE A  10      96.890  -8.862 -42.588  1.00 89.57           H  
ATOM    165  N   SER A  11     102.317  -9.050 -44.420  1.00 83.78           N  
ATOM    166  H   SER A  11     102.108 -10.029 -44.553  1.00 83.78           H  
ATOM    167  CA  SER A  11     102.984  -8.381 -45.546  1.00 83.78           C  
ATOM    168  HA  SER A  11     102.889  -7.299 -45.462  1.00 83.78           H  
ATOM    169  C   SER A  11     102.318  -8.883 -46.824  1.00 83.78           C  
ATOM    170  CB  SER A  11     104.470  -8.766 -45.542  1.00 83.78           C  
ATOM    171  HB2 SER A  11     104.843  -8.677 -44.522  1.00 83.78           H  
ATOM    172  HB3 SER A  11     104.549  -9.818 -45.816  1.00 83.78           H  
ATOM    173  O   SER A  11     102.251 -10.098 -47.034  1.00 83.78           O  
ATOM    174  OG  SER A  11     105.332  -7.996 -46.369  1.00 83.78           O  
ATOM    175  HG  SER A  11     104.949  -7.772 -47.220  1.00 83.78           H  
ATOM    176  N   ALA A  12     101.826  -7.980 -47.673  1.00 77.32           N  
ATOM    177  H   ALA A  12     102.028  -7.002 -47.524  1.00 77.32           H  
ATOM    178  CA  ALA A  12     101.049  -8.351 -48.862  1.00 77.32           C  
ATOM    179  HA  ALA A  12     100.184  -8.936 -48.550  1.00 77.32           H  
ATOM    180  C   ALA A  12     101.845  -9.216 -49.862  1.00 77.32           C  
ATOM    181  CB  ALA A  12     100.556  -7.057 -49.521  1.00 77.32           C  
ATOM    182  HB1 ALA A  12      99.969  -7.304 -50.406  1.00 77.32           H  
ATOM    183  HB2 ALA A  12     101.407  -6.444 -49.819  1.00 77.32           H  
ATOM    184  HB3 ALA A  12      99.930  -6.497 -48.826  1.00 77.32           H  
ATOM    185  O   ALA A  12     101.265  -9.911 -50.689  1.00 77.32           O  
ATOM    186  N   GLU A  13     103.175  -9.173 -49.787  1.00 73.43           N  
ATOM    187  H   GLU A  13     103.575  -8.517 -49.131  1.00 73.43           H  
ATOM    188  CA  GLU A  13     104.099  -9.810 -50.720  1.00 73.43           C  
ATOM    189  HA  GLU A  13     103.652  -9.809 -51.715  1.00 73.43           H  
ATOM    190  C   GLU A  13     104.421 -11.272 -50.375  1.00 73.43           C  
ATOM    191  CB  GLU A  13     105.410  -8.999 -50.776  1.00 73.43           C  
ATOM    192  HB2 GLU A  13     106.010  -9.415 -51.586  1.00 73.43           H  
ATOM    193  HB3 GLU A  13     105.973  -9.141 -49.853  1.00 73.43           H  
ATOM    194  O   GLU A  13     104.863 -12.011 -51.251  1.00 73.43           O  
ATOM    195  CG  GLU A  13     105.253  -7.490 -51.056  1.00 73.43           C  
ATOM    196  HG2 GLU A  13     104.516  -7.353 -51.846  1.00 73.43           H  
ATOM    197  HG3 GLU A  13     106.209  -7.128 -51.436  1.00 73.43           H  
ATOM    198  CD  GLU A  13     104.875  -6.623 -49.836  1.00 73.43           C  
ATOM    199  OE1 GLU A  13     104.752  -5.393 -50.010  1.00 73.43           O  
ATOM    200  OE2 GLU A  13     104.713  -7.169 -48.714  1.00 73.43           O  
ATOM    201  N   ILE A  14     104.250 -11.689 -49.114  1.00 78.03           N  
ATOM    202  H   ILE A  14     103.822 -11.040 -48.469  1.00 78.03           H  
ATOM    203  CA  ILE A  14     104.722 -13.003 -48.626  1.00 78.03           C  
ATOM    204  HA  ILE A  14     104.846 -13.670 -49.479  1.00 78.03           H  
ATOM    205  C   ILE A  14     103.748 -13.722 -47.689  1.00 78.03           C  
ATOM    206  CB  ILE A  14     106.096 -12.879 -47.925  1.00 78.03           C  
ATOM    207  HB  ILE A  14     106.349 -13.859 -47.522  1.00 78.03           H  
ATOM    208  O   ILE A  14     103.862 -14.934 -47.505  1.00 78.03           O  
ATOM    209  CG1 ILE A  14     106.023 -11.879 -46.751  1.00 78.03           C  
ATOM    210 HG12 ILE A  14     105.863 -10.876 -47.148  1.00 78.03           H  
ATOM    211 HG13 ILE A  14     105.189 -12.136 -46.098  1.00 78.03           H  
ATOM    212  CG2 ILE A  14     107.210 -12.504 -48.920  1.00 78.03           C  
ATOM    213 HG21 ILE A  14     107.154 -13.156 -49.791  1.00 78.03           H  
ATOM    214 HG22 ILE A  14     108.189 -12.634 -48.459  1.00 78.03           H  
ATOM    215 HG23 ILE A  14     107.096 -11.471 -49.249  1.00 78.03           H  
ATOM    216  CD1 ILE A  14     107.278 -11.850 -45.889  1.00 78.03           C  
ATOM    217 HD11 ILE A  14     107.540 -12.860 -45.576  1.00 78.03           H  
ATOM    218 HD12 ILE A  14     107.097 -11.234 -45.008  1.00 78.03           H  
ATOM    219 HD13 ILE A  14     108.085 -11.406 -46.472  1.00 78.03           H  
ATOM    220  N   THR A  15     102.807 -13.020 -47.050  1.00 85.35           N  
ATOM    221  H   THR A  15     102.691 -12.034 -47.233  1.00 85.35           H  
ATOM    222  CA  THR A  15     101.862 -13.673 -46.141  1.00 85.35           C  
ATOM    223  HA  THR A  15     102.405 -14.401 -45.538  1.00 85.35           H  
ATOM    224  C   THR A  15     100.818 -14.418 -46.962  1.00 85.35           C  
ATOM    225  CB  THR A  15     101.198 -12.679 -45.179  1.00 85.35           C  
ATOM    226  HB  THR A  15     100.613 -11.949 -45.738  1.00 85.35           H  
ATOM    227  O   THR A  15      99.928 -13.809 -47.541  1.00 85.35           O  
ATOM    228  CG2 THR A  15     100.298 -13.405 -44.180  1.00 85.35           C  
ATOM    229 HG21 THR A  15      99.875 -12.682 -43.483  1.00 85.35           H  
ATOM    230 HG22 THR A  15     100.858 -14.161 -43.628  1.00 85.35           H  
ATOM    231 HG23 THR A  15      99.467 -13.880 -44.702  1.00 85.35           H  
ATOM    232  OG1 THR A  15     102.176 -12.006 -44.413  1.00 85.35           O  
ATOM    233  HG1 THR A  15     102.619 -12.661 -43.870  1.00 85.35           H  
ATOM    234  N   ALA A  16     100.900 -15.747 -46.982  1.00 86.01           N  
ATOM    235  H   ALA A  16     101.746 -16.181 -46.641  1.00 86.01           H  
ATOM    236  CA  ALA A  16      99.927 -16.567 -47.699  1.00 86.01           C  
ATOM    237  HA  ALA A  16      99.812 -16.178 -48.711  1.00 86.01           H  
ATOM    238  C   ALA A  16      98.537 -16.542 -47.038  1.00 86.01           C  
ATOM    239  CB  ALA A  16     100.484 -17.994 -47.786  1.00 86.01           C  
ATOM    240  HB1 ALA A  16      99.786 -18.619 -48.343  1.00 86.01           H  
ATOM    241  HB2 ALA A  16     100.625 -18.409 -46.788  1.00 86.01           H  
ATOM    242  HB3 ALA A  16     101.438 -17.983 -48.313  1.00 86.01           H  
ATOM    243  O   ALA A  16      97.521 -16.578 -47.728  1.00 86.01           O  
ATOM    244  N   GLN A  17      98.483 -16.514 -45.701  1.00 91.03           N  
ATOM    245  H   GLN A  17      99.343 -16.438 -45.178  1.00 91.03           H  
ATOM    246  CA  GLN A  17      97.242 -16.675 -44.938  1.00 91.03           C  
ATOM    247  HA  GLN A  17      96.410 -16.317 -45.543  1.00 91.03           H  
ATOM    248  C   GLN A  17      97.291 -15.866 -43.637  1.00 91.03           C  
ATOM    249  CB  GLN A  17      96.993 -18.161 -44.602  1.00 91.03           C  
ATOM    250  HB2 GLN A  17      97.651 -18.454 -43.785  1.00 91.03           H  
ATOM    251  HB3 GLN A  17      95.963 -18.267 -44.261  1.00 91.03           H  
ATOM    252  O   GLN A  17      98.326 -15.842 -42.969  1.00 91.03           O  
ATOM    253  CG  GLN A  17      97.238 -19.130 -45.773  1.00 91.03           C  
ATOM    254  HG2 GLN A  17      98.282 -19.072 -46.082  1.00 91.03           H  
ATOM    255  HG3 GLN A  17      96.608 -18.843 -46.615  1.00 91.03           H  
ATOM    256  CD  GLN A  17      96.957 -20.588 -45.449  1.00 91.03           C  
ATOM    257  NE2 GLN A  17      97.434 -21.501 -46.267  1.00 91.03           N  
ATOM    258 HE21 GLN A  17      97.217 -22.458 -46.029  1.00 91.03           H  
ATOM    259 HE22 GLN A  17      97.909 -21.224 -47.115  1.00 91.03           H  
ATOM    260  OE1 GLN A  17      96.319 -20.951 -44.478  1.00 91.03           O  
ATOM    261  N   LEU A  18      96.169 -15.255 -43.259  1.00 93.01           N  
ATOM    262  H   LEU A  18      95.388 -15.284 -43.899  1.00 93.01           H  
ATOM    263  CA  LEU A  18      95.925 -14.691 -41.929  1.00 93.01           C  
ATOM    264  HA  LEU A  18      96.810 -14.825 -41.307  1.00 93.01           H  
ATOM    265  C   LEU A  18      94.769 -15.445 -41.275  1.00 93.01           C  
ATOM    266  CB  LEU A  18      95.641 -13.183 -42.046  1.00 93.01           C  
ATOM    267  HB2 LEU A  18      96.567 -12.685 -42.333  1.00 93.01           H  
ATOM    268  HB3 LEU A  18      94.909 -13.031 -42.839  1.00 93.01           H  
ATOM    269  O   LEU A  18      93.645 -15.407 -41.771  1.00 93.01           O  
ATOM    270  CG  LEU A  18      95.111 -12.516 -40.763  1.00 93.01           C  
ATOM    271  HG  LEU A  18      94.195 -13.009 -40.436  1.00 93.01           H  
ATOM    272  CD1 LEU A  18      96.133 -12.563 -39.627  1.00 93.01           C  
ATOM    273 HD11 LEU A  18      95.742 -12.042 -38.753  1.00 93.01           H  
ATOM    274 HD12 LEU A  18      96.341 -13.595 -39.341  1.00 93.01           H  
ATOM    275 HD13 LEU A  18      97.064 -12.088 -39.934  1.00 93.01           H  
ATOM    276  CD2 LEU A  18      94.771 -11.056 -41.056  1.00 93.01           C  
ATOM    277 HD21 LEU A  18      94.330 -10.592 -40.173  1.00 93.01           H  
ATOM    278 HD22 LEU A  18      94.055 -10.999 -41.876  1.00 93.01           H  
ATOM    279 HD23 LEU A  18      95.672 -10.515 -41.345  1.00 93.01           H  
ATOM    280  N   VAL A  19      95.039 -16.103 -40.153  1.00 94.21           N  
ATOM    281  H   VAL A  19      95.990 -16.097 -39.815  1.00 94.21           H  
ATOM    282  CA  VAL A  19      94.058 -16.888 -39.399  1.00 94.21           C  
ATOM    283  HA  VAL A  19      93.160 -17.019 -40.002  1.00 94.21           H  
ATOM    284  C   VAL A  19      93.680 -16.139 -38.126  1.00 94.21           C  
ATOM    285  CB  VAL A  19      94.606 -18.291 -39.080  1.00 94.21           C  
ATOM    286  HB  VAL A  19      95.458 -18.204 -38.406  1.00 94.21           H  
ATOM    287  O   VAL A  19      94.548 -15.834 -37.314  1.00 94.21           O  
ATOM    288  CG1 VAL A  19      93.529 -19.147 -38.405  1.00 94.21           C  
ATOM    289 HG11 VAL A  19      93.920 -20.145 -38.207  1.00 94.21           H  
ATOM    290 HG12 VAL A  19      92.656 -19.230 -39.052  1.00 94.21           H  
ATOM    291 HG13 VAL A  19      93.233 -18.698 -37.457  1.00 94.21           H  
ATOM    292  CG2 VAL A  19      95.065 -19.032 -40.343  1.00 94.21           C  
ATOM    293 HG21 VAL A  19      95.435 -20.022 -40.078  1.00 94.21           H  
ATOM    294 HG22 VAL A  19      95.874 -18.491 -40.834  1.00 94.21           H  
ATOM    295 HG23 VAL A  19      94.229 -19.142 -41.034  1.00 94.21           H  
ATOM    296  N   ILE A  20      92.390 -15.860 -37.941  1.00 96.12           N  
ATOM    297  H   ILE A  20      91.757 -16.116 -38.685  1.00 96.12           H  
ATOM    298  CA  ILE A  20      91.807 -15.198 -36.769  1.00 96.12           C  
ATOM    299  HA  ILE A  20      92.601 -14.890 -36.090  1.00 96.12           H  
ATOM    300  C   ILE A  20      90.906 -16.204 -36.052  1.00 96.12           C  
ATOM    301  CB  ILE A  20      91.003 -13.944 -37.184  1.00 96.12           C  
ATOM    302  HB  ILE A  20      90.181 -14.280 -37.816  1.00 96.12           H  
ATOM    303  O   ILE A  20      89.837 -16.557 -36.548  1.00 96.12           O  
ATOM    304  CG1 ILE A  20      91.824 -12.911 -37.991  1.00 96.12           C  
ATOM    305 HG12 ILE A  20      92.668 -13.383 -38.496  1.00 96.12           H  
ATOM    306 HG13 ILE A  20      92.212 -12.141 -37.325  1.00 96.12           H  
ATOM    307  CG2 ILE A  20      90.400 -13.253 -35.943  1.00 96.12           C  
ATOM    308 HG21 ILE A  20      91.185 -13.021 -35.223  1.00 96.12           H  
ATOM    309 HG22 ILE A  20      89.908 -12.328 -36.243  1.00 96.12           H  
ATOM    310 HG23 ILE A  20      89.660 -13.900 -35.473  1.00 96.12           H  
ATOM    311  CD1 ILE A  20      90.981 -12.216 -39.060  1.00 96.12           C  
ATOM    312 HD11 ILE A  20      91.578 -11.445 -39.548  1.00 96.12           H  
ATOM    313 HD12 ILE A  20      90.667 -12.942 -39.809  1.00 96.12           H  
ATOM    314 HD13 ILE A  20      90.101 -11.762 -38.604  1.00 96.12           H  
ATOM    315  N   ASN A  21      91.320 -16.639 -34.868  1.00 93.98           N  
ATOM    316  H   ASN A  21      92.187 -16.265 -34.507  1.00 93.98           H  
ATOM    317  CA  ASN A  21      90.602 -17.603 -34.044  1.00 93.98           C  
ATOM    318  HA  ASN A  21      89.809 -18.072 -34.626  1.00 93.98           H  
ATOM    319  C   ASN A  21      89.963 -16.892 -32.850  1.00 93.98           C  
ATOM    320  CB  ASN A  21      91.587 -18.698 -33.604  1.00 93.98           C  
ATOM    321  HB2 ASN A  21      92.420 -18.236 -33.075  1.00 93.98           H  
ATOM    322  HB3 ASN A  21      91.087 -19.389 -32.925  1.00 93.98           H  
ATOM    323  O   ASN A  21      90.654 -16.257 -32.065  1.00 93.98           O  
ATOM    324  CG  ASN A  21      92.123 -19.500 -34.773  1.00 93.98           C  
ATOM    325  ND2 ASN A  21      93.351 -19.952 -34.713  1.00 93.98           N  
ATOM    326 HD21 ASN A  21      93.964 -19.687 -33.956  1.00 93.98           H  
ATOM    327 HD22 ASN A  21      93.691 -20.436 -35.532  1.00 93.98           H  
ATOM    328  OD1 ASN A  21      91.441 -19.748 -35.752  1.00 93.98           O  
ATOM    329  N   CYS A  22      88.652 -17.021 -32.687  1.00 94.23           N  
ATOM    330  H   CYS A  22      88.154 -17.559 -33.382  1.00 94.23           H  
ATOM    331  CA  CYS A  22      87.865 -16.511 -31.568  1.00 94.23           C  
ATOM    332  HA  CYS A  22      88.504 -15.994 -30.852  1.00 94.23           H  
ATOM    333  C   CYS A  22      87.217 -17.707 -30.870  1.00 94.23           C  
ATOM    334  CB  CYS A  22      86.858 -15.501 -32.141  1.00 94.23           C  
ATOM    335  HB2 CYS A  22      86.432 -15.937 -33.045  1.00 94.23           H  
ATOM    336  HB3 CYS A  22      87.422 -14.619 -32.445  1.00 94.23           H  
ATOM    337  O   CYS A  22      86.374 -18.382 -31.455  1.00 94.23           O  
ATOM    338  SG  CYS A  22      85.455 -14.952 -31.126  1.00 94.23           S  
ATOM    339  N   SER A  23      87.641 -18.021 -29.646  1.00 90.15           N  
ATOM    340  H   SER A  23      88.348 -17.448 -29.209  1.00 90.15           H  
ATOM    341  CA  SER A  23      87.216 -19.237 -28.944  1.00 90.15           C  
ATOM    342  HA  SER A  23      86.234 -19.527 -29.316  1.00 90.15           H  
ATOM    343  C   SER A  23      87.063 -19.043 -27.436  1.00 90.15           C  
ATOM    344  CB  SER A  23      88.180 -20.391 -29.252  1.00 90.15           C  
ATOM    345  HB2 SER A  23      88.262 -20.507 -30.333  1.00 90.15           H  
ATOM    346  HB3 SER A  23      87.783 -21.317 -28.836  1.00 90.15           H  
ATOM    347  O   SER A  23      87.584 -18.103 -26.823  1.00 90.15           O  
ATOM    348  OG  SER A  23      89.464 -20.146 -28.706  1.00 90.15           O  
ATOM    349  HG  SER A  23      90.089 -20.747 -29.119  1.00 90.15           H  
ATOM    350  N   ILE A  24      86.321 -19.952 -26.808  1.00 85.65           N  
ATOM    351  H   ILE A  24      85.851 -20.655 -27.361  1.00 85.65           H  
ATOM    352  CA  ILE A  24      86.152 -20.006 -25.356  1.00 85.65           C  
ATOM    353  HA  ILE A  24      86.550 -19.095 -24.908  1.00 85.65           H  
ATOM    354  C   ILE A  24      86.957 -21.185 -24.806  1.00 85.65           C  
ATOM    355  CB  ILE A  24      84.657 -20.075 -24.988  1.00 85.65           C  
ATOM    356  HB  ILE A  24      84.232 -20.982 -25.418  1.00 85.65           H  
ATOM    357  O   ILE A  24      86.599 -22.342 -24.994  1.00 85.65           O  
ATOM    358  CG1 ILE A  24      83.905 -18.858 -25.580  1.00 85.65           C  
ATOM    359 HG12 ILE A  24      84.036 -18.843 -26.662  1.00 85.65           H  
ATOM    360 HG13 ILE A  24      84.307 -17.931 -25.173  1.00 85.65           H  
ATOM    361  CG2 ILE A  24      84.515 -20.151 -23.456  1.00 85.65           C  
ATOM    362 HG21 ILE A  24      84.920 -21.096 -23.092  1.00 85.65           H  
ATOM    363 HG22 ILE A  24      83.466 -20.121 -23.164  1.00 85.65           H  
ATOM    364 HG23 ILE A  24      85.063 -19.336 -22.984  1.00 85.65           H  
ATOM    365  CD1 ILE A  24      82.400 -18.912 -25.327  1.00 85.65           C  
ATOM    366 HD11 ILE A  24      81.877 -18.337 -26.091  1.00 85.65           H  
ATOM    367 HD12 ILE A  24      82.053 -19.943 -25.388  1.00 85.65           H  
ATOM    368 HD13 ILE A  24      82.173 -18.510 -24.339  1.00 85.65           H  
ATOM    369  N   THR A  25      88.047 -20.900 -24.092  1.00 74.12           N  
ATOM    370  H   THR A  25      88.345 -19.943 -23.974  1.00 74.12           H  
ATOM    371  CA  THR A  25      88.810 -21.926 -23.372  1.00 74.12           C  
ATOM    372  HA  THR A  25      89.020 -22.741 -24.064  1.00 74.12           H  
ATOM    373  C   THR A  25      87.977 -22.512 -22.221  1.00 74.12           C  
ATOM    374  CB  THR A  25      90.159 -21.366 -22.882  1.00 74.12           C  
ATOM    375  HB  THR A  25      90.546 -22.002 -22.086  1.00 74.12           H  
ATOM    376  O   THR A  25      87.391 -21.772 -21.435  1.00 74.12           O  
ATOM    377  CG2 THR A  25      91.178 -21.329 -24.022  1.00 74.12           C  
ATOM    378 HG21 THR A  25      91.351 -22.340 -24.391  1.00 74.12           H  
ATOM    379 HG22 THR A  25      90.808 -20.712 -24.841  1.00 74.12           H  
ATOM    380 HG23 THR A  25      92.125 -20.926 -23.662  1.00 74.12           H  
ATOM    381  OG1 THR A  25      90.049 -20.032 -22.412  1.00 74.12           O  
ATOM    382  HG1 THR A  25      90.834 -19.872 -21.884  1.00 74.12           H  
ATOM    383  N   ASN A  26      87.917 -23.846 -22.130  1.00 66.44           N  
ATOM    384  H   ASN A  26      88.424 -24.383 -22.819  1.00 66.44           H  
ATOM    385  CA  ASN A  26      87.226 -24.631 -21.090  1.00 66.44           C  
ATOM    386  HA  ASN A  26      87.341 -25.676 -21.376  1.00 66.44           H  
ATOM    387  C   ASN A  26      85.694 -24.461 -20.964  1.00 66.44           C  
ATOM    388  CB  ASN A  26      87.962 -24.469 -19.738  1.00 66.44           C  
ATOM    389  HB2 ASN A  26      87.415 -25.002 -18.960  1.00 66.44           H  
ATOM    390  HB3 ASN A  26      87.992 -23.416 -19.457  1.00 66.44           H  
ATOM    391  O   ASN A  26      85.148 -24.832 -19.928  1.00 66.44           O  
ATOM    392  CG  ASN A  26      89.366 -25.035 -19.734  1.00 66.44           C  
ATOM    393  ND2 ASN A  26      90.125 -24.774 -18.697  1.00 66.44           N  
ATOM    394 HD21 ASN A  26      89.759 -24.247 -17.916  1.00 66.44           H  
ATOM    395 HD22 ASN A  26      91.039 -25.204 -18.697  1.00 66.44           H  
ATOM    396  OD1 ASN A  26      89.804 -25.716 -20.644  1.00 66.44           O  
ATOM    397  N   ASN A  27      84.982 -23.925 -21.970  1.00 57.55           N  
ATOM    398  H   ASN A  27      85.464 -23.680 -22.823  1.00 57.55           H  
ATOM    399  CA  ASN A  27      83.521 -23.675 -21.918  1.00 57.55           C  
ATOM    400  HA  ASN A  27      83.278 -23.026 -22.760  1.00 57.55           H  
ATOM    401  C   ASN A  27      83.040 -22.877 -20.687  1.00 57.55           C  
ATOM    402  CB  ASN A  27      82.738 -24.995 -22.114  1.00 57.55           C  
ATOM    403  HB2 ASN A  27      81.710 -24.865 -21.777  1.00 57.55           H  
ATOM    404  HB3 ASN A  27      83.183 -25.790 -21.517  1.00 57.55           H  
ATOM    405  O   ASN A  27      81.854 -22.858 -20.369  1.00 57.55           O  
ATOM    406  CG  ASN A  27      82.652 -25.433 -23.560  1.00 57.55           C  
ATOM    407  ND2 ASN A  27      82.037 -26.559 -23.826  1.00 57.55           N  
ATOM    408 HD21 ASN A  27      81.974 -26.786 -24.808  1.00 57.55           H  
ATOM    409 HD22 ASN A  27      81.616 -27.104 -23.087  1.00 57.55           H  
ATOM    410  OD1 ASN A  27      83.113 -24.776 -24.473  1.00 57.55           O  
ATOM    411  N   GLN A  28      83.959 -22.207 -19.997  1.00 58.39           N  
ATOM    412  H   GLN A  28      84.919 -22.271 -20.303  1.00 58.39           H  
ATOM    413  CA  GLN A  28      83.709 -21.445 -18.785  1.00 58.39           C  
ATOM    414  HA  GLN A  28      82.639 -21.324 -18.613  1.00 58.39           H  
ATOM    415  C   GLN A  28      84.331 -20.071 -19.002  1.00 58.39           C  
ATOM    416  CB  GLN A  28      84.322 -22.178 -17.578  1.00 58.39           C  
ATOM    417  HB2 GLN A  28      84.382 -21.494 -16.732  1.00 58.39           H  
ATOM    418  HB3 GLN A  28      85.343 -22.463 -17.834  1.00 58.39           H  
ATOM    419  O   GLN A  28      85.549 -19.930 -19.132  1.00 58.39           O  
ATOM    420  CG  GLN A  28      83.553 -23.451 -17.163  1.00 58.39           C  
ATOM    421  HG2 GLN A  28      83.158 -23.958 -18.043  1.00 58.39           H  
ATOM    422  HG3 GLN A  28      84.256 -24.134 -16.687  1.00 58.39           H  
ATOM    423  CD  GLN A  28      82.432 -23.193 -16.160  1.00 58.39           C  
ATOM    424  NE2 GLN A  28      81.275 -23.794 -16.323  1.00 58.39           N  
ATOM    425 HE21 GLN A  28      80.554 -23.533 -15.666  1.00 58.39           H  
ATOM    426 HE22 GLN A  28      81.085 -24.332 -17.157  1.00 58.39           H  
ATOM    427  OE1 GLN A  28      82.589 -22.466 -15.195  1.00 58.39           O  
ATOM    428  N   VAL A  29      83.492 -19.044 -19.078  1.00 62.37           N  
ATOM    429  H   VAL A  29      82.508 -19.213 -18.927  1.00 62.37           H  
ATOM    430  CA  VAL A  29      83.950 -17.656 -19.042  1.00 62.37           C  
ATOM    431  HA  VAL A  29      85.030 -17.624 -19.182  1.00 62.37           H  
ATOM    432  C   VAL A  29      83.636 -17.145 -17.646  1.00 62.37           C  
ATOM    433  CB  VAL A  29      83.307 -16.789 -20.143  1.00 62.37           C  
ATOM    434  HB  VAL A  29      82.266 -16.577 -19.900  1.00 62.37           H  
ATOM    435  O   VAL A  29      82.486 -17.220 -17.221  1.00 62.37           O  
ATOM    436  CG1 VAL A  29      84.088 -15.476 -20.264  1.00 62.37           C  
ATOM    437 HG11 VAL A  29      85.128 -15.670 -20.529  1.00 62.37           H  
ATOM    438 HG12 VAL A  29      84.062 -14.954 -19.308  1.00 62.37           H  
ATOM    439 HG13 VAL A  29      83.631 -14.845 -21.027  1.00 62.37           H  
ATOM    440  CG2 VAL A  29      83.371 -17.447 -21.525  1.00 62.37           C  
ATOM    441 HG21 VAL A  29      84.409 -17.674 -21.769  1.00 62.37           H  
ATOM    442 HG22 VAL A  29      82.952 -16.779 -22.278  1.00 62.37           H  
ATOM    443 HG23 VAL A  29      82.782 -18.364 -21.527  1.00 62.37           H  
ATOM    444  N   GLN A  30      84.645 -16.650 -16.920  1.00 65.09           N  
ATOM    445  H   GLN A  30      85.578 -16.627 -17.305  1.00 65.09           H  
ATOM    446  CA  GLN A  30      84.399 -16.013 -15.625  1.00 65.09           C  
ATOM    447  HA  GLN A  30      84.060 -16.770 -14.919  1.00 65.09           H  
ATOM    448  C   GLN A  30      83.274 -14.977 -15.788  1.00 65.09           C  
ATOM    449  CB  GLN A  30      85.677 -15.350 -15.073  1.00 65.09           C  
ATOM    450  HB2 GLN A  30      86.156 -14.759 -15.853  1.00 65.09           H  
ATOM    451  HB3 GLN A  30      85.383 -14.673 -14.271  1.00 65.09           H  
ATOM    452  O   GLN A  30      83.361 -14.128 -16.673  1.00 65.09           O  
ATOM    453  CG  GLN A  30      86.681 -16.358 -14.486  1.00 65.09           C  
ATOM    454  HG2 GLN A  30      86.153 -17.017 -13.797  1.00 65.09           H  
ATOM    455  HG3 GLN A  30      87.102 -16.967 -15.286  1.00 65.09           H  
ATOM    456  CD  GLN A  30      87.824 -15.684 -13.722  1.00 65.09           C  
ATOM    457  NE2 GLN A  30      88.494 -16.388 -12.836  1.00 65.09           N  
ATOM    458 HE21 GLN A  30      88.250 -17.347 -12.635  1.00 65.09           H  
ATOM    459 HE22 GLN A  30      89.225 -15.888 -12.352  1.00 65.09           H  
ATOM    460  OE1 GLN A  30      88.151 -14.527 -13.907  1.00 65.09           O  
ATOM    461  N   HIS A  31      82.240 -15.072 -14.944  1.00 65.62           N  
ATOM    462  H   HIS A  31      82.239 -15.866 -14.319  1.00 65.62           H  
ATOM    463  CA  HIS A  31      81.059 -14.192 -14.882  1.00 65.62           C  
ATOM    464  HA  HIS A  31      80.636 -14.370 -13.893  1.00 65.62           H  
ATOM    465  C   HIS A  31      79.875 -14.475 -15.829  1.00 65.62           C  
ATOM    466  CB  HIS A  31      81.458 -12.703 -14.900  1.00 65.62           C  
ATOM    467  HB2 HIS A  31      81.654 -12.394 -15.927  1.00 65.62           H  
ATOM    468  HB3 HIS A  31      80.616 -12.107 -14.545  1.00 65.62           H  
ATOM    469  O   HIS A  31      78.943 -13.672 -15.831  1.00 65.62           O  
ATOM    470  CG  HIS A  31      82.656 -12.374 -14.051  1.00 65.62           C  
ATOM    471  CD2 HIS A  31      83.881 -11.954 -14.494  1.00 65.62           C  
ATOM    472  HD2 HIS A  31      84.161 -11.786 -15.523  1.00 65.62           H  
ATOM    473  ND1 HIS A  31      82.734 -12.497 -12.684  1.00 65.62           N  
ATOM    474  HD1 HIS A  31      82.013 -12.852 -12.072  1.00 65.62           H  
ATOM    475  CE1 HIS A  31      83.975 -12.146 -12.309  1.00 65.62           C  
ATOM    476  HE1 HIS A  31      84.348 -12.155 -11.296  1.00 65.62           H  
ATOM    477  NE2 HIS A  31      84.709 -11.809 -13.377  1.00 65.62           N  
ATOM    478  N   LEU A  32      79.854 -15.587 -16.572  1.00 68.09           N  
ATOM    479  H   LEU A  32      80.637 -16.224 -16.545  1.00 68.09           H  
ATOM    480  CA  LEU A  32      78.689 -15.998 -17.372  1.00 68.09           C  
ATOM    481  HA  LEU A  32      77.826 -15.379 -17.124  1.00 68.09           H  
ATOM    482  C   LEU A  32      78.289 -17.443 -17.068  1.00 68.09           C  
ATOM    483  CB  LEU A  32      79.005 -15.830 -18.865  1.00 68.09           C  
ATOM    484  HB2 LEU A  32      79.943 -16.342 -19.078  1.00 68.09           H  
ATOM    485  HB3 LEU A  32      78.222 -16.318 -19.446  1.00 68.09           H  
ATOM    486  O   LEU A  32      79.107 -18.348 -17.217  1.00 68.09           O  
ATOM    487  CG  LEU A  32      79.109 -14.363 -19.307  1.00 68.09           C  
ATOM    488  HG  LEU A  32      79.841 -13.831 -18.700  1.00 68.09           H  
ATOM    489  CD1 LEU A  32      79.570 -14.317 -20.753  1.00 68.09           C  
ATOM    490 HD11 LEU A  32      80.533 -14.821 -20.836  1.00 68.09           H  
ATOM    491 HD12 LEU A  32      78.837 -14.814 -21.388  1.00 68.09           H  
ATOM    492 HD13 LEU A  32      79.673 -13.278 -21.064  1.00 68.09           H  
ATOM    493  CD2 LEU A  32      77.763 -13.655 -19.222  1.00 68.09           C  
ATOM    494 HD21 LEU A  32      77.529 -13.431 -18.181  1.00 68.09           H  
ATOM    495 HD22 LEU A  32      76.983 -14.307 -19.616  1.00 68.09           H  
ATOM    496 HD23 LEU A  32      77.781 -12.726 -19.791  1.00 68.09           H  
ATOM    497  N   ASP A  33      77.026 -17.650 -16.692  1.00 74.97           N  
ATOM    498  H   ASP A  33      76.391 -16.865 -16.657  1.00 74.97           H  
ATOM    499  CA  ASP A  33      76.478 -18.974 -16.372  1.00 74.97           C  
ATOM    500  HA  ASP A  33      77.269 -19.612 -15.979  1.00 74.97           H  
ATOM    501  C   ASP A  33      75.911 -19.666 -17.620  1.00 74.97           C  
ATOM    502  CB  ASP A  33      75.400 -18.832 -15.286  1.00 74.97           C  
ATOM    503  HB2 ASP A  33      74.925 -19.800 -15.128  1.00 74.97           H  
ATOM    504  HB3 ASP A  33      74.635 -18.132 -15.624  1.00 74.97           H  
ATOM    505  O   ASP A  33      76.025 -20.881 -17.776  1.00 74.97           O  
ATOM    506  CG  ASP A  33      75.988 -18.357 -13.954  1.00 74.97           C  
ATOM    507  OD1 ASP A  33      76.948 -18.984 -13.467  1.00 74.97           O  
ATOM    508  OD2 ASP A  33      75.487 -17.346 -13.410  1.00 74.97           O  
ATOM    509  N   VAL A  34      75.334 -18.888 -18.543  1.00 82.74           N  
ATOM    510  H   VAL A  34      75.261 -17.901 -18.343  1.00 82.74           H  
ATOM    511  CA  VAL A  34      74.810 -19.385 -19.822  1.00 82.74           C  
ATOM    512  HA  VAL A  34      75.166 -20.403 -19.982  1.00 82.74           H  
ATOM    513  C   VAL A  34      75.330 -18.517 -20.956  1.00 82.74           C  
ATOM    514  CB  VAL A  34      73.269 -19.422 -19.829  1.00 82.74           C  
ATOM    515  HB  VAL A  34      72.882 -18.410 -19.707  1.00 82.74           H  
ATOM    516  O   VAL A  34      75.068 -17.320 -20.996  1.00 82.74           O  
ATOM    517  CG1 VAL A  34      72.736 -19.990 -21.154  1.00 82.74           C  
ATOM    518 HG11 VAL A  34      73.135 -20.991 -21.318  1.00 82.74           H  
ATOM    519 HG12 VAL A  34      73.021 -19.344 -21.984  1.00 82.74           H  
ATOM    520 HG13 VAL A  34      71.647 -20.033 -21.117  1.00 82.74           H  
ATOM    521  CG2 VAL A  34      72.716 -20.292 -18.693  1.00 82.74           C  
ATOM    522 HG21 VAL A  34      71.629 -20.344 -18.755  1.00 82.74           H  
ATOM    523 HG22 VAL A  34      73.137 -21.296 -18.749  1.00 82.74           H  
ATOM    524 HG23 VAL A  34      72.977 -19.855 -17.729  1.00 82.74           H  
ATOM    525  N   ILE A  35      76.029 -19.121 -21.915  1.00 84.29           N  
ATOM    526  H   ILE A  35      76.190 -20.115 -21.838  1.00 84.29           H  
ATOM    527  CA  ILE A  35      76.502 -18.432 -23.121  1.00 84.29           C  
ATOM    528  HA  ILE A  35      76.723 -17.394 -22.871  1.00 84.29           H  
ATOM    529  C   ILE A  35      75.377 -18.440 -24.162  1.00 84.29           C  
ATOM    530  CB  ILE A  35      77.808 -19.075 -23.638  1.00 84.29           C  
ATOM    531  HB  ILE A  35      77.604 -20.118 -23.879  1.00 84.29           H  
ATOM    532  O   ILE A  35      74.804 -19.491 -24.450  1.00 84.29           O  
ATOM    533  CG1 ILE A  35      78.926 -19.015 -22.565  1.00 84.29           C  
ATOM    534 HG12 ILE A  35      79.368 -18.018 -22.555  1.00 84.29           H  
ATOM    535 HG13 ILE A  35      78.522 -19.201 -21.569  1.00 84.29           H  
ATOM    536  CG2 ILE A  35      78.282 -18.353 -24.914  1.00 84.29           C  
ATOM    537 HG21 ILE A  35      77.557 -18.481 -25.718  1.00 84.29           H  
ATOM    538 HG22 ILE A  35      79.233 -18.760 -25.257  1.00 84.29           H  
ATOM    539 HG23 ILE A  35      78.403 -17.287 -24.721  1.00 84.29           H  
ATOM    540  CD1 ILE A  35      80.026 -20.055 -22.792  1.00 84.29           C  
ATOM    541 HD11 ILE A  35      80.433 -19.964 -23.799  1.00 84.29           H  
ATOM    542 HD12 ILE A  35      80.824 -19.911 -22.063  1.00 84.29           H  
ATOM    543 HD13 ILE A  35      79.614 -21.056 -22.669  1.00 84.29           H  
ATOM    544  N   ARG A  36      75.056 -17.273 -24.727  1.00 88.21           N  
ATOM    545  H   ARG A  36      75.574 -16.456 -24.437  1.00 88.21           H  
ATOM    546  CA  ARG A  36      74.046 -17.095 -25.782  1.00 88.21           C  
ATOM    547  HA  ARG A  36      73.377 -17.955 -25.806  1.00 88.21           H  
ATOM    548  C   ARG A  36      74.670 -17.010 -27.164  1.00 88.21           C  
ATOM    549  CB  ARG A  36      73.220 -15.827 -25.530  1.00 88.21           C  
ATOM    550  HB2 ARG A  36      73.883 -14.979 -25.363  1.00 88.21           H  
ATOM    551  HB3 ARG A  36      72.630 -15.618 -26.423  1.00 88.21           H  
ATOM    552  O   ARG A  36      74.187 -17.665 -28.082  1.00 88.21           O  
ATOM    553  CG  ARG A  36      72.257 -15.969 -24.349  1.00 88.21           C  
ATOM    554  HG2 ARG A  36      71.568 -16.792 -24.538  1.00 88.21           H  
ATOM    555  HG3 ARG A  36      72.809 -16.166 -23.430  1.00 88.21           H  
ATOM    556  CD  ARG A  36      71.470 -14.664 -24.205  1.00 88.21           C  
ATOM    557  HD2 ARG A  36      70.985 -14.440 -25.155  1.00 88.21           H  
ATOM    558  HD3 ARG A  36      72.162 -13.858 -23.961  1.00 88.21           H  
ATOM    559  NE  ARG A  36      70.455 -14.760 -23.148  1.00 88.21           N  
ATOM    560  HE  ARG A  36      70.631 -15.377 -22.369  1.00 88.21           H  
ATOM    561  NH1 ARG A  36      69.277 -12.857 -23.659  1.00 88.21           N  
ATOM    562 HH11 ARG A  36      68.562 -12.194 -23.396  1.00 88.21           H  
ATOM    563 HH12 ARG A  36      69.993 -12.624 -24.332  1.00 88.21           H  
ATOM    564  NH2 ARG A  36      68.694 -14.111 -21.906  1.00 88.21           N  
ATOM    565 HH21 ARG A  36      68.170 -13.332 -21.533  1.00 88.21           H  
ATOM    566 HH22 ARG A  36      69.127 -14.713 -21.220  1.00 88.21           H  
ATOM    567  CZ  ARG A  36      69.479 -13.909 -22.916  1.00 88.21           C  
ATOM    568  N   SER A  37      75.727 -16.223 -27.319  1.00 91.36           N  
ATOM    569  H   SER A  37      76.061 -15.684 -26.533  1.00 91.36           H  
ATOM    570  CA  SER A  37      76.345 -15.982 -28.621  1.00 91.36           C  
ATOM    571  HA  SER A  37      76.232 -16.880 -29.229  1.00 91.36           H  
ATOM    572  C   SER A  37      77.840 -15.698 -28.505  1.00 91.36           C  
ATOM    573  CB  SER A  37      75.630 -14.833 -29.349  1.00 91.36           C  
ATOM    574  HB2 SER A  37      76.041 -14.722 -30.353  1.00 91.36           H  
ATOM    575  HB3 SER A  37      74.565 -15.053 -29.425  1.00 91.36           H  
ATOM    576  O   SER A  37      78.340 -15.253 -27.467  1.00 91.36           O  
ATOM    577  OG  SER A  37      75.819 -13.634 -28.627  1.00 91.36           O  
ATOM    578  HG  SER A  37      75.250 -12.930 -28.944  1.00 91.36           H  
ATOM    579  N   LEU A  38      78.550 -15.974 -29.595  1.00 90.91           N  
ATOM    580  H   LEU A  38      78.057 -16.389 -30.373  1.00 90.91           H  
ATOM    581  CA  LEU A  38      79.952 -15.651 -29.818  1.00 90.91           C  
ATOM    582  HA  LEU A  38      80.316 -15.024 -29.004  1.00 90.91           H  
ATOM    583  C   LEU A  38      80.054 -14.879 -31.136  1.00 90.91           C  
ATOM    584  CB  LEU A  38      80.750 -16.966 -29.846  1.00 90.91           C  
ATOM    585  HB2 LEU A  38      80.333 -17.596 -30.632  1.00 90.91           H  
ATOM    586  HB3 LEU A  38      80.608 -17.486 -28.899  1.00 90.91           H  
ATOM    587  O   LEU A  38      79.680 -15.395 -32.183  1.00 90.91           O  
ATOM    588  CG  LEU A  38      82.257 -16.797 -30.105  1.00 90.91           C  
ATOM    589  HG  LEU A  38      82.425 -16.175 -30.985  1.00 90.91           H  
ATOM    590  CD1 LEU A  38      82.978 -16.191 -28.904  1.00 90.91           C  
ATOM    591 HD11 LEU A  38      84.053 -16.196 -29.082  1.00 90.91           H  
ATOM    592 HD12 LEU A  38      82.646 -15.164 -28.752  1.00 90.91           H  
ATOM    593 HD13 LEU A  38      82.789 -16.806 -28.025  1.00 90.91           H  
ATOM    594  CD2 LEU A  38      82.884 -18.166 -30.350  1.00 90.91           C  
ATOM    595 HD21 LEU A  38      82.394 -18.651 -31.194  1.00 90.91           H  
ATOM    596 HD22 LEU A  38      83.944 -18.053 -30.578  1.00 90.91           H  
ATOM    597 HD23 LEU A  38      82.768 -18.788 -29.462  1.00 90.91           H  
ATOM    598  N   THR A  39      80.577 -13.662 -31.102  1.00 94.66           N  
ATOM    599  H   THR A  39      80.835 -13.286 -30.200  1.00 94.66           H  
ATOM    600  CA  THR A  39      80.631 -12.763 -32.257  1.00 94.66           C  
ATOM    601  HA  THR A  39      80.276 -13.294 -33.140  1.00 94.66           H  
ATOM    602  C   THR A  39      82.059 -12.313 -32.531  1.00 94.66           C  
ATOM    603  CB  THR A  39      79.697 -11.565 -32.055  1.00 94.66           C  
ATOM    604  HB  THR A  39      79.983 -11.032 -31.148  1.00 94.66           H  
ATOM    605  O   THR A  39      82.741 -11.796 -31.644  1.00 94.66           O  
ATOM    606  CG2 THR A  39      79.707 -10.593 -33.228  1.00 94.66           C  
ATOM    607 HG21 THR A  39      80.645 -10.038 -33.243  1.00 94.66           H  
ATOM    608 HG22 THR A  39      79.590 -11.126 -34.171  1.00 94.66           H  
ATOM    609 HG23 THR A  39      78.886  -9.885 -33.108  1.00 94.66           H  
ATOM    610  OG1 THR A  39      78.372 -12.007 -31.913  1.00 94.66           O  
ATOM    611  HG1 THR A  39      77.988 -12.026 -32.792  1.00 94.66           H  
ATOM    612  N   LEU A  40      82.506 -12.482 -33.775  1.00 95.18           N  
ATOM    613  H   LEU A  40      81.863 -12.880 -34.445  1.00 95.18           H  
ATOM    614  CA  LEU A  40      83.749 -11.927 -34.297  1.00 95.18           C  
ATOM    615  HA  LEU A  40      84.400 -11.689 -33.456  1.00 95.18           H  
ATOM    616  C   LEU A  40      83.444 -10.639 -35.065  1.00 95.18           C  
ATOM    617  CB  LEU A  40      84.461 -12.975 -35.172  1.00 95.18           C  
ATOM    618  HB2 LEU A  40      84.634 -13.873 -34.578  1.00 95.18           H  
ATOM    619  HB3 LEU A  40      83.799 -13.242 -35.997  1.00 95.18           H  
ATOM    620  O   LEU A  40      82.686 -10.645 -36.033  1.00 95.18           O  
ATOM    621  CG  LEU A  40      85.804 -12.494 -35.758  1.00 95.18           C  
ATOM    622  HG  LEU A  40      85.643 -11.589 -36.343  1.00 95.18           H  
ATOM    623  CD1 LEU A  40      86.843 -12.198 -34.674  1.00 95.18           C  
ATOM    624 HD11 LEU A  40      86.993 -13.081 -34.053  1.00 95.18           H  
ATOM    625 HD12 LEU A  40      86.517 -11.361 -34.055  1.00 95.18           H  
ATOM    626 HD13 LEU A  40      87.789 -11.924 -35.142  1.00 95.18           H  
ATOM    627  CD2 LEU A  40      86.381 -13.559 -36.689  1.00 95.18           C  
ATOM    628 HD21 LEU A  40      85.681 -13.755 -37.501  1.00 95.18           H  
ATOM    629 HD22 LEU A  40      86.563 -14.484 -36.142  1.00 95.18           H  
ATOM    630 HD23 LEU A  40      87.319 -13.210 -37.120  1.00 95.18           H  
ATOM    631  N   SER A  41      84.076  -9.545 -34.657  1.00 95.33           N  
ATOM    632  H   SER A  41      84.651  -9.623 -33.830  1.00 95.33           H  
ATOM    633  CA  SER A  41      83.913  -8.215 -35.240  1.00 95.33           C  
ATOM    634  HA  SER A  41      83.266  -8.292 -36.114  1.00 95.33           H  
ATOM    635  C   SER A  41      85.258  -7.646 -35.694  1.00 95.33           C  
ATOM    636  CB  SER A  41      83.269  -7.232 -34.248  1.00 95.33           C  
ATOM    637  HB2 SER A  41      84.066  -6.769 -33.666  1.00 95.33           H  
ATOM    638  HB3 SER A  41      82.757  -6.437 -34.790  1.00 95.33           H  
ATOM    639  O   SER A  41      86.304  -7.967 -35.126  1.00 95.33           O  
ATOM    640  OG  SER A  41      82.376  -7.819 -33.321  1.00 95.33           O  
ATOM    641  HG  SER A  41      81.483  -7.754 -33.667  1.00 95.33           H  
ATOM    642  N   ARG A  42      85.235  -6.730 -36.662  1.00 94.00           N  
ATOM    643  H   ARG A  42      84.336  -6.501 -37.060  1.00 94.00           H  
ATOM    644  CA  ARG A  42      86.402  -5.963 -37.122  1.00 94.00           C  
ATOM    645  HA  ARG A  42      87.275  -6.233 -36.528  1.00 94.00           H  
ATOM    646  C   ARG A  42      86.164  -4.472 -36.917  1.00 94.00           C  
ATOM    647  CB  ARG A  42      86.699  -6.343 -38.578  1.00 94.00           C  
ATOM    648  HB2 ARG A  42      85.809  -6.176 -39.184  1.00 94.00           H  
ATOM    649  HB3 ARG A  42      86.942  -7.405 -38.583  1.00 94.00           H  
ATOM    650  O   ARG A  42      85.061  -3.981 -37.146  1.00 94.00           O  
ATOM    651  CG  ARG A  42      87.885  -5.586 -39.194  1.00 94.00           C  
ATOM    652  HG2 ARG A  42      88.735  -5.658 -38.514  1.00 94.00           H  
ATOM    653  HG3 ARG A  42      87.632  -4.534 -39.324  1.00 94.00           H  
ATOM    654  CD  ARG A  42      88.306  -6.177 -40.548  1.00 94.00           C  
ATOM    655  HD2 ARG A  42      88.547  -7.231 -40.411  1.00 94.00           H  
ATOM    656  HD3 ARG A  42      89.211  -5.668 -40.880  1.00 94.00           H  
ATOM    657  NE  ARG A  42      87.270  -6.056 -41.595  1.00 94.00           N  
ATOM    658  HE  ARG A  42      86.416  -5.574 -41.355  1.00 94.00           H  
ATOM    659  NH1 ARG A  42      88.473  -7.118 -43.248  1.00 94.00           N  
ATOM    660 HH11 ARG A  42      88.640  -7.381 -44.209  1.00 94.00           H  
ATOM    661 HH12 ARG A  42      89.245  -7.267 -42.614  1.00 94.00           H  
ATOM    662  NH2 ARG A  42      86.431  -6.323 -43.698  1.00 94.00           N  
ATOM    663 HH21 ARG A  42      86.562  -6.670 -44.638  1.00 94.00           H  
ATOM    664 HH22 ARG A  42      85.574  -5.857 -43.437  1.00 94.00           H  
ATOM    665  CZ  ARG A  42      87.397  -6.499 -42.839  1.00 94.00           C  
ATOM    666  N   TYR A  43      87.183  -3.758 -36.454  1.00 94.43           N  
ATOM    667  H   TYR A  43      88.055  -4.223 -36.244  1.00 94.43           H  
ATOM    668  CA  TYR A  43      87.093  -2.323 -36.211  1.00 94.43           C  
ATOM    669  HA  TYR A  43      86.170  -2.124 -35.664  1.00 94.43           H  
ATOM    670  C   TYR A  43      87.045  -1.531 -37.520  1.00 94.43           C  
ATOM    671  CB  TYR A  43      88.263  -1.874 -35.334  1.00 94.43           C  
ATOM    672  HB2 TYR A  43      88.321  -2.521 -34.459  1.00 94.43           H  
ATOM    673  HB3 TYR A  43      89.192  -1.995 -35.892  1.00 94.43           H  
ATOM    674  O   TYR A  43      87.855  -1.759 -38.423  1.00 94.43           O  
ATOM    675  CG  TYR A  43      88.141  -0.446 -34.847  1.00 94.43           C  
ATOM    676  CD1 TYR A  43      89.050   0.533 -35.291  1.00 94.43           C  
ATOM    677  HD1 TYR A  43      89.836   0.274 -35.985  1.00 94.43           H  
ATOM    678  CD2 TYR A  43      87.108  -0.095 -33.954  1.00 94.43           C  
ATOM    679  HD2 TYR A  43      86.384  -0.836 -33.649  1.00 94.43           H  
ATOM    680  CE1 TYR A  43      88.943   1.856 -34.826  1.00 94.43           C  
ATOM    681  HE1 TYR A  43      89.652   2.599 -35.161  1.00 94.43           H  
ATOM    682  CE2 TYR A  43      86.998   1.228 -33.486  1.00 94.43           C  
ATOM    683  HE2 TYR A  43      86.199   1.518 -32.819  1.00 94.43           H  
ATOM    684  OH  TYR A  43      87.838   3.474 -33.446  1.00 94.43           O  
ATOM    685  HH  TYR A  43      88.518   4.028 -33.837  1.00 94.43           H  
ATOM    686  CZ  TYR A  43      87.921   2.203 -33.916  1.00 94.43           C  
ATOM    687  N   ASN A  44      86.114  -0.584 -37.604  1.00 87.98           N  
ATOM    688  H   ASN A  44      85.480  -0.450 -36.829  1.00 87.98           H  
ATOM    689  CA  ASN A  44      86.023   0.387 -38.680  1.00 87.98           C  
ATOM    690  HA  ASN A  44      86.664   0.075 -39.505  1.00 87.98           H  
ATOM    691  C   ASN A  44      86.521   1.749 -38.178  1.00 87.98           C  
ATOM    692  CB  ASN A  44      84.579   0.427 -39.201  1.00 87.98           C  
ATOM    693  HB2 ASN A  44      84.257  -0.586 -39.445  1.00 87.98           H  
ATOM    694  HB3 ASN A  44      83.911   0.822 -38.436  1.00 87.98           H  
ATOM    695  O   ASN A  44      85.905   2.378 -37.321  1.00 87.98           O  
ATOM    696  CG  ASN A  44      84.482   1.304 -40.433  1.00 87.98           C  
ATOM    697  ND2 ASN A  44      84.165   0.753 -41.579  1.00 87.98           N  
ATOM    698 HD21 ASN A  44      84.115   1.378 -42.372  1.00 87.98           H  
ATOM    699 HD22 ASN A  44      83.895  -0.219 -41.625  1.00 87.98           H  
ATOM    700  OD1 ASN A  44      84.765   2.486 -40.403  1.00 87.98           O  
ATOM    701  N   GLU A  45      87.639   2.216 -38.728  1.00 80.68           N  
ATOM    702  H   GLU A  45      88.119   1.652 -39.415  1.00 80.68           H  
ATOM    703  CA  GLU A  45      88.251   3.489 -38.331  1.00 80.68           C  
ATOM    704  HA  GLU A  45      88.374   3.516 -37.248  1.00 80.68           H  
ATOM    705  C   GLU A  45      87.407   4.710 -38.711  1.00 80.68           C  
ATOM    706  CB  GLU A  45      89.627   3.604 -38.994  1.00 80.68           C  
ATOM    707  HB2 GLU A  45      89.519   3.328 -40.042  1.00 80.68           H  
ATOM    708  HB3 GLU A  45      89.974   4.636 -38.942  1.00 80.68           H  
ATOM    709  O   GLU A  45      87.426   5.707 -37.990  1.00 80.68           O  
ATOM    710  CG  GLU A  45      90.671   2.712 -38.306  1.00 80.68           C  
ATOM    711  HG2 GLU A  45      90.220   1.743 -38.089  1.00 80.68           H  
ATOM    712  HG3 GLU A  45      90.959   3.167 -37.358  1.00 80.68           H  
ATOM    713  CD  GLU A  45      91.910   2.477 -39.176  1.00 80.68           C  
ATOM    714  OE1 GLU A  45      92.652   1.524 -38.865  1.00 80.68           O  
ATOM    715  OE2 GLU A  45      91.999   3.034 -40.290  1.00 80.68           O  
ATOM    716  N   THR A  46      86.653   4.634 -39.812  1.00 81.50           N  
ATOM    717  H   THR A  46      86.623   3.765 -40.325  1.00 81.50           H  
ATOM    718  CA  THR A  46      85.826   5.737 -40.317  1.00 81.50           C  
ATOM    719  HA  THR A  46      86.435   6.639 -40.362  1.00 81.50           H  
ATOM    720  C   THR A  46      84.652   6.025 -39.386  1.00 81.50           C  
ATOM    721  CB  THR A  46      85.301   5.421 -41.728  1.00 81.50           C  
ATOM    722  HB  THR A  46      84.557   4.626 -41.673  1.00 81.50           H  
ATOM    723  O   THR A  46      84.405   7.180 -39.054  1.00 81.50           O  
ATOM    724  CG2 THR A  46      84.664   6.634 -42.401  1.00 81.50           C  
ATOM    725 HG21 THR A  46      85.368   7.466 -42.429  1.00 81.50           H  
ATOM    726 HG22 THR A  46      83.773   6.938 -41.851  1.00 81.50           H  
ATOM    727 HG23 THR A  46      84.368   6.372 -43.417  1.00 81.50           H  
ATOM    728  OG1 THR A  46      86.354   4.988 -42.562  1.00 81.50           O  
ATOM    729  HG1 THR A  46      86.939   5.735 -42.706  1.00 81.50           H  
ATOM    730  N   LEU A  47      83.954   4.981 -38.935  1.00 84.05           N  
ATOM    731  H   LEU A  47      84.214   4.063 -39.267  1.00 84.05           H  
ATOM    732  CA  LEU A  47      82.776   5.098 -38.066  1.00 84.05           C  
ATOM    733  HA  LEU A  47      82.354   6.097 -38.172  1.00 84.05           H  
ATOM    734  C   LEU A  47      83.113   4.974 -36.575  1.00 84.05           C  
ATOM    735  CB  LEU A  47      81.722   4.085 -38.537  1.00 84.05           C  
ATOM    736  HB2 LEU A  47      80.891   4.069 -37.832  1.00 84.05           H  
ATOM    737  HB3 LEU A  47      82.171   3.092 -38.556  1.00 84.05           H  
ATOM    738  O   LEU A  47      82.263   5.215 -35.724  1.00 84.05           O  
ATOM    739  CG  LEU A  47      81.174   4.427 -39.935  1.00 84.05           C  
ATOM    740  HG  LEU A  47      81.997   4.616 -40.626  1.00 84.05           H  
ATOM    741  CD1 LEU A  47      80.387   3.259 -40.483  1.00 84.05           C  
ATOM    742 HD11 LEU A  47      79.937   3.517 -41.442  1.00 84.05           H  
ATOM    743 HD12 LEU A  47      81.083   2.432 -40.627  1.00 84.05           H  
ATOM    744 HD13 LEU A  47      79.605   2.995 -39.772  1.00 84.05           H  
ATOM    745  CD2 LEU A  47      80.256   5.648 -39.934  1.00 84.05           C  
ATOM    746 HD21 LEU A  47      80.806   6.537 -39.624  1.00 84.05           H  
ATOM    747 HD22 LEU A  47      79.862   5.819 -40.935  1.00 84.05           H  
ATOM    748 HD23 LEU A  47      79.427   5.480 -39.246  1.00 84.05           H  
ATOM    749  N   LYS A  48      84.374   4.652 -36.255  1.00 86.83           N  
ATOM    750  H   LYS A  48      84.997   4.445 -37.022  1.00 86.83           H  
ATOM    751  CA  LYS A  48      84.887   4.443 -34.891  1.00 86.83           C  
ATOM    752  HA  LYS A  48      85.883   4.013 -34.998  1.00 86.83           H  
ATOM    753  C   LYS A  48      84.102   3.395 -34.098  1.00 86.83           C  
ATOM    754  CB  LYS A  48      85.025   5.776 -34.142  1.00 86.83           C  
ATOM    755  HB2 LYS A  48      85.404   5.570 -33.141  1.00 86.83           H  
ATOM    756  HB3 LYS A  48      84.045   6.244 -34.043  1.00 86.83           H  
ATOM    757  O   LYS A  48      83.987   3.473 -32.875  1.00 86.83           O  
ATOM    758  CG  LYS A  48      85.992   6.744 -34.829  1.00 86.83           C  
ATOM    759  HG2 LYS A  48      85.601   7.038 -35.802  1.00 86.83           H  
ATOM    760  HG3 LYS A  48      86.957   6.254 -34.963  1.00 86.83           H  
ATOM    761  CD  LYS A  48      86.165   7.985 -33.951  1.00 86.83           C  
ATOM    762  HD2 LYS A  48      85.203   8.488 -33.855  1.00 86.83           H  
ATOM    763  HD3 LYS A  48      86.514   7.682 -32.963  1.00 86.83           H  
ATOM    764  CE  LYS A  48      87.185   8.926 -34.591  1.00 86.83           C  
ATOM    765  HE2 LYS A  48      86.826   9.194 -35.585  1.00 86.83           H  
ATOM    766  HE3 LYS A  48      88.125   8.388 -34.716  1.00 86.83           H  
ATOM    767  NZ  LYS A  48      87.385  10.140 -33.763  1.00 86.83           N  
ATOM    768  HZ1 LYS A  48      87.717   9.888 -32.843  1.00 86.83           H  
ATOM    769  HZ2 LYS A  48      88.057  10.753 -34.202  1.00 86.83           H  
ATOM    770  HZ3 LYS A  48      86.510  10.636 -33.670  1.00 86.83           H  
ATOM    771  N   GLU A  49      83.604   2.379 -34.792  1.00 91.13           N  
ATOM    772  H   GLU A  49      83.785   2.358 -35.786  1.00 91.13           H  
ATOM    773  CA  GLU A  49      82.816   1.292 -34.219  1.00 91.13           C  
ATOM    774  HA  GLU A  49      82.964   1.291 -33.139  1.00 91.13           H  
ATOM    775  C   GLU A  49      83.290  -0.075 -34.725  1.00 91.13           C  
ATOM    776  CB  GLU A  49      81.317   1.536 -34.446  1.00 91.13           C  
ATOM    777  HB2 GLU A  49      80.762   0.800 -33.864  1.00 91.13           H  
ATOM    778  HB3 GLU A  49      81.073   2.526 -34.061  1.00 91.13           H  
ATOM    779  O   GLU A  49      84.082  -0.188 -35.660  1.00 91.13           O  
ATOM    780  CG  GLU A  49      80.879   1.441 -35.915  1.00 91.13           C  
ATOM    781  HG2 GLU A  49      81.043   0.422 -36.266  1.00 91.13           H  
ATOM    782  HG3 GLU A  49      81.505   2.105 -36.511  1.00 91.13           H  
ATOM    783  CD  GLU A  49      79.400   1.814 -36.115  1.00 91.13           C  
ATOM    784  OE1 GLU A  49      79.005   1.944 -37.294  1.00 91.13           O  
ATOM    785  OE2 GLU A  49      78.679   1.943 -35.099  1.00 91.13           O  
ATOM    786  N   PHE A  50      82.844  -1.139 -34.063  1.00 93.05           N  
ATOM    787  H   PHE A  50      82.073  -0.999 -33.426  1.00 93.05           H  
ATOM    788  CA  PHE A  50      83.128  -2.505 -34.493  1.00 93.05           C  
ATOM    789  HA  PHE A  50      84.019  -2.533 -35.120  1.00 93.05           H  
ATOM    790  C   PHE A  50      81.963  -3.036 -35.310  1.00 93.05           C  
ATOM    791  CB  PHE A  50      83.359  -3.407 -33.284  1.00 93.05           C  
ATOM    792  HB2 PHE A  50      83.189  -4.441 -33.585  1.00 93.05           H  
ATOM    793  HB3 PHE A  50      82.614  -3.152 -32.531  1.00 93.05           H  
ATOM    794  O   PHE A  50      80.839  -3.065 -34.814  1.00 93.05           O  
ATOM    795  CG  PHE A  50      84.742  -3.320 -32.683  1.00 93.05           C  
ATOM    796  CD1 PHE A  50      85.757  -4.178 -33.142  1.00 93.05           C  
ATOM    797  HD1 PHE A  50      85.550  -4.901 -33.918  1.00 93.05           H  
ATOM    798  CD2 PHE A  50      85.027  -2.356 -31.701  1.00 93.05           C  
ATOM    799  HD2 PHE A  50      84.260  -1.662 -31.392  1.00 93.05           H  
ATOM    800  CE1 PHE A  50      87.059  -4.063 -32.629  1.00 93.05           C  
ATOM    801  HE1 PHE A  50      87.845  -4.693 -33.019  1.00 93.05           H  
ATOM    802  CE2 PHE A  50      86.333  -2.236 -31.193  1.00 93.05           C  
ATOM    803  HE2 PHE A  50      86.567  -1.427 -30.517  1.00 93.05           H  
ATOM    804  CZ  PHE A  50      87.350  -3.090 -31.657  1.00 93.05           C  
ATOM    805  HZ  PHE A  50      88.370  -2.962 -31.327  1.00 93.05           H  
ATOM    806  N   PHE A  51      82.265  -3.547 -36.498  1.00 91.54           N  
ATOM    807  H   PHE A  51      83.217  -3.502 -36.832  1.00 91.54           H  
ATOM    808  CA  PHE A  51      81.300  -4.262 -37.313  1.00 91.54           C  
ATOM    809  HA  PHE A  51      80.294  -3.984 -37.000  1.00 91.54           H  
ATOM    810  C   PHE A  51      81.396  -5.752 -37.093  1.00 91.54           C  
ATOM    811  CB  PHE A  51      81.482  -3.905 -38.785  1.00 91.54           C  
ATOM    812  HB2 PHE A  51      82.524  -4.060 -39.065  1.00 91.54           H  
ATOM    813  HB3 PHE A  51      80.872  -4.581 -39.384  1.00 91.54           H  
ATOM    814  O   PHE A  51      82.465  -6.348 -37.248  1.00 91.54           O  
ATOM    815  CG  PHE A  51      81.062  -2.495 -39.126  1.00 91.54           C  
ATOM    816  CD1 PHE A  51      79.900  -1.942 -38.545  1.00 91.54           C  
ATOM    817  HD1 PHE A  51      79.304  -2.474 -37.818  1.00 91.54           H  
ATOM    818  CD2 PHE A  51      81.776  -1.767 -40.096  1.00 91.54           C  
ATOM    819  HD2 PHE A  51      82.651  -2.199 -40.561  1.00 91.54           H  
ATOM    820  CE1 PHE A  51      79.444  -0.688 -38.946  1.00 91.54           C  
ATOM    821  HE1 PHE A  51      78.548  -0.267 -38.513  1.00 91.54           H  
ATOM    822  CE2 PHE A  51      81.290  -0.519 -40.522  1.00 91.54           C  
ATOM    823  HE2 PHE A  51      81.757   0.023 -41.331  1.00 91.54           H  
ATOM    824  CZ  PHE A  51      80.113  -0.004 -39.958  1.00 91.54           C  
ATOM    825  HZ  PHE A  51      79.650   0.896 -40.336  1.00 91.54           H  
ATOM    826  N   ASP A  52      80.267  -6.340 -36.727  1.00 93.39           N  
ATOM    827  H   ASP A  52      79.429  -5.786 -36.629  1.00 93.39           H  
ATOM    828  CA  ASP A  52      80.143  -7.774 -36.551  1.00 93.39           C  
ATOM    829  HA  ASP A  52      80.967  -8.131 -35.933  1.00 93.39           H  
ATOM    830  C   ASP A  52      80.264  -8.444 -37.922  1.00 93.39           C  
ATOM    831  CB  ASP A  52      78.841  -8.078 -35.799  1.00 93.39           C  
ATOM    832  HB2 ASP A  52      78.721  -9.160 -35.734  1.00 93.39           H  
ATOM    833  HB3 ASP A  52      78.000  -7.660 -36.353  1.00 93.39           H  
ATOM    834  O   ASP A  52      79.544  -8.116 -38.861  1.00 93.39           O  
ATOM    835  CG  ASP A  52      78.836  -7.508 -34.371  1.00 93.39           C  
ATOM    836  OD1 ASP A  52      79.938  -7.233 -33.819  1.00 93.39           O  
ATOM    837  OD2 ASP A  52      77.740  -7.367 -33.798  1.00 93.39           O  
ATOM    838  N   LEU A  53      81.246  -9.334 -38.053  1.00 91.22           N  
ATOM    839  H   LEU A  53      81.790  -9.566 -37.235  1.00 91.22           H  
ATOM    840  CA  LEU A  53      81.496 -10.098 -39.271  1.00 91.22           C  
ATOM    841  HA  LEU A  53      81.153  -9.539 -40.141  1.00 91.22           H  
ATOM    842  C   LEU A  53      80.716 -11.409 -39.230  1.00 91.22           C  
ATOM    843  CB  LEU A  53      83.004 -10.395 -39.409  1.00 91.22           C  
ATOM    844  HB2 LEU A  53      83.324 -11.004 -38.563  1.00 91.22           H  
ATOM    845  HB3 LEU A  53      83.137 -10.995 -40.308  1.00 91.22           H  
ATOM    846  O   LEU A  53      80.075 -11.792 -40.208  1.00 91.22           O  
ATOM    847  CG  LEU A  53      83.939  -9.178 -39.500  1.00 91.22           C  
ATOM    848  HG  LEU A  53      83.875  -8.585 -38.588  1.00 91.22           H  
ATOM    849  CD1 LEU A  53      85.374  -9.690 -39.650  1.00 91.22           C  
ATOM    850 HD11 LEU A  53      85.430 -10.409 -40.468  1.00 91.22           H  
ATOM    851 HD12 LEU A  53      86.051  -8.868 -39.882  1.00 91.22           H  
ATOM    852 HD13 LEU A  53      85.690 -10.177 -38.728  1.00 91.22           H  
ATOM    853  CD2 LEU A  53      83.611  -8.289 -40.700  1.00 91.22           C  
ATOM    854 HD21 LEU A  53      82.627  -7.842 -40.561  1.00 91.22           H  
ATOM    855 HD22 LEU A  53      84.343  -7.485 -40.779  1.00 91.22           H  
ATOM    856 HD23 LEU A  53      83.610  -8.880 -41.616  1.00 91.22           H  
ATOM    857  N   ILE A  54      80.817 -12.105 -38.097  1.00 92.20           N  
ATOM    858  H   ILE A  54      81.324 -11.688 -37.329  1.00 92.20           H  
ATOM    859  CA  ILE A  54      80.322 -13.464 -37.910  1.00 92.20           C  
ATOM    860  HA  ILE A  54      79.524 -13.659 -38.626  1.00 92.20           H  
ATOM    861  C   ILE A  54      79.764 -13.582 -36.494  1.00 92.20           C  
ATOM    862  CB  ILE A  54      81.453 -14.497 -38.134  1.00 92.20           C  
ATOM    863  HB  ILE A  54      82.201 -14.358 -37.354  1.00 92.20           H  
ATOM    864  O   ILE A  54      80.473 -13.278 -35.535  1.00 92.20           O  
ATOM    865  CG1 ILE A  54      82.157 -14.344 -39.506  1.00 92.20           C  
ATOM    866 HG12 ILE A  54      82.455 -13.307 -39.661  1.00 92.20           H  
ATOM    867 HG13 ILE A  54      81.469 -14.619 -40.305  1.00 92.20           H  
ATOM    868  CG2 ILE A  54      80.881 -15.917 -38.010  1.00 92.20           C  
ATOM    869 HG21 ILE A  54      81.684 -16.647 -38.107  1.00 92.20           H  
ATOM    870 HG22 ILE A  54      80.138 -16.089 -38.789  1.00 92.20           H  
ATOM    871 HG23 ILE A  54      80.418 -16.072 -37.035  1.00 92.20           H  
ATOM    872  CD1 ILE A  54      83.448 -15.158 -39.641  1.00 92.20           C  
ATOM    873 HD11 ILE A  54      84.133 -14.906 -38.832  1.00 92.20           H  
ATOM    874 HD12 ILE A  54      83.237 -16.227 -39.614  1.00 92.20           H  
ATOM    875 HD13 ILE A  54      83.923 -14.920 -40.593  1.00 92.20           H  
ATOM    876  N   THR A  55      78.539 -14.077 -36.358  1.00 93.14           N  
ATOM    877  H   THR A  55      78.012 -14.280 -37.196  1.00 93.14           H  
ATOM    878  CA  THR A  55      77.924 -14.400 -35.064  1.00 93.14           C  
ATOM    879  HA  THR A  55      78.643 -14.234 -34.262  1.00 93.14           H  
ATOM    880  C   THR A  55      77.534 -15.871 -35.035  1.00 93.14           C  
ATOM    881  CB  THR A  55      76.719 -13.491 -34.784  1.00 93.14           C  
ATOM    882  HB  THR A  55      76.019 -13.537 -35.618  1.00 93.14           H  
ATOM    883  O   THR A  55      76.831 -16.340 -35.922  1.00 93.14           O  
ATOM    884  CG2 THR A  55      75.990 -13.849 -33.489  1.00 93.14           C  
ATOM    885 HG21 THR A  55      76.703 -13.972 -32.673  1.00 93.14           H  
ATOM    886 HG22 THR A  55      75.278 -13.065 -33.231  1.00 93.14           H  
ATOM    887 HG23 THR A  55      75.439 -14.780 -33.622  1.00 93.14           H  
ATOM    888  OG1 THR A  55      77.170 -12.164 -34.628  1.00 93.14           O  
ATOM    889  HG1 THR A  55      76.411 -11.581 -34.696  1.00 93.14           H  
ATOM    890  N   LEU A  56      77.987 -16.592 -34.014  1.00 89.17           N  
ATOM    891  H   LEU A  56      78.572 -16.126 -33.335  1.00 89.17           H  
ATOM    892  CA  LEU A  56      77.635 -17.975 -33.718  1.00 89.17           C  
ATOM    893  HA  LEU A  56      77.124 -18.413 -34.576  1.00 89.17           H  
ATOM    894  C   LEU A  56      76.691 -17.997 -32.515  1.00 89.17           C  
ATOM    895  CB  LEU A  56      78.929 -18.765 -33.454  1.00 89.17           C  
ATOM    896  HB2 LEU A  56      79.563 -18.708 -34.339  1.00 89.17           H  
ATOM    897  HB3 LEU A  56      79.456 -18.285 -32.629  1.00 89.17           H  
ATOM    898  O   LEU A  56      77.064 -17.574 -31.420  1.00 89.17           O  
ATOM    899  CG  LEU A  56      78.720 -20.246 -33.094  1.00 89.17           C  
ATOM    900  HG  LEU A  56      78.042 -20.331 -32.245  1.00 89.17           H  
ATOM    901  CD1 LEU A  56      78.149 -21.039 -34.270  1.00 89.17           C  
ATOM    902 HD11 LEU A  56      78.083 -22.095 -34.009  1.00 89.17           H  
ATOM    903 HD12 LEU A  56      78.784 -20.930 -35.150  1.00 89.17           H  
ATOM    904 HD13 LEU A  56      77.144 -20.688 -34.506  1.00 89.17           H  
ATOM    905  CD2 LEU A  56      80.061 -20.864 -32.693  1.00 89.17           C  
ATOM    906 HD21 LEU A  56      80.469 -20.332 -31.833  1.00 89.17           H  
ATOM    907 HD22 LEU A  56      79.914 -21.911 -32.425  1.00 89.17           H  
ATOM    908 HD23 LEU A  56      80.764 -20.808 -33.523  1.00 89.17           H  
ATOM    909  N   GLU A  57      75.477 -18.499 -32.700  1.00 89.23           N  
ATOM    910  H   GLU A  57      75.218 -18.824 -33.620  1.00 89.23           H  
ATOM    911  CA  GLU A  57      74.527 -18.685 -31.605  1.00 89.23           C  
ATOM    912  HA  GLU A  57      74.637 -17.862 -30.899  1.00 89.23           H  
ATOM    913  C   GLU A  57      74.827 -19.996 -30.860  1.00 89.23           C  
ATOM    914  CB  GLU A  57      73.102 -18.610 -32.159  1.00 89.23           C  
ATOM    915  HB2 GLU A  57      72.983 -17.665 -32.691  1.00 89.23           H  
ATOM    916  HB3 GLU A  57      72.962 -19.424 -32.871  1.00 89.23           H  
ATOM    917  O   GLU A  57      74.896 -21.070 -31.450  1.00 89.23           O  
ATOM    918  CG  GLU A  57      72.051 -18.673 -31.041  1.00 89.23           C  
ATOM    919  HG2 GLU A  57      72.155 -19.617 -30.506  1.00 89.23           H  
ATOM    920  HG3 GLU A  57      72.248 -17.866 -30.336  1.00 89.23           H  
ATOM    921  CD  GLU A  57      70.610 -18.563 -31.560  1.00 89.23           C  
ATOM    922  OE1 GLU A  57      69.761 -18.101 -30.767  1.00 89.23           O  
ATOM    923  OE2 GLU A  57      70.343 -19.039 -32.690  1.00 89.23           O  
ATOM    924  N   ALA A  58      75.008 -19.923 -29.542  1.00 83.71           N  
ATOM    925  H   ALA A  58      74.875 -19.031 -29.088  1.00 83.71           H  
ATOM    926  CA  ALA A  58      75.511 -21.035 -28.737  1.00 83.71           C  
ATOM    927  HA  ALA A  58      76.421 -21.419 -29.197  1.00 83.71           H  
ATOM    928  C   ALA A  58      74.525 -22.209 -28.623  1.00 83.71           C  
ATOM    929  CB  ALA A  58      75.858 -20.481 -27.354  1.00 83.71           C  
ATOM    930  HB1 ALA A  58      76.620 -19.707 -27.451  1.00 83.71           H  
ATOM    931  HB2 ALA A  58      76.230 -21.283 -26.717  1.00 83.71           H  
ATOM    932  HB3 ALA A  58      74.962 -20.056 -26.901  1.00 83.71           H  
ATOM    933  O   ALA A  58      74.954 -23.358 -28.554  1.00 83.71           O  
ATOM    934  N   LYS A  59      73.211 -21.939 -28.604  1.00 82.38           N  
ATOM    935  H   LYS A  59      72.936 -20.971 -28.692  1.00 82.38           H  
ATOM    936  CA  LYS A  59      72.177 -22.984 -28.475  1.00 82.38           C  
ATOM    937  HA  LYS A  59      72.514 -23.735 -27.761  1.00 82.38           H  
ATOM    938  C   LYS A  59      71.937 -23.746 -29.774  1.00 82.38           C  
ATOM    939  CB  LYS A  59      70.847 -22.386 -27.994  1.00 82.38           C  
ATOM    940  HB2 LYS A  59      70.059 -23.117 -28.172  1.00 82.38           H  
ATOM    941  HB3 LYS A  59      70.613 -21.491 -28.572  1.00 82.38           H  
ATOM    942  O   LYS A  59      71.742 -24.955 -29.742  1.00 82.38           O  
ATOM    943  CG  LYS A  59      70.857 -22.056 -26.497  1.00 82.38           C  
ATOM    944  HG2 LYS A  59      71.138 -22.946 -25.934  1.00 82.38           H  
ATOM    945  HG3 LYS A  59      71.581 -21.266 -26.301  1.00 82.38           H  
ATOM    946  CD  LYS A  59      69.461 -21.600 -26.057  1.00 82.38           C  
ATOM    947  HD2 LYS A  59      68.738 -22.383 -26.285  1.00 82.38           H  
ATOM    948  HD3 LYS A  59      69.194 -20.698 -26.607  1.00 82.38           H  
ATOM    949  CE  LYS A  59      69.451 -21.314 -24.552  1.00 82.38           C  
ATOM    950  HE2 LYS A  59      70.208 -20.559 -24.340  1.00 82.38           H  
ATOM    951  HE3 LYS A  59      69.733 -22.224 -24.023  1.00 82.38           H  
ATOM    952  NZ  LYS A  59      68.118 -20.844 -24.099  1.00 82.38           N  
ATOM    953  HZ1 LYS A  59      67.864 -19.999 -24.591  1.00 82.38           H  
ATOM    954  HZ2 LYS A  59      68.135 -20.641 -23.110  1.00 82.38           H  
ATOM    955  HZ3 LYS A  59      67.414 -21.545 -24.278  1.00 82.38           H  
ATOM    956  N   THR A  60      71.890 -23.028 -30.891  1.00 83.85           N  
ATOM    957  H   THR A  60      72.063 -22.034 -30.848  1.00 83.85           H  
ATOM    958  CA  THR A  60      71.532 -23.583 -32.204  1.00 83.85           C  
ATOM    959  HA  THR A  60      70.942 -24.490 -32.075  1.00 83.85           H  
ATOM    960  C   THR A  60      72.759 -23.974 -33.023  1.00 83.85           C  
ATOM    961  CB  THR A  60      70.682 -22.577 -32.990  1.00 83.85           C  
ATOM    962  HB  THR A  60      70.465 -22.983 -33.978  1.00 83.85           H  
ATOM    963  O   THR A  60      72.617 -24.711 -33.992  1.00 83.85           O  
ATOM    964  CG2 THR A  60      69.362 -22.247 -32.291  1.00 83.85           C  
ATOM    965 HG21 THR A  60      68.777 -21.584 -32.928  1.00 83.85           H  
ATOM    966 HG22 THR A  60      69.545 -21.743 -31.342  1.00 83.85           H  
ATOM    967 HG23 THR A  60      68.799 -23.164 -32.119  1.00 83.85           H  
ATOM    968  OG1 THR A  60      71.432 -21.396 -33.118  1.00 83.85           O  
ATOM    969  HG1 THR A  60      70.865 -20.625 -33.043  1.00 83.85           H  
ATOM    970  N   LEU A  61      73.953 -23.494 -32.642  1.00 77.82           N  
ATOM    971  H   LEU A  61      73.973 -22.861 -31.855  1.00 77.82           H  
ATOM    972  CA  LEU A  61      75.183 -23.548 -33.440  1.00 77.82           C  
ATOM    973  HA  LEU A  61      75.903 -22.892 -32.952  1.00 77.82           H  
ATOM    974  C   LEU A  61      75.009 -22.934 -34.839  1.00 77.82           C  
ATOM    975  CB  LEU A  61      75.779 -24.970 -33.439  1.00 77.82           C  
ATOM    976  HB2 LEU A  61      76.645 -24.994 -34.101  1.00 77.82           H  
ATOM    977  HB3 LEU A  61      75.040 -25.657 -33.852  1.00 77.82           H  
ATOM    978  O   LEU A  61      75.757 -23.254 -35.762  1.00 77.82           O  
ATOM    979  CG  LEU A  61      76.221 -25.471 -32.054  1.00 77.82           C  
ATOM    980  HG  LEU A  61      75.415 -25.339 -31.332  1.00 77.82           H  
ATOM    981  CD1 LEU A  61      76.546 -26.963 -32.135  1.00 77.82           C  
ATOM    982 HD11 LEU A  61      76.845 -27.327 -31.152  1.00 77.82           H  
ATOM    983 HD12 LEU A  61      77.351 -27.132 -32.851  1.00 77.82           H  
ATOM    984 HD13 LEU A  61      75.658 -27.509 -32.454  1.00 77.82           H  
ATOM    985  CD2 LEU A  61      77.471 -24.738 -31.551  1.00 77.82           C  
ATOM    986 HD21 LEU A  61      77.782 -25.162 -30.596  1.00 77.82           H  
ATOM    987 HD22 LEU A  61      77.241 -23.685 -31.394  1.00 77.82           H  
ATOM    988 HD23 LEU A  61      78.281 -24.831 -32.275  1.00 77.82           H  
ATOM    989  N   ASN A  62      74.041 -22.025 -34.992  1.00 83.75           N  
ATOM    990  H   ASN A  62      73.455 -21.800 -34.201  1.00 83.75           H  
ATOM    991  CA  ASN A  62      73.821 -21.313 -36.239  1.00 83.75           C  
ATOM    992  HA  ASN A  62      73.961 -22.013 -37.063  1.00 83.75           H  
ATOM    993  C   ASN A  62      74.852 -20.198 -36.397  1.00 83.75           C  
ATOM    994  CB  ASN A  62      72.385 -20.777 -36.309  1.00 83.75           C  
ATOM    995  HB2 ASN A  62      72.317 -20.049 -37.117  1.00 83.75           H  
ATOM    996  HB3 ASN A  62      72.138 -20.263 -35.380  1.00 83.75           H  
ATOM    997  O   ASN A  62      75.017 -19.347 -35.518  1.00 83.75           O  
ATOM    998  CG  ASN A  62      71.362 -21.859 -36.599  1.00 83.75           C  
ATOM    999  ND2 ASN A  62      70.114 -21.609 -36.287  1.00 83.75           N  
ATOM   1000 HD21 ASN A  62      69.884 -20.763 -35.785  1.00 83.75           H  
ATOM   1001 HD22 ASN A  62      69.449 -22.340 -36.499  1.00 83.75           H  
ATOM   1002  OD1 ASN A  62      71.643 -22.906 -37.153  1.00 83.75           O  
ATOM   1003  N   LEU A  63      75.522 -20.208 -37.546  1.00 84.49           N  
ATOM   1004  H   LEU A  63      75.320 -20.946 -38.205  1.00 84.49           H  
ATOM   1005  CA  LEU A  63      76.496 -19.206 -37.945  1.00 84.49           C  
ATOM   1006  HA  LEU A  63      76.871 -18.695 -37.058  1.00 84.49           H  
ATOM   1007  C   LEU A  63      75.840 -18.182 -38.879  1.00 84.49           C  
ATOM   1008  CB  LEU A  63      77.665 -19.922 -38.634  1.00 84.49           C  
ATOM   1009  HB2 LEU A  63      77.953 -20.802 -38.059  1.00 84.49           H  
ATOM   1010  HB3 LEU A  63      77.322 -20.278 -39.606  1.00 84.49           H  
ATOM   1011  O   LEU A  63      75.387 -18.529 -39.969  1.00 84.49           O  
ATOM   1012  CG  LEU A  63      78.880 -18.997 -38.818  1.00 84.49           C  
ATOM   1013  HG  LEU A  63      78.557 -17.960 -38.910  1.00 84.49           H  
ATOM   1014  CD1 LEU A  63      79.818 -19.120 -37.616  1.00 84.49           C  
ATOM   1015 HD11 LEU A  63      80.003 -20.171 -37.394  1.00 84.49           H  
ATOM   1016 HD12 LEU A  63      80.776 -18.645 -37.826  1.00 84.49           H  
ATOM   1017 HD13 LEU A  63      79.356 -18.650 -36.748  1.00 84.49           H  
ATOM   1018  CD2 LEU A  63      79.632 -19.353 -40.095  1.00 84.49           C  
ATOM   1019 HD21 LEU A  63      78.964 -19.257 -40.951  1.00 84.49           H  
ATOM   1020 HD22 LEU A  63      80.464 -18.661 -40.227  1.00 84.49           H  
ATOM   1021 HD23 LEU A  63      80.002 -20.377 -40.039  1.00 84.49           H  
ATOM   1022  N   SER A  64      75.856 -16.915 -38.484  1.00 86.76           N  
ATOM   1023  H   SER A  64      76.188 -16.720 -37.551  1.00 86.76           H  
ATOM   1024  CA  SER A  64      75.370 -15.791 -39.283  1.00 86.76           C  
ATOM   1025  HA  SER A  64      74.818 -16.161 -40.147  1.00 86.76           H  
ATOM   1026  C   SER A  64      76.545 -14.956 -39.775  1.00 86.76           C  
ATOM   1027  CB  SER A  64      74.403 -14.939 -38.460  1.00 86.76           C  
ATOM   1028  HB2 SER A  64      74.890 -14.625 -37.537  1.00 86.76           H  
ATOM   1029  HB3 SER A  64      74.115 -14.057 -39.032  1.00 86.76           H  
ATOM   1030  O   SER A  64      77.224 -14.303 -38.981  1.00 86.76           O  
ATOM   1031  OG  SER A  64      73.249 -15.698 -38.157  1.00 86.76           O  
ATOM   1032  HG  SER A  64      72.771 -15.280 -37.437  1.00 86.76           H  
ATOM   1033  N   GLN A  65      76.777 -14.964 -41.088  1.00 85.60           N  
ATOM   1034  H   GLN A  65      76.183 -15.532 -41.676  1.00 85.60           H  
ATOM   1035  CA  GLN A  65      77.723 -14.067 -41.748  1.00 85.60           C  
ATOM   1036  HA  GLN A  65      78.549 -13.854 -41.069  1.00 85.60           H  
ATOM   1037  C   GLN A  65      77.019 -12.749 -42.090  1.00 85.60           C  
ATOM   1038  CB  GLN A  65      78.304 -14.760 -42.989  1.00 85.60           C  
ATOM   1039  HB2 GLN A  65      77.495 -15.029 -43.668  1.00 85.60           H  
ATOM   1040  HB3 GLN A  65      78.813 -15.671 -42.676  1.00 85.60           H  
ATOM   1041  O   GLN A  65      76.077 -12.727 -42.876  1.00 85.60           O  
ATOM   1042  CG  GLN A  65      79.301 -13.857 -43.730  1.00 85.60           C  
ATOM   1043  HG2 GLN A  65      80.102 -13.565 -43.051  1.00 85.60           H  
ATOM   1044  HG3 GLN A  65      78.788 -12.956 -44.066  1.00 85.60           H  
ATOM   1045  CD  GLN A  65      79.920 -14.520 -44.956  1.00 85.60           C  
ATOM   1046  NE2 GLN A  65      80.660 -13.782 -45.748  1.00 85.60           N  
ATOM   1047 HE21 GLN A  65      81.094 -14.274 -46.516  1.00 85.60           H  
ATOM   1048 HE22 GLN A  65      80.807 -12.816 -45.492  1.00 85.60           H  
ATOM   1049  OE1 GLN A  65      79.782 -15.698 -45.228  1.00 85.60           O  
ATOM   1050  N   LEU A  66      77.489 -11.651 -41.505  1.00 79.76           N  
ATOM   1051  H   LEU A  66      78.276 -11.745 -40.880  1.00 79.76           H  
ATOM   1052  CA  LEU A  66      76.866 -10.328 -41.623  1.00 79.76           C  
ATOM   1053  HA  LEU A  66      75.815 -10.435 -41.892  1.00 79.76           H  
ATOM   1054  C   LEU A  66      77.509  -9.467 -42.721  1.00 79.76           C  
ATOM   1055  CB  LEU A  66      76.961  -9.652 -40.248  1.00 79.76           C  
ATOM   1056  HB2 LEU A  66      78.015  -9.645 -39.969  1.00 79.76           H  
ATOM   1057  HB3 LEU A  66      76.626  -8.618 -40.326  1.00 79.76           H  
ATOM   1058  O   LEU A  66      76.925  -8.477 -43.155  1.00 79.76           O  
ATOM   1059  CG  LEU A  66      76.165 -10.357 -39.133  1.00 79.76           C  
ATOM   1060  HG  LEU A  66      76.380 -11.426 -39.136  1.00 79.76           H  
ATOM   1061  CD1 LEU A  66      76.585  -9.810 -37.774  1.00 79.76           C  
ATOM   1062 HD11 LEU A  66      76.406  -8.735 -37.736  1.00 79.76           H  
ATOM   1063 HD12 LEU A  66      77.646 -10.009 -37.626  1.00 79.76           H  
ATOM   1064 HD13 LEU A  66      76.021 -10.301 -36.981  1.00 79.76           H  
ATOM   1065  CD2 LEU A  66      74.657 -10.162 -39.289  1.00 79.76           C  
ATOM   1066 HD21 LEU A  66      74.135 -10.644 -38.462  1.00 79.76           H  
ATOM   1067 HD22 LEU A  66      74.318 -10.611 -40.222  1.00 79.76           H  
ATOM   1068 HD23 LEU A  66      74.418  -9.098 -39.293  1.00 79.76           H  
ATOM   1069  N   VAL A  67      78.706  -9.847 -43.183  1.00 78.64           N  
ATOM   1070  H   VAL A  67      79.117 -10.676 -42.780  1.00 78.64           H  
ATOM   1071  CA  VAL A  67      79.472  -9.127 -44.210  1.00 78.64           C  
ATOM   1072  HA  VAL A  67      78.795  -8.472 -44.758  1.00 78.64           H  
ATOM   1073  C   VAL A  67      80.086 -10.114 -45.200  1.00 78.64           C  
ATOM   1074  CB  VAL A  67      80.571  -8.251 -43.571  1.00 78.64           C  
ATOM   1075  HB  VAL A  67      81.299  -8.894 -43.076  1.00 78.64           H  
ATOM   1076  O   VAL A  67      80.617 -11.152 -44.805  1.00 78.64           O  
ATOM   1077  CG1 VAL A  67      81.306  -7.412 -44.627  1.00 78.64           C  
ATOM   1078 HG11 VAL A  67      80.594  -6.804 -45.185  1.00 78.64           H  
ATOM   1079 HG12 VAL A  67      81.855  -8.056 -45.314  1.00 78.64           H  
ATOM   1080 HG13 VAL A  67      82.027  -6.755 -44.140  1.00 78.64           H  
ATOM   1081  CG2 VAL A  67      80.008  -7.276 -42.528  1.00 78.64           C  
ATOM   1082 HG21 VAL A  67      79.596  -7.824 -41.681  1.00 78.64           H  
ATOM   1083 HG22 VAL A  67      79.218  -6.668 -42.970  1.00 78.64           H  
ATOM   1084 HG23 VAL A  67      80.796  -6.625 -42.149  1.00 78.64           H  
ATOM   1085  N   GLN A  68      80.058  -9.789 -46.493  1.00 75.30           N  
ATOM   1086  H   GLN A  68      79.627  -8.917 -46.766  1.00 75.30           H  
ATOM   1087  CA  GLN A  68      80.691 -10.596 -47.537  1.00 75.30           C  
ATOM   1088  HA  GLN A  68      80.423 -11.638 -47.362  1.00 75.30           H  
ATOM   1089  C   GLN A  68      82.225 -10.466 -47.475  1.00 75.30           C  
ATOM   1090  CB  GLN A  68      80.100 -10.190 -48.894  1.00 75.30           C  
ATOM   1091  HB2 GLN A  68      80.476  -9.210 -49.186  1.00 75.30           H  
ATOM   1092  HB3 GLN A  68      79.018 -10.122 -48.785  1.00 75.30           H  
ATOM   1093  O   GLN A  68      82.763  -9.362 -47.521  1.00 75.30           O  
ATOM   1094  CG  GLN A  68      80.397 -11.211 -50.003  1.00 75.30           C  
ATOM   1095  HG2 GLN A  68      81.460 -11.188 -50.245  1.00 75.30           H  
ATOM   1096  HG3 GLN A  68      80.144 -12.210 -49.648  1.00 75.30           H  
ATOM   1097  CD  GLN A  68      79.595 -10.942 -51.276  1.00 75.30           C  
ATOM   1098  NE2 GLN A  68      79.612 -11.845 -52.232  1.00 75.30           N  
ATOM   1099 HE21 GLN A  68      79.044 -11.624 -53.037  1.00 75.30           H  
ATOM   1100 HE22 GLN A  68      80.117 -12.713 -52.123  1.00 75.30           H  
ATOM   1101  OE1 GLN A  68      78.924  -9.940 -51.441  1.00 75.30           O  
ATOM   1102  N   LEU A  69      82.930 -11.596 -47.358  1.00 75.10           N  
ATOM   1103  H   LEU A  69      82.433 -12.475 -47.345  1.00 75.10           H  
ATOM   1104  CA  LEU A  69      84.392 -11.662 -47.266  1.00 75.10           C  
ATOM   1105  HA  LEU A  69      84.812 -10.657 -47.249  1.00 75.10           H  
ATOM   1106  C   LEU A  69      84.945 -12.377 -48.507  1.00 75.10           C  
ATOM   1107  CB  LEU A  69      84.797 -12.379 -45.959  1.00 75.10           C  
ATOM   1108  HB2 LEU A  69      84.335 -13.366 -45.958  1.00 75.10           H  
ATOM   1109  HB3 LEU A  69      85.878 -12.518 -45.961  1.00 75.10           H  
ATOM   1110  O   LEU A  69      84.630 -13.543 -48.742  1.00 75.10           O  
ATOM   1111  CG  LEU A  69      84.407 -11.648 -44.658  1.00 75.10           C  
ATOM   1112  HG  LEU A  69      83.360 -11.347 -44.702  1.00 75.10           H  
ATOM   1113  CD1 LEU A  69      84.580 -12.575 -43.456  1.00 75.10           C  
ATOM   1114 HD11 LEU A  69      84.244 -12.071 -42.550  1.00 75.10           H  
ATOM   1115 HD12 LEU A  69      83.981 -13.476 -43.595  1.00 75.10           H  
ATOM   1116 HD13 LEU A  69      85.630 -12.847 -43.351  1.00 75.10           H  
ATOM   1117  CD2 LEU A  69      85.273 -10.408 -44.420  1.00 75.10           C  
ATOM   1118 HD21 LEU A  69      86.327 -10.685 -44.395  1.00 75.10           H  
ATOM   1119 HD22 LEU A  69      85.105  -9.687 -45.219  1.00 75.10           H  
ATOM   1120 HD23 LEU A  69      84.997  -9.947 -43.472  1.00 75.10           H  
ATOM   1121  N   HIS A  70      85.749 -11.683 -49.314  1.00 74.07           N  
ATOM   1122  H   HIS A  70      85.999 -10.738 -49.061  1.00 74.07           H  
ATOM   1123  CA  HIS A  70      86.401 -12.272 -50.488  1.00 74.07           C  
ATOM   1124  HA  HIS A  70      85.722 -13.003 -50.927  1.00 74.07           H  
ATOM   1125  C   HIS A  70      87.678 -13.018 -50.092  1.00 74.07           C  
ATOM   1126  CB  HIS A  70      86.671 -11.197 -51.549  1.00 74.07           C  
ATOM   1127  HB2 HIS A  70      87.273 -11.629 -52.348  1.00 74.07           H  
ATOM   1128  HB3 HIS A  70      87.243 -10.383 -51.105  1.00 74.07           H  
ATOM   1129  O   HIS A  70      88.387 -12.591 -49.187  1.00 74.07           O  
ATOM   1130  CG  HIS A  70      85.404 -10.657 -52.161  1.00 74.07           C  
ATOM   1131  CD2 HIS A  70      84.931  -9.375 -52.076  1.00 74.07           C  
ATOM   1132  HD2 HIS A  70      85.405  -8.554 -51.558  1.00 74.07           H  
ATOM   1133  ND1 HIS A  70      84.496 -11.375 -52.909  1.00 74.07           N  
ATOM   1134  HD1 HIS A  70      84.584 -12.340 -53.193  1.00 74.07           H  
ATOM   1135  CE1 HIS A  70      83.500 -10.545 -53.260  1.00 74.07           C  
ATOM   1136  HE1 HIS A  70      82.645 -10.814 -53.863  1.00 74.07           H  
ATOM   1137  NE2 HIS A  70      83.721  -9.318 -52.772  1.00 74.07           N  
ATOM   1138  N   HIS A  71      87.957 -14.135 -50.775  1.00 77.57           N  
ATOM   1139  H   HIS A  71      87.350 -14.388 -51.542  1.00 77.57           H  
ATOM   1140  CA  HIS A  71      89.128 -14.994 -50.529  1.00 77.57           C  
ATOM   1141  HA  HIS A  71      88.959 -15.916 -51.086  1.00 77.57           H  
ATOM   1142  C   HIS A  71      89.282 -15.446 -49.066  1.00 77.57           C  
ATOM   1143  CB  HIS A  71      90.390 -14.352 -51.123  1.00 77.57           C  
ATOM   1144  HB2 HIS A  71      90.632 -13.442 -50.574  1.00 77.57           H  
ATOM   1145  HB3 HIS A  71      91.232 -15.036 -51.017  1.00 77.57           H  
ATOM   1146  O   HIS A  71      90.386 -15.674 -48.577  1.00 77.57           O  
ATOM   1147  CG  HIS A  71      90.219 -14.028 -52.583  1.00 77.57           C  
ATOM   1148  CD2 HIS A  71      90.058 -12.784 -53.130  1.00 77.57           C  
ATOM   1149  HD2 HIS A  71      90.071 -11.849 -52.590  1.00 77.57           H  
ATOM   1150  ND1 HIS A  71      90.121 -14.942 -53.609  1.00 77.57           N  
ATOM   1151  HD1 HIS A  71      90.276 -15.937 -53.534  1.00 77.57           H  
ATOM   1152  CE1 HIS A  71      89.909 -14.262 -54.748  1.00 77.57           C  
ATOM   1153  HE1 HIS A  71      89.819 -14.703 -55.729  1.00 77.57           H  
ATOM   1154  NE2 HIS A  71      89.845 -12.946 -54.503  1.00 77.57           N  
ATOM   1155  N   ALA A  72      88.154 -15.607 -48.375  1.00 84.79           N  
ATOM   1156  H   ALA A  72      87.274 -15.413 -48.831  1.00 84.79           H  
ATOM   1157  CA  ALA A  72      88.097 -16.025 -46.987  1.00 84.79           C  
ATOM   1158  HA  ALA A  72      89.104 -16.009 -46.569  1.00 84.79           H  
ATOM   1159  C   ALA A  72      87.535 -17.445 -46.851  1.00 84.79           C  
ATOM   1160  CB  ALA A  72      87.258 -15.008 -46.218  1.00 84.79           C  
ATOM   1161  HB1 ALA A  72      87.259 -15.265 -45.159  1.00 84.79           H  
ATOM   1162  HB2 ALA A  72      87.675 -14.010 -46.358  1.00 84.79           H  
ATOM   1163  HB3 ALA A  72      86.233 -15.022 -46.588  1.00 84.79           H  
ATOM   1164  O   ALA A  72      86.640 -17.849 -47.592  1.00 84.79           O  
ATOM   1165  N   GLN A  73      88.028 -18.183 -45.863  1.00 85.91           N  
ATOM   1166  H   GLN A  73      88.780 -17.786 -45.319  1.00 85.91           H  
ATOM   1167  CA  GLN A  73      87.464 -19.441 -45.393  1.00 85.91           C  
ATOM   1168  HA  GLN A  73      86.579 -19.691 -45.979  1.00 85.91           H  
ATOM   1169  C   GLN A  73      87.032 -19.282 -43.940  1.00 85.91           C  
ATOM   1170  CB  GLN A  73      88.481 -20.576 -45.549  1.00 85.91           C  
ATOM   1171  HB2 GLN A  73      88.144 -21.437 -44.971  1.00 85.91           H  
ATOM   1172  HB3 GLN A  73      89.446 -20.253 -45.157  1.00 85.91           H  
ATOM   1173  O   GLN A  73      87.792 -18.792 -43.107  1.00 85.91           O  
ATOM   1174  CG  GLN A  73      88.632 -21.007 -47.013  1.00 85.91           C  
ATOM   1175  HG2 GLN A  73      88.939 -20.158 -47.622  1.00 85.91           H  
ATOM   1176  HG3 GLN A  73      87.668 -21.361 -47.379  1.00 85.91           H  
ATOM   1177  CD  GLN A  73      89.668 -22.111 -47.173  1.00 85.91           C  
ATOM   1178  NE2 GLN A  73      89.474 -23.044 -48.076  1.00 85.91           N  
ATOM   1179 HE21 GLN A  73      90.200 -23.742 -48.149  1.00 85.91           H  
ATOM   1180 HE22 GLN A  73      88.643 -23.049 -48.650  1.00 85.91           H  
ATOM   1181  OE1 GLN A  73      90.695 -22.135 -46.518  1.00 85.91           O  
ATOM   1182  N   ILE A  74      85.806 -19.703 -43.641  1.00 87.09           N  
ATOM   1183  H   ILE A  74      85.243 -20.131 -44.361  1.00 87.09           H  
ATOM   1184  CA  ILE A  74      85.239 -19.653 -42.295  1.00 87.09           C  
ATOM   1185  HA  ILE A  74      85.942 -19.166 -41.618  1.00 87.09           H  
ATOM   1186  C   ILE A  74      85.042 -21.088 -41.820  1.00 87.09           C  
ATOM   1187  CB  ILE A  74      83.924 -18.842 -42.263  1.00 87.09           C  
ATOM   1188  HB  ILE A  74      83.185 -19.351 -42.881  1.00 87.09           H  
ATOM   1189  O   ILE A  74      84.356 -21.872 -42.475  1.00 87.09           O  
ATOM   1190  CG1 ILE A  74      84.120 -17.407 -42.811  1.00 87.09           C  
ATOM   1191 HG12 ILE A  74      84.722 -16.837 -42.104  1.00 87.09           H  
ATOM   1192 HG13 ILE A  74      84.655 -17.440 -43.760  1.00 87.09           H  
ATOM   1193  CG2 ILE A  74      83.410 -18.793 -40.812  1.00 87.09           C  
ATOM   1194 HG21 ILE A  74      82.529 -18.155 -40.746  1.00 87.09           H  
ATOM   1195 HG22 ILE A  74      83.125 -19.789 -40.474  1.00 87.09           H  
ATOM   1196 HG23 ILE A  74      84.184 -18.402 -40.151  1.00 87.09           H  
ATOM   1197  CD1 ILE A  74      82.807 -16.657 -43.079  1.00 87.09           C  
ATOM   1198 HD11 ILE A  74      83.028 -15.710 -43.572  1.00 87.09           H  
ATOM   1199 HD12 ILE A  74      82.280 -16.447 -42.149  1.00 87.09           H  
ATOM   1200 HD13 ILE A  74      82.166 -17.249 -43.733  1.00 87.09           H  
ATOM   1201  N   SER A  75      85.622 -21.423 -40.676  1.00 86.25           N  
ATOM   1202  H   SER A  75      86.203 -20.742 -40.207  1.00 86.25           H  
ATOM   1203  CA  SER A  75      85.338 -22.651 -39.942  1.00 86.25           C  
ATOM   1204  HA  SER A  75      84.549 -23.197 -40.459  1.00 86.25           H  
ATOM   1205  C   SER A  75      84.798 -22.303 -38.558  1.00 86.25           C  
ATOM   1206  CB  SER A  75      86.560 -23.577 -39.903  1.00 86.25           C  
ATOM   1207  HB2 SER A  75      86.335 -24.443 -39.280  1.00 86.25           H  
ATOM   1208  HB3 SER A  75      86.764 -23.923 -40.916  1.00 86.25           H  
ATOM   1209  O   SER A  75      85.157 -21.291 -37.957  1.00 86.25           O  
ATOM   1210  OG  SER A  75      87.709 -22.925 -39.408  1.00 86.25           O  
ATOM   1211  HG  SER A  75      88.460 -23.521 -39.463  1.00 86.25           H  
ATOM   1212  N   PHE A  76      83.882 -23.122 -38.055  1.00 87.00           N  
ATOM   1213  H   PHE A  76      83.604 -23.948 -38.565  1.00 87.00           H  
ATOM   1214  CA  PHE A  76      83.324 -22.959 -36.720  1.00 87.00           C  
ATOM   1215  HA  PHE A  76      84.039 -22.394 -36.122  1.00 87.00           H  
ATOM   1216  C   PHE A  76      83.166 -24.318 -36.047  1.00 87.00           C  
ATOM   1217  CB  PHE A  76      82.019 -22.150 -36.760  1.00 87.00           C  
ATOM   1218  HB2 PHE A  76      82.209 -21.208 -37.275  1.00 87.00           H  
ATOM   1219  HB3 PHE A  76      81.737 -21.899 -35.738  1.00 87.00           H  
ATOM   1220  O   PHE A  76      83.094 -25.356 -36.703  1.00 87.00           O  
ATOM   1221  CG  PHE A  76      80.850 -22.849 -37.427  1.00 87.00           C  
ATOM   1222  CD1 PHE A  76      80.734 -22.850 -38.830  1.00 87.00           C  
ATOM   1223  HD1 PHE A  76      81.479 -22.354 -39.435  1.00 87.00           H  
ATOM   1224  CD2 PHE A  76      79.866 -23.484 -36.645  1.00 87.00           C  
ATOM   1225  HD2 PHE A  76      79.939 -23.480 -35.568  1.00 87.00           H  
ATOM   1226  CE1 PHE A  76      79.644 -23.487 -39.449  1.00 87.00           C  
ATOM   1227  HE1 PHE A  76      79.553 -23.481 -40.525  1.00 87.00           H  
ATOM   1228  CE2 PHE A  76      78.773 -24.114 -37.264  1.00 87.00           C  
ATOM   1229  HE2 PHE A  76      78.004 -24.577 -36.663  1.00 87.00           H  
ATOM   1230  CZ  PHE A  76      78.664 -24.119 -38.665  1.00 87.00           C  
ATOM   1231  HZ  PHE A  76      77.816 -24.595 -39.135  1.00 87.00           H  
ATOM   1232  N   GLY A  77      83.159 -24.298 -34.722  1.00 81.93           N  
ATOM   1233  H   GLY A  77      83.146 -23.394 -34.272  1.00 81.93           H  
ATOM   1234  CA  GLY A  77      83.034 -25.472 -33.871  1.00 81.93           C  
ATOM   1235  HA2 GLY A  77      82.529 -26.277 -34.404  1.00 81.93           H  
ATOM   1236  HA3 GLY A  77      84.028 -25.810 -33.578  1.00 81.93           H  
ATOM   1237  C   GLY A  77      82.231 -25.138 -32.622  1.00 81.93           C  
ATOM   1238  O   GLY A  77      81.556 -24.109 -32.561  1.00 81.93           O  
ATOM   1239  N   ASN A  78      82.313 -25.996 -31.606  1.00 81.71           N  
ATOM   1240  H   ASN A  78      82.919 -26.800 -31.687  1.00 81.71           H  
ATOM   1241  CA  ASN A  78      81.663 -25.731 -30.328  1.00 81.71           C  
ATOM   1242  HA  ASN A  78      80.608 -25.530 -30.513  1.00 81.71           H  
ATOM   1243  C   ASN A  78      82.284 -24.483 -29.676  1.00 81.71           C  
ATOM   1244  CB  ASN A  78      81.770 -26.976 -29.432  1.00 81.71           C  
ATOM   1245  HB2 ASN A  78      81.424 -27.852 -29.982  1.00 81.71           H  
ATOM   1246  HB3 ASN A  78      82.808 -27.128 -29.138  1.00 81.71           H  
ATOM   1247  O   ASN A  78      83.402 -24.544 -29.168  1.00 81.71           O  
ATOM   1248  CG  ASN A  78      80.914 -26.847 -28.185  1.00 81.71           C  
ATOM   1249  ND2 ASN A  78      81.111 -27.695 -27.203  1.00 81.71           N  
ATOM   1250 HD21 ASN A  78      81.813 -28.416 -27.285  1.00 81.71           H  
ATOM   1251 HD22 ASN A  78      80.429 -27.646 -26.459  1.00 81.71           H  
ATOM   1252  OD1 ASN A  78      80.026 -26.022 -28.086  1.00 81.71           O  
ATOM   1253  N   LEU A  79      81.565 -23.356 -29.732  1.00 84.76           N  
ATOM   1254  H   LEU A  79      80.680 -23.400 -30.217  1.00 84.76           H  
ATOM   1255  CA  LEU A  79      81.987 -22.059 -29.187  1.00 84.76           C  
ATOM   1256  HA  LEU A  79      81.284 -21.314 -29.559  1.00 84.76           H  
ATOM   1257  C   LEU A  79      83.365 -21.588 -29.700  1.00 84.76           C  
ATOM   1258  CB  LEU A  79      81.866 -22.090 -27.653  1.00 84.76           C  
ATOM   1259  HB2 LEU A  79      82.525 -22.868 -27.268  1.00 84.76           H  
ATOM   1260  HB3 LEU A  79      82.219 -21.138 -27.257  1.00 84.76           H  
ATOM   1261  O   LEU A  79      84.154 -20.984 -28.964  1.00 84.76           O  
ATOM   1262  CG  LEU A  79      80.437 -22.343 -27.136  1.00 84.76           C  
ATOM   1263  HG  LEU A  79      79.998 -23.204 -27.639  1.00 84.76           H  
ATOM   1264  CD1 LEU A  79      80.469 -22.650 -25.640  1.00 84.76           C  
ATOM   1265 HD11 LEU A  79      80.952 -21.845 -25.087  1.00 84.76           H  
ATOM   1266 HD12 LEU A  79      81.025 -23.575 -25.483  1.00 84.76           H  
ATOM   1267 HD13 LEU A  79      79.454 -22.794 -25.270  1.00 84.76           H  
ATOM   1268  CD2 LEU A  79      79.536 -21.129 -27.375  1.00 84.76           C  
ATOM   1269 HD21 LEU A  79      79.366 -20.992 -28.443  1.00 84.76           H  
ATOM   1270 HD22 LEU A  79      78.572 -21.299 -26.895  1.00 84.76           H  
ATOM   1271 HD23 LEU A  79      79.992 -20.231 -26.959  1.00 84.76           H  
ATOM   1272  N   SER A  80      83.642 -21.842 -30.983  1.00 89.73           N  
ATOM   1273  H   SER A  80      82.974 -22.380 -31.517  1.00 89.73           H  
ATOM   1274  CA  SER A  80      84.832 -21.347 -31.678  1.00 89.73           C  
ATOM   1275  HA  SER A  80      85.214 -20.485 -31.132  1.00 89.73           H  
ATOM   1276  C   SER A  80      84.511 -20.897 -33.100  1.00 89.73           C  
ATOM   1277  CB  SER A  80      85.940 -22.408 -31.702  1.00 89.73           C  
ATOM   1278  HB2 SER A  80      86.113 -22.778 -30.691  1.00 89.73           H  
ATOM   1279  HB3 SER A  80      86.859 -21.945 -32.063  1.00 89.73           H  
ATOM   1280  O   SER A  80      83.852 -21.626 -33.839  1.00 89.73           O  
ATOM   1281  OG  SER A  80      85.614 -23.491 -32.553  1.00 89.73           O  
ATOM   1282  HG  SER A  80      85.226 -23.137 -33.356  1.00 89.73           H  
ATOM   1283  N   ILE A  81      85.038 -19.744 -33.504  1.00 93.22           N  
ATOM   1284  H   ILE A  81      85.580 -19.218 -32.834  1.00 93.22           H  
ATOM   1285  CA  ILE A  81      84.997 -19.209 -34.868  1.00 93.22           C  
ATOM   1286  HA  ILE A  81      84.510 -19.921 -35.534  1.00 93.22           H  
ATOM   1287  C   ILE A  81      86.438 -19.012 -35.339  1.00 93.22           C  
ATOM   1288  CB  ILE A  81      84.213 -17.875 -34.917  1.00 93.22           C  
ATOM   1289  HB  ILE A  81      84.700 -17.173 -34.240  1.00 93.22           H  
ATOM   1290  O   ILE A  81      87.232 -18.379 -34.646  1.00 93.22           O  
ATOM   1291  CG1 ILE A  81      82.748 -18.053 -34.454  1.00 93.22           C  
ATOM   1292 HG12 ILE A  81      82.718 -18.622 -33.525  1.00 93.22           H  
ATOM   1293 HG13 ILE A  81      82.190 -18.612 -35.205  1.00 93.22           H  
ATOM   1294  CG2 ILE A  81      84.249 -17.276 -36.339  1.00 93.22           C  
ATOM   1295 HG21 ILE A  81      83.706 -16.331 -36.375  1.00 93.22           H  
ATOM   1296 HG22 ILE A  81      83.804 -17.971 -37.051  1.00 93.22           H  
ATOM   1297 HG23 ILE A  81      85.274 -17.063 -36.644  1.00 93.22           H  
ATOM   1298  CD1 ILE A  81      82.041 -16.718 -34.183  1.00 93.22           C  
ATOM   1299 HD11 ILE A  81      81.052 -16.914 -33.770  1.00 93.22           H  
ATOM   1300 HD12 ILE A  81      81.918 -16.144 -35.102  1.00 93.22           H  
ATOM   1301 HD13 ILE A  81      82.613 -16.132 -33.464  1.00 93.22           H  
ATOM   1302  N   SER A  82      86.755 -19.503 -36.529  1.00 93.09           N  
ATOM   1303  H   SER A  82      86.061 -20.037 -37.031  1.00 93.09           H  
ATOM   1304  CA  SER A  82      88.054 -19.370 -37.182  1.00 93.09           C  
ATOM   1305  HA  SER A  82      88.704 -18.711 -36.606  1.00 93.09           H  
ATOM   1306  C   SER A  82      87.858 -18.774 -38.573  1.00 93.09           C  
ATOM   1307  CB  SER A  82      88.724 -20.740 -37.259  1.00 93.09           C  
ATOM   1308  HB2 SER A  82      87.973 -21.479 -37.538  1.00 93.09           H  
ATOM   1309  HB3 SER A  82      89.524 -20.727 -37.998  1.00 93.09           H  
ATOM   1310  O   SER A  82      87.212 -19.365 -39.436  1.00 93.09           O  
ATOM   1311  OG  SER A  82      89.250 -21.096 -35.999  1.00 93.09           O  
ATOM   1312  HG  SER A  82      90.073 -20.612 -35.901  1.00 93.09           H  
ATOM   1313  N   LEU A  83      88.406 -17.583 -38.791  1.00 94.11           N  
ATOM   1314  H   LEU A  83      88.930 -17.162 -38.037  1.00 94.11           H  
ATOM   1315  CA  LEU A  83      88.382 -16.878 -40.069  1.00 94.11           C  
ATOM   1316  HA  LEU A  83      87.706 -17.388 -40.755  1.00 94.11           H  
ATOM   1317  C   LEU A  83      89.786 -16.899 -40.679  1.00 94.11           C  
ATOM   1318  CB  LEU A  83      87.849 -15.452 -39.835  1.00 94.11           C  
ATOM   1319  HB2 LEU A  83      88.410 -15.004 -39.015  1.00 94.11           H  
ATOM   1320  HB3 LEU A  83      86.804 -15.516 -39.529  1.00 94.11           H  
ATOM   1321  O   LEU A  83      90.711 -16.341 -40.102  1.00 94.11           O  
ATOM   1322  CG  LEU A  83      87.964 -14.524 -41.057  1.00 94.11           C  
ATOM   1323  HG  LEU A  83      89.004 -14.459 -41.375  1.00 94.11           H  
ATOM   1324  CD1 LEU A  83      87.119 -15.013 -42.231  1.00 94.11           C  
ATOM   1325 HD11 LEU A  83      87.416 -16.018 -42.530  1.00 94.11           H  
ATOM   1326 HD12 LEU A  83      87.286 -14.349 -43.080  1.00 94.11           H  
ATOM   1327 HD13 LEU A  83      86.062 -15.004 -41.963  1.00 94.11           H  
ATOM   1328  CD2 LEU A  83      87.495 -13.116 -40.689  1.00 94.11           C  
ATOM   1329 HD21 LEU A  83      87.624 -12.453 -41.544  1.00 94.11           H  
ATOM   1330 HD22 LEU A  83      88.096 -12.737 -39.861  1.00 94.11           H  
ATOM   1331 HD23 LEU A  83      86.446 -13.134 -40.395  1.00 94.11           H  
ATOM   1332  N   THR A  84      89.936 -17.517 -41.847  1.00 93.86           N  
ATOM   1333  H   THR A  84      89.124 -17.943 -42.268  1.00 93.86           H  
ATOM   1334  CA  THR A  84      91.191 -17.561 -42.609  1.00 93.86           C  
ATOM   1335  HA  THR A  84      92.011 -17.186 -41.997  1.00 93.86           H  
ATOM   1336  C   THR A  84      91.068 -16.687 -43.848  1.00 93.86           C  
ATOM   1337  CB  THR A  84      91.545 -18.998 -43.007  1.00 93.86           C  
ATOM   1338  HB  THR A  84      90.764 -19.399 -43.653  1.00 93.86           H  
ATOM   1339  O   THR A  84      90.243 -16.964 -44.714  1.00 93.86           O  
ATOM   1340  CG2 THR A  84      92.888 -19.092 -43.733  1.00 93.86           C  
ATOM   1341 HG21 THR A  84      92.807 -18.655 -44.729  1.00 93.86           H  
ATOM   1342 HG22 THR A  84      93.176 -20.138 -43.837  1.00 93.86           H  
ATOM   1343 HG23 THR A  84      93.659 -18.562 -43.174  1.00 93.86           H  
ATOM   1344  OG1 THR A  84      91.611 -19.796 -41.848  1.00 93.86           O  
ATOM   1345  HG1 THR A  84      90.740 -19.779 -41.444  1.00 93.86           H  
ATOM   1346  N   LEU A  85      91.877 -15.638 -43.947  1.00 90.18           N  
ATOM   1347  H   LEU A  85      92.535 -15.478 -43.197  1.00 90.18           H  
ATOM   1348  CA  LEU A  85      91.971 -14.767 -45.117  1.00 90.18           C  
ATOM   1349  HA  LEU A  85      91.083 -14.876 -45.740  1.00 90.18           H  
ATOM   1350  C   LEU A  85      93.180 -15.190 -45.955  1.00 90.18           C  
ATOM   1351  CB  LEU A  85      92.071 -13.298 -44.659  1.00 90.18           C  
ATOM   1352  HB2 LEU A  85      92.994 -13.176 -44.092  1.00 90.18           H  
ATOM   1353  HB3 LEU A  85      92.143 -12.666 -45.545  1.00 90.18           H  
ATOM   1354  O   LEU A  85      94.301 -15.193 -45.445  1.00 90.18           O  
ATOM   1355  CG  LEU A  85      90.900 -12.803 -43.788  1.00 90.18           C  
ATOM   1356  HG  LEU A  85      90.835 -13.407 -42.883  1.00 90.18           H  
ATOM   1357  CD1 LEU A  85      91.122 -11.354 -43.366  1.00 90.18           C  
ATOM   1358 HD11 LEU A  85      90.311 -11.023 -42.716  1.00 90.18           H  
ATOM   1359 HD12 LEU A  85      91.165 -10.711 -44.245  1.00 90.18           H  
ATOM   1360 HD13 LEU A  85      92.061 -11.273 -42.819  1.00 90.18           H  
ATOM   1361  CD2 LEU A  85      89.564 -12.880 -44.525  1.00 90.18           C  
ATOM   1362 HD21 LEU A  85      89.634 -12.356 -45.478  1.00 90.18           H  
ATOM   1363 HD22 LEU A  85      89.320 -13.929 -44.696  1.00 90.18           H  
ATOM   1364 HD23 LEU A  85      88.777 -12.431 -43.918  1.00 90.18           H  
ATOM   1365  N   HIS A  86      92.963 -15.553 -47.220  1.00 87.68           N  
ATOM   1366  H   HIS A  86      92.025 -15.496 -47.590  1.00 87.68           H  
ATOM   1367  CA  HIS A  86      94.031 -15.913 -48.157  1.00 87.68           C  
ATOM   1368  HA  HIS A  86      94.856 -16.368 -47.607  1.00 87.68           H  
ATOM   1369  C   HIS A  86      94.564 -14.667 -48.857  1.00 87.68           C  
ATOM   1370  CB  HIS A  86      93.532 -16.947 -49.173  1.00 87.68           C  
ATOM   1371  HB2 HIS A  86      94.310 -17.104 -49.920  1.00 87.68           H  
ATOM   1372  HB3 HIS A  86      92.647 -16.566 -49.684  1.00 87.68           H  
ATOM   1373  O   HIS A  86      93.782 -13.861 -49.357  1.00 87.68           O  
ATOM   1374  CG  HIS A  86      93.222 -18.277 -48.543  1.00 87.68           C  
ATOM   1375  CD2 HIS A  86      91.988 -18.739 -48.183  1.00 87.68           C  
ATOM   1376  HD2 HIS A  86      91.053 -18.211 -48.300  1.00 87.68           H  
ATOM   1377  ND1 HIS A  86      94.186 -19.205 -48.151  1.00 87.68           N  
ATOM   1378  CE1 HIS A  86      93.519 -20.201 -47.555  1.00 87.68           C  
ATOM   1379  HE1 HIS A  86      93.983 -21.064 -47.100  1.00 87.68           H  
ATOM   1380  NE2 HIS A  86      92.202 -19.954 -47.565  1.00 87.68           N  
ATOM   1381  HE2 HIS A  86      91.523 -20.549 -47.113  1.00 87.68           H  
ATOM   1382  N   ASN A  87      95.889 -14.537 -48.919  1.00 86.06           N  
ATOM   1383  H   ASN A  87      96.456 -15.281 -48.538  1.00 86.06           H  
ATOM   1384  CA  ASN A  87      96.605 -13.377 -49.461  1.00 86.06           C  
ATOM   1385  HA  ASN A  87      97.652 -13.475 -49.176  1.00 86.06           H  
ATOM   1386  C   ASN A  87      96.120 -12.037 -48.861  1.00 86.06           C  
ATOM   1387  CB  ASN A  87      96.555 -13.425 -50.996  1.00 86.06           C  
ATOM   1388  HB2 ASN A  87      97.155 -12.609 -51.399  1.00 86.06           H  
ATOM   1389  HB3 ASN A  87      95.525 -13.281 -51.323  1.00 86.06           H  
ATOM   1390  O   ASN A  87      95.656 -11.161 -49.598  1.00 86.06           O  
ATOM   1391  CG  ASN A  87      97.092 -14.725 -51.558  1.00 86.06           C  
ATOM   1392  ND2 ASN A  87      96.481 -15.237 -52.601  1.00 86.06           N  
ATOM   1393 HD21 ASN A  87      96.872 -16.098 -52.956  1.00 86.06           H  
ATOM   1394 HD22 ASN A  87      95.684 -14.761 -52.998  1.00 86.06           H  
ATOM   1395  OD1 ASN A  87      98.052 -15.306 -51.085  1.00 86.06           O  
ATOM   1396  N   PRO A  88      96.179 -11.878 -47.523  1.00 87.74           N  
ATOM   1397  CA  PRO A  88      95.709 -10.678 -46.844  1.00 87.74           C  
ATOM   1398  HA  PRO A  88      94.649 -10.531 -47.053  1.00 87.74           H  
ATOM   1399  C   PRO A  88      96.480  -9.431 -47.294  1.00 87.74           C  
ATOM   1400  CB  PRO A  88      95.896 -10.959 -45.350  1.00 87.74           C  
ATOM   1401  HB2 PRO A  88      96.075 -10.050 -44.775  1.00 87.74           H  
ATOM   1402  HB3 PRO A  88      95.019 -11.480 -44.966  1.00 87.74           H  
ATOM   1403  O   PRO A  88      97.690  -9.455 -47.526  1.00 87.74           O  
ATOM   1404  CG  PRO A  88      97.098 -11.903 -45.340  1.00 87.74           C  
ATOM   1405  HG2 PRO A  88      97.152 -12.507 -44.434  1.00 87.74           H  
ATOM   1406  HG3 PRO A  88      98.020 -11.339 -45.482  1.00 87.74           H  
ATOM   1407  CD  PRO A  88      96.819 -12.765 -46.564  1.00 87.74           C  
ATOM   1408  HD2 PRO A  88      96.133 -13.569 -46.298  1.00 87.74           H  
ATOM   1409  HD3 PRO A  88      97.750 -13.179 -46.953  1.00 87.74           H  
ATOM   1410  N   THR A  89      95.769  -8.312 -47.365  1.00 86.38           N  
ATOM   1411  H   THR A  89      94.797  -8.361 -47.093  1.00 86.38           H  
ATOM   1412  CA  THR A  89      96.315  -7.014 -47.776  1.00 86.38           C  
ATOM   1413  HA  THR A  89      97.318  -7.155 -48.178  1.00 86.38           H  
ATOM   1414  C   THR A  89      96.425  -6.061 -46.587  1.00 86.38           C  
ATOM   1415  CB  THR A  89      95.458  -6.390 -48.887  1.00 86.38           C  
ATOM   1416  HB  THR A  89      95.961  -5.490 -49.240  1.00 86.38           H  
ATOM   1417  O   THR A  89      95.955  -6.351 -45.486  1.00 86.38           O  
ATOM   1418  CG2 THR A  89      95.257  -7.310 -50.092  1.00 86.38           C  
ATOM   1419 HG21 THR A  89      94.675  -8.187 -49.811  1.00 86.38           H  
ATOM   1420 HG22 THR A  89      94.728  -6.770 -50.877  1.00 86.38           H  
ATOM   1421 HG23 THR A  89      96.225  -7.637 -50.471  1.00 86.38           H  
ATOM   1422  OG1 THR A  89      94.201  -6.010 -48.374  1.00 86.38           O  
ATOM   1423  HG1 THR A  89      93.774  -6.800 -48.036  1.00 86.38           H  
ATOM   1424  N   GLN A  90      96.977  -4.863 -46.802  1.00 83.40           N  
ATOM   1425  H   GLN A  90      97.401  -4.670 -47.698  1.00 83.40           H  
ATOM   1426  CA  GLN A  90      97.001  -3.811 -45.775  1.00 83.40           C  
ATOM   1427  HA  GLN A  90      97.605  -4.164 -44.940  1.00 83.40           H  
ATOM   1428  C   GLN A  90      95.610  -3.466 -45.204  1.00 83.40           C  
ATOM   1429  CB  GLN A  90      97.673  -2.551 -46.346  1.00 83.40           C  
ATOM   1430  HB2 GLN A  90      97.849  -1.856 -45.525  1.00 83.40           H  
ATOM   1431  HB3 GLN A  90      98.639  -2.821 -46.771  1.00 83.40           H  
ATOM   1432  O   GLN A  90      95.510  -2.978 -44.084  1.00 83.40           O  
ATOM   1433  CG  GLN A  90      96.823  -1.841 -47.419  1.00 83.40           C  
ATOM   1434  HG2 GLN A  90      96.659  -2.514 -48.260  1.00 83.40           H  
ATOM   1435  HG3 GLN A  90      95.852  -1.569 -47.004  1.00 83.40           H  
ATOM   1436  CD  GLN A  90      97.452  -0.559 -47.945  1.00 83.40           C  
ATOM   1437  NE2 GLN A  90      96.769   0.137 -48.827  1.00 83.40           N  
ATOM   1438 HE21 GLN A  90      97.216   0.981 -49.156  1.00 83.40           H  
ATOM   1439 HE22 GLN A  90      95.848  -0.164 -49.111  1.00 83.40           H  
ATOM   1440  OE1 GLN A  90      98.540  -0.147 -47.585  1.00 83.40           O  
ATOM   1441  N   PHE A  91      94.526  -3.717 -45.950  1.00 85.73           N  
ATOM   1442  H   PHE A  91      94.641  -4.184 -46.839  1.00 85.73           H  
ATOM   1443  CA  PHE A  91      93.160  -3.439 -45.497  1.00 85.73           C  
ATOM   1444  HA  PHE A  91      93.154  -2.474 -44.990  1.00 85.73           H  
ATOM   1445  C   PHE A  91      92.646  -4.465 -44.477  1.00 85.73           C  
ATOM   1446  CB  PHE A  91      92.233  -3.344 -46.714  1.00 85.73           C  
ATOM   1447  HB2 PHE A  91      92.239  -4.298 -47.242  1.00 85.73           H  
ATOM   1448  HB3 PHE A  91      91.215  -3.173 -46.366  1.00 85.73           H  
ATOM   1449  O   PHE A  91      91.691  -4.179 -43.751  1.00 85.73           O  
ATOM   1450  CG  PHE A  91      92.599  -2.225 -47.672  1.00 85.73           C  
ATOM   1451  CD1 PHE A  91      92.388  -0.885 -47.297  1.00 85.73           C  
ATOM   1452  HD1 PHE A  91      91.960  -0.657 -46.332  1.00 85.73           H  
ATOM   1453  CD2 PHE A  91      93.157  -2.516 -48.931  1.00 85.73           C  
ATOM   1454  HD2 PHE A  91      93.317  -3.543 -49.226  1.00 85.73           H  
ATOM   1455  CE1 PHE A  91      92.725   0.159 -48.177  1.00 85.73           C  
ATOM   1456  HE1 PHE A  91      92.554   1.185 -47.889  1.00 85.73           H  
ATOM   1457  CE2 PHE A  91      93.493  -1.472 -49.813  1.00 85.73           C  
ATOM   1458  HE2 PHE A  91      93.902  -1.704 -50.785  1.00 85.73           H  
ATOM   1459  CZ  PHE A  91      93.273  -0.135 -49.438  1.00 85.73           C  
ATOM   1460  HZ  PHE A  91      93.514   0.665 -50.122  1.00 85.73           H  
ATOM   1461  N   ASP A  92      93.299  -5.625 -44.386  1.00 88.87           N  
ATOM   1462  H   ASP A  92      94.070  -5.799 -45.015  1.00 88.87           H  
ATOM   1463  CA  ASP A  92      92.969  -6.693 -43.441  1.00 88.87           C  
ATOM   1464  HA  ASP A  92      91.903  -6.643 -43.220  1.00 88.87           H  
ATOM   1465  C   ASP A  92      93.710  -6.547 -42.101  1.00 88.87           C  
ATOM   1466  CB  ASP A  92      93.230  -8.049 -44.109  1.00 88.87           C  
ATOM   1467  HB2 ASP A  92      92.942  -8.846 -43.423  1.00 88.87           H  
ATOM   1468  HB3 ASP A  92      94.293  -8.154 -44.323  1.00 88.87           H  
ATOM   1469  O   ASP A  92      93.293  -7.145 -41.103  1.00 88.87           O  
ATOM   1470  CG  ASP A  92      92.414  -8.179 -45.397  1.00 88.87           C  
ATOM   1471  OD1 ASP A  92      91.165  -8.077 -45.291  1.00 88.87           O  
ATOM   1472  OD2 ASP A  92      93.050  -8.313 -46.471  1.00 88.87           O  
ATOM   1473  N   ALA A  93      94.751  -5.704 -42.056  1.00 90.09           N  
ATOM   1474  H   ALA A  93      95.014  -5.245 -42.917  1.00 90.09           H  
ATOM   1475  CA  ALA A  93      95.464  -5.295 -40.847  1.00 90.09           C  
ATOM   1476  HA  ALA A  93      95.662  -6.176 -40.236  1.00 90.09           H  
ATOM   1477  C   ALA A  93      94.608  -4.322 -40.019  1.00 90.09           C  
ATOM   1478  CB  ALA A  93      96.814  -4.693 -41.242  1.00 90.09           C  
ATOM   1479  HB1 ALA A  93      96.668  -3.847 -41.915  1.00 90.09           H  
ATOM   1480  HB2 ALA A  93      97.334  -4.340 -40.351  1.00 90.09           H  
ATOM   1481  HB3 ALA A  93      97.431  -5.449 -41.727  1.00 90.09           H  
ATOM   1482  O   ALA A  93      94.653  -3.101 -40.184  1.00 90.09           O  
ATOM   1483  N   LYS A  94      93.748  -4.884 -39.167  1.00 92.27           N  
ATOM   1484  H   LYS A  94      93.762  -5.892 -39.111  1.00 92.27           H  
ATOM   1485  CA  LYS A  94      92.802  -4.153 -38.315  1.00 92.27           C  
ATOM   1486  HA  LYS A  94      93.167  -3.134 -38.189  1.00 92.27           H  
ATOM   1487  C   LYS A  94      92.760  -4.753 -36.914  1.00 92.27           C  
ATOM   1488  CB  LYS A  94      91.402  -4.139 -38.979  1.00 92.27           C  
ATOM   1489  HB2 LYS A  94      91.105  -5.171 -39.166  1.00 92.27           H  
ATOM   1490  HB3 LYS A  94      90.675  -3.703 -38.294  1.00 92.27           H  
ATOM   1491  O   LYS A  94      93.288  -5.834 -36.653  1.00 92.27           O  
ATOM   1492  CG  LYS A  94      91.322  -3.364 -40.311  1.00 92.27           C  
ATOM   1493  HG2 LYS A  94      90.341  -3.531 -40.756  1.00 92.27           H  
ATOM   1494  HG3 LYS A  94      92.067  -3.757 -41.002  1.00 92.27           H  
ATOM   1495  CD  LYS A  94      91.521  -1.847 -40.135  1.00 92.27           C  
ATOM   1496  HD2 LYS A  94      90.638  -1.412 -39.668  1.00 92.27           H  
ATOM   1497  HD3 LYS A  94      92.380  -1.662 -39.490  1.00 92.27           H  
ATOM   1498  CE  LYS A  94      91.800  -1.160 -41.476  1.00 92.27           C  
ATOM   1499  HE2 LYS A  94      92.622  -1.702 -41.943  1.00 92.27           H  
ATOM   1500  HE3 LYS A  94      90.930  -1.235 -42.129  1.00 92.27           H  
ATOM   1501  NZ  LYS A  94      92.211   0.259 -41.277  1.00 92.27           N  
ATOM   1502  HZ1 LYS A  94      91.450   0.910 -41.141  1.00 92.27           H  
ATOM   1503  HZ2 LYS A  94      92.744   0.385 -40.429  1.00 92.27           H  
ATOM   1504  HZ3 LYS A  94      92.795   0.610 -42.023  1.00 92.27           H  
ATOM   1505  N   VAL A  95      92.078  -4.058 -36.005  1.00 95.49           N  
ATOM   1506  H   VAL A  95      91.714  -3.154 -36.271  1.00 95.49           H  
ATOM   1507  CA  VAL A  95      91.747  -4.600 -34.684  1.00 95.49           C  
ATOM   1508  HA  VAL A  95      92.580  -5.217 -34.348  1.00 95.49           H  
ATOM   1509  C   VAL A  95      90.516  -5.492 -34.802  1.00 95.49           C  
ATOM   1510  CB  VAL A  95      91.551  -3.498 -33.630  1.00 95.49           C  
ATOM   1511  HB  VAL A  95      90.683  -2.893 -33.892  1.00 95.49           H  
ATOM   1512  O   VAL A  95      89.438  -5.042 -35.199  1.00 95.49           O  
ATOM   1513  CG1 VAL A  95      91.322  -4.112 -32.239  1.00 95.49           C  
ATOM   1514 HG11 VAL A  95      91.234  -3.316 -31.500  1.00 95.49           H  
ATOM   1515 HG12 VAL A  95      92.166  -4.749 -31.976  1.00 95.49           H  
ATOM   1516 HG13 VAL A  95      90.407  -4.705 -32.230  1.00 95.49           H  
ATOM   1517  CG2 VAL A  95      92.774  -2.579 -33.545  1.00 95.49           C  
ATOM   1518 HG21 VAL A  95      92.628  -1.823 -32.775  1.00 95.49           H  
ATOM   1519 HG22 VAL A  95      93.668  -3.154 -33.305  1.00 95.49           H  
ATOM   1520 HG23 VAL A  95      92.939  -2.062 -34.491  1.00 95.49           H  
ATOM   1521  N   TYR A  96      90.665  -6.750 -34.408  1.00 96.40           N  
ATOM   1522  H   TYR A  96      91.577  -7.052 -34.097  1.00 96.40           H  
ATOM   1523  CA  TYR A  96      89.578  -7.717 -34.332  1.00 96.40           C  
ATOM   1524  HA  TYR A  96      88.739  -7.354 -34.924  1.00 96.40           H  
ATOM   1525  C   TYR A  96      89.097  -7.855 -32.889  1.00 96.40           C  
ATOM   1526  CB  TYR A  96      90.009  -9.049 -34.952  1.00 96.40           C  
ATOM   1527  HB2 TYR A  96      90.918  -9.401 -34.464  1.00 96.40           H  
ATOM   1528  HB3 TYR A  96      89.228  -9.788 -34.774  1.00 96.40           H  
ATOM   1529  O   TYR A  96      89.874  -7.747 -31.936  1.00 96.40           O  
ATOM   1530  CG  TYR A  96      90.244  -8.949 -36.447  1.00 96.40           C  
ATOM   1531  CD1 TYR A  96      89.200  -9.233 -37.349  1.00 96.40           C  
ATOM   1532  HD1 TYR A  96      88.238  -9.557 -36.979  1.00 96.40           H  
ATOM   1533  CD2 TYR A  96      91.498  -8.535 -36.936  1.00 96.40           C  
ATOM   1534  HD2 TYR A  96      92.304  -8.314 -36.252  1.00 96.40           H  
ATOM   1535  CE1 TYR A  96      89.413  -9.103 -38.735  1.00 96.40           C  
ATOM   1536  HE1 TYR A  96      88.630  -9.347 -39.437  1.00 96.40           H  
ATOM   1537  CE2 TYR A  96      91.709  -8.389 -38.320  1.00 96.40           C  
ATOM   1538  HE2 TYR A  96      92.671  -8.062 -38.687  1.00 96.40           H  
ATOM   1539  OH  TYR A  96      90.852  -8.486 -40.558  1.00 96.40           O  
ATOM   1540  HH  TYR A  96      91.747  -8.196 -40.748  1.00 96.40           H  
ATOM   1541  CZ  TYR A  96      90.666  -8.669 -39.224  1.00 96.40           C  
ATOM   1542  N   ARG A  97      87.793  -8.074 -32.721  1.00 96.47           N  
ATOM   1543  H   ARG A  97      87.233  -8.169 -33.557  1.00 96.47           H  
ATOM   1544  CA  ARG A  97      87.120  -8.235 -31.430  1.00 96.47           C  
ATOM   1545  HA  ARG A  97      87.866  -8.271 -30.636  1.00 96.47           H  
ATOM   1546  C   ARG A  97      86.354  -9.545 -31.416  1.00 96.47           C  
ATOM   1547  CB  ARG A  97      86.190  -7.041 -31.180  1.00 96.47           C  
ATOM   1548  HB2 ARG A  97      86.800  -6.140 -31.116  1.00 96.47           H  
ATOM   1549  HB3 ARG A  97      85.513  -6.946 -32.029  1.00 96.47           H  
ATOM   1550  O   ARG A  97      85.512  -9.773 -32.269  1.00 96.47           O  
ATOM   1551  CG  ARG A  97      85.365  -7.153 -29.886  1.00 96.47           C  
ATOM   1552  HG2 ARG A  97      86.042  -7.123 -29.033  1.00 96.47           H  
ATOM   1553  HG3 ARG A  97      84.815  -8.094 -29.857  1.00 96.47           H  
ATOM   1554  CD  ARG A  97      84.353  -6.005 -29.770  1.00 96.47           C  
ATOM   1555  HD2 ARG A  97      84.867  -5.060 -29.950  1.00 96.47           H  
ATOM   1556  HD3 ARG A  97      83.958  -6.004 -28.754  1.00 96.47           H  
ATOM   1557  NE  ARG A  97      83.222  -6.145 -30.715  1.00 96.47           N  
ATOM   1558  HE  ARG A  97      83.194  -6.955 -31.317  1.00 96.47           H  
ATOM   1559  NH1 ARG A  97      82.120  -4.200 -30.182  1.00 96.47           N  
ATOM   1560 HH11 ARG A  97      82.827  -3.976 -29.496  1.00 96.47           H  
ATOM   1561 HH12 ARG A  97      81.338  -3.588 -30.366  1.00 96.47           H  
ATOM   1562  NH2 ARG A  97      81.269  -5.542 -31.742  1.00 96.47           N  
ATOM   1563 HH21 ARG A  97      81.244  -6.382 -32.302  1.00 96.47           H  
ATOM   1564 HH22 ARG A  97      80.517  -4.901 -31.950  1.00 96.47           H  
ATOM   1565  CZ  ARG A  97      82.213  -5.304 -30.877  1.00 96.47           C  
ATOM   1566  N   CYS A  98      86.595 -10.345 -30.394  1.00 94.70           N  
ATOM   1567  H   CYS A  98      87.287 -10.047 -29.722  1.00 94.70           H  
ATOM   1568  CA  CYS A  98      85.798 -11.507 -30.038  1.00 94.70           C  
ATOM   1569  HA  CYS A  98      85.190 -11.832 -30.883  1.00 94.70           H  
ATOM   1570  C   CYS A  98      84.888 -11.092 -28.874  1.00 94.70           C  
ATOM   1571  CB  CYS A  98      86.797 -12.614 -29.692  1.00 94.70           C  
ATOM   1572  HB2 CYS A  98      87.379 -12.295 -28.827  1.00 94.70           H  
ATOM   1573  HB3 CYS A  98      87.479 -12.718 -30.536  1.00 94.70           H  
ATOM   1574  O   CYS A  98      85.388 -10.633 -27.846  1.00 94.70           O  
ATOM   1575  SG  CYS A  98      86.170 -14.268 -29.353  1.00 94.70           S  
ATOM   1576  N   LYS A  99      83.569 -11.174 -29.046  1.00 93.16           N  
ATOM   1577  H   LYS A  99      83.234 -11.538 -29.926  1.00 93.16           H  
ATOM   1578  CA  LYS A  99      82.555 -10.824 -28.043  1.00 93.16           C  
ATOM   1579  HA  LYS A  99      83.042 -10.477 -27.131  1.00 93.16           H  
ATOM   1580  C   LYS A  99      81.752 -12.067 -27.695  1.00 93.16           C  
ATOM   1581  CB  LYS A  99      81.645  -9.701 -28.576  1.00 93.16           C  
ATOM   1582  HB2 LYS A  99      82.261  -8.844 -28.849  1.00 93.16           H  
ATOM   1583  HB3 LYS A  99      81.144 -10.054 -29.478  1.00 93.16           H  
ATOM   1584  O   LYS A  99      81.315 -12.781 -28.585  1.00 93.16           O  
ATOM   1585  CG  LYS A  99      80.578  -9.254 -27.556  1.00 93.16           C  
ATOM   1586  HG2 LYS A  99      81.063  -8.865 -26.661  1.00 93.16           H  
ATOM   1587  HG3 LYS A  99      79.963 -10.106 -27.267  1.00 93.16           H  
ATOM   1588  CD  LYS A  99      79.649  -8.184 -28.147  1.00 93.16           C  
ATOM   1589  HD2 LYS A  99      80.237  -7.367 -28.567  1.00 93.16           H  
ATOM   1590  HD3 LYS A  99      79.060  -8.643 -28.941  1.00 93.16           H  
ATOM   1591  CE  LYS A  99      78.712  -7.636 -27.063  1.00 93.16           C  
ATOM   1592  HE2 LYS A  99      79.278  -7.002 -26.381  1.00 93.16           H  
ATOM   1593  HE3 LYS A  99      78.319  -8.474 -26.488  1.00 93.16           H  
ATOM   1594  NZ  LYS A  99      77.563  -6.894 -27.636  1.00 93.16           N  
ATOM   1595  HZ1 LYS A  99      76.867  -7.572 -27.910  1.00 93.16           H  
ATOM   1596  HZ2 LYS A  99      77.784  -6.326 -28.442  1.00 93.16           H  
ATOM   1597  HZ3 LYS A  99      77.063  -6.378 -26.926  1.00 93.16           H  
ATOM   1598  N   VAL A 100      81.534 -12.297 -26.412  1.00 90.91           N  
ATOM   1599  H   VAL A 100      81.933 -11.657 -25.740  1.00 90.91           H  
ATOM   1600  CA  VAL A 100      80.594 -13.295 -25.906  1.00 90.91           C  
ATOM   1601  HA  VAL A 100      80.152 -13.829 -26.746  1.00 90.91           H  
ATOM   1602  C   VAL A 100      79.462 -12.573 -25.205  1.00 90.91           C  
ATOM   1603  CB  VAL A 100      81.329 -14.309 -25.009  1.00 90.91           C  
ATOM   1604  HB  VAL A 100      82.359 -13.982 -24.869  1.00 90.91           H  
ATOM   1605  O   VAL A 100      79.720 -11.651 -24.431  1.00 90.91           O  
ATOM   1606  CG1 VAL A 100      80.744 -14.536 -23.622  1.00 90.91           C  
ATOM   1607 HG11 VAL A 100      80.807 -13.606 -23.057  1.00 90.91           H  
ATOM   1608 HG12 VAL A 100      81.312 -15.303 -23.097  1.00 90.91           H  
ATOM   1609 HG13 VAL A 100      79.705 -14.857 -23.698  1.00 90.91           H  
ATOM   1610  CG2 VAL A 100      81.368 -15.659 -25.697  1.00 90.91           C  
ATOM   1611 HG21 VAL A 100      80.379 -16.117 -25.704  1.00 90.91           H  
ATOM   1612 HG22 VAL A 100      82.083 -16.293 -25.171  1.00 90.91           H  
ATOM   1613 HG23 VAL A 100      81.690 -15.510 -26.727  1.00 90.91           H  
ATOM   1614  N   GLU A 101      78.231 -12.995 -25.461  1.00 90.14           N  
ATOM   1615  H   GLU A 101      78.100 -13.743 -26.126  1.00 90.14           H  
ATOM   1616  CA  GLU A 101      77.053 -12.549 -24.720  1.00 90.14           C  
ATOM   1617  HA  GLU A 101      77.345 -11.823 -23.961  1.00 90.14           H  
ATOM   1618  C   GLU A 101      76.431 -13.734 -24.002  1.00 90.14           C  
ATOM   1619  CB  GLU A 101      76.019 -11.875 -25.625  1.00 90.14           C  
ATOM   1620  HB2 GLU A 101      75.652 -12.603 -26.348  1.00 90.14           H  
ATOM   1621  HB3 GLU A 101      75.178 -11.554 -25.009  1.00 90.14           H  
ATOM   1622  O   GLU A 101      76.381 -14.848 -24.530  1.00 90.14           O  
ATOM   1623  CG  GLU A 101      76.596 -10.650 -26.339  1.00 90.14           C  
ATOM   1624  HG2 GLU A 101      76.977  -9.959 -25.587  1.00 90.14           H  
ATOM   1625  HG3 GLU A 101      77.433 -10.947 -26.971  1.00 90.14           H  
ATOM   1626  CD  GLU A 101      75.561  -9.934 -27.210  1.00 90.14           C  
ATOM   1627  OE1 GLU A 101      75.700  -8.691 -27.318  1.00 90.14           O  
ATOM   1628  OE2 GLU A 101      74.688 -10.607 -27.794  1.00 90.14           O  
ATOM   1629  N   GLY A 102      75.963 -13.497 -22.786  1.00 87.40           N  
ATOM   1630  H   GLY A 102      76.024 -12.570 -22.389  1.00 87.40           H  
ATOM   1631  CA  GLY A 102      75.366 -14.526 -21.963  1.00 87.40           C  
ATOM   1632  HA2 GLY A 102      74.643 -15.094 -22.549  1.00 87.40           H  
ATOM   1633  HA3 GLY A 102      76.151 -15.203 -21.625  1.00 87.40           H  
ATOM   1634  C   GLY A 102      74.657 -13.960 -20.744  1.00 87.40           C  
ATOM   1635  O   GLY A 102      74.720 -12.765 -20.456  1.00 87.40           O  
ATOM   1636  N   ASP A 103      74.018 -14.856 -20.009  1.00 83.00           N  
ATOM   1637  H   ASP A 103      74.109 -15.829 -20.261  1.00 83.00           H  
ATOM   1638  CA  ASP A 103      73.296 -14.529 -18.789  1.00 83.00           C  
ATOM   1639  HA  ASP A 103      73.067 -13.463 -18.781  1.00 83.00           H  
ATOM   1640  C   ASP A 103      74.145 -14.844 -17.558  1.00 83.00           C  
ATOM   1641  CB  ASP A 103      71.960 -15.278 -18.748  1.00 83.00           C  
ATOM   1642  HB2 ASP A 103      71.451 -15.042 -17.814  1.00 83.00           H  
ATOM   1643  HB3 ASP A 103      72.148 -16.352 -18.770  1.00 83.00           H  
ATOM   1644  O   ASP A 103      74.808 -15.886 -17.476  1.00 83.00           O  
ATOM   1645  CG  ASP A 103      71.047 -14.890 -19.909  1.00 83.00           C  
ATOM   1646  OD1 ASP A 103      70.896 -13.686 -20.193  1.00 83.00           O  
ATOM   1647  OD2 ASP A 103      70.447 -15.787 -20.553  1.00 83.00           O  
ATOM   1648  N   LYS A 104      74.080 -13.949 -16.573  1.00 74.73           N  
ATOM   1649  H   LYS A 104      73.555 -13.104 -16.745  1.00 74.73           H  
ATOM   1650  CA  LYS A 104      74.506 -14.216 -15.200  1.00 74.73           C  
ATOM   1651  HA  LYS A 104      75.252 -15.011 -15.202  1.00 74.73           H  
ATOM   1652  C   LYS A 104      73.304 -14.702 -14.382  1.00 74.73           C  
ATOM   1653  CB  LYS A 104      75.148 -12.933 -14.657  1.00 74.73           C  
ATOM   1654  HB2 LYS A 104      75.854 -12.563 -15.401  1.00 74.73           H  
ATOM   1655  HB3 LYS A 104      74.376 -12.176 -14.521  1.00 74.73           H  
ATOM   1656  O   LYS A 104      72.174 -14.295 -14.638  1.00 74.73           O  
ATOM   1657  CG  LYS A 104      75.908 -13.142 -13.342  1.00 74.73           C  
ATOM   1658  HG2 LYS A 104      76.659 -13.921 -13.472  1.00 74.73           H  
ATOM   1659  HG3 LYS A 104      75.214 -13.433 -12.554  1.00 74.73           H  
ATOM   1660  CD  LYS A 104      76.589 -11.825 -12.960  1.00 74.73           C  
ATOM   1661  HD2 LYS A 104      75.825 -11.054 -12.863  1.00 74.73           H  
ATOM   1662  HD3 LYS A 104      77.277 -11.540 -13.755  1.00 74.73           H  
ATOM   1663  CE  LYS A 104      77.353 -11.958 -11.643  1.00 74.73           C  
ATOM   1664  HE2 LYS A 104      78.143 -12.698 -11.771  1.00 74.73           H  
ATOM   1665  HE3 LYS A 104      76.667 -12.324 -10.879  1.00 74.73           H  
ATOM   1666  NZ  LYS A 104      77.913 -10.641 -11.254  1.00 74.73           N  
ATOM   1667  HZ1 LYS A 104      77.165  -9.967 -11.172  1.00 74.73           H  
ATOM   1668  HZ2 LYS A 104      78.538 -10.303 -11.973  1.00 74.73           H  
ATOM   1669  HZ3 LYS A 104      78.400 -10.696 -10.371  1.00 74.73           H  
ATOM   1670  N   THR A 105      73.542 -15.498 -13.348  1.00 65.56           N  
ATOM   1671  H   THR A 105      74.467 -15.899 -13.294  1.00 65.56           H  
ATOM   1672  CA  THR A 105      72.564 -16.031 -12.373  1.00 65.56           C  
ATOM   1673  HA  THR A 105      71.941 -16.765 -12.885  1.00 65.56           H  
ATOM   1674  C   THR A 105      71.594 -14.987 -11.811  1.00 65.56           C  
ATOM   1675  CB  THR A 105      73.290 -16.737 -11.199  1.00 65.56           C  
ATOM   1676  HB  THR A 105      72.769 -16.522 -10.266  1.00 65.56           H  
ATOM   1677  O   THR A 105      70.480 -15.340 -11.439  1.00 65.56           O  
ATOM   1678  CG2 THR A 105      73.346 -18.261 -11.370  1.00 65.56           C  
ATOM   1679 HG21 THR A 105      73.160 -18.546 -12.405  1.00 65.56           H  
ATOM   1680 HG22 THR A 105      72.585 -18.716 -10.736  1.00 65.56           H  
ATOM   1681 HG23 THR A 105      74.320 -18.653 -11.076  1.00 65.56           H  
ATOM   1682  OG1 THR A 105      74.621 -16.280 -11.063  1.00 65.56           O  
ATOM   1683  HG1 THR A 105      75.097 -16.725 -11.768  1.00 65.56           H  
ATOM   1684  N   ASN A 106      71.954 -13.700 -11.838  1.00 63.00           N  
ATOM   1685  H   ASN A 106      72.871 -13.488 -12.203  1.00 63.00           H  
ATOM   1686  CA  ASN A 106      71.099 -12.588 -11.407  1.00 63.00           C  
ATOM   1687  HA  ASN A 106      70.355 -12.988 -10.718  1.00 63.00           H  
ATOM   1688  C   ASN A 106      70.268 -11.945 -12.543  1.00 63.00           C  
ATOM   1689  CB  ASN A 106      71.950 -11.584 -10.607  1.00 63.00           C  
ATOM   1690  HB2 ASN A 106      72.793 -11.252 -11.213  1.00 63.00           H  
ATOM   1691  HB3 ASN A 106      71.341 -10.712 -10.372  1.00 63.00           H  
ATOM   1692  O   ASN A 106      69.855 -10.798 -12.417  1.00 63.00           O  
ATOM   1693  CG  ASN A 106      72.459 -12.138  -9.287  1.00 63.00           C  
ATOM   1694  ND2 ASN A 106      73.220 -11.355  -8.561  1.00 63.00           N  
ATOM   1695 HD21 ASN A 106      73.455 -11.722  -7.650  1.00 63.00           H  
ATOM   1696 HD22 ASN A 106      73.320 -10.383  -8.816  1.00 63.00           H  
ATOM   1697  OD1 ASN A 106      72.196 -13.250  -8.871  1.00 63.00           O  
ATOM   1698  N   ALA A 107      70.022 -12.665 -13.643  1.00 61.15           N  
ATOM   1699  H   ALA A 107      70.472 -13.567 -13.708  1.00 61.15           H  
ATOM   1700  CA  ALA A 107      69.206 -12.266 -14.802  1.00 61.15           C  
ATOM   1701  HA  ALA A 107      69.259 -13.102 -15.499  1.00 61.15           H  
ATOM   1702  C   ALA A 107      69.708 -11.055 -15.620  1.00 61.15           C  
ATOM   1703  CB  ALA A 107      67.731 -12.148 -14.383  1.00 61.15           C  
ATOM   1704  HB1 ALA A 107      67.109 -12.016 -15.269  1.00 61.15           H  
ATOM   1705  HB2 ALA A 107      67.418 -13.052 -13.861  1.00 61.15           H  
ATOM   1706  HB3 ALA A 107      67.595 -11.286 -13.730  1.00 61.15           H  
ATOM   1707  O   ALA A 107      69.074 -10.677 -16.607  1.00 61.15           O  
ATOM   1708  N   GLU A 108      70.858 -10.473 -15.274  1.00 68.15           N  
ATOM   1709  H   GLU A 108      71.305 -10.759 -14.415  1.00 68.15           H  
ATOM   1710  CA  GLU A 108      71.485  -9.432 -16.087  1.00 68.15           C  
ATOM   1711  HA  GLU A 108      70.695  -8.795 -16.487  1.00 68.15           H  
ATOM   1712  C   GLU A 108      72.237 -10.026 -17.281  1.00 68.15           C  
ATOM   1713  CB  GLU A 108      72.400  -8.527 -15.254  1.00 68.15           C  
ATOM   1714  HB2 GLU A 108      73.007  -9.139 -14.586  1.00 68.15           H  
ATOM   1715  HB3 GLU A 108      73.062  -7.988 -15.932  1.00 68.15           H  
ATOM   1716  O   GLU A 108      73.130 -10.871 -17.142  1.00 68.15           O  
ATOM   1717  CG  GLU A 108      71.592  -7.493 -14.455  1.00 68.15           C  
ATOM   1718  HG2 GLU A 108      70.947  -6.948 -15.145  1.00 68.15           H  
ATOM   1719  HG3 GLU A 108      70.959  -8.017 -13.739  1.00 68.15           H  
ATOM   1720  CD  GLU A 108      72.486  -6.493 -13.704  1.00 68.15           C  
ATOM   1721  OE1 GLU A 108      71.957  -5.425 -13.325  1.00 68.15           O  
ATOM   1722  OE2 GLU A 108      73.682  -6.807 -13.489  1.00 68.15           O  
ATOM   1723  N   ASN A 109      71.886  -9.522 -18.464  1.00 74.09           N  
ATOM   1724  H   ASN A 109      71.137  -8.844 -18.481  1.00 74.09           H  
ATOM   1725  CA  ASN A 109      72.565  -9.810 -19.717  1.00 74.09           C  
ATOM   1726  HA  ASN A 109      72.661 -10.890 -19.820  1.00 74.09           H  
ATOM   1727  C   ASN A 109      73.962  -9.174 -19.667  1.00 74.09           C  
ATOM   1728  CB  ASN A 109      71.689  -9.259 -20.859  1.00 74.09           C  
ATOM   1729  HB2 ASN A 109      71.825  -8.180 -20.933  1.00 74.09           H  
ATOM   1730  HB3 ASN A 109      70.641  -9.454 -20.629  1.00 74.09           H  
ATOM   1731  O   ASN A 109      74.098  -7.958 -19.521  1.00 74.09           O  
ATOM   1732  CG  ASN A 109      71.952  -9.904 -22.207  1.00 74.09           C  
ATOM   1733  ND2 ASN A 109      71.648  -9.214 -23.282  1.00 74.09           N  
ATOM   1734 HD21 ASN A 109      71.915  -9.631 -24.163  1.00 74.09           H  
ATOM   1735 HD22 ASN A 109      71.317  -8.263 -23.202  1.00 74.09           H  
ATOM   1736  OD1 ASN A 109      72.381 -11.033 -22.338  1.00 74.09           O  
ATOM   1737  N   SER A 110      75.004  -9.989 -19.765  1.00 83.72           N  
ATOM   1738  H   SER A 110      74.829 -10.968 -19.941  1.00 83.72           H  
ATOM   1739  CA  SER A 110      76.393  -9.552 -19.656  1.00 83.72           C  
ATOM   1740  HA  SER A 110      76.431  -8.469 -19.545  1.00 83.72           H  
ATOM   1741  C   SER A 110      77.157  -9.906 -20.924  1.00 83.72           C  
ATOM   1742  CB  SER A 110      77.039 -10.156 -18.407  1.00 83.72           C  
ATOM   1743  HB2 SER A 110      78.115  -9.985 -18.428  1.00 83.72           H  
ATOM   1744  HB3 SER A 110      76.845 -11.228 -18.376  1.00 83.72           H  
ATOM   1745  O   SER A 110      76.883 -10.907 -21.588  1.00 83.72           O  
ATOM   1746  OG  SER A 110      76.504  -9.556 -17.246  1.00 83.72           O  
ATOM   1747  HG  SER A 110      75.553  -9.687 -17.256  1.00 83.72           H  
ATOM   1748  N   SER A 111      78.140  -9.078 -21.275  1.00 87.28           N  
ATOM   1749  H   SER A 111      78.372  -8.306 -20.666  1.00 87.28           H  
ATOM   1750  CA  SER A 111      79.014  -9.360 -22.411  1.00 87.28           C  
ATOM   1751  HA  SER A 111      78.887 -10.413 -22.661  1.00 87.28           H  
ATOM   1752  C   SER A 111      80.476  -9.185 -22.047  1.00 87.28           C  
ATOM   1753  CB  SER A 111      78.614  -8.565 -23.658  1.00 87.28           C  
ATOM   1754  HB2 SER A 111      79.100  -9.012 -24.525  1.00 87.28           H  
ATOM   1755  HB3 SER A 111      77.535  -8.637 -23.793  1.00 87.28           H  
ATOM   1756  O   SER A 111      80.843  -8.274 -21.307  1.00 87.28           O  
ATOM   1757  OG  SER A 111      78.988  -7.201 -23.581  1.00 87.28           O  
ATOM   1758  HG  SER A 111      78.739  -6.879 -22.712  1.00 87.28           H  
ATOM   1759  N   ILE A 112      81.308 -10.079 -22.569  1.00 87.66           N  
ATOM   1760  H   ILE A 112      80.917 -10.767 -23.197  1.00 87.66           H  
ATOM   1761  CA  ILE A 112      82.751 -10.100 -22.339  1.00 87.66           C  
ATOM   1762  HA  ILE A 112      83.034  -9.223 -21.756  1.00 87.66           H  
ATOM   1763  C   ILE A 112      83.429  -9.991 -23.696  1.00 87.66           C  
ATOM   1764  CB  ILE A 112      83.167 -11.350 -21.534  1.00 87.66           C  
ATOM   1765  HB  ILE A 112      82.844 -12.240 -22.075  1.00 87.66           H  
ATOM   1766  O   ILE A 112      83.018 -10.640 -24.657  1.00 87.66           O  
ATOM   1767  CG1 ILE A 112      82.462 -11.315 -20.156  1.00 87.66           C  
ATOM   1768 HG12 ILE A 112      81.386 -11.204 -20.292  1.00 87.66           H  
ATOM   1769 HG13 ILE A 112      82.815 -10.451 -19.592  1.00 87.66           H  
ATOM   1770  CG2 ILE A 112      84.699 -11.404 -21.362  1.00 87.66           C  
ATOM   1771 HG21 ILE A 112      85.197 -11.445 -22.331  1.00 87.66           H  
ATOM   1772 HG22 ILE A 112      85.045 -10.528 -20.813  1.00 87.66           H  
ATOM   1773 HG23 ILE A 112      84.983 -12.300 -20.811  1.00 87.66           H  
ATOM   1774  CD1 ILE A 112      82.646 -12.564 -19.300  1.00 87.66           C  
ATOM   1775 HD11 ILE A 112      83.693 -12.690 -19.024  1.00 87.66           H  
ATOM   1776 HD12 ILE A 112      82.274 -13.435 -19.839  1.00 87.66           H  
ATOM   1777 HD13 ILE A 112      82.061 -12.452 -18.387  1.00 87.66           H  
ATOM   1778  N   VAL A 113      84.458  -9.153 -23.786  1.00 92.40           N  
ATOM   1779  H   VAL A 113      84.776  -8.681 -22.952  1.00 92.40           H  
ATOM   1780  CA  VAL A 113      85.159  -8.874 -25.041  1.00 92.40           C  
ATOM   1781  HA  VAL A 113      84.808  -9.579 -25.795  1.00 92.40           H  
ATOM   1782  C   VAL A 113      86.656  -9.103 -24.898  1.00 92.40           C  
ATOM   1783  CB  VAL A 113      84.859  -7.462 -25.582  1.00 92.40           C  
ATOM   1784  HB  VAL A 113      85.463  -7.308 -26.476  1.00 92.40           H  
ATOM   1785  O   VAL A 113      87.262  -8.728 -23.899  1.00 92.40           O  
ATOM   1786  CG1 VAL A 113      83.392  -7.328 -25.997  1.00 92.40           C  
ATOM   1787 HG11 VAL A 113      82.735  -7.499 -25.144  1.00 92.40           H  
ATOM   1788 HG12 VAL A 113      83.200  -6.332 -26.397  1.00 92.40           H  
ATOM   1789 HG13 VAL A 113      83.182  -8.068 -26.770  1.00 92.40           H  
ATOM   1790  CG2 VAL A 113      85.188  -6.331 -24.599  1.00 92.40           C  
ATOM   1791 HG21 VAL A 113      86.241  -6.366 -24.320  1.00 92.40           H  
ATOM   1792 HG22 VAL A 113      84.581  -6.427 -23.699  1.00 92.40           H  
ATOM   1793 HG23 VAL A 113      84.979  -5.365 -25.058  1.00 92.40           H  
ATOM   1794  N   ALA A 114      87.259  -9.673 -25.932  1.00 92.68           N  
ATOM   1795  H   ALA A 114      86.680  -9.992 -26.697  1.00 92.68           H  
ATOM   1796  CA  ALA A 114      88.699  -9.757 -26.119  1.00 92.68           C  
ATOM   1797  HA  ALA A 114      89.199  -9.179 -25.342  1.00 92.68           H  
ATOM   1798  C   ALA A 114      89.051  -9.140 -27.477  1.00 92.68           C  
ATOM   1799  CB  ALA A 114      89.137 -11.219 -25.979  1.00 92.68           C  
ATOM   1800  HB1 ALA A 114      90.225 -11.279 -26.014  1.00 92.68           H  
ATOM   1801  HB2 ALA A 114      88.803 -11.613 -25.019  1.00 92.68           H  
ATOM   1802  HB3 ALA A 114      88.708 -11.819 -26.782  1.00 92.68           H  
ATOM   1803  O   ALA A 114      88.282  -9.258 -28.432  1.00 92.68           O  
ATOM   1804  N   LYS A 115      90.185  -8.446 -27.570  1.00 95.19           N  
ATOM   1805  H   LYS A 115      90.823  -8.443 -26.787  1.00 95.19           H  
ATOM   1806  CA  LYS A 115      90.616  -7.759 -28.795  1.00 95.19           C  
ATOM   1807  HA  LYS A 115      90.005  -8.098 -29.632  1.00 95.19           H  
ATOM   1808  C   LYS A 115      92.054  -8.121 -29.131  1.00 95.19           C  
ATOM   1809  CB  LYS A 115      90.462  -6.236 -28.661  1.00 95.19           C  
ATOM   1810  HB2 LYS A 115      90.875  -5.766 -29.555  1.00 95.19           H  
ATOM   1811  HB3 LYS A 115      91.046  -5.899 -27.805  1.00 95.19           H  
ATOM   1812  O   LYS A 115      92.862  -8.311 -28.222  1.00 95.19           O  
ATOM   1813  CG  LYS A 115      89.005  -5.774 -28.499  1.00 95.19           C  
ATOM   1814  HG2 LYS A 115      88.440  -6.050 -29.390  1.00 95.19           H  
ATOM   1815  HG3 LYS A 115      88.558  -6.251 -27.627  1.00 95.19           H  
ATOM   1816  CD  LYS A 115      88.962  -4.253 -28.309  1.00 95.19           C  
ATOM   1817  HD2 LYS A 115      89.393  -3.771 -29.187  1.00 95.19           H  
ATOM   1818  HD3 LYS A 115      89.564  -3.993 -27.439  1.00 95.19           H  
ATOM   1819  CE  LYS A 115      87.527  -3.755 -28.101  1.00 95.19           C  
ATOM   1820  HE2 LYS A 115      87.084  -4.314 -27.277  1.00 95.19           H  
ATOM   1821  HE3 LYS A 115      86.955  -3.963 -29.006  1.00 95.19           H  
ATOM   1822  NZ  LYS A 115      87.509  -2.300 -27.800  1.00 95.19           N  
ATOM   1823  HZ1 LYS A 115      87.935  -1.776 -28.552  1.00 95.19           H  
ATOM   1824  HZ2 LYS A 115      88.032  -2.106 -26.959  1.00 95.19           H  
ATOM   1825  HZ3 LYS A 115      86.566  -1.962 -27.667  1.00 95.19           H  
ATOM   1826  N   LYS A 116      92.371  -8.180 -30.422  1.00 96.11           N  
ATOM   1827  H   LYS A 116      91.644  -8.021 -31.104  1.00 96.11           H  
ATOM   1828  CA  LYS A 116      93.735  -8.385 -30.913  1.00 96.11           C  
ATOM   1829  HA  LYS A 116      94.426  -7.980 -30.174  1.00 96.11           H  
ATOM   1830  C   LYS A 116      93.942  -7.619 -32.212  1.00 96.11           C  
ATOM   1831  CB  LYS A 116      93.988  -9.889 -31.073  1.00 96.11           C  
ATOM   1832  HB2 LYS A 116      93.479 -10.245 -31.969  1.00 96.11           H  
ATOM   1833  HB3 LYS A 116      93.560 -10.407 -30.215  1.00 96.11           H  
ATOM   1834  O   LYS A 116      93.048  -7.564 -33.054  1.00 96.11           O  
ATOM   1835  CG  LYS A 116      95.461 -10.298 -31.133  1.00 96.11           C  
ATOM   1836  HG2 LYS A 116      95.476 -11.371 -31.321  1.00 96.11           H  
ATOM   1837  HG3 LYS A 116      95.960  -9.774 -31.947  1.00 96.11           H  
ATOM   1838  CD  LYS A 116      96.241 -10.098 -29.834  1.00 96.11           C  
ATOM   1839  HD2 LYS A 116      95.700 -10.570 -29.014  1.00 96.11           H  
ATOM   1840  HD3 LYS A 116      96.374  -9.036 -29.630  1.00 96.11           H  
ATOM   1841  CE  LYS A 116      97.602 -10.778 -30.026  1.00 96.11           C  
ATOM   1842  HE2 LYS A 116      98.144 -10.255 -30.813  1.00 96.11           H  
ATOM   1843  HE3 LYS A 116      97.431 -11.798 -30.370  1.00 96.11           H  
ATOM   1844  NZ  LYS A 116      98.391 -10.801 -28.773  1.00 96.11           N  
ATOM   1845  HZ1 LYS A 116      97.887 -11.303 -28.056  1.00 96.11           H  
ATOM   1846  HZ2 LYS A 116      98.581  -9.859 -28.459  1.00 96.11           H  
ATOM   1847  HZ3 LYS A 116      99.269 -11.274 -28.934  1.00 96.11           H  
ATOM   1848  N   GLU A 117      95.101  -6.996 -32.330  1.00 94.92           N  
ATOM   1849  H   GLU A 117      95.810  -7.120 -31.621  1.00 94.92           H  
ATOM   1850  CA  GLU A 117      95.495  -6.204 -33.489  1.00 94.92           C  
ATOM   1851  HA  GLU A 117      94.611  -5.896 -34.048  1.00 94.92           H  
ATOM   1852  C   GLU A 117      96.369  -7.033 -34.428  1.00 94.92           C  
ATOM   1853  CB  GLU A 117      96.192  -4.936 -32.988  1.00 94.92           C  
ATOM   1854  HB2 GLU A 117      97.097  -5.213 -32.448  1.00 94.92           H  
ATOM   1855  HB3 GLU A 117      95.511  -4.445 -32.293  1.00 94.92           H  
ATOM   1856  O   GLU A 117      97.183  -7.840 -33.971  1.00 94.92           O  
ATOM   1857  CG  GLU A 117      96.547  -3.949 -34.108  1.00 94.92           C  
ATOM   1858  HG2 GLU A 117      97.357  -4.364 -34.708  1.00 94.92           H  
ATOM   1859  HG3 GLU A 117      95.674  -3.829 -34.750  1.00 94.92           H  
ATOM   1860  CD  GLU A 117      96.964  -2.578 -33.553  1.00 94.92           C  
ATOM   1861  OE1 GLU A 117      96.936  -1.613 -34.347  1.00 94.92           O  
ATOM   1862  OE2 GLU A 117      97.220  -2.488 -32.329  1.00 94.92           O  
ATOM   1863  N   VAL A 118      96.167  -6.831 -35.729  1.00 94.45           N  
ATOM   1864  H   VAL A 118      95.467  -6.161 -36.014  1.00 94.45           H  
ATOM   1865  CA  VAL A 118      97.030  -7.349 -36.789  1.00 94.45           C  
ATOM   1866  HA  VAL A 118      97.753  -8.050 -36.373  1.00 94.45           H  
ATOM   1867  C   VAL A 118      97.786  -6.168 -37.381  1.00 94.45           C  
ATOM   1868  CB  VAL A 118      96.212  -8.083 -37.864  1.00 94.45           C  
ATOM   1869  HB  VAL A 118      95.484  -7.398 -38.299  1.00 94.45           H  
ATOM   1870  O   VAL A 118      97.168  -5.253 -37.922  1.00 94.45           O  
ATOM   1871  CG1 VAL A 118      97.120  -8.613 -38.978  1.00 94.45           C  
ATOM   1872 HG11 VAL A 118      96.521  -9.133 -39.726  1.00 94.45           H  
ATOM   1873 HG12 VAL A 118      97.858  -9.302 -38.566  1.00 94.45           H  
ATOM   1874 HG13 VAL A 118      97.636  -7.789 -39.470  1.00 94.45           H  
ATOM   1875  CG2 VAL A 118      95.452  -9.270 -37.264  1.00 94.45           C  
ATOM   1876 HG21 VAL A 118      96.159  -9.973 -36.824  1.00 94.45           H  
ATOM   1877 HG22 VAL A 118      94.758  -8.925 -36.497  1.00 94.45           H  
ATOM   1878 HG23 VAL A 118      94.880  -9.773 -38.044  1.00 94.45           H  
ATOM   1879  N   GLU A 119      99.111  -6.194 -37.281  1.00 90.63           N  
ATOM   1880  H   GLU A 119      99.548  -7.008 -36.873  1.00 90.63           H  
ATOM   1881  CA  GLU A 119      99.980  -5.153 -37.828  1.00 90.63           C  
ATOM   1882  HA  GLU A 119      99.458  -4.198 -37.788  1.00 90.63           H  
ATOM   1883  C   GLU A 119     100.330  -5.440 -39.294  1.00 90.63           C  
ATOM   1884  CB  GLU A 119     101.269  -5.024 -37.002  1.00 90.63           C  
ATOM   1885  HB2 GLU A 119     101.961  -4.393 -37.559  1.00 90.63           H  
ATOM   1886  HB3 GLU A 119     101.717  -6.012 -36.898  1.00 90.63           H  
ATOM   1887  O   GLU A 119     100.498  -6.589 -39.699  1.00 90.63           O  
ATOM   1888  CG  GLU A 119     101.072  -4.406 -35.609  1.00 90.63           C  
ATOM   1889  HG2 GLU A 119     100.383  -5.031 -35.040  1.00 90.63           H  
ATOM   1890  HG3 GLU A 119     100.624  -3.419 -35.725  1.00 90.63           H  
ATOM   1891  CD  GLU A 119     102.400  -4.269 -34.833  1.00 90.63           C  
ATOM   1892  OE1 GLU A 119     102.355  -4.208 -33.586  1.00 90.63           O  
ATOM   1893  OE2 GLU A 119     103.494  -4.239 -35.464  1.00 90.63           O  
ATOM   1894  N   TYR A 120     100.512  -4.386 -40.088  1.00 87.05           N  
ATOM   1895  H   TYR A 120     100.385  -3.460 -39.705  1.00 87.05           H  
ATOM   1896  CA  TYR A 120     101.042  -4.484 -41.448  1.00 87.05           C  
ATOM   1897  HA  TYR A 120     100.998  -5.519 -41.787  1.00 87.05           H  
ATOM   1898  C   TYR A 120     102.502  -4.024 -41.481  1.00 87.05           C  
ATOM   1899  CB  TYR A 120     100.178  -3.654 -42.401  1.00 87.05           C  
ATOM   1900  HB2 TYR A 120      99.146  -3.998 -42.338  1.00 87.05           H  
ATOM   1901  HB3 TYR A 120     100.196  -2.609 -42.090  1.00 87.05           H  
ATOM   1902  O   TYR A 120     102.811  -2.919 -41.030  1.00 87.05           O  
ATOM   1903  CG  TYR A 120     100.617  -3.753 -43.846  1.00 87.05           C  
ATOM   1904  CD1 TYR A 120     101.421  -2.749 -44.418  1.00 87.05           C  
ATOM   1905  HD1 TYR A 120     101.716  -1.894 -43.828  1.00 87.05           H  
ATOM   1906  CD2 TYR A 120     100.230  -4.866 -44.613  1.00 87.05           C  
ATOM   1907  HD2 TYR A 120      99.600  -5.628 -44.180  1.00 87.05           H  
ATOM   1908  CE1 TYR A 120     101.845  -2.862 -45.758  1.00 87.05           C  
ATOM   1909  HE1 TYR A 120     102.456  -2.091 -46.203  1.00 87.05           H  
ATOM   1910  CE2 TYR A 120     100.647  -4.983 -45.948  1.00 87.05           C  
ATOM   1911  HE2 TYR A 120     100.348  -5.835 -46.540  1.00 87.05           H  
ATOM   1912  OH  TYR A 120     101.852  -4.136 -47.813  1.00 87.05           O  
ATOM   1913  HH  TYR A 120     102.513  -3.503 -48.103  1.00 87.05           H  
ATOM   1914  CZ  TYR A 120     101.460  -3.986 -46.523  1.00 87.05           C  
ATOM   1915  N   ARG A 121     103.406  -4.840 -42.035  1.00 82.63           N  
ATOM   1916  H   ARG A 121     103.083  -5.722 -42.405  1.00 82.63           H  
ATOM   1917  CA  ARG A 121     104.803  -4.453 -42.293  1.00 82.63           C  
ATOM   1918  HA  ARG A 121     104.859  -3.367 -42.376  1.00 82.63           H  
ATOM   1919  C   ARG A 121     105.283  -5.041 -43.608  1.00 82.63           C  
ATOM   1920  CB  ARG A 121     105.744  -4.914 -41.168  1.00 82.63           C  
ATOM   1921  HB2 ARG A 121     106.766  -4.668 -41.456  1.00 82.63           H  
ATOM   1922  HB3 ARG A 121     105.674  -5.997 -41.063  1.00 82.63           H  
ATOM   1923  O   ARG A 121     105.127  -6.232 -43.838  1.00 82.63           O  
ATOM   1924  CG  ARG A 121     105.450  -4.250 -39.818  1.00 82.63           C  
ATOM   1925  HG2 ARG A 121     104.474  -4.580 -39.462  1.00 82.63           H  
ATOM   1926  HG3 ARG A 121     105.435  -3.166 -39.933  1.00 82.63           H  
ATOM   1927  CD  ARG A 121     106.513  -4.634 -38.786  1.00 82.63           C  
ATOM   1928  HD2 ARG A 121     107.446  -4.132 -39.042  1.00 82.63           H  
ATOM   1929  HD3 ARG A 121     106.668  -5.712 -38.820  1.00 82.63           H  
ATOM   1930  NE  ARG A 121     106.090  -4.254 -37.427  1.00 82.63           N  
ATOM   1931  HE  ARG A 121     105.135  -3.952 -37.298  1.00 82.63           H  
ATOM   1932  NH1 ARG A 121     107.979  -4.892 -36.293  1.00 82.63           N  
ATOM   1933 HH11 ARG A 121     108.464  -4.991 -35.413  1.00 82.63           H  
ATOM   1934 HH12 ARG A 121     108.394  -5.161 -37.174  1.00 82.63           H  
ATOM   1935  NH2 ARG A 121     106.220  -4.057 -35.187  1.00 82.63           N  
ATOM   1936 HH21 ARG A 121     105.218  -3.935 -35.193  1.00 82.63           H  
ATOM   1937 HH22 ARG A 121     106.662  -4.186 -34.288  1.00 82.63           H  
ATOM   1938  CZ  ARG A 121     106.770  -4.396 -36.310  1.00 82.63           C  
ATOM   1939  N   THR A 122     105.958  -4.232 -44.414  1.00 75.41           N  
ATOM   1940  H   THR A 122     106.090  -3.263 -44.161  1.00 75.41           H  
ATOM   1941  CA  THR A 122     106.690  -4.705 -45.591  1.00 75.41           C  
ATOM   1942  HA  THR A 122     106.086  -5.444 -46.116  1.00 75.41           H  
ATOM   1943  C   THR A 122     107.994  -5.379 -45.157  1.00 75.41           C  
ATOM   1944  CB  THR A 122     106.957  -3.540 -46.557  1.00 75.41           C  
ATOM   1945  HB  THR A 122     107.713  -3.837 -47.285  1.00 75.41           H  
ATOM   1946  O   THR A 122     108.799  -4.789 -44.433  1.00 75.41           O  
ATOM   1947  CG2 THR A 122     105.685  -3.141 -47.301  1.00 75.41           C  
ATOM   1948 HG21 THR A 122     104.933  -2.781 -46.599  1.00 75.41           H  
ATOM   1949 HG22 THR A 122     105.289  -4.007 -47.831  1.00 75.41           H  
ATOM   1950 HG23 THR A 122     105.909  -2.364 -48.032  1.00 75.41           H  
ATOM   1951  OG1 THR A 122     107.383  -2.381 -45.867  1.00 75.41           O  
ATOM   1952  HG1 THR A 122     107.517  -1.696 -46.526  1.00 75.41           H  
ATOM   1953  N   ASN A 123     108.228  -6.627 -45.579  1.00 71.01           N  
ATOM   1954  H   ASN A 123     107.497  -7.103 -46.089  1.00 71.01           H  
ATOM   1955  CA  ASN A 123     109.435  -7.379 -45.211  1.00 71.01           C  
ATOM   1956  HA  ASN A 123     110.068  -6.743 -44.592  1.00 71.01           H  
ATOM   1957  C   ASN A 123     110.287  -7.748 -46.433  1.00 71.01           C  
ATOM   1958  CB  ASN A 123     109.058  -8.573 -44.324  1.00 71.01           C  
ATOM   1959  HB2 ASN A 123     108.370  -8.232 -43.550  1.00 71.01           H  
ATOM   1960  HB3 ASN A 123     108.551  -9.331 -44.921  1.00 71.01           H  
ATOM   1961  O   ASN A 123     110.231  -8.859 -46.963  1.00 71.01           O  
ATOM   1962  CG  ASN A 123     110.273  -9.191 -43.648  1.00 71.01           C  
ATOM   1963  ND2 ASN A 123     110.059  -9.953 -42.603  1.00 71.01           N  
ATOM   1964 HD21 ASN A 123     110.870 -10.369 -42.167  1.00 71.01           H  
ATOM   1965 HD22 ASN A 123     109.114 -10.140 -42.300  1.00 71.01           H  
ATOM   1966  OD1 ASN A 123     111.420  -9.007 -44.034  1.00 71.01           O  
ATOM   1967  N   MET A 124     111.132  -6.803 -46.849  1.00 69.19           N  
ATOM   1968  H   MET A 124     111.095  -5.904 -46.391  1.00 69.19           H  
ATOM   1969  CA  MET A 124     112.033  -6.971 -47.994  1.00 69.19           C  
ATOM   1970  HA  MET A 124     111.425  -7.227 -48.862  1.00 69.19           H  
ATOM   1971  C   MET A 124     113.046  -8.114 -47.786  1.00 69.19           C  
ATOM   1972  CB  MET A 124     112.728  -5.623 -48.253  1.00 69.19           C  
ATOM   1973  HB2 MET A 124     112.032  -4.816 -48.023  1.00 69.19           H  
ATOM   1974  HB3 MET A 124     113.593  -5.520 -47.598  1.00 69.19           H  
ATOM   1975  O   MET A 124     113.444  -8.769 -48.744  1.00 69.19           O  
ATOM   1976  CG  MET A 124     113.147  -5.443 -49.713  1.00 69.19           C  
ATOM   1977  HG2 MET A 124     113.920  -6.170 -49.964  1.00 69.19           H  
ATOM   1978  HG3 MET A 124     112.281  -5.638 -50.346  1.00 69.19           H  
ATOM   1979  SD  MET A 124     113.744  -3.772 -50.101  1.00 69.19           S  
ATOM   1980  CE  MET A 124     115.371  -3.799 -49.305  1.00 69.19           C  
ATOM   1981  HE1 MET A 124     115.880  -2.853 -49.494  1.00 69.19           H  
ATOM   1982  HE2 MET A 124     115.966  -4.615 -49.715  1.00 69.19           H  
ATOM   1983  HE3 MET A 124     115.256  -3.934 -48.229  1.00 69.19           H  
ATOM   1984  N   THR A 125     113.438  -8.399 -46.539  1.00 72.99           N  
ATOM   1985  H   THR A 125     113.060  -7.859 -45.774  1.00 72.99           H  
ATOM   1986  CA  THR A 125     114.375  -9.485 -46.204  1.00 72.99           C  
ATOM   1987  HA  THR A 125     115.237  -9.420 -46.868  1.00 72.99           H  
ATOM   1988  C   THR A 125     113.750 -10.865 -46.407  1.00 72.99           C  
ATOM   1989  CB  THR A 125     114.863  -9.347 -44.754  1.00 72.99           C  
ATOM   1990  HB  THR A 125     114.035  -9.539 -44.072  1.00 72.99           H  
ATOM   1991  O   THR A 125     114.390 -11.742 -46.983  1.00 72.99           O  
ATOM   1992  CG2 THR A 125     116.015 -10.296 -44.423  1.00 72.99           C  
ATOM   1993 HG21 THR A 125     116.366 -10.102 -43.410  1.00 72.99           H  
ATOM   1994 HG22 THR A 125     115.672 -11.329 -44.475  1.00 72.99           H  
ATOM   1995 HG23 THR A 125     116.835 -10.158 -45.128  1.00 72.99           H  
ATOM   1996  OG1 THR A 125     115.338  -8.039 -44.526  1.00 72.99           O  
ATOM   1997  HG1 THR A 125     116.207  -7.969 -44.927  1.00 72.99           H  
ATOM   1998  N   ALA A 126     112.499 -11.060 -45.985  1.00 66.08           N  
ATOM   1999  H   ALA A 126     112.012 -10.300 -45.532  1.00 66.08           H  
ATOM   2000  CA  ALA A 126     111.794 -12.328 -46.170  1.00 66.08           C  
ATOM   2001  HA  ALA A 126     112.433 -13.141 -45.827  1.00 66.08           H  
ATOM   2002  C   ALA A 126     111.481 -12.610 -47.652  1.00 66.08           C  
ATOM   2003  CB  ALA A 126     110.546 -12.306 -45.292  1.00 66.08           C  
ATOM   2004  HB1 ALA A 126     110.836 -12.336 -44.242  1.00 66.08           H  
ATOM   2005  HB2 ALA A 126     109.985 -11.392 -45.485  1.00 66.08           H  
ATOM   2006  HB3 ALA A 126     109.931 -13.178 -45.514  1.00 66.08           H  
ATOM   2007  O   ALA A 126     111.604 -13.752 -48.090  1.00 66.08           O  
ATOM   2008  N   LEU A 127     111.191 -11.572 -48.447  1.00 65.73           N  
ATOM   2009  H   LEU A 127     111.046 -10.666 -48.025  1.00 65.73           H  
ATOM   2010  CA  LEU A 127     111.039 -11.700 -49.901  1.00 65.73           C  
ATOM   2011  HA  LEU A 127     110.249 -12.426 -50.095  1.00 65.73           H  
ATOM   2012  C   LEU A 127     112.326 -12.221 -50.574  1.00 65.73           C  
ATOM   2013  CB  LEU A 127     110.619 -10.327 -50.460  1.00 65.73           C  
ATOM   2014  HB2 LEU A 127     109.812  -9.921 -49.850  1.00 65.73           H  
ATOM   2015  HB3 LEU A 127     111.469  -9.649 -50.378  1.00 65.73           H  
ATOM   2016  O   LEU A 127     112.267 -13.063 -51.468  1.00 65.73           O  
ATOM   2017  CG  LEU A 127     110.149 -10.360 -51.927  1.00 65.73           C  
ATOM   2018  HG  LEU A 127     110.881 -10.888 -52.538  1.00 65.73           H  
ATOM   2019  CD1 LEU A 127     108.788 -11.043 -52.066  1.00 65.73           C  
ATOM   2020 HD11 LEU A 127     108.863 -12.097 -51.796  1.00 65.73           H  
ATOM   2021 HD12 LEU A 127     108.055 -10.563 -51.418  1.00 65.73           H  
ATOM   2022 HD13 LEU A 127     108.443 -10.984 -53.098  1.00 65.73           H  
ATOM   2023  CD2 LEU A 127     110.029  -8.933 -52.462  1.00 65.73           C  
ATOM   2024 HD21 LEU A 127     109.292  -8.380 -51.879  1.00 65.73           H  
ATOM   2025 HD22 LEU A 127     110.995  -8.431 -52.401  1.00 65.73           H  
ATOM   2026 HD23 LEU A 127     109.710  -8.959 -53.504  1.00 65.73           H  
ATOM   2027  N   ILE A 128     113.501 -11.761 -50.123  1.00 71.59           N  
ATOM   2028  H   ILE A 128     113.484 -11.070 -49.387  1.00 71.59           H  
ATOM   2029  CA  ILE A 128     114.804 -12.217 -50.638  1.00 71.59           C  
ATOM   2030  HA  ILE A 128     114.778 -12.158 -51.726  1.00 71.59           H  
ATOM   2031  C   ILE A 128     115.071 -13.692 -50.294  1.00 71.59           C  
ATOM   2032  CB  ILE A 128     115.938 -11.289 -50.133  1.00 71.59           C  
ATOM   2033  HB  ILE A 128     115.836 -11.176 -49.054  1.00 71.59           H  
ATOM   2034  O   ILE A 128     115.597 -14.423 -51.137  1.00 71.59           O  
ATOM   2035  CG1 ILE A 128     115.818  -9.894 -50.789  1.00 71.59           C  
ATOM   2036 HG12 ILE A 128     114.786  -9.551 -50.731  1.00 71.59           H  
ATOM   2037 HG13 ILE A 128     116.070  -9.967 -51.847  1.00 71.59           H  
ATOM   2038  CG2 ILE A 128     117.339 -11.875 -50.415  1.00 71.59           C  
ATOM   2039 HG21 ILE A 128     118.116 -11.190 -50.076  1.00 71.59           H  
ATOM   2040 HG22 ILE A 128     117.454 -12.064 -51.482  1.00 71.59           H  
ATOM   2041 HG23 ILE A 128     117.472 -12.808 -49.867  1.00 71.59           H  
ATOM   2042  CD1 ILE A 128     116.701  -8.820 -50.137  1.00 71.59           C  
ATOM   2043 HD11 ILE A 128     116.539  -8.809 -49.060  1.00 71.59           H  
ATOM   2044 HD12 ILE A 128     117.754  -9.003 -50.351  1.00 71.59           H  
ATOM   2045 HD13 ILE A 128     116.432  -7.844 -50.542  1.00 71.59           H  
ATOM   2046  N   GLU A 129     114.727 -14.146 -49.086  1.00 69.67           N  
ATOM   2047  H   GLU A 129     114.290 -13.514 -48.431  1.00 69.67           H  
ATOM   2048  CA  GLU A 129     114.888 -15.557 -48.701  1.00 69.67           C  
ATOM   2049  HA  GLU A 129     115.902 -15.872 -48.949  1.00 69.67           H  
ATOM   2050  C   GLU A 129     113.978 -16.493 -49.499  1.00 69.67           C  
ATOM   2051  CB  GLU A 129     114.668 -15.751 -47.190  1.00 69.67           C  
ATOM   2052  HB2 GLU A 129     113.834 -15.133 -46.857  1.00 69.67           H  
ATOM   2053  HB3 GLU A 129     114.403 -16.791 -46.998  1.00 69.67           H  
ATOM   2054  O   GLU A 129     114.429 -17.557 -49.922  1.00 69.67           O  
ATOM   2055  CG  GLU A 129     115.915 -15.420 -46.353  1.00 69.67           C  
ATOM   2056  HG2 GLU A 129     115.692 -15.612 -45.304  1.00 69.67           H  
ATOM   2057  HG3 GLU A 129     116.127 -14.356 -46.457  1.00 69.67           H  
ATOM   2058  CD  GLU A 129     117.158 -16.234 -46.764  1.00 69.67           C  
ATOM   2059  OE1 GLU A 129     118.275 -15.665 -46.712  1.00 69.67           O  
ATOM   2060  OE2 GLU A 129     117.017 -17.382 -47.234  1.00 69.67           O  
ATOM   2061  N   GLU A 130     112.745 -16.087 -49.809  1.00 67.15           N  
ATOM   2062  H   GLU A 130     112.383 -15.236 -49.403  1.00 67.15           H  
ATOM   2063  CA  GLU A 130     111.849 -16.916 -50.624  1.00 67.15           C  
ATOM   2064  HA  GLU A 130     111.834 -17.911 -50.179  1.00 67.15           H  
ATOM   2065  C   GLU A 130     112.380 -17.085 -52.059  1.00 67.15           C  
ATOM   2066  CB  GLU A 130     110.427 -16.331 -50.578  1.00 67.15           C  
ATOM   2067  HB2 GLU A 130     110.196 -16.024 -49.558  1.00 67.15           H  
ATOM   2068  HB3 GLU A 130     110.385 -15.444 -51.209  1.00 67.15           H  
ATOM   2069  O   GLU A 130     112.395 -18.192 -52.604  1.00 67.15           O  
ATOM   2070  CG  GLU A 130     109.350 -17.330 -51.036  1.00 67.15           C  
ATOM   2071  HG2 GLU A 130     108.387 -16.821 -51.013  1.00 67.15           H  
ATOM   2072  HG3 GLU A 130     109.550 -17.604 -52.072  1.00 67.15           H  
ATOM   2073  CD  GLU A 130     109.257 -18.610 -50.175  1.00 67.15           C  
ATOM   2074  OE1 GLU A 130     108.590 -19.568 -50.622  1.00 67.15           O  
ATOM   2075  OE2 GLU A 130     109.881 -18.678 -49.088  1.00 67.15           O  
ATOM   2076  N   ILE A 131     112.957 -16.021 -52.633  1.00 67.57           N  
ATOM   2077  H   ILE A 131     112.901 -15.139 -52.142  1.00 67.57           H  
ATOM   2078  CA  ILE A 131     113.670 -16.085 -53.920  1.00 67.57           C  
ATOM   2079  HA  ILE A 131     112.991 -16.504 -54.663  1.00 67.57           H  
ATOM   2080  C   ILE A 131     114.880 -17.036 -53.841  1.00 67.57           C  
ATOM   2081  CB  ILE A 131     114.075 -14.662 -54.381  1.00 67.57           C  
ATOM   2082  HB  ILE A 131     114.612 -14.176 -53.566  1.00 67.57           H  
ATOM   2083  O   ILE A 131     115.141 -17.785 -54.787  1.00 67.57           O  
ATOM   2084  CG1 ILE A 131     112.821 -13.819 -54.713  1.00 67.57           C  
ATOM   2085 HG12 ILE A 131     112.094 -13.909 -53.906  1.00 67.57           H  
ATOM   2086 HG13 ILE A 131     112.350 -14.210 -55.615  1.00 67.57           H  
ATOM   2087  CG2 ILE A 131     115.010 -14.713 -55.608  1.00 67.57           C  
ATOM   2088 HG21 ILE A 131     114.517 -15.245 -56.422  1.00 67.57           H  
ATOM   2089 HG22 ILE A 131     115.262 -13.705 -55.937  1.00 67.57           H  
ATOM   2090 HG23 ILE A 131     115.942 -15.218 -55.357  1.00 67.57           H  
ATOM   2091  CD1 ILE A 131     113.106 -12.323 -54.907  1.00 67.57           C  
ATOM   2092 HD11 ILE A 131     113.687 -12.150 -55.812  1.00 67.57           H  
ATOM   2093 HD12 ILE A 131     113.642 -11.933 -54.042  1.00 67.57           H  
ATOM   2094 HD13 ILE A 131     112.159 -11.790 -55.000  1.00 67.57           H  
ATOM   2095  N   ARG A 132     115.635 -17.043 -52.729  1.00 72.58           N  
ATOM   2096  H   ARG A 132     115.360 -16.434 -51.972  1.00 72.58           H  
ATOM   2097  CA  ARG A 132     116.750 -17.993 -52.524  1.00 72.58           C  
ATOM   2098  HA  ARG A 132     117.407 -17.969 -53.394  1.00 72.58           H  
ATOM   2099  C   ARG A 132     116.260 -19.431 -52.418  1.00 72.58           C  
ATOM   2100  CB  ARG A 132     117.556 -17.655 -51.263  1.00 72.58           C  
ATOM   2101  HB2 ARG A 132     118.162 -18.521 -50.995  1.00 72.58           H  
ATOM   2102  HB3 ARG A 132     116.885 -17.453 -50.429  1.00 72.58           H  
ATOM   2103  O   ARG A 132     116.881 -20.314 -53.009  1.00 72.58           O  
ATOM   2104  CG  ARG A 132     118.498 -16.471 -51.463  1.00 72.58           C  
ATOM   2105  HG2 ARG A 132     117.925 -15.581 -51.724  1.00 72.58           H  
ATOM   2106  HG3 ARG A 132     119.203 -16.697 -52.264  1.00 72.58           H  
ATOM   2107  CD  ARG A 132     119.260 -16.225 -50.160  1.00 72.58           C  
ATOM   2108  HD2 ARG A 132     118.533 -15.994 -49.381  1.00 72.58           H  
ATOM   2109  HD3 ARG A 132     119.787 -17.133 -49.866  1.00 72.58           H  
ATOM   2110  NE  ARG A 132     120.225 -15.122 -50.317  1.00 72.58           N  
ATOM   2111  HE  ARG A 132     120.657 -15.023 -51.225  1.00 72.58           H  
ATOM   2112  NH1 ARG A 132     120.041 -14.244 -48.187  1.00 72.58           N  
ATOM   2113 HH11 ARG A 132     120.264 -13.557 -47.481  1.00 72.58           H  
ATOM   2114 HH12 ARG A 132     119.391 -14.956 -47.885  1.00 72.58           H  
ATOM   2115  NH2 ARG A 132     121.369 -13.272 -49.675  1.00 72.58           N  
ATOM   2116 HH21 ARG A 132     121.585 -12.597 -48.956  1.00 72.58           H  
ATOM   2117 HH22 ARG A 132     121.770 -13.199 -50.599  1.00 72.58           H  
ATOM   2118  CZ  ARG A 132     120.531 -14.231 -49.391  1.00 72.58           C  
ATOM   2119  N   ARG A 133     115.159 -19.667 -51.704  1.00 66.72           N  
ATOM   2120  H   ARG A 133     114.739 -18.881 -51.227  1.00 66.72           H  
ATOM   2121  CA  ARG A 133     114.553 -20.991 -51.527  1.00 66.72           C  
ATOM   2122  HA  ARG A 133     115.302 -21.653 -51.092  1.00 66.72           H  
ATOM   2123  C   ARG A 133     114.153 -21.599 -52.868  1.00 66.72           C  
ATOM   2124  CB  ARG A 133     113.345 -20.872 -50.583  1.00 66.72           C  
ATOM   2125  HB2 ARG A 133     113.368 -19.923 -50.047  1.00 66.72           H  
ATOM   2126  HB3 ARG A 133     112.417 -20.904 -51.153  1.00 66.72           H  
ATOM   2127  O   ARG A 133     114.538 -22.730 -53.154  1.00 66.72           O  
ATOM   2128  CG  ARG A 133     113.358 -21.993 -49.544  1.00 66.72           C  
ATOM   2129  HG2 ARG A 133     113.459 -22.958 -50.042  1.00 66.72           H  
ATOM   2130  HG3 ARG A 133     114.200 -21.842 -48.869  1.00 66.72           H  
ATOM   2131  CD  ARG A 133     112.050 -21.971 -48.756  1.00 66.72           C  
ATOM   2132  HD2 ARG A 133     111.236 -22.212 -49.440  1.00 66.72           H  
ATOM   2133  HD3 ARG A 133     111.879 -20.964 -48.374  1.00 66.72           H  
ATOM   2134  NE  ARG A 133     112.097 -22.922 -47.629  1.00 66.72           N  
ATOM   2135  HE  ARG A 133     113.005 -23.086 -47.219  1.00 66.72           H  
ATOM   2136  NH1 ARG A 133     109.841 -23.308 -47.511  1.00 66.72           N  
ATOM   2137 HH11 ARG A 133     109.030 -23.723 -47.073  1.00 66.72           H  
ATOM   2138 HH12 ARG A 133     109.705 -22.612 -48.230  1.00 66.72           H  
ATOM   2139  NH2 ARG A 133     111.214 -24.295 -46.047  1.00 66.72           N  
ATOM   2140 HH21 ARG A 133     112.138 -24.451 -45.671  1.00 66.72           H  
ATOM   2141 HH22 ARG A 133     110.403 -24.726 -45.625  1.00 66.72           H  
ATOM   2142  CZ  ARG A 133     111.052 -23.504 -47.072  1.00 66.72           C  
ATOM   2143  N   LEU A 134     113.483 -20.814 -53.714  1.00 61.96           N  
ATOM   2144  H   LEU A 134     113.175 -19.913 -53.377  1.00 61.96           H  
ATOM   2145  CA  LEU A 134     113.096 -21.218 -55.070  1.00 61.96           C  
ATOM   2146  HA  LEU A 134     112.510 -22.136 -55.009  1.00 61.96           H  
ATOM   2147  C   LEU A 134     114.316 -21.552 -55.946  1.00 61.96           C  
ATOM   2148  CB  LEU A 134     112.225 -20.107 -55.689  1.00 61.96           C  
ATOM   2149  HB2 LEU A 134     112.743 -19.156 -55.572  1.00 61.96           H  
ATOM   2150  HB3 LEU A 134     112.117 -20.296 -56.757  1.00 61.96           H  
ATOM   2151  O   LEU A 134     114.280 -22.525 -56.692  1.00 61.96           O  
ATOM   2152  CG  LEU A 134     110.815 -19.996 -55.069  1.00 61.96           C  
ATOM   2153  HG  LEU A 134     110.890 -19.980 -53.981  1.00 61.96           H  
ATOM   2154  CD1 LEU A 134     110.146 -18.700 -55.525  1.00 61.96           C  
ATOM   2155 HD11 LEU A 134     110.742 -17.849 -55.195  1.00 61.96           H  
ATOM   2156 HD12 LEU A 134     110.047 -18.685 -56.611  1.00 61.96           H  
ATOM   2157 HD13 LEU A 134     109.160 -18.621 -55.068  1.00 61.96           H  
ATOM   2158  CD2 LEU A 134     109.918 -21.167 -55.482  1.00 61.96           C  
ATOM   2159 HD21 LEU A 134     109.837 -21.216 -56.568  1.00 61.96           H  
ATOM   2160 HD22 LEU A 134     110.322 -22.107 -55.105  1.00 61.96           H  
ATOM   2161 HD23 LEU A 134     108.926 -21.029 -55.054  1.00 61.96           H  
ATOM   2162  N   LYS A 135     115.434 -20.826 -55.791  1.00 66.33           N  
ATOM   2163  H   LYS A 135     115.383 -20.021 -55.183  1.00 66.33           H  
ATOM   2164  CA  LYS A 135     116.700 -21.111 -56.497  1.00 66.33           C  
ATOM   2165  HA  LYS A 135     116.473 -21.283 -57.549  1.00 66.33           H  
ATOM   2166  C   LYS A 135     117.421 -22.389 -56.049  1.00 66.33           C  
ATOM   2167  CB  LYS A 135     117.651 -19.908 -56.368  1.00 66.33           C  
ATOM   2168  HB2 LYS A 135     118.674 -20.269 -56.257  1.00 66.33           H  
ATOM   2169  HB3 LYS A 135     117.406 -19.322 -55.482  1.00 66.33           H  
ATOM   2170  O   LYS A 135     118.185 -22.948 -56.830  1.00 66.33           O  
ATOM   2171  CG  LYS A 135     117.598 -19.020 -57.613  1.00 66.33           C  
ATOM   2172  HG2 LYS A 135     117.835 -19.625 -58.488  1.00 66.33           H  
ATOM   2173  HG3 LYS A 135     116.594 -18.612 -57.725  1.00 66.33           H  
ATOM   2174  CD  LYS A 135     118.611 -17.876 -57.502  1.00 66.33           C  
ATOM   2175  HD2 LYS A 135     118.312 -17.216 -56.688  1.00 66.33           H  
ATOM   2176  HD3 LYS A 135     119.601 -18.286 -57.302  1.00 66.33           H  
ATOM   2177  CE  LYS A 135     118.625 -17.114 -58.829  1.00 66.33           C  
ATOM   2178  HE2 LYS A 135     117.609 -16.779 -59.041  1.00 66.33           H  
ATOM   2179  HE3 LYS A 135     118.905 -17.808 -59.621  1.00 66.33           H  
ATOM   2180  NZ  LYS A 135     119.552 -15.958 -58.794  1.00 66.33           N  
ATOM   2181  HZ1 LYS A 135     119.261 -15.307 -58.078  1.00 66.33           H  
ATOM   2182  HZ2 LYS A 135     120.495 -16.272 -58.614  1.00 66.33           H  
ATOM   2183  HZ3 LYS A 135     119.528 -15.485 -59.686  1.00 66.33           H  
ATOM   2184  N   ILE A 136     117.258 -22.836 -54.800  1.00 57.67           N  
ATOM   2185  H   ILE A 136     116.636 -22.323 -54.192  1.00 57.67           H  
ATOM   2186  CA  ILE A 136     117.944 -24.039 -54.282  1.00 57.67           C  
ATOM   2187  HA  ILE A 136     118.964 -24.048 -54.666  1.00 57.67           H  
ATOM   2188  C   ILE A 136     117.292 -25.322 -54.810  1.00 57.67           C  
ATOM   2189  CB  ILE A 136     118.030 -24.000 -52.737  1.00 57.67           C  
ATOM   2190  HB  ILE A 136     117.045 -23.750 -52.343  1.00 57.67           H  
ATOM   2191  O   ILE A 136     118.006 -26.287 -55.082  1.00 57.67           O  
ATOM   2192  CG1 ILE A 136     119.039 -22.909 -52.308  1.00 57.67           C  
ATOM   2193 HG12 ILE A 136     118.840 -21.991 -52.862  1.00 57.67           H  
ATOM   2194 HG13 ILE A 136     120.049 -23.229 -52.561  1.00 57.67           H  
ATOM   2195  CG2 ILE A 136     118.455 -25.358 -52.139  1.00 57.67           C  
ATOM   2196 HG21 ILE A 136     119.410 -25.674 -52.560  1.00 57.67           H  
ATOM   2197 HG22 ILE A 136     118.539 -25.296 -51.054  1.00 57.67           H  
ATOM   2198 HG23 ILE A 136     117.706 -26.119 -52.356  1.00 57.67           H  
ATOM   2199  CD1 ILE A 136     118.986 -22.559 -50.815  1.00 57.67           C  
ATOM   2200 HD11 ILE A 136     119.329 -23.397 -50.207  1.00 57.67           H  
ATOM   2201 HD12 ILE A 136     119.635 -21.705 -50.624  1.00 57.67           H  
ATOM   2202 HD13 ILE A 136     117.967 -22.294 -50.533  1.00 57.67           H  
ATOM   2203  N   VAL A 137     115.970 -25.321 -55.011  1.00 54.51           N  
ATOM   2204  H   VAL A 137     115.449 -24.485 -54.788  1.00 54.51           H  
ATOM   2205  CA  VAL A 137     115.230 -26.468 -55.572  1.00 54.51           C  
ATOM   2206  HA  VAL A 137     115.411 -27.341 -54.943  1.00 54.51           H  
ATOM   2207  C   VAL A 137     115.740 -26.834 -56.972  1.00 54.51           C  
ATOM   2208  CB  VAL A 137     113.713 -26.184 -55.568  1.00 54.51           C  
ATOM   2209  HB  VAL A 137     113.516 -25.279 -56.143  1.00 54.51           H  
ATOM   2210  O   VAL A 137     115.768 -28.005 -57.328  1.00 54.51           O  
ATOM   2211  CG1 VAL A 137     112.888 -27.331 -56.166  1.00 54.51           C  
ATOM   2212 HG11 VAL A 137     111.824 -27.111 -56.083  1.00 54.51           H  
ATOM   2213 HG12 VAL A 137     113.121 -27.449 -57.224  1.00 54.51           H  
ATOM   2214 HG13 VAL A 137     113.108 -28.265 -55.650  1.00 54.51           H  
ATOM   2215  CG2 VAL A 137     113.208 -25.975 -54.131  1.00 54.51           C  
ATOM   2216 HG21 VAL A 137     113.398 -26.868 -53.535  1.00 54.51           H  
ATOM   2217 HG22 VAL A 137     113.705 -25.121 -53.671  1.00 54.51           H  
ATOM   2218 HG23 VAL A 137     112.137 -25.773 -54.145  1.00 54.51           H  
ATOM   2219  N   GLU A 138     116.259 -25.862 -57.722  1.00 53.18           N  
ATOM   2220  H   GLU A 138     116.192 -24.910 -57.391  1.00 53.18           H  
ATOM   2221  CA  GLU A 138     116.788 -26.068 -59.073  1.00 53.18           C  
ATOM   2222  HA  GLU A 138     116.091 -26.702 -59.621  1.00 53.18           H  
ATOM   2223  C   GLU A 138     118.161 -26.776 -59.111  1.00 53.18           C  
ATOM   2224  CB  GLU A 138     116.842 -24.688 -59.758  1.00 53.18           C  
ATOM   2225  HB2 GLU A 138     116.177 -23.999 -59.236  1.00 53.18           H  
ATOM   2226  HB3 GLU A 138     117.854 -24.291 -59.687  1.00 53.18           H  
ATOM   2227  O   GLU A 138     118.575 -27.272 -60.155  1.00 53.18           O  
ATOM   2228  CG  GLU A 138     116.394 -24.732 -61.225  1.00 53.18           C  
ATOM   2229  HG2 GLU A 138     115.396 -25.168 -61.268  1.00 53.18           H  
ATOM   2230  HG3 GLU A 138     117.073 -25.378 -61.782  1.00 53.18           H  
ATOM   2231  CD  GLU A 138     116.363 -23.338 -61.880  1.00 53.18           C  
ATOM   2232  OE1 GLU A 138     115.790 -23.235 -62.986  1.00 53.18           O  
ATOM   2233  OE2 GLU A 138     116.923 -22.377 -61.293  1.00 53.18           O  
ATOM   2234  N   LYS A 139     118.902 -26.845 -57.992  1.00 47.18           N  
ATOM   2235  H   LYS A 139     118.488 -26.507 -57.135  1.00 47.18           H  
ATOM   2236  CA  LYS A 139     120.315 -27.281 -57.994  1.00 47.18           C  
ATOM   2237  HA  LYS A 139     120.678 -27.144 -59.013  1.00 47.18           H  
ATOM   2238  C   LYS A 139     120.557 -28.775 -57.734  1.00 47.18           C  
ATOM   2239  CB  LYS A 139     121.148 -26.371 -57.071  1.00 47.18           C  
ATOM   2240  HB2 LYS A 139     120.527 -25.556 -56.698  1.00 47.18           H  
ATOM   2241  HB3 LYS A 139     121.503 -26.942 -56.213  1.00 47.18           H  
ATOM   2242  O   LYS A 139     121.707 -29.200 -57.832  1.00 47.18           O  
ATOM   2243  CG  LYS A 139     122.338 -25.769 -57.832  1.00 47.18           C  
ATOM   2244  HG2 LYS A 139     121.960 -25.173 -58.664  1.00 47.18           H  
ATOM   2245  HG3 LYS A 139     122.960 -26.572 -58.226  1.00 47.18           H  
ATOM   2246  CD  LYS A 139     123.181 -24.878 -56.916  1.00 47.18           C  
ATOM   2247  HD2 LYS A 139     123.608 -25.492 -56.124  1.00 47.18           H  
ATOM   2248  HD3 LYS A 139     122.541 -24.113 -56.476  1.00 47.18           H  
ATOM   2249  CE  LYS A 139     124.294 -24.217 -57.734  1.00 47.18           C  
ATOM   2250  HE2 LYS A 139     124.875 -25.002 -58.219  1.00 47.18           H  
ATOM   2251  HE3 LYS A 139     123.833 -23.615 -58.517  1.00 47.18           H  
ATOM   2252  NZ  LYS A 139     125.165 -23.382 -56.874  1.00 47.18           N  
ATOM   2253  HZ1 LYS A 139     125.891 -22.950 -57.428  1.00 47.18           H  
ATOM   2254  HZ2 LYS A 139     124.615 -22.665 -56.422  1.00 47.18           H  
ATOM   2255  HZ3 LYS A 139     125.594 -23.959 -56.164  1.00 47.18           H  
ATOM   2256  N   ASN A 140     119.524 -29.558 -57.414  1.00 44.09           N  
ATOM   2257  H   ASN A 140     118.602 -29.147 -57.407  1.00 44.09           H  
ATOM   2258  CA  ASN A 140     119.662 -30.991 -57.104  1.00 44.09           C  
ATOM   2259  HA  ASN A 140     120.705 -31.184 -56.850  1.00 44.09           H  
ATOM   2260  C   ASN A 140     119.423 -31.945 -58.284  1.00 44.09           C  
ATOM   2261  CB  ASN A 140     118.815 -31.353 -55.869  1.00 44.09           C  
ATOM   2262  HB2 ASN A 140     118.452 -32.376 -55.978  1.00 44.09           H  
ATOM   2263  HB3 ASN A 140     117.941 -30.704 -55.807  1.00 44.09           H  
ATOM   2264  O   ASN A 140     119.718 -33.129 -58.145  1.00 44.09           O  
ATOM   2265  CG  ASN A 140     119.589 -31.295 -54.562  1.00 44.09           C  
ATOM   2266  ND2 ASN A 140     118.947 -31.642 -53.471  1.00 44.09           N  
ATOM   2267 HD21 ASN A 140     117.989 -31.956 -53.538  1.00 44.09           H  
ATOM   2268 HD22 ASN A 140     119.483 -31.631 -52.616  1.00 44.09           H  
ATOM   2269  OD1 ASN A 140     120.757 -30.954 -54.472  1.00 44.09           O  
ATOM   2270  N   ASP A 141     119.005 -31.455 -59.451  1.00 40.46           N  
ATOM   2271  H   ASP A 141     118.742 -30.484 -59.529  1.00 40.46           H  
ATOM   2272  CA  ASP A 141     118.895 -32.292 -60.649  1.00 40.46           C  
ATOM   2273  HA  ASP A 141     118.869 -33.341 -60.354  1.00 40.46           H  
ATOM   2274  C   ASP A 141     120.160 -32.159 -61.513  1.00 40.46           C  
ATOM   2275  CB  ASP A 141     117.558 -32.036 -61.364  1.00 40.46           C  
ATOM   2276  HB2 ASP A 141     117.407 -30.962 -61.480  1.00 40.46           H  
ATOM   2277  HB3 ASP A 141     117.606 -32.481 -62.358  1.00 40.46           H  
ATOM   2278  O   ASP A 141     120.222 -31.441 -62.511  1.00 40.46           O  
ATOM   2279  CG  ASP A 141     116.360 -32.663 -60.627  1.00 40.46           C  
ATOM   2280  OD1 ASP A 141     116.564 -33.643 -59.874  1.00 40.46           O  
ATOM   2281  OD2 ASP A 141     115.230 -32.178 -60.850  1.00 40.46           O  
ATOM   2282  N   GLN A 142     121.223 -32.854 -61.092  1.00 34.64           N  
ATOM   2283  H   GLN A 142     121.103 -33.396 -60.248  1.00 34.64           H  
ATOM   2284  CA  GLN A 142     122.419 -33.087 -61.905  1.00 34.64           C  
ATOM   2285  HA  GLN A 142     122.650 -32.186 -62.474  1.00 34.64           H  
ATOM   2286  C   GLN A 142     122.163 -34.234 -62.894  1.00 34.64           C  
ATOM   2287  CB  GLN A 142     123.632 -33.435 -61.016  1.00 34.64           C  
ATOM   2288  HB2 GLN A 142     123.345 -34.199 -60.293  1.00 34.64           H  
ATOM   2289  HB3 GLN A 142     124.410 -33.853 -61.655  1.00 34.64           H  
ATOM   2290  O   GLN A 142     122.068 -35.391 -62.490  1.00 34.64           O  
ATOM   2291  CG  GLN A 142     124.237 -32.234 -60.276  1.00 34.64           C  
ATOM   2292  HG2 GLN A 142     123.504 -31.836 -59.574  1.00 34.64           H  
ATOM   2293  HG3 GLN A 142     124.473 -31.455 -61.002  1.00 34.64           H  
ATOM   2294  CD  GLN A 142     125.512 -32.589 -59.508  1.00 34.64           C  
ATOM   2295  NE2 GLN A 142     126.241 -31.607 -59.024  1.00 34.64           N  
ATOM   2296 HE21 GLN A 142     127.051 -31.898 -58.495  1.00 34.64           H  
ATOM   2297 HE22 GLN A 142     125.913 -30.655 -59.097  1.00 34.64           H  
ATOM   2298  OE1 GLN A 142     125.900 -33.729 -59.324  1.00 34.64           O  
ATOM   2299  N   CYS A 143     122.138 -33.947 -64.199  1.00 28.47           N  
ATOM   2300  H   CYS A 143     122.126 -32.978 -64.482  1.00 28.47           H  
ATOM   2301  CA  CYS A 143     122.276 -34.970 -65.237  1.00 28.47           C  
ATOM   2302  HA  CYS A 143     122.470 -35.928 -64.754  1.00 28.47           H  
ATOM   2303  C   CYS A 143     123.488 -34.653 -66.121  1.00 28.47           C  
ATOM   2304  CB  CYS A 143     120.971 -35.143 -66.019  1.00 28.47           C  
ATOM   2305  HB2 CYS A 143     120.855 -34.324 -66.729  1.00 28.47           H  
ATOM   2306  HB3 CYS A 143     120.126 -35.139 -65.332  1.00 28.47           H  
ATOM   2307  O   CYS A 143     123.520 -33.670 -66.859  1.00 28.47           O  
ATOM   2308  SG  CYS A 143     121.023 -36.736 -66.900  1.00 28.47           S  
ATOM   2309  HG  CYS A 143     120.900 -37.514 -65.821  1.00 28.47           H  
ATOM   2310  N   ILE A 144     124.508 -35.497 -65.974  1.00 33.72           N  
ATOM   2311  H   ILE A 144     124.354 -36.281 -65.356  1.00 33.72           H  
ATOM   2312  CA  ILE A 144     125.767 -35.516 -66.718  1.00 33.72           C  
ATOM   2313  HA  ILE A 144     126.063 -34.504 -66.993  1.00 33.72           H  
ATOM   2314  C   ILE A 144     125.533 -36.358 -67.966  1.00 33.72           C  
ATOM   2315  CB  ILE A 144     126.864 -36.181 -65.844  1.00 33.72           C  
ATOM   2316  HB  ILE A 144     126.527 -37.188 -65.599  1.00 33.72           H  
ATOM   2317  O   ILE A 144     125.133 -37.510 -67.831  1.00 33.72           O  
ATOM   2318  CG1 ILE A 144     127.075 -35.427 -64.509  1.00 33.72           C  
ATOM   2319 HG12 ILE A 144     126.114 -35.210 -64.043  1.00 33.72           H  
ATOM   2320 HG13 ILE A 144     127.573 -34.476 -64.700  1.00 33.72           H  
ATOM   2321  CG2 ILE A 144     128.196 -36.310 -66.609  1.00 33.72           C  
ATOM   2322 HG21 ILE A 144     128.931 -36.845 -66.008  1.00 33.72           H  
ATOM   2323 HG22 ILE A 144     128.588 -35.322 -66.852  1.00 33.72           H  
ATOM   2324 HG23 ILE A 144     128.064 -36.879 -67.529  1.00 33.72           H  
ATOM   2325  CD1 ILE A 144     127.885 -36.227 -63.480  1.00 33.72           C  
ATOM   2326 HD11 ILE A 144     127.424 -37.202 -63.318  1.00 33.72           H  
ATOM   2327 HD12 ILE A 144     127.901 -35.683 -62.536  1.00 33.72           H  
ATOM   2328 HD13 ILE A 144     128.913 -36.360 -63.818  1.00 33.72           H  
ATOM   2329  N   LEU A 145     125.837 -35.845 -69.157  1.00 31.16           N  
ATOM   2330  H   LEU A 145     126.082 -34.867 -69.228  1.00 31.16           H  
ATOM   2331  CA  LEU A 145     125.967 -36.683 -70.348  1.00 31.16           C  
ATOM   2332  HA  LEU A 145     126.390 -37.638 -70.035  1.00 31.16           H  
ATOM   2333  C   LEU A 145     126.964 -36.066 -71.330  1.00 31.16           C  
ATOM   2334  CB  LEU A 145     124.579 -36.970 -70.963  1.00 31.16           C  
ATOM   2335  HB2 LEU A 145     123.860 -36.259 -70.556  1.00 31.16           H  
ATOM   2336  HB3 LEU A 145     124.609 -36.808 -72.040  1.00 31.16           H  
ATOM   2337  O   LEU A 145     126.712 -35.054 -71.981  1.00 31.16           O  
ATOM   2338  CG  LEU A 145     124.088 -38.411 -70.685  1.00 31.16           C  
ATOM   2339  HG  LEU A 145     124.402 -38.757 -69.700  1.00 31.16           H  
ATOM   2340  CD1 LEU A 145     122.564 -38.477 -70.721  1.00 31.16           C  
ATOM   2341 HD11 LEU A 145     122.160 -37.834 -69.939  1.00 31.16           H  
ATOM   2342 HD12 LEU A 145     122.231 -39.497 -70.530  1.00 31.16           H  
ATOM   2343 HD13 LEU A 145     122.192 -38.139 -71.689  1.00 31.16           H  
ATOM   2344  CD2 LEU A 145     124.653 -39.402 -71.707  1.00 31.16           C  
ATOM   2345 HD21 LEU A 145     124.324 -40.409 -71.453  1.00 31.16           H  
ATOM   2346 HD22 LEU A 145     124.310 -39.135 -72.706  1.00 31.16           H  
ATOM   2347 HD23 LEU A 145     125.742 -39.366 -71.680  1.00 31.16           H  
ATOM   2348  N   GLU A 146     128.114 -36.728 -71.416  1.00 32.76           N  
ATOM   2349  H   GLU A 146     128.244 -37.508 -70.788  1.00 32.76           H  
ATOM   2350  CA  GLU A 146     129.061 -36.642 -72.521  1.00 32.76           C  
ATOM   2351  HA  GLU A 146     129.494 -35.643 -72.575  1.00 32.76           H  
ATOM   2352  C   GLU A 146     128.368 -37.001 -73.841  1.00 32.76           C  
ATOM   2353  CB  GLU A 146     130.162 -37.699 -72.311  1.00 32.76           C  
ATOM   2354  HB2 GLU A 146     130.845 -37.655 -73.160  1.00 32.76           H  
ATOM   2355  HB3 GLU A 146     129.685 -38.679 -72.312  1.00 32.76           H  
ATOM   2356  O   GLU A 146     127.565 -37.937 -73.869  1.00 32.76           O  
ATOM   2357  CG  GLU A 146     130.989 -37.558 -71.024  1.00 32.76           C  
ATOM   2358  HG2 GLU A 146     130.320 -37.569 -70.163  1.00 32.76           H  
ATOM   2359  HG3 GLU A 146     131.500 -36.596 -71.046  1.00 32.76           H  
ATOM   2360  CD  GLU A 146     132.013 -38.698 -70.867  1.00 32.76           C  
ATOM   2361  OE1 GLU A 146     133.032 -38.462 -70.185  1.00 32.76           O  
ATOM   2362  OE2 GLU A 146     131.779 -39.789 -71.440  1.00 32.76           O  
ATOM   2363  N   LYS A 147     128.755 -36.362 -74.956  1.00 31.58           N  
ATOM   2364  H   LYS A 147     129.261 -35.495 -74.841  1.00 31.58           H  
ATOM   2365  CA  LYS A 147     128.856 -37.050 -76.257  1.00 31.58           C  
ATOM   2366  HA  LYS A 147     129.490 -37.921 -76.086  1.00 31.58           H  
ATOM   2367  C   LYS A 147     129.533 -36.217 -77.348  1.00 31.58           C  
ATOM   2368  CB  LYS A 147     127.488 -37.569 -76.752  1.00 31.58           C  
ATOM   2369  HB2 LYS A 147     126.687 -37.113 -76.171  1.00 31.58           H  
ATOM   2370  HB3 LYS A 147     127.325 -37.296 -77.795  1.00 31.58           H  
ATOM   2371  O   LYS A 147     128.974 -35.257 -77.865  1.00 31.58           O  
ATOM   2372  CG  LYS A 147     127.429 -39.107 -76.645  1.00 31.58           C  
ATOM   2373  HG2 LYS A 147     127.993 -39.542 -77.470  1.00 31.58           H  
ATOM   2374  HG3 LYS A 147     127.884 -39.455 -75.718  1.00 31.58           H  
ATOM   2375  CD  LYS A 147     125.985 -39.604 -76.698  1.00 31.58           C  
ATOM   2376  HD2 LYS A 147     125.403 -39.073 -75.945  1.00 31.58           H  
ATOM   2377  HD3 LYS A 147     125.568 -39.396 -77.684  1.00 31.58           H  
ATOM   2378  CE  LYS A 147     125.936 -41.105 -76.400  1.00 31.58           C  
ATOM   2379  HE2 LYS A 147     126.563 -41.629 -77.121  1.00 31.58           H  
ATOM   2380  HE3 LYS A 147     126.352 -41.266 -75.405  1.00 31.58           H  
ATOM   2381  NZ  LYS A 147     124.542 -41.611 -76.459  1.00 31.58           N  
ATOM   2382  HZ1 LYS A 147     124.143 -41.462 -77.375  1.00 31.58           H  
ATOM   2383  HZ2 LYS A 147     123.975 -41.118 -75.785  1.00 31.58           H  
ATOM   2384  HZ3 LYS A 147     124.508 -42.596 -76.236  1.00 31.58           H  
ATOM   2385  N   LYS A 148     130.725 -36.715 -77.687  1.00 26.71           N  
ATOM   2386  H   LYS A 148     131.111 -37.315 -76.972  1.00 26.71           H  
ATOM   2387  CA  LYS A 148     131.381 -36.869 -78.995  1.00 26.71           C  
ATOM   2388  HA  LYS A 148     132.401 -36.513 -78.850  1.00 26.71           H  
ATOM   2389  C   LYS A 148     130.859 -36.103 -80.220  1.00 26.71           C  
ATOM   2390  CB  LYS A 148     131.452 -38.370 -79.337  1.00 26.71           C  
ATOM   2391  HB2 LYS A 148     130.624 -38.902 -78.869  1.00 26.71           H  
ATOM   2392  HB3 LYS A 148     131.361 -38.506 -80.415  1.00 26.71           H  
ATOM   2393  O   LYS A 148     129.700 -36.202 -80.624  1.00 26.71           O  
ATOM   2394  CG  LYS A 148     132.793 -38.972 -78.899  1.00 26.71           C  
ATOM   2395  HG2 LYS A 148     133.591 -38.493 -79.466  1.00 26.71           H  
ATOM   2396  HG3 LYS A 148     132.946 -38.782 -77.837  1.00 26.71           H  
ATOM   2397  CD  LYS A 148     132.831 -40.484 -79.152  1.00 26.71           C  
ATOM   2398  HD2 LYS A 148     132.107 -40.971 -78.500  1.00 26.71           H  
ATOM   2399  HD3 LYS A 148     132.576 -40.685 -80.193  1.00 26.71           H  
ATOM   2400  CE  LYS A 148     134.241 -41.006 -78.859  1.00 26.71           C  
ATOM   2401  HE2 LYS A 148     134.930 -40.553 -79.572  1.00 26.71           H  
ATOM   2402  HE3 LYS A 148     134.533 -40.672 -77.864  1.00 26.71           H  
ATOM   2403  NZ  LYS A 148     134.314 -42.486 -78.938  1.00 26.71           N  
ATOM   2404  HZ1 LYS A 148     133.711 -42.901 -78.243  1.00 26.71           H  
ATOM   2405  HZ2 LYS A 148     134.031 -42.800 -79.856  1.00 26.71           H  
ATOM   2406  HZ3 LYS A 148     135.260 -42.796 -78.766  1.00 26.71           H  
ATOM   2407  N   ASP A 149     131.862 -35.522 -80.870  1.00 30.64           N  
ATOM   2408  H   ASP A 149     132.742 -35.474 -80.378  1.00 30.64           H  
ATOM   2409  CA  ASP A 149     131.931 -34.959 -82.211  1.00 30.64           C  
ATOM   2410  HA  ASP A 149     131.359 -34.031 -82.240  1.00 30.64           H  
ATOM   2411  C   ASP A 149     131.455 -35.905 -83.316  1.00 30.64           C  
ATOM   2412  CB  ASP A 149     133.408 -34.640 -82.498  1.00 30.64           C  
ATOM   2413  HB2 ASP A 149     133.988 -35.563 -82.502  1.00 30.64           H  
ATOM   2414  HB3 ASP A 149     133.487 -34.189 -83.487  1.00 30.64           H  
ATOM   2415  O   ASP A 149     131.847 -37.072 -83.370  1.00 30.64           O  
ATOM   2416  CG  ASP A 149     133.991 -33.676 -81.472  1.00 30.64           C  
ATOM   2417  OD1 ASP A 149     133.461 -32.550 -81.406  1.00 30.64           O  
ATOM   2418  OD2 ASP A 149     134.890 -34.116 -80.723  1.00 30.64           O  
ATOM   2419  N   LEU A 150     130.692 -35.350 -84.258  1.00 29.36           N  
ATOM   2420  H   LEU A 150     130.406 -34.392 -84.117  1.00 29.36           H  
ATOM   2421  CA  LEU A 150     130.558 -35.860 -85.618  1.00 29.36           C  
ATOM   2422  HA  LEU A 150     131.459 -36.426 -85.856  1.00 29.36           H  
ATOM   2423  C   LEU A 150     130.496 -34.667 -86.573  1.00 29.36           C  
ATOM   2424  CB  LEU A 150     129.337 -36.787 -85.766  1.00 29.36           C  
ATOM   2425  HB2 LEU A 150     128.546 -36.429 -85.106  1.00 29.36           H  
ATOM   2426  HB3 LEU A 150     128.961 -36.719 -86.787  1.00 29.36           H  
ATOM   2427  O   LEU A 150     129.648 -33.785 -86.464  1.00 29.36           O  
ATOM   2428  CG  LEU A 150     129.632 -38.270 -85.464  1.00 29.36           C  
ATOM   2429  HG  LEU A 150     130.147 -38.373 -84.508  1.00 29.36           H  
ATOM   2430  CD1 LEU A 150     128.321 -39.042 -85.342  1.00 29.36           C  
ATOM   2431 HD11 LEU A 150     128.527 -40.087 -85.112  1.00 29.36           H  
ATOM   2432 HD12 LEU A 150     127.761 -38.979 -86.275  1.00 29.36           H  
ATOM   2433 HD13 LEU A 150     127.723 -38.617 -84.534  1.00 29.36           H  
ATOM   2434  CD2 LEU A 150     130.472 -38.933 -86.563  1.00 29.36           C  
ATOM   2435 HD21 LEU A 150     129.975 -38.837 -87.528  1.00 29.36           H  
ATOM   2436 HD22 LEU A 150     131.456 -38.469 -86.615  1.00 29.36           H  
ATOM   2437 HD23 LEU A 150     130.608 -39.990 -86.333  1.00 29.36           H  
ATOM   2438  N   THR A 151     131.448 -34.668 -87.493  1.00 28.51           N  
ATOM   2439  H   THR A 151     132.108 -35.433 -87.471  1.00 28.51           H  
ATOM   2440  CA  THR A 151     131.649 -33.731 -88.591  1.00 28.51           C  
ATOM   2441  HA  THR A 151     131.489 -32.708 -88.251  1.00 28.51           H  
ATOM   2442  C   THR A 151     130.701 -34.048 -89.749  1.00 28.51           C  
ATOM   2443  CB  THR A 151     133.100 -33.899 -89.085  1.00 28.51           C  
ATOM   2444  HB  THR A 151     133.224 -33.370 -90.030  1.00 28.51           H  
ATOM   2445  O   THR A 151     130.794 -35.132 -90.323  1.00 28.51           O  
ATOM   2446  CG2 THR A 151     134.129 -33.371 -88.086  1.00 28.51           C  
ATOM   2447 HG21 THR A 151     134.085 -33.938 -87.155  1.00 28.51           H  
ATOM   2448 HG22 THR A 151     133.934 -32.320 -87.875  1.00 28.51           H  
ATOM   2449 HG23 THR A 151     135.128 -33.467 -88.511  1.00 28.51           H  
ATOM   2450  OG1 THR A 151     133.379 -35.275 -89.269  1.00 28.51           O  
ATOM   2451  HG1 THR A 151     132.685 -35.615 -89.839  1.00 28.51           H  
ATOM   2452  N   ALA A 152     129.850 -33.103 -90.151  1.00 29.42           N  
ATOM   2453  H   ALA A 152     129.696 -32.298 -89.560  1.00 29.42           H  
ATOM   2454  CA  ALA A 152     129.253 -33.063 -91.487  1.00 29.42           C  
ATOM   2455  HA  ALA A 152     130.007 -33.381 -92.207  1.00 29.42           H  
ATOM   2456  C   ALA A 152     128.828 -31.624 -91.831  1.00 29.42           C  
ATOM   2457  CB  ALA A 152     128.072 -34.037 -91.593  1.00 29.42           C  
ATOM   2458  HB1 ALA A 152     127.643 -33.987 -92.594  1.00 29.42           H  
ATOM   2459  HB2 ALA A 152     127.305 -33.768 -90.868  1.00 29.42           H  
ATOM   2460  HB3 ALA A 152     128.402 -35.058 -91.402  1.00 29.42           H  
ATOM   2461  O   ALA A 152     128.121 -30.967 -91.077  1.00 29.42           O  
ATOM   2462  N   SER A 153     129.303 -31.142 -92.976  1.00 32.84           N  
ATOM   2463  H   SER A 153     129.847 -31.780 -93.539  1.00 32.84           H  
ATOM   2464  CA  SER A 153     129.036 -29.825 -93.561  1.00 32.84           C  
ATOM   2465  HA  SER A 153     129.264 -29.041 -92.839  1.00 32.84           H  
ATOM   2466  C   SER A 153     127.562 -29.698 -93.993  1.00 32.84           C  
ATOM   2467  CB  SER A 153     129.998 -29.700 -94.761  1.00 32.84           C  
ATOM   2468  HB2 SER A 153     130.186 -30.692 -95.172  1.00 32.84           H  
ATOM   2469  HB3 SER A 153     130.949 -29.280 -94.433  1.00 32.84           H  
ATOM   2470  O   SER A 153     127.185 -30.295 -95.003  1.00 32.84           O  
ATOM   2471  OG  SER A 153     129.474 -28.926 -95.813  1.00 32.84           O  
ATOM   2472  HG  SER A 153     128.595 -29.264 -96.001  1.00 32.84           H  
ATOM   2473  N   GLN A 154     126.750 -28.897 -93.294  1.00 36.89           N  
ATOM   2474  H   GLN A 154     127.101 -28.474 -92.447  1.00 36.89           H  
ATOM   2475  CA  GLN A 154     125.381 -28.521 -93.688  1.00 36.89           C  
ATOM   2476  HA  GLN A 154     125.222 -28.847 -94.716  1.00 36.89           H  
ATOM   2477  C   GLN A 154     125.179 -26.992 -93.710  1.00 36.89           C  
ATOM   2478  CB  GLN A 154     124.340 -29.242 -92.807  1.00 36.89           C  
ATOM   2479  HB2 GLN A 154     123.455 -28.615 -92.697  1.00 36.89           H  
ATOM   2480  HB3 GLN A 154     124.757 -29.413 -91.814  1.00 36.89           H  
ATOM   2481  O   GLN A 154     125.901 -26.238 -93.063  1.00 36.89           O  
ATOM   2482  CG  GLN A 154     123.900 -30.578 -93.434  1.00 36.89           C  
ATOM   2483  HG2 GLN A 154     124.776 -31.202 -93.607  1.00 36.89           H  
ATOM   2484  HG3 GLN A 154     123.432 -30.375 -94.397  1.00 36.89           H  
ATOM   2485  CD  GLN A 154     122.924 -31.364 -92.560  1.00 36.89           C  
ATOM   2486  NE2 GLN A 154     121.997 -32.097 -93.140  1.00 36.89           N  
ATOM   2487 HE21 GLN A 154     121.873 -32.081 -94.142  1.00 36.89           H  
ATOM   2488 HE22 GLN A 154     121.358 -32.535 -92.492  1.00 36.89           H  
ATOM   2489  OE1 GLN A 154     122.987 -31.386 -91.348  1.00 36.89           O  
ATOM   2490  N   GLN A 155     124.227 -26.562 -94.543  1.00 43.89           N  
ATOM   2491  H   GLN A 155     123.636 -27.280 -94.936  1.00 43.89           H  
ATOM   2492  CA  GLN A 155     123.834 -25.187 -94.878  1.00 43.89           C  
ATOM   2493  HA  GLN A 155     124.618 -24.745 -95.493  1.00 43.89           H  
ATOM   2494  C   GLN A 155     123.636 -24.316 -93.621  1.00 43.89           C  
ATOM   2495  CB  GLN A 155     122.528 -25.301 -95.703  1.00 43.89           C  
ATOM   2496  HB2 GLN A 155     121.680 -24.947 -95.116  1.00 43.89           H  
ATOM   2497  HB3 GLN A 155     122.333 -26.351 -95.922  1.00 43.89           H  
ATOM   2498  O   GLN A 155     122.795 -24.612 -92.785  1.00 43.89           O  
ATOM   2499  CG  GLN A 155     122.542 -24.548 -97.040  1.00 43.89           C  
ATOM   2500  HG2 GLN A 155     122.526 -23.476 -96.840  1.00 43.89           H  
ATOM   2501  HG3 GLN A 155     123.458 -24.786 -97.580  1.00 43.89           H  
ATOM   2502  CD  GLN A 155     121.356 -24.919 -97.936  1.00 43.89           C  
ATOM   2503  NE2 GLN A 155     121.007 -24.086 -98.891  1.00 43.89           N  
ATOM   2504 HE21 GLN A 155     120.203 -24.363 -99.435  1.00 43.89           H  
ATOM   2505 HE22 GLN A 155     121.447 -23.180 -98.969  1.00 43.89           H  
ATOM   2506  OE1 GLN A 155     120.740 -25.968 -97.843  1.00 43.89           O  
ATOM   2507  N   ILE A 156     124.423 -23.245 -93.484  1.00 49.64           N  
ATOM   2508  H   ILE A 156     125.100 -23.049 -94.207  1.00 49.64           H  
ATOM   2509  CA  ILE A 156     124.515 -22.469 -92.238  1.00 49.64           C  
ATOM   2510  HA  ILE A 156     124.442 -23.160 -91.399  1.00 49.64           H  
ATOM   2511  C   ILE A 156     123.343 -21.483 -92.138  1.00 49.64           C  
ATOM   2512  CB  ILE A 156     125.892 -21.762 -92.140  1.00 49.64           C  
ATOM   2513  HB  ILE A 156     125.969 -21.056 -92.967  1.00 49.64           H  
ATOM   2514  O   ILE A 156     123.274 -20.515 -92.900  1.00 49.64           O  
ATOM   2515  CG1 ILE A 156     127.057 -22.778 -92.262  1.00 49.64           C  
ATOM   2516 HG12 ILE A 156     127.059 -23.432 -91.391  1.00 49.64           H  
ATOM   2517 HG13 ILE A 156     126.915 -23.403 -93.143  1.00 49.64           H  
ATOM   2518  CG2 ILE A 156     126.011 -20.974 -90.820  1.00 49.64           C  
ATOM   2519 HG21 ILE A 156     125.220 -20.228 -90.748  1.00 49.64           H  
ATOM   2520 HG22 ILE A 156     126.963 -20.448 -90.764  1.00 49.64           H  
ATOM   2521 HG23 ILE A 156     125.925 -21.652 -89.971  1.00 49.64           H  
ATOM   2522  CD1 ILE A 156     128.442 -22.133 -92.409  1.00 49.64           C  
ATOM   2523 HD11 ILE A 156     128.438 -21.428 -93.240  1.00 49.64           H  
ATOM   2524 HD12 ILE A 156     128.726 -21.619 -91.491  1.00 49.64           H  
ATOM   2525 HD13 ILE A 156     129.178 -22.911 -92.609  1.00 49.64           H  
ATOM   2526  N   THR A 157     122.451 -21.703 -91.172  1.00 60.51           N  
ATOM   2527  H   THR A 157     122.485 -22.589 -90.689  1.00 60.51           H  
ATOM   2528  CA  THR A 157     121.450 -20.733 -90.706  1.00 60.51           C  
ATOM   2529  HA  THR A 157     120.703 -20.590 -91.486  1.00 60.51           H  
ATOM   2530  C   THR A 157     122.140 -19.401 -90.378  1.00 60.51           C  
ATOM   2531  CB  THR A 157     120.755 -21.259 -89.431  1.00 60.51           C  
ATOM   2532  HB  THR A 157     121.386 -21.072 -88.562  1.00 60.51           H  
ATOM   2533  O   THR A 157     123.018 -19.360 -89.515  1.00 60.51           O  
ATOM   2534  CG2 THR A 157     119.398 -20.589 -89.233  1.00 60.51           C  
ATOM   2535 HG21 THR A 157     119.499 -19.508 -89.337  1.00 60.51           H  
ATOM   2536 HG22 THR A 157     119.009 -20.833 -88.245  1.00 60.51           H  
ATOM   2537 HG23 THR A 157     118.703 -20.941 -89.995  1.00 60.51           H  
ATOM   2538  OG1 THR A 157     120.497 -22.642 -89.496  1.00 60.51           O  
ATOM   2539  HG1 THR A 157     121.068 -23.091 -88.869  1.00 60.51           H  
ATOM   2540  N   LYS A 158     121.784 -18.294 -91.050  1.00 71.99           N  
ATOM   2541  H   LYS A 158     121.058 -18.369 -91.748  1.00 71.99           H  
ATOM   2542  CA  LYS A 158     122.443 -16.991 -90.838  1.00 71.99           C  
ATOM   2543  HA  LYS A 158     123.252 -17.146 -90.124  1.00 71.99           H  
ATOM   2544  C   LYS A 158     121.506 -15.967 -90.201  1.00 71.99           C  
ATOM   2545  CB  LYS A 158     123.116 -16.494 -92.130  1.00 71.99           C  
ATOM   2546  HB2 LYS A 158     123.670 -17.319 -92.577  1.00 71.99           H  
ATOM   2547  HB3 LYS A 158     122.359 -16.153 -92.836  1.00 71.99           H  
ATOM   2548  O   LYS A 158     120.422 -15.683 -90.702  1.00 71.99           O  
ATOM   2549  CG  LYS A 158     124.096 -15.353 -91.808  1.00 71.99           C  
ATOM   2550  HG2 LYS A 158     124.781 -15.685 -91.028  1.00 71.99           H  
ATOM   2551  HG3 LYS A 158     123.532 -14.499 -91.435  1.00 71.99           H  
ATOM   2552  CD  LYS A 158     124.919 -14.899 -93.016  1.00 71.99           C  
ATOM   2553  HD2 LYS A 158     125.498 -15.740 -93.398  1.00 71.99           H  
ATOM   2554  HD3 LYS A 158     124.249 -14.527 -93.792  1.00 71.99           H  
ATOM   2555  CE  LYS A 158     125.855 -13.783 -92.535  1.00 71.99           C  
ATOM   2556  HE2 LYS A 158     126.471 -14.165 -91.722  1.00 71.99           H  
ATOM   2557  HE3 LYS A 158     125.254 -12.981 -92.106  1.00 71.99           H  
ATOM   2558  NZ  LYS A 158     126.710 -13.258 -93.623  1.00 71.99           N  
ATOM   2559  HZ1 LYS A 158     126.135 -12.869 -94.357  1.00 71.99           H  
ATOM   2560  HZ2 LYS A 158     127.292 -12.530 -93.236  1.00 71.99           H  
ATOM   2561  HZ3 LYS A 158     127.297 -13.994 -93.989  1.00 71.99           H  
ATOM   2562  N   LEU A 159     121.964 -15.381 -89.098  1.00 86.01           N  
ATOM   2563  H   LEU A 159     122.876 -15.660 -88.765  1.00 86.01           H  
ATOM   2564  CA  LEU A 159     121.312 -14.262 -88.425  1.00 86.01           C  
ATOM   2565  HA  LEU A 159     120.242 -14.464 -88.376  1.00 86.01           H  
ATOM   2566  C   LEU A 159     121.533 -12.971 -89.227  1.00 86.01           C  
ATOM   2567  CB  LEU A 159     121.894 -14.187 -87.003  1.00 86.01           C  
ATOM   2568  HB2 LEU A 159     122.928 -13.849 -87.074  1.00 86.01           H  
ATOM   2569  HB3 LEU A 159     121.902 -15.193 -86.585  1.00 86.01           H  
ATOM   2570  O   LEU A 159     122.625 -12.741 -89.737  1.00 86.01           O  
ATOM   2571  CG  LEU A 159     121.140 -13.280 -86.021  1.00 86.01           C  
ATOM   2572  HG  LEU A 159     121.046 -12.274 -86.431  1.00 86.01           H  
ATOM   2573  CD1 LEU A 159     119.755 -13.841 -85.700  1.00 86.01           C  
ATOM   2574 HD11 LEU A 159     119.307 -13.268 -84.888  1.00 86.01           H  
ATOM   2575 HD12 LEU A 159     119.112 -13.764 -86.577  1.00 86.01           H  
ATOM   2576 HD13 LEU A 159     119.836 -14.883 -85.390  1.00 86.01           H  
ATOM   2577  CD2 LEU A 159     121.933 -13.218 -84.721  1.00 86.01           C  
ATOM   2578 HD21 LEU A 159     122.050 -14.222 -84.312  1.00 86.01           H  
ATOM   2579 HD22 LEU A 159     122.914 -12.784 -84.914  1.00 86.01           H  
ATOM   2580 HD23 LEU A 159     121.415 -12.601 -83.987  1.00 86.01           H  
ATOM   2581  N   HIS A 160     120.511 -12.124 -89.345  1.00 89.03           N  
ATOM   2582  H   HIS A 160     119.617 -12.380 -88.951  1.00 89.03           H  
ATOM   2583  CA  HIS A 160     120.582 -10.870 -90.093  1.00 89.03           C  
ATOM   2584  HA  HIS A 160     121.591 -10.744 -90.486  1.00 89.03           H  
ATOM   2585  C   HIS A 160     120.284  -9.689 -89.166  1.00 89.03           C  
ATOM   2586  CB  HIS A 160     119.624 -10.937 -91.295  1.00 89.03           C  
ATOM   2587  HB2 HIS A 160     118.619 -10.642 -90.992  1.00 89.03           H  
ATOM   2588  HB3 HIS A 160     119.571 -11.967 -91.647  1.00 89.03           H  
ATOM   2589  O   HIS A 160     119.196  -9.609 -88.597  1.00 89.03           O  
ATOM   2590  CG  HIS A 160     120.070 -10.085 -92.454  1.00 89.03           C  
ATOM   2591  CD2 HIS A 160     120.395 -10.530 -93.707  1.00 89.03           C  
ATOM   2592  HD2 HIS A 160     120.349 -11.554 -94.047  1.00 89.03           H  
ATOM   2593  ND1 HIS A 160     120.287  -8.727 -92.440  1.00 89.03           N  
ATOM   2594  HD1 HIS A 160     120.125  -8.107 -91.659  1.00 89.03           H  
ATOM   2595  CE1 HIS A 160     120.735  -8.364 -93.653  1.00 89.03           C  
ATOM   2596  HE1 HIS A 160     120.992  -7.356 -93.945  1.00 89.03           H  
ATOM   2597  NE2 HIS A 160     120.821  -9.430 -94.460  1.00 89.03           N  
ATOM   2598  N   PHE A 161     121.227  -8.754 -89.027  1.00 93.14           N  
ATOM   2599  H   PHE A 161     122.119  -8.886 -89.482  1.00 93.14           H  
ATOM   2600  CA  PHE A 161     121.090  -7.609 -88.123  1.00 93.14           C  
ATOM   2601  HA  PHE A 161     120.069  -7.600 -87.742  1.00 93.14           H  
ATOM   2602  C   PHE A 161     121.300  -6.281 -88.859  1.00 93.14           C  
ATOM   2603  CB  PHE A 161     122.043  -7.794 -86.932  1.00 93.14           C  
ATOM   2604  HB2 PHE A 161     123.068  -7.723 -87.296  1.00 93.14           H  
ATOM   2605  HB3 PHE A 161     121.903  -8.797 -86.529  1.00 93.14           H  
ATOM   2606  O   PHE A 161     122.366  -6.032 -89.420  1.00 93.14           O  
ATOM   2607  CG  PHE A 161     121.853  -6.817 -85.788  1.00 93.14           C  
ATOM   2608  CD1 PHE A 161     122.970  -6.329 -85.088  1.00 93.14           C  
ATOM   2609  HD1 PHE A 161     123.966  -6.632 -85.374  1.00 93.14           H  
ATOM   2610  CD2 PHE A 161     120.563  -6.427 -85.381  1.00 93.14           C  
ATOM   2611  HD2 PHE A 161     119.688  -6.811 -85.885  1.00 93.14           H  
ATOM   2612  CE1 PHE A 161     122.787  -5.444 -84.013  1.00 93.14           C  
ATOM   2613  HE1 PHE A 161     123.650  -5.050 -83.496  1.00 93.14           H  
ATOM   2614  CE2 PHE A 161     120.381  -5.557 -84.297  1.00 93.14           C  
ATOM   2615  HE2 PHE A 161     119.385  -5.282 -83.985  1.00 93.14           H  
ATOM   2616  CZ  PHE A 161     121.497  -5.061 -83.612  1.00 93.14           C  
ATOM   2617  HZ  PHE A 161     121.360  -4.393 -82.774  1.00 93.14           H  
ATOM   2618  N   VAL A 162     120.259  -5.443 -88.905  1.00 91.66           N  
ATOM   2619  H   VAL A 162     119.420  -5.689 -88.400  1.00 91.66           H  
ATOM   2620  CA  VAL A 162     120.234  -4.189 -89.677  1.00 91.66           C  
ATOM   2621  HA  VAL A 162     121.258  -3.934 -89.952  1.00 91.66           H  
ATOM   2622  C   VAL A 162     119.709  -3.022 -88.849  1.00 91.66           C  
ATOM   2623  CB  VAL A 162     119.429  -4.317 -90.988  1.00 91.66           C  
ATOM   2624  HB  VAL A 162     119.426  -3.345 -91.481  1.00 91.66           H  
ATOM   2625  O   VAL A 162     118.864  -3.198 -87.975  1.00 91.66           O  
ATOM   2626  CG1 VAL A 162     120.101  -5.309 -91.939  1.00 91.66           C  
ATOM   2627 HG11 VAL A 162     120.097  -6.299 -91.482  1.00 91.66           H  
ATOM   2628 HG12 VAL A 162     119.561  -5.340 -92.885  1.00 91.66           H  
ATOM   2629 HG13 VAL A 162     121.131  -5.004 -92.124  1.00 91.66           H  
ATOM   2630  CG2 VAL A 162     117.971  -4.746 -90.778  1.00 91.66           C  
ATOM   2631 HG21 VAL A 162     117.925  -5.723 -90.296  1.00 91.66           H  
ATOM   2632 HG22 VAL A 162     117.461  -4.798 -91.739  1.00 91.66           H  
ATOM   2633 HG23 VAL A 162     117.456  -4.016 -90.154  1.00 91.66           H  
ATOM   2634  N   GLY A 163     120.200  -1.821 -89.150  1.00 89.09           N  
ATOM   2635  H   GLY A 163     120.839  -1.744 -89.929  1.00 89.09           H  
ATOM   2636  CA  GLY A 163     119.750  -0.564 -88.555  1.00 89.09           C  
ATOM   2637  HA2 GLY A 163     120.585  -0.064 -88.066  1.00 89.09           H  
ATOM   2638  HA3 GLY A 163     118.993  -0.774 -87.800  1.00 89.09           H  
ATOM   2639  C   GLY A 163     119.174   0.380 -89.610  1.00 89.09           C  
ATOM   2640  O   GLY A 163     119.595   0.311 -90.765  1.00 89.09           O  
ATOM   2641  N   SER A 164     118.250   1.271 -89.225  1.00 87.64           N  
ATOM   2642  H   SER A 164     117.896   1.206 -88.281  1.00 87.64           H  
ATOM   2643  CA  SER A 164     117.696   2.319 -90.107  1.00 87.64           C  
ATOM   2644  HA  SER A 164     117.168   1.838 -90.930  1.00 87.64           H  
ATOM   2645  C   SER A 164     118.790   3.194 -90.722  1.00 87.64           C  
ATOM   2646  CB  SER A 164     116.702   3.221 -89.359  1.00 87.64           C  
ATOM   2647  HB2 SER A 164     115.835   2.633 -89.059  1.00 87.64           H  
ATOM   2648  HB3 SER A 164     116.369   4.016 -90.027  1.00 87.64           H  
ATOM   2649  O   SER A 164     118.688   3.586 -91.881  1.00 87.64           O  
ATOM   2650  OG  SER A 164     117.299   3.790 -88.209  1.00 87.64           O  
ATOM   2651  HG  SER A 164     116.991   4.692 -88.097  1.00 87.64           H  
ATOM   2652  N   SER A 165     119.860   3.447 -89.969  1.00 86.46           N  
ATOM   2653  H   SER A 165     119.839   3.147 -89.005  1.00 86.46           H  
ATOM   2654  CA  SER A 165     121.121   3.990 -90.462  1.00 86.46           C  
ATOM   2655  HA  SER A 165     121.301   3.615 -91.469  1.00 86.46           H  
ATOM   2656  C   SER A 165     122.264   3.542 -89.551  1.00 86.46           C  
ATOM   2657  CB  SER A 165     121.055   5.515 -90.517  1.00 86.46           C  
ATOM   2658  HB2 SER A 165     120.235   5.832 -91.161  1.00 86.46           H  
ATOM   2659  HB3 SER A 165     120.896   5.908 -89.513  1.00 86.46           H  
ATOM   2660  O   SER A 165     122.050   3.267 -88.374  1.00 86.46           O  
ATOM   2661  OG  SER A 165     122.275   6.013 -91.025  1.00 86.46           O  
ATOM   2662  HG  SER A 165     122.373   6.901 -90.672  1.00 86.46           H  
ATOM   2663  N   LYS A 166     123.486   3.474 -90.090  1.00 85.46           N  
ATOM   2664  H   LYS A 166     123.568   3.776 -91.051  1.00 85.46           H  
ATOM   2665  CA  LYS A 166     124.715   3.245 -89.304  1.00 85.46           C  
ATOM   2666  HA  LYS A 166     124.490   2.593 -88.460  1.00 85.46           H  
ATOM   2667  C   LYS A 166     125.266   4.532 -88.691  1.00 85.46           C  
ATOM   2668  CB  LYS A 166     125.792   2.577 -90.168  1.00 85.46           C  
ATOM   2669  HB2 LYS A 166     126.709   2.510 -89.583  1.00 85.46           H  
ATOM   2670  HB3 LYS A 166     125.988   3.194 -91.045  1.00 85.46           H  
ATOM   2671  O   LYS A 166     126.073   4.471 -87.769  1.00 85.46           O  
ATOM   2672  CG  LYS A 166     125.392   1.163 -90.604  1.00 85.46           C  
ATOM   2673  HG2 LYS A 166     124.505   1.208 -91.236  1.00 85.46           H  
ATOM   2674  HG3 LYS A 166     125.169   0.568 -89.718  1.00 85.46           H  
ATOM   2675  CD  LYS A 166     126.536   0.505 -91.384  1.00 85.46           C  
ATOM   2676  HD2 LYS A 166     127.413   0.444 -90.739  1.00 85.46           H  
ATOM   2677  HD3 LYS A 166     126.773   1.114 -92.256  1.00 85.46           H  
ATOM   2678  CE  LYS A 166     126.124  -0.902 -91.828  1.00 85.46           C  
ATOM   2679  HE2 LYS A 166     125.853  -1.477 -90.943  1.00 85.46           H  
ATOM   2680  HE3 LYS A 166     125.237  -0.823 -92.457  1.00 85.46           H  
ATOM   2681  NZ  LYS A 166     127.217  -1.589 -92.560  1.00 85.46           N  
ATOM   2682  HZ1 LYS A 166     127.467  -1.074 -93.392  1.00 85.46           H  
ATOM   2683  HZ2 LYS A 166     126.927  -2.519 -92.828  1.00 85.46           H  
ATOM   2684  HZ3 LYS A 166     128.032  -1.672 -91.970  1.00 85.46           H  
ATOM   2685  N   VAL A 167     124.849   5.680 -89.220  1.00 85.76           N  
ATOM   2686  H   VAL A 167     124.129   5.642 -89.927  1.00 85.76           H  
ATOM   2687  CA  VAL A 167     125.230   7.011 -88.749  1.00 85.76           C  
ATOM   2688  HA  VAL A 167     125.790   6.911 -87.819  1.00 85.76           H  
ATOM   2689  C   VAL A 167     123.949   7.789 -88.481  1.00 85.76           C  
ATOM   2690  CB  VAL A 167     126.129   7.742 -89.760  1.00 85.76           C  
ATOM   2691  HB  VAL A 167     125.577   7.916 -90.683  1.00 85.76           H  
ATOM   2692  O   VAL A 167     123.127   7.920 -89.383  1.00 85.76           O  
ATOM   2693  CG1 VAL A 167     126.587   9.089 -89.194  1.00 85.76           C  
ATOM   2694 HG11 VAL A 167     125.726   9.731 -89.007  1.00 85.76           H  
ATOM   2695 HG12 VAL A 167     127.238   9.585 -89.913  1.00 85.76           H  
ATOM   2696 HG13 VAL A 167     127.127   8.929 -88.261  1.00 85.76           H  
ATOM   2697  CG2 VAL A 167     127.388   6.928 -90.094  1.00 85.76           C  
ATOM   2698 HG21 VAL A 167     127.114   6.000 -90.595  1.00 85.76           H  
ATOM   2699 HG22 VAL A 167     128.031   7.500 -90.763  1.00 85.76           H  
ATOM   2700 HG23 VAL A 167     127.935   6.695 -89.181  1.00 85.76           H  
ATOM   2701  N   ILE A 168     123.769   8.259 -87.253  1.00 83.81           N  
ATOM   2702  H   ILE A 168     124.510   8.129 -86.579  1.00 83.81           H  
ATOM   2703  CA  ILE A 168     122.540   8.906 -86.784  1.00 83.81           C  
ATOM   2704  HA  ILE A 168     121.822   9.000 -87.598  1.00 83.81           H  
ATOM   2705  C   ILE A 168     122.874  10.307 -86.288  1.00 83.81           C  
ATOM   2706  CB  ILE A 168     121.919   8.056 -85.657  1.00 83.81           C  
ATOM   2707  HB  ILE A 168     122.703   7.886 -84.920  1.00 83.81           H  
ATOM   2708  O   ILE A 168     123.802  10.470 -85.499  1.00 83.81           O  
ATOM   2709  CG1 ILE A 168     121.442   6.663 -86.130  1.00 83.81           C  
ATOM   2710 HG12 ILE A 168     121.186   6.076 -85.248  1.00 83.81           H  
ATOM   2711 HG13 ILE A 168     122.264   6.147 -86.627  1.00 83.81           H  
ATOM   2712  CG2 ILE A 168     120.786   8.788 -84.929  1.00 83.81           C  
ATOM   2713 HG21 ILE A 168     119.951   8.988 -85.601  1.00 83.81           H  
ATOM   2714 HG22 ILE A 168     120.458   8.163 -84.099  1.00 83.81           H  
ATOM   2715 HG23 ILE A 168     121.127   9.728 -84.495  1.00 83.81           H  
ATOM   2716  CD1 ILE A 168     120.228   6.663 -87.070  1.00 83.81           C  
ATOM   2717 HD11 ILE A 168     120.401   7.323 -87.920  1.00 83.81           H  
ATOM   2718 HD12 ILE A 168     119.338   6.996 -86.536  1.00 83.81           H  
ATOM   2719 HD13 ILE A 168     120.048   5.648 -87.425  1.00 83.81           H  
ATOM   2720  N   LYS A 169     122.108  11.316 -86.691  1.00 81.25           N  
ATOM   2721  H   LYS A 169     121.443  11.133 -87.429  1.00 81.25           H  
ATOM   2722  CA  LYS A 169     122.166  12.652 -86.090  1.00 81.25           C  
ATOM   2723  HA  LYS A 169     123.206  12.886 -85.861  1.00 81.25           H  
ATOM   2724  C   LYS A 169     121.415  12.690 -84.760  1.00 81.25           C  
ATOM   2725  CB  LYS A 169     121.638  13.704 -87.074  1.00 81.25           C  
ATOM   2726  HB2 LYS A 169     120.610  13.458 -87.341  1.00 81.25           H  
ATOM   2727  HB3 LYS A 169     121.631  14.674 -86.579  1.00 81.25           H  
ATOM   2728  O   LYS A 169     120.204  12.462 -84.719  1.00 81.25           O  
ATOM   2729  CG  LYS A 169     122.461  13.818 -88.366  1.00 81.25           C  
ATOM   2730  HG2 LYS A 169     122.386  12.897 -88.944  1.00 81.25           H  
ATOM   2731  HG3 LYS A 169     122.037  14.627 -88.961  1.00 81.25           H  
ATOM   2732  CD  LYS A 169     123.936  14.120 -88.084  1.00 81.25           C  
ATOM   2733  HD2 LYS A 169     124.000  14.926 -87.353  1.00 81.25           H  
ATOM   2734  HD3 LYS A 169     124.414  13.227 -87.682  1.00 81.25           H  
ATOM   2735  CE  LYS A 169     124.641  14.541 -89.367  1.00 81.25           C  
ATOM   2736  HE2 LYS A 169     124.655  13.702 -90.062  1.00 81.25           H  
ATOM   2737  HE3 LYS A 169     124.061  15.347 -89.818  1.00 81.25           H  
ATOM   2738  NZ  LYS A 169     126.007  15.016 -89.055  1.00 81.25           N  
ATOM   2739  HZ1 LYS A 169     125.935  15.765 -88.381  1.00 81.25           H  
ATOM   2740  HZ2 LYS A 169     126.448  15.376 -89.890  1.00 81.25           H  
ATOM   2741  HZ3 LYS A 169     126.556  14.275 -88.644  1.00 81.25           H  
ATOM   2742  N   GLU A 170     122.144  12.998 -83.688  1.00 81.05           N  
ATOM   2743  H   GLU A 170     123.131  13.161 -83.821  1.00 81.05           H  
ATOM   2744  CA  GLU A 170     121.616  13.116 -82.326  1.00 81.05           C  
ATOM   2745  HA  GLU A 170     121.320  12.119 -81.997  1.00 81.05           H  
ATOM   2746  C   GLU A 170     120.377  14.026 -82.304  1.00 81.05           C  
ATOM   2747  CB  GLU A 170     122.707  13.643 -81.366  1.00 81.05           C  
ATOM   2748  HB2 GLU A 170     122.735  14.733 -81.388  1.00 81.05           H  
ATOM   2749  HB3 GLU A 170     123.680  13.256 -81.668  1.00 81.05           H  
ATOM   2750  O   GLU A 170     120.373  15.086 -82.929  1.00 81.05           O  
ATOM   2751  CG  GLU A 170     122.428  13.198 -79.930  1.00 81.05           C  
ATOM   2752  HG2 GLU A 170     122.523  12.112 -79.913  1.00 81.05           H  
ATOM   2753  HG3 GLU A 170     121.406  13.463 -79.662  1.00 81.05           H  
ATOM   2754  CD  GLU A 170     123.378  13.753 -78.867  1.00 81.05           C  
ATOM   2755  OE1 GLU A 170     123.073  13.545 -77.671  1.00 81.05           O  
ATOM   2756  OE2 GLU A 170     124.475  14.233 -79.212  1.00 81.05           O  
ATOM   2757  N   LEU A 171     119.320  13.605 -81.601  1.00 72.99           N  
ATOM   2758  H   LEU A 171     119.443  12.759 -81.063  1.00 72.99           H  
ATOM   2759  CA  LEU A 171     118.041  14.326 -81.455  1.00 72.99           C  
ATOM   2760  HA  LEU A 171     117.386  13.675 -80.876  1.00 72.99           H  
ATOM   2761  C   LEU A 171     117.251  14.629 -82.750  1.00 72.99           C  
ATOM   2762  CB  LEU A 171     118.246  15.612 -80.627  1.00 72.99           C  
ATOM   2763  HB2 LEU A 171     117.273  16.067 -80.446  1.00 72.99           H  
ATOM   2764  HB3 LEU A 171     118.824  16.317 -81.225  1.00 72.99           H  
ATOM   2765  O   LEU A 171     116.222  15.301 -82.677  1.00 72.99           O  
ATOM   2766  CG  LEU A 171     118.948  15.435 -79.272  1.00 72.99           C  
ATOM   2767  HG  LEU A 171     119.938  15.004 -79.422  1.00 72.99           H  
ATOM   2768  CD1 LEU A 171     119.148  16.798 -78.616  1.00 72.99           C  
ATOM   2769 HD11 LEU A 171     119.734  17.436 -79.278  1.00 72.99           H  
ATOM   2770 HD12 LEU A 171     118.184  17.266 -78.418  1.00 72.99           H  
ATOM   2771 HD13 LEU A 171     119.697  16.676 -77.683  1.00 72.99           H  
ATOM   2772  CD2 LEU A 171     118.148  14.540 -78.324  1.00 72.99           C  
ATOM   2773 HD21 LEU A 171     117.117  14.887 -78.252  1.00 72.99           H  
ATOM   2774 HD22 LEU A 171     118.611  14.553 -77.337  1.00 72.99           H  
ATOM   2775 HD23 LEU A 171     118.179  13.514 -78.691  1.00 72.99           H  
ATOM   2776  N   ILE A 172     117.680  14.138 -83.916  1.00 75.55           N  
ATOM   2777  H   ILE A 172     118.560  13.643 -83.926  1.00 75.55           H  
ATOM   2778  CA  ILE A 172     117.019  14.421 -85.202  1.00 75.55           C  
ATOM   2779  HA  ILE A 172     116.109  14.994 -85.028  1.00 75.55           H  
ATOM   2780  C   ILE A 172     116.576  13.138 -85.896  1.00 75.55           C  
ATOM   2781  CB  ILE A 172     117.937  15.279 -86.104  1.00 75.55           C  
ATOM   2782  HB  ILE A 172     118.877  14.747 -86.253  1.00 75.55           H  
ATOM   2783  O   ILE A 172     115.431  13.047 -86.344  1.00 75.55           O  
ATOM   2784  CG1 ILE A 172     118.242  16.619 -85.397  1.00 75.55           C  
ATOM   2785 HG12 ILE A 172     118.802  16.428 -84.481  1.00 75.55           H  
ATOM   2786 HG13 ILE A 172     117.306  17.107 -85.122  1.00 75.55           H  
ATOM   2787  CG2 ILE A 172     117.294  15.517 -87.487  1.00 75.55           C  
ATOM   2788 HG21 ILE A 172     116.367  16.080 -87.375  1.00 75.55           H  
ATOM   2789 HG22 ILE A 172     117.087  14.570 -87.986  1.00 75.55           H  
ATOM   2790 HG23 ILE A 172     117.978  16.067 -88.134  1.00 75.55           H  
ATOM   2791  CD1 ILE A 172     119.065  17.592 -86.233  1.00 75.55           C  
ATOM   2792 HD11 ILE A 172     119.403  18.414 -85.602  1.00 75.55           H  
ATOM   2793 HD12 ILE A 172     118.448  18.011 -87.028  1.00 75.55           H  
ATOM   2794 HD13 ILE A 172     119.917  17.064 -86.660  1.00 75.55           H  
ATOM   2795  N   GLU A 173     117.474  12.158 -86.007  1.00 79.54           N  
ATOM   2796  H   GLU A 173     118.379  12.264 -85.573  1.00 79.54           H  
ATOM   2797  CA  GLU A 173     117.219  10.930 -86.754  1.00 79.54           C  
ATOM   2798  HA  GLU A 173     116.392  11.116 -87.440  1.00 79.54           H  
ATOM   2799  C   GLU A 173     116.840   9.775 -85.816  1.00 79.54           C  
ATOM   2800  CB  GLU A 173     118.427  10.568 -87.625  1.00 79.54           C  
ATOM   2801  HB2 GLU A 173     118.296   9.558 -88.015  1.00 79.54           H  
ATOM   2802  HB3 GLU A 173     119.324  10.597 -87.007  1.00 79.54           H  
ATOM   2803  O   GLU A 173     117.548   9.506 -84.841  1.00 79.54           O  
ATOM   2804  CG  GLU A 173     118.584  11.535 -88.808  1.00 79.54           C  
ATOM   2805  HG2 GLU A 173     118.679  12.554 -88.434  1.00 79.54           H  
ATOM   2806  HG3 GLU A 173     117.683  11.484 -89.418  1.00 79.54           H  
ATOM   2807  CD  GLU A 173     119.811  11.206 -89.667  1.00 79.54           C  
ATOM   2808  OE1 GLU A 173     119.753  11.484 -90.885  1.00 79.54           O  
ATOM   2809  OE2 GLU A 173     120.810  10.710 -89.097  1.00 79.54           O  
ATOM   2810  N   PRO A 174     115.748   9.050 -86.106  1.00 85.42           N  
ATOM   2811  CA  PRO A 174     115.398   7.867 -85.343  1.00 85.42           C  
ATOM   2812  HA  PRO A 174     115.519   8.069 -84.279  1.00 85.42           H  
ATOM   2813  C   PRO A 174     116.288   6.682 -85.739  1.00 85.42           C  
ATOM   2814  CB  PRO A 174     113.919   7.623 -85.646  1.00 85.42           C  
ATOM   2815  HB2 PRO A 174     113.310   8.228 -84.975  1.00 85.42           H  
ATOM   2816  HB3 PRO A 174     113.648   6.571 -85.561  1.00 85.42           H  
ATOM   2817  O   PRO A 174     116.526   6.415 -86.923  1.00 85.42           O  
ATOM   2818  CG  PRO A 174     113.766   8.141 -87.076  1.00 85.42           C  
ATOM   2819  HG2 PRO A 174     112.745   8.463 -87.281  1.00 85.42           H  
ATOM   2820  HG3 PRO A 174     114.073   7.369 -87.781  1.00 85.42           H  
ATOM   2821  CD  PRO A 174     114.749   9.310 -87.135  1.00 85.42           C  
ATOM   2822  HD2 PRO A 174     114.231  10.240 -86.904  1.00 85.42           H  
ATOM   2823  HD3 PRO A 174     115.206   9.363 -88.124  1.00 85.42           H  
ATOM   2824  N   LEU A 175     116.713   5.896 -84.750  1.00 87.28           N  
ATOM   2825  H   LEU A 175     116.453   6.150 -83.808  1.00 87.28           H  
ATOM   2826  CA  LEU A 175     117.306   4.581 -84.988  1.00 87.28           C  
ATOM   2827  HA  LEU A 175     117.728   4.572 -85.993  1.00 87.28           H  
ATOM   2828  C   LEU A 175     116.214   3.526 -84.886  1.00 87.28           C  
ATOM   2829  CB  LEU A 175     118.467   4.282 -84.029  1.00 87.28           C  
ATOM   2830  HB2 LEU A 175     119.179   5.106 -84.068  1.00 87.28           H  
ATOM   2831  HB3 LEU A 175     118.055   4.195 -83.024  1.00 87.28           H  
ATOM   2832  O   LEU A 175     115.386   3.561 -83.981  1.00 87.28           O  
ATOM   2833  CG  LEU A 175     119.222   2.971 -84.289  1.00 87.28           C  
ATOM   2834  HG  LEU A 175     118.514   2.142 -84.286  1.00 87.28           H  
ATOM   2835  CD1 LEU A 175     119.965   2.968 -85.624  1.00 87.28           C  
ATOM   2836 HD11 LEU A 175     119.266   3.047 -86.456  1.00 87.28           H  
ATOM   2837 HD12 LEU A 175     120.666   3.801 -85.663  1.00 87.28           H  
ATOM   2838 HD13 LEU A 175     120.529   2.042 -85.733  1.00 87.28           H  
ATOM   2839  CD2 LEU A 175     120.225   2.733 -83.164  1.00 87.28           C  
ATOM   2840 HD21 LEU A 175     120.920   3.569 -83.089  1.00 87.28           H  
ATOM   2841 HD22 LEU A 175     120.786   1.817 -83.348  1.00 87.28           H  
ATOM   2842 HD23 LEU A 175     119.702   2.616 -82.215  1.00 87.28           H  
ATOM   2843  N   THR A 176     116.232   2.553 -85.784  1.00 90.30           N  
ATOM   2844  H   THR A 176     116.877   2.636 -86.557  1.00 90.30           H  
ATOM   2845  CA  THR A 176     115.520   1.288 -85.609  1.00 90.30           C  
ATOM   2846  HA  THR A 176     115.169   1.202 -84.580  1.00 90.30           H  
ATOM   2847  C   THR A 176     116.492   0.165 -85.880  1.00 90.30           C  
ATOM   2848  CB  THR A 176     114.300   1.191 -86.525  1.00 90.30           C  
ATOM   2849  HB  THR A 176     114.610   1.292 -87.566  1.00 90.30           H  
ATOM   2850  O   THR A 176     117.041   0.098 -86.974  1.00 90.30           O  
ATOM   2851  CG2 THR A 176     113.537  -0.120 -86.347  1.00 90.30           C  
ATOM   2852 HG21 THR A 176     112.613  -0.085 -86.923  1.00 90.30           H  
ATOM   2853 HG22 THR A 176     114.136  -0.958 -86.701  1.00 90.30           H  
ATOM   2854 HG23 THR A 176     113.292  -0.267 -85.295  1.00 90.30           H  
ATOM   2855  OG1 THR A 176     113.420   2.240 -86.202  1.00 90.30           O  
ATOM   2856  HG1 THR A 176     113.949   2.957 -85.845  1.00 90.30           H  
ATOM   2857  N   LEU A 177     116.718  -0.698 -84.898  1.00 92.25           N  
ATOM   2858  H   LEU A 177     116.177  -0.604 -84.049  1.00 92.25           H  
ATOM   2859  CA  LEU A 177     117.522  -1.900 -85.055  1.00 92.25           C  
ATOM   2860  HA  LEU A 177     118.107  -1.842 -85.973  1.00 92.25           H  
ATOM   2861  C   LEU A 177     116.593  -3.090 -85.166  1.00 92.25           C  
ATOM   2862  CB  LEU A 177     118.484  -2.076 -83.876  1.00 92.25           C  
ATOM   2863  HB2 LEU A 177     119.038  -3.004 -84.024  1.00 92.25           H  
ATOM   2864  HB3 LEU A 177     117.906  -2.180 -82.957  1.00 92.25           H  
ATOM   2865  O   LEU A 177     115.742  -3.287 -84.303  1.00 92.25           O  
ATOM   2866  CG  LEU A 177     119.486  -0.932 -83.710  1.00 92.25           C  
ATOM   2867  HG  LEU A 177     118.960  -0.001 -83.501  1.00 92.25           H  
ATOM   2868  CD1 LEU A 177     120.400  -1.244 -82.537  1.00 92.25           C  
ATOM   2869 HD11 LEU A 177     121.052  -0.390 -82.353  1.00 92.25           H  
ATOM   2870 HD12 LEU A 177     119.809  -1.426 -81.639  1.00 92.25           H  
ATOM   2871 HD13 LEU A 177     121.015  -2.116 -82.758  1.00 92.25           H  
ATOM   2872  CD2 LEU A 177     120.334  -0.763 -84.964  1.00 92.25           C  
ATOM   2873 HD21 LEU A 177     121.214  -0.161 -84.738  1.00 92.25           H  
ATOM   2874 HD22 LEU A 177     119.746  -0.250 -85.726  1.00 92.25           H  
ATOM   2875 HD23 LEU A 177     120.639  -1.744 -85.327  1.00 92.25           H  
ATOM   2876  N   LYS A 178     116.786  -3.891 -86.206  1.00 93.25           N  
ATOM   2877  H   LYS A 178     117.519  -3.651 -86.858  1.00 93.25           H  
ATOM   2878  CA  LYS A 178     116.031  -5.110 -86.448  1.00 93.25           C  
ATOM   2879  HA  LYS A 178     115.386  -5.309 -85.592  1.00 93.25           H  
ATOM   2880  C   LYS A 178     116.988  -6.271 -86.598  1.00 93.25           C  
ATOM   2881  CB  LYS A 178     115.141  -4.925 -87.676  1.00 93.25           C  
ATOM   2882  HB2 LYS A 178     115.759  -4.770 -88.560  1.00 93.25           H  
ATOM   2883  HB3 LYS A 178     114.516  -4.044 -87.526  1.00 93.25           H  
ATOM   2884  O   LYS A 178     117.830  -6.289 -87.497  1.00 93.25           O  
ATOM   2885  CG  LYS A 178     114.243  -6.150 -87.876  1.00 93.25           C  
ATOM   2886  HG2 LYS A 178     114.847  -7.035 -88.073  1.00 93.25           H  
ATOM   2887  HG3 LYS A 178     113.650  -6.312 -86.975  1.00 93.25           H  
ATOM   2888  CD  LYS A 178     113.311  -5.907 -89.059  1.00 93.25           C  
ATOM   2889  HD2 LYS A 178     112.748  -4.990 -88.883  1.00 93.25           H  
ATOM   2890  HD3 LYS A 178     113.898  -5.799 -89.971  1.00 93.25           H  
ATOM   2891  CE  LYS A 178     112.346  -7.083 -89.191  1.00 93.25           C  
ATOM   2892  HE2 LYS A 178     111.872  -7.246 -88.223  1.00 93.25           H  
ATOM   2893  HE3 LYS A 178     112.909  -7.980 -89.450  1.00 93.25           H  
ATOM   2894  NZ  LYS A 178     111.317  -6.786 -90.210  1.00 93.25           N  
ATOM   2895  HZ1 LYS A 178     111.748  -6.646 -91.113  1.00 93.25           H  
ATOM   2896  HZ2 LYS A 178     110.837  -5.939 -89.941  1.00 93.25           H  
ATOM   2897  HZ3 LYS A 178     110.649  -7.542 -90.262  1.00 93.25           H  
ATOM   2898  N   CYS A 179     116.819  -7.253 -85.731  1.00 93.62           N  
ATOM   2899  H   CYS A 179     116.098  -7.162 -85.030  1.00 93.62           H  
ATOM   2900  CA  CYS A 179     117.465  -8.535 -85.868  1.00 93.62           C  
ATOM   2901  HA  CYS A 179     118.247  -8.485 -86.626  1.00 93.62           H  
ATOM   2902  C   CYS A 179     116.456  -9.588 -86.281  1.00 93.62           C  
ATOM   2903  CB  CYS A 179     118.114  -8.918 -84.562  1.00 93.62           C  
ATOM   2904  HB2 CYS A 179     118.776  -8.122 -84.221  1.00 93.62           H  
ATOM   2905  HB3 CYS A 179     117.356  -9.096 -83.799  1.00 93.62           H  
ATOM   2906  O   CYS A 179     115.438  -9.750 -85.616  1.00 93.62           O  
ATOM   2907  SG  CYS A 179     119.060 -10.409 -84.835  1.00 93.62           S  
ATOM   2908  N   SER A 180     116.744 -10.308 -87.355  1.00 90.82           N  
ATOM   2909  H   SER A 180     117.613 -10.129 -87.838  1.00 90.82           H  
ATOM   2910  CA  SER A 180     115.880 -11.347 -87.893  1.00 90.82           C  
ATOM   2911  HA  SER A 180     115.131 -11.601 -87.143  1.00 90.82           H  
ATOM   2912  C   SER A 180     116.663 -12.609 -88.207  1.00 90.82           C  
ATOM   2913  CB  SER A 180     115.137 -10.851 -89.134  1.00 90.82           C  
ATOM   2914  HB2 SER A 180     114.574 -11.676 -89.570  1.00 90.82           H  
ATOM   2915  HB3 SER A 180     114.436 -10.070 -88.839  1.00 90.82           H  
ATOM   2916  O   SER A 180     117.770 -12.547 -88.738  1.00 90.82           O  
ATOM   2917  OG  SER A 180     116.029 -10.324 -90.096  1.00 90.82           O  
ATOM   2918  HG  SER A 180     116.781 -10.917 -90.162  1.00 90.82           H  
ATOM   2919  N   LEU A 181     116.053 -13.749 -87.921  1.00 86.89           N  
ATOM   2920  H   LEU A 181     115.141 -13.707 -87.488  1.00 86.89           H  
ATOM   2921  CA  LEU A 181     116.546 -15.069 -88.265  1.00 86.89           C  
ATOM   2922  HA  LEU A 181     117.520 -14.972 -88.745  1.00 86.89           H  
ATOM   2923  C   LEU A 181     115.574 -15.715 -89.258  1.00 86.89           C  
ATOM   2924  CB  LEU A 181     116.708 -15.866 -86.966  1.00 86.89           C  
ATOM   2925  HB2 LEU A 181     117.304 -15.290 -86.258  1.00 86.89           H  
ATOM   2926  HB3 LEU A 181     115.722 -16.018 -86.525  1.00 86.89           H  
ATOM   2927  O   LEU A 181     114.375 -15.829 -88.984  1.00 86.89           O  
ATOM   2928  CG  LEU A 181     117.374 -17.229 -87.178  1.00 86.89           C  
ATOM   2929  HG  LEU A 181     116.774 -17.817 -87.872  1.00 86.89           H  
ATOM   2930  CD1 LEU A 181     118.795 -17.114 -87.724  1.00 86.89           C  
ATOM   2931 HD11 LEU A 181     118.780 -16.780 -88.761  1.00 86.89           H  
ATOM   2932 HD12 LEU A 181     119.389 -16.431 -87.117  1.00 86.89           H  
ATOM   2933 HD13 LEU A 181     119.260 -18.100 -87.701  1.00 86.89           H  
ATOM   2934  CD2 LEU A 181     117.449 -17.952 -85.842  1.00 86.89           C  
ATOM   2935 HD21 LEU A 181     117.738 -18.987 -86.027  1.00 86.89           H  
ATOM   2936 HD22 LEU A 181     118.189 -17.479 -85.196  1.00 86.89           H  
ATOM   2937 HD23 LEU A 181     116.478 -17.929 -85.349  1.00 86.89           H  
ATOM   2938  N   GLN A 182     116.102 -16.105 -90.414  1.00 75.75           N  
ATOM   2939  H   GLN A 182     117.104 -16.056 -90.533  1.00 75.75           H  
ATOM   2940  CA  GLN A 182     115.362 -16.732 -91.506  1.00 75.75           C  
ATOM   2941  HA  GLN A 182     114.364 -16.989 -91.151  1.00 75.75           H  
ATOM   2942  C   GLN A 182     116.051 -18.046 -91.905  1.00 75.75           C  
ATOM   2943  CB  GLN A 182     115.216 -15.713 -92.654  1.00 75.75           C  
ATOM   2944  HB2 GLN A 182     116.174 -15.580 -93.156  1.00 75.75           H  
ATOM   2945  HB3 GLN A 182     114.922 -14.759 -92.217  1.00 75.75           H  
ATOM   2946  O   GLN A 182     117.203 -18.272 -91.543  1.00 75.75           O  
ATOM   2947  CG  GLN A 182     114.142 -16.109 -93.682  1.00 75.75           C  
ATOM   2948  HG2 GLN A 182     114.513 -16.930 -94.295  1.00 75.75           H  
ATOM   2949  HG3 GLN A 182     113.250 -16.447 -93.155  1.00 75.75           H  
ATOM   2950  CD  GLN A 182     113.733 -14.971 -94.614  1.00 75.75           C  
ATOM   2951  NE2 GLN A 182     112.711 -15.172 -95.415  1.00 75.75           N  
ATOM   2952 HE21 GLN A 182     112.349 -16.110 -95.517  1.00 75.75           H  
ATOM   2953 HE22 GLN A 182     112.535 -14.437 -96.085  1.00 75.75           H  
ATOM   2954  OE1 GLN A 182     114.271 -13.876 -94.628  1.00 75.75           O  
ATOM   2955  N   ASP A 183     115.324 -18.913 -92.612  1.00 71.62           N  
ATOM   2956  H   ASP A 183     114.433 -18.602 -92.972  1.00 71.62           H  
ATOM   2957  CA  ASP A 183     115.813 -20.195 -93.136  1.00 71.62           C  
ATOM   2958  HA  ASP A 183     114.951 -20.679 -93.596  1.00 71.62           H  
ATOM   2959  C   ASP A 183     116.279 -21.207 -92.075  1.00 71.62           C  
ATOM   2960  CB  ASP A 183     116.818 -19.971 -94.283  1.00 71.62           C  
ATOM   2961  HB2 ASP A 183     117.709 -19.472 -93.901  1.00 71.62           H  
ATOM   2962  HB3 ASP A 183     117.118 -20.937 -94.689  1.00 71.62           H  
ATOM   2963  O   ASP A 183     117.279 -21.893 -92.261  1.00 71.62           O  
ATOM   2964  CG  ASP A 183     116.213 -19.152 -95.425  1.00 71.62           C  
ATOM   2965  OD1 ASP A 183     114.999 -19.338 -95.690  1.00 71.62           O  
ATOM   2966  OD2 ASP A 183     116.950 -18.338 -96.020  1.00 71.62           O  
ATOM   2967  N   LEU A 184     115.517 -21.362 -90.982  1.00 68.35           N  
ATOM   2968  H   LEU A 184     114.720 -20.757 -90.848  1.00 68.35           H  
ATOM   2969  CA  LEU A 184     115.743 -22.475 -90.054  1.00 68.35           C  
ATOM   2970  HA  LEU A 184     116.780 -22.423 -89.722  1.00 68.35           H  
ATOM   2971  C   LEU A 184     115.579 -23.835 -90.755  1.00 68.35           C  
ATOM   2972  CB  LEU A 184     114.829 -22.415 -88.811  1.00 68.35           C  
ATOM   2973  HB2 LEU A 184     114.659 -23.440 -88.482  1.00 68.35           H  
ATOM   2974  HB3 LEU A 184     113.853 -22.006 -89.074  1.00 68.35           H  
ATOM   2975  O   LEU A 184     114.636 -24.067 -91.532  1.00 68.35           O  
ATOM   2976  CG  LEU A 184     115.435 -21.656 -87.618  1.00 68.35           C  
ATOM   2977  HG  LEU A 184     116.503 -21.863 -87.547  1.00 68.35           H  
ATOM   2978  CD1 LEU A 184     115.219 -20.154 -87.748  1.00 68.35           C  
ATOM   2979 HD11 LEU A 184     115.595 -19.656 -86.855  1.00 68.35           H  
ATOM   2980 HD12 LEU A 184     114.157 -19.934 -87.858  1.00 68.35           H  
ATOM   2981 HD13 LEU A 184     115.762 -19.788 -88.620  1.00 68.35           H  
ATOM   2982  CD2 LEU A 184     114.781 -22.101 -86.316  1.00 68.35           C  
ATOM   2983 HD21 LEU A 184     115.028 -23.148 -86.141  1.00 68.35           H  
ATOM   2984 HD22 LEU A 184     115.171 -21.517 -85.483  1.00 68.35           H  
ATOM   2985 HD23 LEU A 184     113.698 -21.985 -86.374  1.00 68.35           H  
ATOM   2986  N   ASP A 185     116.474 -24.757 -90.405  1.00 67.13           N  
ATOM   2987  H   ASP A 185     117.282 -24.470 -89.871  1.00 67.13           H  
ATOM   2988  CA  ASP A 185     116.360 -26.168 -90.751  1.00 67.13           C  
ATOM   2989  HA  ASP A 185     116.366 -26.238 -91.838  1.00 67.13           H  
ATOM   2990  C   ASP A 185     115.026 -26.766 -90.287  1.00 67.13           C  
ATOM   2991  CB  ASP A 185     117.552 -26.961 -90.186  1.00 67.13           C  
ATOM   2992  HB2 ASP A 185     117.243 -27.993 -90.022  1.00 67.13           H  
ATOM   2993  HB3 ASP A 185     117.847 -26.548 -89.221  1.00 67.13           H  
ATOM   2994  O   ASP A 185     114.396 -26.315 -89.325  1.00 67.13           O  
ATOM   2995  CG  ASP A 185     118.746 -26.990 -91.142  1.00 67.13           C  
ATOM   2996  OD1 ASP A 185     118.486 -26.983 -92.370  1.00 67.13           O  
ATOM   2997  OD2 ASP A 185     119.876 -27.117 -90.634  1.00 67.13           O  
ATOM   2998  N   ARG A 186     114.555 -27.793 -91.011  1.00 63.02           N  
ATOM   2999  H   ARG A 186     115.207 -28.226 -91.650  1.00 63.02           H  
ATOM   3000  CA  ARG A 186     113.304 -28.482 -90.656  1.00 63.02           C  
ATOM   3001  HA  ARG A 186     112.498 -27.749 -90.618  1.00 63.02           H  
ATOM   3002  C   ARG A 186     113.455 -29.052 -89.239  1.00 63.02           C  
ATOM   3003  CB  ARG A 186     112.955 -29.593 -91.667  1.00 63.02           C  
ATOM   3004  HB2 ARG A 186     112.188 -30.225 -91.218  1.00 63.02           H  
ATOM   3005  HB3 ARG A 186     113.834 -30.211 -91.846  1.00 63.02           H  
ATOM   3006  O   ARG A 186     114.333 -29.876 -89.021  1.00 63.02           O  
ATOM   3007  CG  ARG A 186     112.414 -29.065 -93.007  1.00 63.02           C  
ATOM   3008  HG2 ARG A 186     113.198 -28.514 -93.525  1.00 63.02           H  
ATOM   3009  HG3 ARG A 186     111.574 -28.399 -92.811  1.00 63.02           H  
ATOM   3010  CD  ARG A 186     111.930 -30.230 -93.887  1.00 63.02           C  
ATOM   3011  HD2 ARG A 186     112.769 -30.902 -94.068  1.00 63.02           H  
ATOM   3012  HD3 ARG A 186     111.168 -30.776 -93.331  1.00 63.02           H  
ATOM   3013  NE  ARG A 186     111.372 -29.772 -95.181  1.00 63.02           N  
ATOM   3014  HE  ARG A 186     111.649 -28.855 -95.503  1.00 63.02           H  
ATOM   3015  NH1 ARG A 186     110.251 -31.706 -95.722  1.00 63.02           N  
ATOM   3016 HH11 ARG A 186     109.682 -32.246 -96.359  1.00 63.02           H  
ATOM   3017 HH12 ARG A 186     110.565 -32.123 -94.857  1.00 63.02           H  
ATOM   3018  NH2 ARG A 186     110.183 -29.975 -97.122  1.00 63.02           N  
ATOM   3019 HH21 ARG A 186     109.632 -30.541 -97.751  1.00 63.02           H  
ATOM   3020 HH22 ARG A 186     110.410 -29.026 -97.384  1.00 63.02           H  
ATOM   3021  CZ  ARG A 186     110.608 -30.483 -95.998  1.00 63.02           C  
ATOM   3022  N   ASN A 187     112.562 -28.633 -88.338  1.00 69.70           N  
ATOM   3023  H   ASN A 187     111.921 -27.916 -88.646  1.00 69.70           H  
ATOM   3024  CA  ASN A 187     112.478 -28.973 -86.907  1.00 69.70           C  
ATOM   3025  HA  ASN A 187     111.473 -28.690 -86.592  1.00 69.70           H  
ATOM   3026  C   ASN A 187     113.393 -28.189 -85.952  1.00 69.70           C  
ATOM   3027  CB  ASN A 187     112.584 -30.488 -86.670  1.00 69.70           C  
ATOM   3028  HB2 ASN A 187     113.584 -30.810 -86.960  1.00 69.70           H  
ATOM   3029  HB3 ASN A 187     112.459 -30.692 -85.607  1.00 69.70           H  
ATOM   3030  O   ASN A 187     113.378 -28.474 -84.756  1.00 69.70           O  
ATOM   3031  CG  ASN A 187     111.582 -31.340 -87.409  1.00 69.70           C  
ATOM   3032  ND2 ASN A 187     111.769 -32.638 -87.367  1.00 69.70           N  
ATOM   3033 HD21 ASN A 187     112.540 -33.013 -86.834  1.00 69.70           H  
ATOM   3034 HD22 ASN A 187     111.066 -33.215 -87.806  1.00 69.70           H  
ATOM   3035  OD1 ASN A 187     110.631 -30.883 -88.023  1.00 69.70           O  
ATOM   3036  N   SER A 188     114.127 -27.185 -86.427  1.00 76.72           N  
ATOM   3037  H   SER A 188     114.150 -26.988 -87.417  1.00 76.72           H  
ATOM   3038  CA  SER A 188     114.792 -26.243 -85.527  1.00 76.72           C  
ATOM   3039  HA  SER A 188     115.145 -26.801 -84.660  1.00 76.72           H  
ATOM   3040  C   SER A 188     113.797 -25.179 -85.042  1.00 76.72           C  
ATOM   3041  CB  SER A 188     116.029 -25.638 -86.194  1.00 76.72           C  
ATOM   3042  HB2 SER A 188     115.742 -25.130 -87.114  1.00 76.72           H  
ATOM   3043  HB3 SER A 188     116.493 -24.926 -85.511  1.00 76.72           H  
ATOM   3044  O   SER A 188     112.937 -24.732 -85.802  1.00 76.72           O  
ATOM   3045  OG  SER A 188     116.954 -26.665 -86.490  1.00 76.72           O  
ATOM   3046  HG  SER A 188     117.741 -26.288 -86.891  1.00 76.72           H  
ATOM   3047  N   THR A 189     113.908 -24.748 -83.785  1.00 82.21           N  
ATOM   3048  H   THR A 189     114.638 -25.153 -83.216  1.00 82.21           H  
ATOM   3049  CA  THR A 189     113.039 -23.719 -83.185  1.00 82.21           C  
ATOM   3050  HA  THR A 189     112.436 -23.258 -83.968  1.00 82.21           H  
ATOM   3051  C   THR A 189     113.854 -22.608 -82.545  1.00 82.21           C  
ATOM   3052  CB  THR A 189     112.059 -24.300 -82.156  1.00 82.21           C  
ATOM   3053  HB  THR A 189     111.485 -23.475 -81.733  1.00 82.21           H  
ATOM   3054  O   THR A 189     114.897 -22.861 -81.946  1.00 82.21           O  
ATOM   3055  CG2 THR A 189     111.087 -25.300 -82.779  1.00 82.21           C  
ATOM   3056 HG21 THR A 189     110.367 -25.633 -82.031  1.00 82.21           H  
ATOM   3057 HG22 THR A 189     110.553 -24.825 -83.602  1.00 82.21           H  
ATOM   3058 HG23 THR A 189     111.627 -26.166 -83.162  1.00 82.21           H  
ATOM   3059  OG1 THR A 189     112.714 -24.961 -81.097  1.00 82.21           O  
ATOM   3060  HG1 THR A 189     113.251 -25.653 -81.490  1.00 82.21           H  
ATOM   3061  N   VAL A 190     113.390 -21.362 -82.650  1.00 84.60           N  
ATOM   3062  H   VAL A 190     112.494 -21.206 -83.089  1.00 84.60           H  
ATOM   3063  CA  VAL A 190     114.058 -20.226 -82.001  1.00 84.60           C  
ATOM   3064  HA  VAL A 190     115.129 -20.425 -81.964  1.00 84.60           H  
ATOM   3065  C   VAL A 190     113.546 -20.114 -80.572  1.00 84.60           C  
ATOM   3066  CB  VAL A 190     113.874 -18.909 -82.771  1.00 84.60           C  
ATOM   3067  HB  VAL A 190     112.838 -18.576 -82.704  1.00 84.60           H  
ATOM   3068  O   VAL A 190     112.372 -19.828 -80.348  1.00 84.60           O  
ATOM   3069  CG1 VAL A 190     114.795 -17.829 -82.188  1.00 84.60           C  
ATOM   3070 HG11 VAL A 190     114.528 -17.624 -81.151  1.00 84.60           H  
ATOM   3071 HG12 VAL A 190     114.685 -16.908 -82.762  1.00 84.60           H  
ATOM   3072 HG13 VAL A 190     115.834 -18.153 -82.230  1.00 84.60           H  
ATOM   3073  CG2 VAL A 190     114.235 -19.079 -84.249  1.00 84.60           C  
ATOM   3074 HG21 VAL A 190     114.215 -18.112 -84.751  1.00 84.60           H  
ATOM   3075 HG22 VAL A 190     113.508 -19.727 -84.739  1.00 84.60           H  
ATOM   3076 HG23 VAL A 190     115.229 -19.519 -84.332  1.00 84.60           H  
ATOM   3077  N   GLN A 191     114.427 -20.348 -79.605  1.00 86.70           N  
ATOM   3078  H   GLN A 191     115.379 -20.561 -79.866  1.00 86.70           H  
ATOM   3079  CA  GLN A 191     114.098 -20.294 -78.181  1.00 86.70           C  
ATOM   3080  HA  GLN A 191     113.072 -20.627 -78.027  1.00 86.70           H  
ATOM   3081  C   GLN A 191     114.188 -18.871 -77.631  1.00 86.70           C  
ATOM   3082  CB  GLN A 191     115.050 -21.230 -77.418  1.00 86.70           C  
ATOM   3083  HB2 GLN A 191     114.929 -21.071 -76.346  1.00 86.70           H  
ATOM   3084  HB3 GLN A 191     116.082 -20.991 -77.676  1.00 86.70           H  
ATOM   3085  O   GLN A 191     113.398 -18.464 -76.780  1.00 86.70           O  
ATOM   3086  CG  GLN A 191     114.784 -22.712 -77.732  1.00 86.70           C  
ATOM   3087  HG2 GLN A 191     115.529 -23.320 -77.219  1.00 86.70           H  
ATOM   3088  HG3 GLN A 191     114.889 -22.887 -78.803  1.00 86.70           H  
ATOM   3089  CD  GLN A 191     113.403 -23.176 -77.276  1.00 86.70           C  
ATOM   3090  NE2 GLN A 191     112.873 -24.243 -77.828  1.00 86.70           N  
ATOM   3091 HE21 GLN A 191     113.365 -24.763 -78.540  1.00 86.70           H  
ATOM   3092 HE22 GLN A 191     112.047 -24.595 -77.365  1.00 86.70           H  
ATOM   3093  OE1 GLN A 191     112.761 -22.588 -76.427  1.00 86.70           O  
ATOM   3094  N   PHE A 192     115.161 -18.107 -78.122  1.00 89.22           N  
ATOM   3095  H   PHE A 192     115.758 -18.491 -78.840  1.00 89.22           H  
ATOM   3096  CA  PHE A 192     115.516 -16.817 -77.551  1.00 89.22           C  
ATOM   3097  HA  PHE A 192     114.623 -16.332 -77.155  1.00 89.22           H  
ATOM   3098  C   PHE A 192     116.144 -15.913 -78.601  1.00 89.22           C  
ATOM   3099  CB  PHE A 192     116.502 -17.073 -76.406  1.00 89.22           C  
ATOM   3100  HB2 PHE A 192     116.013 -17.691 -75.654  1.00 89.22           H  
ATOM   3101  HB3 PHE A 192     117.350 -17.639 -76.792  1.00 89.22           H  
ATOM   3102  O   PHE A 192     116.985 -16.365 -79.377  1.00 89.22           O  
ATOM   3103  CG  PHE A 192     117.024 -15.835 -75.719  1.00 89.22           C  
ATOM   3104  CD1 PHE A 192     118.396 -15.531 -75.707  1.00 89.22           C  
ATOM   3105  HD1 PHE A 192     119.096 -16.161 -76.237  1.00 89.22           H  
ATOM   3106  CD2 PHE A 192     116.132 -15.031 -75.007  1.00 89.22           C  
ATOM   3107  HD2 PHE A 192     115.085 -15.296 -75.014  1.00 89.22           H  
ATOM   3108  CE1 PHE A 192     118.865 -14.436 -74.957  1.00 89.22           C  
ATOM   3109  HE1 PHE A 192     119.923 -14.231 -74.903  1.00 89.22           H  
ATOM   3110  CE2 PHE A 192     116.600 -13.942 -74.256  1.00 89.22           C  
ATOM   3111  HE2 PHE A 192     115.915 -13.391 -73.628  1.00 89.22           H  
ATOM   3112  CZ  PHE A 192     117.966 -13.629 -74.244  1.00 89.22           C  
ATOM   3113  HZ  PHE A 192     118.330 -12.809 -73.644  1.00 89.22           H  
ATOM   3114  N   MET A 193     115.788 -14.632 -78.598  1.00 91.38           N  
ATOM   3115  H   MET A 193     115.088 -14.333 -77.934  1.00 91.38           H  
ATOM   3116  CA  MET A 193     116.517 -13.599 -79.330  1.00 91.38           C  
ATOM   3117  HA  MET A 193     117.503 -13.986 -79.588  1.00 91.38           H  
ATOM   3118  C   MET A 193     116.730 -12.379 -78.449  1.00 91.38           C  
ATOM   3119  CB  MET A 193     115.810 -13.194 -80.630  1.00 91.38           C  
ATOM   3120  HB2 MET A 193     116.342 -12.346 -81.061  1.00 91.38           H  
ATOM   3121  HB3 MET A 193     114.788 -12.882 -80.415  1.00 91.38           H  
ATOM   3122  O   MET A 193     115.883 -12.030 -77.626  1.00 91.38           O  
ATOM   3123  CG  MET A 193     115.772 -14.317 -81.666  1.00 91.38           C  
ATOM   3124  HG2 MET A 193     115.220 -15.156 -81.243  1.00 91.38           H  
ATOM   3125  HG3 MET A 193     116.791 -14.651 -81.865  1.00 91.38           H  
ATOM   3126  SD  MET A 193     114.984 -13.853 -83.235  1.00 91.38           S  
ATOM   3127  CE  MET A 193     116.259 -12.781 -83.947  1.00 91.38           C  
ATOM   3128  HE1 MET A 193     115.944 -12.453 -84.938  1.00 91.38           H  
ATOM   3129  HE2 MET A 193     116.414 -11.908 -83.313  1.00 91.38           H  
ATOM   3130  HE3 MET A 193     117.192 -13.337 -84.033  1.00 91.38           H  
ATOM   3131  N   TYR A 194     117.852 -11.702 -78.649  1.00 90.94           N  
ATOM   3132  H   TYR A 194     118.519 -12.042 -79.327  1.00 90.94           H  
ATOM   3133  CA  TYR A 194     118.196 -10.511 -77.890  1.00 90.94           C  
ATOM   3134  HA  TYR A 194     117.274 -10.037 -77.553  1.00 90.94           H  
ATOM   3135  C   TYR A 194     118.941  -9.499 -78.742  1.00 90.94           C  
ATOM   3136  CB  TYR A 194     119.016 -10.889 -76.651  1.00 90.94           C  
ATOM   3137  HB2 TYR A 194     118.404 -11.540 -76.026  1.00 90.94           H  
ATOM   3138  HB3 TYR A 194     119.212  -9.986 -76.072  1.00 90.94           H  
ATOM   3139  O   TYR A 194     119.693  -9.858 -79.648  1.00 90.94           O  
ATOM   3140  CG  TYR A 194     120.332 -11.595 -76.931  1.00 90.94           C  
ATOM   3141  CD1 TYR A 194     120.338 -12.977 -77.193  1.00 90.94           C  
ATOM   3142  HD1 TYR A 194     119.399 -13.506 -77.271  1.00 90.94           H  
ATOM   3143  CD2 TYR A 194     121.548 -10.888 -76.925  1.00 90.94           C  
ATOM   3144  HD2 TYR A 194     121.550  -9.821 -76.758  1.00 90.94           H  
ATOM   3145  CE1 TYR A 194     121.546 -13.678 -77.355  1.00 90.94           C  
ATOM   3146  HE1 TYR A 194     121.544 -14.743 -77.538  1.00 90.94           H  
ATOM   3147  CE2 TYR A 194     122.755 -11.587 -77.139  1.00 90.94           C  
ATOM   3148  HE2 TYR A 194     123.716 -11.095 -77.157  1.00 90.94           H  
ATOM   3149  OH  TYR A 194     123.944 -13.617 -77.514  1.00 90.94           O  
ATOM   3150  HH  TYR A 194     124.672 -12.991 -77.541  1.00 90.94           H  
ATOM   3151  CZ  TYR A 194     122.761 -12.976 -77.323  1.00 90.94           C  
ATOM   3152  N   ILE A 195     118.760  -8.229 -78.396  1.00 90.52           N  
ATOM   3153  H   ILE A 195     118.109  -8.042 -77.646  1.00 90.52           H  
ATOM   3154  CA  ILE A 195     119.634  -7.135 -78.806  1.00 90.52           C  
ATOM   3155  HA  ILE A 195     120.419  -7.526 -79.452  1.00 90.52           H  
ATOM   3156  C   ILE A 195     120.284  -6.593 -77.540  1.00 90.52           C  
ATOM   3157  CB  ILE A 195     118.871  -6.056 -79.606  1.00 90.52           C  
ATOM   3158  HB  ILE A 195     118.007  -5.732 -79.024  1.00 90.52           H  
ATOM   3159  O   ILE A 195     119.595  -6.238 -76.582  1.00 90.52           O  
ATOM   3160  CG1 ILE A 195     118.384  -6.655 -80.945  1.00 90.52           C  
ATOM   3161 HG12 ILE A 195     119.246  -6.875 -81.575  1.00 90.52           H  
ATOM   3162 HG13 ILE A 195     117.871  -7.597 -80.751  1.00 90.52           H  
ATOM   3163  CG2 ILE A 195     119.779  -4.837 -79.868  1.00 90.52           C  
ATOM   3164 HG21 ILE A 195     120.080  -4.379 -78.926  1.00 90.52           H  
ATOM   3165 HG22 ILE A 195     120.669  -5.145 -80.416  1.00 90.52           H  
ATOM   3166 HG23 ILE A 195     119.248  -4.075 -80.438  1.00 90.52           H  
ATOM   3167  CD1 ILE A 195     117.414  -5.758 -81.724  1.00 90.52           C  
ATOM   3168 HD11 ILE A 195     117.892  -4.821 -82.008  1.00 90.52           H  
ATOM   3169 HD12 ILE A 195     117.108  -6.268 -82.638  1.00 90.52           H  
ATOM   3170 HD13 ILE A 195     116.530  -5.557 -81.118  1.00 90.52           H  
ATOM   3171  N   LEU A 196     121.609  -6.515 -77.536  1.00 88.89           N  
ATOM   3172  H   LEU A 196     122.105  -6.817 -78.362  1.00 88.89           H  
ATOM   3173  CA  LEU A 196     122.375  -5.855 -76.485  1.00 88.89           C  
ATOM   3174  HA  LEU A 196     121.686  -5.360 -75.801  1.00 88.89           H  
ATOM   3175  C   LEU A 196     123.251  -4.756 -77.073  1.00 88.89           C  
ATOM   3176  CB  LEU A 196     123.172  -6.877 -75.655  1.00 88.89           C  
ATOM   3177  HB2 LEU A 196     123.428  -6.404 -74.707  1.00 88.89           H  
ATOM   3178  HB3 LEU A 196     122.519  -7.716 -75.416  1.00 88.89           H  
ATOM   3179  O   LEU A 196     123.619  -4.800 -78.246  1.00 88.89           O  
ATOM   3180  CG  LEU A 196     124.475  -7.366 -76.321  1.00 88.89           C  
ATOM   3181  HG  LEU A 196     124.582  -6.925 -77.312  1.00 88.89           H  
ATOM   3182  CD1 LEU A 196     125.722  -7.015 -75.522  1.00 88.89           C  
ATOM   3183 HD11 LEU A 196     125.673  -7.457 -74.527  1.00 88.89           H  
ATOM   3184 HD12 LEU A 196     126.614  -7.377 -76.035  1.00 88.89           H  
ATOM   3185 HD13 LEU A 196     125.800  -5.932 -75.426  1.00 88.89           H  
ATOM   3186  CD2 LEU A 196     124.446  -8.866 -76.487  1.00 88.89           C  
ATOM   3187 HD21 LEU A 196     125.409  -9.229 -76.846  1.00 88.89           H  
ATOM   3188 HD22 LEU A 196     124.196  -9.354 -75.545  1.00 88.89           H  
ATOM   3189 HD23 LEU A 196     123.686  -9.050 -77.247  1.00 88.89           H  
ATOM   3190  N   HIS A 197     123.612  -3.800 -76.236  1.00 85.62           N  
ATOM   3191  H   HIS A 197     123.308  -3.860 -75.274  1.00 85.62           H  
ATOM   3192  CA  HIS A 197     124.630  -2.808 -76.546  1.00 85.62           C  
ATOM   3193  HA  HIS A 197     124.876  -2.823 -77.608  1.00 85.62           H  
ATOM   3194  C   HIS A 197     125.891  -3.121 -75.749  1.00 85.62           C  
ATOM   3195  CB  HIS A 197     124.086  -1.433 -76.190  1.00 85.62           C  
ATOM   3196  HB2 HIS A 197     123.880  -1.426 -75.120  1.00 85.62           H  
ATOM   3197  HB3 HIS A 197     123.162  -1.269 -76.744  1.00 85.62           H  
ATOM   3198  O   HIS A 197     125.791  -3.576 -74.609  1.00 85.62           O  
ATOM   3199  CG  HIS A 197     125.015  -0.314 -76.548  1.00 85.62           C  
ATOM   3200  CD2 HIS A 197     125.377   0.023 -77.821  1.00 85.62           C  
ATOM   3201  HD2 HIS A 197     125.046  -0.460 -78.729  1.00 85.62           H  
ATOM   3202  ND1 HIS A 197     125.668   0.552 -75.697  1.00 85.62           N  
ATOM   3203  HD1 HIS A 197     125.565   0.675 -74.700  1.00 85.62           H  
ATOM   3204  CE1 HIS A 197     126.409   1.382 -76.450  1.00 85.62           C  
ATOM   3205  HE1 HIS A 197     127.011   2.200 -76.079  1.00 85.62           H  
ATOM   3206  NE2 HIS A 197     126.273   1.081 -77.745  1.00 85.62           N  
ATOM   3207  N   GLU A 198     127.066  -2.855 -76.318  1.00 82.19           N  
ATOM   3208  H   GLU A 198     127.080  -2.495 -77.261  1.00 82.19           H  
ATOM   3209  CA  GLU A 198     128.352  -3.193 -75.698  1.00 82.19           C  
ATOM   3210  HA  GLU A 198     128.403  -4.278 -75.610  1.00 82.19           H  
ATOM   3211  C   GLU A 198     128.519  -2.648 -74.274  1.00 82.19           C  
ATOM   3212  CB  GLU A 198     129.502  -2.749 -76.616  1.00 82.19           C  
ATOM   3213  HB2 GLU A 198     130.410  -3.258 -76.289  1.00 82.19           H  
ATOM   3214  HB3 GLU A 198     129.280  -3.080 -77.631  1.00 82.19           H  
ATOM   3215  O   GLU A 198     129.139  -3.306 -73.442  1.00 82.19           O  
ATOM   3216  CG  GLU A 198     129.780  -1.243 -76.675  1.00 82.19           C  
ATOM   3217  HG2 GLU A 198     128.841  -0.710 -76.825  1.00 82.19           H  
ATOM   3218  HG3 GLU A 198     130.218  -0.934 -75.726  1.00 82.19           H  
ATOM   3219  CD  GLU A 198     130.760  -0.902 -77.809  1.00 82.19           C  
ATOM   3220  OE1 GLU A 198     130.585   0.162 -78.436  1.00 82.19           O  
ATOM   3221  OE2 GLU A 198     131.639  -1.737 -78.136  1.00 82.19           O  
ATOM   3222  N   THR A 199     127.916  -1.493 -73.971  1.00 73.96           N  
ATOM   3223  H   THR A 199     127.499  -0.967 -74.725  1.00 73.96           H  
ATOM   3224  CA  THR A 199     127.928  -0.893 -72.628  1.00 73.96           C  
ATOM   3225  HA  THR A 199     128.683  -1.388 -72.016  1.00 73.96           H  
ATOM   3226  C   THR A 199     126.601  -1.023 -71.874  1.00 73.96           C  
ATOM   3227  CB  THR A 199     128.305   0.592 -72.699  1.00 73.96           C  
ATOM   3228  HB  THR A 199     128.322   0.995 -71.686  1.00 73.96           H  
ATOM   3229  O   THR A 199     126.609  -1.176 -70.654  1.00 73.96           O  
ATOM   3230  CG2 THR A 199     129.663   0.843 -73.353  1.00 73.96           C  
ATOM   3231 HG21 THR A 199     130.401   0.142 -72.965  1.00 73.96           H  
ATOM   3232 HG22 THR A 199     129.585   0.734 -74.435  1.00 73.96           H  
ATOM   3233 HG23 THR A 199     129.987   1.860 -73.132  1.00 73.96           H  
ATOM   3234  OG1 THR A 199     127.339   1.280 -73.458  1.00 73.96           O  
ATOM   3235  HG1 THR A 199     127.499   2.221 -73.352  1.00 73.96           H  
ATOM   3236  N   ASN A 200     125.449  -0.983 -72.564  1.00 61.95           N  
ATOM   3237  H   ASN A 200     125.508  -0.965 -73.572  1.00 61.95           H  
ATOM   3238  CA  ASN A 200     124.136  -0.777 -71.919  1.00 61.95           C  
ATOM   3239  HA  ASN A 200     124.330  -0.284 -70.967  1.00 61.95           H  
ATOM   3240  C   ASN A 200     123.432  -2.073 -71.501  1.00 61.95           C  
ATOM   3241  CB  ASN A 200     123.233   0.197 -72.718  1.00 61.95           C  
ATOM   3242  HB2 ASN A 200     122.244   0.232 -72.261  1.00 61.95           H  
ATOM   3243  HB3 ASN A 200     123.095  -0.126 -73.750  1.00 61.95           H  
ATOM   3244  O   ASN A 200     122.254  -2.048 -71.141  1.00 61.95           O  
ATOM   3245  CG  ASN A 200     123.751   1.622 -72.698  1.00 61.95           C  
ATOM   3246  ND2 ASN A 200     123.429   2.444 -73.668  1.00 61.95           N  
ATOM   3247 HD21 ASN A 200     122.752   2.258 -74.394  1.00 61.95           H  
ATOM   3248 HD22 ASN A 200     123.770   3.392 -73.597  1.00 61.95           H  
ATOM   3249  OD1 ASN A 200     124.461   2.017 -71.790  1.00 61.95           O  
ATOM   3250  N   SER A 201     124.161  -3.193 -71.466  1.00 68.21           N  
ATOM   3251  H   SER A 201     125.109  -3.146 -71.809  1.00 68.21           H  
ATOM   3252  CA  SER A 201     123.577  -4.508 -71.187  1.00 68.21           C  
ATOM   3253  HA  SER A 201     124.364  -5.256 -71.283  1.00 68.21           H  
ATOM   3254  C   SER A 201     122.494  -4.857 -72.224  1.00 68.21           C  
ATOM   3255  CB  SER A 201     123.062  -4.561 -69.733  1.00 68.21           C  
ATOM   3256  HB2 SER A 201     122.859  -5.595 -69.453  1.00 68.21           H  
ATOM   3257  HB3 SER A 201     122.133  -3.998 -69.648  1.00 68.21           H  
ATOM   3258  O   SER A 201     122.453  -4.307 -73.329  1.00 68.21           O  
ATOM   3259  OG  SER A 201     124.009  -4.021 -68.831  1.00 68.21           O  
ATOM   3260  HG  SER A 201     124.497  -3.334 -69.292  1.00 68.21           H  
ATOM   3261  N   VAL A 202     121.643  -5.831 -71.907  1.00 78.59           N  
ATOM   3262  H   VAL A 202     121.690  -6.242 -70.986  1.00 78.59           H  
ATOM   3263  CA  VAL A 202     120.575  -6.280 -72.800  1.00 78.59           C  
ATOM   3264  HA  VAL A 202     121.006  -6.472 -73.782  1.00 78.59           H  
ATOM   3265  C   VAL A 202     119.512  -5.185 -72.952  1.00 78.59           C  
ATOM   3266  CB  VAL A 202     119.973  -7.594 -72.285  1.00 78.59           C  
ATOM   3267  HB  VAL A 202     119.459  -7.428 -71.339  1.00 78.59           H  
ATOM   3268  O   VAL A 202     118.948  -4.723 -71.964  1.00 78.59           O  
ATOM   3269  CG1 VAL A 202     118.987  -8.130 -73.311  1.00 78.59           C  
ATOM   3270 HG11 VAL A 202     118.075  -7.533 -73.306  1.00 78.59           H  
ATOM   3271 HG12 VAL A 202     118.759  -9.161 -73.042  1.00 78.59           H  
ATOM   3272 HG13 VAL A 202     119.421  -8.123 -74.311  1.00 78.59           H  
ATOM   3273  CG2 VAL A 202     121.047  -8.676 -72.075  1.00 78.59           C  
ATOM   3274 HG21 VAL A 202     121.590  -8.850 -73.005  1.00 78.59           H  
ATOM   3275 HG22 VAL A 202     120.579  -9.607 -71.757  1.00 78.59           H  
ATOM   3276 HG23 VAL A 202     121.749  -8.377 -71.297  1.00 78.59           H  
ATOM   3277  N   ILE A 203     119.246  -4.771 -74.193  1.00 83.17           N  
ATOM   3278  H   ILE A 203     119.706  -5.238 -74.961  1.00 83.17           H  
ATOM   3279  CA  ILE A 203     118.265  -3.726 -74.528  1.00 83.17           C  
ATOM   3280  HA  ILE A 203     118.271  -2.961 -73.751  1.00 83.17           H  
ATOM   3281  C   ILE A 203     116.871  -4.328 -74.577  1.00 83.17           C  
ATOM   3282  CB  ILE A 203     118.605  -3.066 -75.884  1.00 83.17           C  
ATOM   3283  HB  ILE A 203     118.679  -3.838 -76.649  1.00 83.17           H  
ATOM   3284  O   ILE A 203     115.939  -3.799 -73.971  1.00 83.17           O  
ATOM   3285  CG1 ILE A 203     119.955  -2.338 -75.775  1.00 83.17           C  
ATOM   3286 HG12 ILE A 203     119.819  -1.433 -75.182  1.00 83.17           H  
ATOM   3287 HG13 ILE A 203     120.696  -2.954 -75.266  1.00 83.17           H  
ATOM   3288  CG2 ILE A 203     117.502  -2.069 -76.310  1.00 83.17           C  
ATOM   3289 HG21 ILE A 203     117.397  -1.284 -75.561  1.00 83.17           H  
ATOM   3290 HG22 ILE A 203     116.540  -2.571 -76.416  1.00 83.17           H  
ATOM   3291 HG23 ILE A 203     117.724  -1.608 -77.272  1.00 83.17           H  
ATOM   3292  CD1 ILE A 203     120.531  -1.961 -77.133  1.00 83.17           C  
ATOM   3293 HD11 ILE A 203     121.178  -2.762 -77.493  1.00 83.17           H  
ATOM   3294 HD12 ILE A 203     121.104  -1.044 -76.994  1.00 83.17           H  
ATOM   3295 HD13 ILE A 203     119.757  -1.772 -77.877  1.00 83.17           H  
ATOM   3296  N   ALA A 204     116.749  -5.426 -75.318  1.00 88.03           N  
ATOM   3297  H   ALA A 204     117.576  -5.811 -75.752  1.00 88.03           H  
ATOM   3298  CA  ALA A 204     115.498  -6.121 -75.525  1.00 88.03           C  
ATOM   3299  HA  ALA A 204     114.862  -5.958 -74.656  1.00 88.03           H  
ATOM   3300  C   ALA A 204     115.745  -7.618 -75.679  1.00 88.03           C  
ATOM   3301  CB  ALA A 204     114.800  -5.530 -76.752  1.00 88.03           C  
ATOM   3302  HB1 ALA A 204     113.830  -6.008 -76.885  1.00 88.03           H  
ATOM   3303  HB2 ALA A 204     114.638  -4.463 -76.594  1.00 88.03           H  
ATOM   3304  HB3 ALA A 204     115.408  -5.684 -77.643  1.00 88.03           H  
ATOM   3305  O   ALA A 204     116.705  -8.034 -76.335  1.00 88.03           O  
ATOM   3306  N   THR A 205     114.850  -8.413 -75.110  1.00 89.75           N  
ATOM   3307  H   THR A 205     114.127  -7.994 -74.542  1.00 89.75           H  
ATOM   3308  CA  THR A 205     114.811  -9.867 -75.259  1.00 89.75           C  
ATOM   3309  HA  THR A 205     115.517 -10.180 -76.028  1.00 89.75           H  
ATOM   3310  C   THR A 205     113.431 -10.329 -75.670  1.00 89.75           C  
ATOM   3311  CB  THR A 205     115.154 -10.603 -73.965  1.00 89.75           C  
ATOM   3312  HB  THR A 205     115.050 -11.672 -74.154  1.00 89.75           H  
ATOM   3313  O   THR A 205     112.431  -9.721 -75.293  1.00 89.75           O  
ATOM   3314  CG2 THR A 205     116.558 -10.301 -73.491  1.00 89.75           C  
ATOM   3315 HG21 THR A 205     116.563  -9.293 -73.077  1.00 89.75           H  
ATOM   3316 HG22 THR A 205     117.256 -10.380 -74.325  1.00 89.75           H  
ATOM   3317 HG23 THR A 205     116.834 -11.009 -72.709  1.00 89.75           H  
ATOM   3318  OG1 THR A 205     114.301 -10.241 -72.906  1.00 89.75           O  
ATOM   3319  HG1 THR A 205     113.404 -10.470 -73.159  1.00 89.75           H  
ATOM   3320  N   ILE A 206     113.372 -11.453 -76.369  1.00 88.38           N  
ATOM   3321  H   ILE A 206     114.233 -11.892 -76.663  1.00 88.38           H  
ATOM   3322  CA  ILE A 206     112.144 -12.208 -76.572  1.00 88.38           C  
ATOM   3323  HA  ILE A 206     111.433 -11.916 -75.800  1.00 88.38           H  
ATOM   3324  C   ILE A 206     112.438 -13.690 -76.376  1.00 88.38           C  
ATOM   3325  CB  ILE A 206     111.512 -11.867 -77.934  1.00 88.38           C  
ATOM   3326  HB  ILE A 206     111.395 -10.784 -77.968  1.00 88.38           H  
ATOM   3327  O   ILE A 206     113.424 -14.215 -76.902  1.00 88.38           O  
ATOM   3328  CG1 ILE A 206     110.104 -12.487 -78.018  1.00 88.38           C  
ATOM   3329 HG12 ILE A 206     110.174 -13.574 -78.047  1.00 88.38           H  
ATOM   3330 HG13 ILE A 206     109.543 -12.211 -77.125  1.00 88.38           H  
ATOM   3331  CG2 ILE A 206     112.409 -12.269 -79.118  1.00 88.38           C  
ATOM   3332 HG21 ILE A 206     113.406 -11.852 -78.981  1.00 88.38           H  
ATOM   3333 HG22 ILE A 206     112.004 -11.886 -80.054  1.00 88.38           H  
ATOM   3334 HG23 ILE A 206     112.484 -13.355 -79.175  1.00 88.38           H  
ATOM   3335  CD1 ILE A 206     109.305 -12.008 -79.233  1.00 88.38           C  
ATOM   3336 HD11 ILE A 206     108.297 -12.421 -79.186  1.00 88.38           H  
ATOM   3337 HD12 ILE A 206     109.777 -12.344 -80.156  1.00 88.38           H  
ATOM   3338 HD13 ILE A 206     109.241 -10.920 -79.226  1.00 88.38           H  
ATOM   3339  N   ASN A 207     111.574 -14.349 -75.612  1.00 86.01           N  
ATOM   3340  H   ASN A 207     110.753 -13.869 -75.271  1.00 86.01           H  
ATOM   3341  CA  ASN A 207     111.723 -15.746 -75.229  1.00 86.01           C  
ATOM   3342  HA  ASN A 207     112.623 -16.168 -75.677  1.00 86.01           H  
ATOM   3343  C   ASN A 207     110.518 -16.517 -75.760  1.00 86.01           C  
ATOM   3344  CB  ASN A 207     111.827 -15.876 -73.696  1.00 86.01           C  
ATOM   3345  HB2 ASN A 207     111.967 -16.927 -73.445  1.00 86.01           H  
ATOM   3346  HB3 ASN A 207     110.887 -15.549 -73.249  1.00 86.01           H  
ATOM   3347  O   ASN A 207     109.427 -15.962 -75.888  1.00 86.01           O  
ATOM   3348  CG  ASN A 207     112.944 -15.084 -73.035  1.00 86.01           C  
ATOM   3349  ND2 ASN A 207     113.175 -15.296 -71.765  1.00 86.01           N  
ATOM   3350 HD21 ASN A 207     113.905 -14.743 -71.339  1.00 86.01           H  
ATOM   3351 HD22 ASN A 207     112.642 -15.987 -71.256  1.00 86.01           H  
ATOM   3352  OD1 ASN A 207     113.605 -14.239 -73.604  1.00 86.01           O  
ATOM   3353  N   LYS A 208     110.678 -17.808 -76.037  1.00 81.20           N  
ATOM   3354  H   LYS A 208     111.604 -18.211 -75.998  1.00 81.20           H  
ATOM   3355  CA  LYS A 208     109.559 -18.638 -76.493  1.00 81.20           C  
ATOM   3356  HA  LYS A 208     109.099 -18.153 -77.354  1.00 81.20           H  
ATOM   3357  C   LYS A 208     108.450 -18.748 -75.438  1.00 81.20           C  
ATOM   3358  CB  LYS A 208     110.122 -19.987 -76.942  1.00 81.20           C  
ATOM   3359  HB2 LYS A 208     110.946 -19.798 -77.630  1.00 81.20           H  
ATOM   3360  HB3 LYS A 208     110.504 -20.543 -76.086  1.00 81.20           H  
ATOM   3361  O   LYS A 208     107.277 -18.682 -75.789  1.00 81.20           O  
ATOM   3362  CG  LYS A 208     109.060 -20.813 -77.668  1.00 81.20           C  
ATOM   3363  HG2 LYS A 208     108.540 -20.181 -78.388  1.00 81.20           H  
ATOM   3364  HG3 LYS A 208     108.340 -21.200 -76.947  1.00 81.20           H  
ATOM   3365  CD  LYS A 208     109.722 -21.970 -78.416  1.00 81.20           C  
ATOM   3366  HD2 LYS A 208     110.438 -21.563 -79.130  1.00 81.20           H  
ATOM   3367  HD3 LYS A 208     110.242 -22.623 -77.715  1.00 81.20           H  
ATOM   3368  CE  LYS A 208     108.637 -22.749 -79.157  1.00 81.20           C  
ATOM   3369  HE2 LYS A 208     108.115 -23.399 -78.455  1.00 81.20           H  
ATOM   3370  HE3 LYS A 208     107.916 -22.037 -79.559  1.00 81.20           H  
ATOM   3371  NZ  LYS A 208     109.200 -23.522 -80.281  1.00 81.20           N  
ATOM   3372  HZ1 LYS A 208     109.851 -24.242 -80.000  1.00 81.20           H  
ATOM   3373  HZ2 LYS A 208     109.631 -22.899 -80.948  1.00 81.20           H  
ATOM   3374  HZ3 LYS A 208     108.448 -23.878 -80.854  1.00 81.20           H  
ATOM   3375  N   ASP A 209     108.827 -18.801 -74.161  1.00 76.07           N  
ATOM   3376  H   ASP A 209     109.799 -18.998 -73.969  1.00 76.07           H  
ATOM   3377  CA  ASP A 209     107.887 -18.881 -73.030  1.00 76.07           C  
ATOM   3378  HA  ASP A 209     107.109 -19.607 -73.266  1.00 76.07           H  
ATOM   3379  C   ASP A 209     107.204 -17.542 -72.710  1.00 76.07           C  
ATOM   3380  CB  ASP A 209     108.639 -19.377 -71.788  1.00 76.07           C  
ATOM   3381  HB2 ASP A 209     107.927 -19.534 -70.978  1.00 76.07           H  
ATOM   3382  HB3 ASP A 209     109.346 -18.608 -71.474  1.00 76.07           H  
ATOM   3383  O   ASP A 209     106.113 -17.502 -72.145  1.00 76.07           O  
ATOM   3384  CG  ASP A 209     109.389 -20.683 -72.049  1.00 76.07           C  
ATOM   3385  OD1 ASP A 209     108.792 -21.578 -72.686  1.00 76.07           O  
ATOM   3386  OD2 ASP A 209     110.580 -20.722 -71.677  1.00 76.07           O  
ATOM   3387  N   GLN A 210     107.836 -16.429 -73.091  1.00 74.74           N  
ATOM   3388  H   GLN A 210     108.684 -16.545 -73.627  1.00 74.74           H  
ATOM   3389  CA  GLN A 210     107.291 -15.079 -72.967  1.00 74.74           C  
ATOM   3390  HA  GLN A 210     106.230 -15.134 -72.723  1.00 74.74           H  
ATOM   3391  C   GLN A 210     107.433 -14.355 -74.309  1.00 74.74           C  
ATOM   3392  CB  GLN A 210     107.967 -14.304 -71.827  1.00 74.74           C  
ATOM   3393  HB2 GLN A 210     109.049 -14.427 -71.875  1.00 74.74           H  
ATOM   3394  HB3 GLN A 210     107.736 -13.246 -71.950  1.00 74.74           H  
ATOM   3395  O   GLN A 210     108.415 -13.638 -74.523  1.00 74.74           O  
ATOM   3396  CG  GLN A 210     107.448 -14.736 -70.449  1.00 74.74           C  
ATOM   3397  HG2 GLN A 210     106.359 -14.759 -70.471  1.00 74.74           H  
ATOM   3398  HG3 GLN A 210     107.807 -15.738 -70.216  1.00 74.74           H  
ATOM   3399  CD  GLN A 210     107.891 -13.778 -69.348  1.00 74.74           C  
ATOM   3400  NE2 GLN A 210     107.093 -13.595 -68.319  1.00 74.74           N  
ATOM   3401 HE21 GLN A 210     107.434 -12.969 -67.604  1.00 74.74           H  
ATOM   3402 HE22 GLN A 210     106.231 -14.116 -68.240  1.00 74.74           H  
ATOM   3403  OE1 GLN A 210     108.949 -13.170 -69.383  1.00 74.74           O  
ATOM   3404  N   PRO A 211     106.447 -14.492 -75.216  1.00 71.77           N  
ATOM   3405  CA  PRO A 211     106.471 -13.874 -76.542  1.00 71.77           C  
ATOM   3406  HA  PRO A 211     107.461 -14.005 -76.978  1.00 71.77           H  
ATOM   3407  C   PRO A 211     106.179 -12.361 -76.492  1.00 71.77           C  
ATOM   3408  CB  PRO A 211     105.457 -14.681 -77.361  1.00 71.77           C  
ATOM   3409  HB2 PRO A 211     105.025 -14.120 -78.189  1.00 71.77           H  
ATOM   3410  HB3 PRO A 211     105.937 -15.585 -77.734  1.00 71.77           H  
ATOM   3411  O   PRO A 211     105.640 -11.788 -77.437  1.00 71.77           O  
ATOM   3412  CG  PRO A 211     104.410 -15.062 -76.317  1.00 71.77           C  
ATOM   3413  HG2 PRO A 211     103.736 -14.222 -76.148  1.00 71.77           H  
ATOM   3414  HG3 PRO A 211     103.851 -15.952 -76.609  1.00 71.77           H  
ATOM   3415  CD  PRO A 211     105.249 -15.309 -75.065  1.00 71.77           C  
ATOM   3416  HD2 PRO A 211     105.533 -16.360 -75.017  1.00 71.77           H  
ATOM   3417  HD3 PRO A 211     104.678 -15.032 -74.179  1.00 71.77           H  
ATOM   3418  N   VAL A 212     106.512 -11.709 -75.377  1.00 76.04           N  
ATOM   3419  H   VAL A 212     107.084 -12.217 -74.718  1.00 76.04           H  
ATOM   3420  CA  VAL A 212     106.454 -10.263 -75.177  1.00 76.04           C  
ATOM   3421  HA  VAL A 212     105.958  -9.796 -76.028  1.00 76.04           H  
ATOM   3422  C   VAL A 212     107.887  -9.768 -75.113  1.00 76.04           C  
ATOM   3423  CB  VAL A 212     105.678  -9.888 -73.901  1.00 76.04           C  
ATOM   3424  HB  VAL A 212     106.171 -10.328 -73.034  1.00 76.04           H  
ATOM   3425  O   VAL A 212     108.729 -10.364 -74.445  1.00 76.04           O  
ATOM   3426  CG1 VAL A 212     105.612  -8.366 -73.713  1.00 76.04           C  
ATOM   3427 HG11 VAL A 212     105.016  -8.131 -72.831  1.00 76.04           H  
ATOM   3428 HG12 VAL A 212     105.162  -7.893 -74.585  1.00 76.04           H  
ATOM   3429 HG13 VAL A 212     106.611  -7.960 -73.551  1.00 76.04           H  
ATOM   3430  CG2 VAL A 212     104.238 -10.415 -73.962  1.00 76.04           C  
ATOM   3431 HG21 VAL A 212     103.696 -10.113 -73.067  1.00 76.04           H  
ATOM   3432 HG22 VAL A 212     104.240 -11.504 -74.007  1.00 76.04           H  
ATOM   3433 HG23 VAL A 212     103.732 -10.021 -74.843  1.00 76.04           H  
ATOM   3434  N   VAL A 213     108.174  -8.680 -75.820  1.00 77.56           N  
ATOM   3435  H   VAL A 213     107.437  -8.195 -76.311  1.00 77.56           H  
ATOM   3436  CA  VAL A 213     109.510  -8.096 -75.775  1.00 77.56           C  
ATOM   3437  HA  VAL A 213     110.230  -8.909 -75.867  1.00 77.56           H  
ATOM   3438  C   VAL A 213     109.721  -7.438 -74.421  1.00 77.56           C  
ATOM   3439  CB  VAL A 213     109.762  -7.132 -76.937  1.00 77.56           C  
ATOM   3440  HB  VAL A 213     109.045  -6.311 -76.926  1.00 77.56           H  
ATOM   3441  O   VAL A 213     109.069  -6.447 -74.095  1.00 77.56           O  
ATOM   3442  CG1 VAL A 213     111.182  -6.570 -76.865  1.00 77.56           C  
ATOM   3443 HG11 VAL A 213     111.265  -5.876 -76.028  1.00 77.56           H  
ATOM   3444 HG12 VAL A 213     111.892  -7.386 -76.721  1.00 77.56           H  
ATOM   3445 HG13 VAL A 213     111.429  -6.047 -77.788  1.00 77.56           H  
ATOM   3446  CG2 VAL A 213     109.645  -7.889 -78.261  1.00 77.56           C  
ATOM   3447 HG21 VAL A 213     108.606  -8.157 -78.453  1.00 77.56           H  
ATOM   3448 HG22 VAL A 213     110.023  -7.256 -79.064  1.00 77.56           H  
ATOM   3449 HG23 VAL A 213     110.250  -8.795 -78.225  1.00 77.56           H  
ATOM   3450  N   THR A 214     110.648  -7.990 -73.647  1.00 74.37           N  
ATOM   3451  H   THR A 214     111.103  -8.830 -73.974  1.00 74.37           H  
ATOM   3452  CA  THR A 214     111.059  -7.422 -72.366  1.00 74.37           C  
ATOM   3453  HA  THR A 214     110.224  -6.860 -71.949  1.00 74.37           H  
ATOM   3454  C   THR A 214     112.217  -6.478 -72.609  1.00 74.37           C  
ATOM   3455  CB  THR A 214     111.435  -8.498 -71.344  1.00 74.37           C  
ATOM   3456  HB  THR A 214     112.322  -9.037 -71.678  1.00 74.37           H  
ATOM   3457  O   THR A 214     113.198  -6.830 -73.265  1.00 74.37           O  
ATOM   3458  CG2 THR A 214     111.678  -7.908 -69.953  1.00 74.37           C  
ATOM   3459 HG21 THR A 214     110.805  -7.340 -69.631  1.00 74.37           H  
ATOM   3460 HG22 THR A 214     112.553  -7.259 -69.968  1.00 74.37           H  
ATOM   3461 HG23 THR A 214     111.860  -8.715 -69.244  1.00 74.37           H  
ATOM   3462  OG1 THR A 214     110.363  -9.398 -71.219  1.00 74.37           O  
ATOM   3463  HG1 THR A 214     110.647 -10.169 -70.724  1.00 74.37           H  
ATOM   3464  N   THR A 215     112.107  -5.274 -72.068  1.00 74.26           N  
ATOM   3465  H   THR A 215     111.258  -5.034 -71.577  1.00 74.26           H  
ATOM   3466  CA  THR A 215     113.100  -4.218 -72.229  1.00 74.26           C  
ATOM   3467  HA  THR A 215     113.981  -4.606 -72.740  1.00 74.26           H  
ATOM   3468  C   THR A 215     113.538  -3.674 -70.884  1.00 74.26           C  
ATOM   3469  CB  THR A 215     112.530  -3.076 -73.053  1.00 74.26           C  
ATOM   3470  HB  THR A 215     113.300  -2.306 -73.099  1.00 74.26           H  
ATOM   3471  O   THR A 215     112.766  -3.680 -69.924  1.00 74.26           O  
ATOM   3472  CG2 THR A 215     112.161  -3.506 -74.466  1.00 74.26           C  
ATOM   3473 HG21 THR A 215     111.880  -2.622 -75.038  1.00 74.26           H  
ATOM   3474 HG22 THR A 215     113.017  -3.987 -74.939  1.00 74.26           H  
ATOM   3475 HG23 THR A 215     111.316  -4.193 -74.440  1.00 74.26           H  
ATOM   3476  OG1 THR A 215     111.352  -2.577 -72.447  1.00 74.26           O  
ATOM   3477  HG1 THR A 215     111.561  -2.290 -71.555  1.00 74.26           H  
ATOM   3478  N   LYS A 216     114.755  -3.135 -70.806  1.00 68.60           N  
ATOM   3479  H   LYS A 216     115.341  -3.133 -71.629  1.00 68.60           H  
ATOM   3480  CA  LYS A 216     115.194  -2.425 -69.601  1.00 68.60           C  
ATOM   3481  HA  LYS A 216     115.010  -3.077 -68.748  1.00 68.60           H  
ATOM   3482  C   LYS A 216     114.346  -1.153 -69.416  1.00 68.60           C  
ATOM   3483  CB  LYS A 216     116.705  -2.163 -69.700  1.00 68.60           C  
ATOM   3484  HB2 LYS A 216     117.201  -3.074 -70.036  1.00 68.60           H  
ATOM   3485  HB3 LYS A 216     116.893  -1.381 -70.436  1.00 68.60           H  
ATOM   3486  O   LYS A 216     114.186  -0.387 -70.358  1.00 68.60           O  
ATOM   3487  CG  LYS A 216     117.309  -1.758 -68.351  1.00 68.60           C  
ATOM   3488  HG2 LYS A 216     116.816  -0.856 -67.989  1.00 68.60           H  
ATOM   3489  HG3 LYS A 216     117.151  -2.561 -67.630  1.00 68.60           H  
ATOM   3490  CD  LYS A 216     118.812  -1.484 -68.484  1.00 68.60           C  
ATOM   3491  HD2 LYS A 216     118.960  -0.673 -69.197  1.00 68.60           H  
ATOM   3492  HD3 LYS A 216     119.321  -2.376 -68.850  1.00 68.60           H  
ATOM   3493  CE  LYS A 216     119.378  -1.079 -67.117  1.00 68.60           C  
ATOM   3494  HE2 LYS A 216     118.767  -0.273 -66.710  1.00 68.60           H  
ATOM   3495  HE3 LYS A 216     119.301  -1.925 -66.434  1.00 68.60           H  
ATOM   3496  NZ  LYS A 216     120.782  -0.616 -67.215  1.00 68.60           N  
ATOM   3497  HZ1 LYS A 216     121.389  -1.340 -67.573  1.00 68.60           H  
ATOM   3498  HZ2 LYS A 216     121.101  -0.312 -66.307  1.00 68.60           H  
ATOM   3499  HZ3 LYS A 216     120.831   0.188 -67.824  1.00 68.60           H  
ATOM   3500  N   GLN A 217     113.815  -0.927 -68.208  1.00 53.40           N  
ATOM   3501  H   GLN A 217     113.939  -1.628 -67.492  1.00 53.40           H  
ATOM   3502  CA  GLN A 217     112.963   0.236 -67.886  1.00 53.40           C  
ATOM   3503  HA  GLN A 217     112.112   0.250 -68.566  1.00 53.40           H  
ATOM   3504  C   GLN A 217     113.665   1.596 -68.064  1.00 53.40           C  
ATOM   3505  CB  GLN A 217     112.443   0.117 -66.437  1.00 53.40           C  
ATOM   3506  HB2 GLN A 217     112.208   1.113 -66.060  1.00 53.40           H  
ATOM   3507  HB3 GLN A 217     113.224  -0.301 -65.801  1.00 53.40           H  
ATOM   3508  O   GLN A 217     112.992   2.615 -68.157  1.00 53.40           O  
ATOM   3509  CG  GLN A 217     111.160  -0.723 -66.320  1.00 53.40           C  
ATOM   3510  HG2 GLN A 217     111.347  -1.728 -66.698  1.00 53.40           H  
ATOM   3511  HG3 GLN A 217     110.383  -0.266 -66.933  1.00 53.40           H  
ATOM   3512  CD  GLN A 217     110.647  -0.833 -64.883  1.00 53.40           C  
ATOM   3513  NE2 GLN A 217     109.418  -1.257 -64.681  1.00 53.40           N  
ATOM   3514 HE21 GLN A 217     108.809  -1.483 -65.455  1.00 53.40           H  
ATOM   3515 HE22 GLN A 217     109.132  -1.306 -63.714  1.00 53.40           H  
ATOM   3516  OE1 GLN A 217     111.333  -0.571 -63.912  1.00 53.40           O  
ATOM   3517  N   GLU A 218     115.000   1.624 -68.114  1.00 53.46           N  
ATOM   3518  H   GLU A 218     115.497   0.749 -68.030  1.00 53.46           H  
ATOM   3519  CA  GLU A 218     115.788   2.865 -68.108  1.00 53.46           C  
ATOM   3520  HA  GLU A 218     115.146   3.701 -67.828  1.00 53.46           H  
ATOM   3521  C   GLU A 218     116.391   3.258 -69.464  1.00 53.46           C  
ATOM   3522  CB  GLU A 218     116.889   2.762 -67.048  1.00 53.46           C  
ATOM   3523  HB2 GLU A 218     117.442   1.837 -67.209  1.00 53.46           H  
ATOM   3524  HB3 GLU A 218     117.579   3.599 -67.154  1.00 53.46           H  
ATOM   3525  O   GLU A 218     117.159   4.218 -69.535  1.00 53.46           O  
ATOM   3526  CG  GLU A 218     116.338   2.808 -65.619  1.00 53.46           C  
ATOM   3527  HG2 GLU A 218     115.704   1.938 -65.449  1.00 53.46           H  
ATOM   3528  HG3 GLU A 218     115.733   3.706 -65.502  1.00 53.46           H  
ATOM   3529  CD  GLU A 218     117.479   2.811 -64.592  1.00 53.46           C  
ATOM   3530  OE1 GLU A 218     117.256   3.344 -63.485  1.00 53.46           O  
ATOM   3531  OE2 GLU A 218     118.555   2.243 -64.915  1.00 53.46           O  
ATOM   3532  N   SER A 219     116.098   2.546 -70.553  1.00 55.25           N  
ATOM   3533  H   SER A 219     115.435   1.786 -70.500  1.00 55.25           H  
ATOM   3534  CA  SER A 219     116.647   2.898 -71.868  1.00 55.25           C  
ATOM   3535  HA  SER A 219     117.541   3.501 -71.707  1.00 55.25           H  
ATOM   3536  C   SER A 219     115.696   3.800 -72.668  1.00 55.25           C  
ATOM   3537  CB  SER A 219     117.169   1.673 -72.629  1.00 55.25           C  
ATOM   3538  HB2 SER A 219     117.017   1.818 -73.699  1.00 55.25           H  
ATOM   3539  HB3 SER A 219     118.245   1.610 -72.463  1.00 55.25           H  
ATOM   3540  O   SER A 219     114.494   3.575 -72.725  1.00 55.25           O  
ATOM   3541  OG  SER A 219     116.604   0.451 -72.198  1.00 55.25           O  
ATOM   3542  HG  SER A 219     116.732  -0.216 -72.877  1.00 55.25           H  
ATOM   3543  N   ASN A 220     116.248   4.831 -73.320  1.00 58.71           N  
ATOM   3544  H   ASN A 220     117.245   4.955 -73.213  1.00 58.71           H  
ATOM   3545  CA  ASN A 220     115.513   5.894 -74.033  1.00 58.71           C  
ATOM   3546  HA  ASN A 220     114.691   6.218 -73.394  1.00 58.71           H  
ATOM   3547  C   ASN A 220     114.866   5.458 -75.374  1.00 58.71           C  
ATOM   3548  CB  ASN A 220     116.457   7.100 -74.262  1.00 58.71           C  
ATOM   3549  HB2 ASN A 220     117.301   6.783 -74.875  1.00 58.71           H  
ATOM   3550  HB3 ASN A 220     115.925   7.875 -74.814  1.00 58.71           H  
ATOM   3551  O   ASN A 220     114.708   6.288 -76.270  1.00 58.71           O  
ATOM   3552  CG  ASN A 220     116.956   7.762 -72.996  1.00 58.71           C  
ATOM   3553  ND2 ASN A 220     118.254   7.853 -72.811  1.00 58.71           N  
ATOM   3554 HD21 ASN A 220     118.508   7.967 -71.840  1.00 58.71           H  
ATOM   3555 HD22 ASN A 220     118.870   7.360 -73.440  1.00 58.71           H  
ATOM   3556  OD1 ASN A 220     116.210   8.220 -72.153  1.00 58.71           O  
ATOM   3557  N   PHE A 221     114.555   4.176 -75.584  1.00 66.79           N  
ATOM   3558  H   PHE A 221     114.504   3.570 -74.778  1.00 66.79           H  
ATOM   3559  CA  PHE A 221     113.877   3.741 -76.814  1.00 66.79           C  
ATOM   3560  HA  PHE A 221     114.185   4.394 -77.630  1.00 66.79           H  
ATOM   3561  C   PHE A 221     112.355   3.925 -76.660  1.00 66.79           C  
ATOM   3562  CB  PHE A 221     114.323   2.322 -77.218  1.00 66.79           C  
ATOM   3563  HB2 PHE A 221     115.411   2.275 -77.238  1.00 66.79           H  
ATOM   3564  HB3 PHE A 221     113.975   2.088 -78.224  1.00 66.79           H  
ATOM   3565  O   PHE A 221     111.814   3.842 -75.561  1.00 66.79           O  
ATOM   3566  CG  PHE A 221     113.838   1.255 -76.288  1.00 66.79           C  
ATOM   3567  CD1 PHE A 221     114.622   0.894 -75.181  1.00 66.79           C  
ATOM   3568  HD1 PHE A 221     115.632   1.266 -75.096  1.00 66.79           H  
ATOM   3569  CD2 PHE A 221     112.536   0.756 -76.445  1.00 66.79           C  
ATOM   3570  HD2 PHE A 221     111.946   1.032 -77.306  1.00 66.79           H  
ATOM   3571  CE1 PHE A 221     114.030   0.173 -74.137  1.00 66.79           C  
ATOM   3572  HE1 PHE A 221     114.541  -0.015 -73.204  1.00 66.79           H  
ATOM   3573  CE2 PHE A 221     111.949   0.039 -75.400  1.00 66.79           C  
ATOM   3574  HE2 PHE A 221     110.906  -0.239 -75.443  1.00 66.79           H  
ATOM   3575  CZ  PHE A 221     112.677  -0.167 -74.224  1.00 66.79           C  
ATOM   3576  HZ  PHE A 221     112.161  -0.520 -73.344  1.00 66.79           H  
ATOM   3577  N   ASN A 222     111.644   4.184 -77.761  1.00 66.33           N  
ATOM   3578  H   ASN A 222     112.123   4.168 -78.650  1.00 66.33           H  
ATOM   3579  CA  ASN A 222     110.200   4.435 -77.734  1.00 66.33           C  
ATOM   3580  HA  ASN A 222     109.937   4.970 -76.821  1.00 66.33           H  
ATOM   3581  C   ASN A 222     109.390   3.146 -77.793  1.00 66.33           C  
ATOM   3582  CB  ASN A 222     109.739   5.239 -78.950  1.00 66.33           C  
ATOM   3583  HB2 ASN A 222     108.732   5.605 -78.753  1.00 66.33           H  
ATOM   3584  HB3 ASN A 222     109.680   4.566 -79.805  1.00 66.33           H  
ATOM   3585  O   ASN A 222     108.345   3.033 -77.161  1.00 66.33           O  
ATOM   3586  CG  ASN A 222     110.566   6.408 -79.374  1.00 66.33           C  
ATOM   3587  ND2 ASN A 222     110.427   6.668 -80.644  1.00 66.33           N  
ATOM   3588 HD21 ASN A 222     109.801   6.117 -81.213  1.00 66.33           H  
ATOM   3589 HD22 ASN A 222     110.801   7.542 -80.985  1.00 66.33           H  
ATOM   3590  OD1 ASN A 222     111.307   7.059 -78.656  1.00 66.33           O  
ATOM   3591  N   THR A 223     109.806   2.220 -78.665  1.00 77.56           N  
ATOM   3592  H   THR A 223     110.687   2.363 -79.139  1.00 77.56           H  
ATOM   3593  CA  THR A 223     109.048   0.998 -78.938  1.00 77.56           C  
ATOM   3594  HA  THR A 223     108.467   0.765 -78.046  1.00 77.56           H  
ATOM   3595  C   THR A 223     109.984  -0.175 -79.176  1.00 77.56           C  
ATOM   3596  CB  THR A 223     108.031   1.130 -80.095  1.00 77.56           C  
ATOM   3597  HB  THR A 223     107.377   0.260 -80.037  1.00 77.56           H  
ATOM   3598  O   THR A 223     111.003  -0.049 -79.864  1.00 77.56           O  
ATOM   3599  CG2 THR A 223     107.138   2.368 -80.049  1.00 77.56           C  
ATOM   3600 HG21 THR A 223     106.627   2.413 -79.087  1.00 77.56           H  
ATOM   3601 HG22 THR A 223     107.725   3.276 -80.191  1.00 77.56           H  
ATOM   3602 HG23 THR A 223     106.387   2.302 -80.836  1.00 77.56           H  
ATOM   3603  OG1 THR A 223     108.613   1.110 -81.373  1.00 77.56           O  
ATOM   3604  HG1 THR A 223     109.232   1.839 -81.457  1.00 77.56           H  
ATOM   3605  N   ALA A 224     109.610  -1.318 -78.611  1.00 83.36           N  
ATOM   3606  H   ALA A 224     108.775  -1.333 -78.042  1.00 83.36           H  
ATOM   3607  CA  ALA A 224     110.239  -2.603 -78.840  1.00 83.36           C  
ATOM   3608  HA  ALA A 224     110.937  -2.515 -79.673  1.00 83.36           H  
ATOM   3609  C   ALA A 224     109.153  -3.618 -79.203  1.00 83.36           C  
ATOM   3610  CB  ALA A 224     111.025  -2.998 -77.594  1.00 83.36           C  
ATOM   3611  HB1 ALA A 224     111.688  -2.181 -77.309  1.00 83.36           H  
ATOM   3612  HB2 ALA A 224     111.636  -3.875 -77.808  1.00 83.36           H  
ATOM   3613  HB3 ALA A 224     110.340  -3.216 -76.775  1.00 83.36           H  
ATOM   3614  O   ALA A 224     108.108  -3.681 -78.557  1.00 83.36           O  
ATOM   3615  N   LYS A 225     109.373  -4.381 -80.269  1.00 88.80           N  
ATOM   3616  H   LYS A 225     110.265  -4.293 -80.734  1.00 88.80           H  
ATOM   3617  CA  LYS A 225     108.434  -5.396 -80.760  1.00 88.80           C  
ATOM   3618  HA  LYS A 225     107.881  -5.788 -79.907  1.00 88.80           H  
ATOM   3619  C   LYS A 225     109.202  -6.553 -81.377  1.00 88.80           C  
ATOM   3620  CB  LYS A 225     107.423  -4.778 -81.745  1.00 88.80           C  
ATOM   3621  HB2 LYS A 225     106.659  -5.518 -81.983  1.00 88.80           H  
ATOM   3622  HB3 LYS A 225     106.936  -3.927 -81.268  1.00 88.80           H  
ATOM   3623  O   LYS A 225     110.314  -6.386 -81.865  1.00 88.80           O  
ATOM   3624  CG  LYS A 225     108.099  -4.321 -83.040  1.00 88.80           C  
ATOM   3625  HG2 LYS A 225     108.519  -5.191 -83.546  1.00 88.80           H  
ATOM   3626  HG3 LYS A 225     108.913  -3.642 -82.787  1.00 88.80           H  
ATOM   3627  CD  LYS A 225     107.155  -3.609 -84.013  1.00 88.80           C  
ATOM   3628  HD2 LYS A 225     106.338  -4.262 -84.318  1.00 88.80           H  
ATOM   3629  HD3 LYS A 225     106.774  -2.698 -83.550  1.00 88.80           H  
ATOM   3630  CE  LYS A 225     108.067  -3.285 -85.191  1.00 88.80           C  
ATOM   3631  HE2 LYS A 225     109.013  -2.962 -84.757  1.00 88.80           H  
ATOM   3632  HE3 LYS A 225     108.288  -4.186 -85.763  1.00 88.80           H  
ATOM   3633  NZ  LYS A 225     107.613  -2.194 -86.075  1.00 88.80           N  
ATOM   3634  HZ1 LYS A 225     108.454  -1.907 -86.556  1.00 88.80           H  
ATOM   3635  HZ2 LYS A 225     106.908  -2.487 -86.735  1.00 88.80           H  
ATOM   3636  HZ3 LYS A 225     107.328  -1.391 -85.533  1.00 88.80           H  
ATOM   3637  N   GLY A 226     108.615  -7.733 -81.371  1.00 88.54           N  
ATOM   3638  H   GLY A 226     107.709  -7.848 -80.939  1.00 88.54           H  
ATOM   3639  CA  GLY A 226     109.275  -8.929 -81.860  1.00 88.54           C  
ATOM   3640  HA2 GLY A 226     109.637  -8.758 -82.874  1.00 88.54           H  
ATOM   3641  HA3 GLY A 226     110.122  -9.182 -81.222  1.00 88.54           H  
ATOM   3642  C   GLY A 226     108.315 -10.099 -81.875  1.00 88.54           C  
ATOM   3643  O   GLY A 226     107.251 -10.048 -81.262  1.00 88.54           O  
ATOM   3644  N   VAL A 227     108.688 -11.136 -82.607  1.00 88.82           N  
ATOM   3645  H   VAL A 227     109.600 -11.106 -83.041  1.00 88.82           H  
ATOM   3646  CA  VAL A 227     107.956 -12.395 -82.658  1.00 88.82           C  
ATOM   3647  HA  VAL A 227     107.477 -12.547 -81.691  1.00 88.82           H  
ATOM   3648  C   VAL A 227     108.948 -13.526 -82.879  1.00 88.82           C  
ATOM   3649  CB  VAL A 227     106.851 -12.351 -83.734  1.00 88.82           C  
ATOM   3650  HB  VAL A 227     106.299 -11.419 -83.609  1.00 88.82           H  
ATOM   3651  O   VAL A 227     109.856 -13.412 -83.704  1.00 88.82           O  
ATOM   3652  CG1 VAL A 227     107.381 -12.382 -85.173  1.00 88.82           C  
ATOM   3653 HG11 VAL A 227     108.180 -11.649 -85.275  1.00 88.82           H  
ATOM   3654 HG12 VAL A 227     106.577 -12.143 -85.868  1.00 88.82           H  
ATOM   3655 HG13 VAL A 227     107.783 -13.367 -85.413  1.00 88.82           H  
ATOM   3656  CG2 VAL A 227     105.847 -13.492 -83.557  1.00 88.82           C  
ATOM   3657 HG21 VAL A 227     105.026 -13.373 -84.264  1.00 88.82           H  
ATOM   3658 HG22 VAL A 227     106.328 -14.455 -83.724  1.00 88.82           H  
ATOM   3659 HG23 VAL A 227     105.440 -13.467 -82.546  1.00 88.82           H  
ATOM   3660  N   LEU A 228     108.760 -14.623 -82.157  1.00 86.27           N  
ATOM   3661  H   LEU A 228     107.996 -14.648 -81.497  1.00 86.27           H  
ATOM   3662  CA  LEU A 228     109.429 -15.886 -82.436  1.00 86.27           C  
ATOM   3663  HA  LEU A 228     110.304 -15.718 -83.063  1.00 86.27           H  
ATOM   3664  C   LEU A 228     108.461 -16.766 -83.222  1.00 86.27           C  
ATOM   3665  CB  LEU A 228     109.898 -16.535 -81.126  1.00 86.27           C  
ATOM   3666  HB2 LEU A 228     110.336 -17.506 -81.356  1.00 86.27           H  
ATOM   3667  HB3 LEU A 228     109.033 -16.704 -80.486  1.00 86.27           H  
ATOM   3668  O   LEU A 228     107.290 -16.893 -82.866  1.00 86.27           O  
ATOM   3669  CG  LEU A 228     110.934 -15.695 -80.356  1.00 86.27           C  
ATOM   3670  HG  LEU A 228     110.495 -14.736 -80.082  1.00 86.27           H  
ATOM   3671  CD1 LEU A 228     111.313 -16.424 -79.076  1.00 86.27           C  
ATOM   3672 HD11 LEU A 228     112.022 -15.831 -78.499  1.00 86.27           H  
ATOM   3673 HD12 LEU A 228     111.757 -17.393 -79.305  1.00 86.27           H  
ATOM   3674 HD13 LEU A 228     110.410 -16.574 -78.484  1.00 86.27           H  
ATOM   3675  CD2 LEU A 228     112.196 -15.437 -81.178  1.00 86.27           C  
ATOM   3676 HD21 LEU A 228     112.998 -15.077 -80.533  1.00 86.27           H  
ATOM   3677 HD22 LEU A 228     111.995 -14.681 -81.937  1.00 86.27           H  
ATOM   3678 HD23 LEU A 228     112.513 -16.363 -81.656  1.00 86.27           H  
ATOM   3679  N   SER A 229     108.929 -17.332 -84.325  1.00 78.88           N  
ATOM   3680  H   SER A 229     109.910 -17.227 -84.538  1.00 78.88           H  
ATOM   3681  CA  SER A 229     108.146 -18.223 -85.168  1.00 78.88           C  
ATOM   3682  HA  SER A 229     107.230 -18.493 -84.641  1.00 78.88           H  
ATOM   3683  C   SER A 229     108.916 -19.503 -85.451  1.00 78.88           C  
ATOM   3684  CB  SER A 229     107.758 -17.538 -86.478  1.00 78.88           C  
ATOM   3685  HB2 SER A 229     107.349 -16.550 -86.265  1.00 78.88           H  
ATOM   3686  HB3 SER A 229     108.645 -17.431 -87.102  1.00 78.88           H  
ATOM   3687  O   SER A 229     110.070 -19.467 -85.868  1.00 78.88           O  
ATOM   3688  OG  SER A 229     106.773 -18.324 -87.134  1.00 78.88           O  
ATOM   3689  HG  SER A 229     106.044 -18.425 -86.518  1.00 78.88           H  
ATOM   3690  N   ASP A 230     108.224 -20.629 -85.289  1.00 71.14           N  
ATOM   3691  H   ASP A 230     107.329 -20.577 -84.824  1.00 71.14           H  
ATOM   3692  CA  ASP A 230     108.719 -21.972 -85.611  1.00 71.14           C  
ATOM   3693  HA  ASP A 230     109.797 -22.006 -85.451  1.00 71.14           H  
ATOM   3694  C   ASP A 230     108.459 -22.359 -87.084  1.00 71.14           C  
ATOM   3695  CB  ASP A 230     108.060 -22.980 -84.657  1.00 71.14           C  
ATOM   3696  HB2 ASP A 230     108.394 -23.984 -84.917  1.00 71.14           H  
ATOM   3697  HB3 ASP A 230     106.980 -22.941 -84.799  1.00 71.14           H  
ATOM   3698  O   ASP A 230     108.616 -23.513 -87.479  1.00 71.14           O  
ATOM   3699  CG  ASP A 230     108.382 -22.760 -83.176  1.00 71.14           C  
ATOM   3700  OD1 ASP A 230     109.503 -22.325 -82.825  1.00 71.14           O  
ATOM   3701  OD2 ASP A 230     107.527 -23.114 -82.337  1.00 71.14           O  
ATOM   3702  N   THR A 231     107.999 -21.416 -87.915  1.00 64.68           N  
ATOM   3703  H   THR A 231     108.011 -20.461 -87.586  1.00 64.68           H  
ATOM   3704  CA  THR A 231     107.586 -21.690 -89.300  1.00 64.68           C  
ATOM   3705  HA  THR A 231     107.548 -22.770 -89.445  1.00 64.68           H  
ATOM   3706  C   THR A 231     108.592 -21.140 -90.302  1.00 64.68           C  
ATOM   3707  CB  THR A 231     106.173 -21.164 -89.612  1.00 64.68           C  
ATOM   3708  HB  THR A 231     105.905 -21.507 -90.611  1.00 64.68           H  
ATOM   3709  O   THR A 231     109.054 -20.012 -90.162  1.00 64.68           O  
ATOM   3710  CG2 THR A 231     105.121 -21.698 -88.642  1.00 64.68           C  
ATOM   3711 HG21 THR A 231     105.289 -21.300 -87.641  1.00 64.68           H  
ATOM   3712 HG22 THR A 231     105.173 -22.786 -88.604  1.00 64.68           H  
ATOM   3713 HG23 THR A 231     104.129 -21.403 -88.984  1.00 64.68           H  
ATOM   3714  OG1 THR A 231     106.104 -19.752 -89.613  1.00 64.68           O  
ATOM   3715  HG1 THR A 231     106.558 -19.431 -88.831  1.00 64.68           H  
ATOM   3716  N   LYS A 232     108.861 -21.875 -91.393  1.00 62.30           N  
ATOM   3717  H   LYS A 232     108.513 -22.822 -91.430  1.00 62.30           H  
ATOM   3718  CA  LYS A 232     109.720 -21.376 -92.489  1.00 62.30           C  
ATOM   3719  HA  LYS A 232     110.695 -21.118 -92.076  1.00 62.30           H  
ATOM   3720  C   LYS A 232     109.207 -20.078 -93.128  1.00 62.30           C  
ATOM   3721  CB  LYS A 232     109.907 -22.447 -93.578  1.00 62.30           C  
ATOM   3722  HB2 LYS A 232     110.369 -21.966 -94.439  1.00 62.30           H  
ATOM   3723  HB3 LYS A 232     108.940 -22.843 -93.891  1.00 62.30           H  
ATOM   3724  O   LYS A 232     109.979 -19.347 -93.734  1.00 62.30           O  
ATOM   3725  CG  LYS A 232     110.822 -23.592 -93.122  1.00 62.30           C  
ATOM   3726  HG2 LYS A 232     111.667 -23.168 -92.579  1.00 62.30           H  
ATOM   3727  HG3 LYS A 232     110.276 -24.258 -92.454  1.00 62.30           H  
ATOM   3728  CD  LYS A 232     111.369 -24.382 -94.320  1.00 62.30           C  
ATOM   3729  HD2 LYS A 232     111.848 -23.678 -95.001  1.00 62.30           H  
ATOM   3730  HD3 LYS A 232     110.560 -24.894 -94.840  1.00 62.30           H  
ATOM   3731  CE  LYS A 232     112.409 -25.391 -93.813  1.00 62.30           C  
ATOM   3732  HE2 LYS A 232     111.916 -26.329 -93.556  1.00 62.30           H  
ATOM   3733  HE3 LYS A 232     112.843 -24.994 -92.896  1.00 62.30           H  
ATOM   3734  NZ  LYS A 232     113.514 -25.596 -94.783  1.00 62.30           N  
ATOM   3735  HZ1 LYS A 232     113.207 -25.912 -95.692  1.00 62.30           H  
ATOM   3736  HZ2 LYS A 232     114.000 -24.718 -94.899  1.00 62.30           H  
ATOM   3737  HZ3 LYS A 232     114.219 -26.205 -94.396  1.00 62.30           H  
ATOM   3738  N   THR A 233     107.906 -19.798 -93.022  1.00 61.11           N  
ATOM   3739  H   THR A 233     107.322 -20.435 -92.499  1.00 61.11           H  
ATOM   3740  CA  THR A 233     107.250 -18.662 -93.688  1.00 61.11           C  
ATOM   3741  HA  THR A 233     107.701 -18.515 -94.669  1.00 61.11           H  
ATOM   3742  C   THR A 233     107.383 -17.336 -92.949  1.00 61.11           C  
ATOM   3743  CB  THR A 233     105.755 -18.946 -93.886  1.00 61.11           C  
ATOM   3744  HB  THR A 233     105.253 -18.040 -94.224  1.00 61.11           H  
ATOM   3745  O   THR A 233     107.252 -16.287 -93.573  1.00 61.11           O  
ATOM   3746  CG2 THR A 233     105.529 -20.048 -94.920  1.00 61.11           C  
ATOM   3747 HG21 THR A 233     105.968 -19.753 -95.873  1.00 61.11           H  
ATOM   3748 HG22 THR A 233     105.978 -20.984 -94.587  1.00 61.11           H  
ATOM   3749 HG23 THR A 233     104.459 -20.198 -95.058  1.00 61.11           H  
ATOM   3750  OG1 THR A 233     105.159 -19.395 -92.684  1.00 61.11           O  
ATOM   3751  HG1 THR A 233     105.433 -18.844 -91.947  1.00 61.11           H  
ATOM   3752  N   LYS A 234     107.595 -17.352 -91.628  1.00 67.82           N  
ATOM   3753  H   LYS A 234     107.809 -18.229 -91.176  1.00 67.82           H  
ATOM   3754  CA  LYS A 234     107.704 -16.133 -90.820  1.00 67.82           C  
ATOM   3755  HA  LYS A 234     107.643 -15.252 -91.458  1.00 67.82           H  
ATOM   3756  C   LYS A 234     109.071 -16.107 -90.155  1.00 67.82           C  
ATOM   3757  CB  LYS A 234     106.568 -16.054 -89.789  1.00 67.82           C  
ATOM   3758  HB2 LYS A 234     106.489 -17.011 -89.274  1.00 67.82           H  
ATOM   3759  HB3 LYS A 234     106.822 -15.289 -89.055  1.00 67.82           H  
ATOM   3760  O   LYS A 234     109.375 -16.961 -89.336  1.00 67.82           O  
ATOM   3761  CG  LYS A 234     105.210 -15.703 -90.415  1.00 67.82           C  
ATOM   3762  HG2 LYS A 234     104.910 -16.495 -91.101  1.00 67.82           H  
ATOM   3763  HG3 LYS A 234     105.301 -14.769 -90.970  1.00 67.82           H  
ATOM   3764  CD  LYS A 234     104.144 -15.540 -89.322  1.00 67.82           C  
ATOM   3765  HD2 LYS A 234     104.463 -14.763 -88.627  1.00 67.82           H  
ATOM   3766  HD3 LYS A 234     104.049 -16.481 -88.780  1.00 67.82           H  
ATOM   3767  CE  LYS A 234     102.792 -15.157 -89.937  1.00 67.82           C  
ATOM   3768  HE2 LYS A 234     102.918 -14.235 -90.505  1.00 67.82           H  
ATOM   3769  HE3 LYS A 234     102.497 -15.940 -90.635  1.00 67.82           H  
ATOM   3770  NZ  LYS A 234     101.748 -14.980 -88.894  1.00 67.82           N  
ATOM   3771  HZ1 LYS A 234     101.621 -15.836 -88.375  1.00 67.82           H  
ATOM   3772  HZ2 LYS A 234     100.864 -14.730 -89.313  1.00 67.82           H  
ATOM   3773  HZ3 LYS A 234     102.013 -14.253 -88.244  1.00 67.82           H  
ATOM   3774  N   ALA A 235     109.880 -15.112 -90.502  1.00 77.70           N  
ATOM   3775  H   ALA A 235     109.584 -14.452 -91.207  1.00 77.70           H  
ATOM   3776  CA  ALA A 235     111.156 -14.896 -89.837  1.00 77.70           C  
ATOM   3777  HA  ALA A 235     111.736 -15.818 -89.878  1.00 77.70           H  
ATOM   3778  C   ALA A 235     110.922 -14.537 -88.363  1.00 77.70           C  
ATOM   3779  CB  ALA A 235     111.934 -13.808 -90.585  1.00 77.70           C  
ATOM   3780  HB1 ALA A 235     112.099 -14.111 -91.619  1.00 77.70           H  
ATOM   3781  HB2 ALA A 235     112.903 -13.664 -90.106  1.00 77.70           H  
ATOM   3782  HB3 ALA A 235     111.383 -12.867 -90.561  1.00 77.70           H  
ATOM   3783  O   ALA A 235     110.088 -13.678 -88.055  1.00 77.70           O  
ATOM   3784  N   SER A 236     111.675 -15.172 -87.468  1.00 87.31           N  
ATOM   3785  H   SER A 236     112.392 -15.796 -87.809  1.00 87.31           H  
ATOM   3786  CA  SER A 236     111.747 -14.730 -86.076  1.00 87.31           C  
ATOM   3787  HA  SER A 236     110.739 -14.570 -85.692  1.00 87.31           H  
ATOM   3788  C   SER A 236     112.513 -13.416 -86.038  1.00 87.31           C  
ATOM   3789  CB  SER A 236     112.446 -15.765 -85.198  1.00 87.31           C  
ATOM   3790  HB2 SER A 236     112.580 -15.349 -84.199  1.00 87.31           H  
ATOM   3791  HB3 SER A 236     113.423 -16.012 -85.612  1.00 87.31           H  
ATOM   3792  O   SER A 236     113.561 -13.308 -86.678  1.00 87.31           O  
ATOM   3793  OG  SER A 236     111.647 -16.925 -85.096  1.00 87.31           O  
ATOM   3794  HG  SER A 236     111.787 -17.497 -85.855  1.00 87.31           H  
ATOM   3795  N   PHE A 237     112.003 -12.402 -85.344  1.00 91.78           N  
ATOM   3796  H   PHE A 237     111.175 -12.551 -84.787  1.00 91.78           H  
ATOM   3797  CA  PHE A 237     112.692 -11.120 -85.261  1.00 91.78           C  
ATOM   3798  HA  PHE A 237     113.759 -11.340 -85.287  1.00 91.78           H  
ATOM   3799  C   PHE A 237     112.446 -10.388 -83.946  1.00 91.78           C  
ATOM   3800  CB  PHE A 237     112.350 -10.231 -86.475  1.00 91.78           C  
ATOM   3801  HB2 PHE A 237     112.387 -10.833 -87.383  1.00 91.78           H  
ATOM   3802  HB3 PHE A 237     113.124  -9.470 -86.577  1.00 91.78           H  
ATOM   3803  O   PHE A 237     111.417 -10.557 -83.295  1.00 91.78           O  
ATOM   3804  CG  PHE A 237     111.015  -9.516 -86.404  1.00 91.78           C  
ATOM   3805  CD1 PHE A 237     109.850 -10.142 -86.881  1.00 91.78           C  
ATOM   3806  HD1 PHE A 237     109.903 -11.141 -87.286  1.00 91.78           H  
ATOM   3807  CD2 PHE A 237     110.937  -8.224 -85.848  1.00 91.78           C  
ATOM   3808  HD2 PHE A 237     111.824  -7.744 -85.464  1.00 91.78           H  
ATOM   3809  CE1 PHE A 237     108.612  -9.481 -86.796  1.00 91.78           C  
ATOM   3810  HE1 PHE A 237     107.716  -9.975 -87.143  1.00 91.78           H  
ATOM   3811  CE2 PHE A 237     109.698  -7.568 -85.754  1.00 91.78           C  
ATOM   3812  HE2 PHE A 237     109.647  -6.590 -85.300  1.00 91.78           H  
ATOM   3813  CZ  PHE A 237     108.533  -8.199 -86.223  1.00 91.78           C  
ATOM   3814  HZ  PHE A 237     107.576  -7.707 -86.131  1.00 91.78           H  
ATOM   3815  N   ILE A 238     113.382  -9.506 -83.613  1.00 91.81           N  
ATOM   3816  H   ILE A 238     114.194  -9.443 -84.210  1.00 91.81           H  
ATOM   3817  CA  ILE A 238     113.272  -8.519 -82.545  1.00 91.81           C  
ATOM   3818  HA  ILE A 238     112.224  -8.440 -82.258  1.00 91.81           H  
ATOM   3819  C   ILE A 238     113.692  -7.151 -83.096  1.00 91.81           C  
ATOM   3820  CB  ILE A 238     114.055  -8.990 -81.300  1.00 91.81           C  
ATOM   3821  HB  ILE A 238     113.663  -9.971 -81.034  1.00 91.81           H  
ATOM   3822  O   ILE A 238     114.679  -7.035 -83.825  1.00 91.81           O  
ATOM   3823  CG1 ILE A 238     113.781  -8.053 -80.108  1.00 91.81           C  
ATOM   3824 HG12 ILE A 238     112.703  -7.932 -79.999  1.00 91.81           H  
ATOM   3825 HG13 ILE A 238     114.219  -7.071 -80.292  1.00 91.81           H  
ATOM   3826  CG2 ILE A 238     115.558  -9.162 -81.583  1.00 91.81           C  
ATOM   3827 HG21 ILE A 238     115.997  -8.204 -81.864  1.00 91.81           H  
ATOM   3828 HG22 ILE A 238     116.071  -9.553 -80.703  1.00 91.81           H  
ATOM   3829 HG23 ILE A 238     115.704  -9.876 -82.393  1.00 91.81           H  
ATOM   3830  CD1 ILE A 238     114.326  -8.601 -78.784  1.00 91.81           C  
ATOM   3831 HD11 ILE A 238     114.027  -9.641 -78.656  1.00 91.81           H  
ATOM   3832 HD12 ILE A 238     113.914  -8.021 -77.958  1.00 91.81           H  
ATOM   3833 HD13 ILE A 238     115.413  -8.528 -78.762  1.00 91.81           H  
ATOM   3834  N   GLU A 239     112.898  -6.126 -82.804  1.00 92.25           N  
ATOM   3835  H   GLU A 239     112.087  -6.292 -82.226  1.00 92.25           H  
ATOM   3836  CA  GLU A 239     113.053  -4.762 -83.302  1.00 92.25           C  
ATOM   3837  HA  GLU A 239     114.052  -4.675 -83.729  1.00 92.25           H  
ATOM   3838  C   GLU A 239     112.927  -3.759 -82.153  1.00 92.25           C  
ATOM   3839  CB  GLU A 239     112.033  -4.479 -84.423  1.00 92.25           C  
ATOM   3840  HB2 GLU A 239     112.128  -5.261 -85.176  1.00 92.25           H  
ATOM   3841  HB3 GLU A 239     111.024  -4.523 -84.014  1.00 92.25           H  
ATOM   3842  O   GLU A 239     111.997  -3.830 -81.350  1.00 92.25           O  
ATOM   3843  CG  GLU A 239     112.235  -3.116 -85.110  1.00 92.25           C  
ATOM   3844  HG2 GLU A 239     112.127  -2.322 -84.371  1.00 92.25           H  
ATOM   3845  HG3 GLU A 239     113.247  -3.071 -85.514  1.00 92.25           H  
ATOM   3846  CD  GLU A 239     111.227  -2.895 -86.251  1.00 92.25           C  
ATOM   3847  OE1 GLU A 239     110.362  -1.992 -86.140  1.00 92.25           O  
ATOM   3848  OE2 GLU A 239     111.237  -3.683 -87.226  1.00 92.25           O  
ATOM   3849  N   VAL A 240     113.854  -2.807 -82.096  1.00 89.34           N  
ATOM   3850  H   VAL A 240     114.571  -2.804 -82.808  1.00 89.34           H  
ATOM   3851  CA  VAL A 240     113.885  -1.714 -81.115  1.00 89.34           C  
ATOM   3852  HA  VAL A 240     112.925  -1.667 -80.600  1.00 89.34           H  
ATOM   3853  C   VAL A 240     114.068  -0.387 -81.838  1.00 89.34           C  
ATOM   3854  CB  VAL A 240     114.976  -1.919 -80.047  1.00 89.34           C  
ATOM   3855  HB  VAL A 240     115.060  -1.007 -79.456  1.00 89.34           H  
ATOM   3856  O   VAL A 240     114.831  -0.312 -82.802  1.00 89.34           O  
ATOM   3857  CG1 VAL A 240     114.603  -3.058 -79.102  1.00 89.34           C  
ATOM   3858 HG11 VAL A 240     114.486  -3.993 -79.650  1.00 89.34           H  
ATOM   3859 HG12 VAL A 240     115.388  -3.174 -78.354  1.00 89.34           H  
ATOM   3860 HG13 VAL A 240     113.669  -2.816 -78.595  1.00 89.34           H  
ATOM   3861  CG2 VAL A 240     116.352  -2.249 -80.632  1.00 89.34           C  
ATOM   3862 HG21 VAL A 240     116.659  -1.445 -81.300  1.00 89.34           H  
ATOM   3863 HG22 VAL A 240     116.313  -3.182 -81.193  1.00 89.34           H  
ATOM   3864 HG23 VAL A 240     117.082  -2.345 -79.828  1.00 89.34           H  
ATOM   3865  N   SER A 241     113.360   0.654 -81.398  1.00 88.41           N  
ATOM   3866  H   SER A 241     112.753   0.528 -80.600  1.00 88.41           H  
ATOM   3867  CA  SER A 241     113.371   1.967 -82.053  1.00 88.41           C  
ATOM   3868  HA  SER A 241     114.273   2.028 -82.661  1.00 88.41           H  
ATOM   3869  C   SER A 241     113.403   3.133 -81.072  1.00 88.41           C  
ATOM   3870  CB  SER A 241     112.170   2.123 -82.986  1.00 88.41           C  
ATOM   3871  HB2 SER A 241     112.188   1.337 -83.740  1.00 88.41           H  
ATOM   3872  HB3 SER A 241     112.212   3.093 -83.483  1.00 88.41           H  
ATOM   3873  O   SER A 241     112.744   3.106 -80.036  1.00 88.41           O  
ATOM   3874  OG  SER A 241     110.982   2.028 -82.231  1.00 88.41           O  
ATOM   3875  HG  SER A 241     111.002   1.173 -81.795  1.00 88.41           H  
ATOM   3876  N   TRP A 242     114.115   4.192 -81.439  1.00 84.55           N  
ATOM   3877  H   TRP A 242     114.580   4.157 -82.335  1.00 84.55           H  
ATOM   3878  CA  TRP A 242     114.279   5.419 -80.661  1.00 84.55           C  
ATOM   3879  HA  TRP A 242     113.693   5.388 -79.743  1.00 84.55           H  
ATOM   3880  C   TRP A 242     113.835   6.614 -81.506  1.00 84.55           C  
ATOM   3881  CB  TRP A 242     115.758   5.593 -80.309  1.00 84.55           C  
ATOM   3882  HB2 TRP A 242     116.283   5.606 -81.265  1.00 84.55           H  
ATOM   3883  HB3 TRP A 242     115.894   6.564 -79.834  1.00 84.55           H  
ATOM   3884  O   TRP A 242     114.190   6.690 -82.681  1.00 84.55           O  
ATOM   3885  CG  TRP A 242     116.438   4.556 -79.469  1.00 84.55           C  
ATOM   3886  CD1 TRP A 242     116.849   4.745 -78.197  1.00 84.55           C  
ATOM   3887  HD1 TRP A 242     116.711   5.659 -77.639  1.00 84.55           H  
ATOM   3888  CD2 TRP A 242     116.905   3.220 -79.840  1.00 84.55           C  
ATOM   3889  CE2 TRP A 242     117.546   2.635 -78.707  1.00 84.55           C  
ATOM   3890  CE3 TRP A 242     116.878   2.448 -81.020  1.00 84.55           C  
ATOM   3891  HE3 TRP A 242     116.433   2.866 -81.911  1.00 84.55           H  
ATOM   3892  NE1 TRP A 242     117.510   3.620 -77.744  1.00 84.55           N  
ATOM   3893  HE1 TRP A 242     117.972   3.571 -76.847  1.00 84.55           H  
ATOM   3894  CH2 TRP A 242     118.022   0.598 -79.915  1.00 84.55           C  
ATOM   3895  HH2 TRP A 242     118.460  -0.389 -79.954  1.00 84.55           H  
ATOM   3896  CZ2 TRP A 242     118.079   1.339 -78.724  1.00 84.55           C  
ATOM   3897  HZ2 TRP A 242     118.557   0.937 -77.843  1.00 84.55           H  
ATOM   3898  CZ3 TRP A 242     117.428   1.155 -81.061  1.00 84.55           C  
ATOM   3899  HZ3 TRP A 242     117.392   0.593 -81.983  1.00 84.55           H  
ATOM   3900  N   SER A 243     113.119   7.575 -80.915  1.00 76.98           N  
ATOM   3901  H   SER A 243     112.784   7.429 -79.973  1.00 76.98           H  
ATOM   3902  CA  SER A 243     112.827   8.859 -81.578  1.00 76.98           C  
ATOM   3903  HA  SER A 243     112.526   8.695 -82.613  1.00 76.98           H  
ATOM   3904  C   SER A 243     114.066   9.735 -81.583  1.00 76.98           C  
ATOM   3905  CB  SER A 243     111.741   9.669 -80.857  1.00 76.98           C  
ATOM   3906  HB2 SER A 243     111.871   9.597 -79.778  1.00 76.98           H  
ATOM   3907  HB3 SER A 243     111.847  10.713 -81.151  1.00 76.98           H  
ATOM   3908  O   SER A 243     114.309  10.457 -82.543  1.00 76.98           O  
ATOM   3909  OG  SER A 243     110.439   9.274 -81.220  1.00 76.98           O  
ATOM   3910  HG  SER A 243     109.824   9.866 -80.781  1.00 76.98           H  
ATOM   3911  N   TYR A 244     114.826   9.668 -80.489  1.00 74.84           N  
ATOM   3912  H   TYR A 244     114.562   9.025 -79.758  1.00 74.84           H  
ATOM   3913  CA  TYR A 244     115.941  10.552 -80.207  1.00 74.84           C  
ATOM   3914  HA  TYR A 244     116.319  10.980 -81.135  1.00 74.84           H  
ATOM   3915  C   TYR A 244     117.043   9.739 -79.540  1.00 74.84           C  
ATOM   3916  CB  TYR A 244     115.460  11.690 -79.294  1.00 74.84           C  
ATOM   3917  HB2 TYR A 244     116.264  12.420 -79.191  1.00 74.84           H  
ATOM   3918  HB3 TYR A 244     115.256  11.291 -78.300  1.00 74.84           H  
ATOM   3919  O   TYR A 244     116.879   9.255 -78.419  1.00 74.84           O  
ATOM   3920  CG  TYR A 244     114.219  12.407 -79.788  1.00 74.84           C  
ATOM   3921  CD1 TYR A 244     114.284  13.199 -80.947  1.00 74.84           C  
ATOM   3922  HD1 TYR A 244     115.214  13.290 -81.489  1.00 74.84           H  
ATOM   3923  CD2 TYR A 244     112.991  12.246 -79.117  1.00 74.84           C  
ATOM   3924  HD2 TYR A 244     112.936  11.639 -78.226  1.00 74.84           H  
ATOM   3925  CE1 TYR A 244     113.136  13.844 -81.437  1.00 74.84           C  
ATOM   3926  HE1 TYR A 244     113.207  14.445 -82.331  1.00 74.84           H  
ATOM   3927  CE2 TYR A 244     111.833  12.880 -79.609  1.00 74.84           C  
ATOM   3928  HE2 TYR A 244     110.886  12.772 -79.100  1.00 74.84           H  
ATOM   3929  OH  TYR A 244     110.786  14.280 -81.247  1.00 74.84           O  
ATOM   3930  HH  TYR A 244     110.991  14.824 -82.012  1.00 74.84           H  
ATOM   3931  CZ  TYR A 244     111.905  13.679 -80.769  1.00 74.84           C  
ATOM   3932  N   LEU A 245     118.163   9.571 -80.235  1.00 79.33           N  
ATOM   3933  H   LEU A 245     118.238   9.974 -81.159  1.00 79.33           H  
ATOM   3934  CA  LEU A 245     119.347   8.954 -79.656  1.00 79.33           C  
ATOM   3935  HA  LEU A 245     119.047   8.294 -78.842  1.00 79.33           H  
ATOM   3936  C   LEU A 245     120.227  10.026 -79.054  1.00 79.33           C  
ATOM   3937  CB  LEU A 245     120.121   8.113 -80.675  1.00 79.33           C  
ATOM   3938  HB2 LEU A 245     121.077   7.846 -80.222  1.00 79.33           H  
ATOM   3939  HB3 LEU A 245     120.330   8.689 -81.576  1.00 79.33           H  
ATOM   3940  O   LEU A 245     120.264  11.146 -79.560  1.00 79.33           O  
ATOM   3941  CG  LEU A 245     119.355   6.830 -81.003  1.00 79.33           C  
ATOM   3942  HG  LEU A 245     118.791   6.504 -80.128  1.00 79.33           H  
ATOM   3943  CD1 LEU A 245     118.383   7.064 -82.157  1.00 79.33           C  
ATOM   3944 HD11 LEU A 245     117.626   7.809 -81.910  1.00 79.33           H  
ATOM   3945 HD12 LEU A 245     117.864   6.130 -82.371  1.00 79.33           H  
ATOM   3946 HD13 LEU A 245     118.900   7.374 -83.065  1.00 79.33           H  
ATOM   3947  CD2 LEU A 245     120.327   5.711 -81.350  1.00 79.33           C  
ATOM   3948 HD21 LEU A 245     119.764   4.782 -81.437  1.00 79.33           H  
ATOM   3949 HD22 LEU A 245     120.855   5.934 -82.278  1.00 79.33           H  
ATOM   3950 HD23 LEU A 245     121.052   5.576 -80.547  1.00 79.33           H  
ATOM   3951  N   LYS A 246     120.933   9.639 -77.995  1.00 79.20           N  
ATOM   3952  H   LYS A 246     120.858   8.672 -77.712  1.00 79.20           H  
ATOM   3953  CA  LYS A 246     122.014  10.419 -77.406  1.00 79.20           C  
ATOM   3954  HA  LYS A 246     121.922  11.460 -77.716  1.00 79.20           H  
ATOM   3955  C   LYS A 246     123.342   9.902 -77.924  1.00 79.20           C  
ATOM   3956  CB  LYS A 246     121.948  10.366 -75.877  1.00 79.20           C  
ATOM   3957  HB2 LYS A 246     121.982   9.328 -75.546  1.00 79.20           H  
ATOM   3958  HB3 LYS A 246     122.810  10.892 -75.468  1.00 79.20           H  
ATOM   3959  O   LYS A 246     123.459   8.722 -78.256  1.00 79.20           O  
ATOM   3960  CG  LYS A 246     120.669  11.035 -75.360  1.00 79.20           C  
ATOM   3961  HG2 LYS A 246     119.797  10.497 -75.735  1.00 79.20           H  
ATOM   3962  HG3 LYS A 246     120.630  12.064 -75.716  1.00 79.20           H  
ATOM   3963  CD  LYS A 246     120.638  11.025 -73.831  1.00 79.20           C  
ATOM   3964  HD2 LYS A 246     121.472  11.614 -73.450  1.00 79.20           H  
ATOM   3965  HD3 LYS A 246     120.728   9.997 -73.478  1.00 79.20           H  
ATOM   3966  CE  LYS A 246     119.309  11.623 -73.361  1.00 79.20           C  
ATOM   3967  HE2 LYS A 246     119.239  12.647 -73.727  1.00 79.20           H  
ATOM   3968  HE3 LYS A 246     118.498  11.051 -73.811  1.00 79.20           H  
ATOM   3969  NZ  LYS A 246     119.190  11.589 -71.883  1.00 79.20           N  
ATOM   3970  HZ1 LYS A 246     118.298  11.965 -71.595  1.00 79.20           H  
ATOM   3971  HZ2 LYS A 246     119.241  10.634 -71.558  1.00 79.20           H  
ATOM   3972  HZ3 LYS A 246     119.933  12.122 -71.455  1.00 79.20           H  
ATOM   3973  N   SER A 247     124.362  10.747 -77.920  1.00 77.18           N  
ATOM   3974  H   SER A 247     124.206  11.709 -77.656  1.00 77.18           H  
ATOM   3975  CA  SER A 247     125.719  10.345 -78.306  1.00 77.18           C  
ATOM   3976  HA  SER A 247     125.667   9.950 -79.320  1.00 77.18           H  
ATOM   3977  C   SER A 247     126.271   9.191 -77.439  1.00 77.18           C  
ATOM   3978  CB  SER A 247     126.649  11.571 -78.377  1.00 77.18           C  
ATOM   3979  HB2 SER A 247     127.638  11.298 -78.010  1.00 77.18           H  
ATOM   3980  HB3 SER A 247     126.748  11.871 -79.420  1.00 77.18           H  
ATOM   3981  O   SER A 247     127.079   8.399 -77.916  1.00 77.18           O  
ATOM   3982  OG  SER A 247     126.167  12.685 -77.643  1.00 77.18           O  
ATOM   3983  HG  SER A 247     125.667  13.268 -78.217  1.00 77.18           H  
ATOM   3984  N   SER A 248     125.751   9.001 -76.216  1.00 76.32           N  
ATOM   3985  H   SER A 248     125.076   9.676 -75.886  1.00 76.32           H  
ATOM   3986  CA  SER A 248     126.041   7.855 -75.331  1.00 76.32           C  
ATOM   3987  HA  SER A 248     127.123   7.755 -75.242  1.00 76.32           H  
ATOM   3988  C   SER A 248     125.507   6.496 -75.810  1.00 76.32           C  
ATOM   3989  CB  SER A 248     125.468   8.134 -73.935  1.00 76.32           C  
ATOM   3990  HB2 SER A 248     125.923   9.044 -73.543  1.00 76.32           H  
ATOM   3991  HB3 SER A 248     125.714   7.310 -73.266  1.00 76.32           H  
ATOM   3992  O   SER A 248     125.906   5.469 -75.270  1.00 76.32           O  
ATOM   3993  OG  SER A 248     124.059   8.306 -73.983  1.00 76.32           O  
ATOM   3994  HG  SER A 248     123.655   7.440 -74.082  1.00 76.32           H  
ATOM   3995  N   GLU A 249     124.592   6.477 -76.781  1.00 79.58           N  
ATOM   3996  H   GLU A 249     124.301   7.356 -77.186  1.00 79.58           H  
ATOM   3997  CA  GLU A 249     124.058   5.254 -77.406  1.00 79.58           C  
ATOM   3998  HA  GLU A 249     124.121   4.423 -76.703  1.00 79.58           H  
ATOM   3999  C   GLU A 249     124.876   4.842 -78.645  1.00 79.58           C  
ATOM   4000  CB  GLU A 249     122.576   5.454 -77.775  1.00 79.58           C  
ATOM   4001  HB2 GLU A 249     122.516   6.223 -78.545  1.00 79.58           H  
ATOM   4002  HB3 GLU A 249     122.183   4.535 -78.208  1.00 79.58           H  
ATOM   4003  O   GLU A 249     124.522   3.913 -79.362  1.00 79.58           O  
ATOM   4004  CG  GLU A 249     121.654   5.874 -76.617  1.00 79.58           C  
ATOM   4005  HG2 GLU A 249     120.676   6.100 -77.042  1.00 79.58           H  
ATOM   4006  HG3 GLU A 249     122.023   6.801 -76.180  1.00 79.58           H  
ATOM   4007  CD  GLU A 249     121.463   4.820 -75.511  1.00 79.58           C  
ATOM   4008  OE1 GLU A 249     121.005   5.244 -74.424  1.00 79.58           O  
ATOM   4009  OE2 GLU A 249     121.703   3.611 -75.742  1.00 79.58           O  
ATOM   4010  N   SER A 250     125.967   5.553 -78.942  1.00 84.58           N  
ATOM   4011  H   SER A 250     126.236   6.302 -78.321  1.00 84.58           H  
ATOM   4012  CA  SER A 250     126.910   5.142 -79.976  1.00 84.58           C  
ATOM   4013  HA  SER A 250     126.356   4.898 -80.882  1.00 84.58           H  
ATOM   4014  C   SER A 250     127.686   3.909 -79.513  1.00 84.58           C  
ATOM   4015  CB  SER A 250     127.871   6.291 -80.279  1.00 84.58           C  
ATOM   4016  HB2 SER A 250     127.304   7.212 -80.407  1.00 84.58           H  
ATOM   4017  HB3 SER A 250     128.564   6.422 -79.447  1.00 84.58           H  
ATOM   4018  O   SER A 250     128.166   3.868 -78.382  1.00 84.58           O  
ATOM   4019  OG  SER A 250     128.587   6.034 -81.470  1.00 84.58           O  
ATOM   4020  HG  SER A 250     128.953   5.149 -81.408  1.00 84.58           H  
ATOM   4021  N   GLY A 251     127.890   2.949 -80.413  1.00 87.53           N  
ATOM   4022  H   GLY A 251     127.458   3.025 -81.323  1.00 87.53           H  
ATOM   4023  CA  GLY A 251     128.658   1.750 -80.100  1.00 87.53           C  
ATOM   4024  HA2 GLY A 251     128.532   1.511 -79.044  1.00 87.53           H  
ATOM   4025  HA3 GLY A 251     129.719   1.939 -80.264  1.00 87.53           H  
ATOM   4026  C   GLY A 251     128.250   0.522 -80.898  1.00 87.53           C  
ATOM   4027  O   GLY A 251     127.523   0.591 -81.897  1.00 87.53           O  
ATOM   4028  N   LYS A 252     128.772  -0.629 -80.477  1.00 90.26           N  
ATOM   4029  H   LYS A 252     129.387  -0.566 -79.678  1.00 90.26           H  
ATOM   4030  CA  LYS A 252     128.439  -1.940 -81.038  1.00 90.26           C  
ATOM   4031  HA  LYS A 252     128.254  -1.829 -82.106  1.00 90.26           H  
ATOM   4032  C   LYS A 252     127.168  -2.479 -80.404  1.00 90.26           C  
ATOM   4033  CB  LYS A 252     129.589  -2.929 -80.855  1.00 90.26           C  
ATOM   4034  HB2 LYS A 252     129.860  -2.973 -79.800  1.00 90.26           H  
ATOM   4035  HB3 LYS A 252     129.258  -3.921 -81.164  1.00 90.26           H  
ATOM   4036  O   LYS A 252     127.097  -2.738 -79.204  1.00 90.26           O  
ATOM   4037  CG  LYS A 252     130.813  -2.533 -81.682  1.00 90.26           C  
ATOM   4038  HG2 LYS A 252     131.120  -1.519 -81.425  1.00 90.26           H  
ATOM   4039  HG3 LYS A 252     130.568  -2.580 -82.743  1.00 90.26           H  
ATOM   4040  CD  LYS A 252     131.958  -3.494 -81.372  1.00 90.26           C  
ATOM   4041  HD2 LYS A 252     132.132  -3.482 -80.296  1.00 90.26           H  
ATOM   4042  HD3 LYS A 252     131.689  -4.502 -81.685  1.00 90.26           H  
ATOM   4043  CE  LYS A 252     133.220  -3.028 -82.093  1.00 90.26           C  
ATOM   4044  HE2 LYS A 252     133.071  -3.123 -83.169  1.00 90.26           H  
ATOM   4045  HE3 LYS A 252     133.368  -1.974 -81.858  1.00 90.26           H  
ATOM   4046  NZ  LYS A 252     134.391  -3.813 -81.642  1.00 90.26           N  
ATOM   4047  HZ1 LYS A 252     135.237  -3.481 -82.083  1.00 90.26           H  
ATOM   4048  HZ2 LYS A 252     134.260  -4.795 -81.838  1.00 90.26           H  
ATOM   4049  HZ3 LYS A 252     134.487  -3.696 -80.644  1.00 90.26           H  
ATOM   4050  N   TYR A 253     126.187  -2.729 -81.251  1.00 91.60           N  
ATOM   4051  H   TYR A 253     126.309  -2.469 -82.220  1.00 91.60           H  
ATOM   4052  CA  TYR A 253     125.023  -3.518 -80.914  1.00 91.60           C  
ATOM   4053  HA  TYR A 253     124.872  -3.497 -79.835  1.00 91.60           H  
ATOM   4054  C   TYR A 253     125.269  -4.954 -81.346  1.00 91.60           C  
ATOM   4055  CB  TYR A 253     123.780  -2.921 -81.566  1.00 91.60           C  
ATOM   4056  HB2 TYR A 253     122.953  -3.613 -81.410  1.00 91.60           H  
ATOM   4057  HB3 TYR A 253     123.937  -2.816 -82.640  1.00 91.60           H  
ATOM   4058  O   TYR A 253     125.783  -5.201 -82.436  1.00 91.60           O  
ATOM   4059  CG  TYR A 253     123.397  -1.578 -80.988  1.00 91.60           C  
ATOM   4060  CD1 TYR A 253     122.340  -1.500 -80.062  1.00 91.60           C  
ATOM   4061  HD1 TYR A 253     121.809  -2.395 -79.772  1.00 91.60           H  
ATOM   4062  CD2 TYR A 253     124.086  -0.409 -81.372  1.00 91.60           C  
ATOM   4063  HD2 TYR A 253     124.916  -0.461 -82.061  1.00 91.60           H  
ATOM   4064  CE1 TYR A 253     121.937  -0.247 -79.565  1.00 91.60           C  
ATOM   4065  HE1 TYR A 253     121.070  -0.142 -78.930  1.00 91.60           H  
ATOM   4066  CE2 TYR A 253     123.712   0.835 -80.830  1.00 91.60           C  
ATOM   4067  HE2 TYR A 253     124.257   1.738 -81.062  1.00 91.60           H  
ATOM   4068  OH  TYR A 253     122.227   2.119 -79.457  1.00 91.60           O  
ATOM   4069  HH  TYR A 253     121.651   2.070 -78.691  1.00 91.60           H  
ATOM   4070  CZ  TYR A 253     122.629   0.919 -79.937  1.00 91.60           C  
ATOM   4071  N   PHE A 254     124.872  -5.902 -80.513  1.00 92.33           N  
ATOM   4072  H   PHE A 254     124.427  -5.628 -79.648  1.00 92.33           H  
ATOM   4073  CA  PHE A 254     124.933  -7.317 -80.834  1.00 92.33           C  
ATOM   4074  HA  PHE A 254     125.373  -7.452 -81.822  1.00 92.33           H  
ATOM   4075  C   PHE A 254     123.525  -7.862 -80.857  1.00 92.33           C  
ATOM   4076  CB  PHE A 254     125.798  -8.094 -79.844  1.00 92.33           C  
ATOM   4077  HB2 PHE A 254     125.898  -9.116 -80.209  1.00 92.33           H  
ATOM   4078  HB3 PHE A 254     125.276  -8.154 -78.889  1.00 92.33           H  
ATOM   4079  O   PHE A 254     122.765  -7.676 -79.904  1.00 92.33           O  
ATOM   4080  CG  PHE A 254     127.174  -7.516 -79.613  1.00 92.33           C  
ATOM   4081  CD1 PHE A 254     128.280  -8.060 -80.289  1.00 92.33           C  
ATOM   4082  HD1 PHE A 254     128.141  -8.881 -80.977  1.00 92.33           H  
ATOM   4083  CD2 PHE A 254     127.354  -6.437 -78.729  1.00 92.33           C  
ATOM   4084  HD2 PHE A 254     126.511  -5.998 -78.217  1.00 92.33           H  
ATOM   4085  CE1 PHE A 254     129.564  -7.530 -80.081  1.00 92.33           C  
ATOM   4086  HE1 PHE A 254     130.412  -7.951 -80.601  1.00 92.33           H  
ATOM   4087  CE2 PHE A 254     128.637  -5.915 -78.519  1.00 92.33           C  
ATOM   4088  HE2 PHE A 254     128.770  -5.099 -77.824  1.00 92.33           H  
ATOM   4089  CZ  PHE A 254     129.743  -6.453 -79.194  1.00 92.33           C  
ATOM   4090  HZ  PHE A 254     130.727  -6.043 -79.020  1.00 92.33           H  
ATOM   4091  N   CYS A 255     123.208  -8.574 -81.925  1.00 93.52           N  
ATOM   4092  H   CYS A 255     123.912  -8.717 -82.635  1.00 93.52           H  
ATOM   4093  CA  CYS A 255     122.086  -9.476 -81.911  1.00 93.52           C  
ATOM   4094  HA  CYS A 255     121.402  -9.194 -81.110  1.00 93.52           H  
ATOM   4095  C   CYS A 255     122.571 -10.897 -81.661  1.00 93.52           C  
ATOM   4096  CB  CYS A 255     121.310  -9.394 -83.209  1.00 93.52           C  
ATOM   4097  HB2 CYS A 255     121.947  -9.691 -84.043  1.00 93.52           H  
ATOM   4098  HB3 CYS A 255     120.953  -8.375 -83.360  1.00 93.52           H  
ATOM   4099  O   CYS A 255     123.554 -11.326 -82.265  1.00 93.52           O  
ATOM   4100  SG  CYS A 255     119.915 -10.526 -83.068  1.00 93.52           S  
ATOM   4101  N   GLY A 256     121.852 -11.641 -80.825  1.00 90.75           N  
ATOM   4102  H   GLY A 256     121.050 -11.225 -80.375  1.00 90.75           H  
ATOM   4103  CA  GLY A 256     121.989 -13.087 -80.770  1.00 90.75           C  
ATOM   4104  HA2 GLY A 256     122.583 -13.413 -81.624  1.00 90.75           H  
ATOM   4105  HA3 GLY A 256     122.516 -13.393 -79.866  1.00 90.75           H  
ATOM   4106  C   GLY A 256     120.649 -13.803 -80.840  1.00 90.75           C  
ATOM   4107  O   GLY A 256     119.619 -13.273 -80.421  1.00 90.75           O  
ATOM   4108  N   ALA A 257     120.683 -15.023 -81.364  1.00 89.57           N  
ATOM   4109  H   ALA A 257     121.572 -15.366 -81.699  1.00 89.57           H  
ATOM   4110  CA  ALA A 257     119.572 -15.960 -81.369  1.00 89.57           C  
ATOM   4111  HA  ALA A 257     118.789 -15.580 -80.714  1.00 89.57           H  
ATOM   4112  C   ALA A 257     120.039 -17.317 -80.830  1.00 89.57           C  
ATOM   4113  CB  ALA A 257     118.995 -16.070 -82.783  1.00 89.57           C  
ATOM   4114  HB1 ALA A 257     118.125 -16.726 -82.771  1.00 89.57           H  
ATOM   4115  HB2 ALA A 257     118.693 -15.084 -83.135  1.00 89.57           H  
ATOM   4116  HB3 ALA A 257     119.745 -16.482 -83.458  1.00 89.57           H  
ATOM   4117  O   ALA A 257     121.131 -17.783 -81.157  1.00 89.57           O  
ATOM   4118  N   HIS A 258     119.208 -17.945 -80.007  1.00 88.25           N  
ATOM   4119  H   HIS A 258     118.326 -17.500 -79.797  1.00 88.25           H  
ATOM   4120  CA  HIS A 258     119.396 -19.304 -79.518  1.00 88.25           C  
ATOM   4121  HA  HIS A 258     120.404 -19.640 -79.763  1.00 88.25           H  
ATOM   4122  C   HIS A 258     118.401 -20.209 -80.239  1.00 88.25           C  
ATOM   4123  CB  HIS A 258     119.233 -19.329 -77.993  1.00 88.25           C  
ATOM   4124  HB2 HIS A 258     119.500 -18.353 -77.588  1.00 88.25           H  
ATOM   4125  HB3 HIS A 258     118.191 -19.524 -77.737  1.00 88.25           H  
ATOM   4126  O   HIS A 258     117.187 -20.013 -80.133  1.00 88.25           O  
ATOM   4127  CG  HIS A 258     120.109 -20.337 -77.304  1.00 88.25           C  
ATOM   4128  CD2 HIS A 258     119.714 -21.290 -76.407  1.00 88.25           C  
ATOM   4129  HD2 HIS A 258     118.699 -21.493 -76.099  1.00 88.25           H  
ATOM   4130  ND1 HIS A 258     121.484 -20.377 -77.361  1.00 88.25           N  
ATOM   4131  HD1 HIS A 258     122.054 -19.896 -78.042  1.00 88.25           H  
ATOM   4132  CE1 HIS A 258     121.912 -21.329 -76.519  1.00 88.25           C  
ATOM   4133  HE1 HIS A 258     122.940 -21.635 -76.391  1.00 88.25           H  
ATOM   4134  NE2 HIS A 258     120.869 -21.906 -75.906  1.00 88.25           N  
ATOM   4135  N   VAL A 259     118.920 -21.157 -81.008  1.00 85.08           N  
ATOM   4136  H   VAL A 259     119.921 -21.288 -81.007  1.00 85.08           H  
ATOM   4137  CA  VAL A 259     118.150 -22.053 -81.867  1.00 85.08           C  
ATOM   4138  HA  VAL A 259     117.094 -21.784 -81.830  1.00 85.08           H  
ATOM   4139  C   VAL A 259     118.317 -23.466 -81.344  1.00 85.08           C  
ATOM   4140  CB  VAL A 259     118.620 -21.965 -83.329  1.00 85.08           C  
ATOM   4141  HB  VAL A 259     119.649 -22.317 -83.405  1.00 85.08           H  
ATOM   4142  O   VAL A 259     119.434 -23.921 -81.161  1.00 85.08           O  
ATOM   4143  CG1 VAL A 259     117.732 -22.831 -84.229  1.00 85.08           C  
ATOM   4144 HG11 VAL A 259     116.683 -22.567 -84.091  1.00 85.08           H  
ATOM   4145 HG12 VAL A 259     117.876 -23.882 -83.980  1.00 85.08           H  
ATOM   4146 HG13 VAL A 259     118.015 -22.693 -85.272  1.00 85.08           H  
ATOM   4147  CG2 VAL A 259     118.573 -20.525 -83.851  1.00 85.08           C  
ATOM   4148 HG21 VAL A 259     119.253 -19.893 -83.280  1.00 85.08           H  
ATOM   4149 HG22 VAL A 259     118.911 -20.521 -84.888  1.00 85.08           H  
ATOM   4150 HG23 VAL A 259     117.558 -20.134 -83.781  1.00 85.08           H  
ATOM   4151  N   MET A 260     117.223 -24.174 -81.113  1.00 81.48           N  
ATOM   4152  H   MET A 260     116.327 -23.758 -81.323  1.00 81.48           H  
ATOM   4153  CA  MET A 260     117.249 -25.568 -80.693  1.00 81.48           C  
ATOM   4154  HA  MET A 260     118.241 -25.826 -80.320  1.00 81.48           H  
ATOM   4155  C   MET A 260     116.948 -26.452 -81.898  1.00 81.48           C  
ATOM   4156  CB  MET A 260     116.268 -25.736 -79.534  1.00 81.48           C  
ATOM   4157  HB2 MET A 260     116.531 -25.011 -78.764  1.00 81.48           H  
ATOM   4158  HB3 MET A 260     115.251 -25.533 -79.869  1.00 81.48           H  
ATOM   4159  O   MET A 260     115.866 -26.343 -82.476  1.00 81.48           O  
ATOM   4160  CG  MET A 260     116.327 -27.127 -78.908  1.00 81.48           C  
ATOM   4161  HG2 MET A 260     117.366 -27.417 -78.746  1.00 81.48           H  
ATOM   4162  HG3 MET A 260     115.879 -27.841 -79.599  1.00 81.48           H  
ATOM   4163  SD  MET A 260     115.439 -27.202 -77.330  1.00 81.48           S  
ATOM   4164  CE  MET A 260     116.802 -26.864 -76.181  1.00 81.48           C  
ATOM   4165  HE1 MET A 260     117.572 -27.627 -76.294  1.00 81.48           H  
ATOM   4166  HE2 MET A 260     117.229 -25.883 -76.393  1.00 81.48           H  
ATOM   4167  HE3 MET A 260     116.427 -26.882 -75.158  1.00 81.48           H  
ATOM   4168  N   GLY A 261     117.914 -27.278 -82.291  1.00 77.47           N  
ATOM   4169  H   GLY A 261     118.773 -27.297 -81.759  1.00 77.47           H  
ATOM   4170  CA  GLY A 261     117.789 -28.240 -83.378  1.00 77.47           C  
ATOM   4171  HA2 GLY A 261     117.375 -27.734 -84.249  1.00 77.47           H  
ATOM   4172  HA3 GLY A 261     118.780 -28.616 -83.634  1.00 77.47           H  
ATOM   4173  C   GLY A 261     116.894 -29.439 -83.028  1.00 77.47           C  
ATOM   4174  O   GLY A 261     116.522 -29.627 -81.867  1.00 77.47           O  
ATOM   4175  N   PRO A 262     116.560 -30.286 -84.019  1.00 70.48           N  
ATOM   4176  CA  PRO A 262     115.726 -31.479 -83.828  1.00 70.48           C  
ATOM   4177  HA  PRO A 262     114.738 -31.177 -83.480  1.00 70.48           H  
ATOM   4178  C   PRO A 262     116.287 -32.511 -82.847  1.00 70.48           C  
ATOM   4179  CB  PRO A 262     115.614 -32.133 -85.207  1.00 70.48           C  
ATOM   4180  HB2 PRO A 262     115.782 -33.209 -85.167  1.00 70.48           H  
ATOM   4181  HB3 PRO A 262     114.612 -31.957 -85.599  1.00 70.48           H  
ATOM   4182  O   PRO A 262     115.527 -33.280 -82.266  1.00 70.48           O  
ATOM   4183  CG  PRO A 262     116.678 -31.461 -86.076  1.00 70.48           C  
ATOM   4184  HG2 PRO A 262     116.346 -31.347 -87.108  1.00 70.48           H  
ATOM   4185  HG3 PRO A 262     117.597 -32.045 -86.035  1.00 70.48           H  
ATOM   4186  CD  PRO A 262     116.918 -30.111 -85.415  1.00 70.48           C  
ATOM   4187  HD2 PRO A 262     116.266 -29.361 -85.862  1.00 70.48           H  
ATOM   4188  HD3 PRO A 262     117.962 -29.821 -85.536  1.00 70.48           H  
ATOM   4189  N   ASP A 263     117.607 -32.564 -82.692  1.00 72.61           N  
ATOM   4190  H   ASP A 263     118.179 -31.854 -83.128  1.00 72.61           H  
ATOM   4191  CA  ASP A 263     118.310 -33.450 -81.762  1.00 72.61           C  
ATOM   4192  HA  ASP A 263     117.761 -34.389 -81.697  1.00 72.61           H  
ATOM   4193  C   ASP A 263     118.373 -32.882 -80.332  1.00 72.61           C  
ATOM   4194  CB  ASP A 263     119.706 -33.761 -82.334  1.00 72.61           C  
ATOM   4195  HB2 ASP A 263     120.193 -34.492 -81.689  1.00 72.61           H  
ATOM   4196  HB3 ASP A 263     119.584 -34.222 -83.315  1.00 72.61           H  
ATOM   4197  O   ASP A 263     118.978 -33.490 -79.449  1.00 72.61           O  
ATOM   4198  CG  ASP A 263     120.622 -32.539 -82.478  1.00 72.61           C  
ATOM   4199  OD1 ASP A 263     120.128 -31.398 -82.319  1.00 72.61           O  
ATOM   4200  OD2 ASP A 263     121.824 -32.760 -82.752  1.00 72.61           O  
ATOM   4201  N   GLY A 264     117.758 -31.716 -80.100  1.00 71.24           N  
ATOM   4202  H   GLY A 264     117.292 -31.267 -80.875  1.00 71.24           H  
ATOM   4203  CA  GLY A 264     117.817 -30.979 -78.843  1.00 71.24           C  
ATOM   4204  HA2 GLY A 264     116.981 -30.281 -78.808  1.00 71.24           H  
ATOM   4205  HA3 GLY A 264     117.722 -31.677 -78.011  1.00 71.24           H  
ATOM   4206  C   GLY A 264     119.108 -30.181 -78.654  1.00 71.24           C  
ATOM   4207  O   GLY A 264     119.256 -29.523 -77.622  1.00 71.24           O  
ATOM   4208  N   ARG A 265     120.048 -30.190 -79.615  1.00 76.32           N  
ATOM   4209  H   ARG A 265     119.875 -30.689 -80.476  1.00 76.32           H  
ATOM   4210  CA  ARG A 265     121.254 -29.359 -79.520  1.00 76.32           C  
ATOM   4211  HA  ARG A 265     121.655 -29.466 -78.512  1.00 76.32           H  
ATOM   4212  C   ARG A 265     120.892 -27.899 -79.712  1.00 76.32           C  
ATOM   4213  CB  ARG A 265     122.335 -29.777 -80.520  1.00 76.32           C  
ATOM   4214  HB2 ARG A 265     121.922 -29.820 -81.528  1.00 76.32           H  
ATOM   4215  HB3 ARG A 265     123.121 -29.021 -80.514  1.00 76.32           H  
ATOM   4216  O   ARG A 265     120.173 -27.536 -80.639  1.00 76.32           O  
ATOM   4217  CG  ARG A 265     122.958 -31.122 -80.136  1.00 76.32           C  
ATOM   4218  HG2 ARG A 265     123.341 -31.066 -79.117  1.00 76.32           H  
ATOM   4219  HG3 ARG A 265     122.207 -31.911 -80.190  1.00 76.32           H  
ATOM   4220  CD  ARG A 265     124.111 -31.438 -81.089  1.00 76.32           C  
ATOM   4221  HD2 ARG A 265     123.717 -31.497 -82.104  1.00 76.32           H  
ATOM   4222  HD3 ARG A 265     124.828 -30.618 -81.056  1.00 76.32           H  
ATOM   4223  NE  ARG A 265     124.797 -32.691 -80.717  1.00 76.32           N  
ATOM   4224  HE  ARG A 265     124.630 -33.036 -79.782  1.00 76.32           H  
ATOM   4225  NH1 ARG A 265     125.771 -33.069 -82.749  1.00 76.32           N  
ATOM   4226 HH11 ARG A 265     126.393 -33.587 -83.354  1.00 76.32           H  
ATOM   4227 HH12 ARG A 265     125.102 -32.420 -83.138  1.00 76.32           H  
ATOM   4228  NH2 ARG A 265     126.336 -34.346 -81.000  1.00 76.32           N  
ATOM   4229 HH21 ARG A 265     126.339 -34.508 -80.003  1.00 76.32           H  
ATOM   4230 HH22 ARG A 265     127.051 -34.784 -81.563  1.00 76.32           H  
ATOM   4231  CZ  ARG A 265     125.623 -33.369 -81.490  1.00 76.32           C  
ATOM   4232  N   SER A 266     121.423 -27.064 -78.830  1.00 77.92           N  
ATOM   4233  H   SER A 266     122.023 -27.434 -78.106  1.00 77.92           H  
ATOM   4234  CA  SER A 266     121.265 -25.625 -78.942  1.00 77.92           C  
ATOM   4235  HA  SER A 266     120.357 -25.423 -79.510  1.00 77.92           H  
ATOM   4236  C   SER A 266     122.439 -24.998 -79.686  1.00 77.92           C  
ATOM   4237  CB  SER A 266     121.072 -24.990 -77.578  1.00 77.92           C  
ATOM   4238  HB2 SER A 266     120.353 -25.562 -76.992  1.00 77.92           H  
ATOM   4239  HB3 SER A 266     122.022 -24.916 -77.049  1.00 77.92           H  
ATOM   4240  O   SER A 266     123.599 -25.202 -79.326  1.00 77.92           O  
ATOM   4241  OG  SER A 266     120.546 -23.720 -77.849  1.00 77.92           O  
ATOM   4242  HG  SER A 266     120.620 -23.173 -77.064  1.00 77.92           H  
ATOM   4243  N   GLU A 267     122.132 -24.211 -80.706  1.00 82.19           N  
ATOM   4244  H   GLU A 267     121.152 -24.103 -80.922  1.00 82.19           H  
ATOM   4245  CA  GLU A 267     123.059 -23.411 -81.487  1.00 82.19           C  
ATOM   4246  HA  GLU A 267     124.079 -23.694 -81.228  1.00 82.19           H  
ATOM   4247  C   GLU A 267     122.859 -21.928 -81.156  1.00 82.19           C  
ATOM   4248  CB  GLU A 267     122.860 -23.705 -82.980  1.00 82.19           C  
ATOM   4249  HB2 GLU A 267     121.864 -23.376 -83.278  1.00 82.19           H  
ATOM   4250  HB3 GLU A 267     122.941 -24.780 -83.142  1.00 82.19           H  
ATOM   4251  O   GLU A 267     121.737 -21.429 -81.041  1.00 82.19           O  
ATOM   4252  CG  GLU A 267     123.920 -22.995 -83.834  1.00 82.19           C  
ATOM   4253  HG2 GLU A 267     123.839 -21.919 -83.681  1.00 82.19           H  
ATOM   4254  HG3 GLU A 267     124.906 -23.307 -83.489  1.00 82.19           H  
ATOM   4255  CD  GLU A 267     123.787 -23.277 -85.337  1.00 82.19           C  
ATOM   4256  OE1 GLU A 267     124.787 -23.019 -86.041  1.00 82.19           O  
ATOM   4257  OE2 GLU A 267     122.687 -23.681 -85.776  1.00 82.19           O  
ATOM   4258  N   ARG A 268     123.965 -21.197 -80.995  1.00 85.03           N  
ATOM   4259  H   ARG A 268     124.853 -21.637 -81.188  1.00 85.03           H  
ATOM   4260  CA  ARG A 268     123.937 -19.750 -80.774  1.00 85.03           C  
ATOM   4261  HA  ARG A 268     122.900 -19.437 -80.648  1.00 85.03           H  
ATOM   4262  C   ARG A 268     124.470 -19.029 -82.003  1.00 85.03           C  
ATOM   4263  CB  ARG A 268     124.698 -19.386 -79.493  1.00 85.03           C  
ATOM   4264  HB2 ARG A 268     124.419 -20.078 -78.698  1.00 85.03           H  
ATOM   4265  HB3 ARG A 268     125.770 -19.471 -79.668  1.00 85.03           H  
ATOM   4266  O   ARG A 268     125.642 -19.173 -82.343  1.00 85.03           O  
ATOM   4267  CG  ARG A 268     124.333 -17.960 -79.055  1.00 85.03           C  
ATOM   4268  HG2 ARG A 268     123.276 -17.941 -78.789  1.00 85.03           H  
ATOM   4269  HG3 ARG A 268     124.472 -17.260 -79.879  1.00 85.03           H  
ATOM   4270  CD  ARG A 268     125.141 -17.491 -77.840  1.00 85.03           C  
ATOM   4271  HD2 ARG A 268     125.051 -18.239 -77.052  1.00 85.03           H  
ATOM   4272  HD3 ARG A 268     124.701 -16.558 -77.488  1.00 85.03           H  
ATOM   4273  NE  ARG A 268     126.560 -17.252 -78.165  1.00 85.03           N  
ATOM   4274  HE  ARG A 268     126.768 -17.171 -79.150  1.00 85.03           H  
ATOM   4275  NH1 ARG A 268     127.290 -16.969 -76.009  1.00 85.03           N  
ATOM   4276 HH11 ARG A 268     128.034 -16.812 -75.344  1.00 85.03           H  
ATOM   4277 HH12 ARG A 268     126.335 -17.069 -75.697  1.00 85.03           H  
ATOM   4278  NH2 ARG A 268     128.761 -16.882 -77.681  1.00 85.03           N  
ATOM   4279 HH21 ARG A 268     129.497 -16.751 -77.002  1.00 85.03           H  
ATOM   4280 HH22 ARG A 268     128.980 -16.978 -78.662  1.00 85.03           H  
ATOM   4281  CZ  ARG A 268     127.528 -17.037 -77.291  1.00 85.03           C  
ATOM   4282  N   LEU A 269     123.620 -18.211 -82.610  1.00 87.62           N  
ATOM   4283  H   LEU A 269     122.689 -18.134 -82.228  1.00 87.62           H  
ATOM   4284  CA  LEU A 269     123.967 -17.346 -83.733  1.00 87.62           C  
ATOM   4285  HA  LEU A 269     124.921 -17.659 -84.157  1.00 87.62           H  
ATOM   4286  C   LEU A 269     124.117 -15.915 -83.229  1.00 87.62           C  
ATOM   4287  CB  LEU A 269     122.888 -17.453 -84.819  1.00 87.62           C  
ATOM   4288  HB2 LEU A 269     123.174 -16.811 -85.653  1.00 87.62           H  
ATOM   4289  HB3 LEU A 269     121.949 -17.083 -84.408  1.00 87.62           H  
ATOM   4290  O   LEU A 269     123.304 -15.466 -82.422  1.00 87.62           O  
ATOM   4291  CG  LEU A 269     122.668 -18.880 -85.354  1.00 87.62           C  
ATOM   4292  HG  LEU A 269     122.450 -19.559 -84.530  1.00 87.62           H  
ATOM   4293  CD1 LEU A 269     121.461 -18.877 -86.284  1.00 87.62           C  
ATOM   4294 HD11 LEU A 269     121.271 -19.899 -86.611  1.00 87.62           H  
ATOM   4295 HD12 LEU A 269     120.584 -18.517 -85.747  1.00 87.62           H  
ATOM   4296 HD13 LEU A 269     121.659 -18.254 -87.156  1.00 87.62           H  
ATOM   4297  CD2 LEU A 269     123.886 -19.392 -86.120  1.00 87.62           C  
ATOM   4298 HD21 LEU A 269     123.668 -20.379 -86.528  1.00 87.62           H  
ATOM   4299 HD22 LEU A 269     124.137 -18.725 -86.945  1.00 87.62           H  
ATOM   4300 HD23 LEU A 269     124.739 -19.504 -85.451  1.00 87.62           H  
ATOM   4301  N   ASN A 270     125.132 -15.195 -83.709  1.00 89.06           N  
ATOM   4302  H   ASN A 270     125.728 -15.595 -84.419  1.00 89.06           H  
ATOM   4303  CA  ASN A 270     125.405 -13.824 -83.282  1.00 89.06           C  
ATOM   4304  HA  ASN A 270     124.484 -13.414 -82.869  1.00 89.06           H  
ATOM   4305  C   ASN A 270     125.788 -12.956 -84.489  1.00 89.06           C  
ATOM   4306  CB  ASN A 270     126.493 -13.747 -82.178  1.00 89.06           C  
ATOM   4307  HB2 ASN A 270     126.159 -13.050 -81.410  1.00 89.06           H  
ATOM   4308  HB3 ASN A 270     127.390 -13.318 -82.625  1.00 89.06           H  
ATOM   4309  O   ASN A 270     126.532 -13.406 -85.354  1.00 89.06           O  
ATOM   4310  CG  ASN A 270     126.898 -15.050 -81.498  1.00 89.06           C  
ATOM   4311  ND2 ASN A 270     128.178 -15.324 -81.411  1.00 89.06           N  
ATOM   4312 HD21 ASN A 270     128.384 -16.300 -81.258  1.00 89.06           H  
ATOM   4313 HD22 ASN A 270     128.834 -14.713 -81.877  1.00 89.06           H  
ATOM   4314  OD1 ASN A 270     126.126 -15.846 -81.000  1.00 89.06           O  
ATOM   4315  N   GLU A 271     125.341 -11.704 -84.496  1.00 91.49           N  
ATOM   4316  H   GLU A 271     124.755 -11.408 -83.729  1.00 91.49           H  
ATOM   4317  CA  GLU A 271     125.732 -10.666 -85.456  1.00 91.49           C  
ATOM   4318  HA  GLU A 271     126.669 -10.947 -85.936  1.00 91.49           H  
ATOM   4319  C   GLU A 271     125.982  -9.344 -84.727  1.00 91.49           C  
ATOM   4320  CB  GLU A 271     124.654 -10.476 -86.539  1.00 91.49           C  
ATOM   4321  HB2 GLU A 271     123.671 -10.670 -86.112  1.00 91.49           H  
ATOM   4322  HB3 GLU A 271     124.655  -9.438 -86.872  1.00 91.49           H  
ATOM   4323  O   GLU A 271     125.428  -9.099 -83.652  1.00 91.49           O  
ATOM   4324  CG  GLU A 271     124.853 -11.364 -87.778  1.00 91.49           C  
ATOM   4325  HG2 GLU A 271     124.831 -12.412 -87.478  1.00 91.49           H  
ATOM   4326  HG3 GLU A 271     124.001 -11.170 -88.429  1.00 91.49           H  
ATOM   4327  CD  GLU A 271     126.138 -11.068 -88.579  1.00 91.49           C  
ATOM   4328  OE1 GLU A 271     126.447 -11.844 -89.518  1.00 91.49           O  
ATOM   4329  OE2 GLU A 271     126.789 -10.039 -88.276  1.00 91.49           O  
ATOM   4330  N   VAL A 272     126.810  -8.477 -85.310  1.00 91.91           N  
ATOM   4331  H   VAL A 272     127.142  -8.691 -86.240  1.00 91.91           H  
ATOM   4332  CA  VAL A 272     127.187  -7.189 -84.710  1.00 91.91           C  
ATOM   4333  HA  VAL A 272     126.526  -7.009 -83.862  1.00 91.91           H  
ATOM   4334  C   VAL A 272     126.965  -6.041 -85.688  1.00 91.91           C  
ATOM   4335  CB  VAL A 272     128.620  -7.230 -84.141  1.00 91.91           C  
ATOM   4336  HB  VAL A 272     128.696  -8.111 -83.503  1.00 91.91           H  
ATOM   4337  O   VAL A 272     127.293  -6.130 -86.869  1.00 91.91           O  
ATOM   4338  CG1 VAL A 272     129.703  -7.346 -85.220  1.00 91.91           C  
ATOM   4339 HG11 VAL A 272     129.733  -6.445 -85.832  1.00 91.91           H  
ATOM   4340 HG12 VAL A 272     130.676  -7.495 -84.752  1.00 91.91           H  
ATOM   4341 HG13 VAL A 272     129.492  -8.201 -85.864  1.00 91.91           H  
ATOM   4342  CG2 VAL A 272     128.939  -6.013 -83.263  1.00 91.91           C  
ATOM   4343 HG21 VAL A 272     129.936  -6.121 -82.836  1.00 91.91           H  
ATOM   4344 HG22 VAL A 272     128.223  -5.956 -82.443  1.00 91.91           H  
ATOM   4345 HG23 VAL A 272     128.896  -5.092 -83.845  1.00 91.91           H  
ATOM   4346  N   LEU A 273     126.431  -4.931 -85.186  1.00 90.35           N  
ATOM   4347  H   LEU A 273     126.189  -4.923 -84.206  1.00 90.35           H  
ATOM   4348  CA  LEU A 273     126.232  -3.703 -85.942  1.00 90.35           C  
ATOM   4349  HA  LEU A 273     126.806  -3.762 -86.867  1.00 90.35           H  
ATOM   4350  C   LEU A 273     126.737  -2.512 -85.133  1.00 90.35           C  
ATOM   4351  CB  LEU A 273     124.743  -3.567 -86.294  1.00 90.35           C  
ATOM   4352  HB2 LEU A 273     124.410  -4.478 -86.792  1.00 90.35           H  
ATOM   4353  HB3 LEU A 273     124.182  -3.461 -85.365  1.00 90.35           H  
ATOM   4354  O   LEU A 273     126.266  -2.256 -84.029  1.00 90.35           O  
ATOM   4355  CG  LEU A 273     124.428  -2.365 -87.196  1.00 90.35           C  
ATOM   4356  HG  LEU A 273     124.820  -1.450 -86.752  1.00 90.35           H  
ATOM   4357  CD1 LEU A 273     125.003  -2.523 -88.606  1.00 90.35           C  
ATOM   4358 HD11 LEU A 273     126.092  -2.497 -88.565  1.00 90.35           H  
ATOM   4359 HD12 LEU A 273     124.674  -3.473 -89.027  1.00 90.35           H  
ATOM   4360 HD13 LEU A 273     124.644  -1.703 -89.226  1.00 90.35           H  
ATOM   4361  CD2 LEU A 273     122.919  -2.230 -87.325  1.00 90.35           C  
ATOM   4362 HD21 LEU A 273     122.676  -1.361 -87.937  1.00 90.35           H  
ATOM   4363 HD22 LEU A 273     122.497  -3.136 -87.759  1.00 90.35           H  
ATOM   4364 HD23 LEU A 273     122.504  -2.086 -86.327  1.00 90.35           H  
ATOM   4365  N   THR A 274     127.680  -1.765 -85.697  1.00 90.42           N  
ATOM   4366  H   THR A 274     128.077  -2.053 -86.579  1.00 90.42           H  
ATOM   4367  CA  THR A 274     128.167  -0.523 -85.091  1.00 90.42           C  
ATOM   4368  HA  THR A 274     128.103  -0.603 -84.006  1.00 90.42           H  
ATOM   4369  C   THR A 274     127.306   0.646 -85.544  1.00 90.42           C  
ATOM   4370  CB  THR A 274     129.633  -0.257 -85.443  1.00 90.42           C  
ATOM   4371  HB  THR A 274     129.716  -0.015 -86.503  1.00 90.42           H  
ATOM   4372  O   THR A 274     127.150   0.863 -86.749  1.00 90.42           O  
ATOM   4373  CG2 THR A 274     130.226   0.887 -84.621  1.00 90.42           C  
ATOM   4374 HG21 THR A 274     129.698   1.816 -84.834  1.00 90.42           H  
ATOM   4375 HG22 THR A 274     131.277   1.025 -84.873  1.00 90.42           H  
ATOM   4376 HG23 THR A 274     130.134   0.668 -83.557  1.00 90.42           H  
ATOM   4377  OG1 THR A 274     130.424  -1.395 -85.181  1.00 90.42           O  
ATOM   4378  HG1 THR A 274     131.338  -1.115 -85.270  1.00 90.42           H  
ATOM   4379  N   ILE A 275     126.791   1.409 -84.583  1.00 88.29           N  
ATOM   4380  H   ILE A 275     126.979   1.166 -83.621  1.00 88.29           H  
ATOM   4381  CA  ILE A 275     126.054   2.649 -84.813  1.00 88.29           C  
ATOM   4382  HA  ILE A 275     125.913   2.793 -85.884  1.00 88.29           H  
ATOM   4383  C   ILE A 275     126.880   3.816 -84.286  1.00 88.29           C  
ATOM   4384  CB  ILE A 275     124.663   2.603 -84.152  1.00 88.29           C  
ATOM   4385  HB  ILE A 275     124.808   2.528 -83.074  1.00 88.29           H  
ATOM   4386  O   ILE A 275     127.384   3.772 -83.164  1.00 88.29           O  
ATOM   4387  CG1 ILE A 275     123.837   1.373 -84.591  1.00 88.29           C  
ATOM   4388 HG12 ILE A 275     124.353   0.459 -84.299  1.00 88.29           H  
ATOM   4389 HG13 ILE A 275     122.893   1.388 -84.046  1.00 88.29           H  
ATOM   4390  CG2 ILE A 275     123.899   3.912 -84.424  1.00 88.29           C  
ATOM   4391 HG21 ILE A 275     124.369   4.741 -83.896  1.00 88.29           H  
ATOM   4392 HG22 ILE A 275     122.877   3.826 -84.054  1.00 88.29           H  
ATOM   4393 HG23 ILE A 275     123.873   4.137 -85.491  1.00 88.29           H  
ATOM   4394  CD1 ILE A 275     123.533   1.301 -86.090  1.00 88.29           C  
ATOM   4395 HD11 ILE A 275     124.454   1.190 -86.663  1.00 88.29           H  
ATOM   4396 HD12 ILE A 275     122.893   0.441 -86.289  1.00 88.29           H  
ATOM   4397 HD13 ILE A 275     123.005   2.204 -86.397  1.00 88.29           H  
ATOM   4398  N   ILE A 276     127.012   4.856 -85.104  1.00 86.57           N  
ATOM   4399  H   ILE A 276     126.577   4.803 -86.014  1.00 86.57           H  
ATOM   4400  CA  ILE A 276     127.710   6.092 -84.759  1.00 86.57           C  
ATOM   4401  HA  ILE A 276     128.184   5.977 -83.784  1.00 86.57           H  
ATOM   4402  C   ILE A 276     126.682   7.211 -84.651  1.00 86.57           C  
ATOM   4403  CB  ILE A 276     128.839   6.400 -85.763  1.00 86.57           C  
ATOM   4404  HB  ILE A 276     128.402   6.520 -86.755  1.00 86.57           H  
ATOM   4405  O   ILE A 276     126.065   7.587 -85.647  1.00 86.57           O  
ATOM   4406  CG1 ILE A 276     129.850   5.228 -85.802  1.00 86.57           C  
ATOM   4407 HG12 ILE A 276     129.325   4.304 -86.048  1.00 86.57           H  
ATOM   4408 HG13 ILE A 276     130.301   5.105 -84.818  1.00 86.57           H  
ATOM   4409  CG2 ILE A 276     129.538   7.716 -85.370  1.00 86.57           C  
ATOM   4410 HG21 ILE A 276     129.989   7.620 -84.382  1.00 86.57           H  
ATOM   4411 HG22 ILE A 276     130.309   7.974 -86.096  1.00 86.57           H  
ATOM   4412 HG23 ILE A 276     128.824   8.540 -85.350  1.00 86.57           H  
ATOM   4413  CD1 ILE A 276     130.962   5.388 -86.844  1.00 86.57           C  
ATOM   4414 HD11 ILE A 276     131.633   6.201 -86.566  1.00 86.57           H  
ATOM   4415 HD12 ILE A 276     130.527   5.588 -87.824  1.00 86.57           H  
ATOM   4416 HD13 ILE A 276     131.541   4.466 -86.895  1.00 86.57           H  
ATOM   4417  N   VAL A 277     126.505   7.758 -83.452  1.00 83.35           N  
ATOM   4418  H   VAL A 277     127.060   7.422 -82.678  1.00 83.35           H  
ATOM   4419  CA  VAL A 277     125.637   8.922 -83.241  1.00 83.35           C  
ATOM   4420  HA  VAL A 277     124.901   8.957 -84.043  1.00 83.35           H  
ATOM   4421  C   VAL A 277     126.496  10.184 -83.320  1.00 83.35           C  
ATOM   4422  CB  VAL A 277     124.835   8.819 -81.934  1.00 83.35           C  
ATOM   4423  HB  VAL A 277     125.528   8.829 -81.092  1.00 83.35           H  
ATOM   4424  O   VAL A 277     127.390  10.391 -82.505  1.00 83.35           O  
ATOM   4425  CG1 VAL A 277     123.854   9.993 -81.810  1.00 83.35           C  
ATOM   4426 HG11 VAL A 277     123.195  10.030 -82.678  1.00 83.35           H  
ATOM   4427 HG12 VAL A 277     124.403  10.931 -81.734  1.00 83.35           H  
ATOM   4428 HG13 VAL A 277     123.251   9.878 -80.909  1.00 83.35           H  
ATOM   4429  CG2 VAL A 277     124.022   7.518 -81.863  1.00 83.35           C  
ATOM   4430 HG21 VAL A 277     124.684   6.652 -81.888  1.00 83.35           H  
ATOM   4431 HG22 VAL A 277     123.473   7.483 -80.922  1.00 83.35           H  
ATOM   4432 HG23 VAL A 277     123.316   7.462 -82.692  1.00 83.35           H  
ATOM   4433  N   LEU A 278     126.257  11.007 -84.340  1.00 81.29           N  
ATOM   4434  H   LEU A 278     125.449  10.802 -84.910  1.00 81.29           H  
ATOM   4435  CA  LEU A 278     126.938  12.277 -84.563  1.00 81.29           C  
ATOM   4436  HA  LEU A 278     127.883  12.285 -84.021  1.00 81.29           H  
ATOM   4437  C   LEU A 278     126.092  13.428 -84.041  1.00 81.29           C  
ATOM   4438  CB  LEU A 278     127.202  12.493 -86.063  1.00 81.29           C  
ATOM   4439  HB2 LEU A 278     126.243  12.447 -86.579  1.00 81.29           H  
ATOM   4440  HB3 LEU A 278     127.612  13.494 -86.196  1.00 81.29           H  
ATOM   4441  O   LEU A 278     124.880  13.456 -84.248  1.00 81.29           O  
ATOM   4442  CG  LEU A 278     128.152  11.484 -86.723  1.00 81.29           C  
ATOM   4443  HG  LEU A 278     127.732  10.481 -86.645  1.00 81.29           H  
ATOM   4444  CD1 LEU A 278     128.295  11.852 -88.203  1.00 81.29           C  
ATOM   4445 HD11 LEU A 278     128.760  12.833 -88.304  1.00 81.29           H  
ATOM   4446 HD12 LEU A 278     127.315  11.847 -88.679  1.00 81.29           H  
ATOM   4447 HD13 LEU A 278     128.925  11.111 -88.695  1.00 81.29           H  
ATOM   4448  CD2 LEU A 278     129.545  11.493 -86.094  1.00 81.29           C  
ATOM   4449 HD21 LEU A 278     129.487  11.134 -85.066  1.00 81.29           H  
ATOM   4450 HD22 LEU A 278     130.202  10.821 -86.645  1.00 81.29           H  
ATOM   4451 HD23 LEU A 278     129.963  12.499 -86.103  1.00 81.29           H  
ATOM   4452  N   ASN A 279     126.749  14.443 -83.490  1.00 75.14           N  
ATOM   4453  H   ASN A 279     127.725  14.338 -83.252  1.00 75.14           H  
ATOM   4454  CA  ASN A 279     126.067  15.689 -83.173  1.00 75.14           C  
ATOM   4455  HA  ASN A 279     125.276  15.438 -82.466  1.00 75.14           H  
ATOM   4456  C   ASN A 279     125.444  16.290 -84.451  1.00 75.14           C  
ATOM   4457  CB  ASN A 279     127.031  16.666 -82.481  1.00 75.14           C  
ATOM   4458  HB2 ASN A 279     127.903  16.833 -83.114  1.00 75.14           H  
ATOM   4459  HB3 ASN A 279     126.524  17.619 -82.335  1.00 75.14           H  
ATOM   4460  O   ASN A 279     126.071  16.266 -85.526  1.00 75.14           O  
ATOM   4461  CG  ASN A 279     127.484  16.173 -81.119  1.00 75.14           C  
ATOM   4462  ND2 ASN A 279     128.467  16.798 -80.522  1.00 75.14           N  
ATOM   4463 HD21 ASN A 279     128.685  16.440 -79.603  1.00 75.14           H  
ATOM   4464 HD22 ASN A 279     128.868  17.640 -80.911  1.00 75.14           H  
ATOM   4465  OD1 ASN A 279     127.004  15.204 -80.580  1.00 75.14           O  
ATOM   4466  N   PRO A 280     124.212  16.814 -84.362  1.00 76.01           N  
ATOM   4467  CA  PRO A 280     123.554  17.469 -85.477  1.00 76.01           C  
ATOM   4468  HA  PRO A 280     123.484  16.788 -86.325  1.00 76.01           H  
ATOM   4469  C   PRO A 280     124.328  18.715 -85.900  1.00 76.01           C  
ATOM   4470  CB  PRO A 280     122.145  17.785 -84.983  1.00 76.01           C  
ATOM   4471  HB2 PRO A 280     121.512  16.923 -85.189  1.00 76.01           H  
ATOM   4472  HB3 PRO A 280     121.744  18.696 -85.426  1.00 76.01           H  
ATOM   4473  O   PRO A 280     124.907  19.432 -85.082  1.00 76.01           O  
ATOM   4474  CG  PRO A 280     122.296  17.903 -83.472  1.00 76.01           C  
ATOM   4475  HG2 PRO A 280     121.363  17.693 -82.949  1.00 76.01           H  
ATOM   4476  HG3 PRO A 280     122.675  18.891 -83.211  1.00 76.01           H  
ATOM   4477  CD  PRO A 280     123.356  16.849 -83.188  1.00 76.01           C  
ATOM   4478  HD2 PRO A 280     122.873  15.876 -83.099  1.00 76.01           H  
ATOM   4479  HD3 PRO A 280     123.899  17.101 -82.277  1.00 76.01           H  
ATOM   4480  N   THR A 281     124.339  18.975 -87.202  1.00 77.67           N  
ATOM   4481  H   THR A 281     123.801  18.382 -87.817  1.00 77.67           H  
ATOM   4482  CA  THR A 281     124.862  20.228 -87.745  1.00 77.67           C  
ATOM   4483  HA  THR A 281     125.704  20.549 -87.131  1.00 77.67           H  
ATOM   4484  C   THR A 281     123.796  21.319 -87.674  1.00 77.67           C  
ATOM   4485  CB  THR A 281     125.380  20.060 -89.178  1.00 77.67           C  
ATOM   4486  HB  THR A 281     125.818  21.007 -89.492  1.00 77.67           H  
ATOM   4487  O   THR A 281     122.603  21.047 -87.528  1.00 77.67           O  
ATOM   4488  CG2 THR A 281     126.455  18.980 -89.298  1.00 77.67           C  
ATOM   4489 HG21 THR A 281     126.814  18.950 -90.326  1.00 77.67           H  
ATOM   4490 HG22 THR A 281     127.285  19.223 -88.636  1.00 77.67           H  
ATOM   4491 HG23 THR A 281     126.044  18.007 -89.029  1.00 77.67           H  
ATOM   4492  OG1 THR A 281     124.336  19.764 -90.068  1.00 77.67           O  
ATOM   4493  HG1 THR A 281     123.946  18.919 -89.832  1.00 77.67           H  
ATOM   4494  N   PHE A 282     124.215  22.575 -87.816  1.00 77.42           N  
ATOM   4495  H   PHE A 282     125.204  22.761 -87.902  1.00 77.42           H  
ATOM   4496  CA  PHE A 282     123.284  23.700 -87.902  1.00 77.42           C  
ATOM   4497  HA  PHE A 282     122.730  23.770 -86.966  1.00 77.42           H  
ATOM   4498  C   PHE A 282     122.251  23.513 -89.032  1.00 77.42           C  
ATOM   4499  CB  PHE A 282     124.107  24.978 -88.088  1.00 77.42           C  
ATOM   4500  HB2 PHE A 282     124.623  24.936 -89.046  1.00 77.42           H  
ATOM   4501  HB3 PHE A 282     124.866  25.027 -87.307  1.00 77.42           H  
ATOM   4502  O   PHE A 282     121.073  23.796 -88.838  1.00 77.42           O  
ATOM   4503  CG  PHE A 282     123.283  26.245 -88.021  1.00 77.42           C  
ATOM   4504  CD1 PHE A 282     122.870  26.884 -89.205  1.00 77.42           C  
ATOM   4505  HD1 PHE A 282     123.130  26.470 -90.168  1.00 77.42           H  
ATOM   4506  CD2 PHE A 282     122.920  26.779 -86.771  1.00 77.42           C  
ATOM   4507  HD2 PHE A 282     123.229  26.287 -85.861  1.00 77.42           H  
ATOM   4508  CE1 PHE A 282     122.103  28.060 -89.137  1.00 77.42           C  
ATOM   4509  HE1 PHE A 282     121.782  28.546 -90.046  1.00 77.42           H  
ATOM   4510  CE2 PHE A 282     122.152  27.954 -86.704  1.00 77.42           C  
ATOM   4511  HE2 PHE A 282     121.872  28.362 -85.745  1.00 77.42           H  
ATOM   4512  CZ  PHE A 282     121.745  28.595 -87.887  1.00 77.42           C  
ATOM   4513  HZ  PHE A 282     121.151  29.496 -87.837  1.00 77.42           H  
ATOM   4514  N   ASP A 283     122.665  22.953 -90.174  1.00 80.04           N  
ATOM   4515  H   ASP A 283     123.634  22.684 -90.264  1.00 80.04           H  
ATOM   4516  CA  ASP A 283     121.783  22.679 -91.318  1.00 80.04           C  
ATOM   4517  HA  ASP A 283     121.271  23.603 -91.588  1.00 80.04           H  
ATOM   4518  C   ASP A 283     120.709  21.624 -90.995  1.00 80.04           C  
ATOM   4519  CB  ASP A 283     122.651  22.233 -92.507  1.00 80.04           C  
ATOM   4520  HB2 ASP A 283     123.572  22.817 -92.519  1.00 80.04           H  
ATOM   4521  HB3 ASP A 283     122.922  21.183 -92.396  1.00 80.04           H  
ATOM   4522  O   ASP A 283     119.556  21.734 -91.422  1.00 80.04           O  
ATOM   4523  CG  ASP A 283     121.934  22.465 -93.839  1.00 80.04           C  
ATOM   4524  OD1 ASP A 283     121.662  23.652 -94.121  1.00 80.04           O  
ATOM   4525  OD2 ASP A 283     121.650  21.469 -94.555  1.00 80.04           O  
ATOM   4526  N   ASP A 284     121.062  20.632 -90.168  1.00 72.68           N  
ATOM   4527  H   ASP A 284     122.014  20.602 -89.833  1.00 72.68           H  
ATOM   4528  CA  ASP A 284     120.119  19.616 -89.698  1.00 72.68           C  
ATOM   4529  HA  ASP A 284     119.616  19.192 -90.567  1.00 72.68           H  
ATOM   4530  C   ASP A 284     119.031  20.245 -88.801  1.00 72.68           C  
ATOM   4531  CB  ASP A 284     120.849  18.465 -88.980  1.00 72.68           C  
ATOM   4532  HB2 ASP A 284     120.097  17.711 -88.744  1.00 72.68           H  
ATOM   4533  HB3 ASP A 284     121.286  18.828 -88.050  1.00 72.68           H  
ATOM   4534  O   ASP A 284     117.852  19.909 -88.934  1.00 72.68           O  
ATOM   4535  CG  ASP A 284     121.921  17.756 -89.814  1.00 72.68           C  
ATOM   4536  OD1 ASP A 284     121.634  17.436 -90.986  1.00 72.68           O  
ATOM   4537  OD2 ASP A 284     123.041  17.533 -89.278  1.00 72.68           O  
ATOM   4538  N   LEU A 285     119.392  21.219 -87.952  1.00 69.46           N  
ATOM   4539  H   LEU A 285     120.371  21.467 -87.922  1.00 69.46           H  
ATOM   4540  CA  LEU A 285     118.451  21.951 -87.089  1.00 69.46           C  
ATOM   4541  HA  LEU A 285     117.820  21.226 -86.575  1.00 69.46           H  
ATOM   4542  C   LEU A 285     117.498  22.858 -87.889  1.00 69.46           C  
ATOM   4543  CB  LEU A 285     119.229  22.772 -86.040  1.00 69.46           C  
ATOM   4544  HB2 LEU A 285     119.946  23.408 -86.560  1.00 69.46           H  
ATOM   4545  HB3 LEU A 285     118.530  23.429 -85.523  1.00 69.46           H  
ATOM   4546  O   LEU A 285     116.308  22.929 -87.573  1.00 69.46           O  
ATOM   4547  CG  LEU A 285     119.977  21.935 -84.986  1.00 69.46           C  
ATOM   4548  HG  LEU A 285     120.583  21.175 -85.478  1.00 69.46           H  
ATOM   4549  CD1 LEU A 285     120.905  22.837 -84.171  1.00 69.46           C  
ATOM   4550 HD11 LEU A 285     121.629  23.310 -84.834  1.00 69.46           H  
ATOM   4551 HD12 LEU A 285     121.446  22.237 -83.439  1.00 69.46           H  
ATOM   4552 HD13 LEU A 285     120.327  23.604 -83.655  1.00 69.46           H  
ATOM   4553  CD2 LEU A 285     119.011  21.252 -84.013  1.00 69.46           C  
ATOM   4554 HD21 LEU A 285     119.578  20.699 -83.264  1.00 69.46           H  
ATOM   4555 HD22 LEU A 285     118.386  21.994 -83.516  1.00 69.46           H  
ATOM   4556 HD23 LEU A 285     118.379  20.543 -84.548  1.00 69.46           H  
ATOM   4557  N   VAL A 286     117.974  23.507 -88.959  1.00 79.14           N  
ATOM   4558  H   VAL A 286     118.960  23.425 -89.163  1.00 79.14           H  
ATOM   4559  CA  VAL A 286     117.137  24.382 -89.806  1.00 79.14           C  
ATOM   4560  HA  VAL A 286     116.672  25.130 -89.163  1.00 79.14           H  
ATOM   4561  C   VAL A 286     115.993  23.601 -90.468  1.00 79.14           C  
ATOM   4562  CB  VAL A 286     117.992  25.133 -90.852  1.00 79.14           C  
ATOM   4563  HB  VAL A 286     118.569  24.412 -91.432  1.00 79.14           H  
ATOM   4564  O   VAL A 286     114.874  24.110 -90.564  1.00 79.14           O  
ATOM   4565  CG1 VAL A 286     117.134  25.964 -91.818  1.00 79.14           C  
ATOM   4566 HG11 VAL A 286     116.498  25.317 -92.422  1.00 79.14           H  
ATOM   4567 HG12 VAL A 286     117.778  26.524 -92.495  1.00 79.14           H  
ATOM   4568 HG13 VAL A 286     116.510  26.661 -91.259  1.00 79.14           H  
ATOM   4569  CG2 VAL A 286     118.948  26.125 -90.177  1.00 79.14           C  
ATOM   4570 HG21 VAL A 286     119.576  26.600 -90.931  1.00 79.14           H  
ATOM   4571 HG22 VAL A 286     118.385  26.889 -89.641  1.00 79.14           H  
ATOM   4572 HG23 VAL A 286     119.599  25.614 -89.469  1.00 79.14           H  
ATOM   4573  N   LYS A 287     116.212  22.335 -90.853  1.00 75.17           N  
ATOM   4574  H   LYS A 287     117.145  21.969 -90.732  1.00 75.17           H  
ATOM   4575  CA  LYS A 287     115.179  21.478 -91.478  1.00 75.17           C  
ATOM   4576  HA  LYS A 287     114.721  22.033 -92.296  1.00 75.17           H  
ATOM   4577  C   LYS A 287     114.027  21.102 -90.538  1.00 75.17           C  
ATOM   4578  CB  LYS A 287     115.837  20.211 -92.048  1.00 75.17           C  
ATOM   4579  HB2 LYS A 287     116.455  19.750 -91.277  1.00 75.17           H  
ATOM   4580  HB3 LYS A 287     115.065  19.499 -92.340  1.00 75.17           H  
ATOM   4581  O   LYS A 287     112.964  20.697 -91.014  1.00 75.17           O  
ATOM   4582  CG  LYS A 287     116.693  20.526 -93.282  1.00 75.17           C  
ATOM   4583  HG2 LYS A 287     116.051  20.874 -94.091  1.00 75.17           H  
ATOM   4584  HG3 LYS A 287     117.397  21.320 -93.034  1.00 75.17           H  
ATOM   4585  CD  LYS A 287     117.486  19.300 -93.748  1.00 75.17           C  
ATOM   4586  HD2 LYS A 287     118.048  18.913 -92.897  1.00 75.17           H  
ATOM   4587  HD3 LYS A 287     116.817  18.527 -94.126  1.00 75.17           H  
ATOM   4588  CE  LYS A 287     118.465  19.751 -94.838  1.00 75.17           C  
ATOM   4589  HE2 LYS A 287     117.946  19.871 -95.788  1.00 75.17           H  
ATOM   4590  HE3 LYS A 287     118.853  20.727 -94.548  1.00 75.17           H  
ATOM   4591  NZ  LYS A 287     119.627  18.841 -94.964  1.00 75.17           N  
ATOM   4592  HZ1 LYS A 287     120.045  18.704 -94.055  1.00 75.17           H  
ATOM   4593  HZ2 LYS A 287     119.396  17.947 -95.372  1.00 75.17           H  
ATOM   4594  HZ3 LYS A 287     120.353  19.312 -95.486  1.00 75.17           H  
ATOM   4595  N   VAL A 288     114.206  21.227 -89.222  1.00 76.62           N  
ATOM   4596  H   VAL A 288     115.105  21.553 -88.897  1.00 76.62           H  
ATOM   4597  CA  VAL A 288     113.184  20.880 -88.217  1.00 76.62           C  
ATOM   4598  HA  VAL A 288     112.604  20.035 -88.589  1.00 76.62           H  
ATOM   4599  C   VAL A 288     112.186  22.027 -87.997  1.00 76.62           C  
ATOM   4600  CB  VAL A 288     113.862  20.420 -86.907  1.00 76.62           C  
ATOM   4601  HB  VAL A 288     114.477  21.230 -86.515  1.00 76.62           H  
ATOM   4602  O   VAL A 288     111.007  21.775 -87.740  1.00 76.62           O  
ATOM   4603  CG1 VAL A 288     112.842  20.024 -85.834  1.00 76.62           C  
ATOM   4604 HG11 VAL A 288     112.262  20.896 -85.530  1.00 76.62           H  
ATOM   4605 HG12 VAL A 288     113.361  19.648 -84.953  1.00 76.62           H  
ATOM   4606 HG13 VAL A 288     112.170  19.253 -86.211  1.00 76.62           H  
ATOM   4607  CG2 VAL A 288     114.753  19.192 -87.155  1.00 76.62           C  
ATOM   4608 HG21 VAL A 288     114.167  18.368 -87.561  1.00 76.62           H  
ATOM   4609 HG22 VAL A 288     115.559  19.439 -87.846  1.00 76.62           H  
ATOM   4610 HG23 VAL A 288     115.214  18.875 -86.219  1.00 76.62           H  
ATOM   4611  N   ILE A 289     112.607  23.281 -88.195  1.00 78.90           N  
ATOM   4612  H   ILE A 289     113.573  23.413 -88.459  1.00 78.90           H  
ATOM   4613  CA  ILE A 289     111.804  24.489 -87.923  1.00 78.90           C  
ATOM   4614  HA  ILE A 289     111.570  24.488 -86.858  1.00 78.90           H  
ATOM   4615  C   ILE A 289     110.436  24.498 -88.647  1.00 78.90           C  
ATOM   4616  CB  ILE A 289     112.646  25.765 -88.197  1.00 78.90           C  
ATOM   4617  HB  ILE A 289     113.042  25.729 -89.211  1.00 78.90           H  
ATOM   4618  O   ILE A 289     109.423  24.734 -87.987  1.00 78.90           O  
ATOM   4619  CG1 ILE A 289     113.853  25.827 -87.229  1.00 78.90           C  
ATOM   4620 HG12 ILE A 289     113.494  25.921 -86.204  1.00 78.90           H  
ATOM   4621 HG13 ILE A 289     114.420  24.898 -87.300  1.00 78.90           H  
ATOM   4622  CG2 ILE A 289     111.784  27.037 -88.082  1.00 78.90           C  
ATOM   4623 HG21 ILE A 289     112.384  27.925 -88.281  1.00 78.90           H  
ATOM   4624 HG22 ILE A 289     111.357  27.112 -87.082  1.00 78.90           H  
ATOM   4625 HG23 ILE A 289     110.978  27.031 -88.816  1.00 78.90           H  
ATOM   4626  CD1 ILE A 289     114.836  26.968 -87.519  1.00 78.90           C  
ATOM   4627 HD11 ILE A 289     115.128  26.952 -88.569  1.00 78.90           H  
ATOM   4628 HD12 ILE A 289     115.727  26.838 -86.904  1.00 78.90           H  
ATOM   4629 HD13 ILE A 289     114.389  27.933 -87.277  1.00 78.90           H  
ATOM   4630  N   PRO A 290     110.319  24.185 -89.956  1.00 83.03           N  
ATOM   4631  CA  PRO A 290     109.027  24.232 -90.653  1.00 83.03           C  
ATOM   4632  HA  PRO A 290     108.588  25.220 -90.516  1.00 83.03           H  
ATOM   4633  C   PRO A 290     108.027  23.174 -90.172  1.00 83.03           C  
ATOM   4634  CB  PRO A 290     109.347  24.024 -92.139  1.00 83.03           C  
ATOM   4635  HB2 PRO A 290     109.216  22.977 -92.412  1.00 83.03           H  
ATOM   4636  HB3 PRO A 290     108.729  24.659 -92.773  1.00 83.03           H  
ATOM   4637  O   PRO A 290     106.815  23.387 -90.231  1.00 83.03           O  
ATOM   4638  CG  PRO A 290     110.826  24.384 -92.255  1.00 83.03           C  
ATOM   4639  HG2 PRO A 290     111.308  23.868 -93.086  1.00 83.03           H  
ATOM   4640  HG3 PRO A 290     110.935  25.464 -92.357  1.00 83.03           H  
ATOM   4641  CD  PRO A 290     111.386  23.939 -90.913  1.00 83.03           C  
ATOM   4642  HD2 PRO A 290     112.294  24.501 -90.696  1.00 83.03           H  
ATOM   4643  HD3 PRO A 290     111.605  22.872 -90.941  1.00 83.03           H  
ATOM   4644  N   LYS A 291     108.521  22.021 -89.702  1.00 78.60           N  
ATOM   4645  H   LYS A 291     109.522  21.944 -89.592  1.00 78.60           H  
ATOM   4646  CA  LYS A 291     107.666  20.963 -89.144  1.00 78.60           C  
ATOM   4647  HA  LYS A 291     106.831  20.774 -89.819  1.00 78.60           H  
ATOM   4648  C   LYS A 291     107.043  21.419 -87.828  1.00 78.60           C  
ATOM   4649  CB  LYS A 291     108.458  19.664 -88.942  1.00 78.60           C  
ATOM   4650  HB2 LYS A 291     107.828  18.965 -88.391  1.00 78.60           H  
ATOM   4651  HB3 LYS A 291     109.341  19.864 -88.336  1.00 78.60           H  
ATOM   4652  O   LYS A 291     105.851  21.205 -87.625  1.00 78.60           O  
ATOM   4653  CG  LYS A 291     108.877  18.999 -90.262  1.00 78.60           C  
ATOM   4654  HG2 LYS A 291     107.989  18.783 -90.857  1.00 78.60           H  
ATOM   4655  HG3 LYS A 291     109.530  19.670 -90.821  1.00 78.60           H  
ATOM   4656  CD  LYS A 291     109.626  17.694 -89.964  1.00 78.60           C  
ATOM   4657  HD2 LYS A 291     108.983  17.037 -89.378  1.00 78.60           H  
ATOM   4658  HD3 LYS A 291     110.513  17.929 -89.376  1.00 78.60           H  
ATOM   4659  CE  LYS A 291     110.046  16.980 -91.253  1.00 78.60           C  
ATOM   4660  HE2 LYS A 291     109.152  16.724 -91.821  1.00 78.60           H  
ATOM   4661  HE3 LYS A 291     110.642  17.671 -91.849  1.00 78.60           H  
ATOM   4662  NZ  LYS A 291     110.838  15.757 -90.955  1.00 78.60           N  
ATOM   4663  HZ1 LYS A 291     111.674  15.997 -90.441  1.00 78.60           H  
ATOM   4664  HZ2 LYS A 291     111.121  15.287 -91.803  1.00 78.60           H  
ATOM   4665  HZ3 LYS A 291     110.307  15.110 -90.389  1.00 78.60           H  
ATOM   4666  N   LEU A 292     107.830  22.095 -86.989  1.00 79.56           N  
ATOM   4667  H   LEU A 292     108.799  22.231 -87.242  1.00 79.56           H  
ATOM   4668  CA  LEU A 292     107.354  22.682 -85.737  1.00 79.56           C  
ATOM   4669  HA  LEU A 292     106.857  21.911 -85.148  1.00 79.56           H  
ATOM   4670  C   LEU A 292     106.299  23.769 -85.987  1.00 79.56           C  
ATOM   4671  CB  LEU A 292     108.552  23.230 -84.939  1.00 79.56           C  
ATOM   4672  HB2 LEU A 292     109.092  23.945 -85.559  1.00 79.56           H  
ATOM   4673  HB3 LEU A 292     108.170  23.772 -84.074  1.00 79.56           H  
ATOM   4674  O   LEU A 292     105.293  23.802 -85.287  1.00 79.56           O  
ATOM   4675  CG  LEU A 292     109.535  22.154 -84.442  1.00 79.56           C  
ATOM   4676  HG  LEU A 292     109.867  21.543 -85.281  1.00 79.56           H  
ATOM   4677  CD1 LEU A 292     110.762  22.826 -83.824  1.00 79.56           C  
ATOM   4678 HD11 LEU A 292     110.461  23.450 -82.982  1.00 79.56           H  
ATOM   4679 HD12 LEU A 292     111.461  22.068 -83.471  1.00 79.56           H  
ATOM   4680 HD13 LEU A 292     111.261  23.443 -84.571  1.00 79.56           H  
ATOM   4681  CD2 LEU A 292     108.904  21.240 -83.390  1.00 79.56           C  
ATOM   4682 HD21 LEU A 292     109.651  20.541 -83.014  1.00 79.56           H  
ATOM   4683 HD22 LEU A 292     108.523  21.832 -82.558  1.00 79.56           H  
ATOM   4684 HD23 LEU A 292     108.087  20.664 -83.825  1.00 79.56           H  
ATOM   4685  N   LEU A 293     106.471  24.593 -87.028  1.00 87.43           N  
ATOM   4686  H   LEU A 293     107.350  24.562 -87.523  1.00 87.43           H  
ATOM   4687  CA  LEU A 293     105.483  25.617 -87.395  1.00 87.43           C  
ATOM   4688  HA  LEU A 293     105.271  26.223 -86.514  1.00 87.43           H  
ATOM   4689  C   LEU A 293     104.128  25.016 -87.809  1.00 87.43           C  
ATOM   4690  CB  LEU A 293     106.056  26.524 -88.499  1.00 87.43           C  
ATOM   4691  HB2 LEU A 293     105.241  27.109 -88.925  1.00 87.43           H  
ATOM   4692  HB3 LEU A 293     106.459  25.896 -89.294  1.00 87.43           H  
ATOM   4693  O   LEU A 293     103.099  25.425 -87.284  1.00 87.43           O  
ATOM   4694  CG  LEU A 293     107.145  27.498 -88.014  1.00 87.43           C  
ATOM   4695  HG  LEU A 293     107.912  26.952 -87.466  1.00 87.43           H  
ATOM   4696  CD1 LEU A 293     107.804  28.174 -89.218  1.00 87.43           C  
ATOM   4697 HD11 LEU A 293     108.575  28.863 -88.875  1.00 87.43           H  
ATOM   4698 HD12 LEU A 293     107.057  28.727 -89.788  1.00 87.43           H  
ATOM   4699 HD13 LEU A 293     108.266  27.422 -89.857  1.00 87.43           H  
ATOM   4700  CD2 LEU A 293     106.575  28.596 -87.112  1.00 87.43           C  
ATOM   4701 HD21 LEU A 293     107.362  29.303 -86.847  1.00 87.43           H  
ATOM   4702 HD22 LEU A 293     106.183  28.164 -86.191  1.00 87.43           H  
ATOM   4703 HD23 LEU A 293     105.774  29.126 -87.626  1.00 87.43           H  
ATOM   4704  N   ARG A 294     104.110  23.997 -88.682  1.00 83.76           N  
ATOM   4705  H   ARG A 294     104.990  23.695 -89.075  1.00 83.76           H  
ATOM   4706  CA  ARG A 294     102.850  23.335 -89.090  1.00 83.76           C  
ATOM   4707  HA  ARG A 294     102.156  24.089 -89.462  1.00 83.76           H  
ATOM   4708  C   ARG A 294     102.128  22.659 -87.927  1.00 83.76           C  
ATOM   4709  CB  ARG A 294     103.115  22.281 -90.167  1.00 83.76           C  
ATOM   4710  HB2 ARG A 294     102.222  21.666 -90.278  1.00 83.76           H  
ATOM   4711  HB3 ARG A 294     103.937  21.639 -89.852  1.00 83.76           H  
ATOM   4712  O   ARG A 294     100.901  22.653 -87.882  1.00 83.76           O  
ATOM   4713  CG  ARG A 294     103.431  22.908 -91.525  1.00 83.76           C  
ATOM   4714  HG2 ARG A 294     104.338  23.509 -91.452  1.00 83.76           H  
ATOM   4715  HG3 ARG A 294     102.602  23.542 -91.837  1.00 83.76           H  
ATOM   4716  CD  ARG A 294     103.636  21.783 -92.541  1.00 83.76           C  
ATOM   4717  HD2 ARG A 294     102.712  21.210 -92.622  1.00 83.76           H  
ATOM   4718  HD3 ARG A 294     104.428  21.132 -92.171  1.00 83.76           H  
ATOM   4719  NE  ARG A 294     104.003  22.317 -93.862  1.00 83.76           N  
ATOM   4720  HE  ARG A 294     103.812  23.298 -94.011  1.00 83.76           H  
ATOM   4721  NH1 ARG A 294     104.817  20.367 -94.755  1.00 83.76           N  
ATOM   4722 HH11 ARG A 294     105.197  19.859 -95.541  1.00 83.76           H  
ATOM   4723 HH12 ARG A 294     104.538  19.891 -93.908  1.00 83.76           H  
ATOM   4724  NH2 ARG A 294     104.857  22.241 -95.968  1.00 83.76           N  
ATOM   4725 HH21 ARG A 294     104.642  23.221 -96.082  1.00 83.76           H  
ATOM   4726 HH22 ARG A 294     105.267  21.729 -96.736  1.00 83.76           H  
ATOM   4727  CZ  ARG A 294     104.556  21.642 -94.851  1.00 83.76           C  
ATOM   4728  N   GLN A 295     102.888  22.065 -87.010  1.00 85.24           N  
ATOM   4729  H   GLN A 295     103.892  22.089 -87.117  1.00 85.24           H  
ATOM   4730  CA  GLN A 295     102.327  21.463 -85.807  1.00 85.24           C  
ATOM   4731  HA  GLN A 295     101.544  20.764 -86.100  1.00 85.24           H  
ATOM   4732  C   GLN A 295     101.677  22.534 -84.919  1.00 85.24           C  
ATOM   4733  CB  GLN A 295     103.439  20.684 -85.089  1.00 85.24           C  
ATOM   4734  HB2 GLN A 295     104.231  21.375 -84.798  1.00 85.24           H  
ATOM   4735  HB3 GLN A 295     103.866  19.952 -85.774  1.00 85.24           H  
ATOM   4736  O   GLN A 295     100.555  22.336 -84.457  1.00 85.24           O  
ATOM   4737  CG  GLN A 295     102.947  19.959 -83.831  1.00 85.24           C  
ATOM   4738  HG2 GLN A 295     102.552  20.691 -83.126  1.00 85.24           H  
ATOM   4739  HG3 GLN A 295     103.796  19.475 -83.348  1.00 85.24           H  
ATOM   4740  CD  GLN A 295     101.885  18.893 -84.091  1.00 85.24           C  
ATOM   4741  NE2 GLN A 295     101.116  18.564 -83.080  1.00 85.24           N  
ATOM   4742 HE21 GLN A 295     101.190  19.095 -82.224  1.00 85.24           H  
ATOM   4743 HE22 GLN A 295     100.393  17.872 -83.218  1.00 85.24           H  
ATOM   4744  OE1 GLN A 295     101.745  18.339 -85.177  1.00 85.24           O  
ATOM   4745  N   ALA A 296     102.326  23.691 -84.764  1.00 85.31           N  
ATOM   4746  H   ALA A 296     103.250  23.795 -85.157  1.00 85.31           H  
ATOM   4747  CA  ALA A 296     101.786  24.812 -84.001  1.00 85.31           C  
ATOM   4748  HA  ALA A 296     101.557  24.461 -82.995  1.00 85.31           H  
ATOM   4749  C   ALA A 296     100.477  25.368 -84.598  1.00 85.31           C  
ATOM   4750  CB  ALA A 296     102.870  25.892 -83.897  1.00 85.31           C  
ATOM   4751  HB1 ALA A 296     102.514  26.697 -83.254  1.00 85.31           H  
ATOM   4752  HB2 ALA A 296     103.096  26.302 -84.881  1.00 85.31           H  
ATOM   4753  HB3 ALA A 296     103.775  25.467 -83.462  1.00 85.31           H  
ATOM   4754  O   ALA A 296      99.550  25.679 -83.851  1.00 85.31           O  
ATOM   4755  N   ASP A 297     100.358  25.446 -85.929  1.00 91.57           N  
ATOM   4756  H   ASP A 297     101.177  25.281 -86.496  1.00 91.57           H  
ATOM   4757  CA  ASP A 297      99.119  25.881 -86.594  1.00 91.57           C  
ATOM   4758  HA  ASP A 297      98.816  26.846 -86.187  1.00 91.57           H  
ATOM   4759  C   ASP A 297      97.958  24.909 -86.349  1.00 91.57           C  
ATOM   4760  CB  ASP A 297      99.345  26.039 -88.106  1.00 91.57           C  
ATOM   4761  HB2 ASP A 297      98.375  26.114 -88.596  1.00 91.57           H  
ATOM   4762  HB3 ASP A 297      99.844  25.150 -88.492  1.00 91.57           H  
ATOM   4763  O   ASP A 297      96.848  25.325 -86.011  1.00 91.57           O  
ATOM   4764  CG  ASP A 297     100.145  27.289 -88.483  1.00 91.57           C  
ATOM   4765  OD1 ASP A 297     100.010  28.317 -87.774  1.00 91.57           O  
ATOM   4766  OD2 ASP A 297     100.853  27.216 -89.514  1.00 91.57           O  
ATOM   4767  N   LYS A 298      98.215  23.602 -86.446  1.00 87.91           N  
ATOM   4768  H   LYS A 298      99.146  23.320 -86.718  1.00 87.91           H  
ATOM   4769  CA  LYS A 298      97.196  22.582 -86.172  1.00 87.91           C  
ATOM   4770  HA  LYS A 298      96.308  22.827 -86.754  1.00 87.91           H  
ATOM   4771  C   LYS A 298      96.762  22.584 -84.706  1.00 87.91           C  
ATOM   4772  CB  LYS A 298      97.735  21.222 -86.624  1.00 87.91           C  
ATOM   4773  HB2 LYS A 298      98.572  20.917 -85.996  1.00 87.91           H  
ATOM   4774  HB3 LYS A 298      98.086  21.323 -87.651  1.00 87.91           H  
ATOM   4775  O   LYS A 298      95.581  22.433 -84.397  1.00 87.91           O  
ATOM   4776  CG  LYS A 298      96.625  20.167 -86.570  1.00 87.91           C  
ATOM   4777  HG2 LYS A 298      96.461  19.858 -85.537  1.00 87.91           H  
ATOM   4778  HG3 LYS A 298      95.703  20.600 -86.958  1.00 87.91           H  
ATOM   4779  CD  LYS A 298      96.988  18.955 -87.427  1.00 87.91           C  
ATOM   4780  HD2 LYS A 298      97.195  19.290 -88.443  1.00 87.91           H  
ATOM   4781  HD3 LYS A 298      97.869  18.463 -87.014  1.00 87.91           H  
ATOM   4782  CE  LYS A 298      95.791  18.004 -87.431  1.00 87.91           C  
ATOM   4783  HE2 LYS A 298      94.902  18.579 -87.694  1.00 87.91           H  
ATOM   4784  HE3 LYS A 298      95.643  17.622 -86.422  1.00 87.91           H  
ATOM   4785  NZ  LYS A 298      95.980  16.896 -88.394  1.00 87.91           N  
ATOM   4786  HZ1 LYS A 298      95.170  16.292 -88.376  1.00 87.91           H  
ATOM   4787  HZ2 LYS A 298      96.076  17.273 -89.326  1.00 87.91           H  
ATOM   4788  HZ3 LYS A 298      96.803  16.361 -88.155  1.00 87.91           H  
ATOM   4789  N   GLU A 299      97.702  22.795 -83.790  1.00 89.05           N  
ATOM   4790  H   GLU A 299      98.664  22.870 -84.088  1.00 89.05           H  
ATOM   4791  CA  GLU A 299      97.389  22.967 -82.371  1.00 89.05           C  
ATOM   4792  HA  GLU A 299      96.777  22.129 -82.039  1.00 89.05           H  
ATOM   4793  C   GLU A 299      96.553  24.227 -82.120  1.00 89.05           C  
ATOM   4794  CB  GLU A 299      98.682  22.970 -81.547  1.00 89.05           C  
ATOM   4795  HB2 GLU A 299      98.463  23.346 -80.548  1.00 89.05           H  
ATOM   4796  HB3 GLU A 299      99.422  23.618 -82.016  1.00 89.05           H  
ATOM   4797  O   GLU A 299      95.635  24.198 -81.301  1.00 89.05           O  
ATOM   4798  CG  GLU A 299      99.224  21.537 -81.426  1.00 89.05           C  
ATOM   4799  HG2 GLU A 299      99.348  21.112 -82.422  1.00 89.05           H  
ATOM   4800  HG3 GLU A 299      98.480  20.932 -80.908  1.00 89.05           H  
ATOM   4801  CD  GLU A 299     100.554  21.434 -80.673  1.00 89.05           C  
ATOM   4802  OE1 GLU A 299     101.163  20.342 -80.791  1.00 89.05           O  
ATOM   4803  OE2 GLU A 299     100.944  22.412 -79.996  1.00 89.05           O  
ATOM   4804  N   LYS A 300      96.783  25.308 -82.870  1.00 92.84           N  
ATOM   4805  H   LYS A 300      97.560  25.276 -83.515  1.00 92.84           H  
ATOM   4806  CA  LYS A 300      95.990  26.540 -82.786  1.00 92.84           C  
ATOM   4807  HA  LYS A 300      95.976  26.861 -81.744  1.00 92.84           H  
ATOM   4808  C   LYS A 300      94.526  26.338 -83.200  1.00 92.84           C  
ATOM   4809  CB  LYS A 300      96.694  27.612 -83.622  1.00 92.84           C  
ATOM   4810  HB2 LYS A 300      96.707  27.301 -84.666  1.00 92.84           H  
ATOM   4811  HB3 LYS A 300      97.725  27.700 -83.281  1.00 92.84           H  
ATOM   4812  O   LYS A 300      93.648  26.882 -82.529  1.00 92.84           O  
ATOM   4813  CG  LYS A 300      96.028  28.987 -83.544  1.00 92.84           C  
ATOM   4814  HG2 LYS A 300      96.073  29.369 -82.524  1.00 92.84           H  
ATOM   4815  HG3 LYS A 300      94.988  28.918 -83.864  1.00 92.84           H  
ATOM   4816  CD  LYS A 300      96.778  29.924 -84.493  1.00 92.84           C  
ATOM   4817  HD2 LYS A 300      97.805  30.039 -84.147  1.00 92.84           H  
ATOM   4818  HD3 LYS A 300      96.796  29.475 -85.486  1.00 92.84           H  
ATOM   4819  CE  LYS A 300      96.096  31.288 -84.574  1.00 92.84           C  
ATOM   4820  HE2 LYS A 300      95.052  31.134 -84.847  1.00 92.84           H  
ATOM   4821  HE3 LYS A 300      96.135  31.764 -83.594  1.00 92.84           H  
ATOM   4822  NZ  LYS A 300      96.774  32.121 -85.596  1.00 92.84           N  
ATOM   4823  HZ1 LYS A 300      97.750  32.241 -85.364  1.00 92.84           H  
ATOM   4824  HZ2 LYS A 300      96.748  31.644 -86.486  1.00 92.84           H  
ATOM   4825  HZ3 LYS A 300      96.331  33.022 -85.699  1.00 92.84           H  
ATOM   4826  N   GLU A 301      94.250  25.569 -84.253  1.00 91.37           N  
ATOM   4827  H   GLU A 301      95.020  25.194 -84.788  1.00 91.37           H  
ATOM   4828  CA  GLU A 301      92.876  25.226 -84.667  1.00 91.37           C  
ATOM   4829  HA  GLU A 301      92.297  26.140 -84.800  1.00 91.37           H  
ATOM   4830  C   GLU A 301      92.155  24.399 -83.596  1.00 91.37           C  
ATOM   4831  CB  GLU A 301      92.883  24.468 -86.003  1.00 91.37           C  
ATOM   4832  HB2 GLU A 301      93.592  23.642 -85.944  1.00 91.37           H  
ATOM   4833  HB3 GLU A 301      91.886  24.062 -86.177  1.00 91.37           H  
ATOM   4834  O   GLU A 301      91.062  24.769 -83.163  1.00 91.37           O  
ATOM   4835  CG  GLU A 301      93.243  25.384 -87.182  1.00 91.37           C  
ATOM   4836  HG2 GLU A 301      94.234  25.807 -87.014  1.00 91.37           H  
ATOM   4837  HG3 GLU A 301      92.531  26.210 -87.205  1.00 91.37           H  
ATOM   4838  CD  GLU A 301      93.232  24.665 -88.542  1.00 91.37           C  
ATOM   4839  OE1 GLU A 301      93.244  25.391 -89.561  1.00 91.37           O  
ATOM   4840  OE2 GLU A 301      93.241  23.411 -88.568  1.00 91.37           O  
ATOM   4841  N   ASN A 302      92.816  23.364 -83.069  1.00 92.57           N  
ATOM   4842  H   ASN A 302      93.689  23.090 -83.498  1.00 92.57           H  
ATOM   4843  CA  ASN A 302      92.282  22.554 -81.970  1.00 92.57           C  
ATOM   4844  HA  ASN A 302      91.341  22.102 -82.284  1.00 92.57           H  
ATOM   4845  C   ASN A 302      91.997  23.403 -80.717  1.00 92.57           C  
ATOM   4846  CB  ASN A 302      93.295  21.446 -81.636  1.00 92.57           C  
ATOM   4847  HB2 ASN A 302      92.971  20.939 -80.727  1.00 92.57           H  
ATOM   4848  HB3 ASN A 302      94.270  21.895 -81.450  1.00 92.57           H  
ATOM   4849  O   ASN A 302      91.012  23.187 -80.011  1.00 92.57           O  
ATOM   4850  CG  ASN A 302      93.436  20.383 -82.709  1.00 92.57           C  
ATOM   4851  ND2 ASN A 302      94.519  19.643 -82.690  1.00 92.57           N  
ATOM   4852 HD21 ASN A 302      95.256  19.831 -82.025  1.00 92.57           H  
ATOM   4853 HD22 ASN A 302      94.566  18.945 -83.418  1.00 92.57           H  
ATOM   4854  OD1 ASN A 302      92.590  20.152 -83.549  1.00 92.57           O  
ATOM   4855  N   ILE A 303      92.844  24.398 -80.425  1.00 93.79           N  
ATOM   4856  H   ILE A 303      93.673  24.494 -80.994  1.00 93.79           H  
ATOM   4857  CA  ILE A 303      92.628  25.337 -79.315  1.00 93.79           C  
ATOM   4858  HA  ILE A 303      92.444  24.760 -78.409  1.00 93.79           H  
ATOM   4859  C   ILE A 303      91.373  26.193 -79.545  1.00 93.79           C  
ATOM   4860  CB  ILE A 303      93.894  26.200 -79.084  1.00 93.79           C  
ATOM   4861  HB  ILE A 303      94.251  26.556 -80.050  1.00 93.79           H  
ATOM   4862  O   ILE A 303      90.658  26.483 -78.583  1.00 93.79           O  
ATOM   4863  CG1 ILE A 303      95.006  25.351 -78.426  1.00 93.79           C  
ATOM   4864 HG12 ILE A 303      95.049  24.368 -78.894  1.00 93.79           H  
ATOM   4865 HG13 ILE A 303      94.763  25.188 -77.376  1.00 93.79           H  
ATOM   4866  CG2 ILE A 303      93.605  27.432 -78.199  1.00 93.79           C  
ATOM   4867 HG21 ILE A 303      93.162  27.110 -77.257  1.00 93.79           H  
ATOM   4868 HG22 ILE A 303      94.527  27.979 -78.000  1.00 93.79           H  
ATOM   4869 HG23 ILE A 303      92.924  28.108 -78.718  1.00 93.79           H  
ATOM   4870  CD1 ILE A 303      96.403  25.981 -78.523  1.00 93.79           C  
ATOM   4871 HD11 ILE A 303      96.462  26.892 -77.927  1.00 93.79           H  
ATOM   4872 HD12 ILE A 303      97.140  25.273 -78.143  1.00 93.79           H  
ATOM   4873 HD13 ILE A 303      96.641  26.207 -79.562  1.00 93.79           H  
ATOM   4874  N   LEU A 304      91.093  26.613 -80.781  1.00 92.90           N  
ATOM   4875  H   LEU A 304      91.677  26.296 -81.542  1.00 92.90           H  
ATOM   4876  CA  LEU A 304      89.910  27.415 -81.103  1.00 92.90           C  
ATOM   4877  HA  LEU A 304      89.865  28.243 -80.396  1.00 92.90           H  
ATOM   4878  C   LEU A 304      88.615  26.607 -80.937  1.00 92.90           C  
ATOM   4879  CB  LEU A 304      90.054  27.984 -82.526  1.00 92.90           C  
ATOM   4880  HB2 LEU A 304      90.074  27.153 -83.232  1.00 92.90           H  
ATOM   4881  HB3 LEU A 304      91.006  28.509 -82.606  1.00 92.90           H  
ATOM   4882  O   LEU A 304      87.688  27.082 -80.281  1.00 92.90           O  
ATOM   4883  CG  LEU A 304      88.915  28.937 -82.936  1.00 92.90           C  
ATOM   4884  HG  LEU A 304      87.953  28.435 -82.828  1.00 92.90           H  
ATOM   4885  CD1 LEU A 304      88.910  30.216 -82.091  1.00 92.90           C  
ATOM   4886 HD11 LEU A 304      88.656  29.973 -81.059  1.00 92.90           H  
ATOM   4887 HD12 LEU A 304      88.145  30.892 -82.474  1.00 92.90           H  
ATOM   4888 HD13 LEU A 304      89.884  30.702 -82.141  1.00 92.90           H  
ATOM   4889  CD2 LEU A 304      89.083  29.332 -84.401  1.00 92.90           C  
ATOM   4890 HD21 LEU A 304      89.058  28.437 -85.022  1.00 92.90           H  
ATOM   4891 HD22 LEU A 304      88.261  29.980 -84.706  1.00 92.90           H  
ATOM   4892 HD23 LEU A 304      90.033  29.845 -84.553  1.00 92.90           H  
ATOM   4893  N   GLU A 305      88.578  25.381 -81.456  1.00 92.92           N  
ATOM   4894  H   GLU A 305      89.365  25.059 -82.002  1.00 92.92           H  
ATOM   4895  CA  GLU A 305      87.440  24.466 -81.297  1.00 92.92           C  
ATOM   4896  HA  GLU A 305      86.542  24.931 -81.702  1.00 92.92           H  
ATOM   4897  C   GLU A 305      87.181  24.151 -79.815  1.00 92.92           C  
ATOM   4898  CB  GLU A 305      87.731  23.192 -82.101  1.00 92.92           C  
ATOM   4899  HB2 GLU A 305      88.607  22.696 -81.682  1.00 92.92           H  
ATOM   4900  HB3 GLU A 305      87.949  23.475 -83.131  1.00 92.92           H  
ATOM   4901  O   GLU A 305      86.063  24.299 -79.316  1.00 92.92           O  
ATOM   4902  CG  GLU A 305      86.539  22.225 -82.092  1.00 92.92           C  
ATOM   4903  HG2 GLU A 305      85.669  22.744 -82.496  1.00 92.92           H  
ATOM   4904  HG3 GLU A 305      86.318  21.947 -81.062  1.00 92.92           H  
ATOM   4905  CD  GLU A 305      86.787  20.943 -82.900  1.00 92.92           C  
ATOM   4906  OE1 GLU A 305      85.858  20.105 -82.909  1.00 92.92           O  
ATOM   4907  OE2 GLU A 305      87.890  20.794 -83.470  1.00 92.92           O  
ATOM   4908  N   ASN A 306      88.238  23.836 -79.061  1.00 94.10           N  
ATOM   4909  H   ASN A 306      89.121  23.676 -79.523  1.00 94.10           H  
ATOM   4910  CA  ASN A 306      88.131  23.588 -77.624  1.00 94.10           C  
ATOM   4911  HA  ASN A 306      87.400  22.795 -77.467  1.00 94.10           H  
ATOM   4912  C   ASN A 306      87.611  24.808 -76.855  1.00 94.10           C  
ATOM   4913  CB  ASN A 306      89.494  23.123 -77.091  1.00 94.10           C  
ATOM   4914  HB2 ASN A 306      90.282  23.769 -77.478  1.00 94.10           H  
ATOM   4915  HB3 ASN A 306      89.496  23.186 -76.003  1.00 94.10           H  
ATOM   4916  O   ASN A 306      86.834  24.649 -75.915  1.00 94.10           O  
ATOM   4917  CG  ASN A 306      89.787  21.678 -77.451  1.00 94.10           C  
ATOM   4918  ND2 ASN A 306      91.037  21.285 -77.471  1.00 94.10           N  
ATOM   4919 HD21 ASN A 306      91.781  21.968 -77.451  1.00 94.10           H  
ATOM   4920 HD22 ASN A 306      91.171  20.335 -77.786  1.00 94.10           H  
ATOM   4921  OD1 ASN A 306      88.903  20.869 -77.659  1.00 94.10           O  
ATOM   4922  N   LYS A 307      87.974  26.035 -77.252  1.00 94.49           N  
ATOM   4923  H   LYS A 307      88.600  26.111 -78.041  1.00 94.49           H  
ATOM   4924  CA  LYS A 307      87.411  27.254 -76.648  1.00 94.49           C  
ATOM   4925  HA  LYS A 307      87.559  27.215 -75.569  1.00 94.49           H  
ATOM   4926  C   LYS A 307      85.899  27.352 -76.856  1.00 94.49           C  
ATOM   4927  CB  LYS A 307      88.096  28.506 -77.211  1.00 94.49           C  
ATOM   4928  HB2 LYS A 307      88.240  28.399 -78.286  1.00 94.49           H  
ATOM   4929  HB3 LYS A 307      87.446  29.365 -77.046  1.00 94.49           H  
ATOM   4930  O   LYS A 307      85.198  27.739 -75.920  1.00 94.49           O  
ATOM   4931  CG  LYS A 307      89.439  28.794 -76.536  1.00 94.49           C  
ATOM   4932  HG2 LYS A 307      89.268  29.029 -75.485  1.00 94.49           H  
ATOM   4933  HG3 LYS A 307      90.090  27.922 -76.597  1.00 94.49           H  
ATOM   4934  CD  LYS A 307      90.100  29.989 -77.228  1.00 94.49           C  
ATOM   4935  HD2 LYS A 307      90.273  29.739 -78.274  1.00 94.49           H  
ATOM   4936  HD3 LYS A 307      89.436  30.851 -77.169  1.00 94.49           H  
ATOM   4937  CE  LYS A 307      91.433  30.312 -76.551  1.00 94.49           C  
ATOM   4938  HE2 LYS A 307      91.252  30.497 -75.492  1.00 94.49           H
[truncated: 530,640 more chars]
