# Supplementary material for: Nuclear genome of Bulinus truncatus, an intermediate host of the carcinogenic human blood fluke Schistosoma haematobium
Source: Nat Commun. 2022 Feb 21;13:977. doi: 10.1038/s41467-022-28634-9 (PMC8861042; doi:10.1038/s41467-022-28634-9)
Supplement: Supplementary file 6 — Supplementary Data 3 [file 41467_2022_28634_MOESM6_ESM.zip › Supplementary_Data_3/bglb034525-pa.mature.pep.pdb]

ATOM      1  N   MET A   1       4.250  13.314  -2.540  1.00 89.77           N  
ATOM      2  H   MET A   1       3.295  13.210  -2.230  1.00 89.77           H  
ATOM      3  H2  MET A   1       4.492  14.294  -2.496  1.00 89.77           H  
ATOM      4  H3  MET A   1       4.869  12.770  -1.955  1.00 89.77           H  
ATOM      5  CA  MET A   1       4.335  12.848  -3.935  1.00 89.77           C  
ATOM      6  HA  MET A   1       5.337  13.019  -4.330  1.00 89.77           H  
ATOM      7  C   MET A   1       3.368  13.645  -4.774  1.00 89.77           C  
ATOM      8  CB  MET A   1       4.023  11.358  -4.040  1.00 89.77           C  
ATOM      9  HB2 MET A   1       3.995  11.085  -5.095  1.00 89.77           H  
ATOM     10  HB3 MET A   1       3.056  11.140  -3.587  1.00 89.77           H  
ATOM     11  O   MET A   1       2.394  14.149  -4.217  1.00 89.77           O  
ATOM     12  CG  MET A   1       5.114  10.561  -3.331  1.00 89.77           C  
ATOM     13  HG2 MET A   1       5.131  10.817  -2.272  1.00 89.77           H  
ATOM     14  HG3 MET A   1       4.863   9.504  -3.413  1.00 89.77           H  
ATOM     15  SD  MET A   1       6.750  10.847  -4.052  1.00 89.77           S  
ATOM     16  CE  MET A   1       7.789  11.025  -2.582  1.00 89.77           C  
ATOM     17  HE1 MET A   1       7.615  10.191  -1.903  1.00 89.77           H  
ATOM     18  HE2 MET A   1       7.555  11.961  -2.075  1.00 89.77           H  
ATOM     19  HE3 MET A   1       8.838  11.034  -2.878  1.00 89.77           H  
ATOM     20  N   ALA A   2       3.652  13.790  -6.065  1.00 96.79           N  
ATOM     21  H   ALA A   2       4.420  13.274  -6.471  1.00 96.79           H  
ATOM     22  CA  ALA A   2       2.647  14.253  -7.010  1.00 96.79           C  
ATOM     23  HA  ALA A   2       2.161  15.147  -6.620  1.00 96.79           H  
ATOM     24  C   ALA A   2       1.568  13.168  -7.174  1.00 96.79           C  
ATOM     25  CB  ALA A   2       3.353  14.631  -8.312  1.00 96.79           C  
ATOM     26  HB1 ALA A   2       4.022  13.819  -8.600  1.00 96.79           H  
ATOM     27  HB2 ALA A   2       2.628  14.803  -9.107  1.00 96.79           H  
ATOM     28  HB3 ALA A   2       3.947  15.533  -8.168  1.00 96.79           H  
ATOM     29  O   ALA A   2       1.746  12.029  -6.741  1.00 96.79           O  
ATOM     30  N   PHE A   3       0.408  13.553  -7.691  1.00 97.82           N  
ATOM     31  H   PHE A   3       0.339  14.461  -8.127  1.00 97.82           H  
ATOM     32  CA  PHE A   3      -0.690  12.617  -7.905  1.00 97.82           C  
ATOM     33  HA  PHE A   3      -0.700  11.871  -7.110  1.00 97.82           H  
ATOM     34  C   PHE A   3      -0.477  11.897  -9.240  1.00 97.82           C  
ATOM     35  CB  PHE A   3      -2.005  13.403  -7.851  1.00 97.82           C  
ATOM     36  HB2 PHE A   3      -2.119  13.987  -8.764  1.00 97.82           H  
ATOM     37  HB3 PHE A   3      -1.960  14.106  -7.020  1.00 97.82           H  
ATOM     38  O   PHE A   3      -0.261  12.578 -10.242  1.00 97.82           O  
ATOM     39  CG  PHE A   3      -3.228  12.538  -7.648  1.00 97.82           C  
ATOM     40  CD1 PHE A   3      -3.998  12.116  -8.746  1.00 97.82           C  
ATOM     41  HD1 PHE A   3      -3.705  12.382  -9.751  1.00 97.82           H  
ATOM     42  CD2 PHE A   3      -3.602  12.161  -6.346  1.00 97.82           C  
ATOM     43  HD2 PHE A   3      -2.994  12.458  -5.504  1.00 97.82           H  
ATOM     44  CE1 PHE A   3      -5.148  11.337  -8.534  1.00 97.82           C  
ATOM     45  HE1 PHE A   3      -5.735  11.012  -9.381  1.00 97.82           H  
ATOM     46  CE2 PHE A   3      -4.756  11.390  -6.131  1.00 97.82           C  
ATOM     47  HE2 PHE A   3      -5.038  11.106  -5.128  1.00 97.82           H  
ATOM     48  CZ  PHE A   3      -5.533  10.981  -7.229  1.00 97.82           C  
ATOM     49  HZ  PHE A   3      -6.417  10.382  -7.073  1.00 97.82           H  
ATOM     50  N   SER A   4      -0.548  10.566  -9.262  1.00 98.33           N  
ATOM     51  H   SER A   4      -0.693  10.060  -8.400  1.00 98.33           H  
ATOM     52  CA  SER A   4      -0.468   9.778 -10.502  1.00 98.33           C  
ATOM     53  HA  SER A   4      -0.270  10.453 -11.335  1.00 98.33           H  
ATOM     54  C   SER A   4      -1.804   9.099 -10.798  1.00 98.33           C  
ATOM     55  CB  SER A   4       0.678   8.750 -10.512  1.00 98.33           C  
ATOM     56  HB2 SER A   4       0.338   7.818 -10.060  1.00 98.33           H  
ATOM     57  HB3 SER A   4       0.944   8.532 -11.546  1.00 98.33           H  
ATOM     58  O   SER A   4      -2.539   8.712  -9.882  1.00 98.33           O  
ATOM     59  OG  SER A   4       1.829   9.208  -9.830  1.00 98.33           O  
ATOM     60  HG  SER A   4       2.552   8.596  -9.988  1.00 98.33           H  
ATOM     61  N   THR A   5      -2.103   8.944 -12.082  1.00 97.90           N  
ATOM     62  H   THR A   5      -1.425   9.253 -12.763  1.00 97.90           H  
ATOM     63  CA  THR A   5      -3.279   8.264 -12.649  1.00 97.90           C  
ATOM     64  HA  THR A   5      -3.776   7.674 -11.878  1.00 97.90           H  
ATOM     65  C   THR A   5      -2.823   7.301 -13.742  1.00 97.90           C  
ATOM     66  CB  THR A   5      -4.291   9.270 -13.224  1.00 97.90           C  
ATOM     67  HB  THR A   5      -5.091   8.730 -13.730  1.00 97.90           H  
ATOM     68  O   THR A   5      -1.648   7.279 -14.077  1.00 97.90           O  
ATOM     69  CG2 THR A   5      -4.912  10.129 -12.123  1.00 97.90           C  
ATOM     70 HG21 THR A   5      -5.668  10.778 -12.565  1.00 97.90           H  
ATOM     71 HG22 THR A   5      -4.145  10.743 -11.653  1.00 97.90           H  
ATOM     72 HG23 THR A   5      -5.379   9.486 -11.377  1.00 97.90           H  
ATOM     73  OG1 THR A   5      -3.677  10.144 -14.133  1.00 97.90           O  
ATOM     74  HG1 THR A   5      -4.095  10.020 -14.988  1.00 97.90           H  
ATOM     75  N   GLU A   6      -3.718   6.474 -14.284  1.00 96.66           N  
ATOM     76  H   GLU A   6      -4.689   6.529 -14.011  1.00 96.66           H  
ATOM     77  CA  GLU A   6      -3.370   5.510 -15.347  1.00 96.66           C  
ATOM     78  HA  GLU A   6      -2.603   4.827 -14.981  1.00 96.66           H  
ATOM     79  C   GLU A   6      -2.802   6.178 -16.615  1.00 96.66           C  
ATOM     80  CB  GLU A   6      -4.640   4.707 -15.673  1.00 96.66           C  
ATOM     81  HB2 GLU A   6      -5.011   4.276 -14.743  1.00 96.66           H  
ATOM     82  HB3 GLU A   6      -5.397   5.389 -16.061  1.00 96.66           H  
ATOM     83  O   GLU A   6      -2.013   5.577 -17.336  1.00 96.66           O  
ATOM     84  CG  GLU A   6      -4.423   3.570 -16.687  1.00 96.66           C  
ATOM     85  HG2 GLU A   6      -4.079   3.994 -17.631  1.00 96.66           H  
ATOM     86  HG3 GLU A   6      -3.647   2.907 -16.305  1.00 96.66           H  
ATOM     87  CD  GLU A   6      -5.696   2.752 -16.966  1.00 96.66           C  
ATOM     88  OE1 GLU A   6      -5.651   1.914 -17.897  1.00 96.66           O  
ATOM     89  OE2 GLU A   6      -6.711   2.948 -16.255  1.00 96.66           O  
ATOM     90  N   ASP A   7      -3.198   7.421 -16.884  1.00 97.40           N  
ATOM     91  H   ASP A   7      -3.872   7.861 -16.274  1.00 97.40           H  
ATOM     92  CA  ASP A   7      -2.781   8.220 -18.036  1.00 97.40           C  
ATOM     93  HA  ASP A   7      -2.408   7.550 -18.811  1.00 97.40           H  
ATOM     94  C   ASP A   7      -1.642   9.211 -17.732  1.00 97.40           C  
ATOM     95  CB  ASP A   7      -4.022   8.941 -18.595  1.00 97.40           C  
ATOM     96  HB2 ASP A   7      -4.763   8.193 -18.875  1.00 97.40           H  
ATOM     97  HB3 ASP A   7      -3.734   9.470 -19.504  1.00 97.40           H  
ATOM     98  O   ASP A   7      -1.073   9.787 -18.661  1.00 97.40           O  
ATOM     99  CG  ASP A   7      -4.678   9.934 -17.619  1.00 97.40           C  
ATOM    100  OD1 ASP A   7      -4.798   9.611 -16.408  1.00 97.40           O  
ATOM    101  OD2 ASP A   7      -5.106  11.012 -18.086  1.00 97.40           O  
ATOM    102  N   VAL A   8      -1.303   9.424 -16.455  1.00 97.73           N  
ATOM    103  H   VAL A   8      -1.740   8.849 -15.749  1.00 97.73           H  
ATOM    104  CA  VAL A   8      -0.270  10.380 -16.031  1.00 97.73           C  
ATOM    105  HA  VAL A   8       0.373  10.591 -16.885  1.00 97.73           H  
ATOM    106  C   VAL A   8       0.603   9.776 -14.935  1.00 97.73           C  
ATOM    107  CB  VAL A   8      -0.868  11.726 -15.566  1.00 97.73           C  
ATOM    108  HB  VAL A   8      -1.407  11.589 -14.629  1.00 97.73           H  
ATOM    109  O   VAL A   8       0.195   9.676 -13.773  1.00 97.73           O  
ATOM    110  CG1 VAL A   8       0.252  12.752 -15.337  1.00 97.73           C  
ATOM    111 HG11 VAL A   8      -0.166  13.666 -14.915  1.00 97.73           H  
ATOM    112 HG12 VAL A   8       0.998  12.347 -14.653  1.00 97.73           H  
ATOM    113 HG13 VAL A   8       0.744  12.979 -16.282  1.00 97.73           H  
ATOM    114  CG2 VAL A   8      -1.827  12.348 -16.590  1.00 97.73           C  
ATOM    115 HG21 VAL A   8      -2.716  11.725 -16.683  1.00 97.73           H  
ATOM    116 HG22 VAL A   8      -2.144  13.337 -16.262  1.00 97.73           H  
ATOM    117 HG23 VAL A   8      -1.344  12.417 -17.565  1.00 97.73           H  
ATOM    118  N   ASP A   9       1.843   9.446 -15.297  1.00 97.97           N  
ATOM    119  H   ASP A   9       2.103   9.505 -16.271  1.00 97.97           H  
ATOM    120  CA  ASP A   9       2.841   8.931 -14.365  1.00 97.97           C  
ATOM    121  HA  ASP A   9       2.306   8.392 -13.583  1.00 97.97           H  
ATOM    122  C   ASP A   9       3.648  10.051 -13.698  1.00 97.97           C  
ATOM    123  CB  ASP A   9       3.774   7.921 -15.049  1.00 97.97           C  
ATOM    124  HB2 ASP A   9       3.196   7.271 -15.706  1.00 97.97           H  
ATOM    125  HB3 ASP A   9       4.502   8.446 -15.668  1.00 97.97           H  
ATOM    126  O   ASP A   9       4.424  10.754 -14.345  1.00 97.97           O  
ATOM    127  CG  ASP A   9       4.500   7.059 -14.014  1.00 97.97           C  
ATOM    128  OD1 ASP A   9       4.273   7.307 -12.801  1.00 97.97           O  
ATOM    129  OD2 ASP A   9       5.210   6.134 -14.462  1.00 97.97           O  
ATOM    130  N   ASN A  10       3.454  10.211 -12.390  1.00 97.76           N  
ATOM    131  H   ASN A  10       2.835   9.555 -11.937  1.00 97.76           H  
ATOM    132  CA  ASN A  10       4.233  11.114 -11.545  1.00 97.76           C  
ATOM    133  HA  ASN A  10       5.080  11.493 -12.116  1.00 97.76           H  
ATOM    134  C   ASN A  10       4.825  10.399 -10.318  1.00 97.76           C  
ATOM    135  CB  ASN A  10       3.360  12.298 -11.107  1.00 97.76           C  
ATOM    136  HB2 ASN A  10       2.542  11.935 -10.485  1.00 97.76           H  
ATOM    137  HB3 ASN A  10       3.992  12.966 -10.522  1.00 97.76           H  
ATOM    138  O   ASN A  10       5.175  11.063  -9.332  1.00 97.76           O  
ATOM    139  CG  ASN A  10       2.824  13.146 -12.235  1.00 97.76           C  
ATOM    140  ND2 ASN A  10       1.530  13.347 -12.289  1.00 97.76           N  
ATOM    141 HD21 ASN A  10       0.911  12.858 -11.657  1.00 97.76           H  
ATOM    142 HD22 ASN A  10       1.196  13.805 -13.125  1.00 97.76           H  
ATOM    143  OD1 ASN A  10       3.550  13.741 -13.009  1.00 97.76           O  
ATOM    144  N   ASP A  11       4.853   9.063 -10.325  1.00 97.41           N  
ATOM    145  H   ASP A  11       4.720   8.569 -11.196  1.00 97.41           H  
ATOM    146  CA  ASP A  11       5.420   8.307  -9.214  1.00 97.41           C  
ATOM    147  HA  ASP A  11       5.205   8.860  -8.300  1.00 97.41           H  
ATOM    148  C   ASP A  11       6.960   8.260  -9.296  1.00 97.41           C  
ATOM    149  CB  ASP A  11       4.657   6.986  -9.047  1.00 97.41           C  
ATOM    150  HB2 ASP A  11       3.593   7.216  -9.101  1.00 97.41           H  
ATOM    151  HB3 ASP A  11       4.851   6.600  -8.047  1.00 97.41           H  
ATOM    152  O   ASP A  11       7.568   8.832 -10.202  1.00 97.41           O  
ATOM    153  CG  ASP A  11       4.952   5.880 -10.051  1.00 97.41           C  
ATOM    154  OD1 ASP A  11       6.145   5.518 -10.105  1.00 97.41           O  
ATOM    155  OD2 ASP A  11       3.946   5.294 -10.530  1.00 97.41           O  
ATOM    156  N   LEU A  12       7.619   7.715  -8.267  1.00 95.95           N  
ATOM    157  H   LEU A  12       7.083   7.141  -7.632  1.00 95.95           H  
ATOM    158  CA  LEU A  12       9.089   7.654  -8.193  1.00 95.95           C  
ATOM    159  HA  LEU A  12       9.508   8.182  -9.049  1.00 95.95           H  
ATOM    160  C   LEU A  12       9.604   6.215  -8.351  1.00 95.95           C  
ATOM    161  CB  LEU A  12       9.618   8.345  -6.920  1.00 95.95           C  
ATOM    162  HB2 LEU A  12       9.243   7.783  -6.064  1.00 95.95           H  
ATOM    163  HB3 LEU A  12      10.705   8.262  -6.918  1.00 95.95           H  
ATOM    164  O   LEU A  12      10.679   5.885  -7.841  1.00 95.95           O  
ATOM    165  CG  LEU A  12       9.261   9.831  -6.740  1.00 95.95           C  
ATOM    166  HG  LEU A  12       8.182   9.938  -6.626  1.00 95.95           H  
ATOM    167  CD1 LEU A  12       9.948  10.375  -5.481  1.00 95.95           C  
ATOM    168 HD11 LEU A  12      11.030  10.325  -5.602  1.00 95.95           H  
ATOM    169 HD12 LEU A  12       9.641  11.408  -5.316  1.00 95.95           H  
ATOM    170 HD13 LEU A  12       9.659   9.766  -4.623  1.00 95.95           H  
ATOM    171  CD2 LEU A  12       9.734  10.708  -7.900  1.00 95.95           C  
ATOM    172 HD21 LEU A  12      10.801  10.569  -8.070  1.00 95.95           H  
ATOM    173 HD22 LEU A  12       9.194  10.429  -8.805  1.00 95.95           H  
ATOM    174 HD23 LEU A  12       9.519  11.757  -7.694  1.00 95.95           H  
ATOM    175  N   HIS A  13       8.831   5.350  -9.011  1.00 95.22           N  
ATOM    176  H   HIS A  13       7.979   5.676  -9.444  1.00 95.22           H  
ATOM    177  CA  HIS A  13       9.205   3.977  -9.325  1.00 95.22           C  
ATOM    178  HA  HIS A  13      10.106   3.719  -8.768  1.00 95.22           H  
ATOM    179  C   HIS A  13       9.519   3.836 -10.824  1.00 95.22           C  
ATOM    180  CB  HIS A  13       8.080   3.025  -8.876  1.00 95.22           C  
ATOM    181  HB2 HIS A  13       7.641   3.401  -7.951  1.00 95.22           H  
ATOM    182  HB3 HIS A  13       7.285   3.036  -9.621  1.00 95.22           H  
ATOM    183  O   HIS A  13       9.035   4.573 -11.667  1.00 95.22           O  
ATOM    184  CG  HIS A  13       8.528   1.595  -8.651  1.00 95.22           C  
ATOM    185  CD2 HIS A  13       8.457   0.877  -7.489  1.00 95.22           C  
ATOM    186  HD2 HIS A  13       8.011   1.225  -6.569  1.00 95.22           H  
ATOM    187  ND1 HIS A  13       9.075   0.752  -9.588  1.00 95.22           N  
ATOM    188  HD1 HIS A  13       9.226   0.978 -10.561  1.00 95.22           H  
ATOM    189  CE1 HIS A  13       9.410  -0.398  -8.993  1.00 95.22           C  
ATOM    190  HE1 HIS A  13       9.914  -1.220  -9.481  1.00 95.22           H  
ATOM    191  NE2 HIS A  13       8.994  -0.401  -7.719  1.00 95.22           N  
ATOM    192  N   GLU A  14      10.305   2.823 -11.193  1.00 95.38           N  
ATOM    193  H   GLU A  14      10.819   2.328 -10.478  1.00 95.38           H  
ATOM    194  CA  GLU A  14      10.480   2.412 -12.600  1.00 95.38           C  
ATOM    195  HA  GLU A  14      10.769   3.277 -13.197  1.00 95.38           H  
ATOM    196  C   GLU A  14       9.204   1.822 -13.241  1.00 95.38           C  
ATOM    197  CB  GLU A  14      11.586   1.349 -12.677  1.00 95.38           C  
ATOM    198  HB2 GLU A  14      11.695   1.033 -13.714  1.00 95.38           H  
ATOM    199  HB3 GLU A  14      11.276   0.489 -12.084  1.00 95.38           H  
ATOM    200  O   GLU A  14       9.183   1.530 -14.435  1.00 95.38           O  
ATOM    201  CG  GLU A  14      12.955   1.838 -12.182  1.00 95.38           C  
ATOM    202  HG2 GLU A  14      12.875   2.124 -11.133  1.00 95.38           H  
ATOM    203  HG3 GLU A  14      13.238   2.721 -12.755  1.00 95.38           H  
ATOM    204  CD  GLU A  14      14.050   0.766 -12.315  1.00 95.38           C  
ATOM    205  OE1 GLU A  14      15.238   1.144 -12.195  1.00 95.38           O  
ATOM    206  OE2 GLU A  14      13.707  -0.426 -12.494  1.00 95.38           O  
ATOM    207  N   ARG A  15       8.162   1.572 -12.440  1.00 94.51           N  
ATOM    208  H   ARG A  15       8.101   2.164 -11.624  1.00 94.51           H  
ATOM    209  CA  ARG A  15       6.888   0.981 -12.862  1.00 94.51           C  
ATOM    210  HA  ARG A  15       6.944   0.658 -13.902  1.00 94.51           H  
ATOM    211  C   ARG A  15       5.824   2.054 -12.758  1.00 94.51           C  
ATOM    212  CB  ARG A  15       6.476  -0.188 -11.954  1.00 94.51           C  
ATOM    213  HB2 ARG A  15       5.454  -0.477 -12.202  1.00 94.51           H  
ATOM    214  HB3 ARG A  15       6.480   0.149 -10.918  1.00 94.51           H  
ATOM    215  O   ARG A  15       5.925   2.897 -11.885  1.00 94.51           O  
ATOM    216  CG  ARG A  15       7.364  -1.426 -12.103  1.00 94.51           C  
ATOM    217  HG2 ARG A  15       7.337  -1.753 -13.142  1.00 94.51           H  
ATOM    218  HG3 ARG A  15       8.394  -1.190 -11.835  1.00 94.51           H  
ATOM    219  CD  ARG A  15       6.839  -2.562 -11.218  1.00 94.51           C  
ATOM    220  HD2 ARG A  15       5.784  -2.718 -11.446  1.00 94.51           H  
ATOM    221  HD3 ARG A  15       7.372  -3.478 -11.471  1.00 94.51           H  
ATOM    222  NE  ARG A  15       7.015  -2.281  -9.780  1.00 94.51           N  
ATOM    223  HE  ARG A  15       7.697  -1.584  -9.519  1.00 94.51           H  
ATOM    224  NH1 ARG A  15       5.253  -3.518  -8.980  1.00 94.51           N  
ATOM    225 HH11 ARG A  15       4.700  -3.829  -8.193  1.00 94.51           H  
ATOM    226 HH12 ARG A  15       4.727  -3.295  -9.812  1.00 94.51           H  
ATOM    227  NH2 ARG A  15       6.730  -2.597  -7.566  1.00 94.51           N  
ATOM    228 HH21 ARG A  15       6.175  -2.923  -6.788  1.00 94.51           H  
ATOM    229 HH22 ARG A  15       7.503  -1.964  -7.413  1.00 94.51           H  
ATOM    230  CZ  ARG A  15       6.328  -2.809  -8.788  1.00 94.51           C  
ATOM    231  N   HIS A  16       4.760   1.927 -13.539  1.00 96.14           N  
ATOM    232  H   HIS A  16       4.730   1.184 -14.222  1.00 96.14           H  
ATOM    233  CA  HIS A  16       3.644   2.856 -13.462  1.00 96.14           C  
ATOM    234  HA  HIS A  16       4.031   3.827 -13.153  1.00 96.14           H  
ATOM    235  C   HIS A  16       2.619   2.391 -12.412  1.00 96.14           C  
ATOM    236  CB  HIS A  16       3.069   3.026 -14.869  1.00 96.14           C  
ATOM    237  HB2 HIS A  16       3.892   3.193 -15.564  1.00 96.14           H  
ATOM    238  HB3 HIS A  16       2.542   2.121 -15.172  1.00 96.14           H  
ATOM    239  O   HIS A  16       1.704   1.611 -12.697  1.00 96.14           O  
ATOM    240  CG  HIS A  16       2.149   4.205 -14.982  1.00 96.14           C  
ATOM    241  CD2 HIS A  16       1.639   4.704 -16.146  1.00 96.14           C  
ATOM    242  HD2 HIS A  16       1.783   4.295 -17.135  1.00 96.14           H  
ATOM    243  ND1 HIS A  16       1.783   5.062 -13.967  1.00 96.14           N  
ATOM    244  HD1 HIS A  16       2.335   5.216 -13.135  1.00 96.14           H  
ATOM    245  CE1 HIS A  16       1.024   6.023 -14.513  1.00 96.14           C  
ATOM    246  HE1 HIS A  16       0.685   6.909 -13.996  1.00 96.14           H  
ATOM    247  NE2 HIS A  16       0.919   5.854 -15.836  1.00 96.14           N  
ATOM    248  N   CYS A  17       2.764   2.858 -11.171  1.00 97.51           N  
ATOM    249  H   CYS A  17       3.491   3.537 -11.000  1.00 97.51           H  
ATOM    250  CA  CYS A  17       2.011   2.349 -10.022  1.00 97.51           C  
ATOM    251  HA  CYS A  17       2.184   1.276  -9.941  1.00 97.51           H  
ATOM    252  C   CYS A  17       0.501   2.569 -10.145  1.00 97.51           C  
ATOM    253  CB  CYS A  17       2.530   3.027  -8.754  1.00 97.51           C  
ATOM    254  HB2 CYS A  17       2.472   4.106  -8.891  1.00 97.51           H  
ATOM    255  HB3 CYS A  17       1.895   2.755  -7.911  1.00 97.51           H  
ATOM    256  O   CYS A  17      -0.282   1.733  -9.691  1.00 97.51           O  
ATOM    257  SG  CYS A  17       4.241   2.598  -8.356  1.00 97.51           S  
ATOM    258  N   ALA A  18       0.073   3.671 -10.757  1.00 97.76           N  
ATOM    259  H   ALA A  18       0.760   4.318 -11.118  1.00 97.76           H  
ATOM    260  CA  ALA A  18      -1.345   3.938 -10.968  1.00 97.76           C  
ATOM    261  HA  ALA A  18      -1.869   3.824 -10.019  1.00 97.76           H  
ATOM    262  C   ALA A  18      -1.990   2.954 -11.960  1.00 97.76           C  
ATOM    263  CB  ALA A  18      -1.492   5.383 -11.428  1.00 97.76           C  
ATOM    264  HB1 ALA A  18      -1.034   6.061 -10.708  1.00 97.76           H  
ATOM    265  HB2 ALA A  18      -1.000   5.504 -12.394  1.00 97.76           H  
ATOM    266  HB3 ALA A  18      -2.552   5.619 -11.521  1.00 97.76           H  
ATOM    267  O   ALA A  18      -3.129   2.540 -11.737  1.00 97.76           O  
ATOM    268  N   ALA A  19      -1.255   2.539 -12.999  1.00 96.75           N  
ATOM    269  H   ALA A  19      -0.318   2.897 -13.112  1.00 96.75           H  
ATOM    270  CA  ALA A  19      -1.716   1.551 -13.972  1.00 96.75           C  
ATOM    271  HA  ALA A  19      -2.722   1.818 -14.296  1.00 96.75           H  
ATOM    272  C   ALA A  19      -1.787   0.135 -13.366  1.00 96.75           C  
ATOM    273  CB  ALA A  19      -0.789   1.610 -15.194  1.00 96.75           C  
ATOM    274  HB1 ALA A  19       0.225   1.322 -14.917  1.00 96.75           H  
ATOM    275  HB2 ALA A  19      -1.157   0.928 -15.961  1.00 96.75           H  
ATOM    276  HB3 ALA A  19      -0.779   2.621 -15.602  1.00 96.75           H  
ATOM    277  O   ALA A  19      -2.765  -0.581 -13.573  1.00 96.75           O  
ATOM    278  N   GLU A  20      -0.795  -0.260 -12.560  1.00 96.05           N  
ATOM    279  H   GLU A  20       0.014   0.338 -12.471  1.00 96.05           H  
ATOM    280  CA  GLU A  20      -0.783  -1.575 -11.897  1.00 96.05           C  
ATOM    281  HA  GLU A  20      -0.986  -2.349 -12.637  1.00 96.05           H  
ATOM    282  C   GLU A  20      -1.873  -1.699 -10.819  1.00 96.05           C  
ATOM    283  CB  GLU A  20       0.602  -1.850 -11.284  1.00 96.05           C  
ATOM    284  HB2 GLU A  20       0.541  -2.772 -10.705  1.00 96.05           H  
ATOM    285  HB3 GLU A  20       0.867  -1.040 -10.604  1.00 96.05           H  
ATOM    286  O   GLU A  20      -2.578  -2.708 -10.751  1.00 96.05           O  
ATOM    287  CG  GLU A  20       1.699  -2.010 -12.350  1.00 96.05           C  
ATOM    288  HG2 GLU A  20       1.896  -1.042 -12.810  1.00 96.05           H  
ATOM    289  HG3 GLU A  20       1.325  -2.677 -13.127  1.00 96.05           H  
ATOM    290  CD  GLU A  20       3.017  -2.582 -11.798  1.00 96.05           C  
ATOM    291  OE1 GLU A  20       3.730  -3.266 -12.570  1.00 96.05           O  
ATOM    292  OE2 GLU A  20       3.342  -2.399 -10.600  1.00 96.05           O  
ATOM    293  N   ASN A  21      -2.044  -0.659  -9.996  1.00 95.97           N  
ATOM    294  H   ASN A  21      -1.446   0.145 -10.125  1.00 95.97           H  
ATOM    295  CA  ASN A  21      -2.925  -0.683  -8.821  1.00 95.97           C  
ATOM    296  HA  ASN A  21      -3.107  -1.726  -8.562  1.00 95.97           H  
ATOM    297  C   ASN A  21      -4.312  -0.072  -9.076  1.00 95.97           C  
ATOM    298  CB  ASN A  21      -2.201  -0.059  -7.620  1.00 95.97           C  
ATOM    299  HB2 ASN A  21      -2.049   1.007  -7.786  1.00 95.97           H  
ATOM    300  HB3 ASN A  21      -2.805  -0.186  -6.722  1.00 95.97           H  
ATOM    301  O   ASN A  21      -5.088   0.108  -8.138  1.00 95.97           O  
ATOM    302  CG  ASN A  21      -0.875  -0.748  -7.376  1.00 95.97           C  
ATOM    303  ND2 ASN A  21       0.224  -0.074  -7.617  1.00 95.97           N  
ATOM    304 HD21 ASN A  21       1.074  -0.619  -7.604  1.00 95.97           H  
ATOM    305 HD22 ASN A  21       0.136   0.773  -8.159  1.00 95.97           H  
ATOM    306  OD1 ASN A  21      -0.799  -1.909  -7.017  1.00 95.97           O  
ATOM    307  N   LYS A  22      -4.623   0.253 -10.339  1.00 95.60           N  
ATOM    308  H   LYS A  22      -3.895   0.129 -11.028  1.00 95.60           H  
ATOM    309  CA  LYS A  22      -5.956   0.638 -10.837  1.00 95.60           C  
ATOM    310  HA  LYS A  22      -5.819   1.055 -11.835  1.00 95.60           H  
ATOM    311  C   LYS A  22      -6.648   1.739 -10.025  1.00 95.60           C  
ATOM    312  CB  LYS A  22      -6.842  -0.607 -10.969  1.00 95.60           C  
ATOM    313  HB2 LYS A  22      -7.797  -0.315 -11.406  1.00 95.60           H  
ATOM    314  HB3 LYS A  22      -7.026  -0.999  -9.969  1.00 95.60           H  
ATOM    315  O   LYS A  22      -7.849   1.677  -9.764  1.00 95.60           O  
ATOM    316  CG  LYS A  22      -6.230  -1.710 -11.836  1.00 95.60           C  
ATOM    317  HG2 LYS A  22      -5.287  -2.042 -11.401  1.00 95.60           H  
ATOM    318  HG3 LYS A  22      -6.055  -1.344 -12.847  1.00 95.60           H  
ATOM    319  CD  LYS A  22      -7.204  -2.885 -11.864  1.00 95.60           C  
ATOM    320  HD2 LYS A  22      -8.094  -2.623 -12.436  1.00 95.60           H  
ATOM    321  HD3 LYS A  22      -7.493  -3.101 -10.835  1.00 95.60           H  
ATOM    322  CE  LYS A  22      -6.526  -4.112 -12.465  1.00 95.60           C  
ATOM    323  HE2 LYS A  22      -6.626  -4.096 -13.550  1.00 95.60           H  
ATOM    324  HE3 LYS A  22      -5.465  -4.061 -12.219  1.00 95.60           H  
ATOM    325  NZ  LYS A  22      -7.100  -5.334 -11.864  1.00 95.60           N  
ATOM    326  HZ1 LYS A  22      -8.088  -5.422 -12.055  1.00 95.60           H  
ATOM    327  HZ2 LYS A  22      -6.589  -6.160 -12.140  1.00 95.60           H  
ATOM    328  HZ3 LYS A  22      -6.989  -5.256 -10.863  1.00 95.60           H  
ATOM    329  N   GLY A  23      -5.894   2.756  -9.618  1.00 95.92           N  
ATOM    330  H   GLY A  23      -4.924   2.764  -9.898  1.00 95.92           H  
ATOM    331  CA  GLY A  23      -6.432   3.872  -8.844  1.00 95.92           C  
ATOM    332  HA2 GLY A  23      -7.413   4.140  -9.237  1.00 95.92           H  
ATOM    333  HA3 GLY A  23      -6.560   3.566  -7.806  1.00 95.92           H  
ATOM    334  C   GLY A  23      -5.533   5.097  -8.893  1.00 95.92           C  
ATOM    335  O   GLY A  23      -4.313   4.978  -8.971  1.00 95.92           O  
ATOM    336  N   GLY A  24      -6.123   6.288  -8.821  1.00 97.81           N  
ATOM    337  H   GLY A  24      -7.131   6.324  -8.770  1.00 97.81           H  
ATOM    338  CA  GLY A  24      -5.362   7.530  -8.686  1.00 97.81           C  
ATOM    339  HA2 GLY A  24      -4.497   7.488  -9.349  1.00 97.81           H  
ATOM    340  HA3 GLY A  24      -5.975   8.381  -8.984  1.00 97.81           H  
ATOM    341  C   GLY A  24      -4.898   7.737  -7.245  1.00 97.81           C  
ATOM    342  O   GLY A  24      -5.719   7.664  -6.324  1.00 97.81           O  
ATOM    343  N   TRP A  25      -3.610   8.002  -7.027  1.00 98.03           N  
ATOM    344  H   TRP A  25      -2.994   8.114  -7.820  1.00 98.03           H  
ATOM    345  CA  TRP A  25      -3.062   8.212  -5.684  1.00 98.03           C  
ATOM    346  HA  TRP A  25      -3.788   8.785  -5.106  1.00 98.03           H  
ATOM    347  C   TRP A  25      -1.754   9.012  -5.693  1.00 98.03           C  
ATOM    348  CB  TRP A  25      -2.851   6.856  -4.994  1.00 98.03           C  
ATOM    349  HB2 TRP A  25      -1.914   6.430  -5.352  1.00 98.03           H  
ATOM    350  HB3 TRP A  25      -3.659   6.174  -5.258  1.00 98.03           H  
ATOM    351  O   TRP A  25      -1.136   9.230  -6.732  1.00 98.03           O  
ATOM    352  CG  TRP A  25      -2.787   6.922  -3.505  1.00 98.03           C  
ATOM    353  CD1 TRP A  25      -1.714   6.604  -2.754  1.00 98.03           C  
ATOM    354  HD1 TRP A  25      -0.778   6.230  -3.141  1.00 98.03           H  
ATOM    355  CD2 TRP A  25      -3.834   7.308  -2.567  1.00 98.03           C  
ATOM    356  CE2 TRP A  25      -3.314   7.212  -1.246  1.00 98.03           C  
ATOM    357  CE3 TRP A  25      -5.178   7.706  -2.700  1.00 98.03           C  
ATOM    358  HE3 TRP A  25      -5.598   7.778  -3.693  1.00 98.03           H  
ATOM    359  NE1 TRP A  25      -2.016   6.796  -1.423  1.00 98.03           N  
ATOM    360  HE1 TRP A  25      -1.460   6.374  -0.693  1.00 98.03           H  
ATOM    361  CH2 TRP A  25      -5.418   7.902  -0.278  1.00 98.03           C  
ATOM    362  HH2 TRP A  25      -6.024   8.145   0.582  1.00 98.03           H  
ATOM    363  CZ2 TRP A  25      -4.088   7.483  -0.110  1.00 98.03           C  
ATOM    364  HZ2 TRP A  25      -3.655   7.386   0.875  1.00 98.03           H  
ATOM    365  CZ3 TRP A  25      -5.963   8.005  -1.571  1.00 98.03           C  
ATOM    366  HZ3 TRP A  25      -6.990   8.316  -1.699  1.00 98.03           H  
ATOM    367  N   TRP A  26      -1.306   9.433  -4.510  1.00 97.73           N  
ATOM    368  H   TRP A  26      -1.839   9.177  -3.691  1.00 97.73           H  
ATOM    369  CA  TRP A  26       0.004  10.059  -4.305  1.00 97.73           C  
ATOM    370  HA  TRP A  26       0.249  10.664  -5.178  1.00 97.73           H  
ATOM    371  C   TRP A  26       1.105   8.997  -4.173  1.00 97.73           C  
ATOM    372  CB  TRP A  26      -0.054  10.983  -3.084  1.00 97.73           C  
ATOM    373  HB2 TRP A  26      -0.270  10.384  -2.199  1.00 97.73           H  
ATOM    374  HB3 TRP A  26       0.927  11.438  -2.940  1.00 97.73           H  
ATOM    375  O   TRP A  26       1.677   8.819  -3.093  1.00 97.73           O  
ATOM    376  CG  TRP A  26      -1.056  12.086  -3.155  1.00 97.73           C  
ATOM    377  CD1 TRP A  26      -0.884  13.271  -3.781  1.00 97.73           C  
ATOM    378  HD1 TRP A  26       0.004  13.559  -4.325  1.00 97.73           H  
ATOM    379  CD2 TRP A  26      -2.406  12.109  -2.606  1.00 97.73           C  
ATOM    380  CE2 TRP A  26      -2.992  13.372  -2.916  1.00 97.73           C  
ATOM    381  CE3 TRP A  26      -3.199  11.184  -1.893  1.00 97.73           C  
ATOM    382  HE3 TRP A  26      -2.795  10.213  -1.647  1.00 97.73           H  
ATOM    383  NE1 TRP A  26      -2.017  14.044  -3.625  1.00 97.73           N  
ATOM    384  HE1 TRP A  26      -2.127  14.961  -4.034  1.00 97.73           H  
ATOM    385  CH2 TRP A  26      -5.063  12.763  -1.828  1.00 97.73           C  
ATOM    386  HH2 TRP A  26      -6.077  12.996  -1.537  1.00 97.73           H  
ATOM    387  CZ2 TRP A  26      -4.299  13.705  -2.538  1.00 97.73           C  
ATOM    388  HZ2 TRP A  26      -4.717  14.665  -2.802  1.00 97.73           H  
ATOM    389  CZ3 TRP A  26      -4.514  11.508  -1.509  1.00 97.73           C  
ATOM    390  HZ3 TRP A  26      -5.109  10.782  -0.974  1.00 97.73           H  
ATOM    391  N   TYR A  27       1.376   8.267  -5.252  1.00 97.25           N  
ATOM    392  H   TYR A  27       0.899   8.479  -6.117  1.00 97.25           H  
ATOM    393  CA  TYR A  27       2.353   7.177  -5.256  1.00 97.25           C  
ATOM    394  HA  TYR A  27       2.146   6.542  -4.395  1.00 97.25           H  
ATOM    395  C   TYR A  27       3.801   7.673  -5.141  1.00 97.25           C  
ATOM    396  CB  TYR A  27       2.189   6.331  -6.516  1.00 97.25           C  
ATOM    397  HB2 TYR A  27       2.353   6.980  -7.376  1.00 97.25           H  
ATOM    398  HB3 TYR A  27       2.956   5.557  -6.532  1.00 97.25           H  
ATOM    399  O   TYR A  27       4.158   8.713  -5.683  1.00 97.25           O  
ATOM    400  CG  TYR A  27       0.839   5.672  -6.659  1.00 97.25           C  
ATOM    401  CD1 TYR A  27       0.482   4.584  -5.843  1.00 97.25           C  
ATOM    402  HD1 TYR A  27       1.179   4.217  -5.103  1.00 97.25           H  
ATOM    403  CD2 TYR A  27      -0.053   6.154  -7.627  1.00 97.25           C  
ATOM    404  HD2 TYR A  27       0.220   7.012  -8.224  1.00 97.25           H  
ATOM    405  CE1 TYR A  27      -0.768   3.962  -6.009  1.00 97.25           C  
ATOM    406  HE1 TYR A  27      -1.065   3.119  -5.403  1.00 97.25           H  
ATOM    407  CE2 TYR A  27      -1.290   5.530  -7.816  1.00 97.25           C  
ATOM    408  HE2 TYR A  27      -1.975   5.901  -8.564  1.00 97.25           H  
ATOM    409  OH  TYR A  27      -2.837   3.866  -7.189  1.00 97.25           O  
ATOM    410  HH  TYR A  27      -3.278   4.261  -7.944  1.00 97.25           H  
ATOM    411  CZ  TYR A  27      -1.635   4.431  -7.013  1.00 97.25           C  
ATOM    412  N   ASN A  28       4.633   6.920  -4.417  1.00 96.21           N  
ATOM    413  H   ASN A  28       4.247   6.056  -4.063  1.00 96.21           H  
ATOM    414  CA  ASN A  28       6.091   7.079  -4.361  1.00 96.21           C  
ATOM    415  HA  ASN A  28       6.384   7.976  -4.907  1.00 96.21           H  
ATOM    416  C   ASN A  28       6.736   5.896  -5.109  1.00 96.21           C  
ATOM    417  CB  ASN A  28       6.527   7.234  -2.884  1.00 96.21           C  
ATOM    418  HB2 ASN A  28       5.957   8.033  -2.410  1.00 96.21           H  
ATOM    419  HB3 ASN A  28       6.307   6.317  -2.338  1.00 96.21           H  
ATOM    420  O   ASN A  28       6.501   5.731  -6.297  1.00 96.21           O  
ATOM    421  CG  ASN A  28       8.002   7.564  -2.730  1.00 96.21           C  
ATOM    422  ND2 ASN A  28       8.488   7.708  -1.522  1.00 96.21           N  
ATOM    423 HD21 ASN A  28       7.912   7.549  -0.707  1.00 96.21           H  
ATOM    424 HD22 ASN A  28       9.486   7.857  -1.485  1.00 96.21           H  
ATOM    425  OD1 ASN A  28       8.759   7.668  -3.665  1.00 96.21           O  
ATOM    426  N   SER A  29       7.431   5.001  -4.401  1.00 95.97           N  
ATOM    427  H   SER A  29       7.662   5.228  -3.444  1.00 95.97           H  
ATOM    428  CA  SER A  29       7.669   3.623  -4.837  1.00 95.97           C  
ATOM    429  HA  SER A  29       7.917   3.626  -5.898  1.00 95.97           H  
ATOM    430  C   SER A  29       6.375   2.818  -4.631  1.00 95.97           C  
ATOM    431  CB  SER A  29       8.875   3.050  -4.085  1.00 95.97           C  
ATOM    432  HB2 SER A  29       8.626   2.916  -3.032  1.00 95.97           H  
ATOM    433  HB3 SER A  29       9.709   3.747  -4.167  1.00 95.97           H  
ATOM    434  O   SER A  29       6.243   2.049  -3.681  1.00 95.97           O  
ATOM    435  OG  SER A  29       9.266   1.817  -4.640  1.00 95.97           O  
ATOM    436  HG  SER A  29       9.982   1.435  -4.127  1.00 95.97           H  
ATOM    437  N   CYS A  30       5.358   3.132  -5.436  1.00 95.31           N  
ATOM    438  H   CYS A  30       5.558   3.766  -6.197  1.00 95.31           H  
ATOM    439  CA  CYS A  30       3.955   2.756  -5.244  1.00 95.31           C  
ATOM    440  HA  CYS A  30       3.384   3.328  -5.975  1.00 95.31           H  
ATOM    441  C   CYS A  30       3.379   3.247  -3.908  1.00 95.31           C  
ATOM    442  CB  CYS A  30       3.717   1.282  -5.606  1.00 95.31           C  
ATOM    443  HB2 CYS A  30       2.659   1.057  -5.470  1.00 95.31           H  
ATOM    444  HB3 CYS A  30       4.285   0.645  -4.928  1.00 95.31           H  
ATOM    445  O   CYS A  30       3.287   4.464  -3.719  1.00 95.31           O  
ATOM    446  SG  CYS A  30       4.148   0.831  -7.317  1.00 95.31           S  
ATOM    447  N   PHE A  31       2.919   2.386  -2.999  1.00 95.99           N  
ATOM    448  H   PHE A  31       3.053   1.392  -3.116  1.00 95.99           H  
ATOM    449  CA  PHE A  31       2.140   2.844  -1.848  1.00 95.99           C  
ATOM    450  HA  PHE A  31       2.445   3.860  -1.598  1.00 95.99           H  
ATOM    451  C   PHE A  31       2.352   2.009  -0.581  1.00 95.99           C  
ATOM    452  CB  PHE A  31       0.655   2.892  -2.239  1.00 95.99           C  
ATOM    453  HB2 PHE A  31       0.520   3.524  -3.116  1.00 95.99           H  
ATOM    454  HB3 PHE A  31       0.118   3.371  -1.420  1.00 95.99           H  
ATOM    455  O   PHE A  31       2.666   0.833  -0.635  1.00 95.99           O  
ATOM    456  CG  PHE A  31       0.030   1.538  -2.494  1.00 95.99           C  
ATOM    457  CD1 PHE A  31       0.047   0.968  -3.780  1.00 95.99           C  
ATOM    458  HD1 PHE A  31       0.462   1.504  -4.620  1.00 95.99           H  
ATOM    459  CD2 PHE A  31      -0.496   0.806  -1.414  1.00 95.99           C  
ATOM    460  HD2 PHE A  31      -0.492   1.219  -0.416  1.00 95.99           H  
ATOM    461  CE1 PHE A  31      -0.424  -0.342  -3.959  1.00 95.99           C  
ATOM    462  HE1 PHE A  31      -0.362  -0.827  -4.922  1.00 95.99           H  
ATOM    463  CE2 PHE A  31      -0.958  -0.499  -1.606  1.00 95.99           C  
ATOM    464  HE2 PHE A  31      -1.294  -1.092  -0.768  1.00 95.99           H  
ATOM    465  CZ  PHE A  31      -0.917  -1.077  -2.876  1.00 95.99           C  
ATOM    466  HZ  PHE A  31      -1.226  -2.103  -3.009  1.00 95.99           H  
ATOM    467  N   TYR A  32       2.104   2.634   0.574  1.00 96.16           N  
ATOM    468  H   TYR A  32       1.948   3.631   0.533  1.00 96.16           H  
ATOM    469  CA  TYR A  32       1.809   1.944   1.844  1.00 96.16           C  
ATOM    470  HA  TYR A  32       2.065   0.888   1.761  1.00 96.16           H  
ATOM    471  C   TYR A  32       0.317   2.016   2.199  1.00 96.16           C  
ATOM    472  CB  TYR A  32       2.641   2.564   2.973  1.00 96.16           C  
ATOM    473  HB2 TYR A  32       2.116   2.422   3.918  1.00 96.16           H  
ATOM    474  HB3 TYR A  32       2.733   3.640   2.822  1.00 96.16           H  
ATOM    475  O   TYR A  32      -0.193   1.239   3.005  1.00 96.16           O  
ATOM    476  CG  TYR A  32       4.012   1.949   3.131  1.00 96.16           C  
ATOM    477  CD1 TYR A  32       4.159   0.787   3.913  1.00 96.16           C  
ATOM    478  HD1 TYR A  32       3.296   0.320   4.366  1.00 96.16           H  
ATOM    479  CD2 TYR A  32       5.132   2.521   2.498  1.00 96.16           C  
ATOM    480  HD2 TYR A  32       5.013   3.390   1.869  1.00 96.16           H  
ATOM    481  CE1 TYR A  32       5.427   0.205   4.082  1.00 96.16           C  
ATOM    482  HE1 TYR A  32       5.546  -0.701   4.657  1.00 96.16           H  
ATOM    483  CE2 TYR A  32       6.403   1.935   2.657  1.00 96.16           C  
ATOM    484  HE2 TYR A  32       7.261   2.356   2.154  1.00 96.16           H  
ATOM    485  OH  TYR A  32       7.773   0.210   3.619  1.00 96.16           O  
ATOM    486  HH  TYR A  32       8.430   0.599   3.038  1.00 96.16           H  
ATOM    487  CZ  TYR A  32       6.550   0.777   3.454  1.00 96.16           C  
ATOM    488  N   SER A  33      -0.404   2.967   1.614  1.00 96.56           N  
ATOM    489  H   SER A  33       0.046   3.590   0.960  1.00 96.56           H  
ATOM    490  CA  SER A  33      -1.857   3.055   1.661  1.00 96.56           C  
ATOM    491  HA  SER A  33      -2.267   2.058   1.824  1.00 96.56           H  
ATOM    492  C   SER A  33      -2.355   3.557   0.317  1.00 96.56           C  
ATOM    493  CB  SER A  33      -2.325   3.975   2.794  1.00 96.56           C  
ATOM    494  HB2 SER A  33      -3.415   4.002   2.801  1.00 96.56           H  
ATOM    495  HB3 SER A  33      -1.985   3.564   3.745  1.00 96.56           H  
ATOM    496  O   SER A  33      -1.698   4.392  -0.292  1.00 96.56           O  
ATOM    497  OG  SER A  33      -1.826   5.295   2.652  1.00 96.56           O  
ATOM    498  HG  SER A  33      -2.124   5.813   3.403  1.00 96.56           H  
ATOM    499  N   GLN A  34      -3.499   3.059  -0.131  1.00 96.67           N  
ATOM    500  H   GLN A  34      -3.953   2.343   0.418  1.00 96.67           H  
ATOM    501  CA  GLN A  34      -4.181   3.469  -1.350  1.00 96.67           C  
ATOM    502  HA  GLN A  34      -3.932   4.503  -1.591  1.00 96.67           H  
ATOM    503  C   GLN A  34      -5.681   3.344  -1.085  1.00 96.67           C  
ATOM    504  CB  GLN A  34      -3.737   2.567  -2.511  1.00 96.67           C  
ATOM    505  HB2 GLN A  34      -4.032   1.544  -2.278  1.00 96.67           H  
ATOM    506  HB3 GLN A  34      -2.650   2.588  -2.597  1.00 96.67           H  
ATOM    507  O   GLN A  34      -6.229   2.248  -1.032  1.00 96.67           O  
ATOM    508  CG  GLN A  34      -4.337   3.006  -3.861  1.00 96.67           C  
ATOM    509  HG2 GLN A  34      -5.351   3.383  -3.723  1.00 96.67           H  
ATOM    510  HG3 GLN A  34      -3.731   3.814  -4.271  1.00 96.67           H  
ATOM    511  CD  GLN A  34      -4.424   1.873  -4.880  1.00 96.67           C  
ATOM    512  NE2 GLN A  34      -4.631   2.161  -6.133  1.00 96.67           N  
ATOM    513 HE21 GLN A  34      -4.763   1.358  -6.731  1.00 96.67           H  
ATOM    514 HE22 GLN A  34      -4.358   3.060  -6.504  1.00 96.67           H  
ATOM    515  OE1 GLN A  34      -4.385   0.703  -4.579  1.00 96.67           O  
ATOM    516  N   LEU A  35      -6.363   4.470  -0.875  1.00 97.75           N  
ATOM    517  H   LEU A  35      -5.879   5.356  -0.916  1.00 97.75           H  
ATOM    518  CA  LEU A  35      -7.790   4.447  -0.519  1.00 97.75           C  
ATOM    519  HA  LEU A  35      -8.014   3.482  -0.064  1.00 97.75           H  
ATOM    520  C   LEU A  35      -8.719   4.519  -1.740  1.00 97.75           C  
ATOM    521  CB  LEU A  35      -8.097   5.510   0.548  1.00 97.75           C  
ATOM    522  HB2 LEU A  35      -8.018   6.497   0.091  1.00 97.75           H  
ATOM    523  HB3 LEU A  35      -9.128   5.376   0.875  1.00 97.75           H  
ATOM    524  O   LEU A  35      -9.933   4.421  -1.586  1.00 97.75           O  
ATOM    525  CG  LEU A  35      -7.174   5.454   1.782  1.00 97.75           C  
ATOM    526  HG  LEU A  35      -6.161   5.723   1.482  1.00 97.75           H  
ATOM    527  CD1 LEU A  35      -7.643   6.473   2.821  1.00 97.75           C  
ATOM    528 HD11 LEU A  35      -7.623   7.471   2.383  1.00 97.75           H  
ATOM    529 HD12 LEU A  35      -8.657   6.239   3.147  1.00 97.75           H  
ATOM    530 HD13 LEU A  35      -6.969   6.457   3.678  1.00 97.75           H  
ATOM    531  CD2 LEU A  35      -7.117   4.085   2.465  1.00 97.75           C  
ATOM    532 HD21 LEU A  35      -8.081   3.832   2.906  1.00 97.75           H  
ATOM    533 HD22 LEU A  35      -6.821   3.312   1.756  1.00 97.75           H  
ATOM    534 HD23 LEU A  35      -6.349   4.109   3.238  1.00 97.75           H  
ATOM    535  N   ASN A  36      -8.138   4.652  -2.934  1.00 97.81           N  
ATOM    536  H   ASN A  36      -7.129   4.693  -2.951  1.00 97.81           H  
ATOM    537  CA  ASN A  36      -8.828   4.763  -4.220  1.00 97.81           C  
ATOM    538  HA  ASN A  36      -9.898   4.882  -4.047  1.00 97.81           H  
ATOM    539  C   ASN A  36      -8.672   3.503  -5.098  1.00 97.81           C  
ATOM    540  CB  ASN A  36      -8.308   6.018  -4.944  1.00 97.81           C  
ATOM    541  HB2 ASN A  36      -8.744   6.065  -5.942  1.00 97.81           H  
ATOM    542  HB3 ASN A  36      -7.228   5.933  -5.063  1.00 97.81           H  
ATOM    543  O   ASN A  36      -8.892   3.585  -6.304  1.00 97.81           O  
ATOM    544  CG  ASN A  36      -8.633   7.337  -4.271  1.00 97.81           C  
ATOM    545  ND2 ASN A  36      -7.935   8.377  -4.656  1.00 97.81           N  
ATOM    546 HD21 ASN A  36      -8.164   9.274  -4.253  1.00 97.81           H  
ATOM    547 HD22 ASN A  36      -7.204   8.243  -5.341  1.00 97.81           H  
ATOM    548  OD1 ASN A  36      -9.496   7.475  -3.419  1.00 97.81           O  
ATOM    549  N   GLY A  37      -8.235   2.377  -4.525  1.00 96.79           N  
ATOM    550  H   GLY A  37      -8.060   2.363  -3.531  1.00 96.79           H  
ATOM    551  CA  GLY A  37      -8.098   1.112  -5.249  1.00 96.79           C  
ATOM    552  HA2 GLY A  37      -7.634   1.291  -6.219  1.00 96.79           H  
ATOM    553  HA3 GLY A  37      -7.435   0.446  -4.698  1.00 96.79           H  
ATOM    554  C   GLY A  37      -9.433   0.394  -5.482  1.00 96.79           C  
ATOM    555  O   GLY A  37     -10.508   0.839  -5.070  1.00 96.79           O  
ATOM    556  N   VAL A  38      -9.352  -0.763  -6.127  1.00 97.11           N  
ATOM    557  H   VAL A  38      -8.421  -1.082  -6.352  1.00 97.11           H  
ATOM    558  CA  VAL A  38     -10.446  -1.698  -6.379  1.00 97.11           C  
ATOM    559  HA  VAL A  38     -11.227  -1.162  -6.919  1.00 97.11           H  
ATOM    560  C   VAL A  38     -11.024  -2.217  -5.064  1.00 97.11           C  
ATOM    561  CB  VAL A  38      -9.970  -2.877  -7.255  1.00 97.11           C  
ATOM    562  HB  VAL A  38      -9.195  -3.433  -6.726  1.00 97.11           H  
ATOM    563  O   VAL A  38     -10.322  -2.636  -4.145  1.00 97.11           O  
ATOM    564  CG1 VAL A  38     -11.114  -3.848  -7.587  1.00 97.11           C  
ATOM    565 HG11 VAL A  38     -10.742  -4.631  -8.248  1.00 97.11           H  
ATOM    566 HG12 VAL A  38     -11.931  -3.318  -8.077  1.00 97.11           H  
ATOM    567 HG13 VAL A  38     -11.474  -4.333  -6.680  1.00 97.11           H  
ATOM    568  CG2 VAL A  38      -9.395  -2.379  -8.586  1.00 97.11           C  
ATOM    569 HG21 VAL A  38      -8.502  -1.783  -8.397  1.00 97.11           H  
ATOM    570 HG22 VAL A  38      -9.102  -3.234  -9.196  1.00 97.11           H  
ATOM    571 HG23 VAL A  38     -10.127  -1.773  -9.120  1.00 97.11           H  
ATOM    572  N   TYR A  39     -12.348  -2.247  -4.973  1.00 96.71           N  
ATOM    573  H   TYR A  39     -12.901  -1.906  -5.747  1.00 96.71           H  
ATOM    574  CA  TYR A  39     -13.010  -2.865  -3.836  1.00 96.71           C  
ATOM    575  HA  TYR A  39     -12.476  -2.585  -2.927  1.00 96.71           H  
ATOM    576  C   TYR A  39     -12.987  -4.395  -3.950  1.00 96.71           C  
ATOM    577  CB  TYR A  39     -14.434  -2.329  -3.714  1.00 96.71           C  
ATOM    578  HB2 TYR A  39     -14.996  -2.573  -4.616  1.00 96.71           H  
ATOM    579  HB3 TYR A  39     -14.399  -1.243  -3.627  1.00 96.71           H  
ATOM    580  O   TYR A  39     -13.757  -4.978  -4.714  1.00 96.71           O  
ATOM    581  CG  TYR A  39     -15.146  -2.893  -2.506  1.00 96.71           C  
ATOM    582  CD1 TYR A  39     -16.063  -3.954  -2.637  1.00 96.71           C  
ATOM    583  HD1 TYR A  39     -16.257  -4.374  -3.613  1.00 96.71           H  
ATOM    584  CD2 TYR A  39     -14.849  -2.373  -1.238  1.00 96.71           C  
ATOM    585  HD2 TYR A  39     -14.132  -1.571  -1.142  1.00 96.71           H  
ATOM    586  CE1 TYR A  39     -16.704  -4.477  -1.497  1.00 96.71           C  
ATOM    587  HE1 TYR A  39     -17.407  -5.293  -1.588  1.00 96.71           H  
ATOM    588  CE2 TYR A  39     -15.494  -2.878  -0.102  1.00 96.71           C  
ATOM    589  HE2 TYR A  39     -15.272  -2.433   0.857  1.00 96.71           H  
ATOM    590  OH  TYR A  39     -17.069  -4.371   0.885  1.00 96.71           O  
ATOM    591  HH  TYR A  39     -16.823  -3.794   1.612  1.00 96.71           H  
ATOM    592  CZ  TYR A  39     -16.427  -3.928  -0.228  1.00 96.71           C  
ATOM    593  N   HIS A  40     -12.162  -5.050  -3.132  1.00 96.88           N  
ATOM    594  H   HIS A  40     -11.497  -4.507  -2.600  1.00 96.88           H  
ATOM    595  CA  HIS A  40     -12.241  -6.497  -2.905  1.00 96.88           C  
ATOM    596  HA  HIS A  40     -12.790  -6.945  -3.733  1.00 96.88           H  
ATOM    597  C   HIS A  40     -13.009  -6.816  -1.621  1.00 96.88           C  
ATOM    598  CB  HIS A  40     -10.853  -7.142  -2.918  1.00 96.88           C  
ATOM    599  HB2 HIS A  40     -10.214  -6.689  -2.160  1.00 96.88           H  
ATOM    600  HB3 HIS A  40     -10.962  -8.199  -2.675  1.00 96.88           H  
ATOM    601  O   HIS A  40     -13.009  -6.048  -0.655  1.00 96.88           O  
ATOM    602  CG  HIS A  40     -10.178  -7.045  -4.258  1.00 96.88           C  
ATOM    603  CD2 HIS A  40      -9.193  -6.166  -4.588  1.00 96.88           C  
ATOM    604  HD2 HIS A  40      -8.739  -5.425  -3.947  1.00 96.88           H  
ATOM    605  ND1 HIS A  40     -10.457  -7.862  -5.357  1.00 96.88           N  
ATOM    606  CE1 HIS A  40      -9.617  -7.449  -6.324  1.00 96.88           C  
ATOM    607  HE1 HIS A  40      -9.545  -7.886  -7.309  1.00 96.88           H  
ATOM    608  NE2 HIS A  40      -8.849  -6.438  -5.888  1.00 96.88           N  
ATOM    609  HE2 HIS A  40      -8.086  -6.007  -6.390  1.00 96.88           H  
ATOM    610  N   THR A  41     -13.654  -7.984  -1.581  1.00 93.17           N  
ATOM    611  H   THR A  41     -13.546  -8.619  -2.358  1.00 93.17           H  
ATOM    612  CA  THR A  41     -14.356  -8.440  -0.372  1.00 93.17           C  
ATOM    613  HA  THR A  41     -14.849  -7.580   0.083  1.00 93.17           H  
ATOM    614  C   THR A  41     -13.336  -8.980   0.638  1.00 93.17           C  
ATOM    615  CB  THR A  41     -15.465  -9.455  -0.699  1.00 93.17           C  
ATOM    616  HB  THR A  41     -15.030 -10.369  -1.103  1.00 93.17           H  
ATOM    617  O   THR A  41     -13.063 -10.174   0.666  1.00 93.17           O  
ATOM    618  CG2 THR A  41     -16.331  -9.782   0.519  1.00 93.17           C  
ATOM    619 HG21 THR A  41     -17.088 -10.512   0.231  1.00 93.17           H  
ATOM    620 HG22 THR A  41     -15.719 -10.213   1.311  1.00 93.17           H  
ATOM    621 HG23 THR A  41     -16.822  -8.878   0.881  1.00 93.17           H  
ATOM    622  OG1 THR A  41     -16.353  -8.900  -1.645  1.00 93.17           O  
ATOM    623  HG1 THR A  41     -15.849  -8.643  -2.420  1.00 93.17           H  
ATOM    624  N   ALA A  42     -12.794  -8.088   1.477  1.00 93.61           N  
ATOM    625  H   ALA A  42     -12.947  -7.117   1.247  1.00 93.61           H  
ATOM    626  CA  ALA A  42     -11.787  -8.371   2.507  1.00 93.61           C  
ATOM    627  HA  ALA A  42     -11.559  -7.417   2.982  1.00 93.61           H  
ATOM    628  C   ALA A  42     -10.433  -8.844   1.938  1.00 93.61           C  
ATOM    629  CB  ALA A  42     -12.396  -9.266   3.606  1.00 93.61           C  
ATOM    630  HB1 ALA A  42     -11.697  -9.355   4.438  1.00 93.61           H  
ATOM    631  HB2 ALA A  42     -12.616 -10.259   3.214  1.00 93.61           H  
ATOM    632  HB3 ALA A  42     -13.320  -8.818   3.972  1.00 93.61           H  
ATOM    633  O   ALA A  42      -9.805  -8.111   1.173  1.00 93.61           O  
ATOM    634  N   TRP A  43      -9.957 -10.017   2.362  1.00 96.60           N  
ATOM    635  H   TRP A  43     -10.563 -10.607   2.915  1.00 96.60           H  
ATOM    636  CA  TRP A  43      -8.723 -10.610   1.858  1.00 96.60           C  
ATOM    637  HA  TRP A  43      -7.928  -9.867   1.909  1.00 96.60           H  
ATOM    638  C   TRP A  43      -8.901 -11.026   0.401  1.00 96.60           C  
ATOM    639  CB  TRP A  43      -8.312 -11.810   2.717  1.00 96.60           C  
ATOM    640  HB2 TRP A  43      -9.127 -12.533   2.738  1.00 96.60           H  
ATOM    641  HB3 TRP A  43      -7.459 -12.293   2.242  1.00 96.60           H  
ATOM    642  O   TRP A  43      -9.902 -11.649   0.048  1.00 96.60           O  
ATOM    643  CG  TRP A  43      -7.917 -11.467   4.119  1.00 96.60           C  
ATOM    644  CD1 TRP A  43      -8.696 -11.573   5.219  1.00 96.60           C  
ATOM    645  HD1 TRP A  43      -9.708 -11.948   5.216  1.00 96.60           H  
ATOM    646  CD2 TRP A  43      -6.628 -10.969   4.587  1.00 96.60           C  
ATOM    647  CE2 TRP A  43      -6.708 -10.762   5.997  1.00 96.60           C  
ATOM    648  CE3 TRP A  43      -5.404 -10.668   3.960  1.00 96.60           C  
ATOM    649  HE3 TRP A  43      -5.297 -10.819   2.896  1.00 96.60           H  
ATOM    650  NE1 TRP A  43      -7.984 -11.164   6.331  1.00 96.60           N  
ATOM    651  HE1 TRP A  43      -8.331 -11.233   7.277  1.00 96.60           H  
ATOM    652  CH2 TRP A  43      -4.431  -9.960   6.093  1.00 96.60           C  
ATOM    653  HH2 TRP A  43      -3.584  -9.583   6.647  1.00 96.60           H  
ATOM    654  CZ2 TRP A  43      -5.639 -10.249   6.747  1.00 96.60           C  
ATOM    655  HZ2 TRP A  43      -5.726 -10.101   7.813  1.00 96.60           H  
ATOM    656  CZ3 TRP A  43      -4.316 -10.194   4.711  1.00 96.60           C  
ATOM    657  HZ3 TRP A  43      -3.372 -10.026   4.214  1.00 96.60           H  
ATOM    658  N   TYR A  44      -7.916 -10.705  -0.427  1.00 95.74           N  
ATOM    659  H   TYR A  44      -7.108 -10.221  -0.064  1.00 95.74           H  
ATOM    660  CA  TYR A  44      -7.854 -11.147  -1.811  1.00 95.74           C  
ATOM    661  HA  TYR A  44      -8.577 -11.952  -1.947  1.00 95.74           H  
ATOM    662  C   TYR A  44      -6.486 -11.756  -2.106  1.00 95.74           C  
ATOM    663  CB  TYR A  44      -8.263 -10.011  -2.761  1.00 95.74           C  
ATOM    664  HB2 TYR A  44      -9.257  -9.670  -2.470  1.00 95.74           H  
ATOM    665  HB3 TYR A  44      -8.357 -10.417  -3.768  1.00 95.74           H  
ATOM    666  O   TYR A  44      -5.578 -11.714  -1.284  1.00 95.74           O  
ATOM    667  CG  TYR A  44      -7.338  -8.810  -2.808  1.00 95.74           C  
ATOM    668  CD1 TYR A  44      -7.345  -7.864  -1.762  1.00 95.74           C  
ATOM    669  HD1 TYR A  44      -7.999  -8.003  -0.915  1.00 95.74           H  
ATOM    670  CD2 TYR A  44      -6.500  -8.618  -3.925  1.00 95.74           C  
ATOM    671  HD2 TYR A  44      -6.506  -9.318  -4.746  1.00 95.74           H  
ATOM    672  CE1 TYR A  44      -6.484  -6.750  -1.812  1.00 95.74           C  
ATOM    673  HE1 TYR A  44      -6.462  -6.026  -1.011  1.00 95.74           H  
ATOM    674  CE2 TYR A  44      -5.661  -7.491  -3.989  1.00 95.74           C  
ATOM    675  HE2 TYR A  44      -5.026  -7.326  -4.847  1.00 95.74           H  
ATOM    676  OH  TYR A  44      -4.759  -5.537  -2.955  1.00 95.74           O  
ATOM    677  HH  TYR A  44      -4.415  -5.287  -2.094  1.00 95.74           H  
ATOM    678  CZ  TYR A  44      -5.633  -6.571  -2.923  1.00 95.74           C  
ATOM    679  N   SER A  45      -6.351 -12.411  -3.251  1.00 92.96           N  
ATOM    680  H   SER A  45      -7.128 -12.415  -3.896  1.00 92.96           H  
ATOM    681  CA  SER A  45      -5.114 -13.088  -3.638  1.00 92.96           C  
ATOM    682  HA  SER A  45      -4.293 -12.743  -3.010  1.00 92.96           H  
ATOM    683  C   SER A  45      -4.739 -12.766  -5.076  1.00 92.96           C  
ATOM    684  CB  SER A  45      -5.265 -14.599  -3.431  1.00 92.96           C  
ATOM    685  HB2 SER A  45      -4.303 -15.086  -3.594  1.00 92.96           H  
ATOM    686  HB3 SER A  45      -5.583 -14.796  -2.407  1.00 92.96           H  
ATOM    687  O   SER A  45      -5.541 -12.209  -5.829  1.00 92.96           O  
ATOM    688  OG  SER A  45      -6.213 -15.130  -4.338  1.00 92.96           O  
ATOM    689  HG  SER A  45      -7.079 -14.798  -4.088  1.00 92.96           H  
ATOM    690  N   GLN A  46      -3.547 -13.205  -5.482  1.00 90.18           N  
ATOM    691  H   GLN A  46      -2.919 -13.620  -4.809  1.00 90.18           H  
ATOM    692  CA  GLN A  46      -3.078 -13.056  -6.859  1.00 90.18           C  
ATOM    693  HA  GLN A  46      -3.082 -11.991  -7.088  1.00 90.18           H  
ATOM    694  C   GLN A  46      -3.979 -13.739  -7.905  1.00 90.18           C  
ATOM    695  CB  GLN A  46      -1.623 -13.514  -6.979  1.00 90.18           C  
ATOM    696  HB2 GLN A  46      -1.354 -13.540  -8.035  1.00 90.18           H  
ATOM    697  HB3 GLN A  46      -1.514 -14.518  -6.567  1.00 90.18           H  
ATOM    698  O   GLN A  46      -3.933 -13.384  -9.078  1.00 90.18           O  
ATOM    699  CG  GLN A  46      -0.672 -12.541  -6.262  1.00 90.18           C  
ATOM    700  HG2 GLN A  46      -0.801 -11.539  -6.672  1.00 90.18           H  
ATOM    701  HG3 GLN A  46      -0.911 -12.507  -5.199  1.00 90.18           H  
ATOM    702  CD  GLN A  46       0.792 -12.932  -6.420  1.00 90.18           C  
ATOM    703  NE2 GLN A  46       1.672 -12.395  -5.606  1.00 90.18           N  
ATOM    704 HE21 GLN A  46       1.397 -11.666  -4.963  1.00 90.18           H  
ATOM    705 HE22 GLN A  46       2.637 -12.624  -5.794  1.00 90.18           H  
ATOM    706  OE1 GLN A  46       1.177 -13.739  -7.250  1.00 90.18           O  
ATOM    707  N   GLY A  47      -4.848 -14.672  -7.490  1.00 92.35           N  
ATOM    708  H   GLY A  47      -4.867 -14.909  -6.509  1.00 92.35           H  
ATOM    709  CA  GLY A  47      -5.866 -15.256  -8.368  1.00 92.35           C  
ATOM    710  HA2 GLY A  47      -6.285 -16.138  -7.883  1.00 92.35           H  
ATOM    711  HA3 GLY A  47      -5.401 -15.565  -9.305  1.00 92.35           H  
ATOM    712  C   GLY A  47      -7.025 -14.308  -8.706  1.00 92.35           C  
ATOM    713  O   GLY A  47      -7.737 -14.546  -9.675  1.00 92.35           O  
ATOM    714  N   GLN A  48      -7.226 -13.246  -7.919  1.00 91.83           N  
ATOM    715  H   GLN A  48      -6.574 -13.088  -7.165  1.00 91.83           H  
ATOM    716  CA  GLN A  48      -8.251 -12.220  -8.151  1.00 91.83           C  
ATOM    717  HA  GLN A  48      -9.019 -12.605  -8.821  1.00 91.83           H  
ATOM    718  C   GLN A  48      -7.669 -10.969  -8.813  1.00 91.83           C  
ATOM    719  CB  GLN A  48      -8.909 -11.842  -6.817  1.00 91.83           C  
ATOM    720  HB2 GLN A  48      -9.556 -10.977  -6.965  1.00 91.83           H  
ATOM    721  HB3 GLN A  48      -8.132 -11.561  -6.107  1.00 91.83           H  
ATOM    722  O   GLN A  48      -8.341 -10.347  -9.633  1.00 91.83           O  
ATOM    723  CG  GLN A  48      -9.749 -12.985  -6.236  1.00 91.83           C  
ATOM    724  HG2 GLN A  48     -10.690 -13.062  -6.780  1.00 91.83           H  
ATOM    725  HG3 GLN A  48      -9.218 -13.932  -6.331  1.00 91.83           H  
ATOM    726  CD  GLN A  48     -10.016 -12.750  -4.760  1.00 91.83           C  
ATOM    727  NE2 GLN A  48     -11.048 -12.022  -4.397  1.00 91.83           N  
ATOM    728 HE21 GLN A  48     -11.132 -11.845  -3.406  1.00 91.83           H  
ATOM    729 HE22 GLN A  48     -11.596 -11.535  -5.091  1.00 91.83           H  
ATOM    730  OE1 GLN A  48      -9.260 -13.194  -3.910  1.00 91.83           O  
ATOM    731  N   SER A  49      -6.432 -10.600  -8.473  1.00 91.63           N  
ATOM    732  H   SER A  49      -5.936 -11.120  -7.763  1.00 91.63           H  
ATOM    733  CA  SER A  49      -5.698  -9.529  -9.145  1.00 91.63           C  
ATOM    734  HA  SER A  49      -5.998  -9.499 -10.192  1.00 91.63           H  
ATOM    735  C   SER A  49      -4.199  -9.771  -9.075  1.00 91.63           C  
ATOM    736  CB  SER A  49      -6.003  -8.172  -8.516  1.00 91.63           C  
ATOM    737  HB2 SER A  49      -5.554  -8.092  -7.527  1.00 91.63           H  
ATOM    738  HB3 SER A  49      -7.081  -8.031  -8.440  1.00 91.63           H  
ATOM    739  O   SER A  49      -3.681 -10.092  -8.012  1.00 91.63           O  
ATOM    740  OG  SER A  49      -5.469  -7.196  -9.384  1.00 91.63           O  
ATOM    741  HG  SER A  49      -5.813  -6.352  -9.084  1.00 91.63           H  
ATOM    742  N   HIS A  50      -3.494  -9.589 -10.193  1.00 90.64           N  
ATOM    743  H   HIS A  50      -3.976  -9.283 -11.026  1.00 90.64           H  
ATOM    744  CA  HIS A  50      -2.039  -9.778 -10.259  1.00 90.64           C  
ATOM    745  HA  HIS A  50      -1.791 -10.782  -9.913  1.00 90.64           H  
ATOM    746  C   HIS A  50      -1.267  -8.792  -9.367  1.00 90.64           C  
ATOM    747  CB  HIS A  50      -1.575  -9.623 -11.713  1.00 90.64           C  
ATOM    748  HB2 HIS A  50      -0.485  -9.609 -11.718  1.00 90.64           H  
ATOM    749  HB3 HIS A  50      -1.912  -8.660 -12.096  1.00 90.64           H  
ATOM    750  O   HIS A  50      -0.142  -9.086  -8.968  1.00 90.64           O  
ATOM    751  CG  HIS A  50      -2.009 -10.709 -12.670  1.00 90.64           C  
ATOM    752  CD2 HIS A  50      -2.890 -11.740 -12.457  1.00 90.64           C  
ATOM    753  HD2 HIS A  50      -3.428 -11.948 -11.543  1.00 90.64           H  
ATOM    754  ND1 HIS A  50      -1.526 -10.854 -13.950  1.00 90.64           N  
ATOM    755  HD1 HIS A  50      -0.839 -10.259 -14.389  1.00 90.64           H  
ATOM    756  CE1 HIS A  50      -2.103 -11.935 -14.497  1.00 90.64           C  
ATOM    757  HE1 HIS A  50      -1.916 -12.300 -15.496  1.00 90.64           H  
ATOM    758  NE2 HIS A  50      -2.951 -12.503 -13.629  1.00 90.64           N  
ATOM    759  N   TYR A  51      -1.877  -7.650  -9.045  1.00 93.53           N  
ATOM    760  H   TYR A  51      -2.842  -7.530  -9.318  1.00 93.53           H  
ATOM    761  CA  TYR A  51      -1.299  -6.592  -8.225  1.00 93.53           C  
ATOM    762  HA  TYR A  51      -0.288  -6.871  -7.928  1.00 93.53           H  
ATOM    763  C   TYR A  51      -2.113  -6.384  -6.951  1.00 93.53           C  
ATOM    764  CB  TYR A  51      -1.211  -5.305  -9.051  1.00 93.53           C  
ATOM    765  HB2 TYR A  51      -0.799  -4.507  -8.433  1.00 93.53           H  
ATOM    766  HB3 TYR A  51      -2.217  -5.002  -9.343  1.00 93.53           H  
ATOM    767  O   TYR A  51      -3.270  -6.802  -6.854  1.00 93.53           O  
ATOM    768  CG  TYR A  51      -0.343  -5.446 -10.284  1.00 93.53           C  
ATOM    769  CD1 TYR A  51       1.056  -5.507 -10.142  1.00 93.53           C  
ATOM    770  HD1 TYR A  51       1.504  -5.444  -9.161  1.00 93.53           H  
ATOM    771  CD2 TYR A  51      -0.925  -5.496 -11.565  1.00 93.53           C  
ATOM    772  HD2 TYR A  51      -1.997  -5.408 -11.669  1.00 93.53           H  
ATOM    773  CE1 TYR A  51       1.876  -5.572 -11.282  1.00 93.53           C  
ATOM    774  HE1 TYR A  51       2.951  -5.541 -11.183  1.00 93.53           H  
ATOM    775  CE2 TYR A  51      -0.107  -5.591 -12.708  1.00 93.53           C  
ATOM    776  HE2 TYR A  51      -0.535  -5.572 -13.699  1.00 93.53           H  
ATOM    777  OH  TYR A  51       2.096  -5.540 -13.660  1.00 93.53           O  
ATOM    778  HH  TYR A  51       2.901  -5.069 -13.433  1.00 93.53           H  
ATOM    779  CZ  TYR A  51       1.297  -5.599 -12.566  1.00 93.53           C  
ATOM    780  N   ALA A  52      -1.509  -5.709  -5.977  1.00 94.03           N  
ATOM    781  H   ALA A  52      -0.588  -5.329  -6.140  1.00 94.03           H  
ATOM    782  CA  ALA A  52      -2.202  -5.268  -4.779  1.00 94.03           C  
ATOM    783  HA  ALA A  52      -2.876  -6.064  -4.464  1.00 94.03           H  
ATOM    784  C   ALA A  52      -3.056  -4.021  -5.075  1.00 94.03           C  
ATOM    785  CB  ALA A  52      -1.183  -5.065  -3.663  1.00 94.03           C  
ATOM    786  HB1 ALA A  52      -1.732  -4.718  -2.787  1.00 94.03           H  
ATOM    787  HB2 ALA A  52      -0.450  -4.310  -3.948  1.00 94.03           H  
ATOM    788  HB3 ALA A  52      -0.679  -6.003  -3.431  1.00 94.03           H  
ATOM    789  O   ALA A  52      -2.790  -2.931  -4.587  1.00 94.03           O  
ATOM    790  N   ASP A  53      -4.084  -4.179  -5.905  1.00 96.76           N  
ATOM    791  H   ASP A  53      -4.278  -5.107  -6.251  1.00 96.76           H  
ATOM    792  CA  ASP A  53      -4.918  -3.081  -6.400  1.00 96.76           C  
ATOM    793  HA  ASP A  53      -4.300  -2.184  -6.443  1.00 96.76           H  
ATOM    794  C   ASP A  53      -6.091  -2.721  -5.477  1.00 96.76           C  
ATOM    795  CB  ASP A  53      -5.368  -3.386  -7.842  1.00 96.76           C  
ATOM    796  HB2 ASP A  53      -4.481  -3.572  -8.448  1.00 96.76           H  
ATOM    797  HB3 ASP A  53      -5.861  -2.505  -8.253  1.00 96.76           H  
ATOM    798  O   ASP A  53      -6.999  -2.014  -5.896  1.00 96.76           O  
ATOM    799  CG  ASP A  53      -6.314  -4.582  -8.004  1.00 96.76           C  
ATOM    800  OD1 ASP A  53      -6.626  -5.300  -7.032  1.00 96.76           O  
ATOM    801  OD2 ASP A  53      -6.690  -4.888  -9.166  1.00 96.76           O  
ATOM    802  N   GLY A  54      -6.124  -3.239  -4.247  1.00 97.31           N  
ATOM    803  H   GLY A  54      -5.336  -3.808  -3.974  1.00 97.31           H  
ATOM    804  CA  GLY A  54      -7.241  -3.080  -3.322  1.00 97.31           C  
ATOM    805  HA2 GLY A  54      -8.155  -3.273  -3.884  1.00 97.31           H  
ATOM    806  HA3 GLY A  54      -7.160  -3.837  -2.542  1.00 97.31           H  
ATOM    807  C   GLY A  54      -7.348  -1.706  -2.647  1.00 97.31           C  
ATOM    808  O   GLY A  54      -6.481  -0.847  -2.757  1.00 97.31           O  
ATOM    809  N   ILE A  55      -8.382  -1.517  -1.821  1.00 97.95           N  
ATOM    810  H   ILE A  55      -9.132  -2.194  -1.823  1.00 97.95           H  
ATOM    811  CA  ILE A  55      -8.433  -0.384  -0.881  1.00 97.95           C  
ATOM    812  HA  ILE A  55      -8.040   0.498  -1.387  1.00 97.95           H  
ATOM    813  C   ILE A  55      -7.524  -0.687   0.317  1.00 97.95           C  
ATOM    814  CB  ILE A  55      -9.877  -0.059  -0.447  1.00 97.95           C  
ATOM    815  HB  ILE A  55     -10.259  -0.880   0.160  1.00 97.95           H  
ATOM    816  O   ILE A  55      -7.975  -1.226   1.329  1.00 97.95           O  
ATOM    817  CG1 ILE A  55     -10.806   0.106  -1.667  1.00 97.95           C  
ATOM    818 HG12 ILE A  55     -10.856  -0.839  -2.207  1.00 97.95           H  
ATOM    819 HG13 ILE A  55     -10.399   0.861  -2.340  1.00 97.95           H  
ATOM    820  CG2 ILE A  55      -9.884   1.225   0.401  1.00 97.95           C  
ATOM    821 HG21 ILE A  55      -9.685   2.080  -0.245  1.00 97.95           H  
ATOM    822 HG22 ILE A  55     -10.865   1.349   0.859  1.00 97.95           H  
ATOM    823 HG23 ILE A  55      -9.134   1.186   1.190  1.00 97.95           H  
ATOM    824  CD1 ILE A  55     -12.241   0.493  -1.298  1.00 97.95           C  
ATOM    825 HD11 ILE A  55     -12.282   1.539  -0.995  1.00 97.95           H  
ATOM    826 HD12 ILE A  55     -12.883   0.362  -2.170  1.00 97.95           H  
ATOM    827 HD13 ILE A  55     -12.595  -0.136  -0.481  1.00 97.95           H  
ATOM    828  N   VAL A  56      -6.237  -0.376   0.211  1.00 97.30           N  
ATOM    829  H   VAL A  56      -5.940   0.060  -0.650  1.00 97.30           H  
ATOM    830  CA  VAL A  56      -5.213  -0.845   1.151  1.00 97.30           C  
ATOM    831  HA  VAL A  56      -5.619  -1.689   1.709  1.00 97.30           H  
ATOM    832  C   VAL A  56      -4.812   0.224   2.165  1.00 97.30           C  
ATOM    833  CB  VAL A  56      -3.991  -1.384   0.390  1.00 97.30           C  
ATOM    834  HB  VAL A  56      -3.608  -0.601  -0.264  1.00 97.30           H  
ATOM    835  O   VAL A  56      -4.632   1.399   1.849  1.00 97.30           O  
ATOM    836  CG1 VAL A  56      -2.873  -1.818   1.349  1.00 97.30           C  
ATOM    837 HG11 VAL A  56      -2.447  -0.955   1.860  1.00 97.30           H  
ATOM    838 HG12 VAL A  56      -2.062  -2.267   0.775  1.00 97.30           H  
ATOM    839 HG13 VAL A  56      -3.242  -2.550   2.067  1.00 97.30           H  
ATOM    840  CG2 VAL A  56      -4.374  -2.600  -0.456  1.00 97.30           C  
ATOM    841 HG21 VAL A  56      -4.740  -3.410   0.176  1.00 97.30           H  
ATOM    842 HG22 VAL A  56      -5.135  -2.334  -1.189  1.00 97.30           H  
ATOM    843 HG23 VAL A  56      -3.500  -2.929  -1.019  1.00 97.30           H  
ATOM    844  N   TRP A  57      -4.571  -0.216   3.400  1.00 97.37           N  
ATOM    845  H   TRP A  57      -4.748  -1.194   3.578  1.00 97.37           H  
ATOM    846  CA  TRP A  57      -3.749   0.503   4.370  1.00 97.37           C  
ATOM    847  HA  TRP A  57      -3.115   1.220   3.848  1.00 97.37           H  
ATOM    848  C   TRP A  57      -2.837  -0.505   5.073  1.00 97.37           C  
ATOM    849  CB  TRP A  57      -4.649   1.284   5.338  1.00 97.37           C  
ATOM    850  HB2 TRP A  57      -5.210   0.589   5.962  1.00 97.37           H  
ATOM    851  HB3 TRP A  57      -5.373   1.840   4.741  1.00 97.37           H  
ATOM    852  O   TRP A  57      -3.262  -1.171   6.020  1.00 97.37           O  
ATOM    853  CG  TRP A  57      -3.945   2.273   6.217  1.00 97.37           C  
ATOM    854  CD1 TRP A  57      -2.848   2.036   6.969  1.00 97.37           C  
ATOM    855  HD1 TRP A  57      -2.335   1.090   7.057  1.00 97.37           H  
ATOM    856  CD2 TRP A  57      -4.272   3.679   6.442  1.00 97.37           C  
ATOM    857  CE2 TRP A  57      -3.290   4.242   7.311  1.00 97.37           C  
ATOM    858  CE3 TRP A  57      -5.305   4.533   6.005  1.00 97.37           C  
ATOM    859  HE3 TRP A  57      -6.090   4.130   5.383  1.00 97.37           H  
ATOM    860  NE1 TRP A  57      -2.459   3.188   7.610  1.00 97.37           N  
ATOM    861  HE1 TRP A  57      -1.655   3.208   8.222  1.00 97.37           H  
ATOM    862  CH2 TRP A  57      -4.338   6.419   7.220  1.00 97.37           C  
ATOM    863  HH2 TRP A  57      -4.369   7.461   7.504  1.00 97.37           H  
ATOM    864  CZ2 TRP A  57      -3.309   5.590   7.697  1.00 97.37           C  
ATOM    865  HZ2 TRP A  57      -2.544   5.981   8.352  1.00 97.37           H  
ATOM    866  CZ3 TRP A  57      -5.336   5.889   6.382  1.00 97.37           C  
ATOM    867  HZ3 TRP A  57      -6.133   6.528   6.032  1.00 97.37           H  
ATOM    868  N   TYR A  58      -1.584  -0.611   4.618  1.00 96.58           N  
ATOM    869  H   TYR A  58      -1.283  -0.014   3.860  1.00 96.58           H  
ATOM    870  CA  TYR A  58      -0.650  -1.663   5.025  1.00 96.58           C  
ATOM    871  HA  TYR A  58      -1.043  -2.624   4.692  1.00 96.58           H  
ATOM    872  C   TYR A  58      -0.497  -1.725   6.545  1.00 96.58           C  
ATOM    873  CB  TYR A  58       0.712  -1.449   4.347  1.00 96.58           C  
ATOM    874  HB2 TYR A  58       1.118  -0.482   4.645  1.00 96.58           H  
ATOM    875  HB3 TYR A  58       0.573  -1.433   3.266  1.00 96.58           H  
ATOM    876  O   TYR A  58      -0.756  -2.756   7.150  1.00 96.58           O  
ATOM    877  CG  TYR A  58       1.715  -2.532   4.692  1.00 96.58           C  
ATOM    878  CD1 TYR A  58       2.516  -2.425   5.848  1.00 96.58           C  
ATOM    879  HD1 TYR A  58       2.474  -1.541   6.465  1.00 96.58           H  
ATOM    880  CD2 TYR A  58       1.785  -3.689   3.896  1.00 96.58           C  
ATOM    881  HD2 TYR A  58       1.184  -3.762   3.002  1.00 96.58           H  
ATOM    882  CE1 TYR A  58       3.323  -3.509   6.244  1.00 96.58           C  
ATOM    883  HE1 TYR A  58       3.883  -3.477   7.167  1.00 96.58           H  
ATOM    884  CE2 TYR A  58       2.631  -4.752   4.262  1.00 96.58           C  
ATOM    885  HE2 TYR A  58       2.686  -5.649   3.663  1.00 96.58           H  
ATOM    886  OH  TYR A  58       4.056  -5.765   5.899  1.00 96.58           O  
ATOM    887  HH  TYR A  58       3.922  -5.884   6.842  1.00 96.58           H  
ATOM    888  CZ  TYR A  58       3.373  -4.679   5.459  1.00 96.58           C  
ATOM    889  N   THR A  59      -0.202  -0.602   7.206  1.00 96.24           N  
ATOM    890  H   THR A  59      -0.028   0.240   6.676  1.00 96.24           H  
ATOM    891  CA  THR A  59       0.040  -0.583   8.662  1.00 96.24           C  
ATOM    892  HA  THR A  59       0.758  -1.371   8.889  1.00 96.24           H  
ATOM    893  C   THR A  59      -1.190  -0.892   9.524  1.00 96.24           C  
ATOM    894  CB  THR A  59       0.660   0.745   9.118  1.00 96.24           C  
ATOM    895  HB  THR A  59       0.802   0.719  10.198  1.00 96.24           H  
ATOM    896  O   THR A  59      -1.046  -1.135  10.717  1.00 96.24           O  
ATOM    897  CG2 THR A  59       2.014   1.006   8.461  1.00 96.24           C  
ATOM    898 HG21 THR A  59       2.676   0.159   8.642  1.00 96.24           H  
ATOM    899 HG22 THR A  59       2.470   1.897   8.892  1.00 96.24           H  
ATOM    900 HG23 THR A  59       1.902   1.145   7.386  1.00 96.24           H  
ATOM    901  OG1 THR A  59      -0.145   1.854   8.787  1.00 96.24           O  
ATOM    902  HG1 THR A  59       0.347   2.615   9.104  1.00 96.24           H  
ATOM    903  N   LEU A  60      -2.399  -0.910   8.949  1.00 96.49           N  
ATOM    904  H   LEU A  60      -2.451  -0.785   7.948  1.00 96.49           H  
ATOM    905  CA  LEU A  60      -3.629  -1.265   9.661  1.00 96.49           C  
ATOM    906  HA  LEU A  60      -3.513  -0.995  10.711  1.00 96.49           H  
ATOM    907  C   LEU A  60      -3.921  -2.774   9.611  1.00 96.49           C  
ATOM    908  CB  LEU A  60      -4.782  -0.438   9.060  1.00 96.49           C  
ATOM    909  HB2 LEU A  60      -4.877  -0.697   8.005  1.00 96.49           H  
ATOM    910  HB3 LEU A  60      -4.519   0.618   9.123  1.00 96.49           H  
ATOM    911  O   LEU A  60      -4.631  -3.292  10.475  1.00 96.49           O  
ATOM    912  CG  LEU A  60      -6.155  -0.643   9.726  1.00 96.49           C  
ATOM    913  HG  LEU A  60      -6.474  -1.679   9.608  1.00 96.49           H  
ATOM    914  CD1 LEU A  60      -6.150  -0.286  11.213  1.00 96.49           C  
ATOM    915 HD11 LEU A  60      -7.160  -0.354  11.619  1.00 96.49           H  
ATOM    916 HD12 LEU A  60      -5.771   0.726  11.352  1.00 96.49           H  
ATOM    917 HD13 LEU A  60      -5.514  -0.983  11.759  1.00 96.49           H  
ATOM    918  CD2 LEU A  60      -7.198   0.236   9.036  1.00 96.49           C  
ATOM    919 HD21 LEU A  60      -7.188   0.045   7.963  1.00 96.49           H  
ATOM    920 HD22 LEU A  60      -8.190   0.025   9.435  1.00 96.49           H  
ATOM    921 HD23 LEU A  60      -6.958   1.286   9.198  1.00 96.49           H  
ATOM    922  N   LYS A  61      -3.438  -3.472   8.577  1.00 95.80           N  
ATOM    923  H   LYS A  61      -2.853  -2.985   7.913  1.00 95.80           H  
ATOM    924  CA  LYS A  61      -3.764  -4.884   8.304  1.00 95.80           C  
ATOM    925  HA  LYS A  61      -4.240  -5.316   9.185  1.00 95.80           H  
ATOM    926  C   LYS A  61      -2.553  -5.791   8.115  1.00 95.80           C  
ATOM    927  CB  LYS A  61      -4.719  -4.958   7.096  1.00 95.80           C  
ATOM    928  HB2 LYS A  61      -4.273  -4.418   6.260  1.00 95.80           H  
ATOM    929  HB3 LYS A  61      -4.850  -5.994   6.785  1.00 95.80           H  
ATOM    930  O   LYS A  61      -2.748  -6.991   7.963  1.00 95.80           O  
ATOM    931  CG  LYS A  61      -6.098  -4.357   7.404  1.00 95.80           C  
ATOM    932  HG2 LYS A  61      -5.987  -3.360   7.831  1.00 95.80           H  
ATOM    933  HG3 LYS A  61      -6.647  -4.244   6.469  1.00 95.80           H  
ATOM    934  CD  LYS A  61      -6.891  -5.251   8.364  1.00 95.80           C  
ATOM    935  HD2 LYS A  61      -6.301  -5.444   9.260  1.00 95.80           H  
ATOM    936  HD3 LYS A  61      -7.104  -6.200   7.871  1.00 95.80           H  
ATOM    937  CE  LYS A  61      -8.189  -4.574   8.787  1.00 95.80           C  
ATOM    938  HE2 LYS A  61      -7.944  -3.582   9.165  1.00 95.80           H  
ATOM    939  HE3 LYS A  61      -8.830  -4.465   7.912  1.00 95.80           H  
ATOM    940  NZ  LYS A  61      -8.849  -5.376   9.842  1.00 95.80           N  
ATOM    941  HZ1 LYS A  61      -9.072  -6.292   9.480  1.00 95.80           H  
ATOM    942  HZ2 LYS A  61      -9.688  -4.924  10.176  1.00 95.80           H  
ATOM    943  HZ3 LYS A  61      -8.207  -5.493  10.613  1.00 95.80           H  
ATOM    944  N   ASP A  62      -1.355  -5.216   8.144  1.00 95.51           N  
ATOM    945  H   ASP A  62      -1.316  -4.211   8.237  1.00 95.51           H  
ATOM    946  CA  ASP A  62      -0.070  -5.860   7.860  1.00 95.51           C  
ATOM    947  HA  ASP A  62       0.649  -5.054   7.716  1.00 95.51           H  
ATOM    948  C   ASP A  62      -0.080  -6.636   6.533  1.00 95.51           C  
ATOM    949  CB  ASP A  62       0.394  -6.656   9.086  1.00 95.51           C  
ATOM    950  HB2 ASP A  62      -0.189  -7.574   9.163  1.00 95.51           H  
ATOM    951  HB3 ASP A  62       0.207  -6.063   9.981  1.00 95.51           H  
ATOM    952  O   ASP A  62       0.398  -7.761   6.421  1.00 95.51           O  
ATOM    953  CG  ASP A  62       1.889  -6.985   9.051  1.00 95.51           C  
ATOM    954  OD1 ASP A  62       2.665  -6.182   8.471  1.00 95.51           O  
ATOM    955  OD2 ASP A  62       2.251  -7.991   9.699  1.00 95.51           O  
ATOM    956  N   SER A  63      -0.742  -6.062   5.524  1.00 94.99           N  
ATOM    957  H   SER A  63      -1.114  -5.133   5.657  1.00 94.99           H  
ATOM    958  CA  SER A  63      -0.865  -6.675   4.206  1.00 94.99           C  
ATOM    959  HA  SER A  63       0.106  -7.081   3.924  1.00 94.99           H  
ATOM    960  C   SER A  63      -1.315  -5.679   3.147  1.00 94.99           C  
ATOM    961  CB  SER A  63      -1.889  -7.809   4.247  1.00 94.99           C  
ATOM    962  HB2 SER A  63      -1.680  -8.473   5.086  1.00 94.99           H  
ATOM    963  HB3 SER A  63      -2.891  -7.396   4.367  1.00 94.99           H  
ATOM    964  O   SER A  63      -2.143  -4.803   3.406  1.00 94.99           O  
ATOM    965  OG  SER A  63      -1.812  -8.548   3.042  1.00 94.99           O  
ATOM    966  HG  SER A  63      -1.076  -9.157   3.135  1.00 94.99           H  
ATOM    967  N   GLU A  64      -0.829  -5.886   1.926  1.00 95.61           N  
ATOM    968  H   GLU A  64      -0.096  -6.571   1.805  1.00 95.61           H  
ATOM    969  CA  GLU A  64      -1.324  -5.225   0.717  1.00 95.61           C  
ATOM    970  HA  GLU A  64      -1.672  -4.230   0.992  1.00 95.61           H  
ATOM    971  C   GLU A  64      -2.532  -5.960   0.102  1.00 95.61           C  
ATOM    972  CB  GLU A  64      -0.177  -5.055  -0.290  1.00 95.61           C  
ATOM    973  HB2 GLU A  64      -0.524  -4.400  -1.090  1.00 95.61           H  
ATOM    974  HB3 GLU A  64       0.073  -6.033  -0.701  1.00 95.61           H  
ATOM    975  O   GLU A  64      -3.236  -5.429  -0.749  1.00 95.61           O  
ATOM    976  CG  GLU A  64       1.079  -4.401   0.301  1.00 95.61           C  
ATOM    977  HG2 GLU A  64       0.820  -3.407   0.666  1.00 95.61           H  
ATOM    978  HG3 GLU A  64       1.437  -4.996   1.141  1.00 95.61           H  
ATOM    979  CD  GLU A  64       2.213  -4.324  -0.724  1.00 95.61           C  
ATOM    980  OE1 GLU A  64       2.748  -3.213  -0.914  1.00 95.61           O  
ATOM    981  OE2 GLU A  64       2.557  -5.399  -1.266  1.00 95.61           O  
ATOM    982  N   PHE A  65      -2.845  -7.164   0.585  1.00 96.12           N  
ATOM    983  H   PHE A  65      -2.270  -7.533   1.329  1.00 96.12           H  
ATOM    984  CA  PHE A  65      -3.891  -8.041   0.054  1.00 96.12           C  
ATOM    985  HA  PHE A  65      -4.208  -7.650  -0.913  1.00 96.12           H  
ATOM    986  C   PHE A  65      -5.162  -8.069   0.920  1.00 96.12           C  
ATOM    987  CB  PHE A  65      -3.284  -9.415  -0.233  1.00 96.12           C  
ATOM    988  HB2 PHE A  65      -4.087 -10.133  -0.402  1.00 96.12           H  
ATOM    989  HB3 PHE A  65      -2.726  -9.761   0.637  1.00 96.12           H  
ATOM    990  O   PHE A  65      -5.931  -9.031   0.906  1.00 96.12           O  
ATOM    991  CG  PHE A  65      -2.394  -9.418  -1.459  1.00 96.12           C  
ATOM    992  CD1 PHE A  65      -2.960  -9.496  -2.747  1.00 96.12           C  
ATOM    993  HD1 PHE A  65      -4.032  -9.571  -2.860  1.00 96.12           H  
ATOM    994  CD2 PHE A  65      -1.001  -9.291  -1.315  1.00 96.12           C  
ATOM    995  HD2 PHE A  65      -0.561  -9.201  -0.333  1.00 96.12           H  
ATOM    996  CE1 PHE A  65      -2.137  -9.442  -3.886  1.00 96.12           C  
ATOM    997  HE1 PHE A  65      -2.576  -9.459  -4.873  1.00 96.12           H  
ATOM    998  CE2 PHE A  65      -0.178  -9.239  -2.453  1.00 96.12           C  
ATOM    999  HE2 PHE A  65       0.887  -9.093  -2.341  1.00 96.12           H  
ATOM   1000  CZ  PHE A  65      -0.745  -9.313  -3.738  1.00 96.12           C  
ATOM   1001  HZ  PHE A  65      -0.118  -9.226  -4.612  1.00 96.12           H  
ATOM   1002  N   TYR A  66      -5.411  -6.993   1.671  1.00 96.74           N  
ATOM   1003  H   TYR A  66      -4.738  -6.241   1.642  1.00 96.74           H  
ATOM   1004  CA  TYR A  66      -6.671  -6.764   2.376  1.00 96.74           C  
ATOM   1005  HA  TYR A  66      -7.372  -7.565   2.138  1.00 96.74           H  
ATOM   1006  C   TYR A  66      -7.298  -5.447   1.924  1.00 96.74           C  
ATOM   1007  CB  TYR A  66      -6.454  -6.783   3.892  1.00 96.74           C  
ATOM   1008  HB2 TYR A  66      -5.962  -7.718   4.164  1.00 96.74           H  
ATOM   1009  HB3 TYR A  66      -5.783  -5.971   4.172  1.00 96.74           H  
ATOM   1010  O   TYR A  66      -6.761  -4.372   2.189  1.00 96.74           O  
ATOM   1011  CG  TYR A  66      -7.746  -6.657   4.683  1.00 96.74           C  
ATOM   1012  CD1 TYR A  66      -8.324  -5.397   4.928  1.00 96.74           C  
ATOM   1013  HD1 TYR A  66      -7.855  -4.512   4.524  1.00 96.74           H  
ATOM   1014  CD2 TYR A  66      -8.395  -7.813   5.146  1.00 96.74           C  
ATOM   1015  HD2 TYR A  66      -7.975  -8.777   4.900  1.00 96.74           H  
ATOM   1016  CE1 TYR A  66      -9.518  -5.298   5.666  1.00 96.74           C  
ATOM   1017  HE1 TYR A  66      -9.975  -4.331   5.820  1.00 96.74           H  
ATOM   1018  CE2 TYR A  66      -9.571  -7.724   5.911  1.00 96.74           C  
ATOM   1019  HE2 TYR A  66     -10.054  -8.620   6.273  1.00 96.74           H  
ATOM   1020  OH  TYR A  66     -11.263  -6.349   6.918  1.00 96.74           O  
ATOM   1021  HH  TYR A  66     -11.645  -5.475   6.814  1.00 96.74           H  
ATOM   1022  CZ  TYR A  66     -10.132  -6.460   6.172  1.00 96.74           C  
ATOM   1023  N   SER A  67      -8.473  -5.529   1.303  1.00 97.67           N  
ATOM   1024  H   SER A  67      -8.873  -6.442   1.142  1.00 97.67           H  
ATOM   1025  CA  SER A  67      -9.257  -4.354   0.934  1.00 97.67           C  
ATOM   1026  HA  SER A  67      -8.573  -3.534   0.714  1.00 97.67           H  
ATOM   1027  C   SER A  67     -10.170  -3.932   2.087  1.00 97.67           C  
ATOM   1028  CB  SER A  67     -10.022  -4.630  -0.355  1.00 97.67           C  
ATOM   1029  HB2 SER A  67     -10.667  -5.496  -0.208  1.00 97.67           H  
ATOM   1030  HB3 SER A  67      -9.303  -4.854  -1.143  1.00 97.67           H  
ATOM   1031  O   SER A  67     -10.986  -4.709   2.598  1.00 97.67           O  
ATOM   1032  OG  SER A  67     -10.791  -3.512  -0.748  1.00 97.67           O  
ATOM   1033  HG  SER A  67     -11.664  -3.598  -0.357  1.00 97.67           H  
ATOM   1034  N   LEU A  68     -10.041  -2.677   2.519  1.00 97.59           N  
ATOM   1035  H   LEU A  68      -9.348  -2.102   2.060  1.00 97.59           H  
ATOM   1036  CA  LEU A  68     -10.882  -2.071   3.543  1.00 97.59           C  
ATOM   1037  HA  LEU A  68     -10.821  -2.694   4.436  1.00 97.59           H  
ATOM   1038  C   LEU A  68     -12.345  -2.051   3.092  1.00 97.59           C  
ATOM   1039  CB  LEU A  68     -10.390  -0.652   3.884  1.00 97.59           C  
ATOM   1040  HB2 LEU A  68     -10.398  -0.064   2.966  1.00 97.59           H  
ATOM   1041  HB3 LEU A  68     -11.099  -0.192   4.573  1.00 97.59           H  
ATOM   1042  O   LEU A  68     -12.681  -1.695   1.967  1.00 97.59           O  
ATOM   1043  CG  LEU A  68      -8.982  -0.564   4.503  1.00 97.59           C  
ATOM   1044  HG  LEU A  68      -8.245  -1.001   3.828  1.00 97.59           H  
ATOM   1045  CD1 LEU A  68      -8.620   0.902   4.735  1.00 97.59           C  
ATOM   1046 HD11 LEU A  68      -8.600   1.420   3.776  1.00 97.59           H  
ATOM   1047 HD12 LEU A  68      -7.625   0.970   5.175  1.00 97.59           H  
ATOM   1048 HD13 LEU A  68      -9.345   1.378   5.395  1.00 97.59           H  
ATOM   1049  CD2 LEU A  68      -8.882  -1.293   5.846  1.00 97.59           C  
ATOM   1050 HD21 LEU A  68      -9.597  -0.880   6.558  1.00 97.59           H  
ATOM   1051 HD22 LEU A  68      -9.048  -2.359   5.692  1.00 97.59           H  
ATOM   1052 HD23 LEU A  68      -7.867  -1.179   6.225  1.00 97.59           H  
ATOM   1053  N   LYS A  69     -13.248  -2.392   4.017  1.00 97.05           N  
ATOM   1054  H   LYS A  69     -12.902  -2.720   4.907  1.00 97.05           H  
ATOM   1055  CA  LYS A  69     -14.687  -2.466   3.727  1.00 97.05           C  
ATOM   1056  HA  LYS A  69     -14.803  -3.052   2.815  1.00 97.05           H  
ATOM   1057  C   LYS A  69     -15.313  -1.092   3.456  1.00 97.05           C  
ATOM   1058  CB  LYS A  69     -15.397  -3.203   4.871  1.00 97.05           C  
ATOM   1059  HB2 LYS A  69     -14.915  -4.171   5.011  1.00 97.05           H  
ATOM   1060  HB3 LYS A  69     -15.303  -2.629   5.793  1.00 97.05           H  
ATOM   1061  O   LYS A  69     -16.304  -1.003   2.739  1.00 97.05           O  
ATOM   1062  CG  LYS A  69     -16.884  -3.432   4.561  1.00 97.05           C  
ATOM   1063  HG2 LYS A  69     -17.404  -2.475   4.523  1.00 97.05           H  
ATOM   1064  HG3 LYS A  69     -16.974  -3.925   3.593  1.00 97.05           H  
ATOM   1065  CD  LYS A  69     -17.563  -4.299   5.623  1.00 97.05           C  
ATOM   1066  HD2 LYS A  69     -17.062  -5.266   5.668  1.00 97.05           H  
ATOM   1067  HD3 LYS A  69     -17.493  -3.807   6.593  1.00 97.05           H  
ATOM   1068  CE  LYS A  69     -19.032  -4.492   5.232  1.00 97.05           C  
ATOM   1069  HE2 LYS A  69     -19.512  -3.515   5.179  1.00 97.05           H  
ATOM   1070  HE3 LYS A  69     -19.067  -4.928   4.234  1.00 97.05           H  
ATOM   1071  NZ  LYS A  69     -19.748  -5.369   6.192  1.00 97.05           N  
ATOM   1072  HZ1 LYS A  69     -20.707  -5.492   5.902  1.00 97.05           H  
ATOM   1073  HZ2 LYS A  69     -19.317  -6.282   6.219  1.00 97.05           H  
ATOM   1074  HZ3 LYS A  69     -19.738  -4.975   7.122  1.00 97.05           H  
ATOM   1075  N   LYS A  70     -14.787  -0.047   4.095  1.00 97.10           N  
ATOM   1076  H   LYS A  70     -13.942  -0.204   4.626  1.00 97.10           H  
ATOM   1077  CA  LYS A  70     -15.244   1.337   3.973  1.00 97.10           C  
ATOM   1078  HA  LYS A  70     -15.567   1.510   2.946  1.00 97.10           H  
ATOM   1079  C   LYS A  70     -14.078   2.267   4.275  1.00 97.10           C  
ATOM   1080  CB  LYS A  70     -16.426   1.591   4.930  1.00 97.10           C  
ATOM   1081  HB2 LYS A  70     -16.101   1.423   5.957  1.00 97.10           H  
ATOM   1082  HB3 LYS A  70     -17.225   0.887   4.699  1.00 97.10           H  
ATOM   1083  O   LYS A  70     -13.345   2.033   5.234  1.00 97.10           O  
ATOM   1084  CG  LYS A  70     -16.977   3.021   4.801  1.00 97.10           C  
ATOM   1085  HG2 LYS A  70     -16.195   3.733   5.063  1.00 97.10           H  
ATOM   1086  HG3 LYS A  70     -17.273   3.195   3.767  1.00 97.10           H  
ATOM   1087  CD  LYS A  70     -18.179   3.283   5.718  1.00 97.10           C  
ATOM   1088  HD2 LYS A  70     -19.006   2.632   5.434  1.00 97.10           H  
ATOM   1089  HD3 LYS A  70     -17.892   3.088   6.751  1.00 97.10           H  
ATOM   1090  CE  LYS A  70     -18.583   4.756   5.556  1.00 97.10           C  
ATOM   1091  HE2 LYS A  70     -17.708   5.375   5.751  1.00 97.10           H  
ATOM   1092  HE3 LYS A  70     -18.868   4.929   4.518  1.00 97.10           H  
ATOM   1093  NZ  LYS A  70     -19.685   5.161   6.463  1.00 97.10           N  
ATOM   1094  HZ1 LYS A  70     -19.420   5.016   7.427  1.00 97.10           H  
ATOM   1095  HZ2 LYS A  70     -19.858   6.149   6.347  1.00 97.10           H  
ATOM   1096  HZ3 LYS A  70     -20.534   4.657   6.254  1.00 97.10           H  
ATOM   1097  N   VAL A  71     -13.973   3.334   3.498  1.00 97.40           N  
ATOM   1098  H   VAL A  71     -14.614   3.441   2.725  1.00 97.40           H  
ATOM   1099  CA  VAL A  71     -13.051   4.446   3.720  1.00 97.40           C  
ATOM   1100  HA  VAL A  71     -12.646   4.385   4.731  1.00 97.40           H  
ATOM   1101  C   VAL A  71     -13.820   5.751   3.618  1.00 97.40           C  
ATOM   1102  CB  VAL A  71     -11.863   4.417   2.741  1.00 97.40           C  
ATOM   1103  HB  VAL A  71     -11.263   5.312   2.904  1.00 97.40           H  
ATOM   1104  O   VAL A  71     -14.823   5.845   2.912  1.00 97.40           O  
ATOM   1105  CG1 VAL A  71     -10.982   3.203   3.039  1.00 97.40           C  
ATOM   1106 HG11 VAL A  71     -10.134   3.207   2.354  1.00 97.40           H  
ATOM   1107 HG12 VAL A  71     -11.538   2.276   2.898  1.00 97.40           H  
ATOM   1108 HG13 VAL A  71     -10.611   3.253   4.063  1.00 97.40           H  
ATOM   1109  CG2 VAL A  71     -12.290   4.387   1.269  1.00 97.40           C  
ATOM   1110 HG21 VAL A  71     -12.842   3.475   1.039  1.00 97.40           H  
ATOM   1111 HG22 VAL A  71     -12.904   5.255   1.028  1.00 97.40           H  
ATOM   1112 HG23 VAL A  71     -11.406   4.415   0.632  1.00 97.40           H  
ATOM   1113  N   GLU A  72     -13.378   6.752   4.362  1.00 98.00           N  
ATOM   1114  H   GLU A  72     -12.565   6.623   4.945  1.00 98.00           H  
ATOM   1115  CA  GLU A  72     -13.914   8.101   4.273  1.00 98.00           C  
ATOM   1116  HA  GLU A  72     -14.275   8.277   3.259  1.00 98.00           H  
ATOM   1117  C   GLU A  72     -12.768   9.070   4.565  1.00 98.00           C  
ATOM   1118  CB  GLU A  72     -15.094   8.248   5.249  1.00 98.00           C  
ATOM   1119  HB2 GLU A  72     -14.722   8.350   6.268  1.00 98.00           H  
ATOM   1120  HB3 GLU A  72     -15.712   7.352   5.198  1.00 98.00           H  
ATOM   1121  O   GLU A  72     -12.189   9.038   5.650  1.00 98.00           O  
ATOM   1122  CG  GLU A  72     -15.978   9.444   4.887  1.00 98.00           C  
ATOM   1123  HG2 GLU A  72     -15.383  10.355   4.953  1.00 98.00           H  
ATOM   1124  HG3 GLU A  72     -16.303   9.333   3.852  1.00 98.00           H  
ATOM   1125  CD  GLU A  72     -17.222   9.557   5.785  1.00 98.00           C  
ATOM   1126  OE1 GLU A  72     -18.111  10.379   5.475  1.00 98.00           O  
ATOM   1127  OE2 GLU A  72     -17.270   8.980   6.894  1.00 98.00           O  
ATOM   1128  N   MET A  73     -12.406   9.897   3.585  1.00 97.78           N  
ATOM   1129  H   MET A  73     -12.922   9.883   2.716  1.00 97.78           H  
ATOM   1130  CA  MET A  73     -11.379  10.927   3.732  1.00 97.78           C  
ATOM   1131  HA  MET A  73     -10.746  10.703   4.591  1.00 97.78           H  
ATOM   1132  C   MET A  73     -12.072  12.266   3.972  1.00 97.78           C  
ATOM   1133  CB  MET A  73     -10.481  10.979   2.488  1.00 97.78           C  
ATOM   1134  HB2 MET A  73      -9.764  11.791   2.606  1.00 97.78           H  
ATOM   1135  HB3 MET A  73     -11.094  11.188   1.611  1.00 97.78           H  
ATOM   1136  O   MET A  73     -12.919  12.676   3.180  1.00 97.78           O  
ATOM   1137  CG  MET A  73      -9.705   9.675   2.266  1.00 97.78           C  
ATOM   1138  HG2 MET A  73      -9.120   9.465   3.162  1.00 97.78           H  
ATOM   1139  HG3 MET A  73     -10.403   8.852   2.117  1.00 97.78           H  
ATOM   1140  SD  MET A  73      -8.568   9.728   0.855  1.00 97.78           S  
ATOM   1141  CE  MET A  73      -9.732   9.713  -0.539  1.00 97.78           C  
ATOM   1142  HE1 MET A  73      -9.174   9.721  -1.475  1.00 97.78           H  
ATOM   1143  HE2 MET A  73     -10.336   8.806  -0.505  1.00 97.78           H  
ATOM   1144  HE3 MET A  73     -10.379  10.589  -0.503  1.00 97.78           H  
ATOM   1145  N   LYS A  74     -11.739  12.943   5.072  1.00 97.26           N  
ATOM   1146  H   LYS A  74     -11.013  12.570   5.667  1.00 97.26           H  
ATOM   1147  CA  LYS A  74     -12.300  14.252   5.429  1.00 97.26           C  
ATOM   1148  HA  LYS A  74     -12.780  14.690   4.554  1.00 97.26           H  
ATOM   1149  C   LYS A  74     -11.193  15.186   5.864  1.00 97.26           C  
ATOM   1150  CB  LYS A  74     -13.332  14.144   6.561  1.00 97.26           C  
ATOM   1151  HB2 LYS A  74     -13.674  15.145   6.823  1.00 97.26           H  
ATOM   1152  HB3 LYS A  74     -12.860  13.701   7.438  1.00 97.26           H  
ATOM   1153  O   LYS A  74     -10.233  14.762   6.502  1.00 97.26           O  
ATOM   1154  CG  LYS A  74     -14.540  13.306   6.159  1.00 97.26           C  
ATOM   1155  HG2 LYS A  74     -14.208  12.288   5.956  1.00 97.26           H  
ATOM   1156  HG3 LYS A  74     -14.982  13.722   5.254  1.00 97.26           H  
ATOM   1157  CD  LYS A  74     -15.588  13.281   7.279  1.00 97.26           C  
ATOM   1158  HD2 LYS A  74     -16.014  14.273   7.432  1.00 97.26           H  
ATOM   1159  HD3 LYS A  74     -15.146  12.900   8.199  1.00 97.26           H  
ATOM   1160  CE  LYS A  74     -16.629  12.320   6.748  1.00 97.26           C  
ATOM   1161  HE2 LYS A  74     -16.077  11.423   6.466  1.00 97.26           H  
ATOM   1162  HE3 LYS A  74     -17.070  12.719   5.835  1.00 97.26           H  
ATOM   1163  NZ  LYS A  74     -17.695  11.906   7.685  1.00 97.26           N  
ATOM   1164  HZ1 LYS A  74     -18.308  12.670   7.930  1.00 97.26           H  
ATOM   1165  HZ2 LYS A  74     -17.313  11.428   8.488  1.00 97.26           H  
ATOM   1166  HZ3 LYS A  74     -18.218  11.211   7.171  1.00 97.26           H  
ATOM   1167  N   ILE A  75     -11.390  16.462   5.580  1.00 94.98           N  
ATOM   1168  H   ILE A  75     -12.235  16.720   5.090  1.00 94.98           H  
ATOM   1169  CA  ILE A  75     -10.568  17.548   6.095  1.00 94.98           C  
ATOM   1170  HA  ILE A  75      -9.775  17.133   6.717  1.00 94.98           H  
ATOM   1171  C   ILE A  75     -11.427  18.424   7.004  1.00 94.98           C  
ATOM   1172  CB  ILE A  75      -9.886  18.325   4.949  1.00 94.98           C  
ATOM   1173  HB  ILE A  75      -9.305  19.130   5.399  1.00 94.98           H  
ATOM   1174  O   ILE A  75     -12.629  18.580   6.788  1.00 94.98           O  
ATOM   1175  CG1 ILE A  75     -10.910  18.953   3.975  1.00 94.98           C  
ATOM   1176 HG12 ILE A  75     -11.483  18.169   3.480  1.00 94.98           H  
ATOM   1177 HG13 ILE A  75     -11.604  19.576   4.539  1.00 94.98           H  
ATOM   1178  CG2 ILE A  75      -8.902  17.390   4.219  1.00 94.98           C  
ATOM   1179 HG21 ILE A  75      -8.257  16.887   4.939  1.00 94.98           H  
ATOM   1180 HG22 ILE A  75      -8.266  17.966   3.547  1.00 94.98           H  
ATOM   1181 HG23 ILE A  75      -9.440  16.640   3.639  1.00 94.98           H  
ATOM   1182  CD1 ILE A  75     -10.275  19.841   2.900  1.00 94.98           C  
ATOM   1183 HD11 ILE A  75     -11.062  20.330   2.326  1.00 94.98           H  
ATOM   1184 HD12 ILE A  75      -9.652  20.604   3.367  1.00 94.98           H  
ATOM   1185 HD13 ILE A  75      -9.671  19.242   2.218  1.00 94.98           H  
ATOM   1186  N   LYS A  76     -10.802  18.995   8.028  1.00 92.31           N  
ATOM   1187  H   LYS A  76      -9.810  18.832   8.130  1.00 92.31           H  
ATOM   1188  CA  LYS A  76     -11.362  20.066   8.850  1.00 92.31           C  
ATOM   1189  HA  LYS A  76     -12.277  20.440   8.391  1.00 92.31           H  
ATOM   1190  C   LYS A  76     -10.326  21.185   8.856  1.00 92.31           C  
ATOM   1191  CB  LYS A  76     -11.679  19.542  10.266  1.00 92.31           C  
ATOM   1192  HB2 LYS A  76     -12.283  18.638  10.193  1.00 92.31           H  
ATOM   1193  HB3 LYS A  76     -10.740  19.291  10.759  1.00 92.31           H  
ATOM   1194  O   LYS A  76      -9.134  20.892   8.933  1.00 92.31           O  
ATOM   1195  CG  LYS A  76     -12.442  20.578  11.113  1.00 92.31           C  
ATOM   1196  HG2 LYS A  76     -13.467  20.656  10.750  1.00 92.31           H  
ATOM   1197  HG3 LYS A  76     -11.970  21.552  10.987  1.00 92.31           H  
ATOM   1198  CD  LYS A  76     -12.452  20.259  12.619  1.00 92.31           C  
ATOM   1199  HD2 LYS A  76     -13.093  19.402  12.825  1.00 92.31           H  
ATOM   1200  HD3 LYS A  76     -11.431  20.032  12.926  1.00 92.31           H  
ATOM   1201  CE  LYS A  76     -12.941  21.506  13.381  1.00 92.31           C  
ATOM   1202  HE2 LYS A  76     -12.555  22.377  12.852  1.00 92.31           H  
ATOM   1203  HE3 LYS A  76     -14.029  21.561  13.351  1.00 92.31           H  
ATOM   1204  NZ  LYS A  76     -12.435  21.592  14.778  1.00 92.31           N  
ATOM   1205  HZ1 LYS A  76     -11.438  21.434  14.812  1.00 92.31           H  
ATOM   1206  HZ2 LYS A  76     -12.459  22.545  15.112  1.00 92.31           H  
ATOM   1207  HZ3 LYS A  76     -12.907  20.985  15.433  1.00 92.31           H  
ATOM   1208  N   LEU A  77     -10.776  22.437   8.775  1.00 92.23           N  
ATOM   1209  H   LEU A  77     -11.772  22.597   8.716  1.00 92.23           H  
ATOM   1210  CA  LEU A  77      -9.900  23.586   8.995  1.00 92.23           C  
ATOM   1211  HA  LEU A  77      -9.111  23.595   8.243  1.00 92.23           H  
ATOM   1212  C   LEU A  77      -9.230  23.464  10.362  1.00 92.23           C  
ATOM   1213  CB  LEU A  77     -10.702  24.894   8.918  1.00 92.23           C  
ATOM   1214  HB2 LEU A  77     -10.074  25.709   9.278  1.00 92.23           H  
ATOM   1215  HB3 LEU A  77     -11.555  24.806   9.591  1.00 92.23           H  
ATOM   1216  O   LEU A  77      -9.861  23.033  11.335  1.00 92.23           O  
ATOM   1217  CG  LEU A  77     -11.213  25.259   7.517  1.00 92.23           C  
ATOM   1218  HG  LEU A  77     -11.807  24.437   7.120  1.00 92.23           H  
ATOM   1219  CD1 LEU A  77     -12.109  26.495   7.613  1.00 92.23           C  
ATOM   1220 HD11 LEU A  77     -12.501  26.744   6.627  1.00 92.23           H  
ATOM   1221 HD12 LEU A  77     -12.944  26.297   8.284  1.00 92.23           H  
ATOM   1222 HD13 LEU A  77     -11.535  27.338   7.998  1.00 92.23           H  
ATOM   1223  CD2 LEU A  77     -10.073  25.564   6.545  1.00 92.23           C  
ATOM   1224 HD21 LEU A  77      -9.477  24.669   6.364  1.00 92.23           H  
ATOM   1225 HD22 LEU A  77     -10.473  25.908   5.591  1.00 92.23           H  
ATOM   1226 HD23 LEU A  77      -9.419  26.329   6.963  1.00 92.23           H  
ATOM   1227  N   ASN A  78      -7.961  23.848  10.429  1.00 86.90           N  
ATOM   1228  H   ASN A  78      -7.523  24.260   9.618  1.00 86.90           H  
ATOM   1229  CA  ASN A  78      -7.285  23.940  11.708  1.00 86.90           C  
ATOM   1230  HA  ASN A  78      -7.432  23.008  12.254  1.00 86.90           H  
ATOM   1231  C   ASN A  78      -7.921  25.084  12.511  1.00 86.90           C  
ATOM   1232  CB  ASN A  78      -5.788  24.129  11.437  1.00 86.90           C  
ATOM   1233  HB2 ASN A  78      -5.454  23.368  10.731  1.00 86.90           H  
ATOM   1234  HB3 ASN A  78      -5.626  25.104  10.978  1.00 86.90           H  
ATOM   1235  O   ASN A  78      -8.198  26.144  11.952  1.00 86.90           O  
ATOM   1236  CG  ASN A  78      -4.929  24.017  12.678  1.00 86.90           C  
ATOM   1237  ND2 ASN A  78      -3.642  24.220  12.534  1.00 86.90           N  
ATOM   1238 HD21 ASN A  78      -3.061  24.054  13.343  1.00 86.90           H  
ATOM   1239 HD22 ASN A  78      -3.278  24.437  11.618  1.00 86.90           H  
ATOM   1240  OD1 ASN A  78      -5.376  23.753  13.782  1.00 86.90           O  
ATOM   1241  N   ASP A  79      -8.138  24.907  13.816  1.00 86.19           N  
ATOM   1242  H   ASP A  79      -7.886  24.026  14.243  1.00 86.19           H  
ATOM   1243  CA  ASP A  79      -8.794  25.934  14.639  1.00 86.19           C  
ATOM   1244  HA  ASP A  79      -9.778  26.139  14.218  1.00 86.19           H  
ATOM   1245  C   ASP A  79      -7.999  27.262  14.614  1.00 86.19           C  
ATOM   1246  CB  ASP A  79      -8.996  25.422  16.077  1.00 86.19           C  
ATOM   1247  HB2 ASP A  79      -9.435  26.227  16.667  1.00 86.19           H  
ATOM   1248  HB3 ASP A  79      -8.018  25.199  16.504  1.00 86.19           H  
ATOM   1249  O   ASP A  79      -8.579  28.341  14.712  1.00 86.19           O  
ATOM   1250  CG  ASP A  79      -9.905  24.180  16.219  1.00 86.19           C  
ATOM   1251  OD1 ASP A  79     -10.870  23.976  15.435  1.00 86.19           O  
ATOM   1252  OD2 ASP A  79      -9.626  23.373  17.130  1.00 86.19           O  
ATOM   1253  N   ARG A  80      -6.677  27.201  14.377  1.00 78.72           N  
ATOM   1254  H   ARG A  80      -6.281  26.279  14.262  1.00 78.72           H  
ATOM   1255  CA  ARG A  80      -5.835  28.387  14.128  1.00 78.72           C  
ATOM   1256  HA  ARG A  80      -5.965  29.093  14.948  1.00 78.72           H  
ATOM   1257  C   ARG A  80      -6.258  29.170  12.878  1.00 78.72           C  
ATOM   1258  CB  ARG A  80      -4.351  27.997  14.037  1.00 78.72           C  
ATOM   1259  HB2 ARG A  80      -3.785  28.883  13.749  1.00 78.72           H  
ATOM   1260  HB3 ARG A  80      -4.217  27.241  13.263  1.00 78.72           H  
ATOM   1261  O   ARG A  80      -6.374  30.384  12.950  1.00 78.72           O  
ATOM   1262  CG  ARG A  80      -3.803  27.478  15.373  1.00 78.72           C  
ATOM   1263  HG2 ARG A  80      -4.013  28.207  16.156  1.00 78.72           H  
ATOM   1264  HG3 ARG A  80      -4.287  26.534  15.624  1.00 78.72           H  
ATOM   1265  CD  ARG A  80      -2.289  27.265  15.280  1.00 78.72           C  
ATOM   1266  HD2 ARG A  80      -1.819  28.222  15.053  1.00 78.72           H  
ATOM   1267  HD3 ARG A  80      -2.084  26.573  14.463  1.00 78.72           H  
ATOM   1268  NE  ARG A  80      -1.739  26.725  16.540  1.00 78.72           N  
ATOM   1269  HE  ARG A  80      -2.399  26.575  17.289  1.00 78.72           H  
ATOM   1270  NH1 ARG A  80       0.454  26.627  15.873  1.00 78.72           N  
ATOM   1271 HH11 ARG A  80       1.427  26.438  16.067  1.00 78.72           H  
ATOM   1272 HH12 ARG A  80       0.186  27.047  14.995  1.00 78.72           H  
ATOM   1273  NH2 ARG A  80      -0.103  25.969  17.934  1.00 78.72           N  
ATOM   1274 HH21 ARG A  80      -0.791  25.827  18.660  1.00 78.72           H  
ATOM   1275 HH22 ARG A  80       0.871  25.767  18.111  1.00 78.72           H  
ATOM   1276  CZ  ARG A  80      -0.470  26.444  16.776  1.00 78.72           C  
ATOM   1277  N   GLU A  81      -6.566  28.488  11.777  1.00 76.78           N  
ATOM   1278  H   GLU A  81      -6.606  27.480  11.825  1.00 76.78           H  
ATOM   1279  CA  GLU A  81      -6.993  29.125  10.520  1.00 76.78           C  
ATOM   1280  HA  GLU A  81      -6.329  29.957  10.287  1.00 76.78           H  
ATOM   1281  C   GLU A  81      -8.424  29.678  10.598  1.00 76.78           C  
ATOM   1282  CB  GLU A  81      -6.941  28.108   9.372  1.00 76.78           C  
ATOM   1283  HB2 GLU A  81      -7.327  28.580   8.468  1.00 76.78           H  
ATOM   1284  HB3 GLU A  81      -7.601  27.277   9.621  1.00 76.78           H  
ATOM   1285  O   GLU A  81      -8.776  30.586   9.850  1.00 76.78           O  
ATOM   1286  CG  GLU A  81      -5.534  27.577   9.067  1.00 76.78           C  
ATOM   1287  HG2 GLU A  81      -5.102  27.142   9.968  1.00 76.78           H  
ATOM   1288  HG3 GLU A  81      -4.905  28.412   8.757  1.00 76.78           H  
ATOM   1289  CD  GLU A  81      -5.576  26.506   7.968  1.00 76.78           C  
ATOM   1290  OE1 GLU A  81      -4.691  26.536   7.086  1.00 76.78           O  
ATOM   1291  OE2 GLU A  81      -6.480  25.634   8.037  1.00 76.78           O  
ATOM   1292  N   LEU A  82      -9.264  29.140  11.489  1.00 74.39           N  
ATOM   1293  H   LEU A  82      -8.930  28.367  12.045  1.00 74.39           H  
ATOM   1294  CA  LEU A  82     -10.586  29.706  11.781  1.00 74.39           C  
ATOM   1295  HA  LEU A  82     -11.082  29.958  10.844  1.00 74.39           H  
ATOM   1296  C   LEU A  82     -10.476  31.021  12.557  1.00 74.39           C  
ATOM   1297  CB  LEU A  82     -11.429  28.678  12.560  1.00 74.39           C  
ATOM   1298  HB2 LEU A  82     -10.769  27.971  13.062  1.00 74.39           H  
ATOM   1299  HB3 LEU A  82     -11.971  29.196  13.351  1.00 74.39           H  
ATOM   1300  O   LEU A  82     -11.193  31.969  12.246  1.00 74.39           O  
ATOM   1301  CG  LEU A  82     -12.438  27.931  11.666  1.00 74.39           C  
ATOM   1302  HG  LEU A  82     -12.280  28.181  10.617  1.00 74.39           H  
ATOM   1303  CD1 LEU A  82     -12.282  26.419  11.809  1.00 74.39           C  
ATOM   1304 HD11 LEU A  82     -12.468  26.123  12.841  1.00 74.39           H  
ATOM   1305 HD12 LEU A  82     -12.983  25.911  11.148  1.00 74.39           H  
ATOM   1306 HD13 LEU A  82     -11.261  26.139  11.548  1.00 74.39           H  
ATOM   1307  CD2 LEU A  82     -13.875  28.299  12.045  1.00 74.39           C  
ATOM   1308 HD21 LEU A  82     -14.576  27.788  11.384  1.00 74.39           H  
ATOM   1309 HD22 LEU A  82     -14.074  28.019  13.079  1.00 74.39           H  
ATOM   1310 HD23 LEU A  82     -14.009  29.375  11.937  1.00 74.39           H  
ATOM   1311  N   ASN A  83      -9.564  31.087  13.527  1.00 73.33           N  
ATOM   1312  H   ASN A  83      -9.029  30.258  13.742  1.00 73.33           H  
ATOM   1313  CA  ASN A  83      -9.350  32.287  14.336  1.00 73.33           C  
ATOM   1314  HA  ASN A  83     -10.319  32.681  14.644  1.00 73.33           H  
ATOM   1315  C   ASN A  83      -8.657  33.418  13.558  1.00 73.33           C  
ATOM   1316  CB  ASN A  83      -8.559  31.894  15.590  1.00 73.33           C  
ATOM   1317  HB2 ASN A  83      -8.304  32.799  16.142  1.00 73.33           H  
ATOM   1318  HB3 ASN A  83      -7.632  31.406  15.288  1.00 73.33           H  
ATOM   1319  O   ASN A  83      -8.809  34.574  13.924  1.00 73.33           O  
ATOM   1320  CG  ASN A  83      -9.334  30.987  16.531  1.00 73.33           C  
ATOM   1321  ND2 ASN A  83      -8.642  30.222  17.342  1.00 73.33           N  
ATOM   1322 HD21 ASN A  83      -9.192  29.583  17.898  1.00 73.33           H  
ATOM   1323 HD22 ASN A  83      -7.636  30.195  17.261  1.00 73.33           H  
ATOM   1324  OD1 ASN A  83     -10.551  30.952  16.585  1.00 73.33           O  
ATOM   1325  N   GLU A  84      -7.935  33.105  12.478  1.00 76.33           N  
ATOM   1326  H   GLU A  84      -7.748  32.129  12.298  1.00 76.33           H  
ATOM   1327  CA  GLU A  84      -7.324  34.093  11.571  1.00 76.33           C  
ATOM   1328  HA  GLU A  84      -7.007  34.960  12.149  1.00 76.33           H  
ATOM   1329  C   GLU A  84      -8.300  34.634  10.502  1.00 76.33           C  
ATOM   1330  CB  GLU A  84      -6.073  33.467  10.923  1.00 76.33           C  
ATOM   1331  HB2 GLU A  84      -6.349  32.500  10.503  1.00 76.33           H  
ATOM   1332  HB3 GLU A  84      -5.726  34.108  10.113  1.00 76.33           H  
ATOM   1333  O   GLU A  84      -7.924  35.479   9.691  1.00 76.33           O  
ATOM   1334  CG  GLU A  84      -4.913  33.294  11.922  1.00 76.33           C  
ATOM   1335  HG2 GLU A  84      -5.275  32.784  12.815  1.00 76.33           H  
ATOM   1336  HG3 GLU A  84      -4.574  34.283  12.229  1.00 76.33           H  
ATOM   1337  CD  GLU A  84      -3.718  32.505  11.354  1.00 76.33           C  
ATOM   1338  OE1 GLU A  84      -2.768  32.259  12.137  1.00 76.33           O  
ATOM   1339  OE2 GLU A  84      -3.750  32.124  10.161  1.00 76.33           O  
ATOM   1340  N   ARG A  85      -9.553  34.152  10.477  1.00 70.59           N  
ATOM   1341  H   ARG A  85      -9.799  33.475  11.184  1.00 70.59           H  
ATOM   1342  CA  ARG A  85     -10.605  34.572   9.527  1.00 70.59           C  
ATOM   1343  HA  ARG A  85     -10.168  35.265   8.808  1.00 70.59           H  
ATOM   1344  C   ARG A  85     -11.747  35.379  10.165  1.00 70.59           C  
ATOM   1345  CB  ARG A  85     -11.131  33.345   8.764  1.00 70.59           C  
ATOM   1346  HB2 ARG A  85     -12.026  33.622   8.206  1.00 70.59           H  
ATOM   1347  HB3 ARG A  85     -11.404  32.571   9.481  1.00 70.59           H  
ATOM   1348  O   ARG A  85     -12.716  35.676   9.466  1.00 70.59           O  
ATOM   1349  CG  ARG A  85     -10.110  32.794   7.763  1.00 70.59           C  
ATOM   1350  HG2 ARG A  85      -9.191  32.515   8.279  1.00 70.59           H  
ATOM   1351  HG3 ARG A  85      -9.877  33.560   7.023  1.00 70.59           H  
ATOM   1352  CD  ARG A  85     -10.712  31.571   7.063  1.00 70.59           C  
ATOM   1353  HD2 ARG A  85     -11.604  31.894   6.525  1.00 70.59           H  
ATOM   1354  HD3 ARG A  85     -10.999  30.846   7.823  1.00 70.59           H  
ATOM   1355  NE  ARG A  85      -9.746  30.942   6.146  1.00 70.59           N  
ATOM   1356  HE  ARG A  85      -8.777  31.023   6.422  1.00 70.59           H  
ATOM   1357  NH1 ARG A  85     -11.247  30.024   4.668  1.00 70.59           N  
ATOM   1358 HH11 ARG A  85     -11.988  30.466   5.192  1.00 70.59           H  
ATOM   1359 HH12 ARG A  85     -11.436  29.457   3.855  1.00 70.59           H  
ATOM   1360  NH2 ARG A  85      -9.057  29.667   4.392  1.00 70.59           N  
ATOM   1361 HH21 ARG A  85      -9.248  29.107   3.574  1.00 70.59           H  
ATOM   1362 HH22 ARG A  85      -8.109  29.747   4.731  1.00 70.59           H  
ATOM   1363  CZ  ARG A  85     -10.020  30.219   5.075  1.00 70.59           C  
ATOM   1364  N   ILE A  86     -11.642  35.714  11.454  1.00 63.66           N  
ATOM   1365  H   ILE A  86     -10.755  35.538  11.905  1.00 63.66           H  
ATOM   1366  CA  ILE A  86     -12.533  36.637  12.185  1.00 63.66           C  
ATOM   1367  HA  ILE A  86     -13.379  36.922  11.559  1.00 63.66           H  
ATOM   1368  C   ILE A  86     -11.758  37.925  12.450  1.00 63.66           C  
ATOM   1369  CB  ILE A  86     -13.053  35.992  13.490  1.00 63.66           C  
ATOM   1370  HB  ILE A  86     -12.192  35.741  14.109  1.00 63.66           H  
ATOM   1371  O   ILE A  86     -12.333  39.005  12.193  1.00 63.66           O  
ATOM   1372  CG1 ILE A  86     -13.845  34.699  13.189  1.00 63.66           C  
ATOM   1373 HG12 ILE A  86     -14.705  34.938  12.564  1.00 63.66           H  
ATOM   1374 HG13 ILE A  86     -13.207  34.012  12.633  1.00 63.66           H  
ATOM   1375  CG2 ILE A  86     -13.931  37.002  14.256  1.00 63.66           C  
ATOM   1376 HG21 ILE A  86     -14.265  36.584  15.205  1.00 63.66           H  
ATOM   1377 HG22 ILE A  86     -13.356  37.899  14.481  1.00 63.66           H  
ATOM   1378 HG23 ILE A  86     -14.789  37.284  13.645  1.00 63.66           H  
ATOM   1379  CD1 ILE A  86     -14.327  33.949  14.438  1.00 63.66           C  
ATOM   1380 HD11 ILE A  86     -13.490  33.784  15.117  1.00 63.66           H  
ATOM   1381 HD12 ILE A  86     -14.735  32.983  14.140  1.00 63.66           H  
ATOM   1382 HD13 ILE A  86     -15.109  34.512  14.947  1.00 63.66           H  
ATOM   1383  OXT ILE A  86     -10.608  37.782  12.912  1.00 63.66           O  
TER    1384      ILE A  86                                                       
END   
