# Supplementary material for: Nuclear genome of Bulinus truncatus, an intermediate host of the carcinogenic human blood fluke Schistosoma haematobium
Source: Nat Commun. 2022 Feb 21;13:977. doi: 10.1038/s41467-022-28634-9 (PMC8861042; doi:10.1038/s41467-022-28634-9)
Supplement: Supplementary file 6 — Supplementary Data 3 [file 41467_2022_28634_MOESM6_ESM.zip › Supplementary_Data_3/bglb038205-pa.mature.pep.pdb]

ATOM      1  N   MET A   1    -184.784 -43.035 151.743  1.00 89.56           N  
ATOM      2  H   MET A   1    -184.464 -42.943 150.789  1.00 89.56           H  
ATOM      3  H2  MET A   1    -184.586 -43.971 152.067  1.00 89.56           H  
ATOM      4  H3  MET A   1    -185.782 -42.884 151.711  1.00 89.56           H  
ATOM      5  CA  MET A   1    -184.126 -42.019 152.594  1.00 89.56           C  
ATOM      6  HA  MET A   1    -184.487 -42.108 153.619  1.00 89.56           H  
ATOM      7  C   MET A   1    -184.482 -40.631 152.097  1.00 89.56           C  
ATOM      8  CB  MET A   1    -182.599 -42.166 152.602  1.00 89.56           C  
ATOM      9  HB2 MET A   1    -182.164 -41.332 153.153  1.00 89.56           H  
ATOM     10  HB3 MET A   1    -182.223 -42.128 151.580  1.00 89.56           H  
ATOM     11  O   MET A   1    -184.740 -40.460 150.910  1.00 89.56           O  
ATOM     12  CG  MET A   1    -182.131 -43.468 153.248  1.00 89.56           C  
ATOM     13  HG2 MET A   1    -182.342 -43.435 154.317  1.00 89.56           H  
ATOM     14  HG3 MET A   1    -182.676 -44.306 152.814  1.00 89.56           H  
ATOM     15  SD  MET A   1    -180.371 -43.792 153.010  1.00 89.56           S  
ATOM     16  CE  MET A   1    -179.620 -42.510 154.053  1.00 89.56           C  
ATOM     17  HE1 MET A   1    -178.541 -42.660 154.078  1.00 89.56           H  
ATOM     18  HE2 MET A   1    -179.833 -41.520 153.650  1.00 89.56           H  
ATOM     19  HE3 MET A   1    -180.006 -42.586 155.070  1.00 89.56           H  
ATOM     20  N   TYR A   2    -184.490 -39.646 152.983  1.00 90.57           N  
ATOM     21  H   TYR A   2    -184.317 -39.844 153.958  1.00 90.57           H  
ATOM     22  CA  TYR A   2    -184.675 -38.246 152.631  1.00 90.57           C  
ATOM     23  HA  TYR A   2    -184.420 -38.109 151.581  1.00 90.57           H  
ATOM     24  C   TYR A   2    -183.732 -37.360 153.440  1.00 90.57           C  
ATOM     25  CB  TYR A   2    -186.147 -37.845 152.812  1.00 90.57           C  
ATOM     26  HB2 TYR A   2    -186.273 -36.823 152.456  1.00 90.57           H  
ATOM     27  HB3 TYR A   2    -186.753 -38.488 152.174  1.00 90.57           H  
ATOM     28  O   TYR A   2    -183.471 -37.636 154.609  1.00 90.57           O  
ATOM     29  CG  TYR A   2    -186.700 -37.937 154.224  1.00 90.57           C  
ATOM     30  CD1 TYR A   2    -187.437 -39.069 154.627  1.00 90.57           C  
ATOM     31  HD1 TYR A   2    -187.593 -39.882 153.934  1.00 90.57           H  
ATOM     32  CD2 TYR A   2    -186.498 -36.877 155.128  1.00 90.57           C  
ATOM     33  HD2 TYR A   2    -185.911 -36.021 154.831  1.00 90.57           H  
ATOM     34  CE1 TYR A   2    -187.978 -39.133 155.927  1.00 90.57           C  
ATOM     35  HE1 TYR A   2    -188.534 -39.999 156.253  1.00 90.57           H  
ATOM     36  CE2 TYR A   2    -187.022 -36.943 156.431  1.00 90.57           C  
ATOM     37  HE2 TYR A   2    -186.838 -36.134 157.123  1.00 90.57           H  
ATOM     38  OH  TYR A   2    -188.243 -38.154 158.104  1.00 90.57           O  
ATOM     39  HH  TYR A   2    -187.739 -37.555 158.660  1.00 90.57           H  
ATOM     40  CZ  TYR A   2    -187.775 -38.067 156.829  1.00 90.57           C  
ATOM     41  N   ILE A   3    -183.260 -36.289 152.811  1.00 87.23           N  
ATOM     42  H   ILE A   3    -183.527 -36.163 151.845  1.00 87.23           H  
ATOM     43  CA  ILE A   3    -182.665 -35.131 153.470  1.00 87.23           C  
ATOM     44  HA  ILE A   3    -182.494 -35.358 154.522  1.00 87.23           H  
ATOM     45  C   ILE A   3    -183.689 -34.014 153.372  1.00 87.23           C  
ATOM     46  CB  ILE A   3    -181.311 -34.734 152.854  1.00 87.23           C  
ATOM     47  HB  ILE A   3    -181.439 -34.599 151.780  1.00 87.23           H  
ATOM     48  O   ILE A   3    -184.112 -33.622 152.284  1.00 87.23           O  
ATOM     49  CG1 ILE A   3    -180.282 -35.854 153.108  1.00 87.23           C  
ATOM     50 HG12 ILE A   3    -180.067 -35.917 154.175  1.00 87.23           H  
ATOM     51 HG13 ILE A   3    -180.697 -36.815 152.803  1.00 87.23           H  
ATOM     52  CG2 ILE A   3    -180.807 -33.408 153.464  1.00 87.23           C  
ATOM     53 HG21 ILE A   3    -180.662 -33.521 154.538  1.00 87.23           H  
ATOM     54 HG22 ILE A   3    -179.864 -33.111 153.006  1.00 87.23           H  
ATOM     55 HG23 ILE A   3    -181.515 -32.599 153.284  1.00 87.23           H  
ATOM     56  CD1 ILE A   3    -178.968 -35.665 152.346  1.00 87.23           C  
ATOM     57 HD11 ILE A   3    -178.437 -34.779 152.693  1.00 87.23           H  
ATOM     58 HD12 ILE A   3    -179.169 -35.584 151.278  1.00 87.23           H  
ATOM     59 HD13 ILE A   3    -178.333 -36.533 152.527  1.00 87.23           H  
ATOM     60  N   PHE A   4    -184.091 -33.516 154.525  1.00 88.06           N  
ATOM     61  H   PHE A   4    -183.682 -33.892 155.368  1.00 88.06           H  
ATOM     62  CA  PHE A   4    -185.099 -32.488 154.695  1.00 88.06           C  
ATOM     63  HA  PHE A   4    -185.449 -32.127 153.728  1.00 88.06           H  
ATOM     64  C   PHE A   4    -184.483 -31.305 155.433  1.00 88.06           C  
ATOM     65  CB  PHE A   4    -186.278 -33.123 155.440  1.00 88.06           C  
ATOM     66  HB2 PHE A   4    -185.903 -33.677 156.300  1.00 88.06           H  
ATOM     67  HB3 PHE A   4    -186.759 -33.841 154.775  1.00 88.06           H  
ATOM     68  O   PHE A   4    -183.700 -31.495 156.352  1.00 88.06           O  
ATOM     69  CG  PHE A   4    -187.320 -32.141 155.917  1.00 88.06           C  
ATOM     70  CD1 PHE A   4    -187.222 -31.582 157.201  1.00 88.06           C  
ATOM     71  HD1 PHE A   4    -186.407 -31.869 157.848  1.00 88.06           H  
ATOM     72  CD2 PHE A   4    -188.389 -31.784 155.080  1.00 88.06           C  
ATOM     73  HD2 PHE A   4    -188.474 -32.214 154.093  1.00 88.06           H  
ATOM     74  CE1 PHE A   4    -188.172 -30.651 157.646  1.00 88.06           C  
ATOM     75  HE1 PHE A   4    -188.089 -30.221 158.634  1.00 88.06           H  
ATOM     76  CE2 PHE A   4    -189.345 -30.854 155.525  1.00 88.06           C  
ATOM     77  HE2 PHE A   4    -190.166 -30.570 154.884  1.00 88.06           H  
ATOM     78  CZ  PHE A   4    -189.228 -30.275 156.800  1.00 88.06           C  
ATOM     79  HZ  PHE A   4    -189.944 -29.536 157.128  1.00 88.06           H  
ATOM     80  N   HIS A   5    -184.835 -30.092 155.045  1.00 85.03           N  
ATOM     81  H   HIS A   5    -185.502 -29.998 154.293  1.00 85.03           H  
ATOM     82  CA  HIS A   5    -184.468 -28.859 155.725  1.00 85.03           C  
ATOM     83  HA  HIS A   5    -183.693 -29.041 156.469  1.00 85.03           H  
ATOM     84  C   HIS A   5    -185.698 -28.278 156.405  1.00 85.03           C  
ATOM     85  CB  HIS A   5    -183.935 -27.892 154.681  1.00 85.03           C  
ATOM     86  HB2 HIS A   5    -184.718 -27.669 153.956  1.00 85.03           H  
ATOM     87  HB3 HIS A   5    -183.121 -28.405 154.169  1.00 85.03           H  
ATOM     88  O   HIS A   5    -186.766 -28.247 155.797  1.00 85.03           O  
ATOM     89  CG  HIS A   5    -183.390 -26.614 155.252  1.00 85.03           C  
ATOM     90  CD2 HIS A   5    -182.067 -26.347 155.406  1.00 85.03           C  
ATOM     91  HD2 HIS A   5    -181.276 -27.028 155.131  1.00 85.03           H  
ATOM     92  ND1 HIS A   5    -184.070 -25.511 155.714  1.00 85.03           N  
ATOM     93  HD1 HIS A   5    -185.064 -25.430 155.875  1.00 85.03           H  
ATOM     94  CE1 HIS A   5    -183.163 -24.601 156.115  1.00 85.03           C  
ATOM     95  HE1 HIS A   5    -183.368 -23.638 156.559  1.00 85.03           H  
ATOM     96  NE2 HIS A   5    -181.926 -25.075 155.945  1.00 85.03           N  
ATOM     97  N   GLU A   6    -185.551 -27.765 157.626  1.00 82.44           N  
ATOM     98  H   GLU A   6    -184.649 -27.841 158.074  1.00 82.44           H  
ATOM     99  CA  GLU A   6    -186.692 -27.288 158.420  1.00 82.44           C  
ATOM    100  HA  GLU A   6    -187.333 -28.145 158.624  1.00 82.44           H  
ATOM    101  C   GLU A   6    -187.586 -26.271 157.694  1.00 82.44           C  
ATOM    102  CB  GLU A   6    -186.209 -26.758 159.775  1.00 82.44           C  
ATOM    103  HB2 GLU A   6    -185.572 -27.521 160.223  1.00 82.44           H  
ATOM    104  HB3 GLU A   6    -187.079 -26.624 160.418  1.00 82.44           H  
ATOM    105  O   GLU A   6    -188.806 -26.379 157.758  1.00 82.44           O  
ATOM    106  CG  GLU A   6    -185.407 -25.451 159.750  1.00 82.44           C  
ATOM    107  HG2 GLU A   6    -186.067 -24.626 159.482  1.00 82.44           H  
ATOM    108  HG3 GLU A   6    -184.627 -25.529 158.992  1.00 82.44           H  
ATOM    109  CD  GLU A   6    -184.764 -25.162 161.116  1.00 82.44           C  
ATOM    110  OE1 GLU A   6    -183.671 -24.557 161.114  1.00 82.44           O  
ATOM    111  OE2 GLU A   6    -185.293 -25.615 162.160  1.00 82.44           O  
ATOM    112  N   THR A   7    -186.988 -25.323 156.968  1.00 81.40           N  
ATOM    113  H   THR A   7    -186.021 -25.133 157.190  1.00 81.40           H  
ATOM    114  CA  THR A   7    -187.694 -24.302 156.169  1.00 81.40           C  
ATOM    115  HA  THR A   7    -188.721 -24.226 156.527  1.00 81.40           H  
ATOM    116  C   THR A   7    -187.802 -24.621 154.678  1.00 81.40           C  
ATOM    117  CB  THR A   7    -187.032 -22.922 156.334  1.00 81.40           C  
ATOM    118  HB  THR A   7    -187.062 -22.378 155.390  1.00 81.40           H  
ATOM    119  O   THR A   7    -188.874 -24.463 154.106  1.00 81.40           O  
ATOM    120  CG2 THR A   7    -187.739 -22.085 157.392  1.00 81.40           C  
ATOM    121 HG21 THR A   7    -187.717 -22.605 158.350  1.00 81.40           H  
ATOM    122 HG22 THR A   7    -188.775 -21.921 157.095  1.00 81.40           H  
ATOM    123 HG23 THR A   7    -187.245 -21.119 157.491  1.00 81.40           H  
ATOM    124  OG1 THR A   7    -185.692 -23.058 156.751  1.00 81.40           O  
ATOM    125  HG1 THR A   7    -185.329 -22.176 156.859  1.00 81.40           H  
ATOM    126  N   ASN A   8    -186.717 -25.069 154.036  1.00 75.83           N  
ATOM    127  H   ASN A   8    -185.839 -25.097 154.533  1.00 75.83           H  
ATOM    128  CA  ASN A   8    -186.658 -25.272 152.582  1.00 75.83           C  
ATOM    129  HA  ASN A   8    -187.234 -24.476 152.109  1.00 75.83           H  
ATOM    130  C   ASN A   8    -187.314 -26.587 152.114  1.00 75.83           C  
ATOM    131  CB  ASN A   8    -185.194 -25.122 152.114  1.00 75.83           C  
ATOM    132  HB2 ASN A   8    -185.152 -25.238 151.031  1.00 75.83           H  
ATOM    133  HB3 ASN A   8    -184.580 -25.905 152.558  1.00 75.83           H  
ATOM    134  O   ASN A   8    -187.334 -26.877 150.920  1.00 75.83           O  
ATOM    135  CG  ASN A   8    -184.605 -23.759 152.453  1.00 75.83           C  
ATOM    136  ND2 ASN A   8    -183.342 -23.694 152.810  1.00 75.83           N  
ATOM    137 HD21 ASN A   8    -182.990 -22.802 153.127  1.00 75.83           H  
ATOM    138 HD22 ASN A   8    -182.776 -24.524 152.916  1.00 75.83           H  
ATOM    139  OD1 ASN A   8    -185.283 -22.747 152.438  1.00 75.83           O  
ATOM    140  N   GLY A   9    -187.858 -27.386 153.038  1.00 84.94           N  
ATOM    141  H   GLY A   9    -187.763 -27.135 154.012  1.00 84.94           H  
ATOM    142  CA  GLY A   9    -188.539 -28.635 152.726  1.00 84.94           C  
ATOM    143  HA2 GLY A   9    -189.122 -28.945 153.593  1.00 84.94           H  
ATOM    144  HA3 GLY A   9    -189.224 -28.465 151.895  1.00 84.94           H  
ATOM    145  C   GLY A   9    -187.577 -29.763 152.352  1.00 84.94           C  
ATOM    146  O   GLY A   9    -186.416 -29.795 152.756  1.00 84.94           O  
ATOM    147  N   VAL A  10    -188.075 -30.745 151.602  1.00 85.84           N  
ATOM    148  H   VAL A  10    -189.004 -30.630 151.224  1.00 85.84           H  
ATOM    149  CA  VAL A  10    -187.275 -31.890 151.148  1.00 85.84           C  
ATOM    150  HA  VAL A  10    -186.794 -32.362 152.006  1.00 85.84           H  
ATOM    151  C   VAL A  10    -186.184 -31.410 150.188  1.00 85.84           C  
ATOM    152  CB  VAL A  10    -188.185 -32.927 150.471  1.00 85.84           C  
ATOM    153  HB  VAL A  10    -188.748 -32.449 149.669  1.00 85.84           H  
ATOM    154  O   VAL A  10    -186.493 -30.913 149.117  1.00 85.84           O  
ATOM    155  CG1 VAL A  10    -187.372 -34.073 149.876  1.00 85.84           C  
ATOM    156 HG11 VAL A  10    -188.065 -34.782 149.423  1.00 85.84           H  
ATOM    157 HG12 VAL A  10    -186.714 -33.711 149.085  1.00 85.84           H  
ATOM    158 HG13 VAL A  10    -186.778 -34.550 150.655  1.00 85.84           H  
ATOM    159  CG2 VAL A  10    -189.180 -33.532 151.473  1.00 85.84           C  
ATOM    160 HG21 VAL A  10    -189.826 -32.754 151.882  1.00 85.84           H  
ATOM    161 HG22 VAL A  10    -188.645 -34.022 152.286  1.00 85.84           H  
ATOM    162 HG23 VAL A  10    -189.810 -34.264 150.968  1.00 85.84           H  
ATOM    163  N   ILE A  11    -184.908 -31.595 150.526  1.00 82.93           N  
ATOM    164  H   ILE A  11    -184.703 -32.043 151.408  1.00 82.93           H  
ATOM    165  CA  ILE A  11    -183.785 -31.232 149.648  1.00 82.93           C  
ATOM    166  HA  ILE A  11    -184.066 -30.366 149.048  1.00 82.93           H  
ATOM    167  C   ILE A  11    -183.485 -32.359 148.672  1.00 82.93           C  
ATOM    168  CB  ILE A  11    -182.543 -30.850 150.480  1.00 82.93           C  
ATOM    169  HB  ILE A  11    -182.302 -31.667 151.160  1.00 82.93           H  
ATOM    170  O   ILE A  11    -183.316 -32.119 147.479  1.00 82.93           O  
ATOM    171  CG1 ILE A  11    -182.909 -29.602 151.315  1.00 82.93           C  
ATOM    172 HG12 ILE A  11    -183.536 -29.906 152.153  1.00 82.93           H  
ATOM    173 HG13 ILE A  11    -183.495 -28.916 150.702  1.00 82.93           H  
ATOM    174  CG2 ILE A  11    -181.315 -30.621 149.572  1.00 82.93           C  
ATOM    175 HG21 ILE A  11    -181.097 -31.505 148.972  1.00 82.93           H  
ATOM    176 HG22 ILE A  11    -181.498 -29.781 148.902  1.00 82.93           H  
ATOM    177 HG23 ILE A  11    -180.428 -30.427 150.175  1.00 82.93           H  
ATOM    178  CD1 ILE A  11    -181.717 -28.821 151.864  1.00 82.93           C  
ATOM    179 HD11 ILE A  11    -182.063 -27.929 152.388  1.00 82.93           H  
ATOM    180 HD12 ILE A  11    -181.181 -29.478 152.548  1.00 82.93           H  
ATOM    181 HD13 ILE A  11    -181.062 -28.475 151.064  1.00 82.93           H  
ATOM    182  N   ALA A  12    -183.431 -33.588 149.179  1.00 87.12           N  
ATOM    183  H   ALA A  12    -183.634 -33.714 150.160  1.00 87.12           H  
ATOM    184  CA  ALA A  12    -183.156 -34.768 148.380  1.00 87.12           C  
ATOM    185  HA  ALA A  12    -183.480 -34.573 147.358  1.00 87.12           H  
ATOM    186  C   ALA A  12    -183.941 -35.965 148.919  1.00 87.12           C  
ATOM    187  CB  ALA A  12    -181.644 -35.020 148.358  1.00 87.12           C  
ATOM    188  HB1 ALA A  12    -181.419 -35.830 147.663  1.00 87.12           H  
ATOM    189  HB2 ALA A  12    -181.129 -34.119 148.024  1.00 87.12           H  
ATOM    190  HB3 ALA A  12    -181.291 -35.286 149.354  1.00 87.12           H  
ATOM    191  O   ALA A  12    -184.086 -36.131 150.129  1.00 87.12           O  
ATOM    192  N   THR A  13    -184.421 -36.825 148.031  1.00 90.58           N  
ATOM    193  H   THR A  13    -184.262 -36.633 147.052  1.00 90.58           H  
ATOM    194  CA  THR A  13    -185.072 -38.096 148.370  1.00 90.58           C  
ATOM    195  HA  THR A  13    -184.846 -38.360 149.404  1.00 90.58           H  
ATOM    196  C   THR A  13    -184.538 -39.209 147.496  1.00 90.58           C  
ATOM    197  CB  THR A  13    -186.600 -38.056 148.213  1.00 90.58           C  
ATOM    198  HB  THR A  13    -186.980 -39.076 148.160  1.00 90.58           H  
ATOM    199  O   THR A  13    -184.169 -38.995 146.344  1.00 90.58           O  
ATOM    200  CG2 THR A  13    -187.294 -37.385 149.387  1.00 90.58           C  
ATOM    201 HG21 THR A  13    -188.256 -36.981 149.070  1.00 90.58           H  
ATOM    202 HG22 THR A  13    -187.487 -38.140 150.149  1.00 90.58           H  
ATOM    203 HG23 THR A  13    -186.657 -36.608 149.809  1.00 90.58           H  
ATOM    204  OG1 THR A  13    -186.982 -37.401 147.034  1.00 90.58           O  
ATOM    205  HG1 THR A  13    -186.429 -36.623 146.929  1.00 90.58           H  
ATOM    206  N   ILE A  14    -184.524 -40.413 148.049  1.00 89.69           N  
ATOM    207  H   ILE A  14    -184.797 -40.502 149.017  1.00 89.69           H  
ATOM    208  CA  ILE A  14    -184.263 -41.644 147.316  1.00 89.69           C  
ATOM    209  HA  ILE A  14    -184.525 -41.478 146.271  1.00 89.69           H  
ATOM    210  C   ILE A  14    -185.187 -42.733 147.859  1.00 89.69           C  
ATOM    211  CB  ILE A  14    -182.758 -41.995 147.365  1.00 89.69           C  
ATOM    212  HB  ILE A  14    -182.215 -41.119 147.012  1.00 89.69           H  
ATOM    213  O   ILE A  14    -185.268 -42.946 149.073  1.00 89.69           O  
ATOM    214  CG1 ILE A  14    -182.466 -43.140 146.376  1.00 89.69           C  
ATOM    215 HG12 ILE A  14    -182.835 -42.853 145.391  1.00 89.69           H  
ATOM    216 HG13 ILE A  14    -183.006 -44.037 146.680  1.00 89.69           H  
ATOM    217  CG2 ILE A  14    -182.263 -42.294 148.792  1.00 89.69           C  
ATOM    218 HG21 ILE A  14    -181.175 -42.356 148.805  1.00 89.69           H  
ATOM    219 HG22 ILE A  14    -182.559 -41.484 149.459  1.00 89.69           H  
ATOM    220 HG23 ILE A  14    -182.671 -43.242 149.142  1.00 89.69           H  
ATOM    221  CD1 ILE A  14    -180.981 -43.488 146.231  1.00 89.69           C  
ATOM    222 HD11 ILE A  14    -180.555 -43.797 147.186  1.00 89.69           H  
ATOM    223 HD12 ILE A  14    -180.872 -44.307 145.521  1.00 89.69           H  
ATOM    224 HD13 ILE A  14    -180.426 -42.627 145.858  1.00 89.69           H  
ATOM    225  N   ASN A  15    -185.896 -43.411 146.962  1.00 88.33           N  
ATOM    226  H   ASN A  15    -185.729 -43.223 145.983  1.00 88.33           H  
ATOM    227  CA  ASN A  15    -186.756 -44.551 147.269  1.00 88.33           C  
ATOM    228  HA  ASN A  15    -186.700 -44.792 148.330  1.00 88.33           H  
ATOM    229  C   ASN A  15    -186.284 -45.772 146.490  1.00 88.33           C  
ATOM    230  CB  ASN A  15    -188.212 -44.240 146.910  1.00 88.33           C  
ATOM    231  HB2 ASN A  15    -188.810 -45.150 146.948  1.00 88.33           H  
ATOM    232  HB3 ASN A  15    -188.237 -43.874 145.884  1.00 88.33           H  
ATOM    233  O   ASN A  15    -185.612 -45.654 145.465  1.00 88.33           O  
ATOM    234  CG  ASN A  15    -188.872 -43.239 147.832  1.00 88.33           C  
ATOM    235  ND2 ASN A  15    -189.740 -42.421 147.290  1.00 88.33           N  
ATOM    236 HD21 ASN A  15    -190.178 -41.737 147.890  1.00 88.33           H  
ATOM    237 HD22 ASN A  15    -189.832 -42.403 146.284  1.00 88.33           H  
ATOM    238  OD1 ASN A  15    -188.632 -43.201 149.030  1.00 88.33           O  
ATOM    239  N   LYS A  16    -186.662 -46.956 146.969  1.00 82.64           N  
ATOM    240  H   LYS A  16    -187.251 -46.987 147.789  1.00 82.64           H  
ATOM    241  CA  LYS A  16    -186.338 -48.210 146.294  1.00 82.64           C  
ATOM    242  HA  LYS A  16    -185.253 -48.279 146.206  1.00 82.64           H  
ATOM    243  C   LYS A  16    -186.936 -48.205 144.881  1.00 82.64           C  
ATOM    244  CB  LYS A  16    -186.832 -49.367 147.168  1.00 82.64           C  
ATOM    245  HB2 LYS A  16    -187.922 -49.375 147.195  1.00 82.64           H  
ATOM    246  HB3 LYS A  16    -186.461 -49.213 148.182  1.00 82.64           H  
ATOM    247  O   LYS A  16    -188.130 -47.972 144.720  1.00 82.64           O  
ATOM    248  CG  LYS A  16    -186.320 -50.719 146.666  1.00 82.64           C  
ATOM    249  HG2 LYS A  16    -185.244 -50.661 146.502  1.00 82.64           H  
ATOM    250  HG3 LYS A  16    -186.812 -50.972 145.727  1.00 82.64           H  
ATOM    251  CD  LYS A  16    -186.605 -51.802 147.710  1.00 82.64           C  
ATOM    252  HD2 LYS A  16    -187.676 -51.873 147.901  1.00 82.64           H  
ATOM    253  HD3 LYS A  16    -186.087 -51.544 148.633  1.00 82.64           H  
ATOM    254  CE  LYS A  16    -186.078 -53.140 147.202  1.00 82.64           C  
ATOM    255  HE2 LYS A  16    -186.705 -53.514 146.393  1.00 82.64           H  
ATOM    256  HE3 LYS A  16    -185.074 -52.985 146.807  1.00 82.64           H  
ATOM    257  NZ  LYS A  16    -185.970 -54.127 148.293  1.00 82.64           N  
ATOM    258  HZ1 LYS A  16    -186.842 -54.453 148.686  1.00 82.64           H  
ATOM    259  HZ2 LYS A  16    -185.374 -54.874 147.967  1.00 82.64           H  
ATOM    260  HZ3 LYS A  16    -185.349 -53.760 149.000  1.00 82.64           H  
ATOM    261  N   GLY A  17    -186.091 -48.423 143.872  1.00 80.92           N  
ATOM    262  H   GLY A  17    -185.117 -48.573 144.093  1.00 80.92           H  
ATOM    263  CA  GLY A  17    -186.474 -48.386 142.454  1.00 80.92           C  
ATOM    264  HA2 GLY A  17    -185.755 -48.975 141.885  1.00 80.92           H  
ATOM    265  HA3 GLY A  17    -187.455 -48.845 142.334  1.00 80.92           H  
ATOM    266  C   GLY A  17    -186.533 -46.990 141.815  1.00 80.92           C  
ATOM    267  O   GLY A  17    -186.953 -46.883 140.667  1.00 80.92           O  
ATOM    268  N   GLN A  18    -186.122 -45.927 142.516  1.00 82.89           N  
ATOM    269  H   GLN A  18    -185.764 -46.058 143.451  1.00 82.89           H  
ATOM    270  CA  GLN A  18    -186.088 -44.557 141.986  1.00 82.89           C  
ATOM    271  HA  GLN A  18    -186.393 -44.565 140.940  1.00 82.89           H  
ATOM    272  C   GLN A  18    -184.667 -43.979 142.029  1.00 82.89           C  
ATOM    273  CB  GLN A  18    -187.082 -43.664 142.753  1.00 82.89           C  
ATOM    274  HB2 GLN A  18    -186.979 -42.639 142.395  1.00 82.89           H  
ATOM    275  HB3 GLN A  18    -186.841 -43.681 143.816  1.00 82.89           H  
ATOM    276  O   GLN A  18    -183.915 -44.223 142.972  1.00 82.89           O  
ATOM    277  CG  GLN A  18    -188.541 -44.108 142.545  1.00 82.89           C  
ATOM    278  HG2 GLN A  18    -188.739 -44.154 141.474  1.00 82.89           H  
ATOM    279  HG3 GLN A  18    -188.683 -45.108 142.955  1.00 82.89           H  
ATOM    280  CD  GLN A  18    -189.571 -43.185 143.196  1.00 82.89           C  
ATOM    281  NE2 GLN A  18    -190.760 -43.096 142.642  1.00 82.89           N  
ATOM    282 HE21 GLN A  18    -190.972 -43.615 141.802  1.00 82.89           H  
ATOM    283 HE22 GLN A  18    -191.418 -42.469 143.083  1.00 82.89           H  
ATOM    284  OE1 GLN A  18    -189.364 -42.552 144.222  1.00 82.89           O  
ATOM    285  N   THR A  19    -184.304 -43.175 141.024  1.00 82.48           N  
ATOM    286  H   THR A  19    -184.957 -42.994 140.275  1.00 82.48           H  
ATOM    287  CA  THR A  19    -183.105 -42.323 141.078  1.00 82.48           C  
ATOM    288  HA  THR A  19    -182.255 -42.929 141.389  1.00 82.48           H  
ATOM    289  C   THR A  19    -183.291 -41.210 142.106  1.00 82.48           C  
ATOM    290  CB  THR A  19    -182.786 -41.698 139.710  1.00 82.48           C  
ATOM    291  HB  THR A  19    -181.976 -40.978 139.822  1.00 82.48           H  
ATOM    292  O   THR A  19    -184.419 -40.855 142.447  1.00 82.48           O  
ATOM    293  CG2 THR A  19    -182.354 -42.753 138.693  1.00 82.48           C  
ATOM    294 HG21 THR A  19    -181.477 -43.286 139.062  1.00 82.48           H  
ATOM    295 HG22 THR A  19    -183.161 -43.464 138.518  1.00 82.48           H  
ATOM    296 HG23 THR A  19    -182.101 -42.265 137.752  1.00 82.48           H  
ATOM    297  OG1 THR A  19    -183.919 -41.040 139.187  1.00 82.48           O  
ATOM    298  HG1 THR A  19    -184.132 -40.301 139.763  1.00 82.48           H  
ATOM    299  N   VAL A  20    -182.191 -40.622 142.578  1.00 83.82           N  
ATOM    300  H   VAL A  20    -181.285 -40.950 142.276  1.00 83.82           H  
ATOM    301  CA  VAL A  20    -182.249 -39.500 143.522  1.00 83.82           C  
ATOM    302  HA  VAL A  20    -182.773 -39.843 144.415  1.00 83.82           H  
ATOM    303  C   VAL A  20    -183.028 -38.322 142.933  1.00 83.82           C  
ATOM    304  CB  VAL A  20    -180.845 -39.040 143.936  1.00 83.82           C  
ATOM    305  HB  VAL A  20    -180.288 -38.706 143.061  1.00 83.82           H  
ATOM    306  O   VAL A  20    -182.755 -37.887 141.815  1.00 83.82           O  
ATOM    307  CG1 VAL A  20    -180.939 -37.894 144.945  1.00 83.82           C  
ATOM    308 HG11 VAL A  20    -181.149 -36.957 144.429  1.00 83.82           H  
ATOM    309 HG12 VAL A  20    -179.999 -37.818 145.490  1.00 83.82           H  
ATOM    310 HG13 VAL A  20    -181.726 -38.095 145.672  1.00 83.82           H  
ATOM    311  CG2 VAL A  20    -180.060 -40.164 144.611  1.00 83.82           C  
ATOM    312 HG21 VAL A  20    -179.052 -39.807 144.822  1.00 83.82           H  
ATOM    313 HG22 VAL A  20    -179.980 -41.038 143.965  1.00 83.82           H  
ATOM    314 HG23 VAL A  20    -180.543 -40.438 145.549  1.00 83.82           H  
ATOM    315  N   VAL A  21    -183.969 -37.784 143.707  1.00 82.11           N  
ATOM    316  H   VAL A  21    -184.137 -38.211 144.607  1.00 82.11           H  
ATOM    317  CA  VAL A  21    -184.782 -36.618 143.344  1.00 82.11           C  
ATOM    318  HA  VAL A  21    -184.562 -36.334 142.315  1.00 82.11           H  
ATOM    319  C   VAL A  21    -184.421 -35.448 144.252  1.00 82.11           C  
ATOM    320  CB  VAL A  21    -186.288 -36.939 143.421  1.00 82.11           C  
ATOM    321  HB  VAL A  21    -186.550 -37.182 144.451  1.00 82.11           H  
ATOM    322  O   VAL A  21    -184.406 -35.597 145.473  1.00 82.11           O  
ATOM    323  CG1 VAL A  21    -187.137 -35.742 142.973  1.00 82.11           C  
ATOM    324 HG11 VAL A  21    -188.194 -36.009 143.008  1.00 82.11           H  
ATOM    325 HG12 VAL A  21    -186.987 -34.893 143.639  1.00 82.11           H  
ATOM    326 HG13 VAL A  21    -186.878 -35.454 141.954  1.00 82.11           H  
ATOM    327  CG2 VAL A  21    -186.660 -38.136 142.538  1.00 82.11           C  
ATOM    328 HG21 VAL A  21    -187.739 -38.291 142.554  1.00 82.11           H  
ATOM    329 HG22 VAL A  21    -186.332 -37.967 141.513  1.00 82.11           H  
ATOM    330 HG23 VAL A  21    -186.189 -39.041 142.922  1.00 82.11           H  
ATOM    331  N   THR A  22    -184.162 -34.282 143.657  1.00 77.92           N  
ATOM    332  H   THR A  22    -184.252 -34.236 142.652  1.00 77.92           H  
ATOM    333  CA  THR A  22    -183.967 -33.001 144.357  1.00 77.92           C  
ATOM    334  HA  THR A  22    -183.852 -33.196 145.423  1.00 77.92           H  
ATOM    335  C   THR A  22    -185.197 -32.112 144.180  1.00 77.92           C  
ATOM    336  CB  THR A  22    -182.684 -32.287 143.892  1.00 77.92           C  
ATOM    337  HB  THR A  22    -181.831 -32.894 144.196  1.00 77.92           H  
ATOM    338  O   THR A  22    -185.720 -32.028 143.070  1.00 77.92           O  
ATOM    339  CG2 THR A  22    -182.581 -32.049 142.384  1.00 77.92           C  
ATOM    340 HG21 THR A  22    -183.397 -31.414 142.039  1.00 77.92           H  
ATOM    341 HG22 THR A  22    -181.631 -31.564 142.155  1.00 77.92           H  
ATOM    342 HG23 THR A  22    -182.614 -33.000 141.851  1.00 77.92           H  
ATOM    343  OG1 THR A  22    -182.576 -31.019 144.498  1.00 77.92           O  
ATOM    344  HG1 THR A  22    -182.271 -30.399 143.832  1.00 77.92           H  
ATOM    345  N   ALA A  23    -185.665 -31.447 145.244  1.00 69.62           N  
ATOM    346  H   ALA A  23    -185.191 -31.544 146.130  1.00 69.62           H  
ATOM    347  CA  ALA A  23    -186.791 -30.504 145.142  1.00 69.62           C  
ATOM    348  HA  ALA A  23    -187.403 -30.788 144.286  1.00 69.62           H  
ATOM    349  C   ALA A  23    -186.346 -29.053 144.893  1.00 69.62           C  
ATOM    350  CB  ALA A  23    -187.691 -30.603 146.375  1.00 69.62           C  
ATOM    351  HB1 ALA A  23    -187.328 -29.915 147.138  1.00 69.62           H  
ATOM    352  HB2 ALA A  23    -187.728 -31.624 146.755  1.00 69.62           H  
ATOM    353  HB3 ALA A  23    -188.699 -30.286 146.106  1.00 69.62           H  
ATOM    354  O   ALA A  23    -187.168 -28.200 144.570  1.00 69.62           O  
ATOM    355  N   ILE A  24    -185.047 -28.762 145.008  1.00 62.65           N  
ATOM    356  H   ILE A  24    -184.405 -29.507 145.236  1.00 62.65           H  
ATOM    357  CA  ILE A  24    -184.508 -27.420 144.774  1.00 62.65           C  
ATOM    358  HA  ILE A  24    -185.317 -26.694 144.856  1.00 62.65           H  
ATOM    359  C   ILE A  24    -183.977 -27.368 143.339  1.00 62.65           C  
ATOM    360  CB  ILE A  24    -183.464 -27.034 145.849  1.00 62.65           C  
ATOM    361  HB  ILE A  24    -182.586 -27.671 145.732  1.00 62.65           H  
ATOM    362  O   ILE A  24    -182.870 -27.833 143.063  1.00 62.65           O  
ATOM    363  CG1 ILE A  24    -184.028 -27.242 147.277  1.00 62.65           C  
ATOM    364 HG12 ILE A  24    -184.315 -28.286 147.409  1.00 62.65           H  
ATOM    365 HG13 ILE A  24    -184.922 -26.631 147.404  1.00 62.65           H  
ATOM    366  CG2 ILE A  24    -183.043 -25.565 145.635  1.00 62.65           C  
ATOM    367 HG21 ILE A  24    -182.673 -25.412 144.621  1.00 62.65           H  
ATOM    368 HG22 ILE A  24    -183.889 -24.900 145.812  1.00 62.65           H  
ATOM    369 HG23 ILE A  24    -182.231 -25.298 146.312  1.00 62.65           H  
ATOM    370  CD1 ILE A  24    -183.045 -26.912 148.407  1.00 62.65           C  
ATOM    371 HD11 ILE A  24    -183.515 -27.137 149.364  1.00 62.65           H  
ATOM    372 HD12 ILE A  24    -182.136 -27.504 148.299  1.00 62.65           H  
ATOM    373 HD13 ILE A  24    -182.796 -25.851 148.404  1.00 62.65           H  
ATOM    374  N   GLN A  25    -184.778 -26.821 142.420  1.00 51.36           N  
ATOM    375  H   GLN A  25    -185.717 -26.573 142.698  1.00 51.36           H  
ATOM    376  CA  GLN A  25    -184.350 -26.491 141.050  1.00 51.36           C  
ATOM    377  HA  GLN A  25    -183.511 -27.135 140.786  1.00 51.36           H  
ATOM    378  C   GLN A  25    -183.800 -25.061 140.915  1.00 51.36           C  
ATOM    379  CB  GLN A  25    -185.481 -26.767 140.041  1.00 51.36           C  
ATOM    380  HB2 GLN A  25    -186.445 -26.502 140.475  1.00 51.36           H  
ATOM    381  HB3 GLN A  25    -185.330 -26.151 139.155  1.00 51.36           H  
ATOM    382  O   GLN A  25    -183.295 -24.693 139.855  1.00 51.36           O  
ATOM    383  CG  GLN A  25    -185.484 -28.235 139.586  1.00 51.36           C  
ATOM    384  HG2 GLN A  25    -184.491 -28.494 139.218  1.00 51.36           H  
ATOM    385  HG3 GLN A  25    -185.714 -28.879 140.435  1.00 51.36           H  
ATOM    386  CD  GLN A  25    -186.492 -28.513 138.472  1.00 51.36           C  
ATOM    387  NE2 GLN A  25    -186.348 -29.604 137.751  1.00 51.36           N  
ATOM    388 HE21 GLN A  25    -185.604 -30.260 137.943  1.00 51.36           H  
ATOM    389 HE22 GLN A  25    -187.049 -29.743 137.039  1.00 51.36           H  
ATOM    390  OE1 GLN A  25    -187.426 -27.775 138.219  1.00 51.36           O  
ATOM    391  N   GLU A  26    -183.826 -24.251 141.976  1.00 47.31           N  
ATOM    392  H   GLU A  26    -184.241 -24.570 142.840  1.00 47.31           H  
ATOM    393  CA  GLU A  26    -183.333 -22.877 141.905  1.00 47.31           C  
ATOM    394  HA  GLU A  26    -183.513 -22.519 140.892  1.00 47.31           H  
ATOM    395  C   GLU A  26    -181.820 -22.754 142.138  1.00 47.31           C  
ATOM    396  CB  GLU A  26    -184.137 -21.941 142.808  1.00 47.31           C  
ATOM    397  HB2 GLU A  26    -184.303 -22.410 143.778  1.00 47.31           H  
ATOM    398  HB3 GLU A  26    -183.562 -21.026 142.951  1.00 47.31           H  
ATOM    399  O   GLU A  26    -181.298 -22.967 143.231  1.00 47.31           O  
ATOM    400  CG  GLU A  26    -185.474 -21.571 142.145  1.00 47.31           C  
ATOM    401  HG2 GLU A  26    -185.279 -21.228 141.128  1.00 47.31           H  
ATOM    402  HG3 GLU A  26    -186.100 -22.461 142.089  1.00 47.31           H  
ATOM    403  CD  GLU A  26    -186.220 -20.466 142.902  1.00 47.31           C  
ATOM    404  OE1 GLU A  26    -187.080 -19.822 142.264  1.00 47.31           O  
ATOM    405  OE2 GLU A  26    -185.904 -20.262 144.097  1.00 47.31           O  
ATOM    406  N   VAL A  27    -181.149 -22.363 141.048  1.00 43.83           N  
ATOM    407  H   VAL A  27    -181.684 -22.464 140.197  1.00 43.83           H  
ATOM    408  CA  VAL A  27    -180.056 -21.376 140.952  1.00 43.83           C  
ATOM    409  HA  VAL A  27    -179.521 -21.624 140.036  1.00 43.83           H  
ATOM    410  C   VAL A  27    -179.009 -21.452 142.070  1.00 43.83           C  
ATOM    411  CB  VAL A  27    -180.615 -19.949 140.732  1.00 43.83           C  
ATOM    412  HB  VAL A  27    -180.982 -19.546 141.676  1.00 43.83           H  
ATOM    413  O   VAL A  27    -178.848 -20.551 142.888  1.00 43.83           O  
ATOM    414  CG1 VAL A  27    -179.528 -19.019 140.168  1.00 43.83           C  
ATOM    415 HG11 VAL A  27    -179.179 -19.384 139.202  1.00 43.83           H  
ATOM    416 HG12 VAL A  27    -178.687 -18.954 140.858  1.00 43.83           H  
ATOM    417 HG13 VAL A  27    -179.935 -18.016 140.043  1.00 43.83           H  
ATOM    418  CG2 VAL A  27    -181.772 -19.927 139.718  1.00 43.83           C  
ATOM    419 HG21 VAL A  27    -182.056 -18.897 139.505  1.00 43.83           H  
ATOM    420 HG22 VAL A  27    -181.477 -20.414 138.788  1.00 43.83           H  
ATOM    421 HG23 VAL A  27    -182.652 -20.419 140.131  1.00 43.83           H  
ATOM    422  N   GLY A  28    -178.256 -22.551 142.068  1.00 49.33           N  
ATOM    423  H   GLY A  28    -178.590 -23.324 141.511  1.00 49.33           H  
ATOM    424  CA  GLY A  28    -177.141 -22.753 142.993  1.00 49.33           C  
ATOM    425  HA2 GLY A  28    -176.462 -21.904 142.919  1.00 49.33           H  
ATOM    426  HA3 GLY A  28    -177.534 -22.778 144.009  1.00 49.33           H  
ATOM    427  C   GLY A  28    -176.330 -24.029 142.775  1.00 49.33           C  
ATOM    428  O   GLY A  28    -175.660 -24.446 143.699  1.00 49.33           O  
ATOM    429  N   SER A  29    -176.385 -24.662 141.591  1.00 52.31           N  
ATOM    430  H   SER A  29    -176.999 -24.272 140.890  1.00 52.31           H  
ATOM    431  CA  SER A  29    -175.585 -25.847 141.193  1.00 52.31           C  
ATOM    432  HA  SER A  29    -176.177 -26.410 140.471  1.00 52.31           H  
ATOM    433  C   SER A  29    -175.274 -26.830 142.333  1.00 52.31           C  
ATOM    434  CB  SER A  29    -174.296 -25.434 140.475  1.00 52.31           C  
ATOM    435  HB2 SER A  29    -173.717 -26.326 140.236  1.00 52.31           H  
ATOM    436  HB3 SER A  29    -173.703 -24.794 141.130  1.00 52.31           H  
ATOM    437  O   SER A  29    -174.109 -27.071 142.663  1.00 52.31           O  
ATOM    438  OG  SER A  29    -174.580 -24.754 139.269  1.00 52.31           O  
ATOM    439  HG  SER A  29    -174.966 -23.900 139.475  1.00 52.31           H  
ATOM    440  N   ASN A  30    -176.325 -27.382 142.938  1.00 61.61           N  
ATOM    441  H   ASN A  30    -177.256 -27.113 142.652  1.00 61.61           H  
ATOM    442  CA  ASN A  30    -176.193 -28.442 143.926  1.00 61.61           C  
ATOM    443  HA  ASN A  30    -175.324 -28.219 144.544  1.00 61.61           H  
ATOM    444  C   ASN A  30    -175.958 -29.771 143.199  1.00 61.61           C  
ATOM    445  CB  ASN A  30    -177.432 -28.477 144.838  1.00 61.61           C  
ATOM    446  HB2 ASN A  30    -178.328 -28.608 144.231  1.00 61.61           H  
ATOM    447  HB3 ASN A  30    -177.351 -29.325 145.518  1.00 61.61           H  
ATOM    448  O   ASN A  30    -176.759 -30.163 142.352  1.00 61.61           O  
ATOM    449  CG  ASN A  30    -177.576 -27.224 145.685  1.00 61.61           C  
ATOM    450  ND2 ASN A  30    -178.758 -26.956 146.189  1.00 61.61           N  
ATOM    451 HD21 ASN A  30    -179.552 -27.552 146.004  1.00 61.61           H  
ATOM    452 HD22 ASN A  30    -178.828 -26.096 146.714  1.00 61.61           H  
ATOM    453  OD1 ASN A  30    -176.645 -26.471 145.902  1.00 61.61           O  
ATOM    454  N   ASN A  31    -174.871 -30.467 143.526  1.00 70.84           N  
ATOM    455  H   ASN A  31    -174.312 -30.118 144.291  1.00 70.84           H  
ATOM    456  CA  ASN A  31    -174.642 -31.833 143.053  1.00 70.84           C  
ATOM    457  HA  ASN A  31    -175.203 -31.996 142.133  1.00 70.84           H  
ATOM    458  C   ASN A  31    -175.211 -32.802 144.094  1.00 70.84           C  
ATOM    459  CB  ASN A  31    -173.140 -32.062 142.770  1.00 70.84           C  
ATOM    460  HB2 ASN A  31    -172.542 -31.320 143.299  1.00 70.84           H  
ATOM    461  HB3 ASN A  31    -172.858 -33.042 143.155  1.00 70.84           H  
ATOM    462  O   ASN A  31    -174.797 -32.766 145.253  1.00 70.84           O  
ATOM    463  CG  ASN A  31    -172.769 -32.040 141.293  1.00 70.84           C  
ATOM    464  ND2 ASN A  31    -171.510 -32.240 140.976  1.00 70.84           N  
ATOM    465 HD21 ASN A  31    -170.821 -32.408 141.695  1.00 70.84           H  
ATOM    466 HD22 ASN A  31    -171.328 -32.308 139.985  1.00 70.84           H  
ATOM    467  OD1 ASN A  31    -173.569 -31.876 140.395  1.00 70.84           O  
ATOM    468  N   VAL A  32    -176.146 -33.661 143.685  1.00 81.33           N  
ATOM    469  H   VAL A  32    -176.432 -33.643 142.717  1.00 81.33           H  
ATOM    470  CA  VAL A  32    -176.796 -34.653 144.556  1.00 81.33           C  
ATOM    471  HA  VAL A  32    -176.414 -34.532 145.569  1.00 81.33           H  
ATOM    472  C   VAL A  32    -176.433 -36.062 144.086  1.00 81.33           C  
ATOM    473  CB  VAL A  32    -178.325 -34.454 144.621  1.00 81.33           C  
ATOM    474  HB  VAL A  32    -178.776 -34.773 143.681  1.00 81.33           H  
ATOM    475  O   VAL A  32    -176.441 -36.336 142.887  1.00 81.33           O  
ATOM    476  CG1 VAL A  32    -178.916 -35.277 145.765  1.00 81.33           C  
ATOM    477 HG11 VAL A  32    -178.557 -34.904 146.725  1.00 81.33           H  
ATOM    478 HG12 VAL A  32    -180.004 -35.221 145.740  1.00 81.33           H  
ATOM    479 HG13 VAL A  32    -178.595 -36.315 145.680  1.00 81.33           H  
ATOM    480  CG2 VAL A  32    -178.713 -32.991 144.882  1.00 81.33           C  
ATOM    481 HG21 VAL A  32    -178.179 -32.617 145.755  1.00 81.33           H  
ATOM    482 HG22 VAL A  32    -179.785 -32.912 145.062  1.00 81.33           H  
ATOM    483 HG23 VAL A  32    -178.465 -32.376 144.017  1.00 81.33           H  
ATOM    484  N   LYS A  33    -176.095 -36.950 145.024  1.00 84.90           N  
ATOM    485  H   LYS A  33    -176.152 -36.652 145.987  1.00 84.90           H  
ATOM    486  CA  LYS A  33    -175.764 -38.366 144.785  1.00 84.90           C  
ATOM    487  HA  LYS A  33    -176.163 -38.678 143.820  1.00 84.90           H  
ATOM    488  C   LYS A  33    -176.415 -39.240 145.860  1.00 84.90           C  
ATOM    489  CB  LYS A  33    -174.239 -38.566 144.792  1.00 84.90           C  
ATOM    490  HB2 LYS A  33    -174.034 -39.629 144.668  1.00 84.90           H  
ATOM    491  HB3 LYS A  33    -173.845 -38.260 145.761  1.00 84.90           H  
ATOM    492  O   LYS A  33    -176.673 -38.754 146.957  1.00 84.90           O  
ATOM    493  CG  LYS A  33    -173.508 -37.792 143.682  1.00 84.90           C  
ATOM    494  HG2 LYS A  33    -173.937 -38.053 142.715  1.00 84.90           H  
ATOM    495  HG3 LYS A  33    -173.616 -36.719 143.845  1.00 84.90           H  
ATOM    496  CD  LYS A  33    -172.019 -38.153 143.694  1.00 84.90           C  
ATOM    497  HD2 LYS A  33    -171.920 -39.227 143.531  1.00 84.90           H  
ATOM    498  HD3 LYS A  33    -171.602 -37.909 144.671  1.00 84.90           H  
ATOM    499  CE  LYS A  33    -171.258 -37.397 142.603  1.00 84.90           C  
ATOM    500  HE2 LYS A  33    -171.334 -36.328 142.802  1.00 84.90           H  
ATOM    501  HE3 LYS A  33    -171.737 -37.600 141.645  1.00 84.90           H  
ATOM    502  NZ  LYS A  33    -169.837 -37.826 142.568  1.00 84.90           N  
ATOM    503  HZ1 LYS A  33    -169.394 -37.656 143.460  1.00 84.90           H  
ATOM    504  HZ2 LYS A  33    -169.324 -37.345 141.843  1.00 84.90           H  
ATOM    505  HZ3 LYS A  33    -169.784 -38.818 142.391  1.00 84.90           H  
ATOM    506  N   GLY A  34    -176.680 -40.511 145.580  1.00 87.65           N  
ATOM    507  H   GLY A  34    -176.462 -40.892 144.671  1.00 87.65           H  
ATOM    508  CA  GLY A  34    -177.265 -41.429 146.559  1.00 87.65           C  
ATOM    509  HA2 GLY A  34    -178.190 -41.017 146.964  1.00 87.65           H  
ATOM    510  HA3 GLY A  34    -176.562 -41.559 147.382  1.00 87.65           H  
ATOM    511  C   GLY A  34    -177.570 -42.802 145.975  1.00 87.65           C  
ATOM    512  O   GLY A  34    -177.743 -42.935 144.764  1.00 87.65           O  
ATOM    513  N   GLU A  35    -177.642 -43.800 146.849  1.00 86.89           N  
ATOM    514  H   GLU A  35    -177.524 -43.587 147.830  1.00 86.89           H  
ATOM    515  CA  GLU A  35    -177.810 -45.215 146.516  1.00 86.89           C  
ATOM    516  HA  GLU A  35    -178.408 -45.304 145.609  1.00 86.89           H  
ATOM    517  C   GLU A  35    -178.530 -45.945 147.665  1.00 86.89           C  
ATOM    518  CB  GLU A  35    -176.419 -45.804 146.240  1.00 86.89           C  
ATOM    519  HB2 GLU A  35    -175.851 -45.835 147.169  1.00 86.89           H  
ATOM    520  HB3 GLU A  35    -175.913 -45.135 145.544  1.00 86.89           H  
ATOM    521  O   GLU A  35    -178.286 -45.655 148.838  1.00 86.89           O  
ATOM    522  CG  GLU A  35    -176.455 -47.206 145.620  1.00 86.89           C  
ATOM    523  HG2 GLU A  35    -176.821 -47.912 146.366  1.00 86.89           H  
ATOM    524  HG3 GLU A  35    -177.159 -47.197 144.788  1.00 86.89           H  
ATOM    525  CD  GLU A  35    -175.075 -47.657 145.107  1.00 86.89           C  
ATOM    526  OE1 GLU A  35    -175.026 -48.768 144.537  1.00 86.89           O  
ATOM    527  OE2 GLU A  35    -174.102 -46.872 145.229  1.00 86.89           O  
ATOM    528  N   LEU A  36    -179.444 -46.867 147.338  1.00 86.99           N  
ATOM    529  H   LEU A  36    -179.516 -47.136 146.367  1.00 86.99           H  
ATOM    530  CA  LEU A  36    -180.127 -47.736 148.304  1.00 86.99           C  
ATOM    531  HA  LEU A  36    -179.809 -47.490 149.317  1.00 86.99           H  
ATOM    532  C   LEU A  36    -179.740 -49.189 148.032  1.00 86.99           C  
ATOM    533  CB  LEU A  36    -181.656 -47.590 148.212  1.00 86.99           C  
ATOM    534  HB2 LEU A  36    -181.948 -47.762 147.176  1.00 86.99           H  
ATOM    535  HB3 LEU A  36    -182.107 -48.378 148.815  1.00 86.99           H  
ATOM    536  O   LEU A  36    -179.905 -49.667 146.912  1.00 86.99           O  
ATOM    537  CG  LEU A  36    -182.229 -46.245 148.673  1.00 86.99           C  
ATOM    538  HG  LEU A  36    -181.784 -45.440 148.088  1.00 86.99           H  
ATOM    539  CD1 LEU A  36    -183.731 -46.252 148.413  1.00 86.99           C  
ATOM    540 HD11 LEU A  36    -184.203 -47.054 148.980  1.00 86.99           H  
ATOM    541 HD12 LEU A  36    -184.161 -45.290 148.693  1.00 86.99           H  
ATOM    542 HD13 LEU A  36    -183.878 -46.419 147.347  1.00 86.99           H  
ATOM    543  CD2 LEU A  36    -182.007 -45.954 150.155  1.00 86.99           C  
ATOM    544 HD21 LEU A  36    -180.960 -45.684 150.292  1.00 86.99           H  
ATOM    545 HD22 LEU A  36    -182.232 -46.839 150.751  1.00 86.99           H  
ATOM    546 HD23 LEU A  36    -182.620 -45.115 150.482  1.00 86.99           H  
ATOM    547  N   SER A  37    -179.289 -49.885 149.067  1.00 82.49           N  
ATOM    548  H   SER A  37    -179.259 -49.426 149.966  1.00 82.49           H  
ATOM    549  CA  SER A  37    -178.858 -51.281 149.027  1.00 82.49           C  
ATOM    550  HA  SER A  37    -178.903 -51.656 148.004  1.00 82.49           H  
ATOM    551  C   SER A  37    -179.763 -52.152 149.904  1.00 82.49           C  
ATOM    552  CB  SER A  37    -177.401 -51.358 149.484  1.00 82.49           C  
ATOM    553  HB2 SER A  37    -177.280 -50.750 150.380  1.00 82.49           H  
ATOM    554  HB3 SER A  37    -176.746 -50.969 148.704  1.00 82.49           H  
ATOM    555  O   SER A  37    -180.105 -51.768 151.023  1.00 82.49           O  
ATOM    556  OG  SER A  37    -177.054 -52.690 149.788  1.00 82.49           O  
ATOM    557  HG  SER A  37    -176.587 -52.660 150.626  1.00 82.49           H  
ATOM    558  N   ASP A  38    -180.127 -53.335 149.400  1.00 77.42           N  
ATOM    559  H   ASP A  38    -179.791 -53.568 148.476  1.00 77.42           H  
ATOM    560  CA  ASP A  38    -180.812 -54.395 150.159  1.00 77.42           C  
ATOM    561  HA  ASP A  38    -181.387 -53.951 150.971  1.00 77.42           H  
ATOM    562  C   ASP A  38    -179.823 -55.400 150.792  1.00 77.42           C  
ATOM    563  CB  ASP A  38    -181.775 -55.154 149.233  1.00 77.42           C  
ATOM    564  HB2 ASP A  38    -181.220 -55.504 148.363  1.00 77.42           H  
ATOM    565  HB3 ASP A  38    -182.147 -56.033 149.757  1.00 77.42           H  
ATOM    566  O   ASP A  38    -180.228 -56.310 151.521  1.00 77.42           O  
ATOM    567  CG  ASP A  38    -182.999 -54.367 148.769  1.00 77.42           C  
ATOM    568  OD1 ASP A  38    -183.627 -53.615 149.552  1.00 77.42           O  
ATOM    569  OD2 ASP A  38    -183.478 -54.642 147.645  1.00 77.42           O  
ATOM    570  N   GLU A  39    -178.524 -55.278 150.497  1.00 72.59           N  
ATOM    571  H   GLU A  39    -178.220 -54.464 149.983  1.00 72.59           H  
ATOM    572  CA  GLU A  39    -177.496 -56.193 150.986  1.00 72.59           C  
ATOM    573  HA  GLU A  39    -177.926 -57.192 151.050  1.00 72.59           H  
ATOM    574  C   GLU A  39    -176.995 -55.796 152.374  1.00 72.59           C  
ATOM    575  CB  GLU A  39    -176.296 -56.263 150.035  1.00 72.59           C  
ATOM    576  HB2 GLU A  39    -175.528 -56.858 150.529  1.00 72.59           H  
ATOM    577  HB3 GLU A  39    -175.900 -55.260 149.874  1.00 72.59           H  
ATOM    578  O   GLU A  39    -176.690 -54.636 152.640  1.00 72.59           O  
ATOM    579  CG  GLU A  39    -176.614 -56.917 148.686  1.00 72.59           C  
ATOM    580  HG2 GLU A  39    -177.273 -56.262 148.116  1.00 72.59           H  
ATOM    581  HG3 GLU A  39    -177.140 -57.853 148.873  1.00 72.59           H  
ATOM    582  CD  GLU A  39    -175.340 -57.208 147.875  1.00 72.59           C  
ATOM    583  OE1 GLU A  39    -175.465 -57.980 146.898  1.00 72.59           O  
ATOM    584  OE2 GLU A  39    -174.252 -56.710 148.266  1.00 72.59           O  
ATOM    585  N   LYS A  40    -176.784 -56.794 153.241  1.00 66.66           N  
ATOM    586  H   LYS A  40    -177.046 -57.724 152.948  1.00 66.66           H  
ATOM    587  CA  LYS A  40    -176.248 -56.595 154.601  1.00 66.66           C  
ATOM    588  HA  LYS A  40    -176.897 -55.898 155.131  1.00 66.66           H  
ATOM    589  C   LYS A  40    -174.858 -55.944 154.655  1.00 66.66           C  
ATOM    590  CB  LYS A  40    -176.208 -57.940 155.348  1.00 66.66           C  
ATOM    591  HB2 LYS A  40    -175.857 -58.725 154.677  1.00 66.66           H  
ATOM    592  HB3 LYS A  40    -175.498 -57.863 156.170  1.00 66.66           H  
ATOM    593  O   LYS A  40    -174.464 -55.510 155.731  1.00 66.66           O  
ATOM    594  CG  LYS A  40    -177.567 -58.320 155.946  1.00 66.66           C  
ATOM    595  HG2 LYS A  40    -178.298 -58.453 155.148  1.00 66.66           H  
ATOM    596  HG3 LYS A  40    -177.902 -57.519 156.605  1.00 66.66           H  
ATOM    597  CD  LYS A  40    -177.438 -59.619 156.752  1.00 66.66           C  
ATOM    598  HD2 LYS A  40    -176.642 -59.504 157.487  1.00 66.66           H  
ATOM    599  HD3 LYS A  40    -177.186 -60.434 156.075  1.00 66.66           H  
ATOM    600  CE  LYS A  40    -178.754 -59.920 157.473  1.00 66.66           C  
ATOM    601  HE2 LYS A  40    -179.547 -60.000 156.729  1.00 66.66           H  
ATOM    602  HE3 LYS A  40    -178.992 -59.076 158.120  1.00 66.66           H  
ATOM    603  NZ  LYS A  40    -178.659 -61.168 158.269  1.00 66.66           N  
ATOM    604  HZ1 LYS A  40    -177.922 -61.084 158.955  1.00 66.66           H  
ATOM    605  HZ2 LYS A  40    -179.529 -61.341 158.751  1.00 66.66           H  
ATOM    606  HZ3 LYS A  40    -178.456 -61.952 157.667  1.00 66.66           H  
ATOM    607  N   LEU A  41    -174.109 -55.939 153.550  1.00 64.85           N  
ATOM    608  H   LEU A  41    -174.541 -56.255 152.693  1.00 64.85           H  
ATOM    609  CA  LEU A  41    -172.714 -55.482 153.486  1.00 64.85           C  
ATOM    610  HA  LEU A  41    -172.367 -55.248 154.492  1.00 64.85           H  
ATOM    611  C   LEU A  41    -172.517 -54.175 152.700  1.00 64.85           C  
ATOM    612  CB  LEU A  41    -171.843 -56.626 152.927  1.00 64.85           C  
ATOM    613  HB2 LEU A  41    -170.881 -56.227 152.603  1.00 64.85           H  
ATOM    614  HB3 LEU A  41    -172.334 -57.034 152.044  1.00 64.85           H  
ATOM    615  O   LEU A  41    -171.400 -53.669 152.678  1.00 64.85           O  
ATOM    616  CG  LEU A  41    -171.577 -57.751 153.945  1.00 64.85           C  
ATOM    617  HG  LEU A  41    -172.502 -58.010 154.459  1.00 64.85           H  
ATOM    618  CD1 LEU A  41    -171.074 -59.003 153.226  1.00 64.85           C  
ATOM    619 HD11 LEU A  41    -170.895 -59.801 153.947  1.00 64.85           H  
ATOM    620 HD12 LEU A  41    -170.147 -58.778 152.698  1.00 64.85           H  
ATOM    621 HD13 LEU A  41    -171.820 -59.337 152.504  1.00 64.85           H  
ATOM    622  CD2 LEU A  41    -170.524 -57.349 154.982  1.00 64.85           C  
ATOM    623 HD21 LEU A  41    -170.874 -56.491 155.555  1.00 64.85           H  
ATOM    624 HD22 LEU A  41    -169.592 -57.082 154.484  1.00 64.85           H  
ATOM    625 HD23 LEU A  41    -170.343 -58.175 155.670  1.00 64.85           H  
ATOM    626  N   HIS A  42    -173.571 -53.615 152.098  1.00 73.88           N  
ATOM    627  H   HIS A  42    -174.485 -54.025 152.224  1.00 73.88           H  
ATOM    628  CA  HIS A  42    -173.512 -52.332 151.395  1.00 73.88           C  
ATOM    629  HA  HIS A  42    -172.503 -51.925 151.456  1.00 73.88           H  
ATOM    630  C   HIS A  42    -174.441 -51.325 152.067  1.00 73.88           C  
ATOM    631  CB  HIS A  42    -173.831 -52.512 149.905  1.00 73.88           C  
ATOM    632  HB2 HIS A  42    -174.169 -51.563 149.490  1.00 73.88           H  
ATOM    633  HB3 HIS A  42    -174.627 -53.246 149.784  1.00 73.88           H  
ATOM    634  O   HIS A  42    -175.654 -51.530 152.147  1.00 73.88           O  
ATOM    635  CG  HIS A  42    -172.645 -52.974 149.109  1.00 73.88           C  
ATOM    636  CD2 HIS A  42    -171.704 -52.173 148.519  1.00 73.88           C  
ATOM    637  HD2 HIS A  42    -171.688 -51.093 148.540  1.00 73.88           H  
ATOM    638  ND1 HIS A  42    -172.309 -54.280 148.832  1.00 73.88           N  
ATOM    639  HD1 HIS A  42    -172.921 -55.081 148.898  1.00 73.88           H  
ATOM    640  CE1 HIS A  42    -171.170 -54.258 148.124  1.00 73.88           C  
ATOM    641  HE1 HIS A  42    -170.699 -55.133 147.700  1.00 73.88           H  
ATOM    642  NE2 HIS A  42    -170.760 -52.999 147.903  1.00 73.88           N  
ATOM    643  N   GLU A  43    -173.858 -50.231 152.547  1.00 80.81           N  
ATOM    644  H   GLU A  43    -172.859 -50.123 152.440  1.00 80.81           H  
ATOM    645  CA  GLU A  43    -174.582 -49.142 153.191  1.00 80.81           C  
ATOM    646  HA  GLU A  43    -175.298 -49.574 153.890  1.00 80.81           H  
ATOM    647  C   GLU A  43    -175.362 -48.311 152.167  1.00 80.81           C  
ATOM    648  CB  GLU A  43    -173.622 -48.252 153.993  1.00 80.81           C  
ATOM    649  HB2 GLU A  43    -174.182 -47.402 154.382  1.00 80.81           H  
ATOM    650  HB3 GLU A  43    -172.842 -47.883 153.327  1.00 80.81           H  
ATOM    651  O   GLU A  43    -174.891 -48.017 151.069  1.00 80.81           O  
ATOM    652  CG  GLU A  43    -172.987 -49.006 155.174  1.00 80.81           C  
ATOM    653  HG2 GLU A  43    -173.787 -49.388 155.807  1.00 80.81           H  
ATOM    654  HG3 GLU A  43    -172.423 -49.857 154.793  1.00 80.81           H  
ATOM    655  CD  GLU A  43    -172.045 -48.130 156.017  1.00 80.81           C  
ATOM    656  OE1 GLU A  43    -171.697 -48.583 157.131  1.00 80.81           O  
ATOM    657  OE2 GLU A  43    -171.678 -47.026 155.556  1.00 80.81           O  
ATOM    658  N   SER A  44    -176.568 -47.903 152.552  1.00 87.57           N  
ATOM    659  H   SER A  44    -176.849 -48.102 153.501  1.00 87.57           H  
ATOM    660  CA  SER A  44    -177.378 -46.964 151.778  1.00 87.57           C  
ATOM    661  HA  SER A  44    -177.193 -47.104 150.713  1.00 87.57           H  
ATOM    662  C   SER A  44    -177.022 -45.528 152.158  1.00 87.57           C  
ATOM    663  CB  SER A  44    -178.856 -47.213 152.052  1.00 87.57           C  
ATOM    664  HB2 SER A  44    -179.052 -47.115 153.120  1.00 87.57           H  
ATOM    665  HB3 SER A  44    -179.441 -46.462 151.521  1.00 87.57           H  
ATOM    666  O   SER A  44    -176.931 -45.218 153.347  1.00 87.57           O  
ATOM    667  OG  SER A  44    -179.240 -48.503 151.617  1.00 87.57           O  
ATOM    668  HG  SER A  44    -178.705 -49.156 152.074  1.00 87.57           H  
ATOM    669  N   TYR A  45    -176.875 -44.632 151.179  1.00 89.39           N  
ATOM    670  H   TYR A  45    -177.044 -44.924 150.227  1.00 89.39           H  
ATOM    671  CA  TYR A  45    -176.506 -43.238 151.435  1.00 89.39           C  
ATOM    672  HA  TYR A  45    -176.783 -43.002 152.463  1.00 89.39           H  
ATOM    673  C   TYR A  45    -177.249 -42.236 150.547  1.00 89.39           C  
ATOM    674  CB  TYR A  45    -174.982 -43.048 151.339  1.00 89.39           C  
ATOM    675  HB2 TYR A  45    -174.714 -42.143 151.885  1.00 89.39           H  
ATOM    676  HB3 TYR A  45    -174.484 -43.876 151.842  1.00 89.39           H  
ATOM    677  O   TYR A  45    -177.745 -42.543 149.463  1.00 89.39           O  
ATOM    678  CG  TYR A  45    -174.445 -42.928 149.925  1.00 89.39           C  
ATOM    679  CD1 TYR A  45    -174.200 -44.091 149.172  1.00 89.39           C  
ATOM    680  HD1 TYR A  45    -174.374 -45.066 149.603  1.00 89.39           H  
ATOM    681  CD2 TYR A  45    -174.206 -41.658 149.359  1.00 89.39           C  
ATOM    682  HD2 TYR A  45    -174.374 -40.766 149.945  1.00 89.39           H  
ATOM    683  CE1 TYR A  45    -173.729 -43.991 147.850  1.00 89.39           C  
ATOM    684  HE1 TYR A  45    -173.558 -44.889 147.275  1.00 89.39           H  
ATOM    685  CE2 TYR A  45    -173.732 -41.553 148.037  1.00 89.39           C  
ATOM    686  HE2 TYR A  45    -173.535 -40.586 147.599  1.00 89.39           H  
ATOM    687  OH  TYR A  45    -173.064 -42.633 145.995  1.00 89.39           O  
ATOM    688  HH  TYR A  45    -173.002 -43.518 145.629  1.00 89.39           H  
ATOM    689  CZ  TYR A  45    -173.497 -42.722 147.280  1.00 89.39           C  
ATOM    690  N   LEU A  46    -177.293 -40.990 151.017  1.00 90.36           N  
ATOM    691  H   LEU A  46    -176.843 -40.805 151.902  1.00 90.36           H  
ATOM    692  CA  LEU A  46    -177.818 -39.837 150.294  1.00 90.36           C  
ATOM    693  HA  LEU A  46    -177.756 -40.034 149.224  1.00 90.36           H  
ATOM    694  C   LEU A  46    -176.942 -38.620 150.623  1.00 90.36           C  
ATOM    695  CB  LEU A  46    -179.292 -39.654 150.704  1.00 90.36           C  
ATOM    696  HB2 LEU A  46    -179.325 -39.422 151.769  1.00 90.36           H  
ATOM    697  HB3 LEU A  46    -179.815 -40.598 150.552  1.00 90.36           H  
ATOM    698  O   LEU A  46    -176.716 -38.330 151.794  1.00 90.36           O  
ATOM    699  CG  LEU A  46    -180.043 -38.554 149.938  1.00 90.36           C  
ATOM    700  HG  LEU A  46    -179.555 -37.593 150.105  1.00 90.36           H  
ATOM    701  CD1 LEU A  46    -180.100 -38.829 148.435  1.00 90.36           C  
ATOM    702 HD11 LEU A  46    -180.812 -38.156 147.958  1.00 90.36           H  
ATOM    703 HD12 LEU A  46    -180.404 -39.860 148.255  1.00 90.36           H  
ATOM    704 HD13 LEU A  46    -179.119 -38.666 147.990  1.00 90.36           H  
ATOM    705  CD2 LEU A  46    -181.482 -38.467 150.450  1.00 90.36           C  
ATOM    706 HD21 LEU A  46    -181.492 -38.434 151.539  1.00 90.36           H  
ATOM    707 HD22 LEU A  46    -181.941 -37.559 150.060  1.00 90.36           H  
ATOM    708 HD23 LEU A  46    -182.053 -39.333 150.115  1.00 90.36           H  
ATOM    709  N   GLN A  47    -176.438 -37.925 149.603  1.00 86.30           N  
ATOM    710  H   GLN A  47    -176.660 -38.230 148.666  1.00 86.30           H  
ATOM    711  CA  GLN A  47    -175.472 -36.830 149.722  1.00 86.30           C  
ATOM    712  HA  GLN A  47    -175.436 -36.501 150.761  1.00 86.30           H  
ATOM    713  C   GLN A  47    -175.873 -35.628 148.858  1.00 86.30           C  
ATOM    714  CB  GLN A  47    -174.068 -37.336 149.338  1.00 86.30           C  
ATOM    715  HB2 GLN A  47    -173.794 -38.149 150.011  1.00 86.30           H  
ATOM    716  HB3 GLN A  47    -174.092 -37.725 148.320  1.00 86.30           H  
ATOM    717  O   GLN A  47    -176.237 -35.771 147.691  1.00 86.30           O  
ATOM    718  CG  GLN A  47    -172.997 -36.230 149.426  1.00 86.30           C  
ATOM    719  HG2 GLN A  47    -172.962 -35.836 150.441  1.00 86.30           H  
ATOM    720  HG3 GLN A  47    -173.258 -35.416 148.750  1.00 86.30           H  
ATOM    721  CD  GLN A  47    -171.598 -36.702 149.046  1.00 86.30           C  
ATOM    722  NE2 GLN A  47    -170.760 -35.831 148.523  1.00 86.30           N  
ATOM    723 HE21 GLN A  47    -171.019 -34.864 148.393  1.00 86.30           H  
ATOM    724 HE22 GLN A  47    -169.819 -36.175 148.395  1.00 86.30           H  
ATOM    725  OE1 GLN A  47    -171.223 -37.848 149.189  1.00 86.30           O  
ATOM    726  N   VAL A  48    -175.713 -34.426 149.416  1.00 82.82           N  
ATOM    727  H   VAL A  48    -175.358 -34.387 150.361  1.00 82.82           H  
ATOM    728  CA  VAL A  48    -175.906 -33.135 148.739  1.00 82.82           C  
ATOM    729  HA  VAL A  48    -176.092 -33.303 147.678  1.00 82.82           H  
ATOM    730  C   VAL A  48    -174.618 -32.314 148.869  1.00 82.82           C  
ATOM    731  CB  VAL A  48    -177.121 -32.388 149.328  1.00 82.82           C  
ATOM    732  HB  VAL A  48    -176.923 -32.172 150.377  1.00 82.82           H  
ATOM    733  O   VAL A  48    -173.917 -32.405 149.875  1.00 82.82           O  
ATOM    734  CG1 VAL A  48    -177.393 -31.072 148.586  1.00 82.82           C  
ATOM    735 HG11 VAL A  48    -178.278 -30.589 148.999  1.00 82.82           H  
ATOM    736 HG12 VAL A  48    -176.554 -30.387 148.707  1.00 82.82           H  
ATOM    737 HG13 VAL A  48    -177.551 -31.257 147.524  1.00 82.82           H  
ATOM    738  CG2 VAL A  48    -178.415 -33.211 149.254  1.00 82.82           C  
ATOM    739 HG21 VAL A  48    -179.196 -32.708 149.824  1.00 82.82           H  
ATOM    740 HG22 VAL A  48    -178.739 -33.306 148.217  1.00 82.82           H  
ATOM    741 HG23 VAL A  48    -178.274 -34.203 149.682  1.00 82.82           H  
ATOM    742  N   THR A  49    -174.249 -31.556 147.838  1.00 78.39           N  
ATOM    743  H   THR A  49    -174.793 -31.606 146.988  1.00 78.39           H  
ATOM    744  CA  THR A  49    -173.054 -30.696 147.823  1.00 78.39           C  
ATOM    745  HA  THR A  49    -172.741 -30.498 148.848  1.00 78.39           H  
ATOM    746  C   THR A  49    -173.366 -29.361 147.159  1.00 78.39           C  
ATOM    747  CB  THR A  49    -171.894 -31.382 147.084  1.00 78.39           C  
ATOM    748  HB  THR A  49    -172.130 -31.460 146.022  1.00 78.39           H  
ATOM    749  O   THR A  49    -174.033 -29.337 146.128  1.00 78.39           O  
ATOM    750  CG2 THR A  49    -170.565 -30.644 147.255  1.00 78.39           C  
ATOM    751 HG21 THR A  49    -170.604 -29.670 146.768  1.00 78.39           H  
ATOM    752 HG22 THR A  49    -169.766 -31.227 146.797  1.00 78.39           H  
ATOM    753 HG23 THR A  49    -170.343 -30.512 148.314  1.00 78.39           H  
ATOM    754  OG1 THR A  49    -171.710 -32.682 147.602  1.00 78.39           O  
ATOM    755  HG1 THR A  49    -172.249 -32.716 148.395  1.00 78.39           H  
ATOM    756  N   TRP A  50    -172.833 -28.269 147.709  1.00 75.31           N  
ATOM    757  H   TRP A  50    -172.240 -28.376 148.519  1.00 75.31           H  
ATOM    758  CA  TRP A  50    -173.130 -26.892 147.309  1.00 75.31           C  
ATOM    759  HA  TRP A  50    -173.905 -26.886 146.542  1.00 75.31           H  
ATOM    760  C   TRP A  50    -171.885 -26.200 146.762  1.00 75.31           C  
ATOM    761  CB  TRP A  50    -173.663 -26.117 148.520  1.00 75.31           C  
ATOM    762  HB2 TRP A  50    -172.897 -26.100 149.295  1.00 75.31           H  
ATOM    763  HB3 TRP A  50    -173.852 -25.086 148.221  1.00 75.31           H  
ATOM    764  O   TRP A  50    -170.786 -26.397 147.277  1.00 75.31           O  
ATOM    765  CG  TRP A  50    -174.917 -26.670 149.116  1.00 75.31           C  
ATOM    766  CD1 TRP A  50    -176.159 -26.179 148.916  1.00 75.31           C  
ATOM    767  HD1 TRP A  50    -176.392 -25.318 148.307  1.00 75.31           H  
ATOM    768  CD2 TRP A  50    -175.077 -27.815 150.009  1.00 75.31           C  
ATOM    769  CE2 TRP A  50    -176.468 -27.974 150.286  1.00 75.31           C  
ATOM    770  CE3 TRP A  50    -174.191 -28.726 150.626  1.00 75.31           C  
ATOM    771  HE3 TRP A  50    -173.126 -28.608 150.488  1.00 75.31           H  
ATOM    772  NE1 TRP A  50    -177.077 -26.942 149.609  1.00 75.31           N  
ATOM    773  HE1 TRP A  50    -178.056 -26.702 149.676  1.00 75.31           H  
ATOM    774  CH2 TRP A  50    -176.050 -29.894 151.695  1.00 75.31           C  
ATOM    775  HH2 TRP A  50    -176.406 -30.675 152.351  1.00 75.31           H  
ATOM    776  CZ2 TRP A  50    -176.957 -28.992 151.115  1.00 75.31           C  
ATOM    777  HZ2 TRP A  50    -178.015 -29.065 151.314  1.00 75.31           H  
ATOM    778  CZ3 TRP A  50    -174.673 -29.761 151.448  1.00 75.31           C  
ATOM    779  HZ3 TRP A  50    -173.981 -30.449 151.913  1.00 75.31           H  
ATOM    780  N   ARG A  51    -172.056 -25.353 145.742  1.00 66.82           N  
ATOM    781  H   ARG A  51    -172.978 -25.285 145.334  1.00 66.82           H  
ATOM    782  CA  ARG A  51    -170.983 -24.462 145.262  1.00 66.82           C  
ATOM    783  HA  ARG A  51    -170.015 -24.849 145.580  1.00 66.82           H  
ATOM    784  C   ARG A  51    -171.057 -23.064 145.865  1.00 66.82           C  
ATOM    785  CB  ARG A  51    -170.990 -24.385 143.732  1.00 66.82           C  
ATOM    786  HB2 ARG A  51    -170.255 -23.642 143.422  1.00 66.82           H  
ATOM    787  HB3 ARG A  51    -171.972 -24.063 143.386  1.00 66.82           H  
ATOM    788  O   ARG A  51    -170.038 -22.389 145.928  1.00 66.82           O  
ATOM    789  CG  ARG A  51    -170.628 -25.728 143.090  1.00 66.82           C  
ATOM    790  HG2 ARG A  51    -169.691 -26.096 143.509  1.00 66.82           H  
ATOM    791  HG3 ARG A  51    -171.419 -26.452 143.287  1.00 66.82           H  
ATOM    792  CD  ARG A  51    -170.468 -25.541 141.580  1.00 66.82           C  
ATOM    793  HD2 ARG A  51    -169.622 -24.879 141.399  1.00 66.82           H  
ATOM    794  HD3 ARG A  51    -171.372 -25.075 141.187  1.00 66.82           H  
ATOM    795  NE  ARG A  51    -170.251 -26.828 140.900  1.00 66.82           N  
ATOM    796  HE  ARG A  51    -170.341 -27.657 141.469  1.00 66.82           H  
ATOM    797  NH1 ARG A  51    -169.910 -25.984 138.792  1.00 66.82           N  
ATOM    798 HH11 ARG A  51    -170.046 -25.051 139.154  1.00 66.82           H  
ATOM    799 HH12 ARG A  51    -169.728 -26.125 137.809  1.00 66.82           H  
ATOM    800  NH2 ARG A  51    -169.855 -28.189 139.119  1.00 66.82           N  
ATOM    801 HH21 ARG A  51    -169.680 -28.307 138.132  1.00 66.82           H  
ATOM    802 HH22 ARG A  51    -169.973 -28.997 139.714  1.00 66.82           H  
ATOM    803  CZ  ARG A  51    -170.005 -26.993 139.613  1.00 66.82           C  
ATOM    804  N   ASN A  52    -172.250 -22.629 146.269  1.00 71.72           N  
ATOM    805  H   ASN A  52    -173.047 -23.245 146.196  1.00 71.72           H  
ATOM    806  CA  ASN A  52    -172.481 -21.278 146.760  1.00 71.72           C  
ATOM    807  HA  ASN A  52    -171.562 -20.913 147.220  1.00 71.72           H  
ATOM    808  C   ASN A  52    -173.572 -21.296 147.840  1.00 71.72           C  
ATOM    809  CB  ASN A  52    -172.824 -20.390 145.543  1.00 71.72           C  
ATOM    810  HB2 ASN A  52    -172.291 -20.749 144.663  1.00 71.72           H  
ATOM    811  HB3 ASN A  52    -173.892 -20.426 145.328  1.00 71.72           H  
ATOM    812  O   ASN A  52    -174.760 -21.279 147.529  1.00 71.72           O  
ATOM    813  CG  ASN A  52    -172.397 -18.948 145.728  1.00 71.72           C  
ATOM    814  ND2 ASN A  52    -172.740 -18.086 144.801  1.00 71.72           N  
ATOM    815 HD21 ASN A  52    -173.326 -18.361 144.026  1.00 71.72           H  
ATOM    816 HD22 ASN A  52    -172.430 -17.138 144.957  1.00 71.72           H  
ATOM    817  OD1 ASN A  52    -171.716 -18.577 146.664  1.00 71.72           O  
ATOM    818  N   LEU A  53    -173.162 -21.414 149.103  1.00 74.14           N  
ATOM    819  H   LEU A  53    -172.172 -21.354 149.297  1.00 74.14           H  
ATOM    820  CA  LEU A  53    -174.075 -21.472 150.246  1.00 74.14           C  
ATOM    821  HA  LEU A  53    -174.925 -22.108 150.002  1.00 74.14           H  
ATOM    822  C   LEU A  53    -174.617 -20.071 150.562  1.00 74.14           C  
ATOM    823  CB  LEU A  53    -173.332 -22.069 151.454  1.00 74.14           C  
ATOM    824  HB2 LEU A  53    -172.376 -21.556 151.559  1.00 74.14           H  
ATOM    825  HB3 LEU A  53    -173.914 -21.867 152.353  1.00 74.14           H  
ATOM    826  O   LEU A  53    -173.854 -19.111 150.665  1.00 74.14           O  
ATOM    827  CG  LEU A  53    -173.107 -23.589 151.370  1.00 74.14           C  
ATOM    828  HG  LEU A  53    -172.907 -23.870 150.336  1.00 74.14           H  
ATOM    829  CD1 LEU A  53    -171.898 -24.000 152.209  1.00 74.14           C  
ATOM    830 HD11 LEU A  53    -171.756 -25.079 152.143  1.00 74.14           H  
ATOM    831 HD12 LEU A  53    -171.002 -23.504 151.834  1.00 74.14           H  
ATOM    832 HD13 LEU A  53    -172.056 -23.721 153.251  1.00 74.14           H  
ATOM    833  CD2 LEU A  53    -174.329 -24.359 151.875  1.00 74.14           C  
ATOM    834 HD21 LEU A  53    -174.163 -25.431 151.766  1.00 74.14           H  
ATOM    835 HD22 LEU A  53    -175.208 -24.087 151.292  1.00 74.14           H  
ATOM    836 HD23 LEU A  53    -174.520 -24.138 152.925  1.00 74.14           H  
ATOM    837  N   ARG A  54    -175.932 -19.953 150.749  1.00 74.92           N  
ATOM    838  H   ARG A  54    -176.493 -20.785 150.633  1.00 74.92           H  
ATOM    839  CA  ARG A  54    -176.620 -18.722 151.164  1.00 74.92           C  
ATOM    840  HA  ARG A  54    -175.954 -17.871 151.017  1.00 74.92           H  
ATOM    841  C   ARG A  54    -176.961 -18.797 152.648  1.00 74.92           C  
ATOM    842  CB  ARG A  54    -177.885 -18.529 150.313  1.00 74.92           C  
ATOM    843  HB2 ARG A  54    -178.535 -19.388 150.481  1.00 74.92           H  
ATOM    844  HB3 ARG A  54    -178.414 -17.636 150.646  1.00 74.92           H  
ATOM    845  O   ARG A  54    -177.146 -19.879 153.194  1.00 74.92           O  
ATOM    846  CG  ARG A  54    -177.576 -18.390 148.810  1.00 74.92           C  
ATOM    847  HG2 ARG A  54    -177.044 -17.454 148.641  1.00 74.92           H  
ATOM    848  HG3 ARG A  54    -176.940 -19.210 148.476  1.00 74.92           H  
ATOM    849  CD  ARG A  54    -178.852 -18.406 147.962  1.00 74.92           C  
ATOM    850  HD2 ARG A  54    -179.512 -17.602 148.290  1.00 74.92           H  
ATOM    851  HD3 ARG A  54    -178.575 -18.236 146.921  1.00 74.92           H  
ATOM    852  NE  ARG A  54    -179.545 -19.700 148.081  1.00 74.92           N  
ATOM    853  HE  ARG A  54    -179.178 -20.354 148.758  1.00 74.92           H  
ATOM    854  NH1 ARG A  54    -181.143 -19.409 146.447  1.00 74.92           N  
ATOM    855 HH11 ARG A  54    -181.949 -19.764 145.953  1.00 74.92           H  
ATOM    856 HH12 ARG A  54    -180.705 -18.546 146.161  1.00 74.92           H  
ATOM    857  NH2 ARG A  54    -181.143 -21.245 147.738  1.00 74.92           N  
ATOM    858 HH21 ARG A  54    -181.961 -21.586 147.254  1.00 74.92           H  
ATOM    859 HH22 ARG A  54    -180.774 -21.748 148.533  1.00 74.92           H  
ATOM    860  CZ  ARG A  54    -180.606 -20.107 147.414  1.00 74.92           C  
ATOM    861  N   SER A  55    -177.138 -17.651 153.304  1.00 75.15           N  
ATOM    862  H   SER A  55    -176.886 -16.779 152.862  1.00 75.15           H  
ATOM    863  CA  SER A  55    -177.546 -17.608 154.719  1.00 75.15           C  
ATOM    864  HA  SER A  55    -176.761 -18.065 155.320  1.00 75.15           H  
ATOM    865  C   SER A  55    -178.851 -18.378 154.979  1.00 75.15           C  
ATOM    866  CB  SER A  55    -177.720 -16.158 155.184  1.00 75.15           C  
ATOM    867  HB2 SER A  55    -177.789 -16.139 156.271  1.00 75.15           H  
ATOM    868  HB3 SER A  55    -178.639 -15.748 154.764  1.00 75.15           H  
ATOM    869  O   SER A  55    -178.994 -18.988 156.035  1.00 75.15           O  
ATOM    870  OG  SER A  55    -176.629 -15.364 154.757  1.00 75.15           O  
ATOM    871  HG  SER A  55    -176.642 -14.533 155.239  1.00 75.15           H  
ATOM    872  N   SER A  56    -179.759 -18.403 153.994  1.00 76.26           N  
ATOM    873  H   SER A  56    -179.535 -17.925 153.133  1.00 76.26           H  
ATOM    874  CA  SER A  56    -181.020 -19.165 153.986  1.00 76.26           C  
ATOM    875  HA  SER A  56    -181.579 -18.941 154.894  1.00 76.26           H  
ATOM    876  C   SER A  56    -180.855 -20.687 153.914  1.00 76.26           C  
ATOM    877  CB  SER A  56    -181.851 -18.733 152.772  1.00 76.26           C  
ATOM    878  HB2 SER A  56    -182.094 -17.674 152.865  1.00 76.26           H  
ATOM    879  HB3 SER A  56    -182.780 -19.301 152.736  1.00 76.26           H  
ATOM    880  O   SER A  56    -181.823 -21.406 154.142  1.00 76.26           O  
ATOM    881  OG  SER A  56    -181.113 -18.939 151.576  1.00 76.26           O  
ATOM    882  HG  SER A  56    -181.083 -19.882 151.400  1.00 76.26           H  
ATOM    883  N   ASP A  57    -179.663 -21.179 153.569  1.00 77.74           N  
ATOM    884  H   ASP A  57    -178.902 -20.546 153.370  1.00 77.74           H  
ATOM    885  CA  ASP A  57    -179.337 -22.609 153.584  1.00 77.74           C  
ATOM    886  HA  ASP A  57    -180.243 -23.177 153.375  1.00 77.74           H  
ATOM    887  C   ASP A  57    -178.845 -23.046 154.983  1.00 77.74           C  
ATOM    888  CB  ASP A  57    -178.319 -22.945 152.473  1.00 77.74           C  
ATOM    889  HB2 ASP A  57    -177.349 -22.537 152.758  1.00 77.74           H  
ATOM    890  HB3 ASP A  57    -178.211 -24.028 152.419  1.00 77.74           H  
ATOM    891  O   ASP A  57    -178.524 -24.216 155.197  1.00 77.74           O  
ATOM    892  CG  ASP A  57    -178.670 -22.428 151.063  1.00 77.74           C  
ATOM    893  OD1 ASP A  57    -179.859 -22.374 150.665  1.00 77.74           O  
ATOM    894  OD2 ASP A  57    -177.726 -22.044 150.337  1.00 77.74           O  
ATOM    895  N   SER A  58    -178.774 -22.115 155.945  1.00 82.39           N  
ATOM    896  H   SER A  58    -179.085 -21.182 155.714  1.00 82.39           H  
ATOM    897  CA  SER A  58    -178.604 -22.437 157.363  1.00 82.39           C  
ATOM    898  HA  SER A  58    -177.826 -23.194 157.459  1.00 82.39           H  
ATOM    899  C   SER A  58    -179.904 -22.975 157.945  1.00 82.39           C  
ATOM    900  CB  SER A  58    -178.222 -21.220 158.207  1.00 82.39           C  
ATOM    901  HB2 SER A  58    -179.055 -20.518 158.233  1.00 82.39           H  
ATOM    902  HB3 SER A  58    -178.014 -21.548 159.226  1.00 82.39           H  
ATOM    903  O   SER A  58    -180.977 -22.430 157.690  1.00 82.39           O  
ATOM    904  OG  SER A  58    -177.088 -20.567 157.691  1.00 82.39           O  
ATOM    905  HG  SER A  58    -177.415 -20.018 156.975  1.00 82.39           H  
ATOM    906  N   GLY A  59    -179.795 -23.969 158.817  1.00 85.85           N  
ATOM    907  H   GLY A  59    -178.884 -24.367 158.995  1.00 85.85           H  
ATOM    908  CA  GLY A  59    -180.943 -24.533 159.509  1.00 85.85           C  
ATOM    909  HA2 GLY A  59    -181.809 -24.533 158.846  1.00 85.85           H  
ATOM    910  HA3 GLY A  59    -181.189 -23.920 160.376  1.00 85.85           H  
ATOM    911  C   GLY A  59    -180.705 -25.960 159.967  1.00 85.85           C  
ATOM    912  O   GLY A  59    -179.600 -26.508 159.871  1.00 85.85           O  
ATOM    913  N   LYS A  60    -181.766 -26.564 160.494  1.00 88.26           N  
ATOM    914  H   LYS A  60    -182.587 -25.994 160.637  1.00 88.26           H  
ATOM    915  CA  LYS A  60    -181.806 -27.985 160.836  1.00 88.26           C  
ATOM    916  HA  LYS A  60    -180.838 -28.278 161.241  1.00 88.26           H  
ATOM    917  C   LYS A  60    -182.061 -28.819 159.589  1.00 88.26           C  
ATOM    918  CB  LYS A  60    -182.863 -28.260 161.905  1.00 88.26           C  
ATOM    919  HB2 LYS A  60    -182.917 -29.334 162.083  1.00 88.26           H  
ATOM    920  HB3 LYS A  60    -183.834 -27.917 161.547  1.00 88.26           H  
ATOM    921  O   LYS A  60    -183.097 -28.696 158.934  1.00 88.26           O  
ATOM    922  CG  LYS A  60    -182.527 -27.553 163.218  1.00 88.26           C  
ATOM    923  HG2 LYS A  60    -181.591 -27.946 163.615  1.00 88.26           H  
ATOM    924  HG3 LYS A  60    -182.425 -26.481 163.050  1.00 88.26           H  
ATOM    925  CD  LYS A  60    -183.653 -27.789 164.220  1.00 88.26           C  
ATOM    926  HD2 LYS A  60    -183.734 -28.854 164.439  1.00 88.26           H  
ATOM    927  HD3 LYS A  60    -184.591 -27.439 163.790  1.00 88.26           H  
ATOM    928  CE  LYS A  60    -183.345 -27.004 165.490  1.00 88.26           C  
ATOM    929  HE2 LYS A  60    -182.432 -27.397 165.936  1.00 88.26           H  
ATOM    930  HE3 LYS A  60    -183.168 -25.967 165.205  1.00 88.26           H  
ATOM    931  NZ  LYS A  60    -184.482 -27.086 166.431  1.00 88.26           N  
ATOM    932  HZ1 LYS A  60    -185.303 -26.718 165.972  1.00 88.26           H  
ATOM    933  HZ2 LYS A  60    -184.294 -26.536 167.257  1.00 88.26           H  
ATOM    934  HZ3 LYS A  60    -184.649 -28.048 166.690  1.00 88.26           H  
ATOM    935  N   TYR A  61    -181.117 -29.704 159.314  1.00 89.06           N  
ATOM    936  H   TYR A  61    -180.313 -29.741 159.923  1.00 89.06           H  
ATOM    937  CA  TYR A  61    -181.213 -30.742 158.308  1.00 89.06           C  
ATOM    938  HA  TYR A  61    -181.997 -30.480 157.597  1.00 89.06           H  
ATOM    939  C   TYR A  61    -181.566 -32.049 159.006  1.00 89.06           C  
ATOM    940  CB  TYR A  61    -179.901 -30.861 157.530  1.00 89.06           C  
ATOM    941  HB2 TYR A  61    -179.077 -30.949 158.238  1.00 89.06           H  
ATOM    942  HB3 TYR A  61    -179.930 -31.782 156.948  1.00 89.06           H  
ATOM    943  O   TYR A  61    -180.893 -32.477 159.939  1.00 89.06           O  
ATOM    944  CG  TYR A  61    -179.609 -29.704 156.598  1.00 89.06           C  
ATOM    945  CD1 TYR A  61    -179.652 -29.897 155.205  1.00 89.06           C  
ATOM    946  HD1 TYR A  61    -179.908 -30.865 154.799  1.00 89.06           H  
ATOM    947  CD2 TYR A  61    -179.250 -28.444 157.118  1.00 89.06           C  
ATOM    948  HD2 TYR A  61    -179.199 -28.292 158.186  1.00 89.06           H  
ATOM    949  CE1 TYR A  61    -179.305 -28.841 154.344  1.00 89.06           C  
ATOM    950  HE1 TYR A  61    -179.265 -28.982 153.274  1.00 89.06           H  
ATOM    951  CE2 TYR A  61    -178.971 -27.369 156.254  1.00 89.06           C  
ATOM    952  HE2 TYR A  61    -178.764 -26.386 156.649  1.00 89.06           H  
ATOM    953  OH  TYR A  61    -178.769 -26.549 153.999  1.00 89.06           O  
ATOM    954  HH  TYR A  61    -178.649 -25.717 154.463  1.00 89.06           H  
ATOM    955  CZ  TYR A  61    -178.980 -27.574 154.860  1.00 89.06           C  
ATOM    956  N   PHE A  62    -182.625 -32.688 158.545  1.00 89.48           N  
ATOM    957  H   PHE A  62    -183.108 -32.278 157.758  1.00 89.48           H  
ATOM    958  CA  PHE A  62    -183.117 -33.958 159.034  1.00 89.48           C  
ATOM    959  HA  PHE A  62    -182.606 -34.221 159.961  1.00 89.48           H  
ATOM    960  C   PHE A  62    -182.828 -35.021 157.986  1.00 89.48           C  
ATOM    961  CB  PHE A  62    -184.613 -33.859 159.328  1.00 89.48           C  
ATOM    962  HB2 PHE A  62    -185.141 -33.623 158.405  1.00 89.48           H  
ATOM    963  HB3 PHE A  62    -184.962 -34.837 159.658  1.00 89.48           H  
ATOM    964  O   PHE A  62    -183.263 -34.903 156.839  1.00 89.48           O  
ATOM    965  CG  PHE A  62    -184.979 -32.828 160.376  1.00 89.48           C  
ATOM    966  CD1 PHE A  62    -185.243 -33.239 161.694  1.00 89.48           C  
ATOM    967  HD1 PHE A  62    -185.147 -34.280 161.965  1.00 89.48           H  
ATOM    968  CD2 PHE A  62    -185.073 -31.464 160.040  1.00 89.48           C  
ATOM    969  HD2 PHE A  62    -184.816 -31.117 159.050  1.00 89.48           H  
ATOM    970  CE1 PHE A  62    -185.649 -32.301 162.657  1.00 89.48           C  
ATOM    971  HE1 PHE A  62    -185.878 -32.631 163.659  1.00 89.48           H  
ATOM    972  CE2 PHE A  62    -185.485 -30.533 161.003  1.00 89.48           C  
ATOM    973  HE2 PHE A  62    -185.568 -29.490 160.734  1.00 89.48           H  
ATOM    974  CZ  PHE A  62    -185.778 -30.945 162.310  1.00 89.48           C  
ATOM    975  HZ  PHE A  62    -186.102 -30.220 163.041  1.00 89.48           H  
ATOM    976  N   CYS A  63    -182.124 -36.069 158.387  1.00 88.93           N  
ATOM    977  H   CYS A  63    -181.856 -36.120 159.360  1.00 88.93           H  
ATOM    978  CA  CYS A  63    -181.968 -37.271 157.590  1.00 88.93           C  
ATOM    979  HA  CYS A  63    -182.190 -37.058 156.544  1.00 88.93           H  
ATOM    980  C   CYS A  63    -182.954 -38.310 158.113  1.00 88.93           C  
ATOM    981  CB  CYS A  63    -180.517 -37.747 157.671  1.00 88.93           C  
ATOM    982  HB2 CYS A  63    -179.843 -36.927 157.425  1.00 88.93           H  
ATOM    983  HB3 CYS A  63    -180.302 -38.099 158.679  1.00 88.93           H  
ATOM    984  O   CYS A  63    -182.876 -38.691 159.277  1.00 88.93           O  
ATOM    985  SG  CYS A  63    -180.290 -39.095 156.476  1.00 88.93           S  
ATOM    986  HG  CYS A  63    -179.039 -39.406 156.827  1.00 88.93           H  
ATOM    987  N   GLY A  64    -183.898 -38.751 157.285  1.00 89.25           N  
ATOM    988  H   GLY A  64    -183.900 -38.409 156.334  1.00 89.25           H  
ATOM    989  CA  GLY A  64    -184.851 -39.786 157.670  1.00 89.25           C  
ATOM    990  HA2 GLY A  64    -184.629 -40.139 158.676  1.00 89.25           H  
ATOM    991  HA3 GLY A  64    -185.861 -39.376 157.706  1.00 89.25           H  
ATOM    992  C   GLY A  64    -184.838 -40.981 156.729  1.00 89.25           C  
ATOM    993  O   GLY A  64    -184.772 -40.846 155.504  1.00 89.25           O  
ATOM    994  N   ALA A  65    -184.956 -42.173 157.297  1.00 86.32           N  
ATOM    995  H   ALA A  65    -184.980 -42.214 158.306  1.00 86.32           H  
ATOM    996  CA  ALA A  65    -185.133 -43.421 156.574  1.00 86.32           C  
ATOM    997  HA  ALA A  65    -185.308 -43.210 155.520  1.00 86.32           H  
ATOM    998  C   ALA A  65    -186.365 -44.150 157.122  1.00 86.32           C  
ATOM    999  CB  ALA A  65    -183.849 -44.252 156.673  1.00 86.32           C  
ATOM   1000  HB1 ALA A  65    -182.984 -43.649 156.397  1.00 86.32           H  
ATOM   1001  HB2 ALA A  65    -183.709 -44.604 157.695  1.00 86.32           H  
ATOM   1002  HB3 ALA A  65    -183.914 -45.120 156.017  1.00 86.32           H  
ATOM   1003  O   ALA A  65    -186.468 -44.403 158.319  1.00 86.32           O  
ATOM   1004  N   HIS A  66    -187.311 -44.473 156.239  1.00 86.76           N  
ATOM   1005  H   HIS A  66    -187.137 -44.301 155.259  1.00 86.76           H  
ATOM   1006  CA  HIS A  66    -188.385 -45.416 156.543  1.00 86.76           C  
ATOM   1007  HA  HIS A  66    -188.535 -45.494 157.620  1.00 86.76           H  
ATOM   1008  C   HIS A  66    -187.955 -46.778 156.020  1.00 86.76           C  
ATOM   1009  CB  HIS A  66    -189.707 -44.971 155.909  1.00 86.76           C  
ATOM   1010  HB2 HIS A  66    -190.405 -45.807 155.947  1.00 86.76           H  
ATOM   1011  HB3 HIS A  66    -189.550 -44.719 154.860  1.00 86.76           H  
ATOM   1012  O   HIS A  66    -187.629 -46.905 154.838  1.00 86.76           O  
ATOM   1013  CG  HIS A  66    -190.340 -43.805 156.617  1.00 86.76           C  
ATOM   1014  CD2 HIS A  66    -191.391 -43.855 157.494  1.00 86.76           C  
ATOM   1015  HD2 HIS A  66    -191.911 -44.747 157.809  1.00 86.76           H  
ATOM   1016  ND1 HIS A  66    -189.976 -42.486 156.494  1.00 86.76           N  
ATOM   1017  HD1 HIS A  66    -189.242 -42.132 155.897  1.00 86.76           H  
ATOM   1018  CE1 HIS A  66    -190.795 -41.755 157.265  1.00 86.76           C  
ATOM   1019  HE1 HIS A  66    -190.768 -40.678 157.351  1.00 86.76           H  
ATOM   1020  NE2 HIS A  66    -191.671 -42.544 157.903  1.00 86.76           N  
ATOM   1021  N   VAL A  67    -187.937 -47.767 156.903  1.00 83.29           N  
ATOM   1022  H   VAL A  67    -188.240 -47.588 157.849  1.00 83.29           H  
ATOM   1023  CA  VAL A  67    -187.495 -49.128 156.614  1.00 83.29           C  
ATOM   1024  HA  VAL A  67    -187.273 -49.223 155.551  1.00 83.29           H  
ATOM   1025  C   VAL A  67    -188.650 -50.063 156.953  1.00 83.29           C  
ATOM   1026  CB  VAL A  67    -186.216 -49.477 157.406  1.00 83.29           C  
ATOM   1027  HB  VAL A  67    -186.475 -49.647 158.452  1.00 83.29           H  
ATOM   1028  O   VAL A  67    -189.324 -49.870 157.958  1.00 83.29           O  
ATOM   1029  CG1 VAL A  67    -185.577 -50.750 156.838  1.00 83.29           C  
ATOM   1030 HG11 VAL A  67    -185.304 -50.608 155.792  1.00 83.29           H  
ATOM   1031 HG12 VAL A  67    -186.263 -51.592 156.928  1.00 83.29           H  
ATOM   1032 HG13 VAL A  67    -184.680 -50.993 157.408  1.00 83.29           H  
ATOM   1033  CG2 VAL A  67    -185.160 -48.359 157.349  1.00 83.29           C  
ATOM   1034 HG21 VAL A  67    -184.932 -48.110 156.312  1.00 83.29           H  
ATOM   1035 HG22 VAL A  67    -185.519 -47.474 157.873  1.00 83.29           H  
ATOM   1036 HG23 VAL A  67    -184.250 -48.691 157.848  1.00 83.29           H  
ATOM   1037  N   ILE A  68    -188.924 -51.059 156.115  1.00 79.29           N  
ATOM   1038  H   ILE A  68    -188.312 -51.214 155.327  1.00 79.29           H  
ATOM   1039  CA  ILE A  68    -189.865 -52.133 156.454  1.00 79.29           C  
ATOM   1040  HA  ILE A  68    -190.465 -51.853 157.320  1.00 79.29           H  
ATOM   1041  C   ILE A  68    -189.013 -53.332 156.860  1.00 79.29           C  
ATOM   1042  CB  ILE A  68    -190.849 -52.419 155.298  1.00 79.29           C  
ATOM   1043  HB  ILE A  68    -190.278 -52.685 154.409  1.00 79.29           H  
ATOM   1044  O   ILE A  68    -188.251 -53.848 156.042  1.00 79.29           O  
ATOM   1045  CG1 ILE A  68    -191.691 -51.156 154.992  1.00 79.29           C  
ATOM   1046 HG12 ILE A  68    -191.023 -50.322 154.778  1.00 79.29           H  
ATOM   1047 HG13 ILE A  68    -192.282 -50.893 155.870  1.00 79.29           H  
ATOM   1048  CG2 ILE A  68    -191.764 -53.603 155.664  1.00 79.29           C  
ATOM   1049 HG21 ILE A  68    -192.444 -53.836 154.844  1.00 79.29           H  
ATOM   1050 HG22 ILE A  68    -192.342 -53.375 156.559  1.00 79.29           H  
ATOM   1051 HG23 ILE A  68    -191.169 -54.498 155.847  1.00 79.29           H  
ATOM   1052  CD1 ILE A  68    -192.629 -51.295 153.786  1.00 79.29           C  
ATOM   1053 HD11 ILE A  68    -193.072 -50.325 153.562  1.00 79.29           H  
ATOM   1054 HD12 ILE A  68    -192.069 -51.639 152.917  1.00 79.29           H  
ATOM   1055 HD13 ILE A  68    -193.434 -51.997 154.006  1.00 79.29           H  
ATOM   1056  N   GLY A  69    -189.102 -53.725 158.128  1.00 75.97           N  
ATOM   1057  H   GLY A  69    -189.764 -53.262 158.735  1.00 75.97           H  
ATOM   1058  CA  GLY A  69    -188.444 -54.911 158.659  1.00 75.97           C  
ATOM   1059  HA2 GLY A  69    -188.585 -54.950 159.739  1.00 75.97           H  
ATOM   1060  HA3 GLY A  69    -187.376 -54.858 158.447  1.00 75.97           H  
ATOM   1061  C   GLY A  69    -189.013 -56.195 158.051  1.00 75.97           C  
ATOM   1062  O   GLY A  69    -190.109 -56.218 157.491  1.00 75.97           O  
ATOM   1063  N   SER A  70    -188.273 -57.296 158.166  1.00 70.94           N  
ATOM   1064  H   SER A  70    -187.406 -57.257 158.683  1.00 70.94           H  
ATOM   1065  CA  SER A  70    -188.656 -58.598 157.601  1.00 70.94           C  
ATOM   1066  HA  SER A  70    -188.899 -58.455 156.548  1.00 70.94           H  
ATOM   1067  C   SER A  70    -189.899 -59.233 158.245  1.00 70.94           C  
ATOM   1068  CB  SER A  70    -187.467 -59.561 157.681  1.00 70.94           C  
ATOM   1069  HB2 SER A  70    -187.811 -60.582 157.520  1.00 70.94           H  
ATOM   1070  HB3 SER A  70    -186.756 -59.307 156.894  1.00 70.94           H  
ATOM   1071  O   SER A  70    -190.492 -60.127 157.649  1.00 70.94           O  
ATOM   1072  OG  SER A  70    -186.806 -59.458 158.933  1.00 70.94           O  
ATOM   1073  HG  SER A  70    -186.428 -60.313 159.153  1.00 70.94           H  
ATOM   1074  N   ASP A  71    -190.326 -58.769 159.422  1.00 76.39           N  
ATOM   1075  H   ASP A  71    -189.840 -57.987 159.837  1.00 76.39           H  
ATOM   1076  CA  ASP A  71    -191.593 -59.141 160.069  1.00 76.39           C  
ATOM   1077  HA  ASP A  71    -191.802 -60.186 159.841  1.00 76.39           H  
ATOM   1078  C   ASP A  71    -192.800 -58.327 159.551  1.00 76.39           C  
ATOM   1079  CB  ASP A  71    -191.431 -59.020 161.596  1.00 76.39           C  
ATOM   1080  HB2 ASP A  71    -190.570 -59.611 161.907  1.00 76.39           H  
ATOM   1081  HB3 ASP A  71    -192.312 -59.449 162.072  1.00 76.39           H  
ATOM   1082  O   ASP A  71    -193.928 -58.520 160.008  1.00 76.39           O  
ATOM   1083  CG  ASP A  71    -191.252 -57.581 162.099  1.00 76.39           C  
ATOM   1084  OD1 ASP A  71    -190.988 -56.685 161.263  1.00 76.39           O  
ATOM   1085  OD2 ASP A  71    -191.401 -57.381 163.326  1.00 76.39           O  
ATOM   1086  N   GLY A  72    -192.567 -57.414 158.601  1.00 75.54           N  
ATOM   1087  H   GLY A  72    -191.609 -57.281 158.311  1.00 75.54           H  
ATOM   1088  CA  GLY A  72    -193.556 -56.490 158.054  1.00 75.54           C  
ATOM   1089  HA2 GLY A  72    -193.233 -56.187 157.058  1.00 75.54           H  
ATOM   1090  HA3 GLY A  72    -194.517 -56.999 157.969  1.00 75.54           H  
ATOM   1091  C   GLY A  72    -193.759 -55.223 158.887  1.00 75.54           C  
ATOM   1092  O   GLY A  72    -194.543 -54.362 158.482  1.00 75.54           O  
ATOM   1093  N   ARG A  73    -193.074 -55.057 160.029  1.00 80.63           N  
ATOM   1094  H   ARG A  73    -192.386 -55.746 160.299  1.00 80.63           H  
ATOM   1095  CA  ARG A  73    -193.171 -53.827 160.824  1.00 80.63           C  
ATOM   1096  HA  ARG A  73    -194.215 -53.512 160.835  1.00 80.63           H  
ATOM   1097  C   ARG A  73    -192.368 -52.713 160.167  1.00 80.63           C  
ATOM   1098  CB  ARG A  73    -192.721 -54.054 162.272  1.00 80.63           C  
ATOM   1099  HB2 ARG A  73    -191.705 -54.448 162.287  1.00 80.63           H  
ATOM   1100  HB3 ARG A  73    -192.718 -53.094 162.788  1.00 80.63           H  
ATOM   1101  O   ARG A  73    -191.211 -52.887 159.797  1.00 80.63           O  
ATOM   1102  CG  ARG A  73    -193.667 -55.008 163.010  1.00 80.63           C  
ATOM   1103  HG2 ARG A  73    -194.686 -54.627 162.948  1.00 80.63           H  
ATOM   1104  HG3 ARG A  73    -193.628 -55.995 162.550  1.00 80.63           H  
ATOM   1105  CD  ARG A  73    -193.256 -55.111 164.479  1.00 80.63           C  
ATOM   1106  HD2 ARG A  73    -192.229 -55.473 164.530  1.00 80.63           H  
ATOM   1107  HD3 ARG A  73    -193.292 -54.117 164.924  1.00 80.63           H  
ATOM   1108  NE  ARG A  73    -194.151 -56.016 165.222  1.00 80.63           N  
ATOM   1109  HE  ARG A  73    -194.895 -56.441 164.688  1.00 80.63           H  
ATOM   1110  NH1 ARG A  73    -192.935 -56.042 167.158  1.00 80.63           N  
ATOM   1111 HH11 ARG A  73    -192.778 -56.363 168.102  1.00 80.63           H  
ATOM   1112 HH12 ARG A  73    -192.198 -55.576 166.647  1.00 80.63           H  
ATOM   1113  NH2 ARG A  73    -194.860 -57.175 167.046  1.00 80.63           N  
ATOM   1114 HH21 ARG A  73    -195.646 -57.510 166.508  1.00 80.63           H  
ATOM   1115 HH22 ARG A  73    -194.698 -57.505 167.987  1.00 80.63           H  
ATOM   1116  CZ  ARG A  73    -193.979 -56.407 166.468  1.00 80.63           C  
ATOM   1117  N   ALA A  74    -192.987 -51.547 160.035  1.00 80.81           N  
ATOM   1118  H   ALA A  74    -193.937 -51.460 160.366  1.00 80.81           H  
ATOM   1119  CA  ALA A  74    -192.289 -50.346 159.605  1.00 80.81           C  
ATOM   1120  HA  ALA A  74    -191.581 -50.611 158.820  1.00 80.81           H  
ATOM   1121  C   ALA A  74    -191.503 -49.748 160.781  1.00 80.81           C  
ATOM   1122  CB  ALA A  74    -193.299 -49.362 159.008  1.00 80.81           C  
ATOM   1123  HB1 ALA A  74    -194.023 -49.064 159.767  1.00 80.81           H  
ATOM   1124  HB2 ALA A  74    -193.818 -49.828 158.171  1.00 80.81           H  
ATOM   1125  HB3 ALA A  74    -192.770 -48.478 158.652  1.00 80.81           H  
ATOM   1126  O   ALA A  74    -192.061 -49.528 161.856  1.00 80.81           O  
ATOM   1127  N   GLU A  75    -190.232 -49.440 160.553  1.00 85.10           N  
ATOM   1128  H   GLU A  75    -189.847 -49.649 159.643  1.00 85.10           H  
ATOM   1129  CA  GLU A  75    -189.354 -48.734 161.477  1.00 85.10           C  
ATOM   1130  HA  GLU A  75    -189.923 -48.488 162.373  1.00 85.10           H  
ATOM   1131  C   GLU A  75    -188.890 -47.422 160.835  1.00 85.10           C  
ATOM   1132  CB  GLU A  75    -188.193 -49.646 161.902  1.00 85.10           C  
ATOM   1133  HB2 GLU A  75    -187.436 -49.659 161.119  1.00 85.10           H  
ATOM   1134  HB3 GLU A  75    -188.576 -50.658 162.035  1.00 85.10           H  
ATOM   1135  O   GLU A  75    -188.742 -47.305 159.612  1.00 85.10           O  
ATOM   1136  CG  GLU A  75    -187.579 -49.196 163.236  1.00 85.10           C  
ATOM   1137  HG2 GLU A  75    -187.104 -48.225 163.097  1.00 85.10           H  
ATOM   1138  HG3 GLU A  75    -188.381 -49.073 163.964  1.00 85.10           H  
ATOM   1139  CD  GLU A  75    -186.546 -50.196 163.776  1.00 85.10           C  
ATOM   1140  OE1 GLU A  75    -186.453 -50.301 165.019  1.00 85.10           O  
ATOM   1141  OE2 GLU A  75    -185.856 -50.828 162.946  1.00 85.10           O  
ATOM   1142  N   ARG A  76    -188.703 -46.390 161.657  1.00 84.53           N  
ATOM   1143  H   ARG A  76    -188.753 -46.555 162.652  1.00 84.53           H  
ATOM   1144  CA  ARG A  76    -188.327 -45.057 161.190  1.00 84.53           C  
ATOM   1145  HA  ARG A  76    -188.081 -45.104 160.129  1.00 84.53           H  
ATOM   1146  C   ARG A  76    -187.076 -44.597 161.920  1.00 84.53           C  
ATOM   1147  CB  ARG A  76    -189.518 -44.106 161.357  1.00 84.53           C  
ATOM   1148  HB2 ARG A  76    -189.715 -43.953 162.418  1.00 84.53           H  
ATOM   1149  HB3 ARG A  76    -190.399 -44.558 160.901  1.00 84.53           H  
ATOM   1150  O   ARG A  76    -187.118 -44.360 163.123  1.00 84.53           O  
ATOM   1151  CG  ARG A  76    -189.252 -42.759 160.675  1.00 84.53           C  
ATOM   1152  HG2 ARG A  76    -189.115 -42.912 159.605  1.00 84.53           H  
ATOM   1153  HG3 ARG A  76    -188.346 -42.315 161.087  1.00 84.53           H  
ATOM   1154  CD  ARG A  76    -190.433 -41.820 160.917  1.00 84.53           C  
ATOM   1155  HD2 ARG A  76    -191.324 -42.253 160.463  1.00 84.53           H  
ATOM   1156  HD3 ARG A  76    -190.598 -41.739 161.992  1.00 84.53           H  
ATOM   1157  NE  ARG A  76    -190.177 -40.479 160.357  1.00 84.53           N  
ATOM   1158  HE  ARG A  76    -189.281 -40.329 159.916  1.00 84.53           H  
ATOM   1159  NH1 ARG A  76    -192.206 -39.558 160.914  1.00 84.53           N  
ATOM   1160 HH11 ARG A  76    -192.493 -40.453 161.284  1.00 84.53           H  
ATOM   1161 HH12 ARG A  76    -192.852 -38.781 160.894  1.00 84.53           H  
ATOM   1162  NH2 ARG A  76    -190.685 -38.338 159.818  1.00 84.53           N  
ATOM   1163 HH21 ARG A  76    -191.320 -37.553 159.814  1.00 84.53           H  
ATOM   1164 HH22 ARG A  76    -189.800 -38.276 159.335  1.00 84.53           H  
ATOM   1165  CZ  ARG A  76    -191.025 -39.468 160.366  1.00 84.53           C  
ATOM   1166  N   LEU A  77    -185.998 -44.414 161.168  1.00 85.50           N  
ATOM   1167  H   LEU A  77    -186.080 -44.603 160.179  1.00 85.50           H  
ATOM   1168  CA  LEU A  77    -184.748 -43.826 161.635  1.00 85.50           C  
ATOM   1169  HA  LEU A  77    -184.671 -43.918 162.718  1.00 85.50           H  
ATOM   1170  C   LEU A  77    -184.752 -42.347 161.264  1.00 85.50           C  
ATOM   1171  CB  LEU A  77    -183.560 -44.553 160.983  1.00 85.50           C  
ATOM   1172  HB2 LEU A  77    -183.646 -44.434 159.903  1.00 85.50           H  
ATOM   1173  HB3 LEU A  77    -182.633 -44.070 161.294  1.00 85.50           H  
ATOM   1174  O   LEU A  77    -185.002 -42.010 160.108  1.00 85.50           O  
ATOM   1175  CG  LEU A  77    -183.470 -46.056 161.307  1.00 85.50           C  
ATOM   1176  HG  LEU A  77    -184.437 -46.532 161.144  1.00 85.50           H  
ATOM   1177  CD1 LEU A  77    -182.462 -46.721 160.372  1.00 85.50           C  
ATOM   1178 HD11 LEU A  77    -181.474 -46.280 160.507  1.00 85.50           H  
ATOM   1179 HD12 LEU A  77    -182.408 -47.786 160.598  1.00 85.50           H  
ATOM   1180 HD13 LEU A  77    -182.778 -46.602 159.336  1.00 85.50           H  
ATOM   1181  CD2 LEU A  77    -183.037 -46.289 162.754  1.00 85.50           C  
ATOM   1182 HD21 LEU A  77    -183.780 -45.884 163.441  1.00 85.50           H  
ATOM   1183 HD22 LEU A  77    -182.958 -47.360 162.941  1.00 85.50           H  
ATOM   1184 HD23 LEU A  77    -182.070 -45.823 162.943  1.00 85.50           H  
ATOM   1185  N   ASN A  78    -184.487 -41.466 162.223  1.00 87.65           N  
ATOM   1186  H   ASN A  78    -184.226 -41.797 163.141  1.00 87.65           H  
ATOM   1187  CA  ASN A  78    -184.327 -40.041 161.960  1.00 87.65           C  
ATOM   1188  HA  ASN A  78    -184.145 -39.886 160.897  1.00 87.65           H  
ATOM   1189  C   ASN A  78    -183.113 -39.518 162.729  1.00 87.65           C  
ATOM   1190  CB  ASN A  78    -185.585 -39.252 162.360  1.00 87.65           C  
ATOM   1191  HB2 ASN A  78    -185.408 -38.197 162.153  1.00 87.65           H  
ATOM   1192  HB3 ASN A  78    -185.721 -39.355 163.436  1.00 87.65           H  
ATOM   1193  O   ASN A  78    -183.015 -39.743 163.930  1.00 87.65           O  
ATOM   1194  CG  ASN A  78    -186.868 -39.647 161.649  1.00 87.65           C  
ATOM   1195  ND2 ASN A  78    -187.913 -39.871 162.410  1.00 87.65           N  
ATOM   1196 HD21 ASN A  78    -188.745 -40.235 161.969  1.00 87.65           H  
ATOM   1197 HD22 ASN A  78    -187.777 -39.896 163.411  1.00 87.65           H  
ATOM   1198  OD1 ASN A  78    -187.006 -39.690 160.435  1.00 87.65           O  
ATOM   1199  N   GLU A  79    -182.260 -38.768 162.043  1.00 89.39           N  
ATOM   1200  H   GLU A  79    -182.426 -38.643 161.055  1.00 89.39           H  
ATOM   1201  CA  GLU A  79    -181.157 -37.998 162.616  1.00 89.39           C  
ATOM   1202  HA  GLU A  79    -181.220 -38.033 163.703  1.00 89.39           H  
ATOM   1203  C   GLU A  79    -181.276 -36.525 162.222  1.00 89.39           C  
ATOM   1204  CB  GLU A  79    -179.804 -38.584 162.170  1.00 89.39           C  
ATOM   1205  HB2 GLU A  79    -179.042 -37.804 162.175  1.00 89.39           H  
ATOM   1206  HB3 GLU A  79    -179.884 -38.946 161.145  1.00 89.39           H  
ATOM   1207  O   GLU A  79    -181.911 -36.181 161.219  1.00 89.39           O  
ATOM   1208  CG  GLU A  79    -179.335 -39.730 163.081  1.00 89.39           C  
ATOM   1209  HG2 GLU A  79    -178.419 -40.144 162.659  1.00 89.39           H  
ATOM   1210  HG3 GLU A  79    -180.090 -40.516 163.073  1.00 89.39           H  
ATOM   1211  CD  GLU A  79    -179.062 -39.279 164.528  1.00 89.39           C  
ATOM   1212  OE1 GLU A  79    -178.877 -40.172 165.381  1.00 89.39           O  
ATOM   1213  OE2 GLU A  79    -179.062 -38.045 164.771  1.00 89.39           O  
ATOM   1214  N   MET A  80    -180.669 -35.641 163.011  1.00 90.12           N  
ATOM   1215  H   MET A  80    -180.106 -35.998 163.769  1.00 90.12           H  
ATOM   1216  CA  MET A  80    -180.698 -34.193 162.791  1.00 90.12           C  
ATOM   1217  HA  MET A  80    -181.069 -33.988 161.787  1.00 90.12           H  
ATOM   1218  C   MET A  80    -179.290 -33.610 162.913  1.00 90.12           C  
ATOM   1219  CB  MET A  80    -181.653 -33.529 163.797  1.00 90.12           C  
ATOM   1220  HB2 MET A  80    -181.295 -33.760 164.801  1.00 90.12           H  
ATOM   1221  HB3 MET A  80    -182.649 -33.957 163.688  1.00 90.12           H  
ATOM   1222  O   MET A  80    -178.607 -33.820 163.909  1.00 90.12           O  
ATOM   1223  CG  MET A  80    -181.748 -31.998 163.655  1.00 90.12           C  
ATOM   1224  HG2 MET A  80    -182.514 -31.756 162.918  1.00 90.12           H  
ATOM   1225  HG3 MET A  80    -180.804 -31.601 163.283  1.00 90.12           H  
ATOM   1226  SD  MET A  80    -182.091 -31.120 165.210  1.00 90.12           S  
ATOM   1227  CE  MET A  80    -183.804 -31.616 165.500  1.00 90.12           C  
ATOM   1228  HE1 MET A  80    -183.885 -32.702 165.457  1.00 90.12           H  
ATOM   1229  HE2 MET A  80    -184.443 -31.166 164.740  1.00 90.12           H  
ATOM   1230  HE3 MET A  80    -184.117 -31.275 166.487  1.00 90.12           H  
ATOM   1231  N   VAL A  81    -178.895 -32.781 161.949  1.00 85.61           N  
ATOM   1232  H   VAL A  81    -179.518 -32.635 161.167  1.00 85.61           H  
ATOM   1233  CA  VAL A  81    -177.701 -31.935 162.030  1.00 85.61           C  
ATOM   1234  HA  VAL A  81    -177.285 -32.026 163.034  1.00 85.61           H  
ATOM   1235  C   VAL A  81    -178.091 -30.477 161.831  1.00 85.61           C  
ATOM   1236  CB  VAL A  81    -176.609 -32.416 161.056  1.00 85.61           C  
ATOM   1237  HB  VAL A  81    -176.459 -33.483 161.226  1.00 85.61           H  
ATOM   1238  O   VAL A  81    -178.940 -30.152 161.004  1.00 85.61           O  
ATOM   1239  CG1 VAL A  81    -176.972 -32.223 159.580  1.00 85.61           C  
ATOM   1240 HG11 VAL A  81    -176.202 -32.676 158.955  1.00 85.61           H  
ATOM   1241 HG12 VAL A  81    -177.922 -32.713 159.367  1.00 85.61           H  
ATOM   1242 HG13 VAL A  81    -177.042 -31.162 159.339  1.00 85.61           H  
ATOM   1243  CG2 VAL A  81    -175.272 -31.720 161.333  1.00 85.61           C  
ATOM   1244 HG21 VAL A  81    -174.989 -31.864 162.376  1.00 85.61           H  
ATOM   1245 HG22 VAL A  81    -174.498 -32.163 160.705  1.00 85.61           H  
ATOM   1246 HG23 VAL A  81    -175.334 -30.655 161.111  1.00 85.61           H  
ATOM   1247  N   THR A  82    -177.486 -29.574 162.595  1.00 85.63           N  
ATOM   1248  H   THR A  82    -176.741 -29.879 163.206  1.00 85.63           H  
ATOM   1249  CA  THR A  82    -177.671 -28.132 162.395  1.00 85.63           C  
ATOM   1250  HA  THR A  82    -178.575 -27.944 161.816  1.00 85.63           H  
ATOM   1251  C   THR A  82    -176.486 -27.597 161.607  1.00 85.63           C  
ATOM   1252  CB  THR A  82    -177.838 -27.400 163.730  1.00 85.63           C  
ATOM   1253  HB  THR A  82    -176.924 -27.487 164.316  1.00 85.63           H  
ATOM   1254  O   THR A  82    -175.349 -27.709 162.060  1.00 85.63           O  
ATOM   1255  CG2 THR A  82    -178.183 -25.925 163.534  1.00 85.63           C  
ATOM   1256 HG21 THR A  82    -179.080 -25.830 162.922  1.00 85.63           H  
ATOM   1257 HG22 THR A  82    -178.360 -25.463 164.505  1.00 85.63           H  
ATOM   1258 HG23 THR A  82    -177.357 -25.407 163.046  1.00 85.63           H  
ATOM   1259  OG1 THR A  82    -178.906 -27.977 164.451  1.00 85.63           O  
ATOM   1260  HG1 THR A  82    -178.757 -28.925 164.475  1.00 85.63           H  
ATOM   1261  N   ILE A  83    -176.743 -27.017 160.436  1.00 81.34           N  
ATOM   1262  H   ILE A  83    -177.704 -26.927 160.139  1.00 81.34           H  
ATOM   1263  CA  ILE A  83    -175.717 -26.372 159.612  1.00 81.34           C  
ATOM   1264  HA  ILE A  83    -174.730 -26.622 159.999  1.00 81.34           H  
ATOM   1265  C   ILE A  83    -175.905 -24.862 159.736  1.00 81.34           C  
ATOM   1266  CB  ILE A  83    -175.769 -26.868 158.148  1.00 81.34           C  
ATOM   1267  HB  ILE A  83    -176.747 -26.617 157.736  1.00 81.34           H  
ATOM   1268  O   ILE A  83    -176.989 -24.342 159.484  1.00 81.34           O  
ATOM   1269  CG1 ILE A  83    -175.593 -28.406 158.095  1.00 81.34           C  
ATOM   1270 HG12 ILE A  83    -176.406 -28.873 158.650  1.00 81.34           H  
ATOM   1271 HG13 ILE A  83    -174.655 -28.679 158.580  1.00 81.34           H  
ATOM   1272  CG2 ILE A  83    -174.698 -26.152 157.300  1.00 81.34           C  
ATOM   1273 HG21 ILE A  83    -174.784 -26.454 156.257  1.00 81.34           H  
ATOM   1274 HG22 ILE A  83    -173.700 -26.395 157.665  1.00 81.34           H  
ATOM   1275 HG23 ILE A  83    -174.846 -25.072 157.325  1.00 81.34           H  
ATOM   1276  CD1 ILE A  83    -175.608 -29.016 156.687  1.00 81.34           C  
ATOM   1277 HD11 ILE A  83    -174.703 -28.744 156.144  1.00 81.34           H  
ATOM   1278 HD12 ILE A  83    -176.482 -28.669 156.134  1.00 81.34           H  
ATOM   1279 HD13 ILE A  83    -175.649 -30.102 156.767  1.00 81.34           H  
ATOM   1280  N   GLN A  84    -174.845 -24.152 160.118  1.00 81.18           N  
ATOM   1281  H   GLN A  84    -173.984 -24.642 160.316  1.00 81.18           H  
ATOM   1282  CA  GLN A  84    -174.792 -22.692 160.049  1.00 81.18           C  
ATOM   1283  HA  GLN A  84    -175.778 -22.288 159.821  1.00 81.18           H  
ATOM   1284  C   GLN A  84    -173.863 -22.275 158.913  1.00 81.18           C  
ATOM   1285  CB  GLN A  84    -174.332 -22.089 161.385  1.00 81.18           C  
ATOM   1286  HB2 GLN A  84    -173.898 -21.109 161.186  1.00 81.18           H  
ATOM   1287  HB3 GLN A  84    -173.562 -22.716 161.835  1.00 81.18           H  
ATOM   1288  O   GLN A  84    -172.647 -22.447 159.002  1.00 81.18           O  
ATOM   1289  CG  GLN A  84    -175.493 -21.885 162.367  1.00 81.18           C  
ATOM   1290  HG2 GLN A  84    -176.276 -21.306 161.878  1.00 81.18           H  
ATOM   1291  HG3 GLN A  84    -175.907 -22.853 162.648  1.00 81.18           H  
ATOM   1292  CD  GLN A  84    -175.062 -21.144 163.631  1.00 81.18           C  
ATOM   1293  NE2 GLN A  84    -175.997 -20.642 164.407  1.00 81.18           N  
ATOM   1294 HE21 GLN A  84    -176.973 -20.747 164.170  1.00 81.18           H  
ATOM   1295 HE22 GLN A  84    -175.678 -20.159 165.235  1.00 81.18           H  
ATOM   1296  OE1 GLN A  84    -173.892 -20.992 163.949  1.00 81.18           O  
ATOM   1297  N   VAL A  85    -174.436 -21.691 157.862  1.00 75.91           N  
ATOM   1298  H   VAL A  85    -175.436 -21.548 157.868  1.00 75.91           H  
ATOM   1299  CA  VAL A  85    -173.679 -20.999 156.821  1.00 75.91           C  
ATOM   1300  HA  VAL A  85    -172.803 -21.592 156.559  1.00 75.91           H  
ATOM   1301  C   VAL A  85    -173.223 -19.672 157.406  1.00 75.91           C  
ATOM   1302  CB  VAL A  85    -174.510 -20.791 155.542  1.00 75.91           C  
ATOM   1303  HB  VAL A  85    -175.377 -20.167 155.754  1.00 75.91           H  
ATOM   1304  O   VAL A  85    -174.009 -18.739 157.580  1.00 75.91           O  
ATOM   1305  CG1 VAL A  85    -173.673 -20.092 154.463  1.00 75.91           C  
ATOM   1306 HG11 VAL A  85    -172.793 -20.686 154.217  1.00 75.91           H  
ATOM   1307 HG12 VAL A  85    -173.356 -19.107 154.804  1.00 75.91           H  
ATOM   1308 HG13 VAL A  85    -174.279 -19.949 153.568  1.00 75.91           H  
ATOM   1309  CG2 VAL A  85    -175.001 -22.139 155.002  1.00 75.91           C  
ATOM   1310 HG21 VAL A  85    -174.156 -22.807 154.836  1.00 75.91           H  
ATOM   1311 HG22 VAL A  85    -175.695 -22.600 155.705  1.00 75.91           H  
ATOM   1312 HG23 VAL A  85    -175.535 -21.981 154.065  1.00 75.91           H  
ATOM   1313  N   LYS A  86    -171.940 -19.590 157.750  1.00 73.87           N  
ATOM   1314  H   LYS A  86    -171.350 -20.396 157.597  1.00 73.87           H  
ATOM   1315  CA  LYS A  86    -171.328 -18.317 158.121  1.00 73.87           C  
ATOM   1316  HA  LYS A  86    -172.030 -17.755 158.737  1.00 73.87           H  
ATOM   1317  C   LYS A  86    -171.095 -17.516 156.849  1.00 73.87           C  
ATOM   1318  CB  LYS A  86    -170.043 -18.536 158.926  1.00 73.87           C  
ATOM   1319  HB2 LYS A  86    -169.364 -19.184 158.371  1.00 73.87           H  
ATOM   1320  HB3 LYS A  86    -169.557 -17.572 159.075  1.00 73.87           H  
ATOM   1321  O   LYS A  86    -170.559 -18.045 155.877  1.00 73.87           O  
ATOM   1322  CG  LYS A  86    -170.366 -19.156 160.294  1.00 73.87           C  
ATOM   1323  HG2 LYS A  86    -170.785 -20.153 160.156  1.00 73.87           H  
ATOM   1324  HG3 LYS A  86    -171.100 -18.534 160.806  1.00 73.87           H  
ATOM   1325  CD  LYS A  86    -169.109 -19.256 161.161  1.00 73.87           C  
ATOM   1326  HD2 LYS A  86    -168.377 -19.887 160.655  1.00 73.87           H  
ATOM   1327  HD3 LYS A  86    -168.688 -18.260 161.297  1.00 73.87           H  
ATOM   1328  CE  LYS A  86    -169.472 -19.861 162.520  1.00 73.87           C  
ATOM   1329  HE2 LYS A  86    -170.235 -19.239 162.987  1.00 73.87           H  
ATOM   1330  HE3 LYS A  86    -169.906 -20.847 162.356  1.00 73.87           H  
ATOM   1331  NZ  LYS A  86    -168.280 -19.961 163.398  1.00 73.87           N  
ATOM   1332  HZ1 LYS A  86    -168.532 -20.362 164.290  1.00 73.87           H  
ATOM   1333  HZ2 LYS A  86    -167.578 -20.546 162.968  1.00 73.87           H  
ATOM   1334  HZ3 LYS A  86    -167.879 -19.047 163.553  1.00 73.87           H  
ATOM   1335  N   LEU A  87    -171.510 -16.251 156.861  1.00 67.93           N  
ATOM   1336  H   LEU A  87    -171.942 -15.883 157.697  1.00 67.93           H  
ATOM   1337  CA  LEU A  87    -171.129 -15.328 155.801  1.00 67.93           C  
ATOM   1338  HA  LEU A  87    -171.525 -15.721 154.864  1.00 67.93           H  
ATOM   1339  C   LEU A  87    -169.597 -15.271 155.718  1.00 67.93           C  
ATOM   1340  CB  LEU A  87    -171.716 -13.929 156.046  1.00 67.93           C  
ATOM   1341  HB2 LEU A  87    -171.136 -13.216 155.459  1.00 67.93           H  
ATOM   1342  HB3 LEU A  87    -171.579 -13.654 157.091  1.00 67.93           H  
ATOM   1343  O   LEU A  87    -168.947 -15.308 156.769  1.00 67.93           O  
ATOM   1344  CG  LEU A  87    -173.199 -13.830 155.636  1.00 67.93           C  
ATOM   1345  HG  LEU A  87    -173.537 -14.774 155.209  1.00 67.93           H  
ATOM   1346  CD1 LEU A  87    -174.084 -13.509 156.841  1.00 67.93           C  
ATOM   1347 HD11 LEU A  87    -173.995 -14.307 157.578  1.00 67.93           H  
ATOM   1348 HD12 LEU A  87    -175.125 -13.435 156.527  1.00 67.93           H  
ATOM   1349 HD13 LEU A  87    -173.776 -12.564 157.289  1.00 67.93           H  
ATOM   1350  CD2 LEU A  87    -173.395 -12.738 154.582  1.00 67.93           C  
ATOM   1351 HD21 LEU A  87    -173.091 -11.771 154.981  1.00 67.93           H  
ATOM   1352 HD22 LEU A  87    -174.442 -12.696 154.282  1.00 67.93           H  
ATOM   1353 HD23 LEU A  87    -172.792 -12.969 153.703  1.00 67.93           H  
ATOM   1354  N   PRO A  88    -169.034 -15.169 154.501  1.00 67.01           N  
ATOM   1355  CA  PRO A  88    -167.613 -14.931 154.320  1.00 67.01           C  
ATOM   1356  HA  PRO A  88    -167.058 -15.832 154.582  1.00 67.01           H  
ATOM   1357  C   PRO A  88    -167.174 -13.767 155.197  1.00 67.01           C  
ATOM   1358  CB  PRO A  88    -167.412 -14.606 152.838  1.00 67.01           C  
ATOM   1359  HB2 PRO A  88    -167.431 -13.528 152.678  1.00 67.01           H  
ATOM   1360  HB3 PRO A  88    -166.481 -15.028 152.459  1.00 67.01           H  
ATOM   1361  O   PRO A  88    -167.847 -12.733 155.275  1.00 67.01           O  
ATOM   1362  CG  PRO A  88    -168.629 -15.233 152.166  1.00 67.01           C  
ATOM   1363  HG2 PRO A  88    -168.423 -16.282 151.954  1.00 67.01           H  
ATOM   1364  HG3 PRO A  88    -168.904 -14.706 151.252  1.00 67.01           H  
ATOM   1365  CD  PRO A  88    -169.722 -15.139 153.223  1.00 67.01           C  
ATOM   1366  HD2 PRO A  88    -170.404 -15.982 153.112  1.00 67.01           H  
ATOM   1367  HD3 PRO A  88    -170.256 -14.195 153.120  1.00 67.01           H  
ATOM   1368  N   THR A  89    -166.053 -13.944 155.872  1.00 74.19           N  
ATOM   1369  H   THR A  89    -165.510 -14.780 155.712  1.00 74.19           H  
ATOM   1370  CA  THR A  89    -165.463 -12.864 156.647  1.00 74.19           C  
ATOM   1371  HA  THR A  89    -166.260 -12.326 157.160  1.00 74.19           H  
ATOM   1372  C   THR A  89    -164.770 -11.882 155.707  1.00 74.19           C  
ATOM   1373  CB  THR A  89    -164.514 -13.408 157.717  1.00 74.19           C  
ATOM   1374  HB  THR A  89    -164.136 -12.566 158.296  1.00 74.19           H  
ATOM   1375  O   THR A  89    -164.491 -12.176 154.542  1.00 74.19           O  
ATOM   1376  CG2 THR A  89    -165.209 -14.371 158.682  1.00 74.19           C  
ATOM   1377 HG21 THR A  89    -165.525 -15.271 158.155  1.00 74.19           H  
ATOM   1378 HG22 THR A  89    -164.507 -14.651 159.468  1.00 74.19           H  
ATOM   1379 HG23 THR A  89    -166.077 -13.887 159.129  1.00 74.19           H  
ATOM   1380  OG1 THR A  89    -163.421 -14.050 157.115  1.00 74.19           O  
ATOM   1381  HG1 THR A  89    -163.711 -14.823 156.625  1.00 74.19           H  
ATOM   1382  N   PHE A  90    -164.461 -10.691 156.211  1.00 74.55           N  
ATOM   1383  H   PHE A  90    -164.715 -10.481 157.166  1.00 74.55           H  
ATOM   1384  CA  PHE A  90    -163.665  -9.713 155.470  1.00 74.55           C  
ATOM   1385  HA  PHE A  90    -164.214  -9.413 154.578  1.00 74.55           H  
ATOM   1386  C   PHE A  90    -162.313 -10.302 155.004  1.00 74.55           C  
ATOM   1387  CB  PHE A  90    -163.491  -8.495 156.385  1.00 74.55           C  
ATOM   1388  HB2 PHE A  90    -162.842  -8.764 157.218  1.00 74.55           H  
ATOM   1389  HB3 PHE A  90    -164.461  -8.227 156.804  1.00 74.55           H  
ATOM   1390  O   PHE A  90    -161.826  -9.960 153.930  1.00 74.55           O  
ATOM   1391  CG  PHE A  90    -162.937  -7.268 155.697  1.00 74.55           C  
ATOM   1392  CD1 PHE A  90    -161.569  -6.958 155.799  1.00 74.55           C  
ATOM   1393  HD1 PHE A  90    -160.904  -7.607 156.349  1.00 74.55           H  
ATOM   1394  CD2 PHE A  90    -163.795  -6.426 154.965  1.00 74.55           C  
ATOM   1395  HD2 PHE A  90    -164.845  -6.664 154.881  1.00 74.55           H  
ATOM   1396  CE1 PHE A  90    -161.062  -5.805 155.176  1.00 74.55           C  
ATOM   1397  HE1 PHE A  90    -160.009  -5.572 155.251  1.00 74.55           H  
ATOM   1398  CE2 PHE A  90    -163.287  -5.273 154.341  1.00 74.55           C  
ATOM   1399  HE2 PHE A  90    -163.944  -4.629 153.776  1.00 74.55           H  
ATOM   1400  CZ  PHE A  90    -161.920  -4.962 154.449  1.00 74.55           C  
ATOM   1401  HZ  PHE A  90    -161.527  -4.079 153.967  1.00 74.55           H  
ATOM   1402  N   GLU A  91    -161.751 -11.247 155.762  1.00 79.22           N  
ATOM   1403  H   GLU A  91    -162.234 -11.547 156.597  1.00 79.22           H  
ATOM   1404  CA  GLU A  91    -160.493 -11.943 155.466  1.00 79.22           C  
ATOM   1405  HA  GLU A  91    -159.730 -11.204 155.227  1.00 79.22           H  
ATOM   1406  C   GLU A  91    -160.601 -12.898 154.260  1.00 79.22           C  
ATOM   1407  CB  GLU A  91    -160.085 -12.657 156.764  1.00 79.22           C  
ATOM   1408  HB2 GLU A  91    -160.205 -11.933 157.570  1.00 79.22           H  
ATOM   1409  HB3 GLU A  91    -160.755 -13.496 156.954  1.00 79.22           H  
ATOM   1410  O   GLU A  91    -159.692 -12.965 153.429  1.00 79.22           O  
ATOM   1411  CG  GLU A  91    -158.633 -13.150 156.781  1.00 79.22           C  
ATOM   1412  HG2 GLU A  91    -158.559 -14.060 156.186  1.00 79.22           H  
ATOM   1413  HG3 GLU A  91    -158.008 -12.389 156.313  1.00 79.22           H  
ATOM   1414  CD  GLU A  91    -158.108 -13.404 158.208  1.00 79.22           C  
ATOM   1415  OE1 GLU A  91    -156.879 -13.601 158.328  1.00 79.22           O  
ATOM   1416  OE2 GLU A  91    -158.911 -13.366 159.171  1.00 79.22           O  
ATOM   1417  N   ASP A  92    -161.752 -13.554 154.086  1.00 70.59           N  
ATOM   1418  H   ASP A  92    -162.466 -13.461 154.794  1.00 70.59           H  
ATOM   1419  CA  ASP A  92    -162.024 -14.429 152.939  1.00 70.59           C  
ATOM   1420  HA  ASP A  92    -161.212 -15.151 152.849  1.00 70.59           H  
ATOM   1421  C   ASP A  92    -162.100 -13.640 151.617  1.00 70.59           C  
ATOM   1422  CB  ASP A  92    -163.330 -15.207 153.173  1.00 70.59           C  
ATOM   1423  HB2 ASP A  92    -163.534 -15.820 152.295  1.00 70.59           H  
ATOM   1424  HB3 ASP A  92    -164.154 -14.503 153.283  1.00 70.59           H  
ATOM   1425  O   ASP A  92    -161.585 -14.085 150.587  1.00 70.59           O  
ATOM   1426  CG  ASP A  92    -163.267 -16.126 154.396  1.00 70.59           C  
ATOM   1427  OD1 ASP A  92    -162.340 -16.960 154.442  1.00 70.59           O  
ATOM   1428  OD2 ASP A  92    -164.159 -15.981 155.271  1.00 70.59           O  
ATOM   1429  N   LEU A  93    -162.693 -12.436 151.637  1.00 68.03           N  
ATOM   1430  H   LEU A  93    -163.076 -12.124 152.519  1.00 68.03           H  
ATOM   1431  CA  LEU A  93    -162.790 -11.560 150.460  1.00 68.03           C  
ATOM   1432  HA  LEU A  93    -163.152 -12.161 149.626  1.00 68.03           H  
ATOM   1433  C   LEU A  93    -161.419 -10.989 150.061  1.00 68.03           C  
ATOM   1434  CB  LEU A  93    -163.794 -10.425 150.744  1.00 68.03           C  
ATOM   1435  HB2 LEU A  93    -164.620 -10.804 151.347  1.00 68.03           H  
ATOM   1436  HB3 LEU A  93    -163.290  -9.658 151.332  1.00 68.03           H  
ATOM   1437  O   LEU A  93    -161.085 -10.931 148.875  1.00 68.03           O  
ATOM   1438  CG  LEU A  93    -164.363  -9.804 149.452  1.00 68.03           C  
ATOM   1439  HG  LEU A  93    -163.594  -9.784 148.680  1.00 68.03           H  
ATOM   1440  CD1 LEU A  93    -165.561 -10.612 148.944  1.00 68.03           C  
ATOM   1441 HD11 LEU A  93    -165.257 -11.641 148.752  1.00 68.03           H  
ATOM   1442 HD12 LEU A  93    -166.360 -10.608 149.686  1.00 68.03           H  
ATOM   1443 HD13 LEU A  93    -165.929 -10.176 148.015  1.00 68.03           H  
ATOM   1444  CD2 LEU A  93    -164.827  -8.368 149.690  1.00 68.03           C  
ATOM   1445 HD21 LEU A  93    -165.596  -8.348 150.463  1.00 68.03           H  
ATOM   1446 HD22 LEU A  93    -163.980  -7.761 150.010  1.00 68.03           H  
ATOM   1447 HD23 LEU A  93    -165.228  -7.952 148.766  1.00 68.03           H  
ATOM   1448  N   VAL A  94    -160.608 -10.605 151.052  1.00 79.05           N  
ATOM   1449  H   VAL A  94    -160.948 -10.687 152.000  1.00 79.05           H  
ATOM   1450  CA  VAL A  94    -159.244 -10.094 150.847  1.00 79.05           C  
ATOM   1451  HA  VAL A  94    -159.291  -9.222 150.195  1.00 79.05           H  
ATOM   1452  C   VAL A  94    -158.369 -11.130 150.133  1.00 79.05           C  
ATOM   1453  CB  VAL A  94    -158.637  -9.650 152.195  1.00 79.05           C  
ATOM   1454  HB  VAL A  94    -158.804 -10.428 152.940  1.00 79.05           H  
ATOM   1455  O   VAL A  94    -157.692 -10.780 149.166  1.00 79.05           O  
ATOM   1456  CG1 VAL A  94    -157.129  -9.375 152.114  1.00 79.05           C  
ATOM   1457 HG11 VAL A  94    -156.777  -8.977 153.066  1.00 79.05           H  
ATOM   1458 HG12 VAL A  94    -156.587 -10.301 151.922  1.00 79.05           H  
ATOM   1459 HG13 VAL A  94    -156.918  -8.659 151.319  1.00 79.05           H  
ATOM   1460  CG2 VAL A  94    -159.301  -8.351 152.674  1.00 79.05           C  
ATOM   1461 HG21 VAL A  94    -160.387  -8.437 152.650  1.00 79.05           H  
ATOM   1462 HG22 VAL A  94    -158.993  -8.139 153.698  1.00 79.05           H  
ATOM   1463 HG23 VAL A  94    -159.011  -7.520 152.030  1.00 79.05           H  
ATOM   1464  N   ASN A  95    -158.441 -12.406 150.523  1.00 76.88           N  
ATOM   1465  H   ASN A  95    -158.993 -12.627 151.339  1.00 76.88           H  
ATOM   1466  CA  ASN A  95    -157.669 -13.483 149.889  1.00 76.88           C  
ATOM   1467  HA  ASN A  95    -156.613 -13.216 149.909  1.00 76.88           H  
ATOM   1468  C   ASN A  95    -158.026 -13.703 148.403  1.00 76.88           C  
ATOM   1469  CB  ASN A  95    -157.879 -14.773 150.706  1.00 76.88           C  
ATOM   1470  HB2 ASN A  95    -158.918 -14.848 151.027  1.00 76.88           H  
ATOM   1471  HB3 ASN A  95    -157.655 -15.637 150.082  1.00 76.88           H  
ATOM   1472  O   ASN A  95    -157.150 -13.995 147.586  1.00 76.88           O  
ATOM   1473  CG  ASN A  95    -156.959 -14.864 151.912  1.00 76.88           C  
ATOM   1474  ND2 ASN A  95    -157.400 -15.464 152.991  1.00 76.88           N  
ATOM   1475 HD21 ASN A  95    -156.794 -15.404 153.797  1.00 76.88           H  
ATOM   1476 HD22 ASN A  95    -158.386 -15.655 153.102  1.00 76.88           H  
ATOM   1477  OD1 ASN A  95    -155.817 -14.449 151.879  1.00 76.88           O  
ATOM   1478  N   VAL A  96    -159.300 -13.554 148.020  1.00 78.28           N  
ATOM   1479  H   VAL A  96    -159.985 -13.331 148.728  1.00 78.28           H  
ATOM   1480  CA  VAL A  96    -159.739 -13.689 146.615  1.00 78.28           C  
ATOM   1481  HA  VAL A  96    -159.228 -14.544 146.170  1.00 78.28           H  
ATOM   1482  C   VAL A  96    -159.345 -12.466 145.785  1.00 78.28           C  
ATOM   1483  CB  VAL A  96    -161.254 -13.954 146.531  1.00 78.28           C  
ATOM   1484  HB  VAL A  96    -161.789 -13.163 147.057  1.00 78.28           H  
ATOM   1485  O   VAL A  96    -158.851 -12.618 144.666  1.00 78.28           O  
ATOM   1486  CG1 VAL A  96    -161.758 -14.002 145.081  1.00 78.28           C  
ATOM   1487 HG11 VAL A  96    -162.815 -14.268 145.066  1.00 78.28           H  
ATOM   1488 HG12 VAL A  96    -161.654 -13.024 144.611  1.00 78.28           H  
ATOM   1489 HG13 VAL A  96    -161.193 -14.737 144.509  1.00 78.28           H  
ATOM   1490  CG2 VAL A  96    -161.599 -15.302 147.180  1.00 78.28           C  
ATOM   1491 HG21 VAL A  96    -161.314 -15.297 148.232  1.00 78.28           H  
ATOM   1492 HG22 VAL A  96    -161.080 -16.113 146.669  1.00 78.28           H  
ATOM   1493 HG23 VAL A  96    -162.675 -15.471 147.128  1.00 78.28           H  
ATOM   1494  N   ILE A  97    -159.504 -11.260 146.341  1.00 78.77           N  
ATOM   1495  H   ILE A  97    -159.914 -11.208 147.263  1.00 78.77           H  
ATOM   1496  CA  ILE A  97    -159.074 -10.007 145.703  1.00 78.77           C  
ATOM   1497  HA  ILE A  97    -159.551  -9.930 144.726  1.00 78.77           H  
ATOM   1498  C   ILE A  97    -157.563 -10.027 145.449  1.00 78.77           C  
ATOM   1499  CB  ILE A  97    -159.520  -8.797 146.559  1.00 78.77           C  
ATOM   1500  HB  ILE A  97    -159.280  -9.002 147.602  1.00 78.77           H  
ATOM   1501  O   ILE A  97    -157.132  -9.660 144.357  1.00 78.77           O  
ATOM   1502  CG1 ILE A  97    -161.050  -8.615 146.427  1.00 78.77           C  
ATOM   1503 HG12 ILE A  97    -161.292  -8.310 145.409  1.00 78.77           H  
ATOM   1504 HG13 ILE A  97    -161.544  -9.569 146.612  1.00 78.77           H  
ATOM   1505  CG2 ILE A  97    -158.787  -7.504 146.154  1.00 78.77           C  
ATOM   1506 HG21 ILE A  97    -157.727  -7.590 146.394  1.00 78.77           H  
ATOM   1507 HG22 ILE A  97    -159.164  -6.650 146.718  1.00 78.77           H  
ATOM   1508 HG23 ILE A  97    -158.910  -7.316 145.088  1.00 78.77           H  
ATOM   1509  CD1 ILE A  97    -161.649  -7.596 147.406  1.00 78.77           C  
ATOM   1510 HD11 ILE A  97    -161.324  -6.584 147.162  1.00 78.77           H  
ATOM   1511 HD12 ILE A  97    -162.736  -7.631 147.336  1.00 78.77           H  
ATOM   1512 HD13 ILE A  97    -161.354  -7.843 148.426  1.00 78.77           H  
ATOM   1513  N   GLN A  98    -156.766 -10.522 146.403  1.00 84.08           N  
ATOM   1514  H   GLN A  98    -157.171 -10.775 147.292  1.00 84.08           H  
ATOM   1515  CA  GLN A  98    -155.321 -10.692 146.225  1.00 84.08           C  
ATOM   1516  HA  GLN A  98    -154.881  -9.723 145.986  1.00 84.08           H  
ATOM   1517  C   GLN A  98    -154.980 -11.623 145.054  1.00 84.08           C  
ATOM   1518  CB  GLN A  98    -154.683 -11.209 147.521  1.00 84.08           C  
ATOM   1519  HB2 GLN A  98    -155.310 -11.986 147.958  1.00 84.08           H  
ATOM   1520  HB3 GLN A  98    -153.715 -11.649 147.282  1.00 84.08           H  
ATOM   1521  O   GLN A  98    -154.135 -11.269 144.237  1.00 84.08           O  
ATOM   1522  CG  GLN A  98    -154.446 -10.086 148.543  1.00 84.08           C  
ATOM   1523  HG2 GLN A  98    -155.392  -9.609 148.798  1.00 84.08           H  
ATOM   1524  HG3 GLN A  98    -153.792  -9.335 148.101  1.00 84.08           H  
ATOM   1525  CD  GLN A  98    -153.796 -10.597 149.826  1.00 84.08           C  
ATOM   1526  NE2 GLN A  98    -153.395  -9.724 150.722  1.00 84.08           N  
ATOM   1527 HE21 GLN A  98    -153.000 -10.128 151.559  1.00 84.08           H  
ATOM   1528 HE22 GLN A  98    -153.537  -8.732 150.591  1.00 84.08           H  
ATOM   1529  OE1 GLN A  98    -153.621 -11.780 150.051  1.00 84.08           O  
ATOM   1530  N   LYS A  99    -155.659 -12.769 144.906  1.00 83.42           N  
ATOM   1531  H   LYS A  99    -156.341 -13.013 145.609  1.00 83.42           H  
ATOM   1532  CA  LYS A  99    -155.420 -13.690 143.776  1.00 83.42           C  
ATOM   1533  HA  LYS A  99    -154.357 -13.925 143.728  1.00 83.42           H  
ATOM   1534  C   LYS A  99    -155.755 -13.073 142.416  1.00 83.42           C  
ATOM   1535  CB  LYS A  99    -156.208 -14.990 143.969  1.00 83.42           C  
ATOM   1536  HB2 LYS A  99    -157.239 -14.760 144.238  1.00 83.42           H  
ATOM   1537  HB3 LYS A  99    -156.213 -15.537 143.026  1.00 83.42           H  
ATOM   1538  O   LYS A  99    -154.992 -13.241 141.471  1.00 83.42           O  
ATOM   1539  CG  LYS A  99    -155.573 -15.885 145.038  1.00 83.42           C  
ATOM   1540  HG2 LYS A  99    -154.554 -16.132 144.741  1.00 83.42           H  
ATOM   1541  HG3 LYS A  99    -155.543 -15.359 145.992  1.00 83.42           H  
ATOM   1542  CD  LYS A  99    -156.385 -17.175 145.190  1.00 83.42           C  
ATOM   1543  HD2 LYS A  99    -157.400 -16.921 145.496  1.00 83.42           H  
ATOM   1544  HD3 LYS A  99    -156.413 -17.696 144.233  1.00 83.42           H  
ATOM   1545  CE  LYS A  99    -155.730 -18.064 146.248  1.00 83.42           C  
ATOM   1546  HE2 LYS A  99    -154.706 -18.274 145.939  1.00 83.42           H  
ATOM   1547  HE3 LYS A  99    -155.684 -17.506 147.184  1.00 83.42           H  
ATOM   1548  NZ  LYS A  99    -156.483 -19.327 146.437  1.00 83.42           N  
ATOM   1549  HZ1 LYS A  99    -157.425 -19.126 146.739  1.00 83.42           H  
ATOM   1550  HZ2 LYS A  99    -156.514 -19.848 145.572  1.00 83.42           H  
ATOM   1551  HZ3 LYS A  99    -156.034 -19.893 147.144  1.00 83.42           H  
ATOM   1552  N   LEU A 100    -156.871 -12.349 142.316  1.00 81.56           N  
ATOM   1553  H   LEU A 100    -157.458 -12.259 143.133  1.00 81.56           H  
ATOM   1554  CA  LEU A 100    -157.263 -11.667 141.075  1.00 81.56           C  
ATOM   1555  HA  LEU A 100    -157.207 -12.373 140.247  1.00 81.56           H  
ATOM   1556  C   LEU A 100    -156.303 -10.522 140.717  1.00 81.56           C  
ATOM   1557  CB  LEU A 100    -158.706 -11.151 141.213  1.00 81.56           C  
ATOM   1558  HB2 LEU A 100    -158.789 -10.604 142.152  1.00 81.56           H  
ATOM   1559  HB3 LEU A 100    -158.909 -10.450 140.404  1.00 81.56           H  
ATOM   1560  O   LEU A 100    -156.003 -10.319 139.543  1.00 81.56           O  
ATOM   1561  CG  LEU A 100    -159.771 -12.262 141.172  1.00 81.56           C  
ATOM   1562  HG  LEU A 100    -159.502 -13.058 141.866  1.00 81.56           H  
ATOM   1563  CD1 LEU A 100    -161.126 -11.695 141.598  1.00 81.56           C  
ATOM   1564 HD11 LEU A 100    -161.866 -12.495 141.620  1.00 81.56           H  
ATOM   1565 HD12 LEU A 100    -161.043 -11.270 142.598  1.00 81.56           H  
ATOM   1566 HD13 LEU A 100    -161.446 -10.922 140.899  1.00 81.56           H  
ATOM   1567  CD2 LEU A 100    -159.925 -12.853 139.767  1.00 81.56           C  
ATOM   1568 HD21 LEU A 100    -160.150 -12.065 139.049  1.00 81.56           H  
ATOM   1569 HD22 LEU A 100    -160.733 -13.585 139.762  1.00 81.56           H  
ATOM   1570 HD23 LEU A 100    -159.007 -13.356 139.466  1.00 81.56           H  
ATOM   1571  N   LEU A 101    -155.790  -9.806 141.723  1.00 88.76           N  
ATOM   1572  H   LEU A 101    -156.115  -9.994 142.660  1.00 88.76           H  
ATOM   1573  CA  LEU A 101    -154.747  -8.790 141.548  1.00 88.76           C  
ATOM   1574  HA  LEU A 101    -155.073  -8.080 140.788  1.00 88.76           H  
ATOM   1575  C   LEU A 101    -153.435  -9.389 141.035  1.00 88.76           C  
ATOM   1576  CB  LEU A 101    -154.525  -8.055 142.884  1.00 88.76           C  
ATOM   1577  HB2 LEU A 101    -153.458  -7.899 143.049  1.00 88.76           H  
ATOM   1578  HB3 LEU A 101    -154.871  -8.681 143.707  1.00 88.76           H  
ATOM   1579  O   LEU A 101    -152.811  -8.787 140.166  1.00 88.76           O  
ATOM   1580  CG  LEU A 101    -155.234  -6.693 142.920  1.00 88.76           C  
ATOM   1581  HG  LEU A 101    -156.160  -6.741 142.346  1.00 88.76           H  
ATOM   1582  CD1 LEU A 101    -155.589  -6.303 144.351  1.00 88.76           C  
ATOM   1583 HD11 LEU A 101    -154.684  -6.235 144.956  1.00 88.76           H  
ATOM   1584 HD12 LEU A 101    -156.245  -7.066 144.771  1.00 88.76           H  
ATOM   1585 HD13 LEU A 101    -156.108  -5.345 144.357  1.00 88.76           H  
ATOM   1586  CD2 LEU A 101    -154.328  -5.605 142.337  1.00 88.76           C  
ATOM   1587 HD21 LEU A 101    -154.861  -4.654 142.320  1.00 88.76           H  
ATOM   1588 HD22 LEU A 101    -154.047  -5.873 141.318  1.00 88.76           H  
ATOM   1589 HD23 LEU A 101    -153.425  -5.503 142.939  1.00 88.76           H  
ATOM   1590  N   ILE A 102    -153.037 -10.560 141.545  1.00 86.14           N  
ATOM   1591  H   ILE A 102    -153.577 -10.967 142.295  1.00 86.14           H  
ATOM   1592  CA  ILE A 102    -151.854 -11.287 141.063  1.00 86.14           C  
ATOM   1593  HA  ILE A 102    -150.991 -10.623 141.111  1.00 86.14           H  
ATOM   1594  C   ILE A 102    -152.029 -11.646 139.580  1.00 86.14           C  
ATOM   1595  CB  ILE A 102    -151.554 -12.507 141.967  1.00 86.14           C  
ATOM   1596  HB  ILE A 102    -152.467 -13.092 142.080  1.00 86.14           H  
ATOM   1597  O   ILE A 102    -151.212 -11.232 138.766  1.00 86.14           O  
ATOM   1598  CG1 ILE A 102    -151.082 -12.036 143.365  1.00 86.14           C  
ATOM   1599 HG12 ILE A 102    -150.054 -11.679 143.295  1.00 86.14           H  
ATOM   1600 HG13 ILE A 102    -151.686 -11.194 143.701  1.00 86.14           H  
ATOM   1601  CG2 ILE A 102    -150.477 -13.412 141.343  1.00 86.14           C  
ATOM   1602 HG21 ILE A 102    -150.234 -14.247 141.999  1.00 86.14           H  
ATOM   1603 HG22 ILE A 102    -150.821 -13.833 140.398  1.00 86.14           H  
ATOM   1604 HG23 ILE A 102    -149.570 -12.843 141.139  1.00 86.14           H  
ATOM   1605  CD1 ILE A 102    -151.157 -13.123 144.447  1.00 86.14           C  
ATOM   1606 HD11 ILE A 102    -150.880 -12.691 145.409  1.00 86.14           H  
ATOM   1607 HD12 ILE A 102    -150.471 -13.939 144.221  1.00 86.14           H  
ATOM   1608 HD13 ILE A 102    -152.174 -13.510 144.515  1.00 86.14           H  
ATOM   1609  N   GLN A 103    -153.144 -12.278 139.197  1.00 86.81           N  
ATOM   1610  H   GLN A 103    -153.789 -12.594 139.906  1.00 86.81           H  
ATOM   1611  CA  GLN A 103    -153.384 -12.669 137.799  1.00 86.81           C  
ATOM   1612  HA  GLN A 103    -152.574 -13.331 137.492  1.00 86.81           H  
ATOM   1613  C   GLN A 103    -153.396 -11.474 136.827  1.00 86.81           C  
ATOM   1614  CB  GLN A 103    -154.717 -13.432 137.721  1.00 86.81           C  
ATOM   1615  HB2 GLN A 103    -155.534 -12.752 137.963  1.00 86.81           H  
ATOM   1616  HB3 GLN A 103    -154.717 -14.232 138.460  1.00 86.81           H  
ATOM   1617  O   GLN A 103    -152.821 -11.539 135.745  1.00 86.81           O  
ATOM   1618  CG  GLN A 103    -154.974 -14.038 136.330  1.00 86.81           C  
ATOM   1619  HG2 GLN A 103    -154.966 -13.259 135.568  1.00 86.81           H  
ATOM   1620  HG3 GLN A 103    -155.963 -14.496 136.320  1.00 86.81           H  
ATOM   1621  CD  GLN A 103    -153.957 -15.117 135.975  1.00 86.81           C  
ATOM   1622  NE2 GLN A 103    -153.309 -15.042 134.832  1.00 86.81           N  
ATOM   1623 HE21 GLN A 103    -152.536 -15.680 134.709  1.00 86.81           H  
ATOM   1624 HE22 GLN A 103    -153.395 -14.252 134.210  1.00 86.81           H  
ATOM   1625  OE1 GLN A 103    -153.756 -16.058 136.730  1.00 86.81           O  
ATOM   1626  N   ALA A 104    -154.032 -10.360 137.204  1.00 88.50           N  
ATOM   1627  H   ALA A 104    -154.513 -10.351 138.092  1.00 88.50           H  
ATOM   1628  CA  ALA A 104    -154.073  -9.163 136.361  1.00 88.50           C  
ATOM   1629  HA  ALA A 104    -154.412  -9.451 135.366  1.00 88.50           H  
ATOM   1630  C   ALA A 104    -152.694  -8.494 136.201  1.00 88.50           C  
ATOM   1631  CB  ALA A 104    -155.088  -8.189 136.970  1.00 88.50           C  
ATOM   1632  HB1 ALA A 104    -154.763  -7.893 137.968  1.00 88.50           H  
ATOM   1633  HB2 ALA A 104    -155.170  -7.306 136.337  1.00 88.50           H  
ATOM   1634  HB3 ALA A 104    -156.063  -8.672 137.039  1.00 88.50           H  
ATOM   1635  O   ALA A 104    -152.457  -7.789 135.214  1.00 88.50           O  
ATOM   1636  N   ASN A 105    -151.795  -8.680 137.173  1.00 90.36           N  
ATOM   1637  H   ASN A 105    -152.028  -9.300 137.935  1.00 90.36           H  
ATOM   1638  CA  ASN A 105    -150.412  -8.229 137.070  1.00 90.36           C  
ATOM   1639  HA  ASN A 105    -150.395  -7.244 136.603  1.00 90.36           H  
ATOM   1640  C   ASN A 105    -149.596  -9.137 136.140  1.00 90.36           C  
ATOM   1641  CB  ASN A 105    -149.799  -8.103 138.471  1.00 90.36           C  
ATOM   1642  HB2 ASN A 105    -149.999  -9.009 139.042  1.00 90.36           H  
ATOM   1643  HB3 ASN A 105    -148.717  -8.012 138.374  1.00 90.36           H  
ATOM   1644  O   ASN A 105    -148.900  -8.596 135.283  1.00 90.36           O  
ATOM   1645  CG  ASN A 105    -150.294  -6.888 139.235  1.00 90.36           C  
ATOM   1646  ND2 ASN A 105    -150.245  -6.949 140.545  1.00 90.36           N  
ATOM   1647 HD21 ASN A 105    -149.983  -7.827 140.970  1.00 90.36           H  
ATOM   1648 HD22 ASN A 105    -150.614  -6.163 141.061  1.00 90.36           H  
ATOM   1649  OD1 ASN A 105    -150.684  -5.858 138.687  1.00 90.36           O  
ATOM   1650  N   ASP A 106    -149.759 -10.459 136.230  1.00 89.99           N  
ATOM   1651  H   ASP A 106    -150.266 -10.841 137.016  1.00 89.99           H  
ATOM   1652  CA  ASP A 106    -149.095 -11.421 135.337  1.00 89.99           C  
ATOM   1653  HA  ASP A 106    -148.015 -11.304 135.427  1.00 89.99           H  
ATOM   1654  C   ASP A 106    -149.477 -11.172 133.864  1.00 89.99           C  
ATOM   1655  CB  ASP A 106    -149.462 -12.864 135.741  1.00 89.99           C  
ATOM   1656  HB2 ASP A 106    -149.038 -13.542 135.001  1.00 89.99           H  
ATOM   1657  HB3 ASP A 106    -150.545 -12.979 135.706  1.00 89.99           H  
ATOM   1658  O   ASP A 106    -148.616 -11.048 132.991  1.00 89.99           O  
ATOM   1659  CG  ASP A 106    -148.961 -13.310 137.124  1.00 89.99           C  
ATOM   1660  OD1 ASP A 106    -148.135 -12.598 137.735  1.00 89.99           O  
ATOM   1661  OD2 ASP A 106    -149.431 -14.380 137.578  1.00 89.99           O  
ATOM   1662  N   ASP A 107    -150.772 -10.990 133.579  1.00 89.87           N  
ATOM   1663  H   ASP A 107    -151.445 -11.190 134.304  1.00 89.87           H  
ATOM   1664  CA  ASP A 107    -151.252 -10.711 132.219  1.00 89.87           C  
ATOM   1665  HA  ASP A 107    -150.914 -11.507 131.555  1.00 89.87           H  
ATOM   1666  C   ASP A 107    -150.700  -9.380 131.678  1.00 89.87           C  
ATOM   1667  CB  ASP A 107    -152.789 -10.670 132.194  1.00 89.87           C  
ATOM   1668  HB2 ASP A 107    -153.102 -10.283 131.224  1.00 89.87           H  
ATOM   1669  HB3 ASP A 107    -153.135  -9.968 132.953  1.00 89.87           H  
ATOM   1670  O   ASP A 107    -150.367  -9.270 130.494  1.00 89.87           O  
ATOM   1671  CG  ASP A 107    -153.493 -12.019 132.399  1.00 89.87           C  
ATOM   1672  OD1 ASP A 107    -152.834 -13.082 132.375  1.00 89.87           O  
ATOM   1673  OD2 ASP A 107    -154.736 -11.977 132.548  1.00 89.87           O  
ATOM   1674  N   ARG A 108    -150.572  -8.354 132.535  1.00 91.16           N  
ATOM   1675  H   ARG A 108    -150.801  -8.539 133.501  1.00 91.16           H  
ATOM   1676  CA  ARG A 108    -149.976  -7.058 132.167  1.00 91.16           C  
ATOM   1677  HA  ARG A 108    -150.468  -6.702 131.262  1.00 91.16           H  
ATOM   1678  C   ARG A 108    -148.497  -7.214 131.810  1.00 91.16           C  
ATOM   1679  CB  ARG A 108    -150.194  -6.042 133.304  1.00 91.16           C  
ATOM   1680  HB2 ARG A 108    -151.265  -5.906 133.454  1.00 91.16           H  
ATOM   1681  HB3 ARG A 108    -149.769  -6.441 134.225  1.00 91.16           H  
ATOM   1682  O   ARG A 108    -148.051  -6.582 130.850  1.00 91.16           O  
ATOM   1683  CG  ARG A 108    -149.542  -4.679 133.014  1.00 91.16           C  
ATOM   1684  HG2 ARG A 108    -148.473  -4.824 132.864  1.00 91.16           H  
ATOM   1685  HG3 ARG A 108    -149.960  -4.251 132.102  1.00 91.16           H  
ATOM   1686  CD  ARG A 108    -149.693  -3.693 134.178  1.00 91.16           C  
ATOM   1687  HD2 ARG A 108    -149.483  -4.215 135.112  1.00 91.16           H  
ATOM   1688  HD3 ARG A 108    -148.931  -2.923 134.062  1.00 91.16           H  
ATOM   1689  NE  ARG A 108    -151.016  -3.034 134.196  1.00 91.16           N  
ATOM   1690  HE  ARG A 108    -151.262  -2.518 133.363  1.00 91.16           H  
ATOM   1691  NH1 ARG A 108    -151.733  -3.739 136.272  1.00 91.16           N  
ATOM   1692 HH11 ARG A 108    -152.438  -3.808 136.992  1.00 91.16           H  
ATOM   1693 HH12 ARG A 108    -150.945  -4.365 136.356  1.00 91.16           H  
ATOM   1694  NH2 ARG A 108    -152.991  -2.338 135.075  1.00 91.16           N  
ATOM   1695 HH21 ARG A 108    -153.184  -1.821 134.229  1.00 91.16           H  
ATOM   1696 HH22 ARG A 108    -153.672  -2.390 135.819  1.00 91.16           H  
ATOM   1697  CZ  ARG A 108    -151.899  -3.045 135.180  1.00 91.16           C  
ATOM   1698  N   GLU A 109    -147.761  -8.029 132.559  1.00 89.70           N  
ATOM   1699  H   GLU A 109    -148.202  -8.523 133.322  1.00 89.70           H  
ATOM   1700  CA  GLU A 109    -146.344  -8.300 132.316  1.00 89.70           C  
ATOM   1701  HA  GLU A 109    -145.816  -7.348 132.255  1.00 89.70           H  
ATOM   1702  C   GLU A 109    -146.145  -9.013 130.968  1.00 89.70           C  
ATOM   1703  CB  GLU A 109    -145.773  -9.078 133.513  1.00 89.70           C  
ATOM   1704  HB2 GLU A 109    -146.132  -8.607 134.429  1.00 89.70           H  
ATOM   1705  HB3 GLU A 109    -146.124 -10.109 133.487  1.00 89.70           H  
ATOM   1706  O   GLU A 109    -145.378  -8.537 130.129  1.00 89.70           O  
ATOM   1707  CG  GLU A 109    -144.238  -9.047 133.536  1.00 89.70           C  
ATOM   1708  HG2 GLU A 109    -143.863  -9.606 132.679  1.00 89.70           H  
ATOM   1709  HG3 GLU A 109    -143.915  -8.012 133.427  1.00 89.70           H  
ATOM   1710  CD  GLU A 109    -143.634  -9.625 134.828  1.00 89.70           C  
ATOM   1711  OE1 GLU A 109    -142.454  -9.297 135.097  1.00 89.70           O  
ATOM   1712  OE2 GLU A 109    -144.343 -10.354 135.552  1.00 89.70           O  
ATOM   1713  N   ILE A 110    -146.949 -10.043 130.676  1.00 92.39           N  
ATOM   1714  H   ILE A 110    -147.545 -10.391 131.414  1.00 92.39           H  
ATOM   1715  CA  ILE A 110    -146.939 -10.755 129.383  1.00 92.39           C  
ATOM   1716  HA  ILE A 110    -145.942 -11.162 129.218  1.00 92.39           H  
ATOM   1717  C   ILE A 110    -147.245  -9.807 128.210  1.00 92.39           C  
ATOM   1718  CB  ILE A 110    -147.951 -11.927 129.431  1.00 92.39           C  
ATOM   1719  HB  ILE A 110    -148.917 -11.533 129.750  1.00 92.39           H  
ATOM   1720  O   ILE A 110    -146.618  -9.872 127.148  1.00 92.39           O  
ATOM   1721  CG1 ILE A 110    -147.498 -12.998 130.450  1.00 92.39           C  
ATOM   1722 HG12 ILE A 110    -147.209 -12.521 131.387  1.00 92.39           H  
ATOM   1723 HG13 ILE A 110    -146.619 -13.516 130.067  1.00 92.39           H  
ATOM   1724  CG2 ILE A 110    -148.132 -12.571 128.039  1.00 92.39           C  
ATOM   1725 HG21 ILE A 110    -148.566 -11.857 127.340  1.00 92.39           H  
ATOM   1726 HG22 ILE A 110    -147.167 -12.913 127.664  1.00 92.39           H  
ATOM   1727 HG23 ILE A 110    -148.816 -13.418 128.099  1.00 92.39           H  
ATOM   1728  CD1 ILE A 110    -148.582 -14.032 130.788  1.00 92.39           C  
ATOM   1729 HD11 ILE A 110    -148.801 -14.663 129.927  1.00 92.39           H  
ATOM   1730 HD12 ILE A 110    -148.227 -14.667 131.599  1.00 92.39           H  
ATOM   1731 HD13 ILE A 110    -149.490 -13.525 131.115  1.00 92.39           H  
ATOM   1732  N   LEU A 111    -148.215  -8.904 128.376  1.00 91.57           N  
ATOM   1733  H   LEU A 111    -148.725  -8.921 129.248  1.00 91.57           H  
ATOM   1734  CA  LEU A 111    -148.610  -7.950 127.333  1.00 91.57           C  
ATOM   1735  HA  LEU A 111    -148.781  -8.517 126.418  1.00 91.57           H  
ATOM   1736  C   LEU A 111    -147.495  -6.934 127.042  1.00 91.57           C  
ATOM   1737  CB  LEU A 111    -149.927  -7.276 127.770  1.00 91.57           C  
ATOM   1738  HB2 LEU A 111    -149.727  -6.313 128.240  1.00 91.57           H  
ATOM   1739  HB3 LEU A 111    -150.388  -7.903 128.534  1.00 91.57           H  
ATOM   1740  O   LEU A 111    -147.284  -6.543 125.889  1.00 91.57           O  
ATOM   1741  CG  LEU A 111    -150.969  -7.132 126.651  1.00 91.57           C  
ATOM   1742  HG  LEU A 111    -150.923  -7.997 125.990  1.00 91.57           H  
ATOM   1743  CD1 LEU A 111    -152.372  -7.081 127.259  1.00 91.57           C  
ATOM   1744 HD11 LEU A 111    -152.566  -8.005 127.804  1.00 91.57           H  
ATOM   1745 HD12 LEU A 111    -153.118  -6.986 126.469  1.00 91.57           H  
ATOM   1746 HD13 LEU A 111    -152.454  -6.241 127.949  1.00 91.57           H  
ATOM   1747  CD2 LEU A 111    -150.760  -5.861 125.826  1.00 91.57           C  
ATOM   1748 HD21 LEU A 111    -150.817  -4.986 126.473  1.00 91.57           H  
ATOM   1749 HD22 LEU A 111    -149.781  -5.900 125.348  1.00 91.57           H  
ATOM   1750 HD23 LEU A 111    -151.527  -5.800 125.053  1.00 91.57           H  
ATOM   1751  N   GLN A 112    -146.764  -6.522 128.078  1.00 90.45           N  
ATOM   1752  H   GLN A 112    -146.967  -6.904 128.990  1.00 90.45           H  
ATOM   1753  CA  GLN A 112    -145.609  -5.641 127.946  1.00 90.45           C  
ATOM   1754  HA  GLN A 112    -145.897  -4.801 127.315  1.00 90.45           H  
ATOM   1755  C   GLN A 112    -144.435  -6.346 127.252  1.00 90.45           C  
ATOM   1756  CB  GLN A 112    -145.260  -5.096 129.337  1.00 90.45           C  
ATOM   1757  HB2 GLN A 112    -146.169  -4.678 129.768  1.00 90.45           H  
ATOM   1758  HB3 GLN A 112    -144.913  -5.903 129.982  1.00 90.45           H  
ATOM   1759  O   GLN A 112    -143.820  -5.748 126.366  1.00 90.45           O  
ATOM   1760  CG  GLN A 112    -144.191  -3.998 129.278  1.00 90.45           C  
ATOM   1761  HG2 GLN A 112    -144.442  -3.286 128.492  1.00 90.45           H  
ATOM   1762  HG3 GLN A 112    -143.231  -4.453 129.033  1.00 90.45           H  
ATOM   1763  CD  GLN A 112    -144.056  -3.225 130.588  1.00 90.45           C  
ATOM   1764  NE2 GLN A 112    -142.971  -2.511 130.778  1.00 90.45           N  
ATOM   1765 HE21 GLN A 112    -142.887  -2.136 131.713  1.00 90.45           H  
ATOM   1766 HE22 GLN A 112    -142.171  -2.657 130.179  1.00 90.45           H  
ATOM   1767  OE1 GLN A 112    -144.927  -3.179 131.437  1.00 90.45           O  
ATOM   1768  N   ASP A 113    -144.190  -7.616 127.574  1.00 91.50           N  
ATOM   1769  H   ASP A 113    -144.689  -8.028 128.350  1.00 91.50           H  
ATOM   1770  CA  ASP A 113    -143.131  -8.424 126.965  1.00 91.50           C  
ATOM   1771  HA  ASP A 113    -142.198  -7.868 127.050  1.00 91.50           H  
ATOM   1772  C   ASP A 113    -143.392  -8.668 125.466  1.00 91.50           C  
ATOM   1773  CB  ASP A 113    -142.999  -9.732 127.766  1.00 91.50           C  
ATOM   1774  HB2 ASP A 113    -143.705 -10.472 127.390  1.00 91.50           H  
ATOM   1775  HB3 ASP A 113    -143.238  -9.543 128.813  1.00 91.50           H  
ATOM   1776  O   ASP A 113    -142.550  -8.388 124.609  1.00 91.50           O  
ATOM   1777  CG  ASP A 113    -141.572 -10.275 127.725  1.00 91.50           C  
ATOM   1778  OD1 ASP A 113    -140.651  -9.460 127.961  1.00 91.50           O  
ATOM   1779  OD2 ASP A 113    -141.418 -11.476 127.418  1.00 91.50           O  
ATOM   1780  N   ASN A 114    -144.631  -9.018 125.105  1.00 93.76           N  
ATOM   1781  H   ASN A 114    -145.273  -9.273 125.842  1.00 93.76           H  
ATOM   1782  CA  ASN A 114    -145.051  -9.144 123.705  1.00 93.76           C  
ATOM   1783  HA  ASN A 114    -144.407  -9.874 123.214  1.00 93.76           H  
ATOM   1784  C   ASN A 114    -144.905  -7.834 122.918  1.00 93.76           C  
ATOM   1785  CB  ASN A 114    -146.504  -9.644 123.672  1.00 93.76           C  
ATOM   1786  HB2 ASN A 114    -147.100  -9.097 124.402  1.00 93.76           H  
ATOM   1787  HB3 ASN A 114    -146.925  -9.473 122.681  1.00 93.76           H  
ATOM   1788  O   ASN A 114    -144.491  -7.839 121.755  1.00 93.76           O  
ATOM   1789  CG  ASN A 114    -146.605 -11.133 123.943  1.00 93.76           C  
ATOM   1790  ND2 ASN A 114    -147.741 -11.603 124.399  1.00 93.76           N  
ATOM   1791 HD21 ASN A 114    -147.716 -12.579 124.655  1.00 93.76           H  
ATOM   1792 HD22 ASN A 114    -148.442 -10.971 124.760  1.00 93.76           H  
ATOM   1793  OD1 ASN A 114    -145.695 -11.901 123.692  1.00 93.76           O  
ATOM   1794  N   LYS A 115    -145.206  -6.690 123.544  1.00 94.34           N  
ATOM   1795  H   LYS A 115    -145.528  -6.749 124.499  1.00 94.34           H  
ATOM   1796  CA  LYS A 115    -145.026  -5.371 122.919  1.00 94.34           C  
ATOM   1797  HA  LYS A 115    -145.536  -5.380 121.956  1.00 94.34           H  
ATOM   1798  C   LYS A 115    -143.549  -5.077 122.638  1.00 94.34           C  
ATOM   1799  CB  LYS A 115    -145.665  -4.315 123.827  1.00 94.34           C  
ATOM   1800  HB2 LYS A 115    -145.065  -4.195 124.729  1.00 94.34           H  
ATOM   1801  HB3 LYS A 115    -146.654  -4.668 124.118  1.00 94.34           H  
ATOM   1802  O   LYS A 115    -143.235  -4.467 121.613  1.00 94.34           O  
ATOM   1803  CG  LYS A 115    -145.825  -2.958 123.134  1.00 94.34           C  
ATOM   1804  HG2 LYS A 115    -146.415  -3.084 122.226  1.00 94.34           H  
ATOM   1805  HG3 LYS A 115    -144.846  -2.552 122.876  1.00 94.34           H  
ATOM   1806  CD  LYS A 115    -146.544  -1.996 124.084  1.00 94.34           C  
ATOM   1807  HD2 LYS A 115    -147.486  -2.448 124.393  1.00 94.34           H  
ATOM   1808  HD3 LYS A 115    -145.924  -1.841 124.967  1.00 94.34           H  
ATOM   1809  CE  LYS A 115    -146.823  -0.658 123.396  1.00 94.34           C  
ATOM   1810  HE2 LYS A 115    -145.872  -0.210 123.108  1.00 94.34           H  
ATOM   1811  HE3 LYS A 115    -147.398  -0.851 122.491  1.00 94.34           H  
ATOM   1812  NZ  LYS A 115    -147.576   0.245 124.302  1.00 94.34           N  
ATOM   1813  HZ1 LYS A 115    -147.779   1.127 123.854  1.00 94.34           H  
ATOM   1814  HZ2 LYS A 115    -147.052   0.412 125.149  1.00 94.34           H  
ATOM   1815  HZ3 LYS A 115    -148.449  -0.187 124.566  1.00 94.34           H  
ATOM   1816  N   GLN A 116    -142.657  -5.521 123.521  1.00 90.19           N  
ATOM   1817  H   GLN A 116    -142.986  -6.018 124.336  1.00 90.19           H  
ATOM   1818  CA  GLN A 116    -141.216  -5.375 123.352  1.00 90.19           C  
ATOM   1819  HA  GLN A 116    -141.023  -4.353 123.026  1.00 90.19           H  
ATOM   1820  C   GLN A 116    -140.677  -6.308 122.254  1.00 90.19           C  
ATOM   1821  CB  GLN A 116    -140.541  -5.598 124.716  1.00 90.19           C  
ATOM   1822  HB2 GLN A 116    -141.206  -5.279 125.519  1.00 90.19           H  
ATOM   1823  HB3 GLN A 116    -140.343  -6.661 124.853  1.00 90.19           H  
ATOM   1824  O   GLN A 116    -139.925  -5.857 121.388  1.00 90.19           O  
ATOM   1825  CG  GLN A 116    -139.231  -4.816 124.853  1.00 90.19           C  
ATOM   1826  HG2 GLN A 116    -138.587  -5.028 124.000  1.00 90.19           H  
ATOM   1827  HG3 GLN A 116    -138.722  -5.175 125.748  1.00 90.19           H  
ATOM   1828  CD  GLN A 116    -139.407  -3.300 124.987  1.00 90.19           C  
ATOM   1829  NE2 GLN A 116    -138.342  -2.596 125.304  1.00 90.19           N  
ATOM   1830 HE21 GLN A 116    -138.483  -1.616 125.503  1.00 90.19           H  
ATOM   1831 HE22 GLN A 116    -137.482  -3.082 125.513  1.00 90.19           H  
ATOM   1832  OE1 GLN A 116    -140.457  -2.695 124.797  1.00 90.19           O  
ATOM   1833  N   ASN A 117    -141.155  -7.555 122.206  1.00 93.86           N  
ATOM   1834  H   ASN A 117    -141.696  -7.879 122.995  1.00 93.86           H  
ATOM   1835  CA  ASN A 117    -140.798  -8.536 121.177  1.00 93.86           C  
ATOM   1836  HA  ASN A 117    -139.714  -8.650 121.166  1.00 93.86           H  
ATOM   1837  C   ASN A 117    -141.199  -8.077 119.765  1.00 93.86           C  
ATOM   1838  CB  ASN A 117    -141.427  -9.893 121.555  1.00 93.86           C  
ATOM   1839  HB2 ASN A 117    -141.313 -10.590 120.725  1.00 93.86           H  
ATOM   1840  HB3 ASN A 117    -142.490  -9.769 121.761  1.00 93.86           H  
ATOM   1841  O   ASN A 117    -140.387  -8.138 118.841  1.00 93.86           O  
ATOM   1842  CG  ASN A 117    -140.746 -10.521 122.764  1.00 93.86           C  
ATOM   1843  ND2 ASN A 117    -141.422 -11.364 123.509  1.00 93.86           N  
ATOM   1844 HD21 ASN A 117    -140.983 -11.620 124.382  1.00 93.86           H  
ATOM   1845 HD22 ASN A 117    -142.405 -11.546 123.365  1.00 93.86           H  
ATOM   1846  OD1 ASN A 117    -139.588 -10.259 123.033  1.00 93.86           O  
ATOM   1847  N   ILE A 118    -142.405  -7.520 119.592  1.00 93.43           N  
ATOM   1848  H   ILE A 118    -143.047  -7.535 120.371  1.00 93.43           H  
ATOM   1849  CA  ILE A 118    -142.854  -6.967 118.298  1.00 93.43           C  
ATOM   1850  HA  ILE A 118    -142.787  -7.751 117.544  1.00 93.43           H  
ATOM   1851  C   ILE A 118    -141.935  -5.831 117.830  1.00 93.43           C  
ATOM   1852  CB  ILE A 118    -144.327  -6.505 118.392  1.00 93.43           C  
ATOM   1853  HB  ILE A 118    -144.443  -5.902 119.293  1.00 93.43           H  
ATOM   1854  O   ILE A 118    -141.567  -5.774 116.655  1.00 93.43           O  
ATOM   1855  CG1 ILE A 118    -145.248  -7.741 118.494  1.00 93.43           C  
ATOM   1856 HG12 ILE A 118    -144.866  -8.422 119.254  1.00 93.43           H  
ATOM   1857 HG13 ILE A 118    -145.241  -8.279 117.545  1.00 93.43           H  
ATOM   1858  CG2 ILE A 118    -144.738  -5.641 117.179  1.00 93.43           C  
ATOM   1859 HG21 ILE A 118    -145.788  -5.357 117.247  1.00 93.43           H  
ATOM   1860 HG22 ILE A 118    -144.159  -4.717 117.146  1.00 93.43           H  
ATOM   1861 HG23 ILE A 118    -144.576  -6.197 116.256  1.00 93.43           H  
ATOM   1862  CD1 ILE A 118    -146.699  -7.409 118.866  1.00 93.43           C  
ATOM   1863 HD11 ILE A 118    -147.243  -8.337 119.042  1.00 93.43           H  
ATOM   1864 HD12 ILE A 118    -146.720  -6.812 119.778  1.00 93.43           H  
ATOM   1865 HD13 ILE A 118    -147.194  -6.869 118.059  1.00 93.43           H  
ATOM   1866  N   LYS A 119    -141.529  -4.939 118.744  1.00 93.80           N  
ATOM   1867  H   LYS A 119    -141.836  -5.065 119.698  1.00 93.80           H  
ATOM   1868  CA  LYS A 119    -140.571  -3.868 118.433  1.00 93.80           C  
ATOM   1869  HA  LYS A 119    -140.946  -3.298 117.584  1.00 93.80           H  
ATOM   1870  C   LYS A 119    -139.214  -4.420 117.987  1.00 93.80           C  
ATOM   1871  CB  LYS A 119    -140.399  -2.947 119.651  1.00 93.80           C  
ATOM   1872  HB2 LYS A 119    -139.338  -2.747 119.801  1.00 93.80           H  
ATOM   1873  HB3 LYS A 119    -140.772  -3.434 120.552  1.00 93.80           H  
ATOM   1874  O   LYS A 119    -138.631  -3.875 117.052  1.00 93.80           O  
ATOM   1875  CG  LYS A 119    -141.116  -1.609 119.453  1.00 93.80           C  
ATOM   1876  HG2 LYS A 119    -142.188  -1.778 119.350  1.00 93.80           H  
ATOM   1877  HG3 LYS A 119    -140.737  -1.124 118.554  1.00 93.80           H  
ATOM   1878  CD  LYS A 119    -140.844  -0.717 120.667  1.00 93.80           C  
ATOM   1879  HD2 LYS A 119    -139.767  -0.611 120.793  1.00 93.80           H  
ATOM   1880  HD3 LYS A 119    -141.257  -1.194 121.556  1.00 93.80           H  
ATOM   1881  CE  LYS A 119    -141.472   0.663 120.474  1.00 93.80           C  
ATOM   1882  HE2 LYS A 119    -141.085   1.093 119.551  1.00 93.80           H  
ATOM   1883  HE3 LYS A 119    -142.550   0.541 120.364  1.00 93.80           H  
ATOM   1884  NZ  LYS A 119    -141.154   1.539 121.628  1.00 93.80           N  
ATOM   1885  HZ1 LYS A 119    -141.576   2.451 121.519  1.00 93.80           H  
ATOM   1886  HZ2 LYS A 119    -140.153   1.655 121.700  1.00 93.80           H  
ATOM   1887  HZ3 LYS A 119    -141.473   1.114 122.486  1.00 93.80           H  
ATOM   1888  N   SER A 120    -138.726  -5.485 118.627  1.00 93.67           N  
ATOM   1889  H   SER A 120    -139.248  -5.864 119.405  1.00 93.67           H  
ATOM   1890  CA  SER A 120    -137.467  -6.138 118.241  1.00 93.67           C  
ATOM   1891  HA  SER A 120    -136.673  -5.392 118.256  1.00 93.67           H  
ATOM   1892  C   SER A 120    -137.542  -6.704 116.819  1.00 93.67           C  
ATOM   1893  CB  SER A 120    -137.090  -7.237 119.243  1.00 93.67           C  
ATOM   1894  HB2 SER A 120    -137.283  -6.880 120.254  1.00 93.67           H  
ATOM   1895  HB3 SER A 120    -137.679  -8.138 119.070  1.00 93.67           H  
ATOM   1896  O   SER A 120    -136.705  -6.372 115.981  1.00 93.67           O  
ATOM   1897  OG  SER A 120    -135.711  -7.519 119.125  1.00 93.67           O  
ATOM   1898  HG  SER A 120    -135.552  -8.211 118.480  1.00 93.67           H  
ATOM   1899  N   ILE A 121    -138.609  -7.446 116.501  1.00 95.20           N  
ATOM   1900  H   ILE A 121    -139.257  -7.684 117.239  1.00 95.20           H  
ATOM   1901  CA  ILE A 121    -138.825  -8.044 115.171  1.00 95.20           C  
ATOM   1902  HA  ILE A 121    -137.965  -8.668 114.926  1.00 95.20           H  
ATOM   1903  C   ILE A 121    -138.926  -6.970 114.075  1.00 95.20           C  
ATOM   1904  CB  ILE A 121    -140.084  -8.946 115.206  1.00 95.20           C  
ATOM   1905  HB  ILE A 121    -140.911  -8.363 115.611  1.00 95.20           H  
ATOM   1906  O   ILE A 121    -138.386  -7.136 112.983  1.00 95.20           O  
ATOM   1907  CG1 ILE A 121    -139.842 -10.167 116.125  1.00 95.20           C  
ATOM   1908 HG12 ILE A 121    -139.421  -9.838 117.075  1.00 95.20           H  
ATOM   1909 HG13 ILE A 121    -139.112 -10.831 115.660  1.00 95.20           H  
ATOM   1910  CG2 ILE A 121    -140.480  -9.422 113.793  1.00 95.20           C  
ATOM   1911 HG21 ILE A 121    -140.741  -8.577 113.156  1.00 95.20           H  
ATOM   1912 HG22 ILE A 121    -139.651  -9.967 113.343  1.00 95.20           H  
ATOM   1913 HG23 ILE A 121    -141.353 -10.074 113.837  1.00 95.20           H  
ATOM   1914  CD1 ILE A 121    -141.111 -10.967 116.448  1.00 95.20           C  
ATOM   1915 HD11 ILE A 121    -141.874 -10.304 116.854  1.00 95.20           H  
ATOM   1916 HD12 ILE A 121    -140.872 -11.726 117.193  1.00 95.20           H  
ATOM   1917 HD13 ILE A 121    -141.491 -11.468 115.558  1.00 95.20           H  
ATOM   1918  N   GLN A 122    -139.587  -5.841 114.348  1.00 95.42           N  
ATOM   1919  H   GLN A 122    -140.040  -5.753 115.246  1.00 95.42           H  
ATOM   1920  CA  GLN A 122    -139.680  -4.736 113.384  1.00 95.42           C  
ATOM   1921  HA  GLN A 122    -140.072  -5.122 112.443  1.00 95.42           H  
ATOM   1922  C   GLN A 122    -138.315  -4.108 113.066  1.00 95.42           C  
ATOM   1923  CB  GLN A 122    -140.639  -3.664 113.918  1.00 95.42           C  
ATOM   1924  HB2 GLN A 122    -140.498  -2.746 113.347  1.00 95.42           H  
ATOM   1925  HB3 GLN A 122    -140.408  -3.457 114.963  1.00 95.42           H  
ATOM   1926  O   GLN A 122    -138.050  -3.779 111.908  1.00 95.42           O  
ATOM   1927  CG  GLN A 122    -142.105  -4.089 113.778  1.00 95.42           C  
ATOM   1928  HG2 GLN A 122    -142.277  -5.032 114.296  1.00 95.42           H  
ATOM   1929  HG3 GLN A 122    -142.323  -4.244 112.721  1.00 95.42           H  
ATOM   1930  CD  GLN A 122    -143.076  -3.049 114.330  1.00 95.42           C  
ATOM   1931  NE2 GLN A 122    -144.319  -3.081 113.902  1.00 95.42           N  
ATOM   1932 HE21 GLN A 122    -144.615  -3.792 113.249  1.00 95.42           H  
ATOM   1933 HE22 GLN A 122    -144.939  -2.381 114.283  1.00 95.42           H  
ATOM   1934  OE1 GLN A 122    -142.761  -2.190 115.139  1.00 95.42           O  
ATOM   1935  N   ASN A 123    -137.443  -3.959 114.068  1.00 94.17           N  
ATOM   1936  H   ASN A 123    -137.708  -4.265 114.993  1.00 94.17           H  
ATOM   1937  CA  ASN A 123    -136.084  -3.456 113.858  1.00 94.17           C  
ATOM   1938  HA  ASN A 123    -136.128  -2.537 113.273  1.00 94.17           H  
ATOM   1939  C   ASN A 123    -135.230  -4.443 113.051  1.00 94.17           C  
ATOM   1940  CB  ASN A 123    -135.436  -3.151 115.216  1.00 94.17           C  
ATOM   1941  HB2 ASN A 123    -135.606  -3.983 115.899  1.00 94.17           H  
ATOM   1942  HB3 ASN A 123    -134.360  -3.050 115.078  1.00 94.17           H  
ATOM   1943  O   ASN A 123    -134.503  -4.024 112.151  1.00 94.17           O  
ATOM   1944  CG  ASN A 123    -135.923  -1.864 115.854  1.00 94.17           C  
ATOM   1945  ND2 ASN A 123    -135.678  -1.704 117.132  1.00 94.17           N  
ATOM   1946 HD21 ASN A 123    -135.986  -0.835 117.545  1.00 94.17           H  
ATOM   1947 HD22 ASN A 123    -135.243  -2.454 117.651  1.00 94.17           H  
ATOM   1948  OD1 ASN A 123    -136.473  -0.967 115.232  1.00 94.17           O  
ATOM   1949  N   GLU A 124    -135.348  -5.744 113.323  1.00 94.84           N  
ATOM   1950  H   GLU A 124    -135.918  -6.035 114.105  1.00 94.84           H  
ATOM   1951  CA  GLU A 124    -134.672  -6.786 112.540  1.00 94.84           C  
ATOM   1952  HA  GLU A 124    -133.599  -6.597 112.529  1.00 94.84           H  
ATOM   1953  C   GLU A 124    -135.142  -6.801 111.082  1.00 94.84           C  
ATOM   1954  CB  GLU A 124    -134.914  -8.160 113.173  1.00 94.84           C  
ATOM   1955  HB2 GLU A 124    -135.978  -8.285 113.373  1.00 94.84           H  
ATOM   1956  HB3 GLU A 124    -134.600  -8.925 112.463  1.00 94.84           H  
ATOM   1957  O   GLU A 124    -134.318  -6.849 110.166  1.00 94.84           O  
ATOM   1958  CG  GLU A 124    -134.115  -8.342 114.470  1.00 94.84           C  
ATOM   1959  HG2 GLU A 124    -134.351  -7.527 115.154  1.00 94.84           H  
ATOM   1960  HG3 GLU A 124    -133.052  -8.286 114.237  1.00 94.84           H  
ATOM   1961  CD  GLU A 124    -134.417  -9.682 115.156  1.00 94.84           C  
ATOM   1962  OE1 GLU A 124    -134.115  -9.772 116.367  1.00 94.84           O  
ATOM   1963  OE2 GLU A 124    -134.954 -10.588 114.480  1.00 94.84           O  
ATOM   1964  N   LEU A 125    -136.454  -6.680 110.845  1.00 95.28           N  
ATOM   1965  H   LEU A 125    -137.083  -6.699 111.635  1.00 95.28           H  
ATOM   1966  CA  LEU A 125    -137.013  -6.610 109.496  1.00 95.28           C  
ATOM   1967  HA  LEU A 125    -136.702  -7.508 108.963  1.00 95.28           H  
ATOM   1968  C   LEU A 125    -136.466  -5.403 108.723  1.00 95.28           C  
ATOM   1969  CB  LEU A 125    -138.549  -6.579 109.583  1.00 95.28           C  
ATOM   1970  HB2 LEU A 125    -138.885  -7.447 110.151  1.00 95.28           H  
ATOM   1971  HB3 LEU A 125    -138.850  -5.685 110.130  1.00 95.28           H  
ATOM   1972  O   LEU A 125    -136.076  -5.544 107.564  1.00 95.28           O  
ATOM   1973  CG  LEU A 125    -139.250  -6.578 108.211  1.00 95.28           C  
ATOM   1974  HG  LEU A 125    -138.916  -5.721 107.625  1.00 95.28           H  
ATOM   1975  CD1 LEU A 125    -138.972  -7.859 107.419  1.00 95.28           C  
ATOM   1976 HD11 LEU A 125    -137.918  -7.906 107.146  1.00 95.28           H  
ATOM   1977 HD12 LEU A 125    -139.560  -7.860 106.501  1.00 95.28           H  
ATOM   1978 HD13 LEU A 125    -139.234  -8.733 108.016  1.00 95.28           H  
ATOM   1979  CD2 LEU A 125    -140.761  -6.450 108.404  1.00 95.28           C  
ATOM   1980 HD21 LEU A 125    -141.255  -6.418 107.433  1.00 95.28           H  
ATOM   1981 HD22 LEU A 125    -140.982  -5.529 108.942  1.00 95.28           H  
ATOM   1982 HD23 LEU A 125    -141.136  -7.301 108.974  1.00 95.28           H  
ATOM   1983  N   ARG A 126    -136.390  -4.235 109.370  1.00 95.93           N  
ATOM   1984  H   ARG A 126    -136.729  -4.200 110.321  1.00 95.93           H  
ATOM   1985  CA  ARG A 126    -135.829  -3.021 108.767  1.00 95.93           C  
ATOM   1986  HA  ARG A 126    -136.335  -2.839 107.818  1.00 95.93           H  
ATOM   1987  C   ARG A 126    -134.344  -3.180 108.432  1.00 95.93           C  
ATOM   1988  CB  ARG A 126    -136.087  -1.838 109.703  1.00 95.93           C  
ATOM   1989  HB2 ARG A 126    -135.559  -1.988 110.645  1.00 95.93           H  
ATOM   1990  HB3 ARG A 126    -137.156  -1.780 109.906  1.00 95.93           H  
ATOM   1991  O   ARG A 126    -133.951  -2.884 107.308  1.00 95.93           O  
ATOM   1992  CG  ARG A 126    -135.624  -0.527 109.060  1.00 95.93           C  
ATOM   1993  HG2 ARG A 126    -134.543  -0.536 108.923  1.00 95.93           H  
ATOM   1994  HG3 ARG A 126    -136.104  -0.412 108.089  1.00 95.93           H  
ATOM   1995  CD  ARG A 126    -136.005   0.646 109.958  1.00 95.93           C  
ATOM   1996  HD2 ARG A 126    -137.083   0.618 110.118  1.00 95.93           H  
ATOM   1997  HD3 ARG A 126    -135.497   0.538 110.916  1.00 95.93           H  
ATOM   1998  NE  ARG A 126    -135.611   1.913 109.326  1.00 95.93           N  
ATOM   1999  HE  ARG A 126    -134.860   1.844 108.654  1.00 95.93           H  
ATOM   2000  NH1 ARG A 126    -137.112   3.271 110.404  1.00 95.93           N  
ATOM   2001 HH11 ARG A 126    -137.416   2.465 110.932  1.00 95.93           H  
ATOM   2002 HH12 ARG A 126    -137.521   4.183 110.551  1.00 95.93           H  
ATOM   2003  NH2 ARG A 126    -135.729   4.131 108.870  1.00 95.93           N  
ATOM   2004 HH21 ARG A 126    -134.995   3.993 108.190  1.00 95.93           H  
ATOM   2005 HH22 ARG A 126    -136.132   5.046 109.012  1.00 95.93           H  
ATOM   2006  CZ  ARG A 126    -136.152   3.096 109.536  1.00 95.93           C  
ATOM   2007  N   ASN A 127    -133.540  -3.708 109.358  1.00 94.97           N  
ATOM   2008  H   ASN A 127    -133.926  -3.926 110.265  1.00 94.97           H  
ATOM   2009  CA  ASN A 127    -132.121  -3.983 109.104  1.00 94.97           C  
ATOM   2010  HA  ASN A 127    -131.621  -3.055 108.825  1.00 94.97           H  
ATOM   2011  C   ASN A 127    -131.926  -4.944 107.922  1.00 94.97           C  
ATOM   2012  CB  ASN A 127    -131.474  -4.566 110.374  1.00 94.97           C  
ATOM   2013  HB2 ASN A 127    -130.660  -5.230 110.081  1.00 94.97           H  
ATOM   2014  HB3 ASN A 127    -132.200  -5.161 110.928  1.00 94.97           H  
ATOM   2015  O   ASN A 127    -131.052  -4.732 107.084  1.00 94.97           O  
ATOM   2016  CG  ASN A 127    -130.864  -3.526 111.296  1.00 94.97           C  
ATOM   2017  ND2 ASN A 127    -130.378  -3.948 112.439  1.00 94.97           N  
ATOM   2018 HD21 ASN A 127    -130.459  -4.920 112.701  1.00 94.97           H  
ATOM   2019 HD22 ASN A 127    -129.970  -3.241 113.034  1.00 94.97           H  
ATOM   2020  OD1 ASN A 127    -130.773  -2.345 111.014  1.00 94.97           O  
ATOM   2021  N   ASN A 128    -132.754  -5.985 107.818  1.00 96.12           N  
ATOM   2022  H   ASN A 128    -133.419  -6.155 108.559  1.00 96.12           H  
ATOM   2023  CA  ASN A 128    -132.683  -6.925 106.702  1.00 96.12           C  
ATOM   2024  HA  ASN A 128    -131.649  -7.248 106.585  1.00 96.12           H  
ATOM   2025  C   ASN A 128    -133.069  -6.278 105.365  1.00 96.12           C  
ATOM   2026  CB  ASN A 128    -133.541  -8.156 107.032  1.00 96.12           C  
ATOM   2027  HB2 ASN A 128    -133.687  -8.746 106.128  1.00 96.12           H  
ATOM   2028  HB3 ASN A 128    -134.517  -7.840 107.400  1.00 96.12           H  
ATOM   2029  O   ASN A 128    -132.432  -6.559 104.351  1.00 96.12           O  
ATOM   2030  CG  ASN A 128    -132.878  -9.059 108.059  1.00 96.12           C  
ATOM   2031  ND2 ASN A 128    -133.627  -9.940 108.676  1.00 96.12           N  
ATOM   2032 HD21 ASN A 128    -134.631  -9.934 108.559  1.00 96.12           H  
ATOM   2033 HD22 ASN A 128    -133.172 -10.476 109.400  1.00 96.12           H  
ATOM   2034  OD1 ASN A 128    -131.680  -9.014 108.294  1.00 96.12           O  
ATOM   2035  N   GLN A 129    -134.056  -5.379 105.349  1.00 95.87           N  
ATOM   2036  H   GLN A 129    -134.547  -5.181 106.209  1.00 95.87           H  
ATOM   2037  CA  GLN A 129    -134.399  -4.607 104.151  1.00 95.87           C  
ATOM   2038  HA  GLN A 129    -134.594  -5.297 103.330  1.00 95.87           H  
ATOM   2039  C   GLN A 129    -133.241  -3.704 103.700  1.00 95.87           C  
ATOM   2040  CB  GLN A 129    -135.664  -3.778 104.409  1.00 95.87           C  
ATOM   2041  HB2 GLN A 129    -135.566  -3.244 105.354  1.00 95.87           H  
ATOM   2042  HB3 GLN A 129    -135.776  -3.042 103.613  1.00 95.87           H  
ATOM   2043  O   GLN A 129    -132.893  -3.709 102.518  1.00 95.87           O  
ATOM   2044  CG  GLN A 129    -136.926  -4.651 104.432  1.00 95.87           C  
ATOM   2045  HG2 GLN A 129    -136.805  -5.475 105.136  1.00 95.87           H  
ATOM   2046  HG3 GLN A 129    -137.069  -5.080 103.440  1.00 95.87           H  
ATOM   2047  CD  GLN A 129    -138.179  -3.871 104.819  1.00 95.87           C  
ATOM   2048  NE2 GLN A 129    -139.343  -4.340 104.427  1.00 95.87           N  
ATOM   2049 HE21 GLN A 129    -140.148  -3.794 104.701  1.00 95.87           H  
ATOM   2050 HE22 GLN A 129    -139.400  -5.196 103.894  1.00 95.87           H  
ATOM   2051  OE1 GLN A 129    -138.162  -2.841 105.472  1.00 95.87           O  
ATOM   2052  N   ASP A 130    -132.600  -2.991 104.630  1.00 95.65           N  
ATOM   2053  H   ASP A 130    -132.963  -2.984 105.573  1.00 95.65           H  
ATOM   2054  CA  ASP A 130    -131.445  -2.136 104.330  1.00 95.65           C  
ATOM   2055  HA  ASP A 130    -131.721  -1.440 103.537  1.00 95.65           H  
ATOM   2056  C   ASP A 130    -130.249  -2.956 103.806  1.00 95.65           C  
ATOM   2057  CB  ASP A 130    -131.067  -1.314 105.580  1.00 95.65           C  
ATOM   2058  HB2 ASP A 130    -130.096  -0.851 105.405  1.00 95.65           H  
ATOM   2059  HB3 ASP A 130    -130.968  -1.982 106.435  1.00 95.65           H  
ATOM   2060  O   ASP A 130    -129.585  -2.555 102.843  1.00 95.65           O  
ATOM   2061  CG  ASP A 130    -132.064  -0.189 105.916  1.00 95.65           C  
ATOM   2062  OD1 ASP A 130    -132.749   0.299 104.988  1.00 95.65           O  
ATOM   2063  OD2 ASP A 130    -132.103   0.242 107.093  1.00 95.65           O  
ATOM   2064  N   ASN A 131    -130.019  -4.152 104.363  1.00 96.02           N  
ATOM   2065  H   ASN A 131    -130.558  -4.399 105.181  1.00 96.02           H  
ATOM   2066  CA  ASN A 131    -129.006  -5.090 103.873  1.00 96.02           C  
ATOM   2067  HA  ASN A 131    -128.041  -4.583 103.851  1.00 96.02           H  
ATOM   2068  C   ASN A 131    -129.291  -5.553 102.436  1.00 96.02           C  
ATOM   2069  CB  ASN A 131    -128.913  -6.291 104.831  1.00 96.02           C  
ATOM   2070  HB2 ASN A 131    -129.912  -6.680 105.029  1.00 96.02           H  
ATOM   2071  HB3 ASN A 131    -128.332  -7.082 104.358  1.00 96.02           H  
ATOM   2072  O   ASN A 131    -128.382  -5.563 101.608  1.00 96.02           O  
ATOM   2073  CG  ASN A 131    -128.230  -5.964 106.146  1.00 96.02           C  
ATOM   2074  ND2 ASN A 131    -128.490  -6.730 107.179  1.00 96.02           N  
ATOM   2075 HD21 ASN A 131    -129.202  -7.445 107.128  1.00 96.02           H  
ATOM   2076 HD22 ASN A 131    -128.055  -6.464 108.051  1.00 96.02           H  
ATOM   2077  OD1 ASN A 131    -127.410  -5.064 106.253  1.00 96.02           O  
ATOM   2078  N   VAL A 132    -130.544  -5.881 102.109  1.00 96.33           N  
ATOM   2079  H   VAL A 132    -131.248  -5.862 102.833  1.00 96.33           H  
ATOM   2080  CA  VAL A 132    -130.941  -6.279 100.747  1.00 96.33           C  
ATOM   2081  HA  VAL A 132    -130.291  -7.090 100.418  1.00 96.33           H  
ATOM   2082  C   VAL A 132    -130.743  -5.130  99.753  1.00 96.33           C  
ATOM   2083  CB  VAL A 132    -132.392  -6.799 100.745  1.00 96.33           C  
ATOM   2084  HB  VAL A 132    -133.030  -6.102 101.288  1.00 96.33           H  
ATOM   2085  O   VAL A 132    -130.194  -5.343  98.673  1.00 96.33           O  
ATOM   2086  CG1 VAL A 132    -132.963  -6.970  99.335  1.00 96.33           C  
ATOM   2087 HG11 VAL A 132    -132.290  -7.582  98.735  1.00 96.33           H  
ATOM   2088 HG12 VAL A 132    -133.089  -5.994  98.867  1.00 96.33           H  
ATOM   2089 HG13 VAL A 132    -133.941  -7.449  99.386  1.00 96.33           H  
ATOM   2090  CG2 VAL A 132    -132.469  -8.171 101.427  1.00 96.33           C  
ATOM   2091 HG21 VAL A 132    -131.915  -8.909 100.847  1.00 96.33           H  
ATOM   2092 HG22 VAL A 132    -132.038  -8.126 102.427  1.00 96.33           H  
ATOM   2093 HG23 VAL A 132    -133.510  -8.485 101.513  1.00 96.33           H  
ATOM   2094  N   ILE A 133    -131.119  -3.898 100.116  1.00 96.33           N  
ATOM   2095  H   ILE A 133    -131.566  -3.780 101.014  1.00 96.33           H  
ATOM   2096  CA  ILE A 133    -130.889  -2.712  99.272  1.00 96.33           C  
ATOM   2097  HA  ILE A 133    -131.360  -2.876  98.302  1.00 96.33           H  
ATOM   2098  C   ILE A 133    -129.392  -2.511  99.009  1.00 96.33           C  
ATOM   2099  CB  ILE A 133    -131.523  -1.457  99.919  1.00 96.33           C  
ATOM   2100  HB  ILE A 133    -131.202  -1.404 100.959  1.00 96.33           H  
ATOM   2101  O   ILE A 133    -128.997  -2.198  97.883  1.00 96.33           O  
ATOM   2102  CG1 ILE A 133    -133.064  -1.569  99.880  1.00 96.33           C  
ATOM   2103 HG12 ILE A 133    -133.370  -2.553 100.235  1.00 96.33           H  
ATOM   2104 HG13 ILE A 133    -133.411  -1.470  98.851  1.00 96.33           H  
ATOM   2105  CG2 ILE A 133    -131.069  -0.162  99.209  1.00 96.33           C  
ATOM   2106 HG21 ILE A 133    -129.995  -0.021  99.329  1.00 96.33           H  
ATOM   2107 HG22 ILE A 133    -131.561   0.703  99.653  1.00 96.33           H  
ATOM   2108 HG23 ILE A 133    -131.316  -0.216  98.149  1.00 96.33           H  
ATOM   2109  CD1 ILE A 133    -133.781  -0.531 100.753  1.00 96.33           C  
ATOM   2110 HD11 ILE A 133    -134.847  -0.758 100.775  1.00 96.33           H  
ATOM   2111 HD12 ILE A 133    -133.652   0.474 100.351  1.00 96.33           H  
ATOM   2112 HD13 ILE A 133    -133.396  -0.572 101.772  1.00 96.33           H  
ATOM   2113  N   LYS A 134    -128.549  -2.702 100.030  1.00 96.00           N  
ATOM   2114  H   LYS A 134    -128.937  -2.925 100.936  1.00 96.00           H  
ATOM   2115  CA  LYS A 134    -127.092  -2.630  99.884  1.00 96.00           C  
ATOM   2116  HA  LYS A 134    -126.832  -1.672  99.435  1.00 96.00           H  
ATOM   2117  C   LYS A 134    -126.569  -3.704  98.924  1.00 96.00           C  
ATOM   2118  CB  LYS A 134    -126.451  -2.713 101.274  1.00 96.00           C  
ATOM   2119  HB2 LYS A 134    -126.908  -1.964 101.921  1.00 96.00           H  
ATOM   2120  HB3 LYS A 134    -126.630  -3.698 101.706  1.00 96.00           H  
ATOM   2121  O   LYS A 134    -125.826  -3.370  98.007  1.00 96.00           O  
ATOM   2122  CG  LYS A 134    -124.943  -2.458 101.205  1.00 96.00           C  
ATOM   2123  HG2 LYS A 134    -124.471  -3.214 100.578  1.00 96.00           H  
ATOM   2124  HG3 LYS A 134    -124.759  -1.474 100.774  1.00 96.00           H  
ATOM   2125  CD  LYS A 134    -124.336  -2.525 102.606  1.00 96.00           C  
ATOM   2126  HD2 LYS A 134    -124.553  -3.502 103.039  1.00 96.00           H  
ATOM   2127  HD3 LYS A 134    -124.770  -1.746 103.232  1.00 96.00           H  
ATOM   2128  CE  LYS A 134    -122.824  -2.334 102.489  1.00 96.00           C  
ATOM   2129  HE2 LYS A 134    -122.442  -3.078 101.789  1.00 96.00           H  
ATOM   2130  HE3 LYS A 134    -122.623  -1.353 102.059  1.00 96.00           H  
ATOM   2131  NZ  LYS A 134    -122.169  -2.480 103.809  1.00 96.00           N  
ATOM   2132  HZ1 LYS A 134    -122.359  -3.402 104.174  1.00 96.00           H  
ATOM   2133  HZ2 LYS A 134    -122.522  -1.792 104.459  1.00 96.00           H  
ATOM   2134  HZ3 LYS A 134    -121.170  -2.377 103.708  1.00 96.00           H  
ATOM   2135  N   MET A 135    -127.029  -4.948  99.064  1.00 96.91           N  
ATOM   2136  H   MET A 135    -127.645  -5.145  99.840  1.00 96.91           H  
ATOM   2137  CA  MET A 135    -126.645  -6.050  98.175  1.00 96.91           C  
ATOM   2138  HA  MET A 135    -125.563  -6.174  98.217  1.00 96.91           H  
ATOM   2139  C   MET A 135    -127.004  -5.784  96.706  1.00 96.91           C  
ATOM   2140  CB  MET A 135    -127.309  -7.355  98.634  1.00 96.91           C  
ATOM   2141  HB2 MET A 135    -127.171  -8.103  97.854  1.00 96.91           H  
ATOM   2142  HB3 MET A 135    -128.379  -7.198  98.769  1.00 96.91           H  
ATOM   2143  O   MET A 135    -126.202  -6.081  95.825  1.00 96.91           O  
ATOM   2144  CG  MET A 135    -126.707  -7.899  99.933  1.00 96.91           C  
ATOM   2145  HG2 MET A 135    -126.728  -7.119 100.694  1.00 96.91           H  
ATOM   2146  HG3 MET A 135    -125.663  -8.159  99.755  1.00 96.91           H  
ATOM   2147  SD  MET A 135    -127.568  -9.353 100.595  1.00 96.91           S  
ATOM   2148  CE  MET A 135    -127.188 -10.572  99.306  1.00 96.91           C  
ATOM   2149  HE1 MET A 135    -127.662 -10.283  98.368  1.00 96.91           H  
ATOM   2150  HE2 MET A 135    -126.109 -10.634  99.166  1.00 96.91           H  
ATOM   2151  HE3 MET A 135    -127.568 -11.547  99.610  1.00 96.91           H  
ATOM   2152  N   TYR A 136    -128.168  -5.188  96.423  1.00 96.37           N  
ATOM   2153  H   TYR A 136    -128.828  -5.025  97.169  1.00 96.37           H  
ATOM   2154  CA  TYR A 136    -128.539  -4.832  95.047  1.00 96.37           C  
ATOM   2155  HA  TYR A 136    -128.422  -5.715  94.420  1.00 96.37           H  
ATOM   2156  C   TYR A 136    -127.629  -3.757  94.438  1.00 96.37           C  
ATOM   2157  CB  TYR A 136    -130.008  -4.389  94.987  1.00 96.37           C  
ATOM   2158  HB2 TYR A 136    -130.155  -3.798  94.083  1.00 96.37           H  
ATOM   2159  HB3 TYR A 136    -130.231  -3.742  95.835  1.00 96.37           H  
ATOM   2160  O   TYR A 136    -127.300  -3.842  93.257  1.00 96.37           O  
ATOM   2161  CG  TYR A 136    -130.994  -5.538  94.928  1.00 96.37           C  
ATOM   2162  CD1 TYR A 136    -131.018  -6.374  93.794  1.00 96.37           C  
ATOM   2163  HD1 TYR A 136    -130.329  -6.200  92.980  1.00 96.37           H  
ATOM   2164  CD2 TYR A 136    -131.907  -5.755  95.977  1.00 96.37           C  
ATOM   2165  HD2 TYR A 136    -131.900  -5.103  96.838  1.00 96.37           H  
ATOM   2166  CE1 TYR A 136    -131.935  -7.438  93.718  1.00 96.37           C  
ATOM   2167  HE1 TYR A 136    -131.953  -8.088  92.856  1.00 96.37           H  
ATOM   2168  CE2 TYR A 136    -132.833  -6.813  95.900  1.00 96.37           C  
ATOM   2169  HE2 TYR A 136    -133.545  -6.973  96.695  1.00 96.37           H  
ATOM   2170  OH  TYR A 136    -133.728  -8.689  94.704  1.00 96.37           O  
ATOM   2171  HH  TYR A 136    -134.278  -8.738  95.489  1.00 96.37           H  
ATOM   2172  CZ  TYR A 136    -132.841  -7.662  94.774  1.00 96.37           C  
ATOM   2173  N   LYS A 137    -127.183  -2.769  95.226  1.00 96.07           N  
ATOM   2174  H   LYS A 137    -127.461  -2.772  96.197  1.00 96.07           H  
ATOM   2175  CA  LYS A 137    -126.212  -1.763  94.756  1.00 96.07           C  
ATOM   2176  HA  LYS A 137    -126.550  -1.350  93.805  1.00 96.07           H  
ATOM   2177  C   LYS A 137    -124.841  -2.373  94.472  1.00 96.07           C  
ATOM   2178  CB  LYS A 137    -126.061  -0.636  95.782  1.00 96.07           C  
ATOM   2179  HB2 LYS A 137    -125.882  -1.060  96.770  1.00 96.07           H  
ATOM   2180  HB3 LYS A 137    -125.192  -0.037  95.509  1.00 96.07           H  
ATOM   2181  O   LYS A 137    -124.208  -2.013  93.483  1.00 96.07           O  
ATOM   2182  CG  LYS A 137    -127.285   0.282  95.819  1.00 96.07           C  
ATOM   2183  HG2 LYS A 137    -128.171  -0.291  96.095  1.00 96.07           H  
ATOM   2184  HG3 LYS A 137    -127.436   0.721  94.833  1.00 96.07           H  
ATOM   2185  CD  LYS A 137    -127.053   1.392  96.846  1.00 96.07           C  
ATOM   2186  HD2 LYS A 137    -126.926   0.941  97.830  1.00 96.07           H  
ATOM   2187  HD3 LYS A 137    -126.149   1.942  96.581  1.00 96.07           H  
ATOM   2188  CE  LYS A 137    -128.253   2.338  96.854  1.00 96.07           C  
ATOM   2189  HE2 LYS A 137    -128.367   2.759  95.856  1.00 96.07           H  
ATOM   2190  HE3 LYS A 137    -129.147   1.755  97.075  1.00 96.07           H  
ATOM   2191  NZ  LYS A 137    -128.075   3.414  97.858  1.00 96.07           N  
ATOM   2192  HZ1 LYS A 137    -127.243   3.947  97.649  1.00 96.07           H  
ATOM   2193  HZ2 LYS A 137    -127.984   3.012  98.780  1.00 96.07           H  
ATOM   2194  HZ3 LYS A 137    -128.874   4.033  97.851  1.00 96.07           H  
ATOM   2195  N   ASP A 138    -124.393  -3.291  95.324  1.00 96.72           N  
ATOM   2196  H   ASP A 138    -124.924  -3.483  96.161  1.00 96.72           H  
ATOM   2197  CA  ASP A 138    -123.121  -3.988  95.125  1.00 96.72           C  
ATOM   2198  HA  ASP A 138    -122.335  -3.251  94.964  1.00 96.72           H  
ATOM   2199  C   ASP A 138    -123.170  -4.872  93.865  1.00 96.72           C  
ATOM   2200  CB  ASP A 138    -122.762  -4.794  96.388  1.00 96.72           C  
ATOM   2201  HB2 ASP A 138    -121.892  -5.412  96.165  1.00 96.72           H  
ATOM   2202  HB3 ASP A 138    -123.589  -5.460  96.636  1.00 96.72           H  
ATOM   2203  O   ASP A 138    -122.205  -4.910  93.101  1.00 96.72           O  
ATOM   2204  CG  ASP A 138    -122.422  -3.924  97.613  1.00 96.72           C  
ATOM   2205  OD1 ASP A 138    -122.033  -2.746  97.431  1.00 96.72           O  
ATOM   2206  OD2 ASP A 138    -122.529  -4.440  98.753  1.00 96.72           O  
ATOM   2207  N   LEU A 139    -124.314  -5.515  93.594  1.00 96.31           N  
ATOM   2208  H   LEU A 139    -125.057  -5.470  94.276  1.00 96.31           H  
ATOM   2209  CA  LEU A 139    -124.535  -6.300  92.378  1.00 96.31           C  
ATOM   2210  HA  LEU A 139    -123.741  -7.044  92.318  1.00 96.31           H  
ATOM   2211  C   LEU A 139    -124.447  -5.443  91.104  1.00 96.31           C  
ATOM   2212  CB  LEU A 139    -125.889  -7.025  92.491  1.00 96.31           C  
ATOM   2213  HB2 LEU A 139    -126.679  -6.276  92.552  1.00 96.31           H  
ATOM   2214  HB3 LEU A 139    -125.902  -7.602  93.416  1.00 96.31           H  
ATOM   2215  O   LEU A 139    -123.729  -5.820  90.180  1.00 96.31           O  
ATOM   2216  CG  LEU A 139    -126.203  -7.966  91.313  1.00 96.31           C  
ATOM   2217  HG  LEU A 139    -126.173  -7.411  90.375  1.00 96.31           H  
ATOM   2218  CD1 LEU A 139    -125.217  -9.136  91.235  1.00 96.31           C  
ATOM   2219 HD11 LEU A 139    -125.193  -9.673  92.183  1.00 96.31           H  
ATOM   2220 HD12 LEU A 139    -125.522  -9.813  90.437  1.00 96.31           H  
ATOM   2221 HD13 LEU A 139    -124.222  -8.763  90.994  1.00 96.31           H  
ATOM   2222  CD2 LEU A 139    -127.611  -8.538  91.483  1.00 96.31           C  
ATOM   2223 HD21 LEU A 139    -128.332  -7.720  91.501  1.00 96.31           H  
ATOM   2224 HD22 LEU A 139    -127.679  -9.105  92.412  1.00 96.31           H  
ATOM   2225 HD23 LEU A 139    -127.846  -9.186  90.639  1.00 96.31           H  
ATOM   2226  N   ASP A 140    -125.107  -4.282  91.075  1.00 96.55           N  
ATOM   2227  H   ASP A 140    -125.705  -4.043  91.853  1.00 96.55           H  
ATOM   2228  CA  ASP A 140    -125.044  -3.347  89.939  1.00 96.55           C  
ATOM   2229  HA  ASP A 140    -125.368  -3.858  89.032  1.00 96.55           H  
ATOM   2230  C   ASP A 140    -123.609  -2.841  89.700  1.00 96.55           C  
ATOM   2231  CB  ASP A 140    -126.012  -2.184  90.203  1.00 96.55           C  
ATOM   2232  HB2 ASP A 140    -127.018  -2.583  90.332  1.00 96.55           H  
ATOM   2233  HB3 ASP A 140    -125.730  -1.686  91.131  1.00 96.55           H  
ATOM   2234  O   ASP A 140    -123.104  -2.847  88.576  1.00 96.55           O  
ATOM   2235  CG  ASP A 140    -126.033  -1.161  89.060  1.00 96.55           C  
ATOM   2236  OD1 ASP A 140    -126.389  -1.546  87.926  1.00 96.55           O  
ATOM   2237  OD2 ASP A 140    -125.705   0.016  89.334  1.00 96.55           O  
ATOM   2238  N   ASN A 141    -122.881  -2.503  90.769  1.00 96.18           N  
ATOM   2239  H   ASN A 141    -123.330  -2.512  91.674  1.00 96.18           H  
ATOM   2240  CA  ASN A 141    -121.473  -2.119  90.663  1.00 96.18           C  
ATOM   2241  HA  ASN A 141    -121.396  -1.284  89.967  1.00 96.18           H  
ATOM   2242  C   ASN A 141    -120.605  -3.265  90.103  1.00 96.18           C  
ATOM   2243  CB  ASN A 141    -121.003  -1.658  92.050  1.00 96.18           C  
ATOM   2244  HB2 ASN A 141    -121.027  -2.506  92.735  1.00 96.18           H  
ATOM   2245  HB3 ASN A 141    -121.693  -0.903  92.427  1.00 96.18           H  
ATOM   2246  O   ASN A 141    -119.732  -3.044  89.258  1.00 96.18           O  
ATOM   2247  CG  ASN A 141    -119.609  -1.056  92.060  1.00 96.18           C  
ATOM   2248  ND2 ASN A 141    -119.020  -0.937  93.225  1.00 96.18           N  
ATOM   2249 HD21 ASN A 141    -119.495  -1.261  94.055  1.00 96.18           H  
ATOM   2250 HD22 ASN A 141    -118.099  -0.521  93.233  1.00 96.18           H  
ATOM   2251  OD1 ASN A 141    -119.018  -0.678  91.061  1.00 96.18           O  
ATOM   2252  N   HIS A 142    -120.839  -4.508  90.529  1.00 97.13           N  
ATOM   2253  H   HIS A 142    -121.558  -4.661  91.222  1.00 97.13           H  
ATOM   2254  CA  HIS A 142    -120.149  -5.668  89.964  1.00 97.13           C  
ATOM   2255  HA  HIS A 142    -119.076  -5.477  90.003  1.00 97.13           H  
ATOM   2256  C   HIS A 142    -120.475  -5.886  88.480  1.00 97.13           C  
ATOM   2257  CB  HIS A 142    -120.436  -6.919  90.804  1.00 97.13           C  
ATOM   2258  HB2 HIS A 142    -120.156  -7.801  90.229  1.00 97.13           H  
ATOM   2259  HB3 HIS A 142    -121.503  -6.985  91.017  1.00 97.13           H  
ATOM   2260  O   HIS A 142    -119.564  -6.205  87.712  1.00 97.13           O  
ATOM   2261  CG  HIS A 142    -119.656  -6.950  92.094  1.00 97.13           C  
ATOM   2262  CD2 HIS A 142    -120.140  -7.231  93.344  1.00 97.13           C  
ATOM   2263  HD2 HIS A 142    -121.169  -7.445  93.592  1.00 97.13           H  
ATOM   2264  ND1 HIS A 142    -118.303  -6.728  92.227  1.00 97.13           N  
ATOM   2265  HD1 HIS A 142    -117.660  -6.517  91.477  1.00 97.13           H  
ATOM   2266  CE1 HIS A 142    -117.983  -6.865  93.522  1.00 97.13           C  
ATOM   2267  HE1 HIS A 142    -116.991  -6.752  93.935  1.00 97.13           H  
ATOM   2268  NE2 HIS A 142    -119.065  -7.186  94.241  1.00 97.13           N  
ATOM   2269  N   GLU A 143    -121.714  -5.646  88.053  1.00 96.67           N  
ATOM   2270  H   GLU A 143    -122.427  -5.410  88.729  1.00 96.67           H  
ATOM   2271  CA  GLU A 143    -122.119  -5.729  86.647  1.00 96.67           C  
ATOM   2272  HA  GLU A 143    -121.828  -6.708  86.265  1.00 96.67           H  
ATOM   2273  C   GLU A 143    -121.404  -4.677  85.782  1.00 96.67           C  
ATOM   2274  CB  GLU A 143    -123.650  -5.632  86.560  1.00 96.67           C  
ATOM   2275  HB2 GLU A 143    -123.983  -4.644  86.879  1.00 96.67           H  
ATOM   2276  HB3 GLU A 143    -124.070  -6.381  87.231  1.00 96.67           H  
ATOM   2277  O   GLU A 143    -120.807  -5.016  84.755  1.00 96.67           O  
ATOM   2278  CG  GLU A 143    -124.155  -5.902  85.135  1.00 96.67           C  
ATOM   2279  HG2 GLU A 143    -123.836  -5.083  84.489  1.00 96.67           H  
ATOM   2280  HG3 GLU A 143    -123.685  -6.815  84.770  1.00 96.67           H  
ATOM   2281  CD  GLU A 143    -125.682  -6.062  85.032  1.00 96.67           C  
ATOM   2282  OE1 GLU A 143    -126.139  -6.274  83.884  1.00 96.67           O  
ATOM   2283  OE2 GLU A 143    -126.374  -6.022  86.072  1.00 96.67           O  
ATOM   2284  N   GLN A 144    -121.344  -3.419  86.233  1.00 95.91           N  
ATOM   2285  H   GLN A 144    -121.866  -3.187  87.066  1.00 95.91           H  
ATOM   2286  CA  GLN A 144    -120.614  -2.362  85.518  1.00 95.91           C  
ATOM   2287  HA  GLN A 144    -120.979  -2.329  84.492  1.00 95.91           H  
ATOM   2288  C   GLN A 144    -119.106  -2.645  85.432  1.00 95.91           C  
ATOM   2289  CB  GLN A 144    -120.859  -0.994  86.178  1.00 95.91           C  
ATOM   2290  HB2 GLN A 144    -120.537  -1.031  87.219  1.00 95.91           H  
ATOM   2291  HB3 GLN A 144    -120.251  -0.248  85.665  1.00 95.91           H  
ATOM   2292  O   GLN A 144    -118.483  -2.435  84.384  1.00 95.91           O  
ATOM   2293  CG  GLN A 144    -122.325  -0.535  86.129  1.00 95.91           C  
ATOM   2294  HG2 GLN A 144    -122.398   0.477  86.526  1.00 95.91           H  
ATOM   2295  HG3 GLN A 144    -122.926  -1.178  86.771  1.00 95.91           H  
ATOM   2296  CD  GLN A 144    -122.926  -0.549  84.728  1.00 95.91           C  
ATOM   2297  NE2 GLN A 144    -124.183  -0.914  84.610  1.00 95.91           N  
ATOM   2298 HE21 GLN A 144    -124.577  -0.995  83.683  1.00 95.91           H  
ATOM   2299 HE22 GLN A 144    -124.708  -1.182  85.430  1.00 95.91           H  
ATOM   2300  OE1 GLN A 144    -122.281  -0.242  83.731  1.00 95.91           O  
ATOM   2301  N   ASN A 145    -118.510  -3.178  86.503  1.00 97.42           N  
ATOM   2302  H   ASN A 145    -119.059  -3.303  87.341  1.00 97.42           H  
ATOM   2303  CA  ASN A 145    -117.109  -3.599  86.490  1.00 97.42           C  
ATOM   2304  HA  ASN A 145    -116.498  -2.763  86.150  1.00 97.42           H  
ATOM   2305  C   ASN A 145    -116.867  -4.743  85.494  1.00 97.42           C  
ATOM   2306  CB  ASN A 145    -116.673  -3.974  87.915  1.00 97.42           C  
ATOM   2307  HB2 ASN A 145    -115.714  -4.491  87.876  1.00 97.42           H  
ATOM   2308  HB3 ASN A 145    -117.407  -4.646  88.359  1.00 97.42           H  
ATOM   2309  O   ASN A 145    -115.882  -4.707  84.755  1.00 97.42           O  
ATOM   2310  CG  ASN A 145    -116.486  -2.748  88.791  1.00 97.42           C  
ATOM   2311  ND2 ASN A 145    -116.950  -2.782  90.013  1.00 97.42           N  
ATOM   2312 HD21 ASN A 145    -117.038  -1.868  90.433  1.00 97.42           H  
ATOM   2313 HD22 ASN A 145    -117.697  -3.438  90.194  1.00 97.42           H  
ATOM   2314  OD1 ASN A 145    -115.915  -1.748  88.386  1.00 97.42           O  
ATOM   2315  N   PHE A 146    -117.775  -5.719  85.411  1.00 97.64           N  
ATOM   2316  H   PHE A 146    -118.568  -5.703  86.037  1.00 97.64           H  
ATOM   2317  CA  PHE A 146    -117.676  -6.816  84.447  1.00 97.64           C  
ATOM   2318  HA  PHE A 146    -116.711  -7.304  84.580  1.00 97.64           H  
ATOM   2319  C   PHE A 146    -117.741  -6.317  82.994  1.00 97.64           C  
ATOM   2320  CB  PHE A 146    -118.777  -7.842  84.744  1.00 97.64           C  
ATOM   2321  HB2 PHE A 146    -119.752  -7.414  84.511  1.00 97.64           H  
ATOM   2322  HB3 PHE A 146    -118.768  -8.071  85.809  1.00 97.64           H  
ATOM   2323  O   PHE A 146    -116.935  -6.733  82.157  1.00 97.64           O  
ATOM   2324  CG  PHE A 146    -118.604  -9.138  83.982  1.00 97.64           C  
ATOM   2325  CD1 PHE A 146    -119.281  -9.347  82.766  1.00 97.64           C  
ATOM   2326  HD1 PHE A 146    -119.944  -8.586  82.382  1.00 97.64           H  
ATOM   2327  CD2 PHE A 146    -117.753 -10.136  84.490  1.00 97.64           C  
ATOM   2328  HD2 PHE A 146    -117.236  -9.979  85.425  1.00 97.64           H  
ATOM   2329  CE1 PHE A 146    -119.110 -10.554  82.064  1.00 97.64           C  
ATOM   2330  HE1 PHE A 146    -119.652 -10.719  81.145  1.00 97.64           H  
ATOM   2331  CE2 PHE A 146    -117.581 -11.342  83.788  1.00 97.64           C  
ATOM   2332  HE2 PHE A 146    -116.936 -12.110  84.188  1.00 97.64           H  
ATOM   2333  CZ  PHE A 146    -118.261 -11.552  82.576  1.00 97.64           C  
ATOM   2334  HZ  PHE A 146    -118.141 -12.486  82.048  1.00 97.64           H  
ATOM   2335  N   ILE A 147    -118.635  -5.365  82.698  1.00 97.00           N  
ATOM   2336  H   ILE A 147    -119.290  -5.095  83.418  1.00 97.00           H  
ATOM   2337  CA  ILE A 147    -118.736  -4.723  81.377  1.00 97.00           C  
ATOM   2338  HA  ILE A 147    -118.890  -5.498  80.626  1.00 97.00           H  
ATOM   2339  C   ILE A 147    -117.429  -4.003  81.010  1.00 97.00           C  
ATOM   2340  CB  ILE A 147    -119.952  -3.763  81.340  1.00 97.00           C  
ATOM   2341  HB  ILE A 147    -119.900  -3.105  82.207  1.00 97.00           H  
ATOM   2342  O   ILE A 147    -116.964  -4.109  79.871  1.00 97.00           O  
ATOM   2343  CG1 ILE A 147    -121.269  -4.571  81.410  1.00 97.00           C  
ATOM   2344 HG12 ILE A 147    -121.209  -5.303  82.215  1.00 97.00           H  
ATOM   2345 HG13 ILE A 147    -121.410  -5.122  80.480  1.00 97.00           H  
ATOM   2346  CG2 ILE A 147    -119.944  -2.883  80.070  1.00 97.00           C  
ATOM   2347 HG21 ILE A 147    -119.968  -3.514  79.182  1.00 97.00           H  
ATOM   2348 HG22 ILE A 147    -119.058  -2.248  80.052  1.00 97.00           H  
ATOM   2349 HG23 ILE A 147    -120.811  -2.223  80.071  1.00 97.00           H  
ATOM   2350  CD1 ILE A 147    -122.514  -3.713  81.675  1.00 97.00           C  
ATOM   2351 HD11 ILE A 147    -122.722  -3.055  80.831  1.00 97.00           H  
ATOM   2352 HD12 ILE A 147    -122.372  -3.120  82.578  1.00 97.00           H  
ATOM   2353 HD13 ILE A 147    -123.374  -4.367  81.820  1.00 97.00           H  
ATOM   2354  N   ARG A 148    -116.811  -3.289  81.961  1.00 97.31           N  
ATOM   2355  H   ARG A 148    -117.256  -3.226  82.866  1.00 97.31           H  
ATOM   2356  CA  ARG A 148    -115.533  -2.593  81.742  1.00 97.31           C  
ATOM   2357  HA  ARG A 148    -115.623  -1.976  80.848  1.00 97.31           H  
ATOM   2358  C   ARG A 148    -114.391  -3.573  81.460  1.00 97.31           C  
ATOM   2359  CB  ARG A 148    -115.245  -1.684  82.944  1.00 97.31           C  
ATOM   2360  HB2 ARG A 148    -116.117  -1.056  83.127  1.00 97.31           H  
ATOM   2361  HB3 ARG A 148    -115.067  -2.292  83.830  1.00 97.31           H  
ATOM   2362  O   ARG A 148    -113.707  -3.417  80.453  1.00 97.31           O  
ATOM   2363  CG  ARG A 148    -114.030  -0.782  82.691  1.00 97.31           C  
ATOM   2364  HG2 ARG A 148    -114.200  -0.182  81.797  1.00 97.31           H  
ATOM   2365  HG3 ARG A 148    -113.139  -1.393  82.545  1.00 97.31           H  
ATOM   2366  CD  ARG A 148    -113.814   0.141  83.890  1.00 97.31           C  
ATOM   2367  HD2 ARG A 148    -113.662  -0.471  84.779  1.00 97.31           H  
ATOM   2368  HD3 ARG A 148    -114.705   0.753  84.029  1.00 97.31           H  
ATOM   2369  NE  ARG A 148    -112.641   1.004  83.679  1.00 97.31           N  
ATOM   2370  HE  ARG A 148    -112.079   0.798  82.866  1.00 97.31           H  
ATOM   2371  NH1 ARG A 148    -112.803   2.184  85.641  1.00 97.31           N  
ATOM   2372 HH11 ARG A 148    -112.452   2.888  86.275  1.00 97.31           H  
ATOM   2373 HH12 ARG A 148    -113.586   1.603  85.906  1.00 97.31           H  
ATOM   2374  NH2 ARG A 148    -111.163   2.651  84.193  1.00 97.31           N  
ATOM   2375 HH21 ARG A 148    -110.811   3.353  84.828  1.00 97.31           H  
ATOM   2376 HH22 ARG A 148    -110.662   2.437  83.342  1.00 97.31           H  
ATOM   2377  CZ  ARG A 148    -112.211   1.941  84.503  1.00 97.31           C  
ATOM   2378  N   ILE A 149    -114.253  -4.616  82.281  1.00 97.58           N  
ATOM   2379  H   ILE A 149    -114.872  -4.674  83.077  1.00 97.58           H  
ATOM   2380  CA  ILE A 149    -113.232  -5.665  82.113  1.00 97.58           C  
ATOM   2381  HA  ILE A 149    -112.245  -5.204  82.146  1.00 97.58           H  
ATOM   2382  C   ILE A 149    -113.356  -6.342  80.741  1.00 97.58           C  
ATOM   2383  CB  ILE A 149    -113.338  -6.689  83.271  1.00 97.58           C  
ATOM   2384  HB  ILE A 149    -114.382  -6.986  83.370  1.00 97.58           H  
ATOM   2385  O   ILE A 149    -112.347  -6.620  80.095  1.00 97.58           O  
ATOM   2386  CG1 ILE A 149    -112.875  -6.033  84.593  1.00 97.58           C  
ATOM   2387 HG12 ILE A 149    -111.800  -5.858  84.554  1.00 97.58           H  
ATOM   2388 HG13 ILE A 149    -113.354  -5.061  84.711  1.00 97.58           H  
ATOM   2389  CG2 ILE A 149    -112.505  -7.960  83.005  1.00 97.58           C  
ATOM   2390 HG21 ILE A 149    -111.450  -7.701  82.907  1.00 97.58           H  
ATOM   2391 HG22 ILE A 149    -112.627  -8.673  83.821  1.00 97.58           H  
ATOM   2392 HG23 ILE A 149    -112.835  -8.462  82.096  1.00 97.58           H  
ATOM   2393  CD1 ILE A 149    -113.200  -6.856  85.847  1.00 97.58           C  
ATOM   2394 HD11 ILE A 149    -112.931  -6.280  86.732  1.00 97.58           H  
ATOM   2395 HD12 ILE A 149    -112.633  -7.787  85.858  1.00 97.58           H  
ATOM   2396 HD13 ILE A 149    -114.267  -7.076  85.881  1.00 97.58           H  
ATOM   2397  N   LYS A 150    -114.581  -6.578  80.258  1.00 97.27           N  
ATOM   2398  H   LYS A 150    -115.376  -6.380  80.847  1.00 97.27           H  
ATOM   2399  CA  LYS A 150    -114.799  -7.190  78.943  1.00 97.27           C  
ATOM   2400  HA  LYS A 150    -114.180  -8.086  78.887  1.00 97.27           H  
ATOM   2401  C   LYS A 150    -114.335  -6.303  77.783  1.00 97.27           C  
ATOM   2402  CB  LYS A 150    -116.265  -7.612  78.824  1.00 97.27           C  
ATOM   2403  HB2 LYS A 150    -116.918  -6.740  78.865  1.00 97.27           H  
ATOM   2404  HB3 LYS A 150    -116.499  -8.256  79.673  1.00 97.27           H  
ATOM   2405  O   LYS A 150    -113.685  -6.804  76.872  1.00 97.27           O  
ATOM   2406  CG  LYS A 150    -116.499  -8.373  77.512  1.00 97.27           C  
ATOM   2407  HG2 LYS A 150    -116.830  -7.676  76.742  1.00 97.27           H  
ATOM   2408  HG3 LYS A 150    -115.567  -8.832  77.182  1.00 97.27           H  
ATOM   2409  CD  LYS A 150    -117.525  -9.490  77.692  1.00 97.27           C  
ATOM   2410  HD2 LYS A 150    -117.167 -10.175  78.461  1.00 97.27           H  
ATOM   2411  HD3 LYS A 150    -118.486  -9.070  77.991  1.00 97.27           H  
ATOM   2412  CE  LYS A 150    -117.655 -10.226  76.357  1.00 97.27           C  
ATOM   2413  HE2 LYS A 150    -118.167  -9.577  75.647  1.00 97.27           H  
ATOM   2414  HE3 LYS A 150    -116.654 -10.399  75.961  1.00 97.27           H  
ATOM   2415  NZ  LYS A 150    -118.368 -11.515  76.517  1.00 97.27           N  
ATOM   2416  HZ1 LYS A 150    -119.298 -11.358  76.881  1.00 97.27           H  
ATOM   2417  HZ2 LYS A 150    -117.858 -12.113  77.151  1.00 97.27           H  
ATOM   2418  HZ3 LYS A 150    -118.436 -11.976  75.621  1.00 97.27           H  
ATOM   2419  N   LYS A 151    -114.593  -4.992  77.837  1.00 96.71           N  
ATOM   2420  H   LYS A 151    -115.095  -4.641  78.641  1.00 96.71           H  
ATOM   2421  CA  LYS A 151    -114.083  -4.045  76.827  1.00 96.71           C  
ATOM   2422  HA  LYS A 151    -114.393  -4.379  75.836  1.00 96.71           H  
ATOM   2423  C   LYS A 151    -112.555  -4.010  76.792  1.00 96.71           C  
ATOM   2424  CB  LYS A 151    -114.622  -2.635  77.089  1.00 96.71           C  
ATOM   2425  HB2 LYS A 151    -114.058  -1.931  76.478  1.00 96.71           H  
ATOM   2426  HB3 LYS A 151    -114.468  -2.373  78.136  1.00 96.71           H  
ATOM   2427  O   LYS A 151    -111.971  -3.998  75.710  1.00 96.71           O  
ATOM   2428  CG  LYS A 151    -116.105  -2.505  76.728  1.00 96.71           C  
ATOM   2429  HG2 LYS A 151    -116.694  -3.207  77.318  1.00 96.71           H  
ATOM   2430  HG3 LYS A 151    -116.238  -2.730  75.670  1.00 96.71           H  
ATOM   2431  CD  LYS A 151    -116.580  -1.077  77.012  1.00 96.71           C  
ATOM   2432  HD2 LYS A 151    -115.971  -0.374  76.443  1.00 96.71           H  
ATOM   2433  HD3 LYS A 151    -116.463  -0.873  78.077  1.00 96.71           H  
ATOM   2434  CE  LYS A 151    -118.050  -0.932  76.613  1.00 96.71           C  
ATOM   2435  HE2 LYS A 151    -118.142  -1.138  75.547  1.00 96.71           H  
ATOM   2436  HE3 LYS A 151    -118.625  -1.688  77.149  1.00 96.71           H  
ATOM   2437  NZ  LYS A 151    -118.565   0.422  76.929  1.00 96.71           N  
ATOM   2438  HZ1 LYS A 151    -118.499   0.594  77.922  1.00 96.71           H  
ATOM   2439  HZ2 LYS A 151    -118.032   1.127  76.440  1.00 96.71           H  
ATOM   2440  HZ3 LYS A 151    -119.536   0.500  76.661  1.00 96.71           H  
ATOM   2441  N   ASP A 152    -111.917  -4.026  77.961  1.00 97.69           N  
ATOM   2442  H   ASP A 152    -112.455  -3.950  78.812  1.00 97.69           H  
ATOM   2443  CA  ASP A 152    -110.455  -4.050  78.059  1.00 97.69           C  
ATOM   2444  HA  ASP A 152    -110.047  -3.239  77.455  1.00 97.69           H  
ATOM   2445  C   ASP A 152    -109.882  -5.365  77.499  1.00 97.69           C  
ATOM   2446  CB  ASP A 152    -110.022  -3.817  79.518  1.00 97.69           C  
ATOM   2447  HB2 ASP A 152    -110.500  -4.561  80.156  1.00 97.69           H  
ATOM   2448  HB3 ASP A 152    -108.944  -3.966  79.584  1.00 97.69           H  
ATOM   2449  O   ASP A 152    -108.871  -5.351  76.795  1.00 97.69           O  
ATOM   2450  CG  ASP A 152    -110.338  -2.409  80.055  1.00 97.69           C  
ATOM   2451  OD1 ASP A 152    -110.561  -1.486  79.238  1.00 97.69           O  
ATOM   2452  OD2 ASP A 152    -110.343  -2.247  81.297  1.00 97.69           O  
ATOM   2453  N   LEU A 153    -110.556  -6.498  77.734  1.00 96.82           N  
ATOM   2454  H   LEU A 153    -111.362  -6.455  78.342  1.00 96.82           H  
ATOM   2455  CA  LEU A 153    -110.184  -7.793  77.158  1.00 96.82           C  
ATOM   2456  HA  LEU A 153    -109.145  -7.987  77.427  1.00 96.82           H  
ATOM   2457  C   LEU A 153    -110.263  -7.785  75.625  1.00 96.82           C  
ATOM   2458  CB  LEU A 153    -111.070  -8.897  77.764  1.00 96.82           C  
ATOM   2459  HB2 LEU A 153    -112.110  -8.680  77.521  1.00 96.82           H  
ATOM   2460  HB3 LEU A 153    -110.968  -8.875  78.849  1.00 96.82           H  
ATOM   2461  O   LEU A 153    -109.309  -8.208  74.972  1.00 96.82           O  
ATOM   2462  CG  LEU A 153    -110.746 -10.314  77.255  1.00 96.82           C  
ATOM   2463  HG  LEU A 153    -110.825 -10.348  76.168  1.00 96.82           H  
ATOM   2464  CD1 LEU A 153    -109.340 -10.765  77.664  1.00 96.82           C  
ATOM   2465 HD11 LEU A 153    -108.595 -10.148  77.161  1.00 96.82           H  
ATOM   2466 HD12 LEU A 153    -109.184 -11.801  77.364  1.00 96.82           H  
ATOM   2467 HD13 LEU A 153    -109.219 -10.678  78.743  1.00 96.82           H  
ATOM   2468  CD2 LEU A 153    -111.755 -11.309  77.829  1.00 96.82           C  
ATOM   2469 HD21 LEU A 153    -111.542 -12.309  77.452  1.00 96.82           H  
ATOM   2470 HD22 LEU A 153    -112.758 -11.021  77.511  1.00 96.82           H  
ATOM   2471 HD23 LEU A 153    -111.704 -11.308  78.918  1.00 96.82           H  
ATOM   2472  N   ASP A 154    -111.357  -7.280  75.054  1.00 97.14           N  
ATOM   2473  H   ASP A 154    -112.129  -7.008  75.646  1.00 97.14           H  
ATOM   2474  CA  ASP A 154    -111.544  -7.213  73.600  1.00 97.14           C  
ATOM   2475  HA  ASP A 154    -111.411  -8.210  73.179  1.00 97.14           H  
ATOM   2476  C   ASP A 154    -110.500  -6.286  72.944  1.00 97.14           C  
ATOM   2477  CB  ASP A 154    -112.976  -6.743  73.278  1.00 97.14           C  
ATOM   2478  HB2 ASP A 154    -113.154  -5.789  73.773  1.00 97.14           H  
ATOM   2479  HB3 ASP A 154    -113.046  -6.574  72.203  1.00 97.14           H  
ATOM   2480  O   ASP A 154    -109.917  -6.624  71.910  1.00 97.14           O  
ATOM   2481  CG  ASP A 154    -114.092  -7.730  73.669  1.00 97.14           C  
ATOM   2482  OD1 ASP A 154    -113.816  -8.942  73.826  1.00 97.14           O  
ATOM   2483  OD2 ASP A 154    -115.253  -7.270  73.780  1.00 97.14           O  
ATOM   2484  N   SER A 155    -110.196  -5.146  73.578  1.00 96.68           N  
ATOM   2485  H   SER A 155    -110.719  -4.923  74.413  1.00 96.68           H  
ATOM   2486  CA  SER A 155    -109.119  -4.235  73.160  1.00 96.68           C  
ATOM   2487  HA  SER A 155    -109.313  -3.894  72.142  1.00 96.68           H  
ATOM   2488  C   SER A 155    -107.751  -4.930  73.174  1.00 96.68           C  
ATOM   2489  CB  SER A 155    -109.109  -3.016  74.088  1.00 96.68           C  
ATOM   2490  HB2 SER A 155    -110.094  -2.549  74.078  1.00 96.68           H  
ATOM   2491  HB3 SER A 155    -108.887  -3.336  75.106  1.00 96.68           H  
ATOM   2492  O   SER A 155    -107.011  -4.902  72.187  1.00 96.68           O  
ATOM   2493  OG  SER A 155    -108.143  -2.071  73.674  1.00 96.68           O  
ATOM   2494  HG  SER A 155    -108.077  -1.399  74.357  1.00 96.68           H  
ATOM   2495  N   ASN A 156    -107.440  -5.652  74.255  1.00 98.04           N  
ATOM   2496  H   ASN A 156    -108.077  -5.643  75.039  1.00 98.04           H  
ATOM   2497  CA  ASN A 156    -106.193  -6.404  74.377  1.00 98.04           C  
ATOM   2498  HA  ASN A 156    -105.361  -5.727  74.184  1.00 98.04           H  
ATOM   2499  C   ASN A 156    -106.079  -7.526  73.334  1.00 98.04           C  
ATOM   2500  CB  ASN A 156    -106.068  -6.938  75.813  1.00 98.04           C  
ATOM   2501  HB2 ASN A 156    -107.001  -7.417  76.110  1.00 98.04           H  
ATOM   2502  HB3 ASN A 156    -105.273  -7.683  75.852  1.00 98.04           H  
ATOM   2503  O   ASN A 156    -104.993  -7.750  72.800  1.00 98.04           O  
ATOM   2504  CG  ASN A 156    -105.715  -5.851  76.814  1.00 98.04           C  
ATOM   2505  ND2 ASN A 156    -105.932  -6.093  78.085  1.00 98.04           N  
ATOM   2506 HD21 ASN A 156    -106.467  -6.906  78.358  1.00 98.04           H  
ATOM   2507 HD22 ASN A 156    -105.760  -5.318  78.709  1.00 98.04           H  
ATOM   2508  OD1 ASN A 156    -105.195  -4.798  76.482  1.00 98.04           O  
ATOM   2509  N   GLN A 157    -107.179  -8.196  72.985  1.00 97.34           N  
ATOM   2510  H   GLN A 157    -108.043  -7.989  73.466  1.00 97.34           H  
ATOM   2511  CA  GLN A 157    -107.189  -9.202  71.919  1.00 97.34           C  
ATOM   2512  HA  GLN A 157    -106.421  -9.947  72.129  1.00 97.34           H  
ATOM   2513  C   GLN A 157    -106.859  -8.601  70.545  1.00 97.34           C  
ATOM   2514  CB  GLN A 157    -108.551  -9.904  71.875  1.00 97.34           C  
ATOM   2515  HB2 GLN A 157    -108.632 -10.454  70.937  1.00 97.34           H  
ATOM   2516  HB3 GLN A 157    -109.347  -9.160  71.902  1.00 97.34           H  
ATOM   2517  O   GLN A 157    -106.093  -9.202  69.787  1.00 97.34           O  
ATOM   2518  CG  GLN A 157    -108.738 -10.903  73.025  1.00 97.34           C  
ATOM   2519  HG2 GLN A 157    -107.978 -11.680  72.948  1.00 97.34           H  
ATOM   2520  HG3 GLN A 157    -108.611 -10.404  73.986  1.00 97.34           H  
ATOM   2521  CD  GLN A 157    -110.112 -11.563  72.998  1.00 97.34           C  
ATOM   2522  NE2 GLN A 157    -110.344 -12.561  73.821  1.00 97.34           N  
ATOM   2523 HE21 GLN A 157    -111.291 -12.909  73.798  1.00 97.34           H  
ATOM   2524 HE22 GLN A 157    -109.661 -12.824  74.518  1.00 97.34           H  
ATOM   2525  OE1 GLN A 157    -110.992 -11.242  72.221  1.00 97.34           O  
ATOM   2526  N   GLN A 158    -107.378  -7.409  70.223  1.00 96.12           N  
ATOM   2527  H   GLN A 158    -107.999  -6.954  70.876  1.00 96.12           H  
ATOM   2528  CA  GLN A 158    -107.020  -6.720  68.975  1.00 96.12           C  
ATOM   2529  HA  GLN A 158    -107.128  -7.423  68.149  1.00 96.12           H  
ATOM   2530  C   GLN A 158    -105.553  -6.281  68.966  1.00 96.12           C  
ATOM   2531  CB  GLN A 158    -107.942  -5.518  68.716  1.00 96.12           C  
ATOM   2532  HB2 GLN A 158    -107.577  -4.982  67.840  1.00 96.12           H  
ATOM   2533  HB3 GLN A 158    -107.901  -4.838  69.567  1.00 96.12           H  
ATOM   2534  O   GLN A 158    -104.865  -6.483  67.965  1.00 96.12           O  
ATOM   2535  CG  GLN A 158    -109.402  -5.915  68.464  1.00 96.12           C  
ATOM   2536  HG2 GLN A 158    -109.979  -5.018  68.238  1.00 96.12           H  
ATOM   2537  HG3 GLN A 158    -109.813  -6.344  69.378  1.00 96.12           H  
ATOM   2538  CD  GLN A 158    -109.594  -6.911  67.321  1.00 96.12           C  
ATOM   2539  NE2 GLN A 158    -110.552  -7.802  67.447  1.00 96.12           N  
ATOM   2540 HE21 GLN A 158    -111.097  -7.827  68.297  1.00 96.12           H  
ATOM   2541 HE22 GLN A 158    -110.681  -8.461  66.692  1.00 96.12           H  
ATOM   2542  OE1 GLN A 158    -108.909  -6.930  66.306  1.00 96.12           O  
ATOM   2543  N   ASN A 159    -105.041  -5.771  70.089  1.00 97.74           N  
ATOM   2544  H   ASN A 159    -105.667  -5.570  70.856  1.00 97.74           H  
ATOM   2545  CA  ASN A 159    -103.629  -5.402  70.214  1.00 97.74           C  
ATOM   2546  HA  ASN A 159    -103.386  -4.677  69.436  1.00 97.74           H  
ATOM   2547  C   ASN A 159    -102.702  -6.610  69.998  1.00 97.74           C  
ATOM   2548  CB  ASN A 159    -103.396  -4.744  71.584  1.00 97.74           C  
ATOM   2549  HB2 ASN A 159    -103.744  -5.409  72.375  1.00 97.74           H  
ATOM   2550  HB3 ASN A 159    -102.328  -4.576  71.723  1.00 97.74           H  
ATOM   2551  O   ASN A 159    -101.737  -6.513  69.245  1.00 97.74           O  
ATOM   2552  CG  ASN A 159    -104.087  -3.398  71.720  1.00 97.74           C  
ATOM   2553  ND2 ASN A 159    -104.346  -2.957  72.928  1.00 97.74           N  
ATOM   2554 HD21 ASN A 159    -104.912  -2.121  72.966  1.00 97.74           H  
ATOM   2555 HD22 ASN A 159    -104.178  -3.527  73.745  1.00 97.74           H  
ATOM   2556  OD1 ASN A 159    -104.389  -2.718  70.754  1.00 97.74           O  
ATOM   2557  N   ILE A 160    -103.023  -7.773  70.581  1.00 97.53           N  
ATOM   2558  H   ILE A 160    -103.810  -7.787  71.212  1.00 97.53           H  
ATOM   2559  CA  ILE A 160    -102.266  -9.021  70.366  1.00 97.53           C  
ATOM   2560  HA  ILE A 160    -101.225  -8.852  70.644  1.00 97.53           H  
ATOM   2561  C   ILE A 160    -102.263  -9.420  68.884  1.00 97.53           C  
ATOM   2562  CB  ILE A 160    -102.832 -10.150  71.262  1.00 97.53           C  
ATOM   2563  HB  ILE A 160    -103.918 -10.154  71.167  1.00 97.53           H  
ATOM   2564  O   ILE A 160    -101.232  -9.839  68.355  1.00 97.53           O  
ATOM   2565  CG1 ILE A 160    -102.461  -9.882  72.738  1.00 97.53           C  
ATOM   2566 HG12 ILE A 160    -102.666  -8.840  72.984  1.00 97.53           H  
ATOM   2567 HG13 ILE A 160    -101.393 -10.043  72.879  1.00 97.53           H  
ATOM   2568  CG2 ILE A 160    -102.312 -11.540  70.838  1.00 97.53           C  
ATOM   2569 HG21 ILE A 160    -102.680 -12.312  71.514  1.00 97.53           H  
ATOM   2570 HG22 ILE A 160    -101.222 -11.547  70.845  1.00 97.53           H  
ATOM   2571 HG23 ILE A 160    -102.668 -11.794  69.840  1.00 97.53           H  
ATOM   2572  CD1 ILE A 160    -103.234 -10.751  73.740  1.00 97.53           C  
ATOM   2573 HD11 ILE A 160    -102.941 -11.797  73.654  1.00 97.53           H  
ATOM   2574 HD12 ILE A 160    -103.008 -10.414  74.752  1.00 97.53           H  
ATOM   2575 HD13 ILE A 160    -104.305 -10.653  73.568  1.00 97.53           H  
ATOM   2576  N   LYS A 161    -103.399  -9.274  68.190  1.00 97.27           N  
ATOM   2577  H   LYS A 161    -104.213  -8.925  68.675  1.00 97.27           H  
ATOM   2578  CA  LYS A 161    -103.497  -9.575  66.756  1.00 97.27           C  
ATOM   2579  HA  LYS A 161    -103.152 -10.596  66.594  1.00 97.27           H  
ATOM   2580  C   LYS A 161    -102.579  -8.676  65.919  1.00 97.27           C  
ATOM   2581  CB  LYS A 161    -104.964  -9.472  66.324  1.00 97.27           C  
ATOM   2582  HB2 LYS A 161    -105.574 -10.078  66.994  1.00 97.27           H  
ATOM   2583  HB3 LYS A 161    -105.297  -8.436  66.398  1.00 97.27           H  
ATOM   2584  O   LYS A 161    -101.887  -9.189  65.043  1.00 97.27           O  
ATOM   2585  CG  LYS A 161    -105.169  -9.962  64.886  1.00 97.27           C  
ATOM   2586  HG2 LYS A 161    -104.860 -11.005  64.809  1.00 97.27           H  
ATOM   2587  HG3 LYS A 161    -104.570  -9.360  64.203  1.00 97.27           H  
ATOM   2588  CD  LYS A 161    -106.643  -9.833  64.498  1.00 97.27           C  
ATOM   2589  HD2 LYS A 161    -106.948  -8.792  64.612  1.00 97.27           H  
ATOM   2590  HD3 LYS A 161    -107.247 -10.455  65.158  1.00 97.27           H  
ATOM   2591  CE  LYS A 161    -106.827 -10.271  63.045  1.00 97.27           C  
ATOM   2592  HE2 LYS A 161    -106.153  -9.682  62.423  1.00 97.27           H  
ATOM   2593  HE3 LYS A 161    -106.537 -11.318  62.952  1.00 97.27           H  
ATOM   2594  NZ  LYS A 161    -108.229 -10.072  62.610  1.00 97.27           N  
ATOM   2595  HZ1 LYS A 161    -108.337 -10.324  61.638  1.00 97.27           H  
ATOM   2596  HZ2 LYS A 161    -108.855 -10.629  63.173  1.00 97.27           H  
ATOM   2597  HZ3 LYS A 161    -108.480  -9.100  62.722  1.00 97.27           H  
ATOM   2598  N   ILE A 162    -102.547  -7.375  66.212  1.00 97.55           N  
ATOM   2599  H   ILE A 162    -103.153  -7.039  66.947  1.00 97.55           H  
ATOM   2600  CA  ILE A 162    -101.667  -6.407  65.537  1.00 97.55           C  
ATOM   2601  HA  ILE A 162    -101.811  -6.488  64.460  1.00 97.55           H  
ATOM   2602  C   ILE A 162    -100.193  -6.743  65.806  1.00 97.55           C  
ATOM   2603  CB  ILE A 162    -102.031  -4.964  65.961  1.00 97.55           C  
ATOM   2604  HB  ILE A 162    -102.031  -4.911  67.049  1.00 97.55           H  
ATOM   2605  O   ILE A 162     -99.417  -6.866  64.862  1.00 97.55           O  
ATOM   2606  CG1 ILE A 162    -103.444  -4.600  65.443  1.00 97.55           C  
ATOM   2607 HG12 ILE A 162    -104.142  -5.403  65.678  1.00 97.55           H  
ATOM   2608 HG13 ILE A 162    -103.417  -4.497  64.358  1.00 97.55           H  
ATOM   2609  CG2 ILE A 162    -100.999  -3.951  65.431  1.00 97.55           C  
ATOM   2610 HG21 ILE A 162    -100.935  -4.003  64.344  1.00 97.55           H  
ATOM   2611 HG22 ILE A 162    -101.263  -2.935  65.726  1.00 97.55           H  
ATOM   2612 HG23 ILE A 162    -100.008  -4.149  65.839  1.00 97.55           H  
ATOM   2613  CD1 ILE A 162    -104.020  -3.315  66.052  1.00 97.55           C  
ATOM   2614 HD11 ILE A 162    -103.448  -2.444  65.730  1.00 97.55           H  
ATOM   2615 HD12 ILE A 162    -104.005  -3.381  67.140  1.00 97.55           H  
ATOM   2616 HD13 ILE A 162    -105.051  -3.192  65.722  1.00 97.55           H  
ATOM   2617  N   ILE A 163     -99.825  -7.001  67.067  1.00 98.12           N  
ATOM   2618  H   ILE A 163    -100.510  -6.875  67.798  1.00 98.12           H  
ATOM   2619  CA  ILE A 163     -98.449  -7.362  67.452  1.00 98.12           C  
ATOM   2620  HA  ILE A 163     -97.784  -6.548  67.163  1.00 98.12           H  
ATOM   2621  C   ILE A 163     -97.965  -8.612  66.706  1.00 98.12           C  
ATOM   2622  CB  ILE A 163     -98.361  -7.548  68.987  1.00 98.12           C  
ATOM   2623  HB  ILE A 163     -99.182  -8.192  69.302  1.00 98.12           H  
ATOM   2624  O   ILE A 163     -96.824  -8.657  66.251  1.00 98.12           O  
ATOM   2625  CG1 ILE A 163     -98.500  -6.180  69.695  1.00 98.12           C  
ATOM   2626 HG12 ILE A 163     -99.327  -5.620  69.259  1.00 98.12           H  
ATOM   2627 HG13 ILE A 163     -97.595  -5.595  69.533  1.00 98.12           H  
ATOM   2628  CG2 ILE A 163     -97.039  -8.220  69.411  1.00 98.12           C  
ATOM   2629 HG21 ILE A 163     -96.980  -9.235  69.016  1.00 98.12           H  
ATOM   2630 HG22 ILE A 163     -96.974  -8.298  70.496  1.00 98.12           H  
ATOM   2631 HG23 ILE A 163     -96.192  -7.643  69.041  1.00 98.12           H  
ATOM   2632  CD1 ILE A 163     -98.763  -6.288  71.204  1.00 98.12           C  
ATOM   2633 HD11 ILE A 163     -97.893  -6.694  71.722  1.00 98.12           H  
ATOM   2634 HD12 ILE A 163     -98.967  -5.294  71.602  1.00 98.12           H  
ATOM   2635 HD13 ILE A 163     -99.629  -6.924  71.385  1.00 98.12           H  
ATOM   2636  N   ASN A 164     -98.819  -9.626  66.545  1.00 97.53           N  
ATOM   2637  H   ASN A 164     -99.732  -9.561  66.972  1.00 97.53           H  
ATOM   2638  CA  ASN A 164     -98.453 -10.838  65.809  1.00 97.53           C  
ATOM   2639  HA  ASN A 164     -97.505 -11.211  66.194  1.00 97.53           H  
ATOM   2640  C   ASN A 164     -98.231 -10.575  64.312  1.00 97.53           C  
ATOM   2641  CB  ASN A 164     -99.533 -11.905  66.033  1.00 97.53           C  
ATOM   2642  HB2 ASN A 164    -100.519 -11.465  65.889  1.00 97.53           H  
ATOM   2643  HB3 ASN A 164     -99.403 -12.701  65.299  1.00 97.53           H  
ATOM   2644  O   ASN A 164     -97.309 -11.140  63.726  1.00 97.53           O  
ATOM   2645  CG  ASN A 164     -99.443 -12.547  67.405  1.00 97.53           C  
ATOM   2646  ND2 ASN A 164    -100.552 -12.991  67.946  1.00 97.53           N  
ATOM   2647 HD21 ASN A 164    -101.438 -12.793  67.505  1.00 97.53           H  
ATOM   2648 HD22 ASN A 164    -100.458 -13.372  68.877  1.00 97.53           H  
ATOM   2649  OD1 ASN A 164     -98.389 -12.702  67.997  1.00 97.53           O  
ATOM   2650  N   GLN A 165     -99.031  -9.699  63.701  1.00 97.34           N  
ATOM   2651  H   GLN A 165     -99.744  -9.226  64.238  1.00 97.34           H  
ATOM   2652  CA  GLN A 165     -98.828  -9.297  62.309  1.00 97.34           C  
ATOM   2653  HA  GLN A 165     -98.766 -10.197  61.697  1.00 97.34           H  
ATOM   2654  C   GLN A 165     -97.508  -8.533  62.134  1.00 97.34           C  
ATOM   2655  CB  GLN A 165    -100.040  -8.475  61.851  1.00 97.34           C  
ATOM   2656  HB2 GLN A 165    -100.943  -9.059  62.031  1.00 97.34           H  
ATOM   2657  HB3 GLN A 165    -100.103  -7.551  62.425  1.00 97.34           H  
ATOM   2658  O   GLN A 165     -96.762  -8.800  61.191  1.00 97.34           O  
ATOM   2659  CG  GLN A 165     -99.960  -8.132  60.358  1.00 97.34           C  
ATOM   2660  HG2 GLN A 165     -99.814  -9.048  59.785  1.00 97.34           H  
ATOM   2661  HG3 GLN A 165     -99.105  -7.479  60.184  1.00 97.34           H  
ATOM   2662  CD  GLN A 165    -101.209  -7.431  59.834  1.00 97.34           C  
ATOM   2663  NE2 GLN A 165    -101.204  -7.029  58.582  1.00 97.34           N  
ATOM   2664 HE21 GLN A 165    -100.386  -7.167  58.006  1.00 97.34           H  
ATOM   2665 HE22 GLN A 165    -102.027  -6.528  58.279  1.00 97.34           H  
ATOM   2666  OE1 GLN A 165    -102.218  -7.250  60.497  1.00 97.34           O  
ATOM   2667  N   ASP A 166     -97.182  -7.635  63.065  1.00 98.17           N  
ATOM   2668  H   ASP A 166     -97.859  -7.398  63.776  1.00 98.17           H  
ATOM   2669  CA  ASP A 166     -95.902  -6.927  63.065  1.00 98.17           C  
ATOM   2670  HA  ASP A 166     -95.760  -6.455  62.092  1.00 98.17           H  
ATOM   2671  C   ASP A 166     -94.726  -7.884  63.265  1.00 98.17           C  
ATOM   2672  CB  ASP A 166     -95.899  -5.831  64.140  1.00 98.17           C  
ATOM   2673  HB2 ASP A 166     -96.246  -6.245  65.086  1.00 98.17           H  
ATOM   2674  HB3 ASP A 166     -94.875  -5.484  64.279  1.00 98.17           H  
ATOM   2675  O   ASP A 166     -93.724  -7.781  62.558  1.00 98.17           O  
ATOM   2676  CG  ASP A 166     -96.753  -4.617  63.762  1.00 98.17           C  
ATOM   2677  OD1 ASP A 166     -97.035  -4.448  62.551  1.00 98.17           O  
ATOM   2678  OD2 ASP A 166     -97.059  -3.836  64.689  1.00 98.17           O  
ATOM   2679  N   LEU A 167     -94.857  -8.866  64.160  1.00 97.48           N  
ATOM   2680  H   LEU A 167     -95.689  -8.877  64.732  1.00 97.48           H  
ATOM   2681  CA  LEU A 167     -93.847  -9.901  64.362  1.00 97.48           C  
ATOM   2682  HA  LEU A 167     -92.916  -9.408  64.640  1.00 97.48           H  
ATOM   2683  C   LEU A 167     -93.584 -10.692  63.072  1.00 97.48           C  
ATOM   2684  CB  LEU A 167     -94.299 -10.813  65.516  1.00 97.48           C  
ATOM   2685  HB2 LEU A 167     -95.268 -11.242  65.263  1.00 97.48           H  
ATOM   2686  HB3 LEU A 167     -94.425 -10.208  66.415  1.00 97.48           H  
ATOM   2687  O   LEU A 167     -92.426 -10.928  62.726  1.00 97.48           O  
ATOM   2688  CG  LEU A 167     -93.328 -11.965  65.816  1.00 97.48           C  
ATOM   2689  HG  LEU A 167     -93.206 -12.569  64.917  1.00 97.48           H  
ATOM   2690  CD1 LEU A 167     -91.954 -11.472  66.274  1.00 97.48           C  
ATOM   2691 HD11 LEU A 167     -92.065 -10.812  67.133  1.00 97.48           H  
ATOM   2692 HD12 LEU A 167     -91.464 -10.929  65.465  1.00 97.48           H  
ATOM   2693 HD13 LEU A 167     -91.324 -12.318  66.549  1.00 97.48           H  
ATOM   2694  CD2 LEU A 167     -93.904 -12.874  66.901  1.00 97.48           C  
ATOM   2695 HD21 LEU A 167     -93.227 -13.704  67.101  1.00 97.48           H  
ATOM   2696 HD22 LEU A 167     -94.051 -12.303  67.817  1.00 97.48           H  
ATOM   2697 HD23 LEU A 167     -94.871 -13.261  66.579  1.00 97.48           H  
ATOM   2698  N   ASP A 168     -94.628 -11.081  62.341  1.00 97.51           N  
ATOM   2699  H   ASP A 168     -95.560 -10.890  62.679  1.00 97.51           H  
ATOM   2700  CA  ASP A 168     -94.469 -11.797  61.074  1.00 97.51           C  
ATOM   2701  HA  ASP A 168     -93.750 -12.602  61.221  1.00 97.51           H  
ATOM   2702  C   ASP A 168     -93.866 -10.912  59.974  1.00 97.51           C  
ATOM   2703  CB  ASP A 168     -95.801 -12.431  60.652  1.00 97.51           C  
ATOM   2704  HB2 ASP A 168     -95.733 -12.706  59.599  1.00 97.51           H  
ATOM   2705  HB3 ASP A 168     -96.604 -11.701  60.757  1.00 97.51           H  
ATOM   2706  O   ASP A 168     -92.986 -11.369  59.240  1.00 97.51           O  
ATOM   2707  CG  ASP A 168     -96.142 -13.706  61.443  1.00 97.51           C  
ATOM   2708  OD1 ASP A 168     -95.238 -14.284  62.116  1.00 97.51           O  
ATOM   2709  OD2 ASP A 168     -97.303 -14.148  61.314  1.00 97.51           O  
ATOM   2710  N   ASN A 169     -94.230  -9.628  59.913  1.00 97.24           N  
ATOM   2711  H   ASN A 169     -94.970  -9.310  60.523  1.00 97.24           H  
ATOM   2712  CA  ASN A 169     -93.576  -8.662  59.026  1.00 97.24           C  
ATOM   2713  HA  ASN A 169     -93.656  -9.016  57.998  1.00 97.24           H  
ATOM   2714  C   ASN A 169     -92.077  -8.528  59.343  1.00 97.24           C  
ATOM   2715  CB  ASN A 169     -94.283  -7.302  59.142  1.00 97.24           C  
ATOM   2716  HB2 ASN A 169     -93.679  -6.542  58.646  1.00 97.24           H  
ATOM   2717  HB3 ASN A 169     -94.374  -7.025  60.192  1.00 97.24           H  
ATOM   2718  O   ASN A 169     -91.245  -8.552  58.433  1.00 97.24           O  
ATOM   2719  CG  ASN A 169     -95.657  -7.264  58.499  1.00 97.24           C  
ATOM   2720  ND2 ASN A 169     -96.506  -6.364  58.938  1.00 97.24           N  
ATOM   2721 HD21 ASN A 169     -96.313  -5.838  59.778  1.00 97.24           H  
ATOM   2722 HD22 ASN A 169     -97.427  -6.368  58.522  1.00 97.24           H  
ATOM   2723  OD1 ASN A 169     -95.966  -7.982  57.561  1.00 97.24           O  
ATOM   2724  N   GLN A 170     -91.708  -8.442  60.627  1.00 98.09           N  
ATOM   2725  H   GLN A 170     -92.429  -8.413  61.334  1.00 98.09           H  
ATOM   2726  CA  GLN A 170     -90.304  -8.379  61.039  1.00 98.09           C  
ATOM   2727  HA  GLN A 170     -89.818  -7.589  60.466  1.00 98.09           H  
ATOM   2728  C   GLN A 170     -89.545  -9.667  60.698  1.00 98.09           C  
ATOM   2729  CB  GLN A 170     -90.175  -8.047  62.536  1.00 98.09           C  
ATOM   2730  HB2 GLN A 170     -89.128  -8.149  62.823  1.00 98.09           H  
ATOM   2731  HB3 GLN A 170     -90.751  -8.767  63.119  1.00 98.09           H  
ATOM   2732  O   GLN A 170     -88.419  -9.593  60.208  1.00 98.09           O  
ATOM   2733  CG  GLN A 170     -90.631  -6.625  62.905  1.00 98.09           C  
ATOM   2734  HG2 GLN A 170     -90.451  -6.460  63.968  1.00 98.09           H  
ATOM   2735  HG3 GLN A 170     -91.704  -6.529  62.739  1.00 98.09           H  
ATOM   2736  CD  GLN A 170     -89.938  -5.516  62.122  1.00 98.09           C  
ATOM   2737  NE2 GLN A 170     -90.591  -4.393  61.928  1.00 98.09           N  
ATOM   2738 HE21 GLN A 170     -91.519  -4.274  62.311  1.00 98.09           H  
ATOM   2739 HE22 GLN A 170     -90.090  -3.649  61.463  1.00 98.09           H  
ATOM   2740  OE1 GLN A 170     -88.819  -5.628  61.648  1.00 98.09           O  
ATOM   2741  N   LYS A 171     -90.162 -10.847  60.854  1.00 97.72           N  
ATOM   2742  H   LYS A 171     -91.077 -10.855  61.281  1.00 97.72           H  
ATOM   2743  CA  LYS A 171     -89.563 -12.115  60.398  1.00 97.72           C  
ATOM   2744  HA  LYS A 171     -88.602 -12.256  60.892  1.00 97.72           H  
ATOM   2745  C   LYS A 171     -89.275 -12.102  58.894  1.00 97.72           C  
ATOM   2746  CB  LYS A 171     -90.475 -13.300  60.727  1.00 97.72           C  
ATOM   2747  HB2 LYS A 171     -90.111 -14.177  60.192  1.00 97.72           H  
ATOM   2748  HB3 LYS A 171     -91.476 -13.080  60.356  1.00 97.72           H  
ATOM   2749  O   LYS A 171     -88.195 -12.520  58.486  1.00 97.72           O  
ATOM   2750  CG  LYS A 171     -90.542 -13.657  62.219  1.00 97.72           C  
ATOM   2751  HG2 LYS A 171     -90.793 -12.775  62.810  1.00 97.72           H  
ATOM   2752  HG3 LYS A 171     -89.580 -14.043  62.556  1.00 97.72           H  
ATOM   2753  CD  LYS A 171     -91.627 -14.726  62.391  1.00 97.72           C  
ATOM   2754  HD2 LYS A 171     -92.516 -14.391  61.855  1.00 97.72           H  
ATOM   2755  HD3 LYS A 171     -91.296 -15.663  61.943  1.00 97.72           H  
ATOM   2756  CE  LYS A 171     -92.013 -14.957  63.849  1.00 97.72           C  
ATOM   2757  HE2 LYS A 171     -91.300 -15.633  64.321  1.00 97.72           H  
ATOM   2758  HE3 LYS A 171     -91.971 -13.997  64.363  1.00 97.72           H  
ATOM   2759  NZ  LYS A 171     -93.399 -15.493  63.904  1.00 97.72           N  
ATOM   2760  HZ1 LYS A 171     -93.468 -16.417  63.503  1.00 97.72           H  
ATOM   2761  HZ2 LYS A 171     -93.779 -15.486  64.839  1.00 97.72           H  
ATOM   2762  HZ3 LYS A 171     -94.018 -14.927  63.341  1.00 97.72           H  
ATOM   2763  N   GLN A 172     -90.196 -11.596  58.068  1.00 96.40           N  
ATOM   2764  H   GLN A 172     -91.070 -11.276  58.459  1.00 96.40           H  
ATOM   2765  CA  GLN A 172     -89.975 -11.492  56.619  1.00 96.40           C  
ATOM   2766  HA  GLN A 172     -89.650 -12.463  56.246  1.00 96.40           H  
ATOM   2767  C   GLN A 172     -88.852 -10.509  56.267  1.00 96.40           C  
ATOM   2768  CB  GLN A 172     -91.277 -11.098  55.900  1.00 96.40           C  
ATOM   2769  HB2 GLN A 172     -91.052 -10.902  54.851  1.00 96.40           H  
ATOM   2770  HB3 GLN A 172     -91.671 -10.179  56.334  1.00 96.40           H  
ATOM   2771  O   GLN A 172     -88.049 -10.787  55.375  1.00 96.40           O  
ATOM   2772  CG  GLN A 172     -92.358 -12.187  55.967  1.00 96.40           C  
ATOM   2773  HG2 GLN A 172     -92.660 -12.337  57.004  1.00 96.40           H  
ATOM   2774  HG3 GLN A 172     -93.236 -11.854  55.413  1.00 96.40           H  
ATOM   2775  CD  GLN A 172     -91.901 -13.523  55.393  1.00 96.40           C  
ATOM   2776  NE2 GLN A 172     -92.297 -14.628  55.984  1.00 96.40           N  
ATOM   2777 HE21 GLN A 172     -92.902 -14.588  56.791  1.00 96.40           H  
ATOM   2778 HE22 GLN A 172     -91.970 -15.491  55.575  1.00 96.40           H  
ATOM   2779  OE1 GLN A 172     -91.179 -13.601  54.413  1.00 96.40           O  
ATOM   2780  N   ASN A 173     -88.744  -9.393  56.991  1.00 97.90           N  
ATOM   2781  H   ASN A 173     -89.460  -9.183  57.672  1.00 97.90           H  
ATOM   2782  CA  ASN A 173     -87.629  -8.459  56.826  1.00 97.90           C  
ATOM   2783  HA  ASN A 173     -87.574  -8.158  55.779  1.00 97.90           H  
ATOM   2784  C   ASN A 173     -86.282  -9.115  57.164  1.00 97.90           C  
ATOM   2785  CB  ASN A 173     -87.875  -7.207  57.680  1.00 97.90           C  
ATOM   2786  HB2 ASN A 173     -86.975  -6.593  57.677  1.00 97.90           H  
ATOM   2787  HB3 ASN A 173     -88.076  -7.497  58.711  1.00 97.90           H  
ATOM   2788  O   ASN A 173     -85.334  -8.967  56.397  1.00 97.90           O  
ATOM   2789  CG  ASN A 173     -89.012  -6.340  57.173  1.00 97.90           C  
ATOM   2790  ND2 ASN A 173     -89.513  -5.467  58.016  1.00 97.90           N  
ATOM   2791 HD21 ASN A 173     -89.177  -5.435  58.968  1.00 97.90           H  
ATOM   2792 HD22 ASN A 173     -90.290  -4.912  57.688  1.00 97.90           H  
ATOM   2793  OD1 ASN A 173     -89.435  -6.403  56.027  1.00 97.90           O  
ATOM   2794  N   ILE A 174     -86.206  -9.891  58.251  1.00 97.85           N  
ATOM   2795  H   ILE A 174     -87.011  -9.943  58.858  1.00 97.85           H  
ATOM   2796  CA  ILE A 174     -84.994 -10.639  58.630  1.00 97.85           C  
ATOM   2797  HA  ILE A 174     -84.164  -9.938  58.716  1.00 97.85           H  
ATOM   2798  C   ILE A 174     -84.604 -11.646  57.539  1.00 97.85           C  
ATOM   2799  CB  ILE A 174     -85.192 -11.321  60.005  1.00 97.85           C  
ATOM   2800  HB  ILE A 174     -86.136 -11.864  59.991  1.00 97.85           H  
ATOM   2801  O   ILE A 174     -83.437 -11.711  57.160  1.00 97.85           O  
ATOM   2802  CG1 ILE A 174     -85.250 -10.253  61.122  1.00 97.85           C  
ATOM   2803 HG12 ILE A 174     -84.258  -9.825  61.266  1.00 97.85           H  
ATOM   2804 HG13 ILE A 174     -85.912  -9.441  60.822  1.00 97.85           H  
ATOM   2805  CG2 ILE A 174     -84.065 -12.332  60.302  1.00 97.85           C  
ATOM   2806 HG21 ILE A 174     -84.088 -13.154  59.587  1.00 97.85           H  
ATOM   2807 HG22 ILE A 174     -84.185 -12.765  61.295  1.00 97.85           H  
ATOM   2808 HG23 ILE A 174     -83.095 -11.839  60.242  1.00 97.85           H  
ATOM   2809  CD1 ILE A 174     -85.764 -10.789  62.465  1.00 97.85           C  
ATOM   2810 HD11 ILE A 174     -85.886  -9.956  63.158  1.00 97.85           H  
ATOM   2811 HD12 ILE A 174     -86.729 -11.275  62.326  1.00 97.85           H  
ATOM   2812 HD13 ILE A 174     -85.055 -11.495  62.898  1.00 97.85           H  
ATOM   2813  N   ILE A 175     -85.569 -12.390  56.985  1.00 97.71           N  
ATOM   2814  H   ILE A 175     -86.505 -12.312  57.357  1.00 97.71           H  
ATOM   2815  CA  ILE A 175     -85.315 -13.343  55.889  1.00 97.71           C  
ATOM   2816  HA  ILE A 175     -84.564 -14.061  56.220  1.00 97.71           H  
ATOM   2817  C   ILE A 175     -84.724 -12.629  54.663  1.00 97.71           C  
ATOM   2818  CB  ILE A 175     -86.607 -14.121  55.539  1.00 97.71           C  
ATOM   2819  HB  ILE A 175     -87.416 -13.403  55.400  1.00 97.71           H  
ATOM   2820  O   ILE A 175     -83.756 -13.117  54.073  1.00 97.71           O  
ATOM   2821  CG1 ILE A 175     -86.985 -15.080  56.692  1.00 97.71           C  
ATOM   2822 HG12 ILE A 175     -86.904 -14.560  57.647  1.00 97.71           H  
ATOM   2823 HG13 ILE A 175     -86.279 -15.911  56.718  1.00 97.71           H  
ATOM   2824  CG2 ILE A 175     -86.448 -14.922  54.231  1.00 97.71           C  
ATOM   2825 HG21 ILE A 175     -86.282 -14.255  53.385  1.00 97.71           H  
ATOM   2826 HG22 ILE A 175     -85.606 -15.609  54.310  1.00 97.71           H  
ATOM   2827 HG23 ILE A 175     -87.354 -15.489  54.013  1.00 97.71           H  
ATOM   2828  CD1 ILE A 175     -88.411 -15.639  56.593  1.00 97.71           C  
ATOM   2829 HD11 ILE A 175     -89.126 -14.820  56.512  1.00 97.71           H  
ATOM   2830 HD12 ILE A 175     -88.511 -16.298  55.730  1.00 97.71           H  
ATOM   2831 HD13 ILE A 175     -88.634 -16.212  57.493  1.00 97.71           H  
ATOM   2832  N   ARG A 176     -85.267 -11.460  54.293  1.00 98.00           N  
ATOM   2833  H   ARG A 176     -86.054 -11.115  54.823  1.00 98.00           H  
ATOM   2834  CA  ARG A 176     -84.740 -10.652  53.179  1.00 98.00           C  
ATOM   2835  HA  ARG A 176     -84.666 -11.272  52.286  1.00 98.00           H  
ATOM   2836  C   ARG A 176     -83.314 -10.170  53.448  1.00 98.00           C  
ATOM   2837  CB  ARG A 176     -85.661  -9.460  52.888  1.00 98.00           C  
ATOM   2838  HB2 ARG A 176     -85.144  -8.778  52.213  1.00 98.00           H  
ATOM   2839  HB3 ARG A 176     -85.869  -8.926  53.815  1.00 98.00           H  
ATOM   2840  O   ARG A 176     -82.458 -10.351  52.590  1.00 98.00           O  
ATOM   2841  CG  ARG A 176     -86.976  -9.886  52.227  1.00 98.00           C  
ATOM   2842  HG2 ARG A 176     -86.765 -10.348  51.262  1.00 98.00           H  
ATOM   2843  HG3 ARG A 176     -87.496 -10.607  52.858  1.00 98.00           H  
ATOM   2844  CD  ARG A 176     -87.857  -8.652  52.026  1.00 98.00           C  
ATOM   2845  HD2 ARG A 176     -87.349  -7.961  51.353  1.00 98.00           H  
ATOM   2846  HD3 ARG A 176     -87.991  -8.169  52.994  1.00 98.00           H  
ATOM   2847  NE  ARG A 176     -89.175  -9.010  51.471  1.00 98.00           N  
ATOM   2848  HE  ARG A 176     -89.294  -9.970  51.181  1.00 98.00           H  
ATOM   2849  NH1 ARG A 176     -90.159  -6.958  51.765  1.00 98.00           N  
ATOM   2850 HH11 ARG A 176     -90.976  -6.365  51.751  1.00 98.00           H  
ATOM   2851 HH12 ARG A 176     -89.311  -6.637  52.209  1.00 98.00           H  
ATOM   2852  NH2 ARG A 176     -91.348  -8.640  50.904  1.00 98.00           N  
ATOM   2853 HH21 ARG A 176     -92.148  -8.025  50.861  1.00 98.00           H  
ATOM   2854 HH22 ARG A 176     -91.434  -9.609  50.632  1.00 98.00           H  
ATOM   2855  CZ  ARG A 176     -90.216  -8.203  51.380  1.00 98.00           C  
ATOM   2856  N   ILE A 177     -83.048  -9.633  54.641  1.00 98.18           N  
ATOM   2857  H   ILE A 177     -83.807  -9.536  55.300  1.00 98.18           H  
ATOM   2858  CA  ILE A 177     -81.710  -9.160  55.034  1.00 98.18           C  
ATOM   2859  HA  ILE A 177     -81.379  -8.412  54.313  1.00 98.18           H  
ATOM   2860  C   ILE A 177     -80.683 -10.297  54.979  1.00 98.18           C  
ATOM   2861  CB  ILE A 177     -81.763  -8.499  56.433  1.00 98.18           C  
ATOM   2862  HB  ILE A 177     -82.292  -9.168  57.111  1.00 98.18           H  
ATOM   2863  O   ILE A 177     -79.592 -10.099  54.454  1.00 98.18           O  
ATOM   2864  CG1 ILE A 177     -82.531  -7.158  56.350  1.00 98.18           C  
ATOM   2865 HG12 ILE A 177     -81.927  -6.428  55.811  1.00 98.18           H  
ATOM   2866 HG13 ILE A 177     -83.453  -7.297  55.785  1.00 98.18           H  
ATOM   2867  CG2 ILE A 177     -80.351  -8.258  57.004  1.00 98.18           C  
ATOM   2868 HG21 ILE A 177     -79.762  -7.657  56.312  1.00 98.18           H  
ATOM   2869 HG22 ILE A 177     -79.841  -9.206  57.173  1.00 98.18           H  
ATOM   2870 HG23 ILE A 177     -80.403  -7.753  57.969  1.00 98.18           H  
ATOM   2871  CD1 ILE A 177     -82.916  -6.577  57.717  1.00 98.18           C  
ATOM   2872 HD11 ILE A 177     -83.549  -5.703  57.568  1.00 98.18           H  
ATOM   2873 HD12 ILE A 177     -83.469  -7.319  58.293  1.00 98.18           H  
ATOM   2874 HD13 ILE A 177     -82.029  -6.270  58.271  1.00 98.18           H  
ATOM   2875  N   ASN A 178     -81.033 -11.491  55.462  1.00 97.67           N  
ATOM   2876  H   ASN A 178     -81.919 -11.585  55.936  1.00 97.67           H  
ATOM   2877  CA  ASN A 178     -80.132 -12.645  55.415  1.00 97.67           C  
ATOM   2878  HA  ASN A 178     -79.171 -12.368  55.848  1.00 97.67           H  
ATOM   2879  C   ASN A 178     -79.844 -13.096  53.977  1.00 97.67           C  
ATOM   2880  CB  ASN A 178     -80.732 -13.789  56.244  1.00 97.67           C  
ATOM   2881  HB2 ASN A 178     -81.771 -13.947  55.957  1.00 97.67           H  
ATOM   2882  HB3 ASN A 178     -80.175 -14.701  56.030  1.00 97.67           H  
ATOM   2883  O   ASN A 178     -78.700 -13.375  53.643  1.00 97.67           O  
ATOM   2884  CG  ASN A 178     -80.647 -13.555  57.741  1.00 97.67           C  
ATOM   2885  ND2 ASN A 178     -81.355 -14.342  58.516  1.00 97.67           N  
ATOM   2886 HD21 ASN A 178     -81.876 -15.106  58.111  1.00 97.67           H  
ATOM   2887 HD22 ASN A 178     -81.230 -14.196  59.508  1.00 97.67           H  
ATOM   2888  OD1 ASN A 178     -79.952 -12.695  58.253  1.00 97.67           O  
ATOM   2889  N   THR A 179     -80.853 -13.095  53.102  1.00 97.32           N  
ATOM   2890  H   THR A 179     -81.768 -12.817  53.427  1.00 97.32           H  
ATOM   2891  CA  THR A 179     -80.657 -13.424  51.678  1.00 97.32           C  
ATOM   2892  HA  THR A 179     -80.215 -14.417  51.602  1.00 97.32           H  
ATOM   2893  C   THR A 179     -79.700 -12.434  51.000  1.00 97.32           C  
ATOM   2894  CB  THR A 179     -82.000 -13.416  50.932  1.00 97.32           C  
ATOM   2895  HB  THR A 179     -82.409 -12.406  50.937  1.00 97.32           H  
ATOM   2896  O   THR A 179     -78.832 -12.826  50.216  1.00 97.32           O  
ATOM   2897  CG2 THR A 179     -81.866 -13.882  49.482  1.00 97.32           C  
ATOM   2898 HG21 THR A 179     -81.379 -14.856  49.452  1.00 97.32           H  
ATOM   2899 HG22 THR A 179     -81.279 -13.162  48.912  1.00 97.32           H  
ATOM   2900 HG23 THR A 179     -82.857 -13.958  49.033  1.00 97.32           H  
ATOM   2901  OG1 THR A 179     -82.937 -14.275  51.553  1.00 97.32           O  
ATOM   2902  HG1 THR A 179     -83.071 -13.963  52.450  1.00 97.32           H  
ATOM   2903  N   ASP A 180     -79.833 -11.143  51.315  1.00 98.01           N  
ATOM   2904  H   ASP A 180     -80.587 -10.860  51.924  1.00 98.01           H  
ATOM   2905  CA  ASP A 180     -78.935 -10.107  50.804  1.00 98.01           C  
ATOM   2906  HA  ASP A 180     -78.854 -10.213  49.722  1.00 98.01           H  
ATOM   2907  C   ASP A 180     -77.517 -10.254  51.370  1.00 98.01           C  
ATOM   2908  CB  ASP A 180     -79.502  -8.710  51.114  1.00 98.01           C  
ATOM   2909  HB2 ASP A 180     -78.695  -7.985  51.012  1.00 98.01           H  
ATOM   2910  HB3 ASP A 180     -79.847  -8.676  52.147  1.00 98.01           H  
ATOM   2911  O   ASP A 180     -76.546 -10.089  50.627  1.00 98.01           O  
ATOM   2912  CG  ASP A 180     -80.634  -8.265  50.179  1.00 98.01           C  
ATOM   2913  OD1 ASP A 180     -80.873  -8.937  49.148  1.00 98.01           O  
ATOM   2914  OD2 ASP A 180     -81.208  -7.189  50.462  1.00 98.01           O  
ATOM   2915  N   LEU A 181     -77.382 -10.606  52.653  1.00 97.68           N  
ATOM   2916  H   LEU A 181     -78.217 -10.713  53.210  1.00 97.68           H  
ATOM   2917  CA  LEU A 181     -76.094 -10.893  53.286  1.00 97.68           C  
ATOM   2918  HA  LEU A 181     -75.461 -10.014  53.166  1.00 97.68           H  
ATOM   2919  C   LEU A 181     -75.388 -12.063  52.591  1.00 97.68           C  
ATOM   2920  CB  LEU A 181     -76.302 -11.150  54.789  1.00 97.68           C  
ATOM   2921  HB2 LEU A 181     -76.971 -12.002  54.909  1.00 97.68           H  
ATOM   2922  HB3 LEU A 181     -76.784 -10.279  55.234  1.00 97.68           H  
ATOM   2923  O   LEU A 181     -74.256 -11.889  52.146  1.00 97.68           O  
ATOM   2924  CG  LEU A 181     -75.004 -11.457  55.559  1.00 97.68           C  
ATOM   2925  HG  LEU A 181     -74.522 -12.337  55.132  1.00 97.68           H  
ATOM   2926  CD1 LEU A 181     -74.021 -10.283  55.520  1.00 97.68           C  
ATOM   2927 HD11 LEU A 181     -74.497  -9.378  55.897  1.00 97.68           H  
ATOM   2928 HD12 LEU A 181     -73.670 -10.131  54.498  1.00 97.68           H  
ATOM   2929 HD13 LEU A 181     -73.154 -10.530  56.133  1.00 97.68           H  
ATOM   2930  CD2 LEU A 181     -75.340 -11.753  57.020  1.00 97.68           C  
ATOM   2931 HD21 LEU A 181     -75.805 -10.887  57.491  1.00 97.68           H  
ATOM   2932 HD22 LEU A 181     -74.426 -12.024  57.549  1.00 97.68           H  
ATOM   2933 HD23 LEU A 181     -76.020 -12.604  57.064  1.00 97.68           H  
ATOM   2934  N   ASP A 182     -76.076 -13.188  52.386  1.00 97.61           N  
ATOM   2935  H   ASP A 182     -76.974 -13.289  52.837  1.00 97.61           H  
ATOM   2936  CA  ASP A 182     -75.534 -14.359  51.684  1.00 97.61           C  
ATOM   2937  HA  ASP A 182     -74.686 -14.755  52.244  1.00 97.61           H  
ATOM   2938  C   ASP A 182     -75.062 -13.991  50.265  1.00 97.61           C  
ATOM   2939  CB  ASP A 182     -76.615 -15.450  51.572  1.00 97.61           C  
ATOM   2940  HB2 ASP A 182     -77.502 -15.025  51.102  1.00 97.61           H  
ATOM   2941  HB3 ASP A 182     -76.240 -16.230  50.910  1.00 97.61           H  
ATOM   2942  O   ASP A 182     -73.982 -14.381  49.809  1.00 97.61           O  
ATOM   2943  CG  ASP A 182     -77.025 -16.124  52.887  1.00 97.61           C  
ATOM   2944  OD1 ASP A 182     -76.278 -16.015  53.879  1.00 97.61           O  
ATOM   2945  OD2 ASP A 182     -78.076 -16.806  52.856  1.00 97.61           O  
ATOM   2946  N   SER A 183     -75.850 -13.180  49.549  1.00 97.10           N  
ATOM   2947  H   SER A 183     -76.730 -12.909  49.965  1.00 97.10           H  
ATOM   2948  CA  SER A 183     -75.481 -12.664  48.226  1.00 97.10           C  
ATOM   2949  HA  SER A 183     -75.284 -13.508  47.565  1.00 97.10           H  
ATOM   2950  C   SER A 183     -74.218 -11.797  48.277  1.00 97.10           C  
ATOM   2951  CB  SER A 183     -76.655 -11.866  47.658  1.00 97.10           C  
ATOM   2952  HB2 SER A 183     -76.898 -11.043  48.331  1.00 97.10           H  
ATOM   2953  HB3 SER A 183     -77.524 -12.521  47.596  1.00 97.10           H  
ATOM   2954  O   SER A 183     -73.351 -11.895  47.397  1.00 97.10           O  
ATOM   2955  OG  SER A 183     -76.372 -11.342  46.368  1.00 97.10           O  
ATOM   2956  HG  SER A 183     -77.218 -11.033  46.034  1.00 97.10           H  
ATOM   2957  N   LYS A 184     -74.073 -10.959  49.310  1.00 97.76           N  
ATOM   2958  H   LYS A 184     -74.793 -10.953  50.019  1.00 97.76           H  
ATOM   2959  CA  LYS A 184     -72.882 -10.126  49.513  1.00 97.76           C  
ATOM   2960  HA  LYS A 184     -72.594  -9.709  48.547  1.00 97.76           H  
ATOM   2961  C   LYS A 184     -71.659 -10.937  49.920  1.00 97.76           C  
ATOM   2962  CB  LYS A 184     -73.185  -8.989  50.508  1.00 97.76           C  
ATOM   2963  HB2 LYS A 184     -72.251  -8.504  50.790  1.00 97.76           H  
ATOM   2964  HB3 LYS A 184     -73.623  -9.411  51.413  1.00 97.76           H  
ATOM   2965  O   LYS A 184     -70.579 -10.657  49.404  1.00 97.76           O  
ATOM   2966  CG  LYS A 184     -74.139  -7.922  49.942  1.00 97.76           C  
ATOM   2967  HG2 LYS A 184     -74.373  -7.205  50.729  1.00 97.76           H  
ATOM   2968  HG3 LYS A 184     -75.067  -8.394  49.620  1.00 97.76           H  
ATOM   2969  CD  LYS A 184     -73.536  -7.175  48.746  1.00 97.76           C  
ATOM   2970  HD2 LYS A 184     -72.667  -6.605  49.074  1.00 97.76           H  
ATOM   2971  HD3 LYS A 184     -73.222  -7.888  47.984  1.00 97.76           H  
ATOM   2972  CE  LYS A 184     -74.562  -6.252  48.097  1.00 97.76           C  
ATOM   2973  HE2 LYS A 184     -75.476  -6.823  47.929  1.00 97.76           H  
ATOM   2974  HE3 LYS A 184     -74.797  -5.436  48.780  1.00 97.76           H  
ATOM   2975  NZ  LYS A 184     -74.027  -5.745  46.809  1.00 97.76           N  
ATOM   2976  HZ1 LYS A 184     -73.676  -6.506  46.246  1.00 97.76           H  
ATOM   2977  HZ2 LYS A 184     -73.246  -5.128  46.977  1.00 97.76           H  
ATOM   2978  HZ3 LYS A 184     -74.739  -5.246  46.294  1.00 97.76           H  
ATOM   2979  N   GLU A 185     -71.813 -11.980  50.725  1.00 97.45           N  
ATOM   2980  H   GLU A 185     -72.715 -12.126  51.155  1.00 97.45           H  
ATOM   2981  CA  GLU A 185     -70.733 -12.911  51.066  1.00 97.45           C  
ATOM   2982  HA  GLU A 185     -69.889 -12.358  51.477  1.00 97.45           H  
ATOM   2983  C   GLU A 185     -70.227 -13.677  49.835  1.00 97.45           C  
ATOM   2984  CB  GLU A 185     -71.224 -13.899  52.127  1.00 97.45           C  
ATOM   2985  HB2 GLU A 185     -70.483 -14.694  52.215  1.00 97.45           H  
ATOM   2986  HB3 GLU A 185     -72.169 -14.336  51.808  1.00 97.45           H  
ATOM   2987  O   GLU A 185     -69.016 -13.797  49.612  1.00 97.45           O  
ATOM   2988  CG  GLU A 185     -71.388 -13.237  53.503  1.00 97.45           C  
ATOM   2989  HG2 GLU A 185     -70.435 -12.784  53.778  1.00 97.45           H  
ATOM   2990  HG3 GLU A 185     -72.126 -12.436  53.445  1.00 97.45           H  
ATOM   2991  CD  GLU A 185     -71.800 -14.236  54.593  1.00 97.45           C  
ATOM   2992  OE1 GLU A 185     -71.791 -13.810  55.771  1.00 97.45           O  
ATOM   2993  OE2 GLU A 185     -72.031 -15.417  54.252  1.00 97.45           O  
ATOM   2994  N   GLN A 186     -71.134 -14.122  48.958  1.00 95.98           N  
ATOM   2995  H   GLN A 186     -72.109 -14.069  49.216  1.00 95.98           H  
ATOM   2996  CA  GLN A 186     -70.752 -14.740  47.686  1.00 95.98           C  
ATOM   2997  HA  GLN A 186     -70.065 -15.561  47.888  1.00 95.98           H  
ATOM   2998  C   GLN A 186     -70.029 -13.754  46.759  1.00 95.98           C  
ATOM   2999  CB  GLN A 186     -71.987 -15.296  46.973  1.00 95.98           C  
ATOM   3000  HB2 GLN A 186     -71.703 -15.572  45.958  1.00 95.98           H  
ATOM   3001  HB3 GLN A 186     -72.757 -14.527  46.919  1.00 95.98           H  
ATOM   3002  O   GLN A 186     -69.044 -14.126  46.114  1.00 95.98           O  
ATOM   3003  CG  GLN A 186     -72.558 -16.537  47.670  1.00 95.98           C  
ATOM   3004  HG2 GLN A 186     -72.838 -16.294  48.695  1.00 95.98           H  
ATOM   3005  HG3 GLN A 186     -71.798 -17.318  47.710  1.00 95.98           H  
ATOM   3006  CD  GLN A 186     -73.777 -17.087  46.939  1.00 95.98           C  
ATOM   3007  NE2 GLN A 186     -74.578 -17.894  47.597  1.00 95.98           N  
ATOM   3008 HE21 GLN A 186     -74.462 -18.003  48.594  1.00 95.98           H  
ATOM   3009 HE22 GLN A 186     -75.430 -18.175  47.134  1.00 95.98           H  
ATOM   3010  OE1 GLN A 186     -74.001 -16.841  45.759  1.00 95.98           O  
ATOM   3011  N   GLN A 187     -70.484 -12.498  46.693  1.00 97.31           N  
ATOM   3012  H   GLN A 187     -71.305 -12.260  47.231  1.00 97.31           H  
ATOM   3013  CA  GLN A 187     -69.801 -11.444  45.932  1.00 97.31           C  
ATOM   3014  HA  GLN A 187     -69.674 -11.779  44.903  1.00 97.31           H  
ATOM   3015  C   GLN A 187     -68.395 -11.184  46.485  1.00 97.31           C  
ATOM   3016  CB  GLN A 187     -70.634 -10.149  45.920  1.00 97.31           C  
ATOM   3017  HB2 GLN A 187     -70.005  -9.323  45.589  1.00 97.31           H  
ATOM   3018  HB3 GLN A 187     -70.983  -9.927  46.928  1.00 97.31           H  
ATOM   3019  O   GLN A 187     -67.438 -11.178  45.713  1.00 97.31           O  
ATOM   3020  CG  GLN A 187     -71.834 -10.246  44.968  1.00 97.31           C  
ATOM   3021  HG2 GLN A 187     -71.475 -10.250  43.939  1.00 97.31           H  
ATOM   3022  HG3 GLN A 187     -72.354 -11.189  45.137  1.00 97.31           H  
ATOM   3023  CD  GLN A 187     -72.831  -9.096  45.127  1.00 97.31           C  
ATOM   3024  NE2 GLN A 187     -74.108  -9.401  45.197  1.00 97.31           N  
ATOM   3025 HE21 GLN A 187     -74.385 -10.359  45.357  1.00 97.31           H  
ATOM   3026 HE22 GLN A 187     -74.797  -8.666  45.265  1.00 97.31           H  
ATOM   3027  OE1 GLN A 187     -72.509  -7.913  45.196  1.00 97.31           O  
ATOM   3028  N   PHE A 188     -68.248 -11.047  47.804  1.00 97.68           N  
ATOM   3029  H   PHE A 188     -69.073 -11.062  48.388  1.00 97.68           H  
ATOM   3030  CA  PHE A 188     -66.955 -10.859  48.465  1.00 97.68           C  
ATOM   3031  HA  PHE A 188     -66.486  -9.955  48.078  1.00 97.68           H  
ATOM   3032  C   PHE A 188     -65.998 -12.028  48.190  1.00 97.68           C  
ATOM   3033  CB  PHE A 188     -67.203 -10.673  49.967  1.00 97.68           C  
ATOM   3034  HB2 PHE A 188     -67.934  -9.877  50.109  1.00 97.68           H  
ATOM   3035  HB3 PHE A 188     -67.632 -11.585  50.381  1.00 97.68           H  
ATOM   3036  O   PHE A 188     -64.836 -11.822  47.848  1.00 97.68           O  
ATOM   3037  CG  PHE A 188     -65.957 -10.306  50.745  1.00 97.68           C  
ATOM   3038  CD1 PHE A 188     -65.316 -11.261  51.557  1.00 97.68           C  
ATOM   3039  HD1 PHE A 188     -65.720 -12.259  51.643  1.00 97.68           H  
ATOM   3040  CD2 PHE A 188     -65.441  -9.000  50.660  1.00 97.68           C  
ATOM   3041  HD2 PHE A 188     -65.930  -8.262  50.042  1.00 97.68           H  
ATOM   3042  CE1 PHE A 188     -64.167 -10.905  52.286  1.00 97.68           C  
ATOM   3043  HE1 PHE A 188     -63.695 -11.628  52.935  1.00 97.68           H  
ATOM   3044  CE2 PHE A 188     -64.280  -8.653  51.372  1.00 97.68           C  
ATOM   3045  HE2 PHE A 188     -63.875  -7.655  51.295  1.00 97.68           H  
ATOM   3046  CZ  PHE A 188     -63.639  -9.607  52.181  1.00 97.68           C  
ATOM   3047  HZ  PHE A 188     -62.749  -9.337  52.730  1.00 97.68           H  
ATOM   3048  N   THR A 189     -66.510 -13.261  48.214  1.00 96.60           N  
ATOM   3049  H   THR A 189     -67.455 -13.371  48.552  1.00 96.60           H  
ATOM   3050  CA  THR A 189     -65.733 -14.462  47.873  1.00 96.60           C  
ATOM   3051  HA  THR A 189     -64.861 -14.508  48.526  1.00 96.60           H  
ATOM   3052  C   THR A 189     -65.228 -14.437  46.426  1.00 96.60           C  
ATOM   3053  CB  THR A 189     -66.571 -15.728  48.103  1.00 96.60           C  
ATOM   3054  HB  THR A 189     -67.431 -15.728  47.434  1.00 96.60           H  
ATOM   3055  O   THR A 189     -64.093 -14.834  46.159  1.00 96.60           O  
ATOM   3056  CG2 THR A 189     -65.761 -17.007  47.875  1.00 96.60           C  
ATOM   3057 HG21 THR A 189     -65.503 -17.108  46.821  1.00 96.60           H  
ATOM   3058 HG22 THR A 189     -66.359 -17.866  48.179  1.00 96.60           H  
ATOM   3059 HG23 THR A 189     -64.853 -16.976  48.476  1.00 96.60           H  
ATOM   3060  OG1 THR A 189     -67.028 -15.789  49.431  1.00 96.60           O  
ATOM   3061  HG1 THR A 189     -67.716 -15.135  49.574  1.00 96.60           H  
ATOM   3062  N   ARG A 190     -66.043 -13.966  45.470  1.00 97.17           N  
ATOM   3063  H   ARG A 190     -66.955 -13.632  45.749  1.00 97.17           H  
ATOM   3064  CA  ARG A 190     -65.618 -13.806  44.066  1.00 97.17           C  
ATOM   3065  HA  ARG A 190     -65.128 -14.721  43.731  1.00 97.17           H  
ATOM   3066  C   ARG A 190     -64.561 -12.712  43.913  1.00 97.17           C  
ATOM   3067  CB  ARG A 190     -66.816 -13.517  43.152  1.00 97.17           C  
ATOM   3068  HB2 ARG A 190     -66.443 -13.234  42.167  1.00 97.17           H  
ATOM   3069  HB3 ARG A 190     -67.380 -12.675  43.554  1.00 97.17           H  
ATOM   3070  O   ARG A 190     -63.586 -12.939  43.206  1.00 97.17           O  
ATOM   3071  CG  ARG A 190     -67.743 -14.727  42.984  1.00 97.17           C  
ATOM   3072  HG2 ARG A 190     -68.096 -15.057  43.961  1.00 97.17           H  
ATOM   3073  HG3 ARG A 190     -67.198 -15.546  42.513  1.00 97.17           H  
ATOM   3074  CD  ARG A 190     -68.944 -14.341  42.114  1.00 97.17           C  
ATOM   3075  HD2 ARG A 190     -69.348 -13.401  42.490  1.00 97.17           H  
ATOM   3076  HD3 ARG A 190     -68.608 -14.193  41.088  1.00 97.17           H  
ATOM   3077  NE  ARG A 190     -70.003 -15.368  42.159  1.00 97.17           N  
ATOM   3078  HE  ARG A 190     -69.783 -16.230  42.637  1.00 97.17           H  
ATOM   3079  NH1 ARG A 190     -71.654 -14.129  41.153  1.00 97.17           N  
ATOM   3080 HH11 ARG A 190     -72.618 -14.024  40.873  1.00 97.17           H  
ATOM   3081 HH12 ARG A 190     -70.983 -13.394  40.976  1.00 97.17           H  
ATOM   3082  NH2 ARG A 190     -72.138 -16.145  41.974  1.00 97.17           N  
ATOM   3083 HH21 ARG A 190     -73.109 -15.985  41.746  1.00 97.17           H  
ATOM   3084 HH22 ARG A 190     -71.909 -16.947  42.543  1.00 97.17           H  
ATOM   3085  CZ  ARG A 190     -71.253 -15.212  41.759  1.00 97.17           C  
ATOM   3086  N   PHE A 191     -64.725 -11.576  44.594  1.00 97.70           N  
ATOM   3087  H   PHE A 191     -65.562 -11.455  45.146  1.00 97.70           H  
ATOM   3088  CA  PHE A 191     -63.737 -10.494  44.579  1.00 97.70           C  
ATOM   3089  HA  PHE A 191     -63.544 -10.209  43.545  1.00 97.70           H  
ATOM   3090  C   PHE A 191     -62.388 -10.926  45.151  1.00 97.70           C  
ATOM   3091  CB  PHE A 191     -64.269  -9.269  45.336  1.00 97.70           C  
ATOM   3092  HB2 PHE A 191     -64.776  -9.588  46.247  1.00 97.70           H  
ATOM   3093  HB3 PHE A 191     -63.422  -8.655  45.640  1.00 97.70           H  
ATOM   3094  O   PHE A 191     -61.365 -10.617  44.553  1.00 97.70           O  
ATOM   3095  CG  PHE A 191     -65.177  -8.383  44.509  1.00 97.70           C  
ATOM   3096  CD1 PHE A 191     -64.663  -7.749  43.362  1.00 97.70           C  
ATOM   3097  HD1 PHE A 191     -63.634  -7.900  43.071  1.00 97.70           H  
ATOM   3098  CD2 PHE A 191     -66.512  -8.160  44.891  1.00 97.70           C  
ATOM   3099  HD2 PHE A 191     -66.904  -8.628  45.783  1.00 97.70           H  
ATOM   3100  CE1 PHE A 191     -65.484  -6.907  42.593  1.00 97.70           C  
ATOM   3101  HE1 PHE A 191     -65.082  -6.424  41.715  1.00 97.70           H  
ATOM   3102  CE2 PHE A 191     -67.335  -7.317  44.122  1.00 97.70           C  
ATOM   3103  HE2 PHE A 191     -68.358  -7.143  44.420  1.00 97.70           H  
ATOM   3104  CZ  PHE A 191     -66.820  -6.691  42.972  1.00 97.70           C  
ATOM   3105  HZ  PHE A 191     -67.447  -6.039  42.383  1.00 97.70           H  
ATOM   3106  N   ASN A 192     -62.368 -11.693  46.244  1.00 97.43           N  
ATOM   3107  H   ASN A 192     -63.227 -11.839  46.756  1.00 97.43           H  
ATOM   3108  CA  ASN A 192     -61.113 -12.199  46.804  1.00 97.43           C  
ATOM   3109  HA  ASN A 192     -60.435 -11.362  46.970  1.00 97.43           H  
ATOM   3110  C   ASN A 192     -60.388 -13.144  45.838  1.00 97.43           C  
ATOM   3111  CB  ASN A 192     -61.389 -12.877  48.152  1.00 97.43           C  
ATOM   3112  HB2 ASN A 192     -62.208 -13.589  48.048  1.00 97.43           H  
ATOM   3113  HB3 ASN A 192     -60.496 -13.419  48.463  1.00 97.43           H  
ATOM   3114  O   ASN A 192     -59.182 -13.029  45.668  1.00 97.43           O  
ATOM   3115  CG  ASN A 192     -61.710 -11.877  49.245  1.00 97.43           C  
ATOM   3116  ND2 ASN A 192     -62.381 -12.313  50.281  1.00 97.43           N  
ATOM   3117 HD21 ASN A 192     -62.655 -13.282  50.352  1.00 97.43           H  
ATOM   3118 HD22 ASN A 192     -62.676 -11.598  50.930  1.00 97.43           H  
ATOM   3119  OD1 ASN A 192     -61.379 -10.706  49.195  1.00 97.43           O  
ATOM   3120  N   LYS A 193     -61.117 -14.020  45.132  1.00 96.77           N  
ATOM   3121  H   LYS A 193     -62.111 -14.066  45.306  1.00 96.77           H  
ATOM   3122  CA  LYS A 193     -60.511 -14.881  44.101  1.00 96.77           C  
ATOM   3123  HA  LYS A 193     -59.672 -15.418  44.543  1.00 96.77           H  
ATOM   3124  C   LYS A 193     -59.919 -14.082  42.940  1.00 96.77           C  
ATOM   3125  CB  LYS A 193     -61.541 -15.877  43.561  1.00 96.77           C  
ATOM   3126  HB2 LYS A 193     -61.132 -16.347  42.667  1.00 96.77           H  
ATOM   3127  HB3 LYS A 193     -62.452 -15.346  43.283  1.00 96.77           H  
ATOM   3128  O   LYS A 193     -58.863 -14.448  42.430  1.00 96.77           O  
ATOM   3129  CG  LYS A 193     -61.863 -16.974  44.578  1.00 96.77           C  
ATOM   3130  HG2 LYS A 193     -60.950 -17.519  44.817  1.00 96.77           H  
ATOM   3131  HG3 LYS A 193     -62.257 -16.532  45.493  1.00 96.77           H  
ATOM   3132  CD  LYS A 193     -62.893 -17.938  43.986  1.00 96.77           C  
ATOM   3133  HD2 LYS A 193     -63.801 -17.386  43.744  1.00 96.77           H  
ATOM   3134  HD3 LYS A 193     -62.484 -18.386  43.081  1.00 96.77           H  
ATOM   3135  CE  LYS A 193     -63.201 -19.025  45.017  1.00 96.77           C  
ATOM   3136  HE2 LYS A 193     -62.264 -19.506  45.297  1.00 96.77           H  
ATOM   3137  HE3 LYS A 193     -63.603 -18.547  45.910  1.00 96.77           H  
ATOM   3138  NZ  LYS A 193     -64.155 -20.026  44.484  1.00 96.77           N  
ATOM   3139  HZ1 LYS A 193     -63.763 -20.475  43.669  1.00 96.77           H  
ATOM   3140  HZ2 LYS A 193     -65.027 -19.580  44.234  1.00 96.77           H  
ATOM   3141  HZ3 LYS A 193     -64.338 -20.730  45.184  1.00 96.77           H  
ATOM   3142  N   ASP A 194     -60.595 -13.019  42.505  1.00 97.85           N  
ATOM   3143  H   ASP A 194     -61.471 -12.775  42.946  1.00 97.85           H  
ATOM   3144  CA  ASP A 194     -60.057 -12.136  41.466  1.00 97.85           C  
ATOM   3145  HA  ASP A 194     -59.733 -12.747  40.624  1.00 97.85           H  
ATOM   3146  C   ASP A 194     -58.823 -11.379  41.975  1.00 97.85           C  
ATOM   3147  CB  ASP A 194     -61.145 -11.182  40.953  1.00 97.85           C  
ATOM   3148  HB2 ASP A 194     -61.431 -10.495  41.749  1.00 97.85           H  
ATOM   3149  HB3 ASP A 194     -62.024 -11.764  40.675  1.00 97.85           H  
ATOM   3150  O   ASP A 194     -57.811 -11.334  41.283  1.00 97.85           O  
ATOM   3151  CG  ASP A 194     -60.675 -10.393  39.721  1.00 97.85           C  
ATOM   3152  OD1 ASP A 194     -60.233 -11.034  38.738  1.00 97.85           O  
ATOM   3153  OD2 ASP A 194     -60.788  -9.149  39.743  1.00 97.85           O  
ATOM   3154  N   LEU A 195     -58.849 -10.885  43.218  1.00 97.43           N  
ATOM   3155  H   LEU A 195     -59.708 -10.953  43.745  1.00 97.43           H  
ATOM   3156  CA  LEU A 195     -57.699 -10.243  43.855  1.00 97.43           C  
ATOM   3157  HA  LEU A 195     -57.423  -9.385  43.242  1.00 97.43           H  
ATOM   3158  C   LEU A 195     -56.485 -11.181  43.906  1.00 97.43           C  
ATOM   3159  CB  LEU A 195     -58.101  -9.757  45.258  1.00 97.43           C  
ATOM   3160  HB2 LEU A 195     -58.333 -10.625  45.875  1.00 97.43           H  
ATOM   3161  HB3 LEU A 195     -59.002  -9.149  45.181  1.00 97.43           H  
ATOM   3162  O   LEU A 195     -55.397 -10.774  43.503  1.00 97.43           O  
ATOM   3163  CG  LEU A 195     -57.007  -8.940  45.970  1.00 97.43           C  
ATOM   3164  HG  LEU A 195     -56.077  -9.507  46.001  1.00 97.43           H  
ATOM   3165  CD1 LEU A 195     -56.750  -7.601  45.272  1.00 97.43           C  
ATOM   3166 HD11 LEU A 195     -56.325  -7.775  44.283  1.00 97.43           H  
ATOM   3167 HD12 LEU A 195     -56.038  -7.014  45.852  1.00 97.43           H  
ATOM   3168 HD13 LEU A 195     -57.683  -7.045  45.174  1.00 97.43           H  
ATOM   3169  CD2 LEU A 195     -57.434  -8.653  47.409  1.00 97.43           C  
ATOM   3170 HD21 LEU A 195     -56.654  -8.094  47.925  1.00 97.43           H  
ATOM   3171 HD22 LEU A 195     -57.589  -9.597  47.932  1.00 97.43           H  
ATOM   3172 HD23 LEU A 195     -58.364  -8.084  47.421  1.00 97.43           H  
ATOM   3173  N   ASP A 196     -56.676 -12.436  44.315  1.00 97.46           N  
ATOM   3174  H   ASP A 196     -57.568 -12.679  44.723  1.00 97.46           H  
ATOM   3175  CA  ASP A 196     -55.623 -13.457  44.316  1.00 97.46           C  
ATOM   3176  HA  ASP A 196     -54.794 -13.117  44.937  1.00 97.46           H  
ATOM   3177  C   ASP A 196     -55.088 -13.705  42.896  1.00 97.46           C  
ATOM   3178  CB  ASP A 196     -56.157 -14.778  44.894  1.00 97.46           C  
ATOM   3179  HB2 ASP A 196     -55.410 -15.552  44.720  1.00 97.46           H  
ATOM   3180  HB3 ASP A 196     -57.059 -15.066  44.354  1.00 97.46           H  
ATOM   3181  O   ASP A 196     -53.875 -13.770  42.684  1.00 97.46           O  
ATOM   3182  CG  ASP A 196     -56.457 -14.760  46.398  1.00 97.46           C  
ATOM   3183  OD1 ASP A 196     -55.939 -13.868  47.105  1.00 97.46           O  
ATOM   3184  OD2 ASP A 196     -57.179 -15.689  46.831  1.00 97.46           O  
ATOM   3185  N   SER A 197     -55.972 -13.780  41.893  1.00 97.20           N  
ATOM   3186  H   SER A 197     -56.954 -13.718  42.120  1.00 97.20           H  
ATOM   3187  CA  SER A 197     -55.566 -13.901  40.487  1.00 97.20           C  
ATOM   3188  HA  SER A 197     -54.959 -14.800  40.380  1.00 97.20           H  
ATOM   3189  C   SER A 197     -54.723 -12.706  40.040  1.00 97.20           C  
ATOM   3190  CB  SER A 197     -56.785 -14.032  39.570  1.00 97.20           C  
ATOM   3191  HB2 SER A 197     -57.353 -13.102  39.568  1.00 97.20           H  
ATOM   3192  HB3 SER A 197     -57.429 -14.833  39.934  1.00 97.20           H  
ATOM   3193  O   SER A 197     -53.690 -12.894  39.397  1.00 97.20           O  
ATOM   3194  OG  SER A 197     -56.370 -14.334  38.247  1.00 97.20           O  
ATOM   3195  HG  SER A 197     -55.646 -13.757  37.994  1.00 97.20           H  
ATOM   3196  N   LYS A 198     -55.119 -11.478  40.397  1.00 97.87           N  
ATOM   3197  H   LYS A 198     -55.977 -11.392  40.924  1.00 97.87           H  
ATOM   3198  CA  LYS A 198     -54.360 -10.264  40.068  1.00 97.87           C  
ATOM   3199  HA  LYS A 198     -54.068 -10.313  39.018  1.00 97.87           H  
ATOM   3200  C   LYS A 198     -53.025 -10.201  40.794  1.00 97.87           C  
ATOM   3201  CB  LYS A 198     -55.202  -8.999  40.326  1.00 97.87           C  
ATOM   3202  HB2 LYS A 198     -54.576  -8.125  40.147  1.00 97.87           H  
ATOM   3203  HB3 LYS A 198     -55.507  -8.980  41.373  1.00 97.87           H  
ATOM   3204  O   LYS A 198     -52.044  -9.767  40.199  1.00 97.87           O  
ATOM   3205  CG  LYS A 198     -56.460  -8.872  39.449  1.00 97.87           C  
ATOM   3206  HG2 LYS A 198     -56.949  -7.922  39.665  1.00 97.87           H  
ATOM   3207  HG3 LYS A 198     -57.160  -9.669  39.699  1.00 97.87           H  
ATOM   3208  CD  LYS A 198     -56.160  -8.952  37.950  1.00 97.87           C  
ATOM   3209  HD2 LYS A 198     -55.627  -8.059  37.625  1.00 97.87           H  
ATOM   3210  HD3 LYS A 198     -55.546  -9.829  37.743  1.00 97.87           H  
ATOM   3211  CE  LYS A 198     -57.453  -9.129  37.161  1.00 97.87           C  
ATOM   3212  HE2 LYS A 198     -58.086  -9.840  37.693  1.00 97.87           H  
ATOM   3213  HE3 LYS A 198     -57.993  -8.184  37.112  1.00 97.87           H  
ATOM   3214  NZ  LYS A 198     -57.125  -9.658  35.818  1.00 97.87           N  
ATOM   3215  HZ1 LYS A 198     -57.972  -9.933  35.340  1.00 97.87           H  
ATOM   3216  HZ2 LYS A 198     -56.539 -10.474  35.922  1.00 97.87           H  
ATOM   3217  HZ3 LYS A 198     -56.606  -8.981  35.278  1.00 97.87           H  
ATOM   3218  N   GLN A 199     -52.946 -10.690  42.028  1.00 97.59           N  
ATOM   3219  H   GLN A 199     -53.794 -11.004  42.477  1.00 97.59           H  
ATOM   3220  CA  GLN A 199     -51.675 -10.830  42.736  1.00 97.59           C  
ATOM   3221  HA  GLN A 199     -51.170  -9.864  42.757  1.00 97.59           H  
ATOM   3222  C   GLN A 199     -50.731 -11.809  42.022  1.00 97.59           C  
ATOM   3223  CB  GLN A 199     -51.933 -11.272  44.179  1.00 97.59           C  
ATOM   3224  HB2 GLN A 199     -52.611 -12.125  44.181  1.00 97.59           H  
ATOM   3225  HB3 GLN A 199     -50.989 -11.589  44.623  1.00 97.59           H  
ATOM   3226  O   GLN A 199     -49.546 -11.511  41.877  1.00 97.59           O  
ATOM   3227  CG  GLN A 199     -52.515 -10.147  45.048  1.00 97.59           C  
ATOM   3228  HG2 GLN A 199     -51.777  -9.351  45.142  1.00 97.59           H  
ATOM   3229  HG3 GLN A 199     -53.406  -9.726  44.583  1.00 97.59           H  
ATOM   3230  CD  GLN A 199     -52.884 -10.639  46.444  1.00 97.59           C  
ATOM   3231  NE2 GLN A 199     -53.321  -9.768  47.324  1.00 97.59           N  
ATOM   3232 HE21 GLN A 199     -53.497  -8.809  47.062  1.00 97.59           H  
ATOM   3233 HE22 GLN A 199     -53.641 -10.184  48.187  1.00 97.59           H  
ATOM   3234  OE1 GLN A 199     -52.755 -11.797  46.792  1.00 97.59           O  
ATOM   3235  N   GLN A 200     -51.236 -12.936  41.508  1.00 96.45           N  
ATOM   3236  H   GLN A 200     -52.209 -13.151  41.672  1.00 96.45           H  
ATOM   3237  CA  GLN A 200     -50.421 -13.869  40.716  1.00 96.45           C  
ATOM   3238  HA  GLN A 200     -49.508 -14.088  41.271  1.00 96.45           H  
ATOM   3239  C   GLN A 200     -49.970 -13.272  39.377  1.00 96.45           C  
ATOM   3240  CB  GLN A 200     -51.178 -15.186  40.477  1.00 96.45           C  
ATOM   3241  HB2 GLN A 200     -52.131 -14.975  39.992  1.00 96.45           H  
ATOM   3242  HB3 GLN A 200     -50.591 -15.807  39.800  1.00 96.45           H  
ATOM   3243  O   GLN A 200     -48.821 -13.470  38.974  1.00 96.45           O  
ATOM   3244  CG  GLN A 200     -51.439 -15.986  41.760  1.00 96.45           C  
ATOM   3245  HG2 GLN A 200     -52.112 -15.424  42.408  1.00 96.45           H  
ATOM   3246  HG3 GLN A 200     -51.936 -16.921  41.503  1.00 96.45           H  
ATOM   3247  CD  GLN A 200     -50.171 -16.312  42.541  1.00 96.45           C  
ATOM   3248  NE2 GLN A 200     -50.206 -16.209  43.851  1.00 96.45           N  
ATOM   3249 HE21 GLN A 200     -51.038 -15.865  44.309  1.00 96.45           H  
ATOM   3250 HE22 GLN A 200     -49.344 -16.384  44.347  1.00 96.45           H  
ATOM   3251  OE1 GLN A 200     -49.134 -16.664  41.998  1.00 96.45           O  
ATOM   3252  N   ASP A 201     -50.837 -12.511  38.704  1.00 98.34           N  
ATOM   3253  H   ASP A 201     -51.790 -12.454  39.034  1.00 98.34           H  
ATOM   3254  CA  ASP A 201     -50.478 -11.800  37.473  1.00 98.34           C  
ATOM   3255  HA  ASP A 201     -50.089 -12.520  36.753  1.00 98.34           H  
ATOM   3256  C   ASP A 201     -49.362 -10.771  37.726  1.00 98.34           C  
ATOM   3257  CB  ASP A 201     -51.716 -11.125  36.855  1.00 98.34           C  
ATOM   3258  HB2 ASP A 201     -51.377 -10.451  36.068  1.00 98.34           H  
ATOM   3259  HB3 ASP A 201     -52.211 -10.517  37.613  1.00 98.34           H  
ATOM   3260  O   ASP A 201     -48.403 -10.713  36.957  1.00 98.34           O  
ATOM   3261  CG  ASP A 201     -52.734 -12.089  36.224  1.00 98.34           C  
ATOM   3262  OD1 ASP A 201     -52.326 -13.204  35.808  1.00 98.34           O  
ATOM   3263  OD2 ASP A 201     -53.912 -11.663  36.091  1.00 98.34           O  
ATOM   3264  N   ILE A 202     -49.424 -10.023  38.835  1.00 97.96           N  
ATOM   3265  H   ILE A 202     -50.247 -10.103  39.414  1.00 97.96           H  
ATOM   3266  CA  ILE A 202     -48.365  -9.083  39.247  1.00 97.96           C  
ATOM   3267  HA  ILE A 202     -48.197  -8.372  38.437  1.00 97.96           H  
ATOM   3268  C   ILE A 202     -47.036  -9.815  39.465  1.00 97.96           C  
ATOM   3269  CB  ILE A 202     -48.804  -8.291  40.503  1.00 97.96           C  
ATOM   3270  HB  ILE A 202     -49.202  -8.994  41.235  1.00 97.96           H  
ATOM   3271  O   ILE A 202     -46.009  -9.375  38.954  1.00 97.96           O  
ATOM   3272  CG1 ILE A 202     -49.914  -7.282  40.128  1.00 97.96           C  
ATOM   3273 HG12 ILE A 202     -50.647  -7.762  39.480  1.00 97.96           H  
ATOM   3274 HG13 ILE A 202     -49.478  -6.457  39.565  1.00 97.96           H  
ATOM   3275  CG2 ILE A 202     -47.623  -7.543  41.154  1.00 97.96           C  
ATOM   3276 HG21 ILE A 202     -47.150  -6.882  40.428  1.00 97.96           H  
ATOM   3277 HG22 ILE A 202     -46.879  -8.247  41.526  1.00 97.96           H  
ATOM   3278 HG23 ILE A 202     -47.960  -6.956  42.008  1.00 97.96           H  
ATOM   3279  CD1 ILE A 202     -50.670  -6.716  41.339  1.00 97.96           C  
ATOM   3280 HD11 ILE A 202     -51.071  -7.532  41.941  1.00 97.96           H  
ATOM   3281 HD12 ILE A 202     -51.497  -6.099  40.987  1.00 97.96           H  
ATOM   3282 HD13 ILE A 202     -50.014  -6.097  41.951  1.00 97.96           H  
ATOM   3283  N   ILE A 203     -47.049 -10.960  40.159  1.00 97.91           N  
ATOM   3284  H   ILE A 203     -47.924 -11.259  40.566  1.00 97.91           H  
ATOM   3285  CA  ILE A 203     -45.841 -11.775  40.380  1.00 97.91           C  
ATOM   3286  HA  ILE A 203     -45.081 -11.149  40.846  1.00 97.91           H  
ATOM   3287  C   ILE A 203     -45.252 -12.268  39.049  1.00 97.91           C  
ATOM   3288  CB  ILE A 203     -46.159 -12.955  41.331  1.00 97.91           C  
ATOM   3289  HB  ILE A 203     -47.040 -13.474  40.953  1.00 97.91           H  
ATOM   3290  O   ILE A 203     -44.031 -12.343  38.904  1.00 97.91           O  
ATOM   3291  CG1 ILE A 203     -46.464 -12.438  42.756  1.00 97.91           C  
ATOM   3292 HG12 ILE A 203     -45.540 -12.097  43.224  1.00 97.91           H  
ATOM   3293 HG13 ILE A 203     -47.132 -11.579  42.702  1.00 97.91           H  
ATOM   3294  CG2 ILE A 203     -44.997 -13.971  41.390  1.00 97.91           C  
ATOM   3295 HG21 ILE A 203     -44.854 -14.436  40.415  1.00 97.91           H  
ATOM   3296 HG22 ILE A 203     -45.222 -14.764  42.103  1.00 97.91           H  
ATOM   3297 HG23 ILE A 203     -44.081 -13.461  41.690  1.00 97.91           H  
ATOM   3298  CD1 ILE A 203     -47.131 -13.483  43.662  1.00 97.91           C  
ATOM   3299 HD11 ILE A 203     -48.026 -13.876  43.180  1.00 97.91           H  
ATOM   3300 HD12 ILE A 203     -46.445 -14.300  43.887  1.00 97.91           H  
ATOM   3301 HD13 ILE A 203     -47.420 -13.008  44.600  1.00 97.91           H  
ATOM   3302  N   ARG A 204     -46.093 -12.623  38.069  1.00 98.17           N  
ATOM   3303  H   ARG A 204     -47.085 -12.554  38.245  1.00 98.17           H  
ATOM   3304  CA  ARG A 204     -45.624 -13.026  36.734  1.00 98.17           C  
ATOM   3305  HA  ARG A 204     -44.834 -13.768  36.850  1.00 98.17           H  
ATOM   3306  C   ARG A 204     -44.972 -11.852  35.999  1.00 98.17           C  
ATOM   3307  CB  ARG A 204     -46.778 -13.651  35.935  1.00 98.17           C  
ATOM   3308  HB2 ARG A 204     -47.213 -14.463  36.517  1.00 98.17           H  
ATOM   3309  HB3 ARG A 204     -47.548 -12.900  35.761  1.00 98.17           H  
ATOM   3310  O   ARG A 204     -43.857 -12.007  35.513  1.00 98.17           O  
ATOM   3311  CG  ARG A 204     -46.291 -14.199  34.582  1.00 98.17           C  
ATOM   3312  HG2 ARG A 204     -45.550 -14.982  34.742  1.00 98.17           H  
ATOM   3313  HG3 ARG A 204     -45.818 -13.397  34.016  1.00 98.17           H  
ATOM   3314  CD  ARG A 204     -47.443 -14.741  33.727  1.00 98.17           C  
ATOM   3315  HD2 ARG A 204     -48.205 -13.964  33.654  1.00 98.17           H  
ATOM   3316  HD3 ARG A 204     -47.057 -14.919  32.724  1.00 98.17           H  
ATOM   3317  NE  ARG A 204     -47.999 -16.007  34.254  1.00 98.17           N  
ATOM   3318  HE  ARG A 204     -47.322 -16.703  34.532  1.00 98.17           H  
ATOM   3319  NH1 ARG A 204     -50.236 -15.502  34.047  1.00 98.17           N  
ATOM   3320 HH11 ARG A 204     -51.184 -15.640  34.366  1.00 98.17           H  
ATOM   3321 HH12 ARG A 204     -49.991 -14.555  33.795  1.00 98.17           H  
ATOM   3322  NH2 ARG A 204     -49.624 -17.498  34.826  1.00 98.17           N  
ATOM   3323 HH21 ARG A 204     -48.919 -18.160  35.119  1.00 98.17           H  
ATOM   3324 HH22 ARG A 204     -50.607 -17.696  34.949  1.00 98.17           H  
ATOM   3325  CZ  ARG A 204     -49.279 -16.327  34.367  1.00 98.17           C  
ATOM   3326  N   ILE A 205     -45.630 -10.694  35.973  1.00 98.22           N  
ATOM   3327  H   ILE A 205     -46.532 -10.649  36.426  1.00 98.22           H  
ATOM   3328  CA  ILE A 205     -45.118  -9.484  35.312  1.00 98.22           C  
ATOM   3329  HA  ILE A 205     -44.919  -9.717  34.266  1.00 98.22           H  
ATOM   3330  C   ILE A 205     -43.783  -9.044  35.924  1.00 98.22           C  
ATOM   3331  CB  ILE A 205     -46.179  -8.360  35.370  1.00 98.22           C  
ATOM   3332  HB  ILE A 205     -46.522  -8.262  36.401  1.00 98.22           H  
ATOM   3333  O   ILE A 205     -42.871  -8.683  35.188  1.00 98.22           O  
ATOM   3334  CG1 ILE A 205     -47.386  -8.726  34.474  1.00 98.22           C  
ATOM   3335 HG12 ILE A 205     -47.091  -8.667  33.426  1.00 98.22           H  
ATOM   3336 HG13 ILE A 205     -47.691  -9.755  34.667  1.00 98.22           H  
ATOM   3337  CG2 ILE A 205     -45.598  -7.001  34.928  1.00 98.22           C  
ATOM   3338 HG21 ILE A 205     -46.363  -6.226  34.957  1.00 98.22           H  
ATOM   3339 HG22 ILE A 205     -45.195  -7.078  33.919  1.00 98.22           H  
ATOM   3340 HG23 ILE A 205     -44.803  -6.687  35.604  1.00 98.22           H  
ATOM   3341  CD1 ILE A 205     -48.617  -7.838  34.698  1.00 98.22           C  
ATOM   3342 HD11 ILE A 205     -48.881  -7.830  35.756  1.00 98.22           H  
ATOM   3343 HD12 ILE A 205     -49.456  -8.240  34.130  1.00 98.22           H  
ATOM   3344 HD13 ILE A 205     -48.427  -6.820  34.359  1.00 98.22           H  
ATOM   3345  N   ASP A 206     -43.635  -9.118  37.248  1.00 98.34           N  
ATOM   3346  H   ASP A 206     -44.435  -9.356  37.817  1.00 98.34           H  
ATOM   3347  CA  ASP A 206     -42.382  -8.783  37.934  1.00 98.34           C  
ATOM   3348  HA  ASP A 206     -42.098  -7.761  37.685  1.00 98.34           H  
ATOM   3349  C   ASP A 206     -41.221  -9.704  37.515  1.00 98.34           C  
ATOM   3350  CB  ASP A 206     -42.624  -8.851  39.445  1.00 98.34           C  
ATOM   3351  HB2 ASP A 206     -43.436  -8.175  39.712  1.00 98.34           H  
ATOM   3352  HB3 ASP A 206     -42.918  -9.863  39.724  1.00 98.34           H  
ATOM   3353  O   ASP A 206     -40.118  -9.243  37.219  1.00 98.34           O  
ATOM   3354  CG  ASP A 206     -41.366  -8.448  40.211  1.00 98.34           C  
ATOM   3355  OD1 ASP A 206     -41.085  -7.234  40.247  1.00 98.34           O  
ATOM   3356  OD2 ASP A 206     -40.690  -9.368  40.725  1.00 98.34           O  
ATOM   3357  N   LYS A 207     -41.465 -11.014  37.389  1.00 97.43           N  
ATOM   3358  H   LYS A 207     -42.393 -11.344  37.616  1.00 97.43           H  
ATOM   3359  CA  LYS A 207     -40.455 -11.954  36.871  1.00 97.43           C  
ATOM   3360  HA  LYS A 207     -39.547 -11.860  37.467  1.00 97.43           H  
ATOM   3361  C   LYS A 207     -40.052 -11.630  35.434  1.00 97.43           C  
ATOM   3362  CB  LYS A 207     -40.971 -13.392  36.952  1.00 97.43           C  
ATOM   3363  HB2 LYS A 207     -40.309 -14.037  36.373  1.00 97.43           H  
ATOM   3364  HB3 LYS A 207     -41.969 -13.448  36.518  1.00 97.43           H  
ATOM   3365  O   LYS A 207     -38.861 -11.659  35.120  1.00 97.43           O  
ATOM   3366  CG  LYS A 207     -40.996 -13.894  38.397  1.00 97.43           C  
ATOM   3367  HG2 LYS A 207     -41.590 -13.222  39.016  1.00 97.43           H  
ATOM   3368  HG3 LYS A 207     -39.979 -13.922  38.787  1.00 97.43           H  
ATOM   3369  CD  LYS A 207     -41.603 -15.296  38.439  1.00 97.43           C  
ATOM   3370  HD2 LYS A 207     -42.610 -15.254  38.025  1.00 97.43           H  
ATOM   3371  HD3 LYS A 207     -40.990 -15.974  37.844  1.00 97.43           H  
ATOM   3372  CE  LYS A 207     -41.657 -15.761  39.892  1.00 97.43           C  
ATOM   3373  HE2 LYS A 207     -40.643 -15.781  40.290  1.00 97.43           H  
ATOM   3374  HE3 LYS A 207     -42.222 -15.023  40.461  1.00 97.43           H  
ATOM   3375  NZ  LYS A 207     -42.294 -17.093  40.002  1.00 97.43           N  
ATOM   3376  HZ1 LYS A 207     -43.239 -17.043  39.648  1.00 97.43           H  
ATOM   3377  HZ2 LYS A 207     -42.330 -17.379  40.970  1.00 97.43           H  
ATOM   3378  HZ3 LYS A 207     -41.774 -17.774  39.467  1.00 97.43           H  
ATOM   3379  N   ASP A 208     -41.021 -11.306  34.584  1.00 98.37           N  
ATOM   3380  H   ASP A 208     -41.977 -11.345  34.907  1.00 98.37           H  
ATOM   3381  CA  ASP A 208     -40.772 -10.952  33.185  1.00 98.37           C  
ATOM   3382  HA  ASP A 208     -40.154 -11.726  32.730  1.00 98.37           H  
ATOM   3383  C   ASP A 208     -40.002  -9.624  33.068  1.00 98.37           C  
ATOM   3384  CB  ASP A 208     -42.105 -10.896  32.418  1.00 98.37           C  
ATOM   3385  HB2 ASP A 208     -42.776 -10.195  32.915  1.00 98.37           H  
ATOM   3386  HB3 ASP A 208     -41.908 -10.513  31.416  1.00 98.37           H  
ATOM   3387  O   ASP A 208     -39.088  -9.500  32.244  1.00 98.37           O  
ATOM   3388  CG  ASP A 208     -42.809 -12.256  32.271  1.00 98.37           C  
ATOM   3389  OD1 ASP A 208     -42.133 -13.304  32.404  1.00 98.37           O  
ATOM   3390  OD2 ASP A 208     -44.029 -12.247  31.986  1.00 98.37           O  
ATOM   3391  N   LEU A 209     -40.306  -8.650  33.933  1.00 98.01           N  
ATOM   3392  H   LEU A 209     -41.087  -8.799  34.557  1.00 98.01           H  
ATOM   3393  CA  LEU A 209     -39.579  -7.385  34.040  1.00 98.01           C  
ATOM   3394  HA  LEU A 209     -39.584  -6.906  33.061  1.00 98.01           H  
ATOM   3395  C   LEU A 209     -38.118  -7.624  34.435  1.00 98.01           C  
ATOM   3396  CB  LEU A 209     -40.303  -6.471  35.048  1.00 98.01           C  
ATOM   3397  HB2 LEU A 209     -41.325  -6.308  34.704  1.00 98.01           H  
ATOM   3398  HB3 LEU A 209     -40.355  -6.979  36.010  1.00 98.01           H  
ATOM   3399  O   LEU A 209     -37.216  -7.168  33.732  1.00 98.01           O  
ATOM   3400  CG  LEU A 209     -39.623  -5.106  35.266  1.00 98.01           C  
ATOM   3401  HG  LEU A 209     -38.601  -5.253  35.612  1.00 98.01           H  
ATOM   3402  CD1 LEU A 209     -39.598  -4.271  33.981  1.00 98.01           C  
ATOM   3403 HD11 LEU A 209     -40.607  -4.160  33.586  1.00 98.01           H  
ATOM   3404 HD12 LEU A 209     -39.180  -3.288  34.199  1.00 98.01           H  
ATOM   3405 HD13 LEU A 209     -38.959  -4.752  33.241  1.00 98.01           H  
ATOM   3406  CD2 LEU A 209     -40.379  -4.320  36.336  1.00 98.01           C  
ATOM   3407 HD21 LEU A 209     -40.384  -4.890  37.266  1.00 98.01           H  
ATOM   3408 HD22 LEU A 209     -41.406  -4.138  36.021  1.00 98.01           H  
ATOM   3409 HD23 LEU A 209     -39.874  -3.371  36.520  1.00 98.01           H  
ATOM   3410  N   ASN A 210     -37.883  -8.411  35.486  1.00 97.33           N  
ATOM   3411  H   ASN A 210     -38.675  -8.716  36.034  1.00 97.33           H  
ATOM   3412  CA  ASN A 210     -36.540  -8.767  35.941  1.00 97.33           C  
ATOM   3413  HA  ASN A 210     -35.994  -7.856  36.184  1.00 97.33           H  
ATOM   3414  C   ASN A 210     -35.743  -9.503  34.845  1.00 97.33           C  
ATOM   3415  CB  ASN A 210     -36.668  -9.625  37.212  1.00 97.33           C  
ATOM   3416  HB2 ASN A 210     -37.395 -10.422  37.052  1.00 97.33           H  
ATOM   3417  HB3 ASN A 210     -35.703 -10.082  37.434  1.00 97.33           H  
ATOM   3418  O   ASN A 210     -34.572  -9.199  34.610  1.00 97.33           O  
ATOM   3419  CG  ASN A 210     -37.055  -8.814  38.439  1.00 97.33           C  
ATOM   3420  ND2 ASN A 210     -38.022  -9.254  39.206  1.00 97.33           N  
ATOM   3421 HD21 ASN A 210     -38.738  -9.838  38.800  1.00 97.33           H  
ATOM   3422 HD22 ASN A 210     -38.334  -8.630  39.937  1.00 97.33           H  
ATOM   3423  OD1 ASN A 210     -36.449  -7.809  38.746  1.00 97.33           O  
ATOM   3424  N   ALA A 211     -36.359 -10.446  34.122  1.00 97.06           N  
ATOM   3425  H   ALA A 211     -37.311 -10.688  34.357  1.00 97.06           H  
ATOM   3426  CA  ALA A 211     -35.712 -11.131  32.998  1.00 97.06           C  
ATOM   3427  HA  ALA A 211     -34.785 -11.582  33.349  1.00 97.06           H  
ATOM   3428  C   ALA A 211     -35.356 -10.161  31.856  1.00 97.06           C  
ATOM   3429  CB  ALA A 211     -36.645 -12.244  32.506  1.00 97.06           C  
ATOM   3430  HB1 ALA A 211     -36.862 -12.932  33.322  1.00 97.06           H  
ATOM   3431  HB2 ALA A 211     -36.167 -12.792  31.694  1.00 97.06           H  
ATOM   3432  HB3 ALA A 211     -37.581 -11.817  32.147  1.00 97.06           H  
ATOM   3433  O   ALA A 211     -34.285 -10.258  31.247  1.00 97.06           O  
ATOM   3434  N   THR A 212     -36.234  -9.195  31.586  1.00 97.52           N  
ATOM   3435  H   THR A 212     -37.093  -9.169  32.115  1.00 97.52           H  
ATOM   3436  CA  THR A 212     -36.002  -8.147  30.585  1.00 97.52           C  
ATOM   3437  HA  THR A 212     -35.712  -8.623  29.649  1.00 97.52           H  
ATOM   3438  C   THR A 212     -34.856  -7.222  30.999  1.00 97.52           C  
ATOM   3439  CB  THR A 212     -37.291  -7.361  30.317  1.00 97.52           C  
ATOM   3440  HB  THR A 212     -37.621  -6.850  31.222  1.00 97.52           H  
ATOM   3441  O   THR A 212     -33.997  -6.912  30.175  1.00 97.52           O  
ATOM   3442  CG2 THR A 212     -37.114  -6.338  29.195  1.00 97.52           C  
ATOM   3443 HG21 THR A 212     -36.739  -6.829  28.297  1.00 97.52           H  
ATOM   3444 HG22 THR A 212     -38.076  -5.874  28.978  1.00 97.52           H  
ATOM   3445 HG23 THR A 212     -36.417  -5.559  29.506  1.00 97.52           H  
ATOM   3446  OG1 THR A 212     -38.293  -8.257  29.893  1.00 97.52           O  
ATOM   3447  HG1 THR A 212     -38.644  -8.691  30.674  1.00 97.52           H  
ATOM   3448  N   GLU A 213     -34.763  -6.851  32.275  1.00 97.92           N  
ATOM   3449  H   GLU A 213     -35.515  -7.090  32.905  1.00 97.92           H  
ATOM   3450  CA  GLU A 213     -33.661  -6.049  32.819  1.00 97.92           C  
ATOM   3451  HA  GLU A 213     -33.611  -5.104  32.278  1.00 97.92           H  
ATOM   3452  C   GLU A 213     -32.297  -6.750  32.670  1.00 97.92           C  
ATOM   3453  CB  GLU A 213     -33.976  -5.741  34.288  1.00 97.92           C  
ATOM   3454  HB2 GLU A 213     -34.979  -5.317  34.344  1.00 97.92           H  
ATOM   3455  HB3 GLU A 213     -33.949  -6.664  34.866  1.00 97.92           H  
ATOM   3456  O   GLU A 213     -31.308  -6.141  32.245  1.00 97.92           O  
ATOM   3457  CG  GLU A 213     -32.980  -4.738  34.882  1.00 97.92           C  
ATOM   3458  HG2 GLU A 213     -31.980  -5.170  34.847  1.00 97.92           H  
ATOM   3459  HG3 GLU A 213     -32.981  -3.841  34.262  1.00 97.92           H  
ATOM   3460  CD  GLU A 213     -33.302  -4.354  36.332  1.00 97.92           C  
ATOM   3461  OE1 GLU A 213     -32.544  -3.517  36.870  1.00 97.92           O  
ATOM   3462  OE2 GLU A 213     -34.281  -4.897  36.886  1.00 97.92           O  
ATOM   3463  N   HIS A 214     -32.246  -8.064  32.914  1.00 96.82           N  
ATOM   3464  H   HIS A 214     -33.069  -8.506  33.296  1.00 96.82           H  
ATOM   3465  CA  HIS A 214     -31.044  -8.867  32.666  1.00 96.82           C  
ATOM   3466  HA  HIS A 214     -30.209  -8.423  33.209  1.00 96.82           H  
ATOM   3467  C   HIS A 214     -30.663  -8.887  31.179  1.00 96.82           C  
ATOM   3468  CB  HIS A 214     -31.249 -10.298  33.180  1.00 96.82           C  
ATOM   3469  HB2 HIS A 214     -32.213 -10.679  32.842  1.00 96.82           H  
ATOM   3470  HB3 HIS A 214     -30.474 -10.936  32.754  1.00 96.82           H  
ATOM   3471  O   HIS A 214     -29.481  -8.771  30.838  1.00 96.82           O  
ATOM   3472  CG  HIS A 214     -31.170 -10.412  34.679  1.00 96.82           C  
ATOM   3473  CD2 HIS A 214     -30.133 -10.932  35.404  1.00 96.82           C  
ATOM   3474  HD2 HIS A 214     -29.219 -11.342  34.999  1.00 96.82           H  
ATOM   3475  ND1 HIS A 214     -32.121 -10.005  35.581  1.00 96.82           N  
ATOM   3476  HD1 HIS A 214     -32.996  -9.549  35.365  1.00 96.82           H  
ATOM   3477  CE1 HIS A 214     -31.672 -10.265  36.817  1.00 96.82           C  
ATOM   3478  HE1 HIS A 214     -32.198 -10.023  37.729  1.00 96.82           H  
ATOM   3479  NE2 HIS A 214     -30.460 -10.843  36.759  1.00 96.82           N  
ATOM   3480  N   ASN A 215     -31.648  -8.989  30.280  1.00 97.90           N  
ATOM   3481  H   ASN A 215     -32.595  -9.087  30.616  1.00 97.90           H  
ATOM   3482  CA  ASN A 215     -31.405  -8.922  28.838  1.00 97.90           C  
ATOM   3483  HA  ASN A 215     -30.638  -9.653  28.585  1.00 97.90           H  
ATOM   3484  C   ASN A 215     -30.848  -7.559  28.410  1.00 97.90           C  
ATOM   3485  CB  ASN A 215     -32.692  -9.269  28.073  1.00 97.90           C  
ATOM   3486  HB2 ASN A 215     -33.539  -8.730  28.497  1.00 97.90           H  
ATOM   3487  HB3 ASN A 215     -32.588  -8.959  27.033  1.00 97.90           H  
ATOM   3488  O   ASN A 215     -29.881  -7.522  27.651  1.00 97.90           O  
ATOM   3489  CG  ASN A 215     -32.983 -10.756  28.067  1.00 97.90           C  
ATOM   3490  ND2 ASN A 215     -34.238 -11.137  28.072  1.00 97.90           N  
ATOM   3491 HD21 ASN A 215     -34.971 -10.460  28.228  1.00 97.90           H  
ATOM   3492 HD22 ASN A 215     -34.411 -12.129  28.148  1.00 97.90           H  
ATOM   3493  OD1 ASN A 215     -32.087 -11.585  27.983  1.00 97.90           O  
ATOM   3494  N   ILE A 216     -31.396  -6.458  28.931  1.00 97.83           N  
ATOM   3495  H   ILE A 216     -32.197  -6.564  29.537  1.00 97.83           H  
ATOM   3496  CA  ILE A 216     -30.889  -5.100  28.683  1.00 97.83           C  
ATOM   3497  HA  ILE A 216     -30.882  -4.913  27.610  1.00 97.83           H  
ATOM   3498  C   ILE A 216     -29.441  -4.975  29.171  1.00 97.83           C  
ATOM   3499  CB  ILE A 216     -31.818  -4.058  29.352  1.00 97.83           C  
ATOM   3500  HB  ILE A 216     -32.002  -4.362  30.382  1.00 97.83           H  
ATOM   3501  O   ILE A 216     -28.580  -4.486  28.443  1.00 97.83           O  
ATOM   3502  CG1 ILE A 216     -33.169  -4.005  28.601  1.00 97.83           C  
ATOM   3503 HG12 ILE A 216     -33.018  -3.558  27.618  1.00 97.83           H  
ATOM   3504 HG13 ILE A 216     -33.542  -5.017  28.445  1.00 97.83           H  
ATOM   3505  CG2 ILE A 216     -31.170  -2.660  29.378  1.00 97.83           C  
ATOM   3506 HG21 ILE A 216     -31.852  -1.930  29.814  1.00 97.83           H  
ATOM   3507 HG22 ILE A 216     -30.906  -2.346  28.368  1.00 97.83           H  
ATOM   3508 HG23 ILE A 216     -30.276  -2.664  30.001  1.00 97.83           H  
ATOM   3509  CD1 ILE A 216     -34.266  -3.226  29.338  1.00 97.83           C  
ATOM   3510 HD11 ILE A 216     -35.205  -3.332  28.795  1.00 97.83           H  
ATOM   3511 HD12 ILE A 216     -34.395  -3.626  30.343  1.00 97.83           H  
ATOM   3512 HD13 ILE A 216     -34.020  -2.165  29.393  1.00 97.83           H  
ATOM   3513  N   THR A 217     -29.143  -5.490  30.365  1.00 97.67           N  
ATOM   3514  H   THR A 217     -29.900  -5.864  30.919  1.00 97.67           H  
ATOM   3515  CA  THR A 217     -27.789  -5.464  30.943  1.00 97.67           C  
ATOM   3516  HA  THR A 217     -27.452  -4.430  31.009  1.00 97.67           H  
ATOM   3517  C   THR A 217     -26.788  -6.224  30.073  1.00 97.67           C  
ATOM   3518  CB  THR A 217     -27.806  -6.055  32.360  1.00 97.67           C  
ATOM   3519  HB  THR A 217     -28.156  -7.087  32.332  1.00 97.67           H  
ATOM   3520  O   THR A 217     -25.658  -5.774  29.881  1.00 97.67           O  
ATOM   3521  CG2 THR A 217     -26.435  -6.007  33.039  1.00 97.67           C  
ATOM   3522 HG21 THR A 217     -25.737  -6.681  32.543  1.00 97.67           H  
ATOM   3523 HG22 THR A 217     -26.546  -6.315  34.079  1.00 97.67           H  
ATOM   3524 HG23 THR A 217     -26.053  -4.987  33.012  1.00 97.67           H  
ATOM   3525  OG1 THR A 217     -28.662  -5.300  33.178  1.00 97.67           O  
ATOM   3526  HG1 THR A 217     -29.578  -5.508  32.979  1.00 97.67           H  
ATOM   3527  N   ARG A 218     -27.195  -7.369  29.514  1.00 98.23           N  
ATOM   3528  H   ARG A 218     -28.131  -7.687  29.722  1.00 98.23           H  
ATOM   3529  CA  ARG A 218     -26.374  -8.144  28.577  1.00 98.23           C  
ATOM   3530  HA  ARG A 218     -25.388  -8.297  29.015  1.00 98.23           H  
ATOM   3531  C   ARG A 218     -26.134  -7.379  27.273  1.00 98.23           C  
ATOM   3532  CB  ARG A 218     -27.034  -9.508  28.346  1.00 98.23           C  
ATOM   3533  HB2 ARG A 218     -27.187  -9.992  29.310  1.00 98.23           H  
ATOM   3534  HB3 ARG A 218     -28.007  -9.362  27.877  1.00 98.23           H  
ATOM   3535  O   ARG A 218     -24.988  -7.273  26.854  1.00 98.23           O  
ATOM   3536  CG  ARG A 218     -26.168 -10.417  27.462  1.00 98.23           C  
ATOM   3537  HG2 ARG A 218     -26.058  -9.978  26.470  1.00 98.23           H  
ATOM   3538  HG3 ARG A 218     -25.178 -10.512  27.908  1.00 98.23           H  
ATOM   3539  CD  ARG A 218     -26.785 -11.815  27.331  1.00 98.23           C  
ATOM   3540  HD2 ARG A 218     -26.900 -12.242  28.327  1.00 98.23           H  
ATOM   3541  HD3 ARG A 218     -26.094 -12.452  26.778  1.00 98.23           H  
ATOM   3542  NE  ARG A 218     -28.100 -11.787  26.661  1.00 98.23           N  
ATOM   3543  HE  ARG A 218     -28.914 -11.720  27.256  1.00 98.23           H  
ATOM   3544  NH1 ARG A 218     -27.350 -11.902  24.489  1.00 98.23           N  
ATOM   3545 HH11 ARG A 218     -26.412 -11.693  24.800  1.00 98.23           H  
ATOM   3546 HH12 ARG A 218     -27.534 -11.836  23.498  1.00 98.23           H  
ATOM   3547  NH2 ARG A 218     -29.547 -11.851  24.918  1.00 98.23           N  
ATOM   3548 HH21 ARG A 218     -30.314 -11.804  25.574  1.00 98.23           H  
ATOM   3549 HH22 ARG A 218     -29.727 -11.873  23.924  1.00 98.23           H  
ATOM   3550  CZ  ARG A 218     -28.321 -11.850  25.360  1.00 98.23           C  
ATOM   3551  N   ILE A 219     -27.184  -6.806  26.681  1.00 98.37           N  
ATOM   3552  H   ILE A 219     -28.092  -6.914  27.109  1.00 98.37           H  
ATOM   3553  CA  ILE A 219     -27.084  -6.016  25.443  1.00 98.37           C  
ATOM   3554  HA  ILE A 219     -26.622  -6.634  24.673  1.00 98.37           H  
ATOM   3555  C   ILE A 219     -26.164  -4.805  25.634  1.00 98.37           C  
ATOM   3556  CB  ILE A 219     -28.493  -5.602  24.958  1.00 98.37           C  
ATOM   3557  HB  ILE A 219     -29.038  -5.176  25.800  1.00 98.37           H  
ATOM   3558  O   ILE A 219     -25.344  -4.529  24.766  1.00 98.37           O  
ATOM   3559  CG1 ILE A 219     -29.254  -6.847  24.446  1.00 98.37           C  
ATOM   3560 HG12 ILE A 219     -29.146  -7.664  25.160  1.00 98.37           H  
ATOM   3561 HG13 ILE A 219     -28.814  -7.178  23.505  1.00 98.37           H  
ATOM   3562  CG2 ILE A 219     -28.426  -4.535  23.847  1.00 98.37           C  
ATOM   3563 HG21 ILE A 219     -27.996  -3.611  24.235  1.00 98.37           H  
ATOM   3564 HG22 ILE A 219     -29.424  -4.287  23.484  1.00 98.37           H  
ATOM   3565 HG23 ILE A 219     -27.816  -4.891  23.017  1.00 98.37           H  
ATOM   3566  CD1 ILE A 219     -30.756  -6.613  24.242  1.00 98.37           C  
ATOM   3567 HD11 ILE A 219     -31.236  -7.562  24.000  1.00 98.37           H  
ATOM   3568 HD12 ILE A 219     -30.933  -5.919  23.420  1.00 98.37           H  
ATOM   3569 HD13 ILE A 219     -31.197  -6.218  25.157  1.00 98.37           H  
ATOM   3570  N   ASN A 220     -26.240  -4.116  26.775  1.00 98.01           N  
ATOM   3571  H   ASN A 220     -26.982  -4.334  27.425  1.00 98.01           H  
ATOM   3572  CA  ASN A 220     -25.370  -2.973  27.059  1.00 98.01           C  
ATOM   3573  HA  ASN A 220     -25.453  -2.255  26.243  1.00 98.01           H  
ATOM   3574  C   ASN A 220     -23.889  -3.375  27.118  1.00 98.01           C  
ATOM   3575  CB  ASN A 220     -25.838  -2.292  28.353  1.00 98.01           C  
ATOM   3576  HB2 ASN A 220     -25.074  -1.583  28.672  1.00 98.01           H  
ATOM   3577  HB3 ASN A 220     -25.965  -3.037  29.139  1.00 98.01           H  
ATOM   3578  O   ASN A 220     -23.055  -2.703  26.521  1.00 98.01           O  
ATOM   3579  CG  ASN A 220     -27.129  -1.510  28.176  1.00 98.01           C  
ATOM   3580  ND2 ASN A 220     -27.811  -1.204  29.254  1.00 98.01           N  
ATOM   3581 HD21 ASN A 220     -28.658  -0.675  29.103  1.00 98.01           H  
ATOM   3582 HD22 ASN A 220     -27.475  -1.468  30.169  1.00 98.01           H  
ATOM   3583  OD1 ASN A 220     -27.543  -1.147  27.088  1.00 98.01           O  
ATOM   3584  N   LYS A 221     -23.559  -4.517  27.738  1.00 97.58           N  
ATOM   3585  H   LYS A 221     -24.292  -5.050  28.183  1.00 97.58           H  
ATOM   3586  CA  LYS A 221     -22.182  -5.048  27.723  1.00 97.58           C  
ATOM   3587  HA  LYS A 221     -21.506  -4.281  28.100  1.00 97.58           H  
ATOM   3588  C   LYS A 221     -21.700  -5.371  26.306  1.00 97.58           C  
ATOM   3589  CB  LYS A 221     -22.085  -6.303  28.596  1.00 97.58           C  
ATOM   3590  HB2 LYS A 221     -21.119  -6.776  28.418  1.00 97.58           H  
ATOM   3591  HB3 LYS A 221     -22.865  -7.008  28.308  1.00 97.58           H  
ATOM   3592  O   LYS A 221     -20.542  -5.109  25.979  1.00 97.58           O  
ATOM   3593  CG  LYS A 221     -22.196  -5.982  30.089  1.00 97.58           C  
ATOM   3594  HG2 LYS A 221     -23.126  -5.450  30.290  1.00 97.58           H  
ATOM   3595  HG3 LYS A 221     -21.360  -5.348  30.383  1.00 97.58           H  
ATOM   3596  CD  LYS A 221     -22.167  -7.280  30.901  1.00 97.58           C  
ATOM   3597  HD2 LYS A 221     -23.013  -7.901  30.603  1.00 97.58           H  
ATOM   3598  HD3 LYS A 221     -21.237  -7.811  30.697  1.00 97.58           H  
ATOM   3599  CE  LYS A 221     -22.266  -6.943  32.389  1.00 97.58           C  
ATOM   3600  HE2 LYS A 221     -21.421  -6.309  32.656  1.00 97.58           H  
ATOM   3601  HE3 LYS A 221     -23.176  -6.364  32.548  1.00 97.58           H  
ATOM   3602  NZ  LYS A 221     -22.281  -8.169  33.222  1.00 97.58           N  
ATOM   3603  HZ1 LYS A 221     -23.078  -8.741  32.979  1.00 97.58           H  
ATOM   3604  HZ2 LYS A 221     -21.435  -8.701  33.077  1.00 97.58           H  
ATOM   3605  HZ3 LYS A 221     -22.352  -7.921  34.199  1.00 97.58           H  
ATOM   3606  N   ASP A 222     -22.575  -5.924  25.468  1.00 98.32           N  
ATOM   3607  H   ASP A 222     -23.489  -6.176  25.817  1.00 98.32           H  
ATOM   3608  CA  ASP A 222     -22.253  -6.210  24.067  1.00 98.32           C  
ATOM   3609  HA  ASP A 222     -21.324  -6.779  24.032  1.00 98.32           H  
ATOM   3610  C   ASP A 222     -22.017  -4.907  23.279  1.00 98.32           C  
ATOM   3611  CB  ASP A 222     -23.358  -7.069  23.416  1.00 98.32           C  
ATOM   3612  HB2 ASP A 222     -24.320  -6.568  23.529  1.00 98.32           H  
ATOM   3613  HB3 ASP A 222     -23.149  -7.135  22.348  1.00 98.32           H  
ATOM   3614  O   ASP A 222     -21.059  -4.823  22.509  1.00 98.32           O  
ATOM   3615  CG  ASP A 222     -23.471  -8.506  23.957  1.00 98.32           C  
ATOM   3616  OD1 ASP A 222     -22.488  -9.006  24.548  1.00 98.32           O  
ATOM   3617  OD2 ASP A 222     -24.538  -9.133  23.736  1.00 98.32           O  
ATOM   3618  N   ILE A 223     -22.833  -3.870  23.507  1.00 98.31           N  
ATOM   3619  H   ILE A 223     -23.598  -4.007  24.152  1.00 98.31           H  
ATOM   3620  CA  ILE A 223     -22.648  -2.529  22.927  1.00 98.31           C  
ATOM   3621  HA  ILE A 223     -22.633  -2.623  21.841  1.00 98.31           H  
ATOM   3622  C   ILE A 223     -21.291  -1.951  23.332  1.00 98.31           C  
ATOM   3623  CB  ILE A 223     -23.816  -1.588  23.314  1.00 98.31           C  
ATOM   3624  HB  ILE A 223     -24.006  -1.684  24.383  1.00 98.31           H  
ATOM   3625  O   ILE A 223     -20.543  -1.521  22.455  1.00 98.31           O  
ATOM   3626  CG1 ILE A 223     -25.093  -2.001  22.547  1.00 98.31           C  
ATOM   3627 HG12 ILE A 223     -25.238  -3.078  22.636  1.00 98.31           H  
ATOM   3628 HG13 ILE A 223     -24.969  -1.775  21.488  1.00 98.31           H  
ATOM   3629  CG2 ILE A 223     -23.483  -0.108  23.029  1.00 98.31           C  
ATOM   3630 HG21 ILE A 223     -23.218   0.025  21.980  1.00 98.31           H  
ATOM   3631 HG22 ILE A 223     -24.329   0.531  23.280  1.00 98.31           H  
ATOM   3632 HG23 ILE A 223     -22.655   0.218  23.659  1.00 98.31           H  
ATOM   3633  CD1 ILE A 223     -26.372  -1.322  23.054  1.00 98.31           C  
ATOM   3634 HD11 ILE A 223     -26.476  -1.478  24.128  1.00 98.31           H  
ATOM   3635 HD12 ILE A 223     -26.355  -0.253  22.840  1.00 98.31           H  
ATOM   3636 HD13 ILE A 223     -27.234  -1.758  22.549  1.00 98.31           H  
ATOM   3637  N   ASP A 224     -20.939  -1.994  24.617  1.00 98.24           N  
ATOM   3638  H   ASP A 224     -21.628  -2.279  25.298  1.00 98.24           H  
ATOM   3639  CA  ASP A 224     -19.658  -1.482  25.116  1.00 98.24           C  
ATOM   3640  HA  ASP A 224     -19.578  -0.422  24.877  1.00 98.24           H  
ATOM   3641  C   ASP A 224     -18.475  -2.213  24.464  1.00 98.24           C  
ATOM   3642  CB  ASP A 224     -19.582  -1.644  26.644  1.00 98.24           C  
ATOM   3643  HB2 ASP A 224     -18.575  -1.375  26.965  1.00 98.24           H  
ATOM   3644  HB3 ASP A 224     -19.740  -2.691  26.901  1.00 98.24           H  
ATOM   3645  O   ASP A 224     -17.519  -1.587  24.000  1.00 98.24           O  
ATOM   3646  CG  ASP A 224     -20.569  -0.778  27.434  1.00 98.24           C  
ATOM   3647  OD1 ASP A 224     -21.040   0.244  26.888  1.00 98.24           O  
ATOM   3648  OD2 ASP A 224     -20.801  -1.137  28.612  1.00 98.24           O  
ATOM   3649  N   SER A 225     -18.554  -3.545  24.345  1.00 97.74           N  
ATOM   3650  H   SER A 225     -19.353  -4.009  24.752  1.00 97.74           H  
ATOM   3651  CA  SER A 225     -17.543  -4.336  23.633  1.00 97.74           C  
ATOM   3652  HA  SER A 225     -16.577  -4.184  24.116  1.00 97.74           H  
ATOM   3653  C   SER A 225     -17.417  -3.906  22.171  1.00 97.74           C  
ATOM   3654  CB  SER A 225     -17.885  -5.827  23.687  1.00 97.74           C  
ATOM   3655  HB2 SER A 225     -17.979  -6.143  24.725  1.00 97.74           H  
ATOM   3656  HB3 SER A 225     -18.837  -6.002  23.184  1.00 97.74           H  
ATOM   3657  O   SER A 225     -16.303  -3.774  21.664  1.00 97.74           O  
ATOM   3658  OG  SER A 225     -16.870  -6.589  23.051  1.00 97.74           O  
ATOM   3659  HG  SER A 225     -16.431  -6.056  22.384  1.00 97.74           H  
ATOM   3660  N   LYS A 226     -18.539  -3.674  21.482  1.00 97.97           N  
ATOM   3661  H   LYS A 226     -19.424  -3.788  21.957  1.00 97.97           H  
ATOM   3662  CA  LYS A 226     -18.536  -3.247  20.077  1.00 97.97           C  
ATOM   3663  HA  LYS A 226     -17.811  -3.861  19.542  1.00 97.97           H  
ATOM   3664  C   LYS A 226     -18.020  -1.820  19.908  1.00 97.97           C  
ATOM   3665  CB  LYS A 226     -19.939  -3.425  19.466  1.00 97.97           C  
ATOM   3666  HB2 LYS A 226     -20.668  -2.917  20.097  1.00 97.97           H  
ATOM   3667  HB3 LYS A 226     -19.968  -2.962  18.480  1.00 97.97           H  
ATOM   3668  O   LYS A 226     -17.342  -1.543  18.924  1.00 97.97           O  
ATOM   3669  CG  LYS A 226     -20.345  -4.903  19.331  1.00 97.97           C  
ATOM   3670  HG2 LYS A 226     -20.195  -5.400  20.290  1.00 97.97           H  
ATOM   3671  HG3 LYS A 226     -21.406  -4.966  19.086  1.00 97.97           H  
ATOM   3672  CD  LYS A 226     -19.538  -5.644  18.256  1.00 97.97           C  
ATOM   3673  HD2 LYS A 226     -20.052  -5.566  17.297  1.00 97.97           H  
ATOM   3674  HD3 LYS A 226     -18.559  -5.179  18.139  1.00 97.97           H  
ATOM   3675  CE  LYS A 226     -19.352  -7.115  18.634  1.00 97.97           C  
ATOM   3676  HE2 LYS A 226     -19.420  -7.201  19.718  1.00 97.97           H  
ATOM   3677  HE3 LYS A 226     -20.150  -7.714  18.196  1.00 97.97           H  
ATOM   3678  NZ  LYS A 226     -18.011  -7.584  18.206  1.00 97.97           N  
ATOM   3679  HZ1 LYS A 226     -17.293  -6.977  18.575  1.00 97.97           H  
ATOM   3680  HZ2 LYS A 226     -17.898  -7.550  17.203  1.00 97.97           H  
ATOM   3681  HZ3 LYS A 226     -17.801  -8.507  18.560  1.00 97.97           H  
ATOM   3682  N   GLN A 227     -18.260  -0.934  20.870  1.00 98.08           N  
ATOM   3683  H   GLN A 227     -18.855  -1.208  21.638  1.00 98.08           H  
ATOM   3684  CA  GLN A 227     -17.663   0.402  20.885  1.00 98.08           C  
ATOM   3685  HA  GLN A 227     -17.886   0.905  19.944  1.00 98.08           H  
ATOM   3686  C   GLN A 227     -16.134   0.337  21.007  1.00 98.08           C  
ATOM   3687  CB  GLN A 227     -18.262   1.223  22.031  1.00 98.08           C  
ATOM   3688  HB2 GLN A 227     -18.220   0.642  22.951  1.00 98.08           H  
ATOM   3689  HB3 GLN A 227     -17.659   2.121  22.171  1.00 98.08           H  
ATOM   3690  O   GLN A 227     -15.438   1.065  20.301  1.00 98.08           O  
ATOM   3691  CG  GLN A 227     -19.710   1.661  21.761  1.00 98.08           C  
ATOM   3692  HG2 GLN A 227     -20.331   0.798  21.518  1.00 98.08           H  
ATOM   3693  HG3 GLN A 227     -19.724   2.338  20.907  1.00 98.08           H  
ATOM   3694  CD  GLN A 227     -20.323   2.373  22.962  1.00 98.08           C  
ATOM   3695  NE2 GLN A 227     -21.497   2.946  22.829  1.00 98.08           N  
ATOM   3696 HE21 GLN A 227     -21.876   3.304  23.694  1.00 98.08           H  
ATOM   3697 HE22 GLN A 227     -22.037   2.840  21.982  1.00 98.08           H  
ATOM   3698  OE1 GLN A 227     -19.756   2.463  24.034  1.00 98.08           O  
ATOM   3699  N   GLN A 228     -15.591  -0.567  21.831  1.00 97.00           N  
ATOM   3700  H   GLN A 228     -16.202  -1.123  22.413  1.00 97.00           H  
ATOM   3701  CA  GLN A 228     -14.139  -0.777  21.909  1.00 97.00           C  
ATOM   3702  HA  GLN A 228     -13.656   0.189  22.054  1.00 97.00           H  
ATOM   3703  C   GLN A 228     -13.559  -1.352  20.609  1.00 97.00           C  
ATOM   3704  CB  GLN A 228     -13.780  -1.685  23.097  1.00 97.00           C  
ATOM   3705  HB2 GLN A 228     -12.709  -1.885  23.070  1.00 97.00           H  
ATOM   3706  HB3 GLN A 228     -14.300  -2.638  22.998  1.00 97.00           H  
ATOM   3707  O   GLN A 228     -12.492  -0.916  20.171  1.00 97.00           O  
ATOM   3708  CG  GLN A 228     -14.122  -1.071  24.463  1.00 97.00           C  
ATOM   3709  HG2 GLN A 228     -15.203  -0.963  24.550  1.00 97.00           H  
ATOM   3710  HG3 GLN A 228     -13.796  -1.750  25.251  1.00 97.00           H  
ATOM   3711  CD  GLN A 228     -13.471   0.287  24.696  1.00 97.00           C  
ATOM   3712  NE2 GLN A 228     -14.191   1.232  25.258  1.00 97.00           N  
ATOM   3713 HE21 GLN A 228     -13.756   2.137  25.367  1.00 97.00           H  
ATOM   3714 HE22 GLN A 228     -15.163   1.066  25.479  1.00 97.00           H  
ATOM   3715  OE1 GLN A 228     -12.315   0.528  24.379  1.00 97.00           O  
ATOM   3716  N   ASP A 229     -14.271  -2.280  19.960  1.00 98.38           N  
ATOM   3717  H   ASP A 229     -15.088  -2.666  20.411  1.00 98.38           H  
ATOM   3718  CA  ASP A 229     -13.882  -2.805  18.645  1.00 98.38           C  
ATOM   3719  HA  ASP A 229     -12.888  -3.244  18.721  1.00 98.38           H  
ATOM   3720  C   ASP A 229     -13.805  -1.677  17.597  1.00 98.38           C  
ATOM   3721  CB  ASP A 229     -14.859  -3.901  18.169  1.00 98.38           C  
ATOM   3722  HB2 ASP A 229     -14.620  -4.133  17.131  1.00 98.38           H  
ATOM   3723  HB3 ASP A 229     -15.876  -3.510  18.184  1.00 98.38           H  
ATOM   3724  O   ASP A 229     -12.825  -1.591  16.856  1.00 98.38           O  
ATOM   3725  CG  ASP A 229     -14.818  -5.224  18.948  1.00 98.38           C  
ATOM   3726  OD1 ASP A 229     -13.775  -5.515  19.577  1.00 98.38           O  
ATOM   3727  OD2 ASP A 229     -15.820  -5.986  18.835  1.00 98.38           O  
ATOM   3728  N   ILE A 230     -14.788  -0.767  17.575  1.00 98.04           N  
ATOM   3729  H   ILE A 230     -15.570  -0.904  18.200  1.00 98.04           H  
ATOM   3730  CA  ILE A 230     -14.806   0.401  16.677  1.00 98.04           C  
ATOM   3731  HA  ILE A 230     -14.719   0.051  15.649  1.00 98.04           H  
ATOM   3732  C   ILE A 230     -13.597   1.310  16.929  1.00 98.04           C  
ATOM   3733  CB  ILE A 230     -16.146   1.167  16.815  1.00 98.04           C  
ATOM   3734  HB  ILE A 230     -16.352   1.320  17.874  1.00 98.04           H  
ATOM   3735  O   ILE A 230     -12.920   1.696  15.979  1.00 98.04           O  
ATOM   3736  CG1 ILE A 230     -17.294   0.333  16.201  1.00 98.04           C  
ATOM   3737 HG12 ILE A 230     -17.207  -0.706  16.518  1.00 98.04           H  
ATOM   3738 HG13 ILE A 230     -17.210   0.346  15.114  1.00 98.04           H  
ATOM   3739  CG2 ILE A 230     -16.090   2.551  16.138  1.00 98.04           C  
ATOM   3740 HG21 ILE A 230     -17.054   3.056  16.206  1.00 98.04           H  
ATOM   3741 HG22 ILE A 230     -15.813   2.447  15.089  1.00 98.04           H  
ATOM   3742 HG23 ILE A 230     -15.361   3.193  16.632  1.00 98.04           H  
ATOM   3743  CD1 ILE A 230     -18.695   0.820  16.599  1.00 98.04           C  
ATOM   3744 HD11 ILE A 230     -18.896   1.807  16.182  1.00 98.04           H  
ATOM   3745 HD12 ILE A 230     -18.781   0.856  17.685  1.00 98.04           H  
ATOM   3746 HD13 ILE A 230     -19.438   0.123  16.211  1.00 98.04           H  
ATOM   3747  N   ILE A 231     -13.276   1.605  18.195  1.00 98.11           N  
ATOM   3748  H   ILE A 231     -13.882   1.266  18.929  1.00 98.11           H  
ATOM   3749  CA  ILE A 231     -12.109   2.429  18.555  1.00 98.11           C  
ATOM   3750  HA  ILE A 231     -12.188   3.388  18.044  1.00 98.11           H  
ATOM   3751  C   ILE A 231     -10.801   1.780  18.078  1.00 98.11           C  
ATOM   3752  CB  ILE A 231     -12.085   2.683  20.083  1.00 98.11           C  
ATOM   3753  HB  ILE A 231     -12.193   1.725  20.592  1.00 98.11           H  
ATOM   3754  O   ILE A 231      -9.882   2.480  17.647  1.00 98.11           O  
ATOM   3755  CG1 ILE A 231     -13.259   3.599  20.498  1.00 98.11           C  
ATOM   3756 HG12 ILE A 231     -14.176   3.269  20.010  1.00 98.11           H  
ATOM   3757 HG13 ILE A 231     -13.064   4.616  20.161  1.00 98.11           H  
ATOM   3758  CG2 ILE A 231     -10.752   3.317  20.536  1.00 98.11           C  
ATOM   3759 HG21 ILE A 231     -10.579   4.240  19.982  1.00 98.11           H  
ATOM   3760 HG22 ILE A 231      -9.928   2.625  20.363  1.00 98.11           H  
ATOM   3761 HG23 ILE A 231     -10.778   3.534  21.604  1.00 98.11           H  
ATOM   3762  CD1 ILE A 231     -13.525   3.612  22.011  1.00 98.11           C  
ATOM   3763 HD11 ILE A 231     -13.667   2.594  22.372  1.00 98.11           H  
ATOM   3764 HD12 ILE A 231     -14.432   4.183  22.208  1.00 98.11           H  
ATOM   3765 HD13 ILE A 231     -12.700   4.081  22.548  1.00 98.11           H  
ATOM   3766  N   ARG A 232     -10.683   0.448  18.158  1.00 98.10           N  
ATOM   3767  H   ARG A 232     -11.463  -0.077  18.528  1.00 98.10           H  
ATOM   3768  CA  ARG A 232      -9.505  -0.270  17.650  1.00 98.10           C  
ATOM   3769  HA  ARG A 232      -8.606   0.214  18.033  1.00 98.10           H  
ATOM   3770  C   ARG A 232      -9.403  -0.154  16.127  1.00 98.10           C  
ATOM   3771  CB  ARG A 232      -9.526  -1.728  18.137  1.00 98.10           C  
ATOM   3772  HB2 ARG A 232     -10.449  -2.205  17.807  1.00 98.10           H  
ATOM   3773  HB3 ARG A 232      -9.503  -1.739  19.226  1.00 98.10           H  
ATOM   3774  O   ARG A 232      -8.341   0.208  15.633  1.00 98.10           O  
ATOM   3775  CG  ARG A 232      -8.331  -2.530  17.592  1.00 98.10           C  
ATOM   3776  HG2 ARG A 232      -8.383  -2.545  16.504  1.00 98.10           H  
ATOM   3777  HG3 ARG A 232      -7.392  -2.053  17.876  1.00 98.10           H  
ATOM   3778  CD  ARG A 232      -8.350  -3.988  18.065  1.00 98.10           C  
ATOM   3779  HD2 ARG A 232      -9.385  -4.330  18.106  1.00 98.10           H  
ATOM   3780  HD3 ARG A 232      -7.834  -4.583  17.312  1.00 98.10           H  
ATOM   3781  NE  ARG A 232      -7.658  -4.175  19.358  1.00 98.10           N  
ATOM   3782  HE  ARG A 232      -6.852  -3.585  19.508  1.00 98.10           H  
ATOM   3783  NH1 ARG A 232      -8.948  -5.895  20.172  1.00 98.10           N  
ATOM   3784 HH11 ARG A 232      -9.605  -5.742  19.421  1.00 98.10           H  
ATOM   3785 HH12 ARG A 232      -9.189  -6.549  20.904  1.00 98.10           H  
ATOM   3786  NH2 ARG A 232      -7.129  -5.250  21.294  1.00 98.10           N  
ATOM   3787 HH21 ARG A 232      -7.341  -5.956  21.983  1.00 98.10           H  
ATOM   3788 HH22 ARG A 232      -6.310  -4.666  21.386  1.00 98.10           H  
ATOM   3789  CZ  ARG A 232      -7.917  -5.102  20.264  1.00 98.10           C  
ATOM   3790  N   ILE A 233     -10.498  -0.404  15.410  1.00 98.10           N  
ATOM   3791  H   ILE A 233     -11.340  -0.670  15.901  1.00 98.10           H  
ATOM   3792  CA  ILE A 233     -10.536  -0.326  13.942  1.00 98.10           C  
ATOM   3793  HA  ILE A 233      -9.767  -0.984  13.538  1.00 98.10           H  
ATOM   3794  C   ILE A 233     -10.200   1.089  13.453  1.00 98.10           C  
ATOM   3795  CB  ILE A 233     -11.912  -0.808  13.425  1.00 98.10           C  
ATOM   3796  HB  ILE A 233     -12.691  -0.284  13.979  1.00 98.10           H  
ATOM   3797  O   ILE A 233      -9.459   1.235  12.485  1.00 98.10           O  
ATOM   3798  CG1 ILE A 233     -12.060  -2.329  13.670  1.00 98.10           C  
ATOM   3799 HG12 ILE A 233     -11.759  -2.569  14.690  1.00 98.10           H  
ATOM   3800 HG13 ILE A 233     -11.393  -2.871  13.000  1.00 98.10           H  
ATOM   3801  CG2 ILE A 233     -12.098  -0.498  11.926  1.00 98.10           C  
ATOM   3802 HG21 ILE A 233     -11.292  -0.950  11.348  1.00 98.10           H  
ATOM   3803 HG22 ILE A 233     -12.094   0.579  11.757  1.00 98.10           H  
ATOM   3804 HG23 ILE A 233     -13.057  -0.872  11.569  1.00 98.10           H  
ATOM   3805  CD1 ILE A 233     -13.490  -2.851  13.485  1.00 98.10           C  
ATOM   3806 HD11 ILE A 233     -14.177  -2.278  14.109  1.00 98.10           H  
ATOM   3807 HD12 ILE A 233     -13.796  -2.782  12.441  1.00 98.10           H  
ATOM   3808 HD13 ILE A 233     -13.531  -3.897  13.788  1.00 98.10           H  
ATOM   3809  N   ASP A 234     -10.686   2.128  14.134  1.00 98.46           N  
ATOM   3810  H   ASP A 234     -11.345   1.958  14.880  1.00 98.46           H  
ATOM   3811  CA  ASP A 234     -10.381   3.522  13.795  1.00 98.46           C  
ATOM   3812  HA  ASP A 234     -10.684   3.717  12.766  1.00 98.46           H  
ATOM   3813  C   ASP A 234      -8.876   3.834  13.902  1.00 98.46           C  
ATOM   3814  CB  ASP A 234     -11.203   4.434  14.711  1.00 98.46           C  
ATOM   3815  HB2 ASP A 234     -12.261   4.203  14.595  1.00 98.46           H  
ATOM   3816  HB3 ASP A 234     -10.927   4.255  15.751  1.00 98.46           H  
ATOM   3817  O   ASP A 234      -8.284   4.438  13.007  1.00 98.46           O  
ATOM   3818  CG  ASP A 234     -10.970   5.901  14.360  1.00 98.46           C  
ATOM   3819  OD1 ASP A 234     -11.519   6.334  13.326  1.00 98.46           O  
ATOM   3820  OD2 ASP A 234     -10.221   6.560  15.116  1.00 98.46           O  
ATOM   3821  N   LYS A 235      -8.204   3.346  14.953  1.00 97.62           N  
ATOM   3822  H   LYS A 235      -8.727   2.832  15.647  1.00 97.62           H  
ATOM   3823  CA  LYS A 235      -6.742   3.483  15.083  1.00 97.62           C  
ATOM   3824  HA  LYS A 235      -6.479   4.538  15.008  1.00 97.62           H  
ATOM   3825  C   LYS A 235      -5.995   2.782  13.950  1.00 97.62           C  
ATOM   3826  CB  LYS A 235      -6.271   2.935  16.431  1.00 97.62           C  
ATOM   3827  HB2 LYS A 235      -6.684   1.938  16.586  1.00 97.62           H  
ATOM   3828  HB3 LYS A 235      -5.184   2.855  16.418  1.00 97.62           H  
ATOM   3829  O   LYS A 235      -5.046   3.351  13.408  1.00 97.62           O  
ATOM   3830  CG  LYS A 235      -6.678   3.857  17.582  1.00 97.62           C  
ATOM   3831  HG2 LYS A 235      -6.192   4.825  17.457  1.00 97.62           H  
ATOM   3832  HG3 LYS A 235      -7.758   4.004  17.578  1.00 97.62           H  
ATOM   3833  CD  LYS A 235      -6.255   3.238  18.914  1.00 97.62           C  
ATOM   3834  HD2 LYS A 235      -6.740   2.268  19.020  1.00 97.62           H  
ATOM   3835  HD3 LYS A 235      -5.172   3.111  18.927  1.00 97.62           H  
ATOM   3836  CE  LYS A 235      -6.696   4.165  20.045  1.00 97.62           C  
ATOM   3837  HE2 LYS A 235      -6.212   5.133  19.911  1.00 97.62           H  
ATOM   3838  HE3 LYS A 235      -7.771   4.319  19.955  1.00 97.62           H  
ATOM   3839  NZ  LYS A 235      -6.367   3.592  21.370  1.00 97.62           N  
ATOM   3840  HZ1 LYS A 235      -5.371   3.445  21.451  1.00 97.62           H  
ATOM   3841  HZ2 LYS A 235      -6.846   2.711  21.484  1.00 97.62           H  
ATOM   3842  HZ3 LYS A 235      -6.674   4.219  22.101  1.00 97.62           H  
ATOM   3843  N   ASP A 236      -6.426   1.577  13.587  1.00 98.32           N  
ATOM   3844  H   ASP A 236      -7.189   1.163  14.103  1.00 98.32           H  
ATOM   3845  CA  ASP A 236      -5.813   0.802  12.505  1.00 98.32           C  
ATOM   3846  HA  ASP A 236      -4.738   0.747  12.676  1.00 98.32           H  
ATOM   3847  C   ASP A 236      -6.024   1.480  11.138  1.00 98.32           C  
ATOM   3848  CB  ASP A 236      -6.370  -0.634  12.514  1.00 98.32           C  
ATOM   3849  HB2 ASP A 236      -5.993  -1.153  11.633  1.00 98.32           H  
ATOM   3850  HB3 ASP A 236      -7.457  -0.599  12.438  1.00 98.32           H  
ATOM   3851  O   ASP A 236      -5.105   1.527  10.312  1.00 98.32           O  
ATOM   3852  CG  ASP A 236      -5.974  -1.459  13.751  1.00 98.32           C  
ATOM   3853  OD1 ASP A 236      -4.972  -1.105  14.418  1.00 98.32           O  
ATOM   3854  OD2 ASP A 236      -6.657  -2.477  14.011  1.00 98.32           O  
ATOM   3855  N   LEU A 237      -7.201   2.077  10.916  1.00 98.01           N  
ATOM   3856  H   LEU A 237      -7.921   1.980  11.618  1.00 98.01           H  
ATOM   3857  CA  LEU A 237      -7.511   2.866   9.723  1.00 98.01           C  
ATOM   3858  HA  LEU A 237      -7.331   2.240   8.849  1.00 98.01           H  
ATOM   3859  C   LEU A 237      -6.595   4.089   9.619  1.00 98.01           C  
ATOM   3860  CB  LEU A 237      -8.998   3.266   9.757  1.00 98.01           C  
ATOM   3861  HB2 LEU A 237      -9.605   2.363   9.817  1.00 98.01           H  
ATOM   3862  HB3 LEU A 237      -9.185   3.851  10.657  1.00 98.01           H  
ATOM   3863  O   LEU A 237      -5.938   4.274   8.594  1.00 98.01           O  
ATOM   3864  CG  LEU A 237      -9.452   4.097   8.542  1.00 98.01           C  
ATOM   3865  HG  LEU A 237      -8.845   4.999   8.463  1.00 98.01           H  
ATOM   3866  CD1 LEU A 237      -9.336   3.305   7.236  1.00 98.01           C  
ATOM   3867 HD11 LEU A 237      -9.740   3.900   6.417  1.00 98.01           H  
ATOM   3868 HD12 LEU A 237      -8.287   3.102   7.019  1.00 98.01           H  
ATOM   3869 HD13 LEU A 237      -9.888   2.369   7.314  1.00 98.01           H  
ATOM   3870  CD2 LEU A 237     -10.909   4.522   8.725  1.00 98.01           C  
ATOM   3871 HD21 LEU A 237     -11.218   5.146   7.887  1.00 98.01           H  
ATOM   3872 HD22 LEU A 237     -11.000   5.109   9.639  1.00 98.01           H  
ATOM   3873 HD23 LEU A 237     -11.555   3.647   8.795  1.00 98.01           H  
ATOM   3874  N   ASN A 238      -6.475   4.862  10.700  1.00 97.18           N  
ATOM   3875  H   ASN A 238      -7.077   4.668  11.488  1.00 97.18           H  
ATOM   3876  CA  ASN A 238      -5.601   6.034  10.761  1.00 97.18           C  
ATOM   3877  HA  ASN A 238      -5.896   6.737   9.982  1.00 97.18           H  
ATOM   3878  C   ASN A 238      -4.127   5.661  10.511  1.00 97.18           C  
ATOM   3879  CB  ASN A 238      -5.788   6.704  12.135  1.00 97.18           C  
ATOM   3880  HB2 ASN A 238      -5.000   7.442  12.283  1.00 97.18           H  
ATOM   3881  HB3 ASN A 238      -5.712   5.958  12.926  1.00 97.18           H  
ATOM   3882  O   ASN A 238      -3.426   6.342   9.759  1.00 97.18           O  
ATOM   3883  CG  ASN A 238      -7.109   7.450  12.257  1.00 97.18           C  
ATOM   3884  ND2 ASN A 238      -7.824   7.292  13.343  1.00 97.18           N  
ATOM   3885 HD21 ASN A 238      -7.732   6.437  13.872  1.00 97.18           H  
ATOM   3886 HD22 ASN A 238      -8.748   7.699  13.334  1.00 97.18           H  
ATOM   3887  OD1 ASN A 238      -7.477   8.221  11.397  1.00 97.18           O  
ATOM   3888  N   ALA A 239      -3.635   4.558  11.087  1.00 96.96           N  
ATOM   3889  H   ALA A 239      -4.230   4.036  11.714  1.00 96.96           H  
ATOM   3890  CA  ALA A 239      -2.277   4.067  10.830  1.00 96.96           C  
ATOM   3891  HA  ALA A 239      -1.567   4.864  11.053  1.00 96.96           H  
ATOM   3892  C   ALA A 239      -2.077   3.664   9.357  1.00 96.96           C  
ATOM   3893  CB  ALA A 239      -2.000   2.888  11.771  1.00 96.96           C  
ATOM   3894  HB1 ALA A 239      -2.695   2.074  11.569  1.00 96.96           H  
ATOM   3895  HB2 ALA A 239      -0.980   2.532  11.626  1.00 96.96           H  
ATOM   3896  HB3 ALA A 239      -2.123   3.206  12.807  1.00 96.96           H  
ATOM   3897  O   ALA A 239      -1.032   3.937   8.756  1.00 96.96           O  
ATOM   3898  N   THR A 240      -3.093   3.048   8.753  1.00 97.21           N  
ATOM   3899  H   THR A 240      -3.919   2.843   9.297  1.00 97.21           H  
ATOM   3900  CA  THR A 240      -3.081   2.673   7.335  1.00 97.21           C  
ATOM   3901  HA  THR A 240      -2.164   2.118   7.135  1.00 97.21           H  
ATOM   3902  C   THR A 240      -3.076   3.902   6.424  1.00 97.21           C  
ATOM   3903  CB  THR A 240      -4.256   1.741   7.015  1.00 97.21           C  
ATOM   3904  HB  THR A 240      -5.205   2.250   7.183  1.00 97.21           H  
ATOM   3905  O   THR A 240      -2.310   3.945   5.462  1.00 97.21           O  
ATOM   3906  CG2 THR A 240      -4.205   1.226   5.576  1.00 97.21           C  
ATOM   3907 HG21 THR A 240      -4.997   0.490   5.433  1.00 97.21           H  
ATOM   3908 HG22 THR A 240      -3.240   0.760   5.379  1.00 97.21           H  
ATOM   3909 HG23 THR A 240      -4.366   2.047   4.877  1.00 97.21           H  
ATOM   3910  OG1 THR A 240      -4.175   0.612   7.854  1.00 97.21           O  
ATOM   3911  HG1 THR A 240      -4.524   0.863   8.712  1.00 97.21           H  
ATOM   3912  N   GLU A 241      -3.839   4.942   6.755  1.00 97.72           N  
ATOM   3913  H   GLU A 241      -4.484   4.842   7.526  1.00 97.72           H  
ATOM   3914  CA  GLU A 241      -3.848   6.219   6.031  1.00 97.72           C  
ATOM   3915  HA  GLU A 241      -4.119   6.035   4.992  1.00 97.72           H  
ATOM   3916  C   GLU A 241      -2.471   6.909   6.045  1.00 97.72           C  
ATOM   3917  CB  GLU A 241      -4.924   7.115   6.654  1.00 97.72           C  
ATOM   3918  HB2 GLU A 241      -4.641   7.362   7.677  1.00 97.72           H  
ATOM   3919  HB3 GLU A 241      -5.866   6.567   6.670  1.00 97.72           H  
ATOM   3920  O   GLU A 241      -1.989   7.394   5.014  1.00 97.72           O  
ATOM   3921  CG  GLU A 241      -5.119   8.410   5.854  1.00 97.72           C  
ATOM   3922  HG2 GLU A 241      -5.375   8.147   4.827  1.00 97.72           H  
ATOM   3923  HG3 GLU A 241      -4.181   8.964   5.835  1.00 97.72           H  
ATOM   3924  CD  GLU A 241      -6.212   9.316   6.435  1.00 97.72           C  
ATOM   3925  OE1 GLU A 241      -6.457  10.369   5.805  1.00 97.72           O  
ATOM   3926  OE2 GLU A 241      -6.773   8.962   7.493  1.00 97.72           O  
ATOM   3927  N   HIS A 242      -1.772   6.875   7.185  1.00 96.63           N  
ATOM   3928  H   HIS A 242      -2.223   6.499   8.006  1.00 96.63           H  
ATOM   3929  CA  HIS A 242      -0.397   7.376   7.283  1.00 96.63           C  
ATOM   3930  HA  HIS A 242      -0.377   8.410   6.938  1.00 96.63           H  
ATOM   3931  C   HIS A 242       0.565   6.579   6.390  1.00 96.63           C  
ATOM   3932  CB  HIS A 242       0.074   7.347   8.743  1.00 96.63           C  
ATOM   3933  HB2 HIS A 242      -0.179   6.389   9.198  1.00 96.63           H  
ATOM   3934  HB3 HIS A 242       1.159   7.447   8.762  1.00 96.63           H  
ATOM   3935  O   HIS A 242       1.423   7.164   5.720  1.00 96.63           O  
ATOM   3936  CG  HIS A 242      -0.507   8.459   9.576  1.00 96.63           C  
ATOM   3937  CD2 HIS A 242       0.163   9.548  10.061  1.00 96.63           C  
ATOM   3938  HD2 HIS A 242       1.213   9.763   9.921  1.00 96.63           H  
ATOM   3939  ND1 HIS A 242      -1.814   8.583   9.981  1.00 96.63           N  
ATOM   3940  HD1 HIS A 242      -2.566   7.936   9.789  1.00 96.63           H  
ATOM   3941  CE1 HIS A 242      -1.933   9.717  10.686  1.00 96.63           C  
ATOM   3942  HE1 HIS A 242      -2.853  10.082  11.117  1.00 96.63           H  
ATOM   3943  NE2 HIS A 242      -0.745  10.340  10.768  1.00 96.63           N  
ATOM   3944  N   ASN A 243       0.411   5.252   6.329  1.00 97.66           N  
ATOM   3945  H   ASN A 243      -0.303   4.829   6.905  1.00 97.66           H  
ATOM   3946  CA  ASN A 243       1.203   4.406   5.436  1.00 97.66           C  
ATOM   3947  HA  ASN A 243       2.259   4.609   5.614  1.00 97.66           H  
ATOM   3948  C   ASN A 243       0.950   4.727   3.959  1.00 97.66           C  
ATOM   3949  CB  ASN A 243       0.924   2.925   5.736  1.00 97.66           C  
ATOM   3950  HB2 ASN A 243       1.297   2.313   4.915  1.00 97.66           H  
ATOM   3951  HB3 ASN A 243      -0.150   2.754   5.816  1.00 97.66           H  
ATOM   3952  O   ASN A 243       1.912   4.848   3.200  1.00 97.66           O  
ATOM   3953  CG  ASN A 243       1.610   2.447   6.998  1.00 97.66           C  
ATOM   3954  ND2 ASN A 243       1.000   1.545   7.727  1.00 97.66           N  
ATOM   3955 HD21 ASN A 243       0.039   1.301   7.532  1.00 97.66           H  
ATOM   3956 HD22 ASN A 243       1.437   1.298   8.603  1.00 97.66           H  
ATOM   3957  OD1 ASN A 243       2.732   2.831   7.301  1.00 97.66           O  
ATOM   3958  N   ILE A 244      -0.310   4.920   3.560  1.00 97.59           N  
ATOM   3959  H   ILE A 244      -1.050   4.787   4.234  1.00 97.59           H  
ATOM   3960  CA  ILE A 244      -0.677   5.327   2.195  1.00 97.59           C  
ATOM   3961  HA  ILE A 244      -0.277   4.601   1.487  1.00 97.59           H  
ATOM   3962  C   ILE A 244      -0.039   6.678   1.858  1.00 97.59           C  
ATOM   3963  CB  ILE A 244      -2.216   5.359   2.043  1.00 97.59           C  
ATOM   3964  HB  ILE A 244      -2.638   5.917   2.879  1.00 97.59           H  
ATOM   3965  O   ILE A 244       0.594   6.820   0.815  1.00 97.59           O  
ATOM   3966  CG1 ILE A 244      -2.773   3.917   2.079  1.00 97.59           C  
ATOM   3967 HG12 ILE A 244      -2.342   3.377   2.922  1.00 97.59           H  
ATOM   3968 HG13 ILE A 244      -2.481   3.392   1.170  1.00 97.59           H  
ATOM   3969  CG2 ILE A 244      -2.636   6.064   0.739  1.00 97.59           C  
ATOM   3970 HG21 ILE A 244      -3.719   6.037   0.620  1.00 97.59           H  
ATOM   3971 HG22 ILE A 244      -2.351   7.116   0.765  1.00 97.59           H  
ATOM   3972 HG23 ILE A 244      -2.167   5.583  -0.120  1.00 97.59           H  
ATOM   3973  CD1 ILE A 244      -4.298   3.845   2.228  1.00 97.59           C  
ATOM   3974 HD11 ILE A 244      -4.613   4.412   3.104  1.00 97.59           H  
ATOM   3975 HD12 ILE A 244      -4.795   4.236   1.340  1.00 97.59           H  
ATOM   3976 HD13 ILE A 244      -4.596   2.805   2.357  1.00 97.59           H  
ATOM   3977  N   THR A 245      -0.125   7.649   2.769  1.00 97.52           N  
ATOM   3978  H   THR A 245      -0.690   7.480   3.589  1.00 97.52           H  
ATOM   3979  CA  THR A 245       0.484   8.975   2.588  1.00 97.52           C  
ATOM   3980  HA  THR A 245       0.056   9.437   1.699  1.00 97.52           H  
ATOM   3981  C   THR A 245       1.998   8.884   2.384  1.00 97.52           C  
ATOM   3982  CB  THR A 245       0.173   9.874   3.792  1.00 97.52           C  
ATOM   3983  HB  THR A 245       0.578   9.434   4.703  1.00 97.52           H  
ATOM   3984  O   THR A 245       2.554   9.578   1.531  1.00 97.52           O  
ATOM   3985  CG2 THR A 245       0.739  11.287   3.625  1.00 97.52           C  
ATOM   3986 HG21 THR A 245       1.828  11.264   3.649  1.00 97.52           H  
ATOM   3987 HG22 THR A 245       0.380  11.912   4.443  1.00 97.52           H  
ATOM   3988 HG23 THR A 245       0.397  11.711   2.680  1.00 97.52           H  
ATOM   3989  OG1 THR A 245      -1.217  10.018   3.930  1.00 97.52           O  
ATOM   3990  HG1 THR A 245      -1.593   9.227   4.324  1.00 97.52           H  
ATOM   3991  N   ARG A 246       2.684   8.014   3.138  1.00 98.10           N  
ATOM   3992  H   ARG A 246       2.173   7.487   3.831  1.00 98.10           H  
ATOM   3993  CA  ARG A 246       4.124   7.770   2.975  1.00 98.10           C  
ATOM   3994  HA  ARG A 246       4.647   8.726   2.988  1.00 98.10           H  
ATOM   3995  C   ARG A 246       4.444   7.142   1.616  1.00 98.10           C  
ATOM   3996  CB  ARG A 246       4.622   6.912   4.145  1.00 98.10           C  
ATOM   3997  HB2 ARG A 246       4.129   5.940   4.110  1.00 98.10           H  
ATOM   3998  HB3 ARG A 246       4.350   7.401   5.081  1.00 98.10           H  
ATOM   3999  O   ARG A 246       5.332   7.633   0.930  1.00 98.10           O  
ATOM   4000  CG  ARG A 246       6.146   6.720   4.111  1.00 98.10           C  
ATOM   4001  HG2 ARG A 246       6.630   7.697   4.126  1.00 98.10           H  
ATOM   4002  HG3 ARG A 246       6.437   6.210   3.192  1.00 98.10           H  
ATOM   4003  CD  ARG A 246       6.639   5.910   5.318  1.00 98.10           C  
ATOM   4004  HD2 ARG A 246       7.727   5.853   5.282  1.00 98.10           H  
ATOM   4005  HD3 ARG A 246       6.365   6.440   6.230  1.00 98.10           H  
ATOM   4006  NE  ARG A 246       6.067   4.549   5.361  1.00 98.10           N  
ATOM   4007  HE  ARG A 246       5.302   4.396   6.002  1.00 98.10           H  
ATOM   4008  NH1 ARG A 246       7.424   3.583   3.768  1.00 98.10           N  
ATOM   4009 HH11 ARG A 246       7.642   2.805   3.162  1.00 98.10           H  
ATOM   4010 HH12 ARG A 246       7.777   4.488   3.491  1.00 98.10           H  
ATOM   4011  NH2 ARG A 246       5.869   2.359   4.817  1.00 98.10           N  
ATOM   4012 HH21 ARG A 246       5.108   2.281   5.477  1.00 98.10           H  
ATOM   4013 HH22 ARG A 246       6.148   1.562   4.264  1.00 98.10           H  
ATOM   4014  CZ  ARG A 246       6.462   3.508   4.650  1.00 98.10           C  
ATOM   4015  N   ILE A 247       3.698   6.113   1.211  1.00 98.23           N  
ATOM   4016  H   ILE A 247       2.962   5.787   1.821  1.00 98.23           H  
ATOM   4017  CA  ILE A 247       3.880   5.443  -0.086  1.00 98.23           C  
ATOM   4018  HA  ILE A 247       4.914   5.109  -0.165  1.00 98.23           H  
ATOM   4019  C   ILE A 247       3.652   6.420  -1.246  1.00 98.23           C  
ATOM   4020  CB  ILE A 247       2.958   4.205  -0.181  1.00 98.23           C  
ATOM   4021  HB  ILE A 247       1.950   4.501   0.108  1.00 98.23           H  
ATOM   4022  O   ILE A 247       4.429   6.419  -2.195  1.00 98.23           O  
ATOM   4023  CG1 ILE A 247       3.457   3.109   0.791  1.00 98.23           C  
ATOM   4024 HG12 ILE A 247       4.396   2.698   0.421  1.00 98.23           H  
ATOM   4025 HG13 ILE A 247       3.656   3.548   1.769  1.00 98.23           H  
ATOM   4026  CG2 ILE A 247       2.899   3.647  -1.616  1.00 98.23           C  
ATOM   4027 HG21 ILE A 247       2.277   2.753  -1.660  1.00 98.23           H  
ATOM   4028 HG22 ILE A 247       2.445   4.377  -2.287  1.00 98.23           H  
ATOM   4029 HG23 ILE A 247       3.901   3.410  -1.972  1.00 98.23           H  
ATOM   4030  CD1 ILE A 247       2.457   1.964   1.000  1.00 98.23           C  
ATOM   4031 HD11 ILE A 247       2.825   1.306   1.787  1.00 98.23           H  
ATOM   4032 HD12 ILE A 247       1.490   2.367   1.302  1.00 98.23           H  
ATOM   4033 HD13 ILE A 247       2.342   1.379   0.087  1.00 98.23           H  
ATOM   4034  N   ASN A 248       2.643   7.290  -1.163  1.00 97.88           N  
ATOM   4035  H   ASN A 248       1.988   7.202  -0.399  1.00 97.88           H  
ATOM   4036  CA  ASN A 248       2.381   8.288  -2.202  1.00 97.88           C  
ATOM   4037  HA  ASN A 248       2.279   7.781  -3.161  1.00 97.88           H  
ATOM   4038  C   ASN A 248       3.553   9.268  -2.365  1.00 97.88           C  
ATOM   4039  CB  ASN A 248       1.060   9.009  -1.892  1.00 97.88           C  
ATOM   4040  HB2 ASN A 248       1.055   9.343  -0.854  1.00 97.88           H  
ATOM   4041  HB3 ASN A 248       0.978   9.884  -2.535  1.00 97.88           H  
ATOM   4042  O   ASN A 248       3.976   9.524  -3.488  1.00 97.88           O  
ATOM   4043  CG  ASN A 248      -0.162   8.144  -2.155  1.00 97.88           C  
ATOM   4044  ND2 ASN A 248      -1.296   8.502  -1.600  1.00 97.88           N  
ATOM   4045 HD21 ASN A 248      -1.352   9.334  -1.030  1.00 97.88           H  
ATOM   4046 HD22 ASN A 248      -2.092   7.915  -1.805  1.00 97.88           H  
ATOM   4047  OD1 ASN A 248      -0.135   7.155  -2.867  1.00 97.88           O  
ATOM   4048  N   LYS A 249       4.158   9.734  -1.263  1.00 97.57           N  
ATOM   4049  H   LYS A 249       3.784   9.468  -0.364  1.00 97.57           H  
ATOM   4050  CA  LYS A 249       5.375  10.566  -1.326  1.00 97.57           C  
ATOM   4051  HA  LYS A 249       5.174  11.433  -1.956  1.00 97.57           H  
ATOM   4052  C   LYS A 249       6.550   9.835  -1.985  1.00 97.57           C  
ATOM   4053  CB  LYS A 249       5.779  11.028   0.079  1.00 97.57           C  
ATOM   4054  HB2 LYS A 249       5.832  10.166   0.744  1.00 97.57           H  
ATOM   4055  HB3 LYS A 249       6.772  11.474   0.025  1.00 97.57           H  
ATOM   4056  O   LYS A 249       7.294  10.441  -2.757  1.00 97.57           O  
ATOM   4057  CG  LYS A 249       4.813  12.070   0.652  1.00 97.57           C  
ATOM   4058  HG2 LYS A 249       3.798  11.673   0.664  1.00 97.57           H  
ATOM   4059  HG3 LYS A 249       4.832  12.960   0.024  1.00 97.57           H  
ATOM   4060  CD  LYS A 249       5.233  12.439   2.078  1.00 97.57           C  
ATOM   4061  HD2 LYS A 249       5.213  11.541   2.696  1.00 97.57           H  
ATOM   4062  HD3 LYS A 249       6.244  12.846   2.061  1.00 97.57           H  
ATOM   4063  CE  LYS A 249       4.259  13.477   2.640  1.00 97.57           C  
ATOM   4064  HE2 LYS A 249       3.253  13.059   2.597  1.00 97.57           H  
ATOM   4065  HE3 LYS A 249       4.277  14.354   1.994  1.00 97.57           H  
ATOM   4066  NZ  LYS A 249       4.603  13.849   4.033  1.00 97.57           N  
ATOM   4067  HZ1 LYS A 249       5.531  14.246   4.071  1.00 97.57           H  
ATOM   4068  HZ2 LYS A 249       4.568  13.034   4.628  1.00 97.57           H  
ATOM   4069  HZ3 LYS A 249       3.941  14.527   4.383  1.00 97.57           H  
ATOM   4070  N   ASP A 250       6.716   8.543  -1.700  1.00 98.30           N  
ATOM   4071  H   ASP A 250       6.114   8.120  -1.009  1.00 98.30           H  
ATOM   4072  CA  ASP A 250       7.758   7.723  -2.325  1.00 98.30           C  
ATOM   4073  HA  ASP A 250       8.715   8.233  -2.219  1.00 98.30           H  
ATOM   4074  C   ASP A 250       7.498   7.553  -3.834  1.00 98.30           C  
ATOM   4075  CB  ASP A 250       7.871   6.352  -1.624  1.00 98.30           C  
ATOM   4076  HB2 ASP A 250       6.895   5.866  -1.619  1.00 98.30           H  
ATOM   4077  HB3 ASP A 250       8.544   5.727  -2.210  1.00 98.30           H  
ATOM   4078  O   ASP A 250       8.427   7.677  -4.635  1.00 98.30           O  
ATOM   4079  CG  ASP A 250       8.418   6.400  -0.186  1.00 98.30           C  
ATOM   4080  OD1 ASP A 250       9.096   7.391   0.164  1.00 98.30           O  
ATOM   4081  OD2 ASP A 250       8.202   5.409   0.557  1.00 98.30           O  
ATOM   4082  N   ILE A 251       6.240   7.335  -4.240  1.00 98.31           N  
ATOM   4083  H   ILE A 251       5.527   7.247  -3.530  1.00 98.31           H  
ATOM   4084  CA  ILE A 251       5.824   7.279  -5.651  1.00 98.31           C  
ATOM   4085  HA  ILE A 251       6.401   6.500  -6.149  1.00 98.31           H  
ATOM   4086  C   ILE A 251       6.163   8.592  -6.359  1.00 98.31           C  
ATOM   4087  CB  ILE A 251       4.322   6.923  -5.779  1.00 98.31           C  
ATOM   4088  HB  ILE A 251       3.754   7.538  -5.081  1.00 98.31           H  
ATOM   4089  O   ILE A 251       6.798   8.550  -7.412  1.00 98.31           O  
ATOM   4090  CG1 ILE A 251       4.109   5.436  -5.414  1.00 98.31           C  
ATOM   4091 HG12 ILE A 251       4.612   5.219  -4.471  1.00 98.31           H  
ATOM   4092 HG13 ILE A 251       4.562   4.806  -6.179  1.00 98.31           H  
ATOM   4093  CG2 ILE A 251       3.783   7.204  -7.198  1.00 98.31           C  
ATOM   4094 HG21 ILE A 251       4.370   6.662  -7.940  1.00 98.31           H  
ATOM   4095 HG22 ILE A 251       2.735   6.915  -7.273  1.00 98.31           H  
ATOM   4096 HG23 ILE A 251       3.822   8.273  -7.408  1.00 98.31           H  
ATOM   4097  CD1 ILE A 251       2.636   5.037  -5.250  1.00 98.31           C  
ATOM   4098 HD11 ILE A 251       2.114   5.076  -6.206  1.00 98.31           H  
ATOM   4099 HD12 ILE A 251       2.582   4.016  -4.872  1.00 98.31           H  
ATOM   4100 HD13 ILE A 251       2.147   5.703  -4.539  1.00 98.31           H  
ATOM   4101  N   ASP A 252       5.819   9.739  -5.773  1.00 98.12           N  
ATOM   4102  H   ASP A 252       5.229   9.706  -4.954  1.00 98.12           H  
ATOM   4103  CA  ASP A 252       6.114  11.055  -6.348  1.00 98.12           C  
ATOM   4104  HA  ASP A 252       5.641  11.133  -7.327  1.00 98.12           H  
ATOM   4105  C   ASP A 252       7.626  11.256  -6.528  1.00 98.12           C  
ATOM   4106  CB  ASP A 252       5.554  12.167  -5.447  1.00 98.12           C  
ATOM   4107  HB2 ASP A 252       5.905  13.125  -5.829  1.00 98.12           H  
ATOM   4108  HB3 ASP A 252       5.953  12.048  -4.439  1.00 98.12           H  
ATOM   4109  O   ASP A 252       8.090  11.679  -7.591  1.00 98.12           O  
ATOM   4110  CG  ASP A 252       4.024  12.225  -5.378  1.00 98.12           C  
ATOM   4111  OD1 ASP A 252       3.366  11.709  -6.308  1.00 98.12           O  
ATOM   4112  OD2 ASP A 252       3.536  12.843  -4.404  1.00 98.12           O  
ATOM   4113  N   SER A 253       8.427  10.881  -5.522  1.00 97.76           N  
ATOM   4114  H   SER A 253       7.994  10.554  -4.671  1.00 97.76           H  
ATOM   4115  CA  SER A 253       9.890  10.914  -5.624  1.00 97.76           C  
ATOM   4116  HA  SER A 253      10.201  11.940  -5.817  1.00 97.76           H  
ATOM   4117  C   SER A 253      10.396  10.038  -6.772  1.00 97.76           C  
ATOM   4118  CB  SER A 253      10.535  10.448  -4.317  1.00 97.76           C  
ATOM   4119  HB2 SER A 253      10.265   9.410  -4.123  1.00 97.76           H  
ATOM   4120  HB3 SER A 253      10.175  11.062  -3.492  1.00 97.76           H  
ATOM   4121  O   SER A 253      11.289  10.454  -7.513  1.00 97.76           O  
ATOM   4122  OG  SER A 253      11.949  10.558  -4.405  1.00 97.76           O  
ATOM   4123  HG  SER A 253      12.230  10.402  -5.310  1.00 97.76           H  
ATOM   4124  N   LYS A 254       9.839   8.834  -6.945  1.00 97.95           N  
ATOM   4125  H   LYS A 254       9.107   8.550  -6.310  1.00 97.95           H  
ATOM   4126  CA  LYS A 254      10.240   7.927  -8.029  1.00 97.95           C  
ATOM   4127  HA  LYS A 254      11.325   7.975  -8.120  1.00 97.95           H  
ATOM   4128  C   LYS A 254       9.776   8.397  -9.399  1.00 97.95           C  
ATOM   4129  CB  LYS A 254       9.789   6.485  -7.725  1.00 97.95           C  
ATOM   4130  HB2 LYS A 254       9.989   5.862  -8.597  1.00 97.95           H  
ATOM   4131  HB3 LYS A 254       8.713   6.479  -7.550  1.00 97.95           H  
ATOM   4132  O   LYS A 254      10.508   8.213 -10.367  1.00 97.95           O  
ATOM   4133  CG  LYS A 254      10.492   5.858  -6.508  1.00 97.95           C  
ATOM   4134  HG2 LYS A 254      10.305   6.469  -5.625  1.00 97.95           H  
ATOM   4135  HG3 LYS A 254      10.081   4.864  -6.328  1.00 97.95           H  
ATOM   4136  CD  LYS A 254      12.008   5.742  -6.703  1.00 97.95           C  
ATOM   4137  HD2 LYS A 254      12.399   6.683  -7.090  1.00 97.95           H  
ATOM   4138  HD3 LYS A 254      12.235   4.959  -7.426  1.00 97.95           H  
ATOM   4139  CE  LYS A 254      12.732   5.486  -5.386  1.00 97.95           C  
ATOM   4140  HE2 LYS A 254      12.222   6.046  -4.602  1.00 97.95           H  
ATOM   4141  HE3 LYS A 254      12.689   4.425  -5.137  1.00 97.95           H  
ATOM   4142  NZ  LYS A 254      14.128   5.974  -5.512  1.00 97.95           N  
ATOM   4143  HZ1 LYS A 254      14.654   5.415  -6.169  1.00 97.95           H  
ATOM   4144  HZ2 LYS A 254      14.130   6.910  -5.893  1.00 97.95           H  
ATOM   4145  HZ3 LYS A 254      14.596   6.000  -4.617  1.00 97.95           H  
ATOM   4146  N   GLN A 255       8.634   9.069  -9.497  1.00 97.83           N  
ATOM   4147  H   GLN A 255       8.057   9.160  -8.673  1.00 97.83           H  
ATOM   4148  CA  GLN A 255       8.214   9.730 -10.730  1.00 97.83           C  
ATOM   4149  HA  GLN A 255       8.202   9.003 -11.543  1.00 97.83           H  
ATOM   4150  C   GLN A 255       9.196  10.840 -11.132  1.00 97.83           C  
ATOM   4151  CB  GLN A 255       6.801  10.292 -10.558  1.00 97.83           C  
ATOM   4152  HB2 GLN A 255       6.586  10.960 -11.392  1.00 97.83           H  
ATOM   4153  HB3 GLN A 255       6.753  10.873  -9.638  1.00 97.83           H  
ATOM   4154  O   GLN A 255       9.560  10.933 -12.304  1.00 97.83           O  
ATOM   4155  CG  GLN A 255       5.724   9.196 -10.535  1.00 97.83           C  
ATOM   4156  HG2 GLN A 255       5.947   8.454  -9.768  1.00 97.83           H  
ATOM   4157  HG3 GLN A 255       5.709   8.690 -11.501  1.00 97.83           H  
ATOM   4158  CD  GLN A 255       4.339   9.771 -10.262  1.00 97.83           C  
ATOM   4159  NE2 GLN A 255       3.295   8.981 -10.346  1.00 97.83           N  
ATOM   4160 HE21 GLN A 255       2.434   9.413 -10.043  1.00 97.83           H  
ATOM   4161 HE22 GLN A 255       3.401   7.985 -10.476  1.00 97.83           H  
ATOM   4162  OE1 GLN A 255       4.156  10.945 -10.005  1.00 97.83           O  
ATOM   4163  N   GLN A 256       9.698  11.631 -10.176  1.00 96.84           N  
ATOM   4164  H   GLN A 256       9.345  11.538  -9.234  1.00 96.84           H  
ATOM   4165  CA  GLN A 256      10.737  12.631 -10.458  1.00 96.84           C  
ATOM   4166  HA  GLN A 256      10.409  13.243 -11.297  1.00 96.84           H  
ATOM   4167  C   GLN A 256      12.064  11.993 -10.889  1.00 96.84           C  
ATOM   4168  CB  GLN A 256      10.962  13.544  -9.242  1.00 96.84           C  
ATOM   4169  HB2 GLN A 256      11.801  14.206  -9.453  1.00 96.84           H  
ATOM   4170  HB3 GLN A 256      11.225  12.940  -8.373  1.00 96.84           H  
ATOM   4171  O   GLN A 256      12.707  12.486 -11.819  1.00 96.84           O  
ATOM   4172  CG  GLN A 256       9.742  14.408  -8.894  1.00 96.84           C  
ATOM   4173  HG2 GLN A 256       8.922  13.766  -8.572  1.00 96.84           H  
ATOM   4174  HG3 GLN A 256       9.993  15.062  -8.059  1.00 96.84           H  
ATOM   4175  CD  GLN A 256       9.261  15.271 -10.055  1.00 96.84           C  
ATOM   4176  NE2 GLN A 256       7.965  15.400 -10.234  1.00 96.84           N  
ATOM   4177 HE21 GLN A 256       7.660  15.953 -11.023  1.00 96.84           H  
ATOM   4178 HE22 GLN A 256       7.318  14.907  -9.636  1.00 96.84           H  
ATOM   4179  OE1 GLN A 256      10.030  15.834 -10.821  1.00 96.84           O  
ATOM   4180  N   ASP A 257      12.458  10.879 -10.265  1.00 98.28           N  
ATOM   4181  H   ASP A 257      11.942  10.571  -9.453  1.00 98.28           H  
ATOM   4182  CA  ASP A 257      13.637  10.115 -10.685  1.00 98.28           C  
ATOM   4183  HA  ASP A 257      14.503  10.777 -10.675  1.00 98.28           H  
ATOM   4184  C   ASP A 257      13.483   9.605 -12.131  1.00 98.28           C  
ATOM   4185  CB  ASP A 257      13.917   8.948  -9.715  1.00 98.28           C  
ATOM   4186  HB2 ASP A 257      14.671   8.307 -10.172  1.00 98.28           H  
ATOM   4187  HB3 ASP A 257      13.014   8.350  -9.598  1.00 98.28           H  
ATOM   4188  O   ASP A 257      14.403   9.764 -12.933  1.00 98.28           O  
ATOM   4189  CG  ASP A 257      14.446   9.353  -8.327  1.00 98.28           C  
ATOM   4190  OD1 ASP A 257      15.022  10.467  -8.215  1.00 98.28           O  
ATOM   4191  OD2 ASP A 257      14.344   8.493  -7.406  1.00 98.28           O  
ATOM   4192  N   ILE A 258      12.312   9.074 -12.506  1.00 97.98           N  
ATOM   4193  H   ILE A 258      11.600   8.958 -11.799  1.00 97.98           H  
ATOM   4194  CA  ILE A 258      12.014   8.628 -13.879  1.00 97.98           C  
ATOM   4195  HA  ILE A 258      12.763   7.893 -14.175  1.00 97.98           H  
ATOM   4196  C   ILE A 258      12.126   9.788 -14.876  1.00 97.98           C  
ATOM   4197  CB  ILE A 258      10.623   7.951 -13.939  1.00 97.98           C  
ATOM   4198  HB  ILE A 258       9.905   8.587 -13.421  1.00 97.98           H  
ATOM   4199  O   ILE A 258      12.767   9.637 -15.915  1.00 97.98           O  
ATOM   4200  CG1 ILE A 258      10.675   6.579 -13.229  1.00 97.98           C  
ATOM   4201 HG12 ILE A 258      11.212   6.673 -12.285  1.00 97.98           H  
ATOM   4202 HG13 ILE A 258      11.227   5.871 -13.847  1.00 97.98           H  
ATOM   4203  CG2 ILE A 258      10.132   7.766 -15.390  1.00 97.98           C  
ATOM   4204 HG21 ILE A 258       9.979   8.732 -15.872  1.00 97.98           H  
ATOM   4205 HG22 ILE A 258      10.862   7.194 -15.964  1.00 97.98           H  
ATOM   4206 HG23 ILE A 258       9.174   7.247 -15.410  1.00 97.98           H  
ATOM   4207  CD1 ILE A 258       9.291   5.995 -12.914  1.00 97.98           C  
ATOM   4208 HD11 ILE A 258       8.760   5.737 -13.830  1.00 97.98           H  
ATOM   4209 HD12 ILE A 258       9.412   5.089 -12.319  1.00 97.98           H  
ATOM   4210 HD13 ILE A 258       8.705   6.714 -12.341  1.00 97.98           H  
ATOM   4211  N   ILE A 259      11.564  10.959 -14.552  1.00 98.01           N  
ATOM   4212  H   ILE A 259      11.033  11.010 -13.695  1.00 98.01           H  
ATOM   4213  CA  ILE A 259      11.664  12.157 -15.403  1.00 98.01           C  
ATOM   4214  HA  ILE A 259      11.275  11.916 -16.393  1.00 98.01           H  
ATOM   4215  C   ILE A 259      13.128  12.577 -15.591  1.00 98.01           C  
ATOM   4216  CB  ILE A 259      10.818  13.309 -14.807  1.00 98.01           C  
ATOM   4217  HB  ILE A 259      11.081  13.420 -13.755  1.00 98.01           H  
ATOM   4218  O   ILE A 259      13.518  12.995 -16.683  1.00 98.01           O  
ATOM   4219  CG1 ILE A 259       9.310  12.982 -14.907  1.00 98.01           C  
ATOM   4220 HG12 ILE A 259       9.133  11.951 -14.603  1.00 98.01           H  
ATOM   4221 HG13 ILE A 259       8.987  13.070 -15.944  1.00 98.01           H  
ATOM   4222  CG2 ILE A 259      11.102  14.651 -15.516  1.00 98.01           C  
ATOM   4223 HG21 ILE A 259      10.918  14.546 -16.585  1.00 98.01           H  
ATOM   4224 HG22 ILE A 259      10.462  15.435 -15.112  1.00 98.01           H  
ATOM   4225 HG23 ILE A 259      12.136  14.954 -15.349  1.00 98.01           H  
ATOM   4226  CD1 ILE A 259       8.426  13.878 -14.027  1.00 98.01           C  
ATOM   4227 HD11 ILE A 259       7.400  13.513 -14.064  1.00 98.01           H  
ATOM   4228 HD12 ILE A 259       8.772  13.843 -12.994  1.00 98.01           H  
ATOM   4229 HD13 ILE A 259       8.438  14.909 -14.383  1.00 98.01           H  
ATOM   4230  N   ARG A 260      13.954  12.481 -14.540  1.00 98.08           N  
ATOM   4231  H   ARG A 260      13.576  12.139 -13.668  1.00 98.08           H  
ATOM   4232  CA  ARG A 260      15.390  12.786 -14.627  1.00 98.08           C  
ATOM   4233  HA  ARG A 260      15.511  13.766 -15.089  1.00 98.08           H  
ATOM   4234  C   ARG A 260      16.103  11.801 -15.558  1.00 98.08           C  
ATOM   4235  CB  ARG A 260      16.004  12.820 -13.217  1.00 98.08           C  
ATOM   4236  HB2 ARG A 260      15.399  13.467 -12.582  1.00 98.08           H  
ATOM   4237  HB3 ARG A 260      15.997  11.817 -12.792  1.00 98.08           H  
ATOM   4238  O   ARG A 260      16.802  12.238 -16.467  1.00 98.08           O  
ATOM   4239  CG  ARG A 260      17.448  13.350 -13.241  1.00 98.08           C  
ATOM   4240  HG2 ARG A 260      17.458  14.375 -13.611  1.00 98.08           H  
ATOM   4241  HG3 ARG A 260      18.042  12.739 -13.921  1.00 98.08           H  
ATOM   4242  CD  ARG A 260      18.120  13.294 -11.862  1.00 98.08           C  
ATOM   4243  HD2 ARG A 260      19.175  13.533 -11.997  1.00 98.08           H  
ATOM   4244  HD3 ARG A 260      18.067  12.269 -11.495  1.00 98.08           H  
ATOM   4245  NE  ARG A 260      17.540  14.254 -10.893  1.00 98.08           N  
ATOM   4246  HE  ARG A 260      17.560  15.225 -11.168  1.00 98.08           H  
ATOM   4247  NH1 ARG A 260      16.951  12.764  -9.234  1.00 98.08           N  
ATOM   4248 HH11 ARG A 260      17.242  11.995  -9.821  1.00 98.08           H  
ATOM   4249 HH12 ARG A 260      16.355  12.506  -8.460  1.00 98.08           H  
ATOM   4250  NH2 ARG A 260      16.575  14.942  -8.946  1.00 98.08           N  
ATOM   4251 HH21 ARG A 260      16.587  15.902  -9.259  1.00 98.08           H  
ATOM   4252 HH22 ARG A 260      16.172  14.692  -8.054  1.00 98.08           H  
ATOM   4253  CZ  ARG A 260      17.030  13.981  -9.700  1.00 98.08           C  
ATOM   4254  N   ILE A 261      15.864  10.502 -15.383  1.00 98.12           N  
ATOM   4255  H   ILE A 261      15.252  10.230 -14.628  1.00 98.12           H  
ATOM   4256  CA  ILE A 261      16.466   9.449 -16.213  1.00 98.12           C  
ATOM   4257  HA  ILE A 261      17.550   9.565 -16.184  1.00 98.12           H  
ATOM   4258  C   ILE A 261      16.051   9.592 -17.684  1.00 98.12           C  
ATOM   4259  CB  ILE A 261      16.112   8.055 -15.645  1.00 98.12           C  
ATOM   4260  HB  ILE A 261      15.031   7.998 -15.517  1.00 98.12           H  
ATOM   4261  O   ILE A 261      16.889   9.428 -18.568  1.00 98.12           O  
ATOM   4262  CG1 ILE A 261      16.789   7.857 -14.267  1.00 98.12           C  
ATOM   4263 HG12 ILE A 261      17.871   7.818 -14.395  1.00 98.12           H  
ATOM   4264 HG13 ILE A 261      16.573   8.709 -13.623  1.00 98.12           H  
ATOM   4265  CG2 ILE A 261      16.542   6.932 -16.610  1.00 98.12           C  
ATOM   4266 HG21 ILE A 261      16.312   5.951 -16.194  1.00 98.12           H  
ATOM   4267 HG22 ILE A 261      16.001   7.008 -17.553  1.00 98.12           H  
ATOM   4268 HG23 ILE A 261      17.613   6.999 -16.804  1.00 98.12           H  
ATOM   4269  CD1 ILE A 261      16.325   6.599 -13.521  1.00 98.12           C  
ATOM   4270 HD11 ILE A 261      16.765   6.590 -12.524  1.00 98.12           H  
ATOM   4271 HD12 ILE A 261      16.648   5.698 -14.043  1.00 98.12           H  
ATOM   4272 HD13 ILE A 261      15.239   6.602 -13.429  1.00 98.12           H  
ATOM   4273  N   ASP A 262      14.792   9.934 -17.971  1.00 98.40           N  
ATOM   4274  H   ASP A 262      14.118   9.990 -17.221  1.00 98.40           H  
ATOM   4275  CA  ASP A 262      14.324  10.155 -19.345  1.00 98.40           C  
ATOM   4276  HA  ASP A 262      14.529   9.263 -19.937  1.00 98.40           H  
ATOM   4277  C   ASP A 262      15.048  11.332 -20.023  1.00 98.40           C  
ATOM   4278  CB  ASP A 262      12.807  10.375 -19.342  1.00 98.40           C  
ATOM   4279  HB2 ASP A 262      12.316   9.501 -18.915  1.00 98.40           H  
ATOM   4280  HB3 ASP A 262      12.564  11.243 -18.729  1.00 98.40           H  
ATOM   4281  O   ASP A 262      15.478  11.231 -21.176  1.00 98.40           O  
ATOM   4282  CG  ASP A 262      12.307  10.592 -20.772  1.00 98.40           C  
ATOM   4283  OD1 ASP A 262      12.272   9.602 -21.535  1.00 98.40           O  
ATOM   4284  OD2 ASP A 262      12.041  11.763 -21.123  1.00 98.40           O  
ATOM   4285  N   LYS A 263      15.273  12.436 -19.299  1.00 97.55           N  
ATOM   4286  H   LYS A 263      14.917  12.461 -18.354  1.00 97.55           H  
ATOM   4287  CA  LYS A 263      16.075  13.560 -19.810  1.00 97.55           C  
ATOM   4288  HA  LYS A 263      15.640  13.901 -20.749  1.00 97.55           H  
ATOM   4289  C   LYS A 263      17.506  13.130 -20.133  1.00 97.55           C  
ATOM   4290  CB  LYS A 263      16.082  14.718 -18.807  1.00 97.55           C  
ATOM   4291  HB2 LYS A 263      16.852  15.432 -19.099  1.00 97.55           H  
ATOM   4292  HB3 LYS A 263      16.327  14.343 -17.814  1.00 97.55           H  
ATOM   4293  O   LYS A 263      18.009  13.463 -21.209  1.00 97.55           O  
ATOM   4294  CG  LYS A 263      14.735  15.446 -18.772  1.00 97.55           C  
ATOM   4295  HG2 LYS A 263      14.548  15.906 -19.742  1.00 97.55           H  
ATOM   4296  HG3 LYS A 263      13.932  14.739 -18.560  1.00 97.55           H  
ATOM   4297  CD  LYS A 263      14.761  16.526 -17.689  1.00 97.55           C  
ATOM   4298  HD2 LYS A 263      15.548  17.246 -17.912  1.00 97.55           H  
ATOM   4299  HD3 LYS A 263      14.963  16.053 -16.728  1.00 97.55           H  
ATOM   4300  CE  LYS A 263      13.402  17.224 -17.643  1.00 97.55           C  
ATOM   4301  HE2 LYS A 263      12.637  16.464 -17.483  1.00 97.55           H  
ATOM   4302  HE3 LYS A 263      13.213  17.685 -18.613  1.00 97.55           H  
ATOM   4303  NZ  LYS A 263      13.352  18.237 -16.562  1.00 97.55           N  
ATOM   4304  HZ1 LYS A 263      12.445  18.680 -16.541  1.00 97.55           H  
ATOM   4305  HZ2 LYS A 263      13.503  17.788 -15.670  1.00 97.55           H  
ATOM   4306  HZ3 LYS A 263      14.064  18.940 -16.702  1.00 97.55           H  
ATOM   4307  N   ASP A 264      18.133  12.364 -19.245  1.00 98.35           N  
ATOM   4308  H   ASP A 264      17.670  12.170 -18.369  1.00 98.35           H  
ATOM   4309  CA  ASP A 264      19.502  11.869 -19.429  1.00 98.35           C  
ATOM   4310  HA  ASP A 264      20.154  12.711 -19.660  1.00 98.35           H  
ATOM   4311  C   ASP A 264      19.597  10.877 -20.602  1.00 98.35           C  
ATOM   4312  CB  ASP A 264      20.002  11.226 -18.124  1.00 98.35           C  
ATOM   4313  HB2 ASP A 264      20.967  10.758 -18.320  1.00 98.35           H  
ATOM   4314  HB3 ASP A 264      19.308  10.443 -17.818  1.00 98.35           H  
ATOM   4315  O   ASP A 264      20.531  10.939 -21.412  1.00 98.35           O  
ATOM   4316  CG  ASP A 264      20.189  12.221 -16.969  1.00 98.35           C  
ATOM   4317  OD1 ASP A 264      20.310  13.438 -17.245  1.00 98.35           O  
ATOM   4318  OD2 ASP A 264      20.242  11.751 -15.810  1.00 98.35           O  
ATOM   4319  N   LEU A 265      18.597  10.005 -20.762  1.00 97.90           N  
ATOM   4320  H   LEU A 265      17.887   9.969 -20.045  1.00 97.90           H  
ATOM   4321  CA  LEU A 265      18.477   9.093 -21.899  1.00 97.90           C  
ATOM   4322  HA  LEU A 265      19.376   8.478 -21.940  1.00 97.90           H  
ATOM   4323  C   LEU A 265      18.369   9.869 -23.215  1.00 97.90           C  
ATOM   4324  CB  LEU A 265      17.250   8.187 -21.684  1.00 97.90           C  
ATOM   4325  HB2 LEU A 265      16.364   8.814 -21.583  1.00 97.90           H  
ATOM   4326  HB3 LEU A 265      17.374   7.639 -20.750  1.00 97.90           H  
ATOM   4327  O   LEU A 265      19.087   9.578 -24.176  1.00 97.90           O  
ATOM   4328  CG  LEU A 265      17.003   7.183 -22.825  1.00 97.90           C  
ATOM   4329  HG  LEU A 265      16.911   7.713 -23.773  1.00 97.90           H  
ATOM   4330  CD1 LEU A 265      18.137   6.161 -22.940  1.00 97.90           C  
ATOM   4331 HD11 LEU A 265      19.064   6.659 -23.225  1.00 97.90           H  
ATOM   4332 HD12 LEU A 265      17.891   5.423 -23.703  1.00 97.90           H  
ATOM   4333 HD13 LEU A 265      18.277   5.655 -21.985  1.00 97.90           H  
ATOM   4334  CD2 LEU A 265      15.695   6.433 -22.585  1.00 97.90           C  
ATOM   4335 HD21 LEU A 265      15.748   5.880 -21.647  1.00 97.90           H  
ATOM   4336 HD22 LEU A 265      14.872   7.145 -22.524  1.00 97.90           H  
ATOM   4337 HD23 LEU A 265      15.500   5.742 -23.405  1.00 97.90           H  
ATOM   4338  N   ASN A 266      17.516  10.892 -23.256  1.00 97.34           N  
ATOM   4339  H   ASN A 266      16.933  11.058 -22.448  1.00 97.34           H  
ATOM   4340  CA  ASN A 266      17.349  11.738 -24.431  1.00 97.34           C  
ATOM   4341  HA  ASN A 266      17.157  11.094 -25.290  1.00 97.34           H  
ATOM   4342  C   ASN A 266      18.629  12.522 -24.760  1.00 97.34           C  
ATOM   4343  CB  ASN A 266      16.122  12.640 -24.219  1.00 97.34           C  
ATOM   4344  HB2 ASN A 266      16.132  13.455 -24.943  1.00 97.34           H  
ATOM   4345  HB3 ASN A 266      16.144  13.073 -23.219  1.00 97.34           H  
ATOM   4346  O   ASN A 266      19.015  12.586 -25.930  1.00 97.34           O  
ATOM   4347  CG  ASN A 266      14.825  11.873 -24.426  1.00 97.34           C  
ATOM   4348  ND2 ASN A 266      13.867  12.009 -23.542  1.00 97.34           N  
ATOM   4349 HD21 ASN A 266      13.075  11.384 -23.584  1.00 97.34           H  
ATOM   4350 HD22 ASN A 266      14.058  12.368 -22.617  1.00 97.34           H  
ATOM   4351  OD1 ASN A 266      14.674  11.173 -25.419  1.00 97.34           O  
ATOM   4352  N   ALA A 267      19.339  13.059 -23.764  1.00 96.78           N  
ATOM   4353  H   ALA A 267      18.972  13.004 -22.825  1.00 96.78           H  
ATOM   4354  CA  ALA A 267      20.636  13.710 -23.967  1.00 96.78           C  
ATOM   4355  HA  ALA A 267      20.515  14.521 -24.685  1.00 96.78           H  
ATOM   4356  C   ALA A 267      21.682  12.732 -24.533  1.00 96.78           C  
ATOM   4357  CB  ALA A 267      21.092  14.311 -22.632  1.00 96.78           C  
ATOM   4358  HB1 ALA A 267      21.214  13.527 -21.885  1.00 96.78           H  
ATOM   4359  HB2 ALA A 267      20.349  15.023 -22.273  1.00 96.78           H  
ATOM   4360  HB3 ALA A 267      22.043  14.826 -22.765  1.00 96.78           H  
ATOM   4361  O   ALA A 267      22.386  13.040 -25.500  1.00 96.78           O  
ATOM   4362  N   THR A 268      21.724  11.512 -23.997  1.00 97.78           N  
ATOM   4363  H   THR A 268      21.142  11.329 -23.192  1.00 97.78           H  
ATOM   4364  CA  THR A 268      22.615  10.445 -24.468  1.00 97.78           C  
ATOM   4365  HA  THR A 268      23.640  10.815 -24.455  1.00 97.78           H  
ATOM   4366  C   THR A 268      22.288  10.037 -25.906  1.00 97.78           C  
ATOM   4367  CB  THR A 268      22.543   9.237 -23.526  1.00 97.78           C  
ATOM   4368  HB  THR A 268      21.536   8.820 -23.522  1.00 97.78           H  
ATOM   4369  O   THR A 268      23.188   9.915 -26.736  1.00 97.78           O  
ATOM   4370  CG2 THR A 268      23.542   8.148 -23.914  1.00 97.78           C  
ATOM   4371 HG21 THR A 268      24.550   8.561 -23.950  1.00 97.78           H  
ATOM   4372 HG22 THR A 268      23.284   7.720 -24.882  1.00 97.78           H  
ATOM   4373 HG23 THR A 268      23.512   7.356 -23.166  1.00 97.78           H  
ATOM   4374  OG1 THR A 268      22.885   9.647 -22.225  1.00 97.78           O  
ATOM   4375  HG1 THR A 268      22.103  10.012 -21.803  1.00 97.78           H  
ATOM   4376  N   LYS A 269      21.003   9.923 -26.258  1.00 97.31           N  
ATOM   4377  H   LYS A 269      20.311   9.997 -25.527  1.00 97.31           H  
ATOM   4378  CA  LYS A 269      20.546   9.654 -27.630  1.00 97.31           C  
ATOM   4379  HA  LYS A 269      20.977   8.710 -27.962  1.00 97.31           H  
ATOM   4380  C   LYS A 269      21.006  10.730 -28.622  1.00 97.31           C  
ATOM   4381  CB  LYS A 269      19.019   9.515 -27.591  1.00 97.31           C  
ATOM   4382  HB2 LYS A 269      18.758   8.748 -26.862  1.00 97.31           H  
ATOM   4383  HB3 LYS A 269      18.576  10.457 -27.266  1.00 97.31           H  
ATOM   4384  O   LYS A 269      21.436  10.403 -29.732  1.00 97.31           O  
ATOM   4385  CG  LYS A 269      18.418   9.128 -28.947  1.00 97.31           C  
ATOM   4386  HG2 LYS A 269      18.636   9.901 -29.684  1.00 97.31           H  
ATOM   4387  HG3 LYS A 269      18.848   8.183 -29.279  1.00 97.31           H  
ATOM   4388  CD  LYS A 269      16.900   8.984 -28.808  1.00 97.31           C  
ATOM   4389  HD2 LYS A 269      16.482   9.927 -28.457  1.00 97.31           H  
ATOM   4390  HD3 LYS A 269      16.681   8.210 -28.072  1.00 97.31           H  
ATOM   4391  CE  LYS A 269      16.269   8.611 -30.152  1.00 97.31           C  
ATOM   4392  HE2 LYS A 269      16.507   9.389 -30.877  1.00 97.31           H  
ATOM   4393  HE3 LYS A 269      16.712   7.677 -30.499  1.00 97.31           H  
ATOM   4394  NZ  LYS A 269      14.798   8.464 -30.015  1.00 97.31           N  
ATOM   4395  HZ1 LYS A 269      14.387   9.321 -29.674  1.00 97.31           H  
ATOM   4396  HZ2 LYS A 269      14.370   8.228 -30.899  1.00 97.31           H  
ATOM   4397  HZ3 LYS A 269      14.577   7.740 -29.347  1.00 97.31           H  
ATOM   4398  N   HIS A 270      20.975  12.005 -28.228  1.00 96.37           N  
ATOM   4399  H   HIS A 270      20.603  12.216 -27.313  1.00 96.37           H  
ATOM   4400  CA  HIS A 270      21.517  13.094 -29.049  1.00 96.37           C  
ATOM   4401  HA  HIS A 270      21.078  13.037 -30.045  1.00 96.37           H  
ATOM   4402  C   HIS A 270      23.036  12.976 -29.222  1.00 96.37           C  
ATOM   4403  CB  HIS A 270      21.154  14.459 -28.449  1.00 96.37           C  
ATOM   4404  HB2 HIS A 270      21.355  14.466 -27.378  1.00 96.37           H  
ATOM   4405  HB3 HIS A 270      21.784  15.221 -28.907  1.00 96.37           H  
ATOM   4406  O   HIS A 270      23.542  13.185 -30.326  1.00 96.37           O  
ATOM   4407  CG  HIS A 270      19.720  14.847 -28.686  1.00 96.37           C  
ATOM   4408  CD2 HIS A 270      19.254  15.712 -29.638  1.00 96.37           C  
ATOM   4409  HD2 HIS A 270      19.851  16.246 -30.363  1.00 96.37           H  
ATOM   4410  ND1 HIS A 270      18.629  14.402 -27.982  1.00 96.37           N  
ATOM   4411  HD1 HIS A 270      18.650  13.771 -27.193  1.00 96.37           H  
ATOM   4412  CE1 HIS A 270      17.532  14.982 -28.490  1.00 96.37           C  
ATOM   4413  HE1 HIS A 270      16.525  14.834 -28.128  1.00 96.37           H  
ATOM   4414  NE2 HIS A 270      17.865  15.785 -29.511  1.00 96.37           N  
ATOM   4415  N   ASN A 271      23.763  12.595 -28.168  1.00 97.39           N  
ATOM   4416  H   ASN A 271      23.300  12.473 -27.278  1.00 97.39           H  
ATOM   4417  CA  ASN A 271      25.206  12.357 -28.248  1.00 97.39           C  
ATOM   4418  HA  ASN A 271      25.680  13.243 -28.669  1.00 97.39           H  
ATOM   4419  C   ASN A 271      25.544  11.205 -29.202  1.00 97.39           C  
ATOM   4420  CB  ASN A 271      25.776  12.123 -26.839  1.00 97.39           C  
ATOM   4421  HB2 ASN A 271      26.817  11.811 -26.923  1.00 97.39           H  
ATOM   4422  HB3 ASN A 271      25.230  11.322 -26.341  1.00 97.39           H  
ATOM   4423  O   ASN A 271      26.406  11.375 -30.059  1.00 97.39           O  
ATOM   4424  CG  ASN A 271      25.744  13.366 -25.969  1.00 97.39           C  
ATOM   4425  ND2 ASN A 271      25.824  13.202 -24.671  1.00 97.39           N  
ATOM   4426 HD21 ASN A 271      25.781  14.030 -24.094  1.00 97.39           H  
ATOM   4427 HD22 ASN A 271      25.865  12.279 -24.264  1.00 97.39           H  
ATOM   4428  OD1 ASN A 271      25.693  14.494 -26.448  1.00 97.39           O  
ATOM   4429  N   ILE A 272      24.819  10.085 -29.127  1.00 97.86           N  
ATOM   4430  H   ILE A 272      24.157   9.996 -28.369  1.00 97.86           H  
ATOM   4431  CA  ILE A 272      24.973   8.954 -30.058  1.00 97.86           C  
ATOM   4432  HA  ILE A 272      26.001   8.594 -30.017  1.00 97.86           H  
ATOM   4433  C   ILE A 272      24.716   9.403 -31.500  1.00 97.86           C  
ATOM   4434  CB  ILE A 272      24.033   7.796 -29.649  1.00 97.86           C  
ATOM   4435  HB  ILE A 272      23.031   8.198 -29.499  1.00 97.86           H  
ATOM   4436  O   ILE A 272      25.496   9.097 -32.394  1.00 97.86           O  
ATOM   4437  CG1 ILE A 272      24.519   7.169 -28.323  1.00 97.86           C  
ATOM   4438 HG12 ILE A 272      24.721   7.956 -27.595  1.00 97.86           H  
ATOM   4439 HG13 ILE A 272      25.454   6.636 -28.495  1.00 97.86           H  
ATOM   4440  CG2 ILE A 272      23.955   6.719 -30.751  1.00 97.86           C  
ATOM   4441 HG21 ILE A 272      23.328   5.885 -30.434  1.00 97.86           H  
ATOM   4442 HG22 ILE A 272      24.952   6.345 -30.981  1.00 97.86           H  
ATOM   4443 HG23 ILE A 272      23.511   7.124 -31.660  1.00 97.86           H  
ATOM   4444  CD1 ILE A 272      23.509   6.209 -27.683  1.00 97.86           C  
ATOM   4445 HD11 ILE A 272      23.879   5.902 -26.704  1.00 97.86           H  
ATOM   4446 HD12 ILE A 272      22.549   6.709 -27.555  1.00 97.86           H  
ATOM   4447 HD13 ILE A 272      23.380   5.315 -28.294  1.00 97.86           H  
ATOM   4448  N   THR A 273      23.661  10.189 -31.729  1.00 97.02           N  
ATOM   4449  H   THR A 273      23.048  10.397 -30.953  1.00 97.02           H  
ATOM   4450  CA  THR A 273      23.347  10.720 -33.066  1.00 97.02           C  
ATOM   4451  HA  THR A 273      23.218   9.884 -33.753  1.00 97.02           H  
ATOM   4452  C   THR A 273      24.482  11.592 -33.610  1.00 97.02           C  
ATOM   4453  CB  THR A 273      22.044  11.531 -33.039  1.00 97.02           C  
ATOM   4454  HB  THR A 273      22.171  12.407 -32.403  1.00 97.02           H  
ATOM   4455  O   THR A 273      24.791  11.527 -34.798  1.00 97.02           O  
ATOM   4456  CG2 THR A 273      21.615  11.994 -34.432  1.00 97.02           C  
ATOM   4457 HG21 THR A 273      21.557  11.137 -35.103  1.00 97.02           H  
ATOM   4458 HG22 THR A 273      20.633  12.464 -34.370  1.00 97.02           H  
ATOM   4459 HG23 THR A 273      22.327  12.718 -34.826  1.00 97.02           H  
ATOM   4460  OG1 THR A 273      20.987  10.752 -32.523  1.00 97.02           O  
ATOM   4461  HG1 THR A 273      21.167  10.562 -31.599  1.00 97.02           H  
ATOM   4462  N   ARG A 274      25.119  12.401 -32.754  1.00 97.61           N  
ATOM   4463  H   ARG A 274      24.819  12.401 -31.789  1.00 97.61           H  
ATOM   4464  CA  ARG A 274      26.280  13.221 -33.126  1.00 97.61           C  
ATOM   4465  HA  ARG A 274      26.042  13.780 -34.031  1.00 97.61           H  
ATOM   4466  C   ARG A 274      27.488  12.353 -33.483  1.00 97.61           C  
ATOM   4467  CB  ARG A 274      26.590  14.208 -31.992  1.00 97.61           C  
ATOM   4468  HB2 ARG A 274      27.017  13.673 -31.144  1.00 97.61           H  
ATOM   4469  HB3 ARG A 274      25.654  14.666 -31.675  1.00 97.61           H  
ATOM   4470  O   ARG A 274      28.048  12.532 -34.555  1.00 97.61           O  
ATOM   4471  CG  ARG A 274      27.563  15.314 -32.435  1.00 97.61           C  
ATOM   4472  HG2 ARG A 274      27.108  15.885 -33.244  1.00 97.61           H  
ATOM   4473  HG3 ARG A 274      28.483  14.866 -32.809  1.00 97.61           H  
ATOM   4474  CD  ARG A 274      27.922  16.270 -31.287  1.00 97.61           C  
ATOM   4475  HD2 ARG A 274      28.544  15.729 -30.573  1.00 97.61           H  
ATOM   4476  HD3 ARG A 274      28.535  17.074 -31.696  1.00 97.61           H  
ATOM   4477  NE  ARG A 274      26.726  16.853 -30.630  1.00 97.61           N  
ATOM   4478  HE  ARG A 274      26.203  17.526 -31.172  1.00 97.61           H  
ATOM   4479  NH1 ARG A 274      26.894  15.763 -28.613  1.00 97.61           N  
ATOM   4480 HH11 ARG A 274      26.486  15.488 -27.731  1.00 97.61           H  
ATOM   4481 HH12 ARG A 274      27.785  15.377 -28.893  1.00 97.61           H  
ATOM   4482  NH2 ARG A 274      25.143  17.064 -28.987  1.00 97.61           N  
ATOM   4483 HH21 ARG A 274      24.837  16.809 -28.059  1.00 97.61           H  
ATOM   4484 HH22 ARG A 274      24.615  17.722 -29.543  1.00 97.61           H  
ATOM   4485  CZ  ARG A 274      26.264  16.562 -29.422  1.00 97.61           C  
ATOM   4486  N   ILE A 275      27.812  11.373 -32.638  1.00 97.96           N  
ATOM   4487  H   ILE A 275      27.276  11.280 -31.787  1.00 97.96           H  
ATOM   4488  CA  ILE A 275      28.915  10.430 -32.870  1.00 97.96           C  
ATOM   4489  HA  ILE A 275      29.840  10.996 -32.986  1.00 97.96           H  
ATOM   4490  C   ILE A 275      28.712   9.654 -34.176  1.00 97.96           C  
ATOM   4491  CB  ILE A 275      29.069   9.484 -31.656  1.00 97.96           C  
ATOM   4492  HB  ILE A 275      28.089   9.074 -31.412  1.00 97.96           H  
ATOM   4493  O   ILE A 275      29.655   9.506 -34.942  1.00 97.96           O  
ATOM   4494  CG1 ILE A 275      29.595  10.278 -30.437  1.00 97.96           C  
ATOM   4495 HG12 ILE A 275      30.631  10.567 -30.614  1.00 97.96           H  
ATOM   4496 HG13 ILE A 275      29.017  11.194 -30.318  1.00 97.96           H  
ATOM   4497  CG2 ILE A 275      30.011   8.306 -31.969  1.00 97.96           C  
ATOM   4498 HG21 ILE A 275      30.980   8.678 -32.303  1.00 97.96           H  
ATOM   4499 HG22 ILE A 275      29.585   7.674 -32.748  1.00 97.96           H  
ATOM   4500 HG23 ILE A 275      30.151   7.674 -31.092  1.00 97.96           H  
ATOM   4501  CD1 ILE A 275      29.509   9.510 -29.111  1.00 97.96           C  
ATOM   4502 HD11 ILE A 275      30.198   8.666 -29.107  1.00 97.96           H  
ATOM   4503 HD12 ILE A 275      28.491   9.154 -28.954  1.00 97.96           H  
ATOM   4504 HD13 ILE A 275      29.779  10.178 -28.293  1.00 97.96           H  
ATOM   4505  N   ASN A 276      27.489   9.208 -34.477  1.00 97.61           N  
ATOM   4506  H   ASN A 276      26.761   9.280 -33.780  1.00 97.61           H  
ATOM   4507  CA  ASN A 276      27.204   8.501 -35.727  1.00 97.61           C  
ATOM   4508  HA  ASN A 276      27.882   7.651 -35.814  1.00 97.61           H  
ATOM   4509  C   ASN A 276      27.466   9.378 -36.960  1.00 97.61           C  
ATOM   4510  CB  ASN A 276      25.763   7.971 -35.700  1.00 97.61           C  
ATOM   4511  HB2 ASN A 276      25.496   7.641 -36.705  1.00 97.61           H  
ATOM   4512  HB3 ASN A 276      25.081   8.769 -35.408  1.00 97.61           H  
ATOM   4513  O   ASN A 276      28.090   8.914 -37.907  1.00 97.61           O  
ATOM   4514  CG  ASN A 276      25.582   6.780 -34.776  1.00 97.61           C  
ATOM   4515  ND2 ASN A 276      24.356   6.428 -34.468  1.00 97.61           N  
ATOM   4516 HD21 ASN A 276      24.281   5.591 -33.908  1.00 97.61           H  
ATOM   4517 HD22 ASN A 276      23.571   6.886 -34.909  1.00 97.61           H  
ATOM   4518  OD1 ASN A 276      26.509   6.131 -34.327  1.00 97.61           O  
ATOM   4519  N   LYS A 277      27.088  10.664 -36.924  1.00 96.56           N  
ATOM   4520  H   LYS A 277      26.624  11.006 -36.095  1.00 96.56           H  
ATOM   4521  CA  LYS A 277      27.426  11.607 -38.007  1.00 96.56           C  
ATOM   4522  HA  LYS A 277      27.068  11.199 -38.952  1.00 96.56           H  
ATOM   4523  C   LYS A 277      28.939  11.780 -38.176  1.00 96.56           C  
ATOM   4524  CB  LYS A 277      26.780  12.975 -37.754  1.00 96.56           C  
ATOM   4525  HB2 LYS A 277      27.197  13.687 -38.465  1.00 96.56           H  
ATOM   4526  HB3 LYS A 277      27.030  13.318 -36.750  1.00 96.56           H  
ATOM   4527  O   LYS A 277      29.419  11.883 -39.304  1.00 96.56           O  
ATOM   4528  CG  LYS A 277      25.259  12.952 -37.933  1.00 96.56           C  
ATOM   4529  HG2 LYS A 277      25.025  12.678 -38.962  1.00 96.56           H  
ATOM   4530  HG3 LYS A 277      24.811  12.218 -37.264  1.00 96.56           H  
ATOM   4531  CD  LYS A 277      24.688  14.341 -37.630  1.00 96.56           C  
ATOM   4532  HD2 LYS A 277      24.921  14.603 -36.598  1.00 96.56           H  
ATOM   4533  HD3 LYS A 277      25.147  15.066 -38.300  1.00 96.56           H  
ATOM   4534  CE  LYS A 277      23.172  14.327 -37.835  1.00 96.56           C  
ATOM   4535  HE2 LYS A 277      22.968  13.982 -38.849  1.00 96.56           H  
ATOM   4536  HE3 LYS A 277      22.737  13.603 -37.146  1.00 96.56           H  
ATOM   4537  NZ  LYS A 277      22.589  15.674 -37.622  1.00 96.56           N  
ATOM   4538  HZ1 LYS A 277      22.779  15.994 -36.683  1.00 96.56           H  
ATOM   4539  HZ2 LYS A 277      22.995  16.328 -38.276  1.00 96.56           H  
ATOM   4540  HZ3 LYS A 277      21.591  15.650 -37.770  1.00 96.56           H  
ATOM   4541  N   ASP A 278      29.689  11.802 -37.076  1.00 97.93           N  
ATOM   4542  H   ASP A 278      29.233  11.785 -36.175  1.00 97.93           H  
ATOM   4543  CA  ASP A 278      31.152  11.889 -37.119  1.00 97.93           C  
ATOM   4544  HA  ASP A 278      31.434  12.701 -37.790  1.00 97.93           H  
ATOM   4545  C   ASP A 278      31.777  10.603 -37.679  1.00 97.93           C  
ATOM   4546  CB  ASP A 278      31.720  12.211 -35.727  1.00 97.93           C  
ATOM   4547  HB2 ASP A 278      32.807  12.144 -35.777  1.00 97.93           H  
ATOM   4548  HB3 ASP A 278      31.377  11.463 -35.012  1.00 97.93           H  
ATOM   4549  O   ASP A 278      32.707  10.677 -38.481  1.00 97.93           O  
ATOM   4550  CG  ASP A 278      31.362  13.610 -35.210  1.00 97.93           C  
ATOM   4551  OD1 ASP A 278      31.056  14.498 -36.040  1.00 97.93           O  
ATOM   4552  OD2 ASP A 278      31.426  13.797 -33.973  1.00 97.93           O  
ATOM   4553  N   ILE A 279      31.242   9.430 -37.321  1.00 97.97           N  
ATOM   4554  H   ILE A 279      30.489   9.442 -36.648  1.00 97.97           H  
ATOM   4555  CA  ILE A 279      31.641   8.137 -37.896  1.00 97.97           C  
ATOM   4556  HA  ILE A 279      32.712   8.007 -37.743  1.00 97.97           H  
ATOM   4557  C   ILE A 279      31.415   8.141 -39.409  1.00 97.97           C  
ATOM   4558  CB  ILE A 279      30.908   6.964 -37.200  1.00 97.97           C  
ATOM   4559  HB  ILE A 279      29.848   7.206 -37.127  1.00 97.97           H  
ATOM   4560  O   ILE A 279      32.343   7.812 -40.145  1.00 97.97           O  
ATOM   4561  CG1 ILE A 279      31.472   6.771 -35.773  1.00 97.97           C  
ATOM   4562 HG12 ILE A 279      32.496   6.403 -35.836  1.00 97.97           H  
ATOM   4563 HG13 ILE A 279      31.502   7.734 -35.262  1.00 97.97           H  
ATOM   4564  CG2 ILE A 279      31.037   5.653 -38.004  1.00 97.97           C  
ATOM   4565 HG21 ILE A 279      30.543   4.833 -37.483  1.00 97.97           H  
ATOM   4566 HG22 ILE A 279      30.536   5.753 -38.966  1.00 97.97           H  
ATOM   4567 HG23 ILE A 279      32.087   5.408 -38.162  1.00 97.97           H  
ATOM   4568  CD1 ILE A 279      30.652   5.813 -34.899  1.00 97.97           C  
ATOM   4569 HD11 ILE A 279      30.721   4.791 -35.272  1.00 97.97           H  
ATOM   4570 HD12 ILE A 279      29.608   6.127 -34.882  1.00 97.97           H  
ATOM   4571 HD13 ILE A 279      31.043   5.833 -33.882  1.00 97.97           H  
ATOM   4572  N   ASP A 280      30.242   8.567 -39.881  1.00 97.71           N  
ATOM   4573  H   ASP A 280      29.492   8.742 -39.227  1.00 97.71           H  
ATOM   4574  CA  ASP A 280      29.930   8.638 -41.314  1.00 97.71           C  
ATOM   4575  HA  ASP A 280      30.017   7.642 -41.750  1.00 97.71           H  
ATOM   4576  C   ASP A 280      30.902   9.574 -42.051  1.00 97.71           C  
ATOM   4577  CB  ASP A 280      28.489   9.136 -41.518  1.00 97.71           C  
ATOM   4578  HB2 ASP A 280      28.328   9.288 -42.586  1.00 97.71           H  
ATOM   4579  HB3 ASP A 280      28.372  10.103 -41.028  1.00 97.71           H  
ATOM   4580  O   ASP A 280      31.443   9.232 -43.105  1.00 97.71           O  
ATOM   4581  CG  ASP A 280      27.396   8.186 -41.015  1.00 97.71           C  
ATOM   4582  OD1 ASP A 280      27.667   6.972 -40.891  1.00 97.71           O  
ATOM   4583  OD2 ASP A 280      26.270   8.695 -40.798  1.00 97.71           O  
ATOM   4584  N   SER A 281      31.189  10.742 -41.466  1.00 97.16           N  
ATOM   4585  H   SER A 281      30.697  10.965 -40.612  1.00 97.16           H  
ATOM   4586  CA  SER A 281      32.185  11.689 -41.981  1.00 97.16           C  
ATOM   4587  HA  SER A 281      31.888  12.011 -42.979  1.00 97.16           H  
ATOM   4588  C   SER A 281      33.575  11.048 -42.087  1.00 97.16           C  
ATOM   4589  CB  SER A 281      32.217  12.913 -41.063  1.00 97.16           C  
ATOM   4590  HB2 SER A 281      31.220  13.353 -41.023  1.00 97.16           H  
ATOM   4591  HB3 SER A 281      32.502  12.611 -40.055  1.00 97.16           H  
ATOM   4592  O   SER A 281      34.229  11.119 -43.130  1.00 97.16           O  
ATOM   4593  OG  SER A 281      33.133  13.882 -41.529  1.00 97.16           O  
ATOM   4594  HG  SER A 281      33.073  14.646 -40.951  1.00 97.16           H  
ATOM   4595  N   LYS A 282      34.008  10.329 -41.044  1.00 97.82           N  
ATOM   4596  H   LYS A 282      33.413  10.267 -40.230  1.00 97.82           H  
ATOM   4597  CA  LYS A 282      35.302   9.634 -41.033  1.00 97.82           C  
ATOM   4598  HA  LYS A 282      36.049  10.328 -41.419  1.00 97.82           H  
ATOM   4599  C   LYS A 282      35.348   8.454 -42.000  1.00 97.82           C  
ATOM   4600  CB  LYS A 282      35.663   9.204 -39.599  1.00 97.82           C  
ATOM   4601  HB2 LYS A 282      34.837   8.627 -39.183  1.00 97.82           H  
ATOM   4602  HB3 LYS A 282      36.543   8.561 -39.623  1.00 97.82           H  
ATOM   4603  O   LYS A 282      36.395   8.210 -42.592  1.00 97.82           O  
ATOM   4604  CG  LYS A 282      35.948  10.400 -38.676  1.00 97.82           C  
ATOM   4605  HG2 LYS A 282      35.999  10.058 -37.642  1.00 97.82           H  
ATOM   4606  HG3 LYS A 282      35.126  11.112 -38.755  1.00 97.82           H  
ATOM   4607  CD  LYS A 282      37.260  11.116 -39.029  1.00 97.82           C  
ATOM   4608  HD2 LYS A 282      38.090  10.639 -38.508  1.00 97.82           H  
ATOM   4609  HD3 LYS A 282      37.456  11.032 -40.098  1.00 97.82           H  
ATOM   4610  CE  LYS A 282      37.182  12.597 -38.654  1.00 97.82           C  
ATOM   4611  HE2 LYS A 282      37.580  12.746 -37.650  1.00 97.82           H  
ATOM   4612  HE3 LYS A 282      36.134  12.895 -38.653  1.00 97.82           H  
ATOM   4613  NZ  LYS A 282      37.906  13.415 -39.660  1.00 97.82           N  
ATOM   4614  HZ1 LYS A 282      38.895  13.210 -39.675  1.00 97.82           H  
ATOM   4615  HZ2 LYS A 282      37.753  14.404 -39.527  1.00 97.82           H  
ATOM   4616  HZ3 LYS A 282      37.581  13.202 -40.592  1.00 97.82           H  
ATOM   4617  N   GLN A 283      34.237   7.761 -42.227  1.00 97.37           N  
ATOM   4618  H   GLN A 283      33.414   7.981 -41.684  1.00 97.37           H  
ATOM   4619  CA  GLN A 283      34.142   6.737 -43.268  1.00 97.37           C  
ATOM   4620  HA  GLN A 283      34.940   6.007 -43.127  1.00 97.37           H  
ATOM   4621  C   GLN A 283      34.328   7.342 -44.667  1.00 97.37           C  
ATOM   4622  CB  GLN A 283      32.797   6.012 -43.169  1.00 97.37           C  
ATOM   4623  HB2 GLN A 283      31.995   6.747 -43.101  1.00 97.37           H  
ATOM   4624  HB3 GLN A 283      32.644   5.431 -44.078  1.00 97.37           H  
ATOM   4625  O   GLN A 283      35.042   6.764 -45.486  1.00 97.37           O  
ATOM   4626  CG  GLN A 283      32.718   5.050 -41.974  1.00 97.37           C  
ATOM   4627  HG2 GLN A 283      32.967   5.569 -41.048  1.00 97.37           H  
ATOM   4628  HG3 GLN A 283      33.442   4.248 -42.115  1.00 97.37           H  
ATOM   4629  CD  GLN A 283      31.329   4.437 -41.827  1.00 97.37           C  
ATOM   4630  NE2 GLN A 283      31.146   3.489 -40.937  1.00 97.37           N  
ATOM   4631 HE21 GLN A 283      30.184   3.199 -40.840  1.00 97.37           H  
ATOM   4632 HE22 GLN A 283      31.878   3.232 -40.290  1.00 97.37           H  
ATOM   4633  OE1 GLN A 283      30.387   4.763 -42.524  1.00 97.37           O  
ATOM   4634  N   GLN A 284      33.768   8.528 -44.936  1.00 95.59           N  
ATOM   4635  H   GLN A 284      33.176   8.955 -44.238  1.00 95.59           H  
ATOM   4636  CA  GLN A 284      34.011   9.240 -46.198  1.00 95.59           C  
ATOM   4637  HA  GLN A 284      33.824   8.552 -47.023  1.00 95.59           H  
ATOM   4638  C   GLN A 284      35.472   9.689 -46.341  1.00 95.59           C  
ATOM   4639  CB  GLN A 284      33.067  10.445 -46.341  1.00 95.59           C  
ATOM   4640  HB2 GLN A 284      33.346  11.002 -47.236  1.00 95.59           H  
ATOM   4641  HB3 GLN A 284      33.186  11.111 -45.487  1.00 95.59           H  
ATOM   4642  O   GLN A 284      36.045   9.560 -47.426  1.00 95.59           O  
ATOM   4643  CG  GLN A 284      31.589  10.050 -46.460  1.00 95.59           C  
ATOM   4644  HG2 GLN A 284      30.987  10.951 -46.582  1.00 95.59           H  
ATOM   4645  HG3 GLN A 284      31.269   9.564 -45.538  1.00 95.59           H  
ATOM   4646  CD  GLN A 284      31.304   9.117 -47.631  1.00 95.59           C  
ATOM   4647  NE2 GLN A 284      30.417   8.163 -47.460  1.00 95.59           N  
ATOM   4648 HE21 GLN A 284      30.266   7.532 -48.235  1.00 95.59           H  
ATOM   4649 HE22 GLN A 284      29.987   8.029 -46.556  1.00 95.59           H  
ATOM   4650  OE1 GLN A 284      31.866   9.223 -48.712  1.00 95.59           O  
ATOM   4651  N   ASP A 285      36.095  10.160 -45.257  1.00 97.93           N  
ATOM   4652  H   ASP A 285      35.549  10.337 -44.426  1.00 97.93           H  
ATOM   4653  CA  ASP A 285      37.528  10.480 -45.241  1.00 97.93           C  
ATOM   4654  HA  ASP A 285      37.731  11.225 -46.010  1.00 97.93           H  
ATOM   4655  C   ASP A 285      38.382   9.241 -45.574  1.00 97.93           C  
ATOM   4656  CB  ASP A 285      37.951  11.067 -43.880  1.00 97.93           C  
ATOM   4657  HB2 ASP A 285      37.617  10.408 -43.079  1.00 97.93           H  
ATOM   4658  HB3 ASP A 285      39.041  11.084 -43.846  1.00 97.93           H  
ATOM   4659  O   ASP A 285      39.281   9.326 -46.410  1.00 97.93           O  
ATOM   4660  CG  ASP A 285      37.472  12.499 -43.593  1.00 97.93           C  
ATOM   4661  OD1 ASP A 285      37.164  13.230 -44.568  1.00 97.93           O  
ATOM   4662  OD2 ASP A 285      37.521  12.877 -42.387  1.00 97.93           O  
ATOM   4663  N   ILE A 286      38.067   8.076 -44.994  1.00 97.62           N  
ATOM   4664  H   ILE A 286      37.332   8.080 -44.302  1.00 97.62           H  
ATOM   4665  CA  ILE A 286      38.754   6.804 -45.280  1.00 97.62           C  
ATOM   4666  HA  ILE A 286      39.820   6.936 -45.093  1.00 97.62           H  
ATOM   4667  C   ILE A 286      38.617   6.422 -46.758  1.00 97.62           C  
ATOM   4668  CB  ILE A 286      38.235   5.684 -44.346  1.00 97.62           C  
ATOM   4669  HB  ILE A 286      37.145   5.711 -44.344  1.00 97.62           H  
ATOM   4670  O   ILE A 286      39.615   6.086 -47.393  1.00 97.62           O  
ATOM   4671  CG1 ILE A 286      38.741   5.922 -42.904  1.00 97.62           C  
ATOM   4672 HG12 ILE A 286      38.622   6.973 -42.641  1.00 97.62           H  
ATOM   4673 HG13 ILE A 286      39.805   5.696 -42.852  1.00 97.62           H  
ATOM   4674  CG2 ILE A 286      38.675   4.285 -44.825  1.00 97.62           C  
ATOM   4675 HG21 ILE A 286      39.760   4.243 -44.920  1.00 97.62           H  
ATOM   4676 HG22 ILE A 286      38.224   4.049 -45.789  1.00 97.62           H  
ATOM   4677 HG23 ILE A 286      38.346   3.516 -44.125  1.00 97.62           H  
ATOM   4678  CD1 ILE A 286      37.999   5.095 -41.845  1.00 97.62           C  
ATOM   4679 HD11 ILE A 286      38.204   4.032 -41.969  1.00 97.62           H  
ATOM   4680 HD12 ILE A 286      38.338   5.398 -40.854  1.00 97.62           H  
ATOM   4681 HD13 ILE A 286      36.926   5.273 -41.918  1.00 97.62           H  
ATOM   4682  N   ILE A 287      37.412   6.523 -47.332  1.00 97.43           N  
ATOM   4683  H   ILE A 287      36.629   6.784 -46.750  1.00 97.43           H  
ATOM   4684  CA  ILE A 287      37.181   6.253 -48.762  1.00 97.43           C  
ATOM   4685  HA  ILE A 287      37.508   5.237 -48.983  1.00 97.43           H  
ATOM   4686  C   ILE A 287      38.022   7.192 -49.640  1.00 97.43           C  
ATOM   4687  CB  ILE A 287      35.672   6.372 -49.093  1.00 97.43           C  
ATOM   4688  HB  ILE A 287      35.305   7.315 -48.690  1.00 97.43           H  
ATOM   4689  O   ILE A 287      38.540   6.774 -50.678  1.00 97.43           O  
ATOM   4690  CG1 ILE A 287      34.883   5.215 -48.439  1.00 97.43           C  
ATOM   4691 HG12 ILE A 287      35.211   5.081 -47.408  1.00 97.43           H  
ATOM   4692 HG13 ILE A 287      35.094   4.285 -48.967  1.00 97.43           H  
ATOM   4693  CG2 ILE A 287      35.419   6.374 -50.617  1.00 97.43           C  
ATOM   4694 HG21 ILE A 287      35.846   5.475 -51.060  1.00 97.43           H  
ATOM   4695 HG22 ILE A 287      35.867   7.258 -51.071  1.00 97.43           H  
ATOM   4696 HG23 ILE A 287      34.348   6.409 -50.822  1.00 97.43           H  
ATOM   4697  CD1 ILE A 287      33.364   5.442 -48.410  1.00 97.43           C  
ATOM   4698 HD11 ILE A 287      33.140   6.397 -47.935  1.00 97.43           H  
ATOM   4699 HD12 ILE A 287      32.948   5.427 -49.418  1.00 97.43           H  
ATOM   4700 HD13 ILE A 287      32.895   4.646 -47.832  1.00 97.43           H  
ATOM   4701  N   ARG A 288      38.163   8.465 -49.249  1.00 97.55           N  
ATOM   4702  H   ARG A 288      37.709   8.751 -48.393  1.00 97.55           H  
ATOM   4703  CA  ARG A 288      38.987   9.437 -49.980  1.00 97.55           C  
ATOM   4704  HA  ARG A 288      38.726   9.384 -51.037  1.00 97.55           H  
ATOM   4705  C   ARG A 288      40.474   9.070 -49.905  1.00 97.55           C  
ATOM   4706  CB  ARG A 288      38.682  10.856 -49.468  1.00 97.55           C  
ATOM   4707  HB2 ARG A 288      39.089  10.976 -48.464  1.00 97.55           H  
ATOM   4708  HB3 ARG A 288      37.602  10.994 -49.419  1.00 97.55           H  
ATOM   4709  O   ARG A 288      41.121   9.001 -50.945  1.00 97.55           O  
ATOM   4710  CG  ARG A 288      39.275  11.931 -50.391  1.00 97.55           C  
ATOM   4711  HG2 ARG A 288      38.846  11.844 -51.390  1.00 97.55           H  
ATOM   4712  HG3 ARG A 288      40.350  11.772 -50.469  1.00 97.55           H  
ATOM   4713  CD  ARG A 288      39.053  13.353 -49.852  1.00 97.55           C  
ATOM   4714  HD2 ARG A 288      39.726  14.018 -50.393  1.00 97.55           H  
ATOM   4715  HD3 ARG A 288      39.354  13.375 -48.805  1.00 97.55           H  
ATOM   4716  NE  ARG A 288      37.667  13.844 -50.038  1.00 97.55           N  
ATOM   4717  HE  ARG A 288      37.301  13.789 -50.977  1.00 97.55           H  
ATOM   4718  NH1 ARG A 288      37.248  14.534 -47.876  1.00 97.55           N  
ATOM   4719 HH11 ARG A 288      36.599  14.807 -47.152  1.00 97.55           H  
ATOM   4720 HH12 ARG A 288      38.096  14.087 -47.558  1.00 97.55           H  
ATOM   4721  NH2 ARG A 288      35.732  14.904 -49.466  1.00 97.55           N  
ATOM   4722 HH21 ARG A 288      35.157  15.321 -48.748  1.00 97.55           H  
ATOM   4723 HH22 ARG A 288      35.401  14.837 -50.418  1.00 97.55           H  
ATOM   4724  CZ  ARG A 288      36.896  14.423 -49.128  1.00 97.55           C  
ATOM   4725  N   ILE A 289      40.977   8.750 -48.713  1.00 97.54           N  
ATOM   4726  H   ILE A 289      40.367   8.811 -47.911  1.00 97.54           H  
ATOM   4727  CA  ILE A 289      42.372   8.330 -48.503  1.00 97.54           C  
ATOM   4728  HA  ILE A 289      43.029   9.104 -48.899  1.00 97.54           H  
ATOM   4729  C   ILE A 289      42.693   7.044 -49.279  1.00 97.54           C  
ATOM   4730  CB  ILE A 289      42.656   8.179 -46.989  1.00 97.54           C  
ATOM   4731  HB  ILE A 289      41.870   7.563 -46.552  1.00 97.54           H  
ATOM   4732  O   ILE A 289      43.764   6.947 -49.872  1.00 97.54           O  
ATOM   4733  CG1 ILE A 289      42.639   9.569 -46.308  1.00 97.54           C  
ATOM   4734 HG12 ILE A 289      43.511  10.139 -46.628  1.00 97.54           H  
ATOM   4735 HG13 ILE A 289      41.755  10.122 -46.624  1.00 97.54           H  
ATOM   4736  CG2 ILE A 289      44.009   7.486 -46.729  1.00 97.54           C  
ATOM   4737 HG21 ILE A 289      43.998   6.468 -47.119  1.00 97.54           H  
ATOM   4738 HG22 ILE A 289      44.206   7.414 -45.659  1.00 97.54           H  
ATOM   4739 HG23 ILE A 289      44.812   8.044 -47.209  1.00 97.54           H  
ATOM   4740  CD1 ILE A 289      42.613   9.511 -44.775  1.00 97.54           C  
ATOM   4741 HD11 ILE A 289      42.478  10.518 -44.382  1.00 97.54           H  
ATOM   4742 HD12 ILE A 289      43.549   9.111 -44.385  1.00 97.54           H  
ATOM   4743 HD13 ILE A 289      41.781   8.890 -44.442  1.00 97.54           H  
ATOM   4744  N   ASP A 290      41.779   6.072 -49.327  1.00 98.08           N  
ATOM   4745  H   ASP A 290      40.940   6.160 -48.771  1.00 98.08           H  
ATOM   4746  CA  ASP A 290      41.982   4.832 -50.087  1.00 98.08           C  
ATOM   4747  HA  ASP A 290      42.906   4.361 -49.752  1.00 98.08           H  
ATOM   4748  C   ASP A 290      42.123   5.091 -51.599  1.00 98.08           C  
ATOM   4749  CB  ASP A 290      40.834   3.858 -49.801  1.00 98.08           C  
ATOM   4750  HB2 ASP A 290      40.783   3.662 -48.730  1.00 98.08           H  
ATOM   4751  HB3 ASP A 290      39.889   4.302 -50.116  1.00 98.08           H  
ATOM   4752  O   ASP A 290      43.005   4.534 -52.261  1.00 98.08           O  
ATOM   4753  CG  ASP A 290      41.064   2.541 -50.544  1.00 98.08           C  
ATOM   4754  OD1 ASP A 290      41.983   1.796 -50.138  1.00 98.08           O  
ATOM   4755  OD2 ASP A 290      40.374   2.319 -51.565  1.00 98.08           O  
ATOM   4756  N   LYS A 291      41.318   6.005 -52.158  1.00 96.74           N  
ATOM   4757  H   LYS A 291      40.627   6.448 -51.569  1.00 96.74           H  
ATOM   4758  CA  LYS A 291      41.467   6.434 -53.560  1.00 96.74           C  
ATOM   4759  HA  LYS A 291      41.412   5.555 -54.203  1.00 96.74           H  
ATOM   4760  C   LYS A 291      42.838   7.062 -53.816  1.00 96.74           C  
ATOM   4761  CB  LYS A 291      40.351   7.411 -53.947  1.00 96.74           C  
ATOM   4762  HB2 LYS A 291      40.275   8.197 -53.196  1.00 96.74           H  
ATOM   4763  HB3 LYS A 291      40.607   7.878 -54.898  1.00 96.74           H  
ATOM   4764  O   LYS A 291      43.491   6.706 -54.800  1.00 96.74           O  
ATOM   4765  CG  LYS A 291      39.002   6.703 -54.102  1.00 96.74           C  
ATOM   4766  HG2 LYS A 291      38.760   6.157 -53.190  1.00 96.74           H  
ATOM   4767  HG3 LYS A 291      39.060   5.995 -54.928  1.00 96.74           H  
ATOM   4768  CD  LYS A 291      37.903   7.730 -54.384  1.00 96.74           C  
ATOM   4769  HD2 LYS A 291      38.133   8.263 -55.307  1.00 96.74           H  
ATOM   4770  HD3 LYS A 291      37.864   8.438 -53.556  1.00 96.74           H  
ATOM   4771  CE  LYS A 291      36.559   7.010 -54.510  1.00 96.74           C  
ATOM   4772  HE2 LYS A 291      36.396   6.438 -53.597  1.00 96.74           H  
ATOM   4773  HE3 LYS A 291      36.619   6.302 -55.337  1.00 96.74           H  
ATOM   4774  NZ  LYS A 291      35.449   7.969 -54.720  1.00 96.74           N  
ATOM   4775  HZ1 LYS A 291      35.600   8.507 -55.561  1.00 96.74           H  
ATOM   4776  HZ2 LYS A 291      35.391   8.599 -53.932  1.00 96.74           H  
ATOM   4777  HZ3 LYS A 291      34.571   7.475 -54.794  1.00 96.74           H  
ATOM   4778  N   ASP A 292      43.292   7.936 -52.922  1.00 97.91           N  
ATOM   4779  H   ASP A 292      42.682   8.207 -52.164  1.00 97.91           H  
ATOM   4780  CA  ASP A 292      44.594   8.604 -53.034  1.00 97.91           C  
ATOM   4781  HA  ASP A 292      44.671   9.065 -54.019  1.00 97.91           H  
ATOM   4782  C   ASP A 292      45.761   7.611 -52.897  1.00 97.91           C  
ATOM   4783  CB  ASP A 292      44.700   9.718 -51.979  1.00 97.91           C  
ATOM   4784  HB2 ASP A 292      44.524   9.297 -50.989  1.00 97.91           H  
ATOM   4785  HB3 ASP A 292      45.716  10.113 -51.997  1.00 97.91           H  
ATOM   4786  O   ASP A 292      46.744   7.679 -53.646  1.00 97.91           O  
ATOM   4787  CG  ASP A 292      43.736  10.890 -52.212  1.00 97.91           C  
ATOM   4788  OD1 ASP A 292      43.252  11.044 -53.359  1.00 97.91           O  
ATOM   4789  OD2 ASP A 292      43.512  11.649 -51.243  1.00 97.91           O  
ATOM   4790  N   LEU A 293      45.638   6.628 -51.998  1.00 97.30           N  
ATOM   4791  H   LEU A 293      44.834   6.650 -51.387  1.00 97.30           H  
ATOM   4792  CA  LEU A 293      46.600   5.539 -51.838  1.00 97.30           C  
ATOM   4793  HA  LEU A 293      47.577   5.976 -51.632  1.00 97.30           H  
ATOM   4794  C   LEU A 293      46.708   4.709 -53.121  1.00 97.30           C  
ATOM   4795  CB  LEU A 293      46.172   4.667 -50.642  1.00 97.30           C  
ATOM   4796  HB2 LEU A 293      45.169   4.284 -50.829  1.00 97.30           H  
ATOM   4797  HB3 LEU A 293      46.125   5.290 -49.749  1.00 97.30           H  
ATOM   4798  O   LEU A 293      47.813   4.438 -53.599  1.00 97.30           O  
ATOM   4799  CG  LEU A 293      47.103   3.470 -50.371  1.00 97.30           C  
ATOM   4800  HG  LEU A 293      47.192   2.860 -51.270  1.00 97.30           H  
ATOM   4801  CD1 LEU A 293      48.502   3.920 -49.942  1.00 97.30           C  
ATOM   4802 HD11 LEU A 293      48.429   4.571 -49.071  1.00 97.30           H  
ATOM   4803 HD12 LEU A 293      49.107   3.050 -49.688  1.00 97.30           H  
ATOM   4804 HD13 LEU A 293      48.990   4.456 -50.756  1.00 97.30           H  
ATOM   4805  CD2 LEU A 293      46.517   2.589 -49.271  1.00 97.30           C  
ATOM   4806 HD21 LEU A 293      47.160   1.726 -49.097  1.00 97.30           H  
ATOM   4807 HD22 LEU A 293      46.418   3.160 -48.347  1.00 97.30           H  
ATOM   4808 HD23 LEU A 293      45.530   2.237 -49.570  1.00 97.30           H  
ATOM   4809  N   ASN A 294      45.574   4.343 -53.719  1.00 96.72           N  
ATOM   4810  H   ASN A 294      44.703   4.570 -53.260  1.00 96.72           H  
ATOM   4811  CA  ASN A 294      45.538   3.581 -54.964  1.00 96.72           C  
ATOM   4812  HA  ASN A 294      46.165   2.698 -54.843  1.00 96.72           H  
ATOM   4813  C   ASN A 294      46.126   4.371 -56.145  1.00 96.72           C  
ATOM   4814  CB  ASN A 294      44.092   3.120 -55.212  1.00 96.72           C  
ATOM   4815  HB2 ASN A 294      43.980   2.797 -56.247  1.00 96.72           H  
ATOM   4816  HB3 ASN A 294      43.401   3.945 -55.037  1.00 96.72           H  
ATOM   4817  O   ASN A 294      46.888   3.803 -56.938  1.00 96.72           O  
ATOM   4818  CG  ASN A 294      43.725   1.936 -54.331  1.00 96.72           C  
ATOM   4819  ND2 ASN A 294      42.592   1.973 -53.674  1.00 96.72           N  
ATOM   4820 HD21 ASN A 294      42.412   1.267 -52.975  1.00 96.72           H  
ATOM   4821 HD22 ASN A 294      42.119   2.850 -53.510  1.00 96.72           H  
ATOM   4822  OD1 ASN A 294      44.464   0.962 -54.269  1.00 96.72           O  
ATOM   4823  N   ALA A 295      45.854   5.676 -56.240  1.00 95.62           N  
ATOM   4824  H   ALA A 295      45.199   6.080 -55.586  1.00 95.62           H  
ATOM   4825  CA  ALA A 295      46.473   6.558 -57.232  1.00 95.62           C  
ATOM   4826  HA  ALA A 295      46.280   6.158 -58.227  1.00 95.62           H  
ATOM   4827  C   ALA A 295      47.999   6.641 -57.044  1.00 95.62           C  
ATOM   4828  CB  ALA A 295      45.815   7.940 -57.130  1.00 95.62           C  
ATOM   4829  HB1 ALA A 295      46.232   8.605 -57.886  1.00 95.62           H  
ATOM   4830  HB2 ALA A 295      45.986   8.372 -56.144  1.00 95.62           H  
ATOM   4831  HB3 ALA A 295      44.740   7.851 -57.289  1.00 95.62           H  
ATOM   4832  O   ALA A 295      48.769   6.492 -57.999  1.00 95.62           O  
ATOM   4833  N   THR A 296      48.454   6.784 -55.799  1.00 97.33           N  
ATOM   4834  H   THR A 296      47.778   6.934 -55.063  1.00 97.33           H  
ATOM   4835  CA  THR A 296      49.881   6.808 -55.450  1.00 97.33           C  
ATOM   4836  HA  THR A 296      50.369   7.585 -56.039  1.00 97.33           H  
ATOM   4837  C   THR A 296      50.562   5.480 -55.780  1.00 97.33           C  
ATOM   4838  CB  THR A 296      50.065   7.164 -53.970  1.00 97.33           C  
ATOM   4839  HB  THR A 296      49.605   6.405 -53.338  1.00 97.33           H  
ATOM   4840  O   THR A 296      51.638   5.466 -56.379  1.00 97.33           O  
ATOM   4841  CG2 THR A 296      51.540   7.312 -53.595  1.00 97.33           C  
ATOM   4842 HG21 THR A 296      52.050   6.352 -53.667  1.00 97.33           H  
ATOM   4843 HG22 THR A 296      52.022   8.037 -54.251  1.00 97.33           H  
ATOM   4844 HG23 THR A 296      51.612   7.665 -52.566  1.00 97.33           H  
ATOM   4845  OG1 THR A 296      49.456   8.408 -53.725  1.00 97.33           O  
ATOM   4846  HG1 THR A 296      48.516   8.267 -53.593  1.00 97.33           H  
ATOM   4847  N   LYS A 297      49.912   4.346 -55.500  1.00 96.93           N  
ATOM   4848  H   LYS A 297      49.053   4.418 -54.976  1.00 96.93           H  
ATOM   4849  CA  LYS A 297      50.394   3.008 -55.876  1.00 96.93           C  
ATOM   4850  HA  LYS A 297      51.369   2.848 -55.415  1.00 96.93           H  
ATOM   4851  C   LYS A 297      50.584   2.865 -57.391  1.00 96.93           C  
ATOM   4852  CB  LYS A 297      49.405   1.976 -55.316  1.00 96.93           C  
ATOM   4853  HB2 LYS A 297      48.427   2.126 -55.773  1.00 96.93           H  
ATOM   4854  HB3 LYS A 297      49.305   2.139 -54.243  1.00 96.93           H  
ATOM   4855  O   LYS A 297      51.583   2.292 -57.837  1.00 96.93           O  
ATOM   4856  CG  LYS A 297      49.845   0.526 -55.553  1.00 96.93           C  
ATOM   4857  HG2 LYS A 297      50.814   0.359 -55.083  1.00 96.93           H  
ATOM   4858  HG3 LYS A 297      49.925   0.330 -56.622  1.00 96.93           H  
ATOM   4859  CD  LYS A 297      48.807  -0.426 -54.948  1.00 96.93           C  
ATOM   4860  HD2 LYS A 297      47.839  -0.242 -55.414  1.00 96.93           H  
ATOM   4861  HD3 LYS A 297      48.721  -0.225 -53.880  1.00 96.93           H  
ATOM   4862  CE  LYS A 297      49.213  -1.886 -55.163  1.00 96.93           C  
ATOM   4863  HE2 LYS A 297      50.187  -2.049 -54.703  1.00 96.93           H  
ATOM   4864  HE3 LYS A 297      49.310  -2.069 -56.233  1.00 96.93           H  
ATOM   4865  NZ  LYS A 297      48.205  -2.802 -54.571  1.00 96.93           N  
ATOM   4866  HZ1 LYS A 297      48.114  -2.632 -53.580  1.00 96.93           H  
ATOM   4867  HZ2 LYS A 297      47.297  -2.645 -54.985  1.00 96.93           H  
ATOM   4868  HZ3 LYS A 297      48.463  -3.769 -54.708  1.00 96.93           H  
ATOM   4869  N   HIS A 298      49.670   3.417 -58.194  1.00 95.59           N  
ATOM   4870  H   HIS A 298      48.880   3.883 -57.772  1.00 95.59           H  
ATOM   4871  CA  HIS A 298      49.812   3.442 -59.655  1.00 95.59           C  
ATOM   4872  HA  HIS A 298      50.000   2.428 -60.008  1.00 95.59           H  
ATOM   4873  C   HIS A 298      51.008   4.296 -60.094  1.00 95.59           C  
ATOM   4874  CB  HIS A 298      48.518   3.942 -60.317  1.00 95.59           C  
ATOM   4875  HB2 HIS A 298      48.129   4.811 -59.785  1.00 95.59           H  
ATOM   4876  HB3 HIS A 298      48.745   4.254 -61.336  1.00 95.59           H  
ATOM   4877  O   HIS A 298      51.754   3.893 -60.989  1.00 95.59           O  
ATOM   4878  CG  HIS A 298      47.447   2.888 -60.386  1.00 95.59           C  
ATOM   4879  CD2 HIS A 298      46.893   2.363 -61.521  1.00 95.59           C  
ATOM   4880  HD2 HIS A 298      47.142   2.632 -62.537  1.00 95.59           H  
ATOM   4881  ND1 HIS A 298      46.841   2.273 -59.317  1.00 95.59           N  
ATOM   4882  HD1 HIS A 298      46.903   2.576 -58.356  1.00 95.59           H  
ATOM   4883  CE1 HIS A 298      45.951   1.389 -59.797  1.00 95.59           C  
ATOM   4884  HE1 HIS A 298      45.278   0.795 -59.196  1.00 95.59           H  
ATOM   4885  NE2 HIS A 298      45.955   1.404 -61.137  1.00 95.59           N  
ATOM   4886  N   ASN A 299      51.235   5.439 -59.441  1.00 96.70           N  
ATOM   4887  H   ASN A 299      50.568   5.736 -58.743  1.00 96.70           H  
ATOM   4888  CA  ASN A 299      52.399   6.287 -59.703  1.00 96.70           C  
ATOM   4889  HA  ASN A 299      52.436   6.504 -60.771  1.00 96.70           H  
ATOM   4890  C   ASN A 299      53.717   5.575 -59.374  1.00 96.70           C  
ATOM   4891  CB  ASN A 299      52.256   7.615 -58.941  1.00 96.70           C  
ATOM   4892  HB2 ASN A 299      52.092   7.424 -57.881  1.00 96.70           H  
ATOM   4893  HB3 ASN A 299      53.182   8.182 -59.035  1.00 96.70           H  
ATOM   4894  O   ASN A 299      54.618   5.574 -60.209  1.00 96.70           O  
ATOM   4895  CG  ASN A 299      51.134   8.490 -59.469  1.00 96.70           C  
ATOM   4896  ND2 ASN A 299      50.673   9.431 -58.682  1.00 96.70           N  
ATOM   4897 HD21 ASN A 299      51.024   9.543 -57.741  1.00 96.70           H  
ATOM   4898 HD22 ASN A 299      49.912   9.997 -59.029  1.00 96.70           H  
ATOM   4899  OD1 ASN A 299      50.695   8.365 -60.607  1.00 96.70           O  
ATOM   4900  N   ILE A 300      53.809   4.903 -58.222  1.00 97.39           N  
ATOM   4901  H   ILE A 300      53.048   4.982 -57.563  1.00 97.39           H  
ATOM   4902  CA  ILE A 300      54.984   4.098 -57.845  1.00 97.39           C  
ATOM   4903  HA  ILE A 300      55.867   4.737 -57.836  1.00 97.39           H  
ATOM   4904  C   ILE A 300      55.240   2.999 -58.881  1.00 97.39           C  
ATOM   4905  CB  ILE A 300      54.799   3.507 -56.428  1.00 97.39           C  
ATOM   4906  HB  ILE A 300      53.821   3.027 -56.376  1.00 97.39           H  
ATOM   4907  O   ILE A 300      56.365   2.825 -59.337  1.00 97.39           O  
ATOM   4908  CG1 ILE A 300      54.849   4.642 -55.380  1.00 97.39           C  
ATOM   4909 HG12 ILE A 300      54.188   5.453 -55.686  1.00 97.39           H  
ATOM   4910 HG13 ILE A 300      55.860   5.045 -55.330  1.00 97.39           H  
ATOM   4911  CG2 ILE A 300      55.870   2.441 -56.117  1.00 97.39           C  
ATOM   4912 HG21 ILE A 300      55.776   1.586 -56.787  1.00 97.39           H  
ATOM   4913 HG22 ILE A 300      56.867   2.868 -56.226  1.00 97.39           H  
ATOM   4914 HG23 ILE A 300      55.757   2.062 -55.101  1.00 97.39           H  
ATOM   4915  CD1 ILE A 300      54.413   4.209 -53.975  1.00 97.39           C  
ATOM   4916 HD11 ILE A 300      54.367   5.086 -53.330  1.00 97.39           H  
ATOM   4917 HD12 ILE A 300      53.425   3.750 -54.018  1.00 97.39           H  
ATOM   4918 HD13 ILE A 300      55.128   3.506 -53.547  1.00 97.39           H  
ATOM   4919  N   THR A 301      54.190   2.297 -59.315  1.00 95.53           N  
ATOM   4920  H   THR A 301      53.292   2.476 -58.889  1.00 95.53           H  
ATOM   4921  CA  THR A 301      54.307   1.252 -60.347  1.00 95.53           C  
ATOM   4922  HA  THR A 301      54.999   0.487 -59.994  1.00 95.53           H  
ATOM   4923  C   THR A 301      54.865   1.811 -61.660  1.00 95.53           C  
ATOM   4924  CB  THR A 301      52.947   0.590 -60.608  1.00 95.53           C  
ATOM   4925  HB  THR A 301      52.256   1.324 -61.021  1.00 95.53           H  
ATOM   4926  O   THR A 301      55.680   1.159 -62.311  1.00 95.53           O  
ATOM   4927  CG2 THR A 301      53.048  -0.595 -61.570  1.00 95.53           C  
ATOM   4928 HG21 THR A 301      53.763  -1.321 -61.182  1.00 95.53           H  
ATOM   4929 HG22 THR A 301      53.369  -0.260 -62.556  1.00 95.53           H  
ATOM   4930 HG23 THR A 301      52.071  -1.070 -61.659  1.00 95.53           H  
ATOM   4931  OG1 THR A 301      52.405   0.085 -59.408  1.00 95.53           O  
ATOM   4932  HG1 THR A 301      52.207   0.822 -58.825  1.00 95.53           H  
ATOM   4933  N   ARG A 302      54.454   3.023 -62.052  1.00 97.07           N  
ATOM   4934  H   ARG A 302      53.787   3.509 -61.469  1.00 97.07           H  
ATOM   4935  CA  ARG A 302      54.978   3.712 -63.241  1.00 97.07           C  
ATOM   4936  HA  ARG A 302      54.931   3.032 -64.091  1.00 97.07           H  
ATOM   4937  C   ARG A 302      56.456   4.074 -63.079  1.00 97.07           C  
ATOM   4938  CB  ARG A 302      54.110   4.945 -63.532  1.00 97.07           C
[truncated: 353,493 more chars]
