# Supplementary material for: Nuclear genome of Bulinus truncatus, an intermediate host of the carcinogenic human blood fluke Schistosoma haematobium
Source: Nat Commun. 2022 Feb 21;13:977. doi: 10.1038/s41467-022-28634-9 (PMC8861042; doi:10.1038/s41467-022-28634-9)
Supplement: Supplementary file 6 — Supplementary Data 3 [file 41467_2022_28634_MOESM6_ESM.zip › Supplementary_Data_3/btru_077287-t1.mature.pep.pdb]

ATOM      1  N   MET A   1      16.186  24.246   4.529  1.00 24.35           N  
ATOM      2  H   MET A   1      15.919  23.596   5.255  1.00 24.35           H  
ATOM      3  H2  MET A   1      16.365  25.147   4.947  1.00 24.35           H  
ATOM      4  H3  MET A   1      17.036  23.916   4.094  1.00 24.35           H  
ATOM      5  CA  MET A   1      15.120  24.358   3.507  1.00 24.35           C  
ATOM      6  HA  MET A   1      14.196  24.686   3.984  1.00 24.35           H  
ATOM      7  C   MET A   1      14.891  22.979   2.894  1.00 24.35           C  
ATOM      8  CB  MET A   1      15.525  25.413   2.460  1.00 24.35           C  
ATOM      9  HB2 MET A   1      15.843  26.314   2.984  1.00 24.35           H  
ATOM     10  HB3 MET A   1      16.374  25.049   1.882  1.00 24.35           H  
ATOM     11  O   MET A   1      15.720  22.525   2.114  1.00 24.35           O  
ATOM     12  CG  MET A   1      14.398  25.806   1.499  1.00 24.35           C  
ATOM     13  HG2 MET A   1      13.604  26.306   2.054  1.00 24.35           H  
ATOM     14  HG3 MET A   1      13.986  24.901   1.053  1.00 24.35           H  
ATOM     15  SD  MET A   1      14.946  26.886   0.147  1.00 24.35           S  
ATOM     16  CE  MET A   1      15.330  28.432   1.027  1.00 24.35           C  
ATOM     17  HE1 MET A   1      14.455  28.770   1.581  1.00 24.35           H  
ATOM     18  HE2 MET A   1      15.604  29.200   0.304  1.00 24.35           H  
ATOM     19  HE3 MET A   1      16.164  28.282   1.713  1.00 24.35           H  
ATOM     20  N   ILE A   2      13.838  22.262   3.302  1.00 25.01           N  
ATOM     21  H   ILE A   2      13.151  22.666   3.922  1.00 25.01           H  
ATOM     22  CA  ILE A   2      13.487  20.972   2.685  1.00 25.01           C  
ATOM     23  HA  ILE A   2      14.392  20.384   2.532  1.00 25.01           H  
ATOM     24  C   ILE A   2      12.890  21.304   1.317  1.00 25.01           C  
ATOM     25  CB  ILE A   2      12.536  20.140   3.584  1.00 25.01           C  
ATOM     26  HB  ILE A   2      11.635  20.724   3.776  1.00 25.01           H  
ATOM     27  O   ILE A   2      11.761  21.778   1.227  1.00 25.01           O  
ATOM     28  CG1 ILE A   2      13.219  19.824   4.937  1.00 25.01           C  
ATOM     29 HG12 ILE A   2      13.571  20.751   5.390  1.00 25.01           H  
ATOM     30 HG13 ILE A   2      14.086  19.185   4.766  1.00 25.01           H  
ATOM     31  CG2 ILE A   2      12.129  18.835   2.871  1.00 25.01           C  
ATOM     32 HG21 ILE A   2      13.006  18.222   2.662  1.00 25.01           H  
ATOM     33 HG22 ILE A   2      11.605  19.052   1.941  1.00 25.01           H  
ATOM     34 HG23 ILE A   2      11.441  18.263   3.494  1.00 25.01           H  
ATOM     35  CD1 ILE A   2      12.304  19.151   5.969  1.00 25.01           C  
ATOM     36 HD11 ILE A   2      12.824  19.088   6.925  1.00 25.01           H  
ATOM     37 HD12 ILE A   2      12.044  18.141   5.653  1.00 25.01           H  
ATOM     38 HD13 ILE A   2      11.395  19.738   6.100  1.00 25.01           H  
ATOM     39  N   ARG A   3      13.686  21.142   0.252  1.00 22.90           N  
ATOM     40  H   ARG A   3      14.633  20.828   0.409  1.00 22.90           H  
ATOM     41  CA  ARG A   3      13.209  21.300  -1.125  1.00 22.90           C  
ATOM     42  HA  ARG A   3      12.675  22.245  -1.218  1.00 22.90           H  
ATOM     43  C   ARG A   3      12.203  20.189  -1.406  1.00 22.90           C  
ATOM     44  CB  ARG A   3      14.366  21.293  -2.142  1.00 22.90           C  
ATOM     45  HB2 ARG A   3      13.951  21.054  -3.121  1.00 22.90           H  
ATOM     46  HB3 ARG A   3      15.085  20.517  -1.882  1.00 22.90           H  
ATOM     47  O   ARG A   3      12.576  19.049  -1.675  1.00 22.90           O  
ATOM     48  CG  ARG A   3      15.074  22.653  -2.256  1.00 22.90           C  
ATOM     49  HG2 ARG A   3      14.335  23.424  -2.476  1.00 22.90           H  
ATOM     50  HG3 ARG A   3      15.568  22.893  -1.314  1.00 22.90           H  
ATOM     51  CD  ARG A   3      16.110  22.618  -3.391  1.00 22.90           C  
ATOM     52  HD2 ARG A   3      15.605  22.292  -4.300  1.00 22.90           H  
ATOM     53  HD3 ARG A   3      16.886  21.893  -3.144  1.00 22.90           H  
ATOM     54  NE  ARG A   3      16.728  23.940  -3.624  1.00 22.90           N  
ATOM     55  HE  ARG A   3      16.657  24.620  -2.880  1.00 22.90           H  
ATOM     56  NH1 ARG A   3      17.484  23.567  -5.770  1.00 22.90           N  
ATOM     57 HH11 ARG A   3      17.962  23.906  -6.593  1.00 22.90           H  
ATOM     58 HH12 ARG A   3      17.100  22.633  -5.756  1.00 22.90           H  
ATOM     59  NH2 ARG A   3      17.841  25.542  -4.809  1.00 22.90           N  
ATOM     60 HH21 ARG A   3      17.752  26.196  -4.044  1.00 22.90           H  
ATOM     61 HH22 ARG A   3      18.301  25.849  -5.654  1.00 22.90           H  
ATOM     62  CZ  ARG A   3      17.345  24.340  -4.727  1.00 22.90           C  
ATOM     63  N   CYS A   4      10.932  20.547  -1.312  1.00 28.00           N  
ATOM     64  H   CYS A   4      10.734  21.468  -0.946  1.00 28.00           H  
ATOM     65  CA  CYS A   4       9.822  19.787  -1.851  1.00 28.00           C  
ATOM     66  HA  CYS A   4       9.715  18.851  -1.302  1.00 28.00           H  
ATOM     67  C   CYS A   4      10.131  19.519  -3.328  1.00 28.00           C  
ATOM     68  CB  CYS A   4       8.581  20.652  -1.648  1.00 28.00           C  
ATOM     69  HB2 CYS A   4       8.452  21.332  -2.490  1.00 28.00           H  
ATOM     70  HB3 CYS A   4       8.728  21.263  -0.757  1.00 28.00           H  
ATOM     71  O   CYS A   4      10.322  20.457  -4.102  1.00 28.00           O  
ATOM     72  SG  CYS A   4       7.056  19.758  -1.380  1.00 28.00           S  
ATOM     73  N   VAL A   5      10.337  18.252  -3.694  1.00 32.92           N  
ATOM     74  H   VAL A   5      10.190  17.520  -3.014  1.00 32.92           H  
ATOM     75  CA  VAL A   5      10.781  17.908  -5.048  1.00 32.92           C  
ATOM     76  HA  VAL A   5      11.688  18.473  -5.264  1.00 32.92           H  
ATOM     77  C   VAL A   5       9.697  18.353  -6.026  1.00 32.92           C  
ATOM     78  CB  VAL A   5      11.108  16.408  -5.186  1.00 32.92           C  
ATOM     79  HB  VAL A   5      10.227  15.818  -4.934  1.00 32.92           H  
ATOM     80  O   VAL A   5       8.562  17.887  -5.941  1.00 32.92           O  
ATOM     81  CG1 VAL A   5      11.550  16.047  -6.610  1.00 32.92           C  
ATOM     82 HG11 VAL A   5      11.774  14.983  -6.676  1.00 32.92           H  
ATOM     83 HG12 VAL A   5      10.753  16.273  -7.319  1.00 32.92           H  
ATOM     84 HG13 VAL A   5      12.436  16.619  -6.886  1.00 32.92           H  
ATOM     85  CG2 VAL A   5      12.253  16.008  -4.243  1.00 32.92           C  
ATOM     86 HG21 VAL A   5      11.955  16.155  -3.205  1.00 32.92           H  
ATOM     87 HG22 VAL A   5      12.509  14.959  -4.390  1.00 32.92           H  
ATOM     88 HG23 VAL A   5      13.130  16.622  -4.445  1.00 32.92           H  
ATOM     89  N   SER A   6      10.078  19.210  -6.975  1.00 33.04           N  
ATOM     90  H   SER A   6      11.026  19.554  -6.932  1.00 33.04           H  
ATOM     91  CA  SER A   6       9.278  19.765  -8.078  1.00 33.04           C  
ATOM     92  HA  SER A   6       8.390  20.238  -7.658  1.00 33.04           H  
ATOM     93  C   SER A   6       8.799  18.715  -9.102  1.00 33.04           C  
ATOM     94  CB  SER A   6      10.117  20.849  -8.768  1.00 33.04           C  
ATOM     95  HB2 SER A   6       9.515  21.367  -9.514  1.00 33.04           H  
ATOM     96  HB3 SER A   6      10.456  21.573  -8.027  1.00 33.04           H  
ATOM     97  O   SER A   6       8.713  18.985 -10.293  1.00 33.04           O  
ATOM     98  OG  SER A   6      11.237  20.242  -9.390  1.00 33.04           O  
ATOM     99  HG  SER A   6      10.946  19.995 -10.271  1.00 33.04           H  
ATOM    100  N   ARG A   7       8.544  17.479  -8.664  1.00 37.69           N  
ATOM    101  H   ARG A   7       8.598  17.354  -7.663  1.00 37.69           H  
ATOM    102  CA  ARG A   7       8.017  16.361  -9.465  1.00 37.69           C  
ATOM    103  HA  ARG A   7       7.618  16.768 -10.393  1.00 37.69           H  
ATOM    104  C   ARG A   7       6.810  15.695  -8.788  1.00 37.69           C  
ATOM    105  CB  ARG A   7       9.140  15.368  -9.836  1.00 37.69           C  
ATOM    106  HB2 ARG A   7       9.705  15.097  -8.944  1.00 37.69           H  
ATOM    107  HB3 ARG A   7       8.691  14.457 -10.232  1.00 37.69           H  
ATOM    108  O   ARG A   7       6.522  14.526  -9.025  1.00 37.69           O  
ATOM    109  CG  ARG A   7      10.085  15.904 -10.924  1.00 37.69           C  
ATOM    110  HG2 ARG A   7      10.560  16.826 -10.589  1.00 37.69           H  
ATOM    111  HG3 ARG A   7       9.507  16.109 -11.825  1.00 37.69           H  
ATOM    112  CD  ARG A   7      11.166  14.863 -11.240  1.00 37.69           C  
ATOM    113  HD2 ARG A   7      10.676  13.904 -11.411  1.00 37.69           H  
ATOM    114  HD3 ARG A   7      11.833  14.771 -10.382  1.00 37.69           H  
ATOM    115  NE  ARG A   7      11.950  15.210 -12.442  1.00 37.69           N  
ATOM    116  HE  ARG A   7      11.695  16.054 -12.934  1.00 37.69           H  
ATOM    117  NH1 ARG A   7      13.073  13.215 -12.613  1.00 37.69           N  
ATOM    118 HH11 ARG A   7      13.001  12.461 -13.281  1.00 37.69           H  
ATOM    119 HH12 ARG A   7      12.684  12.982 -11.711  1.00 37.69           H  
ATOM    120  NH2 ARG A   7      13.135  14.620 -14.316  1.00 37.69           N  
ATOM    121 HH21 ARG A   7      12.780  15.418 -14.823  1.00 37.69           H  
ATOM    122 HH22 ARG A   7      13.622  13.884 -14.806  1.00 37.69           H  
ATOM    123  CZ  ARG A   7      12.715  14.360 -13.113  1.00 37.69           C  
ATOM    124  N   MET A   8       6.099  16.435  -7.934  1.00 44.74           N  
ATOM    125  H   MET A   8       6.391  17.390  -7.783  1.00 44.74           H  
ATOM    126  CA  MET A   8       4.815  16.018  -7.352  1.00 44.74           C  
ATOM    127  HA  MET A   8       4.858  14.954  -7.120  1.00 44.74           H  
ATOM    128  C   MET A   8       3.636  16.190  -8.321  1.00 44.74           C  
ATOM    129  CB  MET A   8       4.562  16.784  -6.045  1.00 44.74           C  
ATOM    130  HB2 MET A   8       3.504  16.743  -5.789  1.00 44.74           H  
ATOM    131  HB3 MET A   8       4.820  17.833  -6.196  1.00 44.74           H  
ATOM    132  O   MET A   8       2.566  15.656  -8.054  1.00 44.74           O  
ATOM    133  CG  MET A   8       5.358  16.237  -4.853  1.00 44.74           C  
ATOM    134  HG2 MET A   8       6.360  15.946  -5.168  1.00 44.74           H  
ATOM    135  HG3 MET A   8       5.467  17.057  -4.143  1.00 44.74           H  
ATOM    136  SD  MET A   8       4.553  14.876  -3.957  1.00 44.74           S  
ATOM    137  CE  MET A   8       5.367  13.433  -4.681  1.00 44.74           C  
ATOM    138  HE1 MET A   8       5.044  13.315  -5.715  1.00 44.74           H  
ATOM    139  HE2 MET A   8       6.448  13.571  -4.658  1.00 44.74           H  
ATOM    140  HE3 MET A   8       5.092  12.534  -4.129  1.00 44.74           H  
ATOM    141  N   ASP A   9       3.819  16.851  -9.466  1.00 45.10           N  
ATOM    142  H   ASP A   9       4.648  17.424  -9.540  1.00 45.10           H  
ATOM    143  CA  ASP A   9       2.713  17.244 -10.348  1.00 45.10           C  
ATOM    144  HA  ASP A   9       2.004  17.833  -9.766  1.00 45.10           H  
ATOM    145  C   ASP A   9       1.961  16.050 -10.945  1.00 45.10           C  
ATOM    146  CB  ASP A   9       3.244  18.132 -11.482  1.00 45.10           C  
ATOM    147  HB2 ASP A   9       2.401  18.482 -12.077  1.00 45.10           H  
ATOM    148  HB3 ASP A   9       3.884  17.529 -12.127  1.00 45.10           H  
ATOM    149  O   ASP A   9       0.735  16.072 -11.028  1.00 45.10           O  
ATOM    150  CG  ASP A   9       4.039  19.346 -10.994  1.00 45.10           C  
ATOM    151  OD1 ASP A   9       3.914  19.690  -9.799  1.00 45.10           O  
ATOM    152  OD2 ASP A   9       4.825  19.849 -11.817  1.00 45.10           O  
ATOM    153  N   LYS A  10       2.662  14.969 -11.319  1.00 46.88           N  
ATOM    154  H   LYS A  10       3.666  15.005 -11.219  1.00 46.88           H  
ATOM    155  CA  LYS A  10       2.006  13.733 -11.786  1.00 46.88           C  
ATOM    156  HA  LYS A  10       1.225  13.997 -12.499  1.00 46.88           H  
ATOM    157  C   LYS A  10       1.278  13.015 -10.654  1.00 46.88           C  
ATOM    158  CB  LYS A  10       2.997  12.784 -12.482  1.00 46.88           C  
ATOM    159  HB2 LYS A  10       2.621  11.764 -12.399  1.00 46.88           H  
ATOM    160  HB3 LYS A  10       3.967  12.826 -11.986  1.00 46.88           H  
ATOM    161  O   LYS A  10       0.174  12.538 -10.870  1.00 46.88           O  
ATOM    162  CG  LYS A  10       3.148  13.104 -13.978  1.00 46.88           C  
ATOM    163  HG2 LYS A  10       3.545  14.112 -14.094  1.00 46.88           H  
ATOM    164  HG3 LYS A  10       2.169  13.051 -14.456  1.00 46.88           H  
ATOM    165  CD  LYS A  10       4.094  12.100 -14.658  1.00 46.88           C  
ATOM    166  HD2 LYS A  10       3.711  11.091 -14.507  1.00 46.88           H  
ATOM    167  HD3 LYS A  10       5.079  12.176 -14.198  1.00 46.88           H  
ATOM    168  CE  LYS A  10       4.207  12.380 -16.164  1.00 46.88           C  
ATOM    169  HE2 LYS A  10       3.216  12.289 -16.609  1.00 46.88           H  
ATOM    170  HE3 LYS A  10       4.545  13.406 -16.305  1.00 46.88           H  
ATOM    171  NZ  LYS A  10       5.149  11.441 -16.831  1.00 46.88           N  
ATOM    172  HZ1 LYS A  10       5.194  11.621 -17.823  1.00 46.88           H  
ATOM    173  HZ2 LYS A  10       6.082  11.535 -16.457  1.00 46.88           H  
ATOM    174  HZ3 LYS A  10       4.854  10.483 -16.706  1.00 46.88           H  
ATOM    175  N   LEU A  11       1.854  12.981  -9.452  1.00 48.26           N  
ATOM    176  H   LEU A  11       2.723  13.478  -9.323  1.00 48.26           H  
ATOM    177  CA  LEU A  11       1.254  12.307  -8.299  1.00 48.26           C  
ATOM    178  HA  LEU A  11       0.912  11.327  -8.633  1.00 48.26           H  
ATOM    179  C   LEU A  11       0.026  13.073  -7.792  1.00 48.26           C  
ATOM    180  CB  LEU A  11       2.328  12.111  -7.214  1.00 48.26           C  
ATOM    181  HB2 LEU A  11       3.288  11.961  -7.710  1.00 48.26           H  
ATOM    182  HB3 LEU A  11       2.420  13.019  -6.619  1.00 48.26           H  
ATOM    183  O   LEU A  11      -1.006  12.468  -7.549  1.00 48.26           O  
ATOM    184  CG  LEU A  11       2.046  10.892  -6.307  1.00 48.26           C  
ATOM    185  HG  LEU A  11       1.180  10.340  -6.673  1.00 48.26           H  
ATOM    186  CD1 LEU A  11       3.248   9.948  -6.310  1.00 48.26           C  
ATOM    187 HD11 LEU A  11       4.126  10.452  -5.908  1.00 48.26           H  
ATOM    188 HD12 LEU A  11       3.019   9.069  -5.708  1.00 48.26           H  
ATOM    189 HD13 LEU A  11       3.445   9.622  -7.331  1.00 48.26           H  
ATOM    190  CD2 LEU A  11       1.777  11.308  -4.862  1.00 48.26           C  
ATOM    191 HD21 LEU A  11       2.634  11.842  -4.451  1.00 48.26           H  
ATOM    192 HD22 LEU A  11       0.901  11.956  -4.831  1.00 48.26           H  
ATOM    193 HD23 LEU A  11       1.575  10.425  -4.256  1.00 48.26           H  
ATOM    194  N   GLN A  12       0.091  14.406  -7.733  1.00 50.99           N  
ATOM    195  H   GLN A  12       0.974  14.853  -7.931  1.00 50.99           H  
ATOM    196  CA  GLN A  12      -1.061  15.264  -7.460  1.00 50.99           C  
ATOM    197  HA  GLN A  12      -1.545  14.929  -6.542  1.00 50.99           H  
ATOM    198  C   GLN A  12      -2.110  15.193  -8.569  1.00 50.99           C  
ATOM    199  CB  GLN A  12      -0.622  16.721  -7.283  1.00 50.99           C  
ATOM    200  HB2 GLN A  12      -1.495  17.363  -7.400  1.00 50.99           H  
ATOM    201  HB3 GLN A  12       0.096  16.985  -8.060  1.00 50.99           H  
ATOM    202  O   GLN A  12      -3.289  15.254  -8.249  1.00 50.99           O  
ATOM    203  CG  GLN A  12      -0.027  17.002  -5.896  1.00 50.99           C  
ATOM    204  HG2 GLN A  12       0.890  16.429  -5.762  1.00 50.99           H  
ATOM    205  HG3 GLN A  12      -0.743  16.697  -5.132  1.00 50.99           H  
ATOM    206  CD  GLN A  12       0.287  18.484  -5.717  1.00 50.99           C  
ATOM    207  NE2 GLN A  12       0.236  19.012  -4.514  1.00 50.99           N  
ATOM    208 HE21 GLN A  12       0.467  19.994  -4.459  1.00 50.99           H  
ATOM    209 HE22 GLN A  12      -0.019  18.471  -3.700  1.00 50.99           H  
ATOM    210  OE1 GLN A  12       0.553  19.205  -6.659  1.00 50.99           O  
ATOM    211  N   LYS A  13      -1.729  15.042  -9.846  1.00 51.29           N  
ATOM    212  H   LYS A  13      -0.746  15.110 -10.069  1.00 51.29           H  
ATOM    213  CA  LYS A  13      -2.686  14.824 -10.946  1.00 51.29           C  
ATOM    214  HA  LYS A  13      -3.498  15.545 -10.858  1.00 51.29           H  
ATOM    215  C   LYS A  13      -3.361  13.457 -10.870  1.00 51.29           C  
ATOM    216  CB  LYS A  13      -2.017  15.014 -12.315  1.00 51.29           C  
ATOM    217  HB2 LYS A  13      -2.614  14.504 -13.072  1.00 51.29           H  
ATOM    218  HB3 LYS A  13      -1.027  14.559 -12.309  1.00 51.29           H  
ATOM    219  O   LYS A  13      -4.568  13.406 -11.043  1.00 51.29           O  
ATOM    220  CG  LYS A  13      -1.928  16.495 -12.714  1.00 51.29           C  
ATOM    221  HG2 LYS A  13      -1.429  17.065 -11.930  1.00 51.29           H  
ATOM    222  HG3 LYS A  13      -2.937  16.889 -12.835  1.00 51.29           H  
ATOM    223  CD  LYS A  13      -1.160  16.658 -14.034  1.00 51.29           C  
ATOM    224  HD2 LYS A  13      -0.148  16.274 -13.906  1.00 51.29           H  
ATOM    225  HD3 LYS A  13      -1.666  16.089 -14.814  1.00 51.29           H  
ATOM    226  CE  LYS A  13      -1.104  18.140 -14.426  1.00 51.29           C  
ATOM    227  HE2 LYS A  13      -2.124  18.516 -14.498  1.00 51.29           H  
ATOM    228  HE3 LYS A  13      -0.604  18.689 -13.627  1.00 51.29           H  
ATOM    229  NZ  LYS A  13      -0.394  18.358 -15.713  1.00 51.29           N  
ATOM    230  HZ1 LYS A  13       0.566  18.052 -15.649  1.00 51.29           H  
ATOM    231  HZ2 LYS A  13      -0.853  17.866 -16.466  1.00 51.29           H  
ATOM    232  HZ3 LYS A  13      -0.387  19.341 -15.945  1.00 51.29           H  
ATOM    233  N   ILE A  14      -2.622  12.388 -10.569  1.00 50.23           N  
ATOM    234  H   ILE A  14      -1.623  12.510 -10.493  1.00 50.23           H  
ATOM    235  CA  ILE A  14      -3.163  11.029 -10.397  1.00 50.23           C  
ATOM    236  HA  ILE A  14      -3.805  10.791 -11.245  1.00 50.23           H  
ATOM    237  C   ILE A  14      -4.043  10.966  -9.149  1.00 50.23           C  
ATOM    238  CB  ILE A  14      -2.015   9.992 -10.352  1.00 50.23           C  
ATOM    239  HB  ILE A  14      -1.257  10.346  -9.653  1.00 50.23           H  
ATOM    240  O   ILE A  14      -5.136  10.418  -9.189  1.00 50.23           O  
ATOM    241  CG1 ILE A  14      -1.379   9.853 -11.754  1.00 50.23           C  
ATOM    242 HG12 ILE A  14      -1.200  10.840 -12.181  1.00 50.23           H  
ATOM    243 HG13 ILE A  14      -2.074   9.338 -12.417  1.00 50.23           H  
ATOM    244  CG2 ILE A  14      -2.502   8.614  -9.868  1.00 50.23           C  
ATOM    245 HG21 ILE A  14      -2.834   8.673  -8.831  1.00 50.23           H  
ATOM    246 HG22 ILE A  14      -1.695   7.881  -9.896  1.00 50.23           H  
ATOM    247 HG23 ILE A  14      -3.326   8.268 -10.492  1.00 50.23           H  
ATOM    248  CD1 ILE A  14      -0.042   9.100 -11.754  1.00 50.23           C  
ATOM    249 HD11 ILE A  14       0.642   9.549 -11.034  1.00 50.23           H  
ATOM    250 HD12 ILE A  14       0.404   9.159 -12.747  1.00 50.23           H  
ATOM    251 HD13 ILE A  14      -0.192   8.048 -11.510  1.00 50.23           H  
ATOM    252  N   VAL A  15      -3.620  11.587  -8.047  1.00 54.59           N  
ATOM    253  H   VAL A  15      -2.691  11.981  -8.037  1.00 54.59           H  
ATOM    254  CA  VAL A  15      -4.462  11.740  -6.859  1.00 54.59           C  
ATOM    255  HA  VAL A  15      -4.819  10.746  -6.592  1.00 54.59           H  
ATOM    256  C   VAL A  15      -5.708  12.561  -7.246  1.00 54.59           C  
ATOM    257  CB  VAL A  15      -3.630  12.282  -5.670  1.00 54.59           C  
ATOM    258  HB  VAL A  15      -3.075  13.154  -6.015  1.00 54.59           H  
ATOM    259  O   VAL A  15      -6.822  12.052  -7.200  1.00 54.59           O  
ATOM    260  CG1 VAL A  15      -4.423  12.715  -4.430  1.00 54.59           C  
ATOM    261 HG11 VAL A  15      -3.757  13.235  -3.741  1.00 54.59           H  
ATOM    262 HG12 VAL A  15      -4.837  11.856  -3.902  1.00 54.59           H  
ATOM    263 HG13 VAL A  15      -5.223  13.402  -4.704  1.00 54.59           H  
ATOM    264  CG2 VAL A  15      -2.635  11.213  -5.178  1.00 54.59           C  
ATOM    265 HG21 VAL A  15      -1.955  11.653  -4.448  1.00 54.59           H  
ATOM    266 HG22 VAL A  15      -3.171  10.386  -4.712  1.00 54.59           H  
ATOM    267 HG23 VAL A  15      -2.047  10.815  -6.005  1.00 54.59           H  
ATOM    268  N   LYS A  16      -5.581  13.777  -7.776  1.00 52.69           N  
ATOM    269  H   LYS A  16      -4.660  14.176  -7.889  1.00 52.69           H  
ATOM    270  CA  LYS A  16      -6.757  14.549  -8.218  1.00 52.69           C  
ATOM    271  HA  LYS A  16      -7.392  14.740  -7.352  1.00 52.69           H  
ATOM    272  C   LYS A  16      -7.668  13.782  -9.195  1.00 52.69           C  
ATOM    273  CB  LYS A  16      -6.329  15.898  -8.811  1.00 52.69           C  
ATOM    274  HB2 LYS A  16      -5.491  15.757  -9.494  1.00 52.69           H  
ATOM    275  HB3 LYS A  16      -7.162  16.301  -9.386  1.00 52.69           H  
ATOM    276  O   LYS A  16      -8.881  13.923  -9.085  1.00 52.69           O  
ATOM    277  CG  LYS A  16      -5.977  16.922  -7.718  1.00 52.69           C  
ATOM    278  HG2 LYS A  16      -5.191  16.534  -7.071  1.00 52.69           H  
ATOM    279  HG3 LYS A  16      -6.865  17.104  -7.112  1.00 52.69           H  
ATOM    280  CD  LYS A  16      -5.518  18.245  -8.348  1.00 52.69           C  
ATOM    281  HD2 LYS A  16      -6.280  18.584  -9.049  1.00 52.69           H  
ATOM    282  HD3 LYS A  16      -4.584  18.080  -8.884  1.00 52.69           H  
ATOM    283  CE  LYS A  16      -5.319  19.309  -7.261  1.00 52.69           C  
ATOM    284  HE2 LYS A  16      -4.537  18.971  -6.580  1.00 52.69           H  
ATOM    285  HE3 LYS A  16      -6.242  19.390  -6.687  1.00 52.69           H  
ATOM    286  NZ  LYS A  16      -4.967  20.634  -7.834  1.00 52.69           N  
ATOM    287  HZ1 LYS A  16      -5.696  20.956  -8.454  1.00 52.69           H  
ATOM    288  HZ2 LYS A  16      -4.868  21.319  -7.099  1.00 52.69           H  
ATOM    289  HZ3 LYS A  16      -4.096  20.590  -8.344  1.00 52.69           H  
ATOM    290  N   SER A  17      -7.130  12.945 -10.088  1.00 48.54           N  
ATOM    291  H   SER A  17      -6.124  12.883 -10.162  1.00 48.54           H  
ATOM    292  CA  SER A  17      -7.933  12.146 -11.024  1.00 48.54           C  
ATOM    293  HA  SER A  17      -8.745  12.778 -11.384  1.00 48.54           H  
ATOM    294  C   SER A  17      -8.598  10.922 -10.388  1.00 48.54           C  
ATOM    295  CB  SER A  17      -7.123  11.728 -12.262  1.00 48.54           C  
ATOM    296  HB2 SER A  17      -6.534  12.575 -12.614  1.00 48.54           H  
ATOM    297  HB3 SER A  17      -7.821  11.455 -13.052  1.00 48.54           H  
ATOM    298  O   SER A  17      -9.666  10.526 -10.837  1.00 48.54           O  
ATOM    299  OG  SER A  17      -6.271  10.623 -12.025  1.00 48.54           O  
ATOM    300  HG  SER A  17      -6.808   9.853 -11.825  1.00 48.54           H  
ATOM    301  N   LEU A  18      -7.998  10.306  -9.366  1.00 48.67           N  
ATOM    302  H   LEU A  18      -7.094  10.645  -9.070  1.00 48.67           H  
ATOM    303  CA  LEU A  18      -8.550   9.128  -8.681  1.00 48.67           C  
ATOM    304  HA  LEU A  18      -9.058   8.489  -9.403  1.00 48.67           H  
ATOM    305  C   LEU A  18      -9.591   9.485  -7.610  1.00 48.67           C  
ATOM    306  CB  LEU A  18      -7.400   8.347  -8.029  1.00 48.67           C  
ATOM    307  HB2 LEU A  18      -7.811   7.633  -7.315  1.00 48.67           H  
ATOM    308  HB3 LEU A  18      -6.797   9.062  -7.470  1.00 48.67           H  
ATOM    309  O   LEU A  18     -10.469   8.673  -7.312  1.00 48.67           O  
ATOM    310  CG  LEU A  18      -6.492   7.585  -9.004  1.00 48.67           C  
ATOM    311  HG  LEU A  18      -6.175   8.239  -9.816  1.00 48.67           H  
ATOM    312  CD1 LEU A  18      -5.258   7.116  -8.240  1.00 48.67           C  
ATOM    313 HD11 LEU A  18      -4.806   7.955  -7.711  1.00 48.67           H  
ATOM    314 HD12 LEU A  18      -4.531   6.740  -8.959  1.00 48.67           H  
ATOM    315 HD13 LEU A  18      -5.520   6.335  -7.525  1.00 48.67           H  
ATOM    316  CD2 LEU A  18      -7.178   6.367  -9.622  1.00 48.67           C  
ATOM    317 HD21 LEU A  18      -8.023   6.684 -10.233  1.00 48.67           H  
ATOM    318 HD22 LEU A  18      -7.536   5.698  -8.839  1.00 48.67           H  
ATOM    319 HD23 LEU A  18      -6.473   5.831 -10.258  1.00 48.67           H  
ATOM    320  N   TRP A  19      -9.488  10.671  -7.004  1.00 55.48           N  
ATOM    321  H   TRP A  19      -8.698  11.250  -7.249  1.00 55.48           H  
ATOM    322  CA  TRP A  19     -10.228  10.994  -5.774  1.00 55.48           C  
ATOM    323  HA  TRP A  19     -10.796  10.113  -5.474  1.00 55.48           H  
ATOM    324  C   TRP A  19     -11.291  12.095  -5.950  1.00 55.48           C  
ATOM    325  CB  TRP A  19      -9.227  11.241  -4.633  1.00 55.48           C  
ATOM    326  HB2 TRP A  19      -8.779  12.220  -4.801  1.00 55.48           H  
ATOM    327  HB3 TRP A  19      -9.768  11.270  -3.687  1.00 55.48           H  
ATOM    328  O   TRP A  19     -12.061  12.340  -5.023  1.00 55.48           O  
ATOM    329  CG  TRP A  19      -8.121  10.216  -4.541  1.00 55.48           C  
ATOM    330  CD1 TRP A  19      -6.860  10.403  -4.941  1.00 55.48           C  
ATOM    331  HD1 TRP A  19      -6.496  11.381  -5.218  1.00 55.48           H  
ATOM    332  CD2 TRP A  19      -7.974   9.000  -3.766  1.00 55.48           C  
ATOM    333  CE2 TRP A  19      -6.743   8.359  -4.087  1.00 55.48           C  
ATOM    334  CE3 TRP A  19      -8.572   8.571  -2.592  1.00 55.48           C  
ATOM    335  HE3 TRP A  19      -9.303   9.242  -2.167  1.00 55.48           H  
ATOM    336  NE1 TRP A  19      -6.127   9.242  -4.910  1.00 55.48           N  
ATOM    337  HE1 TRP A  19      -5.174   9.159  -5.235  1.00 55.48           H  
ATOM    338  CH2 TRP A  19      -6.906   6.828  -2.270  1.00 55.48           C  
ATOM    339  HH2 TRP A  19      -6.472   6.115  -1.584  1.00 55.48           H  
ATOM    340  CZ2 TRP A  19      -6.236   7.250  -3.417  1.00 55.48           C  
ATOM    341  HZ2 TRP A  19      -5.264   6.857  -3.676  1.00 55.48           H  
ATOM    342  CZ3 TRP A  19      -8.043   7.493  -1.861  1.00 55.48           C  
ATOM    343  HZ3 TRP A  19      -8.384   7.216  -0.874  1.00 55.48           H  
ATOM    344  N   GLY A  20     -11.402  12.691  -7.146  1.00 44.11           N  
ATOM    345  H   GLY A  20     -10.716  12.466  -7.852  1.00 44.11           H  
ATOM    346  CA  GLY A  20     -12.452  13.657  -7.494  1.00 44.11           C  
ATOM    347  HA2 GLY A  20     -13.423  13.200  -7.301  1.00 44.11           H  
ATOM    348  HA3 GLY A  20     -12.386  13.878  -8.560  1.00 44.11           H  
ATOM    349  C   GLY A  20     -12.376  14.987  -6.720  1.00 44.11           C  
ATOM    350  O   GLY A  20     -11.464  15.198  -5.920  1.00 44.11           O  
ATOM    351  N   PRO A  21     -13.329  15.914  -6.938  1.00 44.78           N  
ATOM    352  CA  PRO A  21     -13.312  17.253  -6.333  1.00 44.78           C  
ATOM    353  HA  PRO A  21     -12.342  17.715  -6.515  1.00 44.78           H  
ATOM    354  C   PRO A  21     -13.541  17.272  -4.808  1.00 44.78           C  
ATOM    355  CB  PRO A  21     -14.382  18.051  -7.089  1.00 44.78           C  
ATOM    356  HB2 PRO A  21     -13.923  18.551  -7.942  1.00 44.78           H  
ATOM    357  HB3 PRO A  21     -14.883  18.781  -6.453  1.00 44.78           H  
ATOM    358  O   PRO A  21     -13.289  18.292  -4.177  1.00 44.78           O  
ATOM    359  CG  PRO A  21     -15.351  16.982  -7.591  1.00 44.78           C  
ATOM    360  HG2 PRO A  21     -15.878  17.303  -8.490  1.00 44.78           H  
ATOM    361  HG3 PRO A  21     -16.059  16.735  -6.801  1.00 44.78           H  
ATOM    362  CD  PRO A  21     -14.446  15.783  -7.861  1.00 44.78           C  
ATOM    363  HD2 PRO A  21     -14.077  15.825  -8.885  1.00 44.78           H  
ATOM    364  HD3 PRO A  21     -14.997  14.857  -7.696  1.00 44.78           H  
ATOM    365  N   ASN A  22     -13.957  16.155  -4.198  1.00 40.73           N  
ATOM    366  H   ASN A  22     -14.085  15.331  -4.768  1.00 40.73           H  
ATOM    367  CA  ASN A  22     -14.270  16.054  -2.764  1.00 40.73           C  
ATOM    368  HA  ASN A  22     -14.588  17.037  -2.416  1.00 40.73           H  
ATOM    369  C   ASN A  22     -13.061  15.684  -1.878  1.00 40.73           C  
ATOM    370  CB  ASN A  22     -15.456  15.087  -2.579  1.00 40.73           C  
ATOM    371  HB2 ASN A  22     -15.630  14.922  -1.516  1.00 40.73           H  
ATOM    372  HB3 ASN A  22     -15.219  14.128  -3.040  1.00 40.73           H  
ATOM    373  O   ASN A  22     -13.233  15.224  -0.748  1.00 40.73           O  
ATOM    374  CG  ASN A  22     -16.754  15.629  -3.148  1.00 40.73           C  
ATOM    375  ND2 ASN A  22     -17.644  14.771  -3.585  1.00 40.73           N  
ATOM    376 HD21 ASN A  22     -17.503  13.775  -3.489  1.00 40.73           H  
ATOM    377 HD22 ASN A  22     -18.506  15.179  -3.919  1.00 40.73           H  
ATOM    378  OD1 ASN A  22     -16.995  16.818  -3.212  1.00 40.73           O  
ATOM    379  N   LEU A  23     -11.831  15.839  -2.374  1.00 45.26           N  
ATOM    380  H   LEU A  23     -11.734  16.234  -3.299  1.00 45.26           H  
ATOM    381  CA  LEU A  23     -10.623  15.543  -1.606  1.00 45.26           C  
ATOM    382  HA  LEU A  23     -10.752  14.567  -1.140  1.00 45.26           H  
ATOM    383  C   LEU A  23     -10.420  16.587  -0.489  1.00 45.26           C  
ATOM    384  CB  LEU A  23      -9.424  15.469  -2.574  1.00 45.26           C  
ATOM    385  HB2 LEU A  23      -9.684  14.840  -3.426  1.00 45.26           H  
ATOM    386  HB3 LEU A  23      -9.228  16.472  -2.953  1.00 45.26           H  
ATOM    387  O   LEU A  23      -9.934  17.688  -0.740  1.00 45.26           O  
ATOM    388  CG  LEU A  23      -8.150  14.912  -1.911  1.00 45.26           C  
ATOM    389  HG  LEU A  23      -8.040  15.328  -0.910  1.00 45.26           H  
ATOM    390  CD1 LEU A  23      -8.183  13.387  -1.813  1.00 45.26           C  
ATOM    391 HD11 LEU A  23      -9.080  13.058  -1.287  1.00 45.26           H  
ATOM    392 HD12 LEU A  23      -8.159  12.946  -2.809  1.00 45.26           H  
ATOM    393 HD13 LEU A  23      -7.310  13.044  -1.257  1.00 45.26           H  
ATOM    394  CD2 LEU A  23      -6.910  15.294  -2.722  1.00 45.26           C  
ATOM    395 HD21 LEU A  23      -6.817  16.379  -2.744  1.00 45.26           H  
ATOM    396 HD22 LEU A  23      -7.004  14.917  -3.740  1.00 45.26           H  
ATOM    397 HD23 LEU A  23      -6.021  14.873  -2.252  1.00 45.26           H  
ATOM    398  N   PHE A  24     -10.748  16.227   0.755  1.00 41.13           N  
ATOM    399  H   PHE A  24     -11.244  15.357   0.886  1.00 41.13           H  
ATOM    400  CA  PHE A  24     -10.463  17.052   1.933  1.00 41.13           C  
ATOM    401  HA  PHE A  24     -10.491  18.099   1.630  1.00 41.13           H  
ATOM    402  C   PHE A  24      -9.049  16.746   2.452  1.00 41.13           C  
ATOM    403  CB  PHE A  24     -11.567  16.871   2.989  1.00 41.13           C  
ATOM    404  HB2 PHE A  24     -11.349  16.008   3.619  1.00 41.13           H  
ATOM    405  HB3 PHE A  24     -12.508  16.661   2.481  1.00 41.13           H  
ATOM    406  O   PHE A  24      -8.811  15.736   3.120  1.00 41.13           O  
ATOM    407  CG  PHE A  24     -11.784  18.100   3.853  1.00 41.13           C  
ATOM    408  CD1 PHE A  24     -11.122  18.246   5.087  1.00 41.13           C  
ATOM    409  HD1 PHE A  24     -10.444  17.479   5.431  1.00 41.13           H  
ATOM    410  CD2 PHE A  24     -12.659  19.111   3.409  1.00 41.13           C  
ATOM    411  HD2 PHE A  24     -13.169  19.009   2.462  1.00 41.13           H  
ATOM    412  CE1 PHE A  24     -11.344  19.392   5.875  1.00 41.13           C  
ATOM    413  HE1 PHE A  24     -10.837  19.506   6.821  1.00 41.13           H  
ATOM    414  CE2 PHE A  24     -12.880  20.255   4.195  1.00 41.13           C  
ATOM    415  HE2 PHE A  24     -13.555  21.026   3.853  1.00 41.13           H  
ATOM    416  CZ  PHE A  24     -12.224  20.394   5.430  1.00 41.13           C  
ATOM    417  HZ  PHE A  24     -12.394  21.273   6.035  1.00 41.13           H  
ATOM    418  N   VAL A  25      -8.083  17.594   2.090  1.00 41.65           N  
ATOM    419  H   VAL A  25      -8.345  18.392   1.529  1.00 41.65           H  
ATOM    420  CA  VAL A  25      -6.688  17.491   2.543  1.00 41.65           C  
ATOM    421  HA  VAL A  25      -6.422  16.440   2.653  1.00 41.65           H  
ATOM    422  C   VAL A  25      -6.580  18.165   3.901  1.00 41.65           C  
ATOM    423  CB  VAL A  25      -5.716  18.126   1.529  1.00 41.65           C  
ATOM    424  HB  VAL A  25      -5.966  19.177   1.388  1.00 41.65           H  
ATOM    425  O   VAL A  25      -6.736  19.377   3.999  1.00 41.65           O  
ATOM    426  CG1 VAL A  25      -4.262  18.027   2.013  1.00 41.65           C  
ATOM    427 HG11 VAL A  25      -4.127  18.625   2.914  1.00 41.65           H  
ATOM    428 HG12 VAL A  25      -4.007  16.989   2.227  1.00 41.65           H  
ATOM    429 HG13 VAL A  25      -3.593  18.424   1.249  1.00 41.65           H  
ATOM    430  CG2 VAL A  25      -5.814  17.421   0.169  1.00 41.65           C  
ATOM    431 HG21 VAL A  25      -5.612  16.356   0.282  1.00 41.65           H  
ATOM    432 HG22 VAL A  25      -5.096  17.856  -0.525  1.00 41.65           H  
ATOM    433 HG23 VAL A  25      -6.813  17.553  -0.247  1.00 41.65           H  
ATOM    434  N   GLN A  26      -6.325  17.388   4.954  1.00 39.68           N  
ATOM    435  H   GLN A  26      -6.231  16.391   4.827  1.00 39.68           H  
ATOM    436  CA  GLN A  26      -6.381  17.931   6.310  1.00 39.68           C  
ATOM    437  HA  GLN A  26      -7.254  18.582   6.359  1.00 39.68           H  
ATOM    438  C   GLN A  26      -5.163  18.818   6.614  1.00 39.68           C  
ATOM    439  CB  GLN A  26      -6.601  16.777   7.306  1.00 39.68           C  
ATOM    440  HB2 GLN A  26      -7.168  15.991   6.809  1.00 39.68           H  
ATOM    441  HB3 GLN A  26      -5.642  16.364   7.618  1.00 39.68           H  
ATOM    442  O   GLN A  26      -5.317  19.842   7.264  1.00 39.68           O  
ATOM    443  CG  GLN A  26      -7.409  17.226   8.536  1.00 39.68           C  
ATOM    444  HG2 GLN A  26      -8.313  17.739   8.207  1.00 39.68           H  
ATOM    445  HG3 GLN A  26      -6.812  17.932   9.114  1.00 39.68           H  
ATOM    446  CD  GLN A  26      -7.833  16.074   9.447  1.00 39.68           C  
ATOM    447  NE2 GLN A  26      -8.378  16.379  10.604  1.00 39.68           N  
ATOM    448 HE21 GLN A  26      -8.633  15.614  11.213  1.00 39.68           H  
ATOM    449 HE22 GLN A  26      -8.482  17.345  10.879  1.00 39.68           H  
ATOM    450  OE1 GLN A  26      -7.702  14.895   9.150  1.00 39.68           O  
ATOM    451  N   HIS A  27      -3.974  18.483   6.098  1.00 39.20           N  
ATOM    452  H   HIS A  27      -3.921  17.648   5.532  1.00 39.20           H  
ATOM    453  CA  HIS A  27      -2.745  19.268   6.264  1.00 39.20           C  
ATOM    454  HA  HIS A  27      -3.002  20.317   6.408  1.00 39.20           H  
ATOM    455  C   HIS A  27      -1.860  19.164   5.008  1.00 39.20           C  
ATOM    456  CB  HIS A  27      -1.978  18.774   7.511  1.00 39.20           C  
ATOM    457  HB2 HIS A  27      -2.130  17.703   7.640  1.00 39.20           H  
ATOM    458  HB3 HIS A  27      -0.912  18.925   7.339  1.00 39.20           H  
ATOM    459  O   HIS A  27      -1.584  18.060   4.539  1.00 39.20           O  
ATOM    460  CG  HIS A  27      -2.321  19.486   8.803  1.00 39.20           C  
ATOM    461  CD2 HIS A  27      -3.521  19.511   9.466  1.00 39.20           C  
ATOM    462  HD2 HIS A  27      -4.418  18.972   9.199  1.00 39.20           H  
ATOM    463  ND1 HIS A  27      -1.439  20.198   9.585  1.00 39.20           N  
ATOM    464  HD1 HIS A  27      -0.461  20.362   9.392  1.00 39.20           H  
ATOM    465  CE1 HIS A  27      -2.101  20.669  10.656  1.00 39.20           C  
ATOM    466  HE1 HIS A  27      -1.675  21.281  11.437  1.00 39.20           H  
ATOM    467  NE2 HIS A  27      -3.378  20.282  10.618  1.00 39.20           N  
ATOM    468  N   SER A  28      -1.377  20.302   4.492  1.00 39.91           N  
ATOM    469  H   SER A  28      -1.707  21.180   4.868  1.00 39.91           H  
ATOM    470  CA  SER A  28      -0.324  20.365   3.468  1.00 39.91           C  
ATOM    471  HA  SER A  28      -0.115  19.355   3.115  1.00 39.91           H  
ATOM    472  C   SER A  28       0.972  20.898   4.083  1.00 39.91           C  
ATOM    473  CB  SER A  28      -0.762  21.166   2.231  1.00 39.91           C  
ATOM    474  HB2 SER A  28      -1.726  20.796   1.880  1.00 39.91           H  
ATOM    475  HB3 SER A  28      -0.027  21.016   1.440  1.00 39.91           H  
ATOM    476  O   SER A  28       1.335  22.064   3.931  1.00 39.91           O  
ATOM    477  OG  SER A  28      -0.856  22.549   2.500  1.00 39.91           O  
ATOM    478  HG  SER A  28      -0.049  22.811   2.949  1.00 39.91           H  
ATOM    479  N   LEU A  29       1.699  20.038   4.789  1.00 40.51           N  
ATOM    480  H   LEU A  29       1.346  19.096   4.882  1.00 40.51           H  
ATOM    481  CA  LEU A  29       3.141  20.226   4.914  1.00 40.51           C  
ATOM    482  HA  LEU A  29       3.402  21.272   4.756  1.00 40.51           H  
ATOM    483  C   LEU A  29       3.753  19.425   3.779  1.00 40.51           C  
ATOM    484  CB  LEU A  29       3.630  19.810   6.309  1.00 40.51           C  
ATOM    485  HB2 LEU A  29       4.713  19.689   6.294  1.00 40.51           H  
ATOM    486  HB3 LEU A  29       3.187  18.845   6.556  1.00 40.51           H  
ATOM    487  O   LEU A  29       3.350  18.291   3.547  1.00 40.51           O  
ATOM    488  CG  LEU A  29       3.254  20.845   7.389  1.00 40.51           C  
ATOM    489  HG  LEU A  29       2.205  21.122   7.281  1.00 40.51           H  
ATOM    490  CD1 LEU A  29       3.434  20.234   8.776  1.00 40.51           C  
ATOM    491 HD11 LEU A  29       2.796  19.356   8.881  1.00 40.51           H  
ATOM    492 HD12 LEU A  29       4.473  19.946   8.935  1.00 40.51           H  
ATOM    493 HD13 LEU A  29       3.145  20.960   9.537  1.00 40.51           H  
ATOM    494  CD2 LEU A  29       4.115  22.110   7.306  1.00 40.51           C  
ATOM    495 HD21 LEU A  29       3.921  22.641   6.374  1.00 40.51           H  
ATOM    496 HD22 LEU A  29       3.851  22.780   8.125  1.00 40.51           H  
ATOM    497 HD23 LEU A  29       5.173  21.861   7.381  1.00 40.51           H  
ATOM    498  N   CYS A  30       4.705  20.013   3.064  1.00 38.93           N  
ATOM    499  H   CYS A  30       4.946  20.956   3.334  1.00 38.93           H  
ATOM    500  CA  CYS A  30       5.260  19.532   1.792  1.00 38.93           C  
ATOM    501  HA  CYS A  30       4.440  19.531   1.074  1.00 38.93           H  
ATOM    502  C   CYS A  30       5.840  18.086   1.786  1.00 38.93           C  
ATOM    503  CB  CYS A  30       6.286  20.589   1.350  1.00 38.93           C  
ATOM    504  HB2 CYS A  30       7.294  20.186   1.450  1.00 38.93           H  
ATOM    505  HB3 CYS A  30       6.217  21.472   1.986  1.00 38.93           H  
ATOM    506  O   CYS A  30       6.373  17.623   0.782  1.00 38.93           O  
ATOM    507  SG  CYS A  30       6.034  21.149  -0.343  1.00 38.93           S  
ATOM    508  N   CYS A  31       5.727  17.362   2.900  1.00 46.82           N  
ATOM    509  H   CYS A  31       5.185  17.781   3.642  1.00 46.82           H  
ATOM    510  CA  CYS A  31       6.248  16.026   3.161  1.00 46.82           C  
ATOM    511  HA  CYS A  31       6.708  15.623   2.259  1.00 46.82           H  
ATOM    512  C   CYS A  31       5.175  15.012   3.616  1.00 46.82           C  
ATOM    513  CB  CYS A  31       7.336  16.188   4.229  1.00 46.82           C  
ATOM    514  HB2 CYS A  31       6.913  16.631   5.130  1.00 46.82           H  
ATOM    515  HB3 CYS A  31       7.732  15.207   4.492  1.00 46.82           H  
ATOM    516  O   CYS A  31       5.473  13.827   3.754  1.00 46.82           O  
ATOM    517  SG  CYS A  31       8.693  17.227   3.605  1.00 46.82           S  
ATOM    518  HG  CYS A  31       9.604  16.749   4.457  1.00 46.82           H  
ATOM    519  N   LEU A  32       3.932  15.430   3.870  1.00 53.45           N  
ATOM    520  H   LEU A  32       3.684  16.396   3.708  1.00 53.45           H  
ATOM    521  CA  LEU A  32       2.899  14.556   4.427  1.00 53.45           C  
ATOM    522  HA  LEU A  32       3.072  13.533   4.093  1.00 53.45           H  
ATOM    523  C   LEU A  32       1.505  14.949   3.931  1.00 53.45           C  
ATOM    524  CB  LEU A  32       2.981  14.615   5.966  1.00 53.45           C  
ATOM    525  HB2 LEU A  32       3.480  15.531   6.285  1.00 53.45           H  
ATOM    526  HB3 LEU A  32       1.964  14.693   6.350  1.00 53.45           H  
ATOM    527  O   LEU A  32       1.011  16.022   4.262  1.00 53.45           O  
ATOM    528  CG  LEU A  32       3.682  13.387   6.587  1.00 53.45           C  
ATOM    529  HG  LEU A  32       3.777  12.578   5.862  1.00 53.45           H  
ATOM    530  CD1 LEU A  32       5.056  13.704   7.175  1.00 53.45           C  
ATOM    531 HD11 LEU A  32       5.725  14.040   6.382  1.00 53.45           H  
ATOM    532 HD12 LEU A  32       5.480  12.810   7.632  1.00 53.45           H  
ATOM    533 HD13 LEU A  32       4.977  14.485   7.932  1.00 53.45           H  
ATOM    534  CD2 LEU A  32       2.820  12.898   7.730  1.00 53.45           C  
ATOM    535 HD21 LEU A  32       3.229  11.965   8.118  1.00 53.45           H  
ATOM    536 HD22 LEU A  32       1.813  12.759   7.335  1.00 53.45           H  
ATOM    537 HD23 LEU A  32       2.826  13.658   8.512  1.00 53.45           H  
ATOM    538  N   HIS A  33       0.862  14.052   3.179  1.00 65.86           N  
ATOM    539  H   HIS A  33       1.322  13.171   2.996  1.00 65.86           H  
ATOM    540  CA  HIS A  33      -0.557  14.164   2.837  1.00 65.86           C  
ATOM    541  HA  HIS A  33      -0.942  15.132   3.159  1.00 65.86           H  
ATOM    542  C   HIS A  33      -1.337  13.086   3.593  1.00 65.86           C  
ATOM    543  CB  HIS A  33      -0.775  14.064   1.318  1.00 65.86           C  
ATOM    544  HB2 HIS A  33      -0.195  13.232   0.919  1.00 65.86           H  
ATOM    545  HB3 HIS A  33      -1.827  13.847   1.134  1.00 65.86           H  
ATOM    546  O   HIS A  33      -1.223  11.900   3.278  1.00 65.86           O  
ATOM    547  CG  HIS A  33      -0.441  15.322   0.553  1.00 65.86           C  
ATOM    548  CD2 HIS A  33      -1.065  16.537   0.658  1.00 65.86           C  
ATOM    549  HD2 HIS A  33      -1.867  16.780   1.339  1.00 65.86           H  
ATOM    550  ND1 HIS A  33       0.525  15.449  -0.417  1.00 65.86           N  
ATOM    551  HD1 HIS A  33       1.193  14.738  -0.681  1.00 65.86           H  
ATOM    552  CE1 HIS A  33       0.486  16.708  -0.882  1.00 65.86           C  
ATOM    553  HE1 HIS A  33       1.156  17.114  -1.626  1.00 65.86           H  
ATOM    554  NE2 HIS A  33      -0.479  17.408  -0.270  1.00 65.86           N  
ATOM    555  N   SER A  34      -2.133  13.508   4.573  1.00 67.22           N  
ATOM    556  H   SER A  34      -2.133  14.493   4.798  1.00 67.22           H  
ATOM    557  CA  SER A  34      -3.123  12.675   5.264  1.00 67.22           C  
ATOM    558  HA  SER A  34      -2.984  11.626   5.003  1.00 67.22           H  
ATOM    559  C   SER A  34      -4.517  13.116   4.829  1.00 67.22           C  
ATOM    560  CB  SER A  34      -3.011  12.804   6.788  1.00 67.22           C  
ATOM    561  HB2 SER A  34      -3.333  13.802   7.085  1.00 67.22           H  
ATOM    562  HB3 SER A  34      -3.671  12.075   7.258  1.00 67.22           H  
ATOM    563  O   SER A  34      -4.822  14.312   4.863  1.00 67.22           O  
ATOM    564  OG  SER A  34      -1.688  12.605   7.251  1.00 67.22           O  
ATOM    565  HG  SER A  34      -1.698  12.775   8.195  1.00 67.22           H  
ATOM    566  N   PHE A  35      -5.361  12.177   4.411  1.00 72.09           N  
ATOM    567  H   PHE A  35      -5.069  11.210   4.400  1.00 72.09           H  
ATOM    568  CA  PHE A  35      -6.743  12.467   4.035  1.00 72.09           C  
ATOM    569  HA  PHE A  35      -7.117  13.264   4.678  1.00 72.09           H  
ATOM    570  C   PHE A  35      -7.650  11.261   4.268  1.00 72.09           C  
ATOM    571  CB  PHE A  35      -6.819  12.979   2.583  1.00 72.09           C  
ATOM    572  HB2 PHE A  35      -7.860  13.181   2.332  1.00 72.09           H  
ATOM    573  HB3 PHE A  35      -6.303  13.937   2.530  1.00 72.09           H  
ATOM    574  O   PHE A  35      -7.199  10.131   4.469  1.00 72.09           O  
ATOM    575  CG  PHE A  35      -6.231  12.066   1.525  1.00 72.09           C  
ATOM    576  CD1 PHE A  35      -4.858  12.136   1.224  1.00 72.09           C  
ATOM    577  HD1 PHE A  35      -4.224  12.822   1.766  1.00 72.09           H  
ATOM    578  CD2 PHE A  35      -7.056  11.178   0.812  1.00 72.09           C  
ATOM    579  HD2 PHE A  35      -8.113  11.126   1.025  1.00 72.09           H  
ATOM    580  CE1 PHE A  35      -4.308  11.318   0.223  1.00 72.09           C  
ATOM    581  HE1 PHE A  35      -3.253  11.379   0.002  1.00 72.09           H  
ATOM    582  CE2 PHE A  35      -6.505  10.371  -0.198  1.00 72.09           C  
ATOM    583  HE2 PHE A  35      -7.142   9.695  -0.749  1.00 72.09           H  
ATOM    584  CZ  PHE A  35      -5.132  10.429  -0.488  1.00 72.09           C  
ATOM    585  HZ  PHE A  35      -4.718   9.793  -1.257  1.00 72.09           H  
ATOM    586  N   TYR A  36      -8.952  11.527   4.246  1.00 68.87           N  
ATOM    587  H   TYR A  36      -9.247  12.471   4.041  1.00 68.87           H  
ATOM    588  CA  TYR A  36      -9.974  10.494   4.241  1.00 68.87           C  
ATOM    589  HA  TYR A  36      -9.561   9.571   4.649  1.00 68.87           H  
ATOM    590  C   TYR A  36     -10.420  10.239   2.811  1.00 68.87           C  
ATOM    591  CB  TYR A  36     -11.163  10.897   5.115  1.00 68.87           C  
ATOM    592  HB2 TYR A  36     -11.545  11.863   4.785  1.00 68.87           H  
ATOM    593  HB3 TYR A  36     -11.961  10.166   4.978  1.00 68.87           H  
ATOM    594  O   TYR A  36     -10.647  11.174   2.043  1.00 68.87           O  
ATOM    595  CG  TYR A  36     -10.827  10.969   6.587  1.00 68.87           C  
ATOM    596  CD1 TYR A  36     -11.078   9.865   7.424  1.00 68.87           C  
ATOM    597  HD1 TYR A  36     -11.516   8.963   7.023  1.00 68.87           H  
ATOM    598  CD2 TYR A  36     -10.256  12.142   7.116  1.00 68.87           C  
ATOM    599  HD2 TYR A  36     -10.071  12.994   6.479  1.00 68.87           H  
ATOM    600  CE1 TYR A  36     -10.772   9.942   8.796  1.00 68.87           C  
ATOM    601  HE1 TYR A  36     -10.989   9.111   9.450  1.00 68.87           H  
ATOM    602  CE2 TYR A  36      -9.926  12.212   8.481  1.00 68.87           C  
ATOM    603  HE2 TYR A  36      -9.481  13.112   8.879  1.00 68.87           H  
ATOM    604  OH  TYR A  36      -9.865  11.183  10.641  1.00 68.87           O  
ATOM    605  HH  TYR A  36      -9.544  12.064  10.849  1.00 68.87           H  
ATOM    606  CZ  TYR A  36     -10.185  11.111   9.323  1.00 68.87           C  
ATOM    607  N   TYR A  37     -10.621   8.976   2.470  1.00 65.64           N  
ATOM    608  H   TYR A  37     -10.348   8.244   3.110  1.00 65.64           H  
ATOM    609  CA  TYR A  37     -11.296   8.610   1.237  1.00 65.64           C  
ATOM    610  HA  TYR A  37     -11.816   9.472   0.819  1.00 65.64           H  
ATOM    611  C   TYR A  37     -12.288   7.506   1.471  1.00 65.64           C  
ATOM    612  CB  TYR A  37     -10.302   8.123   0.232  1.00 65.64           C  
ATOM    613  HB2 TYR A  37      -9.611   8.941   0.027  1.00 65.64           H  
ATOM    614  HB3 TYR A  37      -9.746   7.311   0.701  1.00 65.64           H  
ATOM    615  O   TYR A  37     -11.950   6.466   2.035  1.00 65.64           O  
ATOM    616  CG  TYR A  37     -10.931   7.636  -1.071  1.00 65.64           C  
ATOM    617  CD1 TYR A  37     -10.724   6.311  -1.483  1.00 65.64           C  
ATOM    618  HD1 TYR A  37     -10.216   5.635  -0.811  1.00 65.64           H  
ATOM    619  CD2 TYR A  37     -11.538   8.544  -1.963  1.00 65.64           C  
ATOM    620  HD2 TYR A  37     -11.688   9.573  -1.672  1.00 65.64           H  
ATOM    621  CE1 TYR A  37     -11.018   5.905  -2.796  1.00 65.64           C  
ATOM    622  HE1 TYR A  37     -10.787   4.907  -3.138  1.00 65.64           H  
ATOM    623  CE2 TYR A  37     -11.788   8.157  -3.297  1.00 65.64           C  
ATOM    624  HE2 TYR A  37     -12.175   8.878  -4.002  1.00 65.64           H  
ATOM    625  OH  TYR A  37     -11.715   6.456  -5.009  1.00 65.64           O  
ATOM    626  HH  TYR A  37     -11.748   7.210  -5.602  1.00 65.64           H  
ATOM    627  CZ  TYR A  37     -11.510   6.839  -3.720  1.00 65.64           C  
ATOM    628  N   LYS A  38     -13.529   7.762   1.050  1.00 67.57           N  
ATOM    629  H   LYS A  38     -13.692   8.617   0.538  1.00 67.57           H  
ATOM    630  CA  LYS A  38     -14.669   6.891   1.354  1.00 67.57           C  
ATOM    631  HA  LYS A  38     -15.591   7.438   1.156  1.00 67.57           H  
ATOM    632  C   LYS A  38     -14.719   6.526   2.851  1.00 67.57           C  
ATOM    633  CB  LYS A  38     -14.642   5.667   0.424  1.00 67.57           C  
ATOM    634  HB2 LYS A  38     -15.488   5.028   0.678  1.00 67.57           H  
ATOM    635  HB3 LYS A  38     -13.730   5.096   0.596  1.00 67.57           H  
ATOM    636  O   LYS A  38     -15.045   5.409   3.233  1.00 67.57           O  
ATOM    637  CG  LYS A  38     -14.736   6.032  -1.068  1.00 67.57           C  
ATOM    638  HG2 LYS A  38     -15.613   6.659  -1.232  1.00 67.57           H  
ATOM    639  HG3 LYS A  38     -13.842   6.571  -1.383  1.00 67.57           H  
ATOM    640  CD  LYS A  38     -14.873   4.744  -1.887  1.00 67.57           C  
ATOM    641  HD2 LYS A  38     -13.972   4.144  -1.758  1.00 67.57           H  
ATOM    642  HD3 LYS A  38     -15.723   4.177  -1.507  1.00 67.57           H  
ATOM    643  CE  LYS A  38     -15.086   5.030  -3.375  1.00 67.57           C  
ATOM    644  HE2 LYS A  38     -14.179   5.485  -3.772  1.00 67.57           H  
ATOM    645  HE3 LYS A  38     -15.905   5.741  -3.486  1.00 67.57           H  
ATOM    646  NZ  LYS A  38     -15.396   3.771  -4.101  1.00 67.57           N  
ATOM    647  HZ1 LYS A  38     -14.678   3.077  -3.948  1.00 67.57           H  
ATOM    648  HZ2 LYS A  38     -15.481   3.928  -5.095  1.00 67.57           H  
ATOM    649  HZ3 LYS A  38     -16.256   3.365  -3.763  1.00 67.57           H  
ATOM    650  N   GLY A  39     -14.333   7.479   3.705  1.00 70.53           N  
ATOM    651  H   GLY A  39     -14.079   8.375   3.314  1.00 70.53           H  
ATOM    652  CA  GLY A  39     -14.247   7.322   5.157  1.00 70.53           C  
ATOM    653  HA2 GLY A  39     -15.127   6.779   5.502  1.00 70.53           H  
ATOM    654  HA3 GLY A  39     -14.264   8.310   5.617  1.00 70.53           H  
ATOM    655  C   GLY A  39     -13.007   6.585   5.684  1.00 70.53           C  
ATOM    656  O   GLY A  39     -12.812   6.575   6.895  1.00 70.53           O  
ATOM    657  N   ILE A  40     -12.159   5.993   4.838  1.00 74.26           N  
ATOM    658  H   ILE A  40     -12.333   6.034   3.844  1.00 74.26           H  
ATOM    659  CA  ILE A  40     -10.926   5.320   5.277  1.00 74.26           C  
ATOM    660  HA  ILE A  40     -11.094   4.923   6.278  1.00 74.26           H  
ATOM    661  C   ILE A  40      -9.776   6.326   5.374  1.00 74.26           C  
ATOM    662  CB  ILE A  40     -10.580   4.102   4.388  1.00 74.26           C  
ATOM    663  HB  ILE A  40     -10.384   4.456   3.375  1.00 74.26           H  
ATOM    664  O   ILE A  40      -9.571   7.149   4.479  1.00 74.26           O  
ATOM    665  CG1 ILE A  40     -11.797   3.141   4.336  1.00 74.26           C  
ATOM    666 HG12 ILE A  40     -12.339   3.193   5.280  1.00 74.26           H  
ATOM    667 HG13 ILE A  40     -12.470   3.491   3.554  1.00 74.26           H  
ATOM    668  CG2 ILE A  40      -9.296   3.416   4.900  1.00 74.26           C  
ATOM    669 HG21 ILE A  40      -9.456   3.032   5.907  1.00 74.26           H  
ATOM    670 HG22 ILE A  40      -9.019   2.584   4.252  1.00 74.26           H  
ATOM    671 HG23 ILE A  40      -8.448   4.101   4.899  1.00 74.26           H  
ATOM    672  CD1 ILE A  40     -11.506   1.654   4.085  1.00 74.26           C  
ATOM    673 HD11 ILE A  40     -12.414   1.154   3.749  1.00 74.26           H  
ATOM    674 HD12 ILE A  40     -10.715   1.511   3.350  1.00 74.26           H  
ATOM    675 HD13 ILE A  40     -11.183   1.190   5.018  1.00 74.26           H  
ATOM    676  N   LYS A  41      -9.017   6.236   6.468  1.00 83.38           N  
ATOM    677  H   LYS A  41      -9.241   5.500   7.121  1.00 83.38           H  
ATOM    678  CA  LYS A  41      -7.808   7.020   6.734  1.00 83.38           C  
ATOM    679  HA  LYS A  41      -7.985   8.074   6.519  1.00 83.38           H  
ATOM    680  C   LYS A  41      -6.642   6.542   5.868  1.00 83.38           C  
ATOM    681  CB  LYS A  41      -7.462   6.846   8.216  1.00 83.38           C  
ATOM    682  HB2 LYS A  41      -7.622   5.802   8.485  1.00 83.38           H  
ATOM    683  HB3 LYS A  41      -6.404   7.056   8.369  1.00 83.38           H  
ATOM    684  O   LYS A  41      -6.148   5.426   6.039  1.00 83.38           O  
ATOM    685  CG  LYS A  41      -8.288   7.721   9.160  1.00 83.38           C  
ATOM    686  HG2 LYS A  41      -9.328   7.397   9.145  1.00 83.38           H  
ATOM    687  HG3 LYS A  41      -8.214   8.764   8.852  1.00 83.38           H  
ATOM    688  CD  LYS A  41      -7.708   7.564  10.568  1.00 83.38           C  
ATOM    689  HD2 LYS A  41      -7.701   6.508  10.838  1.00 83.38           H  
ATOM    690  HD3 LYS A  41      -6.677   7.917  10.556  1.00 83.38           H  
ATOM    691  CE  LYS A  41      -8.492   8.340  11.623  1.00 83.38           C  
ATOM    692  HE2 LYS A  41      -9.461   7.861  11.759  1.00 83.38           H  
ATOM    693  HE3 LYS A  41      -8.651   9.359  11.270  1.00 83.38           H  
ATOM    694  NZ  LYS A  41      -7.720   8.352  12.891  1.00 83.38           N  
ATOM    695  HZ1 LYS A  41      -8.281   8.656  13.675  1.00 83.38           H  
ATOM    696  HZ2 LYS A  41      -6.916   8.958  12.810  1.00 83.38           H  
ATOM    697  HZ3 LYS A  41      -7.325   7.441  13.074  1.00 83.38           H  
ATOM    698  N   VAL A  42      -6.153   7.404   4.981  1.00 82.84           N  
ATOM    699  H   VAL A  42      -6.598   8.305   4.879  1.00 82.84           H  
ATOM    700  CA  VAL A  42      -4.983   7.128   4.137  1.00 82.84           C  
ATOM    701  HA  VAL A  42      -4.526   6.196   4.473  1.00 82.84           H  
ATOM    702  C   VAL A  42      -3.917   8.209   4.299  1.00 82.84           C  
ATOM    703  CB  VAL A  42      -5.364   6.911   2.662  1.00 82.84           C  
ATOM    704  HB  VAL A  42      -4.446   6.785   2.088  1.00 82.84           H  
ATOM    705  O   VAL A  42      -4.221   9.394   4.461  1.00 82.84           O  
ATOM    706  CG1 VAL A  42      -6.197   5.638   2.469  1.00 82.84           C  
ATOM    707 HG11 VAL A  42      -5.651   4.777   2.856  1.00 82.84           H  
ATOM    708 HG12 VAL A  42      -7.148   5.723   2.994  1.00 82.84           H  
ATOM    709 HG13 VAL A  42      -6.391   5.480   1.408  1.00 82.84           H  
ATOM    710  CG2 VAL A  42      -6.136   8.082   2.058  1.00 82.84           C  
ATOM    711 HG21 VAL A  42      -6.302   7.896   0.996  1.00 82.84           H  
ATOM    712 HG22 VAL A  42      -5.566   9.004   2.169  1.00 82.84           H  
ATOM    713 HG23 VAL A  42      -7.102   8.199   2.549  1.00 82.84           H  
ATOM    714  N   ARG A  43      -2.646   7.797   4.277  1.00 82.94           N  
ATOM    715  H   ARG A  43      -2.474   6.804   4.211  1.00 82.94           H  
ATOM    716  CA  ARG A  43      -1.502   8.686   4.498  1.00 82.94           C  
ATOM    717  HA  ARG A  43      -1.827   9.710   4.313  1.00 82.94           H  
ATOM    718  C   ARG A  43      -0.348   8.400   3.546  1.00 82.94           C  
ATOM    719  CB  ARG A  43      -1.088   8.593   5.972  1.00 82.94           C  
ATOM    720  HB2 ARG A  43      -1.990   8.687   6.576  1.00 82.94           H  
ATOM    721  HB3 ARG A  43      -0.649   7.615   6.168  1.00 82.94           H  
ATOM    722  O   ARG A  43       0.019   7.252   3.298  1.00 82.94           O  
ATOM    723  CG  ARG A  43      -0.104   9.692   6.404  1.00 82.94           C  
ATOM    724  HG2 ARG A  43       0.876   9.526   5.956  1.00 82.94           H  
ATOM    725  HG3 ARG A  43      -0.485  10.662   6.084  1.00 82.94           H  
ATOM    726  CD  ARG A  43       0.007   9.650   7.933  1.00 82.94           C  
ATOM    727  HD2 ARG A  43       0.522   8.738   8.236  1.00 82.94           H  
ATOM    728  HD3 ARG A  43      -1.005   9.610   8.337  1.00 82.94           H  
ATOM    729  NE  ARG A  43       0.699  10.825   8.490  1.00 82.94           N  
ATOM    730  HE  ARG A  43       1.406  11.262   7.916  1.00 82.94           H  
ATOM    731  NH1 ARG A  43      -0.409  10.854  10.482  1.00 82.94           N  
ATOM    732 HH11 ARG A  43      -0.759  11.433  11.231  1.00 82.94           H  
ATOM    733 HH12 ARG A  43      -0.790   9.933  10.318  1.00 82.94           H  
ATOM    734  NH2 ARG A  43       0.838  12.574  10.003  1.00 82.94           N  
ATOM    735 HH21 ARG A  43       1.489  13.098   9.435  1.00 82.94           H  
ATOM    736 HH22 ARG A  43       0.444  12.959  10.849  1.00 82.94           H  
ATOM    737  CZ  ARG A  43       0.401  11.405   9.640  1.00 82.94           C  
ATOM    738  N   SER A  44       0.233   9.469   3.022  1.00 80.55           N  
ATOM    739  H   SER A  44      -0.158  10.369   3.259  1.00 80.55           H  
ATOM    740  CA  SER A  44       1.463   9.466   2.239  1.00 80.55           C  
ATOM    741  HA  SER A  44       1.732   8.441   1.982  1.00 80.55           H  
ATOM    742  C   SER A  44       2.585  10.063   3.080  1.00 80.55           C  
ATOM    743  CB  SER A  44       1.236  10.228   0.929  1.00 80.55           C  
ATOM    744  HB2 SER A  44       0.783   9.556   0.200  1.00 80.55           H  
ATOM    745  HB3 SER A  44       0.539  11.044   1.120  1.00 80.55           H  
ATOM    746  O   SER A  44       2.419  11.118   3.695  1.00 80.55           O  
ATOM    747  OG  SER A  44       2.408  10.795   0.380  1.00 80.55           O  
ATOM    748  HG  SER A  44       3.064  10.130   0.158  1.00 80.55           H  
ATOM    749  N   PHE A  45       3.731   9.383   3.084  1.00 73.67           N  
ATOM    750  H   PHE A  45       3.767   8.511   2.576  1.00 73.67           H  
ATOM    751  CA  PHE A  45       4.970   9.868   3.677  1.00 73.67           C  
ATOM    752  HA  PHE A  45       4.782  10.786   4.234  1.00 73.67           H  
ATOM    753  C   PHE A  45       5.975  10.190   2.572  1.00 73.67           C  
ATOM    754  CB  PHE A  45       5.522   8.834   4.666  1.00 73.67           C  
ATOM    755  HB2 PHE A  45       6.546   9.112   4.914  1.00 73.67           H  
ATOM    756  HB3 PHE A  45       5.558   7.856   4.187  1.00 73.67           H  
ATOM    757  O   PHE A  45       6.522   9.293   1.921  1.00 73.67           O  
ATOM    758  CG  PHE A  45       4.735   8.733   5.958  1.00 73.67           C  
ATOM    759  CD1 PHE A  45       5.043   9.578   7.040  1.00 73.67           C  
ATOM    760  HD1 PHE A  45       5.836  10.307   6.953  1.00 73.67           H  
ATOM    761  CD2 PHE A  45       3.703   7.787   6.090  1.00 73.67           C  
ATOM    762  HD2 PHE A  45       3.455   7.143   5.259  1.00 73.67           H  
ATOM    763  CE1 PHE A  45       4.337   9.464   8.250  1.00 73.67           C  
ATOM    764  HE1 PHE A  45       4.598  10.091   9.090  1.00 73.67           H  
ATOM    765  CE2 PHE A  45       3.001   7.672   7.303  1.00 73.67           C  
ATOM    766  HE2 PHE A  45       2.217   6.940   7.425  1.00 73.67           H  
ATOM    767  CZ  PHE A  45       3.324   8.502   8.387  1.00 73.67           C  
ATOM    768  HZ  PHE A  45       2.803   8.389   9.326  1.00 73.67           H  
ATOM    769  N   LEU A  46       6.252  11.476   2.386  1.00 60.77           N  
ATOM    770  H   LEU A  46       5.785  12.158   2.967  1.00 60.77           H  
ATOM    771  CA  LEU A  46       7.292  11.989   1.507  1.00 60.77           C  
ATOM    772  HA  LEU A  46       7.663  11.196   0.857  1.00 60.77           H  
ATOM    773  C   LEU A  46       8.464  12.474   2.345  1.00 60.77           C  
ATOM    774  CB  LEU A  46       6.709  13.123   0.644  1.00 60.77           C  
ATOM    775  HB2 LEU A  46       5.852  13.565   1.152  1.00 60.77           H  
ATOM    776  HB3 LEU A  46       7.443  13.922   0.539  1.00 60.77           H  
ATOM    777  O   LEU A  46       8.383  13.536   2.942  1.00 60.77           O  
ATOM    778  CG  LEU A  46       6.304  12.620  -0.746  1.00 60.77           C  
ATOM    779  HG  LEU A  46       6.339  11.531  -0.782  1.00 60.77           H  
ATOM    780  CD1 LEU A  46       4.876  13.040  -1.067  1.00 60.77           C  
ATOM    781 HD11 LEU A  46       4.210  12.669  -0.287  1.00 60.77           H  
ATOM    782 HD12 LEU A  46       4.556  12.599  -2.011  1.00 60.77           H  
ATOM    783 HD13 LEU A  46       4.801  14.126  -1.108  1.00 60.77           H  
ATOM    784  CD2 LEU A  46       7.285  13.162  -1.789  1.00 60.77           C  
ATOM    785 HD21 LEU A  46       7.149  14.237  -1.900  1.00 60.77           H  
ATOM    786 HD22 LEU A  46       8.307  12.952  -1.471  1.00 60.77           H  
ATOM    787 HD23 LEU A  46       7.104  12.660  -2.740  1.00 60.77           H  
ATOM    788  N   TYR A  47       9.568  11.727   2.333  1.00 56.01           N  
ATOM    789  H   TYR A  47       9.529  10.806   1.921  1.00 56.01           H  
ATOM    790  CA  TYR A  47      10.788  12.084   3.055  1.00 56.01           C  
ATOM    791  HA  TYR A  47      11.480  11.246   2.971  1.00 56.01           H  
ATOM    792  C   TYR A  47      10.497  12.260   4.541  1.00 56.01           C  
ATOM    793  CB  TYR A  47      11.461  13.300   2.404  1.00 56.01           C  
ATOM    794  HB2 TYR A  47      10.841  14.187   2.538  1.00 56.01           H  
ATOM    795  HB3 TYR A  47      12.406  13.488   2.914  1.00 56.01           H  
ATOM    796  O   TYR A  47      10.400  13.372   5.059  1.00 56.01           O  
ATOM    797  CG  TYR A  47      11.736  13.098   0.932  1.00 56.01           C  
ATOM    798  CD1 TYR A  47      12.711  12.166   0.549  1.00 56.01           C  
ATOM    799  HD1 TYR A  47      13.249  11.608   1.301  1.00 56.01           H  
ATOM    800  CD2 TYR A  47      10.980  13.776  -0.045  1.00 56.01           C  
ATOM    801  HD2 TYR A  47      10.212  14.468   0.266  1.00 56.01           H  
ATOM    802  CE1 TYR A  47      12.939  11.924  -0.811  1.00 56.01           C  
ATOM    803  HE1 TYR A  47      13.627  11.141  -1.091  1.00 56.01           H  
ATOM    804  CE2 TYR A  47      11.235  13.559  -1.414  1.00 56.01           C  
ATOM    805  HE2 TYR A  47      10.664  14.098  -2.155  1.00 56.01           H  
ATOM    806  OH  TYR A  47      12.512  12.433  -3.113  1.00 56.01           O  
ATOM    807  HH  TYR A  47      11.939  12.965  -3.669  1.00 56.01           H  
ATOM    808  CZ  TYR A  47      12.232  12.637  -1.798  1.00 56.01           C  
ATOM    809  N   VAL A  48      10.313  11.116   5.197  1.00 56.97           N  
ATOM    810  H   VAL A  48      10.415  10.253   4.682  1.00 56.97           H  
ATOM    811  CA  VAL A  48      10.085  11.026   6.639  1.00 56.97           C  
ATOM    812  HA  VAL A  48       9.089  11.406   6.867  1.00 56.97           H  
ATOM    813  C   VAL A  48      11.132  11.884   7.370  1.00 56.97           C  
ATOM    814  CB  VAL A  48      10.159   9.552   7.075  1.00 56.97           C  
ATOM    815  HB  VAL A  48      11.169   9.195   6.876  1.00 56.97           H  
ATOM    816  O   VAL A  48      12.331  11.779   7.109  1.00 56.97           O  
ATOM    817  CG1 VAL A  48       9.853   9.401   8.563  1.00 56.97           C  
ATOM    818 HG11 VAL A  48       8.826   9.692   8.781  1.00 56.97           H  
ATOM    819 HG12 VAL A  48      10.018   8.361   8.844  1.00 56.97           H  
ATOM    820 HG13 VAL A  48      10.540  10.003   9.157  1.00 56.97           H  
ATOM    821  CG2 VAL A  48       9.196   8.614   6.320  1.00 56.97           C  
ATOM    822 HG21 VAL A  48       9.277   8.747   5.241  1.00 56.97           H  
ATOM    823 HG22 VAL A  48       8.171   8.803   6.638  1.00 56.97           H  
ATOM    824 HG23 VAL A  48       9.456   7.583   6.559  1.00 56.97           H  
ATOM    825  N   SER A  49      10.669  12.794   8.230  1.00 48.78           N  
ATOM    826  H   SER A  49       9.676  12.812   8.413  1.00 48.78           H  
ATOM    827  CA  SER A  49      11.539  13.667   9.026  1.00 48.78           C  
ATOM    828  HA  SER A  49      12.144  14.279   8.357  1.00 48.78           H  
ATOM    829  C   SER A  49      12.465  12.833   9.914  1.00 48.78           C  
ATOM    830  CB  SER A  49      10.673  14.581   9.899  1.00 48.78           C  
ATOM    831  HB2 SER A  49      10.103  15.257   9.262  1.00 48.78           H  
ATOM    832  HB3 SER A  49       9.978  13.971  10.476  1.00 48.78           H  
ATOM    833  O   SER A  49      12.040  11.800  10.424  1.00 48.78           O  
ATOM    834  OG  SER A  49      11.469  15.333  10.798  1.00 48.78           O  
ATOM    835  HG  SER A  49      10.880  15.866  11.337  1.00 48.78           H  
ATOM    836  N   ARG A  50      13.696  13.306  10.183  1.00 52.38           N  
ATOM    837  H   ARG A  50      13.953  14.197   9.782  1.00 52.38           H  
ATOM    838  CA  ARG A  50      14.618  12.651  11.137  1.00 52.38           C  
ATOM    839  HA  ARG A  50      14.852  11.649  10.780  1.00 52.38           H  
ATOM    840  C   ARG A  50      13.998  12.428  12.518  1.00 52.38           C  
ATOM    841  CB  ARG A  50      15.926  13.441  11.317  1.00 52.38           C  
ATOM    842  HB2 ARG A  50      16.390  13.128  12.253  1.00 52.38           H  
ATOM    843  HB3 ARG A  50      15.703  14.505  11.402  1.00 52.38           H  
ATOM    844  O   ARG A  50      14.465  11.550  13.220  1.00 52.38           O  
ATOM    845  CG  ARG A  50      16.951  13.202  10.202  1.00 52.38           C  
ATOM    846  HG2 ARG A  50      17.112  12.133  10.067  1.00 52.38           H  
ATOM    847  HG3 ARG A  50      16.573  13.631   9.274  1.00 52.38           H  
ATOM    848  CD  ARG A  50      18.278  13.871  10.589  1.00 52.38           C  
ATOM    849  HD2 ARG A  50      18.727  13.309  11.408  1.00 52.38           H  
ATOM    850  HD3 ARG A  50      18.069  14.883  10.936  1.00 52.38           H  
ATOM    851  NE  ARG A  50      19.217  13.937   9.452  1.00 52.38           N  
ATOM    852  HE  ARG A  50      18.975  13.397   8.633  1.00 52.38           H  
ATOM    853  NH1 ARG A  50      20.819  15.229  10.477  1.00 52.38           N  
ATOM    854 HH11 ARG A  50      20.303  15.168  11.343  1.00 52.38           H  
ATOM    855 HH12 ARG A  50      21.727  15.670  10.471  1.00 52.38           H  
ATOM    856  NH2 ARG A  50      21.088  14.625   8.346  1.00 52.38           N  
ATOM    857 HH21 ARG A  50      20.814  14.083   7.539  1.00 52.38           H  
ATOM    858 HH22 ARG A  50      21.990  15.077   8.363  1.00 52.38           H  
ATOM    859  CZ  ARG A  50      20.364  14.595   9.431  1.00 52.38           C  
ATOM    860  N   ASN A  51      12.965  13.180  12.899  1.00 54.10           N  
ATOM    861  H   ASN A  51      12.634  13.895  12.267  1.00 54.10           H  
ATOM    862  CA  ASN A  51      12.287  13.005  14.188  1.00 54.10           C  
ATOM    863  HA  ASN A  51      13.028  12.723  14.936  1.00 54.10           H  
ATOM    864  C   ASN A  51      11.247  11.867  14.180  1.00 54.10           C  
ATOM    865  CB  ASN A  51      11.680  14.350  14.621  1.00 54.10           C  
ATOM    866  HB2 ASN A  51      10.988  14.704  13.858  1.00 54.10           H  
ATOM    867  HB3 ASN A  51      11.118  14.196  15.542  1.00 54.10           H  
ATOM    868  O   ASN A  51      10.840  11.408  15.239  1.00 54.10           O  
ATOM    869  CG  ASN A  51      12.723  15.423  14.897  1.00 54.10           C  
ATOM    870  ND2 ASN A  51      12.296  16.643  15.120  1.00 54.10           N  
ATOM    871 HD21 ASN A  51      11.310  16.820  15.248  1.00 54.10           H  
ATOM    872 HD22 ASN A  51      13.005  17.309  15.390  1.00 54.10           H  
ATOM    873  OD1 ASN A  51      13.922  15.209  14.891  1.00 54.10           O  
ATOM    874  N   ASP A  52      10.856  11.362  13.007  1.00 57.85           N  
ATOM    875  H   ASP A  52      11.278  11.724  12.165  1.00 57.85           H  
ATOM    876  CA  ASP A  52      10.015  10.171  12.840  1.00 57.85           C  
ATOM    877  HA  ASP A  52       9.495   9.967  13.776  1.00 57.85           H  
ATOM    878  C   ASP A  52      10.899   8.935  12.573  1.00 57.85           C  
ATOM    879  CB  ASP A  52       8.948  10.420  11.752  1.00 57.85           C  
ATOM    880  HB2 ASP A  52       8.666   9.473  11.291  1.00 57.85           H  
ATOM    881  HB3 ASP A  52       9.364  11.057  10.972  1.00 57.85           H  
ATOM    882  O   ASP A  52      10.687   8.176  11.627  1.00 57.85           O  
ATOM    883  CG  ASP A  52       7.637  11.019  12.261  1.00 57.85           C  
ATOM    884  OD1 ASP A  52       7.168  10.594  13.343  1.00 57.85           O  
ATOM    885  OD2 ASP A  52       7.028  11.798  11.500  1.00 57.85           O  
ATOM    886  N   VAL A  53      11.923   8.724  13.412  1.00 55.11           N  
ATOM    887  H   VAL A  53      12.070   9.405  14.143  1.00 55.11           H  
ATOM    888  CA  VAL A  53      12.920   7.639  13.262  1.00 55.11           C  
ATOM    889  HA  VAL A  53      13.499   7.828  12.358  1.00 55.11           H  
ATOM    890  C   VAL A  53      12.262   6.261  13.106  1.00 55.11           C  
ATOM    891  CB  VAL A  53      13.904   7.608  14.452  1.00 55.11           C  
ATOM    892  HB  VAL A  53      13.348   7.396  15.366  1.00 55.11           H  
ATOM    893  O   VAL A  53      12.722   5.447  12.310  1.00 55.11           O  
ATOM    894  CG1 VAL A  53      14.988   6.536  14.281  1.00 55.11           C  
ATOM    895 HG11 VAL A  53      14.548   5.539  14.282  1.00 55.11           H  
ATOM    896 HG12 VAL A  53      15.695   6.582  15.110  1.00 55.11           H  
ATOM    897 HG13 VAL A  53      15.526   6.687  13.345  1.00 55.11           H  
ATOM    898  CG2 VAL A  53      14.634   8.939  14.631  1.00 55.11           C  
ATOM    899 HG21 VAL A  53      15.339   8.869  15.459  1.00 55.11           H  
ATOM    900 HG22 VAL A  53      13.923   9.729  14.872  1.00 55.11           H  
ATOM    901 HG23 VAL A  53      15.182   9.186  13.722  1.00 55.11           H  
ATOM    902  N   SER A  54      11.129   6.024  13.778  1.00 54.93           N  
ATOM    903  H   SER A  54      10.769   6.767  14.359  1.00 54.93           H  
ATOM    904  CA  SER A  54      10.362   4.766  13.694  1.00 54.93           C  
ATOM    905  HA  SER A  54      11.040   3.940  13.910  1.00 54.93           H  
ATOM    906  C   SER A  54       9.761   4.470  12.311  1.00 54.93           C  
ATOM    907  CB  SER A  54       9.248   4.746  14.751  1.00 54.93           C  
ATOM    908  HB2 SER A  54       9.705   4.623  15.733  1.00 54.93           H  
ATOM    909  HB3 SER A  54       8.599   3.889  14.572  1.00 54.93           H  
ATOM    910  O   SER A  54       9.374   3.338  12.040  1.00 54.93           O  
ATOM    911  OG  SER A  54       8.470   5.940  14.756  1.00 54.93           O  
ATOM    912  HG  SER A  54       8.737   6.430  15.537  1.00 54.93           H  
ATOM    913  N   LEU A  55       9.679   5.468  11.428  1.00 55.87           N  
ATOM    914  H   LEU A  55      10.011   6.376  11.721  1.00 55.87           H  
ATOM    915  CA  LEU A  55       9.265   5.334  10.026  1.00 55.87           C  
ATOM    916  HA  LEU A  55       8.745   4.387   9.881  1.00 55.87           H  
ATOM    917  C   LEU A  55      10.465   5.334   9.058  1.00 55.87           C  
ATOM    918  CB  LEU A  55       8.303   6.493   9.713  1.00 55.87           C  
ATOM    919  HB2 LEU A  55       8.661   7.376  10.242  1.00 55.87           H  
ATOM    920  HB3 LEU A  55       8.332   6.721   8.648  1.00 55.87           H  
ATOM    921  O   LEU A  55      10.283   5.103   7.858  1.00 55.87           O  
ATOM    922  CG  LEU A  55       6.842   6.250  10.114  1.00 55.87           C  
ATOM    923  HG  LEU A  55       6.790   5.597  10.985  1.00 55.87           H  
ATOM    924  CD1 LEU A  55       6.188   7.584  10.459  1.00 55.87           C  
ATOM    925 HD11 LEU A  55       5.129   7.437  10.673  1.00 55.87           H  
ATOM    926 HD12 LEU A  55       6.305   8.281   9.629  1.00 55.87           H  
ATOM    927 HD13 LEU A  55       6.669   8.009  11.340  1.00 55.87           H  
ATOM    928  CD2 LEU A  55       6.070   5.625   8.949  1.00 55.87           C  
ATOM    929 HD21 LEU A  55       6.032   6.319   8.109  1.00 55.87           H  
ATOM    930 HD22 LEU A  55       6.557   4.701   8.637  1.00 55.87           H  
ATOM    931 HD23 LEU A  55       5.051   5.408   9.269  1.00 55.87           H  
ATOM    932  N   LEU A  56      11.676   5.609   9.554  1.00 50.96           N  
ATOM    933  H   LEU A  56      11.754   5.743  10.552  1.00 50.96           H  
ATOM    934  CA  LEU A  56      12.920   5.692   8.783  1.00 50.96           C  
ATOM    935  HA  LEU A  56      12.679   5.853   7.732  1.00 50.96           H  
ATOM    936  C   LEU A  56      13.760   4.416   8.825  1.00 50.96           C  
ATOM    937  CB  LEU A  56      13.768   6.875   9.282  1.00 50.96           C  
ATOM    938  HB2 LEU A  56      14.803   6.733   8.974  1.00 50.96           H  
ATOM    939  HB3 LEU A  56      13.762   6.870  10.372  1.00 50.96           H  
ATOM    940  O   LEU A  56      14.685   4.303   8.026  1.00 50.96           O  
ATOM    941  CG  LEU A  56      13.313   8.247   8.775  1.00 50.96           C  
ATOM    942  HG  LEU A  56      12.244   8.361   8.952  1.00 50.96           H  
ATOM    943  CD1 LEU A  56      14.046   9.349   9.531  1.00 50.96           C  
ATOM    944 HD11 LEU A  56      13.769  10.317   9.115  1.00 50.96           H  
ATOM    945 HD12 LEU A  56      15.124   9.207   9.450  1.00 50.96           H  
ATOM    946 HD13 LEU A  56      13.750   9.326  10.580  1.00 50.96           H  
ATOM    947  CD2 LEU A  56      13.618   8.429   7.286  1.00 50.96           C  
ATOM    948 HD21 LEU A  56      12.950   7.805   6.693  1.00 50.96           H  
ATOM    949 HD22 LEU A  56      14.651   8.150   7.077  1.00 50.96           H  
ATOM    950 HD23 LEU A  56      13.469   9.469   6.992  1.00 50.96           H  
ATOM    951  N   THR A  57      13.475   3.471   9.721  1.00 52.24           N  
ATOM    952  H   THR A  57      12.730   3.592  10.391  1.00 52.24           H  
ATOM    953  CA  THR A  57      14.269   2.245   9.801  1.00 52.24           C  
ATOM    954  HA  THR A  57      15.314   2.545   9.872  1.00 52.24           H  
ATOM    955  C   THR A  57      14.139   1.438   8.501  1.00 52.24           C  
ATOM    956  CB  THR A  57      13.972   1.437  11.078  1.00 52.24           C  
ATOM    957  HB  THR A  57      14.309   0.408  10.947  1.00 52.24           H  
ATOM    958  O   THR A  57      13.045   1.083   8.050  1.00 52.24           O  
ATOM    959  CG2 THR A  57      14.700   2.055  12.275  1.00 52.24           C  
ATOM    960 HG21 THR A  57      14.493   1.466  13.168  1.00 52.24           H  
ATOM    961 HG22 THR A  57      14.365   3.080  12.433  1.00 52.24           H  
ATOM    962 HG23 THR A  57      15.776   2.045  12.101  1.00 52.24           H  
ATOM    963  OG1 THR A  57      12.603   1.454  11.408  1.00 52.24           O  
ATOM    964  HG1 THR A  57      12.491   0.815  12.115  1.00 52.24           H  
ATOM    965  N   GLU A  58      15.297   1.235   7.858  1.00 47.45           N  
ATOM    966  H   GLU A  58      16.112   1.697   8.235  1.00 47.45           H  
ATOM    967  CA  GLU A  58      15.513   0.469   6.618  1.00 47.45           C  
ATOM    968  HA  GLU A  58      14.943   0.914   5.803  1.00 47.45           H  
ATOM    969  C   GLU A  58      15.087  -0.992   6.752  1.00 47.45           C  
ATOM    970  CB  GLU A  58      17.020   0.480   6.283  1.00 47.45           C  
ATOM    971  HB2 GLU A  58      17.241  -0.341   5.601  1.00 47.45           H  
ATOM    972  HB3 GLU A  58      17.606   0.345   7.192  1.00 47.45           H  
ATOM    973  O   GLU A  58      14.743  -1.659   5.770  1.00 47.45           O  
ATOM    974  CG  GLU A  58      17.406   1.783   5.588  1.00 47.45           C  
ATOM    975  HG2 GLU A  58      17.155   2.610   6.252  1.00 47.45           H  
ATOM    976  HG3 GLU A  58      16.806   1.804   4.679  1.00 47.45           H  
ATOM    977  CD  GLU A  58      18.869   1.921   5.154  1.00 47.45           C  
ATOM    978  OE1 GLU A  58      19.169   2.924   4.458  1.00 47.45           O  
ATOM    979  OE2 GLU A  58      19.656   0.997   5.442  1.00 47.45           O  
ATOM    980  N   THR A  59      15.119  -1.484   7.984  1.00 47.25           N  
ATOM    981  H   THR A  59      15.421  -0.881   8.736  1.00 47.25           H  
ATOM    982  CA  THR A  59      14.593  -2.769   8.386  1.00 47.25           C  
ATOM    983  HA  THR A  59      14.671  -3.460   7.547  1.00 47.25           H  
ATOM    984  C   THR A  59      13.126  -2.595   8.737  1.00 47.25           C  
ATOM    985  CB  THR A  59      15.407  -3.353   9.548  1.00 47.25           C  
ATOM    986  HB  THR A  59      14.888  -4.218   9.962  1.00 47.25           H  
ATOM    987  O   THR A  59      12.716  -1.706   9.477  1.00 47.25           O  
ATOM    988  CG2 THR A  59      16.791  -3.775   9.052  1.00 47.25           C  
ATOM    989 HG21 THR A  59      17.349  -4.220   9.876  1.00 47.25           H  
ATOM    990 HG22 THR A  59      17.343  -2.911   8.682  1.00 47.25           H  
ATOM    991 HG23 THR A  59      16.694  -4.513   8.256  1.00 47.25           H  
ATOM    992  OG1 THR A  59      15.594  -2.381  10.549  1.00 47.25           O  
ATOM    993  HG1 THR A  59      15.789  -2.817  11.381  1.00 47.25           H  
ATOM    994  N   CYS A  60      12.317  -3.477   8.173  1.00 55.84           N  
ATOM    995  H   CYS A  60      12.745  -4.164   7.569  1.00 55.84           H  
ATOM    996  CA  CYS A  60      10.929  -3.700   8.530  1.00 55.84           C  
ATOM    997  HA  CYS A  60      10.380  -2.759   8.478  1.00 55.84           H  
ATOM    998  C   CYS A  60      10.887  -4.245   9.981  1.00 55.84           C  
ATOM    999  CB  CYS A  60      10.412  -4.677   7.449  1.00 55.84           C  
ATOM   1000  HB2 CYS A  60      11.011  -4.524   6.552  1.00 55.84           H  
ATOM   1001  HB3 CYS A  60      10.632  -5.693   7.780  1.00 55.84           H  
ATOM   1002  O   CYS A  60      10.487  -5.376  10.200  1.00 55.84           O  
ATOM   1003  SG  CYS A  60       8.711  -4.678   6.833  1.00 55.84           S  
ATOM   1004  N   GLU A  61      11.317  -3.469  10.985  1.00 54.81           N  
ATOM   1005  H   GLU A  61      11.766  -2.595  10.752  1.00 54.81           H  
ATOM   1006  CA  GLU A  61      10.976  -3.686  12.406  1.00 54.81           C  
ATOM   1007  HA  GLU A  61      11.152  -4.728  12.671  1.00 54.81           H  
ATOM   1008  C   GLU A  61       9.485  -3.413  12.665  1.00 54.81           C  
ATOM   1009  CB  GLU A  61      11.822  -2.791  13.320  1.00 54.81           C  
ATOM   1010  HB2 GLU A  61      11.300  -2.661  14.268  1.00 54.81           H  
ATOM   1011  HB3 GLU A  61      11.938  -1.810  12.859  1.00 54.81           H  
ATOM   1012  O   GLU A  61       8.982  -3.459  13.790  1.00 54.81           O  
ATOM   1013  CG  GLU A  61      13.194  -3.389  13.643  1.00 54.81           C  
ATOM   1014  HG2 GLU A  61      13.057  -4.406  14.010  1.00 54.81           H  
ATOM   1015  HG3 GLU A  61      13.785  -3.432  12.727  1.00 54.81           H  
ATOM   1016  CD  GLU A  61      13.938  -2.562  14.704  1.00 54.81           C  
ATOM   1017  OE1 GLU A  61      14.991  -3.054  15.160  1.00 54.81           O  
ATOM   1018  OE2 GLU A  61      13.477  -1.437  15.015  1.00 54.81           O  
ATOM   1019  N   SER A  62       8.737  -3.133  11.600  1.00 59.94           N  
ATOM   1020  H   SER A  62       9.196  -3.064  10.703  1.00 59.94           H  
ATOM   1021  CA  SER A  62       7.314  -3.373  11.581  1.00 59.94           C  
ATOM   1022  HA  SER A  62       6.867  -2.831  12.414  1.00 59.94           H  
ATOM   1023  C   SER A  62       7.059  -4.857  11.783  1.00 59.94           C  
ATOM   1024  CB  SER A  62       6.713  -2.878  10.270  1.00 59.94           C  
ATOM   1025  HB2 SER A  62       6.721  -1.788  10.254  1.00 59.94           H  
ATOM   1026  HB3 SER A  62       5.686  -3.232  10.176  1.00 59.94           H  
ATOM   1027  O   SER A  62       7.227  -5.665  10.867  1.00 59.94           O  
ATOM   1028  OG  SER A  62       7.483  -3.358   9.201  1.00 59.94           O  
ATOM   1029  HG  SER A  62       7.573  -4.304   9.338  1.00 59.94           H  
ATOM   1030  N   SER A  63       6.632  -5.190  12.996  1.00 71.48           N  
ATOM   1031  H   SER A  63       6.572  -4.465  13.697  1.00 71.48           H  
ATOM   1032  CA  SER A  63       6.055  -6.486  13.305  1.00 71.48           C  
ATOM   1033  HA  SER A  63       6.833  -7.241  13.199  1.00 71.48           H  
ATOM   1034  C   SER A  63       4.946  -6.805  12.303  1.00 71.48           C  
ATOM   1035  CB  SER A  63       5.543  -6.528  14.753  1.00 71.48           C  
ATOM   1036  HB2 SER A  63       6.387  -6.706  15.419  1.00 71.48           H  
ATOM   1037  HB3 SER A  63       4.838  -7.352  14.865  1.00 71.48           H  
ATOM   1038  O   SER A  63       4.228  -5.915  11.820  1.00 71.48           O  
ATOM   1039  OG  SER A  63       4.919  -5.317  15.138  1.00 71.48           O  
ATOM   1040  HG  SER A  63       5.568  -4.776  15.594  1.00 71.48           H  
ATOM   1041  N   MET A  64       4.825  -8.091  11.969  1.00 79.85           N  
ATOM   1042  H   MET A  64       5.457  -8.769  12.371  1.00 79.85           H  
ATOM   1043  CA  MET A  64       3.667  -8.575  11.229  1.00 79.85           C  
ATOM   1044  HA  MET A  64       3.691  -8.129  10.235  1.00 79.85           H  
ATOM   1045  C   MET A  64       2.401  -8.102  11.941  1.00 79.85           C  
ATOM   1046  CB  MET A  64       3.668 -10.113  11.124  1.00 79.85           C  
ATOM   1047  HB2 MET A  64       4.536 -10.532  11.633  1.00 79.85           H  
ATOM   1048  HB3 MET A  64       2.785 -10.510  11.626  1.00 79.85           H  
ATOM   1049  O   MET A  64       2.364  -8.039  13.173  1.00 79.85           O  
ATOM   1050  CG  MET A  64       3.643 -10.601   9.670  1.00 79.85           C  
ATOM   1051  HG2 MET A  64       3.283  -9.804   9.018  1.00 79.85           H  
ATOM   1052  HG3 MET A  64       2.928 -11.420   9.595  1.00 79.85           H  
ATOM   1053  SD  MET A  64       5.236 -11.197   9.045  1.00 79.85           S  
ATOM   1054  CE  MET A  64       5.234 -12.859   9.776  1.00 79.85           C  
ATOM   1055  HE1 MET A  64       5.181 -12.788  10.862  1.00 79.85           H  
ATOM   1056  HE2 MET A  64       6.150 -13.379   9.497  1.00 79.85           H  
ATOM   1057  HE3 MET A  64       4.376 -13.422   9.408  1.00 79.85           H  
ATOM   1058  N   CYS A  65       1.376  -7.766  11.164  1.00 84.57           N  
ATOM   1059  H   CYS A  65       1.490  -7.753  10.161  1.00 84.57           H  
ATOM   1060  CA  CYS A  65       0.076  -7.454  11.727  1.00 84.57           C  
ATOM   1061  HA  CYS A  65       0.180  -6.515  12.270  1.00 84.57           H  
ATOM   1062  C   CYS A  65      -0.346  -8.607  12.656  1.00 84.57           C  
ATOM   1063  CB  CYS A  65      -0.951  -7.271  10.611  1.00 84.57           C  
ATOM   1064  HB2 CYS A  65      -0.418  -7.239   9.661  1.00 84.57           H  
ATOM   1065  HB3 CYS A  65      -1.592  -8.151  10.578  1.00 84.57           H  
ATOM   1066  O   CYS A  65      -0.325  -9.764  12.228  1.00 84.57           O  
ATOM   1067  SG  CYS A  65      -2.011  -5.806  10.727  1.00 84.57           S  
ATOM   1068  N   PRO A  66      -0.729  -8.313  13.902  1.00 78.82           N  
ATOM   1069  CA  PRO A  66      -1.147  -9.334  14.860  1.00 78.82           C  
ATOM   1070  HA  PRO A  66      -0.383 -10.104  14.960  1.00 78.82           H  
ATOM   1071  C   PRO A  66      -2.465 -10.001  14.458  1.00 78.82           C  
ATOM   1072  CB  PRO A  66      -1.281  -8.566  16.167  1.00 78.82           C  
ATOM   1073  HB2 PRO A  66      -0.297  -8.547  16.635  1.00 78.82           H  
ATOM   1074  HB3 PRO A  66      -2.033  -9.000  16.826  1.00 78.82           H  
ATOM   1075  O   PRO A  66      -2.740 -11.135  14.836  1.00 78.82           O  
ATOM   1076  CG  PRO A  66      -1.657  -7.154  15.720  1.00 78.82           C  
ATOM   1077  HG2 PRO A  66      -1.429  -6.376  16.449  1.00 78.82           H  
ATOM   1078  HG3 PRO A  66      -2.716  -7.133  15.462  1.00 78.82           H  
ATOM   1079  CD  PRO A  66      -0.807  -6.984  14.478  1.00 78.82           C  
ATOM   1080  HD2 PRO A  66      -1.276  -6.271  13.800  1.00 78.82           H  
ATOM   1081  HD3 PRO A  66       0.192  -6.648  14.756  1.00 78.82           H  
ATOM   1082  N   VAL A  67      -3.264  -9.300  13.653  1.00 81.63           N  
ATOM   1083  H   VAL A  67      -2.957  -8.379  13.374  1.00 81.63           H  
ATOM   1084  CA  VAL A  67      -4.499  -9.802  13.067  1.00 81.63           C  
ATOM   1085  HA  VAL A  67      -4.800 -10.709  13.592  1.00 81.63           H  
ATOM   1086  C   VAL A  67      -4.236 -10.154  11.609  1.00 81.63           C  
ATOM   1087  CB  VAL A  67      -5.638  -8.782  13.229  1.00 81.63           C  
ATOM   1088  HB  VAL A  67      -5.378  -7.864  12.702  1.00 81.63           H  
ATOM   1089  O   VAL A  67      -3.796  -9.320  10.812  1.00 81.63           O  
ATOM   1090  CG1 VAL A  67      -6.953  -9.329  12.665  1.00 81.63           C  
ATOM   1091 HG11 VAL A  67      -7.214 -10.269  13.151  1.00 81.63           H  
ATOM   1092 HG12 VAL A  67      -7.752  -8.607  12.836  1.00 81.63           H  
ATOM   1093 HG13 VAL A  67      -6.871  -9.483  11.589  1.00 81.63           H  
ATOM   1094  CG2 VAL A  67      -5.866  -8.442  14.708  1.00 81.63           C  
ATOM   1095 HG21 VAL A  67      -4.984  -7.964  15.135  1.00 81.63           H  
ATOM   1096 HG22 VAL A  67      -6.701  -7.748  14.801  1.00 81.63           H  
ATOM   1097 HG23 VAL A  67      -6.089  -9.347  15.272  1.00 81.63           H  
ATOM   1098  N   ALA A  68      -4.522 -11.401  11.246  1.00 80.73           N  
ATOM   1099  H   ALA A  68      -4.879 -12.042  11.940  1.00 80.73           H  
ATOM   1100  CA  ALA A  68      -4.495 -11.817   9.856  1.00 80.73           C  
ATOM   1101  HA  ALA A  68      -3.563 -11.468   9.411  1.00 80.73           H  
ATOM   1102  C   ALA A  68      -5.671 -11.188   9.095  1.00 80.73           C  
ATOM   1103  CB  ALA A  68      -4.513 -13.349   9.789  1.00 80.73           C  
ATOM   1104  HB1 ALA A  68      -4.440 -13.677   8.752  1.00 80.73           H  
ATOM   1105  HB2 ALA A  68      -3.670 -13.754  10.348  1.00 80.73           H  
ATOM   1106  HB3 ALA A  68      -5.441 -13.727  10.217  1.00 80.73           H  
ATOM   1107  O   ALA A  68      -6.794 -11.158   9.590  1.00 80.73           O  
ATOM   1108  N   LYS A  69      -5.429 -10.759   7.851  1.00 86.28           N  
ATOM   1109  H   LYS A  69      -4.467 -10.750   7.542  1.00 86.28           H  
ATOM   1110  CA  LYS A  69      -6.487 -10.389   6.892  1.00 86.28           C  
ATOM   1111  HA  LYS A  69      -6.017  -9.985   5.995  1.00 86.28           H  
ATOM   1112  C   LYS A  69      -7.398  -9.252   7.373  1.00 86.28           C  
ATOM   1113  CB  LYS A  69      -7.252 -11.652   6.441  1.00 86.28           C  
ATOM   1114  HB2 LYS A  69      -7.838 -12.037   7.275  1.00 86.28           H  
ATOM   1115  HB3 LYS A  69      -7.952 -11.372   5.654  1.00 86.28           H  
ATOM   1116  O   LYS A  69      -8.617  -9.386   7.408  1.00 86.28           O  
ATOM   1117  CG  LYS A  69      -6.350 -12.787   5.916  1.00 86.28           C  
ATOM   1118  HG2 LYS A  69      -6.986 -13.584   5.529  1.00 86.28           H  
ATOM   1119  HG3 LYS A  69      -5.747 -13.196   6.726  1.00 86.28           H  
ATOM   1120  CD  LYS A  69      -5.434 -12.287   4.800  1.00 86.28           C  
ATOM   1121  HD2 LYS A  69      -4.740 -11.543   5.191  1.00 86.28           H  
ATOM   1122  HD3 LYS A  69      -6.084 -11.828   4.055  1.00 86.28           H  
ATOM   1123  CE  LYS A  69      -4.629 -13.369   4.095  1.00 86.28           C  
ATOM   1124  HE2 LYS A  69      -5.316 -14.058   3.603  1.00 86.28           H  
ATOM   1125  HE3 LYS A  69      -4.034 -13.930   4.816  1.00 86.28           H  
ATOM   1126  NZ  LYS A  69      -3.759 -12.727   3.087  1.00 86.28           N  
ATOM   1127  HZ1 LYS A  69      -3.446 -13.383   2.386  1.00 86.28           H  
ATOM   1128  HZ2 LYS A  69      -2.946 -12.268   3.472  1.00 86.28           H  
ATOM   1129  HZ3 LYS A  69      -4.272 -12.052   2.538  1.00 86.28           H  
ATOM   1130  N   VAL A  70      -6.803  -8.103   7.674  1.00 86.39           N  
ATOM   1131  H   VAL A  70      -5.803  -8.041   7.545  1.00 86.39           H  
ATOM   1132  CA  VAL A  70      -7.528  -6.896   8.096  1.00 86.39           C  
ATOM   1133  HA  VAL A  70      -8.345  -7.206   8.748  1.00 86.39           H  
ATOM   1134  C   VAL A  70      -8.160  -6.149   6.913  1.00 86.39           C  
ATOM   1135  CB  VAL A  70      -6.631  -5.968   8.931  1.00 86.39           C  
ATOM   1136  HB  VAL A  70      -7.197  -5.059   9.134  1.00 86.39           H  
ATOM   1137  O   VAL A  70      -7.638  -6.153   5.795  1.00 86.39           O  
ATOM   1138  CG1 VAL A  70      -6.271  -6.602  10.276  1.00 86.39           C  
ATOM   1139 HG11 VAL A  70      -5.727  -7.536  10.134  1.00 86.39           H  
ATOM   1140 HG12 VAL A  70      -5.658  -5.912  10.855  1.00 86.39           H  
ATOM   1141 HG13 VAL A  70      -7.182  -6.796  10.841  1.00 86.39           H  
ATOM   1142  CG2 VAL A  70      -5.327  -5.608   8.212  1.00 86.39           C  
ATOM   1143 HG21 VAL A  70      -4.870  -4.754   8.713  1.00 86.39           H  
ATOM   1144 HG22 VAL A  70      -4.640  -6.454   8.239  1.00 86.39           H  
ATOM   1145 HG23 VAL A  70      -5.533  -5.355   7.172  1.00 86.39           H  
ATOM   1146  N   THR A  71      -9.300  -5.497   7.151  1.00 77.42           N  
ATOM   1147  H   THR A  71      -9.688  -5.549   8.081  1.00 77.42           H  
ATOM   1148  CA  THR A  71     -10.007  -4.699   6.124  1.00 77.42           C  
ATOM   1149  HA  THR A  71      -9.878  -5.186   5.157  1.00 77.42           H  
ATOM   1150  C   THR A  71      -9.426  -3.290   6.004  1.00 77.42           C  
ATOM   1151  CB  THR A  71     -11.517  -4.582   6.409  1.00 77.42           C  
ATOM   1152  HB  THR A  71     -11.716  -3.666   6.967  1.00 77.42           H  
ATOM   1153  O   THR A  71      -9.349  -2.727   4.915  1.00 77.42           O  
ATOM   1154  CG2 THR A  71     -12.316  -4.558   5.107  1.00 77.42           C  
ATOM   1155 HG21 THR A  71     -12.163  -5.489   4.560  1.00 77.42           H  
ATOM   1156 HG22 THR A  71     -13.376  -4.440   5.332  1.00 77.42           H  
ATOM   1157 HG23 THR A  71     -11.990  -3.719   4.493  1.00 77.42           H  
ATOM   1158  OG1 THR A  71     -12.017  -5.666   7.162  1.00 77.42           O  
ATOM   1159  HG1 THR A  71     -11.852  -5.484   8.090  1.00 77.42           H  
ATOM   1160  N   GLU A  72      -8.995  -2.743   7.135  1.00 78.90           N  
ATOM   1161  H   GLU A  72      -9.037  -3.293   7.981  1.00 78.90           H  
ATOM   1162  CA  GLU A  72      -8.334  -1.453   7.287  1.00 78.90           C  
ATOM   1163  HA  GLU A  72      -7.775  -1.233   6.377  1.00 78.90           H  
ATOM   1164  C   GLU A  72      -7.326  -1.543   8.438  1.00 78.90           C  
ATOM   1165  CB  GLU A  72      -9.383  -0.340   7.488  1.00 78.90           C  
ATOM   1166  HB2 GLU A  72      -8.867   0.620   7.501  1.00 78.90           H  
ATOM   1167  HB3 GLU A  72     -10.039  -0.347   6.618  1.00 78.90           H  
ATOM   1168  O   GLU A  72      -7.101  -2.615   8.997  1.00 78.90           O  
ATOM   1169  CG  GLU A  72     -10.249  -0.457   8.760  1.00 78.90           C  
ATOM   1170  HG2 GLU A  72     -10.739  -1.430   8.765  1.00 78.90           H  
ATOM   1171  HG3 GLU A  72      -9.600  -0.393   9.633  1.00 78.90           H  
ATOM   1172  CD  GLU A  72     -11.329   0.644   8.847  1.00 78.90           C  
ATOM   1173  OE1 GLU A  72     -12.090   0.651   9.840  1.00 78.90           O  
ATOM   1174  OE2 GLU A  72     -11.418   1.486   7.919  1.00 78.90           O  
ATOM   1175  N   CYS A  73      -6.690  -0.432   8.795  1.00 85.03           N  
ATOM   1176  H   CYS A  73      -6.941   0.445   8.362  1.00 85.03           H  
ATOM   1177  CA  CYS A  73      -5.867  -0.404   9.995  1.00 85.03           C  
ATOM   1178  HA  CYS A  73      -5.325  -1.345  10.091  1.00 85.03           H  
ATOM   1179  C   CYS A  73      -6.770  -0.272  11.219  1.00 85.03           C  
ATOM   1180  CB  CYS A  73      -4.841   0.714   9.867  1.00 85.03           C  
ATOM   1181  HB2 CYS A  73      -5.372   1.656   9.728  1.00 85.03           H  
ATOM   1182  HB3 CYS A  73      -4.249   0.764  10.781  1.00 85.03           H  
ATOM   1183  O   CYS A  73      -7.148   0.838  11.595  1.00 85.03           O  
ATOM   1184  SG  CYS A  73      -3.749   0.454   8.464  1.00 85.03           S  
ATOM   1185  N   ASP A  74      -7.125  -1.410  11.816  1.00 77.03           N  
ATOM   1186  H   ASP A  74      -6.901  -2.287  11.368  1.00 77.03           H  
ATOM   1187  CA  ASP A  74      -7.955  -1.445  13.015  1.00 77.03           C  
ATOM   1188  HA  ASP A  74      -8.909  -0.974  12.777  1.00 77.03           H  
ATOM   1189  C   ASP A  74      -7.298  -0.642  14.140  1.00 77.03           C  
ATOM   1190  CB  ASP A  74      -8.237  -2.890  13.461  1.00 77.03           C  
ATOM   1191  HB2 ASP A  74      -7.303  -3.452  13.488  1.00 77.03           H  
ATOM   1192  HB3 ASP A  74      -8.653  -2.872  14.469  1.00 77.03           H  
ATOM   1193  O   ASP A  74      -6.112  -0.784  14.450  1.00 77.03           O  
ATOM   1194  CG  ASP A  74      -9.231  -3.617  12.552  1.00 77.03           C  
ATOM   1195  OD1 ASP A  74     -10.185  -2.956  12.090  1.00 77.03           O  
ATOM   1196  OD2 ASP A  74      -9.035  -4.831  12.331  1.00 77.03           O  
ATOM   1197  N   ARG A  75      -8.087   0.220  14.786  1.00 65.96           N  
ATOM   1198  H   ARG A  75      -9.041   0.316  14.470  1.00 65.96           H  
ATOM   1199  CA  ARG A  75      -7.583   1.070  15.872  1.00 65.96           C  
ATOM   1200  HA  ARG A  75      -6.680   1.563  15.513  1.00 65.96           H  
ATOM   1201  C   ARG A  75      -7.151   0.257  17.092  1.00 65.96           C  
ATOM   1202  CB  ARG A  75      -8.639   2.119  16.237  1.00 65.96           C  
ATOM   1203  HB2 ARG A  75      -9.203   1.791  17.110  1.00 65.96           H  
ATOM   1204  HB3 ARG A  75      -9.336   2.235  15.407  1.00 65.96           H  
ATOM   1205  O   ARG A  75      -6.328   0.729  17.855  1.00 65.96           O  
ATOM   1206  CG  ARG A  75      -7.994   3.481  16.506  1.00 65.96           C  
ATOM   1207  HG2 ARG A  75      -7.286   3.412  17.332  1.00 65.96           H  
ATOM   1208  HG3 ARG A  75      -7.468   3.805  15.607  1.00 65.96           H  
ATOM   1209  CD  ARG A  75      -9.096   4.485  16.847  1.00 65.96           C  
ATOM   1210  HD2 ARG A  75      -9.423   4.312  17.872  1.00 65.96           H  
ATOM   1211  HD3 ARG A  75      -9.939   4.322  16.176  1.00 65.96           H  
ATOM   1212  NE  ARG A  75      -8.627   5.869  16.689  1.00 65.96           N  
ATOM   1213  HE  ARG A  75      -7.634   5.992  16.550  1.00 65.96           H  
ATOM   1214  NH1 ARG A  75     -10.660   6.900  16.978  1.00 65.96           N  
ATOM   1215 HH11 ARG A  75     -11.217   7.737  17.074  1.00 65.96           H  
ATOM   1216 HH12 ARG A  75     -11.075   5.999  17.168  1.00 65.96           H  
ATOM   1217  NH2 ARG A  75      -8.819   8.116  16.573  1.00 65.96           N  
ATOM   1218 HH21 ARG A  75      -7.809   8.129  16.556  1.00 65.96           H  
ATOM   1219 HH22 ARG A  75      -9.340   8.953  16.790  1.00 65.96           H  
ATOM   1220  CZ  ARG A  75      -9.376   6.951  16.747  1.00 65.96           C  
ATOM   1221  N   TYR A  76      -7.673  -0.959  17.248  1.00 63.79           N  
ATOM   1222  H   TYR A  76      -8.360  -1.266  16.576  1.00 63.79           H  
ATOM   1223  CA  TYR A  76      -7.337  -1.872  18.344  1.00 63.79           C  
ATOM   1224  HA  TYR A  76      -7.265  -1.291  19.264  1.00 63.79           H  
ATOM   1225  C   TYR A  76      -5.984  -2.574  18.170  1.00 63.79           C  
ATOM   1226  CB  TYR A  76      -8.471  -2.885  18.519  1.00 63.79           C  
ATOM   1227  HB2 TYR A  76      -8.504  -3.537  17.646  1.00 63.79           H  
ATOM   1228  HB3 TYR A  76      -8.257  -3.511  19.386  1.00 63.79           H  
ATOM   1229  O   TYR A  76      -5.530  -3.259  19.078  1.00 63.79           O  
ATOM   1230  CG  TYR A  76      -9.827  -2.238  18.716  1.00 63.79           C  
ATOM   1231  CD1 TYR A  76     -10.147  -1.649  19.955  1.00 63.79           C  
ATOM   1232  HD1 TYR A  76      -9.435  -1.683  20.766  1.00 63.79           H  
ATOM   1233  CD2 TYR A  76     -10.755  -2.205  17.657  1.00 63.79           C  
ATOM   1234  HD2 TYR A  76     -10.521  -2.675  16.713  1.00 63.79           H  
ATOM   1235  CE1 TYR A  76     -11.402  -1.038  20.144  1.00 63.79           C  
ATOM   1236  HE1 TYR A  76     -11.652  -0.606  21.102  1.00 63.79           H  
ATOM   1237  CE2 TYR A  76     -12.006  -1.586  17.839  1.00 63.79           C  
ATOM   1238  HE2 TYR A  76     -12.733  -1.570  17.041  1.00 63.79           H  
ATOM   1239  OH  TYR A  76     -13.549  -0.429  19.256  1.00 63.79           O  
ATOM   1240  HH  TYR A  76     -13.693  -0.161  20.166  1.00 63.79           H  
ATOM   1241  CZ  TYR A  76     -12.334  -1.010  19.084  1.00 63.79           C  
ATOM   1242  N   LEU A  77      -5.287  -2.358  17.047  1.00 68.10           N  
ATOM   1243  H   LEU A  77      -5.700  -1.798  16.315  1.00 68.10           H  
ATOM   1244  CA  LEU A  77      -3.897  -2.796  16.869  1.00 68.10           C  
ATOM   1245  HA  LEU A  77      -3.824  -3.848  17.145  1.00 68.10           H  
ATOM   1246  C   LEU A  77      -2.911  -2.035  17.788  1.00 68.10           C  
ATOM   1247  CB  LEU A  77      -3.507  -2.635  15.385  1.00 68.10           C  
ATOM   1248  HB2 LEU A  77      -3.591  -1.576  15.141  1.00 68.10           H  
ATOM   1249  HB3 LEU A  77      -2.464  -2.928  15.263  1.00 68.10           H  
ATOM   1250  O   LEU A  77      -1.705  -2.251  17.711  1.00 68.10           O  
ATOM   1251  CG  LEU A  77      -4.351  -3.430  14.372  1.00 68.10           C  
ATOM   1252  HG  LEU A  77      -5.408  -3.221  14.538  1.00 68.10           H  
ATOM   1253  CD1 LEU A  77      -3.980  -3.015  12.945  1.00 68.10           C  
ATOM   1254 HD11 LEU A  77      -4.594  -3.569  12.234  1.00 68.10           H  
ATOM   1255 HD12 LEU A  77      -4.176  -1.950  12.817  1.00 68.10           H  
ATOM   1256 HD13 LEU A  77      -2.927  -3.221  12.754  1.00 68.10           H  
ATOM   1257  CD2 LEU A  77      -4.147  -4.935  14.489  1.00 68.10           C  
ATOM   1258 HD21 LEU A  77      -4.430  -5.274  15.486  1.00 68.10           H  
ATOM   1259 HD22 LEU A  77      -4.777  -5.446  13.761  1.00 68.10           H  
ATOM   1260 HD23 LEU A  77      -3.100  -5.168  14.296  1.00 68.10           H  
ATOM   1261  N   THR A  78      -3.396  -1.120  18.635  1.00 59.47           N  
ATOM   1262  H   THR A  78      -4.398  -1.004  18.688  1.00 59.47           H  
ATOM   1263  CA  THR A  78      -2.603  -0.218  19.485  1.00 59.47           C  
ATOM   1264  HA  THR A  78      -1.866   0.286  18.859  1.00 59.47           H  
ATOM   1265  C   THR A  78      -1.816  -0.889  20.602  1.00 59.47           C  
ATOM   1266  CB  THR A  78      -3.503   0.852  20.123  1.00 59.47           C  
ATOM   1267  HB  THR A  78      -2.983   1.327  20.955  1.00 59.47           H  
ATOM   1268  O   THR A  78      -0.921  -0.243  21.138  1.00 59.47           O  
ATOM   1269  CG2 THR A  78      -3.841   1.947  19.111  1.00 59.47           C  
ATOM   1270 HG21 THR A  78      -4.718   2.501  19.444  1.00 59.47           H  
ATOM   1271 HG22 THR A  78      -4.024   1.520  18.125  1.00 59.47           H  
ATOM   1272 HG23 THR A  78      -2.996   2.631  19.032  1.00 59.47           H  
ATOM   1273  OG1 THR A  78      -4.699   0.285  20.620  1.00 59.47           O  
ATOM   1274  HG1 THR A  78      -4.484  -0.248  21.389  1.00 59.47           H  
ATOM   1275  N   ASP A  79      -2.096  -2.149  20.941  1.00 63.53           N  
ATOM   1276  H   ASP A  79      -2.845  -2.639  20.472  1.00 63.53           H  
ATOM   1277  CA  ASP A  79      -1.432  -2.830  22.067  1.00 63.53           C  
ATOM   1278  HA  ASP A  79      -1.328  -2.086  22.856  1.00 63.53           H  
ATOM   1279  C   ASP A  79       0.002  -3.302  21.750  1.00 63.53           C  
ATOM   1280  CB  ASP A  79      -2.337  -3.960  22.591  1.00 63.53           C  
ATOM   1281  HB2 ASP A  79      -3.377  -3.706  22.387  1.00 63.53           H  
ATOM   1282  HB3 ASP A  79      -2.111  -4.882  22.056  1.00 63.53           H  
ATOM   1283  O   ASP A  79       0.658  -3.971  22.543  1.00 63.53           O  
ATOM   1284  CG  ASP A  79      -2.216  -4.179  24.106  1.00 63.53           C  
ATOM   1285  OD1 ASP A  79      -1.873  -3.204  24.813  1.00 63.53           O  
ATOM   1286  OD2 ASP A  79      -2.570  -5.294  24.546  1.00 63.53           O  
ATOM   1287  N   TYR A  80       0.525  -2.943  20.572  1.00 66.43           N  
ATOM   1288  H   TYR A  80      -0.041  -2.369  19.963  1.00 66.43           H  
ATOM   1289  CA  TYR A  80       1.840  -3.373  20.116  1.00 66.43           C  
ATOM   1290  HA  TYR A  80       2.170  -4.180  20.770  1.00 66.43           H  
ATOM   1291  C   TYR A  80       2.915  -2.281  20.237  1.00 66.43           C  
ATOM   1292  CB  TYR A  80       1.730  -4.005  18.723  1.00 66.43           C  
ATOM   1293  HB2 TYR A  80       2.736  -4.152  18.332  1.00 66.43           H  
ATOM   1294  HB3 TYR A  80       1.199  -3.328  18.054  1.00 66.43           H  
ATOM   1295  O   TYR A  80       2.700  -1.075  20.054  1.00 66.43           O  
ATOM   1296  CG  TYR A  80       1.028  -5.353  18.761  1.00 66.43           C  
ATOM   1297  CD1 TYR A  80       1.778  -6.533  18.944  1.00 66.43           C  
ATOM   1298  HD1 TYR A  80       2.856  -6.489  18.992  1.00 66.43           H  
ATOM   1299  CD2 TYR A  80      -0.378  -5.419  18.727  1.00 66.43           C  
ATOM   1300  HD2 TYR A  80      -0.957  -4.514  18.621  1.00 66.43           H  
ATOM   1301  CE1 TYR A  80       1.127  -7.772  19.101  1.00 66.43           C  
ATOM   1302  HE1 TYR A  80       1.703  -8.673  19.252  1.00 66.43           H  
ATOM   1303  CE2 TYR A  80      -1.032  -6.653  18.908  1.00 66.43           C  
ATOM   1304  HE2 TYR A  80      -2.111  -6.706  18.930  1.00 66.43           H  
ATOM   1305  OH  TYR A  80      -0.918  -9.024  19.231  1.00 66.43           O  
ATOM   1306  HH  TYR A  80      -0.315  -9.735  19.457  1.00 66.43           H  
ATOM   1307  CZ  TYR A  80      -0.282  -7.831  19.096  1.00 66.43           C  
ATOM   1308  N   HIS A  81       4.139  -2.730  20.532  1.00 69.04           N  
ATOM   1309  H   HIS A  81       4.233  -3.707  20.771  1.00 69.04           H  
ATOM   1310  CA  HIS A  81       5.312  -1.865  20.670  1.00 69.04           C  
ATOM   1311  HA  HIS A  81       5.107  -1.123  21.442  1.00 69.04           H  
ATOM   1312  C   HIS A  81       5.622  -1.101  19.373  1.00 69.04           C  
ATOM   1313  CB  HIS A  81       6.517  -2.703  21.123  1.00 69.04           C  
ATOM   1314  HB2 HIS A  81       6.568  -3.629  20.550  1.00 69.04           H  
ATOM   1315  HB3 HIS A  81       7.430  -2.142  20.924  1.00 69.04           H  
ATOM   1316  O   HIS A  81       5.895   0.105  19.420  1.00 69.04           O  
ATOM   1317  CG  HIS A  81       6.492  -3.016  22.598  1.00 69.04           C  
ATOM   1318  CD2 HIS A  81       6.073  -4.175  23.195  1.00 69.04           C  
ATOM   1319  HD2 HIS A  81       5.688  -5.053  22.698  1.00 69.04           H  
ATOM   1320  ND1 HIS A  81       6.902  -2.168  23.604  1.00 69.04           N  
ATOM   1321  HD1 HIS A  81       7.305  -1.248  23.495  1.00 69.04           H  
ATOM   1322  CE1 HIS A  81       6.732  -2.800  24.777  1.00 69.04           C  
ATOM   1323  HE1 HIS A  81       6.971  -2.397  25.750  1.00 69.04           H  
ATOM   1324  NE2 HIS A  81       6.236  -4.026  24.573  1.00 69.04           N  
ATOM   1325  N   SER A  82       5.515  -1.763  18.217  1.00 75.26           N  
ATOM   1326  H   SER A  82       5.268  -2.743  18.239  1.00 75.26           H  
ATOM   1327  CA  SER A  82       5.762  -1.150  16.908  1.00 75.26           C  
ATOM   1328  HA  SER A  82       6.729  -0.649  16.953  1.00 75.26           H  
ATOM   1329  C   SER A  82       4.692  -0.103  16.561  1.00 75.26           C  
ATOM   1330  CB  SER A  82       5.842  -2.209  15.798  1.00 75.26           C  
ATOM   1331  HB2 SER A  82       6.130  -1.735  14.860  1.00 75.26           H  
ATOM   1332  HB3 SER A  82       4.853  -2.648  15.668  1.00 75.26           H  
ATOM   1333  O   SER A  82       3.515  -0.259  16.863  1.00 75.26           O  
ATOM   1334  OG  SER A  82       6.768  -3.242  16.108  1.00 75.26           O  
ATOM   1335  HG  SER A  82       7.611  -3.067  15.684  1.00 75.26           H  
ATOM   1336  N   ARG A  83       5.103   0.999  15.922  1.00 79.40           N  
ATOM   1337  H   ARG A  83       6.094   1.099  15.759  1.00 79.40           H  
ATOM   1338  CA  ARG A  83       4.181   2.027  15.390  1.00 79.40           C  
ATOM   1339  HA  ARG A  83       3.330   2.142  16.061  1.00 79.40           H  
ATOM   1340  C   ARG A  83       3.586   1.635  14.044  1.00 79.40           C  
ATOM   1341  CB  ARG A  83       4.941   3.357  15.274  1.00 79.40           C  
ATOM   1342  HB2 ARG A  83       5.188   3.696  16.279  1.00 79.40           H  
ATOM   1343  HB3 ARG A  83       5.875   3.181  14.740  1.00 79.40           H  
ATOM   1344  O   ARG A  83       2.458   2.002  13.732  1.00 79.40           O  
ATOM   1345  CG  ARG A  83       4.174   4.474  14.536  1.00 79.40           C  
ATOM   1346  HG2 ARG A  83       3.203   4.642  15.000  1.00 79.40           H  
ATOM   1347  HG3 ARG A  83       4.020   4.212  13.489  1.00 79.40           H  
ATOM   1348  CD  ARG A  83       5.034   5.734  14.603  1.00 79.40           C  
ATOM   1349  HD2 ARG A  83       5.225   5.972  15.650  1.00 79.40           H  
ATOM   1350  HD3 ARG A  83       5.985   5.506  14.121  1.00 79.40           H  
ATOM   1351  NE  ARG A  83       4.447   6.919  13.950  1.00 79.40           N  
ATOM   1352  HE  ARG A  83       3.481   6.907  13.657  1.00 79.40           H  
ATOM   1353  NH1 ARG A  83       6.347   8.170  14.169  1.00 79.40           N  
ATOM   1354 HH11 ARG A  83       6.878   7.354  14.437  1.00 79.40           H  
ATOM   1355 HH12 ARG A  83       6.788   9.067  14.019  1.00 79.40           H  
ATOM   1356  NH2 ARG A  83       4.611   9.127  13.273  1.00 79.40           N  
ATOM   1357 HH21 ARG A  83       5.209   9.935  13.178  1.00 79.40           H  
ATOM   1358 HH22 ARG A  83       3.630   9.133  13.032  1.00 79.40           H  
ATOM   1359  CZ  ARG A  83       5.111   8.055  13.799  1.00 79.40           C  
ATOM   1360  N   VAL A  84       4.398   0.972  13.227  1.00 82.75           N  
ATOM   1361  H   VAL A  84       5.277   0.638  13.596  1.00 82.75           H  
ATOM   1362  CA  VAL A  84       4.057   0.592  11.862  1.00 82.75           C  
ATOM   1363  HA  VAL A  84       3.060   0.975  11.645  1.00 82.75           H  
ATOM   1364  C   VAL A  84       4.038  -0.925  11.780  1.00 82.75           C  
ATOM   1365  CB  VAL A  84       5.013   1.217  10.834  1.00 82.75           C  
ATOM   1366  HB  VAL A  84       6.024   0.844  11.002  1.00 82.75           H  
ATOM   1367  O   VAL A  84       4.957  -1.557  12.285  1.00 82.75           O  
ATOM   1368  CG1 VAL A  84       4.590   0.870   9.403  1.00 82.75           C  
ATOM   1369 HG11 VAL A  84       5.257   1.357   8.692  1.00 82.75           H  
ATOM   1370 HG12 VAL A  84       4.652  -0.208   9.254  1.00 82.75           H  
ATOM   1371 HG13 VAL A  84       3.565   1.201   9.232  1.00 82.75           H  
ATOM   1372  CG2 VAL A  84       5.028   2.746  10.943  1.00 82.75           C  
ATOM   1373 HG21 VAL A  84       4.020   3.146  10.827  1.00 82.75           H  
ATOM   1374 HG22 VAL A  84       5.431   3.048  11.910  1.00 82.75           H  
ATOM   1375 HG23 VAL A  84       5.680   3.155  10.172  1.00 82.75           H  
ATOM   1376  N   HIS A  85       3.033  -1.496  11.125  1.00 84.93           N  
ATOM   1377  H   HIS A  85       2.286  -0.900  10.797  1.00 84.93           H  
ATOM   1378  CA  HIS A  85       2.889  -2.938  10.920  1.00 84.93           C  
ATOM   1379  HA  HIS A  85       3.770  -3.459  11.294  1.00 84.93           H  
ATOM   1380  C   HIS A  85       2.732  -3.258   9.441  1.00 84.93           C  
ATOM   1381  CB  HIS A  85       1.680  -3.458  11.697  1.00 84.93           C  
ATOM   1382  HB2 HIS A  85       0.778  -2.948  11.357  1.00 84.93           H  
ATOM   1383  HB3 HIS A  85       1.562  -4.524  11.505  1.00 84.93           H  
ATOM   1384  O   HIS A  85       2.103  -2.489   8.712  1.00 84.93           O  
ATOM   1385  CG  HIS A  85       1.828  -3.253  13.173  1.00 84.93           C  
ATOM   1386  CD2 HIS A  85       1.457  -2.145  13.884  1.00 84.93           C  
ATOM   1387  HD2 HIS A  85       0.993  -1.257  13.480  1.00 84.93           H  
ATOM   1388  ND1 HIS A  85       2.429  -4.121  14.049  1.00 84.93           N  
ATOM   1389  HD1 HIS A  85       2.890  -4.992  13.828  1.00 84.93           H  
ATOM   1390  CE1 HIS A  85       2.393  -3.560  15.265  1.00 84.93           C  
ATOM   1391  HE1 HIS A  85       2.803  -4.012  16.156  1.00 84.93           H  
ATOM   1392  NE2 HIS A  85       1.823  -2.347  15.213  1.00 84.93           N  
ATOM   1393  N   VAL A  86       3.260  -4.401   9.001  1.00 88.30           N  
ATOM   1394  H   VAL A  86       3.715  -5.006   9.670  1.00 88.30           H  
ATOM   1395  CA  VAL A  86       2.921  -4.949   7.680  1.00 88.30           C  
ATOM   1396  HA  VAL A  86       2.724  -4.129   6.989  1.00 88.30           H  
ATOM   1397  C   VAL A  86       1.652  -5.767   7.819  1.00 88.30           C  
ATOM   1398  CB  VAL A  86       4.035  -5.808   7.067  1.00 88.30           C  
ATOM   1399  HB  VAL A  86       4.227  -6.671   7.704  1.00 88.30           H  
ATOM   1400  O   VAL A  86       1.640  -6.802   8.483  1.00 88.30           O  
ATOM   1401  CG1 VAL A  86       3.632  -6.293   5.665  1.00 88.30           C  
ATOM   1402 HG11 VAL A  86       2.787  -6.977   5.733  1.00 88.30           H  
ATOM   1403 HG12 VAL A  86       4.462  -6.833   5.209  1.00 88.30           H  
ATOM   1404 HG13 VAL A  86       3.357  -5.446   5.035  1.00 88.30           H  
ATOM   1405  CG2 VAL A  86       5.335  -5.025   6.914  1.00 88.30           C  
ATOM   1406 HG21 VAL A  86       5.656  -4.642   7.883  1.00 88.30           H  
ATOM   1407 HG22 VAL A  86       6.105  -5.701   6.542  1.00 88.30           H  
ATOM   1408 HG23 VAL A  86       5.211  -4.203   6.210  1.00 88.30           H  
ATOM   1409  N   CYS A  87       0.595  -5.303   7.171  1.00 89.37           N  
ATOM   1410  H   CYS A  87       0.707  -4.474   6.606  1.00 89.37           H  
ATOM   1411  CA  CYS A  87      -0.725  -5.904   7.193  1.00 89.37           C  
ATOM   1412  HA  CYS A  87      -0.714  -6.801   7.812  1.00 89.37           H  
ATOM   1413  C   CYS A  87      -1.119  -6.381   5.805  1.00 89.37           C  
ATOM   1414  CB  CYS A  87      -1.700  -4.902   7.812  1.00 89.37           C  
ATOM   1415  HB2 CYS A  87      -2.703  -5.328   7.842  1.00 89.37           H  
ATOM   1416  HB3 CYS A  87      -1.731  -4.012   7.183  1.00 89.37           H  
ATOM   1417  O   CYS A  87      -0.551  -5.962   4.798  1.00 89.37           O  
ATOM   1418  SG  CYS A  87      -1.219  -4.402   9.490  1.00 89.37           S  
ATOM   1419  N   SER A  88      -2.076  -7.298   5.759  1.00 91.08           N  
ATOM   1420  H   SER A  88      -2.540  -7.570   6.614  1.00 91.08           H  
ATOM   1421  CA  SER A  88      -2.545  -7.892   4.517  1.00 91.08           C  
ATOM   1422  HA  SER A  88      -2.215  -7.278   3.679  1.00 91.08           H  
ATOM   1423  C   SER A  88      -4.060  -7.928   4.527  1.00 91.08           C  
ATOM   1424  CB  SER A  88      -1.953  -9.290   4.348  1.00 91.08           C  
ATOM   1425  HB2 SER A  88      -2.516 -10.003   4.950  1.00 91.08           H  
ATOM   1426  HB3 SER A  88      -0.916  -9.288   4.686  1.00 91.08           H  
ATOM   1427  O   SER A  88      -4.652  -8.223   5.564  1.00 91.08           O  
ATOM   1428  OG  SER A  88      -1.975  -9.677   2.992  1.00 91.08           O  
ATOM   1429  HG  SER A  88      -1.125  -9.427   2.624  1.00 91.08           H  
ATOM   1430  N   THR A  89      -4.685  -7.636   3.391  1.00 90.31           N  
ATOM   1431  H   THR A  89      -4.112  -7.393   2.596  1.00 90.31           H  
ATOM   1432  CA  THR A  89      -6.137  -7.786   3.230  1.00 90.31           C  
ATOM   1433  HA  THR A  89      -6.625  -7.493   4.159  1.00 90.31           H  
ATOM   1434  C   THR A  89      -6.515  -9.234   2.946  1.00 90.31           C  
ATOM   1435  CB  THR A  89      -6.709  -6.918   2.104  1.00 90.31           C  
ATOM   1436  HB  THR A  89      -7.796  -6.973   2.142  1.00 90.31           H  
ATOM   1437  O   THR A  89      -5.667 -10.053   2.579  1.00 90.31           O  
ATOM   1438  CG2 THR A  89      -6.312  -5.456   2.144  1.00 90.31           C  
ATOM   1439 HG21 THR A  89      -6.780  -4.980   1.283  1.00 90.31           H  
ATOM   1440 HG22 THR A  89      -6.679  -4.997   3.062  1.00 90.31           H  
ATOM   1441 HG23 THR A  89      -5.231  -5.335   2.071  1.00 90.31           H  
ATOM   1442  OG1 THR A  89      -6.290  -7.400   0.851  1.00 90.31           O  
ATOM   1443  HG1 THR A  89      -5.369  -7.141   0.773  1.00 90.31           H  
ATOM   1444  N   LYS A  90      -7.819  -9.533   2.991  1.00 89.29           N  
ATOM   1445  H   LYS A  90      -8.452  -8.841   3.365  1.00 89.29           H  
ATOM   1446  CA  LYS A  90      -8.387 -10.800   2.495  1.00 89.29           C  
ATOM   1447  HA  LYS A  90      -7.944 -11.625   3.053  1.00 89.29           H  
ATOM   1448  C   LYS A  90      -8.090 -11.110   1.018  1.00 89.29           C  
ATOM   1449  CB  LYS A  90      -9.896 -10.841   2.779  1.00 89.29           C  
ATOM   1450  HB2 LYS A  90     -10.241 -11.864   2.632  1.00 89.29           H  
ATOM   1451  HB3 LYS A  90     -10.070 -10.578   3.822  1.00 89.29           H  
ATOM   1452  O   LYS A  90      -8.294 -12.240   0.604  1.00 89.29           O  
ATOM   1453  CG  LYS A  90     -10.716  -9.914   1.869  1.00 89.29           C  
ATOM   1454  HG2 LYS A  90     -10.388  -8.882   1.996  1.00 89.29           H  
ATOM   1455  HG3 LYS A  90     -10.579 -10.206   0.828  1.00 89.29           H  
ATOM   1456  CD  LYS A  90     -12.204 -10.021   2.214  1.00 89.29           C  
ATOM   1457  HD2 LYS A  90     -12.516 -11.064   2.153  1.00 89.29           H  
ATOM   1458  HD3 LYS A  90     -12.369  -9.649   3.225  1.00 89.29           H  
ATOM   1459  CE  LYS A  90     -12.995  -9.187   1.211  1.00 89.29           C  
ATOM   1460  HE2 LYS A  90     -12.775  -9.583   0.220  1.00 89.29           H  
ATOM   1461  HE3 LYS A  90     -12.642  -8.156   1.256  1.00 89.29           H  
ATOM   1462  NZ  LYS A  90     -14.454  -9.244   1.456  1.00 89.29           N  
ATOM   1463  HZ1 LYS A  90     -14.665  -8.843   2.359  1.00 89.29           H  
ATOM   1464  HZ2 LYS A  90     -14.941  -8.716   0.747  1.00 89.29           H  
ATOM   1465  HZ3 LYS A  90     -14.780 -10.200   1.440  1.00 89.29           H  
ATOM   1466  N   TYR A  91      -7.630 -10.129   0.237  1.00 90.40           N  
ATOM   1467  H   TYR A  91      -7.439  -9.234   0.666  1.00 90.40           H  
ATOM   1468  CA  TYR A  91      -7.245 -10.280  -1.172  1.00 90.40           C  
ATOM   1469  HA  TYR A  91      -7.642 -11.223  -1.550  1.00 90.40           H  
ATOM   1470  C   TYR A  91      -5.722 -10.350  -1.370  1.00 90.40           C  
ATOM   1471  CB  TYR A  91      -7.851  -9.135  -1.999  1.00 90.40           C  
ATOM   1472  HB2 TYR A  91      -7.595  -9.288  -3.047  1.00 90.40           H  
ATOM   1473  HB3 TYR A  91      -7.392  -8.198  -1.686  1.00 90.40           H  
ATOM   1474  O   TYR A  91      -5.237 -10.013  -2.444  1.00 90.40           O  
ATOM   1475  CG  TYR A  91      -9.356  -9.007  -1.917  1.00 90.40           C  
ATOM   1476  CD1 TYR A  91     -10.171  -9.997  -2.498  1.00 90.40           C  
ATOM   1477  HD1 TYR A  91      -9.717 -10.862  -2.958  1.00 90.40           H  
ATOM   1478  CD2 TYR A  91      -9.939  -7.890  -1.293  1.00 90.40           C  
ATOM   1479  HD2 TYR A  91      -9.314  -7.136  -0.837  1.00 90.40           H  
ATOM   1480  CE1 TYR A  91     -11.573  -9.868  -2.473  1.00 90.40           C  
ATOM   1481  HE1 TYR A  91     -12.188 -10.639  -2.913  1.00 90.40           H  
ATOM   1482  CE2 TYR A  91     -11.340  -7.761  -1.274  1.00 90.40           C  
ATOM   1483  HE2 TYR A  91     -11.820  -6.910  -0.813  1.00 90.40           H  
ATOM   1484  OH  TYR A  91     -13.510  -8.607  -1.806  1.00 90.40           O  
ATOM   1485  HH  TYR A  91     -13.946  -9.258  -2.360  1.00 90.40           H  
ATOM   1486  CZ  TYR A  91     -12.157  -8.738  -1.867  1.00 90.40           C  
ATOM   1487  N   ASP A  92      -4.967 -10.678  -0.318  1.00 91.24           N  
ATOM   1488  H   ASP A  92      -5.440 -10.944   0.534  1.00 91.24           H  
ATOM   1489  CA  ASP A  92      -3.496 -10.784  -0.336  1.00 91.24           C  
ATOM   1490  HA  ASP A  92      -3.187 -10.965   0.694  1.00 91.24           H  
ATOM   1491  C   ASP A  92      -2.753  -9.492  -0.715  1.00 91.24           C  
ATOM   1492  CB  ASP A  92      -3.050 -12.019  -1.137  1.00 91.24           C  
ATOM   1493  HB2 ASP A  92      -3.385 -11.939  -2.171  1.00 91.24           H  
ATOM   1494  HB3 ASP A  92      -1.961 -12.076  -1.138  1.00 91.24           H  
ATOM   1495  O   ASP A  92      -1.565  -9.492  -1.029  1.00 91.24           O  
ATOM   1496  CG  ASP A  92      -3.587 -13.298  -0.503  1.00 91.24           C  
ATOM   1497  OD1 ASP A  92      -3.273 -13.505   0.693  1.00 91.24           O  
ATOM   1498  OD2 ASP A  92      -4.367 -14.015  -1.152  1.00 91.24           O  
ATOM   1499  N   ILE A  93      -3.434  -8.350  -0.616  1.00 91.72           N  
ATOM   1500  H   ILE A  93      -4.428  -8.426  -0.454  1.00 91.72           H  
ATOM   1501  CA  ILE A  93      -2.808  -7.037  -0.776  1.00 91.72           C  
ATOM   1502  HA  ILE A  93      -2.073  -7.095  -1.578  1.00 91.72           H  
ATOM   1503  C   ILE A  93      -2.093  -6.686   0.525  1.00 91.72           C  
ATOM   1504  CB  ILE A  93      -3.839  -5.958  -1.157  1.00 91.72           C  
ATOM   1505  HB  ILE A  93      -4.563  -5.866  -0.348  1.00 91.72           H  
ATOM   1506  O   ILE A  93      -2.759  -6.467   1.539  1.00 91.72           O  
ATOM   1507  CG1 ILE A  93      -4.596  -6.338  -2.449  1.00 91.72           C  
ATOM   1508 HG12 ILE A  93      -3.918  -6.276  -3.300  1.00 91.72           H  
ATOM   1509 HG13 ILE A  93      -4.953  -7.366  -2.388  1.00 91.72           H  
ATOM   1510  CG2 ILE A  93      -3.134  -4.599  -1.315  1.00 91.72           C  
ATOM   1511 HG21 ILE A  93      -2.442  -4.627  -2.157  1.00 91.72           H  
ATOM   1512 HG22 ILE A  93      -3.879  -3.820  -1.480  1.00 91.72           H  
ATOM   1513 HG23 ILE A  93      -2.587  -4.329  -0.412  1.00 91.72           H  
ATOM   1514  CD1 ILE A  93      -5.829  -5.467  -2.709  1.00 91.72           C  
ATOM   1515 HD11 ILE A  93      -5.545  -4.421  -2.826  1.00 91.72           H  
ATOM   1516 HD12 ILE A  93      -6.529  -5.560  -1.880  1.00 91.72           H  
ATOM   1517 HD13 ILE A  93      -6.314  -5.804  -3.625  1.00 91.72           H  
ATOM   1518  N   ASN A  94      -0.765  -6.592   0.479  1.00 91.55           N  
ATOM   1519  H   ASN A  94      -0.308  -6.824  -0.392  1.00 91.55           H  
ATOM   1520  CA  ASN A  94       0.056  -6.148   1.601  1.00 91.55           C  
ATOM   1521  HA  ASN A  94      -0.429  -6.473   2.521  1.00 91.55           H  
ATOM   1522  C   ASN A  94       0.162  -4.613   1.641  1.00 91.55           C  
ATOM   1523  CB  ASN A  94       1.433  -6.828   1.533  1.00 91.55           C  
ATOM   1524  HB2 ASN A  94       1.881  -6.618   0.561  1.00 91.55           H  
ATOM   1525  HB3 ASN A  94       2.065  -6.427   2.325  1.00 91.55           H  
ATOM   1526  O   ASN A  94       0.367  -3.968   0.614  1.00 91.55           O  
ATOM   1527  CG  ASN A  94       1.388  -8.327   1.737  1.00 91.55           C  
ATOM   1528  ND2 ASN A  94       2.316  -9.055   1.162  1.00 91.55           N  
ATOM   1529 HD21 ASN A  94       2.221 -10.054   1.273  1.00 91.55           H  
ATOM   1530 HD22 ASN A  94       3.004  -8.642   0.549  1.00 91.55           H  
ATOM   1531  OD1 ASN A  94       0.537  -8.864   2.423  1.00 91.55           O  
ATOM   1532  N   PHE A  95       0.057  -4.025   2.830  1.00 90.54           N  
ATOM   1533  H   PHE A  95      -0.099  -4.612   3.637  1.00 90.54           H  
ATOM   1534  CA  PHE A  95       0.127  -2.583   3.072  1.00 90.54           C  
ATOM   1535  HA  PHE A  95       0.799  -2.133   2.342  1.00 90.54           H  
ATOM   1536  C   PHE A  95       0.699  -2.296   4.465  1.00 90.54           C  
ATOM   1537  CB  PHE A  95      -1.264  -1.954   2.890  1.00 90.54           C  
ATOM   1538  HB2 PHE A  95      -1.173  -0.872   2.987  1.00 90.54           H  
ATOM   1539  HB3 PHE A  95      -1.599  -2.146   1.870  1.00 90.54           H  
ATOM   1540  O   PHE A  95       0.822  -3.199   5.291  1.00 90.54           O  
ATOM   1541  CG  PHE A  95      -2.343  -2.443   3.840  1.00 90.54           C  
ATOM   1542  CD1 PHE A  95      -2.999  -3.666   3.599  1.00 90.54           C  
ATOM   1543  HD1 PHE A  95      -2.702  -4.282   2.762  1.00 90.54           H  
ATOM   1544  CD2 PHE A  95      -2.735  -1.656   4.939  1.00 90.54           C  
ATOM   1545  HD2 PHE A  95      -2.229  -0.728   5.160  1.00 90.54           H  
ATOM   1546  CE1 PHE A  95      -4.044  -4.091   4.438  1.00 90.54           C  
ATOM   1547  HE1 PHE A  95      -4.540  -5.035   4.268  1.00 90.54           H  
ATOM   1548  CE2 PHE A  95      -3.821  -2.058   5.734  1.00 90.54           C  
ATOM   1549  HE2 PHE A  95      -4.180  -1.429   6.535  1.00 90.54           H  
ATOM   1550  CZ  PHE A  95      -4.478  -3.267   5.484  1.00 90.54           C  
ATOM   1551  HZ  PHE A  95      -5.330  -3.544   6.088  1.00 90.54           H  
ATOM   1552  N   LEU A  96       1.080  -1.045   4.731  1.00 88.76           N  
ATOM   1553  H   LEU A  96       0.908  -0.324   4.045  1.00 88.76           H  
ATOM   1554  CA  LEU A  96       1.541  -0.650   6.062  1.00 88.76           C  
ATOM   1555  HA  LEU A  96       1.827  -1.545   6.615  1.00 88.76           H  
ATOM   1556  C   LEU A  96       0.420   0.026   6.851  1.00 88.76           C  
ATOM   1557  CB  LEU A  96       2.781   0.245   5.984  1.00 88.76           C  
ATOM   1558  HB2 LEU A  96       3.013   0.604   6.987  1.00 88.76           H  
ATOM   1559  HB3 LEU A  96       2.513   1.101   5.364  1.00 88.76           H  
ATOM   1560  O   LEU A  96      -0.241   0.929   6.333  1.00 88.76           O  
ATOM   1561  CG  LEU A  96       4.045  -0.365   5.373  1.00 88.76           C  
ATOM   1562  HG  LEU A  96       3.828  -0.736   4.371  1.00 88.76           H  
ATOM   1563  CD1 LEU A  96       5.123   0.719   5.263  1.00 88.76           C  
ATOM   1564 HD11 LEU A  96       5.973   0.324   4.707  1.00 88.76           H  
ATOM   1565 HD12 LEU A  96       4.717   1.593   4.753  1.00 88.76           H  
ATOM   1566 HD13 LEU A  96       5.434   1.016   6.265  1.00 88.76           H  
ATOM   1567  CD2 LEU A  96       4.601  -1.501   6.218  1.00 88.76           C  
ATOM   1568 HD21 LEU A  96       5.516  -1.889   5.769  1.00 88.76           H  
ATOM   1569 HD22 LEU A  96       3.872  -2.309   6.263  1.00 88.76           H  
ATOM   1570 HD23 LEU A  96       4.814  -1.169   7.234  1.00 88.76           H  
ATOM   1571  N   CYS A  97       0.281  -0.367   8.114  1.00 88.53           N  
ATOM   1572  H   CYS A  97       0.853  -1.134   8.438  1.00 88.53           H  
ATOM   1573  CA  CYS A  97      -0.585   0.283   9.084  1.00 88.53           C  
ATOM   1574  HA  CYS A  97      -1.244   0.976   8.561  1.00 88.53           H  
ATOM   1575  C   CYS A  97       0.208   1.104  10.077  1.00 88.53           C  
ATOM   1576  CB  CYS A  97      -1.423  -0.757   9.830  1.00 88.53           C  
ATOM   1577  HB2 CYS A  97      -1.808  -0.311  10.747  1.00 88.53           H  
ATOM   1578  HB3 CYS A  97      -0.800  -1.608  10.106  1.00 88.53           H  
ATOM   1579  O   CYS A  97       1.064   0.558  10.761  1.00 88.53           O  
ATOM   1580  SG  CYS A  97      -2.829  -1.316   8.870  1.00 88.53           S  
ATOM   1581  N   ASP A  98      -0.119   2.386  10.191  1.00 84.65           N  
ATOM   1582  H   ASP A  98      -0.847   2.744   9.589  1.00 84.65           H  
ATOM   1583  CA  ASP A  98       0.348   3.257  11.264  1.00 84.65           C  
ATOM   1584  HA  ASP A  98       1.227   2.814  11.733  1.00 84.65           H  
ATOM   1585  C   ASP A  98      -0.738   3.375  12.339  1.00 84.65           C  
ATOM   1586  CB  ASP A  98       0.807   4.580  10.660  1.00 84.65           C  
ATOM   1587  HB2 ASP A  98       1.706   4.380  10.077  1.00 84.65           H  
ATOM   1588  HB3 ASP A  98       0.053   4.942   9.961  1.00 84.65           H  
ATOM   1589  O   ASP A  98      -1.826   3.926  12.126  1.00 84.65           O  
ATOM   1590  CG  ASP A  98       1.136   5.682  11.665  1.00 84.65           C  
ATOM   1591  OD1 ASP A  98       1.133   5.481  12.903  1.00 84.65           O  
ATOM   1592  OD2 ASP A  98       1.438   6.791  11.175  1.00 84.65           O  
ATOM   1593  N   THR A  99      -0.434   2.796  13.497  1.00 81.74           N  
ATOM   1594  H   THR A  99       0.480   2.379  13.601  1.00 81.74           H  
ATOM   1595  CA  THR A  99      -1.362   2.610  14.616  1.00 81.74           C  
ATOM   1596  HA  THR A  99      -2.387   2.642  14.247  1.00 81.74           H  
ATOM   1597  C   THR A  99      -1.240   3.704  15.671  1.00 81.74           C  
ATOM   1598  CB  THR A  99      -1.156   1.228  15.259  1.00 81.74           C  
ATOM   1599  HB  THR A  99      -1.821   1.113  16.115  1.00 81.74           H  
ATOM   1600  O   THR A  99      -2.085   3.761  16.560  1.00 81.74           O  
ATOM   1601  CG2 THR A  99      -1.444   0.108  14.258  1.00 81.74           C  
ATOM   1602 HG21 THR A  99      -0.789   0.186  13.390  1.00 81.74           H  
ATOM   1603 HG22 THR A  99      -2.482   0.166  13.931  1.00 81.74           H  
ATOM   1604 HG23 THR A  99      -1.277  -0.855  14.740  1.00 81.74           H  
ATOM   1605  OG1 THR A  99       0.181   1.099  15.686  1.00 81.74           O  
ATOM   1606  HG1 THR A  99       0.326   0.190  15.959  1.00 81.74           H  
ATOM   1607  N   LYS A 100      -0.248   4.606  15.574  1.00 79.29           N  
ATOM   1608  H   LYS A 100       0.364   4.546  14.772  1.00 79.29           H  
ATOM   1609  CA  LYS A 100       0.017   5.607  16.627  1.00 79.29           C  
ATOM   1610  HA  LYS A 100      -0.732   5.489  17.410  1.00 79.29           H  
ATOM   1611  C   LYS A 100      -0.153   7.055  16.175  1.00 79.29           C  
ATOM   1612  CB  LYS A 100       1.380   5.365  17.309  1.00 79.29           C  
ATOM   1613  HB2 LYS A 100       1.468   6.063  18.142  1.00 79.29           H  
ATOM   1614  HB3 LYS A 100       2.194   5.574  16.615  1.00 79.29           H  
ATOM   1615  O   LYS A 100      -0.679   7.857  16.942  1.00 79.29           O  
ATOM   1616  CG  LYS A 100       1.502   3.932  17.865  1.00 79.29           C  
ATOM   1617  HG2 LYS A 100       1.529   3.230  17.032  1.00 79.29           H  
ATOM   1618  HG3 LYS A 100       0.609   3.721  18.453  1.00 79.29           H  
ATOM   1619  CD  LYS A 100       2.735   3.682  18.755  1.00 79.29           C  
ATOM   1620  HD2 LYS A 100       3.648   3.810  18.173  1.00 79.29           H  
ATOM   1621  HD3 LYS A 100       2.726   4.375  19.596  1.00 79.29           H  
ATOM   1622  CE  LYS A 100       2.614   2.235  19.262  1.00 79.29           C  
ATOM   1623  HE2 LYS A 100       1.657   2.130  19.772  1.00 79.29           H  
ATOM   1624  HE3 LYS A 100       2.574   1.562  18.405  1.00 79.29           H  
ATOM   1625  NZ  LYS A 100       3.691   1.779  20.174  1.00 79.29           N  
ATOM   1626  HZ1 LYS A 100       3.770   2.351  21.003  1.00 79.29           H  
ATOM   1627  HZ2 LYS A 100       3.439   0.844  20.462  1.00 79.29           H  
ATOM   1628  HZ3 LYS A 100       4.578   1.662  19.707  1.00 79.29           H  
ATOM   1629  N   THR A 101       0.246   7.422  14.957  1.00 76.91           N  
ATOM   1630  H   THR A 101       0.629   6.736  14.322  1.00 76.91           H  
ATOM   1631  CA  THR A 101       0.227   8.842  14.549  1.00 76.91           C  
ATOM   1632  HA  THR A 101       0.765   9.416  15.304  1.00 76.91           H  
ATOM   1633  C   THR A 101      -1.193   9.380  14.461  1.00 76.91           C  
ATOM   1634  CB  THR A 101       0.898   9.083  13.198  1.00 76.91           C  
ATOM   1635  HB  THR A 101       0.221   8.822  12.385  1.00 76.91           H  
ATOM   1636  O   THR A 101      -2.052   8.744  13.857  1.00 76.91           O  
ATOM   1637  CG2 THR A 101       1.370  10.525  13.035  1.00 76.91           C  
ATOM   1638 HG21 THR A 101       1.875  10.643  12.077  1.00 76.91           H  
ATOM   1639 HG22 THR A 101       0.523  11.210  13.083  1.00 76.91           H  
ATOM   1640 HG23 THR A 101       2.066  10.785  13.833  1.00 76.91           H  
ATOM   1641  OG1 THR A 101       2.044   8.300  13.097  1.00 76.91           O  
ATOM   1642  HG1 THR A 101       1.817   7.645  12.433  1.00 76.91           H  
ATOM   1643  N   ASP A 102      -1.449  10.561  15.027  1.00 77.95           N  
ATOM   1644  H   ASP A 102      -0.690  11.079  15.445  1.00 77.95           H  
ATOM   1645  CA  ASP A 102      -2.753  11.242  14.977  1.00 77.95           C  
ATOM   1646  HA  ASP A 102      -2.726  12.025  15.735  1.00 77.95           H  
ATOM   1647  C   ASP A 102      -3.927  10.316  15.367  1.00 77.95           C  
ATOM   1648  CB  ASP A 102      -2.927  11.959  13.624  1.00 77.95           C  
ATOM   1649  HB2 ASP A 102      -3.043  11.212  12.838  1.00 77.95           H  
ATOM   1650  HB3 ASP A 102      -3.832  12.565  13.653  1.00 77.95           H  
ATOM   1651  O   ASP A 102      -4.969  10.248  14.705  1.00 77.95           O  
ATOM   1652  CG  ASP A 102      -1.738  12.866  13.283  1.00 77.95           C  
ATOM   1653  OD1 ASP A 102      -1.202  13.504  14.209  1.00 77.95           O  
ATOM   1654  OD2 ASP A 102      -1.297  12.834  12.105  1.00 77.95           O  
ATOM   1655  N   GLY A 103      -3.723   9.523  16.425  1.00 80.25           N  
ATOM   1656  H   GLY A 103      -2.823   9.566  16.883  1.00 80.25           H  
ATOM   1657  CA  GLY A 103      -4.708   8.568  16.932  1.00 80.25           C  
ATOM   1658  HA2 GLY A 103      -4.398   8.252  17.929  1.00 80.25           H  
ATOM   1659  HA3 GLY A 103      -5.675   9.065  17.018  1.00 80.25           H  
ATOM   1660  C   GLY A 103      -4.876   7.306  16.080  1.00 80.25           C  
ATOM   1661  O   GLY A 103      -5.913   6.647  16.200  1.00 80.25           O  
ATOM   1662  N   GLY A 104      -3.908   7.008  15.211  1.00 82.19           N  
ATOM   1663  H   GLY A 104      -3.159   7.676  15.100  1.00 82.19           H  
ATOM   1664  CA  GLY A 104      -3.772   5.746  14.492  1.00 82.19           C  
ATOM   1665  HA2 GLY A 104      -2.795   5.717  14.010  1.00 82.19           H  
ATOM   1666  HA3 GLY A 104      -3.812   4.935  15.220  1.00 82.19           H  
ATOM   1667  C   GLY A 104      -4.838   5.461  13.435  1.00 82.19           C  
ATOM   1668  O   GLY A 104      -5.711   6.285  13.120  1.00 82.19           O  
ATOM   1669  N   GLY A 105      -4.750   4.244  12.902  1.00 85.84           N  
ATOM   1670  H   GLY A 105      -3.967   3.667  13.174  1.00 85.84           H  
ATOM   1671  CA  GLY A 105      -5.657   3.706  11.893  1.00 85.84           C  
ATOM   1672  HA2 GLY A 105      -6.687   3.981  12.123  1.00 85.84           H  
ATOM   1673  HA3 GLY A 105      -5.577   2.620  11.925  1.00 85.84           H  
ATOM   1674  C   GLY A 105      -5.329   4.157  10.473  1.00 85.84           C  
ATOM   1675  O   GLY A 105      -6.207   4.164   9.618  1.00 85.84           O  
ATOM   1676  N   TRP A 106      -4.087   4.567  10.208  1.00 87.00           N  
ATOM   1677  H   TRP A 106      -3.378   4.483  10.923  1.00 87.00           H  
ATOM   1678  CA  TRP A 106      -3.690   5.058   8.892  1.00 87.00           C  
ATOM   1679  HA  TRP A 106      -4.561   5.479   8.390  1.00 87.00           H  
ATOM   1680  C   TRP A 106      -3.145   3.938   8.023  1.00 87.00           C  
ATOM   1681  CB  TRP A 106      -2.655   6.174   9.021  1.00 87.00           C  
ATOM   1682  HB2 TRP A 106      -2.344   6.484   8.023  1.00 87.00           H  
ATOM   1683  HB3 TRP A 106      -1.781   5.782   9.540  1.00 87.00           H  
ATOM   1684  O   TRP A 106      -2.143   3.308   8.363  1.00 87.00           O  
ATOM   1685  CG  TRP A 106      -3.126   7.375   9.760  1.00 87.00           C  
ATOM   1686  CD1 TRP A 106      -2.858   7.652  11.053  1.00 87.00           C  
ATOM   1687  HD1 TRP A 106      -2.250   7.045  11.707  1.00 87.00           H  
ATOM   1688  CD2 TRP A 106      -3.990   8.446   9.285  1.00 87.00           C  
ATOM   1689  CE2 TRP A 106      -4.247   9.331  10.374  1.00 87.00           C  
ATOM   1690  CE3 TRP A 106      -4.587   8.750   8.044  1.00 87.00           C  
ATOM   1691  HE3 TRP A 106      -4.397   8.108   7.197  1.00 87.00           H  
ATOM   1692  NE1 TRP A 106      -3.511   8.810  11.418  1.00 87.00           N  
ATOM   1693  HE1 TRP A 106      -3.440   9.186  12.353  1.00 87.00           H  
ATOM   1694  CH2 TRP A 106      -5.705  10.696   9.006  1.00 87.00           C  
ATOM   1695  HH2 TRP A 106      -6.359  11.548   8.890  1.00 87.00           H  
ATOM   1696  CZ2 TRP A 106      -5.089  10.444  10.246  1.00 87.00           C  
ATOM   1697  HZ2 TRP A 106      -5.250  11.104  11.085  1.00 87.00           H  
ATOM   1698  CZ3 TRP A 106      -5.451   9.853   7.908  1.00 87.00           C  
ATOM   1699  HZ3 TRP A 106      -5.915  10.058   6.954  1.00 87.00           H  
ATOM   1700  N   ILE A 107      -3.741   3.774   6.846  1.00 88.08           N  
ATOM   1701  H   ILE A 107      -4.589   4.286   6.651  1.00 88.08           H  
ATOM   1702  CA  ILE A 107      -3.128   3.012   5.764  1.00 88.08           C  
ATOM   1703  HA  ILE A 107      -2.627   2.136   6.176  1.00 88.08           H  
ATOM   1704  C   ILE A 107      -2.086   3.902   5.100  1.00 88.08           C  
ATOM   1705  CB  ILE A 107      -4.188   2.530   4.762  1.00 88.08           C  
ATOM   1706  HB  ILE A 107      -4.740   3.397   4.399  1.00 88.08           H  
ATOM   1707  O   ILE A 107      -2.409   4.953   4.536  1.00 88.08           O  
ATOM   1708  CG1 ILE A 107      -5.178   1.604   5.496  1.00 88.08           C  
ATOM   1709 HG12 ILE A 107      -4.635   0.747   5.895  1.00 88.08           H  
ATOM   1710 HG13 ILE A 107      -5.650   2.139   6.321  1.00 88.08           H  
ATOM   1711  CG2 ILE A 107      -3.520   1.841   3.552  1.00 88.08           C  
ATOM   1712 HG21 ILE A 107      -2.871   2.535   3.019  1.00 88.08           H  
ATOM   1713 HG22 ILE A 107      -4.273   1.500   2.841  1.00 88.08           H  
ATOM   1714 HG23 ILE A 107      -2.930   0.986   3.883  1.00 88.08           H  
ATOM   1715  CD1 ILE A 107      -6.289   1.075   4.605  1.00 88.08           C  
ATOM   1716 HD11 ILE A 107      -6.727   1.884   4.021  1.00 88.08           H  
ATOM   1717 HD12 ILE A 107      -5.848   0.326   3.947  1.00 88.08           H  
ATOM   1718 HD13 ILE A 107      -7.060   0.604   5.215  1.00 88.08           H  
ATOM   1719  N   ILE A 108      -0.831   3.472   5.125  1.00 87.81           N  
ATOM   1720  H   ILE A 108      -0.629   2.599   5.591  1.00 87.81           H  
ATOM   1721  CA  ILE A 108       0.212   4.123   4.343  1.00 87.81           C  
ATOM   1722  HA  ILE A 108       0.021   5.196   4.352  1.00 87.81           H  
ATOM   1723  C   ILE A 108       0.099   3.592   2.917  1.00 87.81           C  
ATOM   1724  CB  ILE A 108       1.610   3.901   4.937  1.00 87.81           C  
ATOM   1725  HB  ILE A 108       1.843   2.846   4.793  1.00 87.81           H  
ATOM   1726  O   ILE A 108       0.318   2.410   2.686  1.00 87.81           O  
ATOM   1727  CG1 ILE A 108       1.638   4.203   6.454  1.00 87.81           C  
ATOM   1728 HG12 ILE A 108       0.957   3.522   6.965  1.00 87.81           H  
ATOM   1729 HG13 ILE A 108       1.270   5.215   6.622  1.00 87.81           H  
ATOM   1730  CG2 ILE A 108       2.642   4.694   4.116  1.00 87.81           C  
ATOM   1731 HG21 ILE A 108       3.637   4.618   4.555  1.00 87.81           H  
ATOM   1732 HG22 ILE A 108       2.695   4.297   3.102  1.00 87.81           H  
ATOM   1733 HG23 ILE A 108       2.339   5.740   4.059  1.00 87.81           H  
ATOM   1734  CD1 ILE A 108       3.007   4.028   7.124  1.00 87.81           C  
ATOM   1735 HD11 ILE A 108       3.701   4.799   6.789  1.00 87.81           H  
ATOM   1736 HD12 ILE A 108       3.415   3.044   6.890  1.00 87.81           H  
ATOM   1737 HD13 ILE A 108       2.899   4.113   8.205  1.00 87.81           H  
ATOM   1738  N   PHE A 109      -0.242   4.443   1.953  1.00 86.61           N  
ATOM   1739  H   PHE A 109      -0.460   5.393   2.216  1.00 86.61           H  
ATOM   1740  CA  PHE A 109      -0.349   4.035   0.541  1.00 86.61           C  
ATOM   1741  HA  PHE A 109      -0.434   2.950   0.484  1.00 86.61           H  
ATOM   1742  C   PHE A 109       0.885   4.424  -0.283  1.00 86.61           C  
ATOM   1743  CB  PHE A 109      -1.627   4.619  -0.063  1.00 86.61           C  
ATOM   1744  HB2 PHE A 109      -2.475   4.342   0.563  1.00 86.61           H  
ATOM   1745  HB3 PHE A 109      -1.781   4.154  -1.037  1.00 86.61           H  
ATOM   1746  O   PHE A 109       1.099   3.931  -1.390  1.00 86.61           O  
ATOM   1747  CG  PHE A 109      -1.605   6.124  -0.240  1.00 86.61           C  
ATOM   1748  CD1 PHE A 109      -1.952   6.964   0.833  1.00 86.61           C  
ATOM   1749  HD1 PHE A 109      -2.229   6.532   1.783  1.00 86.61           H  
ATOM   1750  CD2 PHE A 109      -1.250   6.688  -1.480  1.00 86.61           C  
ATOM   1751  HD2 PHE A 109      -0.990   6.049  -2.311  1.00 86.61           H  
ATOM   1752  CE1 PHE A 109      -1.963   8.360   0.667  1.00 86.61           C  
ATOM   1753  HE1 PHE A 109      -2.271   9.002   1.479  1.00 86.61           H  
ATOM   1754  CE2 PHE A 109      -1.252   8.085  -1.641  1.00 86.61           C  
ATOM   1755  HE2 PHE A 109      -1.010   8.524  -2.598  1.00 86.61           H  
ATOM   1756  CZ  PHE A 109      -1.606   8.918  -0.570  1.00 86.61           C  
ATOM   1757  HZ  PHE A 109      -1.617   9.990  -0.704  1.00 86.61           H  
ATOM   1758  N   GLN A 110       1.697   5.330   0.260  1.00 87.34           N  
ATOM   1759  H   GLN A 110       1.448   5.697   1.167  1.00 87.34           H  
ATOM   1760  CA  GLN A 110       2.904   5.837  -0.366  1.00 87.34           C  
ATOM   1761  HA  GLN A 110       3.295   5.083  -1.049  1.00 87.34           H  
ATOM   1762  C   GLN A 110       3.945   6.113   0.723  1.00 87.34           C  
ATOM   1763  CB  GLN A 110       2.513   7.086  -1.175  1.00 87.34           C  
ATOM   1764  HB2 GLN A 110       1.698   6.809  -1.844  1.00 87.34           H  
ATOM   1765  HB3 GLN A 110       2.136   7.858  -0.505  1.00 87.34           H  
ATOM   1766  O   GLN A 110       3.666   6.841   1.677  1.00 87.34           O  
ATOM   1767  CG  GLN A 110       3.643   7.653  -2.035  1.00 87.34           C  
ATOM   1768  HG2 GLN A 110       4.120   6.831  -2.569  1.00 87.34           H  
ATOM   1769  HG3 GLN A 110       3.232   8.355  -2.760  1.00 87.34           H  
ATOM   1770  CD  GLN A 110       4.671   8.390  -1.205  1.00 87.34           C  
ATOM   1771  NE2 GLN A 110       5.899   7.961  -1.232  1.00 87.34           N  
ATOM   1772 HE21 GLN A 110       6.467   8.369  -0.503  1.00 87.34           H  
ATOM   1773 HE22 GLN A 110       6.122   7.084  -1.680  1.00 87.34           H  
ATOM   1774  OE1 GLN A 110       4.390   9.311  -0.466  1.00 87.34           O  
ATOM   1775  N   ARG A 111       5.156   5.566   0.571  1.00 84.35           N  
ATOM   1776  H   ARG A 111       5.295   4.942  -0.211  1.00 84.35           H  
ATOM   1777  CA  ARG A 111       6.293   5.821   1.474  1.00 84.35           C  
ATOM   1778  HA  ARG A 111       6.052   6.668   2.117  1.00 84.35           H  
ATOM   1779  C   ARG A 111       7.541   6.195   0.667  1.00 84.35           C  
ATOM   1780  CB  ARG A 111       6.485   4.580   2.370  1.00 84.35           C  
ATOM   1781  HB2 ARG A 111       5.521   4.315   2.803  1.00 84.35           H  
ATOM   1782  HB3 ARG A 111       6.819   3.751   1.747  1.00 84.35           H  
ATOM   1783  O   ARG A 111       7.846   5.522  -0.315  1.00 84.35           O  
ATOM   1784  CG  ARG A 111       7.487   4.759   3.523  1.00 84.35           C  
ATOM   1785  HG2 ARG A 111       8.466   4.970   3.093  1.00 84.35           H  
ATOM   1786  HG3 ARG A 111       7.185   5.602   4.144  1.00 84.35           H  
ATOM   1787  CD  ARG A 111       7.565   3.487   4.395  1.00 84.35           C  
ATOM   1788  HD2 ARG A 111       6.608   3.349   4.898  1.00 84.35           H  
ATOM   1789  HD3 ARG A 111       7.743   2.635   3.739  1.00 84.35           H  
ATOM   1790  NE  ARG A 111       8.647   3.534   5.409  1.00 84.35           N  
ATOM   1791  HE  ARG A 111       9.191   4.381   5.488  1.00 84.35           H  
ATOM   1792  NH1 ARG A 111       8.476   1.395   6.233  1.00 84.35           N  
ATOM   1793 HH11 ARG A 111       8.875   0.685   6.831  1.00 84.35           H  
ATOM   1794 HH12 ARG A 111       7.527   1.329   5.893  1.00 84.35           H  
ATOM   1795  NH2 ARG A 111      10.251   2.605   6.756  1.00 84.35           N  
ATOM   1796 HH21 ARG A 111      10.713   1.810   7.174  1.00 84.35           H  
ATOM   1797 HH22 ARG A 111      10.653   3.514   6.934  1.00 84.35           H  
ATOM   1798  CZ  ARG A 111       9.122   2.516   6.118  1.00 84.35           C  
ATOM   1799  N   ARG A 112       8.227   7.288   1.032  1.00 81.98           N  
ATOM   1800  H   ARG A 112       7.809   7.863   1.750  1.00 81.98           H  
ATOM   1801  CA  ARG A 112       9.588   7.659   0.587  1.00 81.98           C  
ATOM   1802  HA  ARG A 112       9.990   6.877  -0.057  1.00 81.98           H  
ATOM   1803  C   ARG A 112      10.491   7.760   1.807  1.00 81.98           C  
ATOM   1804  CB  ARG A 112       9.675   9.010  -0.156  1.00 81.98           C  
ATOM   1805  HB2 ARG A 112      10.707   9.148  -0.477  1.00 81.98           H  
ATOM   1806  HB3 ARG A 112       9.452   9.815   0.546  1.00 81.98           H  
ATOM   1807  O   ARG A 112      10.377   8.707   2.584  1.00 81.98           O  
ATOM   1808  CG  ARG A 112       8.774   9.250  -1.356  1.00 81.98           C  
ATOM   1809  HG2 ARG A 112       7.763   9.416  -0.984  1.00 81.98           H  
ATOM   1810  HG3 ARG A 112       9.069  10.190  -1.821  1.00 81.98           H  
ATOM   1811  CD  ARG A 112       8.833   8.129  -2.398  1.00 81.98           C  
ATOM   1812  HD2 ARG A 112       8.701   7.157  -1.923  1.00 81.98           H  
ATOM   1813  HD3 ARG A 112       8.003   8.271  -3.090  1.00 81.98           H  
ATOM   1814  NE  ARG A 112      10.108   8.148  -3.135  1.00 81.98           N  
ATOM   1815  HE  ARG A 112      10.814   7.476  -2.868  1.00 81.98           H  
ATOM   1816  NH1 ARG A 112       9.537   9.856  -4.566  1.00 81.98           N  
ATOM   1817 HH11 ARG A 112       8.614   9.852  -4.156  1.00 81.98           H  
ATOM   1818 HH12 ARG A 112       9.734  10.396  -5.396  1.00 81.98           H  
ATOM   1819  NH2 ARG A 112      11.520   8.844  -4.763  1.00 81.98           N  
ATOM   1820 HH21 ARG A 112      11.745   9.421  -5.561  1.00 81.98           H  
ATOM   1821 HH22 ARG A 112      12.039   7.988  -4.629  1.00 81.98           H  
ATOM   1822  CZ  ARG A 112      10.385   8.953  -4.143  1.00 81.98           C  
ATOM   1823  N   VAL A 113      11.389   6.803   1.938  1.00 75.36           N  
ATOM   1824  H   VAL A 113      11.418   6.088   1.225  1.00 75.36           H  
ATOM   1825  CA  VAL A 113      12.429   6.751   2.959  1.00 75.36           C  
ATOM   1826  HA  VAL A 113      12.234   7.501   3.726  1.00 75.36           H  
ATOM   1827  C   VAL A 113      13.781   7.068   2.329  1.00 75.36           C  
ATOM   1828  CB  VAL A 113      12.463   5.367   3.633  1.00 75.36           C  
ATOM   1829  HB  VAL A 113      13.009   4.666   3.001  1.00 75.36           H  
ATOM   1830  O   VAL A 113      14.486   7.959   2.792  1.00 75.36           O  
ATOM   1831  CG1 VAL A 113      13.112   5.487   5.001  1.00 75.36           C  
ATOM   1832 HG11 VAL A 113      12.431   6.026   5.661  1.00 75.36           H  
ATOM   1833 HG12 VAL A 113      14.058   6.025   4.942  1.00 75.36           H  
ATOM   1834 HG13 VAL A 113      13.292   4.499   5.425  1.00 75.36           H  
ATOM   1835  CG2 VAL A 113      11.084   4.762   3.884  1.00 75.36           C  
ATOM   1836 HG21 VAL A 113      10.625   4.501   2.931  1.00 75.36           H  
ATOM   1837 HG22 VAL A 113      10.465   5.470   4.435  1.00 75.36           H  
ATOM   1838 HG23 VAL A 113      11.207   3.839   4.451  1.00 75.36           H  
ATOM   1839  N   HIS A 114      14.100   6.416   1.208  1.00 69.79           N  
ATOM   1840  H   HIS A 114      13.419   5.782   0.815  1.00 69.79           H  
ATOM   1841  CA  HIS A 114      15.465   6.353   0.702  1.00 69.79           C  
ATOM   1842  HA  HIS A 114      16.059   7.106   1.219  1.00 69.79           H  
ATOM   1843  C   HIS A 114      15.657   6.668  -0.784  1.00 69.79           C  
ATOM   1844  CB  HIS A 114      16.095   5.001   1.058  1.00 69.79           C  
ATOM   1845  HB2 HIS A 114      17.127   5.018   0.706  1.00 69.79           H  
ATOM   1846  HB3 HIS A 114      15.544   4.199   0.567  1.00 69.79           H  
ATOM   1847  O   HIS A 114      16.643   6.232  -1.326  1.00 69.79           O  
ATOM   1848  CG  HIS A 114      16.183   4.733   2.523  1.00 69.79           C  
ATOM   1849  CD2 HIS A 114      15.432   3.840   3.224  1.00 69.79           C  
ATOM   1850  HD2 HIS A 114      14.683   3.172   2.823  1.00 69.79           H  
ATOM   1851  ND1 HIS A 114      17.014   5.370   3.415  1.00 69.79           N  
ATOM   1852  HD1 HIS A 114      17.835   5.916   3.195  1.00 69.79           H  
ATOM   1853  CE1 HIS A 114      16.734   4.899   4.638  1.00 69.79           C  
ATOM   1854  HE1 HIS A 114      17.268   5.142   5.544  1.00 69.79           H  
ATOM   1855  NE2 HIS A 114      15.737   4.008   4.564  1.00 69.79           N  
ATOM   1856  N   LYS A 115      14.813   7.407  -1.510  1.00 76.80           N  
ATOM   1857  H   LYS A 115      13.907   7.585  -1.101  1.00 76.80           H  
ATOM   1858  CA  LYS A 115      15.051   7.799  -2.937  1.00 76.80           C  
ATOM   1859  HA  LYS A 115      14.100   8.169  -3.321  1.00 76.80           H  
ATOM   1860  C   LYS A 115      15.428   6.671  -3.931  1.00 76.80           C  
ATOM   1861  CB  LYS A 115      16.082   8.950  -3.047  1.00 76.80           C  
ATOM   1862  HB2 LYS A 115      16.294   9.147  -4.098  1.00 76.80           H  
ATOM   1863  HB3 LYS A 115      17.015   8.653  -2.568  1.00 76.80           H  
ATOM   1864  O   LYS A 115      15.634   6.969  -5.103  1.00 76.80           O  
ATOM   1865  CG  LYS A 115      15.578  10.252  -2.429  1.00 76.80           C  
ATOM   1866  HG2 LYS A 115      14.609  10.477  -2.875  1.00 76.80           H  
ATOM   1867  HG3 LYS A 115      15.479  10.102  -1.354  1.00 76.80           H  
ATOM   1868  CD  LYS A 115      16.515  11.441  -2.678  1.00 76.80           C  
ATOM   1869  HD2 LYS A 115      17.491  11.214  -2.251  1.00 76.80           H  
ATOM   1870  HD3 LYS A 115      16.623  11.592  -3.752  1.00 76.80           H  
ATOM   1871  CE  LYS A 115      15.939  12.705  -2.026  1.00 76.80           C  
ATOM   1872  HE2 LYS A 115      14.960  12.905  -2.460  1.00 76.80           H  
ATOM   1873  HE3 LYS A 115      15.798  12.512  -0.962  1.00 76.80           H  
ATOM   1874  NZ  LYS A 115      16.836  13.872  -2.216  1.00 76.80           N  
ATOM   1875  HZ1 LYS A 115      17.737  13.683  -1.801  1.00 76.80           H  
ATOM   1876  HZ2 LYS A 115      16.979  14.053  -3.200  1.00 76.80           H  
ATOM   1877  HZ3 LYS A 115      16.447  14.694  -1.778  1.00 76.80           H  
ATOM   1878  N   TYR A 116      15.473   5.405  -3.517  1.00 79.38           N  
ATOM   1879  H   TYR A 116      15.449   5.277  -2.515  1.00 79.38           H  
ATOM   1880  CA  TYR A 116      15.964   4.275  -4.307  1.00 79.38           C  
ATOM   1881  HA  TYR A 116      16.881   4.564  -4.821  1.00 79.38           H  
ATOM   1882  C   TYR A 116      14.968   3.854  -5.381  1.00 79.38           C  
ATOM   1883  CB  TYR A 116      16.252   3.085  -3.373  1.00 79.38           C  
ATOM   1884  HB2 TYR A 116      16.567   2.241  -3.986  1.00 79.38           H  
ATOM   1885  HB3 TYR A 116      15.321   2.802  -2.883  1.00 79.38           H  
ATOM   1886  O   TYR A 116      15.329   3.207  -6.359  1.00 79.38           O  
ATOM   1887  CG  TYR A 116      17.323   3.289  -2.311  1.00 79.38           C  
ATOM   1888  CD1 TYR A 116      18.497   4.014  -2.602  1.00 79.38           C  
ATOM   1889  HD1 TYR A 116      18.657   4.442  -3.581  1.00 79.38           H  
ATOM   1890  CD2 TYR A 116      17.169   2.704  -1.036  1.00 79.38           C  
ATOM   1891  HD2 TYR A 116      16.283   2.130  -0.806  1.00 79.38           H  
ATOM   1892  CE1 TYR A 116      19.474   4.208  -1.608  1.00 79.38           C  
ATOM   1893  HE1 TYR A 116      20.364   4.785  -1.813  1.00 79.38           H  
ATOM   1894  CE2 TYR A 116      18.162   2.871  -0.048  1.00 79.38           C  
ATOM   1895  HE2 TYR A 116      18.042   2.450   0.939  1.00 79.38           H  
ATOM   1896  OH  TYR A 116      20.228   3.896   0.641  1.00 79.38           O  
ATOM   1897  HH  TYR A 116      20.026   3.487   1.486  1.00 79.38           H  
ATOM   1898  CZ  TYR A 116      19.303   3.655  -0.323  1.00 79.38           C  
ATOM   1899  N   VAL A 117      13.701   4.221  -5.206  1.00 81.85           N  
ATOM   1900  H   VAL A 117      13.476   4.767  -4.387  1.00 81.85           H  
ATOM   1901  CA  VAL A 117      12.649   3.957  -6.179  1.00 81.85           C  
ATOM   1902  HA  VAL A 117      13.025   3.287  -6.952  1.00 81.85           H  
ATOM   1903  C   VAL A 117      12.268   5.273  -6.843  1.00 81.85           C  
ATOM   1904  CB  VAL A 117      11.469   3.243  -5.507  1.00 81.85           C  
ATOM   1905  HB  VAL A 117      11.080   3.881  -4.713  1.00 81.85           H  
ATOM   1906  O   VAL A 117      11.873   6.234  -6.174  1.00 81.85           O  
ATOM   1907  CG1 VAL A 117      10.325   2.961  -6.477  1.00 81.85           C  
ATOM   1908 HG11 VAL A 117       9.538   2.437  -5.935  1.00 81.85           H  
ATOM   1909 HG12 VAL A 117      10.668   2.338  -7.304  1.00 81.85           H  
ATOM   1910 HG13 VAL A 117       9.911   3.895  -6.856  1.00 81.85           H  
ATOM   1911  CG2 VAL A 117      11.917   1.896  -4.916  1.00 81.85           C  
ATOM   1912 HG21 VAL A 117      12.686   2.044  -4.158  1.00 81.85           H  
ATOM   1913 HG22 VAL A 117      12.317   1.256  -5.703  1.00 81.85           H  
ATOM   1914 HG23 VAL A 117      11.069   1.398  -4.445  1.00 81.85           H  
ATOM   1915  N   THR A 118      12.381   5.316  -8.173  1.00 83.36           N  
ATOM   1916  H   THR A 118      12.807   4.534  -8.650  1.00 83.36           H  
ATOM   1917  CA  THR A 118      11.843   6.422  -8.972  1.00 83.36           C  
ATOM   1918  HA  THR A 118      12.117   7.349  -8.467  1.00 83.36           H  
ATOM   1919  C   THR A 118      10.319   6.359  -9.025  1.00 83.36           C  
ATOM   1920  CB  THR A 118      12.453   6.517 -10.380  1.00 83.36           C  
ATOM   1921  HB  THR A 118      13.529   6.662 -10.288  1.00 83.36           H  
ATOM   1922  O   THR A 118       9.732   5.280  -9.093  1.00 83.36           O  
ATOM   1923  CG2 THR A 118      12.195   5.310 -11.276  1.00 83.36           C  
ATOM   1924 HG21 THR A 118      12.731   5.438 -12.217  1.00 83.36           H  
ATOM   1925 HG22 THR A 118      12.561   4.400 -10.799  1.00 83.36           H  
ATOM   1926 HG23 THR A 118      11.132   5.224 -11.499  1.00 83.36           H  
ATOM   1927  OG1 THR A 118      11.889   7.643 -11.013  1.00 83.36           O  
ATOM   1928  HG1 THR A 118      12.229   7.672 -11.911  1.00 83.36           H  
ATOM   1929  N   PHE A 119       9.694   7.534  -8.984  1.00 81.38           N  
ATOM   1930  H   PHE A 119      10.276   8.359  -9.025  1.00 81.38           H  
ATOM   1931  CA  PHE A 119       8.245   7.728  -9.089  1.00 81.38           C  
ATOM   1932  HA  PHE A 119       7.743   6.764  -9.008  1.00 81.38           H  
ATOM   1933  C   PHE A 119       7.845   8.282 -10.467  1.00 81.38           C  
ATOM   1934  CB  PHE A 119       7.767   8.600  -7.915  1.00 81.38           C  
ATOM   1935  HB2 PHE A 119       8.504   9.375  -7.705  1.00 81.38           H  
ATOM   1936  HB3 PHE A 119       6.848   9.109  -8.209  1.00 81.38           H  
ATOM   1937  O   PHE A 119       6.677   8.556 -10.725  1.00 81.38           O  
ATOM   1938  CG  PHE A 119       7.483   7.815  -6.645  1.00 81.38           C  
ATOM   1939  CD1 PHE A 119       6.174   7.772  -6.136  1.00 81.38           C  
ATOM   1940  HD1 PHE A 119       5.378   8.292  -6.648  1.00 81.38           H  
ATOM   1941  CD2 PHE A 119       8.495   7.073  -6.006  1.00 81.38           C  
ATOM   1942  HD2 PHE A 119       9.503   7.072  -6.395  1.00 81.38           H  
ATOM   1943  CE1 PHE A 119       5.877   6.995  -5.005  1.00 81.38           C  
ATOM   1944  HE1 PHE A 119       4.854   6.925  -4.664  1.00 81.38           H  
ATOM   1945  CE2 PHE A 119       8.196   6.281  -4.884  1.00 81.38           C  
ATOM   1946  HE2 PHE A 119       8.967   5.679  -4.426  1.00 81.38           H  
ATOM   1947  CZ  PHE A 119       6.886   6.246  -4.378  1.00 81.38           C  
ATOM   1948  HZ  PHE A 119       6.651   5.611  -3.537  1.00 81.38           H  
ATOM   1949  N   GLU A 120       8.793   8.430 -11.391  1.00 81.55           N  
ATOM   1950  H   GLU A 120       9.741   8.153 -11.181  1.00 81.55           H  
ATOM   1951  CA  GLU A 120       8.477   8.677 -12.798  1.00 81.55           C  
ATOM   1952  HA  GLU A 120       7.583   9.295 -12.878  1.00 81.55           H  
ATOM   1953  C   GLU A 120       8.159   7.351 -13.475  1.00 81.55           C  
ATOM   1954  CB  GLU A 120       9.615   9.432 -13.482  1.00 81.55           C  
ATOM   1955  HB2 GLU A 120      10.568   8.949 -13.265  1.00 81.55           H  
ATOM   1956  HB3 GLU A 120       9.445   9.441 -14.558  1.00 81.55           H  
ATOM   1957  O   GLU A 120       9.023   6.717 -14.070  1.00 81.55           O  
ATOM   1958  CG  GLU A 120       9.611  10.871 -12.973  1.00 81.55           C  
ATOM   1959  HG2 GLU A 120       8.625  11.303 -13.146  1.00 81.55           H  
ATOM   1960  HG3 GLU A 120       9.800  10.881 -11.900  1.00 81.55           H  
ATOM   1961  CD  GLU A 120      10.666  11.725 -13.658  1.00 81.55           C  
ATOM   1962  OE1 GLU A 120      10.395  12.936 -13.780  1.00 81.55           O  
ATOM   1963  OE2 GLU A 120      11.791  11.241 -13.913  1.00 81.55           O  
ATOM   1964  N   ARG A 121       6.912   6.918 -13.295  1.00 79.96           N  
ATOM   1965  H   ARG A 121       6.289   7.497 -12.751  1.00 79.96           H  
ATOM   1966  CA  ARG A 121       6.395   5.620 -13.729  1.00 79.96           C  
ATOM   1967  HA  ARG A 121       7.170   5.060 -14.252  1.00 79.96           H  
ATOM   1968  C   ARG A 121       5.260   5.774 -14.733  1.00 79.96           C  
ATOM   1969  CB  ARG A 121       5.964   4.810 -12.495  1.00 79.96           C  
ATOM   1970  HB2 ARG A 121       5.575   3.847 -12.828  1.00 79.96           H  
ATOM   1971  HB3 ARG A 121       5.153   5.326 -11.982  1.00 79.96           H  
ATOM   1972  O   ARG A 121       4.644   6.845 -14.815  1.00 79.96           O  
ATOM   1973  CG  ARG A 121       7.086   4.542 -11.484  1.00 79.96           C  
ATOM   1974  HG2 ARG A 121       7.407   5.475 -11.021  1.00 79.96           H  
ATOM   1975  HG3 ARG A 121       6.692   3.886 -10.708  1.00 79.96           H  
ATOM   1976  CD  ARG A 121       8.282   3.854 -12.135  1.00 79.96           C  
ATOM   1977  HD2 ARG A 121       8.787   4.542 -12.813  1.00 79.96           H  
ATOM   1978  HD3 ARG A 121       7.906   3.016 -12.721  1.00 79.96           H  
ATOM   1979  NE  ARG A 121       9.240   3.371 -11.135  1.00 79.96           N  
ATOM   1980  HE  ARG A 121       9.296   3.900 -10.276  1.00 79.96           H  
ATOM   1981  NH1 ARG A 121      10.095   1.646 -12.397  1.00 79.96           N  
ATOM   1982 HH11 ARG A 121      10.737   0.879 -12.541  1.00 79.96           H  
ATOM   1983 HH12 ARG A 121       9.250   1.609 -12.948  1.00 79.96           H  
ATOM   1984  NH2 ARG A 121      11.002   2.159 -10.418  1.00 79.96           N  
ATOM   1985 HH21 ARG A 121      11.648   1.397 -10.563  1.00 79.96           H  
ATOM   1986 HH22 ARG A 121      10.960   2.695  -9.563  1.00 79.96           H  
ATOM   1987  CZ  ARG A 121      10.102   2.395 -11.331  1.00 79.96           C  
ATOM   1988  N   ASN A 122       5.009   4.721 -15.503  1.00 82.09           N  
ATOM   1989  H   ASN A 122       5.521   3.870 -15.317  1.00 82.09           H  
ATOM   1990  CA  ASN A 122       3.885   4.670 -16.435  1.00 82.09           C  
ATOM   1991  HA  ASN A 122       3.775   5.658 -16.883  1.00 82.09           H  
ATOM   1992  C   ASN A 122       2.557   4.381 -15.704  1.00 82.09           C  
ATOM   1993  CB  ASN A 122       4.226   3.700 -17.583  1.00 82.09           C  
ATOM   1994  HB2 ASN A 122       3.488   3.792 -18.379  1.00 82.09           H  
ATOM   1995  HB3 ASN A 122       5.198   3.968 -17.997  1.00 82.09           H  
ATOM   1996  O   ASN A 122       2.527   4.175 -14.489  1.00 82.09           O  
ATOM   1997  CG  ASN A 122       4.256   2.241 -17.161  1.00 82.09           C  
ATOM   1998  ND2 ASN A 122       5.172   1.460 -17.673  1.00 82.09           N  
ATOM   1999 HD21 ASN A 122       5.151   0.499 -17.363  1.00 82.09           H  
ATOM   2000 HD22 ASN A 122       5.894   1.812 -18.286  1.00 82.09           H  
ATOM   2001  OD1 ASN A 122       3.428   1.785 -16.396  1.00 82.09           O  
ATOM   2002  N   TRP A 123       1.443   4.415 -16.439  1.00 79.46           N  
ATOM   2003  H   TRP A 123       1.513   4.516 -17.442  1.00 79.46           H  
ATOM   2004  CA  TRP A 123       0.116   4.214 -15.854  1.00 79.46           C  
ATOM   2005  HA  TRP A 123      -0.029   4.934 -15.049  1.00 79.46           H  
ATOM   2006  C   TRP A 123      -0.057   2.827 -15.227  1.00 79.46           C  
ATOM   2007  CB  TRP A 123      -0.961   4.454 -16.913  1.00 79.46           C  
ATOM   2008  HB2 TRP A 123      -0.766   3.812 -17.772  1.00 79.46           H  
ATOM   2009  HB3 TRP A 123      -0.908   5.490 -17.247  1.00 79.46           H  
ATOM   2010  O   TRP A 123      -0.573   2.740 -14.116  1.00 79.46           O  
ATOM   2011  CG  TRP A 123      -2.347   4.183 -16.420  1.00 79.46           C  
ATOM   2012  CD1 TRP A 123      -3.127   3.150 -16.812  1.00 79.46           C  
ATOM   2013  HD1 TRP A 123      -2.843   2.401 -17.536  1.00 79.46           H  
ATOM   2014  CD2 TRP A 123      -3.094   4.876 -15.372  1.00 79.46           C  
ATOM   2015  CE2 TRP A 123      -4.350   4.219 -15.207  1.00 79.46           C  
ATOM   2016  CE3 TRP A 123      -2.830   5.981 -14.531  1.00 79.46           C  
ATOM   2017  HE3 TRP A 123      -1.885   6.496 -14.626  1.00 79.46           H  
ATOM   2018  NE1 TRP A 123      -4.323   3.190 -16.123  1.00 79.46           N  
ATOM   2019  HE1 TRP A 123      -5.067   2.524 -16.283  1.00 79.46           H  
ATOM   2020  CH2 TRP A 123      -5.013   5.756 -13.457  1.00 79.46           C  
ATOM   2021  HH2 TRP A 123      -5.743   6.105 -12.742  1.00 79.46           H  
ATOM   2022  CZ2 TRP A 123      -5.302   4.644 -14.268  1.00 79.46           C  
ATOM   2023  HZ2 TRP A 123      -6.245   4.126 -14.177  1.00 79.46           H  
ATOM   2024  CZ3 TRP A 123      -3.779   6.419 -13.586  1.00 79.46           C  
ATOM   2025  HZ3 TRP A 123      -3.566   7.277 -12.965  1.00 79.46           H  
ATOM   2026  N   ASP A 124       0.409   1.769 -15.890  1.00 85.69           N  
ATOM   2027  H   ASP A 124       0.869   1.894 -16.780  1.00 85.69           H  
ATOM   2028  CA  ASP A 124       0.254   0.397 -15.401  1.00 85.69           C  
ATOM   2029  HA  ASP A 124      -0.798   0.219 -15.179  1.00 85.69           H  
ATOM   2030  C   ASP A 124       1.030   0.167 -14.100  1.00 85.69           C  
ATOM   2031  CB  ASP A 124       0.684  -0.599 -16.487  1.00 85.69           C  
ATOM   2032  HB2 ASP A 124       0.693  -1.600 -16.057  1.00 85.69           H  
ATOM   2033  HB3 ASP A 124       1.696  -0.363 -16.817  1.00 85.69           H  
ATOM   2034  O   ASP A 124       0.510  -0.424 -13.156  1.00 85.69           O  
ATOM   2035  CG  ASP A 124      -0.268  -0.608 -17.686  1.00 85.69           C  
ATOM   2036  OD1 ASP A 124      -1.481  -0.359 -17.478  1.00 85.69           O  
ATOM   2037  OD2 ASP A 124       0.230  -0.852 -18.803  1.00 85.69           O  
ATOM   2038  N   GLU A 125       2.235   0.724 -13.981  1.00 86.36           N  
ATOM   2039  H   GLU A 125       2.632   1.176 -14.792  1.00 86.36           H  
ATOM   2040  CA  GLU A 125       3.003   0.696 -12.733  1.00 86.36           C  
ATOM   2041  HA  GLU A 125       3.140  -0.336 -12.410  1.00 86.36           H  
ATOM   2042  C   GLU A 125       2.270   1.439 -11.604  1.00 86.36           C  
ATOM   2043  CB  GLU A 125       4.377   1.332 -12.970  1.00 86.36           C  
ATOM   2044  HB2 GLU A 125       4.857   1.504 -12.007  1.00 86.36           H  
ATOM   2045  HB3 GLU A 125       4.214   2.296 -13.453  1.00 86.36           H  
ATOM   2046  O   GLU A 125       2.200   0.956 -10.475  1.00 86.36           O  
ATOM   2047  CG  GLU A 125       5.330   0.494 -13.837  1.00 86.36           C  
ATOM   2048  HG2 GLU A 125       4.865   0.266 -14.796  1.00 86.36           H  
ATOM   2049  HG3 GLU A 125       5.530  -0.448 -13.326  1.00 86.36           H  
ATOM   2050  CD  GLU A 125       6.644   1.256 -14.071  1.00 86.36           C  
ATOM   2051  OE1 GLU A 125       7.703   0.820 -13.551  1.00 86.36           O  
ATOM   2052  OE2 GLU A 125       6.600   2.354 -14.680  1.00 86.36           O  
ATOM   2053  N   TYR A 126       1.665   2.598 -11.882  1.00 81.27           N  
ATOM   2054  H   TYR A 126       1.721   2.956 -12.825  1.00 81.27           H  
ATOM   2055  CA  TYR A 126       0.833   3.292 -10.890  1.00 81.27           C  
ATOM   2056  HA  TYR A 126       1.400   3.376  -9.963  1.00 81.27           H  
ATOM   2057  C   TYR A 126      -0.445   2.520 -10.544  1.00 81.27           C  
ATOM   2058  CB  TYR A 126       0.491   4.705 -11.379  1.00 81.27           C  
ATOM   2059  HB2 TYR A 126       0.372   4.709 -12.462  1.00 81.27           H  
ATOM   2060  HB3 TYR A 126      -0.465   5.006 -10.951  1.00 81.27           H  
ATOM   2061  O   TYR A 126      -0.895   2.567  -9.396  1.00 81.27           O  
ATOM   2062  CG  TYR A 126       1.512   5.740 -10.960  1.00 81.27           C  
ATOM   2063  CD1 TYR A 126       1.546   6.158  -9.618  1.00 81.27           C  
ATOM   2064  HD1 TYR A 126       0.843   5.747  -8.909  1.00 81.27           H  
ATOM   2065  CD2 TYR A 126       2.412   6.291 -11.891  1.00 81.27           C  
ATOM   2066  HD2 TYR A 126       2.380   5.978 -12.924  1.00 81.27           H  
ATOM   2067  CE1 TYR A 126       2.484   7.114  -9.200  1.00 81.27           C  
ATOM   2068  HE1 TYR A 126       2.511   7.430  -8.167  1.00 81.27           H  
ATOM   2069  CE2 TYR A 126       3.360   7.247 -11.477  1.00 81.27           C  
ATOM   2070  HE2 TYR A 126       4.051   7.662 -12.196  1.00 81.27           H  
ATOM   2071  OH  TYR A 126       4.295   8.569  -9.687  1.00 81.27           O  
ATOM   2072  HH  TYR A 126       5.039   8.657 -10.287  1.00 81.27           H  
ATOM   2073  CZ  TYR A 126       3.394   7.655 -10.126  1.00 81.27           C  
ATOM   2074  N   LYS A 127      -1.026   1.806 -11.511  1.00 80.79           N  
ATOM   2075  H   LYS A 127      -0.615   1.845 -12.433  1.00 80.79           H  
ATOM   2076  CA  LYS A 127      -2.228   0.991 -11.338  1.00 80.79           C  
ATOM   2077  HA  LYS A 127      -3.006   1.602 -10.881  1.00 80.79           H  
ATOM   2078  C   LYS A 127      -1.979  -0.187 -10.397  1.00 80.79           C  
ATOM   2079  CB  LYS A 127      -2.723   0.547 -12.722  1.00 80.79           C  
ATOM   2080  HB2 LYS A 127      -2.886   1.427 -13.345  1.00 80.79           H  
ATOM   2081  HB3 LYS A 127      -1.976  -0.086 -13.202  1.00 80.79           H  
ATOM   2082  O   LYS A 127      -2.729  -0.347  -9.434  1.00 80.79           O  
ATOM   2083  CG  LYS A 127      -4.029  -0.240 -12.618  1.00 80.79           C  
ATOM   2084  HG2 LYS A 127      -3.866  -1.146 -12.034  1.00 80.79           H  
ATOM   2085  HG3 LYS A 127      -4.774   0.379 -12.118  1.00 80.79           H  
ATOM   2086  CD  LYS A 127      -4.545  -0.631 -14.003  1.00 80.79           C  
ATOM   2087  HD2 LYS A 127      -4.771   0.268 -14.576  1.00 80.79           H  
ATOM   2088  HD3 LYS A 127      -3.796  -1.226 -14.526  1.00 80.79           H  
ATOM   2089  CE  LYS A 127      -5.809  -1.456 -13.774  1.00 80.79           C  
ATOM   2090  HE2 LYS A 127      -5.531  -2.375 -13.258  1.00 80.79           H  
ATOM   2091  HE3 LYS A 127      -6.463  -0.914 -13.091  1.00 80.79           H  
ATOM   2092  NZ  LYS A 127      -6.521  -1.769 -15.027  1.00 80.79           N  
ATOM   2093  HZ1 LYS A 127      -7.334  -2.324 -14.801  1.00 80.79           H  
ATOM   2094  HZ2 LYS A 127      -5.916  -2.312 -15.627  1.00 80.79           H  
ATOM   2095  HZ3 LYS A 127      -6.806  -0.922 -15.498  1.00 80.79           H  
ATOM   2096  N   TYR A 128      -0.909  -0.946 -10.630  1.00 89.37           N  
ATOM   2097  H   TYR A 128      -0.371  -0.755 -11.464  1.00 89.37           H  
ATOM   2098  CA  TYR A 128      -0.602  -2.171  -9.882  1.00 89.37           C  
ATOM   2099  HA  TYR A 128      -1.531  -2.577  -9.482  1.00 89.37           H  
ATOM   2100  C   TYR A 128       0.315  -1.962  -8.669  1.00 89.37           C  
ATOM   2101  CB  TYR A 128      -0.026  -3.212 -10.850  1.00 89.37           C  
ATOM   2102  HB2 TYR A 128       0.903  -2.827 -11.271  1.00 89.37           H  
ATOM   2103  HB3 TYR A 128       0.213  -4.116 -10.291  1.00 89.37           H  
ATOM   2104  O   TYR A 128       0.331  -2.794  -7.765  1.00 89.37           O  
ATOM   2105  CG  TYR A 128      -0.981  -3.590 -11.969  1.00 89.37           C  
ATOM   2106  CD1 TYR A 128      -2.232  -4.160 -11.661  1.00 89.37           C  
ATOM   2107  HD1 TYR A 128      -2.504  -4.351 -10.633  1.00 89.37           H  
ATOM   2108  CD2 TYR A 128      -0.630  -3.357 -13.313  1.00 89.37           C  
ATOM   2109  HD2 TYR A 128       0.330  -2.926 -13.554  1.00 89.37           H  
ATOM   2110  CE1 TYR A 128      -3.138  -4.477 -12.691  1.00 89.37           C  
ATOM   2111  HE1 TYR A 128      -4.102  -4.905 -12.460  1.00 89.37           H  
ATOM   2112  CE2 TYR A 128      -1.528  -3.681 -14.347  1.00 89.37           C  
ATOM   2113  HE2 TYR A 128      -1.254  -3.488 -15.374  1.00 89.37           H  
ATOM   2114  OH  TYR A 128      -3.658  -4.536 -15.035  1.00 89.37           O  
ATOM   2115  HH  TYR A 128      -3.229  -4.445 -15.889  1.00 89.37           H  
ATOM   2116  CZ  TYR A 128      -2.785  -4.242 -14.036  1.00 89.37           C  
ATOM   2117  N   GLY A 129       1.031  -0.839  -8.604  1.00 90.11           N  
ATOM   2118  H   GLY A 129       1.077  -0.258  -9.429  1.00 90.11           H  
ATOM   2119  CA  GLY A 129       1.983  -0.554  -7.534  1.00 90.11           C  
ATOM   2120  HA2 GLY A 129       1.898   0.496  -7.253  1.00 90.11           H  
ATOM   2121  HA3 GLY A 129       1.755  -1.145  -6.647  1.00 90.11           H  
ATOM   2122  C   GLY A 129       3.428  -0.832  -7.936  1.00 90.11           C  
ATOM   2123  O   GLY A 129       3.717  -1.556  -8.886  1.00 90.11           O  
ATOM   2124  N   PHE A 130       4.361  -0.226  -7.202  1.00 91.26           N  
ATOM   2125  H   PHE A 130       4.063   0.292  -6.388  1.00 91.26           H  
ATOM   2126  CA  PHE A 130       5.796  -0.404  -7.426  1.00 91.26           C  
ATOM   2127  HA  PHE A 130       5.970  -1.445  -7.699  1.00 91.26           H  
ATOM   2128  C   PHE A 130       6.606  -0.119  -6.160  1.00 91.26           C  
ATOM   2129  CB  PHE A 130       6.272   0.479  -8.596  1.00 91.26           C  
ATOM   2130  HB2 PHE A 130       5.769   0.149  -9.505  1.00 91.26           H  
ATOM   2131  HB3 PHE A 130       7.337   0.313  -8.759  1.00 91.26           H  
ATOM   2132  O   PHE A 130       6.150   0.550  -5.232  1.00 91.26           O  
ATOM   2133  CG  PHE A 130       6.030   1.967  -8.425  1.00 91.26           C  
ATOM   2134  CD1 PHE A 130       4.887   2.561  -8.984  1.00 91.26           C  
ATOM   2135  HD1 PHE A 130       4.185   1.951  -9.532  1.00 91.26           H  
ATOM   2136  CD2 PHE A 130       6.944   2.763  -7.715  1.00 91.26           C  
ATOM   2137  HD2 PHE A 130       7.818   2.302  -7.280  1.00 91.26           H  
ATOM   2138  CE1 PHE A 130       4.655   3.938  -8.838  1.00 91.26           C  
ATOM   2139  HE1 PHE A 130       3.773   4.382  -9.275  1.00 91.26           H  
ATOM   2140  CE2 PHE A 130       6.718   4.142  -7.566  1.00 91.26           C  
ATOM   2141  HE2 PHE A 130       7.425   4.748  -7.019  1.00 91.26           H  
ATOM   2142  CZ  PHE A 130       5.572   4.732  -8.128  1.00 91.26           C  
ATOM   2143  HZ  PHE A 130       5.388   5.790  -8.018  1.00 91.26           H  
ATOM   2144  N   GLY A 131       7.856  -0.583  -6.152  1.00 90.15           N  
ATOM   2145  H   GLY A 131       8.129  -1.186  -6.915  1.00 90.15           H  
ATOM   2146  CA  GLY A 131       8.758  -0.474  -5.008  1.00 90.15           C  
ATOM   2147  HA2 GLY A 131       9.785  -0.395  -5.365  1.00 90.15           H  
ATOM   2148  HA3 GLY A 131       8.526   0.428  -4.442  1.00 90.15           H  
ATOM   2149  C   GLY A 131       8.667  -1.679  -4.076  1.00 90.15           C  
ATOM   2150  O   GLY A 131       8.185  -2.740  -4.464  1.00 90.15           O  
ATOM   2151  N   LYS A 132       9.188  -1.539  -2.856  1.00 88.73           N  
ATOM   2152  H   LYS A 132       9.478  -0.616  -2.568  1.00 88.73           H  
ATOM   2153  CA  LYS A 132       9.187  -2.617  -1.858  1.00 88.73           C  
ATOM   2154  HA  LYS A 132       8.584  -3.448  -2.223  1.00 88.73           H  
ATOM   2155  C   LYS A 132       8.528  -2.127  -0.582  1.00 88.73           C  
ATOM   2156  CB  LYS A 132      10.609  -3.150  -1.595  1.00 88.73           C  
ATOM   2157  HB2 LYS A 132      11.257  -2.325  -1.298  1.00 88.73           H  
ATOM   2158  HB3 LYS A 132      10.563  -3.863  -0.772  1.00 88.73           H  
ATOM   2159  O   LYS A 132       8.896  -1.071  -0.065  1.00 88.73           O  
ATOM   2160  CG  LYS A 132      11.205  -3.855  -2.827  1.00 88.73           C  
ATOM   2161  HG2 LYS A 132      10.511  -4.626  -3.161  1.00 88.73           H  
ATOM   2162  HG3 LYS A 132      11.329  -3.129  -3.631  1.00 88.73           H  
ATOM   2163  CD  LYS A 132      12.567  -4.507  -2.532  1.00 88.73           C  
ATOM   2164  HD2 LYS A 132      13.273  -3.743  -2.207  1.00 88.73           H  
ATOM   2165  HD3 LYS A 132      12.441  -5.246  -1.741  1.00 88.73           H  
ATOM   2166  CE  LYS A 132      13.088  -5.195  -3.806  1.00 88.73           C  
ATOM   2167  HE2 LYS A 132      13.231  -4.441  -4.580  1.00 88.73           H  
ATOM   2168  HE3 LYS A 132      12.314  -5.876  -4.160  1.00 88.73           H  
ATOM   2169  NZ  LYS A 132      14.350  -5.954  -3.589  1.00 88.73           N  
ATOM   2170  HZ1 LYS A 132      14.616  -6.426  -4.442  1.00 88.73           H  
ATOM   2171  HZ2 LYS A 132      14.220  -6.672  -2.891  1.00 88.73           H  
ATOM   2172  HZ3 LYS A 132      15.114  -5.351  -3.319  1.00 88.73           H  
ATOM   2173  N   ILE A 133       7.591  -2.917  -0.061  1.00 84.50           N  
ATOM   2174  H   ILE A 133       7.343  -3.766  -0.549  1.00 84.50           H  
ATOM   2175  CA  ILE A 133       7.030  -2.696   1.275  1.00 84.50           C  
ATOM   2176  HA  ILE A 133       6.503  -1.742   1.268  1.00 84.50           H  
ATOM   2177  C   ILE A 133       8.186  -2.575   2.272  1.00 84.50           C  
ATOM   2178  CB  ILE A 133       6.015  -3.804   1.629  1.00 84.50           C  
ATOM   2179  HB  ILE A 133       6.444  -4.771   1.369  1.00 84.50           H  
ATOM   2180  O   ILE A 133       9.214  -3.234   2.132  1.00 84.50           O  
ATOM   2181  CG1 ILE A 133       4.758  -3.557   0.765  1.00 84.50           C  
ATOM   2182 HG12 ILE A 133       5.038  -3.565  -0.289  1.00 84.50           H  
ATOM   2183 HG13 ILE A 133       4.338  -2.578   0.993  1.00 84.50           H  
ATOM   2184  CG2 ILE A 133       5.663  -3.834   3.129  1.00 84.50           C  
ATOM   2185 HG21 ILE A 133       4.970  -4.649   3.335  1.00 84.50           H  
ATOM   2186 HG22 ILE A 133       6.550  -4.027   3.733  1.00 84.50           H  
ATOM   2187 HG23 ILE A 133       5.202  -2.894   3.433  1.00 84.50           H  
ATOM   2188  CD1 ILE A 133       3.669  -4.605   0.950  1.00 84.50           C  
ATOM   2189 HD11 ILE A 133       2.928  -4.482   0.160  1.00 84.50           H  
ATOM   2190 HD12 ILE A 133       3.182  -4.461   1.915  1.00 84.50           H  
ATOM   2191 HD13 ILE A 133       4.099  -5.604   0.888  1.00 84.50           H  
ATOM   2192  N   CYS A 134       8.034  -1.660   3.226  1.00 80.60           N  
ATOM   2193  H   CYS A 134       7.130  -1.216   3.294  1.00 80.60           H  
ATOM   2194  CA  CYS A 134       9.072  -1.220   4.160  1.00 80.60           C  
ATOM   2195  HA  CYS A 134       8.551  -0.545   4.839  1.00 80.60           H  
ATOM   2196  C   CYS A 134      10.225  -0.370   3.609  1.00 80.60           C  
ATOM   2197  CB  CYS A 134       9.540  -2.379   5.040  1.00 80.60           C  
ATOM   2198  HB2 CYS A 134      10.430  -2.085   5.597  1.00 80.60           H  
ATOM   2199  HB3 CYS A 134       9.793  -3.254   4.442  1.00 80.60           H  
ATOM   2200  O   CYS A 134      11.044   0.098   4.394  1.00 80.60           O  
ATOM   2201  SG  CYS A 134       8.266  -2.804   6.229  1.00 80.60           S  
ATOM   2202  N   LYS A 135      10.261  -0.079   2.306  1.00 82.00           N  
ATOM   2203  H   LYS A 135       9.577  -0.508   1.699  1.00 82.00           H  
ATOM   2204  CA  LYS A 135      11.189   0.891   1.703  1.00 82.00           C  
ATOM   2205  HA  LYS A 135      11.777   1.370   2.487  1.00 82.00           H  
ATOM   2206  C   LYS A 135      10.399   2.015   1.029  1.00 82.00           C  
ATOM   2207  CB  LYS A 135      12.166   0.156   0.760  1.00 82.00           C  
ATOM   2208  HB2 LYS A 135      11.615  -0.277  -0.075  1.00 82.00           H  
ATOM   2209  HB3 LYS A 135      12.884   0.878   0.371  1.00 82.00           H  
ATOM   2210  O   LYS A 135       9.351   2.439   1.519  1.00 82.00           O  
ATOM   2211  CG  LYS A 135      12.959  -0.948   1.471  1.00 82.00           C  
ATOM   2212  HG2 LYS A 135      13.363  -0.548   2.401  1.00 82.00           H  
ATOM   2213  HG3 LYS A 135      12.297  -1.781   1.705  1.00 82.00           H  
ATOM   2214  CD  LYS A 135      14.121  -1.452   0.605  1.00 82.00           C  
ATOM   2215  HD2 LYS A 135      14.777  -0.612   0.375  1.00 82.00           H  
ATOM   2216  HD3 LYS A 135      13.739  -1.886  -0.319  1.00 82.00           H  
ATOM   2217  CE  LYS A 135      14.892  -2.502   1.412  1.00 82.00           C  
ATOM   2218  HE2 LYS A 135      15.016  -2.122   2.426  1.00 82.00           H  
ATOM   2219  HE3 LYS A 135      14.291  -3.408   1.489  1.00 82.00           H  
ATOM   2220  NZ  LYS A 135      16.232  -2.796   0.844  1.00 82.00           N  
ATOM   2221  HZ1 LYS A 135      16.805  -1.964   0.873  1.00 82.00           H  
ATOM   2222  HZ2 LYS A 135      16.705  -3.470   1.428  1.00 82.00           H  
ATOM   2223  HZ3 LYS A 135      16.188  -3.143  -0.103  1.00 82.00           H  
ATOM   2224  N   ASP A 136      10.897   2.491  -0.106  1.00 84.29           N  
ATOM   2225  H   ASP A 136      11.775   2.118  -0.439  1.00 84.29           H  
ATOM   2226  CA  ASP A 136      10.129   3.335  -1.006  1.00 84.29           C  
ATOM   2227  HA  ASP A 136       9.605   4.078  -0.406  1.00 84.29           H  
ATOM   2228  C   ASP A 136       9.115   2.482  -1.771  1.00 84.29           C  
ATOM   2229  CB  ASP A 136      11.039   4.066  -1.999  1.00 84.29           C  
ATOM   2230  HB2 ASP A 136      10.394   4.509  -2.758  1.00 84.29           H  
ATOM   2231  HB3 ASP A 136      11.711   3.349  -2.470  1.00 84.29           H  
ATOM   2232  O   ASP A 136       9.501   1.519  -2.442  1.00 84.29           O  
ATOM   2233  CG  ASP A 136      11.866   5.195  -1.406  1.00 84.29           C  
ATOM   2234  OD1 ASP A 136      12.000   5.262  -0.172  1.00 84.29           O  
ATOM   2235  OD2 ASP A 136      12.320   6.059  -2.189  1.00 84.29           O  
ATOM   2236  N   TYR A 137       7.832   2.843  -1.702  1.00 88.35           N  
ATOM   2237  H   TYR A 137       7.571   3.641  -1.141  1.00 88.35           H  
ATOM   2238  CA  TYR A 137       6.794   2.168  -2.481  1.00 88.35           C  
ATOM   2239  HA  TYR A 137       7.224   1.935  -3.455  1.00 88.35           H  
ATOM   2240  C   TYR A 137       5.557   3.030  -2.747  1.00 88.35           C  
ATOM   2241  CB  TYR A 137       6.397   0.833  -1.827  1.00 88.35           C  
ATOM   2242  HB2 TYR A 137       7.290   0.330  -1.454  1.00 88.35           H  
ATOM   2243  HB3 TYR A 137       5.982   0.185  -2.598  1.00 88.35           H  
ATOM   2244  O   TYR A 137       5.299   4.034  -2.069  1.00 88.35           O  
ATOM   2245  CG  TYR A 137       5.389   0.935  -0.704  1.00 88.35           C  
ATOM   2246  CD1 TYR A 137       5.792   1.389   0.565  1.00 88.35           C  
ATOM   2247  HD1 TYR A 137       6.825   1.656   0.732  1.00 88.35           H  
ATOM   2248  CD2 TYR A 137       4.051   0.562  -0.934  1.00 88.35           C  
ATOM   2249  HD2 TYR A 137       3.744   0.196  -1.903  1.00 88.35           H  
ATOM   2250  CE1 TYR A 137       4.855   1.468   1.610  1.00 88.35           C  
ATOM   2251  HE1 TYR A 137       5.165   1.806   2.588  1.00 88.35           H  
ATOM   2252  CE2 TYR A 137       3.117   0.620   0.115  1.00 88.35           C  
ATOM   2253  HE2 TYR A 137       2.098   0.297  -0.035  1.00 88.35           H  
ATOM   2254  OH  TYR A 137       2.644   1.028   2.413  1.00 88.35           O  
ATOM   2255  HH  TYR A 137       2.960   1.445   3.218  1.00 88.35           H  
ATOM   2256  CZ  TYR A 137       3.523   1.060   1.388  1.00 88.35           C  
ATOM   2257  N   TRP A 138       4.806   2.586  -3.751  1.00 88.97           N  
ATOM   2258  H   TRP A 138       5.146   1.774  -4.246  1.00 88.97           H  
ATOM   2259  CA  TRP A 138       3.450   2.985  -4.098  1.00 88.97           C  
ATOM   2260  HA  TRP A 138       3.071   3.720  -3.388  1.00 88.97           H  
ATOM   2261  C   TRP A 138       2.556   1.744  -4.057  1.00 88.97           C  
ATOM   2262  CB  TRP A 138       3.449   3.585  -5.509  1.00 88.97           C  
ATOM   2263  HB2 TRP A 138       3.859   2.856  -6.207  1.00 88.97           H  
ATOM   2264  HB3 TRP A 138       4.097   4.461  -5.521  1.00 88.97           H  
ATOM   2265  O   TRP A 138       2.879   0.743  -4.696  1.00 88.97           O  
ATOM   2266  CG  TRP A 138       2.091   3.996  -5.984  1.00 88.97           C  
ATOM   2267  CD1 TRP A 138       1.336   3.382  -6.923  1.00 88.97           C  
ATOM   2268  HD1 TRP A 138       1.635   2.516  -7.495  1.00 88.97           H  
ATOM   2269  CD2 TRP A 138       1.310   5.140  -5.543  1.00 88.97           C  
ATOM   2270  CE2 TRP A 138       0.059   5.135  -6.223  1.00 88.97           C  
ATOM   2271  CE3 TRP A 138       1.561   6.197  -4.648  1.00 88.97           C  
ATOM   2272  HE3 TRP A 138       2.506   6.213  -4.125  1.00 88.97           H  
ATOM   2273  NE1 TRP A 138       0.120   4.029  -7.042  1.00 88.97           N  
ATOM   2274  HE1 TRP A 138      -0.591   3.759  -7.708  1.00 88.97           H  
ATOM   2275  CH2 TRP A 138      -0.617   7.185  -5.125  1.00 88.97           C  
ATOM   2276  HH2 TRP A 138      -1.347   7.966  -4.970  1.00 88.97           H  
ATOM   2277  CZ2 TRP A 138      -0.901   6.133  -6.008  1.00 88.97           C  
ATOM   2278  HZ2 TRP A 138      -1.848   6.105  -6.526  1.00 88.97           H  
ATOM   2279  CZ3 TRP A 138       0.618   7.220  -4.453  1.00 88.97           C  
ATOM   2280  HZ3 TRP A 138       0.841   8.036  -3.781  1.00 88.97           H  
ATOM   2281  N   LEU A 139       1.450   1.802  -3.314  1.00 90.16           N  
ATOM   2282  H   LEU A 139       1.267   2.639  -2.778  1.00 90.16           H  
ATOM   2283  CA  LEU A 139       0.576   0.646  -3.085  1.00 90.16           C  
ATOM   2284  HA  LEU A 139       1.198  -0.181  -2.742  1.00 90.16           H  
ATOM   2285  C   LEU A 139      -0.140   0.158  -4.357  1.00 90.16           C  
ATOM   2286  CB  LEU A 139      -0.411   1.018  -1.962  1.00 90.16           C  
ATOM   2287  HB2 LEU A 139      -0.999   1.878  -2.286  1.00 90.16           H  
ATOM   2288  HB3 LEU A 139       0.170   1.320  -1.090  1.00 90.16           H  
ATOM   2289  O   LEU A 139      -0.445  -1.025  -4.457  1.00 90.16           O  
ATOM   2290  CG  LEU A 139      -1.381  -0.097  -1.526  1.00 90.16           C  
ATOM   2291  HG  LEU A 139      -2.043  -0.355  -2.352  1.00 90.16           H  
ATOM   2292  CD1 LEU A 139      -0.650  -1.351  -1.049  1.00 90.16           C  
ATOM   2293 HD11 LEU A 139       0.035  -1.114  -0.235  1.00 90.16           H  
ATOM   2294 HD12 LEU A 139      -1.372  -2.087  -0.696  1.00 90.16           H  
ATOM   2295 HD13 LEU A 139      -0.097  -1.807  -1.870  1.00 90.16           H  
ATOM   2296  CD2 LEU A 139      -2.237   0.406  -0.363  1.00 90.16           C  
ATOM   2297 HD21 LEU A 139      -2.913  -0.387  -0.040  1.00 90.16           H  
ATOM   2298 HD22 LEU A 139      -1.604   0.683   0.479  1.00 90.16           H  
ATOM   2299 HD23 LEU A 139      -2.828   1.268  -0.673  1.00 90.16           H  
ATOM   2300  N   GLY A 140      -0.376   1.045  -5.326  1.00 88.69           N  
ATOM   2301  H   GLY A 140      -0.063   1.995  -5.183  1.00 88.69           H  
ATOM   2302  CA  GLY A 140      -1.128   0.749  -6.547  1.00 88.69           C  
ATOM   2303  HA2 GLY A 140      -1.164  -0.325  -6.727  1.00 88.69           H  
ATOM   2304  HA3 GLY A 140      -0.617   1.203  -7.397  1.00 88.69           H  
ATOM   2305  C   GLY A 140      -2.565   1.261  -6.479  1.00 88.69           C  
ATOM   2306  O   GLY A 140      -3.256   1.073  -5.478  1.00 88.69           O  
ATOM   2307  N   ASN A 141      -3.025   1.924  -7.539  1.00 81.99           N  
ATOM   2308  H   ASN A 141      -2.415   2.023  -8.338  1.00 81.99           H  
ATOM   2309  CA  ASN A 141      -4.348   2.553  -7.585  1.00 81.99           C  
ATOM   2310  HA  ASN A 141      -4.422   3.276  -6.772  1.00 81.99           H  
ATOM   2311  C   ASN A 141      -5.479   1.537  -7.397  1.00 81.99           C  
ATOM   2312  CB  ASN A 141      -4.531   3.295  -8.918  1.00 81.99           C  
ATOM   2313  HB2 ASN A 141      -4.521   2.576  -9.737  1.00 81.99           H  
ATOM   2314  HB3 ASN A 141      -5.510   3.775  -8.921  1.00 81.99           H  
ATOM   2315  O   ASN A 141      -6.417   1.808  -6.650  1.00 81.99           O  
ATOM   2316  CG  ASN A 141      -3.492   4.368  -9.171  1.00 81.99           C  
ATOM   2317  ND2 ASN A 141      -3.322   4.784 -10.404  1.00 81.99           N  
ATOM   2318 HD21 ASN A 141      -2.610   5.484 -10.556  1.00 81.99           H  
ATOM   2319 HD22 ASN A 141      -3.835   4.371 -11.169  1.00 81.99           H  
ATOM   2320  OD1 ASN A 141      -2.835   4.868  -8.275  1.00 81.99           O  
ATOM   2321  N   ASP A 142      -5.373   0.360  -8.017  1.00 84.95           N  
ATOM   2322  H   ASP A 142      -4.580   0.188  -8.618  1.00 84.95           H  
ATOM   2323  CA  ASP A 142      -6.404  -0.678  -7.922  1.00 84.95           C  
ATOM   2324  HA  ASP A 142      -7.378  -0.243  -8.142  1.00 84.95           H  
ATOM   2325  C   ASP A 142      -6.469  -1.266  -6.509  1.00 84.95           C  
ATOM   2326  CB  ASP A 142      -6.129  -1.792  -8.944  1.00 84.95           C  
ATOM   2327  HB2 ASP A 142      -5.068  -2.043  -8.937  1.00 84.95           H  
ATOM   2328  HB3 ASP A 142      -6.680  -2.681  -8.635  1.00 84.95           H  
ATOM   2329  O   ASP A 142      -7.554  -1.497  -5.974  1.00 84.95           O  
ATOM   2330  CG  ASP A 142      -6.569  -1.454 -10.372  1.00 84.95           C  
ATOM   2331  OD1 ASP A 142      -6.917  -0.286 -10.654  1.00 84.95           O  
ATOM   2332  OD2 ASP A 142      -6.563  -2.386 -11.204  1.00 84.95           O  
ATOM   2333  N   HIS A 143      -5.315  -1.450  -5.864  1.00 88.44           N  
ATOM   2334  H   HIS A 143      -4.456  -1.237  -6.351  1.00 88.44           H  
ATOM   2335  CA  HIS A 143      -5.238  -1.900  -4.476  1.00 88.44           C  
ATOM   2336  HA  HIS A 143      -5.801  -2.827  -4.365  1.00 88.44           H  
ATOM   2337  C   HIS A 143      -5.846  -0.881  -3.524  1.00 88.44           C  
ATOM   2338  CB  HIS A 143      -3.775  -2.134  -4.101  1.00 88.44           C  
ATOM   2339  HB2 HIS A 143      -3.704  -2.298  -3.026  1.00 88.44           H  
ATOM   2340  HB3 HIS A 143      -3.196  -1.238  -4.326  1.00 88.44           H  
ATOM   2341  O   HIS A 143      -6.679  -1.224  -2.685  1.00 88.44           O  
ATOM   2342  CG  HIS A 143      -3.134  -3.296  -4.802  1.00 88.44           C  
ATOM   2343  CD2 HIS A 143      -3.751  -4.361  -5.401  1.00 88.44           C  
ATOM   2344  HD2 HIS A 143      -4.814  -4.539  -5.462  1.00 88.44           H  
ATOM   2345  ND1 HIS A 143      -1.783  -3.459  -4.977  1.00 88.44           N  
ATOM   2346  HD1 HIS A 143      -1.076  -2.767  -4.775  1.00 88.44           H  
ATOM   2347  CE1 HIS A 143      -1.587  -4.593  -5.667  1.00 88.44           C  
ATOM   2348  HE1 HIS A 143      -0.628  -4.946  -6.015  1.00 88.44           H  
ATOM   2349  NE2 HIS A 143      -2.762  -5.182  -5.938  1.00 88.44           N  
ATOM   2350  N   ILE A 144      -5.469   0.384  -3.693  1.00 84.41           N  
ATOM   2351  H   ILE A 144      -4.781   0.584  -4.404  1.00 84.41           H  
ATOM   2352  CA  ILE A 144      -6.007   1.488  -2.914  1.00 84.41           C  
ATOM   2353  HA  ILE A 144      -5.802   1.314  -1.857  1.00 84.41           H  
ATOM   2354  C   ILE A 144      -7.527   1.567  -3.087  1.00 84.41           C  
ATOM   2355  CB  ILE A 144      -5.307   2.783  -3.350  1.00 84.41           C  
ATOM   2356  HB  ILE A 144      -5.374   2.883  -4.433  1.00 84.41           H  
ATOM   2357  O   ILE A 144      -8.257   1.606  -2.095  1.00 84.41           O  
ATOM   2358  CG1 ILE A 144      -3.822   2.835  -2.925  1.00 84.41           C  
ATOM   2359 HG12 ILE A 144      -3.352   1.870  -3.116  1.00 84.41           H  
ATOM   2360 HG13 ILE A 144      -3.760   3.018  -1.853  1.00 84.41           H  
ATOM   2361  CG2 ILE A 144      -6.024   3.953  -2.705  1.00 84.41           C  
ATOM   2362 HG21 ILE A 144      -5.401   4.832  -2.865  1.00 84.41           H  
ATOM   2363 HG22 ILE A 144      -6.994   4.126  -3.172  1.00 84.41           H  
ATOM   2364 HG23 ILE A 144      -6.147   3.786  -1.634  1.00 84.41           H  
ATOM   2365  CD1 ILE A 144      -3.006   3.911  -3.665  1.00 84.41           C  
ATOM   2366 HD11 ILE A 144      -3.157   3.823  -4.741  1.00 84.41           H  
ATOM   2367 HD12 ILE A 144      -1.946   3.769  -3.455  1.00 84.41           H  
ATOM   2368 HD13 ILE A 144      -3.287   4.913  -3.339  1.00 84.41           H  
ATOM   2369  N   HIS A 145      -8.019   1.528  -4.326  1.00 80.87           N  
ATOM   2370  H   HIS A 145      -7.374   1.505  -5.104  1.00 80.87           H  
ATOM   2371  CA  HIS A 145      -9.447   1.535  -4.625  1.00 80.87           C  
ATOM   2372  HA  HIS A 145      -9.890   2.443  -4.214  1.00 80.87           H  
ATOM   2373  C   HIS A 145     -10.163   0.337  -3.993  1.00 80.87           C  
ATOM   2374  CB  HIS A 145      -9.650   1.538  -6.144  1.00 80.87           C  
ATOM   2375  HB2 HIS A 145      -9.180   0.657  -6.582  1.00 80.87           H  
ATOM   2376  HB3 HIS A 145      -9.172   2.420  -6.569  1.00 80.87           H  
ATOM   2377  O   HIS A 145     -11.224   0.500  -3.389  1.00 80.87           O  
ATOM   2378  CG  HIS A 145     -11.108   1.551  -6.513  1.00 80.87           C  
ATOM   2379  CD2 HIS A 145     -11.873   0.476  -6.879  1.00 80.87           C  
ATOM   2380  HD2 HIS A 145     -11.531  -0.544  -6.976  1.00 80.87           H  
ATOM   2381  ND1 HIS A 145     -11.928   2.656  -6.509  1.00 80.87           N  
ATOM   2382  HD1 HIS A 145     -11.628   3.610  -6.370  1.00 80.87           H  
ATOM   2383  CE1 HIS A 145     -13.152   2.257  -6.889  1.00 80.87           C  
ATOM   2384  HE1 HIS A 145     -13.995   2.911  -7.059  1.00 80.87           H  
ATOM   2385  NE2 HIS A 145     -13.176   0.934  -7.098  1.00 80.87           N  
ATOM   2386  N   ARG A 146      -9.579  -0.862  -4.086  1.00 85.44           N  
ATOM   2387  H   ARG A 146      -8.726  -0.934  -4.622  1.00 85.44           H  
ATOM   2388  CA  ARG A 146     -10.150  -2.085  -3.518  1.00 85.44           C  
ATOM   2389  HA  ARG A 146     -11.183  -2.166  -3.856  1.00 85.44           H  
ATOM   2390  C   ARG A 146     -10.209  -2.044  -1.998  1.00 85.44           C  
ATOM   2391  CB  ARG A 146      -9.370  -3.299  -4.043  1.00 85.44           C  
ATOM   2392  HB2 ARG A 146      -9.450  -3.304  -5.130  1.00 85.44           H  
ATOM   2393  HB3 ARG A 146      -8.315  -3.210  -3.782  1.00 85.44           H  
ATOM   2394  O   ARG A 146     -11.223  -2.452  -1.444  1.00 85.44           O  
ATOM   2395  CG  ARG A 146      -9.914  -4.623  -3.481  1.00 85.44           C  
ATOM   2396  HG2 ARG A 146      -9.517  -4.768  -2.477  1.00 85.44           H  
ATOM   2397  HG3 ARG A 146     -11.002  -4.589  -3.421  1.00 85.44           H  
ATOM   2398  CD  ARG A 146      -9.508  -5.818  -4.349  1.00 85.44           C  
ATOM   2399  HD2 ARG A 146      -8.440  -5.764  -4.560  1.00 85.44           H  
ATOM   2400  HD3 ARG A 146      -9.706  -6.730  -3.786  1.00 85.44           H  
ATOM   2401  NE  ARG A 146     -10.273  -5.855  -5.613  1.00 85.44           N  
ATOM   2402  HE  ARG A 146     -10.815  -5.035  -5.845  1.00 85.44           H  
ATOM   2403  NH1 ARG A 146      -9.579  -7.929  -6.315  1.00 85.44           N  
ATOM   2404 HH11 ARG A 146      -8.975  -8.001  -5.508  1.00 85.44           H  
ATOM   2405 HH12 ARG A 146      -9.570  -8.661  -7.010  1.00 85.44           H  
ATOM   2406  NH2 ARG A 146     -11.035  -6.779  -7.551  1.00 85.44           N  
ATOM   2407 HH21 ARG A 146     -11.019  -7.531  -8.225  1.00 85.44           H  
ATOM   2408 HH22 ARG A 146     -11.587  -5.955  -7.744  1.00 85.44           H  
ATOM   2409  CZ  ARG A 146     -10.292  -6.850  -6.483  1.00 85.44           C  
ATOM   2410  N   ILE A 147      -9.173  -1.565  -1.316  1.00 82.86           N  
ATOM   2411  H   ILE A 147      -8.349  -1.283  -1.829  1.00 82.86           H  
ATOM   2412  CA  ILE A 147      -9.174  -1.433   0.149  1.00 82.86           C  
ATOM   2413  HA  ILE A 147      -9.454  -2.384   0.603  1.00 82.86           H  
ATOM   2414  C   ILE A 147     -10.218  -0.404   0.589  1.00 82.86           C  
ATOM   2415  CB  ILE A 147      -7.767  -1.055   0.655  1.00 82.86           C  
ATOM   2416  HB  ILE A 147      -7.412  -0.173   0.121  1.00 82.86           H  
ATOM   2417  O   ILE A 147     -11.065  -0.673   1.433  1.00 82.86           O  
ATOM   2418  CG1 ILE A 147      -6.771  -2.212   0.447  1.00 82.86           C  
ATOM   2419 HG12 ILE A 147      -6.936  -2.925   1.255  1.00 82.86           H  
ATOM   2420 HG13 ILE A 147      -6.955  -2.718  -0.501  1.00 82.86           H  
ATOM   2421  CG2 ILE A 147      -7.843  -0.745   2.158  1.00 82.86           C  
ATOM   2422 HG21 ILE A 147      -8.501  -1.451   2.664  1.00 82.86           H  
ATOM   2423 HG22 ILE A 147      -6.857  -0.856   2.608  1.00 82.86           H  
ATOM   2424 HG23 ILE A 147      -8.209   0.267   2.329  1.00 82.86           H  
ATOM   2425  CD1 ILE A 147      -5.300  -1.782   0.477  1.00 82.86           C  
ATOM   2426 HD11 ILE A 147      -4.666  -2.665   0.396  1.00 82.86           H  
ATOM   2427 HD12 ILE A 147      -5.057  -1.269   1.407  1.00 82.86           H  
ATOM   2428 HD13 ILE A 147      -5.101  -1.118  -0.365  1.00 82.86           H  
ATOM   2429  N   THR A 148     -10.215   0.762  -0.045  1.00 75.04           N  
ATOM   2430  H   THR A 148      -9.516   0.917  -0.757  1.00 75.04           H  
ATOM   2431  CA  THR A 148     -11.067   1.891   0.355  1.00 75.04           C  
ATOM   2432  HA  THR A 148     -11.078   1.962   1.442  1.00 75.04           H  
ATOM   2433  C   THR A 148     -12.530   1.756  -0.057  1.00 75.04           C  
ATOM   2434  CB  THR A 148     -10.488   3.197  -0.157  1.00 75.04           C  
ATOM   2435  HB  THR A 148     -11.174   4.001   0.108  1.00 75.04           H  
ATOM   2436  O   THR A 148     -13.394   2.423   0.504  1.00 75.04           O  
ATOM   2437  CG2 THR A 148      -9.106   3.490   0.443  1.00 75.04           C  
ATOM   2438 HG21 THR A 148      -8.425   2.650   0.306  1.00 75.04           H  
ATOM   2439 HG22 THR A 148      -8.660   4.369  -0.023  1.00 75.04           H  
ATOM   2440 HG23 THR A 148      -9.209   3.678   1.512  1.00 75.04           H  
ATOM   2441  OG1 THR A 148     -10.361   3.121  -1.555  1.00 75.04           O  
ATOM   2442  HG1 THR A 148      -9.565   2.618  -1.740  1.00 75.04           H  
ATOM   2443  N   SER A 149     -12.840   0.861  -0.996  1.00 78.58           N  
ATOM   2444  H   SER A 149     -12.083   0.404  -1.483  1.00 78.58           H  
ATOM   2445  CA  SER A 149     -14.220   0.547  -1.384  1.00 78.58           C  
ATOM   2446  HA  SER A 149     -14.838   1.425  -1.198  1.00 78.58           H  
ATOM   2447  C   SER A 149     -14.843  -0.580  -0.554  1.00 78.58           C  
ATOM   2448  CB  SER A 149     -14.312   0.257  -2.884  1.00 78.58           C  
ATOM   2449  HB2 SER A 149     -15.356   0.101  -3.157  1.00 78.58           H  
ATOM   2450  HB3 SER A 149     -13.744  -0.641  -3.125  1.00 78.58           H  
ATOM   2451  O   SER A 149     -16.010  -0.890  -0.759  1.00 78.58           O  
ATOM   2452  OG  SER A 149     -13.796   1.364  -3.611  1.00 78.58           O  
ATOM   2453  HG  SER A 149     -12.851   1.204  -3.660  1.00 78.58           H  
ATOM   2454  N   GLN A 150     -14.107  -1.183   0.388  1.00 70.18           N  
ATOM   2455  H   GLN A 150     -13.152  -0.887   0.529  1.00 70.18           H  
ATOM   2456  CA  GLN A 150     -14.618  -2.262   1.248  1.00 70.18           C  
ATOM   2457  HA  GLN A 150     -15.334  -2.851   0.675  1.00 70.18           H  
ATOM   2458  C   GLN A 150     -15.397  -1.779   2.475  1.00 70.18           C  
ATOM   2459  CB  GLN A 150     -13.467  -3.190   1.663  1.00 70.18           C  
ATOM   2460  HB2 GLN A 150     -12.577  -2.609   1.901  1.00 70.18           H  
ATOM   2461  HB3 GLN A 150     -13.741  -3.757   2.553  1.00 70.18           H  
ATOM   2462  O   GLN A 150     -15.847  -2.607   3.270  1.00 70.18           O  
ATOM   2463  CG  GLN A 150     -13.168  -4.200   0.559  1.00 70.18           C  
ATOM   2464  HG2 GLN A 150     -14.010  -4.885   0.465  1.00 70.18           H  
ATOM   2465  HG3 GLN A 150     -13.050  -3.690  -0.397  1.00 70.18           H  
ATOM   2466  CD  GLN A 150     -11.927  -5.009   0.888  1.00 70.18           C  
ATOM   2467  NE2 GLN A 150     -10.855  -4.816   0.163  1.00 70.18           N  
ATOM   2468 HE21 GLN A 150     -10.009  -5.238   0.519  1.00 70.18           H  
ATOM   2469 HE22 GLN A 150     -10.862  -4.020  -0.457  1.00 70.18           H  
ATOM   2470  OE1 GLN A 150     -11.908  -5.864   1.755  1.00 70.18           O  
ATOM   2471  N   ARG A 151     -15.583  -0.466   2.657  1.00 60.26           N  
ATOM   2472  H   ARG A 151     -15.235   0.181   1.964  1.00 60.26           H  
ATOM   2473  CA  ARG A 151     -16.301   0.041   3.826  1.00 60.26           C  
ATOM   2474  HA  ARG A 151     -15.815  -0.405   4.694  1.00 60.26           H  
ATOM   2475  C   ARG A 151     -17.756  -0.448   3.808  1.00 60.26           C  
ATOM   2476  CB  ARG A 151     -16.153   1.565   3.939  1.00 60.26           C  
ATOM   2477  HB2 ARG A 151     -16.874   2.060   3.289  1.00 60.26           H  
ATOM   2478  HB3 ARG A 151     -15.147   1.860   3.640  1.00 60.26           H  
ATOM   2479  O   ARG A 151     -18.470  -0.269   2.823  1.00 60.26           O  
ATOM   2480  CG  ARG A 151     -16.365   1.983   5.397  1.00 60.26           C  
ATOM   2481  HG2 ARG A 151     -15.622   1.501   6.032  1.00 60.26           H  
ATOM   2482  HG3 ARG A 151     -17.357   1.659   5.711  1.00 60.26           H  
ATOM   2483  CD  ARG A 151     -16.266   3.496   5.583  1.00 60.26           C  
ATOM   2484  HD2 ARG A 151     -15.229   3.801   5.445  1.00 60.26           H  
ATOM   2485  HD3 ARG A 151     -16.867   3.988   4.819  1.00 60.26           H  
ATOM   2486  NE  ARG A 151     -16.787   3.877   6.913  1.00 60.26           N  
ATOM   2487  HE  ARG A 151     -17.725   3.572   7.130  1.00 60.26           H  
ATOM   2488  NH1 ARG A 151     -14.966   5.018   7.691  1.00 60.26           N  
ATOM   2489 HH11 ARG A 151     -14.485   5.537   8.411  1.00 60.26           H  
ATOM   2490 HH12 ARG A 151     -14.410   4.647   6.934  1.00 60.26           H  
ATOM   2491  NH2 ARG A 151     -16.785   4.885   8.958  1.00 60.26           N  
ATOM   2492 HH21 ARG A 151     -17.722   4.555   9.139  1.00 60.26           H  
ATOM   2493 HH22 ARG A 151     -16.289   5.381   9.685  1.00 60.26           H  
ATOM   2494  CZ  ARG A 151     -16.180   4.589   7.844  1.00 60.26           C  
ATOM   2495  N   ARG A 152     -18.154  -1.093   4.911  1.00 50.71           N  
ATOM   2496  H   ARG A 152     -17.461  -1.203   5.638  1.00 50.71           H  
ATOM   2497  CA  ARG A 152     -19.458  -1.734   5.119  1.00 50.71           C  
ATOM   2498  HA  ARG A 152     -19.522  -2.623   4.491  1.00 50.71           H  
ATOM   2499  C   ARG A 152     -20.613  -0.809   4.732  1.00 50.71           C  
ATOM   2500  CB  ARG A 152     -19.616  -2.155   6.596  1.00 50.71           C  
ATOM   2501  HB2 ARG A 152     -19.319  -1.331   7.245  1.00 50.71           H  
ATOM   2502  HB3 ARG A 152     -20.673  -2.352   6.777  1.00 50.71           H  
ATOM   2503  O   ARG A 152     -20.819   0.236   5.347  1.00 50.71           O  
ATOM   2504  CG  ARG A 152     -18.841  -3.426   6.980  1.00 50.71           C  
ATOM   2505  HG2 ARG A 152     -17.773  -3.275   6.823  1.00 50.71           H  
ATOM   2506  HG3 ARG A 152     -19.181  -4.247   6.350  1.00 50.71           H  
ATOM   2507  CD  ARG A 152     -19.100  -3.778   8.455  1.00 50.71           C  
ATOM   2508  HD2 ARG A 152     -20.174  -3.740   8.638  1.00 50.71           H  
ATOM   2509  HD3 ARG A 152     -18.638  -3.021   9.090  1.00 50.71           H  
ATOM   2510  NE  ARG A 152     -18.624  -5.138   8.797  1.00 50.71           N  
ATOM   2511  HE  ARG A 152     -19.140  -5.897   8.375  1.00 50.71           H  
ATOM   2512  NH1 ARG A 152     -16.984  -4.609  10.334  1.00 50.71           N  
ATOM   2513 HH11 ARG A 152     -16.284  -4.900  11.002  1.00 50.71           H  
ATOM   2514 HH12 ARG A 152     -17.170  -3.625  10.207  1.00 50.71           H  
ATOM   2515  NH2 ARG A 152     -17.446  -6.743   9.906  1.00 50.71           N  
ATOM   2516 HH21 ARG A 152     -18.003  -7.464   9.471  1.00 50.71           H  
ATOM   2517 HH22 ARG A 152     -16.750  -6.996  10.592  1.00 50.71           H  
ATOM   2518  CZ  ARG A 152     -17.691  -5.483   9.672  1.00 50.71           C  
ATOM   2519  N   VAL A 153     -21.419  -1.267   3.778  1.00 37.04           N  
ATOM   2520  H   VAL A 153     -21.117  -2.089   3.275  1.00 37.04           H  
ATOM   2521  CA  VAL A 153     -22.853  -0.977   3.754  1.00 37.04           C  
ATOM   2522  HA  VAL A 153     -23.016   0.101   3.738  1.00 37.04           H  
ATOM   2523  C   VAL A 153     -23.414  -1.568   5.054  1.00 37.04           C  
ATOM   2524  CB  VAL A 153     -23.506  -1.612   2.503  1.00 37.04           C  
ATOM   2525  HB  VAL A 153     -23.362  -2.692   2.529  1.00 37.04           H  
ATOM   2526  O   VAL A 153     -23.471  -2.784   5.194  1.00 37.04           O  
ATOM   2527  CG1 VAL A 153     -25.010  -1.324   2.437  1.00 37.04           C  
ATOM   2528 HG11 VAL A 153     -25.190  -0.249   2.416  1.00 37.04           H  
ATOM   2529 HG12 VAL A 153     -25.512  -1.759   3.301  1.00 37.04           H  
ATOM   2530 HG13 VAL A 153     -25.434  -1.776   1.540  1.00 37.04           H  
ATOM   2531  CG2 VAL A 153     -22.868  -1.086   1.207  1.00 37.04           C  
ATOM   2532 HG21 VAL A 153     -23.365  -1.531   0.345  1.00 37.04           H  
ATOM   2533 HG22 VAL A 153     -22.967  -0.001   1.156  1.00 37.04           H  
ATOM   2534 HG23 VAL A 153     -21.812  -1.352   1.165  1.00 37.04           H  
ATOM   2535  N   GLY A 154     -23.722  -0.715   6.033  1.00 30.35           N  
ATOM   2536  H   GLY A 154     -23.529   0.264   5.878  1.00 30.35           H  
ATOM   2537  CA  GLY A 154     -24.285  -1.109   7.329  1.00 30.35           C  
ATOM   2538  HA2 GLY A 154     -24.724  -2.104   7.257  1.00 30.35           H  
ATOM   2539  HA3 GLY A 154     -25.086  -0.418   7.594  1.00 30.35           H  
ATOM   2540  C   GLY A 154     -23.264  -1.133   8.468  1.00 30.35           C  
ATOM   2541  O   GLY A 154     -22.612  -2.145   8.696  1.00 30.35           O  
ATOM   2542  N   ILE A 155     -23.105  -0.004   9.161  1.00 32.32           N  
ATOM   2543  H   ILE A 155     -23.130   0.842   8.610  1.00 32.32           H  
ATOM   2544  CA  ILE A 155     -23.735   0.234  10.470  1.00 32.32           C  
ATOM   2545  HA  ILE A 155     -24.583  -0.438  10.594  1.00 32.32           H  
ATOM   2546  C   ILE A 155     -24.275   1.671  10.394  1.00 32.32           C  
ATOM   2547  CB  ILE A 155     -22.773  -0.010  11.665  1.00 32.32           C  
ATOM   2548  HB  ILE A 155     -21.802   0.421  11.422  1.00 32.32           H  
ATOM   2549  O   ILE A 155     -23.529   2.609  10.108  1.00 32.32           O  
ATOM   2550  CG1 ILE A 155     -22.613  -1.526  11.942  1.00 32.32           C  
ATOM   2551 HG12 ILE A 155     -22.489  -2.075  11.009  1.00 32.32           H  
ATOM   2552 HG13 ILE A 155     -23.516  -1.906  12.419  1.00 32.32           H  
ATOM   2553  CG2 ILE A 155     -23.290   0.649  12.959  1.00 32.32           C  
ATOM   2554 HG21 ILE A 155     -23.353   1.732  12.850  1.00 32.32           H  
ATOM   2555 HG22 ILE A 155     -22.616   0.462  13.795  1.00 32.32           H  
ATOM   2556 HG23 ILE A 155     -24.280   0.277  13.220  1.00 32.32           H  
ATOM   2557  CD1 ILE A 155     -21.400  -1.894  12.803  1.00 32.32           C  
ATOM   2558 HD11 ILE A 155     -21.498  -1.478  13.806  1.00 32.32           H  
ATOM   2559 HD12 ILE A 155     -21.334  -2.979  12.884  1.00 32.32           H  
ATOM   2560 HD13 ILE A 155     -20.489  -1.516  12.339  1.00 32.32           H  
ATOM   2561  N   LYS A 156     -25.599   1.774  10.501  1.00 31.78           N  
ATOM   2562  H   LYS A 156     -26.069   0.934  10.805  1.00 31.78           H  
ATOM   2563  CA  LYS A 156     -26.355   2.988  10.807  1.00 31.78           C  
ATOM   2564  HA  LYS A 156     -25.902   3.864  10.342  1.00 31.78           H  
ATOM   2565  C   LYS A 156     -26.308   3.180  12.329  1.00 31.78           C  
ATOM   2566  CB  LYS A 156     -27.823   2.803  10.357  1.00 31.78           C  
ATOM   2567  HB2 LYS A 156     -28.027   1.746  10.185  1.00 31.78           H  
ATOM   2568  HB3 LYS A 156     -28.476   3.106  11.176  1.00 31.78           H  
ATOM   2569  O   LYS A 156     -26.264   2.175  13.035  1.00 31.78           O  
ATOM   2570  CG  LYS A 156     -28.240   3.608   9.119  1.00 31.78           C  
ATOM   2571  HG2 LYS A 156     -28.070   4.668   9.309  1.00 31.78           H  
ATOM   2572  HG3 LYS A 156     -27.654   3.293   8.256  1.00 31.78           H  
ATOM   2573  CD  LYS A 156     -29.736   3.366   8.859  1.00 31.78           C  
ATOM   2574  HD2 LYS A 156     -29.890   2.316   8.609  1.00 31.78           H  
ATOM   2575  HD3 LYS A 156     -30.280   3.586   9.778  1.00 31.78           H  
ATOM   2576  CE  LYS A 156     -30.279   4.256   7.738  1.00 31.78           C  
ATOM   2577  HE2 LYS A 156     -29.760   4.018   6.810  1.00 31.78           H  
ATOM   2578  HE3 LYS A 156     -30.063   5.292   8.000  1.00 31.78           H  
ATOM   2579  NZ  LYS A 156     -31.744   4.067   7.594  1.00 31.78           N  
ATOM   2580  HZ1 LYS A 156     -32.189   4.286   8.474  1.00 31.78           H  
ATOM   2581  HZ2 LYS A 156     -32.125   4.678   6.886  1.00 31.78           H  
ATOM   2582  HZ3 LYS A 156     -31.962   3.106   7.373  1.00 31.78           H  
ATOM   2583  N   ASP A 157     -26.418   4.445  12.724  1.00 32.35           N  
ATOM   2584  H   ASP A 157     -26.491   5.139  11.994  1.00 32.35           H  
ATOM   2585  CA  ASP A 157     -26.724   4.974  14.064  1.00 32.35           C  
ATOM   2586  HA  ASP A 157     -27.068   5.991  13.879  1.00 32.35           H  
ATOM   2587  C   ASP A 157     -25.536   5.200  15.017  1.00 32.35           C  
ATOM   2588  CB  ASP A 157     -27.981   4.287  14.652  1.00 32.35           C  
ATOM   2589  HB2 ASP A 157     -28.324   4.867  15.508  1.00 32.35           H  
ATOM   2590  HB3 ASP A 157     -27.708   3.295  15.014  1.00 32.35           H  
ATOM   2591  O   ASP A 157     -24.834   4.237  15.398  1.00 32.35           O  
ATOM   2592  CG  ASP A 157     -29.150   4.160  13.642  1.00 32.35           C  
ATOM   2593  OD1 ASP A 157     -29.315   5.051  12.764  1.00 32.35           O  
ATOM   2594  OD2 ASP A 157     -29.872   3.136  13.678  1.00 32.35           O  
ATOM   2595  OXT ASP A 157     -25.304   6.402  15.279  1.00 32.35           O  
TER    2596      ASP A 157                                                       
END   
