# Supplementary material for: Nuclear genome of Bulinus truncatus, an intermediate host of the carcinogenic human blood fluke Schistosoma haematobium
Source: Nat Commun. 2022 Feb 21;13:977. doi: 10.1038/s41467-022-28634-9 (PMC8861042; doi:10.1038/s41467-022-28634-9)
Supplement: Supplementary file 6 — Supplementary Data 3 [file 41467_2022_28634_MOESM6_ESM.zip › Supplementary_Data_3/btru_067843-t1.mature.pep.pdb]

ATOM      1  N   MET A   1     -24.489 -12.258   3.926  1.00 29.65           N  
ATOM      2  H   MET A   1     -24.066 -11.355   4.086  1.00 29.65           H  
ATOM      3  H2  MET A   1     -25.470 -12.133   3.724  1.00 29.65           H  
ATOM      4  H3  MET A   1     -24.382 -12.806   4.768  1.00 29.65           H  
ATOM      5  CA  MET A   1     -23.802 -12.912   2.793  1.00 29.65           C  
ATOM      6  HA  MET A   1     -24.220 -13.907   2.639  1.00 29.65           H  
ATOM      7  C   MET A   1     -22.342 -13.050   3.214  1.00 29.65           C  
ATOM      8  CB  MET A   1     -24.023 -12.078   1.508  1.00 29.65           C  
ATOM      9  HB2 MET A   1     -23.276 -11.289   1.428  1.00 29.65           H  
ATOM     10  HB3 MET A   1     -24.998 -11.595   1.575  1.00 29.65           H  
ATOM     11  O   MET A   1     -21.634 -12.055   3.216  1.00 29.65           O  
ATOM     12  CG  MET A   1     -24.029 -12.904   0.218  1.00 29.65           C  
ATOM     13  HG2 MET A   1     -23.047 -13.363   0.100  1.00 29.65           H  
ATOM     14  HG3 MET A   1     -24.771 -13.699   0.296  1.00 29.65           H  
ATOM     15  SD  MET A   1     -24.378 -11.925  -1.274  1.00 29.65           S  
ATOM     16  CE  MET A   1     -26.180 -11.702  -1.200  1.00 29.65           C  
ATOM     17  HE1 MET A   1     -26.672 -12.675  -1.196  1.00 29.65           H  
ATOM     18  HE2 MET A   1     -26.452 -11.145  -0.304  1.00 29.65           H  
ATOM     19  HE3 MET A   1     -26.507 -11.143  -2.077  1.00 29.65           H  
ATOM     20  N   ASN A   2     -21.947 -14.212   3.747  1.00 24.34           N  
ATOM     21  H   ASN A   2     -22.540 -15.027   3.688  1.00 24.34           H  
ATOM     22  CA  ASN A   2     -20.584 -14.443   4.242  1.00 24.34           C  
ATOM     23  HA  ASN A   2     -20.194 -13.538   4.708  1.00 24.34           H  
ATOM     24  C   ASN A   2     -19.683 -14.771   3.053  1.00 24.34           C  
ATOM     25  CB  ASN A   2     -20.569 -15.592   5.280  1.00 24.34           C  
ATOM     26  HB2 ASN A   2     -21.290 -16.362   5.006  1.00 24.34           H  
ATOM     27  HB3 ASN A   2     -19.583 -16.055   5.275  1.00 24.34           H  
ATOM     28  O   ASN A   2     -19.865 -15.807   2.418  1.00 24.34           O  
ATOM     29  CG  ASN A   2     -20.814 -15.138   6.708  1.00 24.34           C  
ATOM     30  ND2 ASN A   2     -21.068 -16.050   7.616  1.00 24.34           N  
ATOM     31 HD21 ASN A   2     -21.040 -17.034   7.392  1.00 24.34           H  
ATOM     32 HD22 ASN A   2     -21.167 -15.714   8.563  1.00 24.34           H  
ATOM     33  OD1 ASN A   2     -20.790 -13.965   7.025  1.00 24.34           O  
ATOM     34  N   VAL A   3     -18.725 -13.899   2.752  1.00 23.48           N  
ATOM     35  H   VAL A   3     -18.638 -13.053   3.298  1.00 23.48           H  
ATOM     36  CA  VAL A   3     -17.666 -14.199   1.787  1.00 23.48           C  
ATOM     37  HA  VAL A   3     -18.045 -14.886   1.030  1.00 23.48           H  
ATOM     38  C   VAL A   3     -16.553 -14.908   2.553  1.00 23.48           C  
ATOM     39  CB  VAL A   3     -17.188 -12.931   1.047  1.00 23.48           C  
ATOM     40  HB  VAL A   3     -16.755 -12.231   1.761  1.00 23.48           H  
ATOM     41  O   VAL A   3     -15.680 -14.270   3.133  1.00 23.48           O  
ATOM     42  CG1 VAL A   3     -16.137 -13.277  -0.017  1.00 23.48           C  
ATOM     43 HG11 VAL A   3     -15.260 -13.722   0.453  1.00 23.48           H  
ATOM     44 HG12 VAL A   3     -16.549 -13.979  -0.742  1.00 23.48           H  
ATOM     45 HG13 VAL A   3     -15.823 -12.370  -0.532  1.00 23.48           H  
ATOM     46  CG2 VAL A   3     -18.359 -12.234   0.337  1.00 23.48           C  
ATOM     47 HG21 VAL A   3     -17.992 -11.368  -0.214  1.00 23.48           H  
ATOM     48 HG22 VAL A   3     -18.841 -12.923  -0.357  1.00 23.48           H  
ATOM     49 HG23 VAL A   3     -19.090 -11.884   1.066  1.00 23.48           H  
ATOM     50  N   GLN A   4     -16.608 -16.240   2.605  1.00 21.44           N  
ATOM     51  H   GLN A   4     -17.380 -16.708   2.152  1.00 21.44           H  
ATOM     52  CA  GLN A   4     -15.445 -17.043   2.978  1.00 21.44           C  
ATOM     53  HA  GLN A   4     -14.944 -16.588   3.833  1.00 21.44           H  
ATOM     54  C   GLN A   4     -14.469 -17.025   1.799  1.00 21.44           C  
ATOM     55  CB  GLN A   4     -15.851 -18.480   3.356  1.00 21.44           C  
ATOM     56  HB2 GLN A   4     -15.025 -19.151   3.122  1.00 21.44           H  
ATOM     57  HB3 GLN A   4     -16.713 -18.791   2.766  1.00 21.44           H  
ATOM     58  O   GLN A   4     -14.723 -17.635   0.762  1.00 21.44           O  
ATOM     59  CG  GLN A   4     -16.147 -18.625   4.855  1.00 21.44           C  
ATOM     60  HG2 GLN A   4     -16.992 -17.991   5.126  1.00 21.44           H  
ATOM     61  HG3 GLN A   4     -15.276 -18.295   5.421  1.00 21.44           H  
ATOM     62  CD  GLN A   4     -16.474 -20.066   5.244  1.00 21.44           C  
ATOM     63  NE2 GLN A   4     -15.986 -20.553   6.364  1.00 21.44           N  
ATOM     64 HE21 GLN A   4     -16.243 -21.509   6.569  1.00 21.44           H  
ATOM     65 HE22 GLN A   4     -15.402 -19.991   6.967  1.00 21.44           H  
ATOM     66  OE1 GLN A   4     -17.189 -20.780   4.565  1.00 21.44           O  
ATOM     67  N   LEU A   5     -13.356 -16.306   1.946  1.00 26.80           N  
ATOM     68  H   LEU A   5     -13.229 -15.774   2.795  1.00 26.80           H  
ATOM     69  CA  LEU A   5     -12.230 -16.416   1.025  1.00 26.80           C  
ATOM     70  HA  LEU A   5     -12.606 -16.456   0.002  1.00 26.80           H  
ATOM     71  C   LEU A   5     -11.515 -17.741   1.304  1.00 26.80           C  
ATOM     72  CB  LEU A   5     -11.301 -15.196   1.158  1.00 26.80           C  
ATOM     73  HB2 LEU A   5     -10.379 -15.395   0.612  1.00 26.80           H  
ATOM     74  HB3 LEU A   5     -11.040 -15.074   2.210  1.00 26.80           H  
ATOM     75  O   LEU A   5     -10.879 -17.930   2.340  1.00 26.80           O  
ATOM     76  CG  LEU A   5     -11.910 -13.882   0.633  1.00 26.80           C  
ATOM     77  HG  LEU A   5     -12.881 -13.717   1.100  1.00 26.80           H  
ATOM     78  CD1 LEU A   5     -11.004 -12.706   0.994  1.00 26.80           C  
ATOM     79 HD11 LEU A   5     -10.023 -12.826   0.534  1.00 26.80           H  
ATOM     80 HD12 LEU A   5     -10.880 -12.660   2.076  1.00 26.80           H  
ATOM     81 HD13 LEU A   5     -11.456 -11.770   0.665  1.00 26.80           H  
ATOM     82  CD2 LEU A   5     -12.085 -13.883  -0.891  1.00 26.80           C  
ATOM     83 HD21 LEU A   5     -12.811 -14.641  -1.183  1.00 26.80           H  
ATOM     84 HD22 LEU A   5     -12.462 -12.913  -1.215  1.00 26.80           H  
ATOM     85 HD23 LEU A   5     -11.131 -14.089  -1.376  1.00 26.80           H  
ATOM     86  N   GLN A   6     -11.673 -18.683   0.384  1.00 23.61           N  
ATOM     87  H   GLN A   6     -12.267 -18.481  -0.408  1.00 23.61           H  
ATOM     88  CA  GLN A   6     -11.046 -19.995   0.431  1.00 23.61           C  
ATOM     89  HA  GLN A   6     -10.929 -20.291   1.473  1.00 23.61           H  
ATOM     90  C   GLN A   6      -9.659 -19.880  -0.219  1.00 23.61           C  
ATOM     91  CB  GLN A   6     -12.019 -20.975  -0.254  1.00 23.61           C  
ATOM     92  HB2 GLN A   6     -13.027 -20.633  -0.022  1.00 23.61           H  
ATOM     93  HB3 GLN A   6     -11.904 -20.935  -1.337  1.00 23.61           H  
ATOM     94  O   GLN A   6      -9.556 -19.697  -1.429  1.00 23.61           O  
ATOM     95  CG  GLN A   6     -11.918 -22.431   0.227  1.00 23.61           C  
ATOM     96  HG2 GLN A   6     -11.785 -22.445   1.309  1.00 23.61           H  
ATOM     97  HG3 GLN A   6     -11.050 -22.904  -0.234  1.00 23.61           H  
ATOM     98  CD  GLN A   6     -13.178 -23.243  -0.096  1.00 23.61           C  
ATOM     99  NE2 GLN A   6     -13.186 -24.531   0.161  1.00 23.61           N  
ATOM    100 HE21 GLN A   6     -14.041 -25.008  -0.085  1.00 23.61           H  
ATOM    101 HE22 GLN A   6     -12.362 -25.004   0.506  1.00 23.61           H  
ATOM    102  OE1 GLN A   6     -14.193 -22.751  -0.557  1.00 23.61           O  
ATOM    103  N   CYS A   7      -8.584 -19.931   0.577  1.00 25.65           N  
ATOM    104  H   CYS A   7      -8.715 -19.935   1.578  1.00 25.65           H  
ATOM    105  CA  CYS A   7      -7.222 -19.976   0.030  1.00 25.65           C  
ATOM    106  HA  CYS A   7      -7.140 -19.183  -0.714  1.00 25.65           H  
ATOM    107  C   CYS A   7      -6.949 -21.335  -0.642  1.00 25.65           C  
ATOM    108  CB  CYS A   7      -6.166 -19.717   1.114  1.00 25.65           C  
ATOM    109  HB2 CYS A   7      -6.360 -20.344   1.985  1.00 25.65           H  
ATOM    110  HB3 CYS A   7      -5.188 -19.971   0.704  1.00 25.65           H  
ATOM    111  O   CYS A   7      -7.310 -22.363  -0.052  1.00 25.65           O  
ATOM    112  SG  CYS A   7      -6.147 -17.965   1.576  1.00 25.65           S  
ATOM    113  HG  CYS A   7      -4.903 -17.908   2.059  1.00 25.65           H  
ATOM    114  N   PRO A   8      -6.255 -21.380  -1.798  1.00 27.34           N  
ATOM    115  CA  PRO A   8      -5.879 -22.633  -2.438  1.00 27.34           C  
ATOM    116  HA  PRO A   8      -6.773 -23.240  -2.577  1.00 27.34           H  
ATOM    117  C   PRO A   8      -4.868 -23.380  -1.567  1.00 27.34           C  
ATOM    118  CB  PRO A   8      -5.294 -22.283  -3.814  1.00 27.34           C  
ATOM    119  HB2 PRO A   8      -5.755 -22.876  -4.605  1.00 27.34           H  
ATOM    120  HB3 PRO A   8      -4.214 -22.430  -3.822  1.00 27.34           H  
ATOM    121  O   PRO A   8      -3.865 -22.833  -1.105  1.00 27.34           O  
ATOM    122  CG  PRO A   8      -5.595 -20.798  -3.998  1.00 27.34           C  
ATOM    123  HG2 PRO A   8      -6.549 -20.683  -4.514  1.00 27.34           H  
ATOM    124  HG3 PRO A   8      -4.804 -20.289  -4.548  1.00 27.34           H  
ATOM    125  CD  PRO A   8      -5.726 -20.269  -2.575  1.00 27.34           C  
ATOM    126  HD2 PRO A   8      -4.742 -19.991  -2.195  1.00 27.34           H  
ATOM    127  HD3 PRO A   8      -6.390 -19.405  -2.582  1.00 27.34           H  
ATOM    128  N   SER A   9      -5.145 -24.651  -1.308  1.00 28.36           N  
ATOM    129  H   SER A   9      -6.000 -25.046  -1.675  1.00 28.36           H  
ATOM    130  CA  SER A   9      -4.241 -25.550  -0.605  1.00 28.36           C  
ATOM    131  HA  SER A   9      -3.684 -24.993   0.148  1.00 28.36           H  
ATOM    132  C   SER A   9      -3.243 -26.163  -1.588  1.00 28.36           C  
ATOM    133  CB  SER A   9      -5.065 -26.626   0.114  1.00 28.36           C  
ATOM    134  HB2 SER A   9      -4.398 -27.372   0.546  1.00 28.36           H  
ATOM    135  HB3 SER A   9      -5.638 -26.160   0.916  1.00 28.36           H  
ATOM    136  O   SER A   9      -3.539 -27.194  -2.188  1.00 28.36           O  
ATOM    137  OG  SER A   9      -5.962 -27.252  -0.782  1.00 28.36           O  
ATOM    138  HG  SER A   9      -5.443 -27.576  -1.522  1.00 28.36           H  
ATOM    139  N   SER A  10      -2.045 -25.589  -1.715  1.00 29.76           N  
ATOM    140  H   SER A  10      -1.906 -24.644  -1.387  1.00 29.76           H  
ATOM    141  CA  SER A  10      -0.888 -26.329  -2.236  1.00 29.76           C  
ATOM    142  HA  SER A  10      -1.015 -27.369  -1.934  1.00 29.76           H  
ATOM    143  C   SER A  10       0.443 -25.848  -1.648  1.00 29.76           C  
ATOM    144  CB  SER A  10      -0.844 -26.357  -3.770  1.00 29.76           C  
ATOM    145  HB2 SER A  10      -1.733 -26.862  -4.147  1.00 29.76           H  
ATOM    146  HB3 SER A  10       0.032 -26.917  -4.095  1.00 29.76           H  
ATOM    147  O   SER A  10       0.781 -24.671  -1.693  1.00 29.76           O  
ATOM    148  OG  SER A  10      -0.793 -25.064  -4.320  1.00 29.76           O  
ATOM    149  HG  SER A  10      -0.087 -24.556  -3.914  1.00 29.76           H  
ATOM    150  N   SER A  11       1.176 -26.831  -1.115  1.00 28.17           N  
ATOM    151  H   SER A  11       0.737 -27.739  -1.167  1.00 28.17           H  
ATOM    152  CA  SER A  11       2.594 -26.869  -0.718  1.00 28.17           C  
ATOM    153  HA  SER A  11       2.722 -27.858  -0.277  1.00 28.17           H  
ATOM    154  C   SER A  11       3.109 -25.897   0.358  1.00 28.17           C  
ATOM    155  CB  SER A  11       3.514 -26.926  -1.941  1.00 28.17           C  
ATOM    156  HB2 SER A  11       3.337 -27.855  -2.483  1.00 28.17           H  
ATOM    157  HB3 SER A  11       4.554 -26.912  -1.614  1.00 28.17           H  
ATOM    158  O   SER A  11       3.481 -24.757   0.109  1.00 28.17           O  
ATOM    159  OG  SER A  11       3.288 -25.850  -2.816  1.00 28.17           O  
ATOM    160  HG  SER A  11       3.154 -25.049  -2.304  1.00 28.17           H  
ATOM    161  N   THR A  12       3.257 -26.462   1.563  1.00 27.85           N  
ATOM    162  H   THR A  12       2.841 -27.379   1.648  1.00 27.85           H  
ATOM    163  CA  THR A  12       4.332 -26.181   2.536  1.00 27.85           C  
ATOM    164  HA  THR A  12       4.037 -26.689   3.454  1.00 27.85           H  
ATOM    165  C   THR A  12       4.537 -24.728   2.968  1.00 27.85           C  
ATOM    166  CB  THR A  12       5.662 -26.842   2.121  1.00 27.85           C  
ATOM    167  HB  THR A  12       6.445 -26.561   2.826  1.00 27.85           H  
ATOM    168  O   THR A  12       5.615 -24.161   2.826  1.00 27.85           O  
ATOM    169  CG2 THR A  12       5.559 -28.369   2.113  1.00 27.85           C  
ATOM    170 HG21 THR A  12       5.258 -28.731   3.096  1.00 27.85           H  
ATOM    171 HG22 THR A  12       4.843 -28.700   1.361  1.00 27.85           H  
ATOM    172 HG23 THR A  12       6.535 -28.788   1.869  1.00 27.85           H  
ATOM    173  OG1 THR A  12       6.037 -26.451   0.827  1.00 27.85           O  
ATOM    174  HG1 THR A  12       6.082 -25.493   0.806  1.00 27.85           H  
ATOM    175  N   PHE A  13       3.550 -24.171   3.662  1.00 28.20           N  
ATOM    176  H   PHE A  13       2.630 -24.588   3.626  1.00 28.20           H  
ATOM    177  CA  PHE A  13       3.816 -23.208   4.728  1.00 28.20           C  
ATOM    178  HA  PHE A  13       4.867 -23.270   5.010  1.00 28.20           H  
ATOM    179  C   PHE A  13       2.971 -23.630   5.929  1.00 28.20           C  
ATOM    180  CB  PHE A  13       3.558 -21.773   4.244  1.00 28.20           C  
ATOM    181  HB2 PHE A  13       3.943 -21.675   3.228  1.00 28.20           H  
ATOM    182  HB3 PHE A  13       2.485 -21.587   4.199  1.00 28.20           H  
ATOM    183  O   PHE A  13       1.741 -23.598   5.870  1.00 28.20           O  
ATOM    184  CG  PHE A  13       4.236 -20.709   5.089  1.00 28.20           C  
ATOM    185  CD1 PHE A  13       3.496 -19.951   6.016  1.00 28.20           C  
ATOM    186  HD1 PHE A  13       2.440 -20.136   6.145  1.00 28.20           H  
ATOM    187  CD2 PHE A  13       5.617 -20.471   4.940  1.00 28.20           C  
ATOM    188  HD2 PHE A  13       6.188 -21.048   4.229  1.00 28.20           H  
ATOM    189  CE1 PHE A  13       4.131 -18.957   6.784  1.00 28.20           C  
ATOM    190  HE1 PHE A  13       3.561 -18.390   7.505  1.00 28.20           H  
ATOM    191  CE2 PHE A  13       6.252 -19.479   5.711  1.00 28.20           C  
ATOM    192  HE2 PHE A  13       7.312 -19.305   5.597  1.00 28.20           H  
ATOM    193  CZ  PHE A  13       5.509 -18.721   6.632  1.00 28.20           C  
ATOM    194  HZ  PHE A  13       5.997 -17.970   7.235  1.00 28.20           H  
ATOM    195  N   ARG A  14       3.621 -24.143   6.986  1.00 27.54           N  
ATOM    196  H   ARG A  14       4.631 -24.108   6.979  1.00 27.54           H  
ATOM    197  CA  ARG A  14       2.939 -24.507   8.235  1.00 27.54           C  
ATOM    198  HA  ARG A  14       2.233 -25.316   8.048  1.00 27.54           H  
ATOM    199  C   ARG A  14       2.145 -23.286   8.695  1.00 27.54           C  
ATOM    200  CB  ARG A  14       3.935 -24.929   9.334  1.00 27.54           C  
ATOM    201  HB2 ARG A  14       3.462 -24.757  10.301  1.00 27.54           H  
ATOM    202  HB3 ARG A  14       4.822 -24.297   9.288  1.00 27.54           H  
ATOM    203  O   ARG A  14       2.730 -22.251   8.998  1.00 27.54           O  
ATOM    204  CG  ARG A  14       4.343 -26.409   9.283  1.00 27.54           C  
ATOM    205  HG2 ARG A  14       4.883 -26.603   8.355  1.00 27.54           H  
ATOM    206  HG3 ARG A  14       3.450 -27.034   9.315  1.00 27.54           H  
ATOM    207  CD  ARG A  14       5.241 -26.746  10.484  1.00 27.54           C  
ATOM    208  HD2 ARG A  14       4.683 -26.554  11.400  1.00 27.54           H  
ATOM    209  HD3 ARG A  14       6.111 -26.089  10.463  1.00 27.54           H  
ATOM    210  NE  ARG A  14       5.692 -28.153  10.470  1.00 27.54           N  
ATOM    211  HE  ARG A  14       5.389 -28.725   9.695  1.00 27.54           H  
ATOM    212  NH1 ARG A  14       6.901 -28.099  12.427  1.00 27.54           N  
ATOM    213 HH11 ARG A  14       7.481 -28.563  13.111  1.00 27.54           H  
ATOM    214 HH12 ARG A  14       6.642 -27.132  12.559  1.00 27.54           H  
ATOM    215  NH2 ARG A  14       6.808 -29.986  11.245  1.00 27.54           N  
ATOM    216 HH21 ARG A  14       6.496 -30.528  10.451  1.00 27.54           H  
ATOM    217 HH22 ARG A  14       7.393 -30.426  11.941  1.00 27.54           H  
ATOM    218  CZ  ARG A  14       6.461 -28.736  11.377  1.00 27.54           C  
ATOM    219  N   ARG A  15       0.818 -23.426   8.729  1.00 26.46           N  
ATOM    220  H   ARG A  15       0.431 -24.288   8.373  1.00 26.46           H  
ATOM    221  CA  ARG A  15      -0.080 -22.491   9.402  1.00 26.46           C  
ATOM    222  HA  ARG A  15       0.044 -21.486   8.999  1.00 26.46           H  
ATOM    223  C   ARG A  15       0.315 -22.459  10.873  1.00 26.46           C  
ATOM    224  CB  ARG A  15      -1.546 -22.938   9.240  1.00 26.46           C  
ATOM    225  HB2 ARG A  15      -2.149 -22.408   9.978  1.00 26.46           H  
ATOM    226  HB3 ARG A  15      -1.627 -24.005   9.447  1.00 26.46           H  
ATOM    227  O   ARG A  15       0.010 -23.392  11.610  1.00 26.46           O  
ATOM    228  CG  ARG A  15      -2.125 -22.632   7.852  1.00 26.46           C  
ATOM    229  HG2 ARG A  15      -1.530 -23.129   7.086  1.00 26.46           H  
ATOM    230  HG3 ARG A  15      -2.095 -21.556   7.683  1.00 26.46           H  
ATOM    231  CD  ARG A  15      -3.578 -23.123   7.767  1.00 26.46           C  
ATOM    232  HD2 ARG A  15      -4.148 -22.683   8.586  1.00 26.46           H  
ATOM    233  HD3 ARG A  15      -3.580 -24.207   7.885  1.00 26.46           H  
ATOM    234  NE  ARG A  15      -4.211 -22.744   6.487  1.00 26.46           N  
ATOM    235  HE  ARG A  15      -3.862 -21.907   6.044  1.00 26.46           H  
ATOM    236  NH1 ARG A  15      -5.769 -24.435   6.363  1.00 26.46           N  
ATOM    237 HH11 ARG A  15      -6.545 -24.871   5.885  1.00 26.46           H  
ATOM    238 HH12 ARG A  15      -5.455 -24.789   7.255  1.00 26.46           H  
ATOM    239  NH2 ARG A  15      -5.684 -22.894   4.755  1.00 26.46           N  
ATOM    240 HH21 ARG A  15      -5.291 -22.060   4.341  1.00 26.46           H  
ATOM    241 HH22 ARG A  15      -6.446 -23.359   4.284  1.00 26.46           H  
ATOM    242  CZ  ARG A  15      -5.214 -23.358   5.879  1.00 26.46           C  
ATOM    243  N   ASP A  16       1.003 -21.401  11.278  1.00 26.43           N  
ATOM    244  H   ASP A  16       1.330 -20.735  10.593  1.00 26.43           H  
ATOM    245  CA  ASP A  16       0.972 -20.983  12.667  1.00 26.43           C  
ATOM    246  HA  ASP A  16       1.044 -21.865  13.304  1.00 26.43           H  
ATOM    247  C   ASP A  16      -0.388 -20.315  12.895  1.00 26.43           C  
ATOM    248  CB  ASP A  16       2.165 -20.078  13.003  1.00 26.43           C  
ATOM    249  HB2 ASP A  16       3.070 -20.526  12.591  1.00 26.43           H  
ATOM    250  HB3 ASP A  16       2.030 -19.099  12.544  1.00 26.43           H  
ATOM    251  O   ASP A  16      -0.685 -19.252  12.346  1.00 26.43           O  
ATOM    252  CG  ASP A  16       2.352 -19.924  14.516  1.00 26.43           C  
ATOM    253  OD1 ASP A  16       1.442 -20.351  15.267  1.00 26.43           O  
ATOM    254  OD2 ASP A  16       3.405 -19.380  14.904  1.00 26.43           O  
ATOM    255  N   VAL A  17      -1.248 -20.992  13.652  1.00 33.45           N  
ATOM    256  H   VAL A  17      -0.900 -21.838  14.082  1.00 33.45           H  
ATOM    257  CA  VAL A  17      -2.649 -20.617  13.917  1.00 33.45           C  
ATOM    258  HA  VAL A  17      -3.124 -20.390  12.962  1.00 33.45           H  
ATOM    259  C   VAL A  17      -2.748 -19.319  14.747  1.00 33.45           C  
ATOM    260  CB  VAL A  17      -3.383 -21.839  14.528  1.00 33.45           C  
ATOM    261  HB  VAL A  17      -2.847 -22.157  15.422  1.00 33.45           H  
ATOM    262  O   VAL A  17      -3.840 -18.820  14.991  1.00 33.45           O  
ATOM    263  CG1 VAL A  17      -4.848 -21.606  14.917  1.00 33.45           C  
ATOM    264 HG11 VAL A  17      -5.319 -22.544  15.211  1.00 33.45           H  
ATOM    265 HG12 VAL A  17      -5.395 -21.174  14.079  1.00 33.45           H  
ATOM    266 HG13 VAL A  17      -4.908 -20.929  15.769  1.00 33.45           H  
ATOM    267  CG2 VAL A  17      -3.385 -23.010  13.525  1.00 33.45           C  
ATOM    268 HG21 VAL A  17      -3.906 -22.717  12.613  1.00 33.45           H  
ATOM    269 HG22 VAL A  17      -2.367 -23.309  13.276  1.00 33.45           H  
ATOM    270 HG23 VAL A  17      -3.887 -23.873  13.963  1.00 33.45           H  
ATOM    271  N   ARG A  18      -1.616 -18.708  15.132  1.00 31.19           N  
ATOM    272  H   ARG A  18      -0.747 -19.180  14.930  1.00 31.19           H  
ATOM    273  CA  ARG A  18      -1.544 -17.399  15.808  1.00 31.19           C  
ATOM    274  HA  ARG A  18      -2.546 -17.113  16.129  1.00 31.19           H  
ATOM    275  C   ARG A  18      -1.106 -16.229  14.920  1.00 31.19           C  
ATOM    276  CB  ARG A  18      -0.670 -17.531  17.060  1.00 31.19           C  
ATOM    277  HB2 ARG A  18       0.286 -17.985  16.799  1.00 31.19           H  
ATOM    278  HB3 ARG A  18      -0.481 -16.542  17.479  1.00 31.19           H  
ATOM    279  O   ARG A  18      -0.969 -15.116  15.419  1.00 31.19           O  
ATOM    280  CG  ARG A  18      -1.385 -18.372  18.122  1.00 31.19           C  
ATOM    281  HG2 ARG A  18      -1.541 -19.384  17.750  1.00 31.19           H  
ATOM    282  HG3 ARG A  18      -2.351 -17.920  18.350  1.00 31.19           H  
ATOM    283  CD  ARG A  18      -0.541 -18.430  19.392  1.00 31.19           C  
ATOM    284  HD2 ARG A  18      -0.363 -17.412  19.738  1.00 31.19           H  
ATOM    285  HD3 ARG A  18       0.414 -18.898  19.156  1.00 31.19           H  
ATOM    286  NE  ARG A  18      -1.227 -19.200  20.444  1.00 31.19           N  
ATOM    287  HE  ARG A  18      -2.084 -19.664  20.178  1.00 31.19           H  
ATOM    288  NH1 ARG A  18       0.264 -18.765  22.131  1.00 31.19           N  
ATOM    289 HH11 ARG A  18       0.820 -18.232  21.478  1.00 31.19           H  
ATOM    290 HH12 ARG A  18       0.554 -18.863  23.093  1.00 31.19           H  
ATOM    291  NH2 ARG A  18      -1.528 -20.036  22.539  1.00 31.19           N  
ATOM    292 HH21 ARG A  18      -1.227 -20.123  23.499  1.00 31.19           H  
ATOM    293 HH22 ARG A  18      -2.389 -20.472  22.242  1.00 31.19           H  
ATOM    294  CZ  ARG A  18      -0.828 -19.330  21.695  1.00 31.19           C  
ATOM    295  N   SER A  19      -0.916 -16.445  13.619  1.00 32.37           N  
ATOM    296  H   SER A  19      -1.037 -17.383  13.265  1.00 32.37           H  
ATOM    297  CA  SER A  19      -0.551 -15.389  12.671  1.00 32.37           C  
ATOM    298  HA  SER A  19      -0.415 -14.444  13.198  1.00 32.37           H  
ATOM    299  C   SER A  19      -1.664 -15.171  11.646  1.00 32.37           C  
ATOM    300  CB  SER A  19       0.792 -15.722  12.018  1.00 32.37           C  
ATOM    301  HB2 SER A  19       1.543 -15.872  12.793  1.00 32.37           H  
ATOM    302  HB3 SER A  19       0.696 -16.638  11.436  1.00 32.37           H  
ATOM    303  O   SER A  19      -1.597 -15.646  10.515  1.00 32.37           O  
ATOM    304  OG  SER A  19       1.195 -14.660  11.176  1.00 32.37           O  
ATOM    305  HG  SER A  19       1.975 -14.935  10.690  1.00 32.37           H  
ATOM    306  N   THR A  20      -2.699 -14.417  12.014  1.00 36.43           N  
ATOM    307  H   THR A  20      -2.780 -14.108  12.972  1.00 36.43           H  
ATOM    308  CA  THR A  20      -3.599 -13.777  11.039  1.00 36.43           C  
ATOM    309  HA  THR A  20      -3.769 -14.457  10.204  1.00 36.43           H  
ATOM    310  C   THR A  20      -2.923 -12.529  10.461  1.00 36.43           C  
ATOM    311  CB  THR A  20      -4.973 -13.452  11.646  1.00 36.43           C  
ATOM    312  HB  THR A  20      -5.550 -12.845  10.948  1.00 36.43           H  
ATOM    313  O   THR A  20      -3.447 -11.420  10.530  1.00 36.43           O  
ATOM    314  CG2 THR A  20      -5.774 -14.715  11.957  1.00 36.43           C  
ATOM    315 HG21 THR A  20      -5.922 -15.293  11.045  1.00 36.43           H  
ATOM    316 HG22 THR A  20      -6.747 -14.431  12.357  1.00 36.43           H  
ATOM    317 HG23 THR A  20      -5.250 -15.323  12.694  1.00 36.43           H  
ATOM    318  OG1 THR A  20      -4.788 -12.745  12.850  1.00 36.43           O  
ATOM    319  HG1 THR A  20      -5.052 -11.839  12.674  1.00 36.43           H  
ATOM    320  N   GLN A  21      -1.704 -12.682   9.933  1.00 41.41           N  
ATOM    321  H   GLN A  21      -1.313 -13.613   9.911  1.00 41.41           H  
ATOM    322  CA  GLN A  21      -1.149 -11.692   9.017  1.00 41.41           C  
ATOM    323  HA  GLN A  21      -1.456 -10.694   9.329  1.00 41.41           H  
ATOM    324  C   GLN A  21      -1.791 -11.954   7.662  1.00 41.41           C  
ATOM    325  CB  GLN A  21       0.393 -11.742   8.982  1.00 41.41           C  
ATOM    326  HB2 GLN A  21       0.747 -11.819   7.954  1.00 41.41           H  
ATOM    327  HB3 GLN A  21       0.754 -12.611   9.532  1.00 41.41           H  
ATOM    328  O   GLN A  21      -1.344 -12.813   6.899  1.00 41.41           O  
ATOM    329  CG  GLN A  21       0.983 -10.464   9.592  1.00 41.41           C  
ATOM    330  HG2 GLN A  21       0.592 -10.345  10.602  1.00 41.41           H  
ATOM    331  HG3 GLN A  21       0.661  -9.606   9.001  1.00 41.41           H  
ATOM    332  CD  GLN A  21       2.507 -10.459   9.667  1.00 41.41           C  
ATOM    333  NE2 GLN A  21       3.092  -9.416  10.216  1.00 41.41           N  
ATOM    334 HE21 GLN A  21       4.088  -9.504  10.356  1.00 41.41           H  
ATOM    335 HE22 GLN A  21       2.529  -8.689  10.634  1.00 41.41           H  
ATOM    336  OE1 GLN A  21       3.217 -11.352   9.236  1.00 41.41           O  
ATOM    337  N   GLU A  22      -2.868 -11.231   7.369  1.00 49.63           N  
ATOM    338  H   GLU A  22      -3.222 -10.560   8.036  1.00 49.63           H  
ATOM    339  CA  GLU A  22      -3.336 -11.144   5.997  1.00 49.63           C  
ATOM    340  HA  GLU A  22      -3.466 -12.150   5.599  1.00 49.63           H  
ATOM    341  C   GLU A  22      -2.221 -10.455   5.197  1.00 49.63           C  
ATOM    342  CB  GLU A  22      -4.700 -10.441   5.913  1.00 49.63           C  
ATOM    343  HB2 GLU A  22      -4.909 -10.209   4.869  1.00 49.63           H  
ATOM    344  HB3 GLU A  22      -4.665  -9.513   6.483  1.00 49.63           H  
ATOM    345  O   GLU A  22      -1.834  -9.309   5.456  1.00 49.63           O  
ATOM    346  CG  GLU A  22      -5.818 -11.361   6.443  1.00 49.63           C  
ATOM    347  HG2 GLU A  22      -5.796 -12.290   5.872  1.00 49.63           H  
ATOM    348  HG3 GLU A  22      -5.614 -11.606   7.485  1.00 49.63           H  
ATOM    349  CD  GLU A  22      -7.217 -10.734   6.345  1.00 49.63           C  
ATOM    350  OE1 GLU A  22      -8.186 -11.516   6.224  1.00 49.63           O  
ATOM    351  OE2 GLU A  22      -7.304  -9.487   6.403  1.00 49.63           O  
ATOM    352  N   ARG A  23      -1.619 -11.211   4.271  1.00 46.37           N  
ATOM    353  H   ARG A  23      -1.945 -12.161   4.166  1.00 46.37           H  
ATOM    354  CA  ARG A  23      -0.730 -10.658   3.245  1.00 46.37           C  
ATOM    355  HA  ARG A  23       0.063 -10.063   3.699  1.00 46.37           H  
ATOM    356  C   ARG A  23      -1.587  -9.725   2.409  1.00 46.37           C  
ATOM    357  CB  ARG A  23      -0.082 -11.767   2.405  1.00 46.37           C  
ATOM    358  HB2 ARG A  23      -0.859 -12.394   1.967  1.00 46.37           H  
ATOM    359  HB3 ARG A  23       0.476 -11.296   1.596  1.00 46.37           H  
ATOM    360  O   ARG A  23      -2.555 -10.198   1.822  1.00 46.37           O  
ATOM    361  CG  ARG A  23       0.881 -12.636   3.226  1.00 46.37           C  
ATOM    362  HG2 ARG A  23       0.322 -13.205   3.968  1.00 46.37           H  
ATOM    363  HG3 ARG A  23       1.606 -11.999   3.732  1.00 46.37           H  
ATOM    364  CD  ARG A  23       1.622 -13.596   2.290  1.00 46.37           C  
ATOM    365  HD2 ARG A  23       0.893 -14.159   1.708  1.00 46.37           H  
ATOM    366  HD3 ARG A  23       2.231 -13.003   1.608  1.00 46.37           H  
ATOM    367  NE  ARG A  23       2.494 -14.526   3.033  1.00 46.37           N  
ATOM    368  HE  ARG A  23       2.626 -14.328   4.014  1.00 46.37           H  
ATOM    369  NH1 ARG A  23       3.162 -15.766   1.220  1.00 46.37           N  
ATOM    370 HH11 ARG A  23       2.583 -15.188   0.627  1.00 46.37           H  
ATOM    371 HH12 ARG A  23       3.697 -16.515   0.806  1.00 46.37           H  
ATOM    372  NH2 ARG A  23       3.978 -16.243   3.242  1.00 46.37           N  
ATOM    373 HH21 ARG A  23       4.501 -16.996   2.817  1.00 46.37           H  
ATOM    374 HH22 ARG A  23       4.027 -16.080   4.237  1.00 46.37           H  
ATOM    375  CZ  ARG A  23       3.206 -15.501   2.496  1.00 46.37           C  
ATOM    376  N   VAL A  24      -1.307  -8.422   2.431  1.00 48.70           N  
ATOM    377  H   VAL A  24      -0.479  -8.089   2.904  1.00 48.70           H  
ATOM    378  CA  VAL A  24      -2.242  -7.429   1.895  1.00 48.70           C  
ATOM    379  HA  VAL A  24      -3.065  -7.988   1.449  1.00 48.70           H  
ATOM    380  C   VAL A  24      -1.792  -6.649   0.681  1.00 48.70           C  
ATOM    381  CB  VAL A  24      -2.919  -6.567   2.990  1.00 48.70           C  
ATOM    382  HB  VAL A  24      -2.186  -6.310   3.755  1.00 48.70           H  
ATOM    383  O   VAL A  24      -2.698  -6.240   0.000  1.00 48.70           O  
ATOM    384  CG1 VAL A  24      -3.578  -5.253   2.535  1.00 48.70           C  
ATOM    385 HG11 VAL A  24      -4.316  -5.443   1.756  1.00 48.70           H  
ATOM    386 HG12 VAL A  24      -2.815  -4.560   2.180  1.00 48.70           H  
ATOM    387 HG13 VAL A  24      -4.078  -4.774   3.377  1.00 48.70           H  
ATOM    388  CG2 VAL A  24      -4.043  -7.399   3.624  1.00 48.70           C  
ATOM    389 HG21 VAL A  24      -3.632  -8.058   4.389  1.00 48.70           H  
ATOM    390 HG22 VAL A  24      -4.805  -6.767   4.079  1.00 48.70           H  
ATOM    391 HG23 VAL A  24      -4.550  -8.020   2.886  1.00 48.70           H  
ATOM    392  N   VAL A  25      -0.552  -6.461   0.249  1.00 47.86           N  
ATOM    393  H   VAL A  25       0.232  -6.772   0.805  1.00 47.86           H  
ATOM    394  CA  VAL A  25      -0.348  -5.881  -1.100  1.00 47.86           C  
ATOM    395  HA  VAL A  25      -1.118  -6.263  -1.770  1.00 47.86           H  
ATOM    396  C   VAL A  25       0.979  -6.323  -1.658  1.00 47.86           C  
ATOM    397  CB  VAL A  25      -0.416  -4.329  -1.146  1.00 47.86           C  
ATOM    398  HB  VAL A  25       0.449  -3.919  -0.625  1.00 47.86           H  
ATOM    399  O   VAL A  25       2.007  -6.059  -1.035  1.00 47.86           O  
ATOM    400  CG1 VAL A  25      -0.335  -3.841  -2.593  1.00 47.86           C  
ATOM    401 HG11 VAL A  25      -0.485  -2.763  -2.653  1.00 47.86           H  
ATOM    402 HG12 VAL A  25       0.651  -4.057  -3.004  1.00 47.86           H  
ATOM    403 HG13 VAL A  25      -1.077  -4.365  -3.195  1.00 47.86           H  
ATOM    404  CG2 VAL A  25      -1.677  -3.665  -0.570  1.00 47.86           C  
ATOM    405 HG21 VAL A  25      -2.567  -4.014  -1.094  1.00 47.86           H  
ATOM    406 HG22 VAL A  25      -1.608  -2.582  -0.678  1.00 47.86           H  
ATOM    407 HG23 VAL A  25      -1.751  -3.880   0.496  1.00 47.86           H  
ATOM    408  N   ILE A  26       0.949  -6.918  -2.848  1.00 48.06           N  
ATOM    409  H   ILE A  26       0.054  -7.095  -3.281  1.00 48.06           H  
ATOM    410  CA  ILE A  26       2.119  -7.028  -3.703  1.00 48.06           C  
ATOM    411  HA  ILE A  26       2.934  -6.503  -3.204  1.00 48.06           H  
ATOM    412  C   ILE A  26       1.826  -6.276  -4.999  1.00 48.06           C  
ATOM    413  CB  ILE A  26       2.594  -8.474  -3.900  1.00 48.06           C  
ATOM    414  HB  ILE A  26       1.867  -9.006  -4.514  1.00 48.06           H  
ATOM    415  O   ILE A  26       0.826  -6.488  -5.679  1.00 48.06           O  
ATOM    416  CG1 ILE A  26       2.703  -9.227  -2.553  1.00 48.06           C  
ATOM    417 HG12 ILE A  26       1.772  -9.116  -1.997  1.00 48.06           H  
ATOM    418 HG13 ILE A  26       3.499  -8.783  -1.955  1.00 48.06           H  
ATOM    419  CG2 ILE A  26       3.956  -8.331  -4.611  1.00 48.06           C  
ATOM    420 HG21 ILE A  26       4.538  -9.252  -4.565  1.00 48.06           H  
ATOM    421 HG22 ILE A  26       3.821  -8.040  -5.653  1.00 48.06           H  
ATOM    422 HG23 ILE A  26       4.574  -7.582  -4.116  1.00 48.06           H  
ATOM    423  CD1 ILE A  26       2.930 -10.737  -2.652  1.00 48.06           C  
ATOM    424 HD11 ILE A  26       2.836 -11.172  -1.657  1.00 48.06           H  
ATOM    425 HD12 ILE A  26       3.938 -10.944  -3.011  1.00 48.06           H  
ATOM    426 HD13 ILE A  26       2.174 -11.185  -3.296  1.00 48.06           H  
ATOM    427  N   THR A  27       2.668  -5.293  -5.257  1.00 49.14           N  
ATOM    428  H   THR A  27       3.527  -5.239  -4.730  1.00 49.14           H  
ATOM    429  CA  THR A  27       2.367  -4.137  -6.088  1.00 49.14           C  
ATOM    430  HA  THR A  27       1.330  -3.839  -5.927  1.00 49.14           H  
ATOM    431  C   THR A  27       2.548  -4.452  -7.563  1.00 49.14           C  
ATOM    432  CB  THR A  27       3.275  -2.988  -5.639  1.00 49.14           C  
ATOM    433  HB  THR A  27       3.160  -2.143  -6.318  1.00 49.14           H  
ATOM    434  O   THR A  27       3.602  -4.934  -7.960  1.00 49.14           O  
ATOM    435  CG2 THR A  27       2.914  -2.576  -4.210  1.00 49.14           C  
ATOM    436 HG21 THR A  27       3.025  -3.413  -3.521  1.00 49.14           H  
ATOM    437 HG22 THR A  27       1.886  -2.216  -4.171  1.00 49.14           H  
ATOM    438 HG23 THR A  27       3.589  -1.788  -3.877  1.00 49.14           H  
ATOM    439  OG1 THR A  27       4.620  -3.398  -5.578  1.00 49.14           O  
ATOM    440  HG1 THR A  27       4.957  -3.449  -6.475  1.00 49.14           H  
ATOM    441  N   THR A  28       1.554  -4.135  -8.393  1.00 48.25           N  
ATOM    442  H   THR A  28       0.679  -3.798  -8.019  1.00 48.25           H  
ATOM    443  CA  THR A  28       1.684  -4.153  -9.857  1.00 48.25           C  
ATOM    444  HA  THR A  28       2.746  -4.158 -10.102  1.00 48.25           H  
ATOM    445  C   THR A  28       1.116  -2.878 -10.474  1.00 48.25           C  
ATOM    446  CB  THR A  28       1.091  -5.411 -10.512  1.00 48.25           C  
ATOM    447  HB  THR A  28       1.212  -5.345 -11.593  1.00 48.25           H  
ATOM    448  O   THR A  28       0.319  -2.153  -9.869  1.00 48.25           O  
ATOM    449  CG2 THR A  28       1.771  -6.679 -10.030  1.00 48.25           C  
ATOM    450 HG21 THR A  28       1.399  -7.538 -10.588  1.00 48.25           H  
ATOM    451 HG22 THR A  28       2.846  -6.608 -10.200  1.00 48.25           H  
ATOM    452 HG23 THR A  28       1.592  -6.822  -8.965  1.00 48.25           H  
ATOM    453  OG1 THR A  28      -0.267  -5.570 -10.211  1.00 48.25           O  
ATOM    454  HG1 THR A  28      -0.442  -6.510 -10.298  1.00 48.25           H  
ATOM    455  N   SER A  29       1.624  -2.576 -11.667  1.00 60.66           N  
ATOM    456  H   SER A  29       2.215  -3.266 -12.109  1.00 60.66           H  
ATOM    457  CA  SER A  29       1.410  -1.352 -12.434  1.00 60.66           C  
ATOM    458  HA  SER A  29       1.728  -0.506 -11.825  1.00 60.66           H  
ATOM    459  C   SER A  29      -0.042  -1.129 -12.868  1.00 60.66           C  
ATOM    460  CB  SER A  29       2.294  -1.411 -13.685  1.00 60.66           C  
ATOM    461  HB2 SER A  29       3.340  -1.327 -13.391  1.00 60.66           H  
ATOM    462  HB3 SER A  29       2.051  -0.584 -14.352  1.00 60.66           H  
ATOM    463  O   SER A  29      -0.734  -2.066 -13.245  1.00 60.66           O  
ATOM    464  OG  SER A  29       2.103  -2.642 -14.360  1.00 60.66           O  
ATOM    465  HG  SER A  29       1.161  -2.782 -14.478  1.00 60.66           H  
ATOM    466  N   SER A  30      -0.426   0.152 -12.891  1.00 66.32           N  
ATOM    467  H   SER A  30       0.237   0.796 -12.485  1.00 66.32           H  
ATOM    468  CA  SER A  30      -1.583   0.773 -13.564  1.00 66.32           C  
ATOM    469  HA  SER A  30      -1.856   1.637 -12.959  1.00 66.32           H  
ATOM    470  C   SER A  30      -2.864  -0.065 -13.692  1.00 66.32           C  
ATOM    471  CB  SER A  30      -1.179   1.340 -14.934  1.00 66.32           C  
ATOM    472  HB2 SER A  30      -2.029   1.875 -15.358  1.00 66.32           H  
ATOM    473  HB3 SER A  30      -0.354   2.041 -14.810  1.00 66.32           H  
ATOM    474  O   SER A  30      -3.099  -0.713 -14.708  1.00 66.32           O  
ATOM    475  OG  SER A  30      -0.791   0.320 -15.827  1.00 66.32           O  
ATOM    476  HG  SER A  30      -1.461  -0.366 -15.768  1.00 66.32           H  
ATOM    477  N   GLY A  31      -3.746   0.073 -12.706  1.00 82.30           N  
ATOM    478  H   GLY A  31      -3.445   0.547 -11.866  1.00 82.30           H  
ATOM    479  CA  GLY A  31      -5.171  -0.248 -12.815  1.00 82.30           C  
ATOM    480  HA2 GLY A  31      -5.360  -0.849 -13.704  1.00 82.30           H  
ATOM    481  HA3 GLY A  31      -5.474  -0.838 -11.950  1.00 82.30           H  
ATOM    482  C   GLY A  31      -6.044   1.011 -12.873  1.00 82.30           C  
ATOM    483  O   GLY A  31      -5.629   2.100 -12.457  1.00 82.30           O  
ATOM    484  N   SER A  32      -7.260   0.856 -13.386  1.00 92.16           N  
ATOM    485  H   SER A  32      -7.519  -0.067 -13.705  1.00 92.16           H  
ATOM    486  CA  SER A  32      -8.335   1.848 -13.293  1.00 92.16           C  
ATOM    487  HA  SER A  32      -7.954   2.828 -13.580  1.00 92.16           H  
ATOM    488  C   SER A  32      -8.874   1.953 -11.864  1.00 92.16           C  
ATOM    489  CB  SER A  32      -9.471   1.476 -14.256  1.00 92.16           C  
ATOM    490  HB2 SER A  32     -10.195   2.290 -14.298  1.00 92.16           H  
ATOM    491  HB3 SER A  32      -9.070   1.321 -15.258  1.00 92.16           H  
ATOM    492  O   SER A  32      -8.559   1.141 -10.986  1.00 92.16           O  
ATOM    493  OG  SER A  32     -10.129   0.303 -13.819  1.00 92.16           O  
ATOM    494  HG  SER A  32      -9.580  -0.447 -14.059  1.00 92.16           H  
ATOM    495  N   LYS A  33      -9.739   2.938 -11.617  1.00 93.48           N  
ATOM    496  H   LYS A  33      -9.937   3.594 -12.360  1.00 93.48           H  
ATOM    497  CA  LYS A  33     -10.487   3.041 -10.358  1.00 93.48           C  
ATOM    498  HA  LYS A  33      -9.795   3.209  -9.533  1.00 93.48           H  
ATOM    499  C   LYS A  33     -11.239   1.742 -10.036  1.00 93.48           C  
ATOM    500  CB  LYS A  33     -11.431   4.245 -10.471  1.00 93.48           C  
ATOM    501  HB2 LYS A  33     -10.852   5.141 -10.693  1.00 93.48           H  
ATOM    502  HB3 LYS A  33     -12.086   4.069 -11.323  1.00 93.48           H  
ATOM    503  O   LYS A  33     -11.224   1.321  -8.879  1.00 93.48           O  
ATOM    504  CG  LYS A  33     -12.260   4.496  -9.196  1.00 93.48           C  
ATOM    505  HG2 LYS A  33     -12.310   3.594  -8.586  1.00 93.48           H  
ATOM    506  HG3 LYS A  33     -11.787   5.275  -8.599  1.00 93.48           H  
ATOM    507  CD  LYS A  33     -13.692   4.904  -9.561  1.00 93.48           C  
ATOM    508  HD2 LYS A  33     -13.717   5.923  -9.947  1.00 93.48           H  
ATOM    509  HD3 LYS A  33     -14.043   4.233 -10.345  1.00 93.48           H  
ATOM    510  CE  LYS A  33     -14.624   4.745  -8.356  1.00 93.48           C  
ATOM    511  HE2 LYS A  33     -14.201   3.996  -7.687  1.00 93.48           H  
ATOM    512  HE3 LYS A  33     -14.709   5.685  -7.811  1.00 93.48           H  
ATOM    513  NZ  LYS A  33     -15.962   4.257  -8.758  1.00 93.48           N  
ATOM    514  HZ1 LYS A  33     -15.903   3.361  -9.220  1.00 93.48           H  
ATOM    515  HZ2 LYS A  33     -16.510   4.047  -7.936  1.00 93.48           H  
ATOM    516  HZ3 LYS A  33     -16.482   4.885  -9.355  1.00 93.48           H  
ATOM    517  N   GLU A  34     -11.873   1.108 -11.024  1.00 95.51           N  
ATOM    518  H   GLU A  34     -11.771   1.447 -11.970  1.00 95.51           H  
ATOM    519  CA  GLU A  34     -12.626  -0.135 -10.799  1.00 95.51           C  
ATOM    520  HA  GLU A  34     -13.203  -0.023  -9.882  1.00 95.51           H  
ATOM    521  C   GLU A  34     -11.725  -1.345 -10.546  1.00 95.51           C  
ATOM    522  CB  GLU A  34     -13.609  -0.419 -11.947  1.00 95.51           C  
ATOM    523  HB2 GLU A  34     -13.939  -1.455 -11.875  1.00 95.51           H  
ATOM    524  HB3 GLU A  34     -13.102  -0.294 -12.904  1.00 95.51           H  
ATOM    525  O   GLU A  34     -12.073  -2.184  -9.712  1.00 95.51           O  
ATOM    526  CG  GLU A  34     -14.860   0.476 -11.906  1.00 95.51           C  
ATOM    527  HG2 GLU A  34     -15.556   0.140 -12.674  1.00 95.51           H  
ATOM    528  HG3 GLU A  34     -14.558   1.494 -12.155  1.00 95.51           H  
ATOM    529  CD  GLU A  34     -15.573   0.478 -10.537  1.00 95.51           C  
ATOM    530  OE1 GLU A  34     -15.896   1.597 -10.056  1.00 95.51           O  
ATOM    531  OE2 GLU A  34     -15.723  -0.607  -9.917  1.00 95.51           O  
ATOM    532  N   ASP A  35     -10.542  -1.403 -11.163  1.00 93.29           N  
ATOM    533  H   ASP A  35     -10.327  -0.726 -11.881  1.00 93.29           H  
ATOM    534  CA  ASP A  35      -9.567  -2.460 -10.873  1.00 93.29           C  
ATOM    535  HA  ASP A  35     -10.041  -3.431 -11.015  1.00 93.29           H  
ATOM    536  C   ASP A  35      -9.112  -2.361  -9.413  1.00 93.29           C  
ATOM    537  CB  ASP A  35      -8.358  -2.377 -11.816  1.00 93.29           C  
ATOM    538  HB2 ASP A  35      -7.665  -3.184 -11.577  1.00 93.29           H  
ATOM    539  HB3 ASP A  35      -7.839  -1.432 -11.654  1.00 93.29           H  
ATOM    540  O   ASP A  35      -9.233  -3.310  -8.638  1.00 93.29           O  
ATOM    541  CG  ASP A  35      -8.751  -2.502 -13.285  1.00 93.29           C  
ATOM    542  OD1 ASP A  35      -9.546  -3.403 -13.609  1.00 93.29           O  
ATOM    543  OD2 ASP A  35      -8.310  -1.623 -14.063  1.00 93.29           O  
ATOM    544  N   TYR A  36      -8.675  -1.174  -8.979  1.00 93.15           N  
ATOM    545  H   TYR A  36      -8.618  -0.415  -9.642  1.00 93.15           H  
ATOM    546  CA  TYR A  36      -8.259  -0.965  -7.589  1.00 93.15           C  
ATOM    547  HA  TYR A  36      -7.537  -1.739  -7.327  1.00 93.15           H  
ATOM    548  C   TYR A  36      -9.406  -1.105  -6.586  1.00 93.15           C  
ATOM    549  CB  TYR A  36      -7.577   0.397  -7.437  1.00 93.15           C  
ATOM    550  HB2 TYR A  36      -8.130   1.151  -7.997  1.00 93.15           H  
ATOM    551  HB3 TYR A  36      -7.606   0.686  -6.386  1.00 93.15           H  
ATOM    552  O   TYR A  36      -9.151  -1.388  -5.417  1.00 93.15           O  
ATOM    553  CG  TYR A  36      -6.123   0.393  -7.852  1.00 93.15           C  
ATOM    554  CD1 TYR A  36      -5.150  -0.164  -6.999  1.00 93.15           C  
ATOM    555  HD1 TYR A  36      -5.449  -0.596  -6.055  1.00 93.15           H  
ATOM    556  CD2 TYR A  36      -5.735   0.947  -9.082  1.00 93.15           C  
ATOM    557  HD2 TYR A  36      -6.472   1.371  -9.749  1.00 93.15           H  
ATOM    558  CE1 TYR A  36      -3.793  -0.186  -7.377  1.00 93.15           C  
ATOM    559  HE1 TYR A  36      -3.055  -0.639  -6.732  1.00 93.15           H  
ATOM    560  CE2 TYR A  36      -4.381   0.950  -9.454  1.00 93.15           C  
ATOM    561  HE2 TYR A  36      -4.081   1.405 -10.386  1.00 93.15           H  
ATOM    562  OH  TYR A  36      -2.106   0.389  -9.008  1.00 93.15           O  
ATOM    563  HH  TYR A  36      -1.562  -0.239  -8.528  1.00 93.15           H  
ATOM    564  CZ  TYR A  36      -3.407   0.374  -8.615  1.00 93.15           C  
ATOM    565  N   ARG A  37     -10.663  -0.917  -7.000  1.00 95.41           N  
ATOM    566  H   ARG A  37     -10.809  -0.655  -7.964  1.00 95.41           H  
ATOM    567  CA  ARG A  37     -11.836  -1.154  -6.150  1.00 95.41           C  
ATOM    568  HA  ARG A  37     -11.691  -0.663  -5.188  1.00 95.41           H  
ATOM    569  C   ARG A  37     -12.008  -2.640  -5.834  1.00 95.41           C  
ATOM    570  CB  ARG A  37     -13.069  -0.516  -6.809  1.00 95.41           C  
ATOM    571  HB2 ARG A  37     -13.170  -0.873  -7.834  1.00 95.41           H  
ATOM    572  HB3 ARG A  37     -12.923   0.564  -6.833  1.00 95.41           H  
ATOM    573  O   ARG A  37     -12.118  -2.989  -4.658  1.00 95.41           O  
ATOM    574  CG  ARG A  37     -14.374  -0.830  -6.074  1.00 95.41           C  
ATOM    575  HG2 ARG A  37     -14.224  -0.750  -4.997  1.00 95.41           H  
ATOM    576  HG3 ARG A  37     -14.664  -1.855  -6.304  1.00 95.41           H  
ATOM    577  CD  ARG A  37     -15.485   0.136  -6.511  1.00 95.41           C  
ATOM    578  HD2 ARG A  37     -15.260   1.132  -6.129  1.00 95.41           H  
ATOM    579  HD3 ARG A  37     -15.519   0.199  -7.599  1.00 95.41           H  
ATOM    580  NE  ARG A  37     -16.792  -0.285  -5.987  1.00 95.41           N  
ATOM    581  HE  ARG A  37     -17.198   0.304  -5.274  1.00 95.41           H  
ATOM    582  NH1 ARG A  37     -17.186  -1.863  -7.579  1.00 95.41           N  
ATOM    583 HH11 ARG A  37     -17.415  -2.820  -7.807  1.00 95.41           H  
ATOM    584 HH12 ARG A  37     -16.588  -1.361  -8.221  1.00 95.41           H  
ATOM    585  NH2 ARG A  37     -18.419  -1.857  -5.716  1.00 95.41           N  
ATOM    586 HH21 ARG A  37     -18.950  -2.625  -6.099  1.00 95.41           H  
ATOM    587 HH22 ARG A  37     -18.637  -1.432  -4.826  1.00 95.41           H  
ATOM    588  CZ  ARG A  37     -17.465  -1.329  -6.427  1.00 95.41           C  
ATOM    589  N   HIS A  38     -11.980  -3.501  -6.850  1.00 94.08           N  
ATOM    590  H   HIS A  38     -11.865  -3.135  -7.784  1.00 94.08           H  
ATOM    591  CA  HIS A  38     -12.220  -4.943  -6.697  1.00 94.08           C  
ATOM    592  HA  HIS A  38     -12.953  -5.096  -5.905  1.00 94.08           H  
ATOM    593  C   HIS A  38     -10.977  -5.754  -6.312  1.00 94.08           C  
ATOM    594  CB  HIS A  38     -12.813  -5.480  -7.999  1.00 94.08           C  
ATOM    595  HB2 HIS A  38     -12.944  -6.559  -7.912  1.00 94.08           H  
ATOM    596  HB3 HIS A  38     -12.115  -5.296  -8.816  1.00 94.08           H  
ATOM    597  O   HIS A  38     -11.103  -6.825  -5.709  1.00 94.08           O  
ATOM    598  CG  HIS A  38     -14.144  -4.868  -8.335  1.00 94.08           C  
ATOM    599  CD2 HIS A  38     -15.345  -5.140  -7.740  1.00 94.08           C  
ATOM    600  HD2 HIS A  38     -15.506  -5.832  -6.927  1.00 94.08           H  
ATOM    601  ND1 HIS A  38     -14.378  -3.962  -9.337  1.00 94.08           N  
ATOM    602  HD1 HIS A  38     -13.673  -3.491  -9.886  1.00 94.08           H  
ATOM    603  CE1 HIS A  38     -15.696  -3.729  -9.385  1.00 94.08           C  
ATOM    604  HE1 HIS A  38     -16.169  -3.047 -10.077  1.00 94.08           H  
ATOM    605  NE2 HIS A  38     -16.334  -4.415  -8.413  1.00 94.08           N  
ATOM    606  N   GLY A  39      -9.794  -5.228  -6.625  1.00 90.34           N  
ATOM    607  H   GLY A  39      -9.794  -4.412  -7.221  1.00 90.34           H  
ATOM    608  CA  GLY A  39      -8.537  -5.954  -6.535  1.00 90.34           C  
ATOM    609  HA2 GLY A  39      -8.562  -6.667  -5.710  1.00 90.34           H  
ATOM    610  HA3 GLY A  39      -7.731  -5.243  -6.354  1.00 90.34           H  
ATOM    611  C   GLY A  39      -8.223  -6.715  -7.820  1.00 90.34           C  
ATOM    612  O   GLY A  39      -9.094  -6.964  -8.651  1.00 90.34           O  
ATOM    613  N   PHE A  40      -6.953  -7.059  -7.986  1.00 88.51           N  
ATOM    614  H   PHE A  40      -6.312  -6.901  -7.223  1.00 88.51           H  
ATOM    615  CA  PHE A  40      -6.418  -7.720  -9.176  1.00 88.51           C  
ATOM    616  HA  PHE A  40      -7.116  -8.489  -9.505  1.00 88.51           H  
ATOM    617  C   PHE A  40      -5.086  -8.402  -8.856  1.00 88.51           C  
ATOM    618  CB  PHE A  40      -6.248  -6.695 -10.312  1.00 88.51           C  
ATOM    619  HB2 PHE A  40      -5.784  -7.171 -11.176  1.00 88.51           H  
ATOM    620  HB3 PHE A  40      -7.239  -6.377 -10.637  1.00 88.51           H  
ATOM    621  O   PHE A  40      -4.548  -8.263  -7.756  1.00 88.51           O  
ATOM    622  CG  PHE A  40      -5.446  -5.464  -9.940  1.00 88.51           C  
ATOM    623  CD1 PHE A  40      -6.125  -4.312  -9.512  1.00 88.51           C  
ATOM    624  HD1 PHE A  40      -7.203  -4.331  -9.456  1.00 88.51           H  
ATOM    625  CD2 PHE A  40      -4.042  -5.453 -10.027  1.00 88.51           C  
ATOM    626  HD2 PHE A  40      -3.505  -6.328 -10.365  1.00 88.51           H  
ATOM    627  CE1 PHE A  40      -5.416  -3.143  -9.191  1.00 88.51           C  
ATOM    628  HE1 PHE A  40      -5.945  -2.247  -8.899  1.00 88.51           H  
ATOM    629  CE2 PHE A  40      -3.333  -4.286  -9.698  1.00 88.51           C  
ATOM    630  HE2 PHE A  40      -2.257  -4.254  -9.788  1.00 88.51           H  
ATOM    631  CZ  PHE A  40      -4.017  -3.134  -9.287  1.00 88.51           C  
ATOM    632  HZ  PHE A  40      -3.455  -2.238  -9.071  1.00 88.51           H  
ATOM    633  N   GLY A  41      -4.546  -9.124  -9.836  1.00 84.32           N  
ATOM    634  H   GLY A  41      -5.056  -9.201 -10.704  1.00 84.32           H  
ATOM    635  CA  GLY A  41      -3.378  -9.982  -9.664  1.00 84.32           C  
ATOM    636  HA2 GLY A  41      -2.887 -10.132 -10.626  1.00 84.32           H  
ATOM    637  HA3 GLY A  41      -2.660  -9.503  -8.998  1.00 84.32           H  
ATOM    638  C   GLY A  41      -3.753 -11.349  -9.097  1.00 84.32           C  
ATOM    639  O   GLY A  41      -4.931 -11.704  -9.025  1.00 84.32           O  
ATOM    640  N   SER A  42      -2.748 -12.138  -8.730  1.00 76.05           N  
ATOM    641  H   SER A  42      -1.814 -11.755  -8.711  1.00 76.05           H  
ATOM    642  CA  SER A  42      -2.954 -13.479  -8.188  1.00 76.05           C  
ATOM    643  HA  SER A  42      -3.983 -13.560  -7.840  1.00 76.05           H  
ATOM    644  C   SER A  42      -2.063 -13.726  -6.978  1.00 76.05           C  
ATOM    645  CB  SER A  42      -2.786 -14.552  -9.270  1.00 76.05           C  
ATOM    646  HB2 SER A  42      -3.619 -14.481  -9.969  1.00 76.05           H  
ATOM    647  HB3 SER A  42      -1.860 -14.399  -9.825  1.00 76.05           H  
ATOM    648  O   SER A  42      -0.867 -13.427  -6.969  1.00 76.05           O  
ATOM    649  OG  SER A  42      -2.783 -15.832  -8.665  1.00 76.05           O  
ATOM    650  HG  SER A  42      -2.871 -16.517  -9.332  1.00 76.05           H  
ATOM    651  N   TYR A  43      -2.674 -14.306  -5.946  1.00 69.18           N  
ATOM    652  H   TYR A  43      -3.642 -14.571  -6.053  1.00 69.18           H  
ATOM    653  CA  TYR A  43      -1.973 -14.724  -4.740  1.00 69.18           C  
ATOM    654  HA  TYR A  43      -1.482 -13.859  -4.293  1.00 69.18           H  
ATOM    655  C   TYR A  43      -0.893 -15.770  -5.051  1.00 69.18           C  
ATOM    656  CB  TYR A  43      -3.007 -15.276  -3.753  1.00 69.18           C  
ATOM    657  HB2 TYR A  43      -3.448 -16.185  -4.162  1.00 69.18           H  
ATOM    658  HB3 TYR A  43      -3.807 -14.546  -3.631  1.00 69.18           H  
ATOM    659  O   TYR A  43       0.185 -15.732  -4.462  1.00 69.18           O  
ATOM    660  CG  TYR A  43      -2.425 -15.576  -2.390  1.00 69.18           C  
ATOM    661  CD1 TYR A  43      -1.950 -16.867  -2.089  1.00 69.18           C  
ATOM    662  HD1 TYR A  43      -2.003 -17.647  -2.834  1.00 69.18           H  
ATOM    663  CD2 TYR A  43      -2.333 -14.547  -1.436  1.00 69.18           C  
ATOM    664  HD2 TYR A  43      -2.694 -13.558  -1.679  1.00 69.18           H  
ATOM    665  CE1 TYR A  43      -1.379 -17.128  -0.828  1.00 69.18           C  
ATOM    666  HE1 TYR A  43      -1.003 -18.114  -0.601  1.00 69.18           H  
ATOM    667  CE2 TYR A  43      -1.778 -14.806  -0.170  1.00 69.18           C  
ATOM    668  HE2 TYR A  43      -1.730 -14.011   0.559  1.00 69.18           H  
ATOM    669  OH  TYR A  43      -0.766 -16.342   1.363  1.00 69.18           O  
ATOM    670  HH  TYR A  43      -0.921 -15.594   1.945  1.00 69.18           H  
ATOM    671  CZ  TYR A  43      -1.296 -16.098   0.133  1.00 69.18           C  
ATOM    672  N   ASP A  44      -1.156 -16.655  -6.017  1.00 69.42           N  
ATOM    673  H   ASP A  44      -2.050 -16.608  -6.485  1.00 69.42           H  
ATOM    674  CA  ASP A  44      -0.299 -17.802  -6.331  1.00 69.42           C  
ATOM    675  HA  ASP A  44      -0.062 -18.330  -5.407  1.00 69.42           H  
ATOM    676  C   ASP A  44       1.028 -17.392  -6.979  1.00 69.42           C  
ATOM    677  CB  ASP A  44      -1.056 -18.768  -7.255  1.00 69.42           C  
ATOM    678  HB2 ASP A  44      -0.407 -19.612  -7.488  1.00 69.42           H  
ATOM    679  HB3 ASP A  44      -1.288 -18.256  -8.189  1.00 69.42           H  
ATOM    680  O   ASP A  44       2.046 -18.052  -6.782  1.00 69.42           O  
ATOM    681  CG  ASP A  44      -2.347 -19.310  -6.634  1.00 69.42           C  
ATOM    682  OD1 ASP A  44      -2.384 -19.483  -5.393  1.00 69.42           O  
ATOM    683  OD2 ASP A  44      -3.307 -19.514  -7.408  1.00 69.42           O  
ATOM    684  N   ILE A  45       1.033 -16.281  -7.720  1.00 68.34           N  
ATOM    685  H   ILE A  45       0.164 -15.774  -7.812  1.00 68.34           H  
ATOM    686  CA  ILE A  45       2.242 -15.725  -8.353  1.00 68.34           C  
ATOM    687  HA  ILE A  45       2.970 -16.530  -8.459  1.00 68.34           H  
ATOM    688  C   ILE A  45       2.931 -14.676  -7.477  1.00 68.34           C  
ATOM    689  CB  ILE A  45       1.949 -15.209  -9.777  1.00 68.34           C  
ATOM    690  HB  ILE A  45       2.895 -14.901 -10.222  1.00 68.34           H  
ATOM    691  O   ILE A  45       3.968 -14.141  -7.857  1.00 68.34           O  
ATOM    692  CG1 ILE A  45       1.019 -13.978  -9.745  1.00 68.34           C  
ATOM    693 HG12 ILE A  45       1.515 -13.178  -9.196  1.00 68.34           H  
ATOM    694 HG13 ILE A  45       0.107 -14.234  -9.205  1.00 68.34           H  
ATOM    695  CG2 ILE A  45       1.393 -16.361 -10.637  1.00 68.34           C  
ATOM    696 HG21 ILE A  45       1.378 -16.069 -11.687  1.00 68.34           H  
ATOM    697 HG22 ILE A  45       2.034 -17.237 -10.537  1.00 68.34           H  
ATOM    698 HG23 ILE A  45       0.382 -16.621 -10.322  1.00 68.34           H  
ATOM    699  CD1 ILE A  45       0.642 -13.422 -11.122  1.00 68.34           C  
ATOM    700 HD11 ILE A  45       0.023 -14.135 -11.665  1.00 68.34           H  
ATOM    701 HD12 ILE A  45       0.077 -12.499 -10.991  1.00 68.34           H  
ATOM    702 HD13 ILE A  45       1.545 -13.206 -11.693  1.00 68.34           H  
ATOM    703  N   GLY A  46       2.364 -14.388  -6.300  1.00 70.27           N  
ATOM    704  H   GLY A  46       1.541 -14.904  -6.026  1.00 70.27           H  
ATOM    705  CA  GLY A  46       2.923 -13.430  -5.360  1.00 70.27           C  
ATOM    706  HA2 GLY A  46       2.367 -13.496  -4.425  1.00 70.27           H  
ATOM    707  HA3 GLY A  46       3.967 -13.679  -5.170  1.00 70.27           H  
ATOM    708  C   GLY A  46       2.858 -11.988  -5.850  1.00 70.27           C  
ATOM    709  O   GLY A  46       3.698 -11.210  -5.440  1.00 70.27           O  
ATOM    710  N   GLU A  47       1.893 -11.613  -6.690  1.00 75.99           N  
ATOM    711  H   GLU A  47       1.240 -12.311  -7.017  1.00 75.99           H  
ATOM    712  CA  GLU A  47       1.682 -10.228  -7.131  1.00 75.99           C  
ATOM    713  HA  GLU A  47       2.138  -9.533  -6.425  1.00 75.99           H  
ATOM    714  C   GLU A  47       0.181  -9.927  -7.188  1.00 75.99           C  
ATOM    715  CB  GLU A  47       2.366  -9.952  -8.475  1.00 75.99           C  
ATOM    716  HB2 GLU A  47       1.964  -9.008  -8.842  1.00 75.99           H  
ATOM    717  HB3 GLU A  47       2.114 -10.733  -9.192  1.00 75.99           H  
ATOM    718  O   GLU A  47      -0.524 -10.400  -8.082  1.00 75.99           O  
ATOM    719  CG  GLU A  47       3.895  -9.819  -8.355  1.00 75.99           C  
ATOM    720  HG2 GLU A  47       4.324 -10.809  -8.198  1.00 75.99           H  
ATOM    721  HG3 GLU A  47       4.126  -9.207  -7.483  1.00 75.99           H  
ATOM    722  CD  GLU A  47       4.558  -9.165  -9.578  1.00 75.99           C  
ATOM    723  OE1 GLU A  47       5.747  -8.792  -9.454  1.00 75.99           O  
ATOM    724  OE2 GLU A  47       3.880  -9.008 -10.621  1.00 75.99           O  
ATOM    725  N   PHE A  48      -0.338  -9.178  -6.209  1.00 83.30           N  
ATOM    726  H   PHE A  48       0.279  -8.719  -5.554  1.00 83.30           H  
ATOM    727  CA  PHE A  48      -1.763  -8.861  -6.125  1.00 83.30           C  
ATOM    728  HA  PHE A  48      -2.113  -8.661  -7.138  1.00 83.30           H  
ATOM    729  C   PHE A  48      -2.072  -7.615  -5.290  1.00 83.30           C  
ATOM    730  CB  PHE A  48      -2.554 -10.062  -5.575  1.00 83.30           C  
ATOM    731  HB2 PHE A  48      -2.284 -10.961  -6.128  1.00 83.30           H  
ATOM    732  HB3 PHE A  48      -3.614  -9.888  -5.760  1.00 83.30           H  
ATOM    733  O   PHE A  48      -1.457  -7.336  -4.259  1.00 83.30           O  
ATOM    734  CG  PHE A  48      -2.360 -10.323  -4.094  1.00 83.30           C  
ATOM    735  CD1 PHE A  48      -1.231 -11.036  -3.653  1.00 83.30           C  
ATOM    736  HD1 PHE A  48      -0.516 -11.411  -4.370  1.00 83.30           H  
ATOM    737  CD2 PHE A  48      -3.290  -9.827  -3.159  1.00 83.30           C  
ATOM    738  HD2 PHE A  48      -4.152  -9.271  -3.498  1.00 83.30           H  
ATOM    739  CE1 PHE A  48      -1.031 -11.255  -2.281  1.00 83.30           C  
ATOM    740  HE1 PHE A  48      -0.162 -11.801  -1.945  1.00 83.30           H  
ATOM    741  CE2 PHE A  48      -3.090 -10.044  -1.785  1.00 83.30           C  
ATOM    742  HE2 PHE A  48      -3.793  -9.661  -1.060  1.00 83.30           H  
ATOM    743  CZ  PHE A  48      -1.961 -10.762  -1.352  1.00 83.30           C  
ATOM    744  HZ  PHE A  48      -1.800 -10.944  -0.300  1.00 83.30           H  
ATOM    745  N   TYR A  49      -3.136  -6.924  -5.683  1.00 88.20           N  
ATOM    746  H   TYR A  49      -3.625  -7.251  -6.504  1.00 88.20           H  
ATOM    747  CA  TYR A  49      -3.783  -5.895  -4.885  1.00 88.20           C  
ATOM    748  HA  TYR A  49      -3.153  -5.643  -4.032  1.00 88.20           H  
ATOM    749  C   TYR A  49      -5.117  -6.432  -4.363  1.00 88.20           C  
ATOM    750  CB  TYR A  49      -3.956  -4.633  -5.735  1.00 88.20           C  
ATOM    751  HB2 TYR A  49      -3.014  -4.409  -6.235  1.00 88.20           H  
ATOM    752  HB3 TYR A  49      -4.703  -4.808  -6.509  1.00 88.20           H  
ATOM    753  O   TYR A  49      -5.970  -6.833  -5.153  1.00 88.20           O  
ATOM    754  CG  TYR A  49      -4.348  -3.436  -4.899  1.00 88.20           C  
ATOM    755  CD1 TYR A  49      -5.695  -3.045  -4.786  1.00 88.20           C  
ATOM    756  HD1 TYR A  49      -6.456  -3.567  -5.347  1.00 88.20           H  
ATOM    757  CD2 TYR A  49      -3.348  -2.735  -4.202  1.00 88.20           C  
ATOM    758  HD2 TYR A  49      -2.313  -3.017  -4.335  1.00 88.20           H  
ATOM    759  CE1 TYR A  49      -6.037  -1.960  -3.955  1.00 88.20           C  
ATOM    760  HE1 TYR A  49      -7.061  -1.629  -3.865  1.00 88.20           H  
ATOM    761  CE2 TYR A  49      -3.683  -1.662  -3.362  1.00 88.20           C  
ATOM    762  HE2 TYR A  49      -2.911  -1.137  -2.819  1.00 88.20           H  
ATOM    763  OH  TYR A  49      -5.359  -0.210  -2.474  1.00 88.20           O  
ATOM    764  HH  TYR A  49      -4.610   0.181  -2.018  1.00 88.20           H  
ATOM    765  CZ  TYR A  49      -5.032  -1.271  -3.245  1.00 88.20           C  
ATOM    766  N   LEU A  50      -5.324  -6.432  -3.040  1.00 89.90           N  
ATOM    767  H   LEU A  50      -4.571  -6.136  -2.435  1.00 89.90           H  
ATOM    768  CA  LEU A  50      -6.513  -7.042  -2.424  1.00 89.90           C  
ATOM    769  HA  LEU A  50      -6.538  -8.089  -2.725  1.00 89.90           H  
ATOM    770  C   LEU A  50      -7.837  -6.406  -2.892  1.00 89.90           C  
ATOM    771  CB  LEU A  50      -6.361  -6.965  -0.891  1.00 89.90           C  
ATOM    772  HB2 LEU A  50      -6.296  -5.917  -0.599  1.00 89.90           H  
ATOM    773  HB3 LEU A  50      -5.427  -7.448  -0.605  1.00 89.90           H  
ATOM    774  O   LEU A  50      -8.853  -7.096  -2.988  1.00 89.90           O  
ATOM    775  CG  LEU A  50      -7.515  -7.618  -0.102  1.00 89.90           C  
ATOM    776  HG  LEU A  50      -8.454  -7.125  -0.356  1.00 89.90           H  
ATOM    777  CD1 LEU A  50      -7.644  -9.116  -0.392  1.00 89.90           C  
ATOM    778 HD11 LEU A  50      -6.697  -9.615  -0.188  1.00 89.90           H  
ATOM    779 HD12 LEU A  50      -8.414  -9.548   0.247  1.00 89.90           H  
ATOM    780 HD13 LEU A  50      -7.923  -9.277  -1.433  1.00 89.90           H  
ATOM    781  CD2 LEU A  50      -7.301  -7.453   1.398  1.00 89.90           C  
ATOM    782 HD21 LEU A  50      -6.412  -8.004   1.706  1.00 89.90           H  
ATOM    783 HD22 LEU A  50      -7.179  -6.400   1.653  1.00 89.90           H  
ATOM    784 HD23 LEU A  50      -8.158  -7.848   1.943  1.00 89.90           H  
ATOM    785  N   GLY A  51      -7.810  -5.106  -3.194  1.00 92.48           N  
ATOM    786  H   GLY A  51      -6.921  -4.634  -3.116  1.00 92.48           H  
ATOM    787  CA  GLY A  51      -8.978  -4.310  -3.559  1.00 92.48           C  
ATOM    788  HA2 GLY A  51      -9.818  -4.955  -3.818  1.00 92.48           H  
ATOM    789  HA3 GLY A  51      -8.737  -3.710  -4.436  1.00 92.48           H  
ATOM    790  C   GLY A  51      -9.423  -3.396  -2.424  1.00 92.48           C  
ATOM    791  O   GLY A  51      -9.583  -3.826  -1.279  1.00 92.48           O  
ATOM    792  N   ASN A  52      -9.637  -2.124  -2.746  1.00 94.94           N  
ATOM    793  H   ASN A  52      -9.506  -1.852  -3.710  1.00 94.94           H  
ATOM    794  CA  ASN A  52     -10.008  -1.095  -1.782  1.00 94.94           C  
ATOM    795  HA  ASN A  52      -9.233  -1.016  -1.020  1.00 94.94           H  
ATOM    796  C   ASN A  52     -11.315  -1.424  -1.056  1.00 94.94           C  
ATOM    797  CB  ASN A  52     -10.139   0.248  -2.509  1.00 94.94           C  
ATOM    798  HB2 ASN A  52     -10.726   0.134  -3.420  1.00 94.94           H  
ATOM    799  HB3 ASN A  52     -10.671   0.931  -1.848  1.00 94.94           H  
ATOM    800  O   ASN A  52     -11.423  -1.162   0.135  1.00 94.94           O  
ATOM    801  CG  ASN A  52      -8.811   0.904  -2.807  1.00 94.94           C  
ATOM    802  ND2 ASN A  52      -8.638   1.480  -3.972  1.00 94.94           N  
ATOM    803 HD21 ASN A  52      -7.709   1.845  -4.127  1.00 94.94           H  
ATOM    804 HD22 ASN A  52      -9.304   1.314  -4.712  1.00 94.94           H  
ATOM    805  OD1 ASN A  52      -7.929   0.956  -1.974  1.00 94.94           O  
ATOM    806  N   GLU A  53     -12.291  -2.038  -1.725  1.00 96.56           N  
ATOM    807  H   GLU A  53     -12.177  -2.256  -2.704  1.00 96.56           H  
ATOM    808  CA  GLU A  53     -13.556  -2.363  -1.065  1.00 96.56           C  
ATOM    809  HA  GLU A  53     -13.925  -1.455  -0.587  1.00 96.56           H  
ATOM    810  C   GLU A  53     -13.365  -3.406   0.046  1.00 96.56           C  
ATOM    811  CB  GLU A  53     -14.571  -2.819  -2.123  1.00 96.56           C  
ATOM    812  HB2 GLU A  53     -14.530  -2.141  -2.976  1.00 96.56           H  
ATOM    813  HB3 GLU A  53     -14.304  -3.814  -2.478  1.00 96.56           H  
ATOM    814  O   GLU A  53     -13.891  -3.255   1.147  1.00 96.56           O  
ATOM    815  CG  GLU A  53     -16.010  -2.842  -1.591  1.00 96.56           C  
ATOM    816  HG2 GLU A  53     -16.081  -3.603  -0.814  1.00 96.56           H  
ATOM    817  HG3 GLU A  53     -16.674  -3.135  -2.403  1.00 96.56           H  
ATOM    818  CD  GLU A  53     -16.464  -1.481  -1.035  1.00 96.56           C  
ATOM    819  OE1 GLU A  53     -17.269  -1.505  -0.077  1.00 96.56           O  
ATOM    820  OE2 GLU A  53     -15.982  -0.436  -1.546  1.00 96.56           O  
ATOM    821  N   LYS A  54     -12.524  -4.420  -0.193  1.00 94.05           N  
ATOM    822  H   LYS A  54     -12.041  -4.434  -1.079  1.00 94.05           H  
ATOM    823  CA  LYS A  54     -12.198  -5.438   0.817  1.00 94.05           C  
ATOM    824  HA  LYS A  54     -13.121  -5.802   1.268  1.00 94.05           H  
ATOM    825  C   LYS A  54     -11.366  -4.854   1.957  1.00 94.05           C  
ATOM    826  CB  LYS A  54     -11.464  -6.618   0.172  1.00 94.05           C  
ATOM    827  HB2 LYS A  54     -10.584  -6.244  -0.351  1.00 94.05           H  
ATOM    828  HB3 LYS A  54     -11.135  -7.295   0.959  1.00 94.05           H  
ATOM    829  O   LYS A  54     -11.669  -5.108   3.119  1.00 94.05           O  
ATOM    830  CG  LYS A  54     -12.346  -7.399  -0.812  1.00 94.05           C  
ATOM    831  HG2 LYS A  54     -12.638  -6.742  -1.632  1.00 94.05           H  
ATOM    832  HG3 LYS A  54     -13.241  -7.761  -0.305  1.00 94.05           H  
ATOM    833  CD  LYS A  54     -11.554  -8.584  -1.371  1.00 94.05           C  
ATOM    834  HD2 LYS A  54     -11.401  -9.331  -0.591  1.00 94.05           H  
ATOM    835  HD3 LYS A  54     -10.577  -8.220  -1.688  1.00 94.05           H  
ATOM    836  CE  LYS A  54     -12.272  -9.212  -2.568  1.00 94.05           C  
ATOM    837  HE2 LYS A  54     -12.785  -8.420  -3.112  1.00 94.05           H  
ATOM    838  HE3 LYS A  54     -13.018  -9.921  -2.210  1.00 94.05           H  
ATOM    839  NZ  LYS A  54     -11.298  -9.861  -3.478  1.00 94.05           N  
ATOM    840  HZ1 LYS A  54     -11.755 -10.247  -4.291  1.00 94.05           H  
ATOM    841  HZ2 LYS A  54     -10.769 -10.580  -3.005  1.00 94.05           H  
ATOM    842  HZ3 LYS A  54     -10.648  -9.163  -3.811  1.00 94.05           H  
ATOM    843  N   ILE A  55     -10.355  -4.036   1.647  1.00 94.72           N  
ATOM    844  H   ILE A  55     -10.158  -3.873   0.670  1.00 94.72           H  
ATOM    845  CA  ILE A  55      -9.529  -3.375   2.672  1.00 94.72           C  
ATOM    846  HA  ILE A  55      -9.119  -4.140   3.331  1.00 94.72           H  
ATOM    847  C   ILE A  55     -10.396  -2.448   3.542  1.00 94.72           C  
ATOM    848  CB  ILE A  55      -8.345  -2.614   2.026  1.00 94.72           C  
ATOM    849  HB  ILE A  55      -8.751  -1.892   1.318  1.00 94.72           H  
ATOM    850  O   ILE A  55     -10.233  -2.416   4.764  1.00 94.72           O  
ATOM    851  CG1 ILE A  55      -7.392  -3.555   1.254  1.00 94.72           C  
ATOM    852 HG12 ILE A  55      -6.801  -4.134   1.964  1.00 94.72           H  
ATOM    853 HG13 ILE A  55      -7.968  -4.259   0.654  1.00 94.72           H  
ATOM    854  CG2 ILE A  55      -7.527  -1.869   3.102  1.00 94.72           C  
ATOM    855 HG21 ILE A  55      -8.147  -1.163   3.654  1.00 94.72           H  
ATOM    856 HG22 ILE A  55      -6.719  -1.299   2.643  1.00 94.72           H  
ATOM    857 HG23 ILE A  55      -7.106  -2.586   3.807  1.00 94.72           H  
ATOM    858  CD1 ILE A  55      -6.439  -2.816   0.302  1.00 94.72           C  
ATOM    859 HD11 ILE A  55      -5.867  -3.543  -0.274  1.00 94.72           H  
ATOM    860 HD12 ILE A  55      -7.010  -2.195  -0.389  1.00 94.72           H  
ATOM    861 HD13 ILE A  55      -5.739  -2.193   0.858  1.00 94.72           H  
ATOM    862  N   PHE A  56     -11.348  -1.723   2.945  1.00 96.43           N  
ATOM    863  H   PHE A  56     -11.429  -1.757   1.939  1.00 96.43           H  
ATOM    864  CA  PHE A  56     -12.315  -0.904   3.676  1.00 96.43           C  
ATOM    865  HA  PHE A  56     -11.782  -0.194   4.308  1.00 96.43           H  
ATOM    866  C   PHE A  56     -13.171  -1.769   4.601  1.00 96.43           C  
ATOM    867  CB  PHE A  56     -13.197  -0.117   2.693  1.00 96.43           C  
ATOM    868  HB2 PHE A  56     -13.503  -0.778   1.882  1.00 96.43           H  
ATOM    869  HB3 PHE A  56     -12.616   0.691   2.248  1.00 96.43           H  
ATOM    870  O   PHE A  56     -13.243  -1.489   5.796  1.00 96.43           O  
ATOM    871  CG  PHE A  56     -14.446   0.464   3.331  1.00 96.43           C  
ATOM    872  CD1 PHE A  56     -15.720   0.046   2.905  1.00 96.43           C  
ATOM    873  HD1 PHE A  56     -15.823  -0.654   2.089  1.00 96.43           H  
ATOM    874  CD2 PHE A  56     -14.336   1.369   4.402  1.00 96.43           C  
ATOM    875  HD2 PHE A  56     -13.356   1.662   4.746  1.00 96.43           H  
ATOM    876  CE1 PHE A  56     -16.872   0.534   3.547  1.00 96.43           C  
ATOM    877  HE1 PHE A  56     -17.843   0.200   3.213  1.00 96.43           H  
ATOM    878  CE2 PHE A  56     -15.486   1.863   5.042  1.00 96.43           C  
ATOM    879  HE2 PHE A  56     -15.392   2.549   5.871  1.00 96.43           H  
ATOM    880  CZ  PHE A  56     -16.757   1.441   4.615  1.00 96.43           C  
ATOM    881  HZ  PHE A  56     -17.647   1.801   5.110  1.00 96.43           H  
ATOM    882  N   GLN A  57     -13.768  -2.843   4.079  1.00 96.21           N  
ATOM    883  H   GLN A  57     -13.682  -3.015   3.087  1.00 96.21           H  
ATOM    884  CA  GLN A  57     -14.607  -3.741   4.869  1.00 96.21           C  
ATOM    885  HA  GLN A  57     -15.451  -3.174   5.260  1.00 96.21           H  
ATOM    886  C   GLN A  57     -13.856  -4.308   6.078  1.00 96.21           C  
ATOM    887  CB  GLN A  57     -15.150  -4.866   3.981  1.00 96.21           C  
ATOM    888  HB2 GLN A  57     -15.555  -5.657   4.612  1.00 96.21           H  
ATOM    889  HB3 GLN A  57     -14.341  -5.282   3.380  1.00 96.21           H  
ATOM    890  O   GLN A  57     -14.388  -4.230   7.182  1.00 96.21           O  
ATOM    891  CG  GLN A  57     -16.272  -4.352   3.068  1.00 96.21           C  
ATOM    892  HG2 GLN A  57     -15.948  -3.461   2.531  1.00 96.21           H  
ATOM    893  HG3 GLN A  57     -17.126  -4.069   3.683  1.00 96.21           H  
ATOM    894  CD  GLN A  57     -16.737  -5.385   2.050  1.00 96.21           C  
ATOM    895  NE2 GLN A  57     -17.617  -4.999   1.154  1.00 96.21           N  
ATOM    896 HE21 GLN A  57     -17.822  -4.016   1.050  1.00 96.21           H  
ATOM    897 HE22 GLN A  57     -17.879  -5.684   0.459  1.00 96.21           H  
ATOM    898  OE1 GLN A  57     -16.346  -6.543   2.037  1.00 96.21           O  
ATOM    899  N   LEU A  58     -12.616  -4.776   5.901  1.00 93.94           N  
ATOM    900  H   LEU A  58     -12.256  -4.818   4.958  1.00 93.94           H  
ATOM    901  CA  LEU A  58     -11.770  -5.283   6.988  1.00 93.94           C  
ATOM    902  HA  LEU A  58     -12.299  -6.073   7.521  1.00 93.94           H  
ATOM    903  C   LEU A  58     -11.465  -4.186   8.019  1.00 93.94           C  
ATOM    904  CB  LEU A  58     -10.472  -5.859   6.383  1.00 93.94           C  
ATOM    905  HB2 LEU A  58     -10.024  -5.101   5.740  1.00 93.94           H  
ATOM    906  HB3 LEU A  58      -9.766  -6.069   7.186  1.00 93.94           H  
ATOM    907  O   LEU A  58     -11.828  -4.287   9.188  1.00 93.94           O  
ATOM    908  CG  LEU A  58     -10.677  -7.150   5.565  1.00 93.94           C  
ATOM    909  HG  LEU A  58     -11.532  -7.035   4.898  1.00 93.94           H  
ATOM    910  CD1 LEU A  58      -9.442  -7.423   4.708  1.00 93.94           C  
ATOM    911 HD11 LEU A  58      -9.583  -8.349   4.149  1.00 93.94           H  
ATOM    912 HD12 LEU A  58      -8.571  -7.548   5.351  1.00 93.94           H  
ATOM    913 HD13 LEU A  58      -9.276  -6.600   4.013  1.00 93.94           H  
ATOM    914  CD2 LEU A  58     -10.931  -8.355   6.467  1.00 93.94           C  
ATOM    915 HD21 LEU A  58     -11.069  -9.249   5.858  1.00 93.94           H  
ATOM    916 HD22 LEU A  58     -10.069  -8.523   7.113  1.00 93.94           H  
ATOM    917 HD23 LEU A  58     -11.820  -8.204   7.079  1.00 93.94           H  
ATOM    918  N   THR A  59     -10.873  -3.076   7.573  1.00 95.11           N  
ATOM    919  H   THR A  59     -10.662  -3.018   6.587  1.00 95.11           H  
ATOM    920  CA  THR A  59     -10.394  -2.009   8.473  1.00 95.11           C  
ATOM    921  HA  THR A  59      -9.909  -2.491   9.323  1.00 95.11           H  
ATOM    922  C   THR A  59     -11.502  -1.138   9.073  1.00 95.11           C  
ATOM    923  CB  THR A  59      -9.338  -1.125   7.802  1.00 95.11           C  
ATOM    924  HB  THR A  59      -9.002  -0.394   8.538  1.00 95.11           H  
ATOM    925  O   THR A  59     -11.241  -0.288   9.928  1.00 95.11           O  
ATOM    926  CG2 THR A  59      -8.117  -1.914   7.335  1.00 95.11           C  
ATOM    927 HG21 THR A  59      -8.391  -2.669   6.598  1.00 95.11           H  
ATOM    928 HG22 THR A  59      -7.400  -1.222   6.893  1.00 95.11           H  
ATOM    929 HG23 THR A  59      -7.654  -2.406   8.190  1.00 95.11           H  
ATOM    930  OG1 THR A  59      -9.850  -0.437   6.678  1.00 95.11           O  
ATOM    931  HG1 THR A  59     -10.052  -1.106   6.020  1.00 95.11           H  
ATOM    932  N   SER A  60     -12.753  -1.327   8.642  1.00 95.58           N  
ATOM    933  H   SER A  60     -12.891  -1.956   7.863  1.00 95.58           H  
ATOM    934  CA  SER A  60     -13.916  -0.646   9.213  1.00 95.58           C  
ATOM    935  HA  SER A  60     -13.610   0.371   9.460  1.00 95.58           H  
ATOM    936  C   SER A  60     -14.426  -1.278  10.507  1.00 95.58           C  
ATOM    937  CB  SER A  60     -15.050  -0.541   8.189  1.00 95.58           C  
ATOM    938  HB2 SER A  60     -15.810   0.133   8.583  1.00 95.58           H  
ATOM    939  HB3 SER A  60     -14.672  -0.113   7.260  1.00 95.58           H  
ATOM    940  O   SER A  60     -15.052  -0.567  11.296  1.00 95.58           O  
ATOM    941  OG  SER A  60     -15.663  -1.789   7.933  1.00 95.58           O  
ATOM    942  HG  SER A  60     -15.025  -2.416   7.584  1.00 95.58           H  
ATOM    943  N   GLN A  61     -14.148  -2.569  10.717  1.00 90.94           N  
ATOM    944  H   GLN A  61     -13.589  -3.056  10.032  1.00 90.94           H  
ATOM    945  CA  GLN A  61     -14.750  -3.378  11.779  1.00 90.94           C  
ATOM    946  HA  GLN A  61     -15.781  -3.060  11.937  1.00 90.94           H  
ATOM    947  C   GLN A  61     -14.027  -3.221  13.114  1.00 90.94           C  
ATOM    948  CB  GLN A  61     -14.757  -4.852  11.345  1.00 90.94           C  
ATOM    949  HB2 GLN A  61     -13.748  -5.152  11.061  1.00 90.94           H  
ATOM    950  HB3 GLN A  61     -15.075  -5.473  12.183  1.00 90.94           H  
ATOM    951  O   GLN A  61     -14.675  -3.051  14.140  1.00 90.94           O  
ATOM    952  CG  GLN A  61     -15.714  -5.082  10.168  1.00 90.94           C  
ATOM    953  HG2 GLN A  61     -16.739  -4.928  10.505  1.00 90.94           H  
ATOM    954  HG3 GLN A  61     -15.514  -4.351   9.385  1.00 90.94           H  
ATOM    955  CD  GLN A  61     -15.607  -6.479   9.569  1.00 90.94           C  
ATOM    956  NE2 GLN A  61     -15.973  -6.647   8.319  1.00 90.94           N  
ATOM    957 HE21 GLN A  61     -16.095  -5.828   7.741  1.00 90.94           H  
ATOM    958 HE22 GLN A  61     -15.814  -7.574   7.951  1.00 90.94           H  
ATOM    959  OE1 GLN A  61     -15.221  -7.448  10.195  1.00 90.94           O  
ATOM    960  N   ASN A  62     -12.694  -3.229  13.090  1.00 92.02           N  
ATOM    961  H   ASN A  62     -12.239  -3.323  12.193  1.00 92.02           H  
ATOM    962  CA  ASN A  62     -11.848  -3.203  14.281  1.00 92.02           C  
ATOM    963  HA  ASN A  62     -12.412  -2.782  15.114  1.00 92.02           H  
ATOM    964  C   ASN A  62     -10.631  -2.293  14.075  1.00 92.02           C  
ATOM    965  CB  ASN A  62     -11.478  -4.659  14.641  1.00 92.02           C  
ATOM    966  HB2 ASN A  62     -11.091  -5.178  13.764  1.00 92.02           H  
ATOM    967  HB3 ASN A  62     -10.717  -4.697  15.420  1.00 92.02           H  
ATOM    968  O   ASN A  62     -10.479  -1.636  13.041  1.00 92.02           O  
ATOM    969  CG  ASN A  62     -12.687  -5.408  15.179  1.00 92.02           C  
ATOM    970  ND2 ASN A  62     -12.986  -6.574  14.673  1.00 92.02           N  
ATOM    971 HD21 ASN A  62     -13.771  -7.027  15.119  1.00 92.02           H  
ATOM    972 HD22 ASN A  62     -12.195  -7.151  14.428  1.00 92.02           H  
ATOM    973  OD1 ASN A  62     -13.386  -4.933  16.056  1.00 92.02           O  
ATOM    974  N   ARG A  63      -9.751  -2.218  15.078  1.00 94.35           N  
ATOM    975  H   ARG A  63      -9.888  -2.834  15.867  1.00 94.35           H  
ATOM    976  CA  ARG A  63      -8.461  -1.532  14.938  1.00 94.35           C  
ATOM    977  HA  ARG A  63      -8.598  -0.637  14.332  1.00 94.35           H  
ATOM    978  C   ARG A  63      -7.484  -2.439  14.200  1.00 94.35           C  
ATOM    979  CB  ARG A  63      -7.896  -1.132  16.306  1.00 94.35           C  
ATOM    980  HB2 ARG A  63      -6.872  -0.789  16.160  1.00 94.35           H  
ATOM    981  HB3 ARG A  63      -7.871  -2.004  16.960  1.00 94.35           H  
ATOM    982  O   ARG A  63      -7.265  -3.567  14.621  1.00 94.35           O  
ATOM    983  CG  ARG A  63      -8.713  -0.012  16.968  1.00 94.35           C  
ATOM    984  HG2 ARG A  63      -9.719  -0.379  17.175  1.00 94.35           H  
ATOM    985  HG3 ARG A  63      -8.785   0.841  16.294  1.00 94.35           H  
ATOM    986  CD  ARG A  63      -8.072   0.431  18.289  1.00 94.35           C  
ATOM    987  HD2 ARG A  63      -8.762   1.091  18.815  1.00 94.35           H  
ATOM    988  HD3 ARG A  63      -7.927  -0.447  18.919  1.00 94.35           H  
ATOM    989  NE  ARG A  63      -6.768   1.096  18.071  1.00 94.35           N  
ATOM    990  HE  ARG A  63      -5.977   0.480  17.948  1.00 94.35           H  
ATOM    991  NH1 ARG A  63      -7.457   3.285  18.210  1.00 94.35           N  
ATOM    992 HH11 ARG A  63      -8.382   2.960  18.454  1.00 94.35           H  
ATOM    993 HH12 ARG A  63      -7.245   4.272  18.184  1.00 94.35           H  
ATOM    994  NH2 ARG A  63      -5.321   2.819  17.745  1.00 94.35           N  
ATOM    995 HH21 ARG A  63      -5.124   3.808  17.692  1.00 94.35           H  
ATOM    996 HH22 ARG A  63      -4.585   2.157  17.542  1.00 94.35           H  
ATOM    997  CZ  ARG A  63      -6.524   2.393  18.014  1.00 94.35           C  
ATOM    998  N   TYR A  64      -6.858  -1.920  13.150  1.00 95.56           N  
ATOM    999  H   TYR A  64      -7.098  -0.989  12.840  1.00 95.56           H  
ATOM   1000  CA  TYR A  64      -5.811  -2.618  12.408  1.00 95.56           C  
ATOM   1001  HA  TYR A  64      -5.632  -3.592  12.862  1.00 95.56           H  
ATOM   1002  C   TYR A  64      -4.500  -1.841  12.473  1.00 95.56           C  
ATOM   1003  CB  TYR A  64      -6.249  -2.859  10.956  1.00 95.56           C  
ATOM   1004  HB2 TYR A  64      -6.692  -1.948  10.552  1.00 95.56           H  
ATOM   1005  HB3 TYR A  64      -5.364  -3.077  10.359  1.00 95.56           H  
ATOM   1006  O   TYR A  64      -4.501  -0.610  12.460  1.00 95.56           O  
ATOM   1007  CG  TYR A  64      -7.227  -4.007  10.793  1.00 95.56           C  
ATOM   1008  CD1 TYR A  64      -6.791  -5.233  10.251  1.00 95.56           C  
ATOM   1009  HD1 TYR A  64      -5.762  -5.355   9.945  1.00 95.56           H  
ATOM   1010  CD2 TYR A  64      -8.569  -3.857  11.185  1.00 95.56           C  
ATOM   1011  HD2 TYR A  64      -8.918  -2.915  11.583  1.00 95.56           H  
ATOM   1012  CE1 TYR A  64      -7.691  -6.306  10.102  1.00 95.56           C  
ATOM   1013  HE1 TYR A  64      -7.364  -7.241   9.671  1.00 95.56           H  
ATOM   1014  CE2 TYR A  64      -9.466  -4.932  11.055  1.00 95.56           C  
ATOM   1015  HE2 TYR A  64     -10.500  -4.836  11.352  1.00 95.56           H  
ATOM   1016  OH  TYR A  64      -9.920  -7.173  10.370  1.00 95.56           O  
ATOM   1017  HH  TYR A  64      -9.523  -7.987  10.052  1.00 95.56           H  
ATOM   1018  CZ  TYR A  64      -9.033  -6.156  10.509  1.00 95.56           C  
ATOM   1019  N   GLU A  65      -3.387  -2.564  12.503  1.00 95.93           N  
ATOM   1020  H   GLU A  65      -3.482  -3.568  12.539  1.00 95.93           H  
ATOM   1021  CA  GLU A  65      -2.071  -2.035  12.142  1.00 95.93           C  
ATOM   1022  HA  GLU A  65      -2.089  -0.949  12.234  1.00 95.93           H  
ATOM   1023  C   GLU A  65      -1.735  -2.362  10.690  1.00 95.93           C  
ATOM   1024  CB  GLU A  65      -0.956  -2.544  13.069  1.00 95.93           C  
ATOM   1025  HB2 GLU A  65       0.007  -2.199  12.693  1.00 95.93           H  
ATOM   1026  HB3 GLU A  65      -1.095  -2.085  14.048  1.00 95.93           H  
ATOM   1027  O   GLU A  65      -2.241  -3.330  10.120  1.00 95.93           O  
ATOM   1028  CG  GLU A  65      -0.902  -4.073  13.177  1.00 95.93           C  
ATOM   1029  HG2 GLU A  65      -0.784  -4.489  12.176  1.00 95.93           H  
ATOM   1030  HG3 GLU A  65      -1.840  -4.440  13.593  1.00 95.93           H  
ATOM   1031  CD  GLU A  65       0.233  -4.583  14.065  1.00 95.93           C  
ATOM   1032  OE1 GLU A  65       0.841  -5.624  13.718  1.00 95.93           O  
ATOM   1033  OE2 GLU A  65       0.445  -4.069  15.182  1.00 95.93           O  
ATOM   1034  N   LEU A  66      -0.832  -1.568  10.120  1.00 95.89           N  
ATOM   1035  H   LEU A  66      -0.455  -0.821  10.686  1.00 95.89           H  
ATOM   1036  CA  LEU A  66      -0.210  -1.802   8.824  1.00 95.89           C  
ATOM   1037  HA  LEU A  66      -0.628  -2.703   8.374  1.00 95.89           H  
ATOM   1038  C   LEU A  66       1.291  -2.004   9.015  1.00 95.89           C  
ATOM   1039  CB  LEU A  66      -0.527  -0.615   7.902  1.00 95.89           C  
ATOM   1040  HB2 LEU A  66      -1.581  -0.676   7.630  1.00 95.89           H  
ATOM   1041  HB3 LEU A  66      -0.367   0.305   8.464  1.00 95.89           H  
ATOM   1042  O   LEU A  66       1.971  -1.139   9.561  1.00 95.89           O  
ATOM   1043  CG  LEU A  66       0.300  -0.524   6.610  1.00 95.89           C  
ATOM   1044  HG  LEU A  66       1.365  -0.552   6.844  1.00 95.89           H  
ATOM   1045  CD1 LEU A  66      -0.028  -1.651   5.636  1.00 95.89           C  
ATOM   1046 HD11 LEU A  66       0.578  -1.527   4.738  1.00 95.89           H  
ATOM   1047 HD12 LEU A  66       0.220  -2.614   6.083  1.00 95.89           H  
ATOM   1048 HD13 LEU A  66      -1.087  -1.633   5.377  1.00 95.89           H  
ATOM   1049  CD2 LEU A  66       0.014   0.805   5.917  1.00 95.89           C  
ATOM   1050 HD21 LEU A  66       0.629   0.899   5.022  1.00 95.89           H  
ATOM   1051 HD22 LEU A  66       0.241   1.632   6.589  1.00 95.89           H  
ATOM   1052 HD23 LEU A  66      -1.034   0.846   5.620  1.00 95.89           H  
ATOM   1053  N   ARG A  67       1.824  -3.106   8.492  1.00 96.11           N  
ATOM   1054  H   ARG A  67       1.188  -3.757   8.055  1.00 96.11           H  
ATOM   1055  CA  ARG A  67       3.258  -3.339   8.324  1.00 96.11           C  
ATOM   1056  HA  ARG A  67       3.813  -2.541   8.816  1.00 96.11           H  
ATOM   1057  C   ARG A  67       3.612  -3.301   6.845  1.00 96.11           C  
ATOM   1058  CB  ARG A  67       3.638  -4.669   8.982  1.00 96.11           C  
ATOM   1059  HB2 ARG A  67       3.393  -4.618  10.043  1.00 96.11           H  
ATOM   1060  HB3 ARG A  67       3.057  -5.475   8.533  1.00 96.11           H  
ATOM   1061  O   ARG A  67       2.947  -3.935   6.034  1.00 96.11           O  
ATOM   1062  CG  ARG A  67       5.131  -4.969   8.817  1.00 96.11           C  
ATOM   1063  HG2 ARG A  67       5.719  -4.130   9.189  1.00 96.11           H  
ATOM   1064  HG3 ARG A  67       5.362  -5.125   7.763  1.00 96.11           H  
ATOM   1065  CD  ARG A  67       5.506  -6.229   9.590  1.00 96.11           C  
ATOM   1066  HD2 ARG A  67       4.867  -7.050   9.267  1.00 96.11           H  
ATOM   1067  HD3 ARG A  67       5.342  -6.047  10.652  1.00 96.11           H  
ATOM   1068  NE  ARG A  67       6.906  -6.575   9.319  1.00 96.11           N  
ATOM   1069  HE  ARG A  67       7.233  -6.459   8.371  1.00 96.11           H  
ATOM   1070  NH1 ARG A  67       7.604  -7.165  11.432  1.00 96.11           N  
ATOM   1071 HH11 ARG A  67       6.671  -7.008  11.786  1.00 96.11           H  
ATOM   1072 HH12 ARG A  67       8.363  -7.402  12.055  1.00 96.11           H  
ATOM   1073  NH2 ARG A  67       9.044  -7.061   9.704  1.00 96.11           N  
ATOM   1074 HH21 ARG A  67       9.156  -6.788   8.738  1.00 96.11           H  
ATOM   1075 HH22 ARG A  67       9.841  -7.231  10.301  1.00 96.11           H  
ATOM   1076  CZ  ARG A  67       7.839  -6.939  10.167  1.00 96.11           C  
ATOM   1077  N   ILE A  68       4.687  -2.605   6.514  1.00 94.89           N  
ATOM   1078  H   ILE A  68       5.156  -2.081   7.239  1.00 94.89           H  
ATOM   1079  CA  ILE A  68       5.267  -2.552   5.176  1.00 94.89           C  
ATOM   1080  HA  ILE A  68       4.692  -3.185   4.499  1.00 94.89           H  
ATOM   1081  C   ILE A  68       6.680  -3.093   5.275  1.00 94.89           C  
ATOM   1082  CB  ILE A  68       5.239  -1.118   4.616  1.00 94.89           C  
ATOM   1083  HB  ILE A  68       5.833  -0.472   5.263  1.00 94.89           H  
ATOM   1084  O   ILE A  68       7.501  -2.497   5.965  1.00 94.89           O  
ATOM   1085  CG1 ILE A  68       3.781  -0.615   4.621  1.00 94.89           C  
ATOM   1086 HG12 ILE A  68       3.414  -0.574   5.646  1.00 94.89           H  
ATOM   1087 HG13 ILE A  68       3.154  -1.314   4.068  1.00 94.89           H  
ATOM   1088  CG2 ILE A  68       5.852  -1.089   3.202  1.00 94.89           C  
ATOM   1089 HG21 ILE A  68       5.996  -0.058   2.879  1.00 94.89           H  
ATOM   1090 HG22 ILE A  68       5.205  -1.613   2.499  1.00 94.89           H  
ATOM   1091 HG23 ILE A  68       6.832  -1.564   3.193  1.00 94.89           H  
ATOM   1092  CD1 ILE A  68       3.604   0.782   4.043  1.00 94.89           C  
ATOM   1093 HD11 ILE A  68       3.920   0.822   3.001  1.00 94.89           H  
ATOM   1094 HD12 ILE A  68       2.547   1.044   4.081  1.00 94.89           H  
ATOM   1095 HD13 ILE A  68       4.177   1.487   4.646  1.00 94.89           H  
ATOM   1096  N   ASP A  69       6.958  -4.202   4.600  1.00 94.77           N  
ATOM   1097  H   ASP A  69       6.236  -4.592   4.011  1.00 94.77           H  
ATOM   1098  CA  ASP A  69       8.311  -4.736   4.460  1.00 94.77           C  
ATOM   1099  HA  ASP A  69       8.950  -4.306   5.231  1.00 94.77           H  
ATOM   1100  C   ASP A  69       8.895  -4.322   3.106  1.00 94.77           C  
ATOM   1101  CB  ASP A  69       8.323  -6.256   4.664  1.00 94.77           C  
ATOM   1102  HB2 ASP A  69       9.305  -6.637   4.386  1.00 94.77           H  
ATOM   1103  HB3 ASP A  69       7.584  -6.713   4.006  1.00 94.77           H  
ATOM   1104  O   ASP A  69       8.187  -4.255   2.101  1.00 94.77           O  
ATOM   1105  CG  ASP A  69       8.050  -6.669   6.118  1.00 94.77           C  
ATOM   1106  OD1 ASP A  69       8.599  -6.091   7.082  1.00 94.77           O  
ATOM   1107  OD2 ASP A  69       7.308  -7.641   6.349  1.00 94.77           O  
ATOM   1108  N   LEU A  70      10.191  -4.013   3.086  1.00 94.10           N  
ATOM   1109  H   LEU A  70      10.702  -4.079   3.955  1.00 94.10           H  
ATOM   1110  CA  LEU A  70      10.913  -3.480   1.931  1.00 94.10           C  
ATOM   1111  HA  LEU A  70      10.344  -3.686   1.024  1.00 94.10           H  
ATOM   1112  C   LEU A  70      12.283  -4.156   1.815  1.00 94.10           C  
ATOM   1113  CB  LEU A  70      11.089  -1.954   2.086  1.00 94.10           C  
ATOM   1114  HB2 LEU A  70      11.671  -1.571   1.247  1.00 94.10           H  
ATOM   1115  HB3 LEU A  70      11.670  -1.793   2.994  1.00 94.10           H  
ATOM   1116  O   LEU A  70      12.921  -4.455   2.827  1.00 94.10           O  
ATOM   1117  CG  LEU A  70       9.787  -1.140   2.203  1.00 94.10           C  
ATOM   1118  HG  LEU A  70       9.101  -1.636   2.890  1.00 94.10           H  
ATOM   1119  CD1 LEU A  70      10.074   0.241   2.785  1.00 94.10           C  
ATOM   1120 HD11 LEU A  70      10.722   0.807   2.116  1.00 94.10           H  
ATOM   1121 HD12 LEU A  70      10.547   0.141   3.762  1.00 94.10           H  
ATOM   1122 HD13 LEU A  70       9.132   0.774   2.915  1.00 94.10           H  
ATOM   1123  CD2 LEU A  70       9.101  -0.964   0.850  1.00 94.10           C  
ATOM   1124 HD21 LEU A  70       8.121  -0.511   0.997  1.00 94.10           H  
ATOM   1125 HD22 LEU A  70       9.696  -0.324   0.198  1.00 94.10           H  
ATOM   1126 HD23 LEU A  70       8.975  -1.938   0.377  1.00 94.10           H  
ATOM   1127  N   ALA A  71      12.784  -4.326   0.591  1.00 95.10           N  
ATOM   1128  H   ALA A  71      12.206  -4.088  -0.201  1.00 95.10           H  
ATOM   1129  CA  ALA A  71      14.200  -4.619   0.361  1.00 95.10           C  
ATOM   1130  HA  ALA A  71      14.729  -4.521   1.309  1.00 95.10           H  
ATOM   1131  C   ALA A  71      14.817  -3.602  -0.597  1.00 95.10           C  
ATOM   1132  CB  ALA A  71      14.412  -6.059  -0.116  1.00 95.10           C  
ATOM   1133  HB1 ALA A  71      15.470  -6.308  -0.041  1.00 95.10           H  
ATOM   1134  HB2 ALA A  71      13.840  -6.748   0.505  1.00 95.10           H  
ATOM   1135  HB3 ALA A  71      14.112  -6.154  -1.160  1.00 95.10           H  
ATOM   1136  O   ALA A  71      14.234  -3.263  -1.625  1.00 95.10           O  
ATOM   1137  N   PHE A  72      16.007  -3.114  -0.264  1.00 96.06           N  
ATOM   1138  H   PHE A  72      16.441  -3.434   0.589  1.00 96.06           H  
ATOM   1139  CA  PHE A  72      16.743  -2.173  -1.099  1.00 96.06           C  
ATOM   1140  HA  PHE A  72      16.520  -2.378  -2.146  1.00 96.06           H  
ATOM   1141  C   PHE A  72      18.244  -2.339  -0.882  1.00 96.06           C  
ATOM   1142  CB  PHE A  72      16.297  -0.744  -0.769  1.00 96.06           C  
ATOM   1143  HB2 PHE A  72      16.509  -0.536   0.279  1.00 96.06           H  
ATOM   1144  HB3 PHE A  72      15.218  -0.671  -0.904  1.00 96.06           H  
ATOM   1145  O   PHE A  72      18.692  -2.424   0.260  1.00 96.06           O  
ATOM   1146  CG  PHE A  72      16.954   0.306  -1.638  1.00 96.06           C  
ATOM   1147  CD1 PHE A  72      17.874   1.214  -1.083  1.00 96.06           C  
ATOM   1148  HD1 PHE A  72      18.114   1.167  -0.031  1.00 96.06           H  
ATOM   1149  CD2 PHE A  72      16.645   0.378  -3.009  1.00 96.06           C  
ATOM   1150  HD2 PHE A  72      15.954  -0.324  -3.452  1.00 96.06           H  
ATOM   1151  CE1 PHE A  72      18.447   2.211  -1.890  1.00 96.06           C  
ATOM   1152  HE1 PHE A  72      19.097   2.948  -1.442  1.00 96.06           H  
ATOM   1153  CE2 PHE A  72      17.219   1.373  -3.816  1.00 96.06           C  
ATOM   1154  HE2 PHE A  72      16.952   1.430  -4.861  1.00 96.06           H  
ATOM   1155  CZ  PHE A  72      18.106   2.304  -3.252  1.00 96.06           C  
ATOM   1156  HZ  PHE A  72      18.499   3.106  -3.860  1.00 96.06           H  
ATOM   1157  N   LYS A  73      19.022  -2.387  -1.974  1.00 95.59           N  
ATOM   1158  H   LYS A  73      18.568  -2.297  -2.871  1.00 95.59           H  
ATOM   1159  CA  LYS A  73      20.492  -2.540  -1.947  1.00 95.59           C  
ATOM   1160  HA  LYS A  73      20.820  -2.878  -2.930  1.00 95.59           H  
ATOM   1161  C   LYS A  73      20.968  -3.633  -0.972  1.00 95.59           C  
ATOM   1162  CB  LYS A  73      21.162  -1.180  -1.671  1.00 95.59           C  
ATOM   1163  HB2 LYS A  73      20.771  -0.764  -0.743  1.00 95.59           H  
ATOM   1164  HB3 LYS A  73      22.234  -1.338  -1.545  1.00 95.59           H  
ATOM   1165  O   LYS A  73      21.839  -3.400  -0.143  1.00 95.59           O  
ATOM   1166  CG  LYS A  73      20.973  -0.174  -2.812  1.00 95.59           C  
ATOM   1167  HG2 LYS A  73      21.381  -0.596  -3.730  1.00 95.59           H  
ATOM   1168  HG3 LYS A  73      19.912   0.029  -2.957  1.00 95.59           H  
ATOM   1169  CD  LYS A  73      21.712   1.128  -2.479  1.00 95.59           C  
ATOM   1170  HD2 LYS A  73      22.761   0.904  -2.287  1.00 95.59           H  
ATOM   1171  HD3 LYS A  73      21.274   1.566  -1.582  1.00 95.59           H  
ATOM   1172  CE  LYS A  73      21.607   2.109  -3.649  1.00 95.59           C  
ATOM   1173  HE2 LYS A  73      22.044   1.643  -4.532  1.00 95.59           H  
ATOM   1174  HE3 LYS A  73      20.552   2.288  -3.858  1.00 95.59           H  
ATOM   1175  NZ  LYS A  73      22.296   3.388  -3.348  1.00 95.59           N  
ATOM   1176  HZ1 LYS A  73      21.882   3.828  -2.538  1.00 95.59           H  
ATOM   1177  HZ2 LYS A  73      23.275   3.224  -3.160  1.00 95.59           H  
ATOM   1178  HZ3 LYS A  73      22.222   4.020  -4.132  1.00 95.59           H  
ATOM   1179  N   ASN A  74      20.374  -4.825  -1.076  1.00 94.08           N  
ATOM   1180  H   ASN A  74      19.698  -4.944  -1.817  1.00 94.08           H  
ATOM   1181  CA  ASN A  74      20.671  -6.008  -0.251  1.00 94.08           C  
ATOM   1182  HA  ASN A  74      19.996  -6.794  -0.589  1.00 94.08           H  
ATOM   1183  C   ASN A  74      20.379  -5.871   1.258  1.00 94.08           C  
ATOM   1184  CB  ASN A  74      22.100  -6.510  -0.543  1.00 94.08           C  
ATOM   1185  HB2 ASN A  74      22.272  -7.444  -0.010  1.00 94.08           H  
ATOM   1186  HB3 ASN A  74      22.826  -5.783  -0.178  1.00 94.08           H  
ATOM   1187  O   ASN A  74      20.730  -6.764   2.025  1.00 94.08           O  
ATOM   1188  CG  ASN A  74      22.342  -6.775  -2.015  1.00 94.08           C  
ATOM   1189  ND2 ASN A  74      23.536  -6.538  -2.501  1.00 94.08           N  
ATOM   1190 HD21 ASN A  74      23.676  -6.776  -3.473  1.00 94.08           H  
ATOM   1191 HD22 ASN A  74      24.287  -6.240  -1.895  1.00 94.08           H  
ATOM   1192  OD1 ASN A  74      21.458  -7.175  -2.751  1.00 94.08           O  
ATOM   1193  N   ALA A  75      19.699  -4.808   1.692  1.00 97.96           N  
ATOM   1194  H   ALA A  75      19.466  -4.072   1.040  1.00 97.96           H  
ATOM   1195  CA  ALA A  75      19.223  -4.641   3.060  1.00 97.96           C  
ATOM   1196  HA  ALA A  75      19.639  -5.429   3.687  1.00 97.96           H  
ATOM   1197  C   ALA A  75      17.693  -4.762   3.133  1.00 97.96           C  
ATOM   1198  CB  ALA A  75      19.748  -3.311   3.607  1.00 97.96           C  
ATOM   1199  HB1 ALA A  75      20.837  -3.335   3.643  1.00 97.96           H  
ATOM   1200  HB2 ALA A  75      19.439  -2.493   2.957  1.00 97.96           H  
ATOM   1201  HB3 ALA A  75      19.362  -3.138   4.612  1.00 97.96           H  
ATOM   1202  O   ALA A  75      16.979  -4.440   2.179  1.00 97.96           O  
ATOM   1203  N   LYS A  76      17.194  -5.236   4.280  1.00 97.31           N  
ATOM   1204  H   LYS A  76      17.842  -5.401   5.037  1.00 97.31           H  
ATOM   1205  CA  LYS A  76      15.761  -5.349   4.580  1.00 97.31           C  
ATOM   1206  HA  LYS A  76      15.188  -5.218   3.663  1.00 97.31           H  
ATOM   1207  C   LYS A  76      15.337  -4.242   5.536  1.00 97.31           C  
ATOM   1208  CB  LYS A  76      15.414  -6.726   5.164  1.00 97.31           C  
ATOM   1209  HB2 LYS A  76      16.017  -6.902   6.055  1.00 97.31           H  
ATOM   1210  HB3 LYS A  76      14.364  -6.717   5.458  1.00 97.31           H  
ATOM   1211  O   LYS A  76      16.012  -3.985   6.534  1.00 97.31           O  
ATOM   1212  CG  LYS A  76      15.630  -7.866   4.160  1.00 97.31           C  
ATOM   1213  HG2 LYS A  76      16.686  -7.926   3.897  1.00 97.31           H  
ATOM   1214  HG3 LYS A  76      15.052  -7.666   3.259  1.00 97.31           H  
ATOM   1215  CD  LYS A  76      15.182  -9.204   4.764  1.00 97.31           C  
ATOM   1216  HD2 LYS A  76      15.752  -9.396   5.672  1.00 97.31           H  
ATOM   1217  HD3 LYS A  76      14.122  -9.145   5.011  1.00 97.31           H  
ATOM   1218  CE  LYS A  76      15.415 -10.336   3.756  1.00 97.31           C  
ATOM   1219  HE2 LYS A  76      14.869 -10.102   2.842  1.00 97.31           H  
ATOM   1220  HE3 LYS A  76      16.476 -10.367   3.508  1.00 97.31           H  
ATOM   1221  NZ  LYS A  76      14.974 -11.649   4.290  1.00 97.31           N  
ATOM   1222  HZ1 LYS A  76      15.482 -11.882   5.131  1.00 97.31           H  
ATOM   1223  HZ2 LYS A  76      13.986 -11.631   4.497  1.00 97.31           H  
ATOM   1224  HZ3 LYS A  76      15.137 -12.375   3.607  1.00 97.31           H  
ATOM   1225  N   TYR A  77      14.190  -3.647   5.254  1.00 98.07           N  
ATOM   1226  H   TYR A  77      13.665  -3.966   4.452  1.00 98.07           H  
ATOM   1227  CA  TYR A  77      13.597  -2.587   6.052  1.00 98.07           C  
ATOM   1228  HA  TYR A  77      14.107  -2.531   7.014  1.00 98.07           H  
ATOM   1229  C   TYR A  77      12.125  -2.883   6.318  1.00 98.07           C  
ATOM   1230  CB  TYR A  77      13.761  -1.233   5.353  1.00 98.07           C  
ATOM   1231  HB2 TYR A  77      13.150  -1.204   4.451  1.00 98.07           H  
ATOM   1232  HB3 TYR A  77      13.392  -0.469   6.037  1.00 98.07           H  
ATOM   1233  O   TYR A  77      11.501  -3.666   5.603  1.00 98.07           O  
ATOM   1234  CG  TYR A  77      15.177  -0.854   4.994  1.00 98.07           C  
ATOM   1235  CD1 TYR A  77      15.919  -0.046   5.876  1.00 98.07           C  
ATOM   1236  HD1 TYR A  77      15.480   0.294   6.802  1.00 98.07           H  
ATOM   1237  CD2 TYR A  77      15.745  -1.294   3.782  1.00 98.07           C  
ATOM   1238  HD2 TYR A  77      15.171  -1.911   3.107  1.00 98.07           H  
ATOM   1239  CE1 TYR A  77      17.238   0.317   5.553  1.00 98.07           C  
ATOM   1240  HE1 TYR A  77      17.804   0.937   6.233  1.00 98.07           H  
ATOM   1241  CE2 TYR A  77      17.064  -0.933   3.457  1.00 98.07           C  
ATOM   1242  HE2 TYR A  77      17.513  -1.266   2.533  1.00 98.07           H  
ATOM   1243  OH  TYR A  77      19.085   0.221   4.029  1.00 98.07           O  
ATOM   1244  HH  TYR A  77      19.490   0.744   4.724  1.00 98.07           H  
ATOM   1245  CZ  TYR A  77      17.812  -0.130   4.344  1.00 98.07           C  
ATOM   1246  N   TYR A  78      11.572  -2.237   7.336  1.00 97.14           N  
ATOM   1247  H   TYR A  78      12.152  -1.656   7.924  1.00 97.14           H  
ATOM   1248  CA  TYR A  78      10.150  -2.240   7.607  1.00 97.14           C  
ATOM   1249  HA  TYR A  78       9.655  -2.383   6.647  1.00 97.14           H  
ATOM   1250  C   TYR A  78       9.683  -0.901   8.184  1.00 97.14           C  
ATOM   1251  CB  TYR A  78       9.774  -3.416   8.521  1.00 97.14           C  
ATOM   1252  HB2 TYR A  78      10.236  -4.325   8.138  1.00 97.14           H  
ATOM   1253  HB3 TYR A  78       8.695  -3.559   8.463  1.00 97.14           H  
ATOM   1254  O   TYR A  78      10.420  -0.224   8.906  1.00 97.14           O  
ATOM   1255  CG  TYR A  78      10.164  -3.242   9.977  1.00 97.14           C  
ATOM   1256  CD1 TYR A  78      11.477  -3.526  10.398  1.00 97.14           C  
ATOM   1257  HD1 TYR A  78      12.208  -3.862   9.677  1.00 97.14           H  
ATOM   1258  CD2 TYR A  78       9.216  -2.764  10.903  1.00 97.14           C  
ATOM   1259  HD2 TYR A  78       8.214  -2.524  10.579  1.00 97.14           H  
ATOM   1260  CE1 TYR A  78      11.850  -3.328  11.741  1.00 97.14           C  
ATOM   1261  HE1 TYR A  78      12.865  -3.524  12.055  1.00 97.14           H  
ATOM   1262  CE2 TYR A  78       9.581  -2.576  12.249  1.00 97.14           C  
ATOM   1263  HE2 TYR A  78       8.866  -2.195  12.963  1.00 97.14           H  
ATOM   1264  OH  TYR A  78      11.248  -2.636  13.962  1.00 97.14           O  
ATOM   1265  HH  TYR A  78      12.170  -2.837  14.139  1.00 97.14           H  
ATOM   1266  CZ  TYR A  78      10.899  -2.851  12.668  1.00 97.14           C  
ATOM   1267  N   ALA A  79       8.432  -0.561   7.890  1.00 97.36           N  
ATOM   1268  H   ALA A  79       7.924  -1.167   7.263  1.00 97.36           H  
ATOM   1269  CA  ALA A  79       7.670   0.487   8.553  1.00 97.36           C  
ATOM   1270  HA  ALA A  79       8.251   0.906   9.375  1.00 97.36           H  
ATOM   1271  C   ALA A  79       6.392  -0.127   9.133  1.00 97.36           C  
ATOM   1272  CB  ALA A  79       7.370   1.613   7.560  1.00 97.36           C  
ATOM   1273  HB1 ALA A  79       8.305   2.058   7.221  1.00 97.36           H  
ATOM   1274  HB2 ALA A  79       6.776   2.384   8.050  1.00 97.36           H  
ATOM   1275  HB3 ALA A  79       6.819   1.225   6.703  1.00 97.36           H  
ATOM   1276  O   ALA A  79       5.692  -0.880   8.457  1.00 97.36           O  
ATOM   1277  N   LEU A  80       6.097   0.173  10.390  1.00 97.57           N  
ATOM   1278  H   LEU A  80       6.702   0.814  10.882  1.00 97.57           H  
ATOM   1279  CA  LEU A  80       4.913  -0.278  11.107  1.00 97.57           C  
ATOM   1280  HA  LEU A  80       4.305  -0.902  10.453  1.00 97.57           H  
ATOM   1281  C   LEU A  80       4.088   0.941  11.513  1.00 97.57           C  
ATOM   1282  CB  LEU A  80       5.355  -1.115  12.321  1.00 97.57           C  
ATOM   1283  HB2 LEU A  80       5.978  -0.484  12.956  1.00 97.57           H  
ATOM   1284  HB3 LEU A  80       5.973  -1.944  11.976  1.00 97.57           H  
ATOM   1285  O   LEU A  80       4.624   1.897  12.060  1.00 97.57           O  
ATOM   1286  CG  LEU A  80       4.191  -1.674  13.162  1.00 97.57           C  
ATOM   1287  HG  LEU A  80       3.480  -0.881  13.396  1.00 97.57           H  
ATOM   1288  CD1 LEU A  80       3.465  -2.800  12.425  1.00 97.57           C  
ATOM   1289 HD11 LEU A  80       4.163  -3.601  12.179  1.00 97.57           H  
ATOM   1290 HD12 LEU A  80       3.002  -2.420  11.515  1.00 97.57           H  
ATOM   1291 HD13 LEU A  80       2.676  -3.200  13.061  1.00 97.57           H  
ATOM   1292  CD2 LEU A  80       4.713  -2.242  14.480  1.00 97.57           C  
ATOM   1293 HD21 LEU A  80       5.432  -3.039  14.293  1.00 97.57           H  
ATOM   1294 HD22 LEU A  80       5.193  -1.451  15.057  1.00 97.57           H  
ATOM   1295 HD23 LEU A  80       3.880  -2.635  15.062  1.00 97.57           H  
ATOM   1296  N   TYR A  81       2.785   0.882  11.287  1.00 97.41           N  
ATOM   1297  H   TYR A  81       2.427   0.070  10.805  1.00 97.41           H  
ATOM   1298  CA  TYR A  81       1.816   1.897  11.670  1.00 97.41           C  
ATOM   1299  HA  TYR A  81       2.301   2.707  12.215  1.00 97.41           H  
ATOM   1300  C   TYR A  81       0.783   1.243  12.580  1.00 97.41           C  
ATOM   1301  CB  TYR A  81       1.174   2.476  10.405  1.00 97.41           C  
ATOM   1302  HB2 TYR A  81       0.409   3.191  10.707  1.00 97.41           H  
ATOM   1303  HB3 TYR A  81       0.677   1.677   9.855  1.00 97.41           H  
ATOM   1304  O   TYR A  81       0.028   0.382  12.129  1.00 97.41           O  
ATOM   1305  CG  TYR A  81       2.162   3.164   9.486  1.00 97.41           C  
ATOM   1306  CD1 TYR A  81       2.480   4.512   9.716  1.00 97.41           C  
ATOM   1307  HD1 TYR A  81       2.008   5.038  10.532  1.00 97.41           H  
ATOM   1308  CD2 TYR A  81       2.810   2.456   8.452  1.00 97.41           C  
ATOM   1309  HD2 TYR A  81       2.587   1.410   8.296  1.00 97.41           H  
ATOM   1310  CE1 TYR A  81       3.436   5.156   8.915  1.00 97.41           C  
ATOM   1311  HE1 TYR A  81       3.718   6.179   9.114  1.00 97.41           H  
ATOM   1312  CE2 TYR A  81       3.784   3.099   7.658  1.00 97.41           C  
ATOM   1313  HE2 TYR A  81       4.311   2.552   6.890  1.00 97.41           H  
ATOM   1314  OH  TYR A  81       5.051   5.113   7.177  1.00 97.41           O  
ATOM   1315  HH  TYR A  81       5.163   5.998   7.530  1.00 97.41           H  
ATOM   1316  CZ  TYR A  81       4.100   4.455   7.894  1.00 97.41           C  
ATOM   1317  N   SER A  82       0.750   1.628  13.858  1.00 96.89           N  
ATOM   1318  H   SER A  82       1.388   2.347  14.166  1.00 96.89           H  
ATOM   1319  CA  SER A  82      -0.129   1.003  14.863  1.00 96.89           C  
ATOM   1320  HA  SER A  82      -0.027  -0.078  14.770  1.00 96.89           H  
ATOM   1321  C   SER A  82      -1.619   1.318  14.681  1.00 96.89           C  
ATOM   1322  CB  SER A  82       0.325   1.383  16.271  1.00 96.89           C  
ATOM   1323  HB2 SER A  82      -0.237   0.797  16.998  1.00 96.89           H  
ATOM   1324  HB3 SER A  82       1.384   1.146  16.378  1.00 96.89           H  
ATOM   1325  O   SER A  82      -2.470   0.761  15.378  1.00 96.89           O  
ATOM   1326  OG  SER A  82       0.122   2.759  16.524  1.00 96.89           O  
ATOM   1327  HG  SER A  82       0.602   2.978  17.326  1.00 96.89           H  
ATOM   1328  N   TYR A  83      -1.950   2.208  13.746  1.00 97.05           N  
ATOM   1329  H   TYR A  83      -1.203   2.689  13.265  1.00 97.05           H  
ATOM   1330  CA  TYR A  83      -3.308   2.440  13.288  1.00 97.05           C  
ATOM   1331  HA  TYR A  83      -3.926   1.578  13.541  1.00 97.05           H  
ATOM   1332  C   TYR A  83      -3.326   2.615  11.772  1.00 97.05           C  
ATOM   1333  CB  TYR A  83      -3.875   3.667  14.001  1.00 97.05           C  
ATOM   1334  HB2 TYR A  83      -3.217   4.511  13.791  1.00 97.05           H  
ATOM   1335  HB3 TYR A  83      -3.857   3.492  15.076  1.00 97.05           H  
ATOM   1336  O   TYR A  83      -2.631   3.475  11.229  1.00 97.05           O  
ATOM   1337  CG  TYR A  83      -5.289   4.019  13.591  1.00 97.05           C  
ATOM   1338  CD1 TYR A  83      -5.532   5.166  12.812  1.00 97.05           C  
ATOM   1339  HD1 TYR A  83      -4.704   5.789  12.506  1.00 97.05           H  
ATOM   1340  CD2 TYR A  83      -6.359   3.187  13.975  1.00 97.05           C  
ATOM   1341  HD2 TYR A  83      -6.164   2.288  14.542  1.00 97.05           H  
ATOM   1342  CE1 TYR A  83      -6.847   5.494  12.434  1.00 97.05           C  
ATOM   1343  HE1 TYR A  83      -7.028   6.385  11.851  1.00 97.05           H  
ATOM   1344  CE2 TYR A  83      -7.674   3.505  13.586  1.00 97.05           C  
ATOM   1345  HE2 TYR A  83      -8.500   2.862  13.854  1.00 97.05           H  
ATOM   1346  OH  TYR A  83      -9.190   4.972  12.444  1.00 97.05           O  
ATOM   1347  HH  TYR A  83      -9.218   5.799  11.959  1.00 97.05           H  
ATOM   1348  CZ  TYR A  83      -7.920   4.659  12.815  1.00 97.05           C  
ATOM   1349  N   PHE A  84      -4.151   1.816  11.106  1.00 96.56           N  
ATOM   1350  H   PHE A  84      -4.601   1.070  11.617  1.00 96.56           H  
ATOM   1351  CA  PHE A  84      -4.397   1.858   9.676  1.00 96.56           C  
ATOM   1352  HA  PHE A  84      -4.122   2.839   9.287  1.00 96.56           H  
ATOM   1353  C   PHE A  84      -5.873   1.615   9.389  1.00 96.56           C  
ATOM   1354  CB  PHE A  84      -3.541   0.805   8.974  1.00 96.56           C  
ATOM   1355  HB2 PHE A  84      -2.495   1.091   9.085  1.00 96.56           H  
ATOM   1356  HB3 PHE A  84      -3.677  -0.156   9.470  1.00 96.56           H  
ATOM   1357  O   PHE A  84      -6.477   0.658   9.874  1.00 96.56           O  
ATOM   1358  CG  PHE A  84      -3.865   0.649   7.499  1.00 96.56           C  
ATOM   1359  CD1 PHE A  84      -4.649  -0.433   7.058  1.00 96.56           C  
ATOM   1360  HD1 PHE A  84      -5.023  -1.153   7.770  1.00 96.56           H  
ATOM   1361  CD2 PHE A  84      -3.391   1.590   6.567  1.00 96.56           C  
ATOM   1362  HD2 PHE A  84      -2.790   2.423   6.900  1.00 96.56           H  
ATOM   1363  CE1 PHE A  84      -4.948  -0.578   5.691  1.00 96.56           C  
ATOM   1364  HE1 PHE A  84      -5.554  -1.407   5.355  1.00 96.56           H  
ATOM   1365  CE2 PHE A  84      -3.674   1.430   5.197  1.00 96.56           C  
ATOM   1366  HE2 PHE A  84      -3.286   2.132   4.474  1.00 96.56           H  
ATOM   1367  CZ  PHE A  84      -4.454   0.348   4.759  1.00 96.56           C  
ATOM   1368  HZ  PHE A  84      -4.676   0.229   3.709  1.00 96.56           H  
ATOM   1369  N   ARG A  85      -6.442   2.485   8.562  1.00 96.80           N  
ATOM   1370  H   ARG A  85      -5.897   3.283   8.265  1.00 96.80           H  
ATOM   1371  CA  ARG A  85      -7.791   2.355   8.034  1.00 96.80           C  
ATOM   1372  HA  ARG A  85      -7.997   1.299   7.856  1.00 96.80           H  
ATOM   1373  C   ARG A  85      -7.886   3.068   6.701  1.00 96.80           C  
ATOM   1374  CB  ARG A  85      -8.777   2.896   9.083  1.00 96.80           C  
ATOM   1375  HB2 ARG A  85      -8.703   2.265   9.969  1.00 96.80           H  
ATOM   1376  HB3 ARG A  85      -8.488   3.907   9.370  1.00 96.80           H  
ATOM   1377  O   ARG A  85      -7.248   4.101   6.497  1.00 96.80           O  
ATOM   1378  CG  ARG A  85     -10.237   2.909   8.620  1.00 96.80           C  
ATOM   1379  HG2 ARG A  85     -10.507   1.929   8.228  1.00 96.80           H  
ATOM   1380  HG3 ARG A  85     -10.368   3.666   7.846  1.00 96.80           H  
ATOM   1381  CD  ARG A  85     -11.144   3.247   9.802  1.00 96.80           C  
ATOM   1382  HD2 ARG A  85     -10.969   2.498  10.574  1.00 96.80           H  
ATOM   1383  HD3 ARG A  85     -10.873   4.226  10.198  1.00 96.80           H  
ATOM   1384  NE  ARG A  85     -12.565   3.252   9.408  1.00 96.80           N  
ATOM   1385  HE  ARG A  85     -12.761   3.426   8.432  1.00 96.80           H  
ATOM   1386  NH1 ARG A  85     -13.416   2.475  11.400  1.00 96.80           N  
ATOM   1387 HH11 ARG A  85     -12.472   2.301  11.714  1.00 96.80           H  
ATOM   1388 HH12 ARG A  85     -14.165   1.988  11.871  1.00 96.80           H  
ATOM   1389  NH2 ARG A  85     -14.796   2.883   9.711  1.00 96.80           N  
ATOM   1390 HH21 ARG A  85     -15.537   2.520  10.293  1.00 96.80           H  
ATOM   1391 HH22 ARG A  85     -14.982   3.141   8.752  1.00 96.80           H  
ATOM   1392  CZ  ARG A  85     -13.579   2.885  10.174  1.00 96.80           C  
ATOM   1393  N   ILE A  86      -8.749   2.566   5.831  1.00 97.65           N  
ATOM   1394  H   ILE A  86      -9.233   1.711   6.063  1.00 97.65           H  
ATOM   1395  CA  ILE A  86      -9.259   3.361   4.716  1.00 97.65           C  
ATOM   1396  HA  ILE A  86      -8.788   4.343   4.750  1.00 97.65           H  
ATOM   1397  C   ILE A  86     -10.752   3.609   4.905  1.00 97.65           C  
ATOM   1398  CB  ILE A  86      -8.880   2.767   3.352  1.00 97.65           C  
ATOM   1399  HB  ILE A  86      -9.186   3.482   2.588  1.00 97.65           H  
ATOM   1400  O   ILE A  86     -11.447   2.825   5.550  1.00 97.65           O  
ATOM   1401  CG1 ILE A  86      -9.613   1.445   3.087  1.00 97.65           C  
ATOM   1402 HG12 ILE A  86      -9.348   0.710   3.848  1.00 97.65           H  
ATOM   1403 HG13 ILE A  86     -10.688   1.620   3.139  1.00 97.65           H  
ATOM   1404  CG2 ILE A  86      -7.351   2.617   3.270  1.00 97.65           C  
ATOM   1405 HG21 ILE A  86      -7.006   1.815   3.922  1.00 97.65           H  
ATOM   1406 HG22 ILE A  86      -7.064   2.386   2.244  1.00 97.65           H  
ATOM   1407 HG23 ILE A  86      -6.864   3.549   3.556  1.00 97.65           H  
ATOM   1408  CD1 ILE A  86      -9.306   0.883   1.700  1.00 97.65           C  
ATOM   1409 HD11 ILE A  86      -9.914  -0.009   1.552  1.00 97.65           H  
ATOM   1410 HD12 ILE A  86      -9.559   1.613   0.931  1.00 97.65           H  
ATOM   1411 HD13 ILE A  86      -8.257   0.600   1.611  1.00 97.65           H  
ATOM   1412  N   LEU A  87     -11.242   4.739   4.408  1.00 98.31           N  
ATOM   1413  H   LEU A  87     -10.600   5.372   3.953  1.00 98.31           H  
ATOM   1414  CA  LEU A  87     -12.671   5.054   4.420  1.00 98.31           C  
ATOM   1415  HA  LEU A  87     -13.133   4.588   5.291  1.00 98.31           H  
ATOM   1416  C   LEU A  87     -13.382   4.441   3.205  1.00 98.31           C  
ATOM   1417  CB  LEU A  87     -12.855   6.574   4.548  1.00 98.31           C  
ATOM   1418  HB2 LEU A  87     -13.922   6.794   4.563  1.00 98.31           H  
ATOM   1419  HB3 LEU A  87     -12.420   7.041   3.664  1.00 98.31           H  
ATOM   1420  O   LEU A  87     -12.741   3.856   2.339  1.00 98.31           O  
ATOM   1421  CG  LEU A  87     -12.209   7.204   5.798  1.00 98.31           C  
ATOM   1422  HG  LEU A  87     -11.124   7.185   5.695  1.00 98.31           H  
ATOM   1423  CD1 LEU A  87     -12.650   8.663   5.920  1.00 98.31           C  
ATOM   1424 HD11 LEU A  87     -12.403   9.207   5.009  1.00 98.31           H  
ATOM   1425 HD12 LEU A  87     -12.153   9.139   6.766  1.00 98.31           H  
ATOM   1426 HD13 LEU A  87     -13.729   8.720   6.061  1.00 98.31           H  
ATOM   1427  CD2 LEU A  87     -12.581   6.489   7.102  1.00 98.31           C  
ATOM   1428 HD21 LEU A  87     -12.155   5.486   7.108  1.00 98.31           H  
ATOM   1429 HD22 LEU A  87     -13.666   6.435   7.198  1.00 98.31           H  
ATOM   1430 HD23 LEU A  87     -12.173   7.037   7.952  1.00 98.31           H  
ATOM   1431  N   GLY A  88     -14.710   4.546   3.152  1.00 97.66           N  
ATOM   1432  H   GLY A  88     -15.193   5.047   3.883  1.00 97.66           H  
ATOM   1433  CA  GLY A  88     -15.501   3.967   2.064  1.00 97.66           C  
ATOM   1434  HA2 GLY A  88     -15.198   2.930   1.914  1.00 97.66           H  
ATOM   1435  HA3 GLY A  88     -16.555   3.965   2.341  1.00 97.66           H  
ATOM   1436  C   GLY A  88     -15.345   4.708   0.732  1.00 97.66           C  
ATOM   1437  O   GLY A  88     -14.703   5.760   0.640  1.00 97.66           O  
ATOM   1438  N   GLU A  89     -15.994   4.185  -0.308  1.00 96.84           N  
ATOM   1439  H   GLU A  89     -16.448   3.290  -0.200  1.00 96.84           H  
ATOM   1440  CA  GLU A  89     -15.946   4.756  -1.660  1.00 96.84           C  
ATOM   1441  HA  GLU A  89     -14.907   4.746  -1.989  1.00 96.84           H  
ATOM   1442  C   GLU A  89     -16.440   6.214  -1.723  1.00 96.84           C  
ATOM   1443  CB  GLU A  89     -16.752   3.858  -2.612  1.00 96.84           C  
ATOM   1444  HB2 GLU A  89     -17.812   3.915  -2.366  1.00 96.84           H  
ATOM   1445  HB3 GLU A  89     -16.415   2.829  -2.488  1.00 96.84           H  
ATOM   1446  O   GLU A  89     -15.849   7.028  -2.436  1.00 96.84           O  
ATOM   1447  CG  GLU A  89     -16.530   4.295  -4.065  1.00 96.84           C  
ATOM   1448  HG2 GLU A  89     -16.967   5.284  -4.208  1.00 96.84           H  
ATOM   1449  HG3 GLU A  89     -15.457   4.384  -4.239  1.00 96.84           H  
ATOM   1450  CD  GLU A  89     -17.113   3.352  -5.123  1.00 96.84           C  
ATOM   1451  OE1 GLU A  89     -16.912   3.712  -6.309  1.00 96.84           O  
ATOM   1452  OE2 GLU A  89     -17.690   2.294  -4.787  1.00 96.84           O  
ATOM   1453  N   ASN A  90     -17.446   6.575  -0.914  1.00 97.24           N  
ATOM   1454  H   ASN A  90     -17.917   5.841  -0.405  1.00 97.24           H  
ATOM   1455  CA  ASN A  90     -17.959   7.950  -0.796  1.00 97.24           C  
ATOM   1456  HA  ASN A  90     -18.288   8.289  -1.778  1.00 97.24           H  
ATOM   1457  C   ASN A  90     -16.887   8.945  -0.317  1.00 97.24           C  
ATOM   1458  CB  ASN A  90     -19.165   7.953   0.163  1.00 97.24           C  
ATOM   1459  HB2 ASN A  90     -19.443   8.985   0.378  1.00 97.24           H  
ATOM   1460  HB3 ASN A  90     -18.890   7.475   1.104  1.00 97.24           H  
ATOM   1461  O   ASN A  90     -16.887  10.107  -0.719  1.00 97.24           O  
ATOM   1462  CG  ASN A  90     -20.391   7.271  -0.415  1.00 97.24           C  
ATOM   1463  ND2 ASN A  90     -21.334   6.887   0.413  1.00 97.24           N  
ATOM   1464 HD21 ASN A  90     -21.269   7.066   1.405  1.00 97.24           H  
ATOM   1465 HD22 ASN A  90     -22.134   6.442  -0.014  1.00 97.24           H  
ATOM   1466  OD1 ASN A  90     -20.524   7.073  -1.607  1.00 97.24           O  
ATOM   1467  N   ASP A  91     -15.928   8.471   0.481  1.00 98.00           N  
ATOM   1468  H   ASP A  91     -15.958   7.493   0.728  1.00 98.00           H  
ATOM   1469  CA  ASP A  91     -14.751   9.228   0.922  1.00 98.00           C  
ATOM   1470  HA  ASP A  91     -14.969  10.291   0.818  1.00 98.00           H  
ATOM   1471  C   ASP A  91     -13.519   8.964   0.042  1.00 98.00           C  
ATOM   1472  CB  ASP A  91     -14.478   8.951   2.405  1.00 98.00           C  
ATOM   1473  HB2 ASP A  91     -13.439   8.654   2.547  1.00 98.00           H  
ATOM   1474  HB3 ASP A  91     -15.099   8.129   2.761  1.00 98.00           H  
ATOM   1475  O   ASP A  91     -12.394   9.333   0.383  1.00 98.00           O  
ATOM   1476  CG  ASP A  91     -14.728  10.198   3.246  1.00 98.00           C  
ATOM   1477  OD1 ASP A  91     -13.924  11.161   3.107  1.00 98.00           O  
ATOM   1478  OD2 ASP A  91     -15.692  10.152   4.036  1.00 98.00           O  
ATOM   1479  N   LYS A  92     -13.717   8.329  -1.118  1.00 97.55           N  
ATOM   1480  H   LYS A  92     -14.662   8.040  -1.325  1.00 97.55           H  
ATOM   1481  CA  LYS A  92     -12.681   8.027  -2.114  1.00 97.55           C  
ATOM   1482  HA  LYS A  92     -13.150   7.407  -2.878  1.00 97.55           H  
ATOM   1483  C   LYS A  92     -11.539   7.188  -1.531  1.00 97.55           C  
ATOM   1484  CB  LYS A  92     -12.197   9.331  -2.779  1.00 97.55           C  
ATOM   1485  HB2 LYS A  92     -11.463   9.097  -3.550  1.00 97.55           H  
ATOM   1486  HB3 LYS A  92     -11.701   9.936  -2.021  1.00 97.55           H  
ATOM   1487  O   LYS A  92     -10.379   7.401  -1.886  1.00 97.55           O  
ATOM   1488  CG  LYS A  92     -13.328  10.151  -3.418  1.00 97.55           C  
ATOM   1489  HG2 LYS A  92     -13.626   9.685  -4.358  1.00 97.55           H  
ATOM   1490  HG3 LYS A  92     -14.195  10.186  -2.759  1.00 97.55           H  
ATOM   1491  CD  LYS A  92     -12.877  11.593  -3.667  1.00 97.55           C  
ATOM   1492  HD2 LYS A  92     -12.056  11.609  -4.385  1.00 97.55           H  
ATOM   1493  HD3 LYS A  92     -12.547  12.021  -2.721  1.00 97.55           H  
ATOM   1494  CE  LYS A  92     -14.068  12.396  -4.198  1.00 97.55           C  
ATOM   1495  HE2 LYS A  92     -14.936  12.163  -3.581  1.00 97.55           H  
ATOM   1496  HE3 LYS A  92     -14.292  12.066  -5.213  1.00 97.55           H  
ATOM   1497  NZ  LYS A  92     -13.815  13.856  -4.164  1.00 97.55           N  
ATOM   1498  HZ1 LYS A  92     -14.621  14.351  -4.519  1.00 97.55           H  
ATOM   1499  HZ2 LYS A  92     -13.659  14.160  -3.214  1.00 97.55           H  
ATOM   1500  HZ3 LYS A  92     -13.014  14.094  -4.732  1.00 97.55           H  
ATOM   1501  N   TYR A  93     -11.866   6.239  -0.651  1.00 97.83           N  
ATOM   1502  H   TYR A  93     -12.837   6.132  -0.396  1.00 97.83           H  
ATOM   1503  CA  TYR A  93     -10.894   5.359   0.007  1.00 97.83           C  
ATOM   1504  HA  TYR A  93     -11.434   4.838   0.798  1.00 97.83           H  
ATOM   1505  C   TYR A  93      -9.777   6.115   0.736  1.00 97.83           C  
ATOM   1506  CB  TYR A  93     -10.398   4.270  -0.955  1.00 97.83           C  
ATOM   1507  HB2 TYR A  93      -9.800   4.734  -1.740  1.00 97.83           H  
ATOM   1508  HB3 TYR A  93      -9.746   3.587  -0.411  1.00 97.83           H  
ATOM   1509  O   TYR A  93      -8.610   5.725   0.697  1.00 97.83           O  
ATOM   1510  CG  TYR A  93     -11.507   3.454  -1.588  1.00 97.83           C  
ATOM   1511  CD1 TYR A  93     -12.334   2.655  -0.774  1.00 97.83           C  
ATOM   1512  HD1 TYR A  93     -12.175   2.613   0.294  1.00 97.83           H  
ATOM   1513  CD2 TYR A  93     -11.685   3.453  -2.986  1.00 97.83           C  
ATOM   1514  HD2 TYR A  93     -11.003   4.005  -3.617  1.00 97.83           H  
ATOM   1515  CE1 TYR A  93     -13.345   1.863  -1.348  1.00 97.83           C  
ATOM   1516  HE1 TYR A  93     -13.969   1.234  -0.730  1.00 97.83           H  
ATOM   1517  CE2 TYR A  93     -12.704   2.664  -3.562  1.00 97.83           C  
ATOM   1518  HE2 TYR A  93     -12.845   2.623  -4.632  1.00 97.83           H  
ATOM   1519  OH  TYR A  93     -14.500   1.095  -3.298  1.00 97.83           O  
ATOM   1520  HH  TYR A  93     -15.027   0.613  -2.657  1.00 97.83           H  
ATOM   1521  CZ  TYR A  93     -13.534   1.866  -2.742  1.00 97.83           C  
ATOM   1522  N   ARG A  94     -10.131   7.238   1.376  1.00 98.17           N  
ATOM   1523  H   ARG A  94     -11.093   7.537   1.306  1.00 98.17           H  
ATOM   1524  CA  ARG A  94      -9.197   8.089   2.121  1.00 98.17           C  
ATOM   1525  HA  ARG A  94      -8.487   8.514   1.411  1.00 98.17           H  
ATOM   1526  C   ARG A  94      -8.405   7.294   3.153  1.00 98.17           C  
ATOM   1527  CB  ARG A  94      -9.976   9.222   2.795  1.00 98.17           C  
ATOM   1528  HB2 ARG A  94     -10.551   9.743   2.029  1.00 98.17           H  
ATOM   1529  HB3 ARG A  94     -10.668   8.796   3.521  1.00 98.17           H  
ATOM   1530  O   ARG A  94      -8.997   6.549   3.933  1.00 98.17           O  
ATOM   1531  CG  ARG A  94      -9.065  10.240   3.498  1.00 98.17           C  
ATOM   1532  HG2 ARG A  94      -8.433  10.723   2.753  1.00 98.17           H  
ATOM   1533  HG3 ARG A  94      -8.427   9.739   4.226  1.00 98.17           H  
ATOM   1534  CD  ARG A  94      -9.878  11.302   4.245  1.00 98.17           C  
ATOM   1535  HD2 ARG A  94     -10.420  10.817   5.056  1.00 98.17           H  
ATOM   1536  HD3 ARG A  94      -9.195  12.026   4.689  1.00 98.17           H  
ATOM   1537  NE  ARG A  94     -10.847  11.978   3.366  1.00 98.17           N  
ATOM   1538  HE  ARG A  94     -11.799  11.641   3.384  1.00 98.17           H  
ATOM   1539  NH1 ARG A  94      -9.430  13.533   2.402  1.00 98.17           N  
ATOM   1540 HH11 ARG A  94      -9.291  14.339   1.810  1.00 98.17           H  
ATOM   1541 HH12 ARG A  94      -8.629  13.156   2.887  1.00 98.17           H  
ATOM   1542  NH2 ARG A  94     -11.594  13.463   1.865  1.00 98.17           N  
ATOM   1543 HH21 ARG A  94     -11.492  14.305   1.316  1.00 98.17           H  
ATOM   1544 HH22 ARG A  94     -12.495  13.033   2.018  1.00 98.17           H  
ATOM   1545  CZ  ARG A  94     -10.603  12.983   2.552  1.00 98.17           C  
ATOM   1546  N   LEU A  95      -7.093   7.512   3.188  1.00 98.24           N  
ATOM   1547  H   LEU A  95      -6.699   8.173   2.534  1.00 98.24           H  
ATOM   1548  CA  LEU A  95      -6.196   6.891   4.156  1.00 98.24           C  
ATOM   1549  HA  LEU A  95      -6.481   5.844   4.263  1.00 98.24           H  
ATOM   1550  C   LEU A  95      -6.297   7.565   5.525  1.00 98.24           C  
ATOM   1551  CB  LEU A  95      -4.759   6.956   3.617  1.00 98.24           C  
ATOM   1552  HB2 LEU A  95      -4.729   6.425   2.665  1.00 98.24           H  
ATOM   1553  HB3 LEU A  95      -4.498   7.999   3.439  1.00 98.24           H  
ATOM   1554  O   LEU A  95      -6.251   8.789   5.634  1.00 98.24           O  
ATOM   1555  CG  LEU A  95      -3.691   6.322   4.518  1.00 98.24           C  
ATOM   1556  HG  LEU A  95      -3.689   6.810   5.493  1.00 98.24           H  
ATOM   1557  CD1 LEU A  95      -3.918   4.823   4.702  1.00 98.24           C  
ATOM   1558 HD11 LEU A  95      -3.982   4.335   3.730  1.00 98.24           H  
ATOM   1559 HD12 LEU A  95      -4.835   4.635   5.260  1.00 98.24           H  
ATOM   1560 HD13 LEU A  95      -3.088   4.396   5.265  1.00 98.24           H  
ATOM   1561  CD2 LEU A  95      -2.314   6.502   3.890  1.00 98.24           C  
ATOM   1562 HD21 LEU A  95      -2.264   5.987   2.931  1.00 98.24           H  
ATOM   1563 HD22 LEU A  95      -1.561   6.096   4.566  1.00 98.24           H  
ATOM   1564 HD23 LEU A  95      -2.112   7.562   3.742  1.00 98.24           H  
ATOM   1565  N   LYS A  96      -6.350   6.751   6.575  1.00 98.25           N  
ATOM   1566  H   LYS A  96      -6.461   5.763   6.397  1.00 98.25           H  
ATOM   1567  CA  LYS A  96      -6.135   7.142   7.965  1.00 98.25           C  
ATOM   1568  HA  LYS A  96      -5.823   8.185   8.020  1.00 98.25           H  
ATOM   1569  C   LYS A  96      -5.010   6.279   8.522  1.00 98.25           C  
ATOM   1570  CB  LYS A  96      -7.433   6.948   8.761  1.00 98.25           C  
ATOM   1571  HB2 LYS A  96      -7.733   5.904   8.682  1.00 98.25           H  
ATOM   1572  HB3 LYS A  96      -7.230   7.162   9.810  1.00 98.25           H  
ATOM   1573  O   LYS A  96      -5.152   5.062   8.613  1.00 98.25           O  
ATOM   1574  CG  LYS A  96      -8.614   7.818   8.305  1.00 98.25           C  
ATOM   1575  HG2 LYS A  96      -8.809   7.666   7.244  1.00 98.25           H  
ATOM   1576  HG3 LYS A  96      -9.496   7.495   8.858  1.00 98.25           H  
ATOM   1577  CD  LYS A  96      -8.380   9.307   8.583  1.00 98.25           C  
ATOM   1578  HD2 LYS A  96      -8.091   9.436   9.626  1.00 98.25           H  
ATOM   1579  HD3 LYS A  96      -7.578   9.680   7.946  1.00 98.25           H  
ATOM   1580  CE  LYS A  96      -9.665  10.096   8.308  1.00 98.25           C  
ATOM   1581  HE2 LYS A  96      -9.840  10.090   7.232  1.00 98.25           H  
ATOM   1582  HE3 LYS A  96     -10.502   9.599   8.798  1.00 98.25           H  
ATOM   1583  NZ  LYS A  96      -9.553  11.494   8.788  1.00 98.25           N  
ATOM   1584  HZ1 LYS A  96      -9.347  11.552   9.775  1.00 98.25           H  
ATOM   1585  HZ2 LYS A  96     -10.365  12.048   8.555  1.00 98.25           H  
ATOM   1586  HZ3 LYS A  96      -8.772  11.924   8.315  1.00 98.25           H  
ATOM   1587  N   VAL A  97      -3.890   6.898   8.874  1.00 97.75           N  
ATOM   1588  H   VAL A  97      -3.828   7.899   8.759  1.00 97.75           H  
ATOM   1589  CA  VAL A  97      -2.698   6.188   9.343  1.00 97.75           C  
ATOM   1590  HA  VAL A  97      -3.027   5.248   9.786  1.00 97.75           H  
ATOM   1591  C   VAL A  97      -1.986   6.978  10.437  1.00 97.75           C  
ATOM   1592  CB  VAL A  97      -1.784   5.829   8.155  1.00 97.75           C  
ATOM   1593  HB  VAL A  97      -2.392   5.307   7.416  1.00 97.75           H  
ATOM   1594  O   VAL A  97      -1.856   8.199  10.344  1.00 97.75           O  
ATOM   1595  CG1 VAL A  97      -1.163   7.047   7.463  1.00 97.75           C  
ATOM   1596 HG11 VAL A  97      -0.587   6.720   6.597  1.00 97.75           H  
ATOM   1597 HG12 VAL A  97      -1.950   7.720   7.124  1.00 97.75           H  
ATOM   1598 HG13 VAL A  97      -0.499   7.579   8.145  1.00 97.75           H  
ATOM   1599  CG2 VAL A  97      -0.677   4.868   8.574  1.00 97.75           C  
ATOM   1600 HG21 VAL A  97      -1.116   3.970   9.008  1.00 97.75           H  
ATOM   1601 HG22 VAL A  97      -0.027   5.348   9.306  1.00 97.75           H  
ATOM   1602 HG23 VAL A  97      -0.083   4.580   7.707  1.00 97.75           H  
ATOM   1603  N   SER A  98      -1.542   6.300  11.494  1.00 97.98           N  
ATOM   1604  H   SER A  98      -1.692   5.302  11.535  1.00 97.98           H  
ATOM   1605  CA  SER A  98      -0.767   6.919  12.574  1.00 97.98           C  
ATOM   1606  HA  SER A  98      -0.072   7.629  12.126  1.00 97.98           H  
ATOM   1607  C   SER A  98       0.073   5.896  13.347  1.00 97.98           C  
ATOM   1608  CB  SER A  98      -1.690   7.717  13.511  1.00 97.98           C  
ATOM   1609  HB2 SER A  98      -1.081   8.312  14.191  1.00 97.98           H  
ATOM   1610  HB3 SER A  98      -2.297   8.402  12.919  1.00 97.98           H  
ATOM   1611  O   SER A  98       0.042   4.698  13.062  1.00 97.98           O  
ATOM   1612  OG  SER A  98      -2.539   6.884  14.270  1.00 97.98           O  
ATOM   1613  HG  SER A  98      -3.135   7.436  14.782  1.00 97.98           H  
ATOM   1614  N   GLY A  99       0.860   6.388  14.311  1.00 97.50           N  
ATOM   1615  H   GLY A  99       0.839   7.381  14.492  1.00 97.50           H  
ATOM   1616  CA  GLY A  99       1.642   5.543  15.214  1.00 97.50           C  
ATOM   1617  HA2 GLY A  99       0.979   4.807  15.669  1.00 97.50           H  
ATOM   1618  HA3 GLY A  99       2.070   6.158  16.006  1.00 97.50           H  
ATOM   1619  C   GLY A  99       2.783   4.807  14.517  1.00 97.50           C  
ATOM   1620  O   GLY A  99       2.927   3.595  14.671  1.00 97.50           O  
ATOM   1621  N   TYR A 100       3.554   5.543  13.714  1.00 98.30           N  
ATOM   1622  H   TYR A 100       3.387   6.537  13.653  1.00 98.30           H  
ATOM   1623  CA  TYR A 100       4.708   5.008  13.003  1.00 98.30           C  
ATOM   1624  HA  TYR A 100       4.364   4.172  12.395  1.00 98.30           H  
ATOM   1625  C   TYR A 100       5.796   4.493  13.964  1.00 98.30           C  
ATOM   1626  CB  TYR A 100       5.259   6.062  12.035  1.00 98.30           C  
ATOM   1627  HB2 TYR A 100       4.632   6.092  11.144  1.00 98.30           H  
ATOM   1628  HB3 TYR A 100       5.206   7.044  12.507  1.00 98.30           H  
ATOM   1629  O   TYR A 100       6.101   5.113  14.984  1.00 98.30           O  
ATOM   1630  CG  TYR A 100       6.692   5.816  11.622  1.00 98.30           C  
ATOM   1631  CD1 TYR A 100       7.704   6.466  12.350  1.00 98.30           C  
ATOM   1632  HD1 TYR A 100       7.444   7.160  13.135  1.00 98.30           H  
ATOM   1633  CD2 TYR A 100       7.020   4.892  10.607  1.00 98.30           C  
ATOM   1634  HD2 TYR A 100       6.240   4.381  10.062  1.00 98.30           H  
ATOM   1635  CE1 TYR A 100       9.049   6.185  12.090  1.00 98.30           C  
ATOM   1636  HE1 TYR A 100       9.823   6.668  12.669  1.00 98.30           H  
ATOM   1637  CE2 TYR A 100       8.376   4.614  10.336  1.00 98.30           C  
ATOM   1638  HE2 TYR A 100       8.664   3.897   9.581  1.00 98.30           H  
ATOM   1639  OH  TYR A 100      10.690   4.957  10.947  1.00 98.30           O  
ATOM   1640  HH  TYR A 100      11.247   5.351  11.623  1.00 98.30           H  
ATOM   1641  CZ  TYR A 100       9.382   5.250  11.098  1.00 98.30           C  
ATOM   1642  N   SER A 101       6.415   3.381  13.583  1.00 98.12           N  
ATOM   1643  H   SER A 101       6.052   2.916  12.762  1.00 98.12           H  
ATOM   1644  CA  SER A 101       7.665   2.840  14.113  1.00 98.12           C  
ATOM   1645  HA  SER A 101       8.320   3.665  14.394  1.00 98.12           H  
ATOM   1646  C   SER A 101       8.370   2.010  13.031  1.00 98.12           C  
ATOM   1647  CB  SER A 101       7.380   1.993  15.359  1.00 98.12           C  
ATOM   1648  HB2 SER A 101       6.911   2.619  16.119  1.00 98.12           H  
ATOM   1649  HB3 SER A 101       8.316   1.604  15.759  1.00 98.12           H  
ATOM   1650  O   SER A 101       7.775   1.679  12.007  1.00 98.12           O  
ATOM   1651  OG  SER A 101       6.516   0.918  15.057  1.00 98.12           O  
ATOM   1652  HG  SER A 101       5.695   1.298  14.735  1.00 98.12           H  
ATOM   1653  N   GLY A 102       9.636   1.653  13.236  1.00 97.49           N  
ATOM   1654  H   GLY A 102      10.130   2.021  14.036  1.00 97.49           H  
ATOM   1655  CA  GLY A 102      10.384   0.785  12.322  1.00 97.49           C  
ATOM   1656  HA2 GLY A 102      10.509  -0.188  12.799  1.00 97.49           H  
ATOM   1657  HA3 GLY A 102       9.841   0.639  11.388  1.00 97.49           H  
ATOM   1658  C   GLY A 102      11.770   1.314  11.980  1.00 97.49           C  
ATOM   1659  O   GLY A 102      12.247   2.269  12.590  1.00 97.49           O  
ATOM   1660  N   ASN A 103      12.435   0.649  11.032  1.00 97.46           N  
ATOM   1661  H   ASN A 103      11.948  -0.081  10.532  1.00 97.46           H  
ATOM   1662  CA  ASN A 103      13.785   1.007  10.579  1.00 97.46           C  
ATOM   1663  HA  ASN A 103      14.159   1.809  11.216  1.00 97.46           H  
ATOM   1664  C   ASN A 103      13.828   1.584   9.148  1.00 97.46           C  
ATOM   1665  CB  ASN A 103      14.734  -0.195  10.770  1.00 97.46           C  
ATOM   1666  HB2 ASN A 103      14.624  -0.594  11.778  1.00 97.46           H  
ATOM   1667  HB3 ASN A 103      15.757   0.161  10.655  1.00 97.46           H  
ATOM   1668  O   ASN A 103      14.884   2.047   8.720  1.00 97.46           O  
ATOM   1669  CG  ASN A 103      14.512  -1.314   9.770  1.00 97.46           C  
ATOM   1670  ND2 ASN A 103      15.446  -2.227   9.635  1.00 97.46           N  
ATOM   1671 HD21 ASN A 103      15.345  -2.887   8.877  1.00 97.46           H  
ATOM   1672 HD22 ASN A 103      16.308  -2.148  10.156  1.00 97.46           H  
ATOM   1673  OD1 ASN A 103      13.510  -1.388   9.088  1.00 97.46           O  
ATOM   1674  N   ALA A 104      12.718   1.564   8.404  1.00 97.22           N  
ATOM   1675  H   ALA A 104      11.889   1.148   8.805  1.00 97.22           H  
ATOM   1676  CA  ALA A 104      12.513   2.409   7.224  1.00 97.22           C  
ATOM   1677  HA  ALA A 104      13.460   2.547   6.701  1.00 97.22           H  
ATOM   1678  C   ALA A 104      11.968   3.770   7.666  1.00 97.22           C  
ATOM   1679  CB  ALA A 104      11.504   1.743   6.280  1.00 97.22           C  
ATOM   1680  HB1 ALA A 104      11.662   0.666   6.216  1.00 97.22           H  
ATOM   1681  HB2 ALA A 104      11.585   2.178   5.284  1.00 97.22           H  
ATOM   1682  HB3 ALA A 104      10.493   1.901   6.655  1.00 97.22           H  
ATOM   1683  O   ALA A 104      11.285   3.819   8.670  1.00 97.22           O  
ATOM   1684  N   SER A 105      12.176   4.851   6.914  1.00 97.00           N  
ATOM   1685  H   SER A 105      12.691   4.766   6.050  1.00 97.00           H  
ATOM   1686  CA  SER A 105      11.584   6.166   7.229  1.00 97.00           C  
ATOM   1687  HA  SER A 105      11.937   6.483   8.210  1.00 97.00           H  
ATOM   1688  C   SER A 105      10.049   6.161   7.255  1.00 97.00           C  
ATOM   1689  CB  SER A 105      12.042   7.183   6.184  1.00 97.00           C  
ATOM   1690  HB2 SER A 105      13.126   7.282   6.238  1.00 97.00           H  
ATOM   1691  HB3 SER A 105      11.587   8.155   6.377  1.00 97.00           H  
ATOM   1692  O   SER A 105       9.412   5.364   6.562  1.00 97.00           O  
ATOM   1693  OG  SER A 105      11.650   6.717   4.906  1.00 97.00           O  
ATOM   1694  HG  SER A 105      12.338   6.909   4.264  1.00 97.00           H  
ATOM   1695  N   ASP A 106       9.444   7.121   7.961  1.00 96.60           N  
ATOM   1696  H   ASP A 106       9.992   7.732   8.550  1.00 96.60           H  
ATOM   1697  CA  ASP A 106       8.008   7.384   7.850  1.00 96.60           C  
ATOM   1698  HA  ASP A 106       7.484   6.428   7.885  1.00 96.60           H  
ATOM   1699  C   ASP A 106       7.666   8.071   6.519  1.00 96.60           C  
ATOM   1700  CB  ASP A 106       7.501   8.212   9.029  1.00 96.60           C  
ATOM   1701  HB2 ASP A 106       8.012   9.174   9.042  1.00 96.60           H  
ATOM   1702  HB3 ASP A 106       7.739   7.696   9.959  1.00 96.60           H  
ATOM   1703  O   ASP A 106       7.686   9.299   6.388  1.00 96.60           O  
ATOM   1704  CG  ASP A 106       5.986   8.441   8.947  1.00 96.60           C  
ATOM   1705  OD1 ASP A 106       5.287   7.793   8.113  1.00 96.60           O  
ATOM   1706  OD2 ASP A 106       5.524   9.299   9.721  1.00 96.60           O  
ATOM   1707  N   SER A 107       7.329   7.256   5.522  1.00 95.16           N  
ATOM   1708  H   SER A 107       7.393   6.262   5.692  1.00 95.16           H  
ATOM   1709  CA  SER A 107       6.956   7.724   4.185  1.00 95.16           C  
ATOM   1710  HA  SER A 107       7.287   8.757   4.074  1.00 95.16           H  
ATOM   1711  C   SER A 107       5.445   7.736   3.934  1.00 95.16           C  
ATOM   1712  CB  SER A 107       7.680   6.925   3.102  1.00 95.16           C  
ATOM   1713  HB2 SER A 107       7.330   5.893   3.113  1.00 95.16           H  
ATOM   1714  HB3 SER A 107       7.451   7.368   2.132  1.00 95.16           H  
ATOM   1715  O   SER A 107       5.042   7.880   2.782  1.00 95.16           O  
ATOM   1716  OG  SER A 107       9.079   6.965   3.272  1.00 95.16           O  
ATOM   1717  HG  SER A 107       9.318   6.399   4.010  1.00 95.16           H  
ATOM   1718  N   LEU A 108       4.598   7.590   4.965  1.00 93.18           N  
ATOM   1719  H   LEU A 108       4.990   7.496   5.891  1.00 93.18           H  
ATOM   1720  CA  LEU A 108       3.133   7.664   4.828  1.00 93.18           C  
ATOM   1721  HA  LEU A 108       2.876   7.843   3.784  1.00 93.18           H  
ATOM   1722  C   LEU A 108       2.527   8.835   5.597  1.00 93.18           C  
ATOM   1723  CB  LEU A 108       2.451   6.341   5.210  1.00 93.18           C  
ATOM   1724  HB2 LEU A 108       1.432   6.543   5.538  1.00 93.18           H  
ATOM   1725  HB3 LEU A 108       2.969   5.911   6.067  1.00 93.18           H  
ATOM   1726  O   LEU A 108       1.804   9.617   4.983  1.00 93.18           O  
ATOM   1727  CG  LEU A 108       2.391   5.336   4.045  1.00 93.18           C  
ATOM   1728  HG  LEU A 108       3.175   5.556   3.320  1.00 93.18           H  
ATOM   1729  CD1 LEU A 108       2.584   3.915   4.539  1.00 93.18           C  
ATOM   1730 HD11 LEU A 108       3.558   3.844   5.023  1.00 93.18           H  
ATOM   1731 HD12 LEU A 108       2.555   3.245   3.679  1.00 93.18           H  
ATOM   1732 HD13 LEU A 108       1.808   3.643   5.254  1.00 93.18           H  
ATOM   1733  CD2 LEU A 108       1.031   5.352   3.347  1.00 93.18           C  
ATOM   1734 HD21 LEU A 108       0.260   4.990   4.026  1.00 93.18           H  
ATOM   1735 HD22 LEU A 108       1.061   4.700   2.474  1.00 93.18           H  
ATOM   1736 HD23 LEU A 108       0.794   6.362   3.012  1.00 93.18           H  
ATOM   1737  N   ILE A 109       2.791   9.006   6.898  1.00 93.84           N  
ATOM   1738  H   ILE A 109       3.483   8.433   7.359  1.00 93.84           H  
ATOM   1739  CA  ILE A 109       1.964   9.923   7.709  1.00 93.84           C  
ATOM   1740  HA  ILE A 109       0.925   9.617   7.590  1.00 93.84           H  
ATOM   1741  C   ILE A 109       2.059  11.364   7.198  1.00 93.84           C  
ATOM   1742  CB  ILE A 109       2.294   9.834   9.214  1.00 93.84           C  
ATOM   1743  HB  ILE A 109       3.363  10.013   9.328  1.00 93.84           H  
ATOM   1744  O   ILE A 109       1.036  12.018   7.020  1.00 93.84           O  
ATOM   1745  CG1 ILE A 109       1.920   8.445   9.774  1.00 93.84           C  
ATOM   1746 HG12 ILE A 109       2.249   7.676   9.075  1.00 93.84           H  
ATOM   1747 HG13 ILE A 109       0.836   8.368   9.850  1.00 93.84           H  
ATOM   1748  CG2 ILE A 109       1.571  10.920  10.034  1.00 93.84           C  
ATOM   1749 HG21 ILE A 109       0.492  10.818   9.923  1.00 93.84           H  
ATOM   1750 HG22 ILE A 109       1.875  11.917   9.713  1.00 93.84           H  
ATOM   1751 HG23 ILE A 109       1.835  10.837  11.089  1.00 93.84           H  
ATOM   1752  CD1 ILE A 109       2.526   8.143  11.151  1.00 93.84           C  
ATOM   1753 HD11 ILE A 109       3.605   8.292  11.123  1.00 93.84           H  
ATOM   1754 HD12 ILE A 109       2.314   7.109  11.423  1.00 93.84           H  
ATOM   1755 HD13 ILE A 109       2.094   8.792  11.913  1.00 93.84           H  
ATOM   1756  N   SER A 110       3.266  11.851   6.899  1.00 89.87           N  
ATOM   1757  H   SER A 110       4.064  11.256   7.073  1.00 89.87           H  
ATOM   1758  CA  SER A 110       3.484  13.264   6.548  1.00 89.87           C  
ATOM   1759  HA  SER A 110       3.033  13.876   7.330  1.00 89.87           H  
ATOM   1760  C   SER A 110       2.852  13.711   5.223  1.00 89.87           C  
ATOM   1761  CB  SER A 110       4.984  13.573   6.522  1.00 89.87           C  
ATOM   1762  HB2 SER A 110       5.121  14.641   6.351  1.00 89.87           H  
ATOM   1763  HB3 SER A 110       5.423  13.320   7.487  1.00 89.87           H  
ATOM   1764  O   SER A 110       2.538  14.890   5.067  1.00 89.87           O  
ATOM   1765  OG  SER A 110       5.646  12.849   5.493  1.00 89.87           O  
ATOM   1766  HG  SER A 110       6.201  12.188   5.913  1.00 89.87           H  
ATOM   1767  N   HIS A 111       2.687  12.804   4.257  1.00 92.45           N  
ATOM   1768  H   HIS A 111       2.949  11.851   4.463  1.00 92.45           H  
ATOM   1769  CA  HIS A 111       2.244  13.148   2.898  1.00 92.45           C  
ATOM   1770  HA  HIS A 111       2.010  14.211   2.843  1.00 92.45           H  
ATOM   1771  C   HIS A 111       0.976  12.429   2.457  1.00 92.45           C  
ATOM   1772  CB  HIS A 111       3.374  12.869   1.899  1.00 92.45           C  
ATOM   1773  HB2 HIS A 111       3.876  11.938   2.164  1.00 92.45           H  
ATOM   1774  HB3 HIS A 111       2.953  12.742   0.901  1.00 92.45           H  
ATOM   1775  O   HIS A 111       0.297  12.918   1.563  1.00 92.45           O  
ATOM   1776  CG  HIS A 111       4.372  13.990   1.839  1.00 92.45           C  
ATOM   1777  CD2 HIS A 111       4.505  14.902   0.828  1.00 92.45           C  
ATOM   1778  HD2 HIS A 111       3.928  14.925  -0.085  1.00 92.45           H  
ATOM   1779  ND1 HIS A 111       5.292  14.313   2.808  1.00 92.45           N  
ATOM   1780  HD1 HIS A 111       5.419  13.839   3.690  1.00 92.45           H  
ATOM   1781  CE1 HIS A 111       5.968  15.394   2.386  1.00 92.45           C  
ATOM   1782  HE1 HIS A 111       6.756  15.883   2.940  1.00 92.45           H  
ATOM   1783  NE2 HIS A 111       5.517  15.800   1.185  1.00 92.45           N  
ATOM   1784  N   HIS A 112       0.655  11.289   3.053  1.00 97.13           N  
ATOM   1785  H   HIS A 112       1.239  10.939   3.799  1.00 97.13           H  
ATOM   1786  CA  HIS A 112      -0.394  10.403   2.563  1.00 97.13           C  
ATOM   1787  HA  HIS A 112      -0.825  10.799   1.644  1.00 97.13           H  
ATOM   1788  C   HIS A 112      -1.545  10.257   3.558  1.00 97.13           C  
ATOM   1789  CB  HIS A 112       0.237   9.050   2.224  1.00 97.13           C  
ATOM   1790  HB2 HIS A 112       0.603   8.575   3.134  1.00 97.13           H  
ATOM   1791  HB3 HIS A 112      -0.536   8.403   1.810  1.00 97.13           H  
ATOM   1792  O   HIS A 112      -2.658   9.944   3.139  1.00 97.13           O  
ATOM   1793  CG  HIS A 112       1.359   9.150   1.221  1.00 97.13           C  
ATOM   1794  CD2 HIS A 112       2.701   9.311   1.442  1.00 97.13           C  
ATOM   1795  HD2 HIS A 112       3.175   9.411   2.407  1.00 97.13           H  
ATOM   1796  ND1 HIS A 112       1.181   9.175  -0.131  1.00 97.13           N  
ATOM   1797  HD1 HIS A 112       0.281   9.183  -0.589  1.00 97.13           H  
ATOM   1798  CE1 HIS A 112       2.373   9.308  -0.717  1.00 97.13           C  
ATOM   1799  HE1 HIS A 112       2.522   9.338  -1.786  1.00 97.13           H  
ATOM   1800  NE2 HIS A 112       3.345   9.408   0.199  1.00 97.13           N  
ATOM   1801  N   ASN A 113      -1.322  10.503   4.856  1.00 97.62           N  
ATOM   1802  H   ASN A 113      -0.402  10.785   5.163  1.00 97.62           H  
ATOM   1803  CA  ASN A 113      -2.423  10.528   5.814  1.00 97.62           C  
ATOM   1804  HA  ASN A 113      -2.912   9.554   5.787  1.00 97.62           H  
ATOM   1805  C   ASN A 113      -3.456  11.583   5.396  1.00 97.62           C  
ATOM   1806  CB  ASN A 113      -1.908  10.773   7.237  1.00 97.62           C  
ATOM   1807  HB2 ASN A 113      -1.126  10.054   7.481  1.00 97.62           H  
ATOM   1808  HB3 ASN A 113      -1.501  11.782   7.302  1.00 97.62           H  
ATOM   1809  O   ASN A 113      -3.100  12.678   4.961  1.00 97.62           O  
ATOM   1810  CG  ASN A 113      -3.011  10.604   8.264  1.00 97.62           C  
ATOM   1811  ND2 ASN A 113      -3.106  11.495   9.220  1.00 97.62           N  
ATOM   1812 HD21 ASN A 113      -3.902  11.420   9.837  1.00 97.62           H  
ATOM   1813 HD22 ASN A 113      -2.480  12.287   9.236  1.00 97.62           H  
ATOM   1814  OD1 ASN A 113      -3.814   9.684   8.199  1.00 97.62           O  
ATOM   1815  N   ASP A 114      -4.733  11.229   5.497  1.00 97.68           N  
ATOM   1816  H   ASP A 114      -4.952  10.317   5.872  1.00 97.68           H  
ATOM   1817  CA  ASP A 114      -5.869  12.007   5.006  1.00 97.68           C  
ATOM   1818  HA  ASP A 114      -6.737  11.368   5.170  1.00 97.68           H  
ATOM   1819  C   ASP A 114      -5.940  12.247   3.494  1.00 97.68           C  
ATOM   1820  CB  ASP A 114      -6.057  13.295   5.840  1.00 97.68           C  
ATOM   1821  HB2 ASP A 114      -6.666  14.008   5.285  1.00 97.68           H  
ATOM   1822  HB3 ASP A 114      -5.101  13.776   6.048  1.00 97.68           H  
ATOM   1823  O   ASP A 114      -6.878  12.899   3.029  1.00 97.68           O  
ATOM   1824  CG  ASP A 114      -6.788  13.007   7.140  1.00 97.68           C  
ATOM   1825  OD1 ASP A 114      -7.686  12.140   7.101  1.00 97.68           O  
ATOM   1826  OD2 ASP A 114      -6.560  13.679   8.164  1.00 97.68           O  
ATOM   1827  N   ALA A 115      -5.047  11.676   2.688  1.00 97.57           N  
ATOM   1828  H   ALA A 115      -4.303  11.123   3.088  1.00 97.57           H  
ATOM   1829  CA  ALA A 115      -5.156  11.745   1.237  1.00 97.57           C  
ATOM   1830  HA  ALA A 115      -5.500  12.745   0.972  1.00 97.57           H  
ATOM   1831  C   ALA A 115      -6.184  10.741   0.690  1.00 97.57           C  
ATOM   1832  CB  ALA A 115      -3.773  11.576   0.615  1.00 97.57           C  
ATOM   1833  HB1 ALA A 115      -3.834  11.726  -0.463  1.00 97.57           H  
ATOM   1834  HB2 ALA A 115      -3.397  10.571   0.808  1.00 97.57           H  
ATOM   1835  HB3 ALA A 115      -3.081  12.296   1.052  1.00 97.57           H  
ATOM   1836  O   ALA A 115      -6.401   9.661   1.246  1.00 97.57           O  
ATOM   1837  N   ILE A 116      -6.818  11.100  -0.427  1.00 97.06           N  
ATOM   1838  H   ILE A 116      -6.519  11.950  -0.882  1.00 97.06           H  
ATOM   1839  CA  ILE A 116      -7.735  10.217  -1.162  1.00 97.06           C  
ATOM   1840  HA  ILE A 116      -8.302   9.623  -0.446  1.00 97.06           H  
ATOM   1841  C   ILE A 116      -6.953   9.233  -2.036  1.00 97.06           C  
ATOM   1842  CB  ILE A 116      -8.752  11.021  -2.000  1.00 97.06           C  
ATOM   1843  HB  ILE A 116      -9.376  10.298  -2.526  1.00 97.06           H  
ATOM   1844  O   ILE A 116      -5.875   9.565  -2.533  1.00 97.06           O  
ATOM   1845  CG1 ILE A 116      -8.073  11.921  -3.059  1.00 97.06           C  
ATOM   1846 HG12 ILE A 116      -7.552  12.743  -2.568  1.00 97.06           H  
ATOM   1847 HG13 ILE A 116      -7.336  11.341  -3.615  1.00 97.06           H  
ATOM   1848  CG2 ILE A 116      -9.662  11.833  -1.058  1.00 97.06           C  
ATOM   1849 HG21 ILE A 116      -9.084  12.596  -0.536  1.00 97.06           H  
ATOM   1850 HG22 ILE A 116     -10.114  11.167  -0.324  1.00 97.06           H  
ATOM   1851 HG23 ILE A 116     -10.463  12.312  -1.621  1.00 97.06           H  
ATOM   1852  CD1 ILE A 116      -9.045  12.495  -4.096  1.00 97.06           C  
ATOM   1853 HD11 ILE A 116      -9.754  13.173  -3.622  1.00 97.06           H  
ATOM   1854 HD12 ILE A 116      -9.580  11.683  -4.588  1.00 97.06           H  
ATOM   1855 HD13 ILE A 116      -8.480  13.048  -4.847  1.00 97.06           H  
ATOM   1856  N   PHE A 117      -7.514   8.049  -2.282  1.00 96.65           N  
ATOM   1857  H   PHE A 117      -8.423   7.828  -1.900  1.00 96.65           H  
ATOM   1858  CA  PHE A 117      -6.919   7.106  -3.225  1.00 96.65           C  
ATOM   1859  HA  PHE A 117      -5.843   7.085  -3.057  1.00 96.65           H  
ATOM   1860  C   PHE A 117      -7.181   7.563  -4.660  1.00 96.65           C  
ATOM   1861  CB  PHE A 117      -7.441   5.690  -2.992  1.00 96.65           C  
ATOM   1862  HB2 PHE A 117      -7.482   5.499  -1.919  1.00 96.65           H  
ATOM   1863  HB3 PHE A 117      -8.453   5.602  -3.386  1.00 96.65           H  
ATOM   1864  O   PHE A 117      -8.334   7.739  -5.074  1.00 96.65           O  
ATOM   1865  CG  PHE A 117      -6.554   4.636  -3.623  1.00 96.65           C  
ATOM   1866  CD1 PHE A 117      -6.827   4.121  -4.903  1.00 96.65           C  
ATOM   1867  HD1 PHE A 117      -7.679   4.473  -5.465  1.00 96.65           H  
ATOM   1868  CD2 PHE A 117      -5.418   4.191  -2.931  1.00 96.65           C  
ATOM   1869  HD2 PHE A 117      -5.172   4.629  -1.975  1.00 96.65           H  
ATOM   1870  CE1 PHE A 117      -5.985   3.138  -5.453  1.00 96.65           C  
ATOM   1871  HE1 PHE A 117      -6.183   2.749  -6.441  1.00 96.65           H  
ATOM   1872  CE2 PHE A 117      -4.589   3.194  -3.464  1.00 96.65           C  
ATOM   1873  HE2 PHE A 117      -3.732   2.846  -2.905  1.00 96.65           H  
ATOM   1874  CZ  PHE A 117      -4.878   2.661  -4.729  1.00 96.65           C  
ATOM   1875  HZ  PHE A 117      -4.244   1.897  -5.155  1.00 96.65           H  
ATOM   1876  N   SER A 118      -6.107   7.756  -5.413  1.00 95.82           N  
ATOM   1877  H   SER A 118      -5.199   7.540  -5.026  1.00 95.82           H  
ATOM   1878  CA  SER A 118      -6.133   8.347  -6.748  1.00 95.82           C  
ATOM   1879  HA  SER A 118      -7.153   8.604  -7.030  1.00 95.82           H  
ATOM   1880  C   SER A 118      -5.573   7.371  -7.773  1.00 95.82           C  
ATOM   1881  CB  SER A 118      -5.308   9.628  -6.745  1.00 95.82           C  
ATOM   1882  HB2 SER A 118      -5.319  10.081  -7.736  1.00 95.82           H  
ATOM   1883  HB3 SER A 118      -4.288   9.358  -6.473  1.00 95.82           H  
ATOM   1884  O   SER A 118      -4.535   6.760  -7.536  1.00 95.82           O  
ATOM   1885  OG  SER A 118      -5.797  10.548  -5.787  1.00 95.82           O  
ATOM   1886  HG  SER A 118      -5.707  10.148  -4.919  1.00 95.82           H  
ATOM   1887  N   THR A 119      -6.247   7.262  -8.911  1.00 94.93           N  
ATOM   1888  H   THR A 119      -7.060   7.849  -9.034  1.00 94.93           H  
ATOM   1889  CA  THR A 119      -5.874   6.445 -10.078  1.00 94.93           C  
ATOM   1890  HA  THR A 119      -4.914   5.958  -9.904  1.00 94.93           H  
ATOM   1891  C   THR A 119      -5.728   7.352 -11.301  1.00 94.93           C  
ATOM   1892  CB  THR A 119      -6.926   5.354 -10.348  1.00 94.93           C  
ATOM   1893  HB  THR A 119      -6.684   4.832 -11.274  1.00 94.93           H  
ATOM   1894  O   THR A 119      -6.033   8.543 -11.228  1.00 94.93           O  
ATOM   1895  CG2 THR A 119      -7.005   4.330  -9.222  1.00 94.93           C  
ATOM   1896 HG21 THR A 119      -7.728   3.559  -9.490  1.00 94.93           H  
ATOM   1897 HG22 THR A 119      -7.297   4.803  -8.285  1.00 94.93           H  
ATOM   1898 HG23 THR A 119      -6.040   3.836  -9.110  1.00 94.93           H  
ATOM   1899  OG1 THR A 119      -8.196   5.942 -10.459  1.00 94.93           O  
ATOM   1900  HG1 THR A 119      -8.526   5.702 -11.328  1.00 94.93           H  
ATOM   1901  N   PHE A 120      -5.257   6.830 -12.437  1.00 93.50           N  
ATOM   1902  H   PHE A 120      -5.072   5.839 -12.494  1.00 93.50           H  
ATOM   1903  CA  PHE A 120      -5.050   7.659 -13.635  1.00 93.50           C  
ATOM   1904  HA  PHE A 120      -4.390   8.483 -13.363  1.00 93.50           H  
ATOM   1905  C   PHE A 120      -6.356   8.284 -14.169  1.00 93.50           C  
ATOM   1906  CB  PHE A 120      -4.348   6.829 -14.721  1.00 93.50           C  
ATOM   1907  HB2 PHE A 120      -3.473   6.339 -14.294  1.00 93.50           H  
ATOM   1908  HB3 PHE A 120      -3.986   7.513 -15.489  1.00 93.50           H  
ATOM   1909  O   PHE A 120      -6.338   9.398 -14.694  1.00 93.50           O  
ATOM   1910  CG  PHE A 120      -5.231   5.793 -15.394  1.00 93.50           C  
ATOM   1911  CD1 PHE A 120      -5.274   4.469 -14.918  1.00 93.50           C  
ATOM   1912  HD1 PHE A 120      -4.667   4.161 -14.079  1.00 93.50           H  
ATOM   1913  CD2 PHE A 120      -6.030   6.162 -16.495  1.00 93.50           C  
ATOM   1914  HD2 PHE A 120      -6.013   7.177 -16.865  1.00 93.50           H  
ATOM   1915  CE1 PHE A 120      -6.108   3.526 -15.543  1.00 93.50           C  
ATOM   1916  HE1 PHE A 120      -6.124   2.503 -15.198  1.00 93.50           H  
ATOM   1917  CE2 PHE A 120      -6.879   5.221 -17.104  1.00 93.50           C  
ATOM   1918  HE2 PHE A 120      -7.505   5.510 -17.935  1.00 93.50           H  
ATOM   1919  CZ  PHE A 120      -6.920   3.902 -16.625  1.00 93.50           C  
ATOM   1920  HZ  PHE A 120      -7.565   3.174 -17.094  1.00 93.50           H  
ATOM   1921  N   ASP A 121      -7.474   7.574 -14.007  1.00 94.27           N  
ATOM   1922  H   ASP A 121      -7.393   6.657 -13.592  1.00 94.27           H  
ATOM   1923  CA  ASP A 121      -8.844   7.924 -14.406  1.00 94.27           C  
ATOM   1924  HA  ASP A 121      -8.801   8.617 -15.246  1.00 94.27           H  
ATOM   1925  C   ASP A 121      -9.649   8.620 -13.291  1.00 94.27           C  
ATOM   1926  CB  ASP A 121      -9.562   6.646 -14.889  1.00 94.27           C  
ATOM   1927  HB2 ASP A 121     -10.561   6.918 -15.232  1.00 94.27           H  
ATOM   1928  HB3 ASP A 121      -9.025   6.241 -15.747  1.00 94.27           H  
ATOM   1929  O   ASP A 121     -10.726   9.159 -13.543  1.00 94.27           O  
ATOM   1930  CG  ASP A 121      -9.684   5.544 -13.823  1.00 94.27           C  
ATOM   1931  OD1 ASP A 121      -8.848   5.498 -12.890  1.00 94.27           O  
ATOM   1932  OD2 ASP A 121     -10.606   4.711 -13.903  1.00 94.27           O  
ATOM   1933  N   ARG A 122      -9.120   8.667 -12.062  1.00 94.18           N  
ATOM   1934  H   ARG A 122      -8.252   8.171 -11.925  1.00 94.18           H  
ATOM   1935  CA  ARG A 122      -9.673   9.424 -10.929  1.00 94.18           C  
ATOM   1936  HA  ARG A 122     -10.294  10.226 -11.328  1.00 94.18           H  
ATOM   1937  C   ARG A 122      -8.542  10.078 -10.140  1.00 94.18           C  
ATOM   1938  CB  ARG A 122     -10.562   8.508 -10.070  1.00 94.18           C  
ATOM   1939  HB2 ARG A 122     -11.237   7.953 -10.720  1.00 94.18           H  
ATOM   1940  HB3 ARG A 122      -9.942   7.791  -9.531  1.00 94.18           H  
ATOM   1941  O   ARG A 122      -8.249   9.698  -9.005  1.00 94.18           O  
ATOM   1942  CG  ARG A 122     -11.402   9.338  -9.085  1.00 94.18           C  
ATOM   1943  HG2 ARG A 122     -12.098   9.948  -9.660  1.00 94.18           H  
ATOM   1944  HG3 ARG A 122     -10.769  10.006  -8.499  1.00 94.18           H  
ATOM   1945  CD  ARG A 122     -12.206   8.453  -8.128  1.00 94.18           C  
ATOM   1946  HD2 ARG A 122     -12.711   7.680  -8.708  1.00 94.18           H  
ATOM   1947  HD3 ARG A 122     -12.961   9.076  -7.648  1.00 94.18           H  
ATOM   1948  NE  ARG A 122     -11.358   7.837  -7.089  1.00 94.18           N  
ATOM   1949  HE  ARG A 122     -10.361   7.985  -7.164  1.00 94.18           H  
ATOM   1950  NH1 ARG A 122     -13.028   6.757  -5.935  1.00 94.18           N  
ATOM   1951 HH11 ARG A 122     -13.713   7.144  -6.569  1.00 94.18           H  
ATOM   1952 HH12 ARG A 122     -13.320   6.129  -5.200  1.00 94.18           H  
ATOM   1953  NH2 ARG A 122     -10.917   6.608  -5.229  1.00 94.18           N  
ATOM   1954 HH21 ARG A 122      -9.958   6.924  -5.261  1.00 94.18           H  
ATOM   1955 HH22 ARG A 122     -11.213   6.028  -4.456  1.00 94.18           H  
ATOM   1956  CZ  ARG A 122     -11.768   7.065  -6.098  1.00 94.18           C  
ATOM   1957  N   ASP A 123      -7.886  11.038 -10.776  1.00 92.56           N  
ATOM   1958  H   ASP A 123      -8.159  11.249 -11.725  1.00 92.56           H  
ATOM   1959  CA  ASP A 123      -6.677  11.663 -10.245  1.00 92.56           C  
ATOM   1960  HA  ASP A 123      -6.192  10.939  -9.590  1.00 92.56           H  
ATOM   1961  C   ASP A 123      -6.981  12.913  -9.403  1.00 92.56           C  
ATOM   1962  CB  ASP A 123      -5.688  11.943 -11.394  1.00 92.56           C  
ATOM   1963  HB2 ASP A 123      -5.909  12.917 -11.829  1.00 92.56           H  
ATOM   1964  HB3 ASP A 123      -5.837  11.198 -12.175  1.00 92.56           H  
ATOM   1965  O   ASP A 123      -8.067  13.498  -9.414  1.00 92.56           O  
ATOM   1966  CG  ASP A 123      -4.202  11.892 -10.992  1.00 92.56           C  
ATOM   1967  OD1 ASP A 123      -3.832  12.148  -9.816  1.00 92.56           O  
ATOM   1968  OD2 ASP A 123      -3.370  11.662 -11.897  1.00 92.56           O  
ATOM   1969  N   THR A 124      -5.964  13.350  -8.679  1.00 92.24           N  
ATOM   1970  H   THR A 124      -5.115  12.808  -8.761  1.00 92.24           H  
ATOM   1971  CA  THR A 124      -5.874  14.676  -8.078  1.00 92.24           C  
ATOM   1972  HA  THR A 124      -6.763  14.832  -7.467  1.00 92.24           H  
ATOM   1973  C   THR A 124      -5.788  15.769  -9.158  1.00 92.24           C  
ATOM   1974  CB  THR A 124      -4.627  14.758  -7.185  1.00 92.24           C  
ATOM   1975  HB  THR A 124      -4.603  15.734  -6.701  1.00 92.24           H  
ATOM   1976  O   THR A 124      -5.319  15.509 -10.269  1.00 92.24           O  
ATOM   1977  CG2 THR A 124      -4.589  13.682  -6.103  1.00 92.24           C  
ATOM   1978 HG21 THR A 124      -5.523  13.680  -5.541  1.00 92.24           H  
ATOM   1979 HG22 THR A 124      -4.436  12.699  -6.548  1.00 92.24           H  
ATOM   1980 HG23 THR A 124      -3.767  13.886  -5.416  1.00 92.24           H  
ATOM   1981  OG1 THR A 124      -3.466  14.614  -7.975  1.00 92.24           O  
ATOM   1982  HG1 THR A 124      -3.556  13.778  -8.439  1.00 92.24           H  
ATOM   1983  N   PRO A 125      -6.103  17.041  -8.839  1.00 94.70           N  
ATOM   1984  CA  PRO A 125      -5.877  18.162  -9.760  1.00 94.70           C  
ATOM   1985  HA  PRO A 125      -6.530  18.040 -10.623  1.00 94.70           H  
ATOM   1986  C   PRO A 125      -4.425  18.293 -10.255  1.00 94.70           C  
ATOM   1987  CB  PRO A 125      -6.299  19.409  -8.976  1.00 94.70           C  
ATOM   1988  HB2 PRO A 125      -6.716  20.173  -9.633  1.00 94.70           H  
ATOM   1989  HB3 PRO A 125      -5.453  19.810  -8.417  1.00 94.70           H  
ATOM   1990  O   PRO A 125      -4.184  18.821 -11.337  1.00 94.70           O  
ATOM   1991  CG  PRO A 125      -7.343  18.876  -7.997  1.00 94.70           C  
ATOM   1992  HG2 PRO A 125      -7.436  19.510  -7.115  1.00 94.70           H  
ATOM   1993  HG3 PRO A 125      -8.303  18.778  -8.503  1.00 94.70           H  
ATOM   1994  CD  PRO A 125      -6.806  17.491  -7.645  1.00 94.70           C  
ATOM   1995  HD2 PRO A 125      -7.634  16.828  -7.392  1.00 94.70           H  
ATOM   1996  HD3 PRO A 125      -6.107  17.564  -6.812  1.00 94.70           H  
ATOM   1997  N   ARG A 126      -3.449  17.792  -9.482  1.00 95.04           N  
ATOM   1998  H   ARG A 126      -3.729  17.294  -8.650  1.00 95.04           H  
ATOM   1999  CA  ARG A 126      -2.020  17.767  -9.845  1.00 95.04           C  
ATOM   2000  HA  ARG A 126      -1.768  18.687 -10.371  1.00 95.04           H  
ATOM   2001  C   ARG A 126      -1.654  16.649 -10.823  1.00 95.04           C  
ATOM   2002  CB  ARG A 126      -1.165  17.657  -8.573  1.00 95.04           C  
ATOM   2003  HB2 ARG A 126      -0.135  17.425  -8.847  1.00 95.04           H  
ATOM   2004  HB3 ARG A 126      -1.541  16.845  -7.952  1.00 95.04           H  
ATOM   2005  O   ARG A 126      -0.507  16.602 -11.254  1.00 95.04           O  
ATOM   2006  CG  ARG A 126      -1.160  18.963  -7.775  1.00 95.04           C  
ATOM   2007  HG2 ARG A 126      -2.177  19.219  -7.478  1.00 95.04           H  
ATOM   2008  HG3 ARG A 126      -0.761  19.761  -8.401  1.00 95.04           H  
ATOM   2009  CD  ARG A 126      -0.291  18.812  -6.521  1.00 95.04           C  
ATOM   2010  HD2 ARG A 126       0.700  18.458  -6.804  1.00 95.04           H  
ATOM   2011  HD3 ARG A 126      -0.738  18.054  -5.877  1.00 95.04           H  
ATOM   2012  NE  ARG A 126      -0.206  20.088  -5.784  1.00 95.04           N  
ATOM   2013  HE  ARG A 126      -0.962  20.275  -5.141  1.00 95.04           H  
ATOM   2014  NH1 ARG A 126       1.743  20.886  -6.715  1.00 95.04           N  
ATOM   2015 HH11 ARG A 126       2.418  21.628  -6.838  1.00 95.04           H  
ATOM   2016 HH12 ARG A 126       1.826  20.037  -7.256  1.00 95.04           H  
ATOM   2017  NH2 ARG A 126       0.609  22.151  -5.271  1.00 95.04           N  
ATOM   2018 HH21 ARG A 126      -0.221  22.342  -4.728  1.00 95.04           H  
ATOM   2019 HH22 ARG A 126       1.276  22.892  -5.437  1.00 95.04           H  
ATOM   2020  CZ  ARG A 126       0.714  21.028  -5.925  1.00 95.04           C  
ATOM   2021  N   LYS A 127      -2.596  15.766 -11.164  1.00 95.51           N  
ATOM   2022  H   LYS A 127      -3.520  15.881 -10.772  1.00 95.51           H  
ATOM   2023  CA  LYS A 127      -2.390  14.617 -12.052  1.00 95.51           C  
ATOM   2024  HA  LYS A 127      -3.299  14.017 -11.999  1.00 95.51           H  
ATOM   2025  C   LYS A 127      -1.246  13.697 -11.593  1.00 95.51           C  
ATOM   2026  CB  LYS A 127      -2.262  15.071 -13.514  1.00 95.51           C  
ATOM   2027  HB2 LYS A 127      -1.355  15.663 -13.637  1.00 95.51           H  
ATOM   2028  HB3 LYS A 127      -2.174  14.181 -14.138  1.00 95.51           H  
ATOM   2029  O   LYS A 127      -0.417  13.268 -12.400  1.00 95.51           O  
ATOM   2030  CG  LYS A 127      -3.472  15.880 -13.999  1.00 95.51           C  
ATOM   2031  HG2 LYS A 127      -4.384  15.313 -13.812  1.00 95.51           H  
ATOM   2032  HG3 LYS A 127      -3.524  16.831 -13.470  1.00 95.51           H  
ATOM   2033  CD  LYS A 127      -3.334  16.140 -15.501  1.00 95.51           C  
ATOM   2034  HD2 LYS A 127      -2.423  16.710 -15.686  1.00 95.51           H  
ATOM   2035  HD3 LYS A 127      -3.265  15.183 -16.018  1.00 95.51           H  
ATOM   2036  CE  LYS A 127      -4.546  16.913 -16.023  1.00 95.51           C  
ATOM   2037  HE2 LYS A 127      -5.447  16.366 -15.746  1.00 95.51           H  
ATOM   2038  HE3 LYS A 127      -4.580  17.886 -15.533  1.00 95.51           H  
ATOM   2039  NZ  LYS A 127      -4.478  17.069 -17.497  1.00 95.51           N  
ATOM   2040  HZ1 LYS A 127      -3.651  17.585 -17.763  1.00 95.51           H  
ATOM   2041  HZ2 LYS A 127      -4.438  16.161 -17.936  1.00 95.51           H  
ATOM   2042  HZ3 LYS A 127      -5.292  17.555 -17.844  1.00 95.51           H  
ATOM   2043  N   CYS A 128      -1.138  13.458 -10.282  1.00 95.97           N  
ATOM   2044  H   CYS A 128      -1.894  13.765  -9.686  1.00 95.97           H  
ATOM   2045  CA  CYS A 128      -0.046  12.679  -9.699  1.00 95.97           C  
ATOM   2046  HA  CYS A 128       0.901  13.132  -9.993  1.00 95.97           H  
ATOM   2047  C   CYS A 128      -0.044  11.230 -10.208  1.00 95.97           C  
ATOM   2048  CB  CYS A 128      -0.134  12.698  -8.167  1.00 95.97           C  
ATOM   2049  HB2 CYS A 128       0.642  12.046  -7.767  1.00 95.97           H  
ATOM   2050  HB3 CYS A 128      -1.093  12.261  -7.887  1.00 95.97           H  
ATOM   2051  O   CYS A 128       1.017  10.735 -10.576  1.00 95.97           O  
ATOM   2052  SG  CYS A 128      -0.006  14.315  -7.344  1.00 95.97           S  
ATOM   2053  N   ALA A 129      -1.204  10.573 -10.294  1.00 94.69           N  
ATOM   2054  H   ALA A 129      -2.070  11.067 -10.132  1.00 94.69           H  
ATOM   2055  CA  ALA A 129      -1.284   9.190 -10.764  1.00 94.69           C  
ATOM   2056  HA  ALA A 129      -0.596   8.583 -10.176  1.00 94.69           H  
ATOM   2057  C   ALA A 129      -0.850   9.057 -12.232  1.00 94.69           C  
ATOM   2058  CB  ALA A 129      -2.714   8.677 -10.545  1.00 94.69           C  
ATOM   2059  HB1 ALA A 129      -3.018   8.822  -9.509  1.00 94.69           H  
ATOM   2060  HB2 ALA A 129      -3.409   9.205 -11.198  1.00 94.69           H  
ATOM   2061  HB3 ALA A 129      -2.757   7.613 -10.780  1.00 94.69           H  
ATOM   2062  O   ALA A 129      -0.087   8.158 -12.591  1.00 94.69           O  
ATOM   2063  N   GLN A 130      -1.261  10.001 -13.084  1.00 94.30           N  
ATOM   2064  H   GLN A 130      -1.917  10.688 -12.741  1.00 94.30           H  
ATOM   2065  CA  GLN A 130      -0.845  10.037 -14.492  1.00 94.30           C  
ATOM   2066  HA  GLN A 130      -1.029   9.060 -14.938  1.00 94.30           H  
ATOM   2067  C   GLN A 130       0.650  10.345 -14.661  1.00 94.30           C  
ATOM   2068  CB  GLN A 130      -1.669  11.086 -15.249  1.00 94.30           C  
ATOM   2069  HB2 GLN A 130      -1.264  11.195 -16.255  1.00 94.30           H  
ATOM   2070  HB3 GLN A 130      -1.584  12.045 -14.738  1.00 94.30           H  
ATOM   2071  O   GLN A 130       1.307   9.773 -15.541  1.00 94.30           O  
ATOM   2072  CG  GLN A 130      -3.147  10.696 -15.360  1.00 94.30           C  
ATOM   2073  HG2 GLN A 130      -3.241   9.779 -15.941  1.00 94.30           H  
ATOM   2074  HG3 GLN A 130      -3.551  10.512 -14.364  1.00 94.30           H  
ATOM   2075  CD  GLN A 130      -3.987  11.778 -16.030  1.00 94.30           C  
ATOM   2076  NE2 GLN A 130      -5.200  11.985 -15.576  1.00 94.30           N  
ATOM   2077 HE21 GLN A 130      -5.592  11.297 -14.949  1.00 94.30           H  
ATOM   2078 HE22 GLN A 130      -5.802  12.577 -16.130  1.00 94.30           H  
ATOM   2079  OE1 GLN A 130      -3.586  12.453 -16.968  1.00 94.30           O  
ATOM   2080  N   THR A 131       1.182  11.245 -13.829  1.00 95.44           N  
ATOM   2081  H   THR A 131       0.565  11.683 -13.160  1.00 95.44           H  
ATOM   2082  CA  THR A 131       2.586  11.686 -13.867  1.00 95.44           C  
ATOM   2083  HA  THR A 131       2.860  11.923 -14.895  1.00 95.44           H  
ATOM   2084  C   THR A 131       3.531  10.590 -13.377  1.00 95.44           C  
ATOM   2085  CB  THR A 131       2.773  12.958 -13.022  1.00 95.44           C  
ATOM   2086  HB  THR A 131       2.492  12.757 -11.988  1.00 95.44           H  
ATOM   2087  O   THR A 131       4.537  10.302 -14.028  1.00 95.44           O  
ATOM   2088  CG2 THR A 131       4.205  13.490 -13.050  1.00 95.44           C  
ATOM   2089 HG21 THR A 131       4.527  13.636 -14.082  1.00 95.44           H  
ATOM   2090 HG22 THR A 131       4.246  14.442 -12.521  1.00 95.44           H  
ATOM   2091 HG23 THR A 131       4.876  12.791 -12.553  1.00 95.44           H  
ATOM   2092  OG1 THR A 131       1.950  13.985 -13.526  1.00 95.44           O  
ATOM   2093  HG1 THR A 131       1.066  13.830 -13.186  1.00 95.44           H  
ATOM   2094  N   PHE A 132       3.187   9.954 -12.255  1.00 93.88           N  
ATOM   2095  H   PHE A 132       2.346  10.240 -11.775  1.00 93.88           H  
ATOM   2096  CA  PHE A 132       4.033   8.981 -11.563  1.00 93.88           C  
ATOM   2097  HA  PHE A 132       5.057   9.121 -11.910  1.00 93.88           H  
ATOM   2098  C   PHE A 132       3.710   7.522 -11.890  1.00 93.88           C  
ATOM   2099  CB  PHE A 132       4.049   9.290 -10.062  1.00 93.88           C  
ATOM   2100  HB2 PHE A 132       3.036   9.224  -9.665  1.00 93.88           H  
ATOM   2101  HB3 PHE A 132       4.650   8.541  -9.547  1.00 93.88           H  
ATOM   2102  O   PHE A 132       4.405   6.635 -11.415  1.00 93.88           O  
ATOM   2103  CG  PHE A 132       4.644  10.654  -9.772  1.00 93.88           C  
ATOM   2104  CD1 PHE A 132       5.982  10.919 -10.117  1.00 93.88           C  
ATOM   2105  HD1 PHE A 132       6.577  10.142 -10.575  1.00 93.88           H  
ATOM   2106  CD2 PHE A 132       3.859  11.683  -9.228  1.00 93.88           C  
ATOM   2107  HD2 PHE A 132       2.823  11.499  -8.982  1.00 93.88           H  
ATOM   2108  CE1 PHE A 132       6.552  12.181  -9.884  1.00 93.88           C  
ATOM   2109  HE1 PHE A 132       7.581  12.362 -10.156  1.00 93.88           H  
ATOM   2110  CE2 PHE A 132       4.421  12.957  -9.038  1.00 93.88           C  
ATOM   2111  HE2 PHE A 132       3.812  13.779  -8.691  1.00 93.88           H  
ATOM   2112  CZ  PHE A 132       5.768  13.204  -9.336  1.00 93.88           C  
ATOM   2113  HZ  PHE A 132       6.188  14.187  -9.183  1.00 93.88           H  
ATOM   2114  N   LYS A 133       2.739   7.269 -12.778  1.00 92.47           N  
ATOM   2115  H   LYS A 133       2.136   8.038 -13.033  1.00 92.47           H  
ATOM   2116  CA  LYS A 133       2.452   5.944 -13.356  1.00 92.47           C  
ATOM   2117  HA  LYS A 133       1.566   6.043 -13.983  1.00 92.47           H  
ATOM   2118  C   LYS A 133       2.046   4.893 -12.322  1.00 92.47           C  
ATOM   2119  CB  LYS A 133       3.623   5.462 -14.245  1.00 92.47           C  
ATOM   2120  HB2 LYS A 133       4.488   5.256 -13.614  1.00 92.47           H  
ATOM   2121  HB3 LYS A 133       3.339   4.523 -14.721  1.00 92.47           H  
ATOM   2122  O   LYS A 133       2.565   3.784 -12.313  1.00 92.47           O  
ATOM   2123  CG  LYS A 133       4.066   6.439 -15.338  1.00 92.47           C  
ATOM   2124  HG2 LYS A 133       4.439   7.355 -14.880  1.00 92.47           H  
ATOM   2125  HG3 LYS A 133       4.877   5.982 -15.905  1.00 92.47           H  
ATOM   2126  CD  LYS A 133       2.915   6.777 -16.286  1.00 92.47           C  
ATOM   2127  HD2 LYS A 133       2.529   5.865 -16.740  1.00 92.47           H  
ATOM   2128  HD3 LYS A 133       2.121   7.260 -15.717  1.00 92.47           H  
ATOM   2129  CE  LYS A 133       3.403   7.735 -17.368  1.00 92.47           C  
ATOM   2130  HE2 LYS A 133       3.997   7.180 -18.094  1.00 92.47           H  
ATOM   2131  HE3 LYS A 133       4.041   8.484 -16.898  1.00 92.47           H  
ATOM   2132  NZ  LYS A 133       2.245   8.398 -18.007  1.00 92.47           N  
ATOM   2133  HZ1 LYS A 133       1.754   8.926 -17.300  1.00 92.47           H  
ATOM   2134  HZ2 LYS A 133       2.546   9.034 -18.733  1.00 92.47           H  
ATOM   2135  HZ3 LYS A 133       1.612   7.714 -18.396  1.00 92.47           H  
ATOM   2136  N   GLY A 134       1.073   5.230 -11.488  1.00 91.62           N  
ATOM   2137  H   GLY A 134       0.698   6.168 -11.512  1.00 91.62           H  
ATOM   2138  CA  GLY A 134       0.514   4.298 -10.516  1.00 91.62           C  
ATOM   2139  HA2 GLY A 134       0.111   3.427 -11.032  1.00 91.62           H  
ATOM   2140  HA3 GLY A 134       1.297   3.951  -9.841  1.00 91.62           H  
ATOM   2141  C   GLY A 134      -0.590   4.941  -9.697  1.00 91.62           C  
ATOM   2142  O   GLY A 134      -0.822   6.147  -9.787  1.00 91.62           O  
ATOM   2143  N   ALA A 135      -1.313   4.124  -8.938  1.00 94.31           N  
ATOM   2144  H   ALA A 135      -1.061   3.147  -8.890  1.00 94.31           H  
ATOM   2145  CA  ALA A 135      -2.339   4.615  -8.033  1.00 94.31           C  
ATOM   2146  HA  ALA A 135      -2.626   5.622  -8.338  1.00 94.31           H  
ATOM   2147  C   ALA A 135      -1.826   4.675  -6.603  1.00 94.31           C  
ATOM   2148  CB  ALA A 135      -3.567   3.729  -8.119  1.00 94.31           C  
ATOM   2149  HB1 ALA A 135      -4.388   4.189  -7.568  1.00 94.31           H  
ATOM   2150  HB2 ALA A 135      -3.845   3.600  -9.165  1.00 94.31           H  
ATOM   2151  HB3 ALA A 135      -3.347   2.765  -7.659  1.00 94.31           H  
ATOM   2152  O   ALA A 135      -1.147   3.759  -6.141  1.00 94.31           O  
ATOM   2153  N   TRP A 136      -2.190   5.718  -5.868  1.00 94.86           N  
ATOM   2154  H   TRP A 136      -2.815   6.403  -6.269  1.00 94.86           H  
ATOM   2155  CA  TRP A 136      -1.782   5.855  -4.476  1.00 94.86           C  
ATOM   2156  HA  TRP A 136      -1.906   4.892  -3.980  1.00 94.86           H  
ATOM   2157  C   TRP A 136      -2.642   6.873  -3.731  1.00 94.86           C  
ATOM   2158  CB  TRP A 136      -0.298   6.257  -4.432  1.00 94.86           C  
ATOM   2159  HB2 TRP A 136      -0.232   7.333  -4.594  1.00 94.86           H  
ATOM   2160  HB3 TRP A 136       0.249   5.773  -5.241  1.00 94.86           H  
ATOM   2161  O   TRP A 136      -3.463   7.583  -4.317  1.00 94.86           O  
ATOM   2162  CG  TRP A 136       0.414   5.913  -3.164  1.00 94.86           C  
ATOM   2163  CD1 TRP A 136       1.096   6.784  -2.398  1.00 94.86           C  
ATOM   2164  HD1 TRP A 136       1.224   7.829  -2.639  1.00 94.86           H  
ATOM   2165  CD2 TRP A 136       0.567   4.613  -2.517  1.00 94.86           C  
ATOM   2166  CE2 TRP A 136       1.341   4.789  -1.331  1.00 94.86           C  
ATOM   2167  CE3 TRP A 136       0.150   3.302  -2.823  1.00 94.86           C  
ATOM   2168  HE3 TRP A 136      -0.416   3.127  -3.726  1.00 94.86           H  
ATOM   2169  NE1 TRP A 136       1.643   6.129  -1.311  1.00 94.86           N  
ATOM   2170  HE1 TRP A 136       2.308   6.556  -0.681  1.00 94.86           H  
ATOM   2171  CH2 TRP A 136       1.212   2.438  -0.802  1.00 94.86           C  
ATOM   2172  HH2 TRP A 136       1.441   1.605  -0.153  1.00 94.86           H  
ATOM   2173  CZ2 TRP A 136       1.668   3.726  -0.482  1.00 94.86           C  
ATOM   2174  HZ2 TRP A 136       2.262   3.900   0.403  1.00 94.86           H  
ATOM   2175  CZ3 TRP A 136       0.467   2.224  -1.975  1.00 94.86           C  
ATOM   2176  HZ3 TRP A 136       0.142   1.225  -2.226  1.00 94.86           H  
ATOM   2177  N   TRP A 137      -2.417   6.989  -2.425  1.00 96.42           N  
ATOM   2178  H   TRP A 137      -1.742   6.370  -2.001  1.00 96.42           H  
ATOM   2179  CA  TRP A 137      -2.968   8.066  -1.605  1.00 96.42           C  
ATOM   2180  HA  TRP A 137      -3.995   8.257  -1.915  1.00 96.42           H  
ATOM   2181  C   TRP A 137      -2.176   9.362  -1.819  1.00 96.42           C  
ATOM   2182  CB  TRP A 137      -3.014   7.614  -0.144  1.00 96.42           C  
ATOM   2183  HB2 TRP A 137      -3.356   8.439   0.480  1.00 96.42           H  
ATOM   2184  HB3 TRP A 137      -2.011   7.342   0.184  1.00 96.42           H  
ATOM   2185  O   TRP A 137      -1.348   9.735  -0.994  1.00 96.42           O  
ATOM   2186  CG  TRP A 137      -3.930   6.462   0.098  1.00 96.42           C  
ATOM   2187  CD1 TRP A 137      -5.276   6.537   0.202  1.00 96.42           C  
ATOM   2188  HD1 TRP A 137      -5.852   7.449   0.144  1.00 96.42           H  
ATOM   2189  CD2 TRP A 137      -3.592   5.051   0.238  1.00 96.42           C  
ATOM   2190  CE2 TRP A 137      -4.801   4.320   0.447  1.00 96.42           C  
ATOM   2191  CE3 TRP A 137      -2.390   4.314   0.166  1.00 96.42           C  
ATOM   2192  HE3 TRP A 137      -1.453   4.831   0.016  1.00 96.42           H  
ATOM   2193  NE1 TRP A 137      -5.793   5.281   0.447  1.00 96.42           N  
ATOM   2194  HE1 TRP A 137      -6.781   5.110   0.564  1.00 96.42           H  
ATOM   2195  CH2 TRP A 137      -3.604   2.215   0.452  1.00 96.42           C  
ATOM   2196  HH2 TRP A 137      -3.603   1.137   0.514  1.00 96.42           H  
ATOM   2197  CZ2 TRP A 137      -4.816   2.921   0.521  1.00 96.42           C  
ATOM   2198  HZ2 TRP A 137      -5.752   2.385   0.581  1.00 96.42           H  
ATOM   2199  CZ3 TRP A 137      -2.396   2.912   0.281  1.00 96.42           C  
ATOM   2200  HZ3 TRP A 137      -1.466   2.365   0.219  1.00 96.42           H  
ATOM   2201  N   TYR A 138      -2.360  10.025  -2.962  1.00 95.39           N  
ATOM   2202  H   TYR A 138      -3.025   9.653  -3.625  1.00 95.39           H  
ATOM   2203  CA  TYR A 138      -1.594  11.226  -3.314  1.00 95.39           C  
ATOM   2204  HA  TYR A 138      -0.572  11.090  -2.962  1.00 95.39           H  
ATOM   2205  C   TYR A 138      -2.140  12.499  -2.652  1.00 95.39           C  
ATOM   2206  CB  TYR A 138      -1.539  11.411  -4.836  1.00 95.39           C  
ATOM   2207  HB2 TYR A 138      -2.561  11.480  -5.211  1.00 95.39           H  
ATOM   2208  HB3 TYR A 138      -1.055  12.364  -5.050  1.00 95.39           H  
ATOM   2209  O   TYR A 138      -3.332  12.791  -2.721  1.00 95.39           O  
ATOM   2210  CG  TYR A 138      -0.793  10.334  -5.603  1.00 95.39           C  
ATOM   2211  CD1 TYR A 138       0.551  10.026  -5.307  1.00 95.39           C  
ATOM   2212  HD1 TYR A 138       1.050  10.528  -4.492  1.00 95.39           H  
ATOM   2213  CD2 TYR A 138      -1.440   9.660  -6.651  1.00 95.39           C  
ATOM   2214  HD2 TYR A 138      -2.450   9.924  -6.930  1.00 95.39           H  
ATOM   2215  CE1 TYR A 138       1.243   9.050  -6.057  1.00 95.39           C  
ATOM   2216  HE1 TYR A 138       2.269   8.795  -5.838  1.00 95.39           H  
ATOM   2217  CE2 TYR A 138      -0.771   8.659  -7.368  1.00 95.39           C  
ATOM   2218  HE2 TYR A 138      -1.274   8.103  -8.145  1.00 95.39           H  
ATOM   2219  OH  TYR A 138       1.192   7.441  -7.860  1.00 95.39           O  
ATOM   2220  HH  TYR A 138       2.046   7.120  -7.561  1.00 95.39           H  
ATOM   2221  CZ  TYR A 138       0.575   8.368  -7.095  1.00 95.39           C  
ATOM   2222  N   ASN A 139      -1.238  13.311  -2.095  1.00 92.18           N  
ATOM   2223  H   ASN A 139      -0.289  12.972  -2.028  1.00 92.18           H  
ATOM   2224  CA  ASN A 139      -1.523  14.683  -1.654  1.00 92.18           C  
ATOM   2225  HA  ASN A 139      -2.577  14.907  -1.819  1.00 92.18           H  
ATOM   2226  C   ASN A 139      -0.728  15.681  -2.512  1.00 92.18           C  
ATOM   2227  CB  ASN A 139      -1.259  14.787  -0.146  1.00 92.18           C  
ATOM   2228  HB2 ASN A 139      -0.194  14.641   0.036  1.00 92.18           H  
ATOM   2229  HB3 ASN A 139      -1.808  13.999   0.368  1.00 92.18           H  
ATOM   2230  O   ASN A 139      -1.063  15.925  -3.672  1.00 92.18           O  
ATOM   2231  CG  ASN A 139      -1.656  16.107   0.480  1.00 92.18           C  
ATOM   2232  ND2 ASN A 139      -1.416  16.253   1.759  1.00 92.18           N  
ATOM   2233 HD21 ASN A 139      -1.097  15.456   2.292  1.00 92.18           H  
ATOM   2234 HD22 ASN A 139      -1.784  17.076   2.214  1.00 92.18           H  
ATOM   2235  OD1 ASN A 139      -2.122  17.029  -0.170  1.00 92.18           O  
ATOM   2236  N   LYS A 140       0.414  16.179  -2.017  1.00 91.95           N  
ATOM   2237  H   LYS A 140       0.649  15.927  -1.067  1.00 91.95           H  
ATOM   2238  CA  LYS A 140       1.441  16.863  -2.825  1.00 91.95           C  
ATOM   2239  HA  LYS A 140       0.941  17.468  -3.582  1.00 91.95           H  
ATOM   2240  C   LYS A 140       2.270  15.828  -3.600  1.00 91.95           C  
ATOM   2241  CB  LYS A 140       2.284  17.800  -1.945  1.00 91.95           C  
ATOM   2242  HB2 LYS A 140       3.088  18.222  -2.548  1.00 91.95           H  
ATOM   2243  HB3 LYS A 140       2.730  17.227  -1.132  1.00 91.95           H  
ATOM   2244  O   LYS A 140       3.492  15.799  -3.526  1.00 91.95           O  
ATOM   2245  CG  LYS A 140       1.446  18.955  -1.370  1.00 91.95           C  
ATOM   2246  HG2 LYS A 140       1.008  19.526  -2.189  1.00 91.95           H  
ATOM   2247  HG3 LYS A 140       0.645  18.553  -0.750  1.00 91.95           H  
ATOM   2248  CD  LYS A 140       2.319  19.881  -0.514  1.00 91.95           C  
ATOM   2249  HD2 LYS A 140       2.776  19.291   0.281  1.00 91.95           H  
ATOM   2250  HD3 LYS A 140       3.109  20.309  -1.132  1.00 91.95           H  
ATOM   2251  CE  LYS A 140       1.473  21.001   0.104  1.00 91.95           C  
ATOM   2252  HE2 LYS A 140       1.050  21.608  -0.697  1.00 91.95           H  
ATOM   2253  HE3 LYS A 140       0.646  20.545   0.648  1.00 91.95           H  
ATOM   2254  NZ  LYS A 140       2.274  21.848   1.026  1.00 91.95           N  
ATOM   2255  HZ1 LYS A 140       3.051  22.282   0.549  1.00 91.95           H  
ATOM   2256  HZ2 LYS A 140       1.703  22.571   1.440  1.00 91.95           H  
ATOM   2257  HZ3 LYS A 140       2.646  21.287   1.780  1.00 91.95           H  
ATOM   2258  N   CYS A 141       1.555  14.956  -4.307  1.00 94.57           N  
ATOM   2259  H   CYS A 141       0.558  15.115  -4.338  1.00 94.57           H  
ATOM   2260  CA  CYS A 141       2.020  13.691  -4.850  1.00 94.57           C  
ATOM   2261  HA  CYS A 141       1.127  13.162  -5.182  1.00 94.57           H  
ATOM   2262  C   CYS A 141       2.571  12.770  -3.760  1.00 94.57           C  
ATOM   2263  CB  CYS A 141       2.841  13.909  -6.118  1.00 94.57           C  
ATOM   2264  HB2 CYS A 141       3.064  12.935  -6.551  1.00 94.57           H  
ATOM   2265  HB3 CYS A 141       3.783  14.399  -5.870  1.00 94.57           H  
ATOM   2266  O   CYS A 141       1.756  12.326  -2.949  1.00 94.57           O  
ATOM   2267  SG  CYS A 141       1.960  14.909  -7.368  1.00 94.57           S  
ATOM   2268  N   HIS A 142       3.863  12.440  -3.721  1.00 95.21           N  
ATOM   2269  H   HIS A 142       4.537  12.849  -4.352  1.00 95.21           H  
ATOM   2270  CA  HIS A 142       4.298  11.354  -2.848  1.00 95.21           C  
ATOM   2271  HA  HIS A 142       3.621  11.303  -1.995  1.00 95.21           H  
ATOM   2272  C   HIS A 142       5.692  11.467  -2.234  1.00 95.21           C  
ATOM   2273  CB  HIS A 142       4.176  10.036  -3.611  1.00 95.21           C  
ATOM   2274  HB2 HIS A 142       4.470   9.268  -2.895  1.00 95.21           H  
ATOM   2275  HB3 HIS A 142       3.142   9.859  -3.905  1.00 95.21           H  
ATOM   2276  O   HIS A 142       6.629  11.973  -2.847  1.00 95.21           O  
ATOM   2277  CG  HIS A 142       5.073   9.879  -4.803  1.00 95.21           C  
ATOM   2278  CD2 HIS A 142       4.774  10.173  -6.103  1.00 95.21           C  
ATOM   2279  HD2 HIS A 142       3.844  10.581  -6.473  1.00 95.21           H  
ATOM   2280  ND1 HIS A 142       6.342   9.346  -4.784  1.00 95.21           N  
ATOM   2281  HD1 HIS A 142       6.838   8.994  -3.978  1.00 95.21           H  
ATOM   2282  CE1 HIS A 142       6.795   9.321  -6.046  1.00 95.21           C  
ATOM   2283  HE1 HIS A 142       7.750   8.928  -6.362  1.00 95.21           H  
ATOM   2284  NE2 HIS A 142       5.882   9.843  -6.875  1.00 95.21           N  
ATOM   2285  N   THR A 143       5.820  10.883  -1.040  1.00 95.63           N  
ATOM   2286  H   THR A 143       4.985  10.581  -0.559  1.00 95.63           H  
ATOM   2287  CA  THR A 143       7.089  10.444  -0.440  1.00 95.63           C  
ATOM   2288  HA  THR A 143       7.922  10.848  -1.015  1.00 95.63           H  
ATOM   2289  C   THR A 143       7.239   8.920  -0.466  1.00 95.63           C  
ATOM   2290  CB  THR A 143       7.227  10.948   1.001  1.00 95.63           C  
ATOM   2291  HB  THR A 143       8.083  10.467   1.474  1.00 95.63           H  
ATOM   2292  O   THR A 143       8.364   8.426  -0.449  1.00 95.63           O  
ATOM   2293  CG2 THR A 143       7.439  12.457   1.041  1.00 95.63           C  
ATOM   2294 HG21 THR A 143       7.529  12.786   2.076  1.00 95.63           H  
ATOM   2295 HG22 THR A 143       8.359  12.710   0.513  1.00 95.63           H  
ATOM   2296 HG23 THR A 143       6.606  12.967   0.558  1.00 95.63           H  
ATOM   2297  OG1 THR A 143       6.074  10.644   1.742  1.00 95.63           O  
ATOM   2298  HG1 THR A 143       6.262  10.818   2.667  1.00 95.63           H  
ATOM   2299  N   SER A 144       6.143   8.169  -0.596  1.00 94.96           N  
ATOM   2300  H   SER A 144       5.239   8.607  -0.485  1.00 94.96           H  
ATOM   2301  CA  SER A 144       6.131   6.743  -0.948  1.00 94.96           C  
ATOM   2302  HA  SER A 144       7.142   6.424  -1.202  1.00 94.96           H  
ATOM   2303  C   SER A 144       5.240   6.483  -2.155  1.00 94.96           C  
ATOM   2304  CB  SER A 144       5.646   5.871   0.212  1.00 94.96           C  
ATOM   2305  HB2 SER A 144       5.582   4.836  -0.126  1.00 94.96           H  
ATOM   2306  HB3 SER A 144       6.363   5.909   1.032  1.00 94.96           H  
ATOM   2307  O   SER A 144       4.195   7.105  -2.316  1.00 94.96           O  
ATOM   2308  OG  SER A 144       4.373   6.285   0.670  1.00 94.96           O  
ATOM   2309  HG  SER A 144       4.507   6.982   1.316  1.00 94.96           H  
ATOM   2310  N   HIS A 145       5.633   5.549  -3.009  1.00 93.55           N  
ATOM   2311  H   HIS A 145       6.491   5.048  -2.827  1.00 93.55           H  
ATOM   2312  CA  HIS A 145       4.821   5.119  -4.137  1.00 93.55           C  
ATOM   2313  HA  HIS A 145       3.768   5.239  -3.880  1.00 93.55           H  
ATOM   2314  C   HIS A 145       5.069   3.637  -4.392  1.00 93.55           C  
ATOM   2315  CB  HIS A 145       5.122   6.001  -5.357  1.00 93.55           C  
ATOM   2316  HB2 HIS A 145       6.173   5.908  -5.631  1.00 93.55           H  
ATOM   2317  HB3 HIS A 145       4.923   7.041  -5.096  1.00 93.55           H  
ATOM   2318  O   HIS A 145       5.892   3.268  -5.222  1.00 93.55           O  
ATOM   2319  CG  HIS A 145       4.277   5.668  -6.554  1.00 93.55           C  
ATOM   2320  CD2 HIS A 145       3.024   5.115  -6.543  1.00 93.55           C  
ATOM   2321  HD2 HIS A 145       2.444   4.848  -5.672  1.00 93.55           H  
ATOM   2322  ND1 HIS A 145       4.641   5.836  -7.870  1.00 93.55           N  
ATOM   2323  HD1 HIS A 145       5.530   6.174  -8.210  1.00 93.55           H  
ATOM   2324  CE1 HIS A 145       3.637   5.371  -8.630  1.00 93.55           C  
ATOM   2325  HE1 HIS A 145       3.652   5.291  -9.707  1.00 93.55           H  
ATOM   2326  NE2 HIS A 145       2.627   4.937  -7.861  1.00 93.55           N  
ATOM   2327  N   LEU A 146       4.389   2.783  -3.625  1.00 93.30           N  
ATOM   2328  H   LEU A 146       3.746   3.136  -2.931  1.00 93.30           H  
ATOM   2329  CA  LEU A 146       4.608   1.340  -3.708  1.00 93.30           C  
ATOM   2330  HA  LEU A 146       5.679   1.164  -3.811  1.00 93.30           H  
ATOM   2331  C   LEU A 146       3.975   0.734  -4.971  1.00 93.30           C  
ATOM   2332  CB  LEU A 146       4.157   0.664  -2.402  1.00 93.30           C  
ATOM   2333  HB2 LEU A 146       3.082   0.797  -2.278  1.00 93.30           H  
ATOM   2334  HB3 LEU A 146       4.359  -0.403  -2.484  1.00 93.30           H  
ATOM   2335  O   LEU A 146       4.498  -0.220  -5.518  1.00 93.30           O  
ATOM   2336  CG  LEU A 146       4.887   1.161  -1.142  1.00 93.30           C  
ATOM   2337  HG  LEU A 146       4.647   2.209  -0.964  1.00 93.30           H  
ATOM   2338  CD1 LEU A 146       4.423   0.357   0.069  1.00 93.30           C  
ATOM   2339 HD11 LEU A 146       3.348   0.470   0.207  1.00 93.30           H  
ATOM   2340 HD12 LEU A 146       4.646  -0.700  -0.077  1.00 93.30           H  
ATOM   2341 HD13 LEU A 146       4.940   0.713   0.960  1.00 93.30           H  
ATOM   2342  CD2 LEU A 146       6.408   1.020  -1.263  1.00 93.30           C  
ATOM   2343 HD21 LEU A 146       6.655   0.028  -1.642  1.00 93.30           H  
ATOM   2344 HD22 LEU A 146       6.804   1.774  -1.943  1.00 93.30           H  
ATOM   2345 HD23 LEU A 146       6.879   1.138  -0.288  1.00 93.30           H  
ATOM   2346  N   ASN A 147       2.930   1.350  -5.524  1.00 91.85           N  
ATOM   2347  H   ASN A 147       2.540   2.151  -5.048  1.00 91.85           H  
ATOM   2348  CA  ASN A 147       2.316   0.928  -6.792  1.00 91.85           C  
ATOM   2349  HA  ASN A 147       2.410  -0.153  -6.888  1.00 91.85           H  
ATOM   2350  C   ASN A 147       3.004   1.519  -8.041  1.00 91.85           C  
ATOM   2351  CB  ASN A 147       0.825   1.266  -6.742  1.00 91.85           C  
ATOM   2352  HB2 ASN A 147       0.365   1.026  -7.701  1.00 91.85           H  
ATOM   2353  HB3 ASN A 147       0.735   2.340  -6.583  1.00 91.85           H  
ATOM   2354  O   ASN A 147       2.365   1.672  -9.084  1.00 91.85           O  
ATOM   2355  CG  ASN A 147       0.051   0.510  -5.682  1.00 91.85           C  
ATOM   2356  ND2 ASN A 147      -1.044   1.066  -5.229  1.00 91.85           N  
ATOM   2357 HD21 ASN A 147      -1.587   0.531  -4.567  1.00 91.85           H  
ATOM   2358 HD22 ASN A 147      -1.295   1.982  -5.572  1.00 91.85           H  
ATOM   2359  OD1 ASN A 147       0.378  -0.585  -5.265  1.00 91.85           O  
ATOM   2360  N   GLY A 148       4.277   1.903  -7.922  1.00 91.62           N  
ATOM   2361  H   GLY A 148       4.754   1.708  -7.053  1.00 91.62           H  
ATOM   2362  CA  GLY A 148       5.063   2.427  -9.033  1.00 91.62           C  
ATOM   2363  HA2 GLY A 148       4.465   3.148  -9.591  1.00 91.62           H  
ATOM   2364  HA3 GLY A 148       5.945   2.937  -8.646  1.00 91.62           H  
ATOM   2365  C   GLY A 148       5.506   1.355 -10.025  1.00 91.62           C  
ATOM   2366  O   GLY A 148       5.296   0.157  -9.847  1.00 91.62           O  
ATOM   2367  N   VAL A 149       6.159   1.806 -11.089  1.00 90.25           N  
ATOM   2368  H   VAL A 149       6.348   2.797 -11.138  1.00 90.25           H  
ATOM   2369  CA  VAL A 149       6.748   0.951 -12.118  1.00 90.25           C  
ATOM   2370  HA  VAL A 149       6.034   0.167 -12.370  1.00 90.25           H  
ATOM   2371  C   VAL A 149       8.015   0.301 -11.567  1.00 90.25           C  
ATOM   2372  CB  VAL A 149       7.045   1.759 -13.395  1.00 90.25           C  
ATOM   2373  HB  VAL A 149       7.771   2.540 -13.170  1.00 90.25           H  
ATOM   2374  O   VAL A 149       9.007   0.978 -11.282  1.00 90.25           O  
ATOM   2375  CG1 VAL A 149       7.614   0.863 -14.501  1.00 90.25           C  
ATOM   2376 HG11 VAL A 149       8.560   0.420 -14.187  1.00 90.25           H  
ATOM   2377 HG12 VAL A 149       6.911   0.064 -14.736  1.00 90.25           H  
ATOM   2378 HG13 VAL A 149       7.797   1.452 -15.400  1.00 90.25           H  
ATOM   2379  CG2 VAL A 149       5.781   2.436 -13.943  1.00 90.25           C  
ATOM   2380 HG21 VAL A 149       6.020   2.993 -14.849  1.00 90.25           H  
ATOM   2381 HG22 VAL A 149       5.381   3.132 -13.205  1.00 90.25           H  
ATOM   2382 HG23 VAL A 149       5.022   1.686 -14.166  1.00 90.25           H  
ATOM   2383  N   TRP A 150       8.003  -1.025 -11.444  1.00 88.62           N  
ATOM   2384  H   TRP A 150       7.140  -1.521 -11.618  1.00 88.62           H  
ATOM   2385  CA  TRP A 150       9.150  -1.801 -10.977  1.00 88.62           C  
ATOM   2386  HA  TRP A 150       9.346  -1.531  -9.940  1.00 88.62           H  
ATOM   2387  C   TRP A 150      10.419  -1.519 -11.779  1.00 88.62           C  
ATOM   2388  CB  TRP A 150       8.820  -3.290 -11.012  1.00 88.62           C  
ATOM   2389  HB2 TRP A 150       8.366  -3.546 -11.969  1.00 88.62           H  
ATOM   2390  HB3 TRP A 150       9.745  -3.859 -10.926  1.00 88.62           H  
ATOM   2391  O   TRP A 150      10.413  -1.479 -13.007  1.00 88.62           O  
ATOM   2392  CG  TRP A 150       7.933  -3.722  -9.896  1.00 88.62           C  
ATOM   2393  CD1 TRP A 150       6.636  -4.080 -10.004  1.00 88.62           C  
ATOM   2394  HD1 TRP A 150       6.068  -4.120 -10.921  1.00 88.62           H  
ATOM   2395  CD2 TRP A 150       8.289  -3.907  -8.492  1.00 88.62           C  
ATOM   2396  CE2 TRP A 150       7.148  -4.410  -7.806  1.00 88.62           C  
ATOM   2397  CE3 TRP A 150       9.471  -3.731  -7.737  1.00 88.62           C  
ATOM   2398  HE3 TRP A 150      10.366  -3.371  -8.224  1.00 88.62           H  
ATOM   2399  NE1 TRP A 150       6.174  -4.487  -8.771  1.00 88.62           N  
ATOM   2400  HE1 TRP A 150       5.272  -4.920  -8.633  1.00 88.62           H  
ATOM   2401  CH2 TRP A 150       8.369  -4.568  -5.728  1.00 88.62           C  
ATOM   2402  HH2 TRP A 150       8.416  -4.861  -4.690  1.00 88.62           H  
ATOM   2403  CZ2 TRP A 150       7.182  -4.758  -6.451  1.00 88.62           C  
ATOM   2404  HZ2 TRP A 150       6.319  -5.209  -5.984  1.00 88.62           H  
ATOM   2405  CZ3 TRP A 150       9.505  -4.048  -6.366  1.00 88.62           C  
ATOM   2406  HZ3 TRP A 150      10.422  -3.930  -5.808  1.00 88.62           H  
ATOM   2407  N   GLY A 151      11.523  -1.302 -11.063  1.00 90.53           N  
ATOM   2408  H   GLY A 151      11.446  -1.325 -10.056  1.00 90.53           H  
ATOM   2409  CA  GLY A 151      12.832  -1.044 -11.662  1.00 90.53           C  
ATOM   2410  HA2 GLY A 151      13.032  -1.814 -12.408  1.00 90.53           H  
ATOM   2411  HA3 GLY A 151      13.597  -1.112 -10.889  1.00 90.53           H  
ATOM   2412  C   GLY A 151      12.974   0.315 -12.353  1.00 90.53           C  
ATOM   2413  O   GLY A 151      14.073   0.639 -12.800  1.00 90.53           O  
ATOM   2414  N   SER A 152      11.922   1.140 -12.414  1.00 92.35           N  
ATOM   2415  H   SER A 152      11.032   0.836 -12.045  1.00 92.35           H  
ATOM   2416  CA  SER A 152      12.017   2.452 -13.051  1.00 92.35           C  
ATOM   2417  HA  SER A 152      12.413   2.297 -14.054  1.00 92.35           H  
ATOM   2418  C   SER A 152      12.982   3.364 -12.293  1.00 92.35           C  
ATOM   2419  CB  SER A 152      10.647   3.109 -13.212  1.00 92.35           C  
ATOM   2420  HB2 SER A 152      10.199   3.286 -12.234  1.00 92.35           H  
ATOM   2421  HB3 SER A 152      10.004   2.441 -13.785  1.00 92.35           H  
ATOM   2422  O   SER A 152      12.958   3.465 -11.060  1.00 92.35           O  
ATOM   2423  OG  SER A 152      10.780   4.340 -13.905  1.00 92.35           O  
ATOM   2424  HG  SER A 152       9.900   4.621 -14.167  1.00 92.35           H  
ATOM   2425  N   THR A 153      13.830   4.039 -13.065  1.00 94.26           N  
ATOM   2426  H   THR A 153      13.852   3.811 -14.049  1.00 94.26           H  
ATOM   2427  CA  THR A 153      14.743   5.099 -12.620  1.00 94.26           C  
ATOM   2428  HA  THR A 153      14.807   5.090 -11.532  1.00 94.26           H  
ATOM   2429  C   THR A 153      14.243   6.487 -13.023  1.00 94.26           C  
ATOM   2430  CB  THR A 153      16.151   4.861 -13.177  1.00 94.26           C  
ATOM   2431  HB  THR A 153      16.803   5.682 -12.880  1.00 94.26           H  
ATOM   2432  O   THR A 153      14.848   7.494 -12.651  1.00 94.26           O  
ATOM   2433  CG2 THR A 153      16.754   3.549 -12.673  1.00 94.26           C  
ATOM   2434 HG21 THR A 153      16.758   3.547 -11.583  1.00 94.26           H  
ATOM   2435 HG22 THR A 153      16.174   2.698 -13.029  1.00 94.26           H  
ATOM   2436 HG23 THR A 153      17.780   3.456 -13.029  1.00 94.26           H  
ATOM   2437  OG1 THR A 153      16.095   4.791 -14.585  1.00 94.26           O  
ATOM   2438  HG1 THR A 153      16.951   4.488 -14.897  1.00 94.26           H  
ATOM   2439  N   VAL A 154      13.118   6.564 -13.749  1.00 95.78           N  
ATOM   2440  H   VAL A 154      12.624   5.707 -13.953  1.00 95.78           H  
ATOM   2441  CA  VAL A 154      12.460   7.832 -14.074  1.00 95.78           C  
ATOM   2442  HA  VAL A 154      13.205   8.495 -14.515  1.00 95.78           H  
ATOM   2443  C   VAL A 154      11.952   8.459 -12.779  1.00 95.78           C  
ATOM   2444  CB  VAL A 154      11.315   7.659 -15.091  1.00 95.78           C  
ATOM   2445  HB  VAL A 154      10.560   6.991 -14.678  1.00 95.78           H  
ATOM   2446  O   VAL A 154      11.281   7.806 -11.977  1.00 95.78           O  
ATOM   2447  CG1 VAL A 154      10.653   9.007 -15.415  1.00 95.78           C  
ATOM   2448 HG11 VAL A 154       9.897   8.861 -16.187  1.00 95.78           H  
ATOM   2449 HG12 VAL A 154      11.397   9.715 -15.781  1.00 95.78           H  
ATOM   2450 HG13 VAL A 154      10.157   9.411 -14.533  1.00 95.78           H  
ATOM   2451  CG2 VAL A 154      11.822   7.056 -16.406  1.00 95.78           C  
ATOM   2452 HG21 VAL A 154      12.591   7.691 -16.845  1.00 95.78           H  
ATOM   2453 HG22 VAL A 154      12.235   6.063 -16.228  1.00 95.78           H  
ATOM   2454 HG23 VAL A 154      10.994   6.953 -17.107  1.00 95.78           H  
ATOM   2455  N   LYS A 155      12.271   9.741 -12.580  1.00 96.24           N  
ATOM   2456  H   LYS A 155      12.840  10.190 -13.284  1.00 96.24           H  
ATOM   2457  CA  LYS A 155      11.988  10.476 -11.343  1.00 96.24           C  
ATOM   2458  HA  LYS A 155      12.619  10.050 -10.563  1.00 96.24           H  
ATOM   2459  C   LYS A 155      10.519  10.335 -10.910  1.00 96.24           C  
ATOM   2460  CB  LYS A 155      12.398  11.942 -11.528  1.00 96.24           C  
ATOM   2461  HB2 LYS A 155      13.439  11.976 -11.848  1.00 96.24           H  
ATOM   2462  HB3 LYS A 155      11.780  12.394 -12.304  1.00 96.24           H  
ATOM   2463  O   LYS A 155       9.616  10.839 -11.571  1.00 96.24           O  
ATOM   2464  CG  LYS A 155      12.254  12.741 -10.226  1.00 96.24           C  
ATOM   2465  HG2 LYS A 155      12.869  12.282  -9.452  1.00 96.24           H  
ATOM   2466  HG3 LYS A 155      11.213  12.737  -9.901  1.00 96.24           H  
ATOM   2467  CD  LYS A 155      12.702  14.190 -10.433  1.00 96.24           C  
ATOM   2468  HD2 LYS A 155      13.744  14.197 -10.755  1.00 96.24           H  
ATOM   2469  HD3 LYS A 155      12.085  14.645 -11.207  1.00 96.24           H  
ATOM   2470  CE  LYS A 155      12.557  14.971  -9.124  1.00 96.24           C  
ATOM   2471  HE2 LYS A 155      11.518  14.913  -8.800  1.00 96.24           H  
ATOM   2472  HE3 LYS A 155      13.172  14.489  -8.365  1.00 96.24           H  
ATOM   2473  NZ  LYS A 155      12.965  16.388  -9.297  1.00 96.24           N  
ATOM   2474  HZ1 LYS A 155      12.873  16.896  -8.429  1.00 96.24           H  
ATOM   2475  HZ2 LYS A 155      12.390  16.836  -9.996  1.00 96.24           H  
ATOM   2476  HZ3 LYS A 155      13.927  16.443  -9.600  1.00 96.24           H  
ATOM   2477  N   GLY A 156      10.313   9.693  -9.765  1.00 94.15           N  
ATOM   2478  H   GLY A 156      11.119   9.237  -9.362  1.00 94.15           H  
ATOM   2479  CA  GLY A 156       9.038   9.467  -9.084  1.00 94.15           C  
ATOM   2480  HA2 GLY A 156       9.241   9.268  -8.031  1.00 94.15           H  
ATOM   2481  HA3 GLY A 156       8.435  10.374  -9.135  1.00 94.15           H  
ATOM   2482  C   GLY A 156       8.201   8.304  -9.627  1.00 94.15           C  
ATOM   2483  O   GLY A 156       7.167   7.983  -9.053  1.00 94.15           O  
ATOM   2484  N   GLN A 157       8.605   7.673 -10.733  1.00 94.30           N  
ATOM   2485  H   GLN A 157       9.482   7.931 -11.163  1.00 94.30           H  
ATOM   2486  CA  GLN A 157       7.815   6.596 -11.342  1.00 94.30           C  
ATOM   2487  HA  GLN A 157       6.761   6.766 -11.123  1.00 94.30           H  
ATOM   2488  C   GLN A 157       8.133   5.215 -10.775  1.00 94.30           C  
ATOM   2489  CB  GLN A 157       7.982   6.598 -12.864  1.00 94.30           C  
ATOM   2490  HB2 GLN A 157       7.480   5.720 -13.271  1.00 94.30           H  
ATOM   2491  HB3 GLN A 157       9.042   6.539 -13.112  1.00 94.30           H  
ATOM   2492  O   GLN A 157       7.368   4.286 -10.999  1.00 94.30           O  
ATOM   2493  CG  GLN A 157       7.358   7.846 -13.498  1.00 94.30           C  
ATOM   2494  HG2 GLN A 157       6.319   7.917 -13.177  1.00 94.30           H  
ATOM   2495  HG3 GLN A 157       7.888   8.737 -13.162  1.00 94.30           H  
ATOM   2496  CD  GLN A 157       7.363   7.817 -15.019  1.00 94.30           C  
ATOM   2497  NE2 GLN A 157       6.866   8.857 -15.651  1.00 94.30           N  
ATOM   2498 HE21 GLN A 157       6.413   9.592 -15.127  1.00 94.30           H  
ATOM   2499 HE22 GLN A 157       6.960   8.850 -16.657  1.00 94.30           H  
ATOM   2500  OE1 GLN A 157       7.794   6.883 -15.673  1.00 94.30           O  
ATOM   2501  N   GLY A 158       9.258   5.069 -10.074  1.00 92.70           N  
ATOM   2502  H   GLY A 158       9.826   5.889  -9.922  1.00 92.70           H  
ATOM   2503  CA  GLY A 158       9.665   3.810  -9.458  1.00 92.70           C  
ATOM   2504  HA2 GLY A 158       9.618   3.012 -10.200  1.00 92.70           H  
ATOM   2505  HA3 GLY A 158      10.699   3.894  -9.124  1.00 92.70           H  
ATOM   2506  C   GLY A 158       8.807   3.397  -8.263  1.00 92.70           C  
ATOM   2507  O   GLY A 158       8.003   4.177  -7.751  1.00 92.70           O  
ATOM   2508  N   VAL A 159       9.048   2.183  -7.765  1.00 93.38           N  
ATOM   2509  H   VAL A 159       9.712   1.600  -8.254  1.00 93.38           H  
ATOM   2510  CA  VAL A 159       8.532   1.731  -6.464  1.00 93.38           C  
ATOM   2511  HA  VAL A 159       7.481   2.012  -6.401  1.00 93.38           H  
ATOM   2512  C   VAL A 159       9.307   2.459  -5.367  1.00 93.38           C  
ATOM   2513  CB  VAL A 159       8.590   0.203  -6.301  1.00 93.38           C  
ATOM   2514  HB  VAL A 159       9.628  -0.131  -6.297  1.00 93.38           H  
ATOM   2515  O   VAL A 159      10.364   2.009  -4.915  1.00 93.38           O  
ATOM   2516  CG1 VAL A 159       7.910  -0.245  -5.003  1.00 93.38           C  
ATOM   2517 HG11 VAL A 159       8.125  -1.298  -4.824  1.00 93.38           H  
ATOM   2518 HG12 VAL A 159       6.830  -0.140  -5.107  1.00 93.38           H  
ATOM   2519 HG13 VAL A 159       8.227   0.351  -4.147  1.00 93.38           H  
ATOM   2520  CG2 VAL A 159       7.849  -0.483  -7.451  1.00 93.38           C  
ATOM   2521 HG21 VAL A 159       7.814  -1.557  -7.273  1.00 93.38           H  
ATOM   2522 HG22 VAL A 159       6.823  -0.119  -7.510  1.00 93.38           H  
ATOM   2523 HG23 VAL A 159       8.348  -0.294  -8.401  1.00 93.38           H  
ATOM   2524  N   ASN A 160       8.840   3.653  -5.011  1.00 93.96           N  
ATOM   2525  H   ASN A 160       7.977   3.953  -5.441  1.00 93.96           H  
ATOM   2526  CA  ASN A 160       9.597   4.584  -4.186  1.00 93.96           C  
ATOM   2527  HA  ASN A 160      10.653   4.338  -4.302  1.00 93.96           H  
ATOM   2528  C   ASN A 160       9.273   4.447  -2.694  1.00 93.96           C  
ATOM   2529  CB  ASN A 160       9.403   6.035  -4.661  1.00 93.96           C  
ATOM   2530  HB2 ASN A 160       9.969   6.694  -4.002  1.00 93.96           H  
ATOM   2531  HB3 ASN A 160       8.347   6.295  -4.580  1.00 93.96           H  
ATOM   2532  O   ASN A 160       8.113   4.349  -2.293  1.00 93.96           O  
ATOM   2533  CG  ASN A 160       9.851   6.340  -6.080  1.00 93.96           C  
ATOM   2534  ND2 ASN A 160      10.938   5.805  -6.567  1.00 93.96           N  
ATOM   2535 HD21 ASN A 160      11.140   6.030  -7.531  1.00 93.96           H  
ATOM   2536 HD22 ASN A 160      11.436   5.053  -6.113  1.00 93.96           H  
ATOM   2537  OD1 ASN A 160       9.286   7.172  -6.759  1.00 93.96           O  
ATOM   2538  N   TRP A 161      10.306   4.577  -1.866  1.00 95.85           N  
ATOM   2539  H   TRP A 161      11.226   4.663  -2.273  1.00 95.85           H  
ATOM   2540  CA  TRP A 161      10.194   4.842  -0.435  1.00 95.85           C  
ATOM   2541  HA  TRP A 161       9.193   5.209  -0.210  1.00 95.85           H  
ATOM   2542  C   TRP A 161      11.203   5.922  -0.058  1.00 95.85           C  
ATOM   2543  CB  TRP A 161      10.424   3.560   0.367  1.00 95.85           C  
ATOM   2544  HB2 TRP A 161       9.837   2.758  -0.080  1.00 95.85           H  
ATOM   2545  HB3 TRP A 161      11.473   3.272   0.305  1.00 95.85           H  
ATOM   2546  O   TRP A 161      12.386   5.822  -0.414  1.00 95.85           O  
ATOM   2547  CG  TRP A 161      10.019   3.672   1.802  1.00 95.85           C  
ATOM   2548  CD1 TRP A 161      10.800   4.051   2.840  1.00 95.85           C  
ATOM   2549  HD1 TRP A 161      11.838   4.339   2.762  1.00 95.85           H  
ATOM   2550  CD2 TRP A 161       8.692   3.458   2.365  1.00 95.85           C  
ATOM   2551  CE2 TRP A 161       8.761   3.671   3.772  1.00 95.85           C  
ATOM   2552  CE3 TRP A 161       7.431   3.136   1.820  1.00 95.85           C  
ATOM   2553  HE3 TRP A 161       7.342   3.001   0.752  1.00 95.85           H  
ATOM   2554  NE1 TRP A 161      10.057   4.060   4.004  1.00 95.85           N  
ATOM   2555  HE1 TRP A 161      10.386   4.410   4.893  1.00 95.85           H  
ATOM   2556  CH2 TRP A 161       6.411   3.209   4.034  1.00 95.85           C  
ATOM   2557  HH2 TRP A 161       5.547   3.128   4.677  1.00 95.85           H  
ATOM   2558  CZ2 TRP A 161       7.644   3.549   4.602  1.00 95.85           C  
ATOM   2559  HZ2 TRP A 161       7.727   3.733   5.663  1.00 95.85           H  
ATOM   2560  CZ3 TRP A 161       6.299   3.008   2.647  1.00 95.85           C  
ATOM   2561  HZ3 TRP A 161       5.338   2.767   2.216  1.00 95.85           H  
ATOM   2562  N   SER A 162      10.751   6.969   0.636  1.00 94.19           N  
ATOM   2563  H   SER A 162       9.789   6.990   0.944  1.00 94.19           H  
ATOM   2564  CA  SER A 162      11.620   8.099   0.967  1.00 94.19           C  
ATOM   2565  HA  SER A 162      11.979   8.505   0.021  1.00 94.19           H  
ATOM   2566  C   SER A 162      12.839   7.631   1.761  1.00 94.19           C  
ATOM   2567  CB  SER A 162      10.866   9.226   1.679  1.00 94.19           C  
ATOM   2568  HB2 SER A 162      11.420  10.154   1.538  1.00 94.19           H  
ATOM   2569  HB3 SER A 162       9.879   9.351   1.233  1.00 94.19           H  
ATOM   2570  O   SER A 162      12.804   6.595   2.418  1.00 94.19           O  
ATOM   2571  OG  SER A 162      10.736   9.006   3.060  1.00 94.19           O  
ATOM   2572  HG  SER A 162      10.178   8.238   3.201  1.00 94.19           H  
ATOM   2573  N   THR A 163      13.946   8.366   1.647  1.00 94.19           N  
ATOM   2574  H   THR A 163      13.872   9.225   1.122  1.00 94.19           H  
ATOM   2575  CA  THR A 163      15.271   8.057   2.230  1.00 94.19           C  
ATOM   2576  HA  THR A 163      15.939   8.852   1.899  1.00 94.19           H  
ATOM   2577  C   THR A 163      15.950   6.763   1.758  1.00 94.19           C  
ATOM   2578  CB  THR A 163      15.282   8.129   3.772  1.00 94.19           C  
ATOM   2579  HB  THR A 163      16.319   8.207   4.098  1.00 94.19           H  
ATOM   2580  O   THR A 163      17.170   6.681   1.857  1.00 94.19           O  
ATOM   2581  CG2 THR A 163      14.521   9.335   4.327  1.00 94.19           C  
ATOM   2582 HG21 THR A 163      13.451   9.236   4.141  1.00 94.19           H  
ATOM   2583 HG22 THR A 163      14.891  10.252   3.868  1.00 94.19           H  
ATOM   2584 HG23 THR A 163      14.681   9.393   5.404  1.00 94.19           H  
ATOM   2585  OG1 THR A 163      14.729   6.978   4.366  1.00 94.19           O  
ATOM   2586  HG1 THR A 163      15.388   6.281   4.338  1.00 94.19           H  
ATOM   2587  N   LEU A 164      15.219   5.775   1.226  1.00 96.13           N  
ATOM   2588  H   LEU A 164      14.214   5.860   1.265  1.00 96.13           H  
ATOM   2589  CA  LEU A 164      15.798   4.568   0.629  1.00 96.13           C  
ATOM   2590  HA  LEU A 164      16.759   4.355   1.097  1.00 96.13           H  
ATOM   2591  C   LEU A 164      16.088   4.800  -0.853  1.00 96.13           C  
ATOM   2592  CB  LEU A 164      14.877   3.348   0.843  1.00 96.13           C  
ATOM   2593  HB2 LEU A 164      15.338   2.488   0.356  1.00 96.13           H  
ATOM   2594  HB3 LEU A 164      13.922   3.533   0.353  1.00 96.13           H  
ATOM   2595  O   LEU A 164      17.241   4.835  -1.279  1.00 96.13           O  
ATOM   2596  CG  LEU A 164      14.591   2.979   2.310  1.00 96.13           C  
ATOM   2597  HG  LEU A 164      14.030   3.785   2.782  1.00 96.13           H  
ATOM   2598  CD1 LEU A 164      13.748   1.704   2.355  1.00 96.13           C  
ATOM   2599 HD11 LEU A 164      13.488   1.471   3.388  1.00 96.13           H  
ATOM   2600 HD12 LEU A 164      12.828   1.850   1.789  1.00 96.13           H  
ATOM   2601 HD13 LEU A 164      14.304   0.867   1.932  1.00 96.13           H  
ATOM   2602  CD2 LEU A 164      15.866   2.740   3.118  1.00 96.13           C  
ATOM   2603 HD21 LEU A 164      16.477   1.976   2.638  1.00 96.13           H  
ATOM   2604 HD22 LEU A 164      15.604   2.403   4.121  1.00 96.13           H  
ATOM   2605 HD23 LEU A 164      16.437   3.664   3.207  1.00 96.13           H  
ATOM   2606  N   THR A 165      15.035   5.012  -1.640  1.00 95.75           N  
ATOM   2607  H   THR A 165      14.112   5.014  -1.231  1.00 95.75           H  
ATOM   2608  CA  THR A 165      15.136   5.115  -3.101  1.00 95.75           C  
ATOM   2609  HA  THR A 165      16.008   4.559  -3.447  1.00 95.75           H  
ATOM   2610  C   THR A 165      15.283   6.547  -3.592  1.00 95.75           C  
ATOM   2611  CB  THR A 165      13.898   4.513  -3.767  1.00 95.75           C  
ATOM   2612  HB  THR A 165      14.029   4.586  -4.847  1.00 95.75           H  
ATOM   2613  O   THR A 165      15.600   6.772  -4.762  1.00 95.75           O  
ATOM   2614  CG2 THR A 165      13.693   3.048  -3.397  1.00 95.75           C  
ATOM   2615 HG21 THR A 165      13.538   2.937  -2.324  1.00 95.75           H  
ATOM   2616 HG22 THR A 165      12.805   2.685  -3.915  1.00 95.75           H  
ATOM   2617 HG23 THR A 165      14.556   2.460  -3.707  1.00 95.75           H  
ATOM   2618  OG1 THR A 165      12.732   5.216  -3.397  1.00 95.75           O  
ATOM   2619  HG1 THR A 165      12.744   6.087  -3.801  1.00 95.75           H  
ATOM   2620  N   TYR A 166      14.981   7.523  -2.729  1.00 93.67           N  
ATOM   2621  H   TYR A 166      14.734   7.240  -1.791  1.00 93.67           H  
ATOM   2622  CA  TYR A 166      14.638   8.880  -3.156  1.00 93.67           C  
ATOM   2623  HA  TYR A 166      14.179   9.397  -2.313  1.00 93.67           H  
ATOM   2624  C   TYR A 166      13.572   8.815  -4.266  1.00 93.67           C  
ATOM   2625  CB  TYR A 166      15.921   9.651  -3.528  1.00 93.67           C  
ATOM   2626  HB2 TYR A 166      16.402   9.185  -4.388  1.00 93.67           H  
ATOM   2627  HB3 TYR A 166      15.652  10.667  -3.818  1.00 93.67           H  
ATOM   2628  O   TYR A 166      12.673   7.976  -4.202  1.00 93.67           O  
ATOM   2629  CG  TYR A 166      16.920   9.747  -2.397  1.00 93.67           C  
ATOM   2630  CD1 TYR A 166      16.829  10.811  -1.481  1.00 93.67           C  
ATOM   2631  HD1 TYR A 166      16.063  11.565  -1.591  1.00 93.67           H  
ATOM   2632  CD2 TYR A 166      17.925   8.770  -2.249  1.00 93.67           C  
ATOM   2633  HD2 TYR A 166      17.981   7.942  -2.940  1.00 93.67           H  
ATOM   2634  CE1 TYR A 166      17.749  10.907  -0.422  1.00 93.67           C  
ATOM   2635  HE1 TYR A 166      17.701  11.723   0.283  1.00 93.67           H  
ATOM   2636  CE2 TYR A 166      18.842   8.859  -1.184  1.00 93.67           C  
ATOM   2637  HE2 TYR A 166      19.600   8.100  -1.055  1.00 93.67           H  
ATOM   2638  OH  TYR A 166      19.629  10.036   0.761  1.00 93.67           O  
ATOM   2639  HH  TYR A 166      20.237   9.295   0.808  1.00 93.67           H  
ATOM   2640  CZ  TYR A 166      18.756   9.933  -0.272  1.00 93.67           C  
ATOM   2641  N   ALA A 167      13.669   9.669  -5.285  1.00 92.92           N  
ATOM   2642  H   ALA A 167      14.423  10.340  -5.285  1.00 92.92           H  
ATOM   2643  CA  ALA A 167      12.760   9.654  -6.427  1.00 92.92           C  
ATOM   2644  HA  ALA A 167      11.828   9.165  -6.143  1.00 92.92           H  
ATOM   2645  C   ALA A 167      13.301   8.875  -7.642  1.00 92.92           C  
ATOM   2646  CB  ALA A 167      12.426  11.110  -6.772  1.00 92.92           C  
ATOM   2647  HB1 ALA A 167      13.324  11.629  -7.107  1.00 92.92           H  
ATOM   2648  HB2 ALA A 167      11.681  11.129  -7.568  1.00 92.92           H  
ATOM   2649  HB3 ALA A 167      12.013  11.613  -5.898  1.00 92.92           H  
ATOM   2650  O   ALA A 167      12.562   8.676  -8.593  1.00 92.92           O  
ATOM   2651  N   ASN A 168      14.565   8.441  -7.662  1.00 94.75           N  
ATOM   2652  H   ASN A 168      15.112   8.492  -6.814  1.00 94.75           H  
ATOM   2653  CA  ASN A 168      15.233   8.002  -8.903  1.00 94.75           C  
ATOM   2654  HA  ASN A 168      14.564   8.145  -9.752  1.00 94.75           H  
ATOM   2655  C   ASN A 168      15.586   6.505  -8.908  1.00 94.75           C  
ATOM   2656  CB  ASN A 168      16.468   8.881  -9.153  1.00 94.75           C  
ATOM   2657  HB2 ASN A 168      17.204   8.679  -8.375  1.00 94.75           H  
ATOM   2658  HB3 ASN A 168      16.909   8.604 -10.111  1.00 94.75           H  
ATOM   2659  O   ASN A 168      16.484   6.065  -9.625  1.00 94.75           O  
ATOM   2660  CG  ASN A 168      16.192  10.373  -9.201  1.00 94.75           C  
ATOM   2661  ND2 ASN A 168      17.184  11.168  -8.875  1.00 94.75           N  
ATOM   2662 HD21 ASN A 168      18.098  10.779  -8.693  1.00 94.75           H  
ATOM   2663 HD22 ASN A 168      17.027  12.159  -8.986  1.00 94.75           H  
ATOM   2664  OD1 ASN A 168      15.114  10.862  -9.498  1.00 94.75           O  
ATOM   2665  N   SER A 169      14.965   5.711  -8.042  1.00 95.38           N  
ATOM   2666  H   SER A 169      14.219   6.094  -7.479  1.00 95.38           H  
ATOM   2667  CA  SER A 169      15.227   4.275  -7.920  1.00 95.38           C  
ATOM   2668  HA  SER A 169      15.485   3.860  -8.895  1.00 95.38           H  
ATOM   2669  C   SER A 169      13.984   3.550  -7.431  1.00 95.38           C  
ATOM   2670  CB  SER A 169      16.387   4.027  -6.948  1.00 95.38           C  
ATOM   2671  HB2 SER A 169      16.519   2.956  -6.797  1.00 95.38           H  
ATOM   2672  HB3 SER A 169      16.167   4.491  -5.986  1.00 95.38           H  
ATOM   2673  O   SER A 169      13.047   4.178  -6.952  1.00 95.38           O  
ATOM   2674  OG  SER A 169      17.588   4.561  -7.468  1.00 95.38           O  
ATOM   2675  HG  SER A 169      17.374   5.028  -8.280  1.00 95.38           H  
ATOM   2676  N   SER A 170      13.995   2.226  -7.497  1.00 94.00           N  
ATOM   2677  H   SER A 170      14.803   1.753  -7.875  1.00 94.00           H  
ATOM   2678  CA  SER A 170      12.935   1.387  -6.942  1.00 94.00           C  
ATOM   2679  HA  SER A 170      12.155   2.010  -6.505  1.00 94.00           H  
ATOM   2680  C   SER A 170      13.489   0.491  -5.840  1.00 94.00           C  
ATOM   2681  CB  SER A 170      12.286   0.562  -8.052  1.00 94.00           C  
ATOM   2682  HB2 SER A 170      11.544  -0.107  -7.615  1.00 94.00           H  
ATOM   2683  HB3 SER A 170      13.042  -0.040  -8.557  1.00 94.00           H  
ATOM   2684  O   SER A 170      14.654   0.086  -5.895  1.00 94.00           O  
ATOM   2685  OG  SER A 170      11.646   1.416  -8.983  1.00 94.00           O  
ATOM   2686  HG  SER A 170      12.293   1.925  -9.477  1.00 94.00           H  
ATOM   2687  N   VAL A 171      12.666   0.169  -4.843  1.00 93.76           N  
ATOM   2688  H   VAL A 171      11.737   0.567  -4.837  1.00 93.76           H  
ATOM   2689  CA  VAL A 171      12.928  -0.993  -3.984  1.00 93.76           C  
ATOM   2690  HA  VAL A 171      13.946  -0.920  -3.600  1.00 93.76           H  
ATOM   2691  C   VAL A 171      12.869  -2.265  -4.833  1.00 93.76           C  
ATOM   2692  CB  VAL A 171      11.996  -1.058  -2.759  1.00 93.76           C  
ATOM   2693  HB  VAL A 171      12.245  -1.942  -2.173  1.00 93.76           H  
ATOM   2694  O   VAL A 171      12.268  -2.278  -5.905  1.00 93.76           O  
ATOM   2695  CG1 VAL A 171      12.192   0.171  -1.861  1.00 93.76           C  
ATOM   2696 HG11 VAL A 171      13.252   0.324  -1.661  1.00 93.76           H  
ATOM   2697 HG12 VAL A 171      11.676   0.013  -0.913  1.00 93.76           H  
ATOM   2698 HG13 VAL A 171      11.780   1.058  -2.341  1.00 93.76           H  
ATOM   2699  CG2 VAL A 171      10.525  -1.164  -3.134  1.00 93.76           C  
ATOM   2700 HG21 VAL A 171      10.344  -2.051  -3.741  1.00 93.76           H  
ATOM   2701 HG22 VAL A 171       9.917  -1.229  -2.232  1.00 93.76           H  
ATOM   2702 HG23 VAL A 171      10.240  -0.274  -3.695  1.00 93.76           H  
ATOM   2703  N   THR A 172      13.518  -3.332  -4.375  1.00 92.89           N  
ATOM   2704  H   THR A 172      13.995  -3.273  -3.487  1.00 92.89           H  
ATOM   2705  CA  THR A 172      13.531  -4.638  -5.059  1.00 92.89           C  
ATOM   2706  HA  THR A 172      13.268  -4.505  -6.108  1.00 92.89           H  
ATOM   2707  C   THR A 172      12.505  -5.611  -4.485  1.00 92.89           C  
ATOM   2708  CB  THR A 172      14.929  -5.268  -5.012  1.00 92.89           C  
ATOM   2709  HB  THR A 172      14.902  -6.247  -5.491  1.00 92.89           H  
ATOM   2710  O   THR A 172      12.341  -6.708  -5.000  1.00 92.89           O  
ATOM   2711  CG2 THR A 172      15.966  -4.409  -5.735  1.00 92.89           C  
ATOM   2712 HG21 THR A 172      16.925  -4.928  -5.737  1.00 92.89           H  
ATOM   2713 HG22 THR A 172      15.650  -4.249  -6.766  1.00 92.89           H  
ATOM   2714 HG23 THR A 172      16.078  -3.446  -5.238  1.00 92.89           H  
ATOM   2715  OG1 THR A 172      15.364  -5.420  -3.676  1.00 92.89           O  
ATOM   2716  HG1 THR A 172      14.998  -6.253  -3.371  1.00 92.89           H  
ATOM   2717  N   PHE A 173      11.847  -5.232  -3.391  1.00 91.79           N  
ATOM   2718  H   PHE A 173      12.057  -4.323  -3.005  1.00 91.79           H  
ATOM   2719  CA  PHE A 173      10.754  -5.967  -2.770  1.00 91.79           C  
ATOM   2720  HA  PHE A 173      10.148  -6.452  -3.536  1.00 91.79           H  
ATOM   2721  C   PHE A 173       9.892  -4.983  -1.987  1.00 91.79           C  
ATOM   2722  CB  PHE A 173      11.321  -7.030  -1.821  1.00 91.79           C  
ATOM   2723  HB2 PHE A 173      11.911  -7.747  -2.392  1.00 91.79           H  
ATOM   2724  HB3 PHE A 173      11.982  -6.530  -1.113  1.00 91.79           H  
ATOM   2725  O   PHE A 173      10.429  -4.088  -1.326  1.00 91.79           O  
ATOM   2726  CG  PHE A 173      10.284  -7.777  -1.011  1.00 91.79           C  
ATOM   2727  CD1 PHE A 173       9.975  -7.356   0.299  1.00 91.79           C  
ATOM   2728  HD1 PHE A 173      10.464  -6.494   0.727  1.00 91.79           H  
ATOM   2729  CD2 PHE A 173       9.609  -8.874  -1.574  1.00 91.79           C  
ATOM   2730  HD2 PHE A 173       9.822  -9.185  -2.586  1.00 91.79           H  
ATOM   2731  CE1 PHE A 173       8.996  -8.037   1.043  1.00 91.79           C  
ATOM   2732  HE1 PHE A 173       8.729  -7.698   2.033  1.00 91.79           H  
ATOM   2733  CE2 PHE A 173       8.633  -9.555  -0.826  1.00 91.79           C  
ATOM   2734  HE2 PHE A 173       8.094 -10.380  -1.268  1.00 91.79           H  
ATOM   2735  CZ  PHE A 173       8.331  -9.141   0.483  1.00 91.79           C  
ATOM   2736  HZ  PHE A 173       7.562  -9.649   1.045  1.00 91.79           H  
ATOM   2737  N   THR A 174       8.578  -5.181  -2.024  1.00 91.30           N  
ATOM   2738  H   THR A 174       8.202  -5.942  -2.571  1.00 91.30           H  
ATOM   2739  CA  THR A 174       7.644  -4.531  -1.114  1.00 91.30           C  
ATOM   2740  HA  THR A 174       8.180  -4.357  -0.180  1.00 91.30           H  
ATOM   2741  C   THR A 174       6.473  -5.456  -0.815  1.00 91.30           C  
ATOM   2742  CB  THR A 174       7.178  -3.162  -1.630  1.00 91.30           C  
ATOM   2743  HB  THR A 174       8.061  -2.566  -1.864  1.00 91.30           H  
ATOM   2744  O   THR A 174       5.993  -6.162  -1.697  1.00 91.30           O  
ATOM   2745  CG2 THR A 174       6.289  -3.205  -2.866  1.00 91.30           C  
ATOM   2746 HG21 THR A 174       6.771  -3.766  -3.667  1.00 91.30           H  
ATOM   2747 HG22 THR A 174       6.100  -2.191  -3.218  1.00 91.30           H  
ATOM   2748 HG23 THR A 174       5.336  -3.678  -2.630  1.00 91.30           H  
ATOM   2749  OG1 THR A 174       6.459  -2.504  -0.614  1.00 91.30           O  
ATOM   2750  HG1 THR A 174       6.974  -2.552   0.195  1.00 91.30           H  
ATOM   2751  N   GLU A 175       6.027  -5.457   0.436  1.00 90.88           N  
ATOM   2752  H   GLU A 175       6.526  -4.917   1.128  1.00 90.88           H  
ATOM   2753  CA  GLU A 175       4.822  -6.154   0.867  1.00 90.88           C  
ATOM   2754  HA  GLU A 175       4.162  -6.300   0.012  1.00 90.88           H  
ATOM   2755  C   GLU A 175       4.109  -5.297   1.914  1.00 90.88           C  
ATOM   2756  CB  GLU A 175       5.195  -7.537   1.430  1.00 90.88           C  
ATOM   2757  HB2 GLU A 175       5.856  -7.401   2.286  1.00 90.88           H  
ATOM   2758  HB3 GLU A 175       5.731  -8.094   0.662  1.00 90.88           H  
ATOM   2759  O   GLU A 175       4.714  -4.913   2.917  1.00 90.88           O  
ATOM   2760  CG  GLU A 175       3.969  -8.362   1.853  1.00 90.88           C  
ATOM   2761  HG2 GLU A 175       3.369  -7.773   2.547  1.00 90.88           H  
ATOM   2762  HG3 GLU A 175       3.359  -8.558   0.971  1.00 90.88           H  
ATOM   2763  CD  GLU A 175       4.334  -9.688   2.547  1.00 90.88           C  
ATOM   2764  OE1 GLU A 175       3.648 -10.705   2.303  1.00 90.88           O  
ATOM   2765  OE2 GLU A 175       5.223  -9.685   3.437  1.00 90.88           O  
ATOM   2766  N   MET A 176       2.820  -5.020   1.711  1.00 93.31           N  
ATOM   2767  H   MET A 176       2.395  -5.356   0.859  1.00 93.31           H  
ATOM   2768  CA  MET A 176       1.962  -4.445   2.753  1.00 93.31           C  
ATOM   2769  HA  MET A 176       2.584  -3.960   3.505  1.00 93.31           H  
ATOM   2770  C   MET A 176       1.171  -5.558   3.441  1.00 93.31           C  
ATOM   2771  CB  MET A 176       1.019  -3.378   2.189  1.00 93.31           C  
ATOM   2772  HB2 MET A 176       0.447  -2.956   3.016  1.00 93.31           H  
ATOM   2773  HB3 MET A 176       0.307  -3.863   1.521  1.00 93.31           H  
ATOM   2774  O   MET A 176       0.660  -6.462   2.787  1.00 93.31           O  
ATOM   2775  CG  MET A 176       1.742  -2.246   1.444  1.00 93.31           C  
ATOM   2776  HG2 MET A 176       2.429  -1.744   2.124  1.00 93.31           H  
ATOM   2777  HG3 MET A 176       2.337  -2.684   0.642  1.00 93.31           H  
ATOM   2778  SD  MET A 176       0.656  -1.001   0.686  1.00 93.31           S  
ATOM   2779  CE  MET A 176      -0.180  -0.300   2.132  1.00 93.31           C  
ATOM   2780  HE1 MET A 176      -0.815   0.528   1.817  1.00 93.31           H  
ATOM   2781  HE2 MET A 176      -0.799  -1.059   2.609  1.00 93.31           H  
ATOM   2782  HE3 MET A 176       0.564   0.067   2.838  1.00 93.31           H  
ATOM   2783  N   LYS A 177       1.041  -5.497   4.762  1.00 92.43           N  
ATOM   2784  H   LYS A 177       1.537  -4.759   5.241  1.00 92.43           H  
ATOM   2785  CA  LYS A 177       0.318  -6.464   5.596  1.00 92.43           C  
ATOM   2786  HA  LYS A 177      -0.352  -7.078   4.995  1.00 92.43           H  
ATOM   2787  C   LYS A 177      -0.517  -5.727   6.612  1.00 92.43           C  
ATOM   2788  CB  LYS A 177       1.318  -7.368   6.326  1.00 92.43           C  
ATOM   2789  HB2 LYS A 177       2.128  -6.762   6.732  1.00 92.43           H  
ATOM   2790  HB3 LYS A 177       0.814  -7.881   7.144  1.00 92.43           H  
ATOM   2791  O   LYS A 177      -0.008  -4.802   7.240  1.00 92.43           O  
ATOM   2792  CG  LYS A 177       1.862  -8.413   5.359  1.00 92.43           C  
ATOM   2793  HG2 LYS A 177       1.026  -9.058   5.091  1.00 92.43           H  
ATOM   2794  HG3 LYS A 177       2.250  -7.937   4.458  1.00 92.43           H  
ATOM   2795  CD  LYS A 177       2.948  -9.297   5.951  1.00 92.43           C  
ATOM   2796  HD2 LYS A 177       2.595  -9.765   6.871  1.00 92.43           H  
ATOM   2797  HD3 LYS A 177       3.150 -10.081   5.222  1.00 92.43           H  
ATOM   2798  CE  LYS A 177       4.219  -8.498   6.215  1.00 92.43           C  
ATOM   2799  HE2 LYS A 177       4.167  -8.019   7.192  1.00 92.43           H  
ATOM   2800  HE3 LYS A 177       4.318  -7.729   5.448  1.00 92.43           H  
ATOM   2801  NZ  LYS A 177       5.373  -9.402   6.116  1.00 92.43           N  
ATOM   2802  HZ1 LYS A 177       6.226  -8.883   6.270  1.00 92.43           H  
ATOM   2803  HZ2 LYS A 177       5.434  -9.703   5.154  1.00 92.43           H  
ATOM   2804  HZ3 LYS A 177       5.303 -10.203   6.727  1.00 92.43           H  
ATOM   2805  N   ILE A 178      -1.752  -6.162   6.818  1.00 94.41           N  
ATOM   2806  H   ILE A 178      -2.068  -6.995   6.342  1.00 94.41           H  
ATOM   2807  CA  ILE A 178      -2.578  -5.637   7.905  1.00 94.41           C  
ATOM   2808  HA  ILE A 178      -2.001  -4.869   8.419  1.00 94.41           H  
ATOM   2809  C   ILE A 178      -2.827  -6.724   8.936  1.00 94.41           C  
ATOM   2810  CB  ILE A 178      -3.862  -4.939   7.417  1.00 94.41           C  
ATOM   2811  HB  ILE A 178      -4.318  -4.454   8.280  1.00 94.41           H  
ATOM   2812  O   ILE A 178      -2.875  -7.912   8.613  1.00 94.41           O  
ATOM   2813  CG1 ILE A 178      -4.882  -5.958   6.873  1.00 94.41           C  
ATOM   2814 HG12 ILE A 178      -5.235  -6.573   7.701  1.00 94.41           H  
ATOM   2815 HG13 ILE A 178      -4.383  -6.629   6.174  1.00 94.41           H  
ATOM   2816  CG2 ILE A 178      -3.491  -3.822   6.427  1.00 94.41           C  
ATOM   2817 HG21 ILE A 178      -2.750  -3.162   6.878  1.00 94.41           H  
ATOM   2818 HG22 ILE A 178      -4.378  -3.233   6.192  1.00 94.41           H  
ATOM   2819 HG23 ILE A 178      -3.091  -4.243   5.505  1.00 94.41           H  
ATOM   2820  CD1 ILE A 178      -6.119  -5.342   6.208  1.00 94.41           C  
ATOM   2821 HD11 ILE A 178      -6.819  -6.138   5.954  1.00 94.41           H  
ATOM   2822 HD12 ILE A 178      -5.845  -4.817   5.293  1.00 94.41           H  
ATOM   2823 HD13 ILE A 178      -6.605  -4.653   6.898  1.00 94.41           H  
ATOM   2824  N   ARG A 179      -2.954  -6.308  10.191  1.00 93.48           N  
ATOM   2825  H   ARG A 179      -2.854  -5.321  10.382  1.00 93.48           H  
ATOM   2826  CA  ARG A 179      -3.269  -7.205  11.298  1.00 93.48           C  
ATOM   2827  HA  ARG A 179      -3.738  -8.107  10.905  1.00 93.48           H  
ATOM   2828  C   ARG A 179      -4.262  -6.529  12.223  1.00 93.48           C  
ATOM   2829  CB  ARG A 179      -1.969  -7.605  12.008  1.00 93.48           C  
ATOM   2830  HB2 ARG A 179      -1.284  -8.026  11.272  1.00 93.48           H  
ATOM   2831  HB3 ARG A 179      -1.507  -6.717  12.440  1.00 93.48           H  
ATOM   2832  O   ARG A 179      -4.061  -5.380  12.609  1.00 93.48           O  
ATOM   2833  CG  ARG A 179      -2.204  -8.648  13.110  1.00 93.48           C  
ATOM   2834  HG2 ARG A 179      -2.686  -9.522  12.673  1.00 93.48           H  
ATOM   2835  HG3 ARG A 179      -2.856  -8.235  13.879  1.00 93.48           H  
ATOM   2836  CD  ARG A 179      -0.889  -9.085  13.764  1.00 93.48           C  
ATOM   2837  HD2 ARG A 179      -0.208  -9.431  12.986  1.00 93.48           H  
ATOM   2838  HD3 ARG A 179      -1.090  -9.930  14.423  1.00 93.48           H  
ATOM   2839  NE  ARG A 179      -0.251  -7.986  14.515  1.00 93.48           N  
ATOM   2840  HE  ARG A 179       0.231  -7.269  13.991  1.00 93.48           H  
ATOM   2841  NH1 ARG A 179      -1.003  -8.474  16.627  1.00 93.48           N  
ATOM   2842 HH11 ARG A 179      -1.074  -8.219  17.602  1.00 93.48           H  
ATOM   2843 HH12 ARG A 179      -1.612  -9.176  16.231  1.00 93.48           H  
ATOM   2844  NH2 ARG A 179       0.311  -6.702  16.296  1.00 93.48           N  
ATOM   2845 HH21 ARG A 179       0.178  -6.397  17.250  1.00 93.48           H  
ATOM   2846 HH22 ARG A 179       0.673  -6.021  15.643  1.00 93.48           H  
ATOM   2847  CZ  ARG A 179      -0.315  -7.731  15.807  1.00 93.48           C  
ATOM   2848  N   GLU A 180      -5.317  -7.249  12.571  1.00 94.30           N  
ATOM   2849  H   GLU A 180      -5.432  -8.178  12.194  1.00 94.30           H  
ATOM   2850  CA  GLU A 180      -6.258  -6.815  13.596  1.00 94.30           C  
ATOM   2851  HA  GLU A 180      -6.623  -5.819  13.344  1.00 94.30           H  
ATOM   2852  C   GLU A 180      -5.547  -6.756  14.960  1.00 94.30           C  
ATOM   2853  CB  GLU A 180      -7.457  -7.770  13.607  1.00 94.30           C  
ATOM   2854  HB2 GLU A 180      -7.844  -7.861  12.592  1.00 94.30           H  
ATOM   2855  HB3 GLU A 180      -7.132  -8.755  13.944  1.00 94.30           H  
ATOM   2856  O   GLU A 180      -4.831  -7.685  15.348  1.00 94.30           O  
ATOM   2857  CG  GLU A 180      -8.570  -7.253  14.521  1.00 94.30           C  
ATOM   2858  HG2 GLU A 180      -8.179  -7.160  15.535  1.00 94.30           H  
ATOM   2859  HG3 GLU A 180      -8.867  -6.260  14.183  1.00 94.30           H  
ATOM   2860  CD  GLU A 180      -9.797  -8.171  14.554  1.00 94.30           C  
ATOM   2861  OE1 GLU A 180     -10.706  -7.864  15.350  1.00 94.30           O  
ATOM   2862  OE2 GLU A 180      -9.849  -9.184  13.825  1.00 94.30           O  
ATOM   2863  N   ILE A 181      -5.721  -5.652  15.687  1.00 91.32           N  
ATOM   2864  H   ILE A 181      -6.344  -4.943  15.327  1.00 91.32           H  
ATOM   2865  CA  ILE A 181      -5.221  -5.483  17.050  1.00 91.32           C  
ATOM   2866  HA  ILE A 181      -4.481  -6.256  17.257  1.00 91.32           H  
ATOM   2867  C   ILE A 181      -6.385  -5.677  18.017  1.00 91.32           C  
ATOM   2868  CB  ILE A 181      -4.522  -4.121  17.264  1.00 91.32           C  
ATOM   2869  HB  ILE A 181      -5.231  -3.321  17.053  1.00 91.32           H  
ATOM   2870  O   ILE A 181      -7.261  -4.821  18.135  1.00 91.32           O  
ATOM   2871  CG1 ILE A 181      -3.309  -3.974  16.320  1.00 91.32           C  
ATOM   2872 HG12 ILE A 181      -2.595  -4.769  16.534  1.00 91.32           H  
ATOM   2873 HG13 ILE A 181      -3.632  -4.083  15.285  1.00 91.32           H  
ATOM   2874  CG2 ILE A 181      -4.064  -4.009  18.739  1.00 91.32           C  
ATOM   2875 HG21 ILE A 181      -3.689  -3.009  18.959  1.00 91.32           H  
ATOM   2876 HG22 ILE A 181      -4.898  -4.165  19.424  1.00 91.32           H  
ATOM   2877 HG23 ILE A 181      -3.289  -4.744  18.954  1.00 91.32           H  
ATOM   2878  CD1 ILE A 181      -2.584  -2.627  16.442  1.00 91.32           C  
ATOM   2879 HD11 ILE A 181      -3.190  -1.837  15.999  1.00 91.32           H  
ATOM   2880 HD12 ILE A 181      -1.625  -2.698  15.928  1.00 91.32           H  
ATOM   2881 HD13 ILE A 181      -2.344  -2.374  17.475  1.00 91.32           H  
ATOM   2882  N   TYR A 182      -6.324  -6.764  18.779  1.00 82.96           N  
ATOM   2883  H   TYR A 182      -5.629  -7.466  18.571  1.00 82.96           H  
ATOM   2884  CA  TYR A 182      -7.193  -6.979  19.928  1.00 82.96           C  
ATOM   2885  HA  TYR A 182      -8.193  -6.614  19.692  1.00 82.96           H  
ATOM   2886  C   TYR A 182      -6.648  -6.195  21.123  1.00 82.96           C  
ATOM   2887  CB  TYR A 182      -7.305  -8.482  20.224  1.00 82.96           C  
ATOM   2888  HB2 TYR A 182      -6.337  -8.860  20.554  1.00 82.96           H  
ATOM   2889  HB3 TYR A 182      -8.010  -8.627  21.043  1.00 82.96           H  
ATOM   2890  O   TYR A 182      -5.636  -6.570  21.717  1.00 82.96           O  
ATOM   2891  CG  TYR A 182      -7.769  -9.292  19.029  1.00 82.96           C  
ATOM   2892  CD1 TYR A 182      -9.130  -9.298  18.668  1.00 82.96           C  
ATOM   2893  HD1 TYR A 182      -9.857  -8.764  19.262  1.00 82.96           H  
ATOM   2894  CD2 TYR A 182      -6.827  -9.974  18.233  1.00 82.96           C  
ATOM   2895  HD2 TYR A 182      -5.778  -9.949  18.488  1.00 82.96           H  
ATOM   2896  CE1 TYR A 182      -9.546  -9.956  17.494  1.00 82.96           C  
ATOM   2897  HE1 TYR A 182     -10.577  -9.911  17.178  1.00 82.96           H  
ATOM   2898  CE2 TYR A 182      -7.248 -10.661  17.079  1.00 82.96           C  
ATOM   2899  HE2 TYR A 182      -6.535 -11.159  16.438  1.00 82.96           H  
ATOM   2900  OH  TYR A 182      -8.968 -11.229  15.528  1.00 82.96           O  
ATOM   2901  HH  TYR A 182      -9.643 -10.720  15.072  1.00 82.96           H  
ATOM   2902  CZ  TYR A 182      -8.604 -10.638  16.695  1.00 82.96           C  
ATOM   2903  N   THR A 183      -7.302  -5.096  21.487  1.00 67.75           N  
ATOM   2904  H   THR A 183      -8.068  -4.763  20.920  1.00 67.75           H  
ATOM   2905  CA  THR A 183      -7.157  -4.543  22.838  1.00 67.75           C  
ATOM   2906  HA  THR A 183      -6.114  -4.602  23.149  1.00 67.75           H  
ATOM   2907  C   THR A 183      -7.974  -5.410  23.783  1.00 67.75           C  
ATOM   2908  CB  THR A 183      -7.600  -3.072  22.933  1.00 67.75           C  
ATOM   2909  HB  THR A 183      -7.979  -2.871  23.936  1.00 67.75           H  
ATOM   2910  O   THR A 183      -9.198  -5.425  23.684  1.00 67.75           O  
ATOM   2911  CG2 THR A 183      -6.424  -2.134  22.676  1.00 67.75           C  
ATOM   2912 HG21 THR A 183      -5.657  -2.289  23.434  1.00 67.75           H  
ATOM   2913 HG22 THR A 183      -6.007  -2.328  21.688  1.00 67.75           H  
ATOM   2914 HG23 THR A 183      -6.770  -1.101  22.730  1.00 67.75           H  
ATOM   2915  OG1 THR A 183      -8.602  -2.764  21.986  1.00 67.75           O  
ATOM   2916  HG1 THR A 183      -9.385  -3.241  22.270  1.00 67.75           H  
ATOM   2917  N   LEU A 184      -7.303  -6.139  24.679  1.00 58.27           N  
ATOM   2918  H   LEU A 184      -6.294  -6.102  24.682  1.00 58.27           H  
ATOM   2919  CA  LEU A 184      -7.966  -6.710  25.849  1.00 58.27           C  
ATOM   2920  HA  LEU A 184      -8.835  -7.290  25.537  1.00 58.27           H  
ATOM   2921  C   LEU A 184      -8.461  -5.531  26.697  1.00 58.27           C  
ATOM   2922  CB  LEU A 184      -6.993  -7.619  26.626  1.00 58.27           C  
ATOM   2923  HB2 LEU A 184      -7.451  -7.881  27.579  1.00 58.27           H  
ATOM   2924  HB3 LEU A 184      -6.091  -7.048  26.844  1.00 58.27           H  
ATOM   2925  O   LEU A 184      -7.647  -4.727  27.155  1.00 58.27           O  
ATOM   2926  CG  LEU A 184      -6.605  -8.917  25.891  1.00 58.27           C  
ATOM   2927  HG  LEU A 184      -6.264  -8.679  24.883  1.00 58.27           H  
ATOM   2928  CD1 LEU A 184      -5.456  -9.612  26.625  1.00 58.27           C  
ATOM   2929 HD11 LEU A 184      -5.766  -9.869  27.637  1.00 58.27           H  
ATOM   2930 HD12 LEU A 184      -5.170 -10.518  26.091  1.00 58.27           H  
ATOM   2931 HD13 LEU A 184      -4.596  -8.943  26.673  1.00 58.27           H  
ATOM   2932  CD2 LEU A 184      -7.771  -9.904  25.799  1.00 58.27           C  
ATOM   2933 HD21 LEU A 184      -8.577  -9.474  25.204  1.00 58.27           H  
ATOM   2934 HD22 LEU A 184      -7.443 -10.825  25.317  1.00 58.27           H  
ATOM   2935 HD23 LEU A 184      -8.148 -10.131  26.797  1.00 58.27           H  
ATOM   2936  N   SER A 185      -9.784  -5.390  26.788  1.00 56.68           N  
ATOM   2937  H   SER A 185     -10.371  -6.088  26.354  1.00 56.68           H  
ATOM   2938  CA  SER A 185     -10.477  -4.429  27.653  1.00 56.68           C  
ATOM   2939  HA  SER A 185     -10.007  -3.448  27.578  1.00 56.68           H  
ATOM   2940  C   SER A 185     -10.396  -4.836  29.113  1.00 56.68           C  
ATOM   2941  CB  SER A 185     -11.944  -4.330  27.246  1.00 56.68           C  
ATOM   2942  HB2 SER A 185     -12.463  -3.653  27.925  1.00 56.68           H  
ATOM   2943  HB3 SER A 185     -12.032  -3.964  26.223  1.00 56.68           H  
ATOM   2944  O   SER A 185     -10.581  -6.052  29.354  1.00 56.68           O  
ATOM   2945  OG  SER A 185     -12.485  -5.630  27.352  1.00 56.68           O  
ATOM   2946  HG  SER A 185     -12.030  -6.015  28.105  1.00 56.68           H  
ATOM   2947  OXT SER A 185     -10.263  -3.909  29.932  1.00 56.68           O  
TER    2948      SER A 185                                                       
END   
