# Supplementary material for: Nuclear genome of Bulinus truncatus, an intermediate host of the carcinogenic human blood fluke Schistosoma haematobium
Source: Nat Commun. 2022 Feb 21;13:977. doi: 10.1038/s41467-022-28634-9 (PMC8861042; doi:10.1038/s41467-022-28634-9)
Supplement: Supplementary file 6 — Supplementary Data 3 [file 41467_2022_28634_MOESM6_ESM.zip › Supplementary_Data_3/btru_056154-t1.mature.pep.pdb]

ATOM      1  N   CYS A   1       0.146  12.189  15.268  1.00 48.62           N  
ATOM      2  H   CYS A   1       1.091  12.514  15.420  1.00 48.62           H  
ATOM      3  H2  CYS A   1       0.069  12.093  14.266  1.00 48.62           H  
ATOM      4  H3  CYS A   1      -0.522  12.860  15.619  1.00 48.62           H  
ATOM      5  CA  CYS A   1      -0.023  10.857  15.886  1.00 48.62           C  
ATOM      6  HA  CYS A   1       0.070  10.913  16.970  1.00 48.62           H  
ATOM      7  C   CYS A   1       1.163  10.097  15.367  1.00 48.62           C  
ATOM      8  CB  CYS A   1      -1.345  10.130  15.509  1.00 48.62           C  
ATOM      9  HB2 CYS A   1      -1.111   9.107  15.218  1.00 48.62           H  
ATOM     10  HB3 CYS A   1      -1.829  10.592  14.649  1.00 48.62           H  
ATOM     11  O   CYS A   1       1.163   9.783  14.183  1.00 48.62           O  
ATOM     12  SG  CYS A   1      -2.479  10.029  16.927  1.00 48.62           S  
ATOM     13  HG  CYS A   1      -3.036  11.241  16.843  1.00 48.62           H  
ATOM     14  N   SER A   2       2.179   9.915  16.205  1.00 54.83           N  
ATOM     15  H   SER A   2       2.171  10.267  17.152  1.00 54.83           H  
ATOM     16  CA  SER A   2       3.419   9.290  15.779  1.00 54.83           C  
ATOM     17  HA  SER A   2       3.835   9.840  14.935  1.00 54.83           H  
ATOM     18  C   SER A   2       3.131   7.899  15.275  1.00 54.83           C  
ATOM     19  CB  SER A   2       4.443   9.278  16.918  1.00 54.83           C  
ATOM     20  HB2 SER A   2       4.116   8.594  17.700  1.00 54.83           H  
ATOM     21  HB3 SER A   2       5.410   8.950  16.535  1.00 54.83           H  
ATOM     22  O   SER A   2       2.554   7.081  15.987  1.00 54.83           O  
ATOM     23  OG  SER A   2       4.559  10.575  17.466  1.00 54.83           O  
ATOM     24  HG  SER A   2       4.798  11.138  16.726  1.00 54.83           H  
ATOM     25  N   ILE A   3       3.490   7.646  14.024  1.00 60.31           N  
ATOM     26  H   ILE A   3       3.924   8.375  13.476  1.00 60.31           H  
ATOM     27  CA  ILE A   3       3.567   6.282  13.547  1.00 60.31           C  
ATOM     28  HA  ILE A   3       2.660   5.749  13.832  1.00 60.31           H  
ATOM     29  C   ILE A   3       4.771   5.697  14.284  1.00 60.31           C  
ATOM     30  CB  ILE A   3       3.739   6.204  12.022  1.00 60.31           C  
ATOM     31  HB  ILE A   3       4.808   6.307  11.835  1.00 60.31           H  
ATOM     32  O   ILE A   3       5.898   6.162  14.125  1.00 60.31           O  
ATOM     33  CG1 ILE A   3       3.094   7.318  11.188  1.00 60.31           C  
ATOM     34 HG12 ILE A   3       3.368   8.293  11.592  1.00 60.31           H  
ATOM     35 HG13 ILE A   3       2.007   7.231  11.183  1.00 60.31           H  
ATOM     36  CG2 ILE A   3       3.226   4.841  11.526  1.00 60.31           C  
ATOM     37 HG21 ILE A   3       3.588   4.022  12.148  1.00 60.31           H  
ATOM     38 HG22 ILE A   3       3.519   4.659  10.492  1.00 60.31           H  
ATOM     39 HG23 ILE A   3       2.136   4.839  11.550  1.00 60.31           H  
ATOM     40  CD1 ILE A   3       3.651   7.260   9.763  1.00 60.31           C  
ATOM     41 HD11 ILE A   3       3.645   8.273   9.360  1.00 60.31           H  
ATOM     42 HD12 ILE A   3       4.692   6.939   9.752  1.00 60.31           H  
ATOM     43 HD13 ILE A   3       3.062   6.583   9.144  1.00 60.31           H  
ATOM     44  N   THR A   4       4.540   4.725  15.151  1.00 66.76           N  
ATOM     45  H   THR A   4       3.590   4.470  15.382  1.00 66.76           H  
ATOM     46  CA  THR A   4       5.613   3.989  15.814  1.00 66.76           C  
ATOM     47  HA  THR A   4       6.570   4.259  15.368  1.00 66.76           H  
ATOM     48  C   THR A   4       5.419   2.503  15.557  1.00 66.76           C  
ATOM     49  CB  THR A   4       5.710   4.324  17.312  1.00 66.76           C  
ATOM     50  HB  THR A   4       6.516   3.736  17.753  1.00 66.76           H  
ATOM     51  O   THR A   4       4.318   2.023  15.260  1.00 66.76           O  
ATOM     52  CG2 THR A   4       5.997   5.804  17.567  1.00 66.76           C  
ATOM     53 HG21 THR A   4       6.172   5.969  18.630  1.00 66.76           H  
ATOM     54 HG22 THR A   4       6.884   6.108  17.010  1.00 66.76           H  
ATOM     55 HG23 THR A   4       5.150   6.408  17.242  1.00 66.76           H  
ATOM     56  OG1 THR A   4       4.508   4.000  17.957  1.00 66.76           O  
ATOM     57  HG1 THR A   4       4.396   4.572  18.720  1.00 66.76           H  
ATOM     58  N   ALA A   5       6.513   1.750  15.619  1.00 67.38           N  
ATOM     59  H   ALA A   5       7.401   2.178  15.838  1.00 67.38           H  
ATOM     60  CA  ALA A   5       6.423   0.304  15.703  1.00 67.38           C  
ATOM     61  HA  ALA A   5       5.728  -0.072  14.953  1.00 67.38           H  
ATOM     62  C   ALA A   5       5.879  -0.069  17.093  1.00 67.38           C  
ATOM     63  CB  ALA A   5       7.805  -0.298  15.422  1.00 67.38           C  
ATOM     64  HB1 ALA A   5       8.535   0.080  16.138  1.00 67.38           H  
ATOM     65  HB2 ALA A   5       7.744  -1.381  15.530  1.00 67.38           H  
ATOM     66  HB3 ALA A   5       8.136  -0.056  14.413  1.00 67.38           H  
ATOM     67  O   ALA A   5       6.657  -0.285  18.017  1.00 67.38           O  
ATOM     68  N   GLU A   6       4.551  -0.112  17.260  1.00 72.26           N  
ATOM     69  H   GLU A   6       3.954   0.273  16.543  1.00 72.26           H  
ATOM     70  CA  GLU A   6       3.937  -0.645  18.490  1.00 72.26           C  
ATOM     71  HA  GLU A   6       4.342  -0.122  19.357  1.00 72.26           H  
ATOM     72  C   GLU A   6       4.266  -2.136  18.685  1.00 72.26           C  
ATOM     73  CB  GLU A   6       2.407  -0.472  18.476  1.00 72.26           C  
ATOM     74  HB2 GLU A   6       1.985  -1.179  19.191  1.00 72.26           H  
ATOM     75  HB3 GLU A   6       2.020  -0.722  17.489  1.00 72.26           H  
ATOM     76  O   GLU A   6       4.387  -2.603  19.815  1.00 72.26           O  
ATOM     77  CG  GLU A   6       1.927   0.927  18.889  1.00 72.26           C  
ATOM     78  HG2 GLU A   6       2.151   1.630  18.086  1.00 72.26           H  
ATOM     79  HG3 GLU A   6       2.474   1.237  19.779  1.00 72.26           H  
ATOM     80  CD  GLU A   6       0.416   0.948  19.193  1.00 72.26           C  
ATOM     81  OE1 GLU A   6      -0.025   1.774  20.023  1.00 72.26           O  
ATOM     82  OE2 GLU A   6      -0.353   0.158  18.590  1.00 72.26           O  
ATOM     83  N   PHE A   7       4.437  -2.877  17.587  1.00 77.70           N  
ATOM     84  H   PHE A   7       4.331  -2.428  16.688  1.00 77.70           H  
ATOM     85  CA  PHE A   7       4.794  -4.296  17.576  1.00 77.70           C  
ATOM     86  HA  PHE A   7       5.396  -4.508  18.460  1.00 77.70           H  
ATOM     87  C   PHE A   7       5.655  -4.663  16.360  1.00 77.70           C  
ATOM     88  CB  PHE A   7       3.527  -5.174  17.653  1.00 77.70           C  
ATOM     89  HB2 PHE A   7       3.160  -5.149  18.680  1.00 77.70           H  
ATOM     90  HB3 PHE A   7       3.769  -6.214  17.434  1.00 77.70           H  
ATOM     91  O   PHE A   7       5.825  -3.887  15.413  1.00 77.70           O  
ATOM     92  CG  PHE A   7       2.424  -4.727  16.728  1.00 77.70           C  
ATOM     93  CD1 PHE A   7       1.420  -3.903  17.249  1.00 77.70           C  
ATOM     94  HD1 PHE A   7       1.400  -3.669  18.303  1.00 77.70           H  
ATOM     95  CD2 PHE A   7       2.463  -5.022  15.352  1.00 77.70           C  
ATOM     96  HD2 PHE A   7       3.256  -5.638  14.955  1.00 77.70           H  
ATOM     97  CE1 PHE A   7       0.486  -3.320  16.396  1.00 77.70           C  
ATOM     98  HE1 PHE A   7      -0.232  -2.650  16.844  1.00 77.70           H  
ATOM     99  CE2 PHE A   7       1.522  -4.432  14.488  1.00 77.70           C  
ATOM    100  HE2 PHE A   7       1.580  -4.585  13.421  1.00 77.70           H  
ATOM    101  CZ  PHE A   7       0.556  -3.558  15.011  1.00 77.70           C  
ATOM    102  HZ  PHE A   7      -0.094  -3.021  14.337  1.00 77.70           H  
ATOM    103  N   ASN A   8       6.203  -5.871  16.435  1.00 80.38           N  
ATOM    104  H   ASN A   8       5.975  -6.414  17.255  1.00 80.38           H  
ATOM    105  CA  ASN A   8       6.913  -6.611  15.402  1.00 80.38           C  
ATOM    106  HA  ASN A   8       6.714  -6.170  14.425  1.00 80.38           H  
ATOM    107  C   ASN A   8       6.392  -8.065  15.378  1.00 80.38           C  
ATOM    108  CB  ASN A   8       8.425  -6.495  15.683  1.00 80.38           C  
ATOM    109  HB2 ASN A   8       8.695  -5.439  15.688  1.00 80.38           H  
ATOM    110  HB3 ASN A   8       8.988  -6.974  14.882  1.00 80.38           H  
ATOM    111  O   ASN A   8       5.451  -8.418  16.095  1.00 80.38           O  
ATOM    112  CG  ASN A   8       8.852  -7.109  17.004  1.00 80.38           C  
ATOM    113  ND2 ASN A   8       9.868  -6.579  17.641  1.00 80.38           N  
ATOM    114 HD21 ASN A   8      10.356  -5.784  17.254  1.00 80.38           H  
ATOM    115 HD22 ASN A   8      10.094  -7.013  18.525  1.00 80.38           H  
ATOM    116  OD1 ASN A   8       8.301  -8.079  17.479  1.00 80.38           O  
ATOM    117  N   ASP A   9       7.012  -8.932  14.581  1.00 77.18           N  
ATOM    118  H   ASP A   9       7.737  -8.604  13.959  1.00 77.18           H  
ATOM    119  CA  ASP A   9       6.590 -10.333  14.469  1.00 77.18           C  
ATOM    120  HA  ASP A   9       5.537 -10.354  14.188  1.00 77.18           H  
ATOM    121  C   ASP A   9       6.692 -11.143  15.778  1.00 77.18           C  
ATOM    122  CB  ASP A   9       7.394 -11.019  13.353  1.00 77.18           C  
ATOM    123  HB2 ASP A   9       7.256 -12.097  13.433  1.00 77.18           H  
ATOM    124  HB3 ASP A   9       8.455 -10.808  13.491  1.00 77.18           H  
ATOM    125  O   ASP A   9       5.980 -12.135  15.923  1.00 77.18           O  
ATOM    126  CG  ASP A   9       6.957 -10.607  11.942  1.00 77.18           C  
ATOM    127  OD1 ASP A   9       5.754 -10.306  11.745  1.00 77.18           O  
ATOM    128  OD2 ASP A   9       7.814 -10.639  11.041  1.00 77.18           O  
ATOM    129  N   THR A  10       7.519 -10.746  16.754  1.00 78.11           N  
ATOM    130  H   THR A  10       7.988  -9.856  16.671  1.00 78.11           H  
ATOM    131  CA  THR A  10       7.707 -11.510  18.005  1.00 78.11           C  
ATOM    132  HA  THR A  10       7.536 -12.563  17.785  1.00 78.11           H  
ATOM    133  C   THR A  10       6.711 -11.153  19.104  1.00 78.11           C  
ATOM    134  CB  THR A  10       9.136 -11.408  18.560  1.00 78.11           C  
ATOM    135  HB  THR A  10       9.224 -12.096  19.401  1.00 78.11           H  
ATOM    136  O   THR A  10       6.504 -11.954  20.013  1.00 78.11           O  
ATOM    137  CG2 THR A  10      10.199 -11.788  17.531  1.00 78.11           C  
ATOM    138 HG21 THR A  10       9.968 -12.769  17.117  1.00 78.11           H  
ATOM    139 HG22 THR A  10      11.179 -11.828  18.007  1.00 78.11           H  
ATOM    140 HG23 THR A  10      10.218 -11.058  16.721  1.00 78.11           H  
ATOM    141  OG1 THR A  10       9.461 -10.119  19.016  1.00 78.11           O  
ATOM    142  HG1 THR A  10      10.419 -10.053  19.016  1.00 78.11           H  
ATOM    143  N   ASN A  11       6.071  -9.985  19.030  1.00 85.53           N  
ATOM    144  H   ASN A  11       6.332  -9.349  18.290  1.00 85.53           H  
ATOM    145  CA  ASN A  11       5.073  -9.531  20.003  1.00 85.53           C  
ATOM    146  HA  ASN A  11       4.826 -10.368  20.657  1.00 85.53           H  
ATOM    147  C   ASN A  11       3.737  -9.137  19.352  1.00 85.53           C  
ATOM    148  CB  ASN A  11       5.683  -8.431  20.889  1.00 85.53           C  
ATOM    149  HB2 ASN A  11       5.002  -8.238  21.718  1.00 85.53           H  
ATOM    150  HB3 ASN A  11       6.631  -8.782  21.297  1.00 85.53           H  
ATOM    151  O   ASN A  11       2.949  -8.390  19.933  1.00 85.53           O  
ATOM    152  CG  ASN A  11       5.923  -7.119  20.165  1.00 85.53           C  
ATOM    153  ND2 ASN A  11       6.317  -6.092  20.881  1.00 85.53           N  
ATOM    154 HD21 ASN A  11       6.359  -5.203  20.405  1.00 85.53           H  
ATOM    155 HD22 ASN A  11       6.401  -6.176  21.884  1.00 85.53           H  
ATOM    156  OD1 ASN A  11       5.761  -6.977  18.969  1.00 85.53           O  
ATOM    157  N   CYS A  12       3.482  -9.640  18.144  1.00 85.38           N  
ATOM    158  H   CYS A  12       4.189 -10.204  17.696  1.00 85.38           H  
ATOM    159  CA  CYS A  12       2.271  -9.319  17.415  1.00 85.38           C  
ATOM    160  HA  CYS A  12       2.204  -8.232  17.378  1.00 85.38           H  
ATOM    161  C   CYS A  12       1.025  -9.918  18.079  1.00 85.38           C  
ATOM    162  CB  CYS A  12       2.378  -9.833  15.991  1.00 85.38           C  
ATOM    163  HB2 CYS A  12       2.329 -10.922  15.988  1.00 85.38           H  
ATOM    164  HB3 CYS A  12       3.348  -9.541  15.589  1.00 85.38           H  
ATOM    165  O   CYS A  12       0.998 -11.126  18.330  1.00 85.38           O  
ATOM    166  SG  CYS A  12       1.070  -9.149  14.950  1.00 85.38           S  
ATOM    167  N   PRO A  13      -0.042  -9.131  18.298  1.00 88.50           N  
ATOM    168  CA  PRO A  13      -1.273  -9.652  18.872  1.00 88.50           C  
ATOM    169  HA  PRO A  13      -1.044 -10.136  19.822  1.00 88.50           H  
ATOM    170  C   PRO A  13      -1.950 -10.687  17.960  1.00 88.50           C  
ATOM    171  CB  PRO A  13      -2.149  -8.424  19.141  1.00 88.50           C  
ATOM    172  HB2 PRO A  13      -3.210  -8.635  19.007  1.00 88.50           H  
ATOM    173  HB3 PRO A  13      -1.961  -8.061  20.152  1.00 88.50           H  
ATOM    174  O   PRO A  13      -1.789 -10.695  16.729  1.00 88.50           O  
ATOM    175  CG  PRO A  13      -1.647  -7.391  18.132  1.00 88.50           C  
ATOM    176  HG2 PRO A  13      -2.121  -7.564  17.166  1.00 88.50           H  
ATOM    177  HG3 PRO A  13      -1.824  -6.370  18.471  1.00 88.50           H  
ATOM    178  CD  PRO A  13      -0.157  -7.703  18.031  1.00 88.50           C  
ATOM    179  HD2 PRO A  13       0.208  -7.434  17.040  1.00 88.50           H  
ATOM    180  HD3 PRO A  13       0.390  -7.150  18.794  1.00 88.50           H  
ATOM    181  N   GLU A  14      -2.760 -11.549  18.573  1.00 91.45           N  
ATOM    182  H   GLU A  14      -2.840 -11.521  19.579  1.00 91.45           H  
ATOM    183  CA  GLU A  14      -3.693 -12.401  17.837  1.00 91.45           C  
ATOM    184  HA  GLU A  14      -3.123 -12.927  17.071  1.00 91.45           H  
ATOM    185  C   GLU A  14      -4.753 -11.542  17.128  1.00 91.45           C  
ATOM    186  CB  GLU A  14      -4.346 -13.445  18.758  1.00 91.45           C  
ATOM    187  HB2 GLU A  14      -5.195 -13.896  18.244  1.00 91.45           H  
ATOM    188  HB3 GLU A  14      -4.727 -12.949  19.651  1.00 91.45           H  
ATOM    189  O   GLU A  14      -5.151 -10.494  17.649  1.00 91.45           O  
ATOM    190  CG  GLU A  14      -3.379 -14.566  19.177  1.00 91.45           C  
ATOM    191  HG2 GLU A  14      -3.920 -15.264  19.816  1.00 91.45           H  
ATOM    192  HG3 GLU A  14      -2.579 -14.127  19.773  1.00 91.45           H  
ATOM    193  CD  GLU A  14      -2.773 -15.341  17.988  1.00 91.45           C  
ATOM    194  OE1 GLU A  14      -1.661 -15.882  18.152  1.00 91.45           O  
ATOM    195  OE2 GLU A  14      -3.375 -15.345  16.886  1.00 91.45           O  
ATOM    196  N   PRO A  15      -5.189 -11.927  15.914  1.00 93.57           N  
ATOM    197  CA  PRO A  15      -6.206 -11.176  15.203  1.00 93.57           C  
ATOM    198  HA  PRO A  15      -5.916 -10.126  15.156  1.00 93.57           H  
ATOM    199  C   PRO A  15      -7.557 -11.305  15.912  1.00 93.57           C  
ATOM    200  CB  PRO A  15      -6.247 -11.771  13.796  1.00 93.57           C  
ATOM    201  HB2 PRO A  15      -7.242 -11.696  13.358  1.00 93.57           H  
ATOM    202  HB3 PRO A  15      -5.512 -11.281  13.157  1.00 93.57           H  
ATOM    203  O   PRO A  15      -7.964 -12.406  16.277  1.00 93.57           O  
ATOM    204  CG  PRO A  15      -5.825 -13.223  14.012  1.00 93.57           C  
ATOM    205  HG2 PRO A  15      -6.700 -13.821  14.268  1.00 93.57           H  
ATOM    206  HG3 PRO A  15      -5.331 -13.634  13.131  1.00 93.57           H  
ATOM    207  CD  PRO A  15      -4.882 -13.164  15.213  1.00 93.57           C  
ATOM    208  HD2 PRO A  15      -5.082 -14.022  15.856  1.00 93.57           H  
ATOM    209  HD3 PRO A  15      -3.843 -13.162  14.886  1.00 93.57           H  
ATOM    210  N   LEU A  16      -8.290 -10.199  16.035  1.00 93.68           N  
ATOM    211  H   LEU A  16      -7.904  -9.317  15.730  1.00 93.68           H  
ATOM    212  CA  LEU A  16      -9.697 -10.270  16.418  1.00 93.68           C  
ATOM    213  HA  LEU A  16      -9.796 -10.981  17.239  1.00 93.68           H  
ATOM    214  C   LEU A  16     -10.514 -10.801  15.238  1.00 93.68           C  
ATOM    215  CB  LEU A  16     -10.233  -8.914  16.901  1.00 93.68           C  
ATOM    216  HB2 LEU A  16     -11.267  -9.054  17.218  1.00 93.68           H  
ATOM    217  HB3 LEU A  16     -10.247  -8.230  16.053  1.00 93.68           H  
ATOM    218  O   LEU A  16     -10.414 -10.295  14.113  1.00 93.68           O  
ATOM    219  CG  LEU A  16      -9.449  -8.264  18.053  1.00 93.68           C  
ATOM    220  HG  LEU A  16      -8.421  -8.080  17.741  1.00 93.68           H  
ATOM    221  CD1 LEU A  16     -10.094  -6.922  18.394  1.00 93.68           C  
ATOM    222 HD11 LEU A  16     -10.204  -6.326  17.488  1.00 93.68           H  
ATOM    223 HD12 LEU A  16      -9.473  -6.385  19.112  1.00 93.68           H  
ATOM    224 HD13 LEU A  16     -11.084  -7.084  18.821  1.00 93.68           H  
ATOM    225  CD2 LEU A  16      -9.448  -9.124  19.319  1.00 93.68           C  
ATOM    226 HD21 LEU A  16      -8.951  -8.587  20.127  1.00 93.68           H  
ATOM    227 HD22 LEU A  16      -8.898 -10.047  19.136  1.00 93.68           H  
ATOM    228 HD23 LEU A  16     -10.470  -9.362  19.614  1.00 93.68           H  
ATOM    229  N   GLU A  17     -11.330 -11.813  15.508  1.00 91.23           N  
ATOM    230  H   GLU A  17     -11.339 -12.191  16.445  1.00 91.23           H  
ATOM    231  CA  GLU A  17     -12.346 -12.293  14.578  1.00 91.23           C  
ATOM    232  HA  GLU A  17     -11.986 -12.150  13.559  1.00 91.23           H  
ATOM    233  C   GLU A  17     -13.642 -11.482  14.707  1.00 91.23           C  
ATOM    234  CB  GLU A  17     -12.604 -13.794  14.765  1.00 91.23           C  
ATOM    235  HB2 GLU A  17     -13.414 -14.062  14.087  1.00 91.23           H  
ATOM    236  HB3 GLU A  17     -12.927 -13.995  15.787  1.00 91.23           H  
ATOM    237  O   GLU A  17     -13.857 -10.765  15.687  1.00 91.23           O  
ATOM    238  CG  GLU A  17     -11.367 -14.647  14.433  1.00 91.23           C  
ATOM    239  HG2 GLU A  17     -10.647 -14.559  15.247  1.00 91.23           H  
ATOM    240  HG3 GLU A  17     -10.905 -14.248  13.530  1.00 91.23           H  
ATOM    241  CD  GLU A  17     -11.695 -16.130  14.183  1.00 91.23           C  
ATOM    242  OE1 GLU A  17     -10.724 -16.911  14.077  1.00 91.23           O  
ATOM    243  OE2 GLU A  17     -12.892 -16.465  13.985  1.00 91.23           O  
ATOM    244  N   ASP A  18     -14.497 -11.575  13.685  1.00 83.29           N  
ATOM    245  H   ASP A  18     -14.273 -12.224  12.945  1.00 83.29           H  
ATOM    246  CA  ASP A  18     -15.851 -10.996  13.658  1.00 83.29           C  
ATOM    247  HA  ASP A  18     -16.200 -11.084  12.629  1.00 83.29           H  
ATOM    248  C   ASP A  18     -15.913  -9.481  13.944  1.00 83.29           C  
ATOM    249  CB  ASP A  18     -16.805 -11.862  14.502  1.00 83.29           C  
ATOM    250  HB2 ASP A  18     -17.813 -11.452  14.442  1.00 83.29           H  
ATOM    251  HB3 ASP A  18     -16.489 -11.846  15.546  1.00 83.29           H  
ATOM    252  O   ASP A  18     -16.950  -8.932  14.310  1.00 83.29           O  
ATOM    253  CG  ASP A  18     -16.847 -13.310  13.992  1.00 83.29           C  
ATOM    254  OD1 ASP A  18     -16.775 -13.526  12.757  1.00 83.29           O  
ATOM    255  OD2 ASP A  18     -16.915 -14.262  14.794  1.00 83.29           O  
ATOM    256  N   THR A  19     -14.794  -8.788  13.722  1.00 91.66           N  
ATOM    257  H   THR A  19     -13.981  -9.314  13.434  1.00 91.66           H  
ATOM    258  CA  THR A  19     -14.642  -7.343  13.890  1.00 91.66           C  
ATOM    259  HA  THR A  19     -15.605  -6.908  14.157  1.00 91.66           H  
ATOM    260  C   THR A  19     -14.179  -6.725  12.574  1.00 91.66           C  
ATOM    261  CB  THR A  19     -13.660  -7.031  15.029  1.00 91.66           C  
ATOM    262  HB  THR A  19     -12.682  -7.446  14.785  1.00 91.66           H  
ATOM    263  O   THR A  19     -13.257  -7.219  11.922  1.00 91.66           O  
ATOM    264  CG2 THR A  19     -13.525  -5.530  15.299  1.00 91.66           C  
ATOM    265 HG21 THR A  19     -12.881  -5.382  16.166  1.00 91.66           H  
ATOM    266 HG22 THR A  19     -14.504  -5.098  15.505  1.00 91.66           H  
ATOM    267 HG23 THR A  19     -13.072  -5.029  14.443  1.00 91.66           H  
ATOM    268  OG1 THR A  19     -14.092  -7.616  16.235  1.00 91.66           O  
ATOM    269  HG1 THR A  19     -14.148  -8.565  16.102  1.00 91.66           H  
ATOM    270  N   GLU A  20     -14.808  -5.618  12.184  1.00 92.24           N  
ATOM    271  H   GLU A  20     -15.518  -5.226  12.786  1.00 92.24           H  
ATOM    272  CA  GLU A  20     -14.446  -4.862  10.986  1.00 92.24           C  
ATOM    273  HA  GLU A  20     -13.693  -5.409  10.418  1.00 92.24           H  
ATOM    274  C   GLU A  20     -13.848  -3.510  11.354  1.00 92.24           C  
ATOM    275  CB  GLU A  20     -15.653  -4.664  10.066  1.00 92.24           C  
ATOM    276  HB2 GLU A  20     -16.484  -4.262  10.646  1.00 92.24           H  
ATOM    277  HB3 GLU A  20     -15.380  -3.936   9.302  1.00 92.24           H  
ATOM    278  O   GLU A  20     -14.364  -2.801  12.221  1.00 92.24           O  
ATOM    279  CG  GLU A  20     -16.084  -5.958   9.362  1.00 92.24           C  
ATOM    280  HG2 GLU A  20     -15.221  -6.381   8.848  1.00 92.24           H  
ATOM    281  HG3 GLU A  20     -16.427  -6.674  10.109  1.00 92.24           H  
ATOM    282  CD  GLU A  20     -17.206  -5.709   8.344  1.00 92.24           C  
ATOM    283  OE1 GLU A  20     -17.526  -6.639   7.577  1.00 92.24           O  
ATOM    284  OE2 GLU A  20     -17.778  -4.589   8.353  1.00 92.24           O  
ATOM    285  N   CYS A  21     -12.796  -3.120  10.637  1.00 94.94           N  
ATOM    286  H   CYS A  21     -12.419  -3.747   9.941  1.00 94.94           H  
ATOM    287  CA  CYS A  21     -12.240  -1.781  10.750  1.00 94.94           C  
ATOM    288  HA  CYS A  21     -12.100  -1.546  11.805  1.00 94.94           H  
ATOM    289  C   CYS A  21     -13.207  -0.769  10.132  1.00 94.94           C  
ATOM    290  CB  CYS A  21     -10.881  -1.739  10.064  1.00 94.94           C  
ATOM    291  HB2 CYS A  21     -10.292  -2.592  10.400  1.00 94.94           H  
ATOM    292  HB3 CYS A  21     -11.039  -1.823   8.989  1.00 94.94           H  
ATOM    293  O   CYS A  21     -13.350  -0.686   8.912  1.00 94.94           O  
ATOM    294  SG  CYS A  21      -9.913  -0.254  10.398  1.00 94.94           S  
ATOM    295  N   ARG A  22     -13.897  -0.012  10.983  1.00 93.27           N  
ATOM    296  H   ARG A  22     -13.757  -0.175  11.970  1.00 93.27           H  
ATOM    297  CA  ARG A  22     -14.887   0.986  10.570  1.00 93.27           C  
ATOM    298  HA  ARG A  22     -14.856   1.095   9.486  1.00 93.27           H  
ATOM    299  C   ARG A  22     -14.542   2.334  11.167  1.00 93.27           C  
ATOM    300  CB  ARG A  22     -16.297   0.531  10.973  1.00 93.27           C  
ATOM    301  HB2 ARG A  22     -17.004   1.325  10.736  1.00 93.27           H  
ATOM    302  HB3 ARG A  22     -16.322   0.356  12.048  1.00 93.27           H  
ATOM    303  O   ARG A  22     -13.970   2.406  12.252  1.00 93.27           O  
ATOM    304  CG  ARG A  22     -16.728  -0.749  10.236  1.00 93.27           C  
ATOM    305  HG2 ARG A  22     -16.051  -1.568  10.477  1.00 93.27           H  
ATOM    306  HG3 ARG A  22     -16.710  -0.577   9.160  1.00 93.27           H  
ATOM    307  CD  ARG A  22     -18.144  -1.134  10.668  1.00 93.27           C  
ATOM    308  HD2 ARG A  22     -18.818  -0.314  10.420  1.00 93.27           H  
ATOM    309  HD3 ARG A  22     -18.146  -1.281  11.748  1.00 93.27           H  
ATOM    310  NE  ARG A  22     -18.619  -2.369  10.016  1.00 93.27           N  
ATOM    311  HE  ARG A  22     -17.996  -2.882   9.409  1.00 93.27           H  
ATOM    312  NH1 ARG A  22     -20.729  -2.386  10.923  1.00 93.27           N  
ATOM    313 HH11 ARG A  22     -20.506  -1.538  11.425  1.00 93.27           H  
ATOM    314 HH12 ARG A  22     -21.619  -2.851  11.027  1.00 93.27           H  
ATOM    315  NH2 ARG A  22     -20.094  -4.020   9.550  1.00 93.27           N  
ATOM    316 HH21 ARG A  22     -20.972  -4.510   9.650  1.00 93.27           H  
ATOM    317 HH22 ARG A  22     -19.363  -4.405   8.969  1.00 93.27           H  
ATOM    318  CZ  ARG A  22     -19.808  -2.917  10.166  1.00 93.27           C  
ATOM    319  N   ARG A  23     -14.913   3.411  10.473  1.00 94.02           N  
ATOM    320  H   ARG A  23     -15.394   3.262   9.598  1.00 94.02           H  
ATOM    321  CA  ARG A  23     -14.700   4.782  10.950  1.00 94.02           C  
ATOM    322  HA  ARG A  23     -13.629   4.982  10.949  1.00 94.02           H  
ATOM    323  C   ARG A  23     -15.197   4.936  12.390  1.00 94.02           C  
ATOM    324  CB  ARG A  23     -15.406   5.762  10.005  1.00 94.02           C  
ATOM    325  HB2 ARG A  23     -14.947   5.694   9.019  1.00 94.02           H  
ATOM    326  HB3 ARG A  23     -16.457   5.485   9.919  1.00 94.02           H  
ATOM    327  O   ARG A  23     -16.339   4.601  12.686  1.00 94.02           O  
ATOM    328  CG  ARG A  23     -15.311   7.204  10.525  1.00 94.02           C  
ATOM    329  HG2 ARG A  23     -14.267   7.479  10.678  1.00 94.02           H  
ATOM    330  HG3 ARG A  23     -15.837   7.283  11.477  1.00 94.02           H  
ATOM    331  CD  ARG A  23     -15.971   8.182   9.561  1.00 94.02           C  
ATOM    332  HD2 ARG A  23     -16.141   9.125  10.081  1.00 94.02           H  
ATOM    333  HD3 ARG A  23     -16.942   7.790   9.259  1.00 94.02           H  
ATOM    334  NE  ARG A  23     -15.146   8.412   8.374  1.00 94.02           N  
ATOM    335  HE  ARG A  23     -15.286   7.789   7.592  1.00 94.02           H  
ATOM    336  NH1 ARG A  23     -13.865  10.178   9.134  1.00 94.02           N  
ATOM    337 HH11 ARG A  23     -13.055  10.738   8.912  1.00 94.02           H  
ATOM    338 HH12 ARG A  23     -14.006   9.899  10.095  1.00 94.02           H  
ATOM    339  NH2 ARG A  23     -13.767   9.483   7.009  1.00 94.02           N  
ATOM    340 HH21 ARG A  23     -13.920   8.740   6.341  1.00 94.02           H  
ATOM    341 HH22 ARG A  23     -12.962  10.057   6.801  1.00 94.02           H  
ATOM    342  CZ  ARG A  23     -14.259   9.366   8.191  1.00 94.02           C  
ATOM    343  N   GLY A  24     -14.346   5.489  13.252  1.00 91.90           N  
ATOM    344  H   GLY A  24     -13.407   5.708  12.951  1.00 91.90           H  
ATOM    345  CA  GLY A  24     -14.652   5.656  14.674  1.00 91.90           C  
ATOM    346  HA2 GLY A  24     -15.706   5.906  14.799  1.00 91.90           H  
ATOM    347  HA3 GLY A  24     -14.057   6.479  15.071  1.00 91.90           H  
ATOM    348  C   GLY A  24     -14.360   4.423  15.529  1.00 91.90           C  
ATOM    349  O   GLY A  24     -14.607   4.464  16.730  1.00 91.90           O  
ATOM    350  N   MET A  25     -13.827   3.338  14.955  1.00 93.85           N  
ATOM    351  H   MET A  25     -13.710   3.305  13.952  1.00 93.85           H  
ATOM    352  CA  MET A  25     -13.265   2.242  15.737  1.00 93.85           C  
ATOM    353  HA  MET A  25     -14.017   1.905  16.451  1.00 93.85           H  
ATOM    354  C   MET A  25     -12.048   2.755  16.508  1.00 93.85           C  
ATOM    355  CB  MET A  25     -12.902   1.054  14.835  1.00 93.85           C  
ATOM    356  HB2 MET A  25     -12.146   1.358  14.111  1.00 93.85           H  
ATOM    357  HB3 MET A  25     -13.794   0.726  14.300  1.00 93.85           H  
ATOM    358  O   MET A  25     -11.043   3.151  15.915  1.00 93.85           O  
ATOM    359  CG  MET A  25     -12.368  -0.128  15.649  1.00 93.85           C  
ATOM    360  HG2 MET A  25     -11.481   0.185  16.199  1.00 93.85           H  
ATOM    361  HG3 MET A  25     -13.126  -0.436  16.369  1.00 93.85           H  
ATOM    362  SD  MET A  25     -11.925  -1.558  14.634  1.00 93.85           S  
ATOM    363  CE  MET A  25     -11.211  -2.618  15.915  1.00 93.85           C  
ATOM    364  HE1 MET A  25     -10.883  -3.555  15.466  1.00 93.85           H  
ATOM    365  HE2 MET A  25     -10.355  -2.120  16.371  1.00 93.85           H  
ATOM    366  HE3 MET A  25     -11.960  -2.828  16.678  1.00 93.85           H  
ATOM    367  N   LEU A  26     -12.157   2.726  17.834  1.00 93.68           N  
ATOM    368  H   LEU A  26     -13.016   2.377  18.234  1.00 93.68           H  
ATOM    369  CA  LEU A  26     -11.115   3.130  18.768  1.00 93.68           C  
ATOM    370  HA  LEU A  26     -10.234   3.449  18.211  1.00 93.68           H  
ATOM    371  C   LEU A  26     -10.709   1.935  19.635  1.00 93.68           C  
ATOM    372  CB  LEU A  26     -11.593   4.321  19.620  1.00 93.68           C  
ATOM    373  HB2 LEU A  26     -10.806   4.569  20.332  1.00 93.68           H  
ATOM    374  HB3 LEU A  26     -12.466   4.003  20.189  1.00 93.68           H  
ATOM    375  O   LEU A  26     -11.544   1.108  19.998  1.00 93.68           O  
ATOM    376  CG  LEU A  26     -11.960   5.597  18.834  1.00 93.68           C  
ATOM    377  HG  LEU A  26     -12.767   5.379  18.134  1.00 93.68           H  
ATOM    378  CD1 LEU A  26     -12.463   6.666  19.804  1.00 93.68           C  
ATOM    379 HD11 LEU A  26     -11.675   6.939  20.506  1.00 93.68           H  
ATOM    380 HD12 LEU A  26     -13.322   6.282  20.354  1.00 93.68           H  
ATOM    381 HD13 LEU A  26     -12.777   7.548  19.246  1.00 93.68           H  
ATOM    382  CD2 LEU A  26     -10.788   6.185  18.052  1.00 93.68           C  
ATOM    383 HD21 LEU A  26     -10.548   5.522  17.220  1.00 93.68           H  
ATOM    384 HD22 LEU A  26     -11.069   7.151  17.631  1.00 93.68           H  
ATOM    385 HD23 LEU A  26      -9.914   6.298  18.694  1.00 93.68           H  
ATOM    386  N   SER A  27      -9.429   1.872  19.983  1.00 92.10           N  
ATOM    387  H   SER A  27      -8.814   2.609  19.668  1.00 92.10           H  
ATOM    388  CA  SER A  27      -8.839   0.866  20.873  1.00 92.10           C  
ATOM    389  HA  SER A  27      -9.623   0.349  21.425  1.00 92.10           H  
ATOM    390  C   SER A  27      -7.910   1.550  21.876  1.00 92.10           C  
ATOM    391  CB  SER A  27      -8.064  -0.171  20.051  1.00 92.10           C  
ATOM    392  HB2 SER A  27      -8.710  -0.582  19.275  1.00 92.10           H  
ATOM    393  HB3 SER A  27      -7.206   0.314  19.586  1.00 92.10           H  
ATOM    394  O   SER A  27      -7.636   2.746  21.763  1.00 92.10           O  
ATOM    395  OG  SER A  27      -7.590  -1.218  20.876  1.00 92.10           O  
ATOM    396  HG  SER A  27      -6.871  -1.655  20.413  1.00 92.10           H  
ATOM    397  N   SER A  28      -7.409   0.806  22.862  1.00 89.78           N  
ATOM    398  H   SER A  28      -7.601  -0.185  22.842  1.00 89.78           H  
ATOM    399  CA  SER A  28      -6.323   1.264  23.733  1.00 89.78           C  
ATOM    400  HA  SER A  28      -6.585   2.244  24.131  1.00 89.78           H  
ATOM    401  C   SER A  28      -4.993   1.402  22.979  1.00 89.78           C  
ATOM    402  CB  SER A  28      -6.159   0.314  24.921  1.00 89.78           C  
ATOM    403  HB2 SER A  28      -7.049   0.364  25.549  1.00 89.78           H  
ATOM    404  HB3 SER A  28      -5.292   0.615  25.510  1.00 89.78           H  
ATOM    405  O   SER A  28      -4.214   2.296  23.307  1.00 89.78           O  
ATOM    406  OG  SER A  28      -5.989  -1.010  24.461  1.00 89.78           O  
ATOM    407  HG  SER A  28      -5.758  -1.583  25.196  1.00 89.78           H  
ATOM    408  N   THR A  29      -4.769   0.597  21.942  1.00 90.02           N  
ATOM    409  H   THR A  29      -5.451  -0.119  21.737  1.00 90.02           H  
ATOM    410  CA  THR A  29      -3.579   0.616  21.075  1.00 90.02           C  
ATOM    411  HA  THR A  29      -2.733   1.036  21.618  1.00 90.02           H  
ATOM    412  C   THR A  29      -3.784   1.485  19.830  1.00 90.02           C  
ATOM    413  CB  THR A  29      -3.198  -0.820  20.679  1.00 90.02           C  
ATOM    414  HB  THR A  29      -2.364  -0.798  19.977  1.00 90.02           H  
ATOM    415  O   THR A  29      -4.915   1.870  19.507  1.00 90.02           O  
ATOM    416  CG2 THR A  29      -2.794  -1.641  21.906  1.00 90.02           C  
ATOM    417 HG21 THR A  29      -1.966  -1.150  22.418  1.00 90.02           H  
ATOM    418 HG22 THR A  29      -2.466  -2.629  21.581  1.00 90.02           H  
ATOM    419 HG23 THR A  29      -3.635  -1.753  22.590  1.00 90.02           H  
ATOM    420  OG1 THR A  29      -4.300  -1.476  20.081  1.00 90.02           O  
ATOM    421  HG1 THR A  29      -3.975  -1.854  19.260  1.00 90.02           H  
ATOM    422  N   GLN A  30      -2.698   1.839  19.138  1.00 91.50           N  
ATOM    423  H   GLN A  30      -1.785   1.548  19.455  1.00 91.50           H  
ATOM    424  CA  GLN A  30      -2.754   2.480  17.823  1.00 91.50           C  
ATOM    425  HA  GLN A  30      -3.459   3.310  17.863  1.00 91.50           H  
ATOM    426  C   GLN A  30      -3.272   1.518  16.770  1.00 91.50           C  
ATOM    427  CB  GLN A  30      -1.391   3.056  17.418  1.00 91.50           C  
ATOM    428  HB2 GLN A  30      -1.023   3.686  18.228  1.00 91.50           H  
ATOM    429  HB3 GLN A  30      -0.680   2.250  17.239  1.00 91.50           H  
ATOM    430  O   GLN A  30      -4.105   1.921  15.960  1.00 91.50           O  
ATOM    431  CG  GLN A  30      -1.466   3.893  16.133  1.00 91.50           C  
ATOM    432  HG2 GLN A  30      -1.707   3.256  15.281  1.00 91.50           H  
ATOM    433  HG3 GLN A  30      -2.259   4.634  16.236  1.00 91.50           H  
ATOM    434  CD  GLN A  30      -0.160   4.625  15.845  1.00 91.50           C  
ATOM    435  NE2 GLN A  30      -0.186   5.677  15.057  1.00 91.50           N  
ATOM    436 HE21 GLN A  30      -1.019   5.921  14.540  1.00 91.50           H  
ATOM    437 HE22 GLN A  30       0.690   6.173  14.985  1.00 91.50           H  
ATOM    438  OE1 GLN A  30       0.913   4.288  16.313  1.00 91.50           O  
ATOM    439  N   TYR A  31      -2.834   0.261  16.811  1.00 93.67           N  
ATOM    440  H   TYR A  31      -2.102   0.028  17.467  1.00 93.67           H  
ATOM    441  CA  TYR A  31      -3.275  -0.731  15.843  1.00 93.67           C  
ATOM    442  HA  TYR A  31      -4.008  -0.262  15.187  1.00 93.67           H  
ATOM    443  C   TYR A  31      -3.953  -1.934  16.483  1.00 93.67           C  
ATOM    444  CB  TYR A  31      -2.127  -1.173  14.948  1.00 93.67           C  
ATOM    445  HB2 TYR A  31      -2.535  -1.786  14.144  1.00 93.67           H  
ATOM    446  HB3 TYR A  31      -1.480  -1.811  15.550  1.00 93.67           H  
ATOM    447  O   TYR A  31      -3.599  -2.394  17.571  1.00 93.67           O  
ATOM    448  CG  TYR A  31      -1.298  -0.060  14.355  1.00 93.67           C  
ATOM    449  CD1 TYR A  31      -1.716   0.569  13.167  1.00 93.67           C  
ATOM    450  HD1 TYR A  31      -2.615   0.242  12.666  1.00 93.67           H  
ATOM    451  CD2 TYR A  31      -0.138   0.375  15.026  1.00 93.67           C  
ATOM    452  HD2 TYR A  31       0.157  -0.089  15.955  1.00 93.67           H  
ATOM    453  CE1 TYR A  31      -0.981   1.656  12.660  1.00 93.67           C  
ATOM    454  HE1 TYR A  31      -1.280   2.173  11.761  1.00 93.67           H  
ATOM    455  CE2 TYR A  31       0.586   1.472  14.534  1.00 93.67           C  
ATOM    456  HE2 TYR A  31       1.431   1.854  15.088  1.00 93.67           H  
ATOM    457  OH  TYR A  31       0.799   3.227  12.947  1.00 93.67           O  
ATOM    458  HH  TYR A  31       1.482   3.485  13.570  1.00 93.67           H  
ATOM    459  CZ  TYR A  31       0.148   2.122  13.363  1.00 93.67           C  
ATOM    460  N   VAL A  32      -4.907  -2.484  15.740  1.00 93.87           N  
ATOM    461  H   VAL A  32      -5.170  -1.999  14.894  1.00 93.87           H  
ATOM    462  CA  VAL A  32      -5.553  -3.761  16.021  1.00 93.87           C  
ATOM    463  HA  VAL A  32      -5.028  -4.257  16.837  1.00 93.87           H  
ATOM    464  C   VAL A  32      -5.445  -4.631  14.780  1.00 93.87           C  
ATOM    465  CB  VAL A  32      -7.014  -3.560  16.455  1.00 93.87           C  
ATOM    466  HB  VAL A  32      -7.564  -3.058  15.660  1.00 93.87           H  
ATOM    467  O   VAL A  32      -5.768  -4.207  13.668  1.00 93.87           O  
ATOM    468  CG1 VAL A  32      -7.695  -4.898  16.752  1.00 93.87           C  
ATOM    469 HG11 VAL A  32      -7.173  -5.425  17.551  1.00 93.87           H  
ATOM    470 HG12 VAL A  32      -8.723  -4.706  17.058  1.00 93.87           H  
ATOM    471 HG13 VAL A  32      -7.718  -5.523  15.859  1.00 93.87           H  
ATOM    472  CG2 VAL A  32      -7.101  -2.707  17.728  1.00 93.87           C  
ATOM    473 HG21 VAL A  32      -6.504  -3.155  18.521  1.00 93.87           H  
ATOM    474 HG22 VAL A  32      -6.732  -1.701  17.532  1.00 93.87           H  
ATOM    475 HG23 VAL A  32      -8.138  -2.632  18.055  1.00 93.87           H  
ATOM    476  N   LYS A  33      -4.989  -5.865  14.969  1.00 94.92           N  
ATOM    477  H   LYS A  33      -4.769  -6.152  15.912  1.00 94.92           H  
ATOM    478  CA  LYS A  33      -4.954  -6.876  13.919  1.00 94.92           C  
ATOM    479  HA  LYS A  33      -4.714  -6.409  12.963  1.00 94.92           H  
ATOM    480  C   LYS A  33      -6.325  -7.526  13.814  1.00 94.92           C  
ATOM    481  CB  LYS A  33      -3.862  -7.874  14.277  1.00 94.92           C  
ATOM    482  HB2 LYS A  33      -2.941  -7.325  14.474  1.00 94.92           H  
ATOM    483  HB3 LYS A  33      -4.158  -8.371  15.201  1.00 94.92           H  
ATOM    484  O   LYS A  33      -6.880  -7.965  14.818  1.00 94.92           O  
ATOM    485  CG  LYS A  33      -3.581  -8.913  13.183  1.00 94.92           C  
ATOM    486  HG2 LYS A  33      -4.501  -9.402  12.863  1.00 94.92           H  
ATOM    487  HG3 LYS A  33      -3.098  -8.433  12.332  1.00 94.92           H  
ATOM    488  CD  LYS A  33      -2.639  -9.909  13.854  1.00 94.92           C  
ATOM    489  HD2 LYS A  33      -3.151 -10.281  14.742  1.00 94.92           H  
ATOM    490  HD3 LYS A  33      -1.754  -9.363  14.180  1.00 94.92           H  
ATOM    491  CE  LYS A  33      -2.193 -11.138  13.078  1.00 94.92           C  
ATOM    492  HE2 LYS A  33      -1.754 -10.831  12.128  1.00 94.92           H  
ATOM    493  HE3 LYS A  33      -3.065 -11.770  12.910  1.00 94.92           H  
ATOM    494  NZ  LYS A  33      -1.186 -11.833  13.925  1.00 94.92           N  
ATOM    495  HZ1 LYS A  33      -1.524 -11.918  14.873  1.00 94.92           H  
ATOM    496  HZ2 LYS A  33      -0.365 -11.255  14.034  1.00 94.92           H  
ATOM    497  HZ3 LYS A  33      -0.894 -12.741  13.592  1.00 94.92           H  
ATOM    498  N   LEU A  34      -6.855  -7.605  12.604  1.00 95.85           N  
ATOM    499  H   LEU A  34      -6.339  -7.218  11.827  1.00 95.85           H  
ATOM    500  CA  LEU A  34      -8.171  -8.165  12.321  1.00 95.85           C  
ATOM    501  HA  LEU A  34      -8.610  -8.581  13.227  1.00 95.85           H  
ATOM    502  C   LEU A  34      -8.049  -9.306  11.318  1.00 95.85           C  
ATOM    503  CB  LEU A  34      -9.093  -7.051  11.796  1.00 95.85           C  
ATOM    504  HB2 LEU A  34      -8.659  -6.656  10.877  1.00 95.85           H  
ATOM    505  HB3 LEU A  34     -10.061  -7.489  11.554  1.00 95.85           H  
ATOM    506  O   LEU A  34      -7.147  -9.313  10.477  1.00 95.85           O  
ATOM    507  CG  LEU A  34      -9.312  -5.878  12.769  1.00 95.85           C  
ATOM    508  HG  LEU A  34      -8.366  -5.373  12.964  1.00 95.85           H  
ATOM    509  CD1 LEU A  34     -10.270  -4.871  12.145  1.00 95.85           C  
ATOM    510 HD11 LEU A  34      -9.855  -4.543  11.191  1.00 95.85           H  
ATOM    511 HD12 LEU A  34     -11.241  -5.337  11.977  1.00 95.85           H  
ATOM    512 HD13 LEU A  34     -10.391  -4.011  12.804  1.00 95.85           H  
ATOM    513  CD2 LEU A  34      -9.914  -6.336  14.091  1.00 95.85           C  
ATOM    514 HD21 LEU A  34     -10.784  -6.964  13.896  1.00 95.85           H  
ATOM    515 HD22 LEU A  34      -9.175  -6.911  14.649  1.00 95.85           H  
ATOM    516 HD23 LEU A  34     -10.206  -5.478  14.695  1.00 95.85           H  
ATOM    517  N   TYR A  35      -8.972 -10.259  11.387  1.00 95.70           N  
ATOM    518  H   TYR A  35      -9.655 -10.218  12.130  1.00 95.70           H  
ATOM    519  CA  TYR A  35      -9.120 -11.307  10.384  1.00 95.70           C  
ATOM    520  HA  TYR A  35      -8.348 -11.199   9.622  1.00 95.70           H  
ATOM    521  C   TYR A  35     -10.471 -11.176   9.677  1.00 95.70           C  
ATOM    522  CB  TYR A  35      -8.914 -12.675  11.032  1.00 95.70           C  
ATOM    523  HB2 TYR A  35      -9.580 -12.769  11.890  1.00 95.70           H  
ATOM    524  HB3 TYR A  35      -7.890 -12.741  11.400  1.00 95.70           H  
ATOM    525  O   TYR A  35     -11.529 -11.209  10.301  1.00 95.70           O  
ATOM    526  CG  TYR A  35      -9.149 -13.829  10.083  1.00 95.70           C  
ATOM    527  CD1 TYR A  35     -10.328 -14.583  10.203  1.00 95.70           C  
ATOM    528  HD1 TYR A  35     -11.041 -14.358  10.982  1.00 95.70           H  
ATOM    529  CD2 TYR A  35      -8.208 -14.142   9.081  1.00 95.70           C  
ATOM    530  HD2 TYR A  35      -7.321 -13.535   8.969  1.00 95.70           H  
ATOM    531  CE1 TYR A  35     -10.555 -15.666   9.342  1.00 95.70           C  
ATOM    532  HE1 TYR A  35     -11.434 -16.282   9.459  1.00 95.70           H  
ATOM    533  CE2 TYR A  35      -8.433 -15.231   8.211  1.00 95.70           C  
ATOM    534  HE2 TYR A  35      -7.723 -15.484   7.438  1.00 95.70           H  
ATOM    535  OH  TYR A  35      -9.890 -17.058   7.562  1.00 95.70           O  
ATOM    536  HH  TYR A  35      -9.268 -17.212   6.848  1.00 95.70           H  
ATOM    537  CZ  TYR A  35      -9.612 -15.997   8.355  1.00 95.70           C  
ATOM    538  N   SER A  36     -10.437 -11.022   8.352  1.00 93.18           N  
ATOM    539  H   SER A  36      -9.541 -11.067   7.888  1.00 93.18           H  
ATOM    540  CA  SER A  36     -11.642 -10.984   7.526  1.00 93.18           C  
ATOM    541  HA  SER A  36     -12.479 -10.617   8.120  1.00 93.18           H  
ATOM    542  C   SER A  36     -11.973 -12.383   7.029  1.00 93.18           C  
ATOM    543  CB  SER A  36     -11.472 -10.025   6.344  1.00 93.18           C  
ATOM    544  HB2 SER A  36     -10.578 -10.289   5.780  1.00 93.18           H  
ATOM    545  HB3 SER A  36     -11.371  -9.005   6.714  1.00 93.18           H  
ATOM    546  O   SER A  36     -11.276 -12.914   6.164  1.00 93.18           O  
ATOM    547  OG  SER A  36     -12.610 -10.095   5.501  1.00 93.18           O  
ATOM    548  HG  SER A  36     -12.687  -9.258   5.037  1.00 93.18           H  
ATOM    549  N   LYS A  37     -13.093 -12.945   7.499  1.00 91.31           N  
ATOM    550  H   LYS A  37     -13.555 -12.494   8.276  1.00 91.31           H  
ATOM    551  CA  LYS A  37     -13.656 -14.196   6.961  1.00 91.31           C  
ATOM    552  HA  LYS A  37     -12.891 -14.972   6.996  1.00 91.31           H  
ATOM    553  C   LYS A  37     -14.043 -14.054   5.484  1.00 91.31           C  
ATOM    554  CB  LYS A  37     -14.855 -14.651   7.819  1.00 91.31           C  
ATOM    555  HB2 LYS A  37     -15.384 -15.448   7.297  1.00 91.31           H  
ATOM    556  HB3 LYS A  37     -15.543 -13.818   7.962  1.00 91.31           H  
ATOM    557  O   LYS A  37     -13.797 -14.966   4.702  1.00 91.31           O  
ATOM    558  CG  LYS A  37     -14.401 -15.193   9.187  1.00 91.31           C  
ATOM    559  HG2 LYS A  37     -13.788 -16.078   9.020  1.00 91.31           H  
ATOM    560  HG3 LYS A  37     -13.789 -14.440   9.684  1.00 91.31           H  
ATOM    561  CD  LYS A  37     -15.563 -15.567  10.126  1.00 91.31           C  
ATOM    562  HD2 LYS A  37     -16.150 -14.672  10.336  1.00 91.31           H  
ATOM    563  HD3 LYS A  37     -16.201 -16.320   9.663  1.00 91.31           H  
ATOM    564  CE  LYS A  37     -14.973 -16.113  11.440  1.00 91.31           C  
ATOM    565  HE2 LYS A  37     -14.134 -15.481  11.731  1.00 91.31           H  
ATOM    566  HE3 LYS A  37     -14.566 -17.111  11.279  1.00 91.31           H  
ATOM    567  NZ  LYS A  37     -15.926 -16.130  12.577  1.00 91.31           N  
ATOM    568  HZ1 LYS A  37     -16.694 -16.778  12.471  1.00 91.31           H  
ATOM    569  HZ2 LYS A  37     -16.304 -15.209  12.746  1.00 91.31           H  
ATOM    570  HZ3 LYS A  37     -15.419 -16.329  13.428  1.00 91.31           H  
ATOM    571  N   LYS A  38     -14.566 -12.886   5.078  1.00 88.60           N  
ATOM    572  H   LYS A  38     -14.694 -12.172   5.780  1.00 88.60           H  
ATOM    573  CA  LYS A  38     -14.945 -12.582   3.681  1.00 88.60           C  
ATOM    574  HA  LYS A  38     -15.691 -13.305   3.351  1.00 88.60           H  
ATOM    575  C   LYS A  38     -13.760 -12.716   2.722  1.00 88.60           C  
ATOM    576  CB  LYS A  38     -15.545 -11.162   3.610  1.00 88.60           C  
ATOM    577  HB2 LYS A  38     -14.799 -10.443   3.948  1.00 88.60           H  
ATOM    578  HB3 LYS A  38     -16.399 -11.106   4.284  1.00 88.60           H  
ATOM    579  O   LYS A  38     -13.917 -13.204   1.607  1.00 88.60           O  
ATOM    580  CG  LYS A  38     -16.008 -10.758   2.194  1.00 88.60           C  
ATOM    581  HG2 LYS A  38     -15.176 -10.845   1.496  1.00 88.60           H  
ATOM    582  HG3 LYS A  38     -16.805 -11.428   1.872  1.00 88.60           H  
ATOM    583  CD  LYS A  38     -16.512  -9.305   2.149  1.00 88.60           C  
ATOM    584  HD2 LYS A  38     -17.380  -9.202   2.801  1.00 88.60           H  
ATOM    585  HD3 LYS A  38     -15.721  -8.649   2.513  1.00 88.60           H  
ATOM    586  CE  LYS A  38     -16.889  -8.902   0.712  1.00 88.60           C  
ATOM    587  HE2 LYS A  38     -16.051  -9.141   0.057  1.00 88.60           H  
ATOM    588  HE3 LYS A  38     -17.740  -9.504   0.393  1.00 88.60           H  
ATOM    589  NZ  LYS A  38     -17.214  -7.452   0.590  1.00 88.60           N  
ATOM    590  HZ1 LYS A  38     -16.422  -6.875   0.837  1.00 88.60           H  
ATOM    591  HZ2 LYS A  38     -17.986  -7.190   1.186  1.00 88.60           H  
ATOM    592  HZ3 LYS A  38     -17.454  -7.205  -0.359  1.00 88.60           H  
ATOM    593  N   PHE A  39     -12.588 -12.257   3.146  1.00 89.19           N  
ATOM    594  H   PHE A  39     -12.543 -11.843   4.066  1.00 89.19           H  
ATOM    595  CA  PHE A  39     -11.388 -12.232   2.311  1.00 89.19           C  
ATOM    596  HA  PHE A  39     -11.664 -12.383   1.267  1.00 89.19           H  
ATOM    597  C   PHE A  39     -10.400 -13.356   2.632  1.00 89.19           C  
ATOM    598  CB  PHE A  39     -10.753 -10.845   2.439  1.00 89.19           C  
ATOM    599  HB2 PHE A  39      -9.853 -10.805   1.825  1.00 89.19           H  
ATOM    600  HB3 PHE A  39     -10.453 -10.721   3.479  1.00 89.19           H  
ATOM    601  O   PHE A  39      -9.424 -13.515   1.905  1.00 89.19           O  
ATOM    602  CG  PHE A  39     -11.651  -9.680   2.059  1.00 89.19           C  
ATOM    603  CD1 PHE A  39     -12.462  -9.731   0.907  1.00 89.19           C  
ATOM    604  HD1 PHE A  39     -12.451 -10.600   0.266  1.00 89.19           H  
ATOM    605  CD2 PHE A  39     -11.667  -8.526   2.865  1.00 89.19           C  
ATOM    606  HD2 PHE A  39     -11.014  -8.454   3.723  1.00 89.19           H  
ATOM    607  CE1 PHE A  39     -13.284  -8.641   0.573  1.00 89.19           C  
ATOM    608  HE1 PHE A  39     -13.883  -8.670  -0.325  1.00 89.19           H  
ATOM    609  CE2 PHE A  39     -12.494  -7.440   2.533  1.00 89.19           C  
ATOM    610  HE2 PHE A  39     -12.476  -6.542   3.133  1.00 89.19           H  
ATOM    611  CZ  PHE A  39     -13.293  -7.491   1.380  1.00 89.19           C  
ATOM    612  HZ  PHE A  39     -13.873  -6.626   1.093  1.00 89.19           H  
ATOM    613  N   ASN A  40     -10.652 -14.123   3.699  1.00 92.46           N  
ATOM    614  H   ASN A  40     -11.481 -13.922   4.239  1.00 92.46           H  
ATOM    615  CA  ASN A  40      -9.731 -15.099   4.275  1.00 92.46           C  
ATOM    616  HA  ASN A  40     -10.091 -15.317   5.281  1.00 92.46           H  
ATOM    617  C   ASN A  40      -8.311 -14.523   4.450  1.00 92.46           C  
ATOM    618  CB  ASN A  40      -9.799 -16.404   3.465  1.00 92.46           C  
ATOM    619  HB2 ASN A  40      -9.396 -16.222   2.469  1.00 92.46           H  
ATOM    620  HB3 ASN A  40     -10.836 -16.725   3.373  1.00 92.46           H  
ATOM    621  O   ASN A  40      -7.319 -15.132   4.056  1.00 92.46           O  
ATOM    622  CG  ASN A  40      -9.013 -17.529   4.113  1.00 92.46           C  
ATOM    623  ND2 ASN A  40      -8.605 -18.516   3.355  1.00 92.46           N  
ATOM    624 HD21 ASN A  40      -8.066 -19.234   3.819  1.00 92.46           H  
ATOM    625 HD22 ASN A  40      -8.764 -18.495   2.358  1.00 92.46           H  
ATOM    626  OD1 ASN A  40      -8.762 -17.558   5.305  1.00 92.46           O  
ATOM    627  N   THR A  41      -8.214 -13.309   4.996  1.00 93.30           N  
ATOM    628  H   THR A  41      -9.052 -12.873   5.353  1.00 93.30           H  
ATOM    629  CA  THR A  41      -6.930 -12.619   5.169  1.00 93.30           C  
ATOM    630  HA  THR A  41      -6.156 -13.378   5.284  1.00 93.30           H  
ATOM    631  C   THR A  41      -6.903 -11.770   6.431  1.00 93.30           C  
ATOM    632  CB  THR A  41      -6.547 -11.794   3.928  1.00 93.30           C  
ATOM    633  HB  THR A  41      -6.731 -12.388   3.032  1.00 93.30           H  
ATOM    634  O   THR A  41      -7.942 -11.340   6.942  1.00 93.30           O  
ATOM    635  CG2 THR A  41      -7.281 -10.459   3.810  1.00 93.30           C  
ATOM    636 HG21 THR A  41      -7.141 -10.055   2.808  1.00 93.30           H  
ATOM    637 HG22 THR A  41      -6.895  -9.746   4.538  1.00 93.30           H  
ATOM    638 HG23 THR A  41      -8.345 -10.611   3.993  1.00 93.30           H  
ATOM    639  OG1 THR A  41      -5.172 -11.508   4.012  1.00 93.30           O  
ATOM    640  HG1 THR A  41      -4.935 -10.957   3.263  1.00 93.30           H  
ATOM    641  N   LYS A  42      -5.691 -11.532   6.934  1.00 95.13           N  
ATOM    642  H   LYS A  42      -4.914 -11.758   6.330  1.00 95.13           H  
ATOM    643  CA  LYS A  42      -5.425 -10.666   8.084  1.00 95.13           C  
ATOM    644  HA  LYS A  42      -6.333 -10.583   8.680  1.00 95.13           H  
ATOM    645  C   LYS A  42      -5.075  -9.270   7.580  1.00 95.13           C  
ATOM    646  CB  LYS A  42      -4.310 -11.251   8.968  1.00 95.13           C  
ATOM    647  HB2 LYS A  42      -3.400 -11.333   8.373  1.00 95.13           H  
ATOM    648  HB3 LYS A  42      -4.118 -10.570   9.797  1.00 95.13           H  
ATOM    649  O   LYS A  42      -4.414  -9.132   6.556  1.00 95.13           O  
ATOM    650  CG  LYS A  42      -4.679 -12.634   9.534  1.00 95.13           C  
ATOM    651  HG2 LYS A  42      -5.000 -13.283   8.719  1.00 95.13           H  
ATOM    652  HG3 LYS A  42      -5.503 -12.523  10.238  1.00 95.13           H  
ATOM    653  CD  LYS A  42      -3.499 -13.322  10.234  1.00 95.13           C  
ATOM    654  HD2 LYS A  42      -2.650 -13.360   9.551  1.00 95.13           H  
ATOM    655  HD3 LYS A  42      -3.226 -12.754  11.123  1.00 95.13           H  
ATOM    656  CE  LYS A  42      -3.905 -14.753  10.623  1.00 95.13           C  
ATOM    657  HE2 LYS A  42      -4.781 -14.707  11.270  1.00 95.13           H  
ATOM    658  HE3 LYS A  42      -4.207 -15.279   9.717  1.00 95.13           H  
ATOM    659  NZ  LYS A  42      -2.818 -15.511  11.300  1.00 95.13           N  
ATOM    660  HZ1 LYS A  42      -3.119 -16.460  11.470  1.00 95.13           H  
ATOM    661  HZ2 LYS A  42      -1.983 -15.551  10.733  1.00 95.13           H  
ATOM    662  HZ3 LYS A  42      -2.602 -15.124  12.207  1.00 95.13           H  
ATOM    663  N   TYR A  43      -5.494  -8.246   8.308  1.00 95.89           N  
ATOM    664  H   TYR A  43      -6.029  -8.429   9.144  1.00 95.89           H  
ATOM    665  CA  TYR A  43      -5.214  -6.851   7.977  1.00 95.89           C  
ATOM    666  HA  TYR A  43      -4.251  -6.789   7.471  1.00 95.89           H  
ATOM    667  C   TYR A  43      -5.111  -6.013   9.250  1.00 95.89           C  
ATOM    668  CB  TYR A  43      -6.281  -6.318   7.010  1.00 95.89           C  
ATOM    669  HB2 TYR A  43      -6.306  -6.961   6.130  1.00 95.89           H  
ATOM    670  HB3 TYR A  43      -5.975  -5.329   6.667  1.00 95.89           H  
ATOM    671  O   TYR A  43      -5.494  -6.460  10.335  1.00 95.89           O  
ATOM    672  CG  TYR A  43      -7.686  -6.233   7.574  1.00 95.89           C  
ATOM    673  CD1 TYR A  43      -8.476  -7.395   7.706  1.00 95.89           C  
ATOM    674  HD1 TYR A  43      -8.075  -8.356   7.422  1.00 95.89           H  
ATOM    675  CD2 TYR A  43      -8.206  -4.985   7.961  1.00 95.89           C  
ATOM    676  HD2 TYR A  43      -7.598  -4.096   7.880  1.00 95.89           H  
ATOM    677  CE1 TYR A  43      -9.773  -7.309   8.250  1.00 95.89           C  
ATOM    678  HE1 TYR A  43     -10.353  -8.203   8.425  1.00 95.89           H  
ATOM    679  CE2 TYR A  43      -9.524  -4.892   8.439  1.00 95.89           C  
ATOM    680  HE2 TYR A  43      -9.939  -3.931   8.703  1.00 95.89           H  
ATOM    681  OH  TYR A  43     -11.557  -5.945   9.124  1.00 95.89           O  
ATOM    682  HH  TYR A  43     -11.940  -6.797   9.346  1.00 95.89           H  
ATOM    683  CZ  TYR A  43     -10.307  -6.051   8.599  1.00 95.89           C  
ATOM    684  N   LEU A  44      -4.560  -4.808   9.123  1.00 95.60           N  
ATOM    685  H   LEU A  44      -4.277  -4.484   8.210  1.00 95.60           H  
ATOM    686  CA  LEU A  44      -4.348  -3.915  10.254  1.00 95.60           C  
ATOM    687  HA  LEU A  44      -4.517  -4.475  11.173  1.00 95.60           H  
ATOM    688  C   LEU A  44      -5.352  -2.763  10.233  1.00 95.60           C  
ATOM    689  CB  LEU A  44      -2.891  -3.430  10.230  1.00 95.60           C  
ATOM    690  HB2 LEU A  44      -2.246  -4.223   9.851  1.00 95.60           H  
ATOM    691  HB3 LEU A  44      -2.831  -2.583   9.546  1.00 95.60           H  
ATOM    692  O   LEU A  44      -5.540  -2.116   9.203  1.00 95.60           O  
ATOM    693  CG  LEU A  44      -2.355  -2.988  11.592  1.00 95.60           C  
ATOM    694  HG  LEU A  44      -3.042  -2.265  12.032  1.00 95.60           H  
ATOM    695  CD1 LEU A  44      -2.212  -4.204  12.512  1.00 95.60           C  
ATOM    696 HD11 LEU A  44      -3.192  -4.600  12.779  1.00 95.60           H  
ATOM    697 HD12 LEU A  44      -1.625  -4.980  12.022  1.00 95.60           H  
ATOM    698 HD13 LEU A  44      -1.721  -3.927  13.445  1.00 95.60           H  
ATOM    699  CD2 LEU A  44      -0.994  -2.323  11.386  1.00 95.60           C  
ATOM    700 HD21 LEU A  44      -0.596  -2.000  12.349  1.00 95.60           H  
ATOM    701 HD22 LEU A  44      -0.298  -3.034  10.942  1.00 95.60           H  
ATOM    702 HD23 LEU A  44      -1.102  -1.450  10.743  1.00 95.60           H  
ATOM    703  N   CYS A  45      -5.965  -2.499  11.382  1.00 95.95           N  
ATOM    704  H   CYS A  45      -5.775  -3.088  12.180  1.00 95.95           H  
ATOM    705  CA  CYS A  45      -6.792  -1.326  11.611  1.00 95.95           C  
ATOM    706  HA  CYS A  45      -7.042  -0.863  10.657  1.00 95.95           H  
ATOM    707  C   CYS A  45      -6.026  -0.329  12.477  1.00 95.95           C  
ATOM    708  CB  CYS A  45      -8.095  -1.752  12.289  1.00 95.95           C  
ATOM    709  HB2 CYS A  45      -7.873  -2.068  13.309  1.00 95.95           H  
ATOM    710  HB3 CYS A  45      -8.502  -2.611  11.756  1.00 95.95           H  
ATOM    711  O   CYS A  45      -5.661  -0.663  13.601  1.00 95.95           O  
ATOM    712  SG  CYS A  45      -9.363  -0.458  12.347  1.00 95.95           S  
ATOM    713  N   ASP A  46      -5.799   0.883  11.979  1.00 95.93           N  
ATOM    714  H   ASP A  46      -6.130   1.082  11.046  1.00 95.93           H  
ATOM    715  CA  ASP A  46      -5.369   2.010  12.802  1.00 95.93           C  
ATOM    716  HA  ASP A  46      -4.701   1.646  13.582  1.00 95.93           H  
ATOM    717  C   ASP A  46      -6.600   2.628  13.475  1.00 95.93           C  
ATOM    718  CB  ASP A  46      -4.554   2.995  11.962  1.00 95.93           C  
ATOM    719  HB2 ASP A  46      -3.649   2.487  11.629  1.00 95.93           H  
ATOM    720  HB3 ASP A  46      -5.117   3.251  11.064  1.00 95.93           H  
ATOM    721  O   ASP A  46      -7.518   3.149  12.830  1.00 95.93           O  
ATOM    722  CG  ASP A  46      -4.153   4.297  12.664  1.00 95.93           C  
ATOM    723  OD1 ASP A  46      -4.710   4.675  13.723  1.00 95.93           O  
ATOM    724  OD2 ASP A  46      -3.299   4.996  12.073  1.00 95.93           O  
ATOM    725  N   THR A  47      -6.616   2.533  14.799  1.00 95.58           N  
ATOM    726  H   THR A  47      -5.810   2.108  15.235  1.00 95.58           H  
ATOM    727  CA  THR A  47      -7.725   2.893  15.680  1.00 95.58           C  
ATOM    728  HA  THR A  47      -8.623   3.025  15.076  1.00 95.58           H  
ATOM    729  C   THR A  47      -7.506   4.218  16.406  1.00 95.58           C  
ATOM    730  CB  THR A  47      -8.014   1.755  16.670  1.00 95.58           C  
ATOM    731  HB  THR A  47      -8.785   2.068  17.374  1.00 95.58           H  
ATOM    732  O   THR A  47      -8.218   4.513  17.364  1.00 95.58           O  
ATOM    733  CG2 THR A  47      -8.508   0.499  15.955  1.00 95.58           C  
ATOM    734 HG21 THR A  47      -9.366   0.745  15.329  1.00 95.58           H  
ATOM    735 HG22 THR A  47      -7.718   0.080  15.332  1.00 95.58           H  
ATOM    736 HG23 THR A  47      -8.807  -0.244  16.696  1.00 95.58           H  
ATOM    737  OG1 THR A  47      -6.867   1.347  17.378  1.00 95.58           O  
ATOM    738  HG1 THR A  47      -6.439   2.074  17.835  1.00 95.58           H  
ATOM    739  N   ARG A  48      -6.519   5.030  16.007  1.00 94.80           N  
ATOM    740  H   ARG A  48      -5.938   4.726  15.239  1.00 94.80           H  
ATOM    741  CA  ARG A  48      -6.206   6.305  16.681  1.00 94.80           C  
ATOM    742  HA  ARG A  48      -7.008   6.570  17.369  1.00 94.80           H  
ATOM    743  C   ARG A  48      -6.110   7.478  15.725  1.00 94.80           C  
ATOM    744  CB  ARG A  48      -4.893   6.167  17.465  1.00 94.80           C  
ATOM    745  HB2 ARG A  48      -4.594   7.146  17.839  1.00 94.80           H  
ATOM    746  HB3 ARG A  48      -4.115   5.824  16.784  1.00 94.80           H  
ATOM    747  O   ARG A  48      -6.637   8.549  16.033  1.00 94.80           O  
ATOM    748  CG  ARG A  48      -4.968   5.198  18.650  1.00 94.80           C  
ATOM    749  HG2 ARG A  48      -5.306   4.219  18.310  1.00 94.80           H  
ATOM    750  HG3 ARG A  48      -3.966   5.105  19.067  1.00 94.80           H  
ATOM    751  CD  ARG A  48      -5.908   5.674  19.754  1.00 94.80           C  
ATOM    752  HD2 ARG A  48      -5.726   6.734  19.934  1.00 94.80           H  
ATOM    753  HD3 ARG A  48      -6.939   5.534  19.430  1.00 94.80           H  
ATOM    754  NE  ARG A  48      -5.670   4.922  20.997  1.00 94.80           N  
ATOM    755  HE  ARG A  48      -5.120   4.078  20.926  1.00 94.80           H  
ATOM    756  NH1 ARG A  48      -7.058   6.156  22.334  1.00 94.80           N  
ATOM    757 HH11 ARG A  48      -7.473   6.319  23.240  1.00 94.80           H  
ATOM    758 HH12 ARG A  48      -7.427   6.580  21.495  1.00 94.80           H  
ATOM    759  NH2 ARG A  48      -5.746   4.612  23.252  1.00 94.80           N  
ATOM    760 HH21 ARG A  48      -6.109   4.846  24.166  1.00 94.80           H  
ATOM    761 HH22 ARG A  48      -5.049   3.888  23.161  1.00 94.80           H  
ATOM    762  CZ  ARG A  48      -6.160   5.221  22.183  1.00 94.80           C  
ATOM    763  N   THR A  49      -5.457   7.296  14.583  1.00 95.03           N  
ATOM    764  H   THR A  49      -5.073   6.386  14.373  1.00 95.03           H  
ATOM    765  CA  THR A  49      -5.165   8.394  13.661  1.00 95.03           C  
ATOM    766  HA  THR A  49      -4.594   9.149  14.201  1.00 95.03           H  
ATOM    767  C   THR A  49      -6.456   9.019  13.156  1.00 95.03           C  
ATOM    768  CB  THR A  49      -4.302   7.911  12.497  1.00 95.03           C  
ATOM    769  HB  THR A  49      -4.827   7.135  11.940  1.00 95.03           H  
ATOM    770  O   THR A  49      -7.323   8.329  12.627  1.00 95.03           O  
ATOM    771  CG2 THR A  49      -3.916   9.044  11.554  1.00 95.03           C  
ATOM    772 HG21 THR A  49      -3.404   9.836  12.100  1.00 95.03           H  
ATOM    773 HG22 THR A  49      -4.801   9.442  11.057  1.00 95.03           H  
ATOM    774 HG23 THR A  49      -3.243   8.647  10.794  1.00 95.03           H  
ATOM    775  OG1 THR A  49      -3.107   7.399  13.032  1.00 95.03           O  
ATOM    776  HG1 THR A  49      -3.096   6.480  12.755  1.00 95.03           H  
ATOM    777  N   ASP A  50      -6.601  10.333  13.338  1.00 94.32           N  
ATOM    778  H   ASP A  50      -5.853  10.839  13.790  1.00 94.32           H  
ATOM    779  CA  ASP A  50      -7.764  11.101  12.875  1.00 94.32           C  
ATOM    780  HA  ASP A  50      -7.747  12.060  13.393  1.00 94.32           H  
ATOM    781  C   ASP A  50      -9.122  10.455  13.249  1.00 94.32           C  
ATOM    782  CB  ASP A  50      -7.590  11.410  11.380  1.00 94.32           C  
ATOM    783  HB2 ASP A  50      -7.565  10.477  10.817  1.00 94.32           H  
ATOM    784  HB3 ASP A  50      -6.643  11.927  11.226  1.00 94.32           H  
ATOM    785  O   ASP A  50     -10.025  10.294  12.428  1.00 94.32           O  
ATOM    786  CG  ASP A  50      -8.723  12.292  10.861  1.00 94.32           C  
ATOM    787  OD1 ASP A  50      -9.056  13.273  11.559  1.00 94.32           O  
ATOM    788  OD2 ASP A  50      -9.294  11.921   9.810  1.00 94.32           O  
ATOM    789  N   GLY A  51      -9.256   9.985  14.492  1.00 94.50           N  
ATOM    790  H   GLY A  51      -8.457  10.031  15.108  1.00 94.50           H  
ATOM    791  CA  GLY A  51     -10.479   9.329  14.977  1.00 94.50           C  
ATOM    792  HA2 GLY A  51     -11.350   9.850  14.581  1.00 94.50           H  
ATOM    793  HA3 GLY A  51     -10.503   9.405  16.064  1.00 94.50           H  
ATOM    794  C   GLY A  51     -10.609   7.844  14.618  1.00 94.50           C  
ATOM    795  O   GLY A  51     -11.659   7.256  14.868  1.00 94.50           O  
ATOM    796  N   GLY A  52      -9.563   7.237  14.054  1.00 95.41           N  
ATOM    797  H   GLY A  52      -8.769   7.803  13.791  1.00 95.41           H  
ATOM    798  CA  GLY A  52      -9.441   5.793  13.873  1.00 95.41           C  
ATOM    799  HA2 GLY A  52      -9.674   5.302  14.818  1.00 95.41           H  
ATOM    800  HA3 GLY A  52      -8.408   5.557  13.620  1.00 95.41           H  
ATOM    801  C   GLY A  52     -10.347   5.190  12.798  1.00 95.41           C  
ATOM    802  O   GLY A  52     -11.105   5.876  12.096  1.00 95.41           O  
ATOM    803  N   GLY A  53     -10.253   3.869  12.670  1.00 96.25           N  
ATOM    804  H   GLY A  53      -9.545   3.391  13.208  1.00 96.25           H  
ATOM    805  CA  GLY A  53     -10.996   3.092  11.688  1.00 96.25           C  
ATOM    806  HA2 GLY A  53     -11.086   2.063  12.038  1.00 96.25           H  
ATOM    807  HA3 GLY A  53     -11.992   3.522  11.583  1.00 96.25           H  
ATOM    808  C   GLY A  53     -10.362   3.076  10.304  1.00 96.25           C  
ATOM    809  O   GLY A  53     -11.094   3.043   9.318  1.00 96.25           O  
ATOM    810  N   TRP A  54      -9.034   3.160  10.215  1.00 97.19           N  
ATOM    811  H   TRP A  54      -8.487   3.165  11.064  1.00 97.19           H  
ATOM    812  CA  TRP A  54      -8.321   3.115   8.941  1.00 97.19           C  
ATOM    813  HA  TRP A  54      -8.998   3.377   8.128  1.00 97.19           H  
ATOM    814  C   TRP A  54      -7.763   1.725   8.664  1.00 97.19           C  
ATOM    815  CB  TRP A  54      -7.186   4.126   8.940  1.00 97.19           C  
ATOM    816  HB2 TRP A  54      -6.481   3.867   9.730  1.00 97.19           H  
ATOM    817  HB3 TRP A  54      -6.672   4.036   7.984  1.00 97.19           H  
ATOM    818  O   TRP A  54      -6.979   1.200   9.450  1.00 97.19           O  
ATOM    819  CG  TRP A  54      -7.557   5.551   9.105  1.00 97.19           C  
ATOM    820  CD1 TRP A  54      -7.647   6.227  10.269  1.00 97.19           C  
ATOM    821  HD1 TRP A  54      -7.463   5.806  11.246  1.00 97.19           H  
ATOM    822  CD2 TRP A  54      -7.796   6.517   8.050  1.00 97.19           C  
ATOM    823  CE2 TRP A  54      -8.015   7.791   8.646  1.00 97.19           C  
ATOM    824  CE3 TRP A  54      -7.799   6.438   6.645  1.00 97.19           C  
ATOM    825  HE3 TRP A  54      -7.603   5.490   6.167  1.00 97.19           H  
ATOM    826  NE1 TRP A  54      -7.933   7.550  10.002  1.00 97.19           N  
ATOM    827  HE1 TRP A  54      -7.945   8.247  10.734  1.00 97.19           H  
ATOM    828  CH2 TRP A  54      -8.247   8.821   6.474  1.00 97.19           C  
ATOM    829  HH2 TRP A  54      -8.405   9.692   5.855  1.00 97.19           H  
ATOM    830  CZ2 TRP A  54      -8.220   8.941   7.874  1.00 97.19           C  
ATOM    831  HZ2 TRP A  54      -8.342   9.906   8.343  1.00 97.19           H  
ATOM    832  CZ3 TRP A  54      -8.040   7.575   5.861  1.00 97.19           C  
ATOM    833  HZ3 TRP A  54      -8.040   7.498   4.784  1.00 97.19           H  
ATOM    834  N   VAL A  55      -8.107   1.150   7.518  1.00 97.04           N  
ATOM    835  H   VAL A  55      -8.696   1.667   6.881  1.00 97.04           H  
ATOM    836  CA  VAL A  55      -7.488  -0.080   7.023  1.00 97.04           C  
ATOM    837  HA  VAL A  55      -7.340  -0.771   7.853  1.00 97.04           H  
ATOM    838  C   VAL A  55      -6.132   0.269   6.430  1.00 97.04           C  
ATOM    839  CB  VAL A  55      -8.377  -0.769   5.975  1.00 97.04           C  
ATOM    840  HB  VAL A  55      -8.590  -0.076   5.162  1.00 97.04           H  
ATOM    841  O   VAL A  55      -6.057   0.948   5.408  1.00 97.04           O  
ATOM    842  CG1 VAL A  55      -7.677  -2.005   5.395  1.00 97.04           C  
ATOM    843 HG11 VAL A  55      -7.320  -2.653   6.196  1.00 97.04           H  
ATOM    844 HG12 VAL A  55      -8.362  -2.561   4.755  1.00 97.04           H  
ATOM    845 HG13 VAL A  55      -6.826  -1.703   4.784  1.00 97.04           H  
ATOM    846  CG2 VAL A  55      -9.710  -1.208   6.588  1.00 97.04           C  
ATOM    847 HG21 VAL A  55     -10.245  -0.348   6.992  1.00 97.04           H  
ATOM    848 HG22 VAL A  55     -10.332  -1.671   5.823  1.00 97.04           H  
ATOM    849 HG23 VAL A  55      -9.519  -1.929   7.383  1.00 97.04           H  
ATOM    850  N   VAL A  56      -5.055  -0.194   7.054  1.00 97.47           N  
ATOM    851  H   VAL A  56      -5.187  -0.776   7.869  1.00 97.47           H  
ATOM    852  CA  VAL A  56      -3.700  -0.050   6.509  1.00 97.47           C  
ATOM    853  HA  VAL A  56      -3.592   0.950   6.087  1.00 97.47           H  
ATOM    854  C   VAL A  56      -3.523  -1.067   5.381  1.00 97.47           C  
ATOM    855  CB  VAL A  56      -2.635  -0.212   7.607  1.00 97.47           C  
ATOM    856  HB  VAL A  56      -2.649  -1.247   7.949  1.00 97.47           H  
ATOM    857  O   VAL A  56      -3.903  -2.226   5.533  1.00 97.47           O  
ATOM    858  CG1 VAL A  56      -1.226   0.085   7.083  1.00 97.47           C  
ATOM    859 HG11 VAL A  56      -0.948  -0.631   6.309  1.00 97.47           H  
ATOM    860 HG12 VAL A  56      -0.502   0.013   7.895  1.00 97.47           H  
ATOM    861 HG13 VAL A  56      -1.183   1.092   6.668  1.00 97.47           H  
ATOM    862  CG2 VAL A  56      -2.901   0.698   8.817  1.00 97.47           C  
ATOM    863 HG21 VAL A  56      -2.950   1.740   8.501  1.00 97.47           H  
ATOM    864 HG22 VAL A  56      -3.839   0.425   9.301  1.00 97.47           H  
ATOM    865 HG23 VAL A  56      -2.100   0.592   9.549  1.00 97.47           H  
ATOM    866  N   PHE A  57      -2.965  -0.646   4.245  1.00 97.99           N  
ATOM    867  H   PHE A  57      -2.722   0.330   4.158  1.00 97.99           H  
ATOM    868  CA  PHE A  57      -2.706  -1.548   3.116  1.00 97.99           C  
ATOM    869  HA  PHE A  57      -2.877  -2.570   3.455  1.00 97.99           H  
ATOM    870  C   PHE A  57      -1.262  -1.533   2.610  1.00 97.99           C  
ATOM    871  CB  PHE A  57      -3.698  -1.279   1.984  1.00 97.99           C  
ATOM    872  HB2 PHE A  57      -4.708  -1.217   2.391  1.00 97.99           H  
ATOM    873  HB3 PHE A  57      -3.673  -2.130   1.304  1.00 97.99           H  
ATOM    874  O   PHE A  57      -0.836  -2.495   1.975  1.00 97.99           O  
ATOM    875  CG  PHE A  57      -3.395  -0.038   1.177  1.00 97.99           C  
ATOM    876  CD1 PHE A  57      -3.985   1.188   1.527  1.00 97.99           C  
ATOM    877  HD1 PHE A  57      -4.649   1.250   2.376  1.00 97.99           H  
ATOM    878  CD2 PHE A  57      -2.516  -0.112   0.079  1.00 97.99           C  
ATOM    879  HD2 PHE A  57      -2.046  -1.048  -0.185  1.00 97.99           H  
ATOM    880  CE1 PHE A  57      -3.723   2.329   0.753  1.00 97.99           C  
ATOM    881  HE1 PHE A  57      -4.184   3.272   1.007  1.00 97.99           H  
ATOM    882  CE2 PHE A  57      -2.250   1.033  -0.687  1.00 97.99           C  
ATOM    883  HE2 PHE A  57      -1.580   0.975  -1.531  1.00 97.99           H  
ATOM    884  CZ  PHE A  57      -2.877   2.246  -0.365  1.00 97.99           C  
ATOM    885  HZ  PHE A  57      -2.711   3.115  -0.985  1.00 97.99           H  
ATOM    886  N   LEU A  58      -0.502  -0.483   2.921  1.00 98.27           N  
ATOM    887  H   LEU A  58      -0.938   0.288   3.406  1.00 98.27           H  
ATOM    888  CA  LEU A  58       0.953  -0.454   2.816  1.00 98.27           C  
ATOM    889  HA  LEU A  58       1.325  -1.442   2.545  1.00 98.27           H  
ATOM    890  C   LEU A  58       1.503  -0.074   4.184  1.00 98.27           C  
ATOM    891  CB  LEU A  58       1.386   0.565   1.744  1.00 98.27           C  
ATOM    892  HB2 LEU A  58       1.003   0.242   0.776  1.00 98.27           H  
ATOM    893  HB3 LEU A  58       0.922   1.521   1.988  1.00 98.27           H  
ATOM    894  O   LEU A  58       1.088   0.943   4.737  1.00 98.27           O  
ATOM    895  CG  LEU A  58       2.905   0.819   1.660  1.00 98.27           C  
ATOM    896  HG  LEU A  58       3.275   1.133   2.636  1.00 98.27           H  
ATOM    897  CD1 LEU A  58       3.708  -0.397   1.214  1.00 98.27           C  
ATOM    898 HD11 LEU A  58       3.510  -0.599   0.161  1.00 98.27           H  
ATOM    899 HD12 LEU A  58       3.470  -1.267   1.827  1.00 98.27           H  
ATOM    900 HD13 LEU A  58       4.772  -0.181   1.310  1.00 98.27           H  
ATOM    901  CD2 LEU A  58       3.227   1.934   0.667  1.00 98.27           C  
ATOM    902 HD21 LEU A  58       2.853   2.884   1.050  1.00 98.27           H  
ATOM    903 HD22 LEU A  58       2.772   1.734  -0.303  1.00 98.27           H  
ATOM    904 HD23 LEU A  58       4.307   2.018   0.550  1.00 98.27           H  
ATOM    905  N   ARG A  59       2.464  -0.842   4.694  1.00 97.31           N  
ATOM    906  H   ARG A  59       2.695  -1.699   4.211  1.00 97.31           H  
ATOM    907  CA  ARG A  59       3.216  -0.513   5.909  1.00 97.31           C  
ATOM    908  HA  ARG A  59       3.093   0.546   6.137  1.00 97.31           H  
ATOM    909  C   ARG A  59       4.697  -0.775   5.675  1.00 97.31           C  
ATOM    910  CB  ARG A  59       2.653  -1.333   7.078  1.00 97.31           C  
ATOM    911  HB2 ARG A  59       1.584  -1.135   7.159  1.00 97.31           H  
ATOM    912  HB3 ARG A  59       2.797  -2.392   6.863  1.00 97.31           H  
ATOM    913  O   ARG A  59       5.058  -1.864   5.235  1.00 97.31           O  
ATOM    914  CG  ARG A  59       3.317  -1.013   8.423  1.00 97.31           C  
ATOM    915  HG2 ARG A  59       3.258   0.058   8.613  1.00 97.31           H  
ATOM    916  HG3 ARG A  59       4.363  -1.316   8.387  1.00 97.31           H  
ATOM    917  CD  ARG A  59       2.626  -1.762   9.571  1.00 97.31           C  
ATOM    918  HD2 ARG A  59       2.696  -2.836   9.393  1.00 97.31           H  
ATOM    919  HD3 ARG A  59       1.569  -1.496   9.576  1.00 97.31           H  
ATOM    920  NE  ARG A  59       3.262  -1.445  10.866  1.00 97.31           N  
ATOM    921  HE  ARG A  59       4.186  -1.826  11.007  1.00 97.31           H  
ATOM    922  NH1 ARG A  59       1.567  -0.211  11.775  1.00 97.31           N  
ATOM    923 HH11 ARG A  59       0.957  -0.654  11.103  1.00 97.31           H  
ATOM    924 HH12 ARG A  59       1.497   0.794  11.705  1.00 97.31           H  
ATOM    925  NH2 ARG A  59       3.527  -0.184  12.765  1.00 97.31           N  
ATOM    926 HH21 ARG A  59       3.092   0.439  13.430  1.00 97.31           H  
ATOM    927 HH22 ARG A  59       4.494  -0.463  12.849  1.00 97.31           H  
ATOM    928  CZ  ARG A  59       2.790  -0.622  11.788  1.00 97.31           C  
ATOM    929  N   ARG A  60       5.532   0.228   5.949  1.00 95.91           N  
ATOM    930  H   ARG A  60       5.116   1.110   6.211  1.00 95.91           H  
ATOM    931  CA  ARG A  60       6.996   0.199   5.828  1.00 95.91           C  
ATOM    932  HA  ARG A  60       7.357  -0.828   5.765  1.00 95.91           H  
ATOM    933  C   ARG A  60       7.597   0.840   7.076  1.00 95.91           C  
ATOM    934  CB  ARG A  60       7.421   0.989   4.580  1.00 95.91           C  
ATOM    935  HB2 ARG A  60       7.119   2.026   4.722  1.00 95.91           H  
ATOM    936  HB3 ARG A  60       8.509   0.973   4.503  1.00 95.91           H  
ATOM    937  O   ARG A  60       7.621   2.061   7.178  1.00 95.91           O  
ATOM    938  CG  ARG A  60       6.844   0.532   3.241  1.00 95.91           C  
ATOM    939  HG2 ARG A  60       7.211   1.202   2.464  1.00 95.91           H  
ATOM    940  HG3 ARG A  60       5.759   0.633   3.273  1.00 95.91           H  
ATOM    941  CD  ARG A  60       7.194  -0.911   2.867  1.00 95.91           C  
ATOM    942  HD2 ARG A  60       6.784  -1.594   3.611  1.00 95.91           H  
ATOM    943  HD3 ARG A  60       6.714  -1.133   1.914  1.00 95.91           H  
ATOM    944  NE  ARG A  60       8.639  -1.171   2.741  1.00 95.91           N  
ATOM    945  HE  ARG A  60       9.055  -1.743   3.462  1.00 95.91           H  
ATOM    946  NH1 ARG A  60       8.964  -0.169   0.684  1.00 95.91           N  
ATOM    947 HH11 ARG A  60       9.620   0.008  -0.063  1.00 95.91           H  
ATOM    948 HH12 ARG A  60       8.112   0.368   0.759  1.00 95.91           H  
ATOM    949  NH2 ARG A  60      10.570  -1.396   1.549  1.00 95.91           N  
ATOM    950 HH21 ARG A  60      10.909  -2.076   2.214  1.00 95.91           H  
ATOM    951 HH22 ARG A  60      11.077  -1.168   0.706  1.00 95.91           H  
ATOM    952  CZ  ARG A  60       9.372  -0.910   1.674  1.00 95.91           C  
ATOM    953  N   VAL A  61       8.029   0.035   8.034  1.00 94.24           N  
ATOM    954  H   VAL A  61       7.979  -0.958   7.851  1.00 94.24           H  
ATOM    955  CA  VAL A  61       8.504   0.459   9.357  1.00 94.24           C  
ATOM    956  HA  VAL A  61       8.758   1.519   9.329  1.00 94.24           H  
ATOM    957  C   VAL A  61       9.775  -0.289   9.766  1.00 94.24           C  
ATOM    958  CB  VAL A  61       7.396   0.253  10.413  1.00 94.24           C  
ATOM    959  HB  VAL A  61       7.176  -0.811  10.504  1.00 94.24           H  
ATOM    960  O   VAL A  61      10.712   0.338  10.256  1.00 94.24           O  
ATOM    961  CG1 VAL A  61       7.840   0.768  11.785  1.00 94.24           C  
ATOM    962 HG11 VAL A  61       7.008   0.733  12.489  1.00 94.24           H  
ATOM    963 HG12 VAL A  61       8.210   1.790  11.706  1.00 94.24           H  
ATOM    964 HG13 VAL A  61       8.643   0.137  12.166  1.00 94.24           H  
ATOM    965  CG2 VAL A  61       6.092   0.968  10.024  1.00 94.24           C  
ATOM    966 HG21 VAL A  61       6.296   2.002   9.747  1.00 94.24           H  
ATOM    967 HG22 VAL A  61       5.376   0.948  10.846  1.00 94.24           H  
ATOM    968 HG23 VAL A  61       5.642   0.470   9.165  1.00 94.24           H  
ATOM    969  N   HIS A  62       9.837  -1.604   9.546  1.00 92.97           N  
ATOM    970  H   HIS A  62       9.084  -2.052   9.043  1.00 92.97           H  
ATOM    971  CA  HIS A  62      10.929  -2.462  10.031  1.00 92.97           C  
ATOM    972  HA  HIS A  62      11.431  -1.976  10.867  1.00 92.97           H  
ATOM    973  C   HIS A  62      12.007  -2.730   8.985  1.00 92.97           C  
ATOM    974  CB  HIS A  62      10.346  -3.768  10.557  1.00 92.97           C  
ATOM    975  HB2 HIS A  62      11.157  -4.443  10.830  1.00 92.97           H  
ATOM    976  HB3 HIS A  62       9.773  -4.237   9.757  1.00 92.97           H  
ATOM    977  O   HIS A  62      13.126  -3.093   9.340  1.00 92.97           O  
ATOM    978  CG  HIS A  62       9.475  -3.570  11.770  1.00 92.97           C  
ATOM    979  CD2 HIS A  62       8.115  -3.537  11.769  1.00 92.97           C  
ATOM    980  HD2 HIS A  62       7.507  -3.628  10.881  1.00 92.97           H  
ATOM    981  ND1 HIS A  62       9.927  -3.401  13.080  1.00 92.97           N  
ATOM    982  CE1 HIS A  62       8.824  -3.342  13.838  1.00 92.97           C  
ATOM    983  HE1 HIS A  62       8.829  -3.274  14.916  1.00 92.97           H  
ATOM    984  NE2 HIS A  62       7.717  -3.440  13.085  1.00 92.97           N  
ATOM    985  HE2 HIS A  62       6.788  -3.575  13.457  1.00 92.97           H  
ATOM    986  N   LYS A  63      11.716  -2.461   7.706  1.00 94.09           N  
ATOM    987  H   LYS A  63      10.746  -2.297   7.474  1.00 94.09           H  
ATOM    988  CA  LYS A  63      12.666  -2.572   6.588  1.00 94.09           C  
ATOM    989  HA  LYS A  63      12.105  -2.301   5.694  1.00 94.09           H  
ATOM    990  C   LYS A  63      13.123  -4.016   6.348  1.00 94.09           C  
ATOM    991  CB  LYS A  63      13.838  -1.570   6.745  1.00 94.09           C  
ATOM    992  HB2 LYS A  63      14.313  -1.433   5.774  1.00 94.09           H  
ATOM    993  HB3 LYS A  63      14.580  -1.997   7.419  1.00 94.09           H  
ATOM    994  O   LYS A  63      14.229  -4.238   5.859  1.00 94.09           O  
ATOM    995  CG  LYS A  63      13.416  -0.200   7.307  1.00 94.09           C  
ATOM    996  HG2 LYS A  63      13.044  -0.326   8.323  1.00 94.09           H  
ATOM    997  HG3 LYS A  63      12.604   0.210   6.705  1.00 94.09           H  
ATOM    998  CD  LYS A  63      14.559   0.816   7.375  1.00 94.09           C  
ATOM    999  HD2 LYS A  63      14.938   1.013   6.373  1.00 94.09           H  
ATOM   1000  HD3 LYS A  63      15.356   0.426   8.008  1.00 94.09           H  
ATOM   1001  CE  LYS A  63      13.970   2.097   7.981  1.00 94.09           C  
ATOM   1002  HE2 LYS A  63      13.549   1.858   8.958  1.00 94.09           H  
ATOM   1003  HE3 LYS A  63      13.137   2.427   7.360  1.00 94.09           H  
ATOM   1004  NZ  LYS A  63      14.961   3.192   8.111  1.00 94.09           N  
ATOM   1005  HZ1 LYS A  63      15.341   3.432   7.207  1.00 94.09           H  
ATOM   1006  HZ2 LYS A  63      15.699   2.939   8.753  1.00 94.09           H  
ATOM   1007  HZ3 LYS A  63      14.493   4.013   8.467  1.00 94.09           H  
ATOM   1008  N   ASP A  64      12.288  -4.993   6.681  1.00 92.94           N  
ATOM   1009  H   ASP A  64      11.381  -4.741   7.047  1.00 92.94           H  
ATOM   1010  CA  ASP A  64      12.617  -6.425   6.683  1.00 92.94           C  
ATOM   1011  HA  ASP A  64      13.692  -6.547   6.552  1.00 92.94           H  
ATOM   1012  C   ASP A  64      11.949  -7.219   5.548  1.00 92.94           C  
ATOM   1013  CB  ASP A  64      12.265  -7.009   8.057  1.00 92.94           C  
ATOM   1014  HB2 ASP A  64      12.824  -6.466   8.820  1.00 92.94           H  
ATOM   1015  HB3 ASP A  64      12.587  -8.050   8.089  1.00 92.94           H  
ATOM   1016  O   ASP A  64      12.309  -8.367   5.293  1.00 92.94           O  
ATOM   1017  CG  ASP A  64      10.773  -6.943   8.399  1.00 92.94           C  
ATOM   1018  OD1 ASP A  64       9.967  -6.454   7.569  1.00 92.94           O  
ATOM   1019  OD2 ASP A  64      10.436  -7.354   9.527  1.00 92.94           O  
ATOM   1020  N   THR A  65      11.017  -6.602   4.820  1.00 95.70           N  
ATOM   1021  H   THR A  65      10.713  -5.695   5.146  1.00 95.70           H  
ATOM   1022  CA  THR A  65      10.289  -7.243   3.722  1.00 95.70           C  
ATOM   1023  HA  THR A  65      10.509  -8.311   3.729  1.00 95.70           H  
ATOM   1024  C   THR A  65      10.727  -6.681   2.376  1.00 95.70           C  
ATOM   1025  CB  THR A  65       8.779  -7.119   3.935  1.00 95.70           C  
ATOM   1026  HB  THR A  65       8.508  -6.066   4.002  1.00 95.70           H  
ATOM   1027  O   THR A  65      10.757  -5.467   2.160  1.00 95.70           O  
ATOM   1028  CG2 THR A  65       7.947  -7.759   2.823  1.00 95.70           C  
ATOM   1029 HG21 THR A  65       8.209  -8.811   2.716  1.00 95.70           H  
ATOM   1030 HG22 THR A  65       6.892  -7.676   3.086  1.00 95.70           H  
ATOM   1031 HG23 THR A  65       8.104  -7.234   1.881  1.00 95.70           H  
ATOM   1032  OG1 THR A  65       8.438  -7.796   5.121  1.00 95.70           O  
ATOM   1033  HG1 THR A  65       8.866  -7.366   5.865  1.00 95.70           H  
ATOM   1034  N   SER A  66      11.031  -7.575   1.430  1.00 96.47           N  
ATOM   1035  H   SER A  66      10.992  -8.555   1.675  1.00 96.47           H  
ATOM   1036  CA  SER A  66      11.303  -7.194   0.042  1.00 96.47           C  
ATOM   1037  HA  SER A  66      11.988  -6.346   0.045  1.00 96.47           H  
ATOM   1038  C   SER A  66      10.015  -6.788  -0.670  1.00 96.47           C  
ATOM   1039  CB  SER A  66      11.974  -8.329  -0.732  1.00 96.47           C  
ATOM   1040  HB2 SER A  66      11.333  -9.210  -0.708  1.00 96.47           H  
ATOM   1041  HB3 SER A  66      12.933  -8.570  -0.272  1.00 96.47           H  
ATOM   1042  O   SER A  66       9.057  -7.562  -0.726  1.00 96.47           O  
ATOM   1043  OG  SER A  66      12.176  -7.931  -2.078  1.00 96.47           O  
ATOM   1044  HG  SER A  66      12.329  -8.720  -2.603  1.00 96.47           H  
ATOM   1045  N   PHE A  67      10.033  -5.602  -1.276  1.00 97.57           N  
ATOM   1046  H   PHE A  67      10.845  -5.018  -1.140  1.00 97.57           H  
ATOM   1047  CA  PHE A  67       8.982  -5.108  -2.170  1.00 97.57           C  
ATOM   1048  HA  PHE A  67       8.077  -5.697  -2.015  1.00 97.57           H  
ATOM   1049  C   PHE A  67       9.332  -5.302  -3.656  1.00 97.57           C  
ATOM   1050  CB  PHE A  67       8.634  -3.657  -1.807  1.00 97.57           C  
ATOM   1051  HB2 PHE A  67       8.156  -3.192  -2.669  1.00 97.57           H  
ATOM   1052  HB3 PHE A  67       9.546  -3.100  -1.596  1.00 97.57           H  
ATOM   1053  O   PHE A  67       8.551  -4.939  -4.529  1.00 97.57           O  
ATOM   1054  CG  PHE A  67       7.684  -3.541  -0.630  1.00 97.57           C  
ATOM   1055  CD1 PHE A  67       6.355  -3.126  -0.839  1.00 97.57           C  
ATOM   1056  HD1 PHE A  67       6.020  -2.867  -1.832  1.00 97.57           H  
ATOM   1057  CD2 PHE A  67       8.095  -3.917   0.661  1.00 97.57           C  
ATOM   1058  HD2 PHE A  67       9.112  -4.236   0.835  1.00 97.57           H  
ATOM   1059  CE1 PHE A  67       5.445  -3.105   0.231  1.00 97.57           C  
ATOM   1060  HE1 PHE A  67       4.417  -2.822   0.060  1.00 97.57           H  
ATOM   1061  CE2 PHE A  67       7.180  -3.918   1.725  1.00 97.57           C  
ATOM   1062  HE2 PHE A  67       7.497  -4.244   2.705  1.00 97.57           H  
ATOM   1063  CZ  PHE A  67       5.853  -3.508   1.513  1.00 97.57           C  
ATOM   1064  HZ  PHE A  67       5.152  -3.508   2.335  1.00 97.57           H  
ATOM   1065  N   ASN A  68      10.462  -5.942  -3.978  1.00 97.16           N  
ATOM   1066  H   ASN A  68      11.056  -6.284  -3.236  1.00 97.16           H  
ATOM   1067  CA  ASN A  68      10.739  -6.392  -5.344  1.00 97.16           C  
ATOM   1068  HA  ASN A  68      10.389  -5.632  -6.042  1.00 97.16           H  
ATOM   1069  C   ASN A  68       9.948  -7.674  -5.642  1.00 97.16           C  
ATOM   1070  CB  ASN A  68      12.250  -6.557  -5.552  1.00 97.16           C  
ATOM   1071  HB2 ASN A  68      12.624  -7.345  -4.899  1.00 97.16           H  
ATOM   1072  HB3 ASN A  68      12.757  -5.625  -5.302  1.00 97.16           H  
ATOM   1073  O   ASN A  68      10.500  -8.774  -5.625  1.00 97.16           O  
ATOM   1074  CG  ASN A  68      12.579  -6.906  -6.996  1.00 97.16           C  
ATOM   1075  ND2 ASN A  68      13.760  -7.423  -7.242  1.00 97.16           N  
ATOM   1076 HD21 ASN A  68      13.900  -7.743  -8.190  1.00 97.16           H  
ATOM   1077 HD22 ASN A  68      14.360  -7.681  -6.472  1.00 97.16           H  
ATOM   1078  OD1 ASN A  68      11.820  -6.707  -7.931  1.00 97.16           O  
ATOM   1079  N   GLN A  69       8.638  -7.519  -5.829  1.00 98.17           N  
ATOM   1080  H   GLN A  69       8.271  -6.579  -5.784  1.00 98.17           H  
ATOM   1081  CA  GLN A  69       7.687  -8.615  -5.986  1.00 98.17           C  
ATOM   1082  HA  GLN A  69       8.230  -9.560  -5.952  1.00 98.17           H  
ATOM   1083  C   GLN A  69       6.980  -8.571  -7.342  1.00 98.17           C  
ATOM   1084  CB  GLN A  69       6.670  -8.605  -4.832  1.00 98.17           C  
ATOM   1085  HB2 GLN A  69       5.982  -9.440  -4.962  1.00 98.17           H  
ATOM   1086  HB3 GLN A  69       6.088  -7.684  -4.880  1.00 98.17           H  
ATOM   1087  O   GLN A  69       6.859  -7.521  -7.972  1.00 98.17           O  
ATOM   1088  CG  GLN A  69       7.285  -8.704  -3.428  1.00 98.17           C  
ATOM   1089  HG2 GLN A  69       6.480  -8.629  -2.698  1.00 98.17           H  
ATOM   1090  HG3 GLN A  69       7.957  -7.862  -3.259  1.00 98.17           H  
ATOM   1091  CD  GLN A  69       8.036  -9.999  -3.145  1.00 98.17           C  
ATOM   1092  NE2 GLN A  69       8.648 -10.108  -1.991  1.00 98.17           N  
ATOM   1093 HE21 GLN A  69       8.652  -9.317  -1.363  1.00 98.17           H  
ATOM   1094 HE22 GLN A  69       9.116 -10.983  -1.802  1.00 98.17           H  
ATOM   1095  OE1 GLN A  69       8.080 -10.934  -3.927  1.00 98.17           O  
ATOM   1096  N   LEU A  70       6.493  -9.733  -7.773  1.00 98.56           N  
ATOM   1097  H   LEU A  70       6.619 -10.538  -7.177  1.00 98.56           H  
ATOM   1098  CA  LEU A  70       5.792  -9.924  -9.046  1.00 98.56           C  
ATOM   1099  HA  LEU A  70       6.170  -9.209  -9.777  1.00 98.56           H  
ATOM   1100  C   LEU A  70       4.282  -9.663  -8.924  1.00 98.56           C  
ATOM   1101  CB  LEU A  70       6.087 -11.344  -9.560  1.00 98.56           C  
ATOM   1102  HB2 LEU A  70       5.579 -11.478 -10.515  1.00 98.56           H  
ATOM   1103  HB3 LEU A  70       5.663 -12.066  -8.861  1.00 98.56           H  
ATOM   1104  O   LEU A  70       3.745  -9.575  -7.813  1.00 98.56           O  
ATOM   1105  CG  LEU A  70       7.580 -11.675  -9.756  1.00 98.56           C  
ATOM   1106  HG  LEU A  70       8.058 -11.751  -8.780  1.00 98.56           H  
ATOM   1107  CD1 LEU A  70       7.701 -13.033 -10.446  1.00 98.56           C  
ATOM   1108 HD11 LEU A  70       7.184 -13.794  -9.861  1.00 98.56           H  
ATOM   1109 HD12 LEU A  70       8.752 -13.310 -10.532  1.00 98.56           H  
ATOM   1110 HD13 LEU A  70       7.262 -12.983 -11.442  1.00 98.56           H  
ATOM   1111  CD2 LEU A  70       8.333 -10.627 -10.578  1.00 98.56           C  
ATOM   1112 HD21 LEU A  70       7.793 -10.420 -11.502  1.00 98.56           H  
ATOM   1113 HD22 LEU A  70       8.423  -9.702 -10.007  1.00 98.56           H  
ATOM   1114 HD23 LEU A  70       9.336 -10.984 -10.813  1.00 98.56           H  
ATOM   1115  N   TRP A  71       3.578  -9.602 -10.060  1.00 98.75           N  
ATOM   1116  H   TRP A  71       4.085  -9.684 -10.930  1.00 98.75           H  
ATOM   1117  CA  TRP A  71       2.146  -9.283 -10.140  1.00 98.75           C  
ATOM   1118  HA  TRP A  71       1.996  -8.234  -9.888  1.00 98.75           H  
ATOM   1119  C   TRP A  71       1.296 -10.116  -9.184  1.00 98.75           C  
ATOM   1120  CB  TRP A  71       1.634  -9.507 -11.568  1.00 98.75           C  
ATOM   1121  HB2 TRP A  71       1.757 -10.554 -11.844  1.00 98.75           H  
ATOM   1122  HB3 TRP A  71       2.237  -8.918 -12.259  1.00 98.75           H  
ATOM   1123  O   TRP A  71       0.465  -9.580  -8.455  1.00 98.75           O  
ATOM   1124  CG  TRP A  71       0.197  -9.111 -11.744  1.00 98.75           C  
ATOM   1125  CD1 TRP A  71      -0.883  -9.929 -11.738  1.00 98.75           C  
ATOM   1126  HD1 TRP A  71      -0.842 -11.001 -11.611  1.00 98.75           H  
ATOM   1127  CD2 TRP A  71      -0.326  -7.765 -11.910  1.00 98.75           C  
ATOM   1128  CE2 TRP A  71      -1.744  -7.842 -12.064  1.00 98.75           C  
ATOM   1129  CE3 TRP A  71       0.272  -6.491 -11.983  1.00 98.75           C  
ATOM   1130  HE3 TRP A  71       1.341  -6.399 -11.867  1.00 98.75           H  
ATOM   1131  NE1 TRP A  71      -2.040  -9.183 -11.900  1.00 98.75           N  
ATOM   1132  HE1 TRP A  71      -2.967  -9.582 -11.897  1.00 98.75           H  
ATOM   1133  CH2 TRP A  71      -1.886  -5.459 -12.472  1.00 98.75           C  
ATOM   1134  HH2 TRP A  71      -2.460  -4.572 -12.697  1.00 98.75           H  
ATOM   1135  CZ2 TRP A  71      -2.519  -6.709 -12.358  1.00 98.75           C  
ATOM   1136  HZ2 TRP A  71      -3.586  -6.792 -12.500  1.00 98.75           H  
ATOM   1137  CZ3 TRP A  71      -0.501  -5.352 -12.265  1.00 98.75           C  
ATOM   1138  HZ3 TRP A  71      -0.017  -4.389 -12.337  1.00 98.75           H  
ATOM   1139  N   SER A  72       1.529 -11.432  -9.149  1.00 98.56           N  
ATOM   1140  H   SER A  72       2.238 -11.790  -9.773  1.00 98.56           H  
ATOM   1141  CA  SER A  72       0.757 -12.356  -8.309  1.00 98.56           C  
ATOM   1142  HA  SER A  72      -0.292 -12.298  -8.602  1.00 98.56           H  
ATOM   1143  C   SER A  72       0.842 -12.009  -6.818  1.00 98.56           C  
ATOM   1144  CB  SER A  72       1.242 -13.788  -8.540  1.00 98.56           C  
ATOM   1145  HB2 SER A  72       2.266 -13.890  -8.182  1.00 98.56           H  
ATOM   1146  HB3 SER A  72       1.213 -14.014  -9.606  1.00 98.56           H  
ATOM   1147  O   SER A  72      -0.159 -12.094  -6.105  1.00 98.56           O  
ATOM   1148  OG  SER A  72       0.404 -14.696  -7.852  1.00 98.56           O  
ATOM   1149  HG  SER A  72       0.784 -15.575  -7.922  1.00 98.56           H  
ATOM   1150  N   LEU A  73       2.007 -11.563  -6.342  1.00 98.60           N  
ATOM   1151  H   LEU A  73       2.755 -11.368  -6.991  1.00 98.60           H  
ATOM   1152  CA  LEU A  73       2.196 -11.183  -4.942  1.00 98.60           C  
ATOM   1153  HA  LEU A  73       1.636 -11.865  -4.303  1.00 98.60           H  
ATOM   1154  C   LEU A  73       1.615  -9.798  -4.662  1.00 98.60           C  
ATOM   1155  CB  LEU A  73       3.684 -11.282  -4.583  1.00 98.60           C  
ATOM   1156  HB2 LEU A  73       3.851 -10.808  -3.615  1.00 98.60           H  
ATOM   1157  HB3 LEU A  73       4.254 -10.736  -5.335  1.00 98.60           H  
ATOM   1158  O   LEU A  73       0.906  -9.631  -3.677  1.00 98.60           O  
ATOM   1159  CG  LEU A  73       4.201 -12.730  -4.514  1.00 98.60           C  
ATOM   1160  HG  LEU A  73       4.006 -13.233  -5.461  1.00 98.60           H  
ATOM   1161  CD1 LEU A  73       5.703 -12.730  -4.279  1.00 98.60           C  
ATOM   1162 HD11 LEU A  73       6.202 -12.194  -5.087  1.00 98.60           H  
ATOM   1163 HD12 LEU A  73       6.082 -13.751  -4.258  1.00 98.60           H  
ATOM   1164 HD13 LEU A  73       5.931 -12.248  -3.328  1.00 98.60           H  
ATOM   1165  CD2 LEU A  73       3.559 -13.536  -3.383  1.00 98.60           C  
ATOM   1166 HD21 LEU A  73       2.496 -13.687  -3.574  1.00 98.60           H  
ATOM   1167 HD22 LEU A  73       3.679 -13.013  -2.435  1.00 98.60           H  
ATOM   1168 HD23 LEU A  73       4.031 -14.516  -3.310  1.00 98.60           H  
ATOM   1169  N   TYR A  74       1.795  -8.822  -5.553  1.00 98.74           N  
ATOM   1170  H   TYR A  74       2.382  -8.988  -6.358  1.00 98.74           H  
ATOM   1171  CA  TYR A  74       1.122  -7.525  -5.406  1.00 98.74           C  
ATOM   1172  HA  TYR A  74       1.373  -7.112  -4.429  1.00 98.74           H  
ATOM   1173  C   TYR A  74      -0.404  -7.637  -5.440  1.00 98.74           C  
ATOM   1174  CB  TYR A  74       1.619  -6.556  -6.478  1.00 98.74           C  
ATOM   1175  HB2 TYR A  74       0.832  -5.838  -6.707  1.00 98.74           H  
ATOM   1176  HB3 TYR A  74       1.846  -7.095  -7.399  1.00 98.74           H  
ATOM   1177  O   TYR A  74      -1.092  -6.919  -4.718  1.00 98.74           O  
ATOM   1178  CG  TYR A  74       2.822  -5.777  -6.007  1.00 98.74           C  
ATOM   1179  CD1 TYR A  74       2.624  -4.714  -5.106  1.00 98.74           C  
ATOM   1180  HD1 TYR A  74       1.626  -4.459  -4.782  1.00 98.74           H  
ATOM   1181  CD2 TYR A  74       4.118  -6.111  -6.438  1.00 98.74           C  
ATOM   1182  HD2 TYR A  74       4.277  -6.935  -7.118  1.00 98.74           H  
ATOM   1183  CE1 TYR A  74       3.716  -3.965  -4.644  1.00 98.74           C  
ATOM   1184  HE1 TYR A  74       3.555  -3.144  -3.962  1.00 98.74           H  
ATOM   1185  CE2 TYR A  74       5.215  -5.354  -5.987  1.00 98.74           C  
ATOM   1186  HE2 TYR A  74       6.216  -5.575  -6.327  1.00 98.74           H  
ATOM   1187  OH  TYR A  74       6.053  -3.523  -4.700  1.00 98.74           O  
ATOM   1188  HH  TYR A  74       5.775  -2.735  -4.228  1.00 98.74           H  
ATOM   1189  CZ  TYR A  74       5.011  -4.284  -5.094  1.00 98.74           C  
ATOM   1190  N   LYS A  75      -0.950  -8.574  -6.216  1.00 98.56           N  
ATOM   1191  H   LYS A  75      -0.335  -9.068  -6.848  1.00 98.56           H  
ATOM   1192  CA  LYS A  75      -2.380  -8.892  -6.247  1.00 98.56           C  
ATOM   1193  HA  LYS A  75      -2.946  -7.974  -6.407  1.00 98.56           H  
ATOM   1194  C   LYS A  75      -2.874  -9.490  -4.931  1.00 98.56           C  
ATOM   1195  CB  LYS A  75      -2.631  -9.827  -7.436  1.00 98.56           C  
ATOM   1196  HB2 LYS A  75      -2.500  -9.256  -8.355  1.00 98.56           H  
ATOM   1197  HB3 LYS A  75      -1.897 -10.633  -7.428  1.00 98.56           H  
ATOM   1198  O   LYS A  75      -3.897  -9.039  -4.416  1.00 98.56           O  
ATOM   1199  CG  LYS A  75      -4.029 -10.454  -7.414  1.00 98.56           C  
ATOM   1200  HG2 LYS A  75      -4.784  -9.674  -7.313  1.00 98.56           H  
ATOM   1201  HG3 LYS A  75      -4.118 -11.140  -6.572  1.00 98.56           H  
ATOM   1202  CD  LYS A  75      -4.243 -11.237  -8.704  1.00 98.56           C  
ATOM   1203  HD2 LYS A  75      -4.166 -10.543  -9.541  1.00 98.56           H  
ATOM   1204  HD3 LYS A  75      -3.469 -11.998  -8.799  1.00 98.56           H  
ATOM   1205  CE  LYS A  75      -5.619 -11.898  -8.712  1.00 98.56           C  
ATOM   1206  HE2 LYS A  75      -6.370 -11.118  -8.590  1.00 98.56           H  
ATOM   1207  HE3 LYS A  75      -5.688 -12.599  -7.880  1.00 98.56           H  
ATOM   1208  NZ  LYS A  75      -5.836 -12.582 -10.005  1.00 98.56           N  
ATOM   1209  HZ1 LYS A  75      -5.134 -13.275 -10.224  1.00 98.56           H  
ATOM   1210  HZ2 LYS A  75      -6.779 -12.929 -10.108  1.00 98.56           H  
ATOM   1211  HZ3 LYS A  75      -5.794 -11.879 -10.728  1.00 98.56           H  
ATOM   1212  N   ASN A  76      -2.182 -10.510  -4.425  1.00 98.05           N  
ATOM   1213  H   ASN A  76      -1.347 -10.802  -4.911  1.00 98.05           H  
ATOM   1214  CA  ASN A  76      -2.648 -11.334  -3.304  1.00 98.05           C  
ATOM   1215  HA  ASN A  76      -3.732 -11.249  -3.229  1.00 98.05           H  
ATOM   1216  C   ASN A  76      -2.105 -10.905  -1.932  1.00 98.05           C  
ATOM   1217  CB  ASN A  76      -2.314 -12.805  -3.594  1.00 98.05           C  
ATOM   1218  HB2 ASN A  76      -2.601 -13.414  -2.737  1.00 98.05           H  
ATOM   1219  HB3 ASN A  76      -1.237 -12.910  -3.725  1.00 98.05           H  
ATOM   1220  O   ASN A  76      -2.536 -11.461  -0.926  1.00 98.05           O  
ATOM   1221  CG  ASN A  76      -3.047 -13.357  -4.803  1.00 98.05           C  
ATOM   1222  ND2 ASN A  76      -2.332 -13.906  -5.754  1.00 98.05           N  
ATOM   1223 HD21 ASN A  76      -1.332 -13.761  -5.755  1.00 98.05           H  
ATOM   1224 HD22 ASN A  76      -2.812 -14.307  -6.547  1.00 98.05           H  
ATOM   1225  OD1 ASN A  76      -4.264 -13.300  -4.920  1.00 98.05           O  
ATOM   1226  N   GLY A  77      -1.196  -9.935  -1.894  1.00 98.19           N  
ATOM   1227  H   GLY A  77      -0.782  -9.640  -2.767  1.00 98.19           H  
ATOM   1228  CA  GLY A  77      -0.529  -9.476  -0.682  1.00 98.19           C  
ATOM   1229  HA2 GLY A  77      -1.202  -9.547   0.173  1.00 98.19           H  
ATOM   1230  HA3 GLY A  77      -0.258  -8.429  -0.817  1.00 98.19           H  
ATOM   1231  C   GLY A  77       0.736 -10.264  -0.349  1.00 98.19           C  
ATOM   1232  O   GLY A  77       0.936 -11.396  -0.793  1.00 98.19           O  
ATOM   1233  N   PHE A  78       1.611  -9.633   0.429  1.00 98.14           N  
ATOM   1234  H   PHE A  78       1.360  -8.720   0.780  1.00 98.14           H  
ATOM   1235  CA  PHE A  78       2.854 -10.215   0.936  1.00 98.14           C  
ATOM   1236  HA  PHE A  78       2.661 -11.245   1.237  1.00 98.14           H  
ATOM   1237  C   PHE A  78       3.353  -9.450   2.167  1.00 98.14           C  
ATOM   1238  CB  PHE A  78       3.931 -10.220  -0.163  1.00 98.14           C  
ATOM   1239  HB2 PHE A  78       4.838 -10.681   0.229  1.00 98.14           H  
ATOM   1240  HB3 PHE A  78       3.591 -10.853  -0.983  1.00 98.14           H  
ATOM   1241  O   PHE A  78       2.929  -8.323   2.424  1.00 98.14           O  
ATOM   1242  CG  PHE A  78       4.285  -8.853  -0.719  1.00 98.14           C  
ATOM   1243  CD1 PHE A  78       3.636  -8.382  -1.873  1.00 98.14           C  
ATOM   1244  HD1 PHE A  78       2.870  -8.987  -2.336  1.00 98.14           H  
ATOM   1245  CD2 PHE A  78       5.260  -8.052  -0.095  1.00 98.14           C  
ATOM   1246  HD2 PHE A  78       5.762  -8.398   0.797  1.00 98.14           H  
ATOM   1247  CE1 PHE A  78       3.970  -7.131  -2.418  1.00 98.14           C  
ATOM   1248  HE1 PHE A  78       3.476  -6.775  -3.310  1.00 98.14           H  
ATOM   1249  CE2 PHE A  78       5.583  -6.792  -0.628  1.00 98.14           C  
ATOM   1250  HE2 PHE A  78       6.328  -6.179  -0.142  1.00 98.14           H  
ATOM   1251  CZ  PHE A  78       4.945  -6.336  -1.795  1.00 98.14           C  
ATOM   1252  HZ  PHE A  78       5.202  -5.373  -2.211  1.00 98.14           H  
ATOM   1253  N   GLY A  79       4.295 -10.051   2.894  1.00 96.56           N  
ATOM   1254  H   GLY A  79       4.574 -10.988   2.640  1.00 96.56           H  
ATOM   1255  CA  GLY A  79       4.819  -9.515   4.150  1.00 96.56           C  
ATOM   1256  HA2 GLY A  79       4.850  -8.427   4.100  1.00 96.56           H  
ATOM   1257  HA3 GLY A  79       5.839  -9.866   4.309  1.00 96.56           H  
ATOM   1258  C   GLY A  79       3.977  -9.922   5.359  1.00 96.56           C  
ATOM   1259  O   GLY A  79       3.180 -10.862   5.291  1.00 96.56           O  
ATOM   1260  N   SER A  80       4.164  -9.215   6.471  1.00 95.07           N  
ATOM   1261  H   SER A  80       4.794  -8.427   6.431  1.00 95.07           H  
ATOM   1262  CA  SER A  80       3.468  -9.467   7.734  1.00 95.07           C  
ATOM   1263  HA  SER A  80       2.752 -10.279   7.606  1.00 95.07           H  
ATOM   1264  C   SER A  80       2.715  -8.225   8.192  1.00 95.07           C  
ATOM   1265  CB  SER A  80       4.468  -9.901   8.808  1.00 95.07           C  
ATOM   1266  HB2 SER A  80       4.946 -10.835   8.513  1.00 95.07           H  
ATOM   1267  HB3 SER A  80       5.236  -9.136   8.923  1.00 95.07           H  
ATOM   1268  O   SER A  80       3.287  -7.145   8.296  1.00 95.07           O  
ATOM   1269  OG  SER A  80       3.803 -10.078  10.044  1.00 95.07           O  
ATOM   1270  HG  SER A  80       4.507 -10.214  10.681  1.00 95.07           H  
ATOM   1271  N   VAL A  81       1.439  -8.376   8.561  1.00 93.08           N  
ATOM   1272  H   VAL A  81       1.020  -9.289   8.450  1.00 93.08           H  
ATOM   1273  CA  VAL A  81       0.642  -7.287   9.169  1.00 93.08           C  
ATOM   1274  HA  VAL A  81       0.615  -6.453   8.467  1.00 93.08           H  
ATOM   1275  C   VAL A  81       1.257  -6.739  10.462  1.00 93.08           C  
ATOM   1276  CB  VAL A  81      -0.808  -7.721   9.440  1.00 93.08           C  
ATOM   1277  HB  VAL A  81      -1.343  -6.890   9.898  1.00 93.08           H  
ATOM   1278  O   VAL A  81       0.885  -5.660  10.916  1.00 93.08           O  
ATOM   1279  CG1 VAL A  81      -1.531  -8.060   8.136  1.00 93.08           C  
ATOM   1280 HG11 VAL A  81      -1.492  -7.203   7.463  1.00 93.08           H  
ATOM   1281 HG12 VAL A  81      -1.070  -8.915   7.642  1.00 93.08           H  
ATOM   1282 HG13 VAL A  81      -2.575  -8.289   8.348  1.00 93.08           H  
ATOM   1283  CG2 VAL A  81      -0.913  -8.931  10.383  1.00 93.08           C  
ATOM   1284 HG21 VAL A  81      -1.960  -9.216  10.482  1.00 93.08           H  
ATOM   1285 HG22 VAL A  81      -0.348  -9.776   9.988  1.00 93.08           H  
ATOM   1286 HG23 VAL A  81      -0.525  -8.661  11.365  1.00 93.08           H  
ATOM   1287  N   CYS A  82       2.179  -7.497  11.055  1.00 91.48           N  
ATOM   1288  H   CYS A  82       2.452  -8.356  10.600  1.00 91.48           H  
ATOM   1289  CA  CYS A  82       2.921  -7.152  12.257  1.00 91.48           C  
ATOM   1290  HA  CYS A  82       2.307  -6.514  12.893  1.00 91.48           H  
ATOM   1291  C   CYS A  82       4.244  -6.433  11.958  1.00 91.48           C  
ATOM   1292  CB  CYS A  82       3.199  -8.451  13.001  1.00 91.48           C  
ATOM   1293  HB2 CYS A  82       3.989  -8.976  12.463  1.00 91.48           H  
ATOM   1294  HB3 CYS A  82       3.598  -8.210  13.986  1.00 91.48           H  
ATOM   1295  O   CYS A  82       4.887  -5.939  12.881  1.00 91.48           O  
ATOM   1296  SG  CYS A  82       1.791  -9.588  13.145  1.00 91.48           S  
ATOM   1297  N   SER A  83       4.652  -6.391  10.689  1.00 94.08           N  
ATOM   1298  H   SER A  83       4.049  -6.766   9.970  1.00 94.08           H  
ATOM   1299  CA  SER A  83       5.898  -5.795  10.238  1.00 94.08           C  
ATOM   1300  HA  SER A  83       6.235  -5.128  11.032  1.00 94.08           H  
ATOM   1301  C   SER A  83       5.675  -4.936   8.981  1.00 94.08           C  
ATOM   1302  CB  SER A  83       6.978  -6.876  10.076  1.00 94.08           C  
ATOM   1303  HB2 SER A  83       7.004  -7.522  10.953  1.00 94.08           H  
ATOM   1304  HB3 SER A  83       6.808  -7.473   9.181  1.00 94.08           H  
ATOM   1305  O   SER A  83       4.755  -4.112   8.948  1.00 94.08           O  
ATOM   1306  OG  SER A  83       8.185  -6.166   9.982  1.00 94.08           O  
ATOM   1307  HG  SER A  83       8.925  -6.752   9.808  1.00 94.08           H  
ATOM   1308  N   ASP A  84       6.505  -5.100   7.953  1.00 95.67           N  
ATOM   1309  H   ASP A  84       7.310  -5.693   8.095  1.00 95.67           H  
ATOM   1310  CA  ASP A  84       6.308  -4.525   6.633  1.00 95.67           C  
ATOM   1311  HA  ASP A  84       5.855  -3.540   6.746  1.00 95.67           H  
ATOM   1312  C   ASP A  84       5.376  -5.410   5.797  1.00 95.67           C  
ATOM   1313  CB  ASP A  84       7.656  -4.366   5.927  1.00 95.67           C  
ATOM   1314  HB2 ASP A  84       8.188  -5.316   5.979  1.00 95.67           H  
ATOM   1315  HB3 ASP A  84       7.465  -4.123   4.882  1.00 95.67           H  
ATOM   1316  O   ASP A  84       5.559  -6.627   5.706  1.00 95.67           O  
ATOM   1317  CG  ASP A  84       8.568  -3.286   6.492  1.00 95.67           C  
ATOM   1318  OD1 ASP A  84       8.193  -2.585   7.455  1.00 95.67           O  
ATOM   1319  OD2 ASP A  84       9.627  -3.043   5.872  1.00 95.67           O  
ATOM   1320  N   TYR A  85       4.378  -4.809   5.146  1.00 97.16           N  
ATOM   1321  H   TYR A  85       4.281  -3.806   5.203  1.00 97.16           H  
ATOM   1322  CA  TYR A  85       3.491  -5.571   4.268  1.00 97.16           C  
ATOM   1323  HA  TYR A  85       4.109  -6.289   3.730  1.00 97.16           H  
ATOM   1324  C   TYR A  85       2.780  -4.737   3.212  1.00 97.16           C  
ATOM   1325  CB  TYR A  85       2.468  -6.379   5.084  1.00 97.16           C  
ATOM   1326  HB2 TYR A  85       2.983  -6.850   5.921  1.00 97.16           H  
ATOM   1327  HB3 TYR A  85       2.097  -7.197   4.467  1.00 97.16           H  
ATOM   1328  O   TYR A  85       2.634  -3.514   3.312  1.00 97.16           O  
ATOM   1329  CG  TYR A  85       1.272  -5.618   5.608  1.00 97.16           C  
ATOM   1330  CD1 TYR A  85       1.413  -4.740   6.698  1.00 97.16           C  
ATOM   1331  HD1 TYR A  85       2.378  -4.632   7.170  1.00 97.16           H  
ATOM   1332  CD2 TYR A  85       0.010  -5.825   5.020  1.00 97.16           C  
ATOM   1333  HD2 TYR A  85      -0.096  -6.516   4.196  1.00 97.16           H  
ATOM   1334  CE1 TYR A  85       0.289  -4.056   7.198  1.00 97.16           C  
ATOM   1335  HE1 TYR A  85       0.392  -3.407   8.055  1.00 97.16           H  
ATOM   1336  CE2 TYR A  85      -1.117  -5.153   5.522  1.00 97.16           C  
ATOM   1337  HE2 TYR A  85      -2.096  -5.317   5.098  1.00 97.16           H  
ATOM   1338  OH  TYR A  85      -2.073  -3.688   7.139  1.00 97.16           O  
ATOM   1339  HH  TYR A  85      -1.843  -3.053   7.821  1.00 97.16           H  
ATOM   1340  CZ  TYR A  85      -0.975  -4.274   6.612  1.00 97.16           C  
ATOM   1341  N   TRP A  86       2.312  -5.467   2.206  1.00 98.46           N  
ATOM   1342  H   TRP A  86       2.507  -6.457   2.231  1.00 98.46           H  
ATOM   1343  CA  TRP A  86       1.339  -5.034   1.222  1.00 98.46           C  
ATOM   1344  HA  TRP A  86       1.070  -3.992   1.391  1.00 98.46           H  
ATOM   1345  C   TRP A  86       0.099  -5.911   1.366  1.00 98.46           C  
ATOM   1346  CB  TRP A  86       1.943  -5.175  -0.173  1.00 98.46           C  
ATOM   1347  HB2 TRP A  86       2.897  -4.648  -0.200  1.00 98.46           H  
ATOM   1348  HB3 TRP A  86       2.144  -6.227  -0.376  1.00 98.46           H  
ATOM   1349  O   TRP A  86       0.194  -7.133   1.245  1.00 98.46           O  
ATOM   1350  CG  TRP A  86       1.080  -4.620  -1.257  1.00 98.46           C  
ATOM   1351  CD1 TRP A  86       0.320  -5.325  -2.124  1.00 98.46           C  
ATOM   1352  HD1 TRP A  86       0.250  -6.402  -2.147  1.00 98.46           H  
ATOM   1353  CD2 TRP A  86       0.907  -3.221  -1.620  1.00 98.46           C  
ATOM   1354  CE2 TRP A  86       0.036  -3.142  -2.741  1.00 98.46           C  
ATOM   1355  CE3 TRP A  86       1.428  -2.013  -1.124  1.00 98.46           C  
ATOM   1356  HE3 TRP A  86       2.046  -2.058  -0.239  1.00 98.46           H  
ATOM   1357  NE1 TRP A  86      -0.319  -4.450  -2.984  1.00 98.46           N  
ATOM   1358  HE1 TRP A  86      -0.892  -4.724  -3.769  1.00 98.46           H  
ATOM   1359  CH2 TRP A  86       0.306  -0.742  -2.880  1.00 98.46           C  
ATOM   1360  HH2 TRP A  86       0.098   0.200  -3.366  1.00 98.46           H  
ATOM   1361  CZ2 TRP A  86      -0.270  -1.924  -3.366  1.00 98.46           C  
ATOM   1362  HZ2 TRP A  86      -0.923  -1.890  -4.225  1.00 98.46           H  
ATOM   1363  CZ3 TRP A  86       1.150  -0.787  -1.759  1.00 98.46           C  
ATOM   1364  HZ3 TRP A  86       1.579   0.132  -1.387  1.00 98.46           H  
ATOM   1365  N   LEU A  87      -1.064  -5.312   1.618  1.00 98.09           N  
ATOM   1366  H   LEU A  87      -1.068  -4.308   1.734  1.00 98.09           H  
ATOM   1367  CA  LEU A  87      -2.304  -6.062   1.829  1.00 98.09           C  
ATOM   1368  HA  LEU A  87      -2.148  -6.758   2.654  1.00 98.09           H  
ATOM   1369  C   LEU A  87      -2.675  -6.891   0.597  1.00 98.09           C  
ATOM   1370  CB  LEU A  87      -3.421  -5.078   2.208  1.00 98.09           C  
ATOM   1371  HB2 LEU A  87      -3.500  -4.335   1.414  1.00 98.09           H  
ATOM   1372  HB3 LEU A  87      -3.130  -4.582   3.134  1.00 98.09           H  
ATOM   1373  O   LEU A  87      -3.102  -8.030   0.744  1.00 98.09           O  
ATOM   1374  CG  LEU A  87      -4.810  -5.703   2.419  1.00 98.09           C  
ATOM   1375  HG  LEU A  87      -5.112  -6.217   1.507  1.00 98.09           H  
ATOM   1376  CD1 LEU A  87      -4.827  -6.705   3.572  1.00 98.09           C  
ATOM   1377 HD11 LEU A  87      -5.839  -7.086   3.712  1.00 98.09           H  
ATOM   1378 HD12 LEU A  87      -4.177  -7.550   3.346  1.00 98.09           H  
ATOM   1379 HD13 LEU A  87      -4.488  -6.226   4.491  1.00 98.09           H  
ATOM   1380  CD2 LEU A  87      -5.833  -4.603   2.711  1.00 98.09           C  
ATOM   1381 HD21 LEU A  87      -6.822  -5.042   2.841  1.00 98.09           H  
ATOM   1382 HD22 LEU A  87      -5.869  -3.902   1.877  1.00 98.09           H  
ATOM   1383 HD23 LEU A  87      -5.556  -4.065   3.618  1.00 98.09           H  
ATOM   1384  N   GLY A  88      -2.483  -6.330  -0.599  1.00 98.31           N  
ATOM   1385  H   GLY A  88      -2.080  -5.405  -0.614  1.00 98.31           H  
ATOM   1386  CA  GLY A  88      -2.833  -6.945  -1.877  1.00 98.31           C  
ATOM   1387  HA2 GLY A  88      -1.925  -7.054  -2.470  1.00 98.31           H  
ATOM   1388  HA3 GLY A  88      -3.247  -7.941  -1.725  1.00 98.31           H  
ATOM   1389  C   GLY A  88      -3.861  -6.122  -2.648  1.00 98.31           C  
ATOM   1390  O   GLY A  88      -4.914  -5.774  -2.112  1.00 98.31           O  
ATOM   1391  N   ASN A  89      -3.585  -5.849  -3.925  1.00 98.36           N  
ATOM   1392  H   ASN A  89      -2.692  -6.150  -4.288  1.00 98.36           H  
ATOM   1393  CA  ASN A  89      -4.414  -4.990  -4.778  1.00 98.36           C  
ATOM   1394  HA  ASN A  89      -4.453  -3.991  -4.344  1.00 98.36           H  
ATOM   1395  C   ASN A  89      -5.851  -5.504  -4.883  1.00 98.36           C  
ATOM   1396  CB  ASN A  89      -3.808  -4.893  -6.189  1.00 98.36           C  
ATOM   1397  HB2 ASN A  89      -3.783  -5.875  -6.660  1.00 98.36           H  
ATOM   1398  HB3 ASN A  89      -4.456  -4.243  -6.777  1.00 98.36           H  
ATOM   1399  O   ASN A  89      -6.790  -4.714  -4.882  1.00 98.36           O  
ATOM   1400  CG  ASN A  89      -2.425  -4.283  -6.248  1.00 98.36           C  
ATOM   1401  ND2 ASN A  89      -1.808  -4.253  -7.403  1.00 98.36           N  
ATOM   1402 HD21 ASN A  89      -0.944  -3.731  -7.432  1.00 98.36           H  
ATOM   1403 HD22 ASN A  89      -2.295  -4.535  -8.241  1.00 98.36           H  
ATOM   1404  OD1 ASN A  89      -1.876  -3.845  -5.260  1.00 98.36           O  
ATOM   1405  N   LYS A  90      -6.032  -6.833  -4.896  1.00 97.52           N  
ATOM   1406  H   LYS A  90      -5.213  -7.420  -4.833  1.00 97.52           H  
ATOM   1407  CA  LYS A  90      -7.356  -7.463  -4.882  1.00 97.52           C  
ATOM   1408  HA  LYS A  90      -7.910  -7.157  -5.769  1.00 97.52           H  
ATOM   1409  C   LYS A  90      -8.181  -7.005  -3.678  1.00 97.52           C  
ATOM   1410  CB  LYS A  90      -7.173  -8.988  -4.879  1.00 97.52           C  
ATOM   1411  HB2 LYS A  90      -6.580  -9.264  -4.007  1.00 97.52           H  
ATOM   1412  HB3 LYS A  90      -6.626  -9.285  -5.774  1.00 97.52           H  
ATOM   1413  O   LYS A  90      -9.358  -6.710  -3.832  1.00 97.52           O  
ATOM   1414  CG  LYS A  90      -8.508  -9.746  -4.829  1.00 97.52           C  
ATOM   1415  HG2 LYS A  90      -9.102  -9.395  -3.985  1.00 97.52           H  
ATOM   1416  HG3 LYS A  90      -9.065  -9.573  -5.750  1.00 97.52           H  
ATOM   1417  CD  LYS A  90      -8.266 -11.244  -4.636  1.00 97.52           C  
ATOM   1418  HD2 LYS A  90      -7.617 -11.386  -3.772  1.00 97.52           H  
ATOM   1419  HD3 LYS A  90      -7.779 -11.656  -5.520  1.00 97.52           H  
ATOM   1420  CE  LYS A  90      -9.603 -11.947  -4.382  1.00 97.52           C  
ATOM   1421  HE2 LYS A  90     -10.215 -11.878  -5.281  1.00 97.52           H  
ATOM   1422  HE3 LYS A  90     -10.122 -11.418  -3.583  1.00 97.52           H  
ATOM   1423  NZ  LYS A  90      -9.392 -13.363  -3.993  1.00 97.52           N  
ATOM   1424  HZ1 LYS A  90     -10.275 -13.821  -3.816  1.00 97.52           H  
ATOM   1425  HZ2 LYS A  90      -8.838 -13.408  -3.150  1.00 97.52           H  
ATOM   1426  HZ3 LYS A  90      -8.897 -13.864  -4.718  1.00 97.52           H  
ATOM   1427  N   TYR A  91      -7.594  -6.969  -2.485  1.00 96.77           N  
ATOM   1428  H   TYR A  91      -6.600  -7.133  -2.417  1.00 96.77           H  
ATOM   1429  CA  TYR A  91      -8.331  -6.597  -1.278  1.00 96.77           C  
ATOM   1430  HA  TYR A  91      -9.327  -7.037  -1.320  1.00 96.77           H  
ATOM   1431  C   TYR A  91      -8.507  -5.089  -1.161  1.00 96.77           C  
ATOM   1432  CB  TYR A  91      -7.639  -7.138  -0.034  1.00 96.77           C  
ATOM   1433  HB2 TYR A  91      -6.727  -6.560   0.116  1.00 96.77           H  
ATOM   1434  HB3 TYR A  91      -8.281  -6.970   0.830  1.00 96.77           H  
ATOM   1435  O   TYR A  91      -9.552  -4.655  -0.697  1.00 96.77           O  
ATOM   1436  CG  TYR A  91      -7.295  -8.607  -0.107  1.00 96.77           C  
ATOM   1437  CD1 TYR A  91      -8.297  -9.595  -0.127  1.00 96.77           C  
ATOM   1438  HD1 TYR A  91      -9.336  -9.303  -0.081  1.00 96.77           H  
ATOM   1439  CD2 TYR A  91      -5.947  -8.977  -0.154  1.00 96.77           C  
ATOM   1440  HD2 TYR A  91      -5.193  -8.204  -0.171  1.00 96.77           H  
ATOM   1441  CE1 TYR A  91      -7.934 -10.958  -0.179  1.00 96.77           C  
ATOM   1442  HE1 TYR A  91      -8.684 -11.735  -0.159  1.00 96.77           H  
ATOM   1443  CE2 TYR A  91      -5.579 -10.328  -0.162  1.00 96.77           C  
ATOM   1444  HE2 TYR A  91      -4.531 -10.588  -0.132  1.00 96.77           H  
ATOM   1445  OH  TYR A  91      -6.213 -12.633  -0.248  1.00 96.77           O  
ATOM   1446  HH  TYR A  91      -5.261 -12.727  -0.175  1.00 96.77           H  
ATOM   1447  CZ  TYR A  91      -6.571 -11.325  -0.190  1.00 96.77           C  
ATOM   1448  N   VAL A  92      -7.528  -4.298  -1.614  1.00 97.37           N  
ATOM   1449  H   VAL A  92      -6.676  -4.718  -1.956  1.00 97.37           H  
ATOM   1450  CA  VAL A  92      -7.678  -2.837  -1.680  1.00 97.37           C  
ATOM   1451  HA  VAL A  92      -7.938  -2.471  -0.687  1.00 97.37           H  
ATOM   1452  C   VAL A  92      -8.841  -2.471  -2.599  1.00 97.37           C  
ATOM   1453  CB  VAL A  92      -6.378  -2.140  -2.115  1.00 97.37           C  
ATOM   1454  HB  VAL A  92      -6.075  -2.505  -3.097  1.00 97.37           H  
ATOM   1455  O   VAL A  92      -9.698  -1.710  -2.172  1.00 97.37           O  
ATOM   1456  CG1 VAL A  92      -6.549  -0.618  -2.175  1.00 97.37           C  
ATOM   1457 HG11 VAL A  92      -5.600  -0.148  -2.432  1.00 97.37           H  
ATOM   1458 HG12 VAL A  92      -6.885  -0.237  -1.210  1.00 97.37           H  
ATOM   1459 HG13 VAL A  92      -7.280  -0.345  -2.936  1.00 97.37           H  
ATOM   1460  CG2 VAL A  92      -5.255  -2.423  -1.110  1.00 97.37           C  
ATOM   1461 HG21 VAL A  92      -5.549  -2.053  -0.127  1.00 97.37           H  
ATOM   1462 HG22 VAL A  92      -4.343  -1.917  -1.427  1.00 97.37           H  
ATOM   1463 HG23 VAL A  92      -5.050  -3.491  -1.042  1.00 97.37           H  
ATOM   1464  N   ASN A  93      -8.938  -3.082  -3.784  1.00 96.61           N  
ATOM   1465  H   ASN A  93      -8.182  -3.675  -4.096  1.00 96.61           H  
ATOM   1466  CA  ASN A  93     -10.091  -2.928  -4.673  1.00 96.61           C  
ATOM   1467  HA  ASN A  93     -10.217  -1.872  -4.914  1.00 96.61           H  
ATOM   1468  C   ASN A  93     -11.397  -3.373  -3.994  1.00 96.61           C  
ATOM   1469  CB  ASN A  93      -9.816  -3.693  -5.979  1.00 96.61           C  
ATOM   1470  HB2 ASN A  93      -9.062  -3.159  -6.556  1.00 96.61           H  
ATOM   1471  HB3 ASN A  93      -9.446  -4.693  -5.752  1.00 96.61           H  
ATOM   1472  O   ASN A  93     -12.335  -2.600  -3.944  1.00 96.61           O  
ATOM   1473  CG  ASN A  93     -11.065  -3.845  -6.831  1.00 96.61           C  
ATOM   1474  ND2 ASN A  93     -11.567  -2.789  -7.414  1.00 96.61           N  
ATOM   1475 HD21 ASN A  93     -12.453  -2.879  -7.890  1.00 96.61           H  
ATOM   1476 HD22 ASN A  93     -11.133  -1.886  -7.286  1.00 96.61           H  
ATOM   1477  OD1 ASN A  93     -11.599  -4.935  -6.958  1.00 96.61           O  
ATOM   1478  N   LEU A  94     -11.453  -4.568  -3.391  1.00 94.68           N  
ATOM   1479  H   LEU A  94     -10.660  -5.186  -3.485  1.00 94.68           H  
ATOM   1480  CA  LEU A  94     -12.673  -5.064  -2.727  1.00 94.68           C  
ATOM   1481  HA  LEU A  94     -13.496  -5.010  -3.439  1.00 94.68           H  
ATOM   1482  C   LEU A  94     -13.124  -4.244  -1.504  1.00 94.68           C  
ATOM   1483  CB  LEU A  94     -12.452  -6.519  -2.280  1.00 94.68           C  
ATOM   1484  HB2 LEU A  94     -13.253  -6.798  -1.597  1.00 94.68           H  
ATOM   1485  HB3 LEU A  94     -11.516  -6.563  -1.723  1.00 94.68           H  
ATOM   1486  O   LEU A  94     -14.242  -4.449  -1.022  1.00 94.68           O  
ATOM   1487  CG  LEU A  94     -12.425  -7.550  -3.418  1.00 94.68           C  
ATOM   1488  HG  LEU A  94     -11.754  -7.224  -4.212  1.00 94.68           H  
ATOM   1489  CD1 LEU A  94     -11.934  -8.898  -2.876  1.00 94.68           C  
ATOM   1490 HD11 LEU A  94     -11.843  -9.597  -3.708  1.00 94.68           H  
ATOM   1491 HD12 LEU A  94     -10.956  -8.762  -2.414  1.00 94.68           H  
ATOM   1492 HD13 LEU A  94     -12.638  -9.292  -2.143  1.00 94.68           H  
ATOM   1493  CD2 LEU A  94     -13.811  -7.767  -4.025  1.00 94.68           C  
ATOM   1494 HD21 LEU A  94     -14.527  -8.068  -3.260  1.00 94.68           H  
ATOM   1495 HD22 LEU A  94     -14.154  -6.841  -4.487  1.00 94.68           H  
ATOM   1496 HD23 LEU A  94     -13.759  -8.524  -4.807  1.00 94.68           H  
ATOM   1497  N   ILE A  95     -12.244  -3.414  -0.941  1.00 93.67           N  
ATOM   1498  H   ILE A  95     -11.334  -3.337  -1.372  1.00 93.67           H  
ATOM   1499  CA  ILE A  95     -12.561  -2.510   0.166  1.00 93.67           C  
ATOM   1500  HA  ILE A  95     -13.455  -2.869   0.676  1.00 93.67           H  
ATOM   1501  C   ILE A  95     -12.911  -1.127  -0.375  1.00 93.67           C  
ATOM   1502  CB  ILE A  95     -11.414  -2.474   1.203  1.00 93.67           C  
ATOM   1503  HB  ILE A  95     -10.486  -2.238   0.683  1.00 93.67           H  
ATOM   1504  O   ILE A  95     -13.907  -0.579   0.063  1.00 93.67           O  
ATOM   1505  CG1 ILE A  95     -11.277  -3.857   1.885  1.00 93.67           C  
ATOM   1506 HG12 ILE A  95     -11.278  -4.646   1.133  1.00 93.67           H  
ATOM   1507 HG13 ILE A  95     -12.139  -4.030   2.530  1.00 93.67           H  
ATOM   1508  CG2 ILE A  95     -11.662  -1.396   2.280  1.00 93.67           C  
ATOM   1509 HG21 ILE A  95     -10.839  -1.370   2.994  1.00 93.67           H  
ATOM   1510 HG22 ILE A  95     -11.725  -0.410   1.820  1.00 93.67           H  
ATOM   1511 HG23 ILE A  95     -12.596  -1.599   2.804  1.00 93.67           H  
ATOM   1512  CD1 ILE A  95      -9.997  -4.013   2.712  1.00 93.67           C  
ATOM   1513 HD11 ILE A  95      -9.130  -3.716   2.122  1.00 93.67           H  
ATOM   1514 HD12 ILE A  95     -10.064  -3.403   3.613  1.00 93.67           H  
ATOM   1515 HD13 ILE A  95      -9.884  -5.056   3.009  1.00 93.67           H  
ATOM   1516  N   ALA A  96     -12.117  -0.573  -1.291  1.00 89.94           N  
ATOM   1517  H   ALA A  96     -11.352  -1.120  -1.659  1.00 89.94           H  
ATOM   1518  CA  ALA A  96     -12.292   0.753  -1.879  1.00 89.94           C  
ATOM   1519  HA  ALA A  96     -13.101   1.268  -1.360  1.00 89.94           H  
ATOM   1520  C   ALA A  96     -12.724   0.656  -3.352  1.00 89.94           C  
ATOM   1521  CB  ALA A  96     -11.009   1.568  -1.666  1.00 89.94           C  
ATOM   1522  HB1 ALA A  96     -10.835   1.710  -0.599  1.00 89.94           H  
ATOM   1523  HB2 ALA A  96     -10.161   1.055  -2.121  1.00 89.94           H  
ATOM   1524  HB3 ALA A  96     -11.124   2.545  -2.134  1.00 89.94           H  
ATOM   1525  O   ALA A  96     -12.009   1.111  -4.244  1.00 89.94           O  
ATOM   1526  N   ASP A  97     -13.893   0.051  -3.587  1.00 78.00           N  
ATOM   1527  H   ASP A  97     -14.437  -0.288  -2.807  1.00 78.00           H  
ATOM   1528  CA  ASP A  97     -14.506  -0.138  -4.912  1.00 78.00           C  
ATOM   1529  HA  ASP A  97     -13.707  -0.179  -5.653  1.00 78.00           H  
ATOM   1530  C   ASP A  97     -15.424   1.023  -5.332  1.00 78.00           C  
ATOM   1531  CB  ASP A  97     -15.262  -1.484  -4.977  1.00 78.00           C  
ATOM   1532  HB2 ASP A  97     -14.580  -2.305  -4.755  1.00 78.00           H  
ATOM   1533  HB3 ASP A  97     -15.599  -1.639  -6.002  1.00 78.00           H  
ATOM   1534  O   ASP A  97     -16.161   0.920  -6.313  1.00 78.00           O  
ATOM   1535  CG  ASP A  97     -16.477  -1.612  -4.045  1.00 78.00           C  
ATOM   1536  OD1 ASP A  97     -16.679  -0.738  -3.166  1.00 78.00           O  
ATOM   1537  OD2 ASP A  97     -17.189  -2.638  -4.173  1.00 78.00           O  
ATOM   1538  N   SER A  98     -15.425   2.122  -4.575  1.00 76.23           N  
ATOM   1539  H   SER A  98     -14.774   2.167  -3.804  1.00 76.23           H  
ATOM   1540  CA  SER A  98     -16.226   3.303  -4.877  1.00 76.23           C  
ATOM   1541  HA  SER A  98     -16.307   3.379  -5.961  1.00 76.23           H  
ATOM   1542  C   SER A  98     -15.545   4.585  -4.393  1.00 76.23           C  
ATOM   1543  CB  SER A  98     -17.648   3.123  -4.304  1.00 76.23           C  
ATOM   1544  HB2 SER A  98     -18.357   3.428  -5.073  1.00 76.23           H  
ATOM   1545  HB3 SER A  98     -17.828   2.068  -4.094  1.00 76.23           H  
ATOM   1546  O   SER A  98     -14.737   4.572  -3.464  1.00 76.23           O  
ATOM   1547  OG  SER A  98     -17.916   3.889  -3.137  1.00 76.23           O  
ATOM   1548  HG  SER A  98     -17.975   4.797  -3.443  1.00 76.23           H  
ATOM   1549  N   ASP A  99     -16.001   5.722  -4.917  1.00 76.26           N  
ATOM   1550  H   ASP A  99     -16.628   5.645  -5.705  1.00 76.26           H  
ATOM   1551  CA  ASP A  99     -15.623   7.099  -4.545  1.00 76.26           C  
ATOM   1552  HA  ASP A  99     -14.551   7.204  -4.717  1.00 76.26           H  
ATOM   1553  C   ASP A  99     -15.898   7.500  -3.073  1.00 76.26           C  
ATOM   1554  CB  ASP A  99     -16.357   8.056  -5.502  1.00 76.26           C  
ATOM   1555  HB2 ASP A  99     -16.206   7.723  -6.529  1.00 76.26           H  
ATOM   1556  HB3 ASP A  99     -15.911   9.046  -5.411  1.00 76.26           H  
ATOM   1557  O   ASP A  99     -15.733   8.656  -2.668  1.00 76.26           O  
ATOM   1558  CG  ASP A  99     -17.869   8.170  -5.229  1.00 76.26           C  
ATOM   1559  OD1 ASP A  99     -18.458   7.238  -4.620  1.00 76.26           O  
ATOM   1560  OD2 ASP A  99     -18.442   9.214  -5.609  1.00 76.26           O  
ATOM   1561  N   LYS A 100     -16.325   6.544  -2.243  1.00 91.42           N  
ATOM   1562  H   LYS A 100     -16.310   5.607  -2.619  1.00 91.42           H  
ATOM   1563  CA  LYS A 100     -16.671   6.731  -0.831  1.00 91.42           C  
ATOM   1564  HA  LYS A 100     -16.972   7.769  -0.688  1.00 91.42           H  
ATOM   1565  C   LYS A 100     -15.490   6.499   0.096  1.00 91.42           C  
ATOM   1566  CB  LYS A 100     -17.843   5.821  -0.447  1.00 91.42           C  
ATOM   1567  HB2 LYS A 100     -17.572   4.786  -0.653  1.00 91.42           H  
ATOM   1568  HB3 LYS A 100     -18.046   5.916   0.620  1.00 91.42           H  
ATOM   1569  O   LYS A 100     -15.681   6.557   1.309  1.00 91.42           O  
ATOM   1570  CG  LYS A 100     -19.117   6.200  -1.206  1.00 91.42           C  
ATOM   1571  HG2 LYS A 100     -18.930   6.186  -2.280  1.00 91.42           H  
ATOM   1572  HG3 LYS A 100     -19.427   7.205  -0.921  1.00 91.42           H  
ATOM   1573  CD  LYS A 100     -20.231   5.206  -0.887  1.00 91.42           C  
ATOM   1574  HD2 LYS A 100     -19.878   4.198  -1.102  1.00 91.42           H  
ATOM   1575  HD3 LYS A 100     -20.510   5.287   0.163  1.00 91.42           H  
ATOM   1576  CE  LYS A 100     -21.420   5.535  -1.785  1.00 91.42           C  
ATOM   1577  HE2 LYS A 100     -21.797   6.526  -1.530  1.00 91.42           H  
ATOM   1578  HE3 LYS A 100     -21.062   5.579  -2.814  1.00 91.42           H  
ATOM   1579  NZ  LYS A 100     -22.480   4.510  -1.660  1.00 91.42           N  
ATOM   1580  HZ1 LYS A 100     -23.236   4.727  -2.294  1.00 91.42           H  
ATOM   1581  HZ2 LYS A 100     -22.827   4.467  -0.712  1.00 91.42           H  
ATOM   1582  HZ3 LYS A 100     -22.099   3.613  -1.924  1.00 91.42           H  
ATOM   1583  N   TYR A 101     -14.300   6.227  -0.423  1.00 96.77           N  
ATOM   1584  H   TYR A 101     -14.202   6.175  -1.426  1.00 96.77           H  
ATOM   1585  CA  TYR A 101     -13.111   6.012   0.392  1.00 96.77           C  
ATOM   1586  HA  TYR A 101     -13.410   5.925   1.436  1.00 96.77           H  
ATOM   1587  C   TYR A 101     -12.178   7.214   0.329  1.00 96.77           C  
ATOM   1588  CB  TYR A 101     -12.458   4.672   0.041  1.00 96.77           C  
ATOM   1589  HB2 TYR A 101     -12.367   4.576  -1.041  1.00 96.77           H  
ATOM   1590  HB3 TYR A 101     -11.455   4.639   0.467  1.00 96.77           H  
ATOM   1591  O   TYR A 101     -12.071   7.905  -0.678  1.00 96.77           O  
ATOM   1592  CG  TYR A 101     -13.269   3.511   0.585  1.00 96.77           C  
ATOM   1593  CD1 TYR A 101     -12.886   2.882   1.786  1.00 96.77           C  
ATOM   1594  HD1 TYR A 101     -11.971   3.180   2.276  1.00 96.77           H  
ATOM   1595  CD2 TYR A 101     -14.442   3.106  -0.081  1.00 96.77           C  
ATOM   1596  HD2 TYR A 101     -14.707   3.549  -1.029  1.00 96.77           H  
ATOM   1597  CE1 TYR A 101     -13.685   1.858   2.330  1.00 96.77           C  
ATOM   1598  HE1 TYR A 101     -13.384   1.355   3.238  1.00 96.77           H  
ATOM   1599  CE2 TYR A 101     -15.258   2.104   0.473  1.00 96.77           C  
ATOM   1600  HE2 TYR A 101     -16.133   1.757  -0.055  1.00 96.77           H  
ATOM   1601  OH  TYR A 101     -15.666   0.506   2.213  1.00 96.77           O  
ATOM   1602  HH  TYR A 101     -15.162  -0.050   2.812  1.00 96.77           H  
ATOM   1603  CZ  TYR A 101     -14.884   1.483   1.682  1.00 96.77           C  
ATOM   1604  N   GLU A 102     -11.537   7.482   1.458  1.00 97.20           N  
ATOM   1605  H   GLU A 102     -11.691   6.866   2.243  1.00 97.20           H  
ATOM   1606  CA  GLU A 102     -10.453   8.451   1.593  1.00 97.20           C  
ATOM   1607  HA  GLU A 102     -10.346   9.012   0.665  1.00 97.20           H  
ATOM   1608  C   GLU A 102      -9.142   7.702   1.825  1.00 97.20           C  
ATOM   1609  CB  GLU A 102     -10.747   9.468   2.715  1.00 97.20           C  
ATOM   1610  HB2 GLU A 102      -9.862  10.082   2.880  1.00 97.20           H  
ATOM   1611  HB3 GLU A 102     -11.556  10.121   2.384  1.00 97.20           H  
ATOM   1612  O   GLU A 102      -9.127   6.636   2.451  1.00 97.20           O  
ATOM   1613  CG  GLU A 102     -11.154   8.809   4.043  1.00 97.20           C  
ATOM   1614  HG2 GLU A 102     -10.394   8.089   4.346  1.00 97.20           H  
ATOM   1615  HG3 GLU A 102     -12.097   8.284   3.890  1.00 97.20           H  
ATOM   1616  CD  GLU A 102     -11.411   9.789   5.183  1.00 97.20           C  
ATOM   1617  OE1 GLU A 102     -11.202   9.422   6.363  1.00 97.20           O  
ATOM   1618  OE2 GLU A 102     -12.026  10.855   4.979  1.00 97.20           O  
ATOM   1619  N   LEU A 103      -8.046   8.284   1.346  1.00 98.09           N  
ATOM   1620  H   LEU A 103      -8.151   9.182   0.896  1.00 98.09           H  
ATOM   1621  CA  LEU A 103      -6.688   7.799   1.562  1.00 98.09           C  
ATOM   1622  HA  LEU A 103      -6.725   6.815   2.028  1.00 98.09           H  
ATOM   1623  C   LEU A 103      -5.958   8.743   2.509  1.00 98.09           C  
ATOM   1624  CB  LEU A 103      -5.971   7.652   0.206  1.00 98.09           C  
ATOM   1625  HB2 LEU A 103      -6.171   8.544  -0.388  1.00 98.09           H  
ATOM   1626  HB3 LEU A 103      -6.408   6.797  -0.309  1.00 98.09           H  
ATOM   1627  O   LEU A 103      -6.008   9.964   2.366  1.00 98.09           O  
ATOM   1628  CG  LEU A 103      -4.446   7.451   0.262  1.00 98.09           C  
ATOM   1629  HG  LEU A 103      -3.991   8.220   0.886  1.00 98.09           H  
ATOM   1630  CD1 LEU A 103      -4.090   6.076   0.819  1.00 98.09           C  
ATOM   1631 HD11 LEU A 103      -3.006   5.997   0.899  1.00 98.09           H  
ATOM   1632 HD12 LEU A 103      -4.522   5.944   1.811  1.00 98.09           H  
ATOM   1633 HD13 LEU A 103      -4.478   5.308   0.150  1.00 98.09           H  
ATOM   1634  CD2 LEU A 103      -3.818   7.564  -1.126  1.00 98.09           C  
ATOM   1635 HD21 LEU A 103      -4.123   8.497  -1.599  1.00 98.09           H  
ATOM   1636 HD22 LEU A 103      -4.133   6.733  -1.757  1.00 98.09           H  
ATOM   1637 HD23 LEU A 103      -2.731   7.560  -1.041  1.00 98.09           H  
ATOM   1638  N   ARG A 104      -5.201   8.164   3.433  1.00 98.28           N  
ATOM   1639  H   ARG A 104      -5.254   7.160   3.526  1.00 98.28           H  
ATOM   1640  CA  ARG A 104      -4.198   8.862   4.224  1.00 98.28           C  
ATOM   1641  HA  ARG A 104      -4.090   9.878   3.845  1.00 98.28           H  
ATOM   1642  C   ARG A 104      -2.853   8.170   4.058  1.00 98.28           C  
ATOM   1643  CB  ARG A 104      -4.692   8.939   5.669  1.00 98.28           C  
ATOM   1644  HB2 ARG A 104      -4.810   7.934   6.074  1.00 98.28           H  
ATOM   1645  HB3 ARG A 104      -5.665   9.432   5.670  1.00 98.28           H  
ATOM   1646  O   ARG A 104      -2.761   6.945   4.126  1.00 98.28           O  
ATOM   1647  CG  ARG A 104      -3.742   9.741   6.553  1.00 98.28           C  
ATOM   1648  HG2 ARG A 104      -3.573  10.723   6.111  1.00 98.28           H  
ATOM   1649  HG3 ARG A 104      -2.789   9.220   6.640  1.00 98.28           H  
ATOM   1650  CD  ARG A 104      -4.351   9.907   7.946  1.00 98.28           C  
ATOM   1651  HD2 ARG A 104      -4.515   8.920   8.379  1.00 98.28           H  
ATOM   1652  HD3 ARG A 104      -5.310  10.420   7.879  1.00 98.28           H  
ATOM   1653  NE  ARG A 104      -3.414  10.648   8.790  1.00 98.28           N  
ATOM   1654  HE  ARG A 104      -2.587  10.135   9.062  1.00 98.28           H  
ATOM   1655  NH1 ARG A 104      -4.180  12.796   8.470  1.00 98.28           N  
ATOM   1656 HH11 ARG A 104      -5.024  12.438   8.044  1.00 98.28           H  
ATOM   1657 HH12 ARG A 104      -3.973  13.785   8.470  1.00 98.28           H  
ATOM   1658  NH2 ARG A 104      -2.210  12.406   9.461  1.00 98.28           N  
ATOM   1659 HH21 ARG A 104      -1.961  13.379   9.354  1.00 98.28           H  
ATOM   1660 HH22 ARG A 104      -1.467  11.722   9.498  1.00 98.28           H  
ATOM   1661  CZ  ARG A 104      -3.290  11.950   8.911  1.00 98.28           C  
ATOM   1662  N   VAL A 105      -1.819   8.967   3.841  1.00 98.55           N  
ATOM   1663  H   VAL A 105      -1.994   9.959   3.769  1.00 98.55           H  
ATOM   1664  CA  VAL A 105      -0.425   8.538   3.803  1.00 98.55           C  
ATOM   1665  HA  VAL A 105      -0.382   7.456   3.925  1.00 98.55           H  
ATOM   1666  C   VAL A 105       0.275   9.209   4.969  1.00 98.55           C  
ATOM   1667  CB  VAL A 105       0.257   8.886   2.468  1.00 98.55           C  
ATOM   1668  HB  VAL A 105       0.395   9.965   2.398  1.00 98.55           H  
ATOM   1669  O   VAL A 105       0.446  10.424   4.947  1.00 98.55           O  
ATOM   1670  CG1 VAL A 105       1.636   8.222   2.389  1.00 98.55           C  
ATOM   1671 HG11 VAL A 105       2.250   8.533   3.234  1.00 98.55           H  
ATOM   1672 HG12 VAL A 105       1.537   7.136   2.408  1.00 98.55           H  
ATOM   1673 HG13 VAL A 105       2.138   8.532   1.473  1.00 98.55           H  
ATOM   1674  CG2 VAL A 105      -0.579   8.436   1.262  1.00 98.55           C  
ATOM   1675 HG21 VAL A 105      -0.875   7.394   1.376  1.00 98.55           H  
ATOM   1676 HG22 VAL A 105      -0.004   8.559   0.344  1.00 98.55           H  
ATOM   1677 HG23 VAL A 105      -1.475   9.053   1.185  1.00 98.55           H  
ATOM   1678  N   ASP A 106       0.645   8.444   5.989  1.00 98.18           N  
ATOM   1679  H   ASP A 106       0.566   7.443   5.884  1.00 98.18           H  
ATOM   1680  CA  ASP A 106       1.430   8.954   7.113  1.00 98.18           C  
ATOM   1681  HA  ASP A 106       1.353  10.040   7.157  1.00 98.18           H  
ATOM   1682  C   ASP A 106       2.903   8.599   6.881  1.00 98.18           C  
ATOM   1683  CB  ASP A 106       0.906   8.415   8.453  1.00 98.18           C  
ATOM   1684  HB2 ASP A 106       1.564   8.782   9.241  1.00 98.18           H  
ATOM   1685  HB3 ASP A 106       0.927   7.325   8.443  1.00 98.18           H  
ATOM   1686  O   ASP A 106       3.226   7.476   6.489  1.00 98.18           O  
ATOM   1687  CG  ASP A 106      -0.484   8.901   8.848  1.00 98.18           C  
ATOM   1688  OD1 ASP A 106      -0.723  10.132   8.866  1.00 98.18           O  
ATOM   1689  OD2 ASP A 106      -1.329   8.052   9.215  1.00 98.18           O  
ATOM   1690  N   MET A 107       3.805   9.550   7.116  1.00 97.71           N  
ATOM   1691  H   MET A 107       3.484  10.445   7.457  1.00 97.71           H  
ATOM   1692  CA  MET A 107       5.240   9.409   6.866  1.00 97.71           C  
ATOM   1693  HA  MET A 107       5.496   8.357   6.744  1.00 97.71           H  
ATOM   1694  C   MET A 107       6.058   9.962   8.031  1.00 97.71           C  
ATOM   1695  CB  MET A 107       5.596  10.161   5.576  1.00 97.71           C  
ATOM   1696  HB2 MET A 107       6.679  10.180   5.452  1.00 97.71           H  
ATOM   1697  HB3 MET A 107       5.242  11.189   5.659  1.00 97.71           H  
ATOM   1698  O   MET A 107       5.679  10.962   8.639  1.00 97.71           O  
ATOM   1699  CG  MET A 107       4.972   9.513   4.340  1.00 97.71           C  
ATOM   1700  HG2 MET A 107       5.454   8.550   4.174  1.00 97.71           H  
ATOM   1701  HG3 MET A 107       3.914   9.323   4.521  1.00 97.71           H  
ATOM   1702  SD  MET A 107       5.095  10.501   2.832  1.00 97.71           S  
ATOM   1703  CE  MET A 107       3.700  11.622   3.117  1.00 97.71           C  
ATOM   1704  HE1 MET A 107       3.918  12.279   3.959  1.00 97.71           H  
ATOM   1705  HE2 MET A 107       3.529  12.215   2.219  1.00 97.71           H  
ATOM   1706  HE3 MET A 107       2.799  11.046   3.331  1.00 97.71           H  
ATOM   1707  N   THR A 108       7.230   9.374   8.274  1.00 97.02           N  
ATOM   1708  H   THR A 108       7.481   8.557   7.736  1.00 97.02           H  
ATOM   1709  CA  THR A 108       8.249   9.976   9.148  1.00 97.02           C  
ATOM   1710  HA  THR A 108       7.925  10.982   9.413  1.00 97.02           H  
ATOM   1711  C   THR A 108       9.563  10.086   8.397  1.00 97.02           C  
ATOM   1712  CB  THR A 108       8.456   9.220  10.468  1.00 97.02           C  
ATOM   1713  HB  THR A 108       8.974   8.285  10.252  1.00 97.02           H  
ATOM   1714  O   THR A 108       9.963   9.168   7.676  1.00 97.02           O  
ATOM   1715  CG2 THR A 108       9.332   9.942  11.487  1.00 97.02           C  
ATOM   1716 HG21 THR A 108       8.895  10.910  11.730  1.00 97.02           H  
ATOM   1717 HG22 THR A 108       9.395   9.344  12.396  1.00 97.02           H  
ATOM   1718 HG23 THR A 108      10.340  10.076  11.094  1.00 97.02           H  
ATOM   1719  OG1 THR A 108       7.218   8.965  11.089  1.00 97.02           O  
ATOM   1720  HG1 THR A 108       7.308   8.172  11.624  1.00 97.02           H  
ATOM   1721  N   TYR A 109      10.245  11.211   8.575  1.00 95.74           N  
ATOM   1722  H   TYR A 109       9.825  11.939   9.136  1.00 95.74           H  
ATOM   1723  CA  TYR A 109      11.568  11.461   8.024  1.00 95.74           C  
ATOM   1724  HA  TYR A 109      12.100  10.518   7.901  1.00 95.74           H  
ATOM   1725  C   TYR A 109      12.377  12.356   8.956  1.00 95.74           C  
ATOM   1726  CB  TYR A 109      11.408  12.112   6.656  1.00 95.74           C  
ATOM   1727  HB2 TYR A 109      10.742  12.969   6.752  1.00 95.74           H  
ATOM   1728  HB3 TYR A 109      10.923  11.395   5.994  1.00 95.74           H  
ATOM   1729  O   TYR A 109      11.918  13.431   9.348  1.00 95.74           O  
ATOM   1730  CG  TYR A 109      12.706  12.558   6.019  1.00 95.74           C  
ATOM   1731  CD1 TYR A 109      12.942  13.933   5.854  1.00 95.74           C  
ATOM   1732  HD1 TYR A 109      12.217  14.653   6.204  1.00 95.74           H  
ATOM   1733  CD2 TYR A 109      13.650  11.616   5.560  1.00 95.74           C  
ATOM   1734  HD2 TYR A 109      13.474  10.559   5.690  1.00 95.74           H  
ATOM   1735  CE1 TYR A 109      14.087  14.370   5.177  1.00 95.74           C  
ATOM   1736  HE1 TYR A 109      14.232  15.422   4.984  1.00 95.74           H  
ATOM   1737  CE2 TYR A 109      14.807  12.052   4.880  1.00 95.74           C  
ATOM   1738  HE2 TYR A 109      15.509  11.328   4.493  1.00 95.74           H  
ATOM   1739  OH  TYR A 109      16.080  13.936   4.014  1.00 95.74           O  
ATOM   1740  HH  TYR A 109      16.677  13.300   3.612  1.00 95.74           H  
ATOM   1741  CZ  TYR A 109      15.008  13.435   4.675  1.00 95.74           C  
ATOM   1742  N   LYS A 110      13.585  11.912   9.316  1.00 94.82           N  
ATOM   1743  H   LYS A 110      13.784  10.947   9.096  1.00 94.82           H  
ATOM   1744  CA  LYS A 110      14.502  12.601  10.235  1.00 94.82           C  
ATOM   1745  HA  LYS A 110      15.256  11.875  10.541  1.00 94.82           H  
ATOM   1746  C   LYS A 110      13.798  13.012  11.535  1.00 94.82           C  
ATOM   1747  CB  LYS A 110      15.220  13.756   9.509  1.00 94.82           C  
ATOM   1748  HB2 LYS A 110      14.483  14.429   9.071  1.00 94.82           H  
ATOM   1749  HB3 LYS A 110      15.813  14.318  10.230  1.00 94.82           H  
ATOM   1750  O   LYS A 110      13.925  14.146  11.990  1.00 94.82           O  
ATOM   1751  CG  LYS A 110      16.163  13.236   8.415  1.00 94.82           C  
ATOM   1752  HG2 LYS A 110      15.597  12.642   7.697  1.00 94.82           H  
ATOM   1753  HG3 LYS A 110      16.914  12.596   8.878  1.00 94.82           H  
ATOM   1754  CD  LYS A 110      16.866  14.375   7.663  1.00 94.82           C  
ATOM   1755  HD2 LYS A 110      16.114  14.957   7.130  1.00 94.82           H  
ATOM   1756  HD3 LYS A 110      17.397  15.020   8.363  1.00 94.82           H  
ATOM   1757  CE  LYS A 110      17.855  13.746   6.672  1.00 94.82           C  
ATOM   1758  HE2 LYS A 110      17.356  12.899   6.204  1.00 94.82           H  
ATOM   1759  HE3 LYS A 110      18.719  13.358   7.213  1.00 94.82           H  
ATOM   1760  NZ  LYS A 110      18.279  14.676   5.598  1.00 94.82           N  
ATOM   1761  HZ1 LYS A 110      18.870  15.431   5.915  1.00 94.82           H  
ATOM   1762  HZ2 LYS A 110      17.459  15.024   5.122  1.00 94.82           H  
ATOM   1763  HZ3 LYS A 110      18.722  14.149   4.859  1.00 94.82           H  
ATOM   1764  N   ASN A 111      13.053  12.070  12.121  1.00 91.62           N  
ATOM   1765  H   ASN A 111      13.038  11.164  11.674  1.00 91.62           H  
ATOM   1766  CA  ASN A 111      12.252  12.237  13.345  1.00 91.62           C  
ATOM   1767  HA  ASN A 111      11.755  11.283  13.522  1.00 91.62           H  
ATOM   1768  C   ASN A 111      11.113  13.269  13.256  1.00 91.62           C  
ATOM   1769  CB  ASN A 111      13.166  12.492  14.560  1.00 91.62           C  
ATOM   1770  HB2 ASN A 111      12.564  12.479  15.469  1.00 91.62           H  
ATOM   1771  HB3 ASN A 111      13.617  13.481  14.477  1.00 91.62           H  
ATOM   1772  O   ASN A 111      10.597  13.697  14.289  1.00 91.62           O  
ATOM   1773  CG  ASN A 111      14.241  11.443  14.721  1.00 91.62           C  
ATOM   1774  ND2 ASN A 111      15.484  11.844  14.846  1.00 91.62           N  
ATOM   1775 HD21 ASN A 111      16.170  11.110  14.954  1.00 91.62           H  
ATOM   1776 HD22 ASN A 111      15.702  12.830  14.832  1.00 91.62           H  
ATOM   1777  OD1 ASN A 111      13.988  10.255  14.728  1.00 91.62           O  
ATOM   1778  N   LYS A 112      10.708  13.678  12.050  1.00 96.43           N  
ATOM   1779  H   LYS A 112      11.196  13.349  11.229  1.00 96.43           H  
ATOM   1780  CA  LYS A 112       9.548  14.545  11.836  1.00 96.43           C  
ATOM   1781  HA  LYS A 112       9.148  14.839  12.806  1.00 96.43           H  
ATOM   1782  C   LYS A 112       8.437  13.797  11.109  1.00 96.43           C  
ATOM   1783  CB  LYS A 112       9.998  15.821  11.118  1.00 96.43           C  
ATOM   1784  HB2 LYS A 112      10.405  15.572  10.138  1.00 96.43           H  
ATOM   1785  HB3 LYS A 112      10.779  16.297  11.711  1.00 96.43           H  
ATOM   1786  O   LYS A 112       8.694  13.090  10.137  1.00 96.43           O  
ATOM   1787  CG  LYS A 112       8.824  16.790  10.956  1.00 96.43           C  
ATOM   1788  HG2 LYS A 112       8.309  16.913  11.909  1.00 96.43           H  
ATOM   1789  HG3 LYS A 112       8.125  16.375  10.230  1.00 96.43           H  
ATOM   1790  CD  LYS A 112       9.297  18.158  10.470  1.00 96.43           C  
ATOM   1791  HD2 LYS A 112       9.980  18.026   9.631  1.00 96.43           H  
ATOM   1792  HD3 LYS A 112       9.819  18.672  11.277  1.00 96.43           H  
ATOM   1793  CE  LYS A 112       8.060  18.948  10.041  1.00 96.43           C  
ATOM   1794  HE2 LYS A 112       7.438  19.143  10.915  1.00 96.43           H  
ATOM   1795  HE3 LYS A 112       7.476  18.320   9.368  1.00 96.43           H  
ATOM   1796  NZ  LYS A 112       8.429  20.207   9.358  1.00 96.43           N  
ATOM   1797  HZ1 LYS A 112       7.591  20.669   9.036  1.00 96.43           H  
ATOM   1798  HZ2 LYS A 112       8.936  20.816   9.984  1.00 96.43           H  
ATOM   1799  HZ3 LYS A 112       9.002  19.987   8.556  1.00 96.43           H  
ATOM   1800  N   GLU A 113       7.215  13.977  11.595  1.00 96.09           N  
ATOM   1801  H   GLU A 113       7.103  14.576  12.401  1.00 96.09           H  
ATOM   1802  CA  GLU A 113       5.991  13.425  11.014  1.00 96.09           C  
ATOM   1803  HA  GLU A 113       6.198  12.445  10.584  1.00 96.09           H  
ATOM   1804  C   GLU A 113       5.437  14.325   9.913  1.00 96.09           C  
ATOM   1805  CB  GLU A 113       4.920  13.262  12.098  1.00 96.09           C  
ATOM   1806  HB2 GLU A 113       3.948  13.096  11.632  1.00 96.09           H  
ATOM   1807  HB3 GLU A 113       4.868  14.179  12.685  1.00 96.09           H  
ATOM   1808  O   GLU A 113       5.497  15.553  10.010  1.00 96.09           O  
ATOM   1809  CG  GLU A 113       5.216  12.081  13.014  1.00 96.09           C  
ATOM   1810  HG2 GLU A 113       5.000  11.153  12.485  1.00 96.09           H  
ATOM   1811  HG3 GLU A 113       6.276  12.082  13.268  1.00 96.09           H  
ATOM   1812  CD  GLU A 113       4.394  12.141  14.305  1.00 96.09           C  
ATOM   1813  OE1 GLU A 113       5.010  11.828  15.341  1.00 96.09           O  
ATOM   1814  OE2 GLU A 113       3.167  12.431  14.316  1.00 96.09           O  
ATOM   1815  N   TYR A 114       4.860  13.683   8.905  1.00 97.89           N  
ATOM   1816  H   TYR A 114       4.877  12.673   8.910  1.00 97.89           H  
ATOM   1817  CA  TYR A 114       4.162  14.301   7.788  1.00 97.89           C  
ATOM   1818  HA  TYR A 114       3.815  15.296   8.067  1.00 97.89           H  
ATOM   1819  C   TYR A 114       2.962  13.447   7.397  1.00 97.89           C  
ATOM   1820  CB  TYR A 114       5.102  14.406   6.586  1.00 97.89           C  
ATOM   1821  HB2 TYR A 114       5.419  13.404   6.297  1.00 97.89           H  
ATOM   1822  HB3 TYR A 114       4.544  14.828   5.751  1.00 97.89           H  
ATOM   1823  O   TYR A 114       2.931  12.238   7.648  1.00 97.89           O  
ATOM   1824  CG  TYR A 114       6.330  15.257   6.809  1.00 97.89           C  
ATOM   1825  CD1 TYR A 114       6.296  16.616   6.456  1.00 97.89           C  
ATOM   1826  HD1 TYR A 114       5.389  17.043   6.055  1.00 97.89           H  
ATOM   1827  CD2 TYR A 114       7.504  14.687   7.340  1.00 97.89           C  
ATOM   1828  HD2 TYR A 114       7.516  13.645   7.625  1.00 97.89           H  
ATOM   1829  CE1 TYR A 114       7.452  17.402   6.588  1.00 97.89           C  
ATOM   1830  HE1 TYR A 114       7.427  18.430   6.256  1.00 97.89           H  
ATOM   1831  CE2 TYR A 114       8.654  15.479   7.515  1.00 97.89           C  
ATOM   1832  HE2 TYR A 114       9.557  15.045   7.916  1.00 97.89           H  
ATOM   1833  OH  TYR A 114       9.755  17.590   7.179  1.00 97.89           O  
ATOM   1834  HH  TYR A 114       9.738  18.248   6.480  1.00 97.89           H  
ATOM   1835  CZ  TYR A 114       8.630  16.831   7.113  1.00 97.89           C  
ATOM   1836  N   TYR A 115       1.999  14.053   6.714  1.00 98.30           N  
ATOM   1837  H   TYR A 115       2.041  15.054   6.592  1.00 98.30           H  
ATOM   1838  CA  TYR A 115       0.924  13.320   6.077  1.00 98.30           C  
ATOM   1839  HA  TYR A 115       1.328  12.337   5.834  1.00 98.30           H  
ATOM   1840  C   TYR A 115       0.454  13.950   4.767  1.00 98.30           C  
ATOM   1841  CB  TYR A 115      -0.240  13.123   7.053  1.00 98.30           C  
ATOM   1842  HB2 TYR A 115       0.154  12.773   8.007  1.00 98.30           H  
ATOM   1843  HB3 TYR A 115      -0.878  12.329   6.665  1.00 98.30           H  
ATOM   1844  O   TYR A 115       0.469  15.168   4.574  1.00 98.30           O  
ATOM   1845  CG  TYR A 115      -1.083  14.364   7.280  1.00 98.30           C  
ATOM   1846  CD1 TYR A 115      -0.620  15.388   8.127  1.00 98.30           C  
ATOM   1847  HD1 TYR A 115       0.354  15.314   8.588  1.00 98.30           H  
ATOM   1848  CD2 TYR A 115      -2.310  14.512   6.604  1.00 98.30           C  
ATOM   1849  HD2 TYR A 115      -2.641  13.748   5.915  1.00 98.30           H  
ATOM   1850  CE1 TYR A 115      -1.376  16.561   8.298  1.00 98.30           C  
ATOM   1851  HE1 TYR A 115      -0.977  17.361   8.903  1.00 98.30           H  
ATOM   1852  CE2 TYR A 115      -3.080  15.675   6.787  1.00 98.30           C  
ATOM   1853  HE2 TYR A 115      -4.003  15.818   6.244  1.00 98.30           H  
ATOM   1854  OH  TYR A 115      -3.330  17.845   7.771  1.00 98.30           O  
ATOM   1855  HH  TYR A 115      -2.861  18.490   8.304  1.00 98.30           H  
ATOM   1856  CZ  TYR A 115      -2.609  16.705   7.628  1.00 98.30           C  
ATOM   1857  N   ALA A 116      -0.032  13.084   3.887  1.00 98.56           N  
ATOM   1858  H   ALA A 116       0.018  12.104   4.129  1.00 98.56           H  
ATOM   1859  CA  ALA A 116      -0.870  13.439   2.754  1.00 98.56           C  
ATOM   1860  HA  ALA A 116      -1.001  14.521   2.714  1.00 98.56           H  
ATOM   1861  C   ALA A 116      -2.249  12.802   2.947  1.00 98.56           C  
ATOM   1862  CB  ALA A 116      -0.190  12.996   1.455  1.00 98.56           C  
ATOM   1863  HB1 ALA A 116      -0.819  13.255   0.603  1.00 98.56           H  
ATOM   1864  HB2 ALA A 116      -0.034  11.917   1.456  1.00 98.56           H  
ATOM   1865  HB3 ALA A 116       0.772  13.498   1.352  1.00 98.56           H  
ATOM   1866  O   ALA A 116      -2.365  11.659   3.387  1.00 98.56           O  
ATOM   1867  N   TYR A 117      -3.304  13.539   2.636  1.00 98.47           N  
ATOM   1868  H   TYR A 117      -3.159  14.480   2.300  1.00 98.47           H  
ATOM   1869  CA  TYR A 117      -4.685  13.082   2.707  1.00 98.47           C  
ATOM   1870  HA  TYR A 117      -4.721  12.011   2.906  1.00 98.47           H  
ATOM   1871  C   TYR A 117      -5.359  13.336   1.365  1.00 98.47           C  
ATOM   1872  CB  TYR A 117      -5.407  13.810   3.847  1.00 98.47           C  
ATOM   1873  HB2 TYR A 117      -4.980  13.486   4.796  1.00 98.47           H  
ATOM   1874  HB3 TYR A 117      -5.225  14.881   3.756  1.00 98.47           H  
ATOM   1875  O   TYR A 117      -5.240  14.433   0.831  1.00 98.47           O  
ATOM   1876  CG  TYR A 117      -6.907  13.583   3.869  1.00 98.47           C  
ATOM   1877  CD1 TYR A 117      -7.748  14.397   3.086  1.00 98.47           C  
ATOM   1878  HD1 TYR A 117      -7.324  15.158   2.447  1.00 98.47           H  
ATOM   1879  CD2 TYR A 117      -7.465  12.544   4.638  1.00 98.47           C  
ATOM   1880  HD2 TYR A 117      -6.823  11.894   5.214  1.00 98.47           H  
ATOM   1881  CE1 TYR A 117      -9.137  14.195   3.085  1.00 98.47           C  
ATOM   1882  HE1 TYR A 117      -9.776  14.812   2.472  1.00 98.47           H  
ATOM   1883  CE2 TYR A 117      -8.861  12.342   4.643  1.00 98.47           C  
ATOM   1884  HE2 TYR A 117      -9.305  11.564   5.247  1.00 98.47           H  
ATOM   1885  OH  TYR A 117     -11.049  12.986   3.831  1.00 98.47           O  
ATOM   1886  HH  TYR A 117     -11.340  12.211   4.317  1.00 98.47           H  
ATOM   1887  CZ  TYR A 117      -9.700  13.165   3.860  1.00 98.47           C  
ATOM   1888  N   TYR A 118      -6.106  12.359   0.864  1.00 97.98           N  
ATOM   1889  H   TYR A 118      -6.188  11.501   1.391  1.00 97.98           H  
ATOM   1890  CA  TYR A 118      -6.909  12.467  -0.349  1.00 97.98           C  
ATOM   1891  HA  TYR A 118      -6.869  13.489  -0.727  1.00 97.98           H  
ATOM   1892  C   TYR A 118      -8.358  12.143  -0.001  1.00 97.98           C  
ATOM   1893  CB  TYR A 118      -6.365  11.550  -1.451  1.00 97.98           C  
ATOM   1894  HB2 TYR A 118      -6.460  10.511  -1.134  1.00 97.98           H  
ATOM   1895  HB3 TYR A 118      -6.986  11.669  -2.339  1.00 97.98           H  
ATOM   1896  O   TYR A 118      -8.666  11.075   0.539  1.00 97.98           O  
ATOM   1897  CG  TYR A 118      -4.920  11.825  -1.825  1.00 97.98           C  
ATOM   1898  CD1 TYR A 118      -4.627  12.665  -2.917  1.00 97.98           C  
ATOM   1899  HD1 TYR A 118      -5.426  13.081  -3.512  1.00 97.98           H  
ATOM   1900  CD2 TYR A 118      -3.871  11.278  -1.059  1.00 97.98           C  
ATOM   1901  HD2 TYR A 118      -4.099  10.639  -0.219  1.00 97.98           H  
ATOM   1902  CE1 TYR A 118      -3.291  12.981  -3.228  1.00 97.98           C  
ATOM   1903  HE1 TYR A 118      -3.067  13.643  -4.052  1.00 97.98           H  
ATOM   1904  CE2 TYR A 118      -2.533  11.588  -1.369  1.00 97.98           C  
ATOM   1905  HE2 TYR A 118      -1.723  11.189  -0.777  1.00 97.98           H  
ATOM   1906  OH  TYR A 118      -0.955  12.807  -2.688  1.00 97.98           O  
ATOM   1907  HH  TYR A 118      -0.901  13.438  -3.409  1.00 97.98           H  
ATOM   1908  CZ  TYR A 118      -2.243  12.453  -2.445  1.00 97.98           C  
ATOM   1909  N   LYS A 119      -9.254  13.084  -0.303  1.00 96.75           N  
ATOM   1910  H   LYS A 119      -8.916  13.899  -0.795  1.00 96.75           H  
ATOM   1911  CA  LYS A 119     -10.692  12.963  -0.049  1.00 96.75           C  
ATOM   1912  HA  LYS A 119     -10.840  12.706   1.000  1.00 96.75           H  
ATOM   1913  C   LYS A 119     -11.342  11.850  -0.875  1.00 96.75           C  
ATOM   1914  CB  LYS A 119     -11.331  14.325  -0.344  1.00 96.75           C  
ATOM   1915  HB2 LYS A 119     -11.183  14.562  -1.398  1.00 96.75           H  
ATOM   1916  HB3 LYS A 119     -10.840  15.088   0.259  1.00 96.75           H  
ATOM   1917  O   LYS A 119     -12.357  11.305  -0.451  1.00 96.75           O  
ATOM   1918  CG  LYS A 119     -12.832  14.332  -0.044  1.00 96.75           C  
ATOM   1919  HG2 LYS A 119     -13.326  13.635  -0.721  1.00 96.75           H  
ATOM   1920  HG3 LYS A 119     -13.006  14.028   0.988  1.00 96.75           H  
ATOM   1921  CD  LYS A 119     -13.441  15.709  -0.289  1.00 96.75           C  
ATOM   1922  HD2 LYS A 119     -13.017  16.426   0.414  1.00 96.75           H  
ATOM   1923  HD3 LYS A 119     -13.211  16.021  -1.307  1.00 96.75           H  
ATOM   1924  CE  LYS A 119     -14.957  15.610  -0.104  1.00 96.75           C  
ATOM   1925  HE2 LYS A 119     -15.167  15.332   0.929  1.00 96.75           H  
ATOM   1926  HE3 LYS A 119     -15.324  14.813  -0.751  1.00 96.75           H  
ATOM   1927  NZ  LYS A 119     -15.620  16.888  -0.452  1.00 96.75           N  
ATOM   1928  HZ1 LYS A 119     -16.621  16.811  -0.345  1.00 96.75           H  
ATOM   1929  HZ2 LYS A 119     -15.422  17.119  -1.415  1.00 96.75           H  
ATOM   1930  HZ3 LYS A 119     -15.274  17.637   0.131  1.00 96.75           H  
ATOM   1931  N   TYR A 120     -10.805  11.535  -2.043  1.00 96.29           N  
ATOM   1932  H   TYR A 120      -9.990  12.042  -2.357  1.00 96.29           H  
ATOM   1933  CA  TYR A 120     -11.265  10.425  -2.870  1.00 96.29           C  
ATOM   1934  HA  TYR A 120     -12.054   9.875  -2.356  1.00 96.29           H  
ATOM   1935  C   TYR A 120     -10.103   9.468  -3.090  1.00 96.29           C  
ATOM   1936  CB  TYR A 120     -11.853  10.945  -4.185  1.00 96.29           C  
ATOM   1937  HB2 TYR A 120     -12.205  10.095  -4.770  1.00 96.29           H  
ATOM   1938  HB3 TYR A 120     -11.060  11.421  -4.762  1.00 96.29           H  
ATOM   1939  O   TYR A 120      -8.977   9.906  -3.323  1.00 96.29           O  
ATOM   1940  CG  TYR A 120     -13.000  11.927  -4.007  1.00 96.29           C  
ATOM   1941  CD1 TYR A 120     -14.330  11.468  -3.972  1.00 96.29           C  
ATOM   1942  HD1 TYR A 120     -14.532  10.415  -4.094  1.00 96.29           H  
ATOM   1943  CD2 TYR A 120     -12.737  13.307  -3.927  1.00 96.29           C  
ATOM   1944  HD2 TYR A 120     -11.719  13.660  -4.009  1.00 96.29           H  
ATOM   1945  CE1 TYR A 120     -15.395  12.385  -3.862  1.00 96.29           C  
ATOM   1946  HE1 TYR A 120     -16.414  12.030  -3.920  1.00 96.29           H  
ATOM   1947  CE2 TYR A 120     -13.791  14.228  -3.797  1.00 96.29           C  
ATOM   1948  HE2 TYR A 120     -13.566  15.284  -3.791  1.00 96.29           H  
ATOM   1949  OH  TYR A 120     -16.129  14.654  -3.557  1.00 96.29           O  
ATOM   1950  HH  TYR A 120     -15.921  15.443  -4.062  1.00 96.29           H  
ATOM   1951  CZ  TYR A 120     -15.120  13.763  -3.739  1.00 96.29           C  
ATOM   1952  N   PHE A 121     -10.380   8.176  -2.969  1.00 97.12           N  
ATOM   1953  H   PHE A 121     -11.302   7.906  -2.657  1.00 97.12           H  
ATOM   1954  CA  PHE A 121      -9.459   7.096  -3.268  1.00 97.12           C  
ATOM   1955  HA  PHE A 121      -8.753   7.424  -4.030  1.00 97.12           H  
ATOM   1956  C   PHE A 121     -10.238   5.897  -3.789  1.00 97.12           C  
ATOM   1957  CB  PHE A 121      -8.667   6.708  -2.019  1.00 97.12           C  
ATOM   1958  HB2 PHE A 121      -9.360   6.499  -1.204  1.00 97.12           H  
ATOM   1959  HB3 PHE A 121      -8.058   7.564  -1.728  1.00 97.12           H  
ATOM   1960  O   PHE A 121     -11.164   5.424  -3.131  1.00 97.12           O  
ATOM   1961  CG  PHE A 121      -7.774   5.497  -2.230  1.00 97.12           C  
ATOM   1962  CD1 PHE A 121      -8.246   4.207  -1.923  1.00 97.12           C  
ATOM   1963  HD1 PHE A 121      -9.254   4.077  -1.558  1.00 97.12           H  
ATOM   1964  CD2 PHE A 121      -6.485   5.649  -2.769  1.00 97.12           C  
ATOM   1965  HD2 PHE A 121      -6.132   6.632  -3.045  1.00 97.12           H  
ATOM   1966  CE1 PHE A 121      -7.421   3.086  -2.127  1.00 97.12           C  
ATOM   1967  HE1 PHE A 121      -7.801   2.097  -1.918  1.00 97.12           H  
ATOM   1968  CE2 PHE A 121      -5.649   4.533  -2.944  1.00 97.12           C  
ATOM   1969  HE2 PHE A 121      -4.659   4.658  -3.357  1.00 97.12           H  
ATOM   1970  CZ  PHE A 121      -6.110   3.253  -2.605  1.00 97.12           C  
ATOM   1971  HZ  PHE A 121      -5.474   2.393  -2.754  1.00 97.12           H  
ATOM   1972  N   GLU A 122      -9.808   5.378  -4.927  1.00 96.84           N  
ATOM   1973  H   GLU A 122      -9.079   5.860  -5.433  1.00 96.84           H  
ATOM   1974  CA  GLU A 122     -10.324   4.156  -5.523  1.00 96.84           C  
ATOM   1975  HA  GLU A 122     -10.759   3.525  -4.747  1.00 96.84           H  
ATOM   1976  C   GLU A 122      -9.172   3.395  -6.183  1.00 96.84           C  
ATOM   1977  CB  GLU A 122     -11.434   4.512  -6.522  1.00 96.84           C  
ATOM   1978  HB2 GLU A 122     -12.159   5.152  -6.019  1.00 96.84           H  
ATOM   1979  HB3 GLU A 122     -10.994   5.068  -7.350  1.00 96.84           H  
ATOM   1980  O   GLU A 122      -8.230   3.984  -6.725  1.00 96.84           O  
ATOM   1981  CG  GLU A 122     -12.172   3.294  -7.093  1.00 96.84           C  
ATOM   1982  HG2 GLU A 122     -11.447   2.604  -7.525  1.00 96.84           H  
ATOM   1983  HG3 GLU A 122     -12.693   2.782  -6.284  1.00 96.84           H  
ATOM   1984  CD  GLU A 122     -13.182   3.687  -8.181  1.00 96.84           C  
ATOM   1985  OE1 GLU A 122     -13.381   2.859  -9.098  1.00 96.84           O  
ATOM   1986  OE2 GLU A 122     -13.740   4.806  -8.101  1.00 96.84           O  
ATOM   1987  N   VAL A 123      -9.251   2.069  -6.139  1.00 97.15           N  
ATOM   1988  H   VAL A 123     -10.071   1.660  -5.714  1.00 97.15           H  
ATOM   1989  CA  VAL A 123      -8.400   1.191  -6.942  1.00 97.15           C  
ATOM   1990  HA  VAL A 123      -7.800   1.790  -7.628  1.00 97.15           H  
ATOM   1991  C   VAL A 123      -9.317   0.311  -7.766  1.00 97.15           C  
ATOM   1992  CB  VAL A 123      -7.439   0.372  -6.066  1.00 97.15           C  
ATOM   1993  HB  VAL A 123      -8.001  -0.143  -5.286  1.00 97.15           H  
ATOM   1994  O   VAL A 123     -10.116  -0.434  -7.201  1.00 97.15           O  
ATOM   1995  CG1 VAL A 123      -6.650  -0.670  -6.866  1.00 97.15           C  
ATOM   1996 HG11 VAL A 123      -5.942  -1.181  -6.215  1.00 97.15           H  
ATOM   1997 HG12 VAL A 123      -6.115  -0.176  -7.678  1.00 97.15           H  
ATOM   1998 HG13 VAL A 123      -7.332  -1.414  -7.279  1.00 97.15           H  
ATOM   1999  CG2 VAL A 123      -6.412   1.299  -5.410  1.00 97.15           C  
ATOM   2000 HG21 VAL A 123      -5.737   0.729  -4.771  1.00 97.15           H  
ATOM   2001 HG22 VAL A 123      -5.839   1.824  -6.175  1.00 97.15           H  
ATOM   2002 HG23 VAL A 123      -6.934   2.041  -4.807  1.00 97.15           H  
ATOM   2003  N   GLY A 124      -9.185   0.379  -9.090  1.00 97.05           N  
ATOM   2004  H   GLY A 124      -8.545   1.065  -9.463  1.00 97.05           H  
ATOM   2005  CA  GLY A 124      -9.975  -0.437 -10.009  1.00 97.05           C  
ATOM   2006  HA2 GLY A 124      -9.783  -0.117 -11.034  1.00 97.05           H  
ATOM   2007  HA3 GLY A 124     -11.032  -0.273  -9.804  1.00 97.05           H  
ATOM   2008  C   GLY A 124      -9.688  -1.937  -9.882  1.00 97.05           C  
ATOM   2009  O   GLY A 124      -8.833  -2.373  -9.111  1.00 97.05           O  
ATOM   2010  N   ASP A 125     -10.417  -2.755 -10.631  1.00 97.03           N  
ATOM   2011  H   ASP A 125     -11.036  -2.366 -11.328  1.00 97.03           H  
ATOM   2012  CA  ASP A 125     -10.260  -4.207 -10.590  1.00 97.03           C  
ATOM   2013  HA  ASP A 125     -10.098  -4.496  -9.552  1.00 97.03           H  
ATOM   2014  C   ASP A 125      -9.029  -4.694 -11.383  1.00 97.03           C  
ATOM   2015  CB  ASP A 125     -11.578  -4.872 -11.025  1.00 97.03           C  
ATOM   2016  HB2 ASP A 125     -12.395  -4.445 -10.444  1.00 97.03           H  
ATOM   2017  HB3 ASP A 125     -11.525  -5.932 -10.777  1.00 97.03           H  
ATOM   2018  O   ASP A 125      -8.220  -3.927 -11.911  1.00 97.03           O  
ATOM   2019  CG  ASP A 125     -11.905  -4.743 -12.517  1.00 97.03           C  
ATOM   2020  OD1 ASP A 125     -11.070  -4.206 -13.280  1.00 97.03           O  
ATOM   2021  OD2 ASP A 125     -12.954  -5.287 -12.913  1.00 97.03           O  
ATOM   2022  N   GLU A 126      -8.852  -6.012 -11.485  1.00 97.76           N  
ATOM   2023  H   GLU A 126      -9.554  -6.627 -11.097  1.00 97.76           H  
ATOM   2024  CA  GLU A 126      -7.730  -6.565 -12.249  1.00 97.76           C  
ATOM   2025  HA  GLU A 126      -6.821  -6.065 -11.914  1.00 97.76           H  
ATOM   2026  C   GLU A 126      -7.851  -6.314 -13.763  1.00 97.76           C  
ATOM   2027  CB  GLU A 126      -7.596  -8.061 -11.947  1.00 97.76           C  
ATOM   2028  HB2 GLU A 126      -8.419  -8.603 -12.413  1.00 97.76           H  
ATOM   2029  HB3 GLU A 126      -7.658  -8.204 -10.869  1.00 97.76           H  
ATOM   2030  O   GLU A 126      -6.825  -6.228 -14.444  1.00 97.76           O  
ATOM   2031  CG  GLU A 126      -6.254  -8.619 -12.449  1.00 97.76           C  
ATOM   2032  HG2 GLU A 126      -5.453  -7.968 -12.099  1.00 97.76           H  
ATOM   2033  HG3 GLU A 126      -6.240  -8.628 -13.539  1.00 97.76           H  
ATOM   2034  CD  GLU A 126      -5.977 -10.036 -11.947  1.00 97.76           C  
ATOM   2035  OE1 GLU A 126      -4.798 -10.468 -11.957  1.00 97.76           O  
ATOM   2036  OE2 GLU A 126      -6.911 -10.734 -11.494  1.00 97.76           O  
ATOM   2037  N   ALA A 127      -9.071  -6.165 -14.297  1.00 97.97           N  
ATOM   2038  H   ALA A 127      -9.859  -6.038 -13.678  1.00 97.97           H  
ATOM   2039  CA  ALA A 127      -9.298  -5.873 -15.711  1.00 97.97           C  
ATOM   2040  HA  ALA A 127      -8.694  -6.555 -16.309  1.00 97.97           H  
ATOM   2041  C   ALA A 127      -8.858  -4.443 -16.062  1.00 97.97           C  
ATOM   2042  CB  ALA A 127     -10.775  -6.122 -16.045  1.00 97.97           C  
ATOM   2043  HB1 ALA A 127     -10.939  -5.968 -17.112  1.00 97.97           H  
ATOM   2044  HB2 ALA A 127     -11.412  -5.433 -15.491  1.00 97.97           H  
ATOM   2045  HB3 ALA A 127     -11.049  -7.144 -15.785  1.00 97.97           H  
ATOM   2046  O   ALA A 127      -8.286  -4.219 -17.133  1.00 97.97           O  
ATOM   2047  N   SER A 128      -9.016  -3.494 -15.133  1.00 97.63           N  
ATOM   2048  H   SER A 128      -9.569  -3.710 -14.316  1.00 97.63           H  
ATOM   2049  CA  SER A 128      -8.449  -2.147 -15.248  1.00 97.63           C  
ATOM   2050  HA  SER A 128      -8.549  -1.845 -16.290  1.00 97.63           H  
ATOM   2051  C   SER A 128      -6.950  -2.079 -14.915  1.00 97.63           C  
ATOM   2052  CB  SER A 128      -9.263  -1.137 -14.431  1.00 97.63           C  
ATOM   2053  HB2 SER A 128     -10.313  -1.432 -14.405  1.00 97.63           H  
ATOM   2054  HB3 SER A 128      -9.192  -0.166 -14.922  1.00 97.63           H  
ATOM   2055  O   SER A 128      -6.329  -1.034 -15.105  1.00 97.63           O  
ATOM   2056  OG  SER A 128      -8.770  -0.996 -13.117  1.00 97.63           O  
ATOM   2057  HG  SER A 128      -8.818  -0.061 -12.905  1.00 97.63           H  
ATOM   2058  N   ASN A 129      -6.330  -3.197 -14.512  1.00 98.42           N  
ATOM   2059  H   ASN A 129      -6.912  -4.016 -14.411  1.00 98.42           H  
ATOM   2060  CA  ASN A 129      -4.967  -3.279 -13.970  1.00 98.42           C  
ATOM   2061  HA  ASN A 129      -4.815  -4.322 -13.692  1.00 98.42           H  
ATOM   2062  C   ASN A 129      -4.785  -2.482 -12.670  1.00 98.42           C  
ATOM   2063  CB  ASN A 129      -3.891  -2.926 -15.017  1.00 98.42           C  
ATOM   2064  HB2 ASN A 129      -3.967  -1.869 -15.272  1.00 98.42           H  
ATOM   2065  HB3 ASN A 129      -2.904  -3.084 -14.583  1.00 98.42           H  
ATOM   2066  O   ASN A 129      -3.746  -1.847 -12.473  1.00 98.42           O  
ATOM   2067  CG  ASN A 129      -3.968  -3.746 -16.275  1.00 98.42           C  
ATOM   2068  ND2 ASN A 129      -4.664  -3.271 -17.277  1.00 98.42           N  
ATOM   2069 HD21 ASN A 129      -5.286  -2.505 -17.063  1.00 98.42           H  
ATOM   2070 HD22 ASN A 129      -4.834  -3.909 -18.042  1.00 98.42           H  
ATOM   2071  OD1 ASN A 129      -3.431  -4.834 -16.367  1.00 98.42           O  
ATOM   2072  N   TYR A 130      -5.780  -2.521 -11.783  1.00 98.39           N  
ATOM   2073  H   TYR A 130      -6.629  -3.017 -12.013  1.00 98.39           H  
ATOM   2074  CA  TYR A 130      -5.749  -1.847 -10.486  1.00 98.39           C  
ATOM   2075  HA  TYR A 130      -6.757  -1.909 -10.074  1.00 98.39           H  
ATOM   2076  C   TYR A 130      -5.449  -0.349 -10.611  1.00 98.39           C  
ATOM   2077  CB  TYR A 130      -4.811  -2.591  -9.521  1.00 98.39           C  
ATOM   2078  HB2 TYR A 130      -4.863  -2.116  -8.542  1.00 98.39           H  
ATOM   2079  HB3 TYR A 130      -3.784  -2.487  -9.873  1.00 98.39           H  
ATOM   2080  O   TYR A 130      -4.621   0.186  -9.874  1.00 98.39           O  
ATOM   2081  CG  TYR A 130      -5.125  -4.061  -9.342  1.00 98.39           C  
ATOM   2082  CD1 TYR A 130      -6.315  -4.439  -8.696  1.00 98.39           C  
ATOM   2083  HD1 TYR A 130      -6.997  -3.681  -8.342  1.00 98.39           H  
ATOM   2084  CD2 TYR A 130      -4.222  -5.047  -9.784  1.00 98.39           C  
ATOM   2085  HD2 TYR A 130      -3.312  -4.752 -10.286  1.00 98.39           H  
ATOM   2086  CE1 TYR A 130      -6.626  -5.795  -8.514  1.00 98.39           C  
ATOM   2087  HE1 TYR A 130      -7.559  -6.062  -8.040  1.00 98.39           H  
ATOM   2088  CE2 TYR A 130      -4.514  -6.410  -9.580  1.00 98.39           C  
ATOM   2089  HE2 TYR A 130      -3.832  -7.177  -9.918  1.00 98.39           H  
ATOM   2090  OH  TYR A 130      -6.039  -8.090  -8.793  1.00 98.39           O  
ATOM   2091  HH  TYR A 130      -6.955  -8.161  -8.513  1.00 98.39           H  
ATOM   2092  CZ  TYR A 130      -5.725  -6.782  -8.959  1.00 98.39           C  
ATOM   2093  N   SER A 131      -6.074   0.313 -11.588  1.00 97.76           N  
ATOM   2094  H   SER A 131      -6.751  -0.186 -12.147  1.00 97.76           H  
ATOM   2095  CA  SER A 131      -5.901   1.748 -11.839  1.00 97.76           C  
ATOM   2096  HA  SER A 131      -4.864   1.921 -12.127  1.00 97.76           H  
ATOM   2097  C   SER A 131      -6.193   2.577 -10.589  1.00 97.76           C  
ATOM   2098  CB  SER A 131      -6.803   2.202 -12.991  1.00 97.76           C  
ATOM   2099  HB2 SER A 131      -6.733   3.283 -13.108  1.00 97.76           H  
ATOM   2100  HB3 SER A 131      -6.467   1.726 -13.912  1.00 97.76           H  
ATOM   2101  O   SER A 131      -7.218   2.352  -9.945  1.00 97.76           O  
ATOM   2102  OG  SER A 131      -8.153   1.829 -12.748  1.00 97.76           O  
ATOM   2103  HG  SER A 131      -8.452   2.322 -11.981  1.00 97.76           H  
ATOM   2104  N   LEU A 132      -5.312   3.521 -10.260  1.00 97.90           N  
ATOM   2105  H   LEU A 132      -4.517   3.676 -10.864  1.00 97.90           H  
ATOM   2106  CA  LEU A 132      -5.498   4.449  -9.145  1.00 97.90           C  
ATOM   2107  HA  LEU A 132      -5.928   3.907  -8.303  1.00 97.90           H  
ATOM   2108  C   LEU A 132      -6.454   5.568  -9.547  1.00 97.90           C  
ATOM   2109  CB  LEU A 132      -4.130   5.028  -8.738  1.00 97.90           C  
ATOM   2110  HB2 LEU A 132      -3.711   5.560  -9.592  1.00 97.90           H  
ATOM   2111  HB3 LEU A 132      -3.465   4.198  -8.497  1.00 97.90           H  
ATOM   2112  O   LEU A 132      -6.321   6.119 -10.638  1.00 97.90           O  
ATOM   2113  CG  LEU A 132      -4.128   5.973  -7.525  1.00 97.90           C  
ATOM   2114  HG  LEU A 132      -4.773   6.831  -7.715  1.00 97.90           H  
ATOM   2115  CD1 LEU A 132      -4.594   5.256  -6.255  1.00 97.90           C  
ATOM   2116 HD11 LEU A 132      -4.446   5.904  -5.391  1.00 97.90           H  
ATOM   2117 HD12 LEU A 132      -5.657   5.024  -6.326  1.00 97.90           H  
ATOM   2118 HD13 LEU A 132      -4.030   4.334  -6.114  1.00 97.90           H  
ATOM   2119  CD2 LEU A 132      -2.707   6.481  -7.272  1.00 97.90           C  
ATOM   2120 HD21 LEU A 132      -2.708   7.163  -6.422  1.00 97.90           H  
ATOM   2121 HD22 LEU A 132      -2.361   7.027  -8.150  1.00 97.90           H  
ATOM   2122 HD23 LEU A 132      -2.035   5.645  -7.076  1.00 97.90           H  
ATOM   2123  N   HIS A 133      -7.351   5.948  -8.645  1.00 97.50           N  
ATOM   2124  H   HIS A 133      -7.501   5.384  -7.821  1.00 97.50           H  
ATOM   2125  CA  HIS A 133      -7.978   7.259  -8.682  1.00 97.50           C  
ATOM   2126  HA  HIS A 133      -7.442   7.862  -9.415  1.00 97.50           H  
ATOM   2127  C   HIS A 133      -7.862   7.946  -7.321  1.00 97.50           C  
ATOM   2128  CB  HIS A 133      -9.419   7.168  -9.172  1.00 97.50           C  
ATOM   2129  HB2 HIS A 133     -10.002   6.579  -8.464  1.00 97.50           H  
ATOM   2130  HB3 HIS A 133      -9.440   6.668 -10.141  1.00 97.50           H  
ATOM   2131  O   HIS A 133      -8.173   7.341  -6.294  1.00 97.50           O  
ATOM   2132  CG  HIS A 133     -10.055   8.523  -9.318  1.00 97.50           C  
ATOM   2133  CD2 HIS A 133     -11.310   8.872  -8.899  1.00 97.50           C  
ATOM   2134  HD2 HIS A 133     -12.026   8.214  -8.430  1.00 97.50           H  
ATOM   2135  ND1 HIS A 133      -9.469   9.656  -9.848  1.00 97.50           N  
ATOM   2136  HD1 HIS A 133      -8.502   9.788 -10.107  1.00 97.50           H  
ATOM   2137  CE1 HIS A 133     -10.358  10.657  -9.753  1.00 97.50           C  
ATOM   2138  HE1 HIS A 133     -10.152  11.679 -10.033  1.00 97.50           H  
ATOM   2139  NE2 HIS A 133     -11.501  10.227  -9.188  1.00 97.50           N  
ATOM   2140  N   ILE A 134      -7.401   9.194  -7.308  1.00 97.37           N  
ATOM   2141  H   ILE A 134      -7.151   9.613  -8.192  1.00 97.37           H  
ATOM   2142  CA  ILE A 134      -7.280  10.036  -6.118  1.00 97.37           C  
ATOM   2143  HA  ILE A 134      -7.975   9.651  -5.373  1.00 97.37           H  
ATOM   2144  C   ILE A 134      -7.690  11.473  -6.419  1.00 97.37           C  
ATOM   2145  CB  ILE A 134      -5.855  10.019  -5.528  1.00 97.37           C  
ATOM   2146  HB  ILE A 134      -5.810  10.793  -4.761  1.00 97.37           H  
ATOM   2147  O   ILE A 134      -7.401  11.996  -7.486  1.00 97.37           O  
ATOM   2148  CG1 ILE A 134      -4.796  10.350  -6.601  1.00 97.37           C  
ATOM   2149 HG12 ILE A 134      -4.793   9.581  -7.375  1.00 97.37           H  
ATOM   2150 HG13 ILE A 134      -5.035  11.304  -7.070  1.00 97.37           H  
ATOM   2151  CG2 ILE A 134      -5.596   8.683  -4.821  1.00 97.37           C  
ATOM   2152 HG21 ILE A 134      -5.581   7.878  -5.556  1.00 97.37           H  
ATOM   2153 HG22 ILE A 134      -4.653   8.713  -4.276  1.00 97.37           H  
ATOM   2154 HG23 ILE A 134      -6.408   8.509  -4.115  1.00 97.37           H  
ATOM   2155  CD1 ILE A 134      -3.386  10.471  -6.047  1.00 97.37           C  
ATOM   2156 HD11 ILE A 134      -2.736  10.839  -6.841  1.00 97.37           H  
ATOM   2157 HD12 ILE A 134      -3.048   9.483  -5.733  1.00 97.37           H  
ATOM   2158 HD13 ILE A 134      -3.368  11.167  -5.208  1.00 97.37           H  
ATOM   2159  N   ASP A 135      -8.308  12.143  -5.449  1.00 97.01           N  
ATOM   2160  H   ASP A 135      -8.534  11.656  -4.593  1.00 97.01           H  
ATOM   2161  CA  ASP A 135      -8.621  13.571  -5.562  1.00 97.01           C  
ATOM   2162  HA  ASP A 135      -7.782  14.065  -6.052  1.00 97.01           H  
ATOM   2163  C   ASP A 135      -8.795  14.226  -4.178  1.00 97.01           C  
ATOM   2164  CB  ASP A 135      -9.857  13.768  -6.471  1.00 97.01           C  
ATOM   2165  HB2 ASP A 135     -10.727  13.311  -6.000  1.00 97.01           H  
ATOM   2166  HB3 ASP A 135      -9.696  13.258  -7.420  1.00 97.01           H  
ATOM   2167  O   ASP A 135      -8.946  13.558  -3.148  1.00 97.01           O  
ATOM   2168  CG  ASP A 135     -10.163  15.240  -6.782  1.00 97.01           C  
ATOM   2169  OD1 ASP A 135      -9.214  16.060  -6.777  1.00 97.01           O  
ATOM   2170  OD2 ASP A 135     -11.363  15.579  -6.867  1.00 97.01           O  
ATOM   2171  N   GLY A 136      -8.782  15.558  -4.142  1.00 97.12           N  
ATOM   2172  H   GLY A 136      -8.735  16.020  -5.039  1.00 97.12           H  
ATOM   2173  CA  GLY A 136      -9.019  16.368  -2.955  1.00 97.12           C  
ATOM   2174  HA2 GLY A 136      -9.147  17.405  -3.265  1.00 97.12           H  
ATOM   2175  HA3 GLY A 136      -9.933  16.035  -2.462  1.00 97.12           H  
ATOM   2176  C   GLY A 136      -7.864  16.307  -1.964  1.00 97.12           C  
ATOM   2177  O   GLY A 136      -8.095  16.095  -0.771  1.00 97.12           O  
ATOM   2178  N   TYR A 137      -6.636  16.459  -2.468  1.00 98.45           N  
ATOM   2179  H   TYR A 137      -6.536  16.579  -3.466  1.00 98.45           H  
ATOM   2180  CA  TYR A 137      -5.428  16.491  -1.650  1.00 98.45           C  
ATOM   2181  HA  TYR A 137      -5.347  15.523  -1.156  1.00 98.45           H  
ATOM   2182  C   TYR A 137      -5.482  17.598  -0.585  1.00 98.45           C  
ATOM   2183  CB  TYR A 137      -4.171  16.642  -2.518  1.00 98.45           C  
ATOM   2184  HB2 TYR A 137      -4.334  17.435  -3.249  1.00 98.45           H  
ATOM   2185  HB3 TYR A 137      -4.009  15.716  -3.070  1.00 98.45           H  
ATOM   2186  O   TYR A 137      -5.794  18.756  -0.869  1.00 98.45           O  
ATOM   2187  CG  TYR A 137      -2.925  16.978  -1.710  1.00 98.45           C  
ATOM   2188  CD1 TYR A 137      -2.564  18.329  -1.537  1.00 98.45           C  
ATOM   2189  HD1 TYR A 137      -3.136  19.097  -2.036  1.00 98.45           H  
ATOM   2190  CD2 TYR A 137      -2.189  15.968  -1.060  1.00 98.45           C  
ATOM   2191  HD2 TYR A 137      -2.472  14.934  -1.190  1.00 98.45           H  
ATOM   2192  CE1 TYR A 137      -1.505  18.678  -0.680  1.00 98.45           C  
ATOM   2193  HE1 TYR A 137      -1.261  19.718  -0.521  1.00 98.45           H  
ATOM   2194  CE2 TYR A 137      -1.105  16.312  -0.228  1.00 98.45           C  
ATOM   2195  HE2 TYR A 137      -0.537  15.550   0.286  1.00 98.45           H  
ATOM   2196  OH  TYR A 137       0.157  18.008   0.902  1.00 98.45           O  
ATOM   2197  HH  TYR A 137       0.066  18.925   1.174  1.00 98.45           H  
ATOM   2198  CZ  TYR A 137      -0.788  17.667  -0.011  1.00 98.45           C  
ATOM   2199  N   THR A 138      -5.090  17.247   0.638  1.00 98.31           N  
ATOM   2200  H   THR A 138      -4.863  16.272   0.772  1.00 98.31           H  
ATOM   2201  CA  THR A 138      -4.666  18.171   1.697  1.00 98.31           C  
ATOM   2202  HA  THR A 138      -4.278  19.078   1.235  1.00 98.31           H  
ATOM   2203  C   THR A 138      -3.530  17.530   2.503  1.00 98.31           C  
ATOM   2204  CB  THR A 138      -5.823  18.559   2.634  1.00 98.31           C  
ATOM   2205  HB  THR A 138      -5.446  19.256   3.383  1.00 98.31           H  
ATOM   2206  O   THR A 138      -3.299  16.326   2.417  1.00 98.31           O  
ATOM   2207  CG2 THR A 138      -7.013  19.217   1.937  1.00 98.31           C  
ATOM   2208 HG21 THR A 138      -7.507  18.508   1.272  1.00 98.31           H  
ATOM   2209 HG22 THR A 138      -7.729  19.559   2.685  1.00 98.31           H  
ATOM   2210 HG23 THR A 138      -6.672  20.073   1.354  1.00 98.31           H  
ATOM   2211  OG1 THR A 138      -6.325  17.425   3.288  1.00 98.31           O  
ATOM   2212  HG1 THR A 138      -6.548  16.805   2.591  1.00 98.31           H  
ATOM   2213  N   GLY A 139      -2.812  18.315   3.303  1.00 97.74           N  
ATOM   2214  H   GLY A 139      -2.971  19.312   3.296  1.00 97.74           H  
ATOM   2215  CA  GLY A 139      -1.746  17.808   4.171  1.00 97.74           C  
ATOM   2216  HA2 GLY A 139      -2.111  17.767   5.197  1.00 97.74           H  
ATOM   2217  HA3 GLY A 139      -1.453  16.799   3.879  1.00 97.74           H  
ATOM   2218  C   GLY A 139      -0.495  18.675   4.147  1.00 97.74           C  
ATOM   2219  O   GLY A 139      -0.436  19.688   3.447  1.00 97.74           O  
ATOM   2220  N   ASP A 140       0.502  18.276   4.928  1.00 97.88           N  
ATOM   2221  H   ASP A 140       0.419  17.394   5.414  1.00 97.88           H  
ATOM   2222  CA  ASP A 140       1.775  18.984   5.110  1.00 97.88           C  
ATOM   2223  HA  ASP A 140       1.691  19.975   4.663  1.00 97.88           H  
ATOM   2224  C   ASP A 140       2.962  18.307   4.399  1.00 97.88           C  
ATOM   2225  CB  ASP A 140       2.029  19.194   6.612  1.00 97.88           C  
ATOM   2226  HB2 ASP A 140       1.224  19.810   7.012  1.00 97.88           H  
ATOM   2227  HB3 ASP A 140       2.959  19.748   6.741  1.00 97.88           H  
ATOM   2228  O   ASP A 140       4.079  18.823   4.430  1.00 97.88           O  
ATOM   2229  CG  ASP A 140       2.106  17.899   7.430  1.00 97.88           C  
ATOM   2230  OD1 ASP A 140       2.132  16.804   6.827  1.00 97.88           O  
ATOM   2231  OD2 ASP A 140       2.095  18.013   8.673  1.00 97.88           O  
ATOM   2232  N   ALA A 141       2.721  17.183   3.718  1.00 97.83           N  
ATOM   2233  H   ALA A 141       1.820  16.746   3.849  1.00 97.83           H  
ATOM   2234  CA  ALA A 141       3.727  16.449   2.952  1.00 97.83           C  
ATOM   2235  HA  ALA A 141       4.679  16.500   3.480  1.00 97.83           H  
ATOM   2236  C   ALA A 141       3.960  16.987   1.527  1.00 97.83           C  
ATOM   2237  CB  ALA A 141       3.270  14.992   2.905  1.00 97.83           C  
ATOM   2238  HB1 ALA A 141       4.002  14.400   2.357  1.00 97.83           H  
ATOM   2239  HB2 ALA A 141       3.168  14.598   3.916  1.00 97.83           H  
ATOM   2240  HB3 ALA A 141       2.311  14.924   2.392  1.00 97.83           H  
ATOM   2241  O   ALA A 141       4.934  16.607   0.875  1.00 97.83           O  
ATOM   2242  N   GLY A 142       3.055  17.831   1.024  1.00 97.92           N  
ATOM   2243  H   GLY A 142       2.248  18.024   1.600  1.00 97.92           H  
ATOM   2244  CA  GLY A 142       2.969  18.185  -0.394  1.00 97.92           C  
ATOM   2245  HA2 GLY A 142       2.293  19.032  -0.512  1.00 97.92           H  
ATOM   2246  HA3 GLY A 142       3.959  18.481  -0.740  1.00 97.92           H  
ATOM   2247  C   GLY A 142       2.459  17.021  -1.256  1.00 97.92           C  
ATOM   2248  O   GLY A 142       2.609  15.860  -0.888  1.00 97.92           O  
ATOM   2249  N   ASP A 143       1.855  17.306  -2.411  1.00 98.06           N  
ATOM   2250  H   ASP A 143       1.732  18.267  -2.695  1.00 98.06           H  
ATOM   2251  CA  ASP A 143       1.233  16.266  -3.240  1.00 98.06           C  
ATOM   2252  HA  ASP A 143       0.853  15.488  -2.577  1.00 98.06           H  
ATOM   2253  C   ASP A 143       2.237  15.610  -4.205  1.00 98.06           C  
ATOM   2254  CB  ASP A 143       0.013  16.832  -3.973  1.00 98.06           C  
ATOM   2255  HB2 ASP A 143      -0.568  17.435  -3.276  1.00 98.06           H  
ATOM   2256  HB3 ASP A 143       0.333  17.481  -4.788  1.00 98.06           H  
ATOM   2257  O   ASP A 143       2.590  16.161  -5.251  1.00 98.06           O  
ATOM   2258  CG  ASP A 143      -0.885  15.718  -4.521  1.00 98.06           C  
ATOM   2259  OD1 ASP A 143      -0.434  14.541  -4.580  1.00 98.06           O  
ATOM   2260  OD2 ASP A 143      -2.039  16.038  -4.855  1.00 98.06           O  
ATOM   2261  N   ASN A 144       2.730  14.418  -3.858  1.00 96.89           N  
ATOM   2262  H   ASN A 144       2.461  14.041  -2.961  1.00 96.89           H  
ATOM   2263  CA  ASN A 144       3.578  13.609  -4.742  1.00 96.89           C  
ATOM   2264  HA  ASN A 144       3.807  14.188  -5.637  1.00 96.89           H  
ATOM   2265  C   ASN A 144       2.880  12.385  -5.329  1.00 96.89           C  
ATOM   2266  CB  ASN A 144       4.907  13.259  -4.047  1.00 96.89           C  
ATOM   2267  HB2 ASN A 144       5.469  12.569  -4.676  1.00 96.89           H  
ATOM   2268  HB3 ASN A 144       4.709  12.775  -3.091  1.00 96.89           H  
ATOM   2269  O   ASN A 144       3.542  11.584  -6.003  1.00 96.89           O  
ATOM   2270  CG  ASN A 144       5.810  14.452  -3.827  1.00 96.89           C  
ATOM   2271  ND2 ASN A 144       5.754  15.437  -4.693  1.00 96.89           N  
ATOM   2272 HD21 ASN A 144       4.927  15.540  -5.263  1.00 96.89           H  
ATOM   2273 HD22 ASN A 144       6.342  16.236  -4.502  1.00 96.89           H  
ATOM   2274  OD1 ASN A 144       6.649  14.479  -2.943  1.00 96.89           O  
ATOM   2275  N   LEU A 145       1.572  12.248  -5.116  1.00 97.53           N  
ATOM   2276  H   LEU A 145       1.076  12.975  -4.621  1.00 97.53           H  
ATOM   2277  CA  LEU A 145       0.782  11.169  -5.697  1.00 97.53           C  
ATOM   2278  HA  LEU A 145       1.466  10.418  -6.094  1.00 97.53           H  
ATOM   2279  C   LEU A 145      -0.051  11.643  -6.892  1.00 97.53           C  
ATOM   2280  CB  LEU A 145      -0.055  10.495  -4.600  1.00 97.53           C  
ATOM   2281  HB2 LEU A 145       0.474  10.558  -3.649  1.00 97.53           H  
ATOM   2282  HB3 LEU A 145      -0.991  11.047  -4.510  1.00 97.53           H  
ATOM   2283  O   LEU A 145      -0.361  10.813  -7.731  1.00 97.53           O  
ATOM   2284  CG  LEU A 145      -0.397   9.017  -4.855  1.00 97.53           C  
ATOM   2285  HG  LEU A 145      -0.916   8.912  -5.807  1.00 97.53           H  
ATOM   2286  CD1 LEU A 145       0.840   8.114  -4.882  1.00 97.53           C  
ATOM   2287 HD11 LEU A 145       1.439   8.273  -3.985  1.00 97.53           H  
ATOM   2288 HD12 LEU A 145       0.524   7.072  -4.933  1.00 97.53           H  
ATOM   2289 HD13 LEU A 145       1.441   8.320  -5.767  1.00 97.53           H  
ATOM   2290  CD2 LEU A 145      -1.297   8.515  -3.721  1.00 97.53           C  
ATOM   2291 HD21 LEU A 145      -1.637   7.504  -3.943  1.00 97.53           H  
ATOM   2292 HD22 LEU A 145      -2.170   9.161  -3.626  1.00 97.53           H  
ATOM   2293 HD23 LEU A 145      -0.754   8.524  -2.776  1.00 97.53           H  
ATOM   2294  N   VAL A 146      -0.326  12.945  -7.043  1.00 97.40           N  
ATOM   2295  H   VAL A 146      -0.166  13.556  -6.255  1.00 97.40           H  
ATOM   2296  CA  VAL A 146      -1.147  13.495  -8.145  1.00 97.40           C  
ATOM   2297  HA  VAL A 146      -2.172  13.159  -7.987  1.00 97.40           H  
ATOM   2298  C   VAL A 146      -0.743  13.017  -9.543  1.00 97.40           C  
ATOM   2299  CB  VAL A 146      -1.159  15.034  -8.088  1.00 97.40           C  
ATOM   2300  HB  VAL A 146      -1.454  15.311  -7.076  1.00 97.40           H  
ATOM   2301  O   VAL A 146      -1.597  12.653 -10.339  1.00 97.40           O  
ATOM   2302  CG1 VAL A 146       0.205  15.690  -8.364  1.00 97.40           C  
ATOM   2303 HG11 VAL A 146       0.975  15.246  -7.733  1.00 97.40           H  
ATOM   2304 HG12 VAL A 146       0.139  16.751  -8.125  1.00 97.40           H  
ATOM   2305 HG13 VAL A 146       0.473  15.590  -9.416  1.00 97.40           H  
ATOM   2306  CG2 VAL A 146      -2.210  15.636  -9.022  1.00 97.40           C  
ATOM   2307 HG21 VAL A 146      -3.176  15.168  -8.833  1.00 97.40           H  
ATOM   2308 HG22 VAL A 146      -2.301  16.704  -8.827  1.00 97.40           H  
ATOM   2309 HG23 VAL A 146      -1.938  15.479 -10.066  1.00 97.40           H  
ATOM   2310  N   ASN A 147       0.556  12.918  -9.843  1.00 96.87           N  
ATOM   2311  H   ASN A 147       1.224  13.232  -9.155  1.00 96.87           H  
ATOM   2312  CA  ASN A 147       1.028  12.450 -11.157  1.00 96.87           C  
ATOM   2313  HA  ASN A 147       0.441  12.942 -11.932  1.00 96.87           H  
ATOM   2314  C   ASN A 147       0.834  10.941 -11.384  1.00 96.87           C  
ATOM   2315  CB  ASN A 147       2.506  12.839 -11.327  1.00 96.87           C  
ATOM   2316  HB2 ASN A 147       2.918  12.300 -12.180  1.00 96.87           H  
ATOM   2317  HB3 ASN A 147       3.064  12.545 -10.438  1.00 96.87           H  
ATOM   2318  O   ASN A 147       1.103  10.441 -12.474  1.00 96.87           O  
ATOM   2319  CG  ASN A 147       2.716  14.315 -11.597  1.00 96.87           C  
ATOM   2320  ND2 ASN A 147       3.942  14.773 -11.550  1.00 96.87           N  
ATOM   2321 HD21 ASN A 147       4.709  14.159 -11.317  1.00 96.87           H  
ATOM   2322 HD22 ASN A 147       4.031  15.763 -11.727  1.00 96.87           H  
ATOM   2323  OD1 ASN A 147       1.821  15.087 -11.870  1.00 96.87           O  
ATOM   2324  N   HIS A 148       0.433  10.214 -10.345  1.00 98.06           N  
ATOM   2325  H   HIS A 148       0.184  10.702  -9.497  1.00 98.06           H  
ATOM   2326  CA  HIS A 148       0.088   8.800 -10.388  1.00 98.06           C  
ATOM   2327  HA  HIS A 148       0.536   8.343 -11.270  1.00 98.06           H  
ATOM   2328  C   HIS A 148      -1.428   8.580 -10.497  1.00 98.06           C  
ATOM   2329  CB  HIS A 148       0.665   8.107  -9.146  1.00 98.06           C  
ATOM   2330  HB2 HIS A 148       0.212   8.506  -8.238  1.00 98.06           H  
ATOM   2331  HB3 HIS A 148       0.390   7.054  -9.192  1.00 98.06           H  
ATOM   2332  O   HIS A 148      -1.853   7.439 -10.676  1.00 98.06           O  
ATOM   2333  CG  HIS A 148       2.167   8.189  -9.042  1.00 98.06           C  
ATOM   2334  CD2 HIS A 148       2.946   9.150  -8.458  1.00 98.06           C  
ATOM   2335  HD2 HIS A 148       2.580  10.051  -7.988  1.00 98.06           H  
ATOM   2336  ND1 HIS A 148       3.017   7.247  -9.536  1.00 98.06           N  
ATOM   2337  HD1 HIS A 148       2.706   6.440 -10.057  1.00 98.06           H  
ATOM   2338  CE1 HIS A 148       4.270   7.592  -9.249  1.00 98.06           C  
ATOM   2339  HE1 HIS A 148       5.133   6.993  -9.499  1.00 98.06           H  
ATOM   2340  NE2 HIS A 148       4.294   8.759  -8.589  1.00 98.06           N  
ATOM   2341  N   ASP A 149      -2.241   9.637 -10.398  1.00 98.01           N  
ATOM   2342  H   ASP A 149      -1.857  10.567 -10.308  1.00 98.01           H  
ATOM   2343  CA  ASP A 149      -3.681   9.543 -10.613  1.00 98.01           C  
ATOM   2344  HA  ASP A 149      -4.082   8.830  -9.892  1.00 98.01           H  
ATOM   2345  C   ASP A 149      -3.982   9.012 -12.024  1.00 98.01           C  
ATOM   2346  CB  ASP A 149      -4.350  10.901 -10.352  1.00 98.01           C  
ATOM   2347  HB2 ASP A 149      -4.031  11.275  -9.379  1.00 98.01           H  
ATOM   2348  HB3 ASP A 149      -4.027  11.609 -11.115  1.00 98.01           H  
ATOM   2349  O   ASP A 149      -3.259   9.285 -12.988  1.00 98.01           O  
ATOM   2350  CG  ASP A 149      -5.877  10.800 -10.360  1.00 98.01           C  
ATOM   2351  OD1 ASP A 149      -6.397   9.762  -9.887  1.00 98.01           O  
ATOM   2352  OD2 ASP A 149      -6.526  11.729 -10.868  1.00 98.01           O  
ATOM   2353  N   HIS A 150      -5.014   8.179 -12.129  1.00 97.56           N  
ATOM   2354  H   HIS A 150      -5.591   8.059 -11.308  1.00 97.56           H  
ATOM   2355  CA  HIS A 150      -5.410   7.431 -13.327  1.00 97.56           C  
ATOM   2356  HA  HIS A 150      -6.250   6.804 -13.029  1.00 97.56           H  
ATOM   2357  C   HIS A 150      -4.373   6.445 -13.892  1.00 97.56           C  
ATOM   2358  CB  HIS A 150      -5.945   8.404 -14.382  1.00 97.56           C  
ATOM   2359  HB2 HIS A 150      -5.141   9.051 -14.733  1.00 97.56           H  
ATOM   2360  HB3 HIS A 150      -6.311   7.836 -15.237  1.00 97.56           H  
ATOM   2361  O   HIS A 150      -4.628   5.806 -14.920  1.00 97.56           O  
ATOM   2362  CG  HIS A 150      -7.080   9.252 -13.873  1.00 97.56           C  
ATOM   2363  CD2 HIS A 150      -7.158  10.618 -13.891  1.00 97.56           C  
ATOM   2364  HD2 HIS A 150      -6.396  11.297 -14.242  1.00 97.56           H  
ATOM   2365  ND1 HIS A 150      -8.249   8.785 -13.318  1.00 97.56           N  
ATOM   2366  HD1 HIS A 150      -8.435   7.838 -13.019  1.00 97.56           H  
ATOM   2367  CE1 HIS A 150      -9.024   9.844 -13.039  1.00 97.56           C  
ATOM   2368  HE1 HIS A 150      -9.989   9.800 -12.556  1.00 97.56           H  
ATOM   2369  NE2 HIS A 150      -8.423  10.979 -13.416  1.00 97.56           N  
ATOM   2370  N   MET A 151      -3.217   6.265 -13.246  1.00 98.27           N  
ATOM   2371  H   MET A 151      -3.031   6.816 -12.420  1.00 98.27           H  
ATOM   2372  CA  MET A 151      -2.213   5.306 -13.703  1.00 98.27           C  
ATOM   2373  HA  MET A 151      -2.201   5.328 -14.792  1.00 98.27           H  
ATOM   2374  C   MET A 151      -2.575   3.880 -13.307  1.00 98.27           C  
ATOM   2375  CB  MET A 151      -0.804   5.675 -13.228  1.00 98.27           C  
ATOM   2376  HB2 MET A 151      -0.109   4.898 -13.545  1.00 98.27           H  
ATOM   2377  HB3 MET A 151      -0.779   5.721 -12.139  1.00 98.27           H  
ATOM   2378  O   MET A 151      -3.170   3.615 -12.261  1.00 98.27           O  
ATOM   2379  CG  MET A 151      -0.322   7.006 -13.806  1.00 98.27           C  
ATOM   2380  HG2 MET A 151       0.686   7.178 -13.429  1.00 98.27           H  
ATOM   2381  HG3 MET A 151      -0.953   7.816 -13.440  1.00 98.27           H  
ATOM   2382  SD  MET A 151      -0.260   7.058 -15.623  1.00 98.27           S  
ATOM   2383  CE  MET A 151      -1.780   7.991 -15.971  1.00 98.27           C  
ATOM   2384  HE1 MET A 151      -1.808   8.895 -15.361  1.00 98.27           H  
ATOM   2385  HE2 MET A 151      -1.802   8.271 -17.024  1.00 98.27           H  
ATOM   2386  HE3 MET A 151      -2.657   7.384 -15.747  1.00 98.27           H  
ATOM   2387  N   LYS A 152      -2.176   2.933 -14.155  1.00 98.54           N  
ATOM   2388  H   LYS A 152      -1.624   3.225 -14.949  1.00 98.54           H  
ATOM   2389  CA  LYS A 152      -2.312   1.497 -13.902  1.00 98.54           C  
ATOM   2390  HA  LYS A 152      -3.248   1.301 -13.379  1.00 98.54           H  
ATOM   2391  C   LYS A 152      -1.178   1.010 -13.012  1.00 98.54           C  
ATOM   2392  CB  LYS A 152      -2.324   0.742 -15.229  1.00 98.54           C  
ATOM   2393  HB2 LYS A 152      -1.423   1.011 -15.780  1.00 98.54           H  
ATOM   2394  HB3 LYS A 152      -2.302  -0.329 -15.031  1.00 98.54           H  
ATOM   2395  O   LYS A 152      -0.062   1.529 -13.060  1.00 98.54           O  
ATOM   2396  CG  LYS A 152      -3.560   1.083 -16.069  1.00 98.54           C  
ATOM   2397  HG2 LYS A 152      -4.457   0.734 -15.557  1.00 98.54           H  
ATOM   2398  HG3 LYS A 152      -3.631   2.161 -16.209  1.00 98.54           H  
ATOM   2399  CD  LYS A 152      -3.447   0.421 -17.442  1.00 98.54           C  
ATOM   2400  HD2 LYS A 152      -3.396  -0.662 -17.327  1.00 98.54           H  
ATOM   2401  HD3 LYS A 152      -2.533   0.771 -17.922  1.00 98.54           H  
ATOM   2402  CE  LYS A 152      -4.654   0.805 -18.296  1.00 98.54           C  
ATOM   2403  HE2 LYS A 152      -5.551   0.384 -17.843  1.00 98.54           H  
ATOM   2404  HE3 LYS A 152      -4.751   1.890 -18.285  1.00 98.54           H  
ATOM   2405  NZ  LYS A 152      -4.478   0.320 -19.685  1.00 98.54           N  
ATOM   2406  HZ1 LYS A 152      -3.647   0.735 -20.081  1.00 98.54           H  
ATOM   2407  HZ2 LYS A 152      -5.274   0.575 -20.252  1.00 98.54           H  
ATOM   2408  HZ3 LYS A 152      -4.361  -0.683 -19.691  1.00 98.54           H  
ATOM   2409  N   PHE A 153      -1.444  -0.022 -12.220  1.00 98.74           N  
ATOM   2410  H   PHE A 153      -2.355  -0.456 -12.251  1.00 98.74           H  
ATOM   2411  CA  PHE A 153      -0.394  -0.652 -11.435  1.00 98.74           C  
ATOM   2412  HA  PHE A 153       0.181   0.133 -10.944  1.00 98.74           H  
ATOM   2413  C   PHE A 153       0.540  -1.439 -12.356  1.00 98.74           C  
ATOM   2414  CB  PHE A 153      -1.008  -1.537 -10.348  1.00 98.74           C  
ATOM   2415  HB2 PHE A 153      -1.926  -1.068  -9.994  1.00 98.74           H  
ATOM   2416  HB3 PHE A 153      -1.274  -2.508 -10.763  1.00 98.74           H  
ATOM   2417  O   PHE A 153       0.074  -2.154 -13.243  1.00 98.74           O  
ATOM   2418  CG  PHE A 153      -0.095  -1.709  -9.153  1.00 98.74           C  
ATOM   2419  CD1 PHE A 153       0.795  -2.792  -9.054  1.00 98.74           C  
ATOM   2420  HD1 PHE A 153       0.848  -3.527  -9.843  1.00 98.74           H  
ATOM   2421  CD2 PHE A 153      -0.125  -0.745  -8.135  1.00 98.74           C  
ATOM   2422  HD2 PHE A 153      -0.791   0.100  -8.230  1.00 98.74           H  
ATOM   2423  CE1 PHE A 153       1.630  -2.905  -7.926  1.00 98.74           C  
ATOM   2424  HE1 PHE A 153       2.323  -3.730  -7.853  1.00 98.74           H  
ATOM   2425  CE2 PHE A 153       0.693  -0.859  -7.004  1.00 98.74           C  
ATOM   2426  HE2 PHE A 153       0.641  -0.114  -6.223  1.00 98.74           H  
ATOM   2427  CZ  PHE A 153       1.575  -1.945  -6.899  1.00 98.74           C  
ATOM   2428  HZ  PHE A 153       2.216  -2.032  -6.034  1.00 98.74           H  
ATOM   2429  N   SER A 154       1.847  -1.344 -12.134  1.00 98.76           N  
ATOM   2430  H   SER A 154       2.168  -0.724 -11.405  1.00 98.76           H  
ATOM   2431  CA  SER A 154       2.853  -2.136 -12.851  1.00 98.76           C  
ATOM   2432  HA  SER A 154       2.363  -2.893 -13.462  1.00 98.76           H  
ATOM   2433  C   SER A 154       3.760  -2.857 -11.866  1.00 98.76           C  
ATOM   2434  CB  SER A 154       3.692  -1.268 -13.789  1.00 98.76           C  
ATOM   2435  HB2 SER A 154       4.294  -0.566 -13.212  1.00 98.76           H  
ATOM   2436  HB3 SER A 154       4.361  -1.907 -14.364  1.00 98.76           H  
ATOM   2437  O   SER A 154       4.004  -2.352 -10.773  1.00 98.76           O  
ATOM   2438  OG  SER A 154       2.861  -0.560 -14.677  1.00 98.76           O  
ATOM   2439  HG  SER A 154       2.405   0.145 -14.212  1.00 98.76           H  
ATOM   2440  N   THR A 155       4.272  -4.018 -12.261  1.00 98.70           N  
ATOM   2441  H   THR A 155       4.048  -4.329 -13.195  1.00 98.70           H  
ATOM   2442  CA  THR A 155       5.254  -4.838 -11.529  1.00 98.70           C  
ATOM   2443  HA  THR A 155       5.697  -4.238 -10.734  1.00 98.70           H  
ATOM   2444  C   THR A 155       6.379  -5.258 -12.482  1.00 98.70           C  
ATOM   2445  CB  THR A 155       4.599  -6.077 -10.890  1.00 98.70           C  
ATOM   2446  HB  THR A 155       5.359  -6.702 -10.421  1.00 98.70           H  
ATOM   2447  O   THR A 155       6.232  -5.099 -13.694  1.00 98.70           O  
ATOM   2448  CG2 THR A 155       3.601  -5.672  -9.810  1.00 98.70           C  
ATOM   2449 HG21 THR A 155       4.091  -5.012  -9.094  1.00 98.70           H  
ATOM   2450 HG22 THR A 155       2.749  -5.156 -10.253  1.00 98.70           H  
ATOM   2451 HG23 THR A 155       3.256  -6.563  -9.286  1.00 98.70           H  
ATOM   2452  OG1 THR A 155       3.912  -6.846 -11.847  1.00 98.70           O  
ATOM   2453  HG1 THR A 155       4.417  -7.645 -12.016  1.00 98.70           H  
ATOM   2454  N   PRO A 156       7.522  -5.782 -11.998  1.00 97.92           N  
ATOM   2455  CA  PRO A 156       8.648  -6.133 -12.871  1.00 97.92           C  
ATOM   2456  HA  PRO A 156       9.039  -5.214 -13.308  1.00 97.92           H  
ATOM   2457  C   PRO A 156       8.298  -7.104 -14.018  1.00 97.92           C  
ATOM   2458  CB  PRO A 156       9.701  -6.729 -11.929  1.00 97.92           C  
ATOM   2459  HB2 PRO A 156      10.713  -6.523 -12.277  1.00 97.92           H  
ATOM   2460  HB3 PRO A 156       9.546  -7.803 -11.824  1.00 97.92           H  
ATOM   2461  O   PRO A 156       8.932  -7.067 -15.072  1.00 97.92           O  
ATOM   2462  CG  PRO A 156       9.414  -6.045 -10.592  1.00 97.92           C  
ATOM   2463  HG2 PRO A 156       9.850  -5.046 -10.583  1.00 97.92           H  
ATOM   2464  HG3 PRO A 156       9.773  -6.633  -9.748  1.00 97.92           H  
ATOM   2465  CD  PRO A 156       7.894  -5.945 -10.599  1.00 97.92           C  
ATOM   2466  HD2 PRO A 156       7.479  -6.884 -10.235  1.00 97.92           H  
ATOM   2467  HD3 PRO A 156       7.568  -5.110  -9.979  1.00 97.92           H  
ATOM   2468  N   ASP A 157       7.284  -7.950 -13.824  1.00 98.29           N  
ATOM   2469  H   ASP A 157       6.807  -7.937 -12.934  1.00 98.29           H  
ATOM   2470  CA  ASP A 157       6.747  -8.912 -14.795  1.00 98.29           C  
ATOM   2471  HA  ASP A 157       7.514  -9.124 -15.539  1.00 98.29           H  
ATOM   2472  C   ASP A 157       5.510  -8.425 -15.572  1.00 98.29           C  
ATOM   2473  CB  ASP A 157       6.424 -10.231 -14.071  1.00 98.29           C  
ATOM   2474  HB2 ASP A 157       6.096 -10.963 -14.809  1.00 98.29           H  
ATOM   2475  HB3 ASP A 157       7.339 -10.622 -13.627  1.00 98.29           H  
ATOM   2476  O   ASP A 157       5.053  -9.127 -16.473  1.00 98.29           O  
ATOM   2477  CG  ASP A 157       5.338 -10.102 -12.985  1.00 98.29           C  
ATOM   2478  OD1 ASP A 157       5.294  -9.063 -12.277  1.00 98.29           O  
ATOM   2479  OD2 ASP A 157       4.570 -11.065 -12.779  1.00 98.29           O  
ATOM   2480  N   ARG A 158       4.955  -7.249 -15.251  1.00 98.03           N  
ATOM   2481  H   ARG A 158       5.400  -6.685 -14.541  1.00 98.03           H  
ATOM   2482  CA  ARG A 158       3.776  -6.696 -15.933  1.00 98.03           C  
ATOM   2483  HA  ARG A 158       3.745  -7.104 -16.943  1.00 98.03           H  
ATOM   2484  C   ARG A 158       3.872  -5.180 -16.051  1.00 98.03           C  
ATOM   2485  CB  ARG A 158       2.499  -7.144 -15.208  1.00 98.03           C  
ATOM   2486  HB2 ARG A 158       2.557  -8.218 -15.029  1.00 98.03           H  
ATOM   2487  HB3 ARG A 158       2.422  -6.642 -14.244  1.00 98.03           H  
ATOM   2488  O   ARG A 158       3.635  -4.450 -15.089  1.00 98.03           O  
ATOM   2489  CG  ARG A 158       1.246  -6.855 -16.054  1.00 98.03           C  
ATOM   2490  HG2 ARG A 158       1.140  -5.781 -16.206  1.00 98.03           H  
ATOM   2491  HG3 ARG A 158       1.337  -7.348 -17.022  1.00 98.03           H  
ATOM   2492  CD  ARG A 158       0.020  -7.402 -15.322  1.00 98.03           C  
ATOM   2493  HD2 ARG A 158       0.171  -8.466 -15.142  1.00 98.03           H  
ATOM   2494  HD3 ARG A 158      -0.042  -6.884 -14.364  1.00 98.03           H  
ATOM   2495  NE  ARG A 158      -1.256  -7.181 -16.030  1.00 98.03           N  
ATOM   2496  HE  ARG A 158      -1.293  -6.446 -16.722  1.00 98.03           H  
ATOM   2497  NH1 ARG A 158      -2.477  -8.782 -14.907  1.00 98.03           N  
ATOM   2498 HH11 ARG A 158      -1.674  -8.970 -14.324  1.00 98.03           H  
ATOM   2499 HH12 ARG A 158      -3.370  -9.206 -14.700  1.00 98.03           H  
ATOM   2500  NH2 ARG A 158      -3.489  -7.494 -16.381  1.00 98.03           N  
ATOM   2501 HH21 ARG A 158      -4.370  -7.893 -16.089  1.00 98.03           H  
ATOM   2502 HH22 ARG A 158      -3.511  -6.565 -16.777  1.00 98.03           H  
ATOM   2503  CZ  ARG A 158      -2.390  -7.817 -15.777  1.00 98.03           C  
ATOM   2504  N   ASP A 159       4.196  -4.735 -17.257  1.00 98.23           N  
ATOM   2505  H   ASP A 159       4.345  -5.404 -18.000  1.00 98.23           H  
ATOM   2506  CA  ASP A 159       4.334  -3.326 -17.603  1.00 98.23           C  
ATOM   2507  HA  ASP A 159       4.659  -2.774 -16.722  1.00 98.23           H  
ATOM   2508  C   ASP A 159       2.995  -2.740 -18.073  1.00 98.23           C  
ATOM   2509  CB  ASP A 159       5.431  -3.190 -18.668  1.00 98.23           C  
ATOM   2510  HB2 ASP A 159       6.307  -3.749 -18.340  1.00 98.23           H  
ATOM   2511  HB3 ASP A 159       5.089  -3.621 -19.609  1.00 98.23           H  
ATOM   2512  O   ASP A 159       2.448  -3.160 -19.092  1.00 98.23           O  
ATOM   2513  CG  ASP A 159       5.854  -1.740 -18.893  1.00 98.23           C  
ATOM   2514  OD1 ASP A 159       5.243  -0.864 -18.243  1.00 98.23           O  
ATOM   2515  OD2 ASP A 159       6.857  -1.570 -19.623  1.00 98.23           O  
ATOM   2516  N   ASN A 160       2.462  -1.792 -17.305  1.00 98.12           N  
ATOM   2517  H   ASN A 160       2.991  -1.475 -16.506  1.00 98.12           H  
ATOM   2518  CA  ASN A 160       1.261  -1.027 -17.630  1.00 98.12           C  
ATOM   2519  HA  ASN A 160       0.987  -1.215 -18.668  1.00 98.12           H  
ATOM   2520  C   ASN A 160       1.510   0.487 -17.499  1.00 98.12           C  
ATOM   2521  CB  ASN A 160       0.105  -1.459 -16.712  1.00 98.12           C  
ATOM   2522  HB2 ASN A 160      -0.789  -0.908 -17.003  1.00 98.12           H  
ATOM   2523  HB3 ASN A 160       0.356  -1.182 -15.688  1.00 98.12           H  
ATOM   2524  O   ASN A 160       0.544   1.249 -17.392  1.00 98.12           O  
ATOM   2525  CG  ASN A 160      -0.261  -2.925 -16.767  1.00 98.12           C  
ATOM   2526  ND2 ASN A 160      -0.333  -3.568 -15.627  1.00 98.12           N  
ATOM   2527 HD21 ASN A 160      -0.082  -3.082 -14.778  1.00 98.12           H  
ATOM   2528 HD22 ASN A 160      -0.669  -4.521 -15.637  1.00 98.12           H  
ATOM   2529  OD1 ASN A 160      -0.610  -3.486 -17.792  1.00 98.12           O  
ATOM   2530  N   ASP A 161       2.773   0.913 -17.423  1.00 97.80           N  
ATOM   2531  H   ASP A 161       3.527   0.280 -17.646  1.00 97.80           H  
ATOM   2532  CA  ASP A 161       3.115   2.308 -17.188  1.00 97.80           C  
ATOM   2533  HA  ASP A 161       2.363   2.712 -16.510  1.00 97.80           H  
ATOM   2534  C   ASP A 161       2.992   3.150 -18.470  1.00 97.80           C  
ATOM   2535  CB  ASP A 161       4.438   2.401 -16.410  1.00 97.80           C  
ATOM   2536  HB2 ASP A 161       4.530   3.412 -16.012  1.00 97.80           H  
ATOM   2537  HB3 ASP A 161       4.365   1.724 -15.559  1.00 97.80           H  
ATOM   2538  O   ASP A 161       2.730   2.646 -19.566  1.00 97.80           O  
ATOM   2539  CG  ASP A 161       5.721   2.079 -17.171  1.00 97.80           C  
ATOM   2540  OD1 ASP A 161       5.905   2.698 -18.237  1.00 97.80           O  
ATOM   2541  OD2 ASP A 161       6.604   1.428 -16.554  1.00 97.80           O  
ATOM   2542  N   ALA A 162       3.075   4.472 -18.328  1.00 96.01           N  
ATOM   2543  H   ALA A 162       3.356   4.842 -17.431  1.00 96.01           H  
ATOM   2544  CA  ALA A 162       2.903   5.395 -19.449  1.00 96.01           C  
ATOM   2545  HA  ALA A 162       2.174   4.968 -20.138  1.00 96.01           H  
ATOM   2546  C   ALA A 162       4.199   5.598 -20.253  1.00 96.01           C  
ATOM   2547  CB  ALA A 162       2.321   6.712 -18.919  1.00 96.01           C  
ATOM   2548  HB1 ALA A 162       1.408   6.515 -18.358  1.00 96.01           H  
ATOM   2549  HB2 ALA A 162       2.084   7.372 -19.753  1.00 96.01           H  
ATOM   2550  HB3 ALA A 162       3.043   7.206 -18.268  1.00 96.01           H  
ATOM   2551  O   ALA A 162       4.226   6.403 -21.190  1.00 96.01           O  
ATOM   2552  N   ARG A 163       5.301   4.932 -19.880  1.00 95.11           N  
ATOM   2553  H   ARG A 163       5.224   4.184 -19.207  1.00 95.11           H  
ATOM   2554  CA  ARG A 163       6.606   5.142 -20.494  1.00 95.11           C  
ATOM   2555  HA  ARG A 163       6.644   6.189 -20.793  1.00 95.11           H  
ATOM   2556  C   ARG A 163       6.776   4.236 -21.715  1.00 95.11           C  
ATOM   2557  CB  ARG A 163       7.705   4.915 -19.459  1.00 95.11           C  
ATOM   2558  HB2 ARG A 163       7.811   3.853 -19.239  1.00 95.11           H  
ATOM   2559  HB3 ARG A 163       7.438   5.439 -18.541  1.00 95.11           H  
ATOM   2560  O   ARG A 163       6.750   3.014 -21.611  1.00 95.11           O  
ATOM   2561  CG  ARG A 163       9.033   5.443 -19.992  1.00 95.11           C  
ATOM   2562  HG2 ARG A 163       8.902   6.447 -20.395  1.00 95.11           H  
ATOM   2563  HG3 ARG A 163       9.400   4.787 -20.782  1.00 95.11           H  
ATOM   2564  CD  ARG A 163      10.031   5.495 -18.843  1.00 95.11           C  
ATOM   2565  HD2 ARG A 163      10.134   4.486 -18.445  1.00 95.11           H  
ATOM   2566  HD3 ARG A 163       9.632   6.144 -18.064  1.00 95.11           H  
ATOM   2567  NE  ARG A 163      11.321   6.025 -19.315  1.00 95.11           N  
ATOM   2568  HE  ARG A 163      11.276   6.573 -20.163  1.00 95.11           H  
ATOM   2569  NH1 ARG A 163      12.640   4.929 -17.810  1.00 95.11           N  
ATOM   2570 HH11 ARG A 163      13.447   4.322 -17.796  1.00 95.11           H  
ATOM   2571 HH12 ARG A 163      11.764   4.550 -17.479  1.00 95.11           H  
ATOM   2572  NH2 ARG A 163      13.583   6.104 -19.467  1.00 95.11           N  
ATOM   2573 HH21 ARG A 163      13.474   6.608 -20.336  1.00 95.11           H  
ATOM   2574 HH22 ARG A 163      14.496   5.771 -19.192  1.00 95.11           H  
ATOM   2575  CZ  ARG A 163      12.506   5.691 -18.859  1.00 95.11           C  
ATOM   2576  N   PRO A 164       7.042   4.801 -22.902  1.00 91.46           N  
ATOM   2577  CA  PRO A 164       7.263   3.983 -24.083  1.00 91.46           C  
ATOM   2578  HA  PRO A 164       6.441   3.275 -24.191  1.00 91.46           H  
ATOM   2579  C   PRO A 164       8.581   3.204 -23.979  1.00 91.46           C  
ATOM   2580  CB  PRO A 164       7.236   4.960 -25.260  1.00 91.46           C  
ATOM   2581  HB2 PRO A 164       7.895   4.649 -26.071  1.00 91.46           H  
ATOM   2582  HB3 PRO A 164       6.212   5.062 -25.620  1.00 91.46           H  
ATOM   2583  O   PRO A 164       9.607   3.750 -23.572  1.00 91.46           O  
ATOM   2584  CG  PRO A 164       7.689   6.282 -24.639  1.00 91.46           C  
ATOM   2585  HG2 PRO A 164       8.778   6.314 -24.603  1.00 91.46           H  
ATOM   2586  HG3 PRO A 164       7.297   7.140 -25.185  1.00 91.46           H  
ATOM   2587  CD  PRO A 164       7.135   6.216 -23.219  1.00 91.46           C  
ATOM   2588  HD2 PRO A 164       6.140   6.659 -23.186  1.00 91.46           H  
ATOM   2589  HD3 PRO A 164       7.806   6.739 -22.537  1.00 91.46           H  
ATOM   2590  N   GLN A 165       8.557   1.946 -24.433  1.00 89.41           N  
ATOM   2591  H   GLN A 165       7.650   1.550 -24.636  1.00 89.41           H  
ATOM   2592  CA  GLN A 165       9.739   1.104 -24.683  1.00 89.41           C  
ATOM   2593  HA  GLN A 165       9.369   0.136 -25.019  1.00 89.41           H  
ATOM   2594  C   GLN A 165      10.616   0.791 -23.453  1.00 89.41           C  
ATOM   2595  CB  GLN A 165      10.578   1.694 -25.836  1.00 89.41           C  
ATOM   2596  HB2 GLN A 165      11.007   2.641 -25.509  1.00 89.41           H  
ATOM   2597  HB3 GLN A 165      11.403   1.017 -26.058  1.00 89.41           H  
ATOM   2598  O   GLN A 165      11.736   0.303 -23.611  1.00 89.41           O  
ATOM   2599  CG  GLN A 165       9.793   1.915 -27.138  1.00 89.41           C  
ATOM   2600  HG2 GLN A 165       8.928   2.554 -26.959  1.00 89.41           H  
ATOM   2601  HG3 GLN A 165       9.440   0.951 -27.502  1.00 89.41           H  
ATOM   2602  CD  GLN A 165      10.642   2.584 -28.215  1.00 89.41           C  
ATOM   2603  NE2 GLN A 165      10.389   2.304 -29.474  1.00 89.41           N  
ATOM   2604 HE21 GLN A 165       9.659   1.653 -29.726  1.00 89.41           H  
ATOM   2605 HE22 GLN A 165      10.971   2.778 -30.150  1.00 89.41           H  
ATOM   2606  OE1 GLN A 165      11.528   3.383 -27.966  1.00 89.41           O  
ATOM   2607  N   SER A 166      10.147   1.047 -22.230  1.00 94.95           N  
ATOM   2608  H   SER A 166       9.222   1.437 -22.122  1.00 94.95           H  
ATOM   2609  CA  SER A 166      10.881   0.685 -21.015  1.00 94.95           C  
ATOM   2610  HA  SER A 166      11.381  -0.270 -21.177  1.00 94.95           H  
ATOM   2611  C   SER A 166       9.949   0.546 -19.823  1.00 94.95           C  
ATOM   2612  CB  SER A 166      11.941   1.748 -20.689  1.00 94.95           C  
ATOM   2613  HB2 SER A 166      12.593   1.360 -19.906  1.00 94.95           H  
ATOM   2614  HB3 SER A 166      12.546   1.945 -21.574  1.00 94.95           H  
ATOM   2615  O   SER A 166       9.147   1.444 -19.608  1.00 94.95           O  
ATOM   2616  OG  SER A 166      11.358   2.957 -20.235  1.00 94.95           O  
ATOM   2617  HG  SER A 166      10.416   2.780 -20.192  1.00 94.95           H  
ATOM   2618  N   SER A 167      10.179  -0.462 -18.982  1.00 96.83           N  
ATOM   2619  H   SER A 167      10.832  -1.186 -19.247  1.00 96.83           H  
ATOM   2620  CA  SER A 167       9.406  -0.649 -17.756  1.00 96.83           C  
ATOM   2621  HA  SER A 167       8.399  -0.267 -17.918  1.00 96.83           H  
ATOM   2622  C   SER A 167      10.023   0.100 -16.575  1.00 96.83           C  
ATOM   2623  CB  SER A 167       9.275  -2.139 -17.451  1.00 96.83           C  
ATOM   2624  HB2 SER A 167      10.268  -2.583 -17.384  1.00 96.83           H  
ATOM   2625  HB3 SER A 167       8.728  -2.634 -18.254  1.00 96.83           H  
ATOM   2626  O   SER A 167      11.158  -0.162 -16.146  1.00 96.83           O  
ATOM   2627  OG  SER A 167       8.591  -2.316 -16.227  1.00 96.83           O  
ATOM   2628  HG  SER A 167       7.673  -2.119 -16.422  1.00 96.83           H  
ATOM   2629  N   CYS A 168       9.256   1.013 -15.990  1.00 97.18           N  
ATOM   2630  H   CYS A 168       8.344   1.185 -16.388  1.00 97.18           H  
ATOM   2631  CA  CYS A 168       9.590   1.672 -14.736  1.00 97.18           C  
ATOM   2632  HA  CYS A 168      10.565   2.150 -14.836  1.00 97.18           H  
ATOM   2633  C   CYS A 168       9.672   0.660 -13.591  1.00 97.18           C  
ATOM   2634  CB  CYS A 168       8.539   2.746 -14.463  1.00 97.18           C  
ATOM   2635  HB2 CYS A 168       7.555   2.278 -14.457  1.00 97.18           H  
ATOM   2636  HB3 CYS A 168       8.707   3.180 -13.477  1.00 97.18           H  
ATOM   2637  O   CYS A 168      10.620   0.703 -12.806  1.00 97.18           O  
ATOM   2638  SG  CYS A 168       8.529   4.063 -15.708  1.00 97.18           S  
ATOM   2639  N   ALA A 169       8.747  -0.297 -13.531  1.00 97.43           N  
ATOM   2640  H   ALA A 169       8.013  -0.303 -14.225  1.00 97.43           H  
ATOM   2641  CA  ALA A 169       8.750  -1.329 -12.501  1.00 97.43           C  
ATOM   2642  HA  ALA A 169       8.726  -0.847 -11.524  1.00 97.43           H  
ATOM   2643  C   ALA A 169      10.014  -2.207 -12.545  1.00 97.43           C  
ATOM   2644  CB  ALA A 169       7.472  -2.150 -12.650  1.00 97.43           C  
ATOM   2645  HB1 ALA A 169       7.467  -2.675 -13.605  1.00 97.43           H  
ATOM   2646  HB2 ALA A 169       7.424  -2.871 -11.834  1.00 97.43           H  
ATOM   2647  HB3 ALA A 169       6.600  -1.499 -12.591  1.00 97.43           H  
ATOM   2648  O   ALA A 169      10.574  -2.521 -11.496  1.00 97.43           O  
ATOM   2649  N   GLN A 170      10.543  -2.526 -13.734  1.00 96.16           N  
ATOM   2650  H   GLN A 170      10.025  -2.297 -14.571  1.00 96.16           H  
ATOM   2651  CA  GLN A 170      11.841  -3.205 -13.860  1.00 96.16           C  
ATOM   2652  HA  GLN A 170      11.843  -4.081 -13.211  1.00 96.16           H  
ATOM   2653  C   GLN A 170      13.003  -2.311 -13.414  1.00 96.16           C  
ATOM   2654  CB  GLN A 170      12.073  -3.678 -15.299  1.00 96.16           C  
ATOM   2655  HB2 GLN A 170      11.945  -2.840 -15.985  1.00 96.16           H  
ATOM   2656  HB3 GLN A 170      13.097  -4.040 -15.390  1.00 96.16           H  
ATOM   2657  O   GLN A 170      13.844  -2.746 -12.623  1.00 96.16           O  
ATOM   2658  CG  GLN A 170      11.124  -4.822 -15.673  1.00 96.16           C  
ATOM   2659  HG2 GLN A 170      11.306  -5.668 -15.010  1.00 96.16           H  
ATOM   2660  HG3 GLN A 170      10.090  -4.503 -15.540  1.00 96.16           H  
ATOM   2661  CD  GLN A 170      11.290  -5.297 -17.111  1.00 96.16           C  
ATOM   2662  NE2 GLN A 170      10.440  -6.199 -17.541  1.00 96.16           N  
ATOM   2663 HE21 GLN A 170      10.513  -6.493 -18.505  1.00 96.16           H  
ATOM   2664 HE22 GLN A 170       9.740  -6.554 -16.906  1.00 96.16           H  
ATOM   2665  OE1 GLN A 170      12.166  -4.877 -17.852  1.00 96.16           O  
ATOM   2666  N   LYS A 171      13.023  -1.042 -13.855  1.00 94.96           N  
ATOM   2667  H   LYS A 171      12.299  -0.766 -14.503  1.00 94.96           H  
ATOM   2668  CA  LYS A 171      14.056  -0.059 -13.480  1.00 94.96           C  
ATOM   2669  HA  LYS A 171      15.025  -0.435 -13.809  1.00 94.96           H  
ATOM   2670  C   LYS A 171      14.155   0.121 -11.962  1.00 94.96           C  
ATOM   2671  CB  LYS A 171      13.768   1.281 -14.183  1.00 94.96           C  
ATOM   2672  HB2 LYS A 171      12.764   1.616 -13.922  1.00 94.96           H  
ATOM   2673  HB3 LYS A 171      13.807   1.130 -15.262  1.00 94.96           H  
ATOM   2674  O   LYS A 171      15.257   0.140 -11.417  1.00 94.96           O  
ATOM   2675  CG  LYS A 171      14.771   2.378 -13.786  1.00 94.96           C  
ATOM   2676  HG2 LYS A 171      14.750   2.518 -12.705  1.00 94.96           H  
ATOM   2677  HG3 LYS A 171      15.775   2.072 -14.080  1.00 94.96           H  
ATOM   2678  CD  LYS A 171      14.436   3.727 -14.430  1.00 94.96           C  
ATOM   2679  HD2 LYS A 171      13.415   4.000 -14.164  1.00 94.96           H  
ATOM   2680  HD3 LYS A 171      14.522   3.647 -15.513  1.00 94.96           H  
ATOM   2681  CE  LYS A 171      15.416   4.778 -13.892  1.00 94.96           C  
ATOM   2682  HE2 LYS A 171      16.413   4.560 -14.276  1.00 94.96           H  
ATOM   2683  HE3 LYS A 171      15.455   4.682 -12.807  1.00 94.96           H  
ATOM   2684  NZ  LYS A 171      15.005   6.159 -14.245  1.00 94.96           N  
ATOM   2685  HZ1 LYS A 171      15.690   6.822 -13.912  1.00 94.96           H  
ATOM   2686  HZ2 LYS A 171      14.895   6.272 -15.243  1.00 94.96           H  
ATOM   2687  HZ3 LYS A 171      14.133   6.378 -13.786  1.00 94.96           H  
ATOM   2688  N   TYR A 172      13.019   0.278 -11.288  1.00 94.83           N  
ATOM   2689  H   TYR A 172      12.153   0.285 -11.808  1.00 94.83           H  
ATOM   2690  CA  TYR A 172      12.967   0.493  -9.840  1.00 94.83           C  
ATOM   2691  HA  TYR A 172      13.900   0.966  -9.533  1.00 94.83           H  
ATOM   2692  C   TYR A 172      12.900  -0.815  -9.041  1.00 94.83           C  
ATOM   2693  CB  TYR A 172      11.844   1.484  -9.497  1.00 94.83           C  
ATOM   2694  HB2 TYR A 172      11.753   1.544  -8.412  1.00 94.83           H  
ATOM   2695  HB3 TYR A 172      10.899   1.108  -9.887  1.00 94.83           H  
ATOM   2696  O   TYR A 172      13.142  -0.789  -7.837  1.00 94.83           O  
ATOM   2697  CG  TYR A 172      12.109   2.884 -10.032  1.00 94.83           C  
ATOM   2698  CD1 TYR A 172      13.028   3.730  -9.381  1.00 94.83           C  
ATOM   2699  HD1 TYR A 172      13.479   3.410  -8.453  1.00 94.83           H  
ATOM   2700  CD2 TYR A 172      11.476   3.333 -11.203  1.00 94.83           C  
ATOM   2701  HD2 TYR A 172      10.720   2.722 -11.673  1.00 94.83           H  
ATOM   2702  CE1 TYR A 172      13.352   4.990  -9.919  1.00 94.83           C  
ATOM   2703  HE1 TYR A 172      14.070   5.618  -9.412  1.00 94.83           H  
ATOM   2704  CE2 TYR A 172      11.821   4.573 -11.766  1.00 94.83           C  
ATOM   2705  HE2 TYR A 172      11.365   4.887 -12.693  1.00 94.83           H  
ATOM   2706  OH  TYR A 172      13.094   6.601 -11.687  1.00 94.83           O  
ATOM   2707  HH  TYR A 172      13.564   7.142 -11.049  1.00 94.83           H  
ATOM   2708  CZ  TYR A 172      12.758   5.407 -11.128  1.00 94.83           C  
ATOM   2709  N   SER A 173      12.671  -1.950  -9.711  1.00 95.85           N  
ATOM   2710  H   SER A 173      12.433  -1.875 -10.690  1.00 95.85           H  
ATOM   2711  CA  SER A 173      12.547  -3.290  -9.123  1.00 95.85           C  
ATOM   2712  HA  SER A 173      12.198  -3.960  -9.909  1.00 95.85           H  
ATOM   2713  C   SER A 173      11.486  -3.346  -8.023  1.00 95.85           C  
ATOM   2714  CB  SER A 173      13.902  -3.824  -8.652  1.00 95.85           C  
ATOM   2715  HB2 SER A 173      14.165  -3.344  -7.710  1.00 95.85           H  
ATOM   2716  HB3 SER A 173      13.818  -4.897  -8.482  1.00 95.85           H  
ATOM   2717  O   SER A 173      11.762  -3.747  -6.896  1.00 95.85           O  
ATOM   2718  OG  SER A 173      14.936  -3.579  -9.601  1.00 95.85           O  
ATOM   2719  HG  SER A 173      14.536  -3.570 -10.474  1.00 95.85           H  
ATOM   2720  N   THR A 174      10.289  -2.855  -8.332  1.00 97.38           N  
ATOM   2721  H   THR A 174      10.114  -2.570  -9.285  1.00 97.38           H  
ATOM   2722  CA  THR A 174       9.159  -2.791  -7.398  1.00 97.38           C  
ATOM   2723  HA  THR A 174       9.084  -3.737  -6.862  1.00 97.38           H  
ATOM   2724  C   THR A 174       7.848  -2.580  -8.154  1.00 97.38           C  
ATOM   2725  CB  THR A 174       9.388  -1.686  -6.356  1.00 97.38           C  
ATOM   2726  HB  THR A 174      10.351  -1.845  -5.872  1.00 97.38           H  
ATOM   2727  O   THR A 174       7.863  -2.275  -9.349  1.00 97.38           O  
ATOM   2728  CG2 THR A 174       9.348  -0.269  -6.916  1.00 97.38           C  
ATOM   2729 HG21 THR A 174       9.624   0.424  -6.121  1.00 97.38           H  
ATOM   2730 HG22 THR A 174      10.058  -0.175  -7.737  1.00 97.38           H  
ATOM   2731 HG23 THR A 174       8.341  -0.035  -7.263  1.00 97.38           H  
ATOM   2732  OG1 THR A 174       8.394  -1.765  -5.379  1.00 97.38           O  
ATOM   2733  HG1 THR A 174       8.788  -1.520  -4.539  1.00 97.38           H  
ATOM   2734  N   GLY A 175       6.720  -2.742  -7.469  1.00 98.25           N  
ATOM   2735  H   GLY A 175       6.806  -2.933  -6.480  1.00 98.25           H  
ATOM   2736  CA  GLY A 175       5.392  -2.441  -7.989  1.00 98.25           C  
ATOM   2737  HA2 GLY A 175       4.678  -3.196  -7.661  1.00 98.25           H  
ATOM   2738  HA3 GLY A 175       5.455  -2.475  -9.076  1.00 98.25           H  
ATOM   2739  C   GLY A 175       4.877  -1.069  -7.559  1.00 98.25           C  
ATOM   2740  O   GLY A 175       5.027  -0.688  -6.397  1.00 98.25           O  
ATOM   2741  N   TRP A 176       4.267  -0.323  -8.481  1.00 98.34           N  
ATOM   2742  H   TRP A 176       4.134  -0.721  -9.400  1.00 98.34           H  
ATOM   2743  CA  TRP A 176       3.654   0.985  -8.215  1.00 98.34           C  
ATOM   2744  HA  TRP A 176       3.065   0.910  -7.301  1.00 98.34           H  
ATOM   2745  C   TRP A 176       2.709   1.408  -9.348  1.00 98.34           C  
ATOM   2746  CB  TRP A 176       4.754   2.049  -8.025  1.00 98.34           C  
ATOM   2747  HB2 TRP A 176       5.124   2.350  -9.006  1.00 98.34           H  
ATOM   2748  HB3 TRP A 176       5.594   1.620  -7.478  1.00 98.34           H  
ATOM   2749  O   TRP A 176       2.727   0.829 -10.436  1.00 98.34           O  
ATOM   2750  CG  TRP A 176       4.345   3.281  -7.284  1.00 98.34           C  
ATOM   2751  CD1 TRP A 176       4.457   4.548  -7.740  1.00 98.34           C  
ATOM   2752  HD1 TRP A 176       4.861   4.817  -8.705  1.00 98.34           H  
ATOM   2753  CD2 TRP A 176       3.771   3.387  -5.948  1.00 98.34           C  
ATOM   2754  CE2 TRP A 176       3.558   4.769  -5.661  1.00 98.34           C  
ATOM   2755  CE3 TRP A 176       3.408   2.455  -4.953  1.00 98.34           C  
ATOM   2756  HE3 TRP A 176       3.564   1.401  -5.132  1.00 98.34           H  
ATOM   2757  NE1 TRP A 176       3.997   5.432  -6.783  1.00 98.34           N  
ATOM   2758  HE1 TRP A 176       4.021   6.436  -6.888  1.00 98.34           H  
ATOM   2759  CH2 TRP A 176       2.630   4.250  -3.497  1.00 98.34           C  
ATOM   2760  HH2 TRP A 176       2.167   4.572  -2.576  1.00 98.34           H  
ATOM   2761  CZ2 TRP A 176       3.014   5.205  -4.449  1.00 98.34           C  
ATOM   2762  HZ2 TRP A 176       2.869   6.260  -4.269  1.00 98.34           H  
ATOM   2763  CZ3 TRP A 176       2.831   2.881  -3.743  1.00 98.34           C  
ATOM   2764  HZ3 TRP A 176       2.522   2.156  -3.004  1.00 98.34           H  
ATOM   2765  N   TRP A 177       1.931   2.466  -9.123  1.00 98.43           N  
ATOM   2766  H   TRP A 177       1.949   2.887  -8.205  1.00 98.43           H  
ATOM   2767  CA  TRP A 177       1.140   3.148 -10.154  1.00 98.43           C  
ATOM   2768  HA  TRP A 177       0.704   2.408 -10.826  1.00 98.43           H  
ATOM   2769  C   TRP A 177       2.014   4.069 -11.012  1.00 98.43           C  
ATOM   2770  CB  TRP A 177      -0.013   3.902  -9.486  1.00 98.43           C  
ATOM   2771  HB2 TRP A 177       0.389   4.624  -8.775  1.00 98.43           H  
ATOM   2772  HB3 TRP A 177      -0.563   4.458 -10.245  1.00 98.43           H  
ATOM   2773  O   TRP A 177       1.878   5.285 -10.970  1.00 98.43           O  
ATOM   2774  CG  TRP A 177      -0.984   3.023  -8.780  1.00 98.43           C  
ATOM   2775  CD1 TRP A 177      -1.977   2.331  -9.377  1.00 98.43           C  
ATOM   2776  HD1 TRP A 177      -2.196   2.348 -10.435  1.00 98.43           H  
ATOM   2777  CD2 TRP A 177      -1.089   2.735  -7.354  1.00 98.43           C  
ATOM   2778  CE2 TRP A 177      -2.218   1.883  -7.156  1.00 98.43           C  
ATOM   2779  CE3 TRP A 177      -0.344   3.102  -6.211  1.00 98.43           C  
ATOM   2780  HE3 TRP A 177       0.501   3.765  -6.319  1.00 98.43           H  
ATOM   2781  NE1 TRP A 177      -2.727   1.680  -8.422  1.00 98.43           N  
ATOM   2782  HE1 TRP A 177      -3.555   1.151  -8.658  1.00 98.43           H  
ATOM   2783  CH2 TRP A 177      -1.823   1.792  -4.774  1.00 98.43           C  
ATOM   2784  HH2 TRP A 177      -2.109   1.450  -3.790  1.00 98.43           H  
ATOM   2785  CZ2 TRP A 177      -2.582   1.407  -5.891  1.00 98.43           C  
ATOM   2786  HZ2 TRP A 177      -3.443   0.765  -5.782  1.00 98.43           H  
ATOM   2787  CZ3 TRP A 177      -0.706   2.634  -4.934  1.00 98.43           C  
ATOM   2788  HZ3 TRP A 177      -0.134   2.939  -4.070  1.00 98.43           H  
ATOM   2789  N   PHE A 178       3.003   3.525 -11.717  1.00 98.03           N  
ATOM   2790  H   PHE A 178       3.064   2.518 -11.754  1.00 98.03           H  
ATOM   2791  CA  PHE A 178       3.972   4.331 -12.466  1.00 98.03           C  
ATOM   2792  HA  PHE A 178       4.414   5.054 -11.781  1.00 98.03           H  
ATOM   2793  C   PHE A 178       3.322   5.125 -13.616  1.00 98.03           C  
ATOM   2794  CB  PHE A 178       5.097   3.433 -12.990  1.00 98.03           C  
ATOM   2795  HB2 PHE A 178       4.649   2.637 -13.586  1.00 98.03           H  
ATOM   2796  HB3 PHE A 178       5.733   4.018 -13.654  1.00 98.03           H  
ATOM   2797  O   PHE A 178       2.534   4.589 -14.388  1.00 98.03           O  
ATOM   2798  CG  PHE A 178       5.971   2.803 -11.923  1.00 98.03           C  
ATOM   2799  CD1 PHE A 178       6.988   3.552 -11.309  1.00 98.03           C  
ATOM   2800  HD1 PHE A 178       7.126   4.584 -11.596  1.00 98.03           H  
ATOM   2801  CD2 PHE A 178       5.793   1.455 -11.566  1.00 98.03           C  
ATOM   2802  HD2 PHE A 178       4.990   0.885 -12.010  1.00 98.03           H  
ATOM   2803  CE1 PHE A 178       7.828   2.957 -10.350  1.00 98.03           C  
ATOM   2804  HE1 PHE A 178       8.610   3.532  -9.878  1.00 98.03           H  
ATOM   2805  CE2 PHE A 178       6.642   0.850 -10.625  1.00 98.03           C  
ATOM   2806  HE2 PHE A 178       6.502  -0.188 -10.360  1.00 98.03           H  
ATOM   2807  CZ  PHE A 178       7.659   1.602 -10.015  1.00 98.03           C  
ATOM   2808  HZ  PHE A 178       8.306   1.134  -9.288  1.00 98.03           H  
ATOM   2809  N   HIS A 179       3.724   6.392 -13.752  1.00 96.36           N  
ATOM   2810  H   HIS A 179       4.392   6.736 -13.078  1.00 96.36           H  
ATOM   2811  CA  HIS A 179       3.520   7.195 -14.958  1.00 96.36           C  
ATOM   2812  HA  HIS A 179       2.652   6.808 -15.492  1.00 96.36           H  
ATOM   2813  C   HIS A 179       4.730   7.010 -15.894  1.00 96.36           C  
ATOM   2814  CB  HIS A 179       3.203   8.655 -14.583  1.00 96.36           C  
ATOM   2815  HB2 HIS A 179       4.056   9.116 -14.086  1.00 96.36           H  
ATOM   2816  HB3 HIS A 179       2.380   8.650 -13.868  1.00 96.36           H  
ATOM   2817  O   HIS A 179       4.866   5.977 -16.533  1.00 96.36           O  
ATOM   2818  CG  HIS A 179       2.783   9.503 -15.764  1.00 96.36           C  
ATOM   2819  CD2 HIS A 179       1.499   9.846 -16.094  1.00 96.36           C  
ATOM   2820  HD2 HIS A 179       0.611   9.607 -15.527  1.00 96.36           H  
ATOM   2821  ND1 HIS A 179       3.603  10.075 -16.716  1.00 96.36           N  
ATOM   2822  HD1 HIS A 179       4.609  10.014 -16.772  1.00 96.36           H  
ATOM   2823  CE1 HIS A 179       2.828  10.712 -17.609  1.00 96.36           C  
ATOM   2824  HE1 HIS A 179       3.180  11.239 -18.483  1.00 96.36           H  
ATOM   2825  NE2 HIS A 179       1.541  10.594 -17.275  1.00 96.36           N  
ATOM   2826  N   SER A 180       5.663   7.971 -15.949  1.00 95.12           N  
ATOM   2827  H   SER A 180       5.512   8.782 -15.367  1.00 95.12           H  
ATOM   2828  CA  SER A 180       6.896   7.881 -16.755  1.00 95.12           C  
ATOM   2829  HA  SER A 180       7.180   6.832 -16.837  1.00 95.12           H  
ATOM   2830  C   SER A 180       8.072   8.617 -16.081  1.00 95.12           C  
ATOM   2831  CB  SER A 180       6.637   8.365 -18.191  1.00 95.12           C  
ATOM   2832  HB2 SER A 180       5.936   7.687 -18.678  1.00 95.12           H  
ATOM   2833  HB3 SER A 180       6.204   9.365 -18.172  1.00 95.12           H  
ATOM   2834  O   SER A 180       8.560   9.632 -16.566  1.00 95.12           O  
ATOM   2835  OG  SER A 180       7.850   8.395 -18.921  1.00 95.12           O  
ATOM   2836  HG  SER A 180       8.352   9.132 -18.564  1.00 95.12           H  
ATOM   2837  N   CYS A 181       8.574   8.182 -14.926  1.00 94.05           N  
ATOM   2838  H   CYS A 181       9.313   8.758 -14.548  1.00 94.05           H  
ATOM   2839  CA  CYS A 181       8.175   6.978 -14.195  1.00 94.05           C  
ATOM   2840  HA  CYS A 181       7.517   6.353 -14.799  1.00 94.05           H  
ATOM   2841  C   CYS A 181       7.393   7.289 -12.926  1.00 94.05           C  
ATOM   2842  CB  CYS A 181       9.422   6.162 -13.849  1.00 94.05           C  
ATOM   2843  HB2 CYS A 181       9.141   5.439 -13.083  1.00 94.05           H  
ATOM   2844  HB3 CYS A 181      10.185   6.818 -13.430  1.00 94.05           H  
ATOM   2845  O   CYS A 181       6.302   6.768 -12.731  1.00 94.05           O  
ATOM   2846  SG  CYS A 181      10.121   5.229 -15.228  1.00 94.05           S  
ATOM   2847  N   ARG A 182       7.956   8.100 -12.032  1.00 93.84           N  
ATOM   2848  H   ARG A 182       8.819   8.578 -12.246  1.00 93.84           H  
ATOM   2849  CA  ARG A 182       7.365   8.321 -10.717  1.00 93.84           C  
ATOM   2850  HA  ARG A 182       6.281   8.308 -10.824  1.00 93.84           H  
ATOM   2851  C   ARG A 182       7.709   9.693 -10.176  1.00 93.84           C  
ATOM   2852  CB  ARG A 182       7.775   7.172  -9.769  1.00 93.84           C  
ATOM   2853  HB2 ARG A 182       7.226   7.302  -8.837  1.00 93.84           H  
ATOM   2854  HB3 ARG A 182       7.416   6.237 -10.201  1.00 93.84           H  
ATOM   2855  O   ARG A 182       8.825  10.161 -10.392  1.00 93.84           O  
ATOM   2856  CG  ARG A 182       9.271   6.992  -9.443  1.00 93.84           C  
ATOM   2857  HG2 ARG A 182       9.883   7.229 -10.313  1.00 93.84           H  
ATOM   2858  HG3 ARG A 182       9.443   5.950  -9.173  1.00 93.84           H  
ATOM   2859  CD  ARG A 182       9.681   7.866  -8.254  1.00 93.84           C  
ATOM   2860  HD2 ARG A 182       9.454   8.906  -8.488  1.00 93.84           H  
ATOM   2861  HD3 ARG A 182       9.069   7.611  -7.389  1.00 93.84           H  
ATOM   2862  NE  ARG A 182      11.108   7.736  -7.903  1.00 93.84           N  
ATOM   2863  HE  ARG A 182      11.518   6.814  -7.867  1.00 93.84           H  
ATOM   2864  NH1 ARG A 182      11.413   9.963  -7.421  1.00 93.84           N  
ATOM   2865 HH11 ARG A 182      12.017  10.729  -7.157  1.00 93.84           H  
ATOM   2866 HH12 ARG A 182      10.433  10.178  -7.533  1.00 93.84           H  
ATOM   2867  NH2 ARG A 182      13.100   8.574  -7.180  1.00 93.84           N  
ATOM   2868 HH21 ARG A 182      13.589   9.380  -6.817  1.00 93.84           H  
ATOM   2869 HH22 ARG A 182      13.499   7.651  -7.084  1.00 93.84           H  
ATOM   2870  CZ  ARG A 182      11.863   8.749  -7.511  1.00 93.84           C  
ATOM   2871  N   THR A 183       6.786  10.280  -9.426  1.00 94.46           N  
ATOM   2872  H   THR A 183       5.868   9.865  -9.354  1.00 94.46           H  
ATOM   2873  CA  THR A 183       7.095  11.344  -8.470  1.00 94.46           C  
ATOM   2874  HA  THR A 183       8.023  11.836  -8.762  1.00 94.46           H  
ATOM   2875  C   THR A 183       7.353  10.739  -7.099  1.00 94.46           C  
ATOM   2876  CB  THR A 183       6.008  12.424  -8.428  1.00 94.46           C  
ATOM   2877  HB  THR A 183       6.138  13.047  -7.543  1.00 94.46           H  
ATOM   2878  O   THR A 183       8.430  10.950  -6.561  1.00 94.46           O  
ATOM   2879  CG2 THR A 183       6.108  13.300  -9.672  1.00 94.46           C  
ATOM   2880 HG21 THR A 183       5.437  14.148  -9.537  1.00 94.46           H  
ATOM   2881 HG22 THR A 183       5.837  12.728 -10.559  1.00 94.46           H  
ATOM   2882 HG23 THR A 183       7.123  13.683  -9.778  1.00 94.46           H  
ATOM   2883  OG1 THR A 183       4.716  11.871  -8.446  1.00 94.46           O  
ATOM   2884  HG1 THR A 183       4.387  11.756  -7.551  1.00 94.46           H  
ATOM   2885  N   SER A 184       6.474   9.880  -6.585  1.00 96.70           N  
ATOM   2886  H   SER A 184       5.640   9.657  -7.109  1.00 96.70           H  
ATOM   2887  CA  SER A 184       6.678   9.144  -5.324  1.00 96.70           C  
ATOM   2888  HA  SER A 184       7.540   9.553  -4.798  1.00 96.70           H  
ATOM   2889  C   SER A 184       6.962   7.655  -5.557  1.00 96.70           C  
ATOM   2890  CB  SER A 184       5.474   9.330  -4.395  1.00 96.70           C  
ATOM   2891  HB2 SER A 184       5.602   8.710  -3.508  1.00 96.70           H  
ATOM   2892  HB3 SER A 184       5.413  10.371  -4.076  1.00 96.70           H  
ATOM   2893  O   SER A 184       6.593   7.095  -6.586  1.00 96.70           O  
ATOM   2894  OG  SER A 184       4.277   8.968  -5.050  1.00 96.70           O  
ATOM   2895  HG  SER A 184       3.901   9.760  -5.442  1.00 96.70           H  
ATOM   2896  N   LEU A 185       7.651   6.999  -4.618  1.00 97.10           N  
ATOM   2897  H   LEU A 185       7.932   7.508  -3.792  1.00 97.10           H  
ATOM   2898  CA  LEU A 185       7.916   5.556  -4.666  1.00 97.10           C  
ATOM   2899  HA  LEU A 185       7.107   5.081  -5.219  1.00 97.10           H  
ATOM   2900  C   LEU A 185       7.920   4.960  -3.256  1.00 97.10           C  
ATOM   2901  CB  LEU A 185       9.249   5.291  -5.400  1.00 97.10           C  
ATOM   2902  HB2 LEU A 185       9.244   5.825  -6.350  1.00 97.10           H  
ATOM   2903  HB3 LEU A 185      10.072   5.679  -4.800  1.00 97.10           H  
ATOM   2904  O   LEU A 185       8.974   4.768  -2.658  1.00 97.10           O  
ATOM   2905  CG  LEU A 185       9.496   3.803  -5.703  1.00 97.10           C  
ATOM   2906  HG  LEU A 185       9.438   3.214  -4.787  1.00 97.10           H  
ATOM   2907  CD1 LEU A 185       8.456   3.280  -6.697  1.00 97.10           C  
ATOM   2908 HD11 LEU A 185       7.502   3.124  -6.194  1.00 97.10           H  
ATOM   2909 HD12 LEU A 185       8.315   3.990  -7.512  1.00 97.10           H  
ATOM   2910 HD13 LEU A 185       8.775   2.325  -7.114  1.00 97.10           H  
ATOM   2911  CD2 LEU A 185      10.892   3.621  -6.300  1.00 97.10           C  
ATOM   2912 HD21 LEU A 185      11.633   4.013  -5.602  1.00 97.10           H  
ATOM   2913 HD22 LEU A 185      11.084   2.556  -6.435  1.00 97.10           H  
ATOM   2914 HD23 LEU A 185      10.966   4.138  -7.256  1.00 97.10           H  
ATOM   2915  N   LEU A 186       6.744   4.659  -2.708  1.00 97.98           N  
ATOM   2916  H   LEU A 186       5.900   4.849  -3.230  1.00 97.98           H  
ATOM   2917  CA  LEU A 186       6.621   4.164  -1.327  1.00 97.98           C  
ATOM   2918  HA  LEU A 186       7.352   4.689  -0.711  1.00 97.98           H  
ATOM   2919  C   LEU A 186       6.943   2.663  -1.181  1.00 97.98           C  
ATOM   2920  CB  LEU A 186       5.223   4.512  -0.798  1.00 97.98           C  
ATOM   2921  HB2 LEU A 186       5.158   4.169   0.234  1.00 97.98           H  
ATOM   2922  HB3 LEU A 186       4.477   3.970  -1.379  1.00 97.98           H  
ATOM   2923  O   LEU A 186       7.194   2.153  -0.088  1.00 97.98           O  
ATOM   2924  CG  LEU A 186       4.890   6.017  -0.826  1.00 97.98           C  
ATOM   2925  HG  LEU A 186       4.854   6.368  -1.858  1.00 97.98           H  
ATOM   2926  CD1 LEU A 186       3.513   6.244  -0.210  1.00 97.98           C  
ATOM   2927 HD11 LEU A 186       3.472   5.846   0.804  1.00 97.98           H  
ATOM   2928 HD12 LEU A 186       2.750   5.749  -0.812  1.00 97.98           H  
ATOM   2929 HD13 LEU A 186       3.291   7.311  -0.190  1.00 97.98           H  
ATOM   2930  CD2 LEU A 186       5.940   6.838  -0.071  1.00 97.98           C  
ATOM   2931 HD21 LEU A 186       6.222   6.337   0.855  1.00 97.98           H  
ATOM   2932 HD22 LEU A 186       6.828   6.967  -0.690  1.00 97.98           H  
ATOM   2933 HD23 LEU A 186       5.548   7.822   0.183  1.00 97.98           H  
ATOM   2934  N   THR A 187       6.983   1.950  -2.301  1.00 97.98           N  
ATOM   2935  H   THR A 187       6.708   2.400  -3.162  1.00 97.98           H  
ATOM   2936  CA  THR A 187       7.319   0.525  -2.407  1.00 97.98           C  
ATOM   2937  HA  THR A 187       7.147   0.033  -1.450  1.00 97.98           H  
ATOM   2938  C   THR A 187       8.785   0.288  -2.771  1.00 97.98           C  
ATOM   2939  CB  THR A 187       6.405  -0.134  -3.439  1.00 97.98           C  
ATOM   2940  HB  THR A 187       6.727  -1.159  -3.622  1.00 97.98           H  
ATOM   2941  O   THR A 187       9.182  -0.847  -3.018  1.00 97.98           O  
ATOM   2942  CG2 THR A 187       4.954  -0.171  -2.962  1.00 97.98           C  
ATOM   2943 HG21 THR A 187       4.329  -0.650  -3.717  1.00 97.98           H  
ATOM   2944 HG22 THR A 187       4.883  -0.738  -2.033  1.00 97.98           H  
ATOM   2945 HG23 THR A 187       4.586   0.839  -2.785  1.00 97.98           H  
ATOM   2946  OG1 THR A 187       6.474   0.623  -4.624  1.00 97.98           O  
ATOM   2947  HG1 THR A 187       5.990   0.139  -5.298  1.00 97.98           H  
ATOM   2948  N   GLY A 188       9.618   1.331  -2.804  1.00 96.36           N  
ATOM   2949  H   GLY A 188       9.264   2.255  -2.605  1.00 96.36           H  
ATOM   2950  CA  GLY A 188      11.041   1.174  -3.087  1.00 96.36           C  
ATOM   2951  HA2 GLY A 188      11.495   2.151  -3.251  1.00 96.36           H  
ATOM   2952  HA3 GLY A 188      11.163   0.606  -4.010  1.00 96.36           H  
ATOM   2953  C   GLY A 188      11.805   0.441  -1.981  1.00 96.36           C  
ATOM   2954  O   GLY A 188      11.243  -0.035  -0.986  1.00 96.36           O  
ATOM   2955  N   ASP A 189      13.113   0.337  -2.165  1.00 95.05           N  
ATOM   2956  H   ASP A 189      13.529   0.837  -2.938  1.00 95.05           H  
ATOM   2957  CA  ASP A 189      13.994  -0.469  -1.326  1.00 95.05           C  
ATOM   2958  HA  ASP A 189      13.400  -1.170  -0.739  1.00 95.05           H  
ATOM   2959  C   ASP A 189      14.790   0.411  -0.355  1.00 95.05           C  
ATOM   2960  CB  ASP A 189      14.896  -1.309  -2.237  1.00 95.05           C  
ATOM   2961  HB2 ASP A 189      14.270  -1.857  -2.941  1.00 95.05           H  
ATOM   2962  HB3 ASP A 189      15.543  -0.644  -2.810  1.00 95.05           H  
ATOM   2963  O   ASP A 189      15.605   1.232  -0.777  1.00 95.05           O  
ATOM   2964  CG  ASP A 189      15.759  -2.318  -1.477  1.00 95.05           C  
ATOM   2965  OD1 ASP A 189      15.737  -2.299  -0.224  1.00 95.05           O  
ATOM   2966  OD2 ASP A 189      16.450  -3.089  -2.177  1.00 95.05           O  
ATOM   2967  N   PHE A 190      14.584   0.215   0.951  1.00 93.17           N  
ATOM   2968  H   PHE A 190      13.982  -0.546   1.230  1.00 93.17           H  
ATOM   2969  CA  PHE A 190      15.325   0.926   1.997  1.00 93.17           C  
ATOM   2970  HA  PHE A 190      15.176   1.999   1.876  1.00 93.17           H  
ATOM   2971  C   PHE A 190      16.836   0.673   1.954  1.00 93.17           C  
ATOM   2972  CB  PHE A 190      14.814   0.489   3.373  1.00 93.17           C  
ATOM   2973  HB2 PHE A 190      15.527   0.829   4.125  1.00 93.17           H  
ATOM   2974  HB3 PHE A 190      14.802  -0.600   3.420  1.00 93.17           H  
ATOM   2975  O   PHE A 190      17.599   1.523   2.412  1.00 93.17           O  
ATOM   2976  CG  PHE A 190      13.462   1.040   3.767  1.00 93.17           C  
ATOM   2977  CD1 PHE A 190      13.295   2.423   3.969  1.00 93.17           C  
ATOM   2978  HD1 PHE A 190      14.109   3.107   3.779  1.00 93.17           H  
ATOM   2979  CD2 PHE A 190      12.391   0.164   4.014  1.00 93.17           C  
ATOM   2980  HD2 PHE A 190      12.523  -0.900   3.885  1.00 93.17           H  
ATOM   2981  CE1 PHE A 190      12.063   2.914   4.429  1.00 93.17           C  
ATOM   2982  HE1 PHE A 190      11.905   3.974   4.567  1.00 93.17           H  
ATOM   2983  CE2 PHE A 190      11.176   0.658   4.513  1.00 93.17           C  
ATOM   2984  HE2 PHE A 190      10.395  -0.037   4.782  1.00 93.17           H  
ATOM   2985  CZ  PHE A 190      11.014   2.037   4.729  1.00 93.17           C  
ATOM   2986  HZ  PHE A 190      10.093   2.428   5.137  1.00 93.17           H  
ATOM   2987  N   HIS A 191      17.266  -0.476   1.425  1.00 88.38           N  
ATOM   2988  H   HIS A 191      16.588  -1.116   1.037  1.00 88.38           H  
ATOM   2989  CA  HIS A 191      18.659  -0.927   1.463  1.00 88.38           C  
ATOM   2990  HA  HIS A 191      19.169  -0.443   2.296  1.00 88.38           H  
ATOM   2991  C   HIS A 191      19.441  -0.571   0.199  1.00 88.38           C  
ATOM   2992  CB  HIS A 191      18.683  -2.436   1.723  1.00 88.38           C  
ATOM   2993  HB2 HIS A 191      19.717  -2.770   1.805  1.00 88.38           H  
ATOM   2994  HB3 HIS A 191      18.223  -2.956   0.883  1.00 88.38           H  
ATOM   2995  O   HIS A 191      20.650  -0.803   0.130  1.00 88.38           O  
ATOM   2996  CG  HIS A 191      17.967  -2.813   2.992  1.00 88.38           C  
ATOM   2997  CD2 HIS A 191      16.802  -3.517   3.066  1.00 88.38           C  
ATOM   2998  HD2 HIS A 191      16.238  -3.904   2.230  1.00 88.38           H  
ATOM   2999  ND1 HIS A 191      18.364  -2.443   4.278  1.00 88.38           N  
ATOM   3000  CE1 HIS A 191      17.438  -2.956   5.103  1.00 88.38           C  
ATOM   3001  HE1 HIS A 191      17.448  -2.860   6.179  1.00 88.38           H  
ATOM   3002  NE2 HIS A 191      16.493  -3.602   4.404  1.00 88.38           N  
ATOM   3003  HE2 HIS A 191      15.682  -4.045   4.813  1.00 88.38           H  
ATOM   3004  N   ARG A 192      18.782  -0.004  -0.820  1.00 79.77           N  
ATOM   3005  H   ARG A 192      17.803   0.207  -0.692  1.00 79.77           H  
ATOM   3006  CA  ARG A 192      19.467   0.392  -2.054  1.00 79.77           C  
ATOM   3007  HA  ARG A 192      20.193  -0.392  -2.270  1.00 79.77           H  
ATOM   3008  C   ARG A 192      20.282   1.665  -1.880  1.00 79.77           C  
ATOM   3009  CB  ARG A 192      18.497   0.493  -3.237  1.00 79.77           C  
ATOM   3010  HB2 ARG A 192      17.520   0.839  -2.900  1.00 79.77           H  
ATOM   3011  HB3 ARG A 192      18.894   1.210  -3.956  1.00 79.77           H  
ATOM   3012  O   ARG A 192      19.942   2.567  -1.119  1.00 79.77           O  
ATOM   3013  CG  ARG A 192      18.382  -0.864  -3.937  1.00 79.77           C  
ATOM   3014  HG2 ARG A 192      17.970  -1.591  -3.237  1.00 79.77           H  
ATOM   3015  HG3 ARG A 192      19.376  -1.202  -4.231  1.00 79.77           H  
ATOM   3016  CD  ARG A 192      17.512  -0.780  -5.191  1.00 79.77           C  
ATOM   3017  HD2 ARG A 192      16.527  -0.404  -4.915  1.00 79.77           H  
ATOM   3018  HD3 ARG A 192      17.979  -0.091  -5.894  1.00 79.77           H  
ATOM   3019  NE  ARG A 192      17.367  -2.100  -5.818  1.00 79.77           N  
ATOM   3020  HE  ARG A 192      17.521  -2.892  -5.210  1.00 79.77           H  
ATOM   3021  NH1 ARG A 192      16.487  -1.413  -7.836  1.00 79.77           N  
ATOM   3022 HH11 ARG A 192      16.341  -0.487  -7.459  1.00 79.77           H  
ATOM   3023 HH12 ARG A 192      16.035  -1.689  -8.695  1.00 79.77           H  
ATOM   3024  NH2 ARG A 192      16.864  -3.566  -7.479  1.00 79.77           N  
ATOM   3025 HH21 ARG A 192      16.389  -3.732  -8.355  1.00 79.77           H  
ATOM   3026 HH22 ARG A 192      17.120  -4.338  -6.881  1.00 79.77           H  
ATOM   3027  CZ  ARG A 192      16.915  -2.347  -7.034  1.00 79.77           C  
ATOM   3028  N   SER A 193      21.349   1.747  -2.678  1.00 73.43           N  
ATOM   3029  H   SER A 193      21.564   0.946  -3.254  1.00 73.43           H  
ATOM   3030  CA  SER A 193      22.192   2.937  -2.774  1.00 73.43           C  
ATOM   3031  HA  SER A 193      22.723   3.063  -1.831  1.00 73.43           H  
ATOM   3032  C   SER A 193      21.356   4.185  -3.050  1.00 73.43           C  
ATOM   3033  CB  SER A 193      23.223   2.793  -3.896  1.00 73.43           C  
ATOM   3034  HB2 SER A 193      22.708   2.606  -4.838  1.00 73.43           H  
ATOM   3035  HB3 SER A 193      23.893   1.959  -3.681  1.00 73.43           H  
ATOM   3036  O   SER A 193      20.550   4.213  -3.988  1.00 73.43           O  
ATOM   3037  OG  SER A 193      23.971   3.991  -4.004  1.00 73.43           O  
ATOM   3038  HG  SER A 193      24.140   4.171  -4.932  1.00 73.43           H  
ATOM   3039  N   LYS A 194      21.644   5.249  -2.292  1.00 74.98           N  
ATOM   3040  H   LYS A 194      22.300   5.114  -1.536  1.00 74.98           H  
ATOM   3041  CA  LYS A 194      21.060   6.582  -2.477  1.00 74.98           C  
ATOM   3042  HA  LYS A 194      19.994   6.542  -2.255  1.00 74.98           H  
ATOM   3043  C   LYS A 194      21.173   7.068  -3.923  1.00 74.98           C  
ATOM   3044  CB  LYS A 194      21.722   7.586  -1.516  1.00 74.98           C  
ATOM   3045  HB2 LYS A 194      21.357   8.583  -1.763  1.00 74.98           H  
ATOM   3046  HB3 LYS A 194      22.802   7.584  -1.663  1.00 74.98           H  
ATOM   3047  O   LYS A 194      20.270   7.736  -4.395  1.00 74.98           O  
ATOM   3048  CG  LYS A 194      21.403   7.294  -0.038  1.00 74.98           C  
ATOM   3049  HG2 LYS A 194      20.339   7.085   0.070  1.00 74.98           H  
ATOM   3050  HG3 LYS A 194      21.962   6.416   0.286  1.00 74.98           H  
ATOM   3051  CD  LYS A 194      21.763   8.490   0.859  1.00 74.98           C  
ATOM   3052  HD2 LYS A 194      22.828   8.707   0.767  1.00 74.98           H  
ATOM   3053  HD3 LYS A 194      21.193   9.358   0.527  1.00 74.98           H  
ATOM   3054  CE  LYS A 194      21.417   8.190   2.324  1.00 74.98           C  
ATOM   3055  HE2 LYS A 194      20.376   7.868   2.371  1.00 74.98           H  
ATOM   3056  HE3 LYS A 194      22.038   7.362   2.666  1.00 74.98           H  
ATOM   3057  NZ  LYS A 194      21.608   9.374   3.205  1.00 74.98           N  
ATOM   3058  HZ1 LYS A 194      22.529   9.778   3.118  1.00 74.98           H  
ATOM   3059  HZ2 LYS A 194      21.423   9.150   4.172  1.00 74.98           H  
ATOM   3060  HZ3 LYS A 194      20.943  10.107   3.004  1.00 74.98           H  
ATOM   3061  N   SER A 195      22.220   6.681  -4.657  1.00 73.62           N  
ATOM   3062  H   SER A 195      22.882   6.046  -4.235  1.00 73.62           H  
ATOM   3063  CA  SER A 195      22.502   7.168  -6.017  1.00 73.62           C  
ATOM   3064  HA  SER A 195      22.594   8.254  -5.981  1.00 73.62           H  
ATOM   3065  C   SER A 195      21.431   6.852  -7.069  1.00 73.62           C  
ATOM   3066  CB  SER A 195      23.843   6.597  -6.494  1.00 73.62           C  
ATOM   3067  HB2 SER A 195      24.090   7.008  -7.473  1.00 73.62           H  
ATOM   3068  HB3 SER A 195      24.623   6.889  -5.791  1.00 73.62           H  
ATOM   3069  O   SER A 195      21.358   7.549  -8.075  1.00 73.62           O  
ATOM   3070  OG  SER A 195      23.799   5.178  -6.572  1.00 73.62           O  
ATOM   3071  HG  SER A 195      23.415   4.940  -7.419  1.00 73.62           H  
ATOM   3072  N   ASN A 196      20.611   5.814  -6.876  1.00 79.33           N  
ATOM   3073  H   ASN A 196      20.697   5.286  -6.019  1.00 79.33           H  
ATOM   3074  CA  ASN A 196      19.715   5.322  -7.933  1.00 79.33           C  
ATOM   3075  HA  ASN A 196      20.063   5.698  -8.895  1.00 79.33           H  
ATOM   3076  C   ASN A 196      18.276   5.835  -7.809  1.00 79.33           C  
ATOM   3077  CB  ASN A 196      19.805   3.789  -7.988  1.00 79.33           C  
ATOM   3078  HB2 ASN A 196      19.568   3.375  -7.008  1.00 79.33           H  
ATOM   3079  HB3 ASN A 196      19.079   3.411  -8.708  1.00 79.33           H  
ATOM   3080  O   ASN A 196      17.443   5.527  -8.663  1.00 79.33           O  
ATOM   3081  CG  ASN A 196      21.175   3.305  -8.428  1.00 79.33           C  
ATOM   3082  ND2 ASN A 196      21.439   2.029  -8.300  1.00 79.33           N  
ATOM   3083 HD21 ASN A 196      22.349   1.729  -8.622  1.00 79.33           H  
ATOM   3084 HD22 ASN A 196      20.734   1.393  -7.956  1.00 79.33           H  
ATOM   3085  OD1 ASN A 196      22.038   4.045  -8.871  1.00 79.33           O  
ATOM   3086  N   ALA A 197      17.975   6.605  -6.758  1.00 86.72           N  
ATOM   3087  H   ALA A 197      18.720   6.876  -6.132  1.00 86.72           H  
ATOM   3088  CA  ALA A 197      16.634   7.119  -6.492  1.00 86.72           C  
ATOM   3089  HA  ALA A 197      16.674   7.562  -5.496  1.00 86.72           H  
ATOM   3090  C   ALA A 197      15.564   6.000  -6.422  1.00 86.72           C  
ATOM   3091  CB  ALA A 197      16.352   8.253  -7.491  1.00 86.72           C  
ATOM   3092  HB1 ALA A 197      17.241   8.870  -7.616  1.00 86.72           H  
ATOM   3093  HB2 ALA A 197      15.568   8.904  -7.104  1.00 86.72           H  
ATOM   3094  HB3 ALA A 197      16.059   7.848  -8.459  1.00 86.72           H  
ATOM   3095  O   ALA A 197      14.427   6.157  -6.874  1.00 86.72           O  
ATOM   3096  N   THR A 198      15.952   4.834  -5.891  1.00 92.93           N  
ATOM   3097  H   THR A 198      16.918   4.757  -5.606  1.00 92.93           H  
ATOM   3098  CA  THR A 198      15.132   3.609  -5.773  1.00 92.93           C  
ATOM   3099  HA  THR A 198      14.239   3.708  -6.390  1.00 92.93           H  
ATOM   3100  C   THR A 198      14.637   3.351  -4.348  1.00 92.93           C  
ATOM   3101  CB  THR A 198      15.918   2.376  -6.254  1.00 92.93           C  
ATOM   3102  HB  THR A 198      15.350   1.469  -6.048  1.00 92.93           H  
ATOM   3103  O   THR A 198      14.155   2.257  -4.065  1.00 92.93           O  
ATOM   3104  CG2 THR A 198      16.251   2.376  -7.743  1.00 92.93           C  
ATOM   3105 HG21 THR A 198      16.755   3.302  -8.019  1.00 92.93           H  
ATOM   3106 HG22 THR A 198      15.337   2.274  -8.329  1.00 92.93           H  
ATOM   3107 HG23 THR A 198      16.906   1.536  -7.976  1.00 92.93           H  
ATOM   3108  OG1 THR A 198      17.149   2.313  -5.572  1.00 92.93           O  
ATOM   3109  HG1 THR A 198      16.953   2.220  -4.637  1.00 92.93           H  
ATOM   3110  N   GLY A 199      14.829   4.316  -3.445  1.00 94.91           N  
ATOM   3111  H   GLY A 199      15.201   5.200  -3.761  1.00 94.91           H  
ATOM   3112  CA  GLY A 199      14.440   4.214  -2.041  1.00 94.91           C  
ATOM   3113  HA2 GLY A 199      14.916   5.023  -1.488  1.00 94.91           H  
ATOM   3114  HA3 GLY A 199      14.789   3.269  -1.625  1.00 94.91           H  
ATOM   3115  C   GLY A 199      12.932   4.309  -1.817  1.00 94.91           C  
ATOM   3116  O   GLY A 199      12.143   4.300  -2.761  1.00 94.91           O  
ATOM   3117  N   VAL A 200      12.536   4.454  -0.555  1.00 96.26           N  
ATOM   3118  H   VAL A 200      13.248   4.490   0.160  1.00 96.26           H  
ATOM   3119  CA  VAL A 200      11.155   4.779  -0.175  1.00 96.26           C  
ATOM   3120  HA  VAL A 200      10.473   4.334  -0.899  1.00 96.26           H  
ATOM   3121  C   VAL A 200      10.989   6.298  -0.224  1.00 96.26           C  
ATOM   3122  CB  VAL A 200      10.808   4.174   1.195  1.00 96.26           C  
ATOM   3123  HB  VAL A 200      11.482   4.566   1.957  1.00 96.26           H  
ATOM   3124  O   VAL A 200      11.315   6.987   0.738  1.00 96.26           O  
ATOM   3125  CG1 VAL A 200       9.367   4.478   1.603  1.00 96.26           C  
ATOM   3126 HG11 VAL A 200       9.199   5.555   1.632  1.00 96.26           H  
ATOM   3127 HG12 VAL A 200       8.671   4.020   0.901  1.00 96.26           H  
ATOM   3128 HG13 VAL A 200       9.187   4.075   2.600  1.00 96.26           H  
ATOM   3129  CG2 VAL A 200      10.947   2.647   1.136  1.00 96.26           C  
ATOM   3130 HG21 VAL A 200      10.363   2.257   0.303  1.00 96.26           H  
ATOM   3131 HG22 VAL A 200      10.582   2.202   2.061  1.00 96.26           H  
ATOM   3132 HG23 VAL A 200      11.993   2.365   1.011  1.00 96.26           H  
ATOM   3133  N   ILE A 201      10.563   6.825  -1.374  1.00 96.09           N  
ATOM   3134  H   ILE A 201      10.261   6.180  -2.090  1.00 96.09           H  
ATOM   3135  CA  ILE A 201      10.721   8.244  -1.729  1.00 96.09           C  
ATOM   3136  HA  ILE A 201      11.384   8.711  -1.000  1.00 96.09           H  
ATOM   3137  C   ILE A 201       9.394   9.015  -1.690  1.00 96.09           C  
ATOM   3138  CB  ILE A 201      11.405   8.387  -3.112  1.00 96.09           C  
ATOM   3139  HB  ILE A 201      10.739   7.963  -3.863  1.00 96.09           H  
ATOM   3140  O   ILE A 201       8.420   8.633  -2.346  1.00 96.09           O  
ATOM   3141  CG1 ILE A 201      12.764   7.672  -3.260  1.00 96.09           C  
ATOM   3142 HG12 ILE A 201      13.178   7.897  -4.243  1.00 96.09           H  
ATOM   3143 HG13 ILE A 201      12.593   6.595  -3.248  1.00 96.09           H  
ATOM   3144  CG2 ILE A 201      11.616   9.861  -3.467  1.00 96.09           C  
ATOM   3145 HG21 ILE A 201      12.200   9.964  -4.381  1.00 96.09           H  
ATOM   3146 HG22 ILE A 201      12.127  10.373  -2.651  1.00 96.09           H  
ATOM   3147 HG23 ILE A 201      10.648  10.334  -3.634  1.00 96.09           H  
ATOM   3148  CD1 ILE A 201      13.821   8.013  -2.209  1.00 96.09           C  
ATOM   3149 HD11 ILE A 201      13.481   7.676  -1.229  1.00 96.09           H  
ATOM   3150 HD12 ILE A 201      14.010   9.087  -2.195  1.00 96.09           H  
ATOM   3151 HD13 ILE A 201      14.751   7.498  -2.451  1.00 96.09           H  
ATOM   3152  N   TRP A 202       9.419  10.171  -1.022  1.00 97.18           N  
ATOM   3153  H   TRP A 202      10.266  10.383  -0.516  1.00 97.18           H  
ATOM   3154  CA  TRP A 202       8.439  11.256  -1.159  1.00 97.18           C  
ATOM   3155  HA  TRP A 202       7.794  11.069  -2.017  1.00 97.18           H  
ATOM   3156  C   TRP A 202       9.206  12.573  -1.371  1.00 97.18           C  
ATOM   3157  CB  TRP A 202       7.527  11.306   0.071  1.00 97.18           C  
ATOM   3158  HB2 TRP A 202       8.084  11.644   0.945  1.00 97.18           H  
ATOM   3159  HB3 TRP A 202       7.185  10.292   0.279  1.00 97.18           H  
ATOM   3160  O   TRP A 202       9.706  13.142  -0.390  1.00 97.18           O  
ATOM   3161  CG  TRP A 202       6.306  12.155  -0.103  1.00 97.18           C  
ATOM   3162  CD1 TRP A 202       6.215  13.492   0.076  1.00 97.18           C  
ATOM   3163  HD1 TRP A 202       7.027  14.142   0.367  1.00 97.18           H  
ATOM   3164  CD2 TRP A 202       4.968  11.721  -0.492  1.00 97.18           C  
ATOM   3165  CE2 TRP A 202       4.095  12.847  -0.472  1.00 97.18           C  
ATOM   3166  CE3 TRP A 202       4.409  10.481  -0.866  1.00 97.18           C  
ATOM   3167  HE3 TRP A 202       5.052   9.615  -0.919  1.00 97.18           H  
ATOM   3168  NE1 TRP A 202       4.916  13.905  -0.149  1.00 97.18           N  
ATOM   3169  HE1 TRP A 202       4.615  14.864  -0.054  1.00 97.18           H  
ATOM   3170  CH2 TRP A 202       2.198  11.481  -1.114  1.00 97.18           C  
ATOM   3171  HH2 TRP A 202       1.146  11.387  -1.340  1.00 97.18           H  
ATOM   3172  CZ2 TRP A 202       2.727  12.732  -0.763  1.00 97.18           C  
ATOM   3173  HZ2 TRP A 202       2.072  13.589  -0.706  1.00 97.18           H  
ATOM   3174  CZ3 TRP A 202       3.041  10.359  -1.174  1.00 97.18           C  
ATOM   3175  HZ3 TRP A 202       2.632   9.401  -1.457  1.00 97.18           H  
ATOM   3176  N   PRO A 203       9.422  13.030  -2.622  1.00 96.22           N  
ATOM   3177  CA  PRO A 203      10.464  14.019  -2.909  1.00 96.22           C  
ATOM   3178  HA  PRO A 203      11.418  13.600  -2.588  1.00 96.22           H  
ATOM   3179  C   PRO A 203      10.291  15.378  -2.239  1.00 96.22           C  
ATOM   3180  CB  PRO A 203      10.494  14.195  -4.424  1.00 96.22           C  
ATOM   3181  HB2 PRO A 203      11.504  14.383  -4.788  1.00 96.22           H  
ATOM   3182  HB3 PRO A 203       9.823  15.000  -4.725  1.00 96.22           H  
ATOM   3183  O   PRO A 203      11.292  16.004  -1.903  1.00 96.22           O  
ATOM   3184  CG  PRO A 203       9.951  12.878  -4.942  1.00 96.22           C  
ATOM   3185  HG2 PRO A 203      10.761  12.153  -5.014  1.00 96.22           H  
ATOM   3186  HG3 PRO A 203       9.485  13.036  -5.914  1.00 96.22           H  
ATOM   3187  CD  PRO A 203       8.942  12.454  -3.873  1.00 96.22           C  
ATOM   3188  HD2 PRO A 203       7.966  12.868  -4.128  1.00 96.22           H  
ATOM   3189  HD3 PRO A 203       8.861  11.368  -3.838  1.00 96.22           H  
ATOM   3190  N   LEU A 204       9.056  15.827  -1.994  1.00 97.35           N  
ATOM   3191  H   LEU A 204       8.264  15.269  -2.279  1.00 97.35           H  
ATOM   3192  CA  LEU A 204       8.805  17.101  -1.304  1.00 97.35           C  
ATOM   3193  HA  LEU A 204       9.411  17.874  -1.777  1.00 97.35           H  
ATOM   3194  C   LEU A 204       9.256  17.088   0.166  1.00 97.35           C  
ATOM   3195  CB  LEU A 204       7.319  17.480  -1.438  1.00 97.35           C  
ATOM   3196  HB2 LEU A 204       6.714  16.619  -1.152  1.00 97.35           H  
ATOM   3197  HB3 LEU A 204       7.088  18.288  -0.744  1.00 97.35           H  
ATOM   3198  O   LEU A 204       9.415  18.150   0.761  1.00 97.35           O  
ATOM   3199  CG  LEU A 204       6.934  17.931  -2.856  1.00 97.35           C  
ATOM   3200  HG  LEU A 204       7.283  17.184  -3.570  1.00 97.35           H  
ATOM   3201  CD1 LEU A 204       5.420  18.079  -2.991  1.00 97.35           C  
ATOM   3202 HD11 LEU A 204       5.089  18.954  -2.432  1.00 97.35           H  
ATOM   3203 HD12 LEU A 204       5.147  18.215  -4.038  1.00 97.35           H  
ATOM   3204 HD13 LEU A 204       4.926  17.183  -2.613  1.00 97.35           H  
ATOM   3205  CD2 LEU A 204       7.554  19.269  -3.258  1.00 97.35           C  
ATOM   3206 HD21 LEU A 204       7.183  19.570  -4.237  1.00 97.35           H  
ATOM   3207 HD22 LEU A 204       7.296  20.033  -2.525  1.00 97.35           H  
ATOM   3208 HD23 LEU A 204       8.639  19.181  -3.316  1.00 97.35           H  
ATOM   3209  N   ILE A 205       9.510  15.904   0.731  1.00 96.84           N  
ATOM   3210  H   ILE A 205       9.354  15.081   0.167  1.00 96.84           H  
ATOM   3211  CA  ILE A 205      10.068  15.723   2.077  1.00 96.84           C  
ATOM   3212  HA  ILE A 205      10.029  16.665   2.624  1.00 96.84           H  
ATOM   3213  C   ILE A 205      11.541  15.305   2.001  1.00 96.84           C  
ATOM   3214  CB  ILE A 205       9.223  14.683   2.851  1.00 96.84           C  
ATOM   3215  HB  ILE A 205       9.181  13.767   2.261  1.00 96.84           H  
ATOM   3216  O   ILE A 205      12.396  15.865   2.683  1.00 96.84           O  
ATOM   3217  CG1 ILE A 205       7.779  15.184   3.072  1.00 96.84           C  
ATOM   3218 HG12 ILE A 205       7.782  15.989   3.807  1.00 96.84           H  
ATOM   3219 HG13 ILE A 205       7.369  15.586   2.146  1.00 96.84           H  
ATOM   3220  CG2 ILE A 205       9.878  14.349   4.204  1.00 96.84           C  
ATOM   3221 HG21 ILE A 205       9.287  13.617   4.754  1.00 96.84           H  
ATOM   3222 HG22 ILE A 205      10.862  13.905   4.053  1.00 96.84           H  
ATOM   3223 HG23 ILE A 205       9.976  15.253   4.806  1.00 96.84           H  
ATOM   3224  CD1 ILE A 205       6.836  14.073   3.547  1.00 96.84           C  
ATOM   3225 HD11 ILE A 205       5.836  14.487   3.676  1.00 96.84           H  
ATOM   3226 HD12 ILE A 205       6.800  13.269   2.811  1.00 96.84           H  
ATOM   3227 HD13 ILE A 205       7.154  13.664   4.506  1.00 96.84           H  
ATOM   3228  N   THR A 206      11.826  14.289   1.188  1.00 95.04           N  
ATOM   3229  H   THR A 206      11.063  13.922   0.637  1.00 95.04           H  
ATOM   3230  CA  THR A 206      13.086  13.526   1.229  1.00 95.04           C  
ATOM   3231  HA  THR A 206      13.587  13.720   2.177  1.00 95.04           H  
ATOM   3232  C   THR A 206      14.088  13.904   0.139  1.00 95.04           C  
ATOM   3233  CB  THR A 206      12.799  12.016   1.164  1.00 95.04           C  
ATOM   3234  HB  THR A 206      13.749  11.481   1.162  1.00 95.04           H  
ATOM   3235  O   THR A 206      15.253  13.509   0.204  1.00 95.04           O  
ATOM   3236  CG2 THR A 206      11.978  11.548   2.354  1.00 95.04           C  
ATOM   3237 HG21 THR A 206      10.954  11.915   2.280  1.00 95.04           H  
ATOM   3238 HG22 THR A 206      11.977  10.458   2.367  1.00 95.04           H  
ATOM   3239 HG23 THR A 206      12.427  11.918   3.275  1.00 95.04           H  
ATOM   3240  OG1 THR A 206      12.027  11.654   0.039  1.00 95.04           O  
ATOM   3241  HG1 THR A 206      11.293  12.269  -0.024  1.00 95.04           H  
ATOM   3242  N   GLY A 207      13.659  14.656  -0.879  1.00 94.51           N  
ATOM   3243  H   GLY A 207      12.721  15.029  -0.846  1.00 94.51           H  
ATOM   3244  CA  GLY A 207      14.334  14.667  -2.175  1.00 94.51           C  
ATOM   3245  HA2 GLY A 207      13.854  15.398  -2.826  1.00 94.51           H  
ATOM   3246  HA3 GLY A 207      15.378  14.950  -2.039  1.00 94.51           H  
ATOM   3247  C   GLY A 207      14.272  13.292  -2.854  1.00 94.51           C  
ATOM   3248  O   GLY A 207      13.546  12.402  -2.430  1.00 94.51           O  
ATOM   3249  N   ASP A 208      15.035  13.094  -3.925  1.00 92.56           N  
ATOM   3250  H   ASP A 208      15.553  13.870  -4.311  1.00 92.56           H  
ATOM   3251  CA  ASP A 208      14.964  11.847  -4.704  1.00 92.56           C  
ATOM   3252  HA  ASP A 208      13.946  11.460  -4.656  1.00 92.56           H  
ATOM   3253  C   ASP A 208      15.851  10.710  -4.191  1.00 92.56           C  
ATOM   3254  CB  ASP A 208      15.297  12.160  -6.167  1.00 92.56           C  
ATOM   3255  HB2 ASP A 208      16.118  12.876  -6.218  1.00 92.56           H  
ATOM   3256  HB3 ASP A 208      15.619  11.251  -6.675  1.00 92.56           H  
ATOM   3257  O   ASP A 208      15.697   9.564  -4.616  1.00 92.56           O  
ATOM   3258  CG  ASP A 208      14.075  12.686  -6.906  1.00 92.56           C  
ATOM   3259  OD1 ASP A 208      13.020  12.021  -6.787  1.00 92.56           O  
ATOM   3260  OD2 ASP A 208      14.216  13.688  -7.633  1.00 92.56           O  
ATOM   3261  N   TYR A 209      16.800  11.021  -3.310  1.00 92.76           N  
ATOM   3262  H   TYR A 209      16.819  11.972  -2.971  1.00 92.76           H  
ATOM   3263  CA  TYR A 209      17.934  10.145  -3.007  1.00 92.76           C  
ATOM   3264  HA  TYR A 209      17.853   9.231  -3.595  1.00 92.76           H  
ATOM   3265  C   TYR A 209      17.992   9.698  -1.544  1.00 92.76           C  
ATOM   3266  CB  TYR A 209      19.224  10.851  -3.438  1.00 92.76           C  
ATOM   3267  HB2 TYR A 209      20.067  10.182  -3.268  1.00 92.76           H  
ATOM   3268  HB3 TYR A 209      19.373  11.724  -2.802  1.00 92.76           H  
ATOM   3269  O   TYR A 209      18.886   8.941  -1.169  1.00 92.76           O  
ATOM   3270  CG  TYR A 209      19.253  11.282  -4.896  1.00 92.76           C  
ATOM   3271  CD1 TYR A 209      19.290  10.319  -5.922  1.00 92.76           C  
ATOM   3272  HD1 TYR A 209      19.221   9.267  -5.689  1.00 92.76           H  
ATOM   3273  CD2 TYR A 209      19.239  12.649  -5.232  1.00 92.76           C  
ATOM   3274  HD2 TYR A 209      19.188  13.398  -4.455  1.00 92.76           H  
ATOM   3275  CE1 TYR A 209      19.386  10.705  -7.268  1.00 92.76           C  
ATOM   3276  HE1 TYR A 209      19.443   9.965  -8.053  1.00 92.76           H  
ATOM   3277  CE2 TYR A 209      19.286  13.045  -6.584  1.00 92.76           C  
ATOM   3278  HE2 TYR A 209      19.262  14.093  -6.840  1.00 92.76           H  
ATOM   3279  OH  TYR A 209      19.436  12.440  -8.908  1.00 92.76           O  
ATOM   3280  HH  TYR A 209      19.350  13.391  -9.008  1.00 92.76           H  
ATOM   3281  CZ  TYR A 209      19.375  12.070  -7.603  1.00 92.76           C  
ATOM   3282  N   GLU A 210      17.058  10.140  -0.703  1.00 93.90           N  
ATOM   3283  H   GLU A 210      16.296  10.698  -1.059  1.00 93.90           H  
ATOM   3284  CA  GLU A 210      16.936   9.664   0.673  1.00 93.90           C  
ATOM   3285  HA  GLU A 210      17.714   8.927   0.872  1.00 93.90           H  
ATOM   3286  C   GLU A 210      15.606   8.951   0.863  1.00 93.90           C  
ATOM   3287  CB  GLU A 210      17.125  10.794   1.696  1.00 93.90           C  
ATOM   3288  HB2 GLU A 210      17.084  10.349   2.690  1.00 93.90           H  
ATOM   3289  HB3 GLU A 210      16.317  11.521   1.616  1.00 93.90           H  
ATOM   3290  O   GLU A 210      14.585   9.383   0.344  1.00 93.90           O  
ATOM   3291  CG  GLU A 210      18.478  11.502   1.529  1.00 93.90           C  
ATOM   3292  HG2 GLU A 210      19.216  10.781   1.178  1.00 93.90           H  
ATOM   3293  HG3 GLU A 210      18.393  12.285   0.775  1.00 93.90           H  
ATOM   3294  CD  GLU A 210      18.979  12.091   2.851  1.00 93.90           C  
ATOM   3295  OE1 GLU A 210      19.894  11.467   3.441  1.00 93.90           O  
ATOM   3296  OE2 GLU A 210      18.469  13.136   3.312  1.00 93.90           O  
ATOM   3297  N   SER A 211      15.618   7.851   1.611  1.00 94.93           N  
ATOM   3298  H   SER A 211      16.464   7.582   2.093  1.00 94.93           H  
ATOM   3299  CA  SER A 211      14.374   7.182   1.975  1.00 94.93           C  
ATOM   3300  HA  SER A 211      13.682   7.250   1.136  1.00 94.93           H  
ATOM   3301  C   SER A 211      13.732   7.873   3.172  1.00 94.93           C  
ATOM   3302  CB  SER A 211      14.589   5.696   2.268  1.00 94.93           C  
ATOM   3303  HB2 SER A 211      13.644   5.265   2.600  1.00 94.93           H  
ATOM   3304  HB3 SER A 211      15.322   5.576   3.066  1.00 94.93           H  
ATOM   3305  O   SER A 211      14.430   8.372   4.058  1.00 94.93           O  
ATOM   3306  OG  SER A 211      15.016   5.011   1.101  1.00 94.93           O  
ATOM   3307  HG  SER A 211      15.972   4.928   1.129  1.00 94.93           H  
ATOM   3308  N   LEU A 212      12.403   7.827   3.222  1.00 95.99           N  
ATOM   3309  H   LEU A 212      11.915   7.475   2.411  1.00 95.99           H  
ATOM   3310  CA  LEU A 212      11.642   7.992   4.455  1.00 95.99           C  
ATOM   3311  HA  LEU A 212      11.769   9.008   4.829  1.00 95.99           H  
ATOM   3312  C   LEU A 212      12.173   7.027   5.529  1.00 95.99           C  
ATOM   3313  CB  LEU A 212      10.155   7.727   4.154  1.00 95.99           C  
ATOM   3314  HB2 LEU A 212       9.606   7.693   5.096  1.00 95.99           H  
ATOM   3315  HB3 LEU A 212      10.068   6.744   3.692  1.00 95.99           H  
ATOM   3316  O   LEU A 212      12.756   5.987   5.217  1.00 95.99           O  
ATOM   3317  CG  LEU A 212       9.491   8.775   3.238  1.00 95.99           C  
ATOM   3318  HG  LEU A 212      10.082   8.923   2.334  1.00 95.99           H  
ATOM   3319  CD1 LEU A 212       8.104   8.302   2.828  1.00 95.99           C  
ATOM   3320 HD11 LEU A 212       7.510   8.139   3.727  1.00 95.99           H  
ATOM   3321 HD12 LEU A 212       8.171   7.375   2.259  1.00 95.99           H  
ATOM   3322 HD13 LEU A 212       7.620   9.056   2.207  1.00 95.99           H  
ATOM   3323  CD2 LEU A 212       9.321  10.111   3.959  1.00 95.99           C  
ATOM   3324 HD21 LEU A 212       8.830   9.959   4.921  1.00 95.99           H  
ATOM   3325 HD22 LEU A 212       8.730  10.796   3.351  1.00 95.99           H  
ATOM   3326 HD23 LEU A 212      10.301  10.554   4.132  1.00 95.99           H  
ATOM   3327  N   ASP A 213      11.952   7.344   6.800  1.00 94.89           N  
ATOM   3328  H   ASP A 213      11.443   8.187   7.021  1.00 94.89           H  
ATOM   3329  CA  ASP A 213      12.226   6.395   7.882  1.00 94.89           C  
ATOM   3330  HA  ASP A 213      13.169   5.885   7.682  1.00 94.89           H  
ATOM   3331  C   ASP A 213      11.133   5.331   7.950  1.00 94.89           C  
ATOM   3332  CB  ASP A 213      12.359   7.132   9.218  1.00 94.89           C  
ATOM   3333  HB2 ASP A 213      11.459   7.717   9.410  1.00 94.89           H  
ATOM   3334  HB3 ASP A 213      12.462   6.398  10.017  1.00 94.89           H  
ATOM   3335  O   ASP A 213      11.421   4.161   8.207  1.00 94.89           O  
ATOM   3336  CG  ASP A 213      13.591   8.035   9.232  1.00 94.89           C  
ATOM   3337  OD1 ASP A 213      14.677   7.536   8.859  1.00 94.89           O  
ATOM   3338  OD2 ASP A 213      13.442   9.219   9.613  1.00 94.89           O  
ATOM   3339  N   MET A 214       9.897   5.750   7.667  1.00 95.46           N  
ATOM   3340  H   MET A 214       9.773   6.729   7.454  1.00 95.46           H  
ATOM   3341  CA  MET A 214       8.712   4.906   7.618  1.00 95.46           C  
ATOM   3342  HA  MET A 214       8.997   3.965   7.147  1.00 95.46           H  
ATOM   3343  C   MET A 214       7.593   5.543   6.794  1.00 95.46           C  
ATOM   3344  CB  MET A 214       8.197   4.625   9.033  1.00 95.46           C  
ATOM   3345  HB2 MET A 214       8.964   4.099   9.600  1.00 95.46           H  
ATOM   3346  HB3 MET A 214       7.314   3.990   8.961  1.00 95.46           H  
ATOM   3347  O   MET A 214       7.536   6.766   6.633  1.00 95.46           O  
ATOM   3348  CG  MET A 214       7.841   5.928   9.746  1.00 95.46           C  
ATOM   3349  HG2 MET A 214       8.737   6.545   9.677  1.00 95.46           H  
ATOM   3350  HG3 MET A 214       7.018   6.425   9.233  1.00 95.46           H  
ATOM   3351  SD  MET A 214       7.438   5.792  11.490  1.00 95.46           S  
ATOM   3352  CE  MET A 214       6.323   4.381  11.386  1.00 95.46           C  
ATOM   3353  HE1 MET A 214       5.799   4.244  12.332  1.00 95.46           H  
ATOM   3354  HE2 MET A 214       6.917   3.484  11.210  1.00 95.46           H  
ATOM   3355  HE3 MET A 214       5.631   4.515  10.555  1.00 95.46           H  
ATOM   3356  N   VAL A 215       6.675   4.705   6.321  1.00 97.30           N  
ATOM   3357  H   VAL A 215       6.780   3.721   6.525  1.00 97.30           H  
ATOM   3358  CA  VAL A 215       5.446   5.138   5.657  1.00 97.30           C  
ATOM   3359  HA  VAL A 215       5.130   6.067   6.132  1.00 97.30           H  
ATOM   3360  C   VAL A 215       4.322   4.129   5.844  1.00 97.30           C  
ATOM   3361  CB  VAL A 215       5.693   5.446   4.167  1.00 97.30           C  
ATOM   3362  HB  VAL A 215       6.453   6.227   4.122  1.00 97.30           H  
ATOM   3363  O   VAL A 215       4.540   2.914   5.842  1.00 97.30           O  
ATOM   3364  CG1 VAL A 215       6.222   4.255   3.362  1.00 97.30           C  
ATOM   3365 HG11 VAL A 215       5.525   3.418   3.410  1.00 97.30           H  
ATOM   3366 HG12 VAL A 215       7.194   3.963   3.760  1.00 97.30           H  
ATOM   3367 HG13 VAL A 215       6.359   4.544   2.320  1.00 97.30           H  
ATOM   3368  CG2 VAL A 215       4.445   5.997   3.472  1.00 97.30           C  
ATOM   3369 HG21 VAL A 215       3.746   5.194   3.236  1.00 97.30           H  
ATOM   3370 HG22 VAL A 215       4.736   6.517   2.560  1.00 97.30           H  
ATOM   3371 HG23 VAL A 215       3.946   6.720   4.117  1.00 97.30           H  
ATOM   3372  N   GLU A 216       3.104   4.642   5.950  1.00 97.88           N  
ATOM   3373  H   GLU A 216       3.010   5.647   6.004  1.00 97.88           H  
ATOM   3374  CA  GLU A 216       1.876   3.866   5.865  1.00 97.88           C  
ATOM   3375  HA  GLU A 216       2.115   2.858   5.525  1.00 97.88           H  
ATOM   3376  C   GLU A 216       0.910   4.496   4.874  1.00 97.88           C  
ATOM   3377  CB  GLU A 216       1.193   3.774   7.226  1.00 97.88           C  
ATOM   3378  HB2 GLU A 216       0.222   3.297   7.096  1.00 97.88           H  
ATOM   3379  HB3 GLU A 216       1.041   4.778   7.622  1.00 97.88           H  
ATOM   3380  O   GLU A 216       0.698   5.705   4.906  1.00 97.88           O  
ATOM   3381  CG  GLU A 216       2.017   2.946   8.208  1.00 97.88           C  
ATOM   3382  HG2 GLU A 216       2.982   3.423   8.378  1.00 97.88           H  
ATOM   3383  HG3 GLU A 216       2.190   1.963   7.770  1.00 97.88           H  
ATOM   3384  CD  GLU A 216       1.302   2.783   9.545  1.00 97.88           C  
ATOM   3385  OE1 GLU A 216       1.752   1.899  10.299  1.00 97.88           O  
ATOM   3386  OE2 GLU A 216       0.303   3.493   9.807  1.00 97.88           O  
ATOM   3387  N   MET A 217       0.267   3.672   4.049  1.00 98.51           N  
ATOM   3388  H   MET A 217       0.457   2.683   4.134  1.00 98.51           H  
ATOM   3389  CA  MET A 217      -0.942   4.069   3.329  1.00 98.51           C  
ATOM   3390  HA  MET A 217      -1.102   5.141   3.444  1.00 98.51           H  
ATOM   3391  C   MET A 217      -2.132   3.342   3.934  1.00 98.51           C  
ATOM   3392  CB  MET A 217      -0.865   3.783   1.832  1.00 98.51           C  
ATOM   3393  HB2 MET A 217      -1.781   4.160   1.375  1.00 98.51           H  
ATOM   3394  HB3 MET A 217      -0.832   2.707   1.665  1.00 98.51           H  
ATOM   3395  O   MET A 217      -2.102   2.119   4.123  1.00 98.51           O  
ATOM   3396  CG  MET A 217       0.315   4.449   1.133  1.00 98.51           C  
ATOM   3397  HG2 MET A 217       0.248   5.532   1.240  1.00 98.51           H  
ATOM   3398  HG3 MET A 217       1.237   4.124   1.617  1.00 98.51           H  
ATOM   3399  SD  MET A 217       0.396   4.023  -0.625  1.00 98.51           S  
ATOM   3400  CE  MET A 217      -0.832   5.171  -1.312  1.00 98.51           C  
ATOM   3401  HE1 MET A 217      -0.959   4.976  -2.377  1.00 98.51           H  
ATOM   3402  HE2 MET A 217      -0.487   6.196  -1.179  1.00 98.51           H  
ATOM   3403  HE3 MET A 217      -1.792   5.052  -0.809  1.00 98.51           H  
ATOM   3404  N   LYS A 218      -3.182   4.098   4.242  1.00 98.18           N  
ATOM   3405  H   LYS A 218      -3.121   5.093   4.078  1.00 98.18           H  
ATOM   3406  CA  LYS A 218      -4.370   3.596   4.923  1.00 98.18           C  
ATOM   3407  HA  LYS A 218      -4.447   2.532   4.703  1.00 98.18           H  
ATOM   3408  C   LYS A 218      -5.635   4.241   4.373  1.00 98.18           C  
ATOM   3409  CB  LYS A 218      -4.180   3.753   6.444  1.00 98.18           C  
ATOM   3410  HB2 LYS A 218      -4.976   3.216   6.958  1.00 98.18           H  
ATOM   3411  HB3 LYS A 218      -3.242   3.263   6.707  1.00 98.18           H  
ATOM   3412  O   LYS A 218      -5.635   5.417   4.018  1.00 98.18           O  
ATOM   3413  CG  LYS A 218      -4.130   5.218   6.925  1.00 98.18           C  
ATOM   3414  HG2 LYS A 218      -5.122   5.656   6.815  1.00 98.18           H  
ATOM   3415  HG3 LYS A 218      -3.441   5.784   6.298  1.00 98.18           H  
ATOM   3416  CD  LYS A 218      -3.676   5.399   8.382  1.00 98.18           C  
ATOM   3417  HD2 LYS A 218      -4.320   4.830   9.053  1.00 98.18           H  
ATOM   3418  HD3 LYS A 218      -3.760   6.456   8.635  1.00 98.18           H  
ATOM   3419  CE  LYS A 218      -2.218   4.962   8.572  1.00 98.18           C  
ATOM   3420  HE2 LYS A 218      -1.607   5.404   7.786  1.00 98.18           H  
ATOM   3421  HE3 LYS A 218      -2.151   3.878   8.484  1.00 98.18           H  
ATOM   3422  NZ  LYS A 218      -1.666   5.369   9.883  1.00 98.18           N  
ATOM   3423  HZ1 LYS A 218      -2.284   5.162  10.654  1.00 98.18           H  
ATOM   3424  HZ2 LYS A 218      -1.470   6.360   9.876  1.00 98.18           H  
ATOM   3425  HZ3 LYS A 218      -0.808   4.862  10.045  1.00 98.18           H  
ATOM   3426  N   ILE A 219      -6.704   3.461   4.292  1.00 97.96           N  
ATOM   3427  H   ILE A 219      -6.622   2.513   4.633  1.00 97.96           H  
ATOM   3428  CA  ILE A 219      -7.978   3.860   3.691  1.00 97.96           C  
ATOM   3429  HA  ILE A 219      -7.908   4.913   3.420  1.00 97.96           H  
ATOM   3430  C   ILE A 219      -9.113   3.744   4.690  1.00 97.96           C  
ATOM   3431  CB  ILE A 219      -8.291   3.075   2.401  1.00 97.96           C  
ATOM   3432  HB  ILE A 219      -9.281   3.369   2.054  1.00 97.96           H  
ATOM   3433  O   ILE A 219      -9.093   2.905   5.591  1.00 97.96           O  
ATOM   3434  CG1 ILE A 219      -8.291   1.547   2.636  1.00 97.96           C  
ATOM   3435 HG12 ILE A 219      -8.936   1.323   3.485  1.00 97.96           H  
ATOM   3436 HG13 ILE A 219      -7.281   1.210   2.870  1.00 97.96           H  
ATOM   3437  CG2 ILE A 219      -7.281   3.496   1.331  1.00 97.96           C  
ATOM   3438 HG21 ILE A 219      -6.266   3.272   1.657  1.00 97.96           H  
ATOM   3439 HG22 ILE A 219      -7.373   4.563   1.128  1.00 97.96           H  
ATOM   3440 HG23 ILE A 219      -7.476   2.953   0.406  1.00 97.96           H  
ATOM   3441  CD1 ILE A 219      -8.816   0.722   1.457  1.00 97.96           C  
ATOM   3442 HD11 ILE A 219      -8.781  -0.336   1.716  1.00 97.96           H  
ATOM   3443 HD12 ILE A 219      -8.209   0.878   0.566  1.00 97.96           H  
ATOM   3444 HD13 ILE A 219      -9.850   1.001   1.255  1.00 97.96           H  
ATOM   3445  N   ARG A 220     -10.121   4.591   4.536  1.00 96.71           N  
ATOM   3446  H   ARG A 220     -10.052   5.287   3.808  1.00 96.71           H  
ATOM   3447  CA  ARG A 220     -11.295   4.586   5.405  1.00 96.71           C  
ATOM   3448  HA  ARG A 220     -11.465   3.572   5.769  1.00 96.71           H  
ATOM   3449  C   ARG A 220     -12.513   5.018   4.620  1.00 96.71           C  
ATOM   3450  CB  ARG A 220     -11.003   5.496   6.602  1.00 96.71           C  
ATOM   3451  HB2 ARG A 220     -10.116   5.110   7.105  1.00 96.71           H  
ATOM   3452  HB3 ARG A 220     -10.785   6.502   6.243  1.00 96.71           H  
ATOM   3453  O   ARG A 220     -12.427   5.885   3.758  1.00 96.71           O  
ATOM   3454  CG  ARG A 220     -12.133   5.557   7.632  1.00 96.71           C  
ATOM   3455  HG2 ARG A 220     -12.455   4.548   7.891  1.00 96.71           H  
ATOM   3456  HG3 ARG A 220     -12.983   6.098   7.216  1.00 96.71           H  
ATOM   3457  CD  ARG A 220     -11.656   6.284   8.889  1.00 96.71           C  
ATOM   3458  HD2 ARG A 220     -10.737   5.820   9.249  1.00 96.71           H  
ATOM   3459  HD3 ARG A 220     -12.417   6.187   9.663  1.00 96.71           H  
ATOM   3460  NE  ARG A 220     -11.418   7.709   8.617  1.00 96.71           N  
ATOM   3461  HE  ARG A 220     -11.310   8.003   7.657  1.00 96.71           H  
ATOM   3462  NH1 ARG A 220     -11.021   8.391  10.762  1.00 96.71           N  
ATOM   3463 HH11 ARG A 220     -10.672   9.124  11.362  1.00 96.71           H  
ATOM   3464 HH12 ARG A 220     -11.006   7.436  11.090  1.00 96.71           H  
ATOM   3465  NH2 ARG A 220     -10.928   9.851   9.060  1.00 96.71           N  
ATOM   3466 HH21 ARG A 220     -10.420  10.535   9.602  1.00 96.71           H  
ATOM   3467 HH22 ARG A 220     -10.816   9.933   8.060  1.00 96.71           H  
ATOM   3468  CZ  ARG A 220     -11.108   8.638   9.491  1.00 96.71           C  
ATOM   3469  N   GLN A 221     -13.664   4.447   4.948  1.00 94.99           N  
ATOM   3470  H   GLN A 221     -13.678   3.711   5.639  1.00 94.99           H  
ATOM   3471  CA  GLN A 221     -14.916   4.920   4.380  1.00 94.99           C  
ATOM   3472  HA  GLN A 221     -14.802   4.946   3.296  1.00 94.99           H  
ATOM   3473  C   GLN A 221     -15.206   6.346   4.878  1.00 94.99           C  
ATOM   3474  CB  GLN A 221     -16.035   3.933   4.713  1.00 94.99           C  
ATOM   3475  HB2 GLN A 221     -16.325   4.047   5.758  1.00 94.99           H  
ATOM   3476  HB3 GLN A 221     -15.670   2.918   4.560  1.00 94.99           H  
ATOM   3477  O   GLN A 221     -15.088   6.669   6.071  1.00 94.99           O  
ATOM   3478  CG  GLN A 221     -17.252   4.142   3.803  1.00 94.99           C  
ATOM   3479  HG2 GLN A 221     -17.667   5.139   3.953  1.00 94.99           H  
ATOM   3480  HG3 GLN A 221     -16.936   4.053   2.764  1.00 94.99           H  
ATOM   3481  CD  GLN A 221     -18.349   3.118   4.068  1.00 94.99           C  
ATOM   3482  NE2 GLN A 221     -19.251   2.920   3.134  1.00 94.99           N  
ATOM   3483 HE21 GLN A 221     -19.886   2.154   3.308  1.00 94.99           H  
ATOM   3484 HE22 GLN A 221     -19.105   3.316   2.217  1.00 94.99           H  
ATOM   3485  OE1 GLN A 221     -18.428   2.487   5.110  1.00 94.99           O  
ATOM   3486  N   ARG A 222     -15.575   7.233   3.965  1.00 91.49           N  
ATOM   3487  H   ARG A 222     -15.635   6.923   3.005  1.00 91.49           H  
ATOM   3488  CA  ARG A 222     -15.989   8.596   4.272  1.00 91.49           C  
ATOM   3489  HA  ARG A 222     -15.240   9.056   4.917  1.00 91.49           H  
ATOM   3490  C   ARG A 222     -17.302   8.621   5.027  1.00 91.49           C  
ATOM   3491  CB  ARG A 222     -16.070   9.415   2.988  1.00 91.49           C  
ATOM   3492  HB2 ARG A 222     -16.657  10.313   3.183  1.00 91.49           H  
ATOM   3493  HB3 ARG A 222     -16.551   8.847   2.192  1.00 91.49           H  
ATOM   3494  O   ARG A 222     -18.105   7.693   4.967  1.00 91.49           O  
ATOM   3495  CG  ARG A 222     -14.647   9.817   2.599  1.00 91.49           C  
ATOM   3496  HG2 ARG A 222     -14.022   8.931   2.479  1.00 91.49           H  
ATOM   3497  HG3 ARG A 222     -14.225  10.427   3.397  1.00 91.49           H  
ATOM   3498  CD  ARG A 222     -14.580  10.619   1.315  1.00 91.49           C  
ATOM   3499  HD2 ARG A 222     -14.486   9.921   0.483  1.00 91.49           H  
ATOM   3500  HD3 ARG A 222     -13.673  11.220   1.392  1.00 91.49           H  
ATOM   3501  NE  ARG A 222     -15.727  11.527   1.102  1.00 91.49           N  
ATOM   3502  HE  ARG A 222     -16.402  11.629   1.847  1.00 91.49           H  
ATOM   3503  NH1 ARG A 222     -15.190  11.900  -1.055  1.00 91.49           N  
ATOM   3504 HH11 ARG A 222     -15.447  12.048  -2.020  1.00 91.49           H  
ATOM   3505 HH12 ARG A 222     -14.324  11.403  -0.901  1.00 91.49           H  
ATOM   3506  NH2 ARG A 222     -17.107  12.728  -0.269  1.00 91.49           N  
ATOM   3507 HH21 ARG A 222     -17.852  12.661   0.411  1.00 91.49           H  
ATOM   3508 HH22 ARG A 222     -17.339  12.938  -1.229  1.00 91.49           H  
ATOM   3509  CZ  ARG A 222     -16.011  12.050  -0.070  1.00 91.49           C  
ATOM   3510  N   LYS A 223     -17.503   9.716   5.760  1.00 83.09           N  
ATOM   3511  H   LYS A 223     -16.839  10.471   5.662  1.00 83.09           H  
ATOM   3512  CA  LYS A 223     -18.829  10.023   6.290  1.00 83.09           C  
ATOM   3513  HA  LYS A 223     -19.168   9.161   6.863  1.00 83.09           H  
ATOM   3514  C   LYS A 223     -19.784  10.238   5.099  1.00 83.09           C  
ATOM   3515  CB  LYS A 223     -18.791  11.245   7.214  1.00 83.09           C  
ATOM   3516  HB2 LYS A 223     -18.381  12.099   6.675  1.00 83.09           H  
ATOM   3517  HB3 LYS A 223     -19.812  11.487   7.510  1.00 83.09           H  
ATOM   3518  O   LYS A 223     -19.330  10.831   4.115  1.00 83.09           O  
ATOM   3519  CG  LYS A 223     -17.954  10.964   8.471  1.00 83.09           C  
ATOM   3520  HG2 LYS A 223     -18.343  10.078   8.973  1.00 83.09           H  
ATOM   3521  HG3 LYS A 223     -16.918  10.786   8.182  1.00 83.09           H  
ATOM   3522  CD  LYS A 223     -17.998  12.150   9.440  1.00 83.09           C  
ATOM   3523  HD2 LYS A 223     -17.643  13.041   8.923  1.00 83.09           H  
ATOM   3524  HD3 LYS A 223     -19.028  12.312   9.758  1.00 83.09           H  
ATOM   3525  CE  LYS A 223     -17.112  11.873  10.660  1.00 83.09           C  
ATOM   3526  HE2 LYS A 223     -17.484  10.982  11.166  1.00 83.09           H  
ATOM   3527  HE3 LYS A 223     -16.099  11.671  10.310  1.00 83.09           H  
ATOM   3528  NZ  LYS A 223     -17.102  13.027  11.595  1.00 83.09           N  
ATOM   3529  HZ1 LYS A 223     -16.754  13.853  11.129  1.00 83.09           H  
ATOM   3530  HZ2 LYS A 223     -18.035  13.224  11.925  1.00 83.09           H  
ATOM   3531  HZ3 LYS A 223     -16.509  12.845  12.392  1.00 83.09           H  
ATOM   3532  N   PRO A 224     -21.027   9.729   5.182  1.00 66.08           N  
ATOM   3533  CA  PRO A 224     -22.080  10.045   4.222  1.00 66.08           C  
ATOM   3534  HA  PRO A 224     -21.836   9.599   3.258  1.00 66.08           H  
ATOM   3535  C   PRO A 224     -22.247  11.553   4.028  1.00 66.08           C  
ATOM   3536  CB  PRO A 224     -23.366   9.422   4.774  1.00 66.08           C  
ATOM   3537  HB2 PRO A 224     -23.922  10.165   5.345  1.00 66.08           H  
ATOM   3538  HB3 PRO A 224     -23.989   9.017   3.976  1.00 66.08           H  
ATOM   3539  O   PRO A 224     -22.019  12.297   5.013  1.00 66.08           O  
ATOM   3540  CG  PRO A 224     -22.873   8.334   5.720  1.00 66.08           C  
ATOM   3541  HG2 PRO A 224     -22.677   7.423   5.154  1.00 66.08           H  
ATOM   3542  HG3 PRO A 224     -23.583   8.142   6.524  1.00 66.08           H  
ATOM   3543  CD  PRO A 224     -21.558   8.895   6.247  1.00 66.08           C  
ATOM   3544  HD2 PRO A 224     -21.745   9.510   7.127  1.00 66.08           H  
ATOM   3545  HD3 PRO A 224     -20.888   8.069   6.486  1.00 66.08           H  
ATOM   3546  OXT PRO A 224     -22.612  11.907   2.890  1.00 66.08           O  
TER    3547      PRO A 224                                                       
END   
