# Supplementary material for: Nuclear genome of Bulinus truncatus, an intermediate host of the carcinogenic human blood fluke Schistosoma haematobium
Source: Nat Commun. 2022 Feb 21;13:977. doi: 10.1038/s41467-022-28634-9 (PMC8861042; doi:10.1038/s41467-022-28634-9)
Supplement: Supplementary file 6 — Supplementary Data 3 [file 41467_2022_28634_MOESM6_ESM.zip › Supplementary_Data_3/bglb016436-pa.mature.pep.pdb]

ATOM      1  N   MET A   1      25.438  18.843  -0.034  1.00 35.15           N  
ATOM      2  H   MET A   1      26.326  18.544   0.343  1.00 35.15           H  
ATOM      3  H2  MET A   1      25.180  19.717   0.401  1.00 35.15           H  
ATOM      4  H3  MET A   1      25.535  19.000  -1.027  1.00 35.15           H  
ATOM      5  CA  MET A   1      24.389  17.837   0.243  1.00 35.15           C  
ATOM      6  HA  MET A   1      24.630  16.896  -0.251  1.00 35.15           H  
ATOM      7  C   MET A   1      23.047  18.343  -0.287  1.00 35.15           C  
ATOM      8  CB  MET A   1      24.257  17.580   1.758  1.00 35.15           C  
ATOM      9  HB2 MET A   1      24.095  18.530   2.269  1.00 35.15           H  
ATOM     10  HB3 MET A   1      23.383  16.953   1.932  1.00 35.15           H  
ATOM     11  O   MET A   1      22.553  19.313   0.266  1.00 35.15           O  
ATOM     12  CG  MET A   1      25.467  16.890   2.396  1.00 35.15           C  
ATOM     13  HG2 MET A   1      26.369  17.464   2.186  1.00 35.15           H  
ATOM     14  HG3 MET A   1      25.578  15.892   1.973  1.00 35.15           H  
ATOM     15  SD  MET A   1      25.291  16.750   4.192  1.00 35.15           S  
ATOM     16  CE  MET A   1      26.883  16.007   4.641  1.00 35.15           C  
ATOM     17  HE1 MET A   1      26.932  15.884   5.723  1.00 35.15           H  
ATOM     18  HE2 MET A   1      26.982  15.029   4.170  1.00 35.15           H  
ATOM     19  HE3 MET A   1      27.700  16.653   4.319  1.00 35.15           H  
ATOM     20  N   LYS A   2      22.503  17.742  -1.359  1.00 42.00           N  
ATOM     21  H   LYS A   2      23.096  17.108  -1.876  1.00 42.00           H  
ATOM     22  CA  LYS A   2      21.057  17.607  -1.675  1.00 42.00           C  
ATOM     23  HA  LYS A   2      20.609  16.930  -0.948  1.00 42.00           H  
ATOM     24  C   LYS A   2      20.910  16.901  -3.036  1.00 42.00           C  
ATOM     25  CB  LYS A   2      20.257  18.947  -1.626  1.00 42.00           C  
ATOM     26  HB2 LYS A   2      19.692  19.111  -2.544  1.00 42.00           H  
ATOM     27  HB3 LYS A   2      20.928  19.801  -1.530  1.00 42.00           H  
ATOM     28  O   LYS A   2      20.536  17.505  -4.030  1.00 42.00           O  
ATOM     29  CG  LYS A   2      19.229  18.945  -0.478  1.00 42.00           C  
ATOM     30  HG2 LYS A   2      19.749  18.812   0.471  1.00 42.00           H  
ATOM     31  HG3 LYS A   2      18.541  18.112  -0.621  1.00 42.00           H  
ATOM     32  CD  LYS A   2      18.425  20.255  -0.432  1.00 42.00           C  
ATOM     33  HD2 LYS A   2      19.111  21.082  -0.252  1.00 42.00           H  
ATOM     34  HD3 LYS A   2      17.935  20.407  -1.394  1.00 42.00           H  
ATOM     35  CE  LYS A   2      17.364  20.211   0.679  1.00 42.00           C  
ATOM     36  HE2 LYS A   2      16.680  19.388   0.473  1.00 42.00           H  
ATOM     37  HE3 LYS A   2      17.861  20.000   1.626  1.00 42.00           H  
ATOM     38  NZ  LYS A   2      16.607  21.487   0.778  1.00 42.00           N  
ATOM     39  HZ1 LYS A   2      17.224  22.259   0.991  1.00 42.00           H  
ATOM     40  HZ2 LYS A   2      15.909  21.433   1.505  1.00 42.00           H  
ATOM     41  HZ3 LYS A   2      16.132  21.689  -0.090  1.00 42.00           H  
ATOM     42  N   ALA A   3      21.262  15.619  -3.103  1.00 56.91           N  
ATOM     43  H   ALA A   3      21.542  15.135  -2.261  1.00 56.91           H  
ATOM     44  CA  ALA A   3      20.745  14.783  -4.182  1.00 56.91           C  
ATOM     45  HA  ALA A   3      20.698  15.340  -5.118  1.00 56.91           H  
ATOM     46  C   ALA A   3      19.320  14.413  -3.758  1.00 56.91           C  
ATOM     47  CB  ALA A   3      21.667  13.577  -4.403  1.00 56.91           C  
ATOM     48  HB1 ALA A   3      22.654  13.914  -4.719  1.00 56.91           H  
ATOM     49  HB2 ALA A   3      21.756  12.992  -3.488  1.00 56.91           H  
ATOM     50  HB3 ALA A   3      21.249  12.938  -5.181  1.00 56.91           H  
ATOM     51  O   ALA A   3      19.134  13.555  -2.898  1.00 56.91           O  
ATOM     52  N   GLY A   4      18.322  15.152  -4.242  1.00 62.74           N  
ATOM     53  H   GLY A   4      18.534  15.880  -4.910  1.00 62.74           H  
ATOM     54  CA  GLY A   4      16.936  14.710  -4.135  1.00 62.74           C  
ATOM     55  HA2 GLY A   4      16.260  15.474  -4.521  1.00 62.74           H  
ATOM     56  HA3 GLY A   4      16.676  14.480  -3.102  1.00 62.74           H  
ATOM     57  C   GLY A   4      16.808  13.464  -4.999  1.00 62.74           C  
ATOM     58  O   GLY A   4      16.758  13.573  -6.220  1.00 62.74           O  
ATOM     59  N   TYR A   5      16.889  12.281  -4.397  1.00 67.51           N  
ATOM     60  H   TYR A   5      17.044  12.241  -3.399  1.00 67.51           H  
ATOM     61  CA  TYR A   5      16.763  11.034  -5.139  1.00 67.51           C  
ATOM     62  HA  TYR A   5      17.404  11.073  -6.020  1.00 67.51           H  
ATOM     63  C   TYR A   5      15.314  10.890  -5.615  1.00 67.51           C  
ATOM     64  CB  TYR A   5      17.226   9.850  -4.277  1.00 67.51           C  
ATOM     65  HB2 TYR A   5      16.720   9.887  -3.312  1.00 67.51           H  
ATOM     66  HB3 TYR A   5      16.916   8.924  -4.761  1.00 67.51           H  
ATOM     67  O   TYR A   5      14.445  10.484  -4.849  1.00 67.51           O  
ATOM     68  CG  TYR A   5      18.728   9.782  -4.062  1.00 67.51           C  
ATOM     69  CD1 TYR A   5      19.560   9.254  -5.070  1.00 67.51           C  
ATOM     70  HD1 TYR A   5      19.130   8.905  -5.998  1.00 67.51           H  
ATOM     71  CD2 TYR A   5      19.294  10.227  -2.851  1.00 67.51           C  
ATOM     72  HD2 TYR A   5      18.659  10.636  -2.080  1.00 67.51           H  
ATOM     73  CE1 TYR A   5      20.951   9.168  -4.867  1.00 67.51           C  
ATOM     74  HE1 TYR A   5      21.594   8.757  -5.631  1.00 67.51           H  
ATOM     75  CE2 TYR A   5      20.683  10.131  -2.639  1.00 67.51           C  
ATOM     76  HE2 TYR A   5      21.108  10.461  -1.703  1.00 67.51           H  
ATOM     77  OH  TYR A   5      22.853   9.497  -3.448  1.00 67.51           O  
ATOM     78  HH  TYR A   5      23.104   9.722  -2.550  1.00 67.51           H  
ATOM     79  CZ  TYR A   5      21.513   9.599  -3.649  1.00 67.51           C  
ATOM     80  N   ASN A   6      15.070  11.217  -6.885  1.00 83.81           N  
ATOM     81  H   ASN A   6      15.802  11.692  -7.394  1.00 83.81           H  
ATOM     82  CA  ASN A   6      13.820  10.935  -7.592  1.00 83.81           C  
ATOM     83  HA  ASN A   6      12.984  11.072  -6.907  1.00 83.81           H  
ATOM     84  C   ASN A   6      13.810   9.467  -8.046  1.00 83.81           C  
ATOM     85  CB  ASN A   6      13.660  11.912  -8.774  1.00 83.81           C  
ATOM     86  HB2 ASN A   6      14.535  11.841  -9.420  1.00 83.81           H  
ATOM     87  HB3 ASN A   6      12.788  11.617  -9.357  1.00 83.81           H  
ATOM     88  O   ASN A   6      13.881   9.177  -9.240  1.00 83.81           O  
ATOM     89  CG  ASN A   6      13.458  13.358  -8.369  1.00 83.81           C  
ATOM     90  ND2 ASN A   6      13.635  14.272  -9.294  1.00 83.81           N  
ATOM     91 HD21 ASN A   6      13.873  14.008 -10.239  1.00 83.81           H  
ATOM     92 HD22 ASN A   6      13.445  15.223  -9.012  1.00 83.81           H  
ATOM     93  OD1 ASN A   6      13.131  13.697  -7.245  1.00 83.81           O  
ATOM     94  N   VAL A   7      13.834   8.535  -7.092  1.00 89.73           N  
ATOM     95  H   VAL A   7      13.713   8.833  -6.135  1.00 89.73           H  
ATOM     96  CA  VAL A   7      13.994   7.100  -7.362  1.00 89.73           C  
ATOM     97  HA  VAL A   7      14.126   6.940  -8.432  1.00 89.73           H  
ATOM     98  C   VAL A   7      12.736   6.359  -6.943  1.00 89.73           C  
ATOM     99  CB  VAL A   7      15.244   6.532  -6.664  1.00 89.73           C  
ATOM    100  HB  VAL A   7      15.173   6.701  -5.589  1.00 89.73           H  
ATOM    101  O   VAL A   7      12.396   6.321  -5.767  1.00 89.73           O  
ATOM    102  CG1 VAL A   7      15.401   5.027  -6.921  1.00 89.73           C  
ATOM    103 HG11 VAL A   7      16.331   4.668  -6.480  1.00 89.73           H  
ATOM    104 HG12 VAL A   7      15.406   4.822  -7.992  1.00 89.73           H  
ATOM    105 HG13 VAL A   7      14.581   4.481  -6.454  1.00 89.73           H  
ATOM    106  CG2 VAL A   7      16.519   7.217  -7.180  1.00 89.73           C  
ATOM    107 HG21 VAL A   7      16.620   7.051  -8.253  1.00 89.73           H  
ATOM    108 HG22 VAL A   7      16.475   8.290  -6.994  1.00 89.73           H  
ATOM    109 HG23 VAL A   7      17.391   6.809  -6.669  1.00 89.73           H  
ATOM    110  N   SER A   8      12.038   5.748  -7.898  1.00 92.80           N  
ATOM    111  H   SER A   8      12.306   5.857  -8.866  1.00 92.80           H  
ATOM    112  CA  SER A   8      10.903   4.877  -7.580  1.00 92.80           C  
ATOM    113  HA  SER A   8      10.175   5.449  -7.004  1.00 92.80           H  
ATOM    114  C   SER A   8      11.365   3.698  -6.729  1.00 92.80           C  
ATOM    115  CB  SER A   8      10.216   4.377  -8.850  1.00 92.80           C  
ATOM    116  HB2 SER A   8       9.375   3.738  -8.583  1.00 92.80           H  
ATOM    117  HB3 SER A   8      10.926   3.806  -9.448  1.00 92.80           H  
ATOM    118  O   SER A   8      12.400   3.089  -7.000  1.00 92.80           O  
ATOM    119  OG  SER A   8       9.750   5.487  -9.593  1.00 92.80           O  
ATOM    120  HG  SER A   8       9.503   5.208 -10.477  1.00 92.80           H  
ATOM    121  N   GLY A   9      10.602   3.357  -5.698  1.00 93.75           N  
ATOM    122  H   GLY A   9       9.738   3.855  -5.543  1.00 93.75           H  
ATOM    123  CA  GLY A   9      11.017   2.345  -4.735  1.00 93.75           C  
ATOM    124  HA2 GLY A   9      11.177   1.400  -5.254  1.00 93.75           H  
ATOM    125  HA3 GLY A   9      11.959   2.653  -4.283  1.00 93.75           H  
ATOM    126  C   GLY A   9      10.001   2.132  -3.629  1.00 93.75           C  
ATOM    127  O   GLY A   9       8.978   2.804  -3.564  1.00 93.75           O  
ATOM    128  N   VAL A  10      10.278   1.175  -2.749  1.00 94.98           N  
ATOM    129  H   VAL A  10      11.173   0.711  -2.804  1.00 94.98           H  
ATOM    130  CA  VAL A  10       9.451   0.931  -1.564  1.00 94.98           C  
ATOM    131  HA  VAL A  10       8.454   1.341  -1.722  1.00 94.98           H  
ATOM    132  C   VAL A  10      10.082   1.659  -0.392  1.00 94.98           C  
ATOM    133  CB  VAL A  10       9.286  -0.566  -1.273  1.00 94.98           C  
ATOM    134  HB  VAL A  10      10.255  -0.996  -1.019  1.00 94.98           H  
ATOM    135  O   VAL A  10      11.230   1.394  -0.040  1.00 94.98           O  
ATOM    136  CG1 VAL A  10       8.320  -0.793  -0.102  1.00 94.98           C  
ATOM    137 HG11 VAL A  10       8.194  -1.863   0.067  1.00 94.98           H  
ATOM    138 HG12 VAL A  10       7.349  -0.350  -0.322  1.00 94.98           H  
ATOM    139 HG13 VAL A  10       8.720  -0.346   0.809  1.00 94.98           H  
ATOM    140  CG2 VAL A  10       8.741  -1.305  -2.500  1.00 94.98           C  
ATOM    141 HG21 VAL A  10       8.681  -2.369  -2.272  1.00 94.98           H  
ATOM    142 HG22 VAL A  10       9.418  -1.193  -3.348  1.00 94.98           H  
ATOM    143 HG23 VAL A  10       7.762  -0.913  -2.773  1.00 94.98           H  
ATOM    144  N   TYR A  11       9.323   2.562   0.214  1.00 93.42           N  
ATOM    145  H   TYR A  11       8.375   2.699  -0.107  1.00 93.42           H  
ATOM    146  CA  TYR A  11       9.774   3.376   1.331  1.00 93.42           C  
ATOM    147  HA  TYR A  11      10.836   3.203   1.505  1.00 93.42           H  
ATOM    148  C   TYR A  11       9.024   2.981   2.596  1.00 93.42           C  
ATOM    149  CB  TYR A  11       9.604   4.860   0.995  1.00 93.42           C  
ATOM    150  HB2 TYR A  11       8.574   5.047   0.692  1.00 93.42           H  
ATOM    151  HB3 TYR A  11       9.792   5.449   1.892  1.00 93.42           H  
ATOM    152  O   TYR A  11       7.817   2.736   2.573  1.00 93.42           O  
ATOM    153  CG  TYR A  11      10.544   5.328  -0.099  1.00 93.42           C  
ATOM    154  CD1 TYR A  11      11.787   5.893   0.244  1.00 93.42           C  
ATOM    155  HD1 TYR A  11      12.061   6.007   1.282  1.00 93.42           H  
ATOM    156  CD2 TYR A  11      10.191   5.173  -1.455  1.00 93.42           C  
ATOM    157  HD2 TYR A  11       9.247   4.720  -1.717  1.00 93.42           H  
ATOM    158  CE1 TYR A  11      12.669   6.323  -0.763  1.00 93.42           C  
ATOM    159  HE1 TYR A  11      13.618   6.767  -0.501  1.00 93.42           H  
ATOM    160  CE2 TYR A  11      11.075   5.596  -2.467  1.00 93.42           C  
ATOM    161  HE2 TYR A  11      10.829   5.486  -3.512  1.00 93.42           H  
ATOM    162  OH  TYR A  11      13.161   6.611  -3.078  1.00 93.42           O  
ATOM    163  HH  TYR A  11      13.946   7.037  -2.726  1.00 93.42           H  
ATOM    164  CZ  TYR A  11      12.310   6.180  -2.118  1.00 93.42           C  
ATOM    165  N   ARG A  12       9.745   2.937   3.717  1.00 94.21           N  
ATOM    166  H   ARG A  12      10.726   3.170   3.665  1.00 94.21           H  
ATOM    167  CA  ARG A  12       9.133   2.791   5.036  1.00 94.21           C  
ATOM    168  HA  ARG A  12       8.242   2.169   4.947  1.00 94.21           H  
ATOM    169  C   ARG A  12       8.705   4.167   5.529  1.00 94.21           C  
ATOM    170  CB  ARG A  12      10.102   2.092   5.993  1.00 94.21           C  
ATOM    171  HB2 ARG A  12      10.413   1.150   5.541  1.00 94.21           H  
ATOM    172  HB3 ARG A  12      10.983   2.715   6.146  1.00 94.21           H  
ATOM    173  O   ARG A  12       9.559   4.997   5.830  1.00 94.21           O  
ATOM    174  CG  ARG A  12       9.424   1.812   7.344  1.00 94.21           C  
ATOM    175  HG2 ARG A  12       9.107   2.751   7.798  1.00 94.21           H  
ATOM    176  HG3 ARG A  12       8.543   1.188   7.191  1.00 94.21           H  
ATOM    177  CD  ARG A  12      10.382   1.116   8.313  1.00 94.21           C  
ATOM    178  HD2 ARG A  12       9.886   1.023   9.280  1.00 94.21           H  
ATOM    179  HD3 ARG A  12      11.264   1.744   8.434  1.00 94.21           H  
ATOM    180  NE  ARG A  12      10.763  -0.224   7.828  1.00 94.21           N  
ATOM    181  HE  ARG A  12      10.196  -0.602   7.083  1.00 94.21           H  
ATOM    182  NH1 ARG A  12      12.586  -0.529   9.193  1.00 94.21           N  
ATOM    183 HH11 ARG A  12      12.412   0.377   9.605  1.00 94.21           H  
ATOM    184 HH12 ARG A  12      13.354  -1.100   9.515  1.00 94.21           H  
ATOM    185  NH2 ARG A  12      12.014  -2.123   7.739  1.00 94.21           N  
ATOM    186 HH21 ARG A  12      12.793  -2.679   8.061  1.00 94.21           H  
ATOM    187 HH22 ARG A  12      11.436  -2.456   6.981  1.00 94.21           H  
ATOM    188  CZ  ARG A  12      11.782  -0.949   8.255  1.00 94.21           C  
ATOM    189  N   LEU A  13       7.402   4.392   5.629  1.00 91.44           N  
ATOM    190  H   LEU A  13       6.769   3.652   5.359  1.00 91.44           H  
ATOM    191  CA  LEU A  13       6.826   5.601   6.203  1.00 91.44           C  
ATOM    192  HA  LEU A  13       7.587   6.379   6.257  1.00 91.44           H  
ATOM    193  C   LEU A  13       6.350   5.308   7.625  1.00 91.44           C  
ATOM    194  CB  LEU A  13       5.680   6.126   5.322  1.00 91.44           C  
ATOM    195  HB2 LEU A  13       4.849   5.423   5.370  1.00 91.44           H  
ATOM    196  HB3 LEU A  13       5.343   7.069   5.752  1.00 91.44           H  
ATOM    197  O   LEU A  13       5.578   4.376   7.834  1.00 91.44           O  
ATOM    198  CG  LEU A  13       6.022   6.363   3.838  1.00 91.44           C  
ATOM    199  HG  LEU A  13       6.150   5.400   3.343  1.00 91.44           H  
ATOM    200  CD1 LEU A  13       4.866   7.108   3.171  1.00 91.44           C  
ATOM    201 HD11 LEU A  13       4.916   8.170   3.410  1.00 91.44           H  
ATOM    202 HD12 LEU A  13       3.911   6.735   3.540  1.00 91.44           H  
ATOM    203 HD13 LEU A  13       4.922   6.985   2.089  1.00 91.44           H  
ATOM    204  CD2 LEU A  13       7.283   7.207   3.633  1.00 91.44           C  
ATOM    205 HD21 LEU A  13       7.202   8.147   4.178  1.00 91.44           H  
ATOM    206 HD22 LEU A  13       8.161   6.661   3.979  1.00 91.44           H  
ATOM    207 HD23 LEU A  13       7.411   7.417   2.571  1.00 91.44           H  
ATOM    208  N   SER A  14       6.798   6.104   8.594  1.00 92.04           N  
ATOM    209  H   SER A  14       7.402   6.875   8.346  1.00 92.04           H  
ATOM    210  CA  SER A  14       6.248   6.083   9.951  1.00 92.04           C  
ATOM    211  HA  SER A  14       5.844   5.096  10.176  1.00 92.04           H  
ATOM    212  C   SER A  14       5.122   7.107  10.030  1.00 92.04           C  
ATOM    213  CB  SER A  14       7.334   6.371  10.985  1.00 92.04           C  
ATOM    214  HB2 SER A  14       8.141   5.648  10.867  1.00 92.04           H  
ATOM    215  HB3 SER A  14       7.730   7.376  10.839  1.00 92.04           H  
ATOM    216  O   SER A  14       5.374   8.308   9.951  1.00 92.04           O  
ATOM    217  OG  SER A  14       6.793   6.256  12.287  1.00 92.04           O  
ATOM    218  HG  SER A  14       7.513   6.282  12.921  1.00 92.04           H  
ATOM    219  N   LEU A  15       3.882   6.633  10.131  1.00 88.35           N  
ATOM    220  H   LEU A  15       3.761   5.634  10.222  1.00 88.35           H  
ATOM    221  CA  LEU A  15       2.682   7.460  10.181  1.00 88.35           C  
ATOM    222  HA  LEU A  15       2.963   8.513  10.178  1.00 88.35           H  
ATOM    223  C   LEU A  15       1.928   7.165  11.482  1.00 88.35           C  
ATOM    224  CB  LEU A  15       1.793   7.202   8.953  1.00 88.35           C  
ATOM    225  HB2 LEU A  15       1.274   6.254   9.096  1.00 88.35           H  
ATOM    226  HB3 LEU A  15       1.058   8.007   8.949  1.00 88.35           H  
ATOM    227  O   LEU A  15       1.537   6.024  11.727  1.00 88.35           O  
ATOM    228  CG  LEU A  15       2.446   7.179   7.562  1.00 88.35           C  
ATOM    229  HG  LEU A  15       3.245   6.438   7.539  1.00 88.35           H  
ATOM    230  CD1 LEU A  15       1.398   6.784   6.518  1.00 88.35           C  
ATOM    231 HD11 LEU A  15       1.868   6.718   5.537  1.00 88.35           H  
ATOM    232 HD12 LEU A  15       0.594   7.518   6.487  1.00 88.35           H  
ATOM    233 HD13 LEU A  15       0.976   5.809   6.762  1.00 88.35           H  
ATOM    234  CD2 LEU A  15       3.013   8.542   7.164  1.00 88.35           C  
ATOM    235 HD21 LEU A  15       2.221   9.288   7.099  1.00 88.35           H  
ATOM    236 HD22 LEU A  15       3.494   8.468   6.189  1.00 88.35           H  
ATOM    237 HD23 LEU A  15       3.754   8.869   7.894  1.00 88.35           H  
ATOM    238  N   ASN A  16       1.735   8.179  12.330  1.00 88.75           N  
ATOM    239  H   ASN A  16       2.002   9.108  12.037  1.00 88.75           H  
ATOM    240  CA  ASN A  16       1.105   8.044  13.655  1.00 88.75           C  
ATOM    241  HA  ASN A  16       1.346   8.946  14.219  1.00 88.75           H  
ATOM    242  C   ASN A  16       1.683   6.884  14.495  1.00 88.75           C  
ATOM    243  CB  ASN A  16      -0.429   8.004  13.503  1.00 88.75           C  
ATOM    244  HB2 ASN A  16      -0.713   7.208  12.815  1.00 88.75           H  
ATOM    245  HB3 ASN A  16      -0.879   7.788  14.472  1.00 88.75           H  
ATOM    246  O   ASN A  16       0.949   6.116  15.112  1.00 88.75           O  
ATOM    247  CG  ASN A  16      -1.017   9.317  13.026  1.00 88.75           C  
ATOM    248  ND2 ASN A  16      -2.305   9.357  12.787  1.00 88.75           N  
ATOM    249 HD21 ASN A  16      -2.674  10.256  12.509  1.00 88.75           H  
ATOM    250 HD22 ASN A  16      -2.881   8.540  12.931  1.00 88.75           H  
ATOM    251  OD1 ASN A  16      -0.344  10.321  12.875  1.00 88.75           O  
ATOM    252  N   GLY A  17       3.009   6.718  14.474  1.00 90.42           N  
ATOM    253  H   GLY A  17       3.560   7.352  13.913  1.00 90.42           H  
ATOM    254  CA  GLY A  17       3.710   5.652  15.203  1.00 90.42           C  
ATOM    255  HA2 GLY A  17       4.765   5.914  15.282  1.00 90.42           H  
ATOM    256  HA3 GLY A  17       3.299   5.582  16.211  1.00 90.42           H  
ATOM    257  C   GLY A  17       3.620   4.259  14.568  1.00 90.42           C  
ATOM    258  O   GLY A  17       4.255   3.332  15.064  1.00 90.42           O  
ATOM    259  N   THR A  18       2.886   4.102  13.463  1.00 92.28           N  
ATOM    260  H   THR A  18       2.413   4.906  13.075  1.00 92.28           H  
ATOM    261  CA  THR A  18       2.791   2.844  12.713  1.00 92.28           C  
ATOM    262  HA  THR A  18       3.156   2.028  13.337  1.00 92.28           H  
ATOM    263  C   THR A  18       3.651   2.908  11.455  1.00 92.28           C  
ATOM    264  CB  THR A  18       1.336   2.516  12.362  1.00 92.28           C  
ATOM    265  HB  THR A  18       0.937   3.275  11.689  1.00 92.28           H  
ATOM    266  O   THR A  18       3.609   3.883  10.709  1.00 92.28           O  
ATOM    267  CG2 THR A  18       1.196   1.134  11.722  1.00 92.28           C  
ATOM    268 HG21 THR A  18       0.138   0.905  11.592  1.00 92.28           H  
ATOM    269 HG22 THR A  18       1.671   1.118  10.741  1.00 92.28           H  
ATOM    270 HG23 THR A  18       1.643   0.375  12.364  1.00 92.28           H  
ATOM    271  OG1 THR A  18       0.567   2.499  13.541  1.00 92.28           O  
ATOM    272  HG1 THR A  18       0.646   3.360  13.959  1.00 92.28           H  
ATOM    273  N   ASN A  19       4.433   1.859  11.201  1.00 93.98           N  
ATOM    274  H   ASN A  19       4.368   1.052  11.806  1.00 93.98           H  
ATOM    275  CA  ASN A  19       5.287   1.778  10.019  1.00 93.98           C  
ATOM    276  HA  ASN A  19       5.553   2.786   9.703  1.00 93.98           H  
ATOM    277  C   ASN A  19       4.558   1.099   8.855  1.00 93.98           C  
ATOM    278  CB  ASN A  19       6.585   1.038  10.371  1.00 93.98           C  
ATOM    279  HB2 ASN A  19       7.141   0.841   9.454  1.00 93.98           H  
ATOM    280  HB3 ASN A  19       6.340   0.080  10.830  1.00 93.98           H  
ATOM    281  O   ASN A  19       4.116  -0.040   8.984  1.00 93.98           O  
ATOM    282  CG  ASN A  19       7.488   1.841  11.286  1.00 93.98           C  
ATOM    283  ND2 ASN A  19       8.082   1.216  12.274  1.00 93.98           N  
ATOM    284 HD21 ASN A  19       7.822   0.268  12.505  1.00 93.98           H  
ATOM    285 HD22 ASN A  19       8.585   1.808  12.919  1.00 93.98           H  
ATOM    286  OD1 ASN A  19       7.723   3.020  11.098  1.00 93.98           O  
ATOM    287  N   TYR A  20       4.537   1.757   7.699  1.00 92.97           N  
ATOM    288  H   TYR A  20       4.894   2.702   7.686  1.00 92.97           H  
ATOM    289  CA  TYR A  20       3.983   1.238   6.451  1.00 92.97           C  
ATOM    290  HA  TYR A  20       3.588   0.236   6.615  1.00 92.97           H  
ATOM    291  C   TYR A  20       5.075   1.161   5.383  1.00 92.97           C  
ATOM    292  CB  TYR A  20       2.820   2.126   5.995  1.00 92.97           C  
ATOM    293  HB2 TYR A  20       2.424   1.728   5.061  1.00 92.97           H  
ATOM    294  HB3 TYR A  20       3.192   3.131   5.794  1.00 92.97           H  
ATOM    295  O   TYR A  20       5.797   2.130   5.160  1.00 92.97           O  
ATOM    296  CG  TYR A  20       1.685   2.210   6.996  1.00 92.97           C  
ATOM    297  CD1 TYR A  20       0.693   1.212   7.014  1.00 92.97           C  
ATOM    298  HD1 TYR A  20       0.731   0.389   6.315  1.00 92.97           H  
ATOM    299  CD2 TYR A  20       1.634   3.269   7.923  1.00 92.97           C  
ATOM    300  HD2 TYR A  20       2.417   4.012   7.940  1.00 92.97           H  
ATOM    301  CE1 TYR A  20      -0.367   1.289   7.936  1.00 92.97           C  
ATOM    302  HE1 TYR A  20      -1.138   0.533   7.953  1.00 92.97           H  
ATOM    303  CE2 TYR A  20       0.572   3.351   8.845  1.00 92.97           C  
ATOM    304  HE2 TYR A  20       0.536   4.158   9.561  1.00 92.97           H  
ATOM    305  OH  TYR A  20      -1.468   2.429   9.724  1.00 92.97           O  
ATOM    306  HH  TYR A  20      -1.406   3.185  10.313  1.00 92.97           H  
ATOM    307  CZ  TYR A  20      -0.436   2.362   8.845  1.00 92.97           C  
ATOM    308  N   ASN A  21       5.198   0.019   4.704  1.00 94.10           N  
ATOM    309  H   ASN A  21       4.547  -0.728   4.901  1.00 94.10           H  
ATOM    310  CA  ASN A  21       6.056  -0.108   3.525  1.00 94.10           C  
ATOM    311  HA  ASN A  21       6.868   0.617   3.568  1.00 94.10           H  
ATOM    312  C   ASN A  21       5.213   0.192   2.284  1.00 94.10           C  
ATOM    313  CB  ASN A  21       6.677  -1.511   3.467  1.00 94.10           C  
ATOM    314  HB2 ASN A  21       7.204  -1.628   2.520  1.00 94.10           H  
ATOM    315  HB3 ASN A  21       5.878  -2.252   3.494  1.00 94.10           H  
ATOM    316  O   ASN A  21       4.421  -0.652   1.860  1.00 94.10           O  
ATOM    317  CG  ASN A  21       7.673  -1.797   4.577  1.00 94.10           C  
ATOM    318  ND2 ASN A  21       7.702  -3.026   5.037  1.00 94.10           N  
ATOM    319 HD21 ASN A  21       8.324  -3.230   5.806  1.00 94.10           H  
ATOM    320 HD22 ASN A  21       7.063  -3.715   4.667  1.00 94.10           H  
ATOM    321  OD1 ASN A  21       8.444  -0.964   5.037  1.00 94.10           O  
ATOM    322  N   LEU A  22       5.372   1.391   1.726  1.00 95.12           N  
ATOM    323  H   LEU A  22       6.077   2.012   2.098  1.00 95.12           H  
ATOM    324  CA  LEU A  22       4.561   1.876   0.614  1.00 95.12           C  
ATOM    325  HA  LEU A  22       3.789   1.138   0.398  1.00 95.12           H  
ATOM    326  C   LEU A  22       5.426   2.082  -0.637  1.00 95.12           C  
ATOM    327  CB  LEU A  22       3.831   3.167   1.009  1.00 95.12           C  
ATOM    328  HB2 LEU A  22       3.230   3.485   0.157  1.00 95.12           H  
ATOM    329  HB3 LEU A  22       4.573   3.940   1.207  1.00 95.12           H  
ATOM    330  O   LEU A  22       6.510   2.669  -0.540  1.00 95.12           O  
ATOM    331  CG  LEU A  22       2.911   3.037   2.237  1.00 95.12           C  
ATOM    332  HG  LEU A  22       3.506   2.807   3.121  1.00 95.12           H  
ATOM    333  CD1 LEU A  22       2.210   4.362   2.461  1.00 95.12           C  
ATOM    334 HD11 LEU A  22       2.952   5.158   2.527  1.00 95.12           H  
ATOM    335 HD12 LEU A  22       1.559   4.555   1.609  1.00 95.12           H  
ATOM    336 HD13 LEU A  22       1.628   4.328   3.382  1.00 95.12           H  
ATOM    337  CD2 LEU A  22       1.819   1.984   2.076  1.00 95.12           C  
ATOM    338 HD21 LEU A  22       1.326   2.091   1.109  1.00 95.12           H  
ATOM    339 HD22 LEU A  22       1.076   2.077   2.869  1.00 95.12           H  
ATOM    340 HD23 LEU A  22       2.267   0.994   2.156  1.00 95.12           H  
ATOM    341  N   PRO A  23       4.982   1.620  -1.817  1.00 95.50           N  
ATOM    342  CA  PRO A  23       5.633   1.968  -3.068  1.00 95.50           C  
ATOM    343  HA  PRO A  23       6.697   1.743  -2.996  1.00 95.50           H  
ATOM    344  C   PRO A  23       5.453   3.462  -3.367  1.00 95.50           C  
ATOM    345  CB  PRO A  23       5.019   1.080  -4.153  1.00 95.50           C  
ATOM    346  HB2 PRO A  23       4.623   1.679  -4.973  1.00 95.50           H  
ATOM    347  HB3 PRO A  23       5.774   0.395  -4.540  1.00 95.50           H  
ATOM    348  O   PRO A  23       4.344   3.992  -3.312  1.00 95.50           O  
ATOM    349  CG  PRO A  23       3.899   0.289  -3.471  1.00 95.50           C  
ATOM    350  HG2 PRO A  23       2.950   0.393  -3.996  1.00 95.50           H  
ATOM    351  HG3 PRO A  23       4.158  -0.770  -3.440  1.00 95.50           H  
ATOM    352  CD  PRO A  23       3.789   0.826  -2.050  1.00 95.50           C  
ATOM    353  HD2 PRO A  23       2.907   1.461  -1.964  1.00 95.50           H  
ATOM    354  HD3 PRO A  23       3.724  -0.010  -1.354  1.00 95.50           H  
ATOM    355  N   CYS A  24       6.550   4.117  -3.726  1.00 94.35           N  
ATOM    356  H   CYS A  24       7.421   3.606  -3.735  1.00 94.35           H  
ATOM    357  CA  CYS A  24       6.589   5.450  -4.302  1.00 94.35           C  
ATOM    358  HA  CYS A  24       5.600   5.906  -4.248  1.00 94.35           H  
ATOM    359  C   CYS A  24       7.008   5.331  -5.768  1.00 94.35           C  
ATOM    360  CB  CYS A  24       7.563   6.320  -3.504  1.00 94.35           C  
ATOM    361  HB2 CYS A  24       8.570   5.922  -3.622  1.00 94.35           H  
ATOM    362  HB3 CYS A  24       7.285   6.316  -2.450  1.00 94.35           H  
ATOM    363  O   CYS A  24       8.031   4.714  -6.079  1.00 94.35           O  
ATOM    364  SG  CYS A  24       7.517   8.019  -4.137  1.00 94.35           S  
ATOM    365  HG  CYS A  24       8.593   8.479  -3.493  1.00 94.35           H  
ATOM    366  N   GLU A  25       6.228   5.925  -6.661  1.00 93.22           N  
ATOM    367  H   GLU A  25       5.414   6.423  -6.328  1.00 93.22           H  
ATOM    368  CA  GLU A  25       6.585   6.103  -8.061  1.00 93.22           C  
ATOM    369  HA  GLU A  25       7.457   5.495  -8.301  1.00 93.22           H  
ATOM    370  C   GLU A  25       6.961   7.559  -8.305  1.00 93.22           C  
ATOM    371  CB  GLU A  25       5.445   5.656  -8.985  1.00 93.22           C  
ATOM    372  HB2 GLU A  25       4.496   6.054  -8.625  1.00 93.22           H  
ATOM    373  HB3 GLU A  25       5.638   6.051  -9.983  1.00 93.22           H  
ATOM    374  O   GLU A  25       6.154   8.467  -8.113  1.00 93.22           O  
ATOM    375  CG  GLU A  25       5.374   4.123  -9.071  1.00 93.22           C  
ATOM    376  HG2 GLU A  25       5.218   3.717  -8.072  1.00 93.22           H  
ATOM    377  HG3 GLU A  25       6.335   3.752  -9.427  1.00 93.22           H  
ATOM    378  CD  GLU A  25       4.272   3.608 -10.011  1.00 93.22           C  
ATOM    379  OE1 GLU A  25       3.951   2.398  -9.892  1.00 93.22           O  
ATOM    380  OE2 GLU A  25       3.772   4.385 -10.852  1.00 93.22           O  
ATOM    381  N   PHE A  26       8.188   7.776  -8.764  1.00 92.21           N  
ATOM    382  H   PHE A  26       8.800   6.988  -8.920  1.00 92.21           H  
ATOM    383  CA  PHE A  26       8.596   9.051  -9.324  1.00 92.21           C  
ATOM    384  HA  PHE A  26       8.004   9.844  -8.868  1.00 92.21           H  
ATOM    385  C   PHE A  26       8.322   9.038 -10.823  1.00 92.21           C  
ATOM    386  CB  PHE A  26      10.059   9.343  -9.000  1.00 92.21           C  
ATOM    387  HB2 PHE A  26      10.674   8.488  -9.283  1.00 92.21           H  
ATOM    388  HB3 PHE A  26      10.386  10.193  -9.599  1.00 92.21           H  
ATOM    389  O   PHE A  26       8.860   8.208 -11.559  1.00 92.21           O  
ATOM    390  CG  PHE A  26      10.288   9.670  -7.540  1.00 92.21           C  
ATOM    391  CD1 PHE A  26      10.302  11.005  -7.101  1.00 92.21           C  
ATOM    392  HD1 PHE A  26      10.119  11.809  -7.799  1.00 92.21           H  
ATOM    393  CD2 PHE A  26      10.488   8.638  -6.613  1.00 92.21           C  
ATOM    394  HD2 PHE A  26      10.400   7.610  -6.935  1.00 92.21           H  
ATOM    395  CE1 PHE A  26      10.582  11.298  -5.754  1.00 92.21           C  
ATOM    396  HE1 PHE A  26      10.624  12.326  -5.426  1.00 92.21           H  
ATOM    397  CE2 PHE A  26      10.784   8.925  -5.271  1.00 92.21           C  
ATOM    398  HE2 PHE A  26      10.965   8.121  -4.574  1.00 92.21           H  
ATOM    399  CZ  PHE A  26      10.837  10.260  -4.842  1.00 92.21           C  
ATOM    400  HZ  PHE A  26      11.071  10.487  -3.812  1.00 92.21           H  
ATOM    401  N   LYS A  27       7.482   9.967 -11.276  1.00 90.99           N  
ATOM    402  H   LYS A  27       7.095  10.618 -10.608  1.00 90.99           H  
ATOM    403  CA  LYS A  27       7.110  10.124 -12.679  1.00 90.99           C  
ATOM    404  HA  LYS A  27       7.906   9.720 -13.303  1.00 90.99           H  
ATOM    405  C   LYS A  27       6.950  11.603 -13.008  1.00 90.99           C  
ATOM    406  CB  LYS A  27       5.826   9.325 -12.947  1.00 90.99           C  
ATOM    407  HB2 LYS A  27       5.968   8.292 -12.628  1.00 90.99           H  
ATOM    408  HB3 LYS A  27       5.000   9.757 -12.383  1.00 90.99           H  
ATOM    409  O   LYS A  27       6.297  12.334 -12.270  1.00 90.99           O  
ATOM    410  CG  LYS A  27       5.502   9.346 -14.442  1.00 90.99           C  
ATOM    411  HG2 LYS A  27       5.369  10.383 -14.749  1.00 90.99           H  
ATOM    412  HG3 LYS A  27       6.331   8.912 -15.000  1.00 90.99           H  
ATOM    413  CD  LYS A  27       4.216   8.592 -14.770  1.00 90.99           C  
ATOM    414  HD2 LYS A  27       3.395   9.019 -14.195  1.00 90.99           H  
ATOM    415  HD3 LYS A  27       4.333   7.537 -14.523  1.00 90.99           H  
ATOM    416  CE  LYS A  27       3.957   8.772 -16.267  1.00 90.99           C  
ATOM    417  HE2 LYS A  27       3.936   9.840 -16.485  1.00 90.99           H  
ATOM    418  HE3 LYS A  27       4.794   8.350 -16.824  1.00 90.99           H  
ATOM    419  NZ  LYS A  27       2.682   8.143 -16.671  1.00 90.99           N  
ATOM    420  HZ1 LYS A  27       1.924   8.588 -16.173  1.00 90.99           H  
ATOM    421  HZ2 LYS A  27       2.693   7.156 -16.458  1.00 90.99           H  
ATOM    422  HZ3 LYS A  27       2.540   8.284 -17.661  1.00 90.99           H  
ATOM    423  N   ASP A  28       7.544  12.036 -14.118  1.00 89.69           N  
ATOM    424  H   ASP A  28       7.940  11.349 -14.744  1.00 89.69           H  
ATOM    425  CA  ASP A  28       7.396  13.393 -14.662  1.00 89.69           C  
ATOM    426  HA  ASP A  28       8.160  13.510 -15.430  1.00 89.69           H  
ATOM    427  C   ASP A  28       7.677  14.501 -13.625  1.00 89.69           C  
ATOM    428  CB  ASP A  28       6.039  13.524 -15.384  1.00 89.69           C  
ATOM    429  HB2 ASP A  28       5.236  13.479 -14.648  1.00 89.69           H  
ATOM    430  HB3 ASP A  28       5.993  14.493 -15.880  1.00 89.69           H  
ATOM    431  O   ASP A  28       6.936  15.473 -13.501  1.00 89.69           O  
ATOM    432  CG  ASP A  28       5.826  12.427 -16.437  1.00 89.69           C  
ATOM    433  OD1 ASP A  28       6.835  11.996 -17.040  1.00 89.69           O  
ATOM    434  OD2 ASP A  28       4.676  11.949 -16.577  1.00 89.69           O  
ATOM    435  N   GLY A  29       8.730  14.319 -12.817  1.00 88.39           N  
ATOM    436  H   GLY A  29       9.269  13.474 -12.938  1.00 88.39           H  
ATOM    437  CA  GLY A  29       9.125  15.260 -11.759  1.00 88.39           C  
ATOM    438  HA2 GLY A  29       9.102  16.273 -12.162  1.00 88.39           H  
ATOM    439  HA3 GLY A  29      10.146  15.037 -11.451  1.00 88.39           H  
ATOM    440  C   GLY A  29       8.244  15.244 -10.504  1.00 88.39           C  
ATOM    441  O   GLY A  29       8.525  15.984  -9.566  1.00 88.39           O  
ATOM    442  N   ASN A  30       7.220  14.392 -10.459  1.00 91.80           N  
ATOM    443  H   ASN A  30       7.054  13.796 -11.258  1.00 91.80           H  
ATOM    444  CA  ASN A  30       6.308  14.233  -9.332  1.00 91.80           C  
ATOM    445  HA  ASN A  30       6.498  15.016  -8.597  1.00 91.80           H  
ATOM    446  C   ASN A  30       6.525  12.884  -8.636  1.00 91.80           C  
ATOM    447  CB  ASN A  30       4.869  14.400  -9.834  1.00 91.80           C  
ATOM    448  HB2 ASN A  30       4.673  13.685 -10.633  1.00 91.80           H  
ATOM    449  HB3 ASN A  30       4.169  14.207  -9.021  1.00 91.80           H  
ATOM    450  O   ASN A  30       7.002  11.929  -9.250  1.00 91.80           O  
ATOM    451  CG  ASN A  30       4.611  15.802 -10.346  1.00 91.80           C  
ATOM    452  ND2 ASN A  30       4.647  16.020 -11.639  1.00 91.80           N  
ATOM    453 HD21 ASN A  30       4.551  16.984 -11.926  1.00 91.80           H  
ATOM    454 HD22 ASN A  30       5.041  15.334 -12.267  1.00 91.80           H  
ATOM    455  OD1 ASN A  30       4.397  16.726  -9.583  1.00 91.80           O  
ATOM    456  N   ALA A  31       6.163  12.808  -7.356  1.00 91.36           N  
ATOM    457  H   ALA A  31       5.717  13.609  -6.933  1.00 91.36           H  
ATOM    458  CA  ALA A  31       6.223  11.591  -6.553  1.00 91.36           C  
ATOM    459  HA  ALA A  31       6.667  10.782  -7.134  1.00 91.36           H  
ATOM    460  C   ALA A  31       4.810  11.174  -6.140  1.00 91.36           C  
ATOM    461  CB  ALA A  31       7.119  11.841  -5.337  1.00 91.36           C  
ATOM    462  HB1 ALA A  31       7.263  10.910  -4.790  1.00 91.36           H  
ATOM    463  HB2 ALA A  31       8.085  12.222  -5.666  1.00 91.36           H  
ATOM    464  HB3 ALA A  31       6.655  12.575  -4.678  1.00 91.36           H  
ATOM    465  O   ALA A  31       4.054  11.986  -5.604  1.00 91.36           O  
ATOM    466  N   PHE A  32       4.466   9.909  -6.365  1.00 93.34           N  
ATOM    467  H   PHE A  32       5.126   9.312  -6.842  1.00 93.34           H  
ATOM    468  CA  PHE A  32       3.150   9.355  -6.073  1.00 93.34           C  
ATOM    469  HA  PHE A  32       2.540  10.104  -5.569  1.00 93.34           H  
ATOM    470  C   PHE A  32       3.275   8.142  -5.159  1.00 93.34           C  
ATOM    471  CB  PHE A  32       2.442   8.975  -7.380  1.00 93.34           C  
ATOM    472  HB2 PHE A  32       3.006   8.182  -7.872  1.00 93.34           H  
ATOM    473  HB3 PHE A  32       1.458   8.571  -7.140  1.00 93.34           H  
ATOM    474  O   PHE A  32       3.992   7.192  -5.466  1.00 93.34           O  
ATOM    475  CG  PHE A  32       2.269  10.125  -8.351  1.00 93.34           C  
ATOM    476  CD1 PHE A  32       1.183  11.010  -8.215  1.00 93.34           C  
ATOM    477  HD1 PHE A  32       0.470  10.874  -7.416  1.00 93.34           H  
ATOM    478  CD2 PHE A  32       3.205  10.319  -9.384  1.00 93.34           C  
ATOM    479  HD2 PHE A  32       4.048   9.652  -9.481  1.00 93.34           H  
ATOM    480  CE1 PHE A  32       1.030  12.081  -9.114  1.00 93.34           C  
ATOM    481  HE1 PHE A  32       0.201  12.765  -9.005  1.00 93.34           H  
ATOM    482  CE2 PHE A  32       3.051  11.388 -10.284  1.00 93.34           C  
ATOM    483  HE2 PHE A  32       3.774  11.535 -11.072  1.00 93.34           H  
ATOM    484  CZ  PHE A  32       1.963  12.268 -10.150  1.00 93.34           C  
ATOM    485  HZ  PHE A  32       1.850  13.094 -10.836  1.00 93.34           H  
ATOM    486  N   THR A  33       2.523   8.133  -4.062  1.00 94.29           N  
ATOM    487  H   THR A  33       1.988   8.956  -3.823  1.00 94.29           H  
ATOM    488  CA  THR A  33       2.334   6.924  -3.255  1.00 94.29           C  
ATOM    489  HA  THR A  33       3.289   6.408  -3.152  1.00 94.29           H  
ATOM    490  C   THR A  33       1.344   6.006  -3.962  1.00 94.29           C  
ATOM    491  CB  THR A  33       1.833   7.265  -1.848  1.00 94.29           C  
ATOM    492  HB  THR A  33       0.854   7.741  -1.910  1.00 94.29           H  
ATOM    493  O   THR A  33       0.189   6.374  -4.179  1.00 94.29           O  
ATOM    494  CG2 THR A  33       1.744   6.033  -0.952  1.00 94.29           C  
ATOM    495 HG21 THR A  33       2.717   5.544  -0.904  1.00 94.29           H  
ATOM    496 HG22 THR A  33       1.438   6.335   0.050  1.00 94.29           H  
ATOM    497 HG23 THR A  33       1.006   5.332  -1.343  1.00 94.29           H  
ATOM    498  OG1 THR A  33       2.734   8.151  -1.225  1.00 94.29           O  
ATOM    499  HG1 THR A  33       2.351   8.422  -0.388  1.00 94.29           H  
ATOM    500  N   VAL A  34       1.771   4.795  -4.309  1.00 95.99           N  
ATOM    501  H   VAL A  34       2.718   4.534  -4.076  1.00 95.99           H  
ATOM    502  CA  VAL A  34       0.908   3.800  -4.952  1.00 95.99           C  
ATOM    503  HA  VAL A  34       0.267   4.303  -5.676  1.00 95.99           H  
ATOM    504  C   VAL A  34       0.034   3.141  -3.888  1.00 95.99           C  
ATOM    505  CB  VAL A  34       1.740   2.752  -5.707  1.00 95.99           C  
ATOM    506  HB  VAL A  34       2.392   2.249  -4.992  1.00 95.99           H  
ATOM    507  O   VAL A  34       0.543   2.458  -3.004  1.00 95.99           O  
ATOM    508  CG1 VAL A  34       0.856   1.698  -6.389  1.00 95.99           C  
ATOM    509 HG11 VAL A  34       0.168   2.177  -7.085  1.00 95.99           H  
ATOM    510 HG12 VAL A  34       1.485   0.998  -6.939  1.00 95.99           H  
ATOM    511 HG13 VAL A  34       0.291   1.135  -5.646  1.00 95.99           H  
ATOM    512  CG2 VAL A  34       2.627   3.400  -6.774  1.00 95.99           C  
ATOM    513 HG21 VAL A  34       3.337   4.089  -6.316  1.00 95.99           H  
ATOM    514 HG22 VAL A  34       3.192   2.629  -7.297  1.00 95.99           H  
ATOM    515 HG23 VAL A  34       2.019   3.944  -7.496  1.00 95.99           H  
ATOM    516  N   ILE A  35      -1.286   3.316  -3.985  1.00 96.79           N  
ATOM    517  H   ILE A  35      -1.623   3.991  -4.657  1.00 96.79           H  
ATOM    518  CA  ILE A  35      -2.249   2.701  -3.051  1.00 96.79           C  
ATOM    519  HA  ILE A  35      -1.722   2.451  -2.131  1.00 96.79           H  
ATOM    520  C   ILE A  35      -2.837   1.380  -3.566  1.00 96.79           C  
ATOM    521  CB  ILE A  35      -3.358   3.698  -2.659  1.00 96.79           C  
ATOM    522  HB  ILE A  35      -4.011   3.190  -1.950  1.00 96.79           H  
ATOM    523  O   ILE A  35      -3.247   0.528  -2.779  1.00 96.79           O  
ATOM    524  CG1 ILE A  35      -4.217   4.134  -3.869  1.00 96.79           C  
ATOM    525 HG12 ILE A  35      -4.550   3.253  -4.420  1.00 96.79           H  
ATOM    526 HG13 ILE A  35      -3.622   4.751  -4.542  1.00 96.79           H  
ATOM    527  CG2 ILE A  35      -2.734   4.905  -1.933  1.00 96.79           C  
ATOM    528 HG21 ILE A  35      -2.110   4.557  -1.110  1.00 96.79           H  
ATOM    529 HG22 ILE A  35      -3.513   5.543  -1.518  1.00 96.79           H  
ATOM    530 HG23 ILE A  35      -2.123   5.495  -2.616  1.00 96.79           H  
ATOM    531  CD1 ILE A  35      -5.479   4.907  -3.473  1.00 96.79           C  
ATOM    532 HD11 ILE A  35      -6.069   5.114  -4.366  1.00 96.79           H  
ATOM    533 HD12 ILE A  35      -6.078   4.311  -2.784  1.00 96.79           H  
ATOM    534 HD13 ILE A  35      -5.217   5.855  -3.003  1.00 96.79           H  
ATOM    535  N   LEU A  36      -2.868   1.204  -4.889  1.00 97.12           N  
ATOM    536  H   LEU A  36      -2.480   1.934  -5.470  1.00 97.12           H  
ATOM    537  CA  LEU A  36      -3.423   0.045  -5.580  1.00 97.12           C  
ATOM    538  HA  LEU A  36      -3.368  -0.823  -4.924  1.00 97.12           H  
ATOM    539  C   LEU A  36      -2.605  -0.220  -6.847  1.00 97.12           C  
ATOM    540  CB  LEU A  36      -4.900   0.331  -5.925  1.00 97.12           C  
ATOM    541  HB2 LEU A  36      -5.457   0.469  -4.998  1.00 97.12           H  
ATOM    542  HB3 LEU A  36      -4.940   1.270  -6.476  1.00 97.12           H  
ATOM    543  O   LEU A  36      -2.403   0.693  -7.646  1.00 97.12           O  
ATOM    544  CG  LEU A  36      -5.595  -0.749  -6.777  1.00 97.12           C  
ATOM    545  HG  LEU A  36      -5.025  -0.918  -7.691  1.00 97.12           H  
ATOM    546  CD1 LEU A  36      -5.749  -2.079  -6.048  1.00 97.12           C  
ATOM    547 HD11 LEU A  36      -4.775  -2.454  -5.734  1.00 97.12           H  
ATOM    548 HD12 LEU A  36      -6.197  -2.808  -6.724  1.00 97.12           H  
ATOM    549 HD13 LEU A  36      -6.394  -1.958  -5.178  1.00 97.12           H  
ATOM    550  CD2 LEU A  36      -6.993  -0.286  -7.182  1.00 97.12           C  
ATOM    551 HD21 LEU A  36      -6.920   0.639  -7.753  1.00 97.12           H  
ATOM    552 HD22 LEU A  36      -7.472  -1.042  -7.805  1.00 97.12           H  
ATOM    553 HD23 LEU A  36      -7.602  -0.109  -6.296  1.00 97.12           H  
ATOM    554  N   ARG A  37      -2.199  -1.473  -7.069  1.00 95.56           N  
ATOM    555  H   ARG A  37      -2.367  -2.155  -6.343  1.00 95.56           H  
ATOM    556  CA  ARG A  37      -1.630  -1.932  -8.344  1.00 95.56           C  
ATOM    557  HA  ARG A  37      -1.888  -1.200  -9.108  1.00 95.56           H  
ATOM    558  C   ARG A  37      -2.246  -3.267  -8.750  1.00 95.56           C  
ATOM    559  CB  ARG A  37      -0.090  -1.994  -8.261  1.00 95.56           C  
ATOM    560  HB2 ARG A  37       0.281  -1.055  -7.850  1.00 95.56           H  
ATOM    561  HB3 ARG A  37       0.209  -2.805  -7.596  1.00 95.56           H  
ATOM    562  O   ARG A  37      -2.321  -4.192  -7.941  1.00 95.56           O  
ATOM    563  CG  ARG A  37       0.539  -2.206  -9.652  1.00 95.56           C  
ATOM    564  HG2 ARG A  37       0.165  -3.141 -10.069  1.00 95.56           H  
ATOM    565  HG3 ARG A  37       0.232  -1.394 -10.311  1.00 95.56           H  
ATOM    566  CD  ARG A  37       2.071  -2.292  -9.660  1.00 95.56           C  
ATOM    567  HD2 ARG A  37       2.374  -3.104  -8.999  1.00 95.56           H  
ATOM    568  HD3 ARG A  37       2.387  -2.565 -10.666  1.00 95.56           H  
ATOM    569  NE  ARG A  37       2.745  -1.026  -9.295  1.00 95.56           N  
ATOM    570  HE  ARG A  37       2.463  -0.176  -9.763  1.00 95.56           H  
ATOM    571  NH1 ARG A  37       4.286  -1.926  -7.862  1.00 95.56           N  
ATOM    572 HH11 ARG A  37       3.822  -2.817  -7.971  1.00 95.56           H  
ATOM    573 HH12 ARG A  37       4.868  -1.783  -7.049  1.00 95.56           H  
ATOM    574  NH2 ARG A  37       4.352   0.249  -8.315  1.00 95.56           N  
ATOM    575 HH21 ARG A  37       5.182   0.336  -7.745  1.00 95.56           H  
ATOM    576 HH22 ARG A  37       4.088   1.033  -8.894  1.00 95.56           H  
ATOM    577  CZ  ARG A  37       3.790  -0.905  -8.499  1.00 95.56           C  
ATOM    578  N   ARG A  38      -2.643  -3.369 -10.021  1.00 94.81           N  
ATOM    579  H   ARG A  38      -2.553  -2.548 -10.603  1.00 94.81           H  
ATOM    580  CA  ARG A  38      -3.002  -4.619 -10.701  1.00 94.81           C  
ATOM    581  HA  ARG A  38      -2.783  -5.467 -10.052  1.00 94.81           H  
ATOM    582  C   ARG A  38      -2.147  -4.754 -11.948  1.00 94.81           C  
ATOM    583  CB  ARG A  38      -4.491  -4.644 -11.085  1.00 94.81           C  
ATOM    584  HB2 ARG A  38      -4.715  -3.770 -11.696  1.00 94.81           H  
ATOM    585  HB3 ARG A  38      -4.682  -5.525 -11.698  1.00 94.81           H  
ATOM    586  O   ARG A  38      -2.245  -3.921 -12.839  1.00 94.81           O  
ATOM    587  CG  ARG A  38      -5.451  -4.654  -9.892  1.00 94.81           C  
ATOM    588  HG2 ARG A  38      -5.324  -3.735  -9.320  1.00 94.81           H  
ATOM    589  HG3 ARG A  38      -6.473  -4.671 -10.271  1.00 94.81           H  
ATOM    590  CD  ARG A  38      -5.253  -5.844  -8.952  1.00 94.81           C  
ATOM    591  HD2 ARG A  38      -5.981  -5.739  -8.148  1.00 94.81           H  
ATOM    592  HD3 ARG A  38      -4.261  -5.791  -8.503  1.00 94.81           H  
ATOM    593  NE  ARG A  38      -5.417  -7.152  -9.619  1.00 94.81           N  
ATOM    594  HE  ARG A  38      -4.585  -7.579 -10.001  1.00 94.81           H  
ATOM    595  NH1 ARG A  38      -7.671  -7.407  -9.252  1.00 94.81           N  
ATOM    596 HH11 ARG A  38      -8.526  -7.924  -9.403  1.00 94.81           H  
ATOM    597 HH12 ARG A  38      -7.651  -6.585  -8.665  1.00 94.81           H  
ATOM    598  NH2 ARG A  38      -6.541  -8.954 -10.412  1.00 94.81           N  
ATOM    599 HH21 ARG A  38      -5.679  -9.289 -10.817  1.00 94.81           H  
ATOM    600 HH22 ARG A  38      -7.388  -9.484 -10.558  1.00 94.81           H  
ATOM    601  CZ  ARG A  38      -6.542  -7.831  -9.752  1.00 94.81           C  
ATOM    602  N   TRP A  39      -1.319  -5.785 -12.001  1.00 90.88           N  
ATOM    603  H   TRP A  39      -1.275  -6.403 -11.204  1.00 90.88           H  
ATOM    604  CA  TRP A  39      -0.496  -6.087 -13.172  1.00 90.88           C  
ATOM    605  HA  TRP A  39      -0.731  -5.391 -13.977  1.00 90.88           H  
ATOM    606  C   TRP A  39      -0.775  -7.487 -13.728  1.00 90.88           C  
ATOM    607  CB  TRP A  39       0.983  -5.892 -12.813  1.00 90.88           C  
ATOM    608  HB2 TRP A  39       1.088  -5.159 -12.013  1.00 90.88           H  
ATOM    609  HB3 TRP A  39       1.480  -5.475 -13.689  1.00 90.88           H  
ATOM    610  O   TRP A  39      -0.560  -7.736 -14.908  1.00 90.88           O  
ATOM    611  CG  TRP A  39       1.713  -7.141 -12.437  1.00 90.88           C  
ATOM    612  CD1 TRP A  39       1.637  -7.794 -11.260  1.00 90.88           C  
ATOM    613  HD1 TRP A  39       1.060  -7.478 -10.404  1.00 90.88           H  
ATOM    614  CD2 TRP A  39       2.629  -7.921 -13.263  1.00 90.88           C  
ATOM    615  CE2 TRP A  39       3.087  -9.036 -12.504  1.00 90.88           C  
ATOM    616  CE3 TRP A  39       3.127  -7.788 -14.576  1.00 90.88           C  
ATOM    617  HE3 TRP A  39       2.795  -6.960 -15.185  1.00 90.88           H  
ATOM    618  NE1 TRP A  39       2.450  -8.908 -11.296  1.00 90.88           N  
ATOM    619  HE1 TRP A  39       2.671  -9.432 -10.461  1.00 90.88           H  
ATOM    620  CH2 TRP A  39       4.486  -9.803 -14.313  1.00 90.88           C  
ATOM    621  HH2 TRP A  39       5.202 -10.504 -14.716  1.00 90.88           H  
ATOM    622  CZ2 TRP A  39       4.002  -9.967 -13.005  1.00 90.88           C  
ATOM    623  HZ2 TRP A  39       4.343 -10.781 -12.383  1.00 90.88           H  
ATOM    624  CZ3 TRP A  39       4.048  -8.717 -15.094  1.00 90.88           C  
ATOM    625  HZ3 TRP A  39       4.426  -8.595 -16.099  1.00 90.88           H  
ATOM    626  N   SER A  40      -1.280  -8.398 -12.891  1.00 92.63           N  
ATOM    627  H   SER A  40      -1.465  -8.133 -11.934  1.00 92.63           H  
ATOM    628  CA  SER A  40      -1.554  -9.782 -13.272  1.00 92.63           C  
ATOM    629  HA  SER A  40      -1.861  -9.806 -14.317  1.00 92.63           H  
ATOM    630  C   SER A  40      -2.697 -10.386 -12.443  1.00 92.63           C  
ATOM    631  CB  SER A  40      -0.263 -10.606 -13.141  1.00 92.63           C  
ATOM    632  HB2 SER A  40      -0.397 -11.572 -13.628  1.00 92.63           H  
ATOM    633  HB3 SER A  40       0.558 -10.087 -13.636  1.00 92.63           H  
ATOM    634  O   SER A  40      -3.292  -9.734 -11.577  1.00 92.63           O  
ATOM    635  OG  SER A  40       0.048 -10.816 -11.781  1.00 92.63           O  
ATOM    636  HG  SER A  40       0.900 -10.406 -11.615  1.00 92.63           H  
ATOM    637  N   ASN A  41      -2.990 -11.661 -12.701  1.00 92.63           N  
ATOM    638  H   ASN A  41      -2.465 -12.128 -13.426  1.00 92.63           H  
ATOM    639  CA  ASN A  41      -3.978 -12.454 -11.965  1.00 92.63           C  
ATOM    640  HA  ASN A  41      -4.659 -11.778 -11.449  1.00 92.63           H  
ATOM    641  C   ASN A  41      -3.345 -13.316 -10.853  1.00 92.63           C  
ATOM    642  CB  ASN A  41      -4.811 -13.265 -12.977  1.00 92.63           C  
ATOM    643  HB2 ASN A  41      -5.497 -13.921 -12.440  1.00 92.63           H  
ATOM    644  HB3 ASN A  41      -4.150 -13.891 -13.576  1.00 92.63           H  
ATOM    645  O   ASN A  41      -3.974 -14.266 -10.399  1.00 92.63           O  
ATOM    646  CG  ASN A  41      -5.654 -12.391 -13.892  1.00 92.63           C  
ATOM    647  ND2 ASN A  41      -6.032 -12.893 -15.044  1.00 92.63           N  
ATOM    648 HD21 ASN A  41      -6.596 -12.295 -15.630  1.00 92.63           H  
ATOM    649 HD22 ASN A  41      -5.790 -13.839 -15.303  1.00 92.63           H  
ATOM    650  OD1 ASN A  41      -5.992 -11.259 -13.584  1.00 92.63           O  
ATOM    651  N   SER A  42      -2.108 -13.020 -10.423  1.00 93.27           N  
ATOM    652  H   SER A  42      -1.626 -12.218 -10.804  1.00 93.27           H  
ATOM    653  CA  SER A  42      -1.368 -13.845  -9.451  1.00 93.27           C  
ATOM    654  HA  SER A  42      -1.391 -14.879  -9.796  1.00 93.27           H  
ATOM    655  C   SER A  42      -1.963 -13.844  -8.038  1.00 93.27           C  
ATOM    656  CB  SER A  42       0.104 -13.412  -9.383  1.00 93.27           C  
ATOM    657  HB2 SER A  42       0.645 -14.093  -8.726  1.00 93.27           H  
ATOM    658  HB3 SER A  42       0.541 -13.469 -10.380  1.00 93.27           H  
ATOM    659  O   SER A  42      -1.754 -14.800  -7.295  1.00 93.27           O  
ATOM    660  OG  SER A  42       0.231 -12.090  -8.889  1.00 93.27           O  
ATOM    661  HG  SER A  42       1.161 -11.853  -8.857  1.00 93.27           H  
ATOM    662  N   ILE A  43      -2.720 -12.806  -7.666  1.00 94.26           N  
ATOM    663  H   ILE A  43      -2.854 -12.055  -8.329  1.00 94.26           H  
ATOM    664  CA  ILE A  43      -3.428 -12.734  -6.382  1.00 94.26           C  
ATOM    665  HA  ILE A  43      -3.410 -13.728  -5.937  1.00 94.26           H  
ATOM    666  C   ILE A  43      -4.902 -12.381  -6.587  1.00 94.26           C  
ATOM    667  CB  ILE A  43      -2.729 -11.794  -5.369  1.00 94.26           C  
ATOM    668  HB  ILE A  43      -3.216 -11.954  -4.407  1.00 94.26           H  
ATOM    669  O   ILE A  43      -5.255 -11.542  -7.422  1.00 94.26           O  
ATOM    670  CG1 ILE A  43      -2.901 -10.303  -5.723  1.00 94.26           C  
ATOM    671 HG12 ILE A  43      -3.964 -10.065  -5.727  1.00 94.26           H  
ATOM    672 HG13 ILE A  43      -2.502 -10.118  -6.720  1.00 94.26           H  
ATOM    673  CG2 ILE A  43      -1.248 -12.181  -5.195  1.00 94.26           C  
ATOM    674 HG21 ILE A  43      -0.823 -11.686  -4.322  1.00 94.26           H  
ATOM    675 HG22 ILE A  43      -0.674 -11.902  -6.078  1.00 94.26           H  
ATOM    676 HG23 ILE A  43      -1.162 -13.258  -5.046  1.00 94.26           H  
ATOM    677  CD1 ILE A  43      -2.244  -9.354  -4.712  1.00 94.26           C  
ATOM    678 HD11 ILE A  43      -2.561  -8.327  -4.897  1.00 94.26           H  
ATOM    679 HD12 ILE A  43      -1.158  -9.407  -4.794  1.00 94.26           H  
ATOM    680 HD13 ILE A  43      -2.539  -9.636  -3.702  1.00 94.26           H  
ATOM    681  N   SER A  44      -5.769 -12.998  -5.783  1.00 94.24           N  
ATOM    682  H   SER A  44      -5.413 -13.668  -5.117  1.00 94.24           H  
ATOM    683  CA  SER A  44      -7.186 -12.643  -5.730  1.00 94.24           C  
ATOM    684  HA  SER A  44      -7.566 -12.571  -6.749  1.00 94.24           H  
ATOM    685  C   SER A  44      -7.372 -11.298  -5.031  1.00 94.24           C  
ATOM    686  CB  SER A  44      -7.994 -13.718  -5.002  1.00 94.24           C  
ATOM    687  HB2 SER A  44      -7.889 -14.673  -5.517  1.00 94.24           H  
ATOM    688  HB3 SER A  44      -7.625 -13.819  -3.981  1.00 94.24           H  
ATOM    689  O   SER A  44      -6.798 -11.056  -3.970  1.00 94.24           O  
ATOM    690  OG  SER A  44      -9.355 -13.341  -4.973  1.00 94.24           O  
ATOM    691  HG  SER A  44      -9.736 -13.674  -4.157  1.00 94.24           H  
ATOM    692  N   PHE A  45      -8.223 -10.451  -5.607  1.00 95.67           N  
ATOM    693  H   PHE A  45      -8.646 -10.737  -6.478  1.00 95.67           H  
ATOM    694  CA  PHE A  45      -8.753  -9.254  -4.947  1.00 95.67           C  
ATOM    695  HA  PHE A  45      -8.104  -8.983  -4.113  1.00 95.67           H  
ATOM    696  C   PHE A  45     -10.123  -9.513  -4.308  1.00 95.67           C  
ATOM    697  CB  PHE A  45      -8.750  -8.071  -5.925  1.00 95.67           C  
ATOM    698  HB2 PHE A  45      -9.003  -8.418  -6.927  1.00 95.67           H  
ATOM    699  HB3 PHE A  45      -9.522  -7.362  -5.626  1.00 95.67           H  
ATOM    700  O   PHE A  45     -10.689  -8.629  -3.689  1.00 95.67           O  
ATOM    701  CG  PHE A  45      -7.421  -7.342  -5.949  1.00 95.67           C  
ATOM    702  CD1 PHE A  45      -7.333  -6.030  -5.448  1.00 95.67           C  
ATOM    703  HD1 PHE A  45      -8.213  -5.533  -5.067  1.00 95.67           H  
ATOM    704  CD2 PHE A  45      -6.253  -7.997  -6.385  1.00 95.67           C  
ATOM    705  HD2 PHE A  45      -6.295  -9.011  -6.756  1.00 95.67           H  
ATOM    706  CE1 PHE A  45      -6.087  -5.389  -5.363  1.00 95.67           C  
ATOM    707  HE1 PHE A  45      -6.015  -4.415  -4.903  1.00 95.67           H  
ATOM    708  CE2 PHE A  45      -5.012  -7.348  -6.308  1.00 95.67           C  
ATOM    709  HE2 PHE A  45      -4.122  -7.865  -6.638  1.00 95.67           H  
ATOM    710  CZ  PHE A  45      -4.922  -6.042  -5.796  1.00 95.67           C  
ATOM    711  HZ  PHE A  45      -3.963  -5.552  -5.710  1.00 95.67           H  
ATOM    712  N   ILE A  46     -10.653 -10.732  -4.399  1.00 96.98           N  
ATOM    713  H   ILE A  46     -10.131 -11.456  -4.871  1.00 96.98           H  
ATOM    714  CA  ILE A  46     -11.747 -11.166  -3.530  1.00 96.98           C  
ATOM    715  HA  ILE A  46     -12.427 -10.333  -3.351  1.00 96.98           H  
ATOM    716  C   ILE A  46     -11.096 -11.561  -2.204  1.00 96.98           C  
ATOM    717  CB  ILE A  46     -12.560 -12.307  -4.176  1.00 96.98           C  
ATOM    718  HB  ILE A  46     -11.917 -13.178  -4.302  1.00 96.98           H  
ATOM    719  O   ILE A  46     -10.530 -12.649  -2.091  1.00 96.98           O  
ATOM    720  CG1 ILE A  46     -13.087 -11.886  -5.569  1.00 96.98           C  
ATOM    721 HG12 ILE A  46     -13.786 -11.057  -5.459  1.00 96.98           H  
ATOM    722 HG13 ILE A  46     -12.258 -11.546  -6.189  1.00 96.98           H  
ATOM    723  CG2 ILE A  46     -13.719 -12.696  -3.240  1.00 96.98           C  
ATOM    724 HG21 ILE A  46     -14.398 -11.854  -3.108  1.00 96.98           H  
ATOM    725 HG22 ILE A  46     -13.337 -13.002  -2.266  1.00 96.98           H  
ATOM    726 HG23 ILE A  46     -14.272 -13.541  -3.650  1.00 96.98           H  
ATOM    727  CD1 ILE A  46     -13.771 -13.020  -6.339  1.00 96.98           C  
ATOM    728 HD11 ILE A  46     -13.110 -13.884  -6.395  1.00 96.98           H  
ATOM    729 HD12 ILE A  46     -13.997 -12.681  -7.350  1.00 96.98           H  
ATOM    730 HD13 ILE A  46     -14.706 -13.303  -5.856  1.00 96.98           H  
ATOM    731  N   GLN A  47     -11.101 -10.634  -1.249  1.00 96.74           N  
ATOM    732  H   GLN A  47     -11.575  -9.763  -1.440  1.00 96.74           H  
ATOM    733  CA  GLN A  47     -10.424 -10.743   0.043  1.00 96.74           C  
ATOM    734  HA  GLN A  47     -10.096 -11.770   0.202  1.00 96.74           H  
ATOM    735  C   GLN A  47     -11.379 -10.395   1.190  1.00 96.74           C  
ATOM    736  CB  GLN A  47      -9.192  -9.820   0.061  1.00 96.74           C  
ATOM    737  HB2 GLN A  47      -9.501  -8.808  -0.203  1.00 96.74           H  
ATOM    738  HB3 GLN A  47      -8.783  -9.787   1.071  1.00 96.74           H  
ATOM    739  O   GLN A  47     -12.436  -9.800   0.979  1.00 96.74           O  
ATOM    740  CG  GLN A  47      -8.068 -10.252  -0.889  1.00 96.74           C  
ATOM    741  HG2 GLN A  47      -7.314  -9.465  -0.909  1.00 96.74           H  
ATOM    742  HG3 GLN A  47      -8.458 -10.361  -1.901  1.00 96.74           H  
ATOM    743  CD  GLN A  47      -7.367 -11.542  -0.477  1.00 96.74           C  
ATOM    744  NE2 GLN A  47      -6.470 -12.037  -1.298  1.00 96.74           N  
ATOM    745 HE21 GLN A  47      -6.342 -11.605  -2.202  1.00 96.74           H  
ATOM    746 HE22 GLN A  47      -6.006 -12.882  -0.997  1.00 96.74           H  
ATOM    747  OE1 GLN A  47      -7.593 -12.120   0.574  1.00 96.74           O  
ATOM    748  N   SER A  48     -11.006 -10.765   2.415  1.00 98.18           N  
ATOM    749  H   SER A  48     -10.095 -11.184   2.539  1.00 98.18           H  
ATOM    750  CA  SER A  48     -11.768 -10.408   3.615  1.00 98.18           C  
ATOM    751  HA  SER A  48     -12.819 -10.632   3.428  1.00 98.18           H  
ATOM    752  C   SER A  48     -11.656  -8.914   3.939  1.00 98.18           C  
ATOM    753  CB  SER A  48     -11.307 -11.260   4.803  1.00 98.18           C  
ATOM    754  HB2 SER A  48     -11.326 -12.312   4.518  1.00 98.18           H  
ATOM    755  HB3 SER A  48     -11.989 -11.114   5.641  1.00 98.18           H  
ATOM    756  O   SER A  48     -10.713  -8.239   3.521  1.00 98.18           O  
ATOM    757  OG  SER A  48      -9.998 -10.898   5.201  1.00 98.18           O  
ATOM    758  HG  SER A  48      -9.624 -11.602   5.735  1.00 98.18           H  
ATOM    759  N   TRP A  49     -12.587  -8.405   4.752  1.00 98.32           N  
ATOM    760  H   TRP A  49     -13.372  -8.980   5.024  1.00 98.32           H  
ATOM    761  CA  TRP A  49     -12.514  -7.037   5.277  1.00 98.32           C  
ATOM    762  HA  TRP A  49     -12.608  -6.327   4.456  1.00 98.32           H  
ATOM    763  C   TRP A  49     -11.171  -6.751   5.963  1.00 98.32           C  
ATOM    764  CB  TRP A  49     -13.663  -6.801   6.263  1.00 98.32           C  
ATOM    765  HB2 TRP A  49     -14.610  -6.871   5.729  1.00 98.32           H  
ATOM    766  HB3 TRP A  49     -13.649  -7.575   7.031  1.00 98.32           H  
ATOM    767  O   TRP A  49     -10.528  -5.753   5.654  1.00 98.32           O  
ATOM    768  CG  TRP A  49     -13.589  -5.466   6.931  1.00 98.32           C  
ATOM    769  CD1 TRP A  49     -13.116  -5.222   8.176  1.00 98.32           C  
ATOM    770  HD1 TRP A  49     -12.746  -5.966   8.865  1.00 98.32           H  
ATOM    771  CD2 TRP A  49     -13.873  -4.157   6.351  1.00 98.32           C  
ATOM    772  CE2 TRP A  49     -13.564  -3.158   7.321  1.00 98.32           C  
ATOM    773  CE3 TRP A  49     -14.334  -3.716   5.090  1.00 98.32           C  
ATOM    774  HE3 TRP A  49     -14.565  -4.445   4.327  1.00 98.32           H  
ATOM    775  NE1 TRP A  49     -13.091  -3.862   8.407  1.00 98.32           N  
ATOM    776  HE1 TRP A  49     -12.649  -3.449   9.216  1.00 98.32           H  
ATOM    777  CH2 TRP A  49     -14.199  -1.383   5.804  1.00 98.32           C  
ATOM    778  HH2 TRP A  49     -14.322  -0.332   5.589  1.00 98.32           H  
ATOM    779  CZ2 TRP A  49     -13.725  -1.790   7.063  1.00 98.32           C  
ATOM    780  HZ2 TRP A  49     -13.469  -1.065   7.821  1.00 98.32           H  
ATOM    781  CZ3 TRP A  49     -14.496  -2.344   4.819  1.00 98.32           C  
ATOM    782  HZ3 TRP A  49     -14.850  -2.023   3.851  1.00 98.32           H  
ATOM    783  N   GLY A  50     -10.708  -7.666   6.823  1.00 98.46           N  
ATOM    784  H   GLY A  50     -11.282  -8.473   7.025  1.00 98.46           H  
ATOM    785  CA  GLY A  50      -9.439  -7.511   7.536  1.00 98.46           C  
ATOM    786  HA2 GLY A  50      -9.275  -8.378   8.176  1.00 98.46           H  
ATOM    787  HA3 GLY A  50      -9.484  -6.621   8.164  1.00 98.46           H  
ATOM    788  C   GLY A  50      -8.236  -7.374   6.599  1.00 98.46           C  
ATOM    789  O   GLY A  50      -7.371  -6.543   6.846  1.00 98.46           O  
ATOM    790  N   ALA A  51      -8.211  -8.106   5.479  1.00 98.15           N  
ATOM    791  H   ALA A  51      -8.976  -8.736   5.282  1.00 98.15           H  
ATOM    792  CA  ALA A  51      -7.157  -7.958   4.475  1.00 98.15           C  
ATOM    793  HA  ALA A  51      -6.186  -8.016   4.968  1.00 98.15           H  
ATOM    794  C   ALA A  51      -7.226  -6.596   3.761  1.00 98.15           C  
ATOM    795  CB  ALA A  51      -7.272  -9.119   3.485  1.00 98.15           C  
ATOM    796  HB1 ALA A  51      -6.526  -9.011   2.697  1.00 98.15           H  
ATOM    797  HB2 ALA A  51      -7.106 -10.064   4.002  1.00 98.15           H  
ATOM    798  HB3 ALA A  51      -8.270  -9.120   3.048  1.00 98.15           H  
ATOM    799  O   ALA A  51      -6.199  -5.968   3.511  1.00 98.15           O  
ATOM    800  N   TYR A  52      -8.426  -6.098   3.455  1.00 98.43           N  
ATOM    801  H   TYR A  52      -9.249  -6.635   3.688  1.00 98.43           H  
ATOM    802  CA  TYR A  52      -8.595  -4.752   2.902  1.00 98.43           C  
ATOM    803  HA  TYR A  52      -7.921  -4.643   2.052  1.00 98.43           H  
ATOM    804  C   TYR A  52      -8.222  -3.647   3.895  1.00 98.43           C  
ATOM    805  CB  TYR A  52     -10.030  -4.565   2.403  1.00 98.43           C  
ATOM    806  HB2 TYR A  52     -10.296  -3.510   2.468  1.00 98.43           H  
ATOM    807  HB3 TYR A  52     -10.727  -5.108   3.041  1.00 98.43           H  
ATOM    808  O   TYR A  52      -7.727  -2.601   3.476  1.00 98.43           O  
ATOM    809  CG  TYR A  52     -10.201  -4.990   0.964  1.00 98.43           C  
ATOM    810  CD1 TYR A  52      -9.751  -4.128  -0.053  1.00 98.43           C  
ATOM    811  HD1 TYR A  52      -9.299  -3.182   0.204  1.00 98.43           H  
ATOM    812  CD2 TYR A  52     -10.808  -6.217   0.636  1.00 98.43           C  
ATOM    813  HD2 TYR A  52     -11.152  -6.881   1.414  1.00 98.43           H  
ATOM    814  CE1 TYR A  52      -9.924  -4.473  -1.401  1.00 98.43           C  
ATOM    815  HE1 TYR A  52      -9.594  -3.795  -2.174  1.00 98.43           H  
ATOM    816  CE2 TYR A  52     -10.998  -6.561  -0.717  1.00 98.43           C  
ATOM    817  HE2 TYR A  52     -11.497  -7.479  -0.990  1.00 98.43           H  
ATOM    818  OH  TYR A  52     -10.807  -5.947  -3.036  1.00 98.43           O  
ATOM    819  HH  TYR A  52     -10.550  -5.213  -3.598  1.00 98.43           H  
ATOM    820  CZ  TYR A  52     -10.567  -5.681  -1.731  1.00 98.43           C  
ATOM    821  N   GLU A  53      -8.416  -3.868   5.191  1.00 97.78           N  
ATOM    822  H   GLU A  53      -8.910  -4.704   5.470  1.00 97.78           H  
ATOM    823  CA  GLU A  53      -7.993  -2.947   6.241  1.00 97.78           C  
ATOM    824  HA  GLU A  53      -8.309  -1.940   5.970  1.00 97.78           H  
ATOM    825  C   GLU A  53      -6.465  -2.915   6.389  1.00 97.78           C  
ATOM    826  CB  GLU A  53      -8.712  -3.312   7.544  1.00 97.78           C  
ATOM    827  HB2 GLU A  53      -9.785  -3.310   7.357  1.00 97.78           H  
ATOM    828  HB3 GLU A  53      -8.414  -4.314   7.854  1.00 97.78           H  
ATOM    829  O   GLU A  53      -5.875  -1.832   6.340  1.00 97.78           O  
ATOM    830  CG  GLU A  53      -8.409  -2.318   8.671  1.00 97.78           C  
ATOM    831  HG2 GLU A  53      -7.358  -2.392   8.949  1.00 97.78           H  
ATOM    832  HG3 GLU A  53      -8.593  -1.308   8.303  1.00 97.78           H  
ATOM    833  CD  GLU A  53      -9.283  -2.591   9.903  1.00 97.78           C  
ATOM    834  OE1 GLU A  53      -9.753  -1.599  10.502  1.00 97.78           O  
ATOM    835  OE2 GLU A  53      -9.503  -3.783  10.219  1.00 97.78           O  
ATOM    836  N   SER A  54      -5.824  -4.085   6.490  1.00 96.36           N  
ATOM    837  H   SER A  54      -6.375  -4.930   6.533  1.00 96.36           H  
ATOM    838  CA  SER A  54      -4.376  -4.222   6.709  1.00 96.36           C  
ATOM    839  HA  SER A  54      -4.066  -3.465   7.429  1.00 96.36           H  
ATOM    840  C   SER A  54      -3.517  -4.034   5.458  1.00 96.36           C  
ATOM    841  CB  SER A  54      -4.069  -5.599   7.313  1.00 96.36           C  
ATOM    842  HB2 SER A  54      -3.018  -5.635   7.600  1.00 96.36           H  
ATOM    843  HB3 SER A  54      -4.676  -5.738   8.207  1.00 96.36           H  
ATOM    844  O   SER A  54      -2.333  -3.729   5.572  1.00 96.36           O  
ATOM    845  OG  SER A  54      -4.334  -6.659   6.405  1.00 96.36           O  
ATOM    846  HG  SER A  54      -3.769  -6.586   5.632  1.00 96.36           H  
ATOM    847  N   GLY A  55      -4.085  -4.248   4.271  1.00 96.89           N  
ATOM    848  H   GLY A  55      -5.036  -4.591   4.272  1.00 96.89           H  
ATOM    849  CA  GLY A  55      -3.339  -4.346   3.018  1.00 96.89           C  
ATOM    850  HA2 GLY A  55      -2.435  -3.738   3.066  1.00 96.89           H  
ATOM    851  HA3 GLY A  55      -3.954  -3.951   2.209  1.00 96.89           H  
ATOM    852  C   GLY A  55      -2.939  -5.783   2.676  1.00 96.89           C  
ATOM    853  O   GLY A  55      -2.895  -6.661   3.541  1.00 96.89           O  
ATOM    854  N   PHE A  56      -2.661  -6.026   1.393  1.00 96.89           N  
ATOM    855  H   PHE A  56      -2.637  -5.239   0.760  1.00 96.89           H  
ATOM    856  CA  PHE A  56      -2.226  -7.326   0.872  1.00 96.89           C  
ATOM    857  HA  PHE A  56      -1.538  -7.766   1.595  1.00 96.89           H  
ATOM    858  C   PHE A  56      -1.465  -7.194  -0.455  1.00 96.89           C  
ATOM    859  CB  PHE A  56      -3.427  -8.281   0.724  1.00 96.89           C  
ATOM    860  HB2 PHE A  56      -3.072  -9.254   0.385  1.00 96.89           H  
ATOM    861  HB3 PHE A  56      -3.862  -8.444   1.710  1.00 96.89           H  
ATOM    862  O   PHE A  56      -1.455  -6.143  -1.101  1.00 96.89           O  
ATOM    863  CG  PHE A  56      -4.525  -7.814  -0.214  1.00 96.89           C  
ATOM    864  CD1 PHE A  56      -5.625  -7.109   0.302  1.00 96.89           C  
ATOM    865  HD1 PHE A  56      -5.672  -6.899   1.360  1.00 96.89           H  
ATOM    866  CD2 PHE A  56      -4.466  -8.093  -1.592  1.00 96.89           C  
ATOM    867  HD2 PHE A  56      -3.625  -8.637  -1.996  1.00 96.89           H  
ATOM    868  CE1 PHE A  56      -6.660  -6.679  -0.545  1.00 96.89           C  
ATOM    869  HE1 PHE A  56      -7.505  -6.143  -0.140  1.00 96.89           H  
ATOM    870  CE2 PHE A  56      -5.499  -7.664  -2.444  1.00 96.89           C  
ATOM    871  HE2 PHE A  56      -5.454  -7.884  -3.501  1.00 96.89           H  
ATOM    872  CZ  PHE A  56      -6.595  -6.955  -1.921  1.00 96.89           C  
ATOM    873  HZ  PHE A  56      -7.395  -6.630  -2.571  1.00 96.89           H  
ATOM    874  N   GLY A  57      -0.840  -8.293  -0.880  1.00 95.89           N  
ATOM    875  H   GLY A  57      -0.848  -9.106  -0.281  1.00 95.89           H  
ATOM    876  CA  GLY A  57       0.010  -8.330  -2.068  1.00 95.89           C  
ATOM    877  HA2 GLY A  57      -0.430  -7.694  -2.836  1.00 95.89           H  
ATOM    878  HA3 GLY A  57       0.057  -9.347  -2.457  1.00 95.89           H  
ATOM    879  C   GLY A  57       1.436  -7.855  -1.785  1.00 95.89           C  
ATOM    880  O   GLY A  57       1.860  -7.779  -0.633  1.00 95.89           O  
ATOM    881  N   HIS A  58       2.193  -7.557  -2.841  1.00 94.45           N  
ATOM    882  H   HIS A  58       1.761  -7.542  -3.753  1.00 94.45           H  
ATOM    883  CA  HIS A  58       3.595  -7.156  -2.735  1.00 94.45           C  
ATOM    884  HA  HIS A  58       3.871  -7.129  -1.681  1.00 94.45           H  
ATOM    885  C   HIS A  58       3.804  -5.768  -3.359  1.00 94.45           C  
ATOM    886  CB  HIS A  58       4.495  -8.218  -3.381  1.00 94.45           C  
ATOM    887  HB2 HIS A  58       4.248  -9.194  -2.964  1.00 94.45           H  
ATOM    888  HB3 HIS A  58       4.312  -8.252  -4.455  1.00 94.45           H  
ATOM    889  O   HIS A  58       3.392  -5.571  -4.498  1.00 94.45           O  
ATOM    890  CG  HIS A  58       5.957  -7.954  -3.137  1.00 94.45           C  
ATOM    891  CD2 HIS A  58       6.671  -8.316  -2.028  1.00 94.45           C  
ATOM    892  HD2 HIS A  58       6.288  -8.853  -1.173  1.00 94.45           H  
ATOM    893  ND1 HIS A  58       6.822  -7.294  -3.981  1.00 94.45           N  
ATOM    894  HD1 HIS A  58       6.670  -7.145  -4.969  1.00 94.45           H  
ATOM    895  CE1 HIS A  58       8.027  -7.249  -3.386  1.00 94.45           C  
ATOM    896  HE1 HIS A  58       8.933  -6.876  -3.842  1.00 94.45           H  
ATOM    897  NE2 HIS A  58       7.976  -7.844  -2.186  1.00 94.45           N  
ATOM    898  N   PRO A  59       4.489  -4.815  -2.693  1.00 92.11           N  
ATOM    899  CA  PRO A  59       4.690  -3.445  -3.191  1.00 92.11           C  
ATOM    900  HA  PRO A  59       3.729  -2.932  -3.164  1.00 92.11           H  
ATOM    901  C   PRO A  59       5.286  -3.297  -4.610  1.00 92.11           C  
ATOM    902  CB  PRO A  59       5.632  -2.825  -2.156  1.00 92.11           C  
ATOM    903  HB2 PRO A  59       5.553  -1.740  -2.091  1.00 92.11           H  
ATOM    904  HB3 PRO A  59       6.653  -3.125  -2.392  1.00 92.11           H  
ATOM    905  O   PRO A  59       5.183  -2.235  -5.226  1.00 92.11           O  
ATOM    906  CG  PRO A  59       5.228  -3.491  -0.851  1.00 92.11           C  
ATOM    907  HG2 PRO A  59       4.317  -3.030  -0.468  1.00 92.11           H  
ATOM    908  HG3 PRO A  59       6.025  -3.452  -0.108  1.00 92.11           H  
ATOM    909  CD  PRO A  59       4.947  -4.917  -1.310  1.00 92.11           C  
ATOM    910  HD2 PRO A  59       4.185  -5.352  -0.662  1.00 92.11           H  
ATOM    911  HD3 PRO A  59       5.862  -5.507  -1.270  1.00 92.11           H  
ATOM    912  N   GLN A  60       5.925  -4.339  -5.145  1.00 90.65           N  
ATOM    913  H   GLN A  60       5.969  -5.182  -4.589  1.00 90.65           H  
ATOM    914  CA  GLN A  60       6.481  -4.377  -6.510  1.00 90.65           C  
ATOM    915  HA  GLN A  60       6.504  -3.367  -6.919  1.00 90.65           H  
ATOM    916  C   GLN A  60       5.640  -5.206  -7.507  1.00 90.65           C  
ATOM    917  CB  GLN A  60       7.936  -4.865  -6.459  1.00 90.65           C  
ATOM    918  HB2 GLN A  60       7.959  -5.862  -6.019  1.00 90.65           H  
ATOM    919  HB3 GLN A  60       8.322  -4.941  -7.476  1.00 90.65           H  
ATOM    920  O   GLN A  60       5.989  -5.272  -8.676  1.00 90.65           O  
ATOM    921  CG  GLN A  60       8.863  -3.921  -5.672  1.00 90.65           C  
ATOM    922  HG2 GLN A  60       8.908  -2.961  -6.185  1.00 90.65           H  
ATOM    923  HG3 GLN A  60       8.472  -3.756  -4.668  1.00 90.65           H  
ATOM    924  CD  GLN A  60      10.276  -4.478  -5.532  1.00 90.65           C  
ATOM    925  NE2 GLN A  60      11.247  -3.664  -5.183  1.00 90.65           N  
ATOM    926 HE21 GLN A  60      12.163  -4.086  -5.130  1.00 90.65           H  
ATOM    927 HE22 GLN A  60      11.088  -2.671  -5.082  1.00 90.65           H  
ATOM    928  OE1 GLN A  60      10.535  -5.656  -5.694  1.00 90.65           O  
ATOM    929  N   ASP A  61       4.534  -5.811  -7.068  1.00 93.20           N  
ATOM    930  H   ASP A  61       4.229  -5.618  -6.124  1.00 93.20           H  
ATOM    931  CA  ASP A  61       3.620  -6.654  -7.858  1.00 93.20           C  
ATOM    932  HA  ASP A  61       3.890  -6.613  -8.913  1.00 93.20           H  
ATOM    933  C   ASP A  61       2.182  -6.094  -7.706  1.00 93.20           C  
ATOM    934  CB  ASP A  61       3.788  -8.120  -7.376  1.00 93.20           C  
ATOM    935  HB2 ASP A  61       3.264  -8.240  -6.428  1.00 93.20           H  
ATOM    936  HB3 ASP A  61       4.846  -8.302  -7.188  1.00 93.20           H  
ATOM    937  O   ASP A  61       1.985  -4.888  -7.538  1.00 93.20           O  
ATOM    938  CG  ASP A  61       3.290  -9.208  -8.348  1.00 93.20           C  
ATOM    939  OD1 ASP A  61       2.078  -9.274  -8.642  1.00 93.20           O  
ATOM    940  OD2 ASP A  61       4.087 -10.031  -8.824  1.00 93.20           O  
ATOM    941  N   ASN A  62       1.163  -6.948  -7.756  1.00 96.02           N  
ATOM    942  H   ASN A  62       1.387  -7.917  -7.933  1.00 96.02           H  
ATOM    943  CA  ASN A  62      -0.196  -6.669  -7.342  1.00 96.02           C  
ATOM    944  HA  ASN A  62      -0.584  -5.841  -7.935  1.00 96.02           H  
ATOM    945  C   ASN A  62      -0.206  -6.292  -5.860  1.00 96.02           C  
ATOM    946  CB  ASN A  62      -1.051  -7.918  -7.564  1.00 96.02           C  
ATOM    947  HB2 ASN A  62      -0.596  -8.750  -7.026  1.00 96.02           H  
ATOM    948  HB3 ASN A  62      -2.043  -7.732  -7.153  1.00 96.02           H  
ATOM    949  O   ASN A  62       0.336  -7.014  -5.019  1.00 96.02           O  
ATOM    950  CG  ASN A  62      -1.231  -8.305  -9.012  1.00 96.02           C  
ATOM    951  ND2 ASN A  62      -0.900  -9.513  -9.373  1.00 96.02           N  
ATOM    952 HD21 ASN A  62      -0.361 -10.105  -8.758  1.00 96.02           H  
ATOM    953 HD22 ASN A  62      -0.948  -9.767 -10.350  1.00 96.02           H  
ATOM    954  OD1 ASN A  62      -1.700  -7.534  -9.835  1.00 96.02           O  
ATOM    955  N   TYR A  63      -0.837  -5.168  -5.547  1.00 96.44           N  
ATOM    956  H   TYR A  63      -1.309  -4.653  -6.276  1.00 96.44           H  
ATOM    957  CA  TYR A  63      -0.691  -4.532  -4.247  1.00 96.44           C  
ATOM    958  HA  TYR A  63      -0.508  -5.286  -3.482  1.00 96.44           H  
ATOM    959  C   TYR A  63      -1.939  -3.752  -3.858  1.00 96.44           C  
ATOM    960  CB  TYR A  63       0.515  -3.591  -4.311  1.00 96.44           C  
ATOM    961  HB2 TYR A  63       1.408  -4.169  -4.552  1.00 96.44           H  
ATOM    962  HB3 TYR A  63       0.365  -2.882  -5.125  1.00 96.44           H  
ATOM    963  O   TYR A  63      -2.533  -3.067  -4.692  1.00 96.44           O  
ATOM    964  CG  TYR A  63       0.764  -2.825  -3.033  1.00 96.44           C  
ATOM    965  CD1 TYR A  63       0.516  -1.441  -2.997  1.00 96.44           C  
ATOM    966  HD1 TYR A  63       0.157  -0.922  -3.874  1.00 96.44           H  
ATOM    967  CD2 TYR A  63       1.205  -3.499  -1.877  1.00 96.44           C  
ATOM    968  HD2 TYR A  63       1.351  -4.569  -1.896  1.00 96.44           H  
ATOM    969  CE1 TYR A  63       0.745  -0.724  -1.813  1.00 96.44           C  
ATOM    970  HE1 TYR A  63       0.579   0.343  -1.772  1.00 96.44           H  
ATOM    971  CE2 TYR A  63       1.434  -2.780  -0.690  1.00 96.44           C  
ATOM    972  HE2 TYR A  63       1.761  -3.293   0.203  1.00 96.44           H  
ATOM    973  OH  TYR A  63       1.487  -0.672   0.448  1.00 96.44           O  
ATOM    974  HH  TYR A  63       1.856  -1.206   1.156  1.00 96.44           H  
ATOM    975  CZ  TYR A  63       1.219  -1.388  -0.667  1.00 96.44           C  
ATOM    976  N   TRP A  64      -2.284  -3.819  -2.577  1.00 97.64           N  
ATOM    977  H   TRP A  64      -1.775  -4.454  -1.979  1.00 97.64           H  
ATOM    978  CA  TRP A  64      -3.250  -2.957  -1.916  1.00 97.64           C  
ATOM    979  HA  TRP A  64      -3.480  -2.099  -2.548  1.00 97.64           H  
ATOM    980  C   TRP A  64      -2.649  -2.444  -0.607  1.00 97.64           C  
ATOM    981  CB  TRP A  64      -4.538  -3.744  -1.662  1.00 97.64           C  
ATOM    982  HB2 TRP A  64      -4.978  -4.024  -2.619  1.00 97.64           H  
ATOM    983  HB3 TRP A  64      -4.297  -4.660  -1.124  1.00 97.64           H  
ATOM    984  O   TRP A  64      -2.263  -3.242   0.248  1.00 97.64           O  
ATOM    985  CG  TRP A  64      -5.552  -2.976  -0.878  1.00 97.64           C  
ATOM    986  CD1 TRP A  64      -5.978  -3.275   0.368  1.00 97.64           C  
ATOM    987  HD1 TRP A  64      -5.659  -4.132   0.943  1.00 97.64           H  
ATOM    988  CD2 TRP A  64      -6.259  -1.760  -1.262  1.00 97.64           C  
ATOM    989  CE2 TRP A  64      -7.113  -1.378  -0.186  1.00 97.64           C  
ATOM    990  CE3 TRP A  64      -6.261  -0.939  -2.409  1.00 97.64           C  
ATOM    991  HE3 TRP A  64      -5.585  -1.171  -3.219  1.00 97.64           H  
ATOM    992  NE1 TRP A  64      -6.870  -2.313   0.794  1.00 97.64           N  
ATOM    993  HE1 TRP A  64      -7.288  -2.317   1.713  1.00 97.64           H  
ATOM    994  CH2 TRP A  64      -7.963   0.513  -1.430  1.00 97.64           C  
ATOM    995  HH2 TRP A  64      -8.608   1.377  -1.501  1.00 97.64           H  
ATOM    996  CZ2 TRP A  64      -7.959  -0.265  -0.260  1.00 97.64           C  
ATOM    997  HZ2 TRP A  64      -8.597  -0.010   0.573  1.00 97.64           H  
ATOM    998  CZ3 TRP A  64      -7.110   0.181  -2.497  1.00 97.64           C  
ATOM    999  HZ3 TRP A  64      -7.101   0.802  -3.381  1.00 97.64           H  
ATOM   1000  N   ALA A  65      -2.590  -1.121  -0.439  1.00 97.34           N  
ATOM   1001  H   ALA A  65      -2.910  -0.524  -1.188  1.00 97.34           H  
ATOM   1002  CA  ALA A  65      -1.922  -0.488   0.702  1.00 97.34           C  
ATOM   1003  HA  ALA A  65      -0.927  -0.922   0.800  1.00 97.34           H  
ATOM   1004  C   ALA A  65      -2.605  -0.718   2.055  1.00 97.34           C  
ATOM   1005  CB  ALA A  65      -1.778   1.010   0.410  1.00 97.34           C  
ATOM   1006  HB1 ALA A  65      -1.161   1.151  -0.477  1.00 97.34           H  
ATOM   1007  HB2 ALA A  65      -1.289   1.499   1.253  1.00 97.34           H  
ATOM   1008  HB3 ALA A  65      -2.759   1.460   0.256  1.00 97.34           H  
ATOM   1009  O   ALA A  65      -1.964  -0.566   3.093  1.00 97.34           O  
ATOM   1010  N   GLY A  66      -3.886  -1.085   2.048  1.00 97.13           N  
ATOM   1011  H   GLY A  66      -4.340  -1.219   1.156  1.00 97.13           H  
ATOM   1012  CA  GLY A  66      -4.693  -1.181   3.257  1.00 97.13           C  
ATOM   1013  HA2 GLY A  66      -4.070  -1.444   4.112  1.00 97.13           H  
ATOM   1014  HA3 GLY A  66      -5.426  -1.978   3.131  1.00 97.13           H  
ATOM   1015  C   GLY A  66      -5.401   0.131   3.580  1.00 97.13           C  
ATOM   1016  O   GLY A  66      -4.834   1.221   3.461  1.00 97.13           O  
ATOM   1017  N   LEU A  67      -6.659   0.032   4.005  1.00 97.19           N  
ATOM   1018  H   LEU A  67      -7.059  -0.891   4.097  1.00 97.19           H  
ATOM   1019  CA  LEU A  67      -7.462   1.193   4.389  1.00 97.19           C  
ATOM   1020  HA  LEU A  67      -7.478   1.897   3.557  1.00 97.19           H  
ATOM   1021  C   LEU A  67      -6.857   1.938   5.581  1.00 97.19           C  
ATOM   1022  CB  LEU A  67      -8.903   0.766   4.711  1.00 97.19           C  
ATOM   1023  HB2 LEU A  67      -8.876  -0.011   5.474  1.00 97.19           H  
ATOM   1024  HB3 LEU A  67      -9.430   1.614   5.148  1.00 97.19           H  
ATOM   1025  O   LEU A  67      -6.937   3.161   5.603  1.00 97.19           O  
ATOM   1026  CG  LEU A  67      -9.708   0.275   3.496  1.00 97.19           C  
ATOM   1027  HG  LEU A  67      -9.117  -0.435   2.917  1.00 97.19           H  
ATOM   1028  CD1 LEU A  67     -10.976  -0.434   3.966  1.00 97.19           C  
ATOM   1029 HD11 LEU A  67     -11.545  -0.791   3.108  1.00 97.19           H  
ATOM   1030 HD12 LEU A  67     -10.714  -1.292   4.585  1.00 97.19           H  
ATOM   1031 HD13 LEU A  67     -11.595   0.246   4.552  1.00 97.19           H  
ATOM   1032  CD2 LEU A  67     -10.108   1.440   2.587  1.00 97.19           C  
ATOM   1033 HD21 LEU A  67      -9.221   1.929   2.184  1.00 97.19           H  
ATOM   1034 HD22 LEU A  67     -10.707   1.066   1.756  1.00 97.19           H  
ATOM   1035 HD23 LEU A  67     -10.696   2.167   3.148  1.00 97.19           H  
ATOM   1036  N   ALA A  68      -6.206   1.249   6.525  1.00 95.69           N  
ATOM   1037  H   ALA A  68      -6.165   0.242   6.462  1.00 95.69           H  
ATOM   1038  CA  ALA A  68      -5.547   1.903   7.657  1.00 95.69           C  
ATOM   1039  HA  ALA A  68      -6.283   2.498   8.197  1.00 95.69           H  
ATOM   1040  C   ALA A  68      -4.426   2.855   7.196  1.00 95.69           C  
ATOM   1041  CB  ALA A  68      -5.017   0.819   8.601  1.00 95.69           C  
ATOM   1042  HB1 ALA A  68      -4.294   0.187   8.085  1.00 95.69           H  
ATOM   1043  HB2 ALA A  68      -4.534   1.285   9.460  1.00 95.69           H  
ATOM   1044  HB3 ALA A  68      -5.842   0.200   8.954  1.00 95.69           H  
ATOM   1045  O   ALA A  68      -4.350   3.999   7.649  1.00 95.69           O  
ATOM   1046  N   ALA A  69      -3.604   2.418   6.234  1.00 94.91           N  
ATOM   1047  H   ALA A  69      -3.741   1.488   5.865  1.00 94.91           H  
ATOM   1048  CA  ALA A  69      -2.558   3.249   5.645  1.00 94.91           C  
ATOM   1049  HA  ALA A  69      -1.933   3.648   6.444  1.00 94.91           H  
ATOM   1050  C   ALA A  69      -3.159   4.433   4.874  1.00 94.91           C  
ATOM   1051  CB  ALA A  69      -1.688   2.384   4.725  1.00 94.91           C  
ATOM   1052  HB1 ALA A  69      -0.820   2.956   4.400  1.00 94.91           H  
ATOM   1053  HB2 ALA A  69      -2.257   2.071   3.849  1.00 94.91           H  
ATOM   1054  HB3 ALA A  69      -1.353   1.489   5.251  1.00 94.91           H  
ATOM   1055  O   ALA A  69      -2.757   5.578   5.076  1.00 94.91           O  
ATOM   1056  N   ILE A  70      -4.154   4.167   4.019  1.00 95.99           N  
ATOM   1057  H   ILE A  70      -4.436   3.203   3.910  1.00 95.99           H  
ATOM   1058  CA  ILE A  70      -4.825   5.191   3.202  1.00 95.99           C  
ATOM   1059  HA  ILE A  70      -4.072   5.719   2.617  1.00 95.99           H  
ATOM   1060  C   ILE A  70      -5.513   6.235   4.087  1.00 95.99           C  
ATOM   1061  CB  ILE A  70      -5.818   4.528   2.220  1.00 95.99           C  
ATOM   1062  HB  ILE A  70      -6.489   3.886   2.790  1.00 95.99           H  
ATOM   1063  O   ILE A  70      -5.405   7.432   3.819  1.00 95.99           O  
ATOM   1064  CG1 ILE A  70      -5.054   3.666   1.187  1.00 95.99           C  
ATOM   1065 HG12 ILE A  70      -4.310   3.051   1.694  1.00 95.99           H  
ATOM   1066 HG13 ILE A  70      -4.519   4.317   0.496  1.00 95.99           H  
ATOM   1067  CG2 ILE A  70      -6.668   5.587   1.488  1.00 95.99           C  
ATOM   1068 HG21 ILE A  70      -6.022   6.291   0.964  1.00 95.99           H  
ATOM   1069 HG22 ILE A  70      -7.293   6.135   2.192  1.00 95.99           H  
ATOM   1070 HG23 ILE A  70      -7.337   5.113   0.770  1.00 95.99           H  
ATOM   1071  CD1 ILE A  70      -5.954   2.715   0.388  1.00 95.99           C  
ATOM   1072 HD11 ILE A  70      -5.332   2.048  -0.209  1.00 95.99           H  
ATOM   1073 HD12 ILE A  70      -6.555   2.113   1.069  1.00 95.99           H  
ATOM   1074 HD13 ILE A  70      -6.607   3.272  -0.284  1.00 95.99           H  
ATOM   1075  N   TYR A  71      -6.179   5.807   5.160  1.00 95.56           N  
ATOM   1076  H   TYR A  71      -6.246   4.813   5.322  1.00 95.56           H  
ATOM   1077  CA  TYR A  71      -6.819   6.694   6.125  1.00 95.56           C  
ATOM   1078  HA  TYR A  71      -7.579   7.288   5.618  1.00 95.56           H  
ATOM   1079  C   TYR A  71      -5.797   7.663   6.717  1.00 95.56           C  
ATOM   1080  CB  TYR A  71      -7.501   5.856   7.215  1.00 95.56           C  
ATOM   1081  HB2 TYR A  71      -8.288   5.258   6.756  1.00 95.56           H  
ATOM   1082  HB3 TYR A  71      -6.778   5.165   7.649  1.00 95.56           H  
ATOM   1083  O   TYR A  71      -5.934   8.872   6.565  1.00 95.56           O  
ATOM   1084  CG  TYR A  71      -8.113   6.687   8.323  1.00 95.56           C  
ATOM   1085  CD1 TYR A  71      -7.458   6.807   9.564  1.00 95.56           C  
ATOM   1086  HD1 TYR A  71      -6.525   6.290   9.733  1.00 95.56           H  
ATOM   1087  CD2 TYR A  71      -9.331   7.356   8.100  1.00 95.56           C  
ATOM   1088  HD2 TYR A  71      -9.830   7.264   7.147  1.00 95.56           H  
ATOM   1089  CE1 TYR A  71      -8.015   7.603  10.583  1.00 95.56           C  
ATOM   1090  HE1 TYR A  71      -7.509   7.698  11.532  1.00 95.56           H  
ATOM   1091  CE2 TYR A  71      -9.897   8.144   9.119  1.00 95.56           C  
ATOM   1092  HE2 TYR A  71     -10.833   8.659   8.961  1.00 95.56           H  
ATOM   1093  OH  TYR A  71      -9.772   9.066  11.325  1.00 95.56           O  
ATOM   1094  HH  TYR A  71      -9.242   9.051  12.125  1.00 95.56           H  
ATOM   1095  CZ  TYR A  71      -9.236   8.277  10.357  1.00 95.56           C  
ATOM   1096  N   VAL A  72      -4.705   7.146   7.287  1.00 93.96           N  
ATOM   1097  H   VAL A  72      -4.610   6.142   7.334  1.00 93.96           H  
ATOM   1098  CA  VAL A  72      -3.681   7.992   7.910  1.00 93.96           C  
ATOM   1099  HA  VAL A  72      -4.179   8.644   8.628  1.00 93.96           H  
ATOM   1100  C   VAL A  72      -2.995   8.916   6.892  1.00 93.96           C  
ATOM   1101  CB  VAL A  72      -2.676   7.120   8.684  1.00 93.96           C  
ATOM   1102  HB  VAL A  72      -2.228   6.388   8.012  1.00 93.96           H  
ATOM   1103  O   VAL A  72      -2.696  10.062   7.226  1.00 93.96           O  
ATOM   1104  CG1 VAL A  72      -1.568   7.970   9.295  1.00 93.96           C  
ATOM   1105 HG11 VAL A  72      -0.957   8.352   8.477  1.00 93.96           H  
ATOM   1106 HG12 VAL A  72      -0.946   7.359   9.949  1.00 93.96           H  
ATOM   1107 HG13 VAL A  72      -1.987   8.799   9.865  1.00 93.96           H  
ATOM   1108  CG2 VAL A  72      -3.342   6.384   9.853  1.00 93.96           C  
ATOM   1109 HG21 VAL A  72      -2.608   5.767  10.372  1.00 93.96           H  
ATOM   1110 HG22 VAL A  72      -3.772   7.101  10.552  1.00 93.96           H  
ATOM   1111 HG23 VAL A  72      -4.133   5.729   9.489  1.00 93.96           H  
ATOM   1112  N   LEU A  73      -2.773   8.469   5.650  1.00 92.50           N  
ATOM   1113  H   LEU A  73      -3.011   7.511   5.438  1.00 92.50           H  
ATOM   1114  CA  LEU A  73      -2.231   9.309   4.570  1.00 92.50           C  
ATOM   1115  HA  LEU A  73      -1.296   9.765   4.896  1.00 92.50           H  
ATOM   1116  C   LEU A  73      -3.167  10.460   4.178  1.00 92.50           C  
ATOM   1117  CB  LEU A  73      -1.980   8.441   3.326  1.00 92.50           C  
ATOM   1118  HB2 LEU A  73      -1.853   9.090   2.460  1.00 92.50           H  
ATOM   1119  HB3 LEU A  73      -2.870   7.837   3.148  1.00 92.50           H  
ATOM   1120  O   LEU A  73      -2.697  11.527   3.794  1.00 92.50           O  
ATOM   1121  CG  LEU A  73      -0.755   7.521   3.414  1.00 92.50           C  
ATOM   1122  HG  LEU A  73      -0.762   6.966   4.352  1.00 92.50           H  
ATOM   1123  CD1 LEU A  73      -0.824   6.531   2.254  1.00 92.50           C  
ATOM   1124 HD11 LEU A  73       0.008   5.831   2.338  1.00 92.50           H  
ATOM   1125 HD12 LEU A  73      -0.778   7.054   1.299  1.00 92.50           H  
ATOM   1126 HD13 LEU A  73      -1.749   5.958   2.314  1.00 92.50           H  
ATOM   1127  CD2 LEU A  73       0.560   8.298   3.316  1.00 92.50           C  
ATOM   1128 HD21 LEU A  73       0.668   8.958   4.176  1.00 92.50           H  
ATOM   1129 HD22 LEU A  73       0.577   8.894   2.404  1.00 92.50           H  
ATOM   1130 HD23 LEU A  73       1.398   7.601   3.305  1.00 92.50           H  
ATOM   1131  N   THR A  74      -4.481  10.253   4.258  1.00 93.32           N  
ATOM   1132  H   THR A  74      -4.804   9.360   4.601  1.00 93.32           H  
ATOM   1133  CA  THR A  74      -5.487  11.218   3.780  1.00 93.32           C  
ATOM   1134  HA  THR A  74      -5.008  11.900   3.077  1.00 93.32           H  
ATOM   1135  C   THR A  74      -6.055  12.111   4.881  1.00 93.32           C  
ATOM   1136  CB  THR A  74      -6.612  10.520   3.004  1.00 93.32           C  
ATOM   1137  HB  THR A  74      -7.383  11.252   2.761  1.00 93.32           H  
ATOM   1138  O   THR A  74      -6.665  13.133   4.576  1.00 93.32           O  
ATOM   1139  CG2 THR A  74      -6.103   9.912   1.695  1.00 93.32           C  
ATOM   1140 HG21 THR A  74      -5.761  10.712   1.040  1.00 93.32           H  
ATOM   1141 HG22 THR A  74      -6.915   9.377   1.202  1.00 93.32           H  
ATOM   1142 HG23 THR A  74      -5.276   9.226   1.877  1.00 93.32           H  
ATOM   1143  OG1 THR A  74      -7.200   9.492   3.763  1.00 93.32           O  
ATOM   1144  HG1 THR A  74      -6.560   8.778   3.821  1.00 93.32           H  
ATOM   1145  N   THR A  75      -5.824  11.796   6.160  1.00 92.21           N  
ATOM   1146  H   THR A  75      -5.470  10.872   6.363  1.00 92.21           H  
ATOM   1147  CA  THR A  75      -6.293  12.617   7.289  1.00 92.21           C  
ATOM   1148  HA  THR A  75      -7.108  13.251   6.940  1.00 92.21           H  
ATOM   1149  C   THR A  75      -5.255  13.578   7.869  1.00 92.21           C  
ATOM   1150  CB  THR A  75      -6.866  11.754   8.418  1.00 92.21           C  
ATOM   1151  HB  THR A  75      -7.142  12.404   9.248  1.00 92.21           H  
ATOM   1152  O   THR A  75      -5.628  14.417   8.682  1.00 92.21           O  
ATOM   1153  CG2 THR A  75      -8.129  11.017   7.978  1.00 92.21           C  
ATOM   1154 HG21 THR A  75      -7.908  10.310   7.178  1.00 92.21           H  
ATOM   1155 HG22 THR A  75      -8.876  11.730   7.629  1.00 92.21           H  
ATOM   1156 HG23 THR A  75      -8.528  10.473   8.835  1.00 92.21           H  
ATOM   1157  OG1 THR A  75      -5.917  10.820   8.883  1.00 92.21           O  
ATOM   1158  HG1 THR A  75      -5.129  11.294   9.157  1.00 92.21           H  
ATOM   1159  N   GLN A  76      -3.978  13.485   7.482  1.00 74.31           N  
ATOM   1160  H   GLN A  76      -3.728  12.768   6.817  1.00 74.31           H  
ATOM   1161  CA  GLN A  76      -2.902  14.346   8.014  1.00 74.31           C  
ATOM   1162  HA  GLN A  76      -3.012  14.415   9.096  1.00 74.31           H  
ATOM   1163  C   GLN A  76      -2.934  15.801   7.512  1.00 74.31           C  
ATOM   1164  CB  GLN A  76      -1.536  13.709   7.708  1.00 74.31           C  
ATOM   1165  HB2 GLN A  76      -0.756  14.469   7.752  1.00 74.31           H  
ATOM   1166  HB3 GLN A  76      -1.541  13.289   6.702  1.00 74.31           H  
ATOM   1167  O   GLN A  76      -2.190  16.631   8.018  1.00 74.31           O  
ATOM   1168  CG  GLN A  76      -1.182  12.626   8.729  1.00 74.31           C  
ATOM   1169  HG2 GLN A  76      -2.001  11.912   8.812  1.00 74.31           H  
ATOM   1170  HG3 GLN A  76      -1.039  13.086   9.707  1.00 74.31           H  
ATOM   1171  CD  GLN A  76       0.102  11.908   8.344  1.00 74.31           C  
ATOM   1172  NE2 GLN A  76       0.030  10.644   8.018  1.00 74.31           N  
ATOM   1173 HE21 GLN A  76      -0.887  10.243   7.882  1.00 74.31           H  
ATOM   1174 HE22 GLN A  76       0.895  10.220   7.714  1.00 74.31           H  
ATOM   1175  OE1 GLN A  76       1.186  12.460   8.296  1.00 74.31           O  
ATOM   1176  N   GLY A  77      -3.777  16.124   6.529  1.00 66.87           N  
ATOM   1177  H   GLY A  77      -4.373  15.399   6.157  1.00 66.87           H  
ATOM   1178  CA  GLY A  77      -3.888  17.470   5.953  1.00 66.87           C  
ATOM   1179  HA2 GLY A  77      -4.213  17.384   4.916  1.00 66.87           H  
ATOM   1180  HA3 GLY A  77      -2.907  17.944   5.959  1.00 66.87           H  
ATOM   1181  C   GLY A  77      -4.855  18.424   6.667  1.00 66.87           C  
ATOM   1182  O   GLY A  77      -5.325  19.357   6.020  1.00 66.87           O  
ATOM   1183  N   ARG A  78      -5.212  18.175   7.933  1.00 45.33           N  
ATOM   1184  H   ARG A  78      -4.650  17.512   8.448  1.00 45.33           H  
ATOM   1185  CA  ARG A  78      -6.012  19.105   8.752  1.00 45.33           C  
ATOM   1186  HA  ARG A  78      -6.507  19.844   8.123  1.00 45.33           H  
ATOM   1187  C   ARG A  78      -5.113  19.923   9.660  1.00 45.33           C  
ATOM   1188  CB  ARG A  78      -7.049  18.365   9.604  1.00 45.33           C  
ATOM   1189  HB2 ARG A  78      -7.355  19.036  10.406  1.00 45.33           H  
ATOM   1190  HB3 ARG A  78      -6.596  17.483  10.057  1.00 45.33           H  
ATOM   1191  O   ARG A  78      -5.393  21.133   9.776  1.00 45.33           O  
ATOM   1192  CG  ARG A  78      -8.292  17.972   8.806  1.00 45.33           C  
ATOM   1193  HG2 ARG A  78      -8.637  18.827   8.225  1.00 45.33           H  
ATOM   1194  HG3 ARG A  78      -8.054  17.149   8.133  1.00 45.33           H  
ATOM   1195  CD  ARG A  78      -9.393  17.557   9.790  1.00 45.33           C  
ATOM   1196  HD2 ARG A  78      -9.048  16.709  10.381  1.00 45.33           H  
ATOM   1197  HD3 ARG A  78      -9.575  18.385  10.474  1.00 45.33           H  
ATOM   1198  NE  ARG A  78     -10.656  17.240   9.100  1.00 45.33           N  
ATOM   1199  HE  ARG A  78     -11.249  18.029   8.886  1.00 45.33           H  
ATOM   1200  NH1 ARG A  78     -10.367  14.970   8.940  1.00 45.33           N  
ATOM   1201 HH11 ARG A  78      -9.453  15.076   9.358  1.00 45.33           H  
ATOM   1202 HH12 ARG A  78     -10.693  14.060   8.647  1.00 45.33           H  
ATOM   1203  NH2 ARG A  78     -12.219  15.909   8.130  1.00 45.33           N  
ATOM   1204 HH21 ARG A  78     -12.782  16.725   7.932  1.00 45.33           H  
ATOM   1205 HH22 ARG A  78     -12.527  14.994   7.835  1.00 45.33           H  
ATOM   1206  CZ  ARG A  78     -11.072  16.045   8.730  1.00 45.33           C  
ATOM   1207  OXT ARG A  78      -4.232  19.280  10.263  1.00 45.33           O  
TER    1208      ARG A  78                                                       
END   
