# Supplementary material for: Nuclear genome of Bulinus truncatus, an intermediate host of the carcinogenic human blood fluke Schistosoma haematobium
Source: Nat Commun. 2022 Feb 21;13:977. doi: 10.1038/s41467-022-28634-9 (PMC8861042; doi:10.1038/s41467-022-28634-9)
Supplement: Supplementary file 6 — Supplementary Data 3 [file 41467_2022_28634_MOESM6_ESM.zip › Supplementary_Data_3/btru_020607-t1.mature.pep.pdb]

ATOM      1  N   ALA A   1     -19.190  -4.359  -7.009  1.00 44.47           N  
ATOM      2  H   ALA A   1     -19.285  -4.717  -7.949  1.00 44.47           H  
ATOM      3  H2  ALA A   1     -19.856  -4.803  -6.394  1.00 44.47           H  
ATOM      4  H3  ALA A   1     -18.254  -4.571  -6.695  1.00 44.47           H  
ATOM      5  CA  ALA A   1     -19.364  -2.890  -6.996  1.00 44.47           C  
ATOM      6  HA  ALA A   1     -20.323  -2.637  -7.447  1.00 44.47           H  
ATOM      7  C   ALA A   1     -18.254  -2.256  -7.835  1.00 44.47           C  
ATOM      8  CB  ALA A   1     -19.353  -2.367  -5.554  1.00 44.47           C  
ATOM      9  HB1 ALA A   1     -19.486  -1.285  -5.551  1.00 44.47           H  
ATOM     10  HB2 ALA A   1     -18.402  -2.603  -5.077  1.00 44.47           H  
ATOM     11  HB3 ALA A   1     -20.163  -2.820  -4.982  1.00 44.47           H  
ATOM     12  O   ALA A   1     -17.213  -2.886  -7.974  1.00 44.47           O  
ATOM     13  N   ALA A   2     -18.475  -1.083  -8.437  1.00 53.29           N  
ATOM     14  H   ALA A   2     -19.315  -0.561  -8.230  1.00 53.29           H  
ATOM     15  CA  ALA A   2     -17.416  -0.370  -9.158  1.00 53.29           C  
ATOM     16  HA  ALA A   2     -16.895  -1.065  -9.817  1.00 53.29           H  
ATOM     17  C   ALA A   2     -16.395   0.194  -8.157  1.00 53.29           C  
ATOM     18  CB  ALA A   2     -18.041   0.736 -10.019  1.00 53.29           C  
ATOM     19  HB1 ALA A   2     -18.746   0.303 -10.730  1.00 53.29           H  
ATOM     20  HB2 ALA A   2     -18.555   1.459  -9.385  1.00 53.29           H  
ATOM     21  HB3 ALA A   2     -17.254   1.249 -10.573  1.00 53.29           H  
ATOM     22  O   ALA A   2     -16.797   0.739  -7.130  1.00 53.29           O  
ATOM     23  N   ILE A   3     -15.103   0.082  -8.462  1.00 54.53           N  
ATOM     24  H   ILE A   3     -14.846  -0.263  -9.375  1.00 54.53           H  
ATOM     25  CA  ILE A   3     -14.027   0.676  -7.666  1.00 54.53           C  
ATOM     26  HA  ILE A   3     -14.135   0.363  -6.627  1.00 54.53           H  
ATOM     27  C   ILE A   3     -14.193   2.201  -7.746  1.00 54.53           C  
ATOM     28  CB  ILE A   3     -12.647   0.187  -8.185  1.00 54.53           C  
ATOM     29  HB  ILE A   3     -12.543   0.446  -9.238  1.00 54.53           H  
ATOM     30  O   ILE A   3     -14.178   2.784  -8.832  1.00 54.53           O  
ATOM     31  CG1 ILE A   3     -12.503  -1.346  -8.042  1.00 54.53           C  
ATOM     32 HG12 ILE A   3     -12.418  -1.595  -6.984  1.00 54.53           H  
ATOM     33 HG13 ILE A   3     -13.398  -1.841  -8.418  1.00 54.53           H  
ATOM     34  CG2 ILE A   3     -11.514   0.914  -7.461  1.00 54.53           C  
ATOM     35 HG21 ILE A   3     -11.690   1.989  -7.484  1.00 54.53           H  
ATOM     36 HG22 ILE A   3     -10.566   0.716  -7.961  1.00 54.53           H  
ATOM     37 HG23 ILE A   3     -11.462   0.589  -6.422  1.00 54.53           H  
ATOM     38  CD1 ILE A   3     -11.314  -1.957  -8.793  1.00 54.53           C  
ATOM     39 HD11 ILE A   3     -11.474  -1.894  -9.870  1.00 54.53           H  
ATOM     40 HD12 ILE A   3     -11.250  -3.015  -8.537  1.00 54.53           H  
ATOM     41 HD13 ILE A   3     -10.378  -1.470  -8.520  1.00 54.53           H  
ATOM     42  N   LYS A   4     -14.362   2.881  -6.610  1.00 63.71           N  
ATOM     43  H   LYS A   4     -14.412   2.364  -5.743  1.00 63.71           H  
ATOM     44  CA  LYS A   4     -14.433   4.349  -6.556  1.00 63.71           C  
ATOM     45  HA  LYS A   4     -14.426   4.763  -7.565  1.00 63.71           H  
ATOM     46  C   LYS A   4     -13.200   4.913  -5.861  1.00 63.71           C  
ATOM     47  CB  LYS A   4     -15.732   4.815  -5.882  1.00 63.71           C  
ATOM     48  HB2 LYS A   4     -15.604   5.857  -5.586  1.00 63.71           H  
ATOM     49  HB3 LYS A   4     -15.903   4.232  -4.978  1.00 63.71           H  
ATOM     50  O   LYS A   4     -13.250   5.277  -4.693  1.00 63.71           O  
ATOM     51  CG  LYS A   4     -16.963   4.744  -6.796  1.00 63.71           C  
ATOM     52  HG2 LYS A   4     -16.771   5.293  -7.717  1.00 63.71           H  
ATOM     53  HG3 LYS A   4     -17.191   3.704  -7.030  1.00 63.71           H  
ATOM     54  CD  LYS A   4     -18.141   5.385  -6.053  1.00 63.71           C  
ATOM     55  HD2 LYS A   4     -17.878   6.406  -5.776  1.00 63.71           H  
ATOM     56  HD3 LYS A   4     -18.321   4.817  -5.140  1.00 63.71           H  
ATOM     57  CE  LYS A   4     -19.418   5.409  -6.894  1.00 63.71           C  
ATOM     58  HE2 LYS A   4     -19.628   4.392  -7.224  1.00 63.71           H  
ATOM     59  HE3 LYS A   4     -19.254   6.034  -7.771  1.00 63.71           H  
ATOM     60  NZ  LYS A   4     -20.547   5.925  -6.080  1.00 63.71           N  
ATOM     61  HZ1 LYS A   4     -21.412   5.932  -6.601  1.00 63.71           H  
ATOM     62  HZ2 LYS A   4     -20.677   5.333  -5.271  1.00 63.71           H  
ATOM     63  HZ3 LYS A   4     -20.349   6.854  -5.738  1.00 63.71           H  
ATOM     64  N   LEU A   5     -12.097   5.059  -6.596  1.00 64.35           N  
ATOM     65  H   LEU A   5     -12.074   4.664  -7.525  1.00 64.35           H  
ATOM     66  CA  LEU A   5     -10.901   5.736  -6.064  1.00 64.35           C  
ATOM     67  HA  LEU A   5     -10.778   5.442  -5.022  1.00 64.35           H  
ATOM     68  C   LEU A   5     -11.045   7.270  -6.022  1.00 64.35           C  
ATOM     69  CB  LEU A   5      -9.633   5.280  -6.817  1.00 64.35           C  
ATOM     70  HB2 LEU A   5      -8.782   5.809  -6.388  1.00 64.35           H  
ATOM     71  HB3 LEU A   5      -9.709   5.568  -7.866  1.00 64.35           H  
ATOM     72  O   LEU A   5     -10.313   7.938  -5.299  1.00 64.35           O  
ATOM     73  CG  LEU A   5      -9.341   3.768  -6.732  1.00 64.35           C  
ATOM     74  HG  LEU A   5     -10.057   3.259  -7.378  1.00 64.35           H  
ATOM     75  CD1 LEU A   5      -7.951   3.418  -7.249  1.00 64.35           C  
ATOM     76 HD11 LEU A   5      -7.860   2.337  -7.346  1.00 64.35           H  
ATOM     77 HD12 LEU A   5      -7.197   3.763  -6.542  1.00 64.35           H  
ATOM     78 HD13 LEU A   5      -7.775   3.883  -8.219  1.00 64.35           H  
ATOM     79  CD2 LEU A   5      -9.449   3.233  -5.310  1.00 64.35           C  
ATOM     80 HD21 LEU A   5     -10.492   3.145  -5.005  1.00 64.35           H  
ATOM     81 HD22 LEU A   5      -8.997   2.245  -5.228  1.00 64.35           H  
ATOM     82 HD23 LEU A   5      -8.951   3.921  -4.627  1.00 64.35           H  
ATOM     83  N   GLY A   6     -12.019   7.844  -6.734  1.00 56.73           N  
ATOM     84  H   GLY A   6     -12.628   7.248  -7.276  1.00 56.73           H  
ATOM     85  CA  GLY A   6     -12.264   9.287  -6.759  1.00 56.73           C  
ATOM     86  HA2 GLY A   6     -11.316   9.826  -6.751  1.00 56.73           H  
ATOM     87  HA3 GLY A   6     -12.787   9.545  -7.680  1.00 56.73           H  
ATOM     88  C   GLY A   6     -13.113   9.768  -5.584  1.00 56.73           C  
ATOM     89  O   GLY A   6     -14.316   9.945  -5.747  1.00 56.73           O  
ATOM     90  N   LEU A   7     -12.508  10.007  -4.421  1.00 54.51           N  
ATOM     91  H   LEU A   7     -11.509   9.863  -4.377  1.00 54.51           H  
ATOM     92  CA  LEU A   7     -13.100  10.947  -3.465  1.00 54.51           C  
ATOM     93  HA  LEU A   7     -14.187  10.915  -3.531  1.00 54.51           H  
ATOM     94  C   LEU A   7     -12.665  12.355  -3.847  1.00 54.51           C  
ATOM     95  CB  LEU A   7     -12.683  10.652  -2.019  1.00 54.51           C  
ATOM     96  HB2 LEU A   7     -11.612  10.447  -1.989  1.00 54.51           H  
ATOM     97  HB3 LEU A   7     -12.841  11.557  -1.433  1.00 54.51           H  
ATOM     98  O   LEU A   7     -11.478  12.595  -4.072  1.00 54.51           O  
ATOM     99  CG  LEU A   7     -13.457   9.518  -1.337  1.00 54.51           C  
ATOM    100  HG  LEU A   7     -13.337   8.603  -1.916  1.00 54.51           H  
ATOM    101  CD1 LEU A   7     -12.843   9.339   0.051  1.00 54.51           C  
ATOM    102 HD11 LEU A   7     -12.837  10.299   0.568  1.00 54.51           H  
ATOM    103 HD12 LEU A   7     -11.825   8.960  -0.034  1.00 54.51           H  
ATOM    104 HD13 LEU A   7     -13.423   8.654   0.669  1.00 54.51           H  
ATOM    105  CD2 LEU A   7     -14.947   9.866  -1.210  1.00 54.51           C  
ATOM    106 HD21 LEU A   7     -15.440   9.253  -0.455  1.00 54.51           H  
ATOM    107 HD22 LEU A   7     -15.059  10.903  -0.894  1.00 54.51           H  
ATOM    108 HD23 LEU A   7     -15.450   9.725  -2.167  1.00 54.51           H  
ATOM    109  N   THR A   8     -13.610  13.291  -3.886  1.00 56.44           N  
ATOM    110  H   THR A   8     -14.556  13.043  -3.638  1.00 56.44           H  
ATOM    111  CA  THR A   8     -13.255  14.710  -3.863  1.00 56.44           C  
ATOM    112  HA  THR A   8     -12.315  14.836  -4.401  1.00 56.44           H  
ATOM    113  C   THR A   8     -13.008  15.133  -2.415  1.00 56.44           C  
ATOM    114  CB  THR A   8     -14.275  15.606  -4.584  1.00 56.44           C  
ATOM    115  HB  THR A   8     -13.763  16.549  -4.778  1.00 56.44           H  
ATOM    116  O   THR A   8     -13.623  14.598  -1.493  1.00 56.44           O  
ATOM    117  CG2 THR A   8     -14.718  15.062  -5.941  1.00 56.44           C  
ATOM    118 HG21 THR A   8     -15.327  14.168  -5.802  1.00 56.44           H  
ATOM    119 HG22 THR A   8     -15.315  15.817  -6.453  1.00 56.44           H  
ATOM    120 HG23 THR A   8     -13.845  14.818  -6.546  1.00 56.44           H  
ATOM    121  OG1 THR A   8     -15.399  15.939  -3.803  1.00 56.44           O  
ATOM    122  HG1 THR A   8     -15.979  15.197  -3.618  1.00 56.44           H  
ATOM    123  N   GLN A   9     -12.092  16.079  -2.193  1.00 54.13           N  
ATOM    124  H   GLN A   9     -11.587  16.455  -2.983  1.00 54.13           H  
ATOM    125  CA  GLN A   9     -11.704  16.549  -0.854  1.00 54.13           C  
ATOM    126  HA  GLN A   9     -11.195  15.741  -0.329  1.00 54.13           H  
ATOM    127  C   GLN A   9     -12.904  16.988   0.005  1.00 54.13           C  
ATOM    128  CB  GLN A   9     -10.725  17.718  -1.048  1.00 54.13           C  
ATOM    129  HB2 GLN A   9      -9.892  17.378  -1.664  1.00 54.13           H  
ATOM    130  HB3 GLN A   9     -11.236  18.524  -1.575  1.00 54.13           H  
ATOM    131  O   GLN A   9     -12.900  16.793   1.220  1.00 54.13           O  
ATOM    132  CG  GLN A   9     -10.158  18.265   0.270  1.00 54.13           C  
ATOM    133  HG2 GLN A   9      -9.669  17.453   0.809  1.00 54.13           H  
ATOM    134  HG3 GLN A   9     -10.964  18.653   0.893  1.00 54.13           H  
ATOM    135  CD  GLN A   9      -9.156  19.394   0.056  1.00 54.13           C  
ATOM    136  NE2 GLN A   9      -8.340  19.694   1.040  1.00 54.13           N  
ATOM    137 HE21 GLN A   9      -7.648  20.400   0.836  1.00 54.13           H  
ATOM    138 HE22 GLN A   9      -8.273  19.069   1.831  1.00 54.13           H  
ATOM    139  OE1 GLN A   9      -9.083  20.032  -0.981  1.00 54.13           O  
ATOM    140  N   ASN A  10     -13.935  17.550  -0.632  1.00 61.64           N  
ATOM    141  H   ASN A  10     -13.895  17.615  -1.639  1.00 61.64           H  
ATOM    142  CA  ASN A  10     -15.137  18.051   0.035  1.00 61.64           C  
ATOM    143  HA  ASN A  10     -14.839  18.716   0.846  1.00 61.64           H  
ATOM    144  C   ASN A  10     -15.985  16.944   0.676  1.00 61.64           C  
ATOM    145  CB  ASN A  10     -15.958  18.853  -0.986  1.00 61.64           C  
ATOM    146  HB2 ASN A  10     -16.150  18.231  -1.861  1.00 61.64           H  
ATOM    147  HB3 ASN A  10     -16.921  19.110  -0.543  1.00 61.64           H  
ATOM    148  O   ASN A  10     -16.769  17.235   1.575  1.00 61.64           O  
ATOM    149  CG  ASN A  10     -15.287  20.147  -1.407  1.00 61.64           C  
ATOM    150  ND2 ASN A  10     -15.646  20.672  -2.554  1.00 61.64           N  
ATOM    151 HD21 ASN A  10     -15.179  21.529  -2.816  1.00 61.64           H  
ATOM    152 HD22 ASN A  10     -16.334  20.203  -3.125  1.00 61.64           H  
ATOM    153  OD1 ASN A  10     -14.443  20.710  -0.732  1.00 61.64           O  
ATOM    154  N   ASP A  11     -15.793  15.691   0.263  1.00 71.39           N  
ATOM    155  H   ASP A  11     -15.117  15.518  -0.468  1.00 71.39           H  
ATOM    156  CA  ASP A  11     -16.585  14.549   0.717  1.00 71.39           C  
ATOM    157  HA  ASP A  11     -17.501  14.917   1.180  1.00 71.39           H  
ATOM    158  C   ASP A  11     -15.855  13.716   1.779  1.00 71.39           C  
ATOM    159  CB  ASP A  11     -17.002  13.703  -0.494  1.00 71.39           C  
ATOM    160  HB2 ASP A  11     -16.111  13.260  -0.939  1.00 71.39           H  
ATOM    161  HB3 ASP A  11     -17.651  12.892  -0.162  1.00 71.39           H  
ATOM    162  O   ASP A  11     -16.256  12.587   2.061  1.00 71.39           O  
ATOM    163  CG  ASP A  11     -17.752  14.513  -1.553  1.00 71.39           C  
ATOM    164  OD1 ASP A  11     -18.665  15.281  -1.177  1.00 71.39           O  
ATOM    165  OD2 ASP A  11     -17.389  14.355  -2.746  1.00 71.39           O  
ATOM    166  N   CYS A  12     -14.762  14.233   2.358  1.00 81.77           N  
ATOM    167  H   CYS A  12     -14.466  15.164   2.104  1.00 81.77           H  
ATOM    168  CA  CYS A  12     -13.987  13.457   3.315  1.00 81.77           C  
ATOM    169  HA  CYS A  12     -13.886  12.471   2.863  1.00 81.77           H  
ATOM    170  C   CYS A  12     -14.721  13.322   4.662  1.00 81.77           C  
ATOM    171  CB  CYS A  12     -12.579  14.033   3.485  1.00 81.77           C  
ATOM    172  HB2 CYS A  12     -12.185  14.293   2.503  1.00 81.77           H  
ATOM    173  HB3 CYS A  12     -12.628  14.940   4.087  1.00 81.77           H  
ATOM    174  O   CYS A  12     -14.930  14.335   5.343  1.00 81.77           O  
ATOM    175  SG  CYS A  12     -11.459  12.841   4.259  1.00 81.77           S  
ATOM    176  N   PRO A  13     -15.105  12.100   5.086  1.00 87.72           N  
ATOM    177  CA  PRO A  13     -15.830  11.907   6.332  1.00 87.72           C  
ATOM    178  HA  PRO A  13     -16.726  12.527   6.324  1.00 87.72           H  
ATOM    179  C   PRO A  13     -14.971  12.298   7.537  1.00 87.72           C  
ATOM    180  CB  PRO A  13     -16.249  10.433   6.358  1.00 87.72           C  
ATOM    181  HB2 PRO A  13     -16.246  10.018   7.366  1.00 87.72           H  
ATOM    182  HB3 PRO A  13     -17.236  10.328   5.908  1.00 87.72           H  
ATOM    183  O   PRO A  13     -13.758  12.069   7.575  1.00 87.72           O  
ATOM    184  CG  PRO A  13     -15.213   9.759   5.464  1.00 87.72           C  
ATOM    185  HG2 PRO A  13     -15.593   8.846   5.006  1.00 87.72           H  
ATOM    186  HG3 PRO A  13     -14.308   9.547   6.034  1.00 87.72           H  
ATOM    187  CD  PRO A  13     -14.902  10.819   4.422  1.00 87.72           C  
ATOM    188  HD2 PRO A  13     -15.594  10.721   3.586  1.00 87.72           H  
ATOM    189  HD3 PRO A  13     -13.874  10.691   4.083  1.00 87.72           H  
ATOM    190  N   LYS A  14     -15.619  12.871   8.555  1.00 89.48           N  
ATOM    191  H   LYS A  14     -16.625  12.941   8.499  1.00 89.48           H  
ATOM    192  CA  LYS A  14     -14.961  13.153   9.833  1.00 89.48           C  
ATOM    193  HA  LYS A  14     -14.044  13.702   9.617  1.00 89.48           H  
ATOM    194  C   LYS A  14     -14.607  11.828  10.521  1.00 89.48           C  
ATOM    195  CB  LYS A  14     -15.847  14.015  10.737  1.00 89.48           C  
ATOM    196  HB2 LYS A  14     -15.393  14.061  11.727  1.00 89.48           H  
ATOM    197  HB3 LYS A  14     -16.830  13.554  10.832  1.00 89.48           H  
ATOM    198  O   LYS A  14     -15.448  10.933  10.515  1.00 89.48           O  
ATOM    199  CG  LYS A  14     -15.978  15.438  10.181  1.00 89.48           C  
ATOM    200  HG2 LYS A  14     -16.461  15.407   9.204  1.00 89.48           H  
ATOM    201  HG3 LYS A  14     -14.986  15.877  10.073  1.00 89.48           H  
ATOM    202  CD  LYS A  14     -16.812  16.300  11.129  1.00 89.48           C  
ATOM    203  HD2 LYS A  14     -17.796  15.845  11.243  1.00 89.48           H  
ATOM    204  HD3 LYS A  14     -16.324  16.341  12.103  1.00 89.48           H  
ATOM    205  CE  LYS A  14     -16.951  17.709  10.550  1.00 89.48           C  
ATOM    206  HE2 LYS A  14     -17.373  17.628   9.548  1.00 89.48           H  
ATOM    207  HE3 LYS A  14     -15.959  18.150  10.461  1.00 89.48           H  
ATOM    208  NZ  LYS A  14     -17.823  18.546  11.408  1.00 89.48           N  
ATOM    209  HZ1 LYS A  14     -18.736  18.120  11.481  1.00 89.48           H  
ATOM    210  HZ2 LYS A  14     -17.432  18.617  12.337  1.00 89.48           H  
ATOM    211  HZ3 LYS A  14     -17.925  19.470  11.014  1.00 89.48           H  
ATOM    212  N   PRO A  15     -13.400  11.694  11.098  1.00 91.60           N  
ATOM    213  CA  PRO A  15     -13.046  10.510  11.868  1.00 91.60           C  
ATOM    214  HA  PRO A  15     -13.120   9.634  11.222  1.00 91.60           H  
ATOM    215  C   PRO A  15     -13.967  10.333  13.077  1.00 91.60           C  
ATOM    216  CB  PRO A  15     -11.585  10.685  12.289  1.00 91.60           C  
ATOM    217  HB2 PRO A  15     -11.039   9.747  12.192  1.00 91.60           H  
ATOM    218  HB3 PRO A  15     -11.525  11.050  13.315  1.00 91.60           H  
ATOM    219  O   PRO A  15     -14.134  11.268  13.863  1.00 91.60           O  
ATOM    220  CG  PRO A  15     -11.039  11.755  11.345  1.00 91.60           C  
ATOM    221  HG2 PRO A  15     -10.632  11.290  10.448  1.00 91.60           H  
ATOM    222  HG3 PRO A  15     -10.277  12.366  11.830  1.00 91.60           H  
ATOM    223  CD  PRO A  15     -12.262  12.592  10.987  1.00 91.60           C  
ATOM    224  HD2 PRO A  15     -12.376  13.408  11.701  1.00 91.60           H  
ATOM    225  HD3 PRO A  15     -12.145  12.977   9.974  1.00 91.60           H  
ATOM    226  N   GLU A  16     -14.527   9.137  13.232  1.00 92.32           N  
ATOM    227  H   GLU A  16     -14.404   8.446  12.506  1.00 92.32           H  
ATOM    228  CA  GLU A  16     -15.309   8.737  14.403  1.00 92.32           C  
ATOM    229  HA  GLU A  16     -15.240   9.531  15.147  1.00 92.32           H  
ATOM    230  C   GLU A  16     -14.737   7.445  15.012  1.00 92.32           C  
ATOM    231  CB  GLU A  16     -16.799   8.577  14.051  1.00 92.32           C  
ATOM    232  HB2 GLU A  16     -17.312   8.178  14.926  1.00 92.32           H  
ATOM    233  HB3 GLU A  16     -16.906   7.870  13.229  1.00 92.32           H  
ATOM    234  O   GLU A  16     -14.242   6.586  14.275  1.00 92.32           O  
ATOM    235  CG  GLU A  16     -17.448   9.921  13.673  1.00 92.32           C  
ATOM    236  HG2 GLU A  16     -16.987  10.296  12.759  1.00 92.32           H  
ATOM    237  HG3 GLU A  16     -17.238  10.637  14.467  1.00 92.32           H  
ATOM    238  CD  GLU A  16     -18.972   9.857  13.466  1.00 92.32           C  
ATOM    239  OE1 GLU A  16     -19.557  10.947  13.252  1.00 92.32           O  
ATOM    240  OE2 GLU A  16     -19.556   8.752  13.547  1.00 92.32           O  
ATOM    241  N   PRO A  17     -14.775   7.269  16.347  1.00 93.06           N  
ATOM    242  CA  PRO A  17     -14.367   6.015  16.972  1.00 93.06           C  
ATOM    243  HA  PRO A  17     -13.315   5.836  16.750  1.00 93.06           H  
ATOM    244  C   PRO A  17     -15.210   4.841  16.469  1.00 93.06           C  
ATOM    245  CB  PRO A  17     -14.538   6.219  18.481  1.00 93.06           C  
ATOM    246  HB2 PRO A  17     -15.512   5.856  18.807  1.00 93.06           H  
ATOM    247  HB3 PRO A  17     -13.742   5.730  19.043  1.00 93.06           H  
ATOM    248  O   PRO A  17     -16.439   4.914  16.449  1.00 93.06           O  
ATOM    249  CG  PRO A  17     -14.489   7.735  18.646  1.00 93.06           C  
ATOM    250  HG2 PRO A  17     -15.031   8.065  19.533  1.00 93.06           H  
ATOM    251  HG3 PRO A  17     -13.451   8.065  18.683  1.00 93.06           H  
ATOM    252  CD  PRO A  17     -15.140   8.244  17.362  1.00 93.06           C  
ATOM    253  HD2 PRO A  17     -14.757   9.238  17.134  1.00 93.06           H  
ATOM    254  HD3 PRO A  17     -16.224   8.264  17.472  1.00 93.06           H  
ATOM    255  N   GLY A  18     -14.566   3.734  16.107  1.00 90.81           N  
ATOM    256  H   GLY A  18     -13.556   3.718  16.112  1.00 90.81           H  
ATOM    257  CA  GLY A  18     -15.279   2.561  15.610  1.00 90.81           C  
ATOM    258  HA2 GLY A  18     -15.927   2.871  14.790  1.00 90.81           H  
ATOM    259  HA3 GLY A  18     -15.906   2.156  16.403  1.00 90.81           H  
ATOM    260  C   GLY A  18     -14.364   1.455  15.105  1.00 90.81           C  
ATOM    261  O   GLY A  18     -13.158   1.456  15.342  1.00 90.81           O  
ATOM    262  N   GLU A  19     -14.963   0.510  14.388  1.00 91.44           N  
ATOM    263  H   GLU A  19     -15.949   0.603  14.188  1.00 91.44           H  
ATOM    264  CA  GLU A  19     -14.278  -0.612  13.749  1.00 91.44           C  
ATOM    265  HA  GLU A  19     -13.199  -0.465  13.781  1.00 91.44           H  
ATOM    266  C   GLU A  19     -14.722  -0.711  12.291  1.00 91.44           C  
ATOM    267  CB  GLU A  19     -14.613  -1.929  14.458  1.00 91.44           C  
ATOM    268  HB2 GLU A  19     -14.223  -2.754  13.862  1.00 91.44           H  
ATOM    269  HB3 GLU A  19     -15.698  -2.024  14.503  1.00 91.44           H  
ATOM    270  O   GLU A  19     -15.914  -0.619  11.991  1.00 91.44           O  
ATOM    271  CG  GLU A  19     -14.030  -2.037  15.873  1.00 91.44           C  
ATOM    272  HG2 GLU A  19     -14.348  -1.175  16.459  1.00 91.44           H  
ATOM    273  HG3 GLU A  19     -12.942  -2.022  15.804  1.00 91.44           H  
ATOM    274  CD  GLU A  19     -14.489  -3.314  16.596  1.00 91.44           C  
ATOM    275  OE1 GLU A  19     -14.005  -3.520  17.729  1.00 91.44           O  
ATOM    276  OE2 GLU A  19     -15.380  -4.031  16.061  1.00 91.44           O  
ATOM    277  N   CYS A  20     -13.771  -0.945  11.390  1.00 94.05           N  
ATOM    278  H   CYS A  20     -12.822  -1.081  11.706  1.00 94.05           H  
ATOM    279  CA  CYS A  20     -14.069  -1.273  10.003  1.00 94.05           C  
ATOM    280  HA  CYS A  20     -15.001  -0.797   9.698  1.00 94.05           H  
ATOM    281  C   CYS A  20     -14.208  -2.786   9.872  1.00 94.05           C  
ATOM    282  CB  CYS A  20     -12.952  -0.736   9.125  1.00 94.05           C  
ATOM    283  HB2 CYS A  20     -12.027  -1.231   9.420  1.00 94.05           H  
ATOM    284  HB3 CYS A  20     -12.868   0.335   9.311  1.00 94.05           H  
ATOM    285  O   CYS A  20     -13.230  -3.518  10.012  1.00 94.05           O  
ATOM    286  SG  CYS A  20     -13.195  -0.977   7.355  1.00 94.05           S  
ATOM    287  N   ARG A  21     -15.435  -3.251   9.650  1.00 92.27           N  
ATOM    288  H   ARG A  21     -16.183  -2.584   9.523  1.00 92.27           H  
ATOM    289  CA  ARG A  21     -15.764  -4.676   9.573  1.00 92.27           C  
ATOM    290  HA  ARG A  21     -14.872  -5.221   9.264  1.00 92.27           H  
ATOM    291  C   ARG A  21     -16.820  -4.938   8.515  1.00 92.27           C  
ATOM    292  CB  ARG A  21     -16.177  -5.197  10.959  1.00 92.27           C  
ATOM    293  HB2 ARG A  21     -16.326  -6.276  10.902  1.00 92.27           H  
ATOM    294  HB3 ARG A  21     -15.354  -5.015  11.650  1.00 92.27           H  
ATOM    295  O   ARG A  21     -17.558  -4.026   8.132  1.00 92.27           O  
ATOM    296  CG  ARG A  21     -17.453  -4.548  11.517  1.00 92.27           C  
ATOM    297  HG2 ARG A  21     -18.309  -4.833  10.905  1.00 92.27           H  
ATOM    298  HG3 ARG A  21     -17.354  -3.462  11.517  1.00 92.27           H  
ATOM    299  CD  ARG A  21     -17.666  -5.025  12.955  1.00 92.27           C  
ATOM    300  HD2 ARG A  21     -16.804  -4.718  13.547  1.00 92.27           H  
ATOM    301  HD3 ARG A  21     -17.718  -6.114  12.965  1.00 92.27           H  
ATOM    302  NE  ARG A  21     -18.905  -4.475  13.527  1.00 92.27           N  
ATOM    303  HE  ARG A  21     -19.664  -4.323  12.878  1.00 92.27           H  
ATOM    304  NH1 ARG A  21     -18.209  -4.411  15.733  1.00 92.27           N  
ATOM    305 HH11 ARG A  21     -17.235  -4.529  15.494  1.00 92.27           H  
ATOM    306 HH12 ARG A  21     -18.365  -4.211  16.711  1.00 92.27           H  
ATOM    307  NH2 ARG A  21     -20.300  -3.848  15.199  1.00 92.27           N  
ATOM    308 HH21 ARG A  21     -21.033  -3.716  14.517  1.00 92.27           H  
ATOM    309 HH22 ARG A  21     -20.448  -3.676  16.184  1.00 92.27           H  
ATOM    310  CZ  ARG A  21     -19.121  -4.253  14.811  1.00 92.27           C  
ATOM    311  N   TRP A  22     -16.895  -6.185   8.064  1.00 89.44           N  
ATOM    312  H   TRP A  22     -16.271  -6.887   8.438  1.00 89.44           H  
ATOM    313  CA  TRP A  22     -17.926  -6.622   7.133  1.00 89.44           C  
ATOM    314  HA  TRP A  22     -17.771  -6.122   6.177  1.00 89.44           H  
ATOM    315  C   TRP A  22     -19.329  -6.258   7.647  1.00 89.44           C  
ATOM    316  CB  TRP A  22     -17.799  -8.126   6.900  1.00 89.44           C  
ATOM    317  HB2 TRP A  22     -16.823  -8.344   6.467  1.00 89.44           H  
ATOM    318  HB3 TRP A  22     -17.866  -8.651   7.853  1.00 89.44           H  
ATOM    319  O   TRP A  22     -19.618  -6.328   8.845  1.00 89.44           O  
ATOM    320  CG  TRP A  22     -18.855  -8.650   5.987  1.00 89.44           C  
ATOM    321  CD1 TRP A  22     -20.028  -9.187   6.383  1.00 89.44           C  
ATOM    322  HD1 TRP A  22     -20.306  -9.342   7.415  1.00 89.44           H  
ATOM    323  CD2 TRP A  22     -18.845  -8.741   4.534  1.00 89.44           C  
ATOM    324  CE2 TRP A  22     -20.088  -9.300   4.111  1.00 89.44           C  
ATOM    325  CE3 TRP A  22     -17.884  -8.492   3.539  1.00 89.44           C  
ATOM    326  HE3 TRP A  22     -16.906  -8.138   3.828  1.00 89.44           H  
ATOM    327  NE1 TRP A  22     -20.772  -9.548   5.279  1.00 89.44           N  
ATOM    328  HE1 TRP A  22     -21.616 -10.099   5.345  1.00 89.44           H  
ATOM    329  CH2 TRP A  22     -19.395  -9.345   1.807  1.00 89.44           C  
ATOM    330  HH2 TRP A  22     -19.554  -9.623   0.776  1.00 89.44           H  
ATOM    331  CZ2 TRP A  22     -20.389  -9.559   2.768  1.00 89.44           C  
ATOM    332  HZ2 TRP A  22     -21.335 -10.003   2.493  1.00 89.44           H  
ATOM    333  CZ3 TRP A  22     -18.147  -8.851   2.205  1.00 89.44           C  
ATOM    334  HZ3 TRP A  22     -17.358  -8.843   1.468  1.00 89.44           H  
ATOM    335  N   GLY A  23     -20.204  -5.815   6.742  1.00 85.46           N  
ATOM    336  H   GLY A  23     -19.926  -5.814   5.771  1.00 85.46           H  
ATOM    337  CA  GLY A  23     -21.575  -5.421   7.079  1.00 85.46           C  
ATOM    338  HA2 GLY A  23     -22.027  -6.206   7.685  1.00 85.46           H  
ATOM    339  HA3 GLY A  23     -22.143  -5.329   6.154  1.00 85.46           H  
ATOM    340  C   GLY A  23     -21.705  -4.096   7.843  1.00 85.46           C  
ATOM    341  O   GLY A  23     -22.813  -3.751   8.270  1.00 85.46           O  
ATOM    342  N   MET A  24     -20.616  -3.335   8.016  1.00 86.25           N  
ATOM    343  H   MET A  24     -19.724  -3.684   7.697  1.00 86.25           H  
ATOM    344  CA  MET A  24     -20.685  -1.961   8.512  1.00 86.25           C  
ATOM    345  HA  MET A  24     -21.073  -1.985   9.531  1.00 86.25           H  
ATOM    346  C   MET A  24     -21.641  -1.141   7.637  1.00 86.25           C  
ATOM    347  CB  MET A  24     -19.283  -1.331   8.547  1.00 86.25           C  
ATOM    348  HB2 MET A  24     -18.846  -1.355   7.549  1.00 86.25           H  
ATOM    349  HB3 MET A  24     -18.650  -1.906   9.223  1.00 86.25           H  
ATOM    350  O   MET A  24     -21.483  -1.055   6.422  1.00 86.25           O  
ATOM    351  CG  MET A  24     -19.327   0.119   9.039  1.00 86.25           C  
ATOM    352  HG2 MET A  24     -19.956   0.703   8.368  1.00 86.25           H  
ATOM    353  HG3 MET A  24     -19.766   0.145  10.037  1.00 86.25           H  
ATOM    354  SD  MET A  24     -17.712   0.923   9.102  1.00 86.25           S  
ATOM    355  CE  MET A  24     -18.273   2.587   9.540  1.00 86.25           C  
ATOM    356  HE1 MET A  24     -19.070   2.898   8.865  1.00 86.25           H  
ATOM    357  HE2 MET A  24     -17.441   3.284   9.435  1.00 86.25           H  
ATOM    358  HE3 MET A  24     -18.636   2.598  10.567  1.00 86.25           H  
ATOM    359  N   LYS A  25     -22.641  -0.516   8.265  1.00 83.63           N  
ATOM    360  H   LYS A  25     -22.697  -0.592   9.271  1.00 83.63           H  
ATOM    361  CA  LYS A  25     -23.563   0.382   7.567  1.00 83.63           C  
ATOM    362  HA  LYS A  25     -23.703   0.016   6.550  1.00 83.63           H  
ATOM    363  C   LYS A  25     -22.945   1.769   7.472  1.00 83.63           C  
ATOM    364  CB  LYS A  25     -24.930   0.427   8.257  1.00 83.63           C  
ATOM    365  HB2 LYS A  25     -24.805   0.729   9.297  1.00 83.63           H  
ATOM    366  HB3 LYS A  25     -25.544   1.174   7.753  1.00 83.63           H  
ATOM    367  O   LYS A  25     -22.599   2.356   8.492  1.00 83.63           O  
ATOM    368  CG  LYS A  25     -25.641  -0.930   8.192  1.00 83.63           C  
ATOM    369  HG2 LYS A  25     -25.088  -1.661   8.781  1.00 83.63           H  
ATOM    370  HG3 LYS A  25     -25.681  -1.267   7.156  1.00 83.63           H  
ATOM    371  CD  LYS A  25     -27.067  -0.811   8.738  1.00 83.63           C  
ATOM    372  HD2 LYS A  25     -27.623  -0.096   8.131  1.00 83.63           H  
ATOM    373  HD3 LYS A  25     -27.029  -0.460   9.769  1.00 83.63           H  
ATOM    374  CE  LYS A  25     -27.741  -2.184   8.677  1.00 83.63           C  
ATOM    375  HE2 LYS A  25     -27.707  -2.540   7.648  1.00 83.63           H  
ATOM    376  HE3 LYS A  25     -27.161  -2.880   9.283  1.00 83.63           H  
ATOM    377  NZ  LYS A  25     -29.143  -2.120   9.157  1.00 83.63           N  
ATOM    378  HZ1 LYS A  25     -29.680  -1.491   8.577  1.00 83.63           H  
ATOM    379  HZ2 LYS A  25     -29.168  -1.791  10.111  1.00 83.63           H  
ATOM    380  HZ3 LYS A  25     -29.562  -3.038   9.119  1.00 83.63           H  
ATOM    381  N   SER A  26     -22.880   2.298   6.260  1.00 85.04           N  
ATOM    382  H   SER A  26     -23.149   1.735   5.466  1.00 85.04           H  
ATOM    383  CA  SER A  26     -22.460   3.665   5.973  1.00 85.04           C  
ATOM    384  HA  SER A  26     -22.525   4.274   6.875  1.00 85.04           H  
ATOM    385  C   SER A  26     -23.376   4.262   4.910  1.00 85.04           C  
ATOM    386  CB  SER A  26     -21.010   3.664   5.501  1.00 85.04           C  
ATOM    387  HB2 SER A  26     -20.934   3.065   4.593  1.00 85.04           H  
ATOM    388  HB3 SER A  26     -20.377   3.233   6.277  1.00 85.04           H  
ATOM    389  O   SER A  26     -23.918   3.544   4.070  1.00 85.04           O  
ATOM    390  OG  SER A  26     -20.591   4.982   5.235  1.00 85.04           O  
ATOM    391  HG  SER A  26     -20.064   4.940   4.433  1.00 85.04           H  
ATOM    392  N   THR A  27     -23.579   5.577   4.957  1.00 82.90           N  
ATOM    393  H   THR A  27     -23.108   6.112   5.672  1.00 82.90           H  
ATOM    394  CA  THR A  27     -24.290   6.323   3.904  1.00 82.90           C  
ATOM    395  HA  THR A  27     -25.043   5.679   3.450  1.00 82.90           H  
ATOM    396  C   THR A  27     -23.361   6.763   2.773  1.00 82.90           C  
ATOM    397  CB  THR A  27     -25.001   7.550   4.487  1.00 82.90           C  
ATOM    398  HB  THR A  27     -25.420   8.149   3.678  1.00 82.90           H  
ATOM    399  O   THR A  27     -23.829   7.277   1.760  1.00 82.90           O  
ATOM    400  CG2 THR A  27     -26.134   7.146   5.430  1.00 82.90           C  
ATOM    401 HG21 THR A  27     -26.848   6.517   4.898  1.00 82.90           H  
ATOM    402 HG22 THR A  27     -26.642   8.043   5.784  1.00 82.90           H  
ATOM    403 HG23 THR A  27     -25.737   6.602   6.287  1.00 82.90           H  
ATOM    404  OG1 THR A  27     -24.103   8.338   5.237  1.00 82.90           O  
ATOM    405  HG1 THR A  27     -23.440   8.706   4.647  1.00 82.90           H  
ATOM    406  N   THR A  28     -22.051   6.605   2.955  1.00 84.99           N  
ATOM    407  H   THR A  28     -21.734   6.176   3.813  1.00 84.99           H  
ATOM    408  CA  THR A  28     -20.997   6.998   2.016  1.00 84.99           C  
ATOM    409  HA  THR A  28     -21.446   7.293   1.067  1.00 84.99           H  
ATOM    410  C   THR A  28     -20.065   5.827   1.748  1.00 84.99           C  
ATOM    411  CB  THR A  28     -20.176   8.180   2.563  1.00 84.99           C  
ATOM    412  HB  THR A  28     -19.314   8.355   1.920  1.00 84.99           H  
ATOM    413  O   THR A  28     -19.835   5.010   2.634  1.00 84.99           O  
ATOM    414  CG2 THR A  28     -21.009   9.458   2.626  1.00 84.99           C  
ATOM    415 HG21 THR A  28     -21.408   9.689   1.638  1.00 84.99           H  
ATOM    416 HG22 THR A  28     -20.375  10.283   2.951  1.00 84.99           H  
ATOM    417 HG23 THR A  28     -21.831   9.342   3.333  1.00 84.99           H  
ATOM    418  OG1 THR A  28     -19.739   7.937   3.880  1.00 84.99           O  
ATOM    419  HG1 THR A  28     -18.829   7.630   3.877  1.00 84.99           H  
ATOM    420  N   HIS A  29     -19.462   5.794   0.557  1.00 87.29           N  
ATOM    421  H   HIS A  29     -19.775   6.437  -0.156  1.00 87.29           H  
ATOM    422  CA  HIS A  29     -18.535   4.731   0.152  1.00 87.29           C  
ATOM    423  HA  HIS A  29     -19.083   3.791   0.100  1.00 87.29           H  
ATOM    424  C   HIS A  29     -17.381   4.539   1.145  1.00 87.29           C  
ATOM    425  CB  HIS A  29     -18.005   5.078  -1.245  1.00 87.29           C  
ATOM    426  HB2 HIS A  29     -17.401   5.984  -1.192  1.00 87.29           H  
ATOM    427  HB3 HIS A  29     -18.855   5.277  -1.897  1.00 87.29           H  
ATOM    428  O   HIS A  29     -17.032   3.410   1.489  1.00 87.29           O  
ATOM    429  CG  HIS A  29     -17.184   3.990  -1.886  1.00 87.29           C  
ATOM    430  CD2 HIS A  29     -15.857   3.728  -1.699  1.00 87.29           C  
ATOM    431  HD2 HIS A  29     -15.213   4.213  -0.981  1.00 87.29           H  
ATOM    432  ND1 HIS A  29     -17.655   3.033  -2.751  1.00 87.29           N  
ATOM    433  HD1 HIS A  29     -18.630   2.828  -2.916  1.00 87.29           H  
ATOM    434  CE1 HIS A  29     -16.635   2.219  -3.073  1.00 87.29           C  
ATOM    435  HE1 HIS A  29     -16.711   1.324  -3.672  1.00 87.29           H  
ATOM    436  NE2 HIS A  29     -15.502   2.650  -2.508  1.00 87.29           N  
ATOM    437  N   TYR A  30     -16.839   5.648   1.654  1.00 90.65           N  
ATOM    438  H   TYR A  30     -17.228   6.542   1.389  1.00 90.65           H  
ATOM    439  CA  TYR A  30     -15.827   5.636   2.701  1.00 90.65           C  
ATOM    440  HA  TYR A  30     -15.502   4.608   2.860  1.00 90.65           H  
ATOM    441  C   TYR A  30     -16.393   6.162   4.016  1.00 90.65           C  
ATOM    442  CB  TYR A  30     -14.593   6.428   2.267  1.00 90.65           C  
ATOM    443  HB2 TYR A  30     -14.872   7.470   2.117  1.00 90.65           H  
ATOM    444  HB3 TYR A  30     -13.861   6.395   3.074  1.00 90.65           H  
ATOM    445  O   TYR A  30     -17.134   7.148   4.026  1.00 90.65           O  
ATOM    446  CG  TYR A  30     -13.936   5.888   1.012  1.00 90.65           C  
ATOM    447  CD1 TYR A  30     -13.078   4.778   1.082  1.00 90.65           C  
ATOM    448  HD1 TYR A  30     -12.911   4.277   2.024  1.00 90.65           H  
ATOM    449  CD2 TYR A  30     -14.230   6.455  -0.241  1.00 90.65           C  
ATOM    450  HD2 TYR A  30     -14.978   7.232  -0.306  1.00 90.65           H  
ATOM    451  CE1 TYR A  30     -12.477   4.293  -0.097  1.00 90.65           C  
ATOM    452  HE1 TYR A  30     -11.885   3.390  -0.107  1.00 90.65           H  
ATOM    453  CE2 TYR A  30     -13.580   6.012  -1.407  1.00 90.65           C  
ATOM    454  HE2 TYR A  30     -13.809   6.448  -2.368  1.00 90.65           H  
ATOM    455  OH  TYR A  30     -12.079   4.480  -2.450  1.00 90.65           O  
ATOM    456  HH  TYR A  30     -12.555   4.751  -3.239  1.00 90.65           H  
ATOM    457  CZ  TYR A  30     -12.685   4.932  -1.328  1.00 90.65           C  
ATOM    458  N   ALA A  31     -15.980   5.541   5.116  1.00 91.98           N  
ATOM    459  H   ALA A  31     -15.409   4.717   4.993  1.00 91.98           H  
ATOM    460  CA  ALA A  31     -16.050   6.097   6.462  1.00 91.98           C  
ATOM    461  HA  ALA A  31     -16.598   7.039   6.443  1.00 91.98           H  
ATOM    462  C   ALA A  31     -14.626   6.384   6.963  1.00 91.98           C  
ATOM    463  CB  ALA A  31     -16.813   5.127   7.369  1.00 91.98           C  
ATOM    464  HB1 ALA A  31     -16.884   5.541   8.375  1.00 91.98           H  
ATOM    465  HB2 ALA A  31     -16.297   4.168   7.412  1.00 91.98           H  
ATOM    466  HB3 ALA A  31     -17.819   4.973   6.978  1.00 91.98           H  
ATOM    467  O   ALA A  31     -13.682   5.716   6.547  1.00 91.98           O  
ATOM    468  N   SER A  32     -14.458   7.363   7.851  1.00 92.51           N  
ATOM    469  H   SER A  32     -15.274   7.823   8.230  1.00 92.51           H  
ATOM    470  CA  SER A  32     -13.178   7.620   8.519  1.00 92.51           C  
ATOM    471  HA  SER A  32     -12.376   7.071   8.025  1.00 92.51           H  
ATOM    472  C   SER A  32     -13.277   7.126   9.953  1.00 92.51           C  
ATOM    473  CB  SER A  32     -12.819   9.100   8.446  1.00 92.51           C  
ATOM    474  HB2 SER A  32     -12.770   9.403   7.400  1.00 92.51           H  
ATOM    475  HB3 SER A  32     -13.580   9.690   8.955  1.00 92.51           H  
ATOM    476  O   SER A  32     -14.172   7.536  10.690  1.00 92.51           O  
ATOM    477  OG  SER A  32     -11.552   9.345   9.013  1.00 92.51           O  
ATOM    478  HG  SER A  32     -11.343  10.261   8.815  1.00 92.51           H  
ATOM    479  N   ILE A  33     -12.387   6.216  10.330  1.00 93.74           N  
ATOM    480  H   ILE A  33     -11.658   5.953   9.682  1.00 93.74           H  
ATOM    481  CA  ILE A  33     -12.438   5.510  11.606  1.00 93.74           C  
ATOM    482  HA  ILE A  33     -13.312   5.842  12.167  1.00 93.74           H  
ATOM    483  C   ILE A  33     -11.216   5.870  12.429  1.00 93.74           C  
ATOM    484  CB  ILE A  33     -12.558   3.986  11.381  1.00 93.74           C  
ATOM    485  HB  ILE A  33     -11.696   3.667  10.794  1.00 93.74           H  
ATOM    486  O   ILE A  33     -10.089   5.738  11.956  1.00 93.74           O  
ATOM    487  CG1 ILE A  33     -13.826   3.614  10.581  1.00 93.74           C  
ATOM    488 HG12 ILE A  33     -13.785   2.555  10.325  1.00 93.74           H  
ATOM    489 HG13 ILE A  33     -13.831   4.162   9.638  1.00 93.74           H  
ATOM    490  CG2 ILE A  33     -12.533   3.218  12.712  1.00 93.74           C  
ATOM    491 HG21 ILE A  33     -13.279   3.622  13.397  1.00 93.74           H  
ATOM    492 HG22 ILE A  33     -12.738   2.162  12.537  1.00 93.74           H  
ATOM    493 HG23 ILE A  33     -11.550   3.295  13.177  1.00 93.74           H  
ATOM    494  CD1 ILE A  33     -15.151   3.881  11.310  1.00 93.74           C  
ATOM    495 HD11 ILE A  33     -15.431   3.008  11.901  1.00 93.74           H  
ATOM    496 HD12 ILE A  33     -15.089   4.749  11.966  1.00 93.74           H  
ATOM    497 HD13 ILE A  33     -15.927   4.085  10.572  1.00 93.74           H  
ATOM    498  N   THR A  34     -11.440   6.282  13.674  1.00 94.42           N  
ATOM    499  H   THR A  34     -12.400   6.392  13.968  1.00 94.42           H  
ATOM    500  CA  THR A  34     -10.393   6.397  14.689  1.00 94.42           C  
ATOM    501  HA  THR A  34      -9.445   6.631  14.204  1.00 94.42           H  
ATOM    502  C   THR A  34     -10.252   5.062  15.410  1.00 94.42           C  
ATOM    503  CB  THR A  34     -10.695   7.520  15.689  1.00 94.42           C  
ATOM    504  HB  THR A  34     -11.603   7.288  16.246  1.00 94.42           H  
ATOM    505  O   THR A  34     -11.172   4.619  16.099  1.00 94.42           O  
ATOM    506  CG2 THR A  34      -9.539   7.733  16.668  1.00 94.42           C  
ATOM    507 HG21 THR A  34      -9.753   8.598  17.296  1.00 94.42           H  
ATOM    508 HG22 THR A  34      -8.609   7.902  16.126  1.00 94.42           H  
ATOM    509 HG23 THR A  34      -9.430   6.860  17.311  1.00 94.42           H  
ATOM    510  OG1 THR A  34     -10.885   8.740  15.015  1.00 94.42           O  
ATOM    511  HG1 THR A  34     -10.083   8.887  14.507  1.00 94.42           H  
ATOM    512  N   SER A  35      -9.089   4.423  15.273  1.00 90.96           N  
ATOM    513  H   SER A  35      -8.381   4.839  14.684  1.00 90.96           H  
ATOM    514  CA  SER A  35      -8.761   3.206  16.014  1.00 90.96           C  
ATOM    515  HA  SER A  35      -9.527   2.454  15.820  1.00 90.96           H  
ATOM    516  C   SER A  35      -8.701   3.496  17.510  1.00 90.96           C  
ATOM    517  CB  SER A  35      -7.402   2.653  15.582  1.00 90.96           C  
ATOM    518  HB2 SER A  35      -7.415   2.389  14.525  1.00 90.96           H  
ATOM    519  HB3 SER A  35      -6.643   3.421  15.731  1.00 90.96           H  
ATOM    520  O   SER A  35      -7.881   4.302  17.953  1.00 90.96           O  
ATOM    521  OG  SER A  35      -7.065   1.520  16.367  1.00 90.96           O  
ATOM    522  HG  SER A  35      -7.146   0.720  15.842  1.00 90.96           H  
ATOM    523  N   ASN A  36      -9.499   2.777  18.298  1.00 87.77           N  
ATOM    524  H   ASN A  36     -10.202   2.192  17.869  1.00 87.77           H  
ATOM    525  CA  ASN A  36      -9.414   2.836  19.758  1.00 87.77           C  
ATOM    526  HA  ASN A  36      -9.470   3.876  20.080  1.00 87.77           H  
ATOM    527  C   ASN A  36      -8.084   2.275  20.289  1.00 87.77           C  
ATOM    528  CB  ASN A  36     -10.602   2.063  20.350  1.00 87.77           C  
ATOM    529  HB2 ASN A  36     -10.622   1.053  19.940  1.00 87.77           H  
ATOM    530  HB3 ASN A  36     -10.475   1.986  21.430  1.00 87.77           H  
ATOM    531  O   ASN A  36      -7.613   2.700  21.339  1.00 87.77           O  
ATOM    532  CG  ASN A  36     -11.932   2.748  20.100  1.00 87.77           C  
ATOM    533  ND2 ASN A  36     -12.989   1.991  19.922  1.00 87.77           N  
ATOM    534 HD21 ASN A  36     -12.905   0.985  19.889  1.00 87.77           H  
ATOM    535 HD22 ASN A  36     -13.849   2.474  19.706  1.00 87.77           H  
ATOM    536  OD1 ASN A  36     -12.048   3.960  20.075  1.00 87.77           O  
ATOM    537  N   GLU A  37      -7.478   1.329  19.570  1.00 87.88           N  
ATOM    538  H   GLU A  37      -7.894   1.042  18.696  1.00 87.88           H  
ATOM    539  CA  GLU A  37      -6.257   0.642  20.000  1.00 87.88           C  
ATOM    540  HA  GLU A  37      -6.314   0.440  21.069  1.00 87.88           H  
ATOM    541  C   GLU A  37      -4.998   1.482  19.751  1.00 87.88           C  
ATOM    542  CB  GLU A  37      -6.183  -0.696  19.252  1.00 87.88           C  
ATOM    543  HB2 GLU A  37      -5.951  -0.509  18.204  1.00 87.88           H  
ATOM    544  HB3 GLU A  37      -7.155  -1.185  19.312  1.00 87.88           H  
ATOM    545  O   GLU A  37      -4.071   1.497  20.561  1.00 87.88           O  
ATOM    546  CG  GLU A  37      -5.130  -1.633  19.857  1.00 87.88           C  
ATOM    547  HG2 GLU A  37      -5.420  -1.869  20.881  1.00 87.88           H  
ATOM    548  HG3 GLU A  37      -4.170  -1.118  19.893  1.00 87.88           H  
ATOM    549  CD  GLU A  37      -4.961  -2.936  19.065  1.00 87.88           C  
ATOM    550  OE1 GLU A  37      -3.911  -3.584  19.282  1.00 87.88           O  
ATOM    551  OE2 GLU A  37      -5.844  -3.253  18.236  1.00 87.88           O  
ATOM    552  N   PHE A  38      -4.960   2.202  18.628  1.00 87.85           N  
ATOM    553  H   PHE A  38      -5.736   2.100  17.990  1.00 87.85           H  
ATOM    554  CA  PHE A  38      -3.759   2.905  18.171  1.00 87.85           C  
ATOM    555  HA  PHE A  38      -2.918   2.661  18.821  1.00 87.85           H  
ATOM    556  C   PHE A  38      -3.888   4.429  18.195  1.00 87.85           C  
ATOM    557  CB  PHE A  38      -3.430   2.416  16.759  1.00 87.85           C  
ATOM    558  HB2 PHE A  38      -2.491   2.862  16.431  1.00 87.85           H  
ATOM    559  HB3 PHE A  38      -4.232   2.779  16.117  1.00 87.85           H  
ATOM    560  O   PHE A  38      -2.881   5.122  18.061  1.00 87.85           O  
ATOM    561  CG  PHE A  38      -3.355   0.911  16.588  1.00 87.85           C  
ATOM    562  CD1 PHE A  38      -2.624   0.119  17.493  1.00 87.85           C  
ATOM    563  HD1 PHE A  38      -2.105   0.581  18.320  1.00 87.85           H  
ATOM    564  CD2 PHE A  38      -4.114   0.296  15.575  1.00 87.85           C  
ATOM    565  HD2 PHE A  38      -4.690   0.894  14.885  1.00 87.85           H  
ATOM    566  CE1 PHE A  38      -2.686  -1.281  17.401  1.00 87.85           C  
ATOM    567  HE1 PHE A  38      -2.255  -1.906  18.170  1.00 87.85           H  
ATOM    568  CE2 PHE A  38      -4.175  -1.103  15.491  1.00 87.85           C  
ATOM    569  HE2 PHE A  38      -4.816  -1.580  14.764  1.00 87.85           H  
ATOM    570  CZ  PHE A  38      -3.460  -1.891  16.402  1.00 87.85           C  
ATOM    571  HZ  PHE A  38      -3.578  -2.965  16.394  1.00 87.85           H  
ATOM    572  N   GLY A  39      -5.106   4.964  18.321  1.00 89.90           N  
ATOM    573  H   GLY A  39      -5.902   4.355  18.450  1.00 89.90           H  
ATOM    574  CA  GLY A  39      -5.369   6.401  18.239  1.00 89.90           C  
ATOM    575  HA2 GLY A  39      -4.751   6.922  18.971  1.00 89.90           H  
ATOM    576  HA3 GLY A  39      -6.417   6.577  18.479  1.00 89.90           H  
ATOM    577  C   GLY A  39      -5.093   7.006  16.858  1.00 89.90           C  
ATOM    578  O   GLY A  39      -4.916   8.218  16.754  1.00 89.90           O  
ATOM    579  N   VAL A  40      -5.027   6.184  15.802  1.00 91.75           N  
ATOM    580  H   VAL A  40      -5.202   5.202  15.961  1.00 91.75           H  
ATOM    581  CA  VAL A  40      -4.834   6.641  14.417  1.00 91.75           C  
ATOM    582  HA  VAL A  40      -4.571   7.699  14.446  1.00 91.75           H  
ATOM    583  C   VAL A  40      -6.118   6.550  13.608  1.00 91.75           C  
ATOM    584  CB  VAL A  40      -3.678   5.940  13.680  1.00 91.75           C  
ATOM    585  HB  VAL A  40      -3.604   6.392  12.691  1.00 91.75           H  
ATOM    586  O   VAL A  40      -6.955   5.680  13.849  1.00 91.75           O  
ATOM    587  CG1 VAL A  40      -2.351   6.201  14.394  1.00 91.75           C  
ATOM    588 HG11 VAL A  40      -1.538   5.837  13.766  1.00 91.75           H  
ATOM    589 HG12 VAL A  40      -2.323   5.691  15.357  1.00 91.75           H  
ATOM    590 HG13 VAL A  40      -2.218   7.271  14.551  1.00 91.75           H  
ATOM    591  CG2 VAL A  40      -3.859   4.433  13.478  1.00 91.75           C  
ATOM    592 HG21 VAL A  40      -4.830   4.212  13.035  1.00 91.75           H  
ATOM    593 HG22 VAL A  40      -3.082   4.064  12.809  1.00 91.75           H  
ATOM    594 HG23 VAL A  40      -3.761   3.919  14.435  1.00 91.75           H  
ATOM    595  N   ASN A  41      -6.241   7.442  12.627  1.00 93.97           N  
ATOM    596  H   ASN A  41      -5.466   8.062  12.438  1.00 93.97           H  
ATOM    597  CA  ASN A  41      -7.372   7.475  11.711  1.00 93.97           C  
ATOM    598  HA  ASN A  41      -8.214   6.977  12.190  1.00 93.97           H  
ATOM    599  C   ASN A  41      -7.033   6.734  10.419  1.00 93.97           C  
ATOM    600  CB  ASN A  41      -7.784   8.927  11.428  1.00 93.97           C  
ATOM    601  HB2 ASN A  41      -6.955   9.447  10.948  1.00 93.97           H  
ATOM    602  HB3 ASN A  41      -8.635   8.929  10.746  1.00 93.97           H  
ATOM    603  O   ASN A  41      -5.945   6.918   9.874  1.00 93.97           O  
ATOM    604  CG  ASN A  41      -8.193   9.674  12.679  1.00 93.97           C  
ATOM    605  ND2 ASN A  41      -8.022  10.973  12.709  1.00 93.97           N  
ATOM    606 HD21 ASN A  41      -8.292  11.426  13.571  1.00 93.97           H  
ATOM    607 HD22 ASN A  41      -7.615  11.458  11.922  1.00 93.97           H  
ATOM    608  OD1 ASN A  41      -8.666   9.121  13.652  1.00 93.97           O  
ATOM    609  N   PHE A  42      -7.982   5.968   9.897  1.00 93.60           N  
ATOM    610  H   PHE A  42      -8.839   5.834  10.416  1.00 93.60           H  
ATOM    611  CA  PHE A  42      -7.889   5.333   8.586  1.00 93.60           C  
ATOM    612  HA  PHE A  42      -7.190   5.891   7.964  1.00 93.60           H  
ATOM    613  C   PHE A  42      -9.243   5.357   7.879  1.00 93.60           C  
ATOM    614  CB  PHE A  42      -7.347   3.906   8.738  1.00 93.60           C  
ATOM    615  HB2 PHE A  42      -7.280   3.442   7.754  1.00 93.60           H  
ATOM    616  HB3 PHE A  42      -6.334   3.974   9.134  1.00 93.60           H  
ATOM    617  O   PHE A  42     -10.291   5.481   8.517  1.00 93.60           O  
ATOM    618  CG  PHE A  42      -8.154   3.004   9.651  1.00 93.60           C  
ATOM    619  CD1 PHE A  42      -7.719   2.751  10.965  1.00 93.60           C  
ATOM    620  HD1 PHE A  42      -6.815   3.212  11.335  1.00 93.60           H  
ATOM    621  CD2 PHE A  42      -9.330   2.396   9.180  1.00 93.60           C  
ATOM    622  HD2 PHE A  42      -9.666   2.573   8.169  1.00 93.60           H  
ATOM    623  CE1 PHE A  42      -8.454   1.882  11.791  1.00 93.60           C  
ATOM    624  HE1 PHE A  42      -8.107   1.648  12.787  1.00 93.60           H  
ATOM    625  CE2 PHE A  42     -10.067   1.544  10.014  1.00 93.60           C  
ATOM    626  HE2 PHE A  42     -10.967   1.082   9.636  1.00 93.60           H  
ATOM    627  CZ  PHE A  42      -9.632   1.284  11.322  1.00 93.60           C  
ATOM    628  HZ  PHE A  42     -10.194   0.617  11.959  1.00 93.60           H  
ATOM    629  N   LEU A  43      -9.229   5.224   6.554  1.00 93.37           N  
ATOM    630  H   LEU A  43      -8.351   5.099   6.070  1.00 93.37           H  
ATOM    631  CA  LEU A  43     -10.458   5.040   5.797  1.00 93.37           C  
ATOM    632  HA  LEU A  43     -11.251   5.617   6.274  1.00 93.37           H  
ATOM    633  C   LEU A  43     -10.905   3.578   5.824  1.00 93.37           C  
ATOM    634  CB  LEU A  43     -10.298   5.550   4.362  1.00 93.37           C  
ATOM    635  HB2 LEU A  43      -9.419   5.078   3.923  1.00 93.37           H  
ATOM    636  HB3 LEU A  43     -11.172   5.230   3.795  1.00 93.37           H  
ATOM    637  O   LEU A  43     -10.103   2.657   5.670  1.00 93.37           O  
ATOM    638  CG  LEU A  43     -10.159   7.073   4.213  1.00 93.37           C  
ATOM    639  HG  LEU A  43      -9.226   7.405   4.670  1.00 93.37           H  
ATOM    640  CD1 LEU A  43     -10.119   7.383   2.717  1.00 93.37           C  
ATOM    641 HD11 LEU A  43      -9.204   6.980   2.284  1.00 93.37           H  
ATOM    642 HD12 LEU A  43     -10.154   8.462   2.565  1.00 93.37           H  
ATOM    643 HD13 LEU A  43     -10.978   6.939   2.214  1.00 93.37           H  
ATOM    644  CD2 LEU A  43     -11.321   7.850   4.840  1.00 93.37           C  
ATOM    645 HD21 LEU A  43     -12.273   7.478   4.460  1.00 93.37           H  
ATOM    646 HD22 LEU A  43     -11.222   8.910   4.607  1.00 93.37           H  
ATOM    647 HD23 LEU A  43     -11.295   7.744   5.924  1.00 93.37           H  
ATOM    648  N   CYS A  44     -12.208   3.395   5.987  1.00 94.19           N  
ATOM    649  H   CYS A  44     -12.778   4.217   6.127  1.00 94.19           H  
ATOM    650  CA  CYS A  44     -12.907   2.142   5.777  1.00 94.19           C  
ATOM    651  HA  CYS A  44     -12.194   1.319   5.739  1.00 94.19           H  
ATOM    652  C   CYS A  44     -13.669   2.231   4.456  1.00 94.19           C  
ATOM    653  CB  CYS A  44     -13.864   1.912   6.947  1.00 94.19           C  
ATOM    654  HB2 CYS A  44     -13.307   2.001   7.880  1.00 94.19           H  
ATOM    655  HB3 CYS A  44     -14.624   2.693   6.934  1.00 94.19           H  
ATOM    656  O   CYS A  44     -14.547   3.086   4.323  1.00 94.19           O  
ATOM    657  SG  CYS A  44     -14.701   0.307   6.921  1.00 94.19           S  
ATOM    658  N   ASP A  45     -13.357   1.369   3.494  1.00 93.68           N  
ATOM    659  H   ASP A  45     -12.644   0.681   3.687  1.00 93.68           H  
ATOM    660  CA  ASP A  45     -14.206   1.153   2.323  1.00 93.68           C  
ATOM    661  HA  ASP A  45     -14.646   2.104   2.026  1.00 93.68           H  
ATOM    662  C   ASP A  45     -15.356   0.216   2.719  1.00 93.68           C  
ATOM    663  CB  ASP A  45     -13.356   0.694   1.133  1.00 93.68           C  
ATOM    664  HB2 ASP A  45     -12.679  -0.104   1.438  1.00 93.68           H  
ATOM    665  HB3 ASP A  45     -12.717   1.529   0.846  1.00 93.68           H  
ATOM    666  O   ASP A  45     -15.168  -0.924   3.161  1.00 93.68           O  
ATOM    667  CG  ASP A  45     -14.132   0.244  -0.109  1.00 93.68           C  
ATOM    668  OD1 ASP A  45     -15.377   0.101  -0.083  1.00 93.68           O  
ATOM    669  OD2 ASP A  45     -13.438  -0.008  -1.121  1.00 93.68           O  
ATOM    670  N   THR A  46     -16.567   0.755   2.611  1.00 92.52           N  
ATOM    671  H   THR A  46     -16.624   1.663   2.172  1.00 92.52           H  
ATOM    672  CA  THR A  46     -17.809   0.154   3.110  1.00 92.52           C  
ATOM    673  HA  THR A  46     -17.557  -0.682   3.762  1.00 92.52           H  
ATOM    674  C   THR A  46     -18.687  -0.428   2.002  1.00 92.52           C  
ATOM    675  CB  THR A  46     -18.603   1.155   3.963  1.00 92.52           C  
ATOM    676  HB  THR A  46     -19.501   0.665   4.339  1.00 92.52           H  
ATOM    677  O   THR A  46     -19.739  -0.988   2.297  1.00 92.52           O  
ATOM    678  CG2 THR A  46     -17.807   1.670   5.163  1.00 92.52           C  
ATOM    679 HG21 THR A  46     -16.949   2.254   4.830  1.00 92.52           H  
ATOM    680 HG22 THR A  46     -17.461   0.825   5.759  1.00 92.52           H  
ATOM    681 HG23 THR A  46     -18.441   2.300   5.787  1.00 92.52           H  
ATOM    682  OG1 THR A  46     -18.987   2.272   3.203  1.00 92.52           O  
ATOM    683  HG1 THR A  46     -18.222   2.616   2.735  1.00 92.52           H  
ATOM    684  N   GLU A  47     -18.266  -0.346   0.735  1.00 91.24           N  
ATOM    685  H   GLU A  47     -17.350   0.041   0.561  1.00 91.24           H  
ATOM    686  CA  GLU A  47     -19.076  -0.780  -0.413  1.00 91.24           C  
ATOM    687  HA  GLU A  47     -20.005  -1.236  -0.071  1.00 91.24           H  
ATOM    688  C   GLU A  47     -18.374  -1.819  -1.294  1.00 91.24           C  
ATOM    689  CB  GLU A  47     -19.429   0.429  -1.294  1.00 91.24           C  
ATOM    690  HB2 GLU A  47     -19.807   0.051  -2.244  1.00 91.24           H  
ATOM    691  HB3 GLU A  47     -18.506   0.975  -1.488  1.00 91.24           H  
ATOM    692  O   GLU A  47     -19.030  -2.731  -1.816  1.00 91.24           O  
ATOM    693  CG  GLU A  47     -20.481   1.397  -0.726  1.00 91.24           C  
ATOM    694  HG2 GLU A  47     -21.394   0.836  -0.528  1.00 91.24           H  
ATOM    695  HG3 GLU A  47     -20.118   1.800   0.220  1.00 91.24           H  
ATOM    696  CD  GLU A  47     -20.808   2.559  -1.695  1.00 91.24           C  
ATOM    697  OE1 GLU A  47     -21.493   3.518  -1.278  1.00 91.24           O  
ATOM    698  OE2 GLU A  47     -20.361   2.541  -2.873  1.00 91.24           O  
ATOM    699  N   THR A  48     -17.064  -1.688  -1.520  1.00 91.30           N  
ATOM    700  H   THR A  48     -16.543  -0.962  -1.049  1.00 91.30           H  
ATOM    701  CA  THR A  48     -16.342  -2.564  -2.448  1.00 91.30           C  
ATOM    702  HA  THR A  48     -16.854  -2.526  -3.410  1.00 91.30           H  
ATOM    703  C   THR A  48     -16.359  -3.989  -1.932  1.00 91.30           C  
ATOM    704  CB  THR A  48     -14.900  -2.119  -2.687  1.00 91.30           C  
ATOM    705  HB  THR A  48     -14.346  -2.164  -1.750  1.00 91.30           H  
ATOM    706  O   THR A  48     -15.981  -4.253  -0.797  1.00 91.30           O  
ATOM    707  CG2 THR A  48     -14.187  -2.983  -3.727  1.00 91.30           C  
ATOM    708 HG21 THR A  48     -14.758  -3.009  -4.655  1.00 91.30           H  
ATOM    709 HG22 THR A  48     -14.047  -3.994  -3.344  1.00 91.30           H  
ATOM    710 HG23 THR A  48     -13.205  -2.554  -3.928  1.00 91.30           H  
ATOM    711  OG1 THR A  48     -14.910  -0.809  -3.199  1.00 91.30           O  
ATOM    712  HG1 THR A  48     -14.525  -0.287  -2.491  1.00 91.30           H  
ATOM    713  N   ASP A  49     -16.811  -4.914  -2.781  1.00 90.74           N  
ATOM    714  H   ASP A  49     -17.062  -4.623  -3.715  1.00 90.74           H  
ATOM    715  CA  ASP A  49     -16.901  -6.335  -2.442  1.00 90.74           C  
ATOM    716  HA  ASP A  49     -17.535  -6.815  -3.187  1.00 90.74           H  
ATOM    717  C   ASP A  49     -17.589  -6.589  -1.083  1.00 90.74           C  
ATOM    718  CB  ASP A  49     -15.503  -6.970  -2.569  1.00 90.74           C  
ATOM    719  HB2 ASP A  49     -14.848  -6.578  -1.790  1.00 90.74           H  
ATOM    720  HB3 ASP A  49     -15.076  -6.703  -3.535  1.00 90.74           H  
ATOM    721  O   ASP A  49     -17.111  -7.382  -0.293  1.00 90.74           O  
ATOM    722  CG  ASP A  49     -15.572  -8.493  -2.475  1.00 90.74           C  
ATOM    723  OD1 ASP A  49     -16.396  -9.045  -3.242  1.00 90.74           O  
ATOM    724  OD2 ASP A  49     -14.805  -9.058  -1.663  1.00 90.74           O  
ATOM    725  N   GLY A  50     -18.663  -5.854  -0.761  1.00 90.81           N  
ATOM    726  H   GLY A  50     -18.919  -5.093  -1.373  1.00 90.81           H  
ATOM    727  CA  GLY A  50     -19.398  -5.988   0.509  1.00 90.81           C  
ATOM    728  HA2 GLY A  50     -19.434  -7.039   0.794  1.00 90.81           H  
ATOM    729  HA3 GLY A  50     -20.422  -5.649   0.356  1.00 90.81           H  
ATOM    730  C   GLY A  50     -18.829  -5.197   1.697  1.00 90.81           C  
ATOM    731  O   GLY A  50     -19.430  -5.194   2.773  1.00 90.81           O  
ATOM    732  N   GLY A  51     -17.734  -4.464   1.488  1.00 93.04           N  
ATOM    733  H   GLY A  51     -17.255  -4.560   0.604  1.00 93.04           H  
ATOM    734  CA  GLY A  51     -17.173  -3.524   2.454  1.00 93.04           C  
ATOM    735  HA2 GLY A  51     -17.990  -2.964   2.910  1.00 93.04           H  
ATOM    736  HA3 GLY A  51     -16.528  -2.817   1.932  1.00 93.04           H  
ATOM    737  C   GLY A  51     -16.370  -4.183   3.573  1.00 93.04           C  
ATOM    738  O   GLY A  51     -16.020  -5.364   3.514  1.00 93.04           O  
ATOM    739  N   GLY A  52     -16.065  -3.387   4.601  1.00 95.12           N  
ATOM    740  H   GLY A  52     -16.289  -2.406   4.517  1.00 95.12           H  
ATOM    741  CA  GLY A  52     -15.250  -3.812   5.741  1.00 95.12           C  
ATOM    742  HA2 GLY A  52     -15.449  -3.150   6.583  1.00 95.12           H  
ATOM    743  HA3 GLY A  52     -15.517  -4.832   6.018  1.00 95.12           H  
ATOM    744  C   GLY A  52     -13.748  -3.781   5.465  1.00 95.12           C  
ATOM    745  O   GLY A  52     -12.992  -4.479   6.135  1.00 95.12           O  
ATOM    746  N   TRP A  53     -13.318  -2.999   4.476  1.00 96.04           N  
ATOM    747  H   TRP A  53     -13.987  -2.423   3.985  1.00 96.04           H  
ATOM    748  CA  TRP A  53     -11.925  -2.918   4.061  1.00 96.04           C  
ATOM    749  HA  TRP A  53     -11.406  -3.838   4.330  1.00 96.04           H  
ATOM    750  C   TRP A  53     -11.209  -1.740   4.721  1.00 96.04           C  
ATOM    751  CB  TRP A  53     -11.879  -2.780   2.548  1.00 96.04           C  
ATOM    752  HB2 TRP A  53     -10.850  -2.566   2.261  1.00 96.04           H  
ATOM    753  HB3 TRP A  53     -12.508  -1.934   2.270  1.00 96.04           H  
ATOM    754  O   TRP A  53     -11.519  -0.580   4.451  1.00 96.04           O  
ATOM    755  CG  TRP A  53     -12.334  -3.955   1.759  1.00 96.04           C  
ATOM    756  CD1 TRP A  53     -13.531  -4.076   1.149  1.00 96.04           C  
ATOM    757  HD1 TRP A  53     -14.313  -3.331   1.158  1.00 96.04           H  
ATOM    758  CD2 TRP A  53     -11.603  -5.178   1.463  1.00 96.04           C  
ATOM    759  CE2 TRP A  53     -12.441  -6.025   0.683  1.00 96.04           C  
ATOM    760  CE3 TRP A  53     -10.312  -5.648   1.773  1.00 96.04           C  
ATOM    761  HE3 TRP A  53      -9.651  -5.020   2.353  1.00 96.04           H  
ATOM    762  NE1 TRP A  53     -13.600  -5.299   0.517  1.00 96.04           N  
ATOM    763  HE1 TRP A  53     -14.425  -5.609   0.024  1.00 96.04           H  
ATOM    764  CH2 TRP A  53     -10.748  -7.748   0.611  1.00 96.04           C  
ATOM    765  HH2 TRP A  53     -10.425  -8.733   0.307  1.00 96.04           H  
ATOM    766  CZ2 TRP A  53     -12.026  -7.290   0.250  1.00 96.04           C  
ATOM    767  HZ2 TRP A  53     -12.686  -7.918  -0.330  1.00 96.04           H  
ATOM    768  CZ3 TRP A  53      -9.890  -6.925   1.362  1.00 96.04           C  
ATOM    769  HZ3 TRP A  53      -8.907  -7.284   1.631  1.00 96.04           H  
ATOM    770  N   ILE A  54     -10.204  -2.031   5.540  1.00 96.23           N  
ATOM    771  H   ILE A  54      -9.980  -3.006   5.676  1.00 96.23           H  
ATOM    772  CA  ILE A  54      -9.295  -1.038   6.116  1.00 96.23           C  
ATOM    773  HA  ILE A  54      -9.861  -0.158   6.421  1.00 96.23           H  
ATOM    774  C   ILE A  54      -8.289  -0.634   5.045  1.00 96.23           C  
ATOM    775  CB  ILE A  54      -8.564  -1.615   7.348  1.00 96.23           C  
ATOM    776  HB  ILE A  54      -8.042  -2.522   7.042  1.00 96.23           H  
ATOM    777  O   ILE A  54      -7.496  -1.461   4.596  1.00 96.23           O  
ATOM    778  CG1 ILE A  54      -9.570  -1.990   8.454  1.00 96.23           C  
ATOM    779 HG12 ILE A  54     -10.386  -2.578   8.032  1.00 96.23           H  
ATOM    780 HG13 ILE A  54      -9.984  -1.072   8.872  1.00 96.23           H  
ATOM    781  CG2 ILE A  54      -7.520  -0.609   7.876  1.00 96.23           C  
ATOM    782 HG21 ILE A  54      -7.997   0.342   8.111  1.00 96.23           H  
ATOM    783 HG22 ILE A  54      -7.034  -0.997   8.771  1.00 96.23           H  
ATOM    784 HG23 ILE A  54      -6.739  -0.442   7.135  1.00 96.23           H  
ATOM    785  CD1 ILE A  54      -8.963  -2.822   9.588  1.00 96.23           C  
ATOM    786 HD11 ILE A  54      -8.438  -3.684   9.177  1.00 96.23           H  
ATOM    787 HD12 ILE A  54      -8.273  -2.221  10.180  1.00 96.23           H  
ATOM    788 HD13 ILE A  54      -9.762  -3.175  10.241  1.00 96.23           H  
ATOM    789  N   ILE A  55      -8.274   0.636   4.659  1.00 96.17           N  
ATOM    790  H   ILE A  55      -8.953   1.276   5.046  1.00 96.17           H  
ATOM    791  CA  ILE A  55      -7.314   1.143   3.679  1.00 96.17           C  
ATOM    792  HA  ILE A  55      -7.143   0.375   2.925  1.00 96.17           H  
ATOM    793  C   ILE A  55      -5.983   1.415   4.376  1.00 96.17           C  
ATOM    794  CB  ILE A  55      -7.876   2.368   2.949  1.00 96.17           C  
ATOM    795  HB  ILE A  55      -8.133   3.127   3.688  1.00 96.17           H  
ATOM    796  O   ILE A  55      -5.882   2.271   5.260  1.00 96.17           O  
ATOM    797  CG1 ILE A  55      -9.168   1.993   2.211  1.00 96.17           C  
ATOM    798 HG12 ILE A  55      -8.922   1.352   1.365  1.00 96.17           H  
ATOM    799 HG13 ILE A  55      -9.850   1.442   2.860  1.00 96.17           H  
ATOM    800  CG2 ILE A  55      -6.834   2.916   1.951  1.00 96.17           C  
ATOM    801 HG21 ILE A  55      -6.551   2.138   1.242  1.00 96.17           H  
ATOM    802 HG22 ILE A  55      -7.242   3.754   1.386  1.00 96.17           H  
ATOM    803 HG23 ILE A  55      -5.942   3.269   2.469  1.00 96.17           H  
ATOM    804  CD1 ILE A  55      -9.916   3.215   1.702  1.00 96.17           C  
ATOM    805 HD11 ILE A  55     -10.066   3.051   0.635  1.00 96.17           H  
ATOM    806 HD12 ILE A  55      -9.358   4.141   1.839  1.00 96.17           H  
ATOM    807 HD13 ILE A  55     -10.875   3.290   2.214  1.00 96.17           H  
ATOM    808  N   ILE A  56      -4.949   0.688   3.960  1.00 97.86           N  
ATOM    809  H   ILE A  56      -5.108   0.041   3.201  1.00 97.86           H  
ATOM    810  CA  ILE A  56      -3.594   0.786   4.517  1.00 97.86           C  
ATOM    811  HA  ILE A  56      -3.662   1.269   5.492  1.00 97.86           H  
ATOM    812  C   ILE A  56      -2.676   1.668   3.668  1.00 97.86           C  
ATOM    813  CB  ILE A  56      -2.989  -0.610   4.757  1.00 97.86           C  
ATOM    814  HB  ILE A  56      -2.000  -0.455   5.189  1.00 97.86           H  
ATOM    815  O   ILE A  56      -1.697   2.215   4.177  1.00 97.86           O  
ATOM    816  CG1 ILE A  56      -2.818  -1.427   3.460  1.00 97.86           C  
ATOM    817 HG12 ILE A  56      -2.301  -0.818   2.718  1.00 97.86           H  
ATOM    818 HG13 ILE A  56      -3.797  -1.704   3.070  1.00 97.86           H  
ATOM    819  CG2 ILE A  56      -3.846  -1.372   5.782  1.00 97.86           C  
ATOM    820 HG21 ILE A  56      -3.317  -2.256   6.136  1.00 97.86           H  
ATOM    821 HG22 ILE A  56      -4.068  -0.738   6.641  1.00 97.86           H  
ATOM    822 HG23 ILE A  56      -4.788  -1.678   5.326  1.00 97.86           H  
ATOM    823  CD1 ILE A  56      -1.998  -2.708   3.639  1.00 97.86           C  
ATOM    824 HD11 ILE A  56      -1.893  -3.207   2.676  1.00 97.86           H  
ATOM    825 HD12 ILE A  56      -2.499  -3.389   4.328  1.00 97.86           H  
ATOM    826 HD13 ILE A  56      -1.007  -2.466   4.023  1.00 97.86           H  
ATOM    827  N   GLN A  57      -3.009   1.837   2.390  1.00 97.58           N  
ATOM    828  H   GLN A  57      -3.820   1.351   2.036  1.00 97.58           H  
ATOM    829  CA  GLN A  57      -2.332   2.739   1.470  1.00 97.58           C  
ATOM    830  HA  GLN A  57      -1.892   3.557   2.039  1.00 97.58           H  
ATOM    831  C   GLN A  57      -3.342   3.314   0.485  1.00 97.58           C  
ATOM    832  CB  GLN A  57      -1.215   1.980   0.746  1.00 97.58           C  
ATOM    833  HB2 GLN A  57      -0.552   1.567   1.507  1.00 97.58           H  
ATOM    834  HB3 GLN A  57      -1.636   1.145   0.187  1.00 97.58           H  
ATOM    835  O   GLN A  57      -4.208   2.590  -0.006  1.00 97.58           O  
ATOM    836  CG  GLN A  57      -0.389   2.854  -0.210  1.00 97.58           C  
ATOM    837  HG2 GLN A  57      -0.408   3.899   0.097  1.00 97.58           H  
ATOM    838  HG3 GLN A  57       0.648   2.521  -0.168  1.00 97.58           H  
ATOM    839  CD  GLN A  57      -0.772   2.740  -1.676  1.00 97.58           C  
ATOM    840  NE2 GLN A  57       0.176   3.002  -2.543  1.00 97.58           N  
ATOM    841 HE21 GLN A  57       1.121   3.158  -2.221  1.00 97.58           H  
ATOM    842 HE22 GLN A  57      -0.043   2.888  -3.522  1.00 97.58           H  
ATOM    843  OE1 GLN A  57      -1.877   2.412  -2.070  1.00 97.58           O  
ATOM    844  N   ARG A  58      -3.203   4.604   0.180  1.00 94.73           N  
ATOM    845  H   ARG A  58      -2.487   5.129   0.661  1.00 94.73           H  
ATOM    846  CA  ARG A  58      -4.016   5.305  -0.815  1.00 94.73           C  
ATOM    847  HA  ARG A  58      -4.447   4.573  -1.498  1.00 94.73           H  
ATOM    848  C   ARG A  58      -3.142   6.246  -1.629  1.00 94.73           C  
ATOM    849  CB  ARG A  58      -5.157   6.032  -0.085  1.00 94.73           C  
ATOM    850  HB2 ARG A  58      -4.736   6.774   0.594  1.00 94.73           H  
ATOM    851  HB3 ARG A  58      -5.704   5.300   0.509  1.00 94.73           H  
ATOM    852  O   ARG A  58      -2.339   6.978  -1.056  1.00 94.73           O  
ATOM    853  CG  ARG A  58      -6.148   6.727  -1.029  1.00 94.73           C  
ATOM    854  HG2 ARG A  58      -5.655   7.571  -1.510  1.00 94.73           H  
ATOM    855  HG3 ARG A  58      -6.488   6.026  -1.791  1.00 94.73           H  
ATOM    856  CD  ARG A  58      -7.361   7.233  -0.239  1.00 94.73           C  
ATOM    857  HD2 ARG A  58      -7.005   7.846   0.589  1.00 94.73           H  
ATOM    858  HD3 ARG A  58      -7.898   6.380   0.178  1.00 94.73           H  
ATOM    859  NE  ARG A  58      -8.262   8.050  -1.074  1.00 94.73           N  
ATOM    860  HE  ARG A  58      -8.058   9.039  -1.089  1.00 94.73           H  
ATOM    861  NH1 ARG A  58      -9.760   6.432  -1.780  1.00 94.73           N  
ATOM    862 HH11 ARG A  58      -9.274   5.698  -1.284  1.00 94.73           H  
ATOM    863 HH12 ARG A  58     -10.641   6.149  -2.186  1.00 94.73           H  
ATOM    864  NH2 ARG A  58      -9.975   8.464  -2.505  1.00 94.73           N  
ATOM    865 HH21 ARG A  58      -9.633   9.413  -2.560  1.00 94.73           H  
ATOM    866 HH22 ARG A  58     -10.514   8.071  -3.264  1.00 94.73           H  
ATOM    867  CZ  ARG A  58      -9.313   7.638  -1.763  1.00 94.73           C  
ATOM    868  N   ARG A  59      -3.298   6.222  -2.954  1.00 94.21           N  
ATOM    869  H   ARG A  59      -3.886   5.489  -3.324  1.00 94.21           H  
ATOM    870  CA  ARG A  59      -2.616   7.088  -3.930  1.00 94.21           C  
ATOM    871  HA  ARG A  59      -2.253   7.992  -3.439  1.00 94.21           H  
ATOM    872  C   ARG A  59      -3.599   7.499  -5.022  1.00 94.21           C  
ATOM    873  CB  ARG A  59      -1.429   6.344  -4.555  1.00 94.21           C  
ATOM    874  HB2 ARG A  59      -1.812   5.464  -5.071  1.00 94.21           H  
ATOM    875  HB3 ARG A  59      -0.945   6.990  -5.288  1.00 94.21           H  
ATOM    876  O   ARG A  59      -3.823   6.748  -5.967  1.00 94.21           O  
ATOM    877  CG  ARG A  59      -0.360   5.879  -3.579  1.00 94.21           C  
ATOM    878  HG2 ARG A  59      -0.836   5.265  -2.814  1.00 94.21           H  
ATOM    879  HG3 ARG A  59       0.357   5.267  -4.125  1.00 94.21           H  
ATOM    880  CD  ARG A  59       0.384   7.000  -2.862  1.00 94.21           C  
ATOM    881  HD2 ARG A  59      -0.299   7.536  -2.204  1.00 94.21           H  
ATOM    882  HD3 ARG A  59       1.148   6.526  -2.246  1.00 94.21           H  
ATOM    883  NE  ARG A  59       1.031   7.969  -3.761  1.00 94.21           N  
ATOM    884  HE  ARG A  59       0.600   8.881  -3.818  1.00 94.21           H  
ATOM    885  NH1 ARG A  59       2.784   6.627  -4.407  1.00 94.21           N  
ATOM    886 HH11 ARG A  59       2.314   5.807  -4.051  1.00 94.21           H  
ATOM    887 HH12 ARG A  59       3.636   6.555  -4.945  1.00 94.21           H  
ATOM    888  NH2 ARG A  59       2.766   8.735  -5.025  1.00 94.21           N  
ATOM    889 HH21 ARG A  59       3.602   8.494  -5.538  1.00 94.21           H  
ATOM    890 HH22 ARG A  59       2.379   9.668  -5.000  1.00 94.21           H  
ATOM    891  CZ  ARG A  59       2.177   7.775  -4.383  1.00 94.21           C  
ATOM    892  N   VAL A  60      -4.213   8.667  -4.890  1.00 90.82           N  
ATOM    893  H   VAL A  60      -3.943   9.233  -4.098  1.00 90.82           H  
ATOM    894  CA  VAL A  60      -5.274   9.172  -5.778  1.00 90.82           C  
ATOM    895  HA  VAL A  60      -5.195   8.671  -6.743  1.00 90.82           H  
ATOM    896  C   VAL A  60      -5.170  10.678  -6.065  1.00 90.82           C  
ATOM    897  CB  VAL A  60      -6.666   8.848  -5.196  1.00 90.82           C  
ATOM    898  HB  VAL A  60      -7.413   9.097  -5.950  1.00 90.82           H  
ATOM    899  O   VAL A  60      -5.671  11.124  -7.092  1.00 90.82           O  
ATOM    900  CG1 VAL A  60      -6.857   7.368  -4.834  1.00 90.82           C  
ATOM    901 HG11 VAL A  60      -7.896   7.181  -4.562  1.00 90.82           H  
ATOM    902 HG12 VAL A  60      -6.592   6.738  -5.683  1.00 90.82           H  
ATOM    903 HG13 VAL A  60      -6.226   7.096  -3.988  1.00 90.82           H  
ATOM    904  CG2 VAL A  60      -6.966   9.667  -3.944  1.00 90.82           C  
ATOM    905 HG21 VAL A  60      -7.069  10.715  -4.228  1.00 90.82           H  
ATOM    906 HG22 VAL A  60      -7.928   9.363  -3.532  1.00 90.82           H  
ATOM    907 HG23 VAL A  60      -6.186   9.555  -3.191  1.00 90.82           H  
ATOM    908  N   ASN A  61      -4.536  11.460  -5.185  1.00 86.34           N  
ATOM    909  H   ASN A  61      -4.148  11.027  -4.359  1.00 86.34           H  
ATOM    910  CA  ASN A  61      -4.410  12.919  -5.273  1.00 86.34           C  
ATOM    911  HA  ASN A  61      -5.162  13.302  -5.964  1.00 86.34           H  
ATOM    912  C   ASN A  61      -3.058  13.384  -5.818  1.00 86.34           C  
ATOM    913  CB  ASN A  61      -4.663  13.529  -3.885  1.00 86.34           C  
ATOM    914  HB2 ASN A  61      -4.403  14.588  -3.897  1.00 86.34           H  
ATOM    915  HB3 ASN A  61      -4.034  13.042  -3.139  1.00 86.34           H  
ATOM    916  O   ASN A  61      -2.963  14.516  -6.285  1.00 86.34           O  
ATOM    917  CG  ASN A  61      -6.109  13.401  -3.472  1.00 86.34           C  
ATOM    918  ND2 ASN A  61      -6.979  14.249  -3.965  1.00 86.34           N  
ATOM    919 HD21 ASN A  61      -6.665  14.995  -4.570  1.00 86.34           H  
ATOM    920 HD22 ASN A  61      -7.936  14.108  -3.676  1.00 86.34           H  
ATOM    921  OD1 ASN A  61      -6.499  12.518  -2.740  1.00 86.34           O  
ATOM    922  N   HIS A  62      -2.033  12.524  -5.777  1.00 88.86           N  
ATOM    923  H   HIS A  62      -2.170  11.662  -5.268  1.00 88.86           H  
ATOM    924  CA  HIS A  62      -0.690  12.786  -6.316  1.00 88.86           C  
ATOM    925  HA  HIS A  62      -0.100  11.890  -6.122  1.00 88.86           H  
ATOM    926  C   HIS A  62       0.050  13.924  -5.589  1.00 88.86           C  
ATOM    927  CB  HIS A  62      -0.721  13.005  -7.848  1.00 88.86           C  
ATOM    928  HB2 HIS A  62      -1.129  13.996  -8.048  1.00 88.86           H  
ATOM    929  HB3 HIS A  62       0.308  13.016  -8.206  1.00 88.86           H  
ATOM    930  O   HIS A  62       0.995  14.497  -6.123  1.00 88.86           O  
ATOM    931  CG  HIS A  62      -1.481  12.026  -8.718  1.00 88.86           C  
ATOM    932  CD2 HIS A  62      -2.230  10.948  -8.331  1.00 88.86           C  
ATOM    933  HD2 HIS A  62      -2.404  10.600  -7.323  1.00 88.86           H  
ATOM    934  ND1 HIS A  62      -1.494  12.089 -10.113  1.00 88.86           N  
ATOM    935  CE1 HIS A  62      -2.239  11.057 -10.527  1.00 88.86           C  
ATOM    936  HE1 HIS A  62      -2.437  10.820 -11.562  1.00 88.86           H  
ATOM    937  NE2 HIS A  62      -2.696  10.357  -9.480  1.00 88.86           N  
ATOM    938  HE2 HIS A  62      -3.267   9.526  -9.541  1.00 88.86           H  
ATOM    939  N   ASP A  63      -0.365  14.252  -4.365  1.00 83.77           N  
ATOM    940  H   ASP A  63      -1.134  13.731  -3.968  1.00 83.77           H  
ATOM    941  CA  ASP A  63       0.095  15.421  -3.604  1.00 83.77           C  
ATOM    942  HA  ASP A  63       0.620  16.097  -4.279  1.00 83.77           H  
ATOM    943  C   ASP A  63       1.082  15.082  -2.475  1.00 83.77           C  
ATOM    944  CB  ASP A  63      -1.132  16.178  -3.071  1.00 83.77           C  
ATOM    945  HB2 ASP A  63      -1.742  16.486  -3.920  1.00 83.77           H  
ATOM    946  HB3 ASP A  63      -0.792  17.083  -2.567  1.00 83.77           H  
ATOM    947  O   ASP A  63       1.692  15.972  -1.878  1.00 83.77           O  
ATOM    948  CG  ASP A  63      -2.015  15.377  -2.100  1.00 83.77           C  
ATOM    949  OD1 ASP A  63      -1.653  14.234  -1.726  1.00 83.77           O  
ATOM    950  OD2 ASP A  63      -3.091  15.909  -1.746  1.00 83.77           O  
ATOM    951  N   THR A  64       1.273  13.794  -2.190  1.00 90.00           N  
ATOM    952  H   THR A  64       0.706  13.125  -2.690  1.00 90.00           H  
ATOM    953  CA  THR A  64       2.115  13.330  -1.089  1.00 90.00           C  
ATOM    954  HA  THR A  64       2.434  14.194  -0.506  1.00 90.00           H  
ATOM    955  C   THR A  64       3.362  12.636  -1.617  1.00 90.00           C  
ATOM    956  CB  THR A  64       1.314  12.448  -0.130  1.00 90.00           C  
ATOM    957  HB  THR A  64       0.915  11.590  -0.672  1.00 90.00           H  
ATOM    958  O   THR A  64       3.301  11.717  -2.429  1.00 90.00           O  
ATOM    959  CG2 THR A  64       2.138  11.947   1.058  1.00 90.00           C  
ATOM    960 HG21 THR A  64       2.926  11.277   0.714  1.00 90.00           H  
ATOM    961 HG22 THR A  64       1.481  11.387   1.723  1.00 90.00           H  
ATOM    962 HG23 THR A  64       2.564  12.791   1.601  1.00 90.00           H  
ATOM    963  OG1 THR A  64       0.272  13.222   0.416  1.00 90.00           O  
ATOM    964  HG1 THR A  64      -0.355  13.441  -0.278  1.00 90.00           H  
ATOM    965  N   LEU A  65       4.525  13.057  -1.112  1.00 92.66           N  
ATOM    966  H   LEU A  65       4.510  13.887  -0.536  1.00 92.66           H  
ATOM    967  CA  LEU A  65       5.801  12.399  -1.391  1.00 92.66           C  
ATOM    968  HA  LEU A  65       5.840  12.155  -2.453  1.00 92.66           H  
ATOM    969  C   LEU A  65       5.919  11.089  -0.607  1.00 92.66           C  
ATOM    970  CB  LEU A  65       6.971  13.339  -1.050  1.00 92.66           C  
ATOM    971  HB2 LEU A  65       6.867  13.657  -0.012  1.00 92.66           H  
ATOM    972  HB3 LEU A  65       7.902  12.778  -1.132  1.00 92.66           H  
ATOM    973  O   LEU A  65       5.796  11.096   0.620  1.00 92.66           O  
ATOM    974  CG  LEU A  65       7.076  14.585  -1.946  1.00 92.66           C  
ATOM    975  HG  LEU A  65       6.132  15.130  -1.932  1.00 92.66           H  
ATOM    976  CD1 LEU A  65       8.168  15.501  -1.392  1.00 92.66           C  
ATOM    977 HD11 LEU A  65       9.130  14.988  -1.403  1.00 92.66           H  
ATOM    978 HD12 LEU A  65       7.921  15.804  -0.374  1.00 92.66           H  
ATOM    979 HD13 LEU A  65       8.236  16.395  -2.012  1.00 92.66           H  
ATOM    980  CD2 LEU A  65       7.432  14.224  -3.388  1.00 92.66           C  
ATOM    981 HD21 LEU A  65       7.566  15.134  -3.972  1.00 92.66           H  
ATOM    982 HD22 LEU A  65       6.620  13.660  -3.849  1.00 92.66           H  
ATOM    983 HD23 LEU A  65       8.351  13.640  -3.424  1.00 92.66           H  
ATOM    984  N   PHE A  66       6.239  10.002  -1.309  1.00 97.08           N  
ATOM    985  H   PHE A  66       6.240  10.070  -2.317  1.00 97.08           H  
ATOM    986  CA  PHE A  66       6.474   8.669  -0.738  1.00 97.08           C  
ATOM    987  HA  PHE A  66       6.101   8.654   0.286  1.00 97.08           H  
ATOM    988  C   PHE A  66       7.972   8.321  -0.622  1.00 97.08           C  
ATOM    989  CB  PHE A  66       5.644   7.634  -1.512  1.00 97.08           C  
ATOM    990  HB2 PHE A  66       6.120   6.657  -1.427  1.00 97.08           H  
ATOM    991  HB3 PHE A  66       5.636   7.899  -2.570  1.00 97.08           H  
ATOM    992  O   PHE A  66       8.325   7.301  -0.028  1.00 97.08           O  
ATOM    993  CG  PHE A  66       4.210   7.520  -1.021  1.00 97.08           C  
ATOM    994  CD1 PHE A  66       3.756   6.355  -0.374  1.00 97.08           C  
ATOM    995  HD1 PHE A  66       4.418   5.511  -0.247  1.00 97.08           H  
ATOM    996  CD2 PHE A  66       3.332   8.606  -1.166  1.00 97.08           C  
ATOM    997  HD2 PHE A  66       3.656   9.491  -1.694  1.00 97.08           H  
ATOM    998  CE1 PHE A  66       2.445   6.286   0.131  1.00 97.08           C  
ATOM    999  HE1 PHE A  66       2.097   5.381   0.606  1.00 97.08           H  
ATOM   1000  CE2 PHE A  66       2.042   8.560  -0.617  1.00 97.08           C  
ATOM   1001  HE2 PHE A  66       1.390   9.415  -0.711  1.00 97.08           H  
ATOM   1002  CZ  PHE A  66       1.595   7.400   0.035  1.00 97.08           C  
ATOM   1003  HZ  PHE A  66       0.589   7.352   0.427  1.00 97.08           H  
ATOM   1004  N   ASN A  67       8.874   9.212  -1.049  1.00 97.11           N  
ATOM   1005  H   ASN A  67       8.561   9.969  -1.640  1.00 97.11           H  
ATOM   1006  CA  ASN A  67      10.303   9.135  -0.730  1.00 97.11           C  
ATOM   1007  HA  ASN A  67      10.618   8.099  -0.854  1.00 97.11           H  
ATOM   1008  C   ASN A  67      10.562   9.543   0.736  1.00 97.11           C  
ATOM   1009  CB  ASN A  67      11.120   9.982  -1.725  1.00 97.11           C  
ATOM   1010  HB2 ASN A  67      10.755   9.833  -2.741  1.00 97.11           H  
ATOM   1011  HB3 ASN A  67      11.021  11.044  -1.499  1.00 97.11           H  
ATOM   1012  O   ASN A  67      10.950  10.678   1.040  1.00 97.11           O  
ATOM   1013  CG  ASN A  67      12.593   9.603  -1.683  1.00 97.11           C  
ATOM   1014  ND2 ASN A  67      13.383  10.106  -2.597  1.00 97.11           N  
ATOM   1015 HD21 ASN A  67      14.258   9.625  -2.751  1.00 97.11           H  
ATOM   1016 HD22 ASN A  67      12.977  10.515  -3.426  1.00 97.11           H  
ATOM   1017  OD1 ASN A  67      13.055   8.896  -0.803  1.00 97.11           O  
ATOM   1018  N   ARG A  68      10.254   8.646   1.677  1.00 98.22           N  
ATOM   1019  H   ARG A  68       9.933   7.745   1.353  1.00 98.22           H  
ATOM   1020  CA  ARG A  68      10.272   8.907   3.125  1.00 98.22           C  
ATOM   1021  HA  ARG A  68      10.631   9.923   3.290  1.00 98.22           H  
ATOM   1022  C   ARG A  68      11.255   7.999   3.861  1.00 98.22           C  
ATOM   1023  CB  ARG A  68       8.850   8.793   3.702  1.00 98.22           C  
ATOM   1024  HB2 ARG A  68       8.894   8.988   4.773  1.00 98.22           H  
ATOM   1025  HB3 ARG A  68       8.488   7.774   3.566  1.00 98.22           H  
ATOM   1026  O   ARG A  68      11.683   6.969   3.354  1.00 98.22           O  
ATOM   1027  CG  ARG A  68       7.812   9.750   3.102  1.00 98.22           C  
ATOM   1028  HG2 ARG A  68       7.724   9.577   2.029  1.00 98.22           H  
ATOM   1029  HG3 ARG A  68       6.847   9.525   3.557  1.00 98.22           H  
ATOM   1030  CD  ARG A  68       8.143  11.225   3.359  1.00 98.22           C  
ATOM   1031  HD2 ARG A  68       9.050  11.490   2.817  1.00 98.22           H  
ATOM   1032  HD3 ARG A  68       8.300  11.371   4.428  1.00 98.22           H  
ATOM   1033  NE  ARG A  68       7.034  12.070   2.897  1.00 98.22           N  
ATOM   1034  HE  ARG A  68       6.406  11.627   2.242  1.00 98.22           H  
ATOM   1035  NH1 ARG A  68       7.573  14.044   3.933  1.00 98.22           N  
ATOM   1036 HH11 ARG A  68       8.394  13.598   4.318  1.00 98.22           H  
ATOM   1037 HH12 ARG A  68       7.350  15.009   4.129  1.00 98.22           H  
ATOM   1038  NH2 ARG A  68       5.719  13.890   2.683  1.00 98.22           N  
ATOM   1039 HH21 ARG A  68       5.099  13.318   2.129  1.00 98.22           H  
ATOM   1040 HH22 ARG A  68       5.471  14.847   2.892  1.00 98.22           H  
ATOM   1041  CZ  ARG A  68       6.785  13.331   3.176  1.00 98.22           C  
ATOM   1042  N   THR A  69      11.620   8.419   5.071  1.00 98.69           N  
ATOM   1043  H   THR A  69      11.168   9.237   5.453  1.00 98.69           H  
ATOM   1044  CA  THR A  69      12.523   7.674   5.961  1.00 98.69           C  
ATOM   1045  HA  THR A  69      13.367   7.303   5.380  1.00 98.69           H  
ATOM   1046  C   THR A  69      11.844   6.466   6.599  1.00 98.69           C  
ATOM   1047  CB  THR A  69      13.062   8.579   7.079  1.00 98.69           C  
ATOM   1048  HB  THR A  69      13.647   7.988   7.784  1.00 98.69           H  
ATOM   1049  O   THR A  69      10.613   6.437   6.705  1.00 98.69           O  
ATOM   1050  CG2 THR A  69      13.928   9.710   6.522  1.00 98.69           C  
ATOM   1051 HG21 THR A  69      13.334  10.365   5.885  1.00 98.69           H  
ATOM   1052 HG22 THR A  69      14.748   9.272   5.953  1.00 98.69           H  
ATOM   1053 HG23 THR A  69      14.353  10.280   7.348  1.00 98.69           H  
ATOM   1054  OG1 THR A  69      12.021   9.190   7.817  1.00 98.69           O  
ATOM   1055  HG1 THR A  69      12.467   9.634   8.542  1.00 98.69           H  
ATOM   1056  N   TRP A  70      12.639   5.533   7.127  1.00 98.87           N  
ATOM   1057  H   TRP A  70      13.630   5.600   6.941  1.00 98.87           H  
ATOM   1058  CA  TRP A  70      12.178   4.361   7.876  1.00 98.87           C  
ATOM   1059  HA  TRP A  70      11.673   3.667   7.204  1.00 98.87           H  
ATOM   1060  C   TRP A  70      11.202   4.754   8.977  1.00 98.87           C  
ATOM   1061  CB  TRP A  70      13.370   3.637   8.511  1.00 98.87           C  
ATOM   1062  HB2 TRP A  70      13.909   4.309   9.178  1.00 98.87           H  
ATOM   1063  HB3 TRP A  70      14.063   3.334   7.726  1.00 98.87           H  
ATOM   1064  O   TRP A  70      10.070   4.283   9.022  1.00 98.87           O  
ATOM   1065  CG  TRP A  70      12.951   2.416   9.265  1.00 98.87           C  
ATOM   1066  CD1 TRP A  70      12.742   2.300  10.598  1.00 98.87           C  
ATOM   1067  HD1 TRP A  70      12.873   3.087  11.326  1.00 98.87           H  
ATOM   1068  CD2 TRP A  70      12.616   1.122   8.699  1.00 98.87           C  
ATOM   1069  CE2 TRP A  70      12.265   0.232   9.758  1.00 98.87           C  
ATOM   1070  CE3 TRP A  70      12.608   0.618   7.386  1.00 98.87           C  
ATOM   1071  HE3 TRP A  70      12.871   1.261   6.560  1.00 98.87           H  
ATOM   1072  NE1 TRP A  70      12.306   1.020  10.892  1.00 98.87           N  
ATOM   1073  HE1 TRP A  70      12.007   0.739  11.815  1.00 98.87           H  
ATOM   1074  CH2 TRP A  70      12.035  -1.607   8.208  1.00 98.87           C  
ATOM   1075  HH2 TRP A  70      11.833  -2.647   7.995  1.00 98.87           H  
ATOM   1076  CZ2 TRP A  70      11.995  -1.125   9.527  1.00 98.87           C  
ATOM   1077  HZ2 TRP A  70      11.765  -1.797  10.340  1.00 98.87           H  
ATOM   1078  CZ3 TRP A  70      12.314  -0.731   7.148  1.00 98.87           C  
ATOM   1079  HZ3 TRP A  70      12.320  -1.100   6.133  1.00 98.87           H  
ATOM   1080  N   LYS A  71      11.603   5.714   9.822  1.00 98.81           N  
ATOM   1081  H   LYS A  71      12.555   6.034   9.716  1.00 98.81           H  
ATOM   1082  CA  LYS A  71      10.775   6.226  10.923  1.00 98.81           C  
ATOM   1083  HA  LYS A  71      10.557   5.399  11.599  1.00 98.81           H  
ATOM   1084  C   LYS A  71       9.423   6.765  10.442  1.00 98.81           C  
ATOM   1085  CB  LYS A  71      11.573   7.301  11.678  1.00 98.81           C  
ATOM   1086  HB2 LYS A  71      12.515   6.866  12.011  1.00 98.81           H  
ATOM   1087  HB3 LYS A  71      11.793   8.127  11.003  1.00 98.81           H  
ATOM   1088  O   LYS A  71       8.430   6.645  11.155  1.00 98.81           O  
ATOM   1089  CG  LYS A  71      10.812   7.834  12.903  1.00 98.81           C  
ATOM   1090  HG2 LYS A  71       9.892   8.323  12.581  1.00 98.81           H  
ATOM   1091  HG3 LYS A  71      10.559   7.001  13.559  1.00 98.81           H  
ATOM   1092  CD  LYS A  71      11.651   8.854  13.678  1.00 98.81           C  
ATOM   1093  HD2 LYS A  71      11.911   9.681  13.017  1.00 98.81           H  
ATOM   1094  HD3 LYS A  71      12.565   8.373  14.027  1.00 98.81           H  
ATOM   1095  CE  LYS A  71      10.848   9.377  14.875  1.00 98.81           C  
ATOM   1096  HE2 LYS A  71      10.571   8.528  15.500  1.00 98.81           H  
ATOM   1097  HE3 LYS A  71       9.930   9.834  14.506  1.00 98.81           H  
ATOM   1098  NZ  LYS A  71      11.627  10.359  15.670  1.00 98.81           N  
ATOM   1099  HZ1 LYS A  71      12.473   9.933  16.021  1.00 98.81           H  
ATOM   1100  HZ2 LYS A  71      11.088  10.683  16.461  1.00 98.81           H  
ATOM   1101  HZ3 LYS A  71      11.880  11.157  15.105  1.00 98.81           H  
ATOM   1102  N   THR A  72       9.382   7.365   9.256  1.00 98.74           N  
ATOM   1103  H   THR A  72      10.202   7.312   8.667  1.00 98.74           H  
ATOM   1104  CA  THR A  72       8.150   7.925   8.688  1.00 98.74           C  
ATOM   1105  HA  THR A  72       7.592   8.434   9.473  1.00 98.74           H  
ATOM   1106  C   THR A  72       7.247   6.815   8.145  1.00 98.74           C  
ATOM   1107  CB  THR A  72       8.477   8.957   7.604  1.00 98.74           C  
ATOM   1108  HB  THR A  72       8.962   8.445   6.773  1.00 98.74           H  
ATOM   1109  O   THR A  72       6.067   6.795   8.469  1.00 98.74           O  
ATOM   1110  CG2 THR A  72       7.243   9.692   7.098  1.00 98.74           C  
ATOM   1111 HG21 THR A  72       7.538  10.544   6.484  1.00 98.74           H  
ATOM   1112 HG22 THR A  72       6.645  10.044   7.938  1.00 98.74           H  
ATOM   1113 HG23 THR A  72       6.649   9.013   6.486  1.00 98.74           H  
ATOM   1114  OG1 THR A  72       9.360   9.947   8.085  1.00 98.74           O  
ATOM   1115  HG1 THR A  72      10.249   9.592   8.007  1.00 98.74           H  
ATOM   1116  N   TYR A  73       7.788   5.837   7.410  1.00 98.80           N  
ATOM   1117  H   TYR A  73       8.772   5.875   7.183  1.00 98.80           H  
ATOM   1118  CA  TYR A  73       7.028   4.657   6.965  1.00 98.80           C  
ATOM   1119  HA  TYR A  73       6.141   4.986   6.422  1.00 98.80           H  
ATOM   1120  C   TYR A  73       6.530   3.795   8.124  1.00 98.80           C  
ATOM   1121  CB  TYR A  73       7.889   3.802   6.030  1.00 98.80           C  
ATOM   1122  HB2 TYR A  73       8.943   3.884   6.297  1.00 98.80           H  
ATOM   1123  HB3 TYR A  73       7.613   2.754   6.142  1.00 98.80           H  
ATOM   1124  O   TYR A  73       5.405   3.304   8.096  1.00 98.80           O  
ATOM   1125  CG  TYR A  73       7.682   4.164   4.582  1.00 98.80           C  
ATOM   1126  CD1 TYR A  73       6.522   3.708   3.930  1.00 98.80           C  
ATOM   1127  HD1 TYR A  73       5.810   3.087   4.454  1.00 98.80           H  
ATOM   1128  CD2 TYR A  73       8.621   4.952   3.893  1.00 98.80           C  
ATOM   1129  HD2 TYR A  73       9.520   5.287   4.390  1.00 98.80           H  
ATOM   1130  CE1 TYR A  73       6.288   4.048   2.589  1.00 98.80           C  
ATOM   1131  HE1 TYR A  73       5.392   3.712   2.089  1.00 98.80           H  
ATOM   1132  CE2 TYR A  73       8.396   5.283   2.544  1.00 98.80           C  
ATOM   1133  HE2 TYR A  73       9.128   5.860   1.999  1.00 98.80           H  
ATOM   1134  OH  TYR A  73       6.978   5.166   0.606  1.00 98.80           O  
ATOM   1135  HH  TYR A  73       7.546   5.882   0.313  1.00 98.80           H  
ATOM   1136  CZ  TYR A  73       7.224   4.833   1.895  1.00 98.80           C  
ATOM   1137  N   ARG A  74       7.338   3.655   9.175  1.00 98.73           N  
ATOM   1138  H   ARG A  74       8.283   3.997   9.077  1.00 98.73           H  
ATOM   1139  CA  ARG A  74       6.986   2.961  10.413  1.00 98.73           C  
ATOM   1140  HA  ARG A  74       6.777   1.912  10.202  1.00 98.73           H  
ATOM   1141  C   ARG A  74       5.741   3.556  11.066  1.00 98.73           C  
ATOM   1142  CB  ARG A  74       8.197   3.057  11.343  1.00 98.73           C  
ATOM   1143  HB2 ARG A  74       8.423   4.109  11.514  1.00 98.73           H  
ATOM   1144  HB3 ARG A  74       9.060   2.595  10.865  1.00 98.73           H  
ATOM   1145  O   ARG A  74       4.830   2.818  11.426  1.00 98.73           O  
ATOM   1146  CG  ARG A  74       7.969   2.373  12.688  1.00 98.73           C  
ATOM   1147  HG2 ARG A  74       8.074   1.295  12.563  1.00 98.73           H  
ATOM   1148  HG3 ARG A  74       6.983   2.596  13.094  1.00 98.73           H  
ATOM   1149  CD  ARG A  74       9.018   2.890  13.663  1.00 98.73           C  
ATOM   1150  HD2 ARG A  74      10.006   2.776  13.218  1.00 98.73           H  
ATOM   1151  HD3 ARG A  74       8.844   3.945  13.875  1.00 98.73           H  
ATOM   1152  NE  ARG A  74       8.972   2.110  14.887  1.00 98.73           N  
ATOM   1153  HE  ARG A  74       9.609   1.326  14.905  1.00 98.73           H  
ATOM   1154  NH1 ARG A  74       7.254   3.123  16.018  1.00 98.73           N  
ATOM   1155 HH11 ARG A  74       7.139   3.796  15.274  1.00 98.73           H  
ATOM   1156 HH12 ARG A  74       6.580   3.090  16.769  1.00 98.73           H  
ATOM   1157  NH2 ARG A  74       8.171   1.184  16.739  1.00 98.73           N  
ATOM   1158 HH21 ARG A  74       7.556   1.100  17.535  1.00 98.73           H  
ATOM   1159 HH22 ARG A  74       8.829   0.453  16.507  1.00 98.73           H  
ATOM   1160  CZ  ARG A  74       8.124   2.156  15.880  1.00 98.73           C  
ATOM   1161  N   ASN A  75       5.725   4.877  11.229  1.00 98.00           N  
ATOM   1162  H   ASN A  75       6.514   5.404  10.882  1.00 98.00           H  
ATOM   1163  CA  ASN A  75       4.687   5.589  11.976  1.00 98.00           C  
ATOM   1164  HA  ASN A  75       4.258   4.919  12.721  1.00 98.00           H  
ATOM   1165  C   ASN A  75       3.513   6.063  11.106  1.00 98.00           C  
ATOM   1166  CB  ASN A  75       5.336   6.774  12.705  1.00 98.00           C  
ATOM   1167  HB2 ASN A  75       5.809   7.421  11.966  1.00 98.00           H  
ATOM   1168  HB3 ASN A  75       4.557   7.351  13.203  1.00 98.00           H  
ATOM   1169  O   ASN A  75       2.545   6.579  11.654  1.00 98.00           O  
ATOM   1170  CG  ASN A  75       6.355   6.382  13.760  1.00 98.00           C  
ATOM   1171  ND2 ASN A  75       7.221   7.300  14.113  1.00 98.00           N  
ATOM   1172 HD21 ASN A  75       7.870   7.036  14.842  1.00 98.00           H  
ATOM   1173 HD22 ASN A  75       7.193   8.191  13.639  1.00 98.00           H  
ATOM   1174  OD1 ASN A  75       6.403   5.288  14.305  1.00 98.00           O  
ATOM   1175  N   GLY A  76       3.607   5.919   9.785  1.00 97.60           N  
ATOM   1176  H   GLY A  76       4.480   5.592   9.398  1.00 97.60           H  
ATOM   1177  CA  GLY A  76       2.604   6.410   8.848  1.00 97.60           C  
ATOM   1178  HA2 GLY A  76       1.603   6.266   9.257  1.00 97.60           H  
ATOM   1179  HA3 GLY A  76       2.675   5.831   7.927  1.00 97.60           H  
ATOM   1180  C   GLY A  76       2.766   7.889   8.504  1.00 97.60           C  
ATOM   1181  O   GLY A  76       3.409   8.669   9.213  1.00 97.60           O  
ATOM   1182  N   PHE A  77       2.208   8.269   7.359  1.00 96.53           N  
ATOM   1183  H   PHE A  77       1.652   7.591   6.858  1.00 96.53           H  
ATOM   1184  CA  PHE A  77       2.215   9.635   6.842  1.00 96.53           C  
ATOM   1185  HA  PHE A  77       2.031  10.319   7.670  1.00 96.53           H  
ATOM   1186  C   PHE A  77       1.104   9.828   5.811  1.00 96.53           C  
ATOM   1187  CB  PHE A  77       3.576   9.964   6.214  1.00 96.53           C  
ATOM   1188  HB2 PHE A  77       3.570  11.002   5.881  1.00 96.53           H  
ATOM   1189  HB3 PHE A  77       4.342   9.886   6.985  1.00 96.53           H  
ATOM   1190  O   PHE A  77       0.608   8.865   5.235  1.00 96.53           O  
ATOM   1191  CG  PHE A  77       3.964   9.079   5.045  1.00 96.53           C  
ATOM   1192  CD1 PHE A  77       4.659   7.878   5.277  1.00 96.53           C  
ATOM   1193  HD1 PHE A  77       4.878   7.567   6.287  1.00 96.53           H  
ATOM   1194  CD2 PHE A  77       3.614   9.438   3.729  1.00 96.53           C  
ATOM   1195  HD2 PHE A  77       3.035  10.331   3.541  1.00 96.53           H  
ATOM   1196  CE1 PHE A  77       5.045   7.066   4.200  1.00 96.53           C  
ATOM   1197  HE1 PHE A  77       5.568   6.138   4.381  1.00 96.53           H  
ATOM   1198  CE2 PHE A  77       3.980   8.611   2.654  1.00 96.53           C  
ATOM   1199  HE2 PHE A  77       3.686   8.869   1.647  1.00 96.53           H  
ATOM   1200  CZ  PHE A  77       4.703   7.430   2.888  1.00 96.53           C  
ATOM   1201  HZ  PHE A  77       4.968   6.783   2.064  1.00 96.53           H  
ATOM   1202  N   GLY A  78       0.746  11.088   5.554  1.00 92.24           N  
ATOM   1203  H   GLY A  78       1.197  11.830   6.071  1.00 92.24           H  
ATOM   1204  CA  GLY A  78      -0.504  11.407   4.860  1.00 92.24           C  
ATOM   1205  HA2 GLY A  78      -0.622  10.773   3.981  1.00 92.24           H  
ATOM   1206  HA3 GLY A  78      -0.489  12.444   4.527  1.00 92.24           H  
ATOM   1207  C   GLY A  78      -1.705  11.194   5.786  1.00 92.24           C  
ATOM   1208  O   GLY A  78      -1.587  10.525   6.814  1.00 92.24           O  
ATOM   1209  N   GLN A  79      -2.837  11.834   5.495  1.00 77.86           N  
ATOM   1210  H   GLN A  79      -2.920  12.314   4.610  1.00 77.86           H  
ATOM   1211  CA  GLN A  79      -4.026  11.782   6.353  1.00 77.86           C  
ATOM   1212  HA  GLN A  79      -4.095  10.789   6.796  1.00 77.86           H  
ATOM   1213  C   GLN A  79      -5.316  12.016   5.562  1.00 77.86           C  
ATOM   1214  CB  GLN A  79      -3.935  12.827   7.490  1.00 77.86           C  
ATOM   1215  HB2 GLN A  79      -3.775  13.816   7.061  1.00 77.86           H  
ATOM   1216  HB3 GLN A  79      -4.884  12.841   8.024  1.00 77.86           H  
ATOM   1217  O   GLN A  79      -5.321  12.648   4.505  1.00 77.86           O  
ATOM   1218  CG  GLN A  79      -2.827  12.532   8.516  1.00 77.86           C  
ATOM   1219  HG2 GLN A  79      -1.853  12.671   8.048  1.00 77.86           H  
ATOM   1220  HG3 GLN A  79      -2.919  11.498   8.849  1.00 77.86           H  
ATOM   1221  CD  GLN A  79      -2.845  13.428   9.742  1.00 77.86           C  
ATOM   1222  NE2 GLN A  79      -2.086  13.086  10.759  1.00 77.86           N  
ATOM   1223 HE21 GLN A  79      -1.553  12.228  10.728  1.00 77.86           H  
ATOM   1224 HE22 GLN A  79      -2.136  13.685  11.570  1.00 77.86           H  
ATOM   1225  OE1 GLN A  79      -3.513  14.444   9.818  1.00 77.86           O  
ATOM   1226  N   GLY A  80      -6.432  11.568   6.139  1.00 75.58           N  
ATOM   1227  H   GLY A  80      -6.348  10.979   6.955  1.00 75.58           H  
ATOM   1228  CA  GLY A  80      -7.770  11.818   5.613  1.00 75.58           C  
ATOM   1229  HA2 GLY A  80      -7.895  12.888   5.444  1.00 75.58           H  
ATOM   1230  HA3 GLY A  80      -8.519  11.493   6.336  1.00 75.58           H  
ATOM   1231  C   GLY A  80      -8.018  11.069   4.308  1.00 75.58           C  
ATOM   1232  O   GLY A  80      -7.712   9.887   4.198  1.00 75.58           O  
ATOM   1233  N   CYS A  81      -8.585  11.765   3.327  1.00 83.29           N  
ATOM   1234  H   CYS A  81      -8.848  12.724   3.505  1.00 83.29           H  
ATOM   1235  CA  CYS A  81      -8.968  11.180   2.041  1.00 83.29           C  
ATOM   1236  HA  CYS A  81      -9.034  10.099   2.165  1.00 83.29           H  
ATOM   1237  C   CYS A  81      -7.934  11.369   0.931  1.00 83.29           C  
ATOM   1238  CB  CYS A  81     -10.358  11.683   1.663  1.00 83.29           C  
ATOM   1239  HB2 CYS A  81     -10.338  12.759   1.489  1.00 83.29           H  
ATOM   1240  HB3 CYS A  81     -10.657  11.194   0.736  1.00 83.29           H  
ATOM   1241  O   CYS A  81      -8.203  11.013  -0.219  1.00 83.29           O  
ATOM   1242  SG  CYS A  81     -11.570  11.289   2.940  1.00 83.29           S  
ATOM   1243  N   HIS A  82      -6.776  11.917   1.307  1.00 87.36           N  
ATOM   1244  H   HIS A  82      -6.624  12.066   2.294  1.00 87.36           H  
ATOM   1245  CA  HIS A  82      -5.635  12.160   0.437  1.00 87.36           C  
ATOM   1246  HA  HIS A  82      -6.001  12.409  -0.559  1.00 87.36           H  
ATOM   1247  C   HIS A  82      -4.755  10.915   0.293  1.00 87.36           C  
ATOM   1248  CB  HIS A  82      -4.865  13.386   0.956  1.00 87.36           C  
ATOM   1249  HB2 HIS A  82      -3.921  13.493   0.421  1.00 87.36           H  
ATOM   1250  HB3 HIS A  82      -4.629  13.258   2.013  1.00 87.36           H  
ATOM   1251  O   HIS A  82      -5.094   9.826   0.762  1.00 87.36           O  
ATOM   1252  CG  HIS A  82      -5.623  14.670   0.757  1.00 87.36           C  
ATOM   1253  CD2 HIS A  82      -6.677  15.133   1.496  1.00 87.36           C  
ATOM   1254  HD2 HIS A  82      -7.113  14.634   2.349  1.00 87.36           H  
ATOM   1255  ND1 HIS A  82      -5.375  15.602  -0.220  1.00 87.36           N  
ATOM   1256  HD1 HIS A  82      -4.581  15.610  -0.844  1.00 87.36           H  
ATOM   1257  CE1 HIS A  82      -6.263  16.598  -0.080  1.00 87.36           C  
ATOM   1258  HE1 HIS A  82      -6.284  17.486  -0.694  1.00 87.36           H  
ATOM   1259  NE2 HIS A  82      -7.084  16.361   0.960  1.00 87.36           N  
ATOM   1260  N   ASP A  83      -3.606  11.088  -0.354  1.00 92.48           N  
ATOM   1261  H   ASP A  83      -3.391  11.997  -0.738  1.00 92.48           H  
ATOM   1262  CA  ASP A  83      -2.575  10.068  -0.419  1.00 92.48           C  
ATOM   1263  HA  ASP A  83      -3.037   9.158  -0.801  1.00 92.48           H  
ATOM   1264  C   ASP A  83      -1.999   9.803   0.979  1.00 92.48           C  
ATOM   1265  CB  ASP A  83      -1.458  10.508  -1.374  1.00 92.48           C  
ATOM   1266  HB2 ASP A  83      -1.165  11.528  -1.124  1.00 92.48           H  
ATOM   1267  HB3 ASP A  83      -0.609   9.841  -1.225  1.00 92.48           H  
ATOM   1268  O   ASP A  83      -1.563  10.727   1.673  1.00 92.48           O  
ATOM   1269  CG  ASP A  83      -1.811  10.468  -2.855  1.00 92.48           C  
ATOM   1270  OD1 ASP A  83      -3.007  10.361  -3.188  1.00 92.48           O  
ATOM   1271  OD2 ASP A  83      -0.879  10.471  -3.695  1.00 92.48           O  
ATOM   1272  N   TYR A  84      -1.965   8.541   1.402  1.00 94.99           N  
ATOM   1273  H   TYR A  84      -2.299   7.809   0.791  1.00 94.99           H  
ATOM   1274  CA  TYR A  84      -1.395   8.177   2.696  1.00 94.99           C  
ATOM   1275  HA  TYR A  84      -0.545   8.835   2.875  1.00 94.99           H  
ATOM   1276  C   TYR A  84      -0.846   6.753   2.741  1.00 94.99           C  
ATOM   1277  CB  TYR A  84      -2.414   8.426   3.824  1.00 94.99           C  
ATOM   1278  HB2 TYR A  84      -2.858   9.413   3.694  1.00 94.99           H  
ATOM   1279  HB3 TYR A  84      -1.879   8.449   4.773  1.00 94.99           H  
ATOM   1280  O   TYR A  84      -1.183   5.889   1.928  1.00 94.99           O  
ATOM   1281  CG  TYR A  84      -3.523   7.405   3.961  1.00 94.99           C  
ATOM   1282  CD1 TYR A  84      -4.789   7.661   3.406  1.00 94.99           C  
ATOM   1283  HD1 TYR A  84      -4.966   8.570   2.851  1.00 94.99           H  
ATOM   1284  CD2 TYR A  84      -3.306   6.234   4.712  1.00 94.99           C  
ATOM   1285  HD2 TYR A  84      -2.346   6.058   5.174  1.00 94.99           H  
ATOM   1286  CE1 TYR A  84      -5.845   6.758   3.622  1.00 94.99           C  
ATOM   1287  HE1 TYR A  84      -6.833   6.971   3.242  1.00 94.99           H  
ATOM   1288  CE2 TYR A  84      -4.348   5.310   4.903  1.00 94.99           C  
ATOM   1289  HE2 TYR A  84      -4.192   4.419   5.492  1.00 94.99           H  
ATOM   1290  OH  TYR A  84      -6.662   4.773   4.669  1.00 94.99           O  
ATOM   1291  HH  TYR A  84      -6.358   3.936   5.028  1.00 94.99           H  
ATOM   1292  CZ  TYR A  84      -5.625   5.592   4.380  1.00 94.99           C  
ATOM   1293  N   TRP A  85       0.000   6.529   3.741  1.00 97.87           N  
ATOM   1294  H   TRP A  85       0.217   7.315   4.337  1.00 97.87           H  
ATOM   1295  CA  TRP A  85       0.473   5.233   4.199  1.00 97.87           C  
ATOM   1296  HA  TRP A  85      -0.017   4.432   3.645  1.00 97.87           H  
ATOM   1297  C   TRP A  85       0.139   5.098   5.682  1.00 97.87           C  
ATOM   1298  CB  TRP A  85       1.985   5.142   3.985  1.00 97.87           C  
ATOM   1299  HB2 TRP A  85       2.483   5.892   4.599  1.00 97.87           H  
ATOM   1300  HB3 TRP A  85       2.210   5.365   2.942  1.00 97.87           H  
ATOM   1301  O   TRP A  85       0.580   5.924   6.484  1.00 97.87           O  
ATOM   1302  CG  TRP A  85       2.539   3.795   4.303  1.00 97.87           C  
ATOM   1303  CD1 TRP A  85       3.158   3.421   5.446  1.00 97.87           C  
ATOM   1304  HD1 TRP A  85       3.360   4.073   6.283  1.00 97.87           H  
ATOM   1305  CD2 TRP A  85       2.492   2.605   3.467  1.00 97.87           C  
ATOM   1306  CE2 TRP A  85       3.080   1.523   4.175  1.00 97.87           C  
ATOM   1307  CE3 TRP A  85       2.026   2.343   2.169  1.00 97.87           C  
ATOM   1308  HE3 TRP A  85       1.599   3.164   1.611  1.00 97.87           H  
ATOM   1309  NE1 TRP A  85       3.471   2.077   5.370  1.00 97.87           N  
ATOM   1310  HE1 TRP A  85       3.976   1.547   6.067  1.00 97.87           H  
ATOM   1311  CH2 TRP A  85       2.692   0.002   2.340  1.00 97.87           C  
ATOM   1312  HH2 TRP A  85       2.762  -0.981   1.896  1.00 97.87           H  
ATOM   1313  CZ2 TRP A  85       3.187   0.236   3.631  1.00 97.87           C  
ATOM   1314  HZ2 TRP A  85       3.646  -0.562   4.196  1.00 97.87           H  
ATOM   1315  CZ3 TRP A  85       2.118   1.053   1.610  1.00 97.87           C  
ATOM   1316  HZ3 TRP A  85       1.747   0.851   0.616  1.00 97.87           H  
ATOM   1317  N   LEU A  86      -0.633   4.074   6.057  1.00 97.34           N  
ATOM   1318  H   LEU A  86      -0.958   3.428   5.352  1.00 97.34           H  
ATOM   1319  CA  LEU A  86      -1.148   3.924   7.422  1.00 97.34           C  
ATOM   1320  HA  LEU A  86      -1.742   4.807   7.660  1.00 97.34           H  
ATOM   1321  C   LEU A  86      -0.018   3.845   8.451  1.00 97.34           C  
ATOM   1322  CB  LEU A  86      -2.055   2.681   7.476  1.00 97.34           C  
ATOM   1323  HB2 LEU A  86      -2.869   2.831   6.767  1.00 97.34           H  
ATOM   1324  HB3 LEU A  86      -1.482   1.810   7.158  1.00 97.34           H  
ATOM   1325  O   LEU A  86      -0.127   4.422   9.526  1.00 97.34           O  
ATOM   1326  CG  LEU A  86      -2.665   2.390   8.860  1.00 97.34           C  
ATOM   1327  HG  LEU A  86      -1.870   2.194   9.579  1.00 97.34           H  
ATOM   1328  CD1 LEU A  86      -3.510   3.560   9.362  1.00 97.34           C  
ATOM   1329 HD11 LEU A  86      -2.867   4.398   9.631  1.00 97.34           H  
ATOM   1330 HD12 LEU A  86      -4.199   3.878   8.579  1.00 97.34           H  
ATOM   1331 HD13 LEU A  86      -4.072   3.266  10.249  1.00 97.34           H  
ATOM   1332  CD2 LEU A  86      -3.548   1.146   8.783  1.00 97.34           C  
ATOM   1333 HD21 LEU A  86      -4.361   1.305   8.075  1.00 97.34           H  
ATOM   1334 HD22 LEU A  86      -3.971   0.933   9.765  1.00 97.34           H  
ATOM   1335 HD23 LEU A  86      -2.949   0.291   8.470  1.00 97.34           H  
ATOM   1336  N   GLY A  87       1.080   3.181   8.094  1.00 98.35           N  
ATOM   1337  H   GLY A  87       1.081   2.755   7.178  1.00 98.35           H  
ATOM   1338  CA  GLY A  87       2.249   2.995   8.945  1.00 98.35           C  
ATOM   1339  HA2 GLY A  87       3.109   3.445   8.449  1.00 98.35           H  
ATOM   1340  HA3 GLY A  87       2.115   3.492   9.905  1.00 98.35           H  
ATOM   1341  C   GLY A  87       2.513   1.522   9.214  1.00 98.35           C  
ATOM   1342  O   GLY A  87       1.622   0.808   9.670  1.00 98.35           O  
ATOM   1343  N   ASN A  88       3.741   1.065   8.963  1.00 98.87           N  
ATOM   1344  H   ASN A  88       4.425   1.707   8.589  1.00 98.87           H  
ATOM   1345  CA  ASN A  88       4.086  -0.358   9.063  1.00 98.87           C  
ATOM   1346  HA  ASN A  88       3.436  -0.923   8.395  1.00 98.87           H  
ATOM   1347  C   ASN A  88       3.858  -0.915  10.472  1.00 98.87           C  
ATOM   1348  CB  ASN A  88       5.540  -0.593   8.624  1.00 98.87           C  
ATOM   1349  HB2 ASN A  88       5.759  -1.651   8.772  1.00 98.87           H  
ATOM   1350  HB3 ASN A  88       6.225  -0.012   9.242  1.00 98.87           H  
ATOM   1351  O   ASN A  88       3.408  -2.046  10.613  1.00 98.87           O  
ATOM   1352  CG  ASN A  88       5.803  -0.306   7.163  1.00 98.87           C  
ATOM   1353  ND2 ASN A  88       7.045  -0.290   6.745  1.00 98.87           N  
ATOM   1354 HD21 ASN A  88       7.775  -0.640   7.349  1.00 98.87           H  
ATOM   1355 HD22 ASN A  88       7.180  -0.237   5.745  1.00 98.87           H  
ATOM   1356  OD1 ASN A  88       4.901  -0.063   6.388  1.00 98.87           O  
ATOM   1357  N   LEU A  89       4.071  -0.108  11.520  1.00 98.62           N  
ATOM   1358  H   LEU A  89       4.378   0.840  11.355  1.00 98.62           H  
ATOM   1359  CA  LEU A  89       3.774  -0.534  12.887  1.00 98.62           C  
ATOM   1360  HA  LEU A  89       4.369  -1.421  13.104  1.00 98.62           H  
ATOM   1361  C   LEU A  89       2.296  -0.918  13.056  1.00 98.62           C  
ATOM   1362  CB  LEU A  89       4.157   0.594  13.860  1.00 98.62           C  
ATOM   1363  HB2 LEU A  89       3.599   1.490  13.587  1.00 98.62           H  
ATOM   1364  HB3 LEU A  89       5.220   0.810  13.755  1.00 98.62           H  
ATOM   1365  O   LEU A  89       1.989  -1.912  13.708  1.00 98.62           O  
ATOM   1366  CG  LEU A  89       3.848   0.253  15.332  1.00 98.62           C  
ATOM   1367  HG  LEU A  89       2.797  -0.010  15.450  1.00 98.62           H  
ATOM   1368  CD1 LEU A  89       4.713  -0.901  15.845  1.00 98.62           C  
ATOM   1369 HD11 LEU A  89       5.768  -0.700  15.657  1.00 98.62           H  
ATOM   1370 HD12 LEU A  89       4.554  -1.047  16.913  1.00 98.62           H  
ATOM   1371 HD13 LEU A  89       4.438  -1.822  15.332  1.00 98.62           H  
ATOM   1372  CD2 LEU A  89       4.105   1.469  16.216  1.00 98.62           C  
ATOM   1373 HD21 LEU A  89       3.514   2.311  15.855  1.00 98.62           H  
ATOM   1374 HD22 LEU A  89       5.166   1.715  16.181  1.00 98.62           H  
ATOM   1375 HD23 LEU A  89       3.805   1.246  17.240  1.00 98.62           H  
ATOM   1376  N   TYR A  90       1.381  -0.133  12.488  1.00 97.99           N  
ATOM   1377  H   TYR A  90       1.684   0.627  11.896  1.00 97.99           H  
ATOM   1378  CA  TYR A  90      -0.054  -0.377  12.622  1.00 97.99           C  
ATOM   1379  HA  TYR A  90      -0.263  -0.714  13.637  1.00 97.99           H  
ATOM   1380  C   TYR A  90      -0.526  -1.476  11.678  1.00 97.99           C  
ATOM   1381  CB  TYR A  90      -0.834   0.915  12.387  1.00 97.99           C  
ATOM   1382  HB2 TYR A  90      -1.882   0.742  12.632  1.00 97.99           H  
ATOM   1383  HB3 TYR A  90      -0.780   1.164  11.327  1.00 97.99           H  
ATOM   1384  O   TYR A  90      -1.324  -2.310  12.088  1.00 97.99           O  
ATOM   1385  CG  TYR A  90      -0.334   2.090  13.201  1.00 97.99           C  
ATOM   1386  CD1 TYR A  90      -0.381   2.070  14.609  1.00 97.99           C  
ATOM   1387  HD1 TYR A  90      -0.800   1.214  15.119  1.00 97.99           H  
ATOM   1388  CD2 TYR A  90       0.193   3.205  12.536  1.00 97.99           C  
ATOM   1389  HD2 TYR A  90       0.233   3.207  11.457  1.00 97.99           H  
ATOM   1390  CE1 TYR A  90       0.096   3.174  15.344  1.00 97.99           C  
ATOM   1391  HE1 TYR A  90       0.045   3.185  16.422  1.00 97.99           H  
ATOM   1392  CE2 TYR A  90       0.639   4.319  13.260  1.00 97.99           C  
ATOM   1393  HE2 TYR A  90       0.981   5.194  12.727  1.00 97.99           H  
ATOM   1394  OH  TYR A  90       1.037   5.389  15.357  1.00 97.99           O  
ATOM   1395  HH  TYR A  90       1.237   6.106  14.751  1.00 97.99           H  
ATOM   1396  CZ  TYR A  90       0.600   4.305  14.667  1.00 97.99           C  
ATOM   1397  N   ILE A  91       0.004  -1.531  10.452  1.00 98.61           N  
ATOM   1398  H   ILE A  91       0.654  -0.810  10.173  1.00 98.61           H  
ATOM   1399  CA  ILE A  91      -0.295  -2.617   9.508  1.00 98.61           C  
ATOM   1400  HA  ILE A  91      -1.373  -2.652   9.352  1.00 98.61           H  
ATOM   1401  C   ILE A  91       0.112  -3.963  10.120  1.00 98.61           C  
ATOM   1402  CB  ILE A  91       0.382  -2.372   8.141  1.00 98.61           C  
ATOM   1403  HB  ILE A  91       1.455  -2.268   8.301  1.00 98.61           H  
ATOM   1404  O   ILE A  91      -0.700  -4.884  10.128  1.00 98.61           O  
ATOM   1405  CG1 ILE A  91      -0.147  -1.076   7.483  1.00 98.61           C  
ATOM   1406 HG12 ILE A  91      -0.161  -0.264   8.210  1.00 98.61           H  
ATOM   1407 HG13 ILE A  91      -1.177  -1.235   7.163  1.00 98.61           H  
ATOM   1408  CG2 ILE A  91       0.128  -3.565   7.199  1.00 98.61           C  
ATOM   1409 HG21 ILE A  91       0.608  -3.404   6.233  1.00 98.61           H  
ATOM   1410 HG22 ILE A  91       0.543  -4.486   7.608  1.00 98.61           H  
ATOM   1411 HG23 ILE A  91      -0.943  -3.700   7.048  1.00 98.61           H  
ATOM   1412  CD1 ILE A  91       0.695  -0.600   6.290  1.00 98.61           C  
ATOM   1413 HD11 ILE A  91       0.636  -1.308   5.464  1.00 98.61           H  
ATOM   1414 HD12 ILE A  91       1.735  -0.481   6.593  1.00 98.61           H  
ATOM   1415 HD13 ILE A  91       0.320   0.364   5.945  1.00 98.61           H  
ATOM   1416  N   HIS A  92       1.309  -4.059  10.710  1.00 98.75           N  
ATOM   1417  H   HIS A  92       1.951  -3.282  10.649  1.00 98.75           H  
ATOM   1418  CA  HIS A  92       1.763  -5.249  11.433  1.00 98.75           C  
ATOM   1419  HA  HIS A  92       1.830  -6.093  10.747  1.00 98.75           H  
ATOM   1420  C   HIS A  92       0.786  -5.642  12.550  1.00 98.75           C  
ATOM   1421  CB  HIS A  92       3.160  -4.987  12.013  1.00 98.75           C  
ATOM   1422  HB2 HIS A  92       3.163  -4.036  12.545  1.00 98.75           H  
ATOM   1423  HB3 HIS A  92       3.892  -4.923  11.209  1.00 98.75           H  
ATOM   1424  O   HIS A  92       0.276  -6.759  12.568  1.00 98.75           O  
ATOM   1425  CG  HIS A  92       3.579  -6.065  12.972  1.00 98.75           C  
ATOM   1426  CD2 HIS A  92       3.724  -5.937  14.324  1.00 98.75           C  
ATOM   1427  HD2 HIS A  92       3.595  -5.027  14.891  1.00 98.75           H  
ATOM   1428  ND1 HIS A  92       3.776  -7.389  12.669  1.00 98.75           N  
ATOM   1429  HD1 HIS A  92       3.785  -7.792  11.743  1.00 98.75           H  
ATOM   1430  CE1 HIS A  92       4.068  -8.038  13.807  1.00 98.75           C  
ATOM   1431  HE1 HIS A  92       4.318  -9.086  13.876  1.00 98.75           H  
ATOM   1432  NE2 HIS A  92       4.026  -7.190  14.851  1.00 98.75           N  
ATOM   1433  N   ARG A  93       0.463  -4.712  13.460  1.00 98.01           N  
ATOM   1434  H   ARG A  93       0.900  -3.805  13.388  1.00 98.01           H  
ATOM   1435  CA  ARG A  93      -0.438  -4.994  14.592  1.00 98.01           C  
ATOM   1436  HA  ARG A  93      -0.049  -5.838  15.161  1.00 98.01           H  
ATOM   1437  C   ARG A  93      -1.836  -5.422  14.146  1.00 98.01           C  
ATOM   1438  CB  ARG A  93      -0.537  -3.770  15.502  1.00 98.01           C  
ATOM   1439  HB2 ARG A  93      -0.773  -2.891  14.903  1.00 98.01           H  
ATOM   1440  HB3 ARG A  93      -1.348  -3.934  16.212  1.00 98.01           H  
ATOM   1441  O   ARG A  93      -2.392  -6.358  14.710  1.00 98.01           O  
ATOM   1442  CG  ARG A  93       0.751  -3.537  16.298  1.00 98.01           C  
ATOM   1443  HG2 ARG A  93       0.924  -4.385  16.962  1.00 98.01           H  
ATOM   1444  HG3 ARG A  93       1.607  -3.432  15.631  1.00 98.01           H  
ATOM   1445  CD  ARG A  93       0.568  -2.267  17.125  1.00 98.01           C  
ATOM   1446  HD2 ARG A  93      -0.268  -2.442  17.801  1.00 98.01           H  
ATOM   1447  HD3 ARG A  93       0.332  -1.438  16.458  1.00 98.01           H  
ATOM   1448  NE  ARG A  93       1.762  -1.945  17.922  1.00 98.01           N  
ATOM   1449  HE  ARG A  93       2.581  -2.509  17.745  1.00 98.01           H  
ATOM   1450  NH1 ARG A  93       0.767  -0.308  19.181  1.00 98.01           N  
ATOM   1451 HH11 ARG A  93       0.760   0.316  19.975  1.00 98.01           H  
ATOM   1452 HH12 ARG A  93      -0.093  -0.494  18.685  1.00 98.01           H  
ATOM   1453  NH2 ARG A  93       2.887  -0.896  19.594  1.00 98.01           N  
ATOM   1454 HH21 ARG A  93       3.653  -1.539  19.451  1.00 98.01           H  
ATOM   1455 HH22 ARG A  93       2.882  -0.271  20.387  1.00 98.01           H  
ATOM   1456  CZ  ARG A  93       1.801  -1.050  18.889  1.00 98.01           C  
ATOM   1457  N   ILE A  94      -2.393  -4.777  13.119  1.00 96.79           N  
ATOM   1458  H   ILE A  94      -1.885  -4.011  12.699  1.00 96.79           H  
ATOM   1459  CA  ILE A  94      -3.704  -5.146  12.573  1.00 96.79           C  
ATOM   1460  HA  ILE A  94      -4.421  -5.189  13.393  1.00 96.79           H  
ATOM   1461  C   ILE A  94      -3.627  -6.549  11.974  1.00 96.79           C  
ATOM   1462  CB  ILE A  94      -4.209  -4.103  11.549  1.00 96.79           C  
ATOM   1463  HB  ILE A  94      -3.437  -3.950  10.795  1.00 96.79           H  
ATOM   1464  O   ILE A  94      -4.382  -7.425  12.385  1.00 96.79           O  
ATOM   1465  CG1 ILE A  94      -4.506  -2.760  12.252  1.00 96.79           C  
ATOM   1466 HG12 ILE A  94      -5.416  -2.857  12.843  1.00 96.79           H  
ATOM   1467 HG13 ILE A  94      -3.694  -2.520  12.939  1.00 96.79           H  
ATOM   1468  CG2 ILE A  94      -5.489  -4.601  10.849  1.00 96.79           C  
ATOM   1469 HG21 ILE A  94      -5.886  -3.840  10.177  1.00 96.79           H  
ATOM   1470 HG22 ILE A  94      -5.286  -5.490  10.253  1.00 96.79           H  
ATOM   1471 HG23 ILE A  94      -6.253  -4.840  11.590  1.00 96.79           H  
ATOM   1472  CD1 ILE A  94      -4.656  -1.573  11.292  1.00 96.79           C  
ATOM   1473 HD11 ILE A  94      -4.750  -0.654  11.871  1.00 96.79           H  
ATOM   1474 HD12 ILE A  94      -5.546  -1.686  10.673  1.00 96.79           H  
ATOM   1475 HD13 ILE A  94      -3.775  -1.500  10.654  1.00 96.79           H  
ATOM   1476  N   THR A  95      -2.691  -6.787  11.056  1.00 98.05           N  
ATOM   1477  H   THR A  95      -2.048  -6.045  10.820  1.00 98.05           H  
ATOM   1478  CA  THR A  95      -2.609  -8.045  10.294  1.00 98.05           C  
ATOM   1479  HA  THR A  95      -3.608  -8.290   9.931  1.00 98.05           H  
ATOM   1480  C   THR A  95      -2.159  -9.252  11.113  1.00 98.05           C  
ATOM   1481  CB  THR A  95      -1.711  -7.910   9.062  1.00 98.05           C  
ATOM   1482  HB  THR A  95      -1.647  -8.887   8.583  1.00 98.05           H  
ATOM   1483  O   THR A  95      -2.383 -10.377  10.689  1.00 98.05           O  
ATOM   1484  CG2 THR A  95      -2.265  -6.917   8.045  1.00 98.05           C  
ATOM   1485 HG21 THR A  95      -1.537  -6.796   7.244  1.00 98.05           H  
ATOM   1486 HG22 THR A  95      -3.187  -7.317   7.624  1.00 98.05           H  
ATOM   1487 HG23 THR A  95      -2.462  -5.948   8.504  1.00 98.05           H  
ATOM   1488  OG1 THR A  95      -0.411  -7.480   9.402  1.00 98.05           O  
ATOM   1489  HG1 THR A  95      -0.482  -6.572   9.707  1.00 98.05           H  
ATOM   1490  N   THR A  96      -1.588  -9.048  12.303  1.00 96.75           N  
ATOM   1491  H   THR A  96      -1.330  -8.105  12.553  1.00 96.75           H  
ATOM   1492  CA  THR A  96      -1.250 -10.132  13.245  1.00 96.75           C  
ATOM   1493  HA  THR A  96      -1.189 -11.068  12.689  1.00 96.75           H  
ATOM   1494  C   THR A  96      -2.315 -10.367  14.322  1.00 96.75           C  
ATOM   1495  CB  THR A  96       0.128  -9.915  13.880  1.00 96.75           C  
ATOM   1496  HB  THR A  96       0.296 -10.687  14.631  1.00 96.75           H  
ATOM   1497  O   THR A  96      -2.249 -11.359  15.045  1.00 96.75           O  
ATOM   1498  CG2 THR A  96       1.246 -10.002  12.841  1.00 96.75           C  
ATOM   1499 HG21 THR A  96       1.185 -10.955  12.316  1.00 96.75           H  
ATOM   1500 HG22 THR A  96       1.174  -9.194  12.113  1.00 96.75           H  
ATOM   1501 HG23 THR A  96       2.209  -9.954  13.349  1.00 96.75           H  
ATOM   1502  OG1 THR A  96       0.198  -8.653  14.501  1.00 96.75           O  
ATOM   1503  HG1 THR A  96       0.366  -8.017  13.801  1.00 96.75           H  
ATOM   1504  N   SER A  97      -3.350  -9.519  14.403  1.00 94.59           N  
ATOM   1505  H   SER A  97      -3.335  -8.708  13.801  1.00 94.59           H  
ATOM   1506  CA  SER A  97      -4.501  -9.694  15.316  1.00 94.59           C  
ATOM   1507  HA  SER A  97      -4.113 -10.020  16.281  1.00 94.59           H  
ATOM   1508  C   SER A  97      -5.519 -10.757  14.859  1.00 94.59           C  
ATOM   1509  CB  SER A  97      -5.216  -8.354  15.534  1.00 94.59           C  
ATOM   1510  HB2 SER A  97      -5.897  -8.451  16.379  1.00 94.59           H  
ATOM   1511  HB3 SER A  97      -4.488  -7.578  15.769  1.00 94.59           H  
ATOM   1512  O   SER A  97      -6.554 -10.976  15.498  1.00 94.59           O  
ATOM   1513  OG  SER A  97      -5.969  -7.987  14.386  1.00 94.59           O  
ATOM   1514  HG  SER A  97      -5.335  -7.762  13.702  1.00 94.59           H  
ATOM   1515  N   GLY A  98      -5.273 -11.384  13.711  1.00 95.02           N  
ATOM   1516  H   GLY A  98      -4.423 -11.153  13.218  1.00 95.02           H  
ATOM   1517  CA  GLY A  98      -6.116 -12.397  13.086  1.00 95.02           C  
ATOM   1518  HA2 GLY A  98      -5.996 -13.346  13.608  1.00 95.02           H  
ATOM   1519  HA3 GLY A  98      -7.164 -12.099  13.132  1.00 95.02           H  
ATOM   1520  C   GLY A  98      -5.715 -12.583  11.629  1.00 95.02           C  
ATOM   1521  O   GLY A  98      -4.696 -12.054  11.200  1.00 95.02           O  
ATOM   1522  N   LYS A  99      -6.514 -13.312  10.852  1.00 97.64           N  
ATOM   1523  H   LYS A  99      -7.355 -13.720  11.234  1.00 97.64           H  
ATOM   1524  CA  LYS A  99      -6.254 -13.480   9.420  1.00 97.64           C  
ATOM   1525  HA  LYS A  99      -5.180 -13.432   9.238  1.00 97.64           H  
ATOM   1526  C   LYS A  99      -6.900 -12.355   8.628  1.00 97.64           C  
ATOM   1527  CB  LYS A  99      -6.748 -14.843   8.946  1.00 97.64           C  
ATOM   1528  HB2 LYS A  99      -6.592 -14.917   7.870  1.00 97.64           H  
ATOM   1529  HB3 LYS A  99      -7.813 -14.939   9.154  1.00 97.64           H  
ATOM   1530  O   LYS A  99      -8.079 -12.062   8.828  1.00 97.64           O  
ATOM   1531  CG  LYS A  99      -5.979 -15.976   9.629  1.00 97.64           C  
ATOM   1532  HG2 LYS A  99      -6.137 -15.947  10.707  1.00 97.64           H  
ATOM   1533  HG3 LYS A  99      -4.915 -15.887   9.410  1.00 97.64           H  
ATOM   1534  CD  LYS A  99      -6.510 -17.293   9.080  1.00 97.64           C  
ATOM   1535  HD2 LYS A  99      -7.580 -17.350   9.283  1.00 97.64           H  
ATOM   1536  HD3 LYS A  99      -6.349 -17.327   8.003  1.00 97.64           H  
ATOM   1537  CE  LYS A  99      -5.800 -18.462   9.748  1.00 97.64           C  
ATOM   1538  HE2 LYS A  99      -4.743 -18.432   9.484  1.00 97.64           H  
ATOM   1539  HE3 LYS A  99      -5.901 -18.356  10.828  1.00 97.64           H  
ATOM   1540  NZ  LYS A  99      -6.433 -19.716   9.291  1.00 97.64           N  
ATOM   1541  HZ1 LYS A  99      -7.415 -19.677   9.523  1.00 97.64           H  
ATOM   1542  HZ2 LYS A  99      -6.362 -19.777   8.285  1.00 97.64           H  
ATOM   1543  HZ3 LYS A  99      -6.012 -20.523   9.728  1.00 97.64           H  
ATOM   1544  N   TYR A 100      -6.141 -11.760   7.716  1.00 98.50           N  
ATOM   1545  H   TYR A 100      -5.194 -12.081   7.579  1.00 98.50           H  
ATOM   1546  CA  TYR A 100      -6.618 -10.699   6.838  1.00 98.50           C  
ATOM   1547  HA  TYR A 100      -7.698 -10.602   6.948  1.00 98.50           H  
ATOM   1548  C   TYR A 100      -6.332 -11.047   5.387  1.00 98.50           C  
ATOM   1549  CB  TYR A 100      -5.972  -9.354   7.198  1.00 98.50           C  
ATOM   1550  HB2 TYR A 100      -4.893  -9.481   7.280  1.00 98.50           H  
ATOM   1551  HB3 TYR A 100      -6.153  -8.661   6.376  1.00 98.50           H  
ATOM   1552  O   TYR A 100      -5.229 -11.470   5.064  1.00 98.50           O  
ATOM   1553  CG  TYR A 100      -6.504  -8.735   8.474  1.00 98.50           C  
ATOM   1554  CD1 TYR A 100      -7.415  -7.662   8.420  1.00 98.50           C  
ATOM   1555  HD1 TYR A 100      -7.724  -7.268   7.463  1.00 98.50           H  
ATOM   1556  CD2 TYR A 100      -6.091  -9.241   9.718  1.00 98.50           C  
ATOM   1557  HD2 TYR A 100      -5.372 -10.046   9.761  1.00 98.50           H  
ATOM   1558  CE1 TYR A 100      -7.918  -7.101   9.611  1.00 98.50           C  
ATOM   1559  HE1 TYR A 100      -8.609  -6.272   9.582  1.00 98.50           H  
ATOM   1560  CE2 TYR A 100      -6.602  -8.697  10.908  1.00 98.50           C  
ATOM   1561  HE2 TYR A 100      -6.273  -9.095  11.856  1.00 98.50           H  
ATOM   1562  OH  TYR A 100      -7.954  -7.066  12.017  1.00 98.50           O  
ATOM   1563  HH  TYR A 100      -7.442  -7.380  12.766  1.00 98.50           H  
ATOM   1564  CZ  TYR A 100      -7.506  -7.618  10.858  1.00 98.50           C  
ATOM   1565  N   GLU A 101      -7.302 -10.813   4.516  1.00 98.32           N  
ATOM   1566  H   GLU A 101      -8.179 -10.454   4.867  1.00 98.32           H  
ATOM   1567  CA  GLU A 101      -7.105 -10.793   3.069  1.00 98.32           C  
ATOM   1568  HA  GLU A 101      -6.315 -11.496   2.807  1.00 98.32           H  
ATOM   1569  C   GLU A 101      -6.654  -9.402   2.606  1.00 98.32           C  
ATOM   1570  CB  GLU A 101      -8.377 -11.259   2.342  1.00 98.32           C  
ATOM   1571  HB2 GLU A 101      -8.230 -11.115   1.272  1.00 98.32           H  
ATOM   1572  HB3 GLU A 101      -8.512 -12.326   2.525  1.00 98.32           H  
ATOM   1573  O   GLU A 101      -6.959  -8.393   3.249  1.00 98.32           O  
ATOM   1574  CG  GLU A 101      -9.654 -10.525   2.782  1.00 98.32           C  
ATOM   1575  HG2 GLU A 101      -9.838 -10.741   3.834  1.00 98.32           H  
ATOM   1576  HG3 GLU A 101      -9.505  -9.451   2.670  1.00 98.32           H  
ATOM   1577  CD  GLU A 101     -10.899 -10.949   1.997  1.00 98.32           C  
ATOM   1578  OE1 GLU A 101     -12.021 -10.607   2.434  1.00 98.32           O  
ATOM   1579  OE2 GLU A 101     -10.758 -11.540   0.907  1.00 98.32           O  
ATOM   1580  N   LEU A 102      -5.947  -9.342   1.474  1.00 98.82           N  
ATOM   1581  H   LEU A 102      -5.789 -10.207   0.977  1.00 98.82           H  
ATOM   1582  CA  LEU A 102      -5.516  -8.095   0.837  1.00 98.82           C  
ATOM   1583  HA  LEU A 102      -5.818  -7.253   1.460  1.00 98.82           H  
ATOM   1584  C   LEU A 102      -6.188  -7.929  -0.519  1.00 98.82           C  
ATOM   1585  CB  LEU A 102      -3.982  -8.055   0.722  1.00 98.82           C  
ATOM   1586  HB2 LEU A 102      -3.591  -7.935   1.732  1.00 98.82           H  
ATOM   1587  HB3 LEU A 102      -3.642  -9.011   0.324  1.00 98.82           H  
ATOM   1588  O   LEU A 102      -6.101  -8.795  -1.390  1.00 98.82           O  
ATOM   1589  CG  LEU A 102      -3.387  -6.925  -0.141  1.00 98.82           C  
ATOM   1590  HG  LEU A 102      -3.911  -6.856  -1.094  1.00 98.82           H  
ATOM   1591  CD1 LEU A 102      -3.462  -5.573   0.568  1.00 98.82           C  
ATOM   1592 HD11 LEU A 102      -2.910  -5.613   1.507  1.00 98.82           H  
ATOM   1593 HD12 LEU A 102      -4.503  -5.322   0.773  1.00 98.82           H  
ATOM   1594 HD13 LEU A 102      -3.036  -4.803  -0.075  1.00 98.82           H  
ATOM   1595  CD2 LEU A 102      -1.919  -7.195  -0.454  1.00 98.82           C  
ATOM   1596 HD21 LEU A 102      -1.521  -6.398  -1.082  1.00 98.82           H  
ATOM   1597 HD22 LEU A 102      -1.818  -8.146  -0.975  1.00 98.82           H  
ATOM   1598 HD23 LEU A 102      -1.345  -7.236   0.472  1.00 98.82           H  
ATOM   1599  N   ARG A 103      -6.751  -6.746  -0.738  1.00 98.41           N  
ATOM   1600  H   ARG A 103      -6.783  -6.094   0.034  1.00 98.41           H  
ATOM   1601  CA  ARG A 103      -7.230  -6.277  -2.031  1.00 98.41           C  
ATOM   1602  HA  ARG A 103      -7.049  -7.047  -2.781  1.00 98.41           H  
ATOM   1603  C   ARG A 103      -6.456  -5.031  -2.440  1.00 98.41           C  
ATOM   1604  CB  ARG A 103      -8.741  -6.060  -1.930  1.00 98.41           C  
ATOM   1605  HB2 ARG A 103      -9.211  -7.004  -1.653  1.00 98.41           H  
ATOM   1606  HB3 ARG A 103      -8.952  -5.325  -1.152  1.00 98.41           H  
ATOM   1607  O   ARG A 103      -6.307  -4.093  -1.657  1.00 98.41           O  
ATOM   1608  CG  ARG A 103      -9.338  -5.585  -3.252  1.00 98.41           C  
ATOM   1609  HG2 ARG A 103      -9.126  -6.319  -4.030  1.00 98.41           H  
ATOM   1610  HG3 ARG A 103      -8.897  -4.629  -3.535  1.00 98.41           H  
ATOM   1611  CD  ARG A 103     -10.850  -5.404  -3.113  1.00 98.41           C  
ATOM   1612  HD2 ARG A 103     -11.055  -4.702  -2.305  1.00 98.41           H  
ATOM   1613  HD3 ARG A 103     -11.317  -6.355  -2.858  1.00 98.41           H  
ATOM   1614  NE  ARG A 103     -11.385  -4.866  -4.371  1.00 98.41           N  
ATOM   1615  HE  ARG A 103     -11.215  -3.886  -4.550  1.00 98.41           H  
ATOM   1616  NH1 ARG A 103     -11.821  -6.857  -5.436  1.00 98.41           N  
ATOM   1617 HH11 ARG A 103     -11.685  -7.352  -4.566  1.00 98.41           H  
ATOM   1618 HH12 ARG A 103     -11.962  -7.380  -6.288  1.00 98.41           H  
ATOM   1619  NH2 ARG A 103     -11.877  -4.924  -6.557  1.00 98.41           N  
ATOM   1620 HH21 ARG A 103     -11.926  -5.459  -7.412  1.00 98.41           H  
ATOM   1621 HH22 ARG A 103     -11.411  -4.028  -6.553  1.00 98.41           H  
ATOM   1622  CZ  ARG A 103     -11.709  -5.558  -5.440  1.00 98.41           C  
ATOM   1623  N   ILE A 104      -5.987  -5.012  -3.682  1.00 98.60           N  
ATOM   1624  H   ILE A 104      -6.146  -5.826  -4.259  1.00 98.60           H  
ATOM   1625  CA  ILE A 104      -5.338  -3.852  -4.289  1.00 98.60           C  
ATOM   1626  HA  ILE A 104      -5.290  -3.052  -3.550  1.00 98.60           H  
ATOM   1627  C   ILE A 104      -6.201  -3.391  -5.451  1.00 98.60           C  
ATOM   1628  CB  ILE A 104      -3.893  -4.152  -4.732  1.00 98.60           C  
ATOM   1629  HB  ILE A 104      -3.927  -4.871  -5.550  1.00 98.60           H  
ATOM   1630  O   ILE A 104      -6.314  -4.102  -6.446  1.00 98.60           O  
ATOM   1631  CG1 ILE A 104      -3.072  -4.773  -3.579  1.00 98.60           C  
ATOM   1632 HG12 ILE A 104      -3.063  -4.097  -2.724  1.00 98.60           H  
ATOM   1633 HG13 ILE A 104      -3.543  -5.706  -3.267  1.00 98.60           H  
ATOM   1634  CG2 ILE A 104      -3.235  -2.864  -5.261  1.00 98.60           C  
ATOM   1635 HG21 ILE A 104      -3.073  -2.163  -4.442  1.00 98.60           H  
ATOM   1636 HG22 ILE A 104      -2.284  -3.099  -5.740  1.00 98.60           H  
ATOM   1637 HG23 ILE A 104      -3.865  -2.384  -6.009  1.00 98.60           H  
ATOM   1638  CD1 ILE A 104      -1.631  -5.118  -3.967  1.00 98.60           C  
ATOM   1639 HD11 ILE A 104      -1.046  -4.209  -4.103  1.00 98.60           H  
ATOM   1640 HD12 ILE A 104      -1.169  -5.703  -3.172  1.00 98.60           H  
ATOM   1641 HD13 ILE A 104      -1.623  -5.708  -4.884  1.00 98.60           H  
ATOM   1642  N   ASP A 105      -6.790  -2.209  -5.330  1.00 97.55           N  
ATOM   1643  H   ASP A 105      -6.528  -1.639  -4.538  1.00 97.55           H  
ATOM   1644  CA  ASP A 105      -7.607  -1.594  -6.372  1.00 97.55           C  
ATOM   1645  HA  ASP A 105      -7.939  -2.353  -7.081  1.00 97.55           H  
ATOM   1646  C   ASP A 105      -6.780  -0.572  -7.140  1.00 97.55           C  
ATOM   1647  CB  ASP A 105      -8.842  -0.932  -5.755  1.00 97.55           C  
ATOM   1648  HB2 ASP A 105      -8.558  -0.401  -4.846  1.00 97.55           H  
ATOM   1649  HB3 ASP A 105      -9.215  -0.192  -6.463  1.00 97.55           H  
ATOM   1650  O   ASP A 105      -6.121   0.273  -6.546  1.00 97.55           O  
ATOM   1651  CG  ASP A 105      -9.975  -1.908  -5.446  1.00 97.55           C  
ATOM   1652  OD1 ASP A 105     -10.000  -3.039  -5.975  1.00 97.55           O  
ATOM   1653  OD2 ASP A 105     -10.900  -1.529  -4.702  1.00 97.55           O  
ATOM   1654  N   MET A 106      -6.816  -0.630  -8.467  1.00 97.00           N  
ATOM   1655  H   MET A 106      -7.406  -1.329  -8.894  1.00 97.00           H  
ATOM   1656  CA  MET A 106      -5.967   0.167  -9.349  1.00 97.00           C  
ATOM   1657  HA  MET A 106      -5.496   0.969  -8.781  1.00 97.00           H  
ATOM   1658  C   MET A 106      -6.784   0.803 -10.468  1.00 97.00           C  
ATOM   1659  CB  MET A 106      -4.862  -0.720  -9.939  1.00 97.00           C  
ATOM   1660  HB2 MET A 106      -4.305  -0.157 -10.689  1.00 97.00           H  
ATOM   1661  HB3 MET A 106      -5.321  -1.581 -10.426  1.00 97.00           H  
ATOM   1662  O   MET A 106      -7.768   0.238 -10.946  1.00 97.00           O  
ATOM   1663  CG  MET A 106      -3.878  -1.216  -8.877  1.00 97.00           C  
ATOM   1664  HG2 MET A 106      -3.335  -0.358  -8.480  1.00 97.00           H  
ATOM   1665  HG3 MET A 106      -4.428  -1.675  -8.056  1.00 97.00           H  
ATOM   1666  SD  MET A 106      -2.683  -2.423  -9.497  1.00 97.00           S  
ATOM   1667  CE  MET A 106      -3.682  -3.932  -9.384  1.00 97.00           C  
ATOM   1668  HE1 MET A 106      -3.052  -4.786  -9.632  1.00 97.00           H  
ATOM   1669  HE2 MET A 106      -4.051  -4.053  -8.366  1.00 97.00           H  
ATOM   1670  HE3 MET A 106      -4.524  -3.879 -10.075  1.00 97.00           H  
ATOM   1671  N   VAL A 107      -6.334   1.963 -10.942  1.00 95.64           N  
ATOM   1672  H   VAL A 107      -5.551   2.393 -10.472  1.00 95.64           H  
ATOM   1673  CA  VAL A 107      -6.817   2.564 -12.189  1.00 95.64           C  
ATOM   1674  HA  VAL A 107      -7.514   1.872 -12.661  1.00 95.64           H  
ATOM   1675  C   VAL A 107      -5.638   2.746 -13.133  1.00 95.64           C  
ATOM   1676  CB  VAL A 107      -7.584   3.877 -11.956  1.00 95.64           C  
ATOM   1677  HB  VAL A 107      -6.919   4.611 -11.501  1.00 95.64           H  
ATOM   1678  O   VAL A 107      -4.640   3.379 -12.787  1.00 95.64           O  
ATOM   1679  CG1 VAL A 107      -8.138   4.444 -13.272  1.00 95.64           C  
ATOM   1680 HG11 VAL A 107      -8.826   3.731 -13.726  1.00 95.64           H  
ATOM   1681 HG12 VAL A 107      -8.666   5.378 -13.078  1.00 95.64           H  
ATOM   1682 HG13 VAL A 107      -7.331   4.645 -13.977  1.00 95.64           H  
ATOM   1683  CG2 VAL A 107      -8.798   3.661 -11.043  1.00 95.64           C  
ATOM   1684 HG21 VAL A 107      -8.497   3.185 -10.110  1.00 95.64           H  
ATOM   1685 HG22 VAL A 107      -9.512   3.002 -11.537  1.00 95.64           H  
ATOM   1686 HG23 VAL A 107      -9.272   4.617 -10.819  1.00 95.64           H  
ATOM   1687  N   TYR A 108      -5.768   2.204 -14.340  1.00 95.39           N  
ATOM   1688  H   TYR A 108      -6.613   1.690 -14.545  1.00 95.39           H  
ATOM   1689  CA  TYR A 108      -4.794   2.340 -15.415  1.00 95.39           C  
ATOM   1690  HA  TYR A 108      -4.100   3.145 -15.174  1.00 95.39           H  
ATOM   1691  C   TYR A 108      -5.512   2.691 -16.714  1.00 95.39           C  
ATOM   1692  CB  TYR A 108      -4.000   1.041 -15.569  1.00 95.39           C  
ATOM   1693  HB2 TYR A 108      -4.695   0.225 -15.770  1.00 95.39           H  
ATOM   1694  HB3 TYR A 108      -3.496   0.813 -14.629  1.00 95.39           H  
ATOM   1695  O   TYR A 108      -6.466   2.018 -17.098  1.00 95.39           O  
ATOM   1696  CG  TYR A 108      -2.967   1.107 -16.675  1.00 95.39           C  
ATOM   1697  CD1 TYR A 108      -3.020   0.185 -17.737  1.00 95.39           C  
ATOM   1698  HD1 TYR A 108      -3.777  -0.585 -17.743  1.00 95.39           H  
ATOM   1699  CD2 TYR A 108      -1.970   2.102 -16.656  1.00 95.39           C  
ATOM   1700  HD2 TYR A 108      -1.903   2.802 -15.835  1.00 95.39           H  
ATOM   1701  CE1 TYR A 108      -2.067   0.248 -18.771  1.00 95.39           C  
ATOM   1702  HE1 TYR A 108      -2.072  -0.484 -19.566  1.00 95.39           H  
ATOM   1703  CE2 TYR A 108      -1.033   2.184 -17.701  1.00 95.39           C  
ATOM   1704  HE2 TYR A 108      -0.278   2.956 -17.682  1.00 95.39           H  
ATOM   1705  OH  TYR A 108      -0.189   1.335 -19.780  1.00 95.39           O  
ATOM   1706  HH  TYR A 108       0.429   2.055 -19.631  1.00 95.39           H  
ATOM   1707  CZ  TYR A 108      -1.074   1.248 -18.755  1.00 95.39           C  
ATOM   1708  N   LYS A 109      -5.085   3.771 -17.384  1.00 94.31           N  
ATOM   1709  H   LYS A 109      -4.267   4.245 -17.031  1.00 94.31           H  
ATOM   1710  CA  LYS A 109      -5.701   4.255 -18.638  1.00 94.31           C  
ATOM   1711  HA  LYS A 109      -5.394   5.290 -18.788  1.00 94.31           H  
ATOM   1712  C   LYS A 109      -7.238   4.302 -18.563  1.00 94.31           C  
ATOM   1713  CB  LYS A 109      -5.166   3.430 -19.827  1.00 94.31           C  
ATOM   1714  HB2 LYS A 109      -5.294   2.367 -19.627  1.00 94.31           H  
ATOM   1715  HB3 LYS A 109      -5.727   3.683 -20.727  1.00 94.31           H  
ATOM   1716  O   LYS A 109      -7.935   3.826 -19.456  1.00 94.31           O  
ATOM   1717  CG  LYS A 109      -3.687   3.740 -20.088  1.00 94.31           C  
ATOM   1718  HG2 LYS A 109      -3.595   4.797 -20.341  1.00 94.31           H  
ATOM   1719  HG3 LYS A 109      -3.105   3.549 -19.187  1.00 94.31           H  
ATOM   1720  CD  LYS A 109      -3.113   2.898 -21.231  1.00 94.31           C  
ATOM   1721  HD2 LYS A 109      -3.071   1.857 -20.912  1.00 94.31           H  
ATOM   1722  HD3 LYS A 109      -3.739   2.984 -22.119  1.00 94.31           H  
ATOM   1723  CE  LYS A 109      -1.704   3.426 -21.530  1.00 94.31           C  
ATOM   1724  HE2 LYS A 109      -1.779   4.365 -22.080  1.00 94.31           H  
ATOM   1725  HE3 LYS A 109      -1.211   3.646 -20.583  1.00 94.31           H  
ATOM   1726  NZ  LYS A 109      -0.872   2.450 -22.265  1.00 94.31           N  
ATOM   1727  HZ1 LYS A 109      -1.275   2.171 -23.148  1.00 94.31           H  
ATOM   1728  HZ2 LYS A 109      -0.736   1.650 -21.663  1.00 94.31           H  
ATOM   1729  HZ3 LYS A 109       0.055   2.834 -22.381  1.00 94.31           H  
ATOM   1730  N   ASN A 110      -7.756   4.873 -17.470  1.00 90.82           N  
ATOM   1731  H   ASN A 110      -7.102   5.242 -16.795  1.00 90.82           H  
ATOM   1732  CA  ASN A 110      -9.188   5.002 -17.150  1.00 90.82           C  
ATOM   1733  HA  ASN A 110      -9.244   5.491 -16.178  1.00 90.82           H  
ATOM   1734  C   ASN A 110      -9.957   3.677 -16.972  1.00 90.82           C  
ATOM   1735  CB  ASN A 110      -9.873   5.944 -18.157  1.00 90.82           C  
ATOM   1736  HB2 ASN A 110     -10.887   6.157 -17.818  1.00 90.82           H  
ATOM   1737  HB3 ASN A 110      -9.945   5.452 -19.127  1.00 90.82           H  
ATOM   1738  O   ASN A 110     -11.180   3.695 -16.850  1.00 90.82           O  
ATOM   1739  CG  ASN A 110      -9.150   7.264 -18.298  1.00 90.82           C  
ATOM   1740  ND2 ASN A 110      -8.760   7.636 -19.495  1.00 90.82           N  
ATOM   1741 HD21 ASN A 110      -8.295   8.531 -19.549  1.00 90.82           H  
ATOM   1742 HD22 ASN A 110      -8.959   7.056 -20.297  1.00 90.82           H  
ATOM   1743  OD1 ASN A 110      -8.894   7.960 -17.334  1.00 90.82           O  
ATOM   1744  N   THR A 111      -9.263   2.540 -16.929  1.00 94.53           N  
ATOM   1745  H   THR A 111      -8.257   2.571 -17.020  1.00 94.53           H  
ATOM   1746  CA  THR A 111      -9.844   1.224 -16.650  1.00 94.53           C  
ATOM   1747  HA  THR A 111     -10.927   1.282 -16.753  1.00 94.53           H  
ATOM   1748  C   THR A 111      -9.522   0.820 -15.219  1.00 94.53           C  
ATOM   1749  CB  THR A 111      -9.355   0.173 -17.653  1.00 94.53           C  
ATOM   1750  HB  THR A 111      -8.279   0.032 -17.550  1.00 94.53           H  
ATOM   1751  O   THR A 111      -8.420   1.056 -14.722  1.00 94.53           O  
ATOM   1752  CG2 THR A 111     -10.073  -1.168 -17.496  1.00 94.53           C  
ATOM   1753 HG21 THR A 111     -11.146  -1.042 -17.640  1.00 94.53           H  
ATOM   1754 HG22 THR A 111      -9.687  -1.864 -18.241  1.00 94.53           H  
ATOM   1755 HG23 THR A 111      -9.877  -1.591 -16.510  1.00 94.53           H  
ATOM   1756  OG1 THR A 111      -9.645   0.636 -18.954  1.00 94.53           O  
ATOM   1757  HG1 THR A 111      -9.145   1.446 -19.080  1.00 94.53           H  
ATOM   1758  N   GLN A 112     -10.510   0.245 -14.540  1.00 94.52           N  
ATOM   1759  H   GLN A 112     -11.363   0.014 -15.030  1.00 94.52           H  
ATOM   1760  CA  GLN A 112     -10.376  -0.231 -13.170  1.00 94.52           C  
ATOM   1761  HA  GLN A 112      -9.645   0.381 -12.641  1.00 94.52           H  
ATOM   1762  C   GLN A 112      -9.892  -1.677 -13.155  1.00 94.52           C  
ATOM   1763  CB  GLN A 112     -11.713  -0.115 -12.441  1.00 94.52           C  
ATOM   1764  HB2 GLN A 112     -12.464  -0.705 -12.966  1.00 94.52           H  
ATOM   1765  HB3 GLN A 112     -11.590  -0.516 -11.435  1.00 94.52           H  
ATOM   1766  O   GLN A 112     -10.376  -2.511 -13.921  1.00 94.52           O  
ATOM   1767  CG  GLN A 112     -12.195   1.332 -12.315  1.00 94.52           C  
ATOM   1768  HG2 GLN A 112     -12.296   1.779 -13.304  1.00 94.52           H  
ATOM   1769  HG3 GLN A 112     -11.462   1.904 -11.746  1.00 94.52           H  
ATOM   1770  CD  GLN A 112     -13.533   1.433 -11.603  1.00 94.52           C  
ATOM   1771  NE2 GLN A 112     -14.122   2.603 -11.590  1.00 94.52           N  
ATOM   1772 HE21 GLN A 112     -14.747   2.711 -10.804  1.00 94.52           H  
ATOM   1773 HE22 GLN A 112     -13.656   3.400 -11.997  1.00 94.52           H  
ATOM   1774  OE1 GLN A 112     -14.074   0.492 -11.046  1.00 94.52           O  
ATOM   1775  N   HIS A 113      -8.974  -1.967 -12.247  1.00 96.81           N  
ATOM   1776  H   HIS A 113      -8.652  -1.232 -11.634  1.00 96.81           H  
ATOM   1777  CA  HIS A 113      -8.352  -3.267 -12.078  1.00 96.81           C  
ATOM   1778  HA  HIS A 113      -8.962  -4.030 -12.562  1.00 96.81           H  
ATOM   1779  C   HIS A 113      -8.242  -3.600 -10.593  1.00 96.81           C  
ATOM   1780  CB  HIS A 113      -6.964  -3.238 -12.722  1.00 96.81           C  
ATOM   1781  HB2 HIS A 113      -6.470  -4.190 -12.528  1.00 96.81           H  
ATOM   1782  HB3 HIS A 113      -6.367  -2.455 -12.255  1.00 96.81           H  
ATOM   1783  O   HIS A 113      -8.213  -2.699  -9.758  1.00 96.81           O  
ATOM   1784  CG  HIS A 113      -6.985  -2.999 -14.207  1.00 96.81           C  
ATOM   1785  CD2 HIS A 113      -6.822  -1.792 -14.831  1.00 96.81           C  
ATOM   1786  HD2 HIS A 113      -6.651  -0.845 -14.340  1.00 96.81           H  
ATOM   1787  ND1 HIS A 113      -7.183  -3.941 -15.190  1.00 96.81           N  
ATOM   1788  HD1 HIS A 113      -7.316  -4.934 -15.058  1.00 96.81           H  
ATOM   1789  CE1 HIS A 113      -7.143  -3.312 -16.375  1.00 96.81           C  
ATOM   1790  HE1 HIS A 113      -7.263  -3.792 -17.335  1.00 96.81           H  
ATOM   1791  NE2 HIS A 113      -6.926  -1.998 -16.210  1.00 96.81           N  
ATOM   1792  N   PHE A 114      -8.136  -4.882 -10.261  1.00 98.24           N  
ATOM   1793  H   PHE A 114      -8.209  -5.597 -10.971  1.00 98.24           H  
ATOM   1794  CA  PHE A 114      -7.816  -5.301  -8.909  1.00 98.24           C  
ATOM   1795  HA  PHE A 114      -7.213  -4.505  -8.472  1.00 98.24           H  
ATOM   1796  C   PHE A 114      -6.987  -6.582  -8.858  1.00 98.24           C  
ATOM   1797  CB  PHE A 114      -9.093  -5.438  -8.080  1.00 98.24           C  
ATOM   1798  HB2 PHE A 114      -9.681  -4.528  -8.196  1.00 98.24           H  
ATOM   1799  HB3 PHE A 114      -8.814  -5.502  -7.028  1.00 98.24           H  
ATOM   1800  O   PHE A 114      -7.119  -7.460  -9.716  1.00 98.24           O  
ATOM   1801  CG  PHE A 114      -9.947  -6.638  -8.434  1.00 98.24           C  
ATOM   1802  CD1 PHE A 114     -10.836  -6.594  -9.526  1.00 98.24           C  
ATOM   1803  HD1 PHE A 114     -10.902  -5.701 -10.131  1.00 98.24           H  
ATOM   1804  CD2 PHE A 114      -9.843  -7.810  -7.665  1.00 98.24           C  
ATOM   1805  HD2 PHE A 114      -9.154  -7.856  -6.834  1.00 98.24           H  
ATOM   1806  CE1 PHE A 114     -11.610  -7.723  -9.849  1.00 98.24           C  
ATOM   1807  HE1 PHE A 114     -12.276  -7.699 -10.700  1.00 98.24           H  
ATOM   1808  CE2 PHE A 114     -10.634  -8.926  -7.972  1.00 98.24           C  
ATOM   1809  HE2 PHE A 114     -10.552  -9.819  -7.370  1.00 98.24           H  
ATOM   1810  CZ  PHE A 114     -11.508  -8.890  -9.071  1.00 98.24           C  
ATOM   1811  HZ  PHE A 114     -12.090  -9.766  -9.315  1.00 98.24           H  
ATOM   1812  N   ALA A 115      -6.174  -6.672  -7.811  1.00 98.75           N  
ATOM   1813  H   ALA A 115      -6.163  -5.887  -7.176  1.00 98.75           H  
ATOM   1814  CA  ALA A 115      -5.489  -7.871  -7.351  1.00 98.75           C  
ATOM   1815  HA  ALA A 115      -5.666  -8.695  -8.043  1.00 98.75           H  
ATOM   1816  C   ALA A 115      -6.042  -8.275  -5.979  1.00 98.75           C  
ATOM   1817  CB  ALA A 115      -3.985  -7.593  -7.302  1.00 98.75           C  
ATOM   1818  HB1 ALA A 115      -3.472  -8.416  -6.804  1.00 98.75           H  
ATOM   1819  HB2 ALA A 115      -3.589  -7.479  -8.311  1.00 98.75           H  
ATOM   1820  HB3 ALA A 115      -3.786  -6.683  -6.737  1.00 98.75           H  
ATOM   1821  O   ALA A 115      -6.375  -7.409  -5.167  1.00 98.75           O  
ATOM   1822  N   HIS A 116      -6.145  -9.575  -5.719  1.00 98.71           N  
ATOM   1823  H   HIS A 116      -5.898 -10.242  -6.436  1.00 98.71           H  
ATOM   1824  CA  HIS A 116      -6.720 -10.112  -4.488  1.00 98.71           C  
ATOM   1825  HA  HIS A 116      -6.721  -9.339  -3.719  1.00 98.71           H  
ATOM   1826  C   HIS A 116      -5.883 -11.286  -3.983  1.00 98.71           C  
ATOM   1827  CB  HIS A 116      -8.176 -10.505  -4.770  1.00 98.71           C  
ATOM   1828  HB2 HIS A 116      -8.196 -11.388  -5.408  1.00 98.71           H  
ATOM   1829  HB3 HIS A 116      -8.646  -9.696  -5.330  1.00 98.71           H  
ATOM   1830  O   HIS A 116      -5.637 -12.239  -4.719  1.00 98.71           O  
ATOM   1831  CG  HIS A 116      -9.053 -10.753  -3.569  1.00 98.71           C  
ATOM   1832  CD2 HIS A 116      -8.695 -10.780  -2.249  1.00 98.71           C  
ATOM   1833  HD2 HIS A 116      -7.719 -10.644  -1.809  1.00 98.71           H  
ATOM   1834  ND1 HIS A 116     -10.429 -10.964  -3.668  1.00 98.71           N  
ATOM   1835  CE1 HIS A 116     -10.865 -11.142  -2.411  1.00 98.71           C  
ATOM   1836  HE1 HIS A 116     -11.887 -11.343  -2.123  1.00 98.71           H  
ATOM   1837  NE2 HIS A 116      -9.847 -11.040  -1.552  1.00 98.71           N  
ATOM   1838  HE2 HIS A 116      -9.948 -11.202  -0.560  1.00 98.71           H  
ATOM   1839  N   TYR A 117      -5.456 -11.210  -2.727  1.00 98.77           N  
ATOM   1840  H   TYR A 117      -5.707 -10.395  -2.185  1.00 98.77           H  
ATOM   1841  CA  TYR A 117      -4.670 -12.223  -2.033  1.00 98.77           C  
ATOM   1842  HA  TYR A 117      -4.462 -13.052  -2.710  1.00 98.77           H  
ATOM   1843  C   TYR A 117      -5.454 -12.751  -0.836  1.00 98.77           C  
ATOM   1844  CB  TYR A 117      -3.327 -11.636  -1.582  1.00 98.77           C  
ATOM   1845  HB2 TYR A 117      -3.510 -10.849  -0.849  1.00 98.77           H  
ATOM   1846  HB3 TYR A 117      -2.756 -12.416  -1.079  1.00 98.77           H  
ATOM   1847  O   TYR A 117      -6.028 -11.971  -0.075  1.00 98.77           O  
ATOM   1848  CG  TYR A 117      -2.498 -11.070  -2.715  1.00 98.77           C  
ATOM   1849  CD1 TYR A 117      -1.517 -11.872  -3.326  1.00 98.77           C  
ATOM   1850  HD1 TYR A 117      -1.331 -12.874  -2.968  1.00 98.77           H  
ATOM   1851  CD2 TYR A 117      -2.737  -9.762  -3.182  1.00 98.77           C  
ATOM   1852  HD2 TYR A 117      -3.487  -9.151  -2.703  1.00 98.77           H  
ATOM   1853  CE1 TYR A 117      -0.796 -11.380  -4.429  1.00 98.77           C  
ATOM   1854  HE1 TYR A 117      -0.071 -12.009  -4.924  1.00 98.77           H  
ATOM   1855  CE2 TYR A 117      -2.032  -9.273  -4.296  1.00 98.77           C  
ATOM   1856  HE2 TYR A 117      -2.232  -8.287  -4.686  1.00 98.77           H  
ATOM   1857  OH  TYR A 117      -0.504  -9.670  -6.084  1.00 98.77           O  
ATOM   1858  HH  TYR A 117       0.046 -10.365  -6.452  1.00 98.77           H  
ATOM   1859  CZ  TYR A 117      -1.083 -10.096  -4.937  1.00 98.77           C  
ATOM   1860  N   GLN A 118      -5.449 -14.072  -0.670  1.00 98.24           N  
ATOM   1861  H   GLN A 118      -4.974 -14.634  -1.362  1.00 98.24           H  
ATOM   1862  CA  GLN A 118      -6.174 -14.769   0.393  1.00 98.24           C  
ATOM   1863  HA  GLN A 118      -7.234 -14.523   0.317  1.00 98.24           H  
ATOM   1864  C   GLN A 118      -5.715 -14.362   1.795  1.00 98.24           C  
ATOM   1865  CB  GLN A 118      -5.978 -16.277   0.184  1.00 98.24           C  
ATOM   1866  HB2 GLN A 118      -4.924 -16.530   0.299  1.00 98.24           H  
ATOM   1867  HB3 GLN A 118      -6.286 -16.536  -0.829  1.00 98.24           H  
ATOM   1868  O   GLN A 118      -6.539 -14.240   2.699  1.00 98.24           O  
ATOM   1869  CG  GLN A 118      -6.801 -17.101   1.182  1.00 98.24           C  
ATOM   1870  HG2 GLN A 118      -7.832 -16.748   1.163  1.00 98.24           H  
ATOM   1871  HG3 GLN A 118      -6.413 -16.958   2.190  1.00 98.24           H  
ATOM   1872  CD  GLN A 118      -6.796 -18.596   0.886  1.00 98.24           C  
ATOM   1873  NE2 GLN A 118      -7.748 -19.320   1.431  1.00 98.24           N  
ATOM   1874 HE21 GLN A 118      -7.694 -20.318   1.280  1.00 98.24           H  
ATOM   1875 HE22 GLN A 118      -8.373 -18.886   2.095  1.00 98.24           H  
ATOM   1876  OE1 GLN A 118      -5.992 -19.150   0.149  1.00 98.24           O  
ATOM   1877  N   ASP A 119      -4.415 -14.129   1.952  1.00 98.21           N  
ATOM   1878  H   ASP A 119      -3.815 -14.179   1.141  1.00 98.21           H  
ATOM   1879  CA  ASP A 119      -3.803 -13.719   3.207  1.00 98.21           C  
ATOM   1880  HA  ASP A 119      -4.584 -13.393   3.893  1.00 98.21           H  
ATOM   1881  C   ASP A 119      -2.847 -12.552   2.957  1.00 98.21           C  
ATOM   1882  CB  ASP A 119      -3.072 -14.886   3.888  1.00 98.21           C  
ATOM   1883  HB2 ASP A 119      -2.230 -15.204   3.272  1.00 98.21           H  
ATOM   1884  HB3 ASP A 119      -2.664 -14.534   4.835  1.00 98.21           H  
ATOM   1885  O   ASP A 119      -2.260 -12.424   1.877  1.00 98.21           O  
ATOM   1886  CG  ASP A 119      -3.988 -16.080   4.167  1.00 98.21           C  
ATOM   1887  OD1 ASP A 119      -4.771 -16.005   5.142  1.00 98.21           O  
ATOM   1888  OD2 ASP A 119      -3.876 -17.078   3.417  1.00 98.21           O  
ATOM   1889  N   PHE A 120      -2.678 -11.713   3.968  1.00 98.76           N  
ATOM   1890  H   PHE A 120      -3.310 -11.784   4.753  1.00 98.76           H  
ATOM   1891  CA  PHE A 120      -1.675 -10.669   4.008  1.00 98.76           C  
ATOM   1892  HA  PHE A 120      -0.785 -11.018   3.483  1.00 98.76           H  
ATOM   1893  C   PHE A 120      -1.313 -10.338   5.447  1.00 98.76           C  
ATOM   1894  CB  PHE A 120      -2.189  -9.432   3.284  1.00 98.76           C  
ATOM   1895  HB2 PHE A 120      -2.235  -9.672   2.222  1.00 98.76           H  
ATOM   1896  HB3 PHE A 120      -3.202  -9.223   3.629  1.00 98.76           H  
ATOM   1897  O   PHE A 120      -2.175  -9.988   6.257  1.00 98.76           O  
ATOM   1898  CG  PHE A 120      -1.345  -8.182   3.464  1.00 98.76           C  
ATOM   1899  CD1 PHE A 120      -1.701  -7.237   4.439  1.00 98.76           C  
ATOM   1900  HD1 PHE A 120      -2.537  -7.448   5.090  1.00 98.76           H  
ATOM   1901  CD2 PHE A 120      -0.216  -7.950   2.661  1.00 98.76           C  
ATOM   1902  HD2 PHE A 120       0.094  -8.692   1.940  1.00 98.76           H  
ATOM   1903  CE1 PHE A 120      -0.967  -6.047   4.581  1.00 98.76           C  
ATOM   1904  HE1 PHE A 120      -1.249  -5.330   5.338  1.00 98.76           H  
ATOM   1905  CE2 PHE A 120       0.504  -6.747   2.782  1.00 98.76           C  
ATOM   1906  HE2 PHE A 120       1.353  -6.553   2.145  1.00 98.76           H  
ATOM   1907  CZ  PHE A 120       0.132  -5.796   3.744  1.00 98.76           C  
ATOM   1908  HZ  PHE A 120       0.703  -4.885   3.853  1.00 98.76           H  
ATOM   1909  N   PHE A 121      -0.022 -10.381   5.737  1.00 98.84           N  
ATOM   1910  H   PHE A 121       0.631 -10.679   5.027  1.00 98.84           H  
ATOM   1911  CA  PHE A 121       0.530  -9.781   6.937  1.00 98.84           C  
ATOM   1912  HA  PHE A 121      -0.055  -8.891   7.168  1.00 98.84           H  
ATOM   1913  C   PHE A 121       1.949  -9.303   6.682  1.00 98.84           C  
ATOM   1914  CB  PHE A 121       0.441 -10.744   8.133  1.00 98.84           C  
ATOM   1915  HB2 PHE A 121       0.684 -10.192   9.040  1.00 98.84           H  
ATOM   1916  HB3 PHE A 121      -0.590 -11.082   8.243  1.00 98.84           H  
ATOM   1917  O   PHE A 121       2.583  -9.651   5.683  1.00 98.84           O  
ATOM   1918  CG  PHE A 121       1.344 -11.956   8.051  1.00 98.84           C  
ATOM   1919  CD1 PHE A 121       0.933 -13.096   7.335  1.00 98.84           C  
ATOM   1920  HD1 PHE A 121      -0.023 -13.101   6.832  1.00 98.84           H  
ATOM   1921  CD2 PHE A 121       2.592 -11.950   8.703  1.00 98.84           C  
ATOM   1922  HD2 PHE A 121       2.923 -11.081   9.252  1.00 98.84           H  
ATOM   1923  CE1 PHE A 121       1.767 -14.226   7.268  1.00 98.84           C  
ATOM   1924  HE1 PHE A 121       1.458 -15.095   6.706  1.00 98.84           H  
ATOM   1925  CE2 PHE A 121       3.420 -13.082   8.642  1.00 98.84           C  
ATOM   1926  HE2 PHE A 121       4.386 -13.066   9.126  1.00 98.84           H  
ATOM   1927  CZ  PHE A 121       3.013 -14.217   7.921  1.00 98.84           C  
ATOM   1928  HZ  PHE A 121       3.673 -15.069   7.852  1.00 98.84           H  
ATOM   1929  N   ILE A 122       2.430  -8.472   7.597  1.00 98.91           N  
ATOM   1930  H   ILE A 122       1.869  -8.271   8.412  1.00 98.91           H  
ATOM   1931  CA  ILE A 122       3.830  -8.077   7.625  1.00 98.91           C  
ATOM   1932  HA  ILE A 122       4.366  -8.711   6.919  1.00 98.91           H  
ATOM   1933  C   ILE A 122       4.401  -8.385   8.998  1.00 98.91           C  
ATOM   1934  CB  ILE A 122       4.035  -6.617   7.177  1.00 98.91           C  
ATOM   1935  HB  ILE A 122       5.108  -6.445   7.094  1.00 98.91           H  
ATOM   1936  O   ILE A 122       3.688  -8.277  10.002  1.00 98.91           O  
ATOM   1937  CG1 ILE A 122       3.470  -5.610   8.199  1.00 98.91           C  
ATOM   1938 HG12 ILE A 122       3.986  -5.761   9.147  1.00 98.91           H  
ATOM   1939 HG13 ILE A 122       2.407  -5.797   8.351  1.00 98.91           H  
ATOM   1940  CG2 ILE A 122       3.414  -6.425   5.783  1.00 98.91           C  
ATOM   1941 HG21 ILE A 122       2.330  -6.537   5.820  1.00 98.91           H  
ATOM   1942 HG22 ILE A 122       3.645  -5.432   5.398  1.00 98.91           H  
ATOM   1943 HG23 ILE A 122       3.822  -7.166   5.095  1.00 98.91           H  
ATOM   1944  CD1 ILE A 122       3.667  -4.144   7.807  1.00 98.91           C  
ATOM   1945 HD11 ILE A 122       3.376  -3.514   8.648  1.00 98.91           H  
ATOM   1946 HD12 ILE A 122       3.047  -3.888   6.948  1.00 98.91           H  
ATOM   1947 HD13 ILE A 122       4.713  -3.953   7.566  1.00 98.91           H  
ATOM   1948  N   ASP A 123       5.672  -8.760   9.043  1.00 98.90           N  
ATOM   1949  H   ASP A 123       6.167  -8.916   8.176  1.00 98.90           H  
ATOM   1950  CA  ASP A 123       6.348  -9.027  10.308  1.00 98.90           C  
ATOM   1951  HA  ASP A 123       5.712  -9.682  10.903  1.00 98.90           H  
ATOM   1952  C   ASP A 123       6.537  -7.744  11.132  1.00 98.90           C  
ATOM   1953  CB  ASP A 123       7.669  -9.772  10.074  1.00 98.90           C  
ATOM   1954  HB2 ASP A 123       8.308  -9.199   9.403  1.00 98.90           H  
ATOM   1955  HB3 ASP A 123       8.163  -9.876  11.040  1.00 98.90           H  
ATOM   1956  O   ASP A 123       6.168  -6.640  10.722  1.00 98.90           O  
ATOM   1957  CG  ASP A 123       7.472 -11.196   9.553  1.00 98.90           C  
ATOM   1958  OD1 ASP A 123       6.460 -11.826   9.924  1.00 98.90           O  
ATOM   1959  OD2 ASP A 123       8.336 -11.674   8.787  1.00 98.90           O  
ATOM   1960  N   ASP A 124       7.075  -7.891  12.337  1.00 98.75           N  
ATOM   1961  H   ASP A 124       7.449  -8.793  12.593  1.00 98.75           H  
ATOM   1962  CA  ASP A 124       7.405  -6.763  13.196  1.00 98.75           C  
ATOM   1963  HA  ASP A 124       6.562  -6.073  13.181  1.00 98.75           H  
ATOM   1964  C   ASP A 124       8.631  -5.979  12.687  1.00 98.75           C  
ATOM   1965  CB  ASP A 124       7.561  -7.245  14.650  1.00 98.75           C  
ATOM   1966  HB2 ASP A 124       7.723  -6.384  15.299  1.00 98.75           H  
ATOM   1967  HB3 ASP A 124       6.628  -7.714  14.964  1.00 98.75           H  
ATOM   1968  O   ASP A 124       9.240  -6.268  11.653  1.00 98.75           O  
ATOM   1969  CG  ASP A 124       8.690  -8.252  14.871  1.00 98.75           C  
ATOM   1970  OD1 ASP A 124       9.581  -8.363  13.997  1.00 98.75           O  
ATOM   1971  OD2 ASP A 124       8.653  -8.912  15.926  1.00 98.75           O  
ATOM   1972  N   GLU A 125       8.992  -4.928  13.420  1.00 98.76           N  
ATOM   1973  H   GLU A 125       8.519  -4.775  14.299  1.00 98.76           H  
ATOM   1974  CA  GLU A 125      10.130  -4.081  13.066  1.00 98.76           C  
ATOM   1975  HA  GLU A 125      10.028  -3.794  12.019  1.00 98.76           H  
ATOM   1976  C   GLU A 125      11.485  -4.795  13.209  1.00 98.76           C  
ATOM   1977  CB  GLU A 125      10.072  -2.819  13.934  1.00 98.76           C  
ATOM   1978  HB2 GLU A 125       9.077  -2.383  13.842  1.00 98.76           H  
ATOM   1979  HB3 GLU A 125      10.231  -3.084  14.979  1.00 98.76           H  
ATOM   1980  O   GLU A 125      12.426  -4.450  12.486  1.00 98.76           O  
ATOM   1981  CG  GLU A 125      11.110  -1.772  13.509  1.00 98.76           C  
ATOM   1982  HG2 GLU A 125      12.109  -2.105  13.788  1.00 98.76           H  
ATOM   1983  HG3 GLU A 125      11.072  -1.669  12.424  1.00 98.76           H  
ATOM   1984  CD  GLU A 125      10.853  -0.398  14.127  1.00 98.76           C  
ATOM   1985  OE1 GLU A 125      11.311   0.603  13.520  1.00 98.76           O  
ATOM   1986  OE2 GLU A 125      10.140  -0.277  15.157  1.00 98.76           O  
ATOM   1987  N   ASP A 126      11.580  -5.786  14.102  1.00 98.72           N  
ATOM   1988  H   ASP A 126      10.747  -6.097  14.581  1.00 98.72           H  
ATOM   1989  CA  ASP A 126      12.796  -6.578  14.324  1.00 98.72           C  
ATOM   1990  HA  ASP A 126      13.644  -5.903  14.438  1.00 98.72           H  
ATOM   1991  C   ASP A 126      13.097  -7.470  13.111  1.00 98.72           C  
ATOM   1992  CB  ASP A 126      12.665  -7.407  15.618  1.00 98.72           C  
ATOM   1993  HB2 ASP A 126      11.730  -7.966  15.598  1.00 98.72           H  
ATOM   1994  HB3 ASP A 126      13.482  -8.128  15.646  1.00 98.72           H  
ATOM   1995  O   ASP A 126      14.260  -7.662  12.753  1.00 98.72           O  
ATOM   1996  CG  ASP A 126      12.737  -6.571  16.907  1.00 98.72           C  
ATOM   1997  OD1 ASP A 126      13.191  -5.402  16.845  1.00 98.72           O  
ATOM   1998  OD2 ASP A 126      12.381  -7.110  17.979  1.00 98.72           O  
ATOM   1999  N   ASN A 127      12.052  -7.908  12.406  1.00 98.77           N  
ATOM   2000  H   ASN A 127      11.136  -7.780  12.812  1.00 98.77           H  
ATOM   2001  CA  ASN A 127      12.125  -8.614  11.126  1.00 98.77           C  
ATOM   2002  HA  ASN A 127      13.133  -9.010  11.004  1.00 98.77           H  
ATOM   2003  C   ASN A 127      11.882  -7.682   9.922  1.00 98.77           C  
ATOM   2004  CB  ASN A 127      11.171  -9.808  11.182  1.00 98.77           C  
ATOM   2005  HB2 ASN A 127      11.160 -10.335  10.228  1.00 98.77           H  
ATOM   2006  HB3 ASN A 127      10.172  -9.426  11.391  1.00 98.77           H  
ATOM   2007  O   ASN A 127      11.457  -8.113   8.850  1.00 98.77           O  
ATOM   2008  CG  ASN A 127      11.560 -10.794  12.265  1.00 98.77           C  
ATOM   2009  ND2 ASN A 127      10.913 -10.746  13.404  1.00 98.77           N  
ATOM   2010 HD21 ASN A 127      11.218 -11.356  14.149  1.00 98.77           H  
ATOM   2011 HD22 ASN A 127      10.302  -9.965  13.596  1.00 98.77           H  
ATOM   2012  OD1 ASN A 127      12.476 -11.589  12.118  1.00 98.77           O  
ATOM   2013  N   ASN A 128      12.163  -6.383  10.085  1.00 98.83           N  
ATOM   2014  H   ASN A 128      12.450  -6.092  11.008  1.00 98.83           H  
ATOM   2015  CA  ASN A 128      12.127  -5.376   9.021  1.00 98.83           C  
ATOM   2016  HA  ASN A 128      12.244  -4.409   9.509  1.00 98.83           H  
ATOM   2017  C   ASN A 128      10.794  -5.291   8.252  1.00 98.83           C  
ATOM   2018  CB  ASN A 128      13.329  -5.573   8.079  1.00 98.83           C  
ATOM   2019  HB2 ASN A 128      13.272  -4.864   7.252  1.00 98.83           H  
ATOM   2020  HB3 ASN A 128      13.295  -6.580   7.663  1.00 98.83           H  
ATOM   2021  O   ASN A 128      10.789  -4.943   7.067  1.00 98.83           O  
ATOM   2022  CG  ASN A 128      14.657  -5.343   8.753  1.00 98.83           C  
ATOM   2023  ND2 ASN A 128      15.523  -6.316   8.825  1.00 98.83           N  
ATOM   2024 HD21 ASN A 128      16.430  -6.150   9.237  1.00 98.83           H  
ATOM   2025 HD22 ASN A 128      15.304  -7.201   8.389  1.00 98.83           H  
ATOM   2026  OD1 ASN A 128      14.948  -4.252   9.204  1.00 98.83           O  
ATOM   2027  N   PHE A 129       9.665  -5.566   8.908  1.00 98.88           N  
ATOM   2028  H   PHE A 129       9.724  -5.882   9.866  1.00 98.88           H  
ATOM   2029  CA  PHE A 129       8.337  -5.542   8.294  1.00 98.88           C  
ATOM   2030  HA  PHE A 129       7.647  -5.984   9.013  1.00 98.88           H  
ATOM   2031  C   PHE A 129       8.232  -6.418   7.035  1.00 98.88           C  
ATOM   2032  CB  PHE A 129       7.894  -4.086   8.048  1.00 98.88           C  
ATOM   2033  HB2 PHE A 129       6.884  -4.101   7.638  1.00 98.88           H  
ATOM   2034  HB3 PHE A 129       8.536  -3.642   7.287  1.00 98.88           H  
ATOM   2035  O   PHE A 129       7.649  -5.982   6.039  1.00 98.88           O  
ATOM   2036  CG  PHE A 129       7.881  -3.191   9.269  1.00 98.88           C  
ATOM   2037  CD1 PHE A 129       6.988  -3.459  10.319  1.00 98.88           C  
ATOM   2038  HD1 PHE A 129       6.326  -4.310  10.260  1.00 98.88           H  
ATOM   2039  CD2 PHE A 129       8.721  -2.065   9.339  1.00 98.88           C  
ATOM   2040  HD2 PHE A 129       9.410  -1.863   8.532  1.00 98.88           H  
ATOM   2041  CE1 PHE A 129       6.950  -2.625  11.447  1.00 98.88           C  
ATOM   2042  HE1 PHE A 129       6.280  -2.867  12.259  1.00 98.88           H  
ATOM   2043  CE2 PHE A 129       8.681  -1.222  10.465  1.00 98.88           C  
ATOM   2044  HE2 PHE A 129       9.352  -0.379  10.532  1.00 98.88           H  
ATOM   2045  CZ  PHE A 129       7.798  -1.509  11.522  1.00 98.88           C  
ATOM   2046  HZ  PHE A 129       7.790  -0.896  12.412  1.00 98.88           H  
ATOM   2047  N   ALA A 130       8.833  -7.613   7.038  1.00 98.88           N  
ATOM   2048  H   ALA A 130       9.331  -7.919   7.861  1.00 98.88           H  
ATOM   2049  CA  ALA A 130       8.833  -8.498   5.874  1.00 98.88           C  
ATOM   2050  HA  ALA A 130       9.294  -7.944   5.056  1.00 98.88           H  
ATOM   2051  C   ALA A 130       7.415  -8.872   5.413  1.00 98.88           C  
ATOM   2052  CB  ALA A 130       9.693  -9.732   6.156  1.00 98.88           C  
ATOM   2053  HB1 ALA A 130       9.236 -10.327   6.946  1.00 98.88           H  
ATOM   2054  HB2 ALA A 130       9.771 -10.341   5.255  1.00 98.88           H  
ATOM   2055  HB3 ALA A 130      10.692  -9.430   6.472  1.00 98.88           H  
ATOM   2056  O   ALA A 130       6.518  -9.056   6.233  1.00 98.88           O  
ATOM   2057  N   LEU A 131       7.214  -8.935   4.095  1.00 98.91           N  
ATOM   2058  H   LEU A 131       8.014  -8.793   3.495  1.00 98.91           H  
ATOM   2059  CA  LEU A 131       5.914  -9.139   3.454  1.00 98.91           C  
ATOM   2060  HA  LEU A 131       5.153  -8.626   4.040  1.00 98.91           H  
ATOM   2061  C   LEU A 131       5.535 -10.616   3.364  1.00 98.91           C  
ATOM   2062  CB  LEU A 131       5.964  -8.524   2.044  1.00 98.91           C  
ATOM   2063  HB2 LEU A 131       6.819  -8.944   1.515  1.00 98.91           H  
ATOM   2064  HB3 LEU A 131       6.121  -7.450   2.145  1.00 98.91           H  
ATOM   2065  O   LEU A 131       6.300 -11.418   2.832  1.00 98.91           O  
ATOM   2066  CG  LEU A 131       4.709  -8.741   1.182  1.00 98.91           C  
ATOM   2067  HG  LEU A 131       4.497  -9.806   1.083  1.00 98.91           H  
ATOM   2068  CD1 LEU A 131       3.490  -8.035   1.768  1.00 98.91           C  
ATOM   2069 HD11 LEU A 131       2.644  -8.172   1.095  1.00 98.91           H  
ATOM   2070 HD12 LEU A 131       3.230  -8.469   2.734  1.00 98.91           H  
ATOM   2071 HD13 LEU A 131       3.701  -6.973   1.892  1.00 98.91           H  
ATOM   2072  CD2 LEU A 131       4.947  -8.179  -0.216  1.00 98.91           C  
ATOM   2073 HD21 LEU A 131       4.061  -8.330  -0.832  1.00 98.91           H  
ATOM   2074 HD22 LEU A 131       5.779  -8.709  -0.681  1.00 98.91           H  
ATOM   2075 HD23 LEU A 131       5.187  -7.118  -0.158  1.00 98.91           H  
ATOM   2076  N   HIS A 132       4.295 -10.939   3.729  1.00 98.86           N  
ATOM   2077  H   HIS A 132       3.734 -10.265   4.232  1.00 98.86           H  
ATOM   2078  CA  HIS A 132       3.709 -12.255   3.506  1.00 98.86           C  
ATOM   2079  HA  HIS A 132       4.372 -12.829   2.859  1.00 98.86           H  
ATOM   2080  C   HIS A 132       2.351 -12.151   2.816  1.00 98.86           C  
ATOM   2081  CB  HIS A 132       3.606 -12.996   4.836  1.00 98.86           C  
ATOM   2082  HB2 HIS A 132       2.948 -12.432   5.497  1.00 98.86           H  
ATOM   2083  HB3 HIS A 132       3.165 -13.978   4.666  1.00 98.86           H  
ATOM   2084  O   HIS A 132       1.439 -11.490   3.304  1.00 98.86           O  
ATOM   2085  CG  HIS A 132       4.934 -13.177   5.522  1.00 98.86           C  
ATOM   2086  CD2 HIS A 132       5.467 -12.320   6.439  1.00 98.86           C  
ATOM   2087  HD2 HIS A 132       5.022 -11.405   6.802  1.00 98.86           H  
ATOM   2088  ND1 HIS A 132       5.803 -14.257   5.340  1.00 98.86           N  
ATOM   2089  CE1 HIS A 132       6.832 -14.022   6.177  1.00 98.86           C  
ATOM   2090  HE1 HIS A 132       7.683 -14.673   6.308  1.00 98.86           H  
ATOM   2091  NE2 HIS A 132       6.653 -12.875   6.850  1.00 98.86           N  
ATOM   2092  HE2 HIS A 132       7.254 -12.511   7.575  1.00 98.86           H  
ATOM   2093  N   LEU A 133       2.223 -12.831   1.682  1.00 98.78           N  
ATOM   2094  H   LEU A 133       3.052 -13.278   1.316  1.00 98.78           H  
ATOM   2095  CA  LEU A 133       1.046 -12.930   0.832  1.00 98.78           C  
ATOM   2096  HA  LEU A 133       0.242 -12.320   1.244  1.00 98.78           H  
ATOM   2097  C   LEU A 133       0.575 -14.386   0.790  1.00 98.78           C  
ATOM   2098  CB  LEU A 133       1.385 -12.444  -0.594  1.00 98.78           C  
ATOM   2099  HB2 LEU A 133       0.516 -12.607  -1.232  1.00 98.78           H  
ATOM   2100  HB3 LEU A 133       2.188 -13.070  -0.983  1.00 98.78           H  
ATOM   2101  O   LEU A 133       1.373 -15.311   0.626  1.00 98.78           O  
ATOM   2102  CG  LEU A 133       1.810 -10.969  -0.710  1.00 98.78           C  
ATOM   2103  HG  LEU A 133       2.574 -10.741   0.034  1.00 98.78           H  
ATOM   2104  CD1 LEU A 133       2.392 -10.696  -2.099  1.00 98.78           C  
ATOM   2105 HD11 LEU A 133       3.301 -11.283  -2.227  1.00 98.78           H  
ATOM   2106 HD12 LEU A 133       2.647  -9.641  -2.197  1.00 98.78           H  
ATOM   2107 HD13 LEU A 133       1.671 -10.966  -2.871  1.00 98.78           H  
ATOM   2108  CD2 LEU A 133       0.618 -10.036  -0.503  1.00 98.78           C  
ATOM   2109 HD21 LEU A 133      -0.101 -10.171  -1.311  1.00 98.78           H  
ATOM   2110 HD22 LEU A 133       0.961  -9.002  -0.493  1.00 98.78           H  
ATOM   2111 HD23 LEU A 133       0.129 -10.269   0.443  1.00 98.78           H  
ATOM   2112  N   GLY A 134      -0.736 -14.576   0.902  1.00 98.16           N  
ATOM   2113  H   GLY A 134      -1.307 -13.767   1.097  1.00 98.16           H  
ATOM   2114  CA  GLY A 134      -1.398 -15.850   0.644  1.00 98.16           C  
ATOM   2115  HA2 GLY A 134      -0.815 -16.663   1.075  1.00 98.16           H  
ATOM   2116  HA3 GLY A 134      -2.378 -15.854   1.122  1.00 98.16           H  
ATOM   2117  C   GLY A 134      -1.583 -16.115  -0.848  1.00 98.16           C  
ATOM   2118  O   GLY A 134      -1.010 -15.446  -1.711  1.00 98.16           O  
ATOM   2119  N   HIS A 135      -2.424 -17.098  -1.167  1.00 98.22           N  
ATOM   2120  H   HIS A 135      -2.896 -17.599  -0.428  1.00 98.22           H  
ATOM   2121  CA  HIS A 135      -2.728 -17.439  -2.554  1.00 98.22           C  
ATOM   2122  HA  HIS A 135      -1.798 -17.713  -3.052  1.00 98.22           H  
ATOM   2123  C   HIS A 135      -3.334 -16.257  -3.316  1.00 98.22           C  
ATOM   2124  CB  HIS A 135      -3.686 -18.631  -2.607  1.00 98.22           C  
ATOM   2125  HB2 HIS A 135      -4.589 -18.382  -2.049  1.00 98.22           H  
ATOM   2126  HB3 HIS A 135      -3.976 -18.795  -3.644  1.00 98.22           H  
ATOM   2127  O   HIS A 135      -4.222 -15.565  -2.814  1.00 98.22           O  
ATOM   2128  CG  HIS A 135      -3.131 -19.930  -2.079  1.00 98.22           C  
ATOM   2129  CD2 HIS A 135      -1.822 -20.269  -1.856  1.00 98.22           C  
ATOM   2130  HD2 HIS A 135      -0.961 -19.633  -2.008  1.00 98.22           H  
ATOM   2131  ND1 HIS A 135      -3.892 -21.025  -1.757  1.00 98.22           N  
ATOM   2132  HD1 HIS A 135      -4.895 -21.009  -1.639  1.00 98.22           H  
ATOM   2133  CE1 HIS A 135      -3.064 -22.005  -1.362  1.00 98.22           C  
ATOM   2134  HE1 HIS A 135      -3.379 -22.969  -0.991  1.00 98.22           H  
ATOM   2135  NE2 HIS A 135      -1.789 -21.595  -1.414  1.00 98.22           N  
ATOM   2136  N   PHE A 136      -2.894 -16.075  -4.560  1.00 98.70           N  
ATOM   2137  H   PHE A 136      -2.129 -16.638  -4.902  1.00 98.70           H  
ATOM   2138  CA  PHE A 136      -3.513 -15.138  -5.487  1.00 98.70           C  
ATOM   2139  HA  PHE A 136      -3.640 -14.181  -4.980  1.00 98.70           H  
ATOM   2140  C   PHE A 136      -4.888 -15.658  -5.916  1.00 98.70           C  
ATOM   2141  CB  PHE A 136      -2.587 -14.928  -6.684  1.00 98.70           C  
ATOM   2142  HB2 PHE A 136      -2.551 -15.837  -7.285  1.00 98.70           H  
ATOM   2143  HB3 PHE A 136      -1.582 -14.747  -6.306  1.00 98.70           H  
ATOM   2144  O   PHE A 136      -5.011 -16.743  -6.490  1.00 98.70           O  
ATOM   2145  CG  PHE A 136      -2.973 -13.750  -7.554  1.00 98.70           C  
ATOM   2146  CD1 PHE A 136      -3.428 -13.935  -8.872  1.00 98.70           C  
ATOM   2147  HD1 PHE A 136      -3.561 -14.935  -9.259  1.00 98.70           H  
ATOM   2148  CD2 PHE A 136      -2.827 -12.451  -7.046  1.00 98.70           C  
ATOM   2149  HD2 PHE A 136      -2.495 -12.313  -6.028  1.00 98.70           H  
ATOM   2150  CE1 PHE A 136      -3.687 -12.818  -9.689  1.00 98.70           C  
ATOM   2151  HE1 PHE A 136      -4.023 -12.957 -10.706  1.00 98.70           H  
ATOM   2152  CE2 PHE A 136      -3.070 -11.337  -7.862  1.00 98.70           C  
ATOM   2153  HE2 PHE A 136      -2.895 -10.346  -7.469  1.00 98.70           H  
ATOM   2154  CZ  PHE A 136      -3.490 -11.519  -9.188  1.00 98.70           C  
ATOM   2155  HZ  PHE A 136      -3.663 -10.661  -9.821  1.00 98.70           H  
ATOM   2156  N   LEU A 137      -5.927 -14.894  -5.600  1.00 98.26           N  
ATOM   2157  H   LEU A 137      -5.734 -13.998  -5.175  1.00 98.26           H  
ATOM   2158  CA  LEU A 137      -7.320 -15.225  -5.868  1.00 98.26           C  
ATOM   2159  HA  LEU A 137      -7.426 -16.308  -5.919  1.00 98.26           H  
ATOM   2160  C   LEU A 137      -7.763 -14.680  -7.232  1.00 98.26           C  
ATOM   2161  CB  LEU A 137      -8.188 -14.700  -4.705  1.00 98.26           C  
ATOM   2162  HB2 LEU A 137      -8.067 -13.619  -4.641  1.00 98.26           H  
ATOM   2163  HB3 LEU A 137      -9.238 -14.899  -4.922  1.00 98.26           H  
ATOM   2164  O   LEU A 137      -6.983 -14.088  -7.984  1.00 98.26           O  
ATOM   2165  CG  LEU A 137      -7.869 -15.305  -3.325  1.00 98.26           C  
ATOM   2166  HG  LEU A 137      -6.847 -15.057  -3.038  1.00 98.26           H  
ATOM   2167  CD1 LEU A 137      -8.819 -14.705  -2.293  1.00 98.26           C  
ATOM   2168 HD11 LEU A 137      -8.645 -13.632  -2.214  1.00 98.26           H  
ATOM   2169 HD12 LEU A 137      -9.858 -14.875  -2.577  1.00 98.26           H  
ATOM   2170 HD13 LEU A 137      -8.644 -15.152  -1.314  1.00 98.26           H  
ATOM   2171  CD2 LEU A 137      -8.038 -16.828  -3.312  1.00 98.26           C  
ATOM   2172 HD21 LEU A 137      -9.025 -17.101  -3.686  1.00 98.26           H  
ATOM   2173 HD22 LEU A 137      -7.930 -17.202  -2.293  1.00 98.26           H  
ATOM   2174 HD23 LEU A 137      -7.263 -17.291  -3.922  1.00 98.26           H  
ATOM   2175  N   ASN A 138      -9.042 -14.882  -7.563  1.00 97.45           N  
ATOM   2176  H   ASN A 138      -9.644 -15.322  -6.882  1.00 97.45           H  
ATOM   2177  CA  ASN A 138      -9.630 -14.369  -8.796  1.00 97.45           C  
ATOM   2178  HA  ASN A 138      -9.114 -14.828  -9.639  1.00 97.45           H  
ATOM   2179  C   ASN A 138      -9.450 -12.846  -8.893  1.00 97.45           C  
ATOM   2180  CB  ASN A 138     -11.113 -14.758  -8.864  1.00 97.45           C  
ATOM   2181  HB2 ASN A 138     -11.637 -14.318  -8.016  1.00 97.45           H  
ATOM   2182  HB3 ASN A 138     -11.215 -15.842  -8.820  1.00 97.45           H  
ATOM   2183  O   ASN A 138     -10.082 -12.090  -8.161  1.00 97.45           O  
ATOM   2184  CG  ASN A 138     -11.740 -14.270 -10.158  1.00 97.45           C  
ATOM   2185  ND2 ASN A 138     -12.954 -13.776 -10.113  1.00 97.45           N  
ATOM   2186 HD21 ASN A 138     -13.417 -13.665  -9.222  1.00 97.45           H  
ATOM   2187 HD22 ASN A 138     -13.326 -13.434 -10.988  1.00 97.45           H  
ATOM   2188  OD1 ASN A 138     -11.157 -14.329 -11.225  1.00 97.45           O  
ATOM   2189  N   SER A 139      -8.601 -12.426  -9.826  1.00 98.49           N  
ATOM   2190  H   SER A 139      -8.159 -13.124 -10.407  1.00 98.49           H  
ATOM   2191  CA  SER A 139      -8.133 -11.052  -9.986  1.00 98.49           C  
ATOM   2192  HA  SER A 139      -8.745 -10.370  -9.395  1.00 98.49           H  
ATOM   2193  C   SER A 139      -8.213 -10.639 -11.451  1.00 98.49           C  
ATOM   2194  CB  SER A 139      -6.687 -10.947  -9.501  1.00 98.49           C  
ATOM   2195  HB2 SER A 139      -6.073 -11.651 -10.062  1.00 98.49           H  
ATOM   2196  HB3 SER A 139      -6.316  -9.940  -9.687  1.00 98.49           H  
ATOM   2197  O   SER A 139      -8.183 -11.477 -12.351  1.00 98.49           O  
ATOM   2198  OG  SER A 139      -6.593 -11.228  -8.119  1.00 98.49           O  
ATOM   2199  HG  SER A 139      -6.591 -12.181  -8.007  1.00 98.49           H  
ATOM   2200  N   SER A 140      -8.278  -9.336 -11.721  1.00 98.19           N  
ATOM   2201  H   SER A 140      -8.234  -8.676 -10.958  1.00 98.19           H  
ATOM   2202  CA  SER A 140      -8.338  -8.821 -13.097  1.00 98.19           C  
ATOM   2203  HA  SER A 140      -8.814  -9.572 -13.727  1.00 98.19           H  
ATOM   2204  C   SER A 140      -6.959  -8.541 -13.710  1.00 98.19           C  
ATOM   2205  CB  SER A 140      -9.218  -7.573 -13.149  1.00 98.19           C  
ATOM   2206  HB2 SER A 140     -10.139  -7.742 -12.591  1.00 98.19           H  
ATOM   2207  HB3 SER A 140      -9.468  -7.351 -14.186  1.00 98.19           H  
ATOM   2208  O   SER A 140      -6.880  -7.954 -14.789  1.00 98.19           O  
ATOM   2209  OG  SER A 140      -8.516  -6.480 -12.600  1.00 98.19           O  
ATOM   2210  HG  SER A 140      -7.684  -6.418 -13.075  1.00 98.19           H  
ATOM   2211  N   VAL A 141      -5.877  -8.853 -12.994  1.00 98.63           N  
ATOM   2212  H   VAL A 141      -6.016  -9.365 -12.134  1.00 98.63           H  
ATOM   2213  CA  VAL A 141      -4.482  -8.565 -13.367  1.00 98.63           C  
ATOM   2214  HA  VAL A 141      -4.438  -8.334 -14.431  1.00 98.63           H  
ATOM   2215  C   VAL A 141      -3.602  -9.790 -13.133  1.00 98.63           C  
ATOM   2216  CB  VAL A 141      -3.913  -7.355 -12.599  1.00 98.63           C  
ATOM   2217  HB  VAL A 141      -2.907  -7.158 -12.971  1.00 98.63           H  
ATOM   2218  O   VAL A 141      -4.014 -10.735 -12.463  1.00 98.63           O  
ATOM   2219  CG1 VAL A 141      -4.747  -6.103 -12.849  1.00 98.63           C  
ATOM   2220 HG11 VAL A 141      -5.725  -6.229 -12.383  1.00 98.63           H  
ATOM   2221 HG12 VAL A 141      -4.249  -5.244 -12.400  1.00 98.63           H  
ATOM   2222 HG13 VAL A 141      -4.857  -5.933 -13.920  1.00 98.63           H  
ATOM   2223  CG2 VAL A 141      -3.836  -7.583 -11.088  1.00 98.63           C  
ATOM   2224 HG21 VAL A 141      -3.173  -8.418 -10.860  1.00 98.63           H  
ATOM   2225 HG22 VAL A 141      -3.431  -6.694 -10.604  1.00 98.63           H  
ATOM   2226 HG23 VAL A 141      -4.823  -7.798 -10.677  1.00 98.63           H  
ATOM   2227  N   LYS A 142      -2.377  -9.769 -13.671  1.00 98.60           N  
ATOM   2228  H   LYS A 142      -2.076  -8.928 -14.141  1.00 98.60           H  
ATOM   2229  CA  LYS A 142      -1.343 -10.744 -13.295  1.00 98.60           C  
ATOM   2230  HA  LYS A 142      -1.791 -11.735 -13.224  1.00 98.60           H  
ATOM   2231  C   LYS A 142      -0.773 -10.411 -11.923  1.00 98.60           C  
ATOM   2232  CB  LYS A 142      -0.205 -10.766 -14.317  1.00 98.60           C  
ATOM   2233  HB2 LYS A 142       0.559 -11.459 -13.964  1.00 98.60           H  
ATOM   2234  HB3 LYS A 142       0.247  -9.777 -14.377  1.00 98.60           H  
ATOM   2235  O   LYS A 142      -0.754  -9.244 -11.547  1.00 98.60           O  
ATOM   2236  CG  LYS A 142      -0.676 -11.214 -15.703  1.00 98.60           C  
ATOM   2237  HG2 LYS A 142      -1.353 -10.470 -16.124  1.00 98.60           H  
ATOM   2238  HG3 LYS A 142      -1.195 -12.169 -15.620  1.00 98.60           H  
ATOM   2239  CD  LYS A 142       0.540 -11.374 -16.615  1.00 98.60           C  
ATOM   2240  HD2 LYS A 142       1.057 -10.417 -16.694  1.00 98.60           H  
ATOM   2241  HD3 LYS A 142       1.219 -12.105 -16.178  1.00 98.60           H  
ATOM   2242  CE  LYS A 142       0.098 -11.843 -18.000  1.00 98.60           C  
ATOM   2243  HE2 LYS A 142      -0.611 -11.121 -18.402  1.00 98.60           H  
ATOM   2244  HE3 LYS A 142      -0.414 -12.800 -17.895  1.00 98.60           H  
ATOM   2245  NZ  LYS A 142       1.270 -11.976 -18.897  1.00 98.60           N  
ATOM   2246  HZ1 LYS A 142       1.731 -11.082 -18.992  1.00 98.60           H  
ATOM   2247  HZ2 LYS A 142       0.987 -12.300 -19.811  1.00 98.60           H  
ATOM   2248  HZ3 LYS A 142       1.932 -12.629 -18.503  1.00 98.60           H  
ATOM   2249  N   ASP A 143      -0.277 -11.423 -11.226  1.00 98.53           N  
ATOM   2250  H   ASP A 143      -0.336 -12.359 -11.602  1.00 98.53           H  
ATOM   2251  CA  ASP A 143       0.305 -11.294  -9.893  1.00 98.53           C  
ATOM   2252  HA  ASP A 143      -0.316 -10.619  -9.305  1.00 98.53           H  
ATOM   2253  C   ASP A 143       1.729 -10.707  -9.923  1.00 98.53           C  
ATOM   2254  CB  ASP A 143       0.256 -12.665  -9.213  1.00 98.53           C  
ATOM   2255  HB2 ASP A 143       0.937 -13.353  -9.713  1.00 98.53           H  
ATOM   2256  HB3 ASP A 143      -0.752 -13.069  -9.306  1.00 98.53           H  
ATOM   2257  O   ASP A 143       2.727 -11.419  -9.812  1.00 98.53           O  
ATOM   2258  CG  ASP A 143       0.609 -12.580  -7.730  1.00 98.53           C  
ATOM   2259  OD1 ASP A 143       0.929 -11.463  -7.242  1.00 98.53           O  
ATOM   2260  OD2 ASP A 143       0.526 -13.638  -7.079  1.00 98.53           O  
ATOM   2261  N   ASP A 144       1.831  -9.389 -10.098  1.00 98.66           N  
ATOM   2262  H   ASP A 144       0.987  -8.858 -10.261  1.00 98.66           H  
ATOM   2263  CA  ASP A 144       3.125  -8.698 -10.125  1.00 98.66           C  
ATOM   2264  HA  ASP A 144       3.866  -9.360 -10.573  1.00 98.66           H  
ATOM   2265  C   ASP A 144       3.643  -8.329  -8.728  1.00 98.66           C  
ATOM   2266  CB  ASP A 144       3.052  -7.436 -10.989  1.00 98.66           C  
ATOM   2267  HB2 ASP A 144       4.013  -6.924 -10.951  1.00 98.66           H  
ATOM   2268  HB3 ASP A 144       2.306  -6.762 -10.569  1.00 98.66           H  
ATOM   2269  O   ASP A 144       4.738  -7.776  -8.629  1.00 98.66           O  
ATOM   2270  CG  ASP A 144       2.743  -7.690 -12.460  1.00 98.66           C  
ATOM   2271  OD1 ASP A 144       3.092  -8.739 -13.041  1.00 98.66           O  
ATOM   2272  OD2 ASP A 144       2.180  -6.763 -13.076  1.00 98.66           O  
ATOM   2273  N   PHE A 145       2.880  -8.575  -7.657  1.00 98.67           N  
ATOM   2274  H   PHE A 145       2.009  -9.068  -7.793  1.00 98.67           H  
ATOM   2275  CA  PHE A 145       3.312  -8.280  -6.285  1.00 98.67           C  
ATOM   2276  HA  PHE A 145       4.112  -7.542  -6.342  1.00 98.67           H  
ATOM   2277  C   PHE A 145       3.917  -9.496  -5.573  1.00 98.67           C  
ATOM   2278  CB  PHE A 145       2.149  -7.669  -5.495  1.00 98.67           C  
ATOM   2279  HB2 PHE A 145       1.426  -8.465  -5.318  1.00 98.67           H  
ATOM   2280  HB3 PHE A 145       1.675  -6.901  -6.106  1.00 98.67           H  
ATOM   2281  O   PHE A 145       4.681  -9.340  -4.624  1.00 98.67           O  
ATOM   2282  CG  PHE A 145       2.468  -7.050  -4.147  1.00 98.67           C  
ATOM   2283  CD1 PHE A 145       1.477  -7.050  -3.147  1.00 98.67           C  
ATOM   2284  HD1 PHE A 145       0.524  -7.524  -3.331  1.00 98.67           H  
ATOM   2285  CD2 PHE A 145       3.723  -6.466  -3.875  1.00 98.67           C  
ATOM   2286  HD2 PHE A 145       4.527  -6.500  -4.596  1.00 98.67           H  
ATOM   2287  CE1 PHE A 145       1.730  -6.462  -1.896  1.00 98.67           C  
ATOM   2288  HE1 PHE A 145       0.979  -6.492  -1.121  1.00 98.67           H  
ATOM   2289  CE2 PHE A 145       3.977  -5.882  -2.626  1.00 98.67           C  
ATOM   2290  HE2 PHE A 145       4.954  -5.475  -2.409  1.00 98.67           H  
ATOM   2291  CZ  PHE A 145       2.978  -5.873  -1.640  1.00 98.67           C  
ATOM   2292  HZ  PHE A 145       3.182  -5.461  -0.662  1.00 98.67           H  
ATOM   2293  N   HIS A 146       3.652 -10.710  -6.057  1.00 98.33           N  
ATOM   2294  H   HIS A 146       2.930 -10.825  -6.754  1.00 98.33           H  
ATOM   2295  CA  HIS A 146       4.250 -11.918  -5.495  1.00 98.33           C  
ATOM   2296  HA  HIS A 146       4.053 -11.931  -4.423  1.00 98.33           H  
ATOM   2297  C   HIS A 146       5.772 -12.001  -5.668  1.00 98.33           C  
ATOM   2298  CB  HIS A 146       3.555 -13.122  -6.112  1.00 98.33           C  
ATOM   2299  HB2 HIS A 146       3.702 -13.143  -7.192  1.00 98.33           H  
ATOM   2300  HB3 HIS A 146       2.494 -13.006  -5.890  1.00 98.33           H  
ATOM   2301  O   HIS A 146       6.437 -12.682  -4.896  1.00 98.33           O  
ATOM   2302  CG  HIS A 146       3.964 -14.431  -5.506  1.00 98.33           C  
ATOM   2303  CD2 HIS A 146       4.918 -15.300  -5.959  1.00 98.33           C  
ATOM   2304  HD2 HIS A 146       5.533 -15.164  -6.835  1.00 98.33           H  
ATOM   2305  ND1 HIS A 146       3.429 -14.966  -4.362  1.00 98.33           N  
ATOM   2306  HD1 HIS A 146       2.671 -14.573  -3.823  1.00 98.33           H  
ATOM   2307  CE1 HIS A 146       4.045 -16.133  -4.126  1.00 98.33           C  
ATOM   2308  HE1 HIS A 146       3.825 -16.788  -3.296  1.00 98.33           H  
ATOM   2309  NE2 HIS A 146       4.960 -16.388  -5.077  1.00 98.33           N  
ATOM   2310  N   TYR A 147       6.368 -11.278  -6.621  1.00 98.46           N  
ATOM   2311  H   TYR A 147       5.798 -10.684  -7.205  1.00 98.46           H  
ATOM   2312  CA  TYR A 147       7.832 -11.193  -6.730  1.00 98.46           C  
ATOM   2313  HA  TYR A 147       8.237 -12.192  -6.890  1.00 98.46           H  
ATOM   2314  C   TYR A 147       8.491 -10.625  -5.458  1.00 98.46           C  
ATOM   2315  CB  TYR A 147       8.168 -10.315  -7.931  1.00 98.46           C  
ATOM   2316  HB2 TYR A 147       7.714 -10.739  -8.827  1.00 98.46           H  
ATOM   2317  HB3 TYR A 147       7.712  -9.342  -7.744  1.00 98.46           H  
ATOM   2318  O   TYR A 147       9.650 -10.914  -5.169  1.00 98.46           O  
ATOM   2319  CG  TYR A 147       9.648 -10.112  -8.185  1.00 98.46           C  
ATOM   2320  CD1 TYR A 147      10.230  -8.848  -7.970  1.00 98.46           C  
ATOM   2321  HD1 TYR A 147       9.615  -8.038  -7.609  1.00 98.46           H  
ATOM   2322  CD2 TYR A 147      10.440 -11.190  -8.622  1.00 98.46           C  
ATOM   2323  HD2 TYR A 147       9.992 -12.162  -8.763  1.00 98.46           H  
ATOM   2324  CE1 TYR A 147      11.601  -8.650  -8.221  1.00 98.46           C  
ATOM   2325  HE1 TYR A 147      12.047  -7.679  -8.065  1.00 98.46           H  
ATOM   2326  CE2 TYR A 147      11.817 -11.005  -8.847  1.00 98.46           C  
ATOM   2327  HE2 TYR A 147      12.438 -11.828  -9.169  1.00 98.46           H  
ATOM   2328  OH  TYR A 147      13.714  -9.535  -8.900  1.00 98.46           O  
ATOM   2329  HH  TYR A 147      13.943  -8.605  -8.828  1.00 98.46           H  
ATOM   2330  CZ  TYR A 147      12.395  -9.732  -8.652  1.00 98.46           C  
ATOM   2331  N   GLN A 148       7.745  -9.836  -4.685  1.00 98.19           N  
ATOM   2332  H   GLN A 148       6.819  -9.600  -5.011  1.00 98.19           H  
ATOM   2333  CA  GLN A 148       8.160  -9.239  -3.423  1.00 98.19           C  
ATOM   2334  HA  GLN A 148       9.245  -9.130  -3.425  1.00 98.19           H  
ATOM   2335  C   GLN A 148       7.810 -10.110  -2.206  1.00 98.19           C  
ATOM   2336  CB  GLN A 148       7.543  -7.840  -3.301  1.00 98.19           C  
ATOM   2337  HB2 GLN A 148       7.838  -7.435  -2.333  1.00 98.19           H  
ATOM   2338  HB3 GLN A 148       6.455  -7.905  -3.301  1.00 98.19           H  
ATOM   2339  O   GLN A 148       8.075  -9.709  -1.073  1.00 98.19           O  
ATOM   2340  CG  GLN A 148       8.010  -6.846  -4.379  1.00 98.19           C  
ATOM   2341  HG2 GLN A 148       9.065  -6.997  -4.608  1.00 98.19           H  
ATOM   2342  HG3 GLN A 148       7.890  -5.849  -3.956  1.00 98.19           H  
ATOM   2343  CD  GLN A 148       7.201  -6.828  -5.663  1.00 98.19           C  
ATOM   2344  NE2 GLN A 148       7.100  -5.693  -6.305  1.00 98.19           N  
ATOM   2345 HE21 GLN A 148       6.232  -5.648  -6.818  1.00 98.19           H  
ATOM   2346 HE22 GLN A 148       7.489  -4.852  -5.904  1.00 98.19           H  
ATOM   2347  OE1 GLN A 148       6.596  -7.773  -6.120  1.00 98.19           O  
ATOM   2348  N   GLN A 149       7.235 -11.299  -2.408  1.00 98.43           N  
ATOM   2349  H   GLN A 149       7.068 -11.610  -3.354  1.00 98.43           H  
ATOM   2350  CA  GLN A 149       6.906 -12.220  -1.325  1.00 98.43           C  
ATOM   2351  HA  GLN A 149       6.176 -11.722  -0.688  1.00 98.43           H  
ATOM   2352  C   GLN A 149       8.143 -12.539  -0.473  1.00 98.43           C  
ATOM   2353  CB  GLN A 149       6.271 -13.496  -1.914  1.00 98.43           C  
ATOM   2354  HB2 GLN A 149       6.937 -13.899  -2.677  1.00 98.43           H  
ATOM   2355  HB3 GLN A 149       5.327 -13.231  -2.390  1.00 98.43           H  
ATOM   2356  O   GLN A 149       9.210 -12.877  -0.991  1.00 98.43           O  
ATOM   2357  CG  GLN A 149       6.016 -14.618  -0.893  1.00 98.43           C  
ATOM   2358  HG2 GLN A 149       5.498 -15.437  -1.392  1.00 98.43           H  
ATOM   2359  HG3 GLN A 149       6.972 -15.003  -0.537  1.00 98.43           H  
ATOM   2360  CD  GLN A 149       5.183 -14.177   0.299  1.00 98.43           C  
ATOM   2361  NE2 GLN A 149       5.253 -14.877   1.410  1.00 98.43           N  
ATOM   2362 HE21 GLN A 149       4.771 -14.535   2.229  1.00 98.43           H  
ATOM   2363 HE22 GLN A 149       5.859 -15.683   1.475  1.00 98.43           H  
ATOM   2364  OE1 GLN A 149       4.490 -13.180   0.257  1.00 98.43           O  
ATOM   2365  N   GLY A 150       7.995 -12.435   0.848  1.00 98.59           N  
ATOM   2366  H   GLY A 150       7.114 -12.114   1.222  1.00 98.59           H  
ATOM   2367  CA  GLY A 150       9.051 -12.683   1.830  1.00 98.59           C  
ATOM   2368  HA2 GLY A 150       9.535 -13.633   1.606  1.00 98.59           H  
ATOM   2369  HA3 GLY A 150       8.596 -12.754   2.818  1.00 98.59           H  
ATOM   2370  C   GLY A 150      10.134 -11.604   1.897  1.00 98.59           C  
ATOM   2371  O   GLY A 150      11.077 -11.752   2.671  1.00 98.59           O  
ATOM   2372  N   GLN A 151      10.046 -10.536   1.097  1.00 98.77           N  
ATOM   2373  H   GLN A 151       9.238 -10.426   0.502  1.00 98.77           H  
ATOM   2374  CA  GLN A 151      11.044  -9.470   1.124  1.00 98.77           C  
ATOM   2375  HA  GLN A 151      12.026  -9.925   1.249  1.00 98.77           H  
ATOM   2376  C   GLN A 151      10.830  -8.542   2.313  1.00 98.77           C  
ATOM   2377  CB  GLN A 151      11.065  -8.670  -0.182  1.00 98.77           C  
ATOM   2378  HB2 GLN A 151      10.106  -8.172  -0.321  1.00 98.77           H  
ATOM   2379  HB3 GLN A 151      11.836  -7.903  -0.113  1.00 98.77           H  
ATOM   2380  O   GLN A 151       9.701  -8.267   2.719  1.00 98.77           O  
ATOM   2381  CG  GLN A 151      11.351  -9.538  -1.408  1.00 98.77           C  
ATOM   2382  HG2 GLN A 151      10.513 -10.212  -1.585  1.00 98.77           H  
ATOM   2383  HG3 GLN A 151      11.432  -8.871  -2.267  1.00 98.77           H  
ATOM   2384  CD  GLN A 151      12.621 -10.369  -1.286  1.00 98.77           C  
ATOM   2385  NE2 GLN A 151      12.534 -11.667  -1.470  1.00 98.77           N  
ATOM   2386 HE21 GLN A 151      13.371 -12.199  -1.282  1.00 98.77           H  
ATOM   2387 HE22 GLN A 151      11.625 -12.091  -1.588  1.00 98.77           H  
ATOM   2388  OE1 GLN A 151      13.706  -9.885  -1.013  1.00 98.77           O  
ATOM   2389  N   GLN A 152      11.935  -8.026   2.837  1.00 98.85           N  
ATOM   2390  H   GLN A 152      12.815  -8.242   2.392  1.00 98.85           H  
ATOM   2391  CA  GLN A 152      11.942  -7.013   3.886  1.00 98.85           C  
ATOM   2392  HA  GLN A 152      11.198  -7.263   4.642  1.00 98.85           H  
ATOM   2393  C   GLN A 152      11.582  -5.644   3.302  1.00 98.85           C  
ATOM   2394  CB  GLN A 152      13.313  -7.008   4.562  1.00 98.85           C  
ATOM   2395  HB2 GLN A 152      14.073  -6.844   3.797  1.00 98.85           H  
ATOM   2396  HB3 GLN A 152      13.359  -6.187   5.278  1.00 98.85           H  
ATOM   2397  O   GLN A 152      11.796  -5.377   2.118  1.00 98.85           O  
ATOM   2398  CG  GLN A 152      13.589  -8.336   5.287  1.00 98.85           C  
ATOM   2399  HG2 GLN A 152      13.502  -9.171   4.593  1.00 98.85           H  
ATOM   2400  HG3 GLN A 152      12.856  -8.471   6.083  1.00 98.85           H  
ATOM   2401  CD  GLN A 152      14.983  -8.375   5.890  1.00 98.85           C  
ATOM   2402  NE2 GLN A 152      16.027  -8.362   5.091  1.00 98.85           N  
ATOM   2403 HE21 GLN A 152      15.913  -8.237   4.095  1.00 98.85           H  
ATOM   2404 HE22 GLN A 152      16.936  -8.348   5.531  1.00 98.85           H  
ATOM   2405  OE1 GLN A 152      15.167  -8.396   7.094  1.00 98.85           O  
ATOM   2406  N   PHE A 153      11.019  -4.760   4.124  1.00 98.90           N  
ATOM   2407  H   PHE A 153      10.885  -4.995   5.097  1.00 98.90           H  
ATOM   2408  CA  PHE A 153      10.746  -3.393   3.692  1.00 98.90           C  
ATOM   2409  HA  PHE A 153      10.315  -3.426   2.691  1.00 98.90           H  
ATOM   2410  C   PHE A 153      12.055  -2.603   3.635  1.00 98.90           C  
ATOM   2411  CB  PHE A 153       9.724  -2.748   4.636  1.00 98.90           C  
ATOM   2412  HB2 PHE A 153      10.217  -2.447   5.560  1.00 98.90           H  
ATOM   2413  HB3 PHE A 153       8.976  -3.496   4.899  1.00 98.90           H  
ATOM   2414  O   PHE A 153      12.865  -2.704   4.555  1.00 98.90           O  
ATOM   2415  CG  PHE A 153       8.994  -1.568   4.027  1.00 98.90           C  
ATOM   2416  CD1 PHE A 153       9.400  -0.244   4.270  1.00 98.90           C  
ATOM   2417  HD1 PHE A 153      10.268  -0.051   4.882  1.00 98.90           H  
ATOM   2418  CD2 PHE A 153       7.887  -1.808   3.199  1.00 98.90           C  
ATOM   2419  HD2 PHE A 153       7.605  -2.826   2.976  1.00 98.90           H  
ATOM   2420  CE1 PHE A 153       8.681   0.823   3.698  1.00 98.90           C  
ATOM   2421  HE1 PHE A 153       9.004   1.839   3.867  1.00 98.90           H  
ATOM   2422  CE2 PHE A 153       7.151  -0.750   2.649  1.00 98.90           C  
ATOM   2423  HE2 PHE A 153       6.290  -0.958   2.030  1.00 98.90           H  
ATOM   2424  CZ  PHE A 153       7.551   0.571   2.898  1.00 98.90           C  
ATOM   2425  HZ  PHE A 153       6.999   1.387   2.455  1.00 98.90           H  
ATOM   2426  N   SER A 154      12.247  -1.769   2.617  1.00 98.89           N  
ATOM   2427  H   SER A 154      11.581  -1.775   1.857  1.00 98.89           H  
ATOM   2428  CA  SER A 154      13.419  -0.891   2.501  1.00 98.89           C  
ATOM   2429  HA  SER A 154      14.005  -0.943   3.418  1.00 98.89           H  
ATOM   2430  C   SER A 154      12.995   0.558   2.308  1.00 98.89           C  
ATOM   2431  CB  SER A 154      14.346  -1.325   1.362  1.00 98.89           C  
ATOM   2432  HB2 SER A 154      13.819  -1.212   0.415  1.00 98.89           H  
ATOM   2433  HB3 SER A 154      15.234  -0.692   1.351  1.00 98.89           H  
ATOM   2434  O   SER A 154      11.978   0.853   1.678  1.00 98.89           O  
ATOM   2435  OG  SER A 154      14.735  -2.668   1.527  1.00 98.89           O  
ATOM   2436  HG  SER A 154      15.239  -2.970   0.768  1.00 98.89           H  
ATOM   2437  N   THR A 155      13.795   1.484   2.830  1.00 98.82           N  
ATOM   2438  H   THR A 155      14.627   1.163   3.304  1.00 98.82           H  
ATOM   2439  CA  THR A 155      13.647   2.935   2.659  1.00 98.82           C  
ATOM   2440  HA  THR A 155      12.974   3.126   1.824  1.00 98.82           H  
ATOM   2441  C   THR A 155      14.992   3.561   2.309  1.00 98.82           C  
ATOM   2442  CB  THR A 155      13.060   3.619   3.909  1.00 98.82           C  
ATOM   2443  HB  THR A 155      12.992   4.691   3.724  1.00 98.82           H  
ATOM   2444  O   THR A 155      16.040   2.939   2.448  1.00 98.82           O  
ATOM   2445  CG2 THR A 155      11.658   3.106   4.227  1.00 98.82           C  
ATOM   2446 HG21 THR A 155      11.700   2.062   4.537  1.00 98.82           H  
ATOM   2447 HG22 THR A 155      11.221   3.705   5.026  1.00 98.82           H  
ATOM   2448 HG23 THR A 155      11.031   3.188   3.339  1.00 98.82           H  
ATOM   2449  OG1 THR A 155      13.857   3.413   5.052  1.00 98.82           O  
ATOM   2450  HG1 THR A 155      14.325   4.221   5.276  1.00 98.82           H  
ATOM   2451  N   ARG A 156      14.986   4.829   1.886  1.00 97.83           N  
ATOM   2452  H   ARG A 156      14.093   5.278   1.744  1.00 97.83           H  
ATOM   2453  CA  ARG A 156      16.206   5.563   1.492  1.00 97.83           C  
ATOM   2454  HA  ARG A 156      16.638   5.081   0.616  1.00 97.83           H  
ATOM   2455  C   ARG A 156      17.329   5.589   2.545  1.00 97.83           C  
ATOM   2456  CB  ARG A 156      15.800   6.989   1.101  1.00 97.83           C  
ATOM   2457  HB2 ARG A 156      16.658   7.490   0.652  1.00 97.83           H  
ATOM   2458  HB3 ARG A 156      15.007   6.944   0.354  1.00 97.83           H  
ATOM   2459  O   ARG A 156      18.480   5.844   2.215  1.00 97.83           O  
ATOM   2460  CG  ARG A 156      15.346   7.831   2.302  1.00 97.83           C  
ATOM   2461  HG2 ARG A 156      16.185   7.983   2.980  1.00 97.83           H  
ATOM   2462  HG3 ARG A 156      14.533   7.336   2.834  1.00 97.83           H  
ATOM   2463  CD  ARG A 156      14.866   9.183   1.794  1.00 97.83           C  
ATOM   2464  HD2 ARG A 156      13.899   9.032   1.314  1.00 97.83           H  
ATOM   2465  HD3 ARG A 156      15.583   9.559   1.065  1.00 97.83           H  
ATOM   2466  NE  ARG A 156      14.696  10.153   2.885  1.00 97.83           N  
ATOM   2467  HE  ARG A 156      14.800   9.797   3.825  1.00 97.83           H  
ATOM   2468  NH1 ARG A 156      14.391  11.956   1.510  1.00 97.83           N  
ATOM   2469 HH11 ARG A 156      14.194  12.934   1.348  1.00 97.83           H  
ATOM   2470 HH12 ARG A 156      14.422  11.320   0.726  1.00 97.83           H  
ATOM   2471  NH2 ARG A 156      14.337  12.231   3.729  1.00 97.83           N  
ATOM   2472 HH21 ARG A 156      14.224  13.222   3.568  1.00 97.83           H  
ATOM   2473 HH22 ARG A 156      14.490  11.866   4.658  1.00 97.83           H  
ATOM   2474  CZ  ARG A 156      14.474  11.439   2.703  1.00 97.83           C  
ATOM   2475  N   ASP A 157      16.972   5.399   3.814  1.00 98.39           N  
ATOM   2476  H   ASP A 157      15.995   5.218   3.997  1.00 98.39           H  
ATOM   2477  CA  ASP A 157      17.841   5.418   4.994  1.00 98.39           C  
ATOM   2478  HA  ASP A 157      18.852   5.678   4.681  1.00 98.39           H  
ATOM   2479  C   ASP A 157      17.953   4.054   5.703  1.00 98.39           C  
ATOM   2480  CB  ASP A 157      17.350   6.514   5.960  1.00 98.39           C  
ATOM   2481  HB2 ASP A 157      17.348   7.468   5.433  1.00 98.39           H  
ATOM   2482  HB3 ASP A 157      18.055   6.600   6.787  1.00 98.39           H  
ATOM   2483  O   ASP A 157      18.626   3.967   6.730  1.00 98.39           O  
ATOM   2484  CG  ASP A 157      15.942   6.270   6.524  1.00 98.39           C  
ATOM   2485  OD1 ASP A 157      15.087   5.683   5.815  1.00 98.39           O  
ATOM   2486  OD2 ASP A 157      15.623   6.803   7.609  1.00 98.39           O  
ATOM   2487  N   ARG A 158      17.309   2.999   5.180  1.00 98.50           N  
ATOM   2488  H   ARG A 158      16.817   3.128   4.307  1.00 98.50           H  
ATOM   2489  CA  ARG A 158      17.442   1.615   5.659  1.00 98.50           C  
ATOM   2490  HA  ARG A 158      18.445   1.486   6.066  1.00 98.50           H  
ATOM   2491  C   ARG A 158      17.283   0.647   4.490  1.00 98.50           C  
ATOM   2492  CB  ARG A 158      16.431   1.327   6.784  1.00 98.50           C  
ATOM   2493  HB2 ARG A 158      16.490   2.128   7.521  1.00 98.50           H  
ATOM   2494  HB3 ARG A 158      15.420   1.306   6.379  1.00 98.50           H  
ATOM   2495  O   ARG A 158      16.169   0.376   4.042  1.00 98.50           O  
ATOM   2496  CG  ARG A 158      16.741  -0.009   7.488  1.00 98.50           C  
ATOM   2497  HG2 ARG A 158      17.756   0.022   7.883  1.00 98.50           H  
ATOM   2498  HG3 ARG A 158      16.666  -0.831   6.777  1.00 98.50           H  
ATOM   2499  CD  ARG A 158      15.760  -0.237   8.643  1.00 98.50           C  
ATOM   2500  HD2 ARG A 158      15.764   0.644   9.285  1.00 98.50           H  
ATOM   2501  HD3 ARG A 158      14.767  -0.362   8.211  1.00 98.50           H  
ATOM   2502  NE  ARG A 158      16.055  -1.442   9.444  1.00 98.50           N  
ATOM   2503  HE  ARG A 158      16.582  -2.180   9.000  1.00 98.50           H  
ATOM   2504  NH1 ARG A 158      14.783  -0.906  11.295  1.00 98.50           N  
ATOM   2505 HH11 ARG A 158      14.401  -0.119  10.790  1.00 98.50           H  
ATOM   2506 HH12 ARG A 158      14.350  -1.230  12.147  1.00 98.50           H  
ATOM   2507  NH2 ARG A 158      15.842  -2.838  11.245  1.00 98.50           N  
ATOM   2508 HH21 ARG A 158      15.345  -3.092  12.086  1.00 98.50           H  
ATOM   2509 HH22 ARG A 158      16.020  -3.605  10.613  1.00 98.50           H  
ATOM   2510  CZ  ARG A 158      15.571  -1.718  10.649  1.00 98.50           C  
ATOM   2511  N   ASP A 159      18.416   0.157   4.011  1.00 98.49           N  
ATOM   2512  H   ASP A 159      19.288   0.402   4.458  1.00 98.49           H  
ATOM   2513  CA  ASP A 159      18.491  -0.811   2.926  1.00 98.49           C  
ATOM   2514  HA  ASP A 159      17.674  -0.639   2.225  1.00 98.49           H  
ATOM   2515  C   ASP A 159      18.374  -2.239   3.467  1.00 98.49           C  
ATOM   2516  CB  ASP A 159      19.803  -0.595   2.166  1.00 98.49           C  
ATOM   2517  HB2 ASP A 159      20.641  -0.691   2.856  1.00 98.49           H  
ATOM   2518  HB3 ASP A 159      19.811   0.415   1.756  1.00 98.49           H  
ATOM   2519  O   ASP A 159      19.211  -2.680   4.253  1.00 98.49           O  
ATOM   2520  CG  ASP A 159      19.970  -1.590   1.022  1.00 98.49           C  
ATOM   2521  OD1 ASP A 159      18.924  -2.113   0.576  1.00 98.49           O  
ATOM   2522  OD2 ASP A 159      21.142  -1.755   0.617  1.00 98.49           O  
ATOM   2523  N   ASN A 160      17.316  -2.932   3.059  1.00 98.53           N  
ATOM   2524  H   ASN A 160      16.683  -2.493   2.406  1.00 98.53           H  
ATOM   2525  CA  ASN A 160      17.074  -4.340   3.350  1.00 98.53           C  
ATOM   2526  HA  ASN A 160      17.974  -4.780   3.781  1.00 98.53           H  
ATOM   2527  C   ASN A 160      16.757  -5.128   2.064  1.00 98.53           C  
ATOM   2528  CB  ASN A 160      15.922  -4.456   4.363  1.00 98.53           C  
ATOM   2529  HB2 ASN A 160      15.006  -4.106   3.889  1.00 98.53           H  
ATOM   2530  HB3 ASN A 160      15.789  -5.509   4.612  1.00 98.53           H  
ATOM   2531  O   ASN A 160      16.172  -6.212   2.147  1.00 98.53           O  
ATOM   2532  CG  ASN A 160      16.124  -3.733   5.681  1.00 98.53           C  
ATOM   2533  ND2 ASN A 160      15.127  -3.010   6.131  1.00 98.53           N  
ATOM   2534 HD21 ASN A 160      14.302  -2.920   5.556  1.00 98.53           H  
ATOM   2535 HD22 ASN A 160      15.158  -2.728   7.100  1.00 98.53           H  
ATOM   2536  OD1 ASN A 160      17.109  -3.867   6.386  1.00 98.53           O  
ATOM   2537  N   ASP A 161      17.053  -4.561   0.887  1.00 98.47           N  
ATOM   2538  H   ASP A 161      17.694  -3.781   0.861  1.00 98.47           H  
ATOM   2539  CA  ASP A 161      16.678  -5.167  -0.387  1.00 98.47           C  
ATOM   2540  HA  ASP A 161      15.745  -5.705  -0.223  1.00 98.47           H  
ATOM   2541  C   ASP A 161      17.677  -6.237  -0.854  1.00 98.47           C  
ATOM   2542  CB  ASP A 161      16.332  -4.083  -1.418  1.00 98.47           C  
ATOM   2543  HB2 ASP A 161      15.631  -3.393  -0.949  1.00 98.47           H  
ATOM   2544  HB3 ASP A 161      15.814  -4.563  -2.249  1.00 98.47           H  
ATOM   2545  O   ASP A 161      18.750  -6.425  -0.279  1.00 98.47           O  
ATOM   2546  CG  ASP A 161      17.488  -3.279  -2.004  1.00 98.47           C  
ATOM   2547  OD1 ASP A 161      18.385  -3.925  -2.583  1.00 98.47           O  
ATOM   2548  OD2 ASP A 161      17.309  -2.036  -2.092  1.00 98.47           O  
ATOM   2549  N   ALA A 162      17.283  -7.015  -1.864  1.00 96.21           N  
ATOM   2550  H   ALA A 162      16.407  -6.798  -2.317  1.00 96.21           H  
ATOM   2551  CA  ALA A 162      18.078  -8.131  -2.372  1.00 96.21           C  
ATOM   2552  HA  ALA A 162      18.814  -8.396  -1.613  1.00 96.21           H  
ATOM   2553  C   ALA A 162      18.889  -7.768  -3.629  1.00 96.21           C  
ATOM   2554  CB  ALA A 162      17.175  -9.360  -2.553  1.00 96.21           C  
ATOM   2555  HB1 ALA A 162      16.579  -9.516  -1.653  1.00 96.21           H  
ATOM   2556  HB2 ALA A 162      17.792 -10.243  -2.724  1.00 96.21           H  
ATOM   2557  HB3 ALA A 162      16.511  -9.224  -3.406  1.00 96.21           H  
ATOM   2558  O   ALA A 162      19.379  -8.667  -4.324  1.00 96.21           O  
ATOM   2559  N   PHE A 163      19.017  -6.481  -3.976  1.00 97.89           N  
ATOM   2560  H   PHE A 163      18.699  -5.759  -3.346  1.00 97.89           H  
ATOM   2561  CA  PHE A 163      19.766  -6.057  -5.154  1.00 97.89           C  
ATOM   2562  HA  PHE A 163      19.665  -6.841  -5.904  1.00 97.89           H  
ATOM   2563  C   PHE A 163      21.253  -5.842  -4.825  1.00 97.89           C  
ATOM   2564  CB  PHE A 163      19.146  -4.801  -5.768  1.00 97.89           C  
ATOM   2565  HB2 PHE A 163      19.091  -4.033  -4.996  1.00 97.89           H  
ATOM   2566  HB3 PHE A 163      18.129  -5.031  -6.088  1.00 97.89           H  
ATOM   2567  O   PHE A 163      21.620  -4.886  -4.152  1.00 97.89           O  
ATOM   2568  CG  PHE A 163      19.908  -4.235  -6.955  1.00 97.89           C  
ATOM   2569  CD1 PHE A 163      20.177  -2.858  -7.016  1.00 97.89           C  
ATOM   2570  HD1 PHE A 163      19.857  -2.219  -6.207  1.00 97.89           H  
ATOM   2571  CD2 PHE A 163      20.359  -5.067  -7.997  1.00 97.89           C  
ATOM   2572  HD2 PHE A 163      20.170  -6.130  -7.960  1.00 97.89           H  
ATOM   2573  CE1 PHE A 163      20.863  -2.320  -8.120  1.00 97.89           C  
ATOM   2574  HE1 PHE A 163      21.080  -1.263  -8.153  1.00 97.89           H  
ATOM   2575  CE2 PHE A 163      21.028  -4.534  -9.109  1.00 97.89           C  
ATOM   2576  HE2 PHE A 163      21.344  -5.183  -9.912  1.00 97.89           H  
ATOM   2577  CZ  PHE A 163      21.272  -3.154  -9.175  1.00 97.89           C  
ATOM   2578  HZ  PHE A 163      21.788  -2.732 -10.025  1.00 97.89           H  
ATOM   2579  N   PRO A 164      22.181  -6.648  -5.373  1.00 94.33           N  
ATOM   2580  CA  PRO A 164      23.607  -6.485  -5.072  1.00 94.33           C  
ATOM   2581  HA  PRO A 164      23.751  -6.451  -3.993  1.00 94.33           H  
ATOM   2582  C   PRO A 164      24.239  -5.214  -5.669  1.00 94.33           C  
ATOM   2583  CB  PRO A 164      24.265  -7.749  -5.634  1.00 94.33           C  
ATOM   2584  HB2 PRO A 164      24.265  -8.524  -4.867  1.00 94.33           H  
ATOM   2585  HB3 PRO A 164      25.282  -7.570  -5.984  1.00 94.33           H  
ATOM   2586  O   PRO A 164      25.371  -4.879  -5.329  1.00 94.33           O  
ATOM   2587  CG  PRO A 164      23.336  -8.164  -6.773  1.00 94.33           C  
ATOM   2588  HG2 PRO A 164      23.424  -9.226  -7.004  1.00 94.33           H  
ATOM   2589  HG3 PRO A 164      23.535  -7.555  -7.655  1.00 94.33           H  
ATOM   2590  CD  PRO A 164      21.964  -7.822  -6.207  1.00 94.33           C  
ATOM   2591  HD2 PRO A 164      21.611  -8.644  -5.585  1.00 94.33           H  
ATOM   2592  HD3 PRO A 164      21.264  -7.641  -7.023  1.00 94.33           H  
ATOM   2593  N   GLY A 165      23.568  -4.541  -6.610  1.00 93.60           N  
ATOM   2594  H   GLY A 165      22.604  -4.791  -6.777  1.00 93.60           H  
ATOM   2595  CA  GLY A 165      24.134  -3.416  -7.359  1.00 93.60           C  
ATOM   2596  HA2 GLY A 165      25.216  -3.536  -7.426  1.00 93.60           H  
ATOM   2597  HA3 GLY A 165      23.738  -3.429  -8.374  1.00 93.60           H  
ATOM   2598  C   GLY A 165      23.865  -2.034  -6.761  1.00 93.60           C  
ATOM   2599  O   GLY A 165      24.238  -1.037  -7.382  1.00 93.60           O  
ATOM   2600  N   GLY A 166      23.207  -1.941  -5.606  1.00 94.29           N  
ATOM   2601  H   GLY A 166      22.871  -2.778  -5.153  1.00 94.29           H  
ATOM   2602  CA  GLY A 166      22.848  -0.673  -4.972  1.00 94.29           C  
ATOM   2603  HA2 GLY A 166      23.646  -0.368  -4.296  1.00 94.29           H  
ATOM   2604  HA3 GLY A 166      22.715   0.097  -5.732  1.00 94.29           H  
ATOM   2605  C   GLY A 166      21.558  -0.792  -4.170  1.00 94.29           C  
ATOM   2606  O   GLY A 166      21.146  -1.889  -3.846  1.00 94.29           O  
ATOM   2607  N   GLN A 167      20.916   0.343  -3.888  1.00 97.72           N  
ATOM   2608  H   GLN A 167      21.291   1.216  -4.229  1.00 97.72           H  
ATOM   2609  CA  GLN A 167      19.737   0.399  -3.016  1.00 97.72           C  
ATOM   2610  HA  GLN A 167      19.560  -0.576  -2.563  1.00 97.72           H  
ATOM   2611  C   GLN A 167      18.505   0.779  -3.837  1.00 97.72           C  
ATOM   2612  CB  GLN A 167      19.978   1.402  -1.876  1.00 97.72           C  
ATOM   2613  HB2 GLN A 167      19.158   1.320  -1.163  1.00 97.72           H  
ATOM   2614  HB3 GLN A 167      19.997   2.416  -2.276  1.00 97.72           H  
ATOM   2615  O   GLN A 167      18.394   1.917  -4.312  1.00 97.72           O  
ATOM   2616  CG  GLN A 167      21.309   1.150  -1.155  1.00 97.72           C  
ATOM   2617  HG2 GLN A 167      21.351   0.109  -0.836  1.00 97.72           H  
ATOM   2618  HG3 GLN A 167      22.138   1.314  -1.843  1.00 97.72           H  
ATOM   2619  CD  GLN A 167      21.539   2.057   0.041  1.00 97.72           C  
ATOM   2620  NE2 GLN A 167      22.683   1.959   0.672  1.00 97.72           N  
ATOM   2621 HE21 GLN A 167      23.214   1.113   0.518  1.00 97.72           H  
ATOM   2622 HE22 GLN A 167      22.748   2.489   1.529  1.00 97.72           H  
ATOM   2623  OE1 GLN A 167      20.752   2.919   0.391  1.00 97.72           O  
ATOM   2624  N   CYS A 168      17.566  -0.144  -4.009  1.00 98.60           N  
ATOM   2625  H   CYS A 168      17.672  -1.017  -3.513  1.00 98.60           H  
ATOM   2626  CA  CYS A 168      16.364   0.048  -4.815  1.00 98.60           C  
ATOM   2627  HA  CYS A 168      16.666   0.283  -5.835  1.00 98.60           H  
ATOM   2628  C   CYS A 168      15.512   1.213  -4.287  1.00 98.60           C  
ATOM   2629  CB  CYS A 168      15.564  -1.258  -4.850  1.00 98.60           C  
ATOM   2630  HB2 CYS A 168      14.645  -1.111  -5.419  1.00 98.60           H  
ATOM   2631  HB3 CYS A 168      15.287  -1.498  -3.824  1.00 98.60           H  
ATOM   2632  O   CYS A 168      15.017   2.006  -5.082  1.00 98.60           O  
ATOM   2633  SG  CYS A 168      16.443  -2.705  -5.508  1.00 98.60           S  
ATOM   2634  N   ALA A 169      15.412   1.404  -2.967  1.00 98.43           N  
ATOM   2635  H   ALA A 169      15.833   0.723  -2.352  1.00 98.43           H  
ATOM   2636  CA  ALA A 169      14.673   2.536  -2.397  1.00 98.43           C  
ATOM   2637  HA  ALA A 169      13.650   2.502  -2.773  1.00 98.43           H  
ATOM   2638  C   ALA A 169      15.246   3.910  -2.805  1.00 98.43           C  
ATOM   2639  CB  ALA A 169      14.627   2.378  -0.875  1.00 98.43           C  
ATOM   2640  HB1 ALA A 169      14.100   3.230  -0.446  1.00 98.43           H  
ATOM   2641  HB2 ALA A 169      14.091   1.466  -0.613  1.00 98.43           H  
ATOM   2642  HB3 ALA A 169      15.637   2.329  -0.468  1.00 98.43           H  
ATOM   2643  O   ALA A 169      14.485   4.859  -2.988  1.00 98.43           O  
ATOM   2644  N   ASN A 170      16.567   4.013  -3.003  1.00 97.32           N  
ATOM   2645  H   ASN A 170      17.128   3.181  -2.891  1.00 97.32           H  
ATOM   2646  CA  ASN A 170      17.217   5.222  -3.526  1.00 97.32           C  
ATOM   2647  HA  ASN A 170      16.699   6.102  -3.147  1.00 97.32           H  
ATOM   2648  C   ASN A 170      17.131   5.317  -5.056  1.00 97.32           C  
ATOM   2649  CB  ASN A 170      18.680   5.257  -3.040  1.00 97.32           C  
ATOM   2650  HB2 ASN A 170      19.147   4.281  -3.177  1.00 97.32           H  
ATOM   2651  HB3 ASN A 170      19.235   5.983  -3.634  1.00 97.32           H  
ATOM   2652  O   ASN A 170      17.049   6.413  -5.604  1.00 97.32           O  
ATOM   2653  CG  ASN A 170      18.788   5.703  -1.594  1.00 97.32           C  
ATOM   2654  ND2 ASN A 170      19.686   5.177  -0.803  1.00 97.32           N  
ATOM   2655 HD21 ASN A 170      20.178   4.321  -1.017  1.00 97.32           H  
ATOM   2656 HD22 ASN A 170      19.609   5.434   0.171  1.00 97.32           H  
ATOM   2657  OD1 ASN A 170      18.063   6.568  -1.143  1.00 97.32           O  
ATOM   2658  N   LEU A 171      17.131   4.183  -5.761  1.00 96.88           N  
ATOM   2659  H   LEU A 171      17.245   3.310  -5.266  1.00 96.88           H  
ATOM   2660  CA  LEU A 171      16.975   4.153  -7.216  1.00 96.88           C  
ATOM   2661  HA  LEU A 171      17.619   4.915  -7.653  1.00 96.88           H  
ATOM   2662  C   LEU A 171      15.553   4.494  -7.666  1.00 96.88           C  
ATOM   2663  CB  LEU A 171      17.377   2.774  -7.761  1.00 96.88           C  
ATOM   2664  HB2 LEU A 171      16.831   2.011  -7.208  1.00 96.88           H  
ATOM   2665  HB3 LEU A 171      17.064   2.704  -8.803  1.00 96.88           H  
ATOM   2666  O   LEU A 171      15.412   5.098  -8.725  1.00 96.88           O  
ATOM   2667  CG  LEU A 171      18.883   2.477  -7.689  1.00 96.88           C  
ATOM   2668  HG  LEU A 171      19.247   2.617  -6.671  1.00 96.88           H  
ATOM   2669  CD1 LEU A 171      19.130   1.027  -8.098  1.00 96.88           C  
ATOM   2670 HD11 LEU A 171      18.761   0.846  -9.107  1.00 96.88           H  
ATOM   2671 HD12 LEU A 171      20.199   0.818  -8.055  1.00 96.88           H  
ATOM   2672 HD13 LEU A 171      18.622   0.358  -7.403  1.00 96.88           H  
ATOM   2673  CD2 LEU A 171      19.696   3.378  -8.625  1.00 96.88           C  
ATOM   2674 HD21 LEU A 171      19.322   3.291  -9.645  1.00 96.88           H  
ATOM   2675 HD22 LEU A 171      20.744   3.079  -8.598  1.00 96.88           H  
ATOM   2676 HD23 LEU A 171      19.631   4.415  -8.296  1.00 96.88           H  
ATOM   2677  N   TYR A 172      14.527   4.130  -6.893  1.00 97.32           N  
ATOM   2678  H   TYR A 172      14.730   3.556  -6.087  1.00 97.32           H  
ATOM   2679  CA  TYR A 172      13.114   4.311  -7.253  1.00 97.32           C  
ATOM   2680  HA  TYR A 172      13.086   4.750  -8.250  1.00 97.32           H  
ATOM   2681  C   TYR A 172      12.353   5.306  -6.373  1.00 97.32           C  
ATOM   2682  CB  TYR A 172      12.402   2.960  -7.372  1.00 97.32           C  
ATOM   2683  HB2 TYR A 172      11.395   3.118  -7.758  1.00 97.32           H  
ATOM   2684  HB3 TYR A 172      12.312   2.518  -6.380  1.00 97.32           H  
ATOM   2685  O   TYR A 172      11.149   5.474  -6.554  1.00 97.32           O  
ATOM   2686  CG  TYR A 172      13.114   2.000  -8.298  1.00 97.32           C  
ATOM   2687  CD1 TYR A 172      13.198   2.255  -9.682  1.00 97.32           C  
ATOM   2688  HD1 TYR A 172      12.721   3.131 -10.094  1.00 97.32           H  
ATOM   2689  CD2 TYR A 172      13.770   0.892  -7.752  1.00 97.32           C  
ATOM   2690  HD2 TYR A 172      13.719   0.707  -6.689  1.00 97.32           H  
ATOM   2691  CE1 TYR A 172      13.903   1.373 -10.526  1.00 97.32           C  
ATOM   2692  HE1 TYR A 172      13.959   1.558 -11.589  1.00 97.32           H  
ATOM   2693  CE2 TYR A 172      14.529   0.062  -8.582  1.00 97.32           C  
ATOM   2694  HE2 TYR A 172      15.122  -0.714  -8.121  1.00 97.32           H  
ATOM   2695  OH  TYR A 172      15.268  -0.593 -10.768  1.00 97.32           O  
ATOM   2696  HH  TYR A 172      15.693  -1.279 -10.248  1.00 97.32           H  
ATOM   2697  CZ  TYR A 172      14.567   0.261  -9.974  1.00 97.32           C  
ATOM   2698  N   ASP A 173      13.058   5.993  -5.469  1.00 95.79           N  
ATOM   2699  H   ASP A 173      14.039   5.772  -5.373  1.00 95.79           H  
ATOM   2700  CA  ASP A 173      12.553   7.099  -4.648  1.00 95.79           C  
ATOM   2701  HA  ASP A 173      13.319   7.297  -3.897  1.00 95.79           H  
ATOM   2702  C   ASP A 173      11.286   6.765  -3.832  1.00 95.79           C  
ATOM   2703  CB  ASP A 173      12.425   8.376  -5.499  1.00 95.79           C  
ATOM   2704  HB2 ASP A 173      11.962   9.157  -4.896  1.00 95.79           H  
ATOM   2705  HB3 ASP A 173      11.787   8.178  -6.360  1.00 95.79           H  
ATOM   2706  O   ASP A 173      10.435   7.614  -3.578  1.00 95.79           O  
ATOM   2707  CG  ASP A 173      13.763   8.938  -5.968  1.00 95.79           C  
ATOM   2708  OD1 ASP A 173      14.646   9.125  -5.104  1.00 95.79           O  
ATOM   2709  OD2 ASP A 173      13.888   9.263  -7.176  1.00 95.79           O  
ATOM   2710  N   ALA A 174      11.148   5.525  -3.369  1.00 98.13           N  
ATOM   2711  H   ALA A 174      11.878   4.856  -3.567  1.00 98.13           H  
ATOM   2712  CA  ALA A 174       9.994   5.094  -2.584  1.00 98.13           C  
ATOM   2713  HA  ALA A 174       9.611   5.940  -2.012  1.00 98.13           H  
ATOM   2714  C   ALA A 174      10.374   3.998  -1.592  1.00 98.13           C  
ATOM   2715  CB  ALA A 174       8.891   4.628  -3.539  1.00 98.13           C  
ATOM   2716  HB1 ALA A 174       8.027   4.284  -2.970  1.00 98.13           H  
ATOM   2717  HB2 ALA A 174       8.591   5.456  -4.181  1.00 98.13           H  
ATOM   2718  HB3 ALA A 174       9.251   3.811  -4.165  1.00 98.13           H  
ATOM   2719  O   ALA A 174      11.276   3.206  -1.858  1.00 98.13           O  
ATOM   2720  N   GLY A 175       9.666   3.931  -0.463  1.00 98.75           N  
ATOM   2721  H   GLY A 175       8.861   4.533  -0.368  1.00 98.75           H  
ATOM   2722  CA  GLY A 175       9.756   2.790   0.443  1.00 98.75           C  
ATOM   2723  HA2 GLY A 175      10.790   2.447   0.470  1.00 98.75           H  
ATOM   2724  HA3 GLY A 175       9.455   3.066   1.453  1.00 98.75           H  
ATOM   2725  C   GLY A 175       8.857   1.655  -0.037  1.00 98.75           C  
ATOM   2726  O   GLY A 175       7.687   1.892  -0.356  1.00 98.75           O  
ATOM   2727  N   TRP A 176       9.398   0.441  -0.106  1.00 98.76           N  
ATOM   2728  H   TRP A 176      10.339   0.304   0.235  1.00 98.76           H  
ATOM   2729  CA  TRP A 176       8.685  -0.743  -0.587  1.00 98.76           C  
ATOM   2730  HA  TRP A 176       7.687  -0.753  -0.148  1.00 98.76           H  
ATOM   2731  C   TRP A 176       9.390  -2.036  -0.162  1.00 98.76           C  
ATOM   2732  CB  TRP A 176       8.568  -0.682  -2.120  1.00 98.76           C  
ATOM   2733  HB2 TRP A 176       8.401   0.346  -2.441  1.00 98.76           H  
ATOM   2734  HB3 TRP A 176       9.511  -1.015  -2.553  1.00 98.76           H  
ATOM   2735  O   TRP A 176      10.520  -2.004   0.326  1.00 98.76           O  
ATOM   2736  CG  TRP A 176       7.465  -1.503  -2.703  1.00 98.76           C  
ATOM   2737  CD1 TRP A 176       7.607  -2.454  -3.651  1.00 98.76           C  
ATOM   2738  HD1 TRP A 176       8.546  -2.734  -4.105  1.00 98.76           H  
ATOM   2739  CD2 TRP A 176       6.041  -1.452  -2.396  1.00 98.76           C  
ATOM   2740  CE2 TRP A 176       5.373  -2.411  -3.212  1.00 98.76           C  
ATOM   2741  CE3 TRP A 176       5.245  -0.692  -1.515  1.00 98.76           C  
ATOM   2742  HE3 TRP A 176       5.718   0.043  -0.880  1.00 98.76           H  
ATOM   2743  NE1 TRP A 176       6.371  -2.988  -3.955  1.00 98.76           N  
ATOM   2744  HE1 TRP A 176       6.216  -3.628  -4.721  1.00 98.76           H  
ATOM   2745  CH2 TRP A 176       3.233  -1.847  -2.268  1.00 98.76           C  
ATOM   2746  HH2 TRP A 176       2.168  -2.012  -2.209  1.00 98.76           H  
ATOM   2747  CZ2 TRP A 176       3.990  -2.605  -3.169  1.00 98.76           C  
ATOM   2748  HZ2 TRP A 176       3.521  -3.351  -3.794  1.00 98.76           H  
ATOM   2749  CZ3 TRP A 176       3.853  -0.889  -1.448  1.00 98.76           C  
ATOM   2750  HZ3 TRP A 176       3.257  -0.309  -0.759  1.00 98.76           H  
ATOM   2751  N   TRP A 177       8.738  -3.175  -0.384  1.00 98.82           N  
ATOM   2752  H   TRP A 177       7.815  -3.127  -0.791  1.00 98.82           H  
ATOM   2753  CA  TRP A 177       9.330  -4.505  -0.233  1.00 98.82           C  
ATOM   2754  HA  TRP A 177      10.005  -4.518   0.623  1.00 98.82           H  
ATOM   2755  C   TRP A 177      10.146  -4.862  -1.473  1.00 98.82           C  
ATOM   2756  CB  TRP A 177       8.216  -5.520   0.030  1.00 98.82           C  
ATOM   2757  HB2 TRP A 177       7.516  -5.518  -0.805  1.00 98.82           H  
ATOM   2758  HB3 TRP A 177       8.650  -6.517   0.097  1.00 98.82           H  
ATOM   2759  O   TRP A 177       9.652  -5.517  -2.383  1.00 98.82           O  
ATOM   2760  CG  TRP A 177       7.457  -5.266   1.284  1.00 98.82           C  
ATOM   2761  CD1 TRP A 177       7.891  -5.567   2.526  1.00 98.82           C  
ATOM   2762  HD1 TRP A 177       8.830  -6.049   2.755  1.00 98.82           H  
ATOM   2763  CD2 TRP A 177       6.146  -4.653   1.451  1.00 98.82           C  
ATOM   2764  CE2 TRP A 177       5.847  -4.619   2.845  1.00 98.82           C  
ATOM   2765  CE3 TRP A 177       5.198  -4.088   0.572  1.00 98.82           C  
ATOM   2766  HE3 TRP A 177       5.395  -4.091  -0.490  1.00 98.82           H  
ATOM   2767  NE1 TRP A 177       6.928  -5.222   3.448  1.00 98.82           N  
ATOM   2768  HE1 TRP A 177       7.020  -5.438   4.431  1.00 98.82           H  
ATOM   2769  CH2 TRP A 177       3.742  -3.500   2.442  1.00 98.82           C  
ATOM   2770  HH2 TRP A 177       2.827  -3.066   2.818  1.00 98.82           H  
ATOM   2771  CZ2 TRP A 177       4.692  -4.006   3.341  1.00 98.82           C  
ATOM   2772  HZ2 TRP A 177       4.555  -3.904   4.408  1.00 98.82           H  
ATOM   2773  CZ3 TRP A 177       3.998  -3.536   1.060  1.00 98.82           C  
ATOM   2774  HZ3 TRP A 177       3.279  -3.123   0.368  1.00 98.82           H  
ATOM   2775  N   TYR A 178      11.373  -4.365  -1.580  1.00 98.67           N  
ATOM   2776  H   TYR A 178      11.775  -3.871  -0.796  1.00 98.67           H  
ATOM   2777  CA  TYR A 178      12.186  -4.610  -2.770  1.00 98.67           C  
ATOM   2778  HA  TYR A 178      11.528  -4.638  -3.637  1.00 98.67           H  
ATOM   2779  C   TYR A 178      12.899  -5.967  -2.684  1.00 98.67           C  
ATOM   2780  CB  TYR A 178      13.161  -3.454  -2.991  1.00 98.67           C  
ATOM   2781  HB2 TYR A 178      13.764  -3.350  -2.089  1.00 98.67           H  
ATOM   2782  HB3 TYR A 178      13.837  -3.714  -3.806  1.00 98.67           H  
ATOM   2783  O   TYR A 178      13.611  -6.239  -1.724  1.00 98.67           O  
ATOM   2784  CG  TYR A 178      12.514  -2.115  -3.298  1.00 98.67           C  
ATOM   2785  CD1 TYR A 178      11.892  -1.865  -4.535  1.00 98.67           C  
ATOM   2786  HD1 TYR A 178      11.840  -2.654  -5.271  1.00 98.67           H  
ATOM   2787  CD2 TYR A 178      12.552  -1.104  -2.327  1.00 98.67           C  
ATOM   2788  HD2 TYR A 178      13.003  -1.314  -1.368  1.00 98.67           H  
ATOM   2789  CE1 TYR A 178      11.325  -0.599  -4.798  1.00 98.67           C  
ATOM   2790  HE1 TYR A 178      10.816  -0.383  -5.726  1.00 98.67           H  
ATOM   2791  CE2 TYR A 178      12.001   0.160  -2.583  1.00 98.67           C  
ATOM   2792  HE2 TYR A 178      12.032   0.917  -1.814  1.00 98.67           H  
ATOM   2793  OH  TYR A 178      10.865   1.641  -4.079  1.00 98.67           O  
ATOM   2794  HH  TYR A 178      10.995   2.216  -3.322  1.00 98.67           H  
ATOM   2795  CZ  TYR A 178      11.396   0.420  -3.828  1.00 98.67           C  
ATOM   2796  N   ALA A 179      12.738  -6.794  -3.721  1.00 97.47           N  
ATOM   2797  H   ALA A 179      12.145  -6.476  -4.474  1.00 97.47           H  
ATOM   2798  CA  ALA A 179      13.564  -7.979  -3.955  1.00 97.47           C  
ATOM   2799  HA  ALA A 179      13.816  -8.440  -3.000  1.00 97.47           H  
ATOM   2800  C   ALA A 179      14.884  -7.542  -4.613  1.00 97.47           C  
ATOM   2801  CB  ALA A 179      12.754  -8.985  -4.796  1.00 97.47           C  
ATOM   2802  HB1 ALA A 179      13.295  -9.928  -4.877  1.00 97.47           H  
ATOM   2803  HB2 ALA A 179      11.784  -9.190  -4.342  1.00 97.47           H  
ATOM   2804  HB3 ALA A 179      12.572  -8.573  -5.788  1.00 97.47           H  
ATOM   2805  O   ALA A 179      15.513  -6.576  -4.185  1.00 97.47           O  
ATOM   2806  N   ASN A 180      15.272  -8.158  -5.736  1.00 97.28           N  
ATOM   2807  H   ASN A 180      14.750  -8.968  -6.038  1.00 97.28           H  
ATOM   2808  CA  ASN A 180      16.116  -7.464  -6.707  1.00 97.28           C  
ATOM   2809  HA  ASN A 180      16.914  -6.950  -6.171  1.00 97.28           H  
ATOM   2810  C   ASN A 180      15.261  -6.383  -7.396  1.00 97.28           C  
ATOM   2811  CB  ASN A 180      16.786  -8.479  -7.641  1.00 97.28           C  
ATOM   2812  HB2 ASN A 180      17.380  -9.167  -7.040  1.00 97.28           H  
ATOM   2813  HB3 ASN A 180      16.037  -9.053  -8.186  1.00 97.28           H  
ATOM   2814  O   ASN A 180      14.788  -6.535  -8.525  1.00 97.28           O  
ATOM   2815  CG  ASN A 180      17.709  -7.814  -8.639  1.00 97.28           C  
ATOM   2816  ND2 ASN A 180      18.255  -8.563  -9.566  1.00 97.28           N  
ATOM   2817 HD21 ASN A 180      18.839  -8.079 -10.233  1.00 97.28           H  
ATOM   2818 HD22 ASN A 180      18.039  -9.549  -9.606  1.00 97.28           H  
ATOM   2819  OD1 ASN A 180      17.967  -6.629  -8.613  1.00 97.28           O  
ATOM   2820  N   CYS A 181      14.967  -5.347  -6.617  1.00 97.74           N  
ATOM   2821  H   CYS A 181      15.388  -5.355  -5.699  1.00 97.74           H  
ATOM   2822  CA  CYS A 181      14.033  -4.271  -6.877  1.00 97.74           C  
ATOM   2823  HA  CYS A 181      14.015  -3.665  -5.972  1.00 97.74           H  
ATOM   2824  C   CYS A 181      12.578  -4.733  -6.997  1.00 97.74           C  
ATOM   2825  CB  CYS A 181      14.608  -3.361  -7.954  1.00 97.74           C  
ATOM   2826  HB2 CYS A 181      13.946  -2.500  -8.051  1.00 97.74           H  
ATOM   2827  HB3 CYS A 181      14.632  -3.891  -8.906  1.00 97.74           H  
ATOM   2828  O   CYS A 181      12.031  -5.194  -5.997  1.00 97.74           O  
ATOM   2829  SG  CYS A 181      16.305  -2.795  -7.564  1.00 97.74           S  
ATOM   2830  N   HIS A 182      11.887  -4.554  -8.125  1.00 98.19           N  
ATOM   2831  H   HIS A 182      12.331  -4.208  -8.963  1.00 98.19           H  
ATOM   2832  CA  HIS A 182      10.440  -4.774  -8.123  1.00 98.19           C  
ATOM   2833  HA  HIS A 182      10.214  -5.634  -7.492  1.00 98.19           H  
ATOM   2834  C   HIS A 182       9.813  -5.057  -9.489  1.00 98.19           C  
ATOM   2835  CB  HIS A 182       9.761  -3.548  -7.506  1.00 98.19           C  
ATOM   2836  HB2 HIS A 182      10.122  -3.378  -6.491  1.00 98.19           H  
ATOM   2837  HB3 HIS A 182       8.704  -3.800  -7.433  1.00 98.19           H  
ATOM   2838  O   HIS A 182      10.254  -4.543 -10.514  1.00 98.19           O  
ATOM   2839  CG  HIS A 182       9.895  -2.280  -8.312  1.00 98.19           C  
ATOM   2840  CD2 HIS A 182      10.874  -1.330  -8.203  1.00 98.19           C  
ATOM   2841  HD2 HIS A 182      11.714  -1.350  -7.525  1.00 98.19           H  
ATOM   2842  ND1 HIS A 182       9.050  -1.877  -9.321  1.00 98.19           N  
ATOM   2843  HD1 HIS A 182       8.223  -2.367  -9.631  1.00 98.19           H  
ATOM   2844  CE1 HIS A 182       9.495  -0.700  -9.789  1.00 98.19           C  
ATOM   2845  HE1 HIS A 182       9.011  -0.105 -10.549  1.00 98.19           H  
ATOM   2846  NE2 HIS A 182      10.607  -0.334  -9.142  1.00 98.19           N  
ATOM   2847  N   THR A 183       8.689  -5.774  -9.467  1.00 98.38           N  
ATOM   2848  H   THR A 183       8.462  -6.295  -8.631  1.00 98.38           H  
ATOM   2849  CA  THR A 183       7.686  -5.840 -10.548  1.00 98.38           C  
ATOM   2850  HA  THR A 183       8.100  -5.404 -11.457  1.00 98.38           H  
ATOM   2851  C   THR A 183       6.422  -5.040 -10.210  1.00 98.38           C  
ATOM   2852  CB  THR A 183       7.324  -7.296 -10.860  1.00 98.38           C  
ATOM   2853  HB  THR A 183       6.437  -7.347 -11.491  1.00 98.38           H  
ATOM   2854  O   THR A 183       5.625  -4.726 -11.088  1.00 98.38           O  
ATOM   2855  CG2 THR A 183       8.482  -8.018 -11.548  1.00 98.38           C  
ATOM   2856 HG21 THR A 183       8.725  -7.516 -12.484  1.00 98.38           H  
ATOM   2857 HG22 THR A 183       9.360  -8.033 -10.903  1.00 98.38           H  
ATOM   2858 HG23 THR A 183       8.186  -9.045 -11.763  1.00 98.38           H  
ATOM   2859  OG1 THR A 183       7.116  -7.984  -9.661  1.00 98.38           O  
ATOM   2860  HG1 THR A 183       6.216  -7.873  -9.345  1.00 98.38           H  
ATOM   2861  N   SER A 184       6.270  -4.596  -8.963  1.00 98.44           N  
ATOM   2862  H   SER A 184       6.931  -4.908  -8.265  1.00 98.44           H  
ATOM   2863  CA  SER A 184       5.255  -3.628  -8.536  1.00 98.44           C  
ATOM   2864  HA  SER A 184       4.890  -3.101  -9.418  1.00 98.44           H  
ATOM   2865  C   SER A 184       5.870  -2.589  -7.596  1.00 98.44           C  
ATOM   2866  CB  SER A 184       4.047  -4.329  -7.901  1.00 98.44           C  
ATOM   2867  HB2 SER A 184       3.242  -3.606  -7.770  1.00 98.44           H  
ATOM   2868  HB3 SER A 184       3.698  -5.119  -8.565  1.00 98.44           H  
ATOM   2869  O   SER A 184       6.691  -2.922  -6.749  1.00 98.44           O  
ATOM   2870  OG  SER A 184       4.380  -4.879  -6.643  1.00 98.44           O  
ATOM   2871  HG  SER A 184       3.658  -5.450  -6.371  1.00 98.44           H  
ATOM   2872  N   ASN A 185       5.515  -1.319  -7.750  1.00 98.23           N  
ATOM   2873  H   ASN A 185       4.799  -1.108  -8.430  1.00 98.23           H  
ATOM   2874  CA  ASN A 185       5.976  -0.239  -6.873  1.00 98.23           C  
ATOM   2875  HA  ASN A 185       6.221  -0.641  -5.889  1.00 98.23           H  
ATOM   2876  C   ASN A 185       4.830   0.748  -6.687  1.00 98.23           C  
ATOM   2877  CB  ASN A 185       7.248   0.422  -7.438  1.00 98.23           C  
ATOM   2878  HB2 ASN A 185       8.044  -0.322  -7.466  1.00 98.23           H  
ATOM   2879  HB3 ASN A 185       7.062   0.802  -8.442  1.00 98.23           H  
ATOM   2880  O   ASN A 185       4.734   1.755  -7.384  1.00 98.23           O  
ATOM   2881  CG  ASN A 185       7.757   1.568  -6.577  1.00 98.23           C  
ATOM   2882  ND2 ASN A 185       8.673   2.354  -7.093  1.00 98.23           N  
ATOM   2883 HD21 ASN A 185       9.029   2.188  -8.024  1.00 98.23           H  
ATOM   2884 HD22 ASN A 185       9.052   3.080  -6.502  1.00 98.23           H  
ATOM   2885  OD1 ASN A 185       7.334   1.762  -5.445  1.00 98.23           O  
ATOM   2886  N   LEU A 186       3.913   0.428  -5.776  1.00 98.45           N  
ATOM   2887  H   LEU A 186       4.040  -0.411  -5.228  1.00 98.45           H  
ATOM   2888  CA  LEU A 186       2.693   1.217  -5.578  1.00 98.45           C  
ATOM   2889  HA  LEU A 186       2.300   1.490  -6.557  1.00 98.45           H  
ATOM   2890  C   LEU A 186       2.959   2.541  -4.841  1.00 98.45           C  
ATOM   2891  CB  LEU A 186       1.644   0.351  -4.866  1.00 98.45           C  
ATOM   2892  HB2 LEU A 186       0.731   0.935  -4.753  1.00 98.45           H  
ATOM   2893  HB3 LEU A 186       2.004   0.108  -3.866  1.00 98.45           H  
ATOM   2894  O   LEU A 186       2.120   3.442  -4.838  1.00 98.45           O  
ATOM   2895  CG  LEU A 186       1.307  -0.955  -5.610  1.00 98.45           C  
ATOM   2896  HG  LEU A 186       2.185  -1.601  -5.631  1.00 98.45           H  
ATOM   2897  CD1 LEU A 186       0.208  -1.701  -4.865  1.00 98.45           C  
ATOM   2898 HD11 LEU A 186      -0.693  -1.092  -4.793  1.00 98.45           H  
ATOM   2899 HD12 LEU A 186       0.545  -1.950  -3.859  1.00 98.45           H  
ATOM   2900 HD13 LEU A 186      -0.015  -2.628  -5.394  1.00 98.45           H  
ATOM   2901  CD2 LEU A 186       0.867  -0.698  -7.055  1.00 98.45           C  
ATOM   2902 HD21 LEU A 186       0.372  -1.580  -7.463  1.00 98.45           H  
ATOM   2903 HD22 LEU A 186       0.180   0.146  -7.101  1.00 98.45           H  
ATOM   2904 HD23 LEU A 186       1.738  -0.477  -7.672  1.00 98.45           H  
ATOM   2905  N   ASN A 187       4.150   2.682  -4.260  1.00 98.36           N  
ATOM   2906  H   ASN A 187       4.799   1.910  -4.318  1.00 98.36           H  
ATOM   2907  CA  ASN A 187       4.606   3.889  -3.582  1.00 98.36           C  
ATOM   2908  HA  ASN A 187       3.738   4.487  -3.307  1.00 98.36           H  
ATOM   2909  C   ASN A 187       5.453   4.804  -4.481  1.00 98.36           C  
ATOM   2910  CB  ASN A 187       5.288   3.479  -2.272  1.00 98.36           C  
ATOM   2911  HB2 ASN A 187       6.018   2.693  -2.465  1.00 98.36           H  
ATOM   2912  HB3 ASN A 187       5.819   4.331  -1.849  1.00 98.36           H  
ATOM   2913  O   ASN A 187       5.908   5.844  -4.016  1.00 98.36           O  
ATOM   2914  CG  ASN A 187       4.293   2.998  -1.226  1.00 98.36           C  
ATOM   2915  ND2 ASN A 187       4.789   2.409  -0.167  1.00 98.36           N  
ATOM   2916 HD21 ASN A 187       4.140   2.042   0.515  1.00 98.36           H  
ATOM   2917 HD22 ASN A 187       5.785   2.249  -0.117  1.00 98.36           H  
ATOM   2918  OD1 ASN A 187       3.084   3.174  -1.327  1.00 98.36           O  
ATOM   2919  N   GLY A 188       5.608   4.482  -5.768  1.00 97.08           N  
ATOM   2920  H   GLY A 188       5.264   3.590  -6.093  1.00 97.08           H  
ATOM   2921  CA  GLY A 188       6.341   5.314  -6.719  1.00 97.08           C  
ATOM   2922  HA2 GLY A 188       6.455   4.762  -7.651  1.00 97.08           H  
ATOM   2923  HA3 GLY A 188       7.344   5.496  -6.334  1.00 97.08           H  
ATOM   2924  C   GLY A 188       5.696   6.676  -7.023  1.00 97.08           C  
ATOM   2925  O   GLY A 188       4.715   7.114  -6.410  1.00 97.08           O  
ATOM   2926  N   HIS A 189       6.271   7.366  -7.998  1.00 94.02           N  
ATOM   2927  H   HIS A 189       7.071   6.937  -8.439  1.00 94.02           H  
ATOM   2928  CA  HIS A 189       5.978   8.748  -8.373  1.00 94.02           C  
ATOM   2929  HA  HIS A 189       5.523   9.272  -7.532  1.00 94.02           H  
ATOM   2930  C   HIS A 189       5.033   8.860  -9.580  1.00 94.02           C  
ATOM   2931  CB  HIS A 189       7.321   9.411  -8.679  1.00 94.02           C  
ATOM   2932  HB2 HIS A 189       7.151  10.329  -9.241  1.00 94.02           H  
ATOM   2933  HB3 HIS A 189       7.921   8.749  -9.303  1.00 94.02           H  
ATOM   2934  O   HIS A 189       5.327   8.356 -10.660  1.00 94.02           O  
ATOM   2935  CG  HIS A 189       8.107   9.751  -7.448  1.00 94.02           C  
ATOM   2936  CD2 HIS A 189       8.999   8.956  -6.779  1.00 94.02           C  
ATOM   2937  HD2 HIS A 189       9.270   7.940  -7.025  1.00 94.02           H  
ATOM   2938  ND1 HIS A 189       8.069  10.965  -6.811  1.00 94.02           N  
ATOM   2939  HD1 HIS A 189       7.619  11.790  -7.179  1.00 94.02           H  
ATOM   2940  CE1 HIS A 189       8.919  10.911  -5.776  1.00 94.02           C  
ATOM   2941  HE1 HIS A 189       9.154  11.739  -5.124  1.00 94.02           H  
ATOM   2942  NE2 HIS A 189       9.498   9.709  -5.710  1.00 94.02           N  
ATOM   2943  N   PHE A 190       3.921   9.585  -9.457  1.00 91.19           N  
ATOM   2944  H   PHE A 190       3.700  10.027  -8.576  1.00 91.19           H  
ATOM   2945  CA  PHE A 190       2.996   9.764 -10.587  1.00 91.19           C  
ATOM   2946  HA  PHE A 190       2.748   8.785 -10.997  1.00 91.19           H  
ATOM   2947  C   PHE A 190       3.596  10.573 -11.753  1.00 91.19           C  
ATOM   2948  CB  PHE A 190       1.705  10.410 -10.082  1.00 91.19           C  
ATOM   2949  HB2 PHE A 190       1.117  10.732 -10.941  1.00 91.19           H  
ATOM   2950  HB3 PHE A 190       1.941  11.302  -9.502  1.00 91.19           H  
ATOM   2951  O   PHE A 190       3.259  10.335 -12.910  1.00 91.19           O  
ATOM   2952  CG  PHE A 190       0.839   9.472  -9.268  1.00 91.19           C  
ATOM   2953  CD1 PHE A 190       0.159   8.427  -9.917  1.00 91.19           C  
ATOM   2954  HD1 PHE A 190       0.287   8.279 -10.979  1.00 91.19           H  
ATOM   2955  CD2 PHE A 190       0.671   9.664  -7.884  1.00 91.19           C  
ATOM   2956  HD2 PHE A 190       1.181  10.477  -7.389  1.00 91.19           H  
ATOM   2957  CE1 PHE A 190      -0.715   7.599  -9.195  1.00 91.19           C  
ATOM   2958  HE1 PHE A 190      -1.251   6.805  -9.695  1.00 91.19           H  
ATOM   2959  CE2 PHE A 190      -0.219   8.846  -7.164  1.00 91.19           C  
ATOM   2960  HE2 PHE A 190      -0.398   9.040  -6.117  1.00 91.19           H  
ATOM   2961  CZ  PHE A 190      -0.922   7.823  -7.828  1.00 91.19           C  
ATOM   2962  HZ  PHE A 190      -1.640   7.211  -7.302  1.00 91.19           H  
ATOM   2963  N   ASP A 191       4.528  11.485 -11.475  1.00 88.33           N  
ATOM   2964  H   ASP A 191       4.835  11.609 -10.521  1.00 88.33           H  
ATOM   2965  CA  ASP A 191       5.211  12.334 -12.458  1.00 88.33           C  
ATOM   2966  HA  ASP A 191       4.517  12.529 -13.276  1.00 88.33           H  
ATOM   2967  C   ASP A 191       6.450  11.675 -13.095  1.00 88.33           C  
ATOM   2968  CB  ASP A 191       5.536  13.693 -11.812  1.00 88.33           C  
ATOM   2969  HB2 ASP A 191       4.603  14.148 -11.478  1.00 88.33           H  
ATOM   2970  HB3 ASP A 191       5.959  14.347 -12.574  1.00 88.33           H  
ATOM   2971  O   ASP A 191       7.080  12.249 -13.983  1.00 88.33           O  
ATOM   2972  CG  ASP A 191       6.499  13.630 -10.615  1.00 88.33           C  
ATOM   2973  OD1 ASP A 191       6.560  12.570  -9.945  1.00 88.33           O  
ATOM   2974  OD2 ASP A 191       7.138  14.667 -10.338  1.00 88.33           O  
ATOM   2975  N   ALA A 192       6.779  10.440 -12.705  1.00 89.88           N  
ATOM   2976  H   ALA A 192       6.229  10.021 -11.968  1.00 89.88           H  
ATOM   2977  CA  ALA A 192       7.959   9.725 -13.183  1.00 89.88           C  
ATOM   2978  HA  ALA A 192       8.637  10.455 -13.624  1.00 89.88           H  
ATOM   2979  C   ALA A 192       7.666   8.699 -14.291  1.00 89.88           C  
ATOM   2980  CB  ALA A 192       8.696   9.127 -11.984  1.00 89.88           C  
ATOM   2981  HB1 ALA A 192       8.121   8.298 -11.572  1.00 89.88           H  
ATOM   2982  HB2 ALA A 192       9.675   8.773 -12.304  1.00 89.88           H  
ATOM   2983  HB3 ALA A 192       8.840   9.894 -11.222  1.00 89.88           H  
ATOM   2984  O   ALA A 192       8.490   7.821 -14.531  1.00 89.88           O  
ATOM   2985  N   ALA A 193       6.530   8.803 -14.993  1.00 86.49           N  
ATOM   2986  H   ALA A 193       5.886   9.534 -14.728  1.00 86.49           H  
ATOM   2987  CA  ALA A 193       6.081   7.809 -15.978  1.00 86.49           C  
ATOM   2988  HA  ALA A 193       5.908   6.868 -15.457  1.00 86.49           H  
ATOM   2989  C   ALA A 193       7.101   7.516 -17.100  1.00 86.49           C  
ATOM   2990  CB  ALA A 193       4.745   8.286 -16.562  1.00 86.49           C  
ATOM   2991  HB1 ALA A 193       4.028   8.449 -15.757  1.00 86.49           H  
ATOM   2992  HB2 ALA A 193       4.883   9.217 -17.110  1.00 86.49           H  
ATOM   2993  HB3 ALA A 193       4.346   7.528 -17.237  1.00 86.49           H  
ATOM   2994  O   ALA A 193       7.148   6.406 -17.614  1.00 86.49           O  
ATOM   2995  N   SER A 194       7.960   8.468 -17.478  1.00 88.90           N  
ATOM   2996  H   SER A 194       7.907   9.371 -17.029  1.00 88.90           H  
ATOM   2997  CA  SER A 194       9.021   8.248 -18.478  1.00 88.90           C  
ATOM   2998  HA  SER A 194       8.656   7.544 -19.226  1.00 88.90           H  
ATOM   2999  C   SER A 194      10.315   7.652 -17.895  1.00 88.90           C  
ATOM   3000  CB  SER A 194       9.306   9.570 -19.193  1.00 88.90           C  
ATOM   3001  HB2 SER A 194      10.087   9.424 -19.940  1.00 88.90           H  
ATOM   3002  HB3 SER A 194       8.398   9.909 -19.691  1.00 88.90           H  
ATOM   3003  O   SER A 194      11.160   7.125 -18.634  1.00 88.90           O  
ATOM   3004  OG  SER A 194       9.718  10.545 -18.253  1.00 88.90           O  
ATOM   3005  HG  SER A 194       9.684  11.415 -18.656  1.00 88.90           H  
ATOM   3006  N   THR A 195      10.481   7.702 -16.570  1.00 93.82           N  
ATOM   3007  H   THR A 195       9.682   7.953 -16.006  1.00 93.82           H  
ATOM   3008  CA  THR A 195      11.676   7.232 -15.862  1.00 93.82           C  
ATOM   3009  HA  THR A 195      12.524   7.308 -16.542  1.00 93.82           H  
ATOM   3010  C   THR A 195      11.508   5.775 -15.455  1.00 93.82           C  
ATOM   3011  CB  THR A 195      12.007   8.098 -14.641  1.00 93.82           C  
ATOM   3012  HB  THR A 195      11.245   7.980 -13.870  1.00 93.82           H  
ATOM   3013  O   THR A 195      10.484   5.376 -14.917  1.00 93.82           O  
ATOM   3014  CG2 THR A 195      13.387   7.755 -14.079  1.00 93.82           C  
ATOM   3015 HG21 THR A 195      13.630   8.450 -13.275  1.00 93.82           H  
ATOM   3016 HG22 THR A 195      13.400   6.737 -13.691  1.00 93.82           H  
ATOM   3017 HG23 THR A 195      14.142   7.856 -14.859  1.00 93.82           H  
ATOM   3018  OG1 THR A 195      12.090   9.448 -15.028  1.00 93.82           O  
ATOM   3019  HG1 THR A 195      11.210   9.740 -15.277  1.00 93.82           H  
ATOM   3020  N   PHE A 196      12.536   4.966 -15.707  1.00 96.41           N  
ATOM   3021  H   PHE A 196      13.408   5.368 -16.022  1.00 96.41           H  
ATOM   3022  CA  PHE A 196      12.473   3.525 -15.486  1.00 96.41           C  
ATOM   3023  HA  PHE A 196      11.669   3.116 -16.099  1.00 96.41           H  
ATOM   3024  C   PHE A 196      12.185   3.181 -14.016  1.00 96.41           C  
ATOM   3025  CB  PHE A 196      13.790   2.894 -15.944  1.00 96.41           C  
ATOM   3026  HB2 PHE A 196      14.010   3.219 -16.961  1.00 96.41           H  
ATOM   3027  HB3 PHE A 196      14.599   3.255 -15.309  1.00 96.41           H  
ATOM   3028  O   PHE A 196      12.973   3.527 -13.142  1.00 96.41           O  
ATOM   3029  CG  PHE A 196      13.777   1.383 -15.914  1.00 96.41           C  
ATOM   3030  CD1 PHE A 196      14.208   0.710 -14.757  1.00 96.41           C  
ATOM   3031  HD1 PHE A 196      14.550   1.264 -13.895  1.00 96.41           H  
ATOM   3032  CD2 PHE A 196      13.321   0.649 -17.025  1.00 96.41           C  
ATOM   3033  HD2 PHE A 196      12.966   1.161 -17.907  1.00 96.41           H  
ATOM   3034  CE1 PHE A 196      14.181  -0.692 -14.708  1.00 96.41           C  
ATOM   3035  HE1 PHE A 196      14.494  -1.205 -13.810  1.00 96.41           H  
ATOM   3036  CE2 PHE A 196      13.316  -0.758 -16.983  1.00 96.41           C  
ATOM   3037  HE2 PHE A 196      12.970  -1.331 -17.830  1.00 96.41           H  
ATOM   3038  CZ  PHE A 196      13.741  -1.426 -15.821  1.00 96.41           C  
ATOM   3039  HZ  PHE A 196      13.717  -2.505 -15.770  1.00 96.41           H  
ATOM   3040  N   GLY A 197      11.072   2.494 -13.761  1.00 95.90           N  
ATOM   3041  H   GLY A 197      10.409   2.409 -14.519  1.00 95.90           H  
ATOM   3042  CA  GLY A 197      10.706   1.877 -12.481  1.00 95.90           C  
ATOM   3043  HA2 GLY A 197      11.552   1.297 -12.112  1.00 95.90           H  
ATOM   3044  HA3 GLY A 197       9.874   1.193 -12.649  1.00 95.90           H  
ATOM   3045  C   GLY A 197      10.288   2.841 -11.367  1.00 95.90           C  
ATOM   3046  O   GLY A 197       9.775   2.392 -10.347  1.00 95.90           O  
ATOM   3047  N   LYS A 198      10.464   4.155 -11.545  1.00 96.73           N  
ATOM   3048  H   LYS A 198      10.880   4.460 -12.413  1.00 96.73           H  
ATOM   3049  CA  LYS A 198      10.199   5.148 -10.491  1.00 96.73           C  
ATOM   3050  HA  LYS A 198      10.576   4.776  -9.538  1.00 96.73           H  
ATOM   3051  C   LYS A 198       8.719   5.424 -10.251  1.00 96.73           C  
ATOM   3052  CB  LYS A 198      10.900   6.471 -10.819  1.00 96.73           C  
ATOM   3053  HB2 LYS A 198      10.613   6.795 -11.819  1.00 96.73           H  
ATOM   3054  HB3 LYS A 198      10.553   7.217 -10.104  1.00 96.73           H  
ATOM   3055  O   LYS A 198       8.375   5.962  -9.202  1.00 96.73           O  
ATOM   3056  CG  LYS A 198      12.425   6.385 -10.735  1.00 96.73           C  
ATOM   3057  HG2 LYS A 198      12.705   5.677  -9.955  1.00 96.73           H  
ATOM   3058  HG3 LYS A 198      12.827   6.017 -11.679  1.00 96.73           H  
ATOM   3059  CD  LYS A 198      13.018   7.757 -10.387  1.00 96.73           C  
ATOM   3060  HD2 LYS A 198      12.769   8.490 -11.154  1.00 96.73           H  
ATOM   3061  HD3 LYS A 198      12.592   8.084  -9.439  1.00 96.73           H  
ATOM   3062  CE  LYS A 198      14.531   7.635 -10.224  1.00 96.73           C  
ATOM   3063  HE2 LYS A 198      15.008   7.472 -11.190  1.00 96.73           H  
ATOM   3064  HE3 LYS A 198      14.697   6.753  -9.606  1.00 96.73           H  
ATOM   3065  NZ  LYS A 198      15.108   8.795  -9.512  1.00 96.73           N  
ATOM   3066  HZ1 LYS A 198      14.613   8.917  -8.640  1.00 96.73           H  
ATOM   3067  HZ2 LYS A 198      16.061   8.622  -9.226  1.00 96.73           H  
ATOM   3068  HZ3 LYS A 198      15.006   9.665 -10.015  1.00 96.73           H  
ATOM   3069  N   SER A 199       7.859   5.147 -11.226  1.00 96.49           N  
ATOM   3070  H   SER A 199       8.186   4.705 -12.073  1.00 96.49           H  
ATOM   3071  CA  SER A 199       6.442   5.499 -11.158  1.00 96.49           C  
ATOM   3072  HA  SER A 199       6.395   6.442 -10.615  1.00 96.49           H  
ATOM   3073  C   SER A 199       5.602   4.526 -10.332  1.00 96.49           C  
ATOM   3074  CB  SER A 199       5.882   5.732 -12.564  1.00 96.49           C  
ATOM   3075  HB2 SER A 199       6.263   6.679 -12.945  1.00 96.49           H  
ATOM   3076  HB3 SER A 199       4.793   5.782 -12.532  1.00 96.49           H  
ATOM   3077  O   SER A 199       6.121   3.580  -9.744  1.00 96.49           O  
ATOM   3078  OG  SER A 199       6.300   4.696 -13.421  1.00 96.49           O  
ATOM   3079  HG  SER A 199       5.581   4.431 -14.001  1.00 96.49           H  
ATOM   3080  N   VAL A 200       4.292   4.770 -10.236  1.00 97.48           N  
ATOM   3081  H   VAL A 200       3.898   5.557 -10.730  1.00 97.48           H  
ATOM   3082  CA  VAL A 200       3.369   3.832  -9.587  1.00 97.48           C  
ATOM   3083  HA  VAL A 200       3.828   3.489  -8.660  1.00 97.48           H  
ATOM   3084  C   VAL A 200       3.175   2.629 -10.518  1.00 97.48           C  
ATOM   3085  CB  VAL A 200       2.047   4.519  -9.203  1.00 97.48           C  
ATOM   3086  HB  VAL A 200       1.507   4.819 -10.101  1.00 97.48           H  
ATOM   3087  O   VAL A 200       2.427   2.714 -11.493  1.00 97.48           O  
ATOM   3088  CG1 VAL A 200       1.167   3.577  -8.381  1.00 97.48           C  
ATOM   3089 HG11 VAL A 200       1.610   3.418  -7.397  1.00 97.48           H  
ATOM   3090 HG12 VAL A 200       0.179   4.020  -8.257  1.00 97.48           H  
ATOM   3091 HG13 VAL A 200       1.069   2.616  -8.886  1.00 97.48           H  
ATOM   3092  CG2 VAL A 200       2.300   5.759  -8.334  1.00 97.48           C  
ATOM   3093 HG21 VAL A 200       2.816   6.529  -8.908  1.00 97.48           H  
ATOM   3094 HG22 VAL A 200       2.898   5.486  -7.465  1.00 97.48           H  
ATOM   3095 HG23 VAL A 200       1.351   6.171  -7.991  1.00 97.48           H  
ATOM   3096  N   ILE A 201       3.900   1.535 -10.259  1.00 98.42           N  
ATOM   3097  H   ILE A 201       4.494   1.575  -9.443  1.00 98.42           H  
ATOM   3098  CA  ILE A 201       4.065   0.406 -11.193  1.00 98.42           C  
ATOM   3099  HA  ILE A 201       3.709   0.721 -12.174  1.00 98.42           H  
ATOM   3100  C   ILE A 201       3.227  -0.814 -10.806  1.00 98.42           C  
ATOM   3101  CB  ILE A 201       5.564   0.020 -11.346  1.00 98.42           C  
ATOM   3102  HB  ILE A 201       5.971  -0.140 -10.347  1.00 98.42           H  
ATOM   3103  O   ILE A 201       3.287  -1.285  -9.670  1.00 98.42           O  
ATOM   3104  CG1 ILE A 201       6.436   1.097 -12.027  1.00 98.42           C  
ATOM   3105 HG12 ILE A 201       6.609   1.920 -11.334  1.00 98.42           H  
ATOM   3106 HG13 ILE A 201       7.418   0.678 -12.243  1.00 98.42           H  
ATOM   3107  CG2 ILE A 201       5.776  -1.300 -12.118  1.00 98.42           C  
ATOM   3108 HG21 ILE A 201       6.838  -1.499 -12.257  1.00 98.42           H  
ATOM   3109 HG22 ILE A 201       5.362  -2.139 -11.559  1.00 98.42           H  
ATOM   3110 HG23 ILE A 201       5.295  -1.258 -13.096  1.00 98.42           H  
ATOM   3111  CD1 ILE A 201       5.864   1.668 -13.323  1.00 98.42           C  
ATOM   3112 HD11 ILE A 201       5.498   0.872 -13.971  1.00 98.42           H  
ATOM   3113 HD12 ILE A 201       6.648   2.209 -13.853  1.00 98.42           H  
ATOM   3114 HD13 ILE A 201       5.039   2.340 -13.088  1.00 98.42           H  
ATOM   3115  N   TRP A 202       2.585  -1.399 -11.820  1.00 98.66           N  
ATOM   3116  H   TRP A 202       2.605  -0.919 -12.709  1.00 98.66           H  
ATOM   3117  CA  TRP A 202       2.169  -2.802 -11.872  1.00 98.66           C  
ATOM   3118  HA  TRP A 202       2.655  -3.367 -11.076  1.00 98.66           H  
ATOM   3119  C   TRP A 202       2.620  -3.366 -13.226  1.00 98.66           C  
ATOM   3120  CB  TRP A 202       0.654  -2.901 -11.674  1.00 98.66           C  
ATOM   3121  HB2 TRP A 202       0.381  -2.291 -10.812  1.00 98.66           H  
ATOM   3122  HB3 TRP A 202       0.142  -2.486 -12.542  1.00 98.66           H  
ATOM   3123  O   TRP A 202       2.002  -3.086 -14.258  1.00 98.66           O  
ATOM   3124  CG  TRP A 202       0.157  -4.286 -11.409  1.00 98.66           C  
ATOM   3125  CD1 TRP A 202      -0.151  -5.227 -12.329  1.00 98.66           C  
ATOM   3126  HD1 TRP A 202      -0.049  -5.105 -13.397  1.00 98.66           H  
ATOM   3127  CD2 TRP A 202      -0.035  -4.924 -10.113  1.00 98.66           C  
ATOM   3128  CE2 TRP A 202      -0.478  -6.261 -10.320  1.00 98.66           C  
ATOM   3129  CE3 TRP A 202       0.141  -4.505  -8.779  1.00 98.66           C  
ATOM   3130  HE3 TRP A 202       0.481  -3.498  -8.590  1.00 98.66           H  
ATOM   3131  NE1 TRP A 202      -0.515  -6.397 -11.687  1.00 98.66           N  
ATOM   3132  HE1 TRP A 202      -0.623  -7.292 -12.144  1.00 98.66           H  
ATOM   3133  CH2 TRP A 202      -0.576  -6.682  -7.942  1.00 98.66           C  
ATOM   3134  HH2 TRP A 202      -0.782  -7.341  -7.111  1.00 98.66           H  
ATOM   3135  CZ2 TRP A 202      -0.746  -7.136  -9.257  1.00 98.66           C  
ATOM   3136  HZ2 TRP A 202      -1.090  -8.144  -9.432  1.00 98.66           H  
ATOM   3137  CZ3 TRP A 202      -0.133  -5.370  -7.704  1.00 98.66           C  
ATOM   3138  HZ3 TRP A 202      -0.003  -5.028  -6.688  1.00 98.66           H  
ATOM   3139  N   TYR A 203       3.764  -4.056 -13.249  1.00 98.55           N  
ATOM   3140  H   TYR A 203       4.177  -4.323 -12.367  1.00 98.55           H  
ATOM   3141  CA  TYR A 203       4.590  -4.261 -14.447  1.00 98.55           C  
ATOM   3142  HA  TYR A 203       4.994  -3.297 -14.752  1.00 98.55           H  
ATOM   3143  C   TYR A 203       3.847  -4.835 -15.660  1.00 98.55           C  
ATOM   3144  CB  TYR A 203       5.764  -5.175 -14.075  1.00 98.55           C  
ATOM   3145  HB2 TYR A 203       5.386  -6.063 -13.568  1.00 98.55           H  
ATOM   3146  HB3 TYR A 203       6.416  -4.637 -13.387  1.00 98.55           H  
ATOM   3147  O   TYR A 203       4.036  -4.362 -16.778  1.00 98.55           O  
ATOM   3148  CG  TYR A 203       6.611  -5.603 -15.249  1.00 98.55           C  
ATOM   3149  CD1 TYR A 203       6.400  -6.856 -15.857  1.00 98.55           C  
ATOM   3150  HD1 TYR A 203       5.645  -7.522 -15.465  1.00 98.55           H  
ATOM   3151  CD2 TYR A 203       7.603  -4.734 -15.737  1.00 98.55           C  
ATOM   3152  HD2 TYR A 203       7.777  -3.787 -15.247  1.00 98.55           H  
ATOM   3153  CE1 TYR A 203       7.184  -7.239 -16.961  1.00 98.55           C  
ATOM   3154  HE1 TYR A 203       7.043  -8.204 -17.427  1.00 98.55           H  
ATOM   3155  CE2 TYR A 203       8.390  -5.118 -16.837  1.00 98.55           C  
ATOM   3156  HE2 TYR A 203       9.171  -4.465 -17.198  1.00 98.55           H  
ATOM   3157  OH  TYR A 203       8.959  -6.746 -18.497  1.00 98.55           O  
ATOM   3158  HH  TYR A 203       9.667  -6.116 -18.648  1.00 98.55           H  
ATOM   3159  CZ  TYR A 203       8.183  -6.372 -17.447  1.00 98.55           C  
ATOM   3160  N   SER A 204       2.979  -5.820 -15.470  1.00 98.42           N  
ATOM   3161  H   SER A 204       2.844  -6.149 -14.524  1.00 98.42           H  
ATOM   3162  CA  SER A 204       2.195  -6.450 -16.533  1.00 98.42           C  
ATOM   3163  HA  SER A 204       2.887  -6.831 -17.284  1.00 98.42           H  
ATOM   3164  C   SER A 204       1.239  -5.491 -17.245  1.00 98.42           C  
ATOM   3165  CB  SER A 204       1.401  -7.630 -15.970  1.00 98.42           C  
ATOM   3166  HB2 SER A 204       0.844  -8.098 -16.781  1.00 98.42           H  
ATOM   3167  HB3 SER A 204       2.091  -8.361 -15.547  1.00 98.42           H  
ATOM   3168  O   SER A 204       0.863  -5.762 -18.386  1.00 98.42           O  
ATOM   3169  OG  SER A 204       0.488  -7.222 -14.974  1.00 98.42           O  
ATOM   3170  HG  SER A 204       1.026  -7.067 -14.195  1.00 98.42           H  
ATOM   3171  N   MET A 205       0.866  -4.378 -16.604  1.00 97.85           N  
ATOM   3172  H   MET A 205       1.236  -4.232 -15.676  1.00 97.85           H  
ATOM   3173  CA  MET A 205       0.043  -3.317 -17.189  1.00 97.85           C  
ATOM   3174  HA  MET A 205      -0.473  -3.698 -18.070  1.00 97.85           H  
ATOM   3175  C   MET A 205       0.886  -2.124 -17.644  1.00 97.85           C  
ATOM   3176  CB  MET A 205      -1.017  -2.854 -16.179  1.00 97.85           C  
ATOM   3177  HB2 MET A 205      -1.566  -2.020 -16.616  1.00 97.85           H  
ATOM   3178  HB3 MET A 205      -0.529  -2.502 -15.271  1.00 97.85           H  
ATOM   3179  O   MET A 205       0.733  -1.656 -18.769  1.00 97.85           O  
ATOM   3180  CG  MET A 205      -2.021  -3.954 -15.823  1.00 97.85           C  
ATOM   3181  HG2 MET A 205      -2.389  -4.396 -16.749  1.00 97.85           H  
ATOM   3182  HG3 MET A 205      -1.519  -4.734 -15.251  1.00 97.85           H  
ATOM   3183  SD  MET A 205      -3.458  -3.362 -14.885  1.00 97.85           S  
ATOM   3184  CE  MET A 205      -2.699  -2.947 -13.293  1.00 97.85           C  
ATOM   3185  HE1 MET A 205      -1.885  -2.239 -13.449  1.00 97.85           H  
ATOM   3186  HE2 MET A 205      -3.445  -2.497 -12.639  1.00 97.85           H  
ATOM   3187  HE3 MET A 205      -2.316  -3.851 -12.820  1.00 97.85           H  
ATOM   3188  N   THR A 206       1.773  -1.627 -16.779  1.00 97.94           N  
ATOM   3189  H   THR A 206       1.860  -2.067 -15.874  1.00 97.94           H  
ATOM   3190  CA  THR A 206       2.493  -0.358 -16.981  1.00 97.94           C  
ATOM   3191  HA  THR A 206       1.905   0.284 -17.637  1.00 97.94           H  
ATOM   3192  C   THR A 206       3.865  -0.531 -17.637  1.00 97.94           C  
ATOM   3193  CB  THR A 206       2.665   0.375 -15.635  1.00 97.94           C  
ATOM   3194  HB  THR A 206       3.202   1.310 -15.798  1.00 97.94           H  
ATOM   3195  O   THR A 206       4.477   0.437 -18.088  1.00 97.94           O  
ATOM   3196  CG2 THR A 206       1.329   0.694 -14.961  1.00 97.94           C  
ATOM   3197 HG21 THR A 206       0.718   1.302 -15.628  1.00 97.94           H  
ATOM   3198 HG22 THR A 206       1.517   1.257 -14.047  1.00 97.94           H  
ATOM   3199 HG23 THR A 206       0.795  -0.222 -14.708  1.00 97.94           H  
ATOM   3200  OG1 THR A 206       3.393  -0.411 -14.718  1.00 97.94           O  
ATOM   3201  HG1 THR A 206       4.307  -0.442 -15.012  1.00 97.94           H  
ATOM   3202  N   GLY A 207       4.425  -1.741 -17.633  1.00 97.61           N  
ATOM   3203  H   GLY A 207       3.888  -2.524 -17.289  1.00 97.61           H  
ATOM   3204  CA  GLY A 207       5.870  -1.924 -17.756  1.00 97.61           C  
ATOM   3205  HA2 GLY A 207       6.118  -2.979 -17.632  1.00 97.61           H  
ATOM   3206  HA3 GLY A 207       6.188  -1.601 -18.747  1.00 97.61           H  
ATOM   3207  C   GLY A 207       6.615  -1.113 -16.688  1.00 97.61           C  
ATOM   3208  O   GLY A 207       6.068  -0.812 -15.630  1.00 97.61           O  
ATOM   3209  N   HIS A 208       7.855  -0.714 -16.977  1.00 96.75           N  
ATOM   3210  H   HIS A 208       8.264  -1.026 -17.847  1.00 96.75           H  
ATOM   3211  CA  HIS A 208       8.644   0.180 -16.112  1.00 96.75           C  
ATOM   3212  HA  HIS A 208       8.230   0.165 -15.104  1.00 96.75           H  
ATOM   3213  C   HIS A 208       8.624   1.651 -16.557  1.00 96.75           C  
ATOM   3214  CB  HIS A 208      10.089  -0.333 -16.033  1.00 96.75           C  
ATOM   3215  HB2 HIS A 208      10.478  -0.460 -17.043  1.00 96.75           H  
ATOM   3216  HB3 HIS A 208      10.717   0.401 -15.528  1.00 96.75           H  
ATOM   3217  O   HIS A 208       9.357   2.454 -15.990  1.00 96.75           O  
ATOM   3218  CG  HIS A 208      10.240  -1.617 -15.271  1.00 96.75           C  
ATOM   3219  CD2 HIS A 208      10.709  -2.799 -15.771  1.00 96.75           C  
ATOM   3220  HD2 HIS A 208      11.017  -2.982 -16.790  1.00 96.75           H  
ATOM   3221  ND1 HIS A 208      10.026  -1.803 -13.924  1.00 96.75           N  
ATOM   3222  HD1 HIS A 208       9.749  -1.107 -13.247  1.00 96.75           H  
ATOM   3223  CE1 HIS A 208      10.348  -3.073 -13.626  1.00 96.75           C  
ATOM   3224  HE1 HIS A 208      10.307  -3.514 -12.641  1.00 96.75           H  
ATOM   3225  NE2 HIS A 208      10.761  -3.718 -14.728  1.00 96.75           N  
ATOM   3226  N   ARG A 209       7.879   2.009 -17.609  1.00 96.54           N  
ATOM   3227  H   ARG A 209       7.208   1.342 -17.962  1.00 96.54           H  
ATOM   3228  CA  ARG A 209       7.861   3.368 -18.187  1.00 96.54           C  
ATOM   3229  HA  ARG A 209       8.198   4.080 -17.433  1.00 96.54           H  
ATOM   3230  C   ARG A 209       6.439   3.819 -18.515  1.00 96.54           C  
ATOM   3231  CB  ARG A 209       8.789   3.491 -19.404  1.00 96.54           C  
ATOM   3232  HB2 ARG A 209       8.462   2.793 -20.176  1.00 96.54           H  
ATOM   3233  HB3 ARG A 209       8.701   4.503 -19.798  1.00 96.54           H  
ATOM   3234  O   ARG A 209       6.157   4.289 -19.614  1.00 96.54           O  
ATOM   3235  CG  ARG A 209      10.264   3.241 -19.081  1.00 96.54           C  
ATOM   3236  HG2 ARG A 209      10.405   2.198 -18.798  1.00 96.54           H  
ATOM   3237  HG3 ARG A 209      10.574   3.886 -18.259  1.00 96.54           H  
ATOM   3238  CD  ARG A 209      11.096   3.553 -20.329  1.00 96.54           C  
ATOM   3239  HD2 ARG A 209      11.038   4.620 -20.543  1.00 96.54           H  
ATOM   3240  HD3 ARG A 209      10.668   3.020 -21.177  1.00 96.54           H  
ATOM   3241  NE  ARG A 209      12.498   3.131 -20.168  1.00 96.54           N  
ATOM   3242  HE  ARG A 209      12.752   2.250 -20.591  1.00 96.54           H  
ATOM   3243  NH1 ARG A 209      13.249   4.963 -18.984  1.00 96.54           N  
ATOM   3244 HH11 ARG A 209      14.018   5.505 -18.615  1.00 96.54           H  
ATOM   3245 HH12 ARG A 209      12.338   5.397 -19.024  1.00 96.54           H  
ATOM   3246  NH2 ARG A 209      14.656   3.301 -19.499  1.00 96.54           N  
ATOM   3247 HH21 ARG A 209      15.385   3.791 -19.001  1.00 96.54           H  
ATOM   3248 HH22 ARG A 209      14.854   2.400 -19.909  1.00 96.54           H  
ATOM   3249  CZ  ARG A 209      13.452   3.803 -19.551  1.00 96.54           C  
ATOM   3250  N   ASP A 210       5.554   3.608 -17.555  1.00 96.97           N  
ATOM   3251  H   ASP A 210       5.886   3.220 -16.683  1.00 96.97           H  
ATOM   3252  CA  ASP A 210       4.207   4.165 -17.512  1.00 96.97           C  
ATOM   3253  HA  ASP A 210       4.229   5.174 -17.923  1.00 96.97           H  
ATOM   3254  C   ASP A 210       3.780   4.240 -16.036  1.00 96.97           C  
ATOM   3255  CB  ASP A 210       3.252   3.298 -18.357  1.00 96.97           C  
ATOM   3256  HB2 ASP A 210       3.786   2.908 -19.224  1.00 96.97           H  
ATOM   3257  HB3 ASP A 210       2.910   2.454 -17.759  1.00 96.97           H  
ATOM   3258  O   ASP A 210       4.527   3.811 -15.156  1.00 96.97           O  
ATOM   3259  CG  ASP A 210       2.023   4.046 -18.877  1.00 96.97           C  
ATOM   3260  OD1 ASP A 210       1.770   5.175 -18.408  1.00 96.97           O  
ATOM   3261  OD2 ASP A 210       1.292   3.459 -19.717  1.00 96.97           O  
ATOM   3262  N   THR A 211       2.608   4.781 -15.727  1.00 96.79           N  
ATOM   3263  H   THR A 211       2.017   5.105 -16.479  1.00 96.79           H  
ATOM   3264  CA  THR A 211       2.121   4.882 -14.344  1.00 96.79           C  
ATOM   3265  HA  THR A 211       2.684   4.191 -13.717  1.00 96.79           H  
ATOM   3266  C   THR A 211       0.661   4.467 -14.234  1.00 96.79           C  
ATOM   3267  CB  THR A 211       2.373   6.290 -13.778  1.00 96.79           C  
ATOM   3268  HB  THR A 211       3.420   6.535 -13.954  1.00 96.79           H  
ATOM   3269  O   THR A 211      -0.154   4.744 -15.116  1.00 96.79           O  
ATOM   3270  CG2 THR A 211       1.536   7.396 -14.417  1.00 96.79           C  
ATOM   3271 HG21 THR A 211       1.844   8.360 -14.012  1.00 96.79           H  
ATOM   3272 HG22 THR A 211       1.691   7.403 -15.496  1.00 96.79           H  
ATOM   3273 HG23 THR A 211       0.476   7.248 -14.209  1.00 96.79           H  
ATOM   3274  OG1 THR A 211       2.153   6.312 -12.384  1.00 96.79           O  
ATOM   3275  HG1 THR A 211       1.205   6.343 -12.239  1.00 96.79           H  
ATOM   3276  N   LEU A 212       0.302   3.840 -13.115  1.00 96.29           N  
ATOM   3277  H   LEU A 212       1.023   3.587 -12.453  1.00 96.29           H  
ATOM   3278  CA  LEU A 212      -1.086   3.833 -12.661  1.00 96.29           C  
ATOM   3279  HA  LEU A 212      -1.722   3.428 -13.448  1.00 96.29           H  
ATOM   3280  C   LEU A 212      -1.528   5.277 -12.395  1.00 96.29           C  
ATOM   3281  CB  LEU A 212      -1.233   2.969 -11.397  1.00 96.29           C  
ATOM   3282  HB2 LEU A 212      -0.625   3.409 -10.606  1.00 96.29           H  
ATOM   3283  HB3 LEU A 212      -2.273   3.007 -11.073  1.00 96.29           H  
ATOM   3284  O   LEU A 212      -0.708   6.118 -12.022  1.00 96.29           O  
ATOM   3285  CG  LEU A 212      -0.826   1.493 -11.562  1.00 96.29           C  
ATOM   3286  HG  LEU A 212       0.228   1.417 -11.827  1.00 96.29           H  
ATOM   3287  CD1 LEU A 212      -1.047   0.755 -10.246  1.00 96.29           C  
ATOM   3288 HD11 LEU A 212      -2.097   0.818  -9.960  1.00 96.29           H  
ATOM   3289 HD12 LEU A 212      -0.762  -0.291 -10.352  1.00 96.29           H  
ATOM   3290 HD13 LEU A 212      -0.442   1.195  -9.453  1.00 96.29           H  
ATOM   3291  CD2 LEU A 212      -1.650   0.785 -12.633  1.00 96.29           C  
ATOM   3292 HD21 LEU A 212      -1.383  -0.271 -12.646  1.00 96.29           H  
ATOM   3293 HD22 LEU A 212      -1.420   1.206 -13.612  1.00 96.29           H  
ATOM   3294 HD23 LEU A 212      -2.713   0.891 -12.415  1.00 96.29           H  
ATOM   3295  N   SER A 213      -2.815   5.570 -12.571  1.00 94.49           N  
ATOM   3296  H   SER A 213      -3.445   4.837 -12.866  1.00 94.49           H  
ATOM   3297  CA  SER A 213      -3.388   6.883 -12.245  1.00 94.49           C  
ATOM   3298  HA  SER A 213      -2.603   7.637 -12.298  1.00 94.49           H  
ATOM   3299  C   SER A 213      -3.953   6.941 -10.828  1.00 94.49           C  
ATOM   3300  CB  SER A 213      -4.452   7.271 -13.272  1.00 94.49           C  
ATOM   3301  HB2 SER A 213      -4.840   8.262 -13.037  1.00 94.49           H  
ATOM   3302  HB3 SER A 213      -3.991   7.306 -14.259  1.00 94.49           H  
ATOM   3303  O   SER A 213      -4.111   8.029 -10.284  1.00 94.49           O  
ATOM   3304  OG  SER A 213      -5.516   6.339 -13.295  1.00 94.49           O  
ATOM   3305  HG  SER A 213      -6.026   6.452 -12.489  1.00 94.49           H  
ATOM   3306  N   ALA A 214      -4.267   5.790 -10.234  1.00 94.12           N  
ATOM   3307  H   ALA A 214      -4.130   4.927 -10.741  1.00 94.12           H  
ATOM   3308  CA  ALA A 214      -4.652   5.677  -8.835  1.00 94.12           C  
ATOM   3309  HA  ALA A 214      -4.015   6.346  -8.255  1.00 94.12           H  
ATOM   3310  C   ALA A 214      -4.439   4.245  -8.326  1.00 94.12           C  
ATOM   3311  CB  ALA A 214      -6.114   6.113  -8.677  1.00 94.12           C  
ATOM   3312  HB1 ALA A 214      -6.448   5.898  -7.662  1.00 94.12           H  
ATOM   3313  HB2 ALA A 214      -6.204   7.185  -8.854  1.00 94.12           H  
ATOM   3314  HB3 ALA A 214      -6.747   5.574  -9.382  1.00 94.12           H  
ATOM   3315  O   ALA A 214      -4.542   3.293  -9.107  1.00 94.12           O  
ATOM   3316  N   VAL A 215      -4.172   4.095  -7.030  1.00 96.20           N  
ATOM   3317  H   VAL A 215      -4.095   4.920  -6.452  1.00 96.20           H  
ATOM   3318  CA  VAL A 215      -4.120   2.796  -6.351  1.00 96.20           C  
ATOM   3319  HA  VAL A 215      -4.861   2.163  -6.839  1.00 96.20           H  
ATOM   3320  C   VAL A 215      -4.524   2.906  -4.882  1.00 96.20           C  
ATOM   3321  CB  VAL A 215      -2.750   2.104  -6.529  1.00 96.20           C  
ATOM   3322  HB  VAL A 215      -2.587   1.976  -7.599  1.00 96.20           H  
ATOM   3323  O   VAL A 215      -4.270   3.917  -4.226  1.00 96.20           O  
ATOM   3324  CG1 VAL A 215      -1.571   2.913  -5.981  1.00 96.20           C  
ATOM   3325 HG11 VAL A 215      -0.644   2.360  -6.132  1.00 96.20           H  
ATOM   3326 HG12 VAL A 215      -1.498   3.856  -6.522  1.00 96.20           H  
ATOM   3327 HG13 VAL A 215      -1.710   3.098  -4.916  1.00 96.20           H  
ATOM   3328  CG2 VAL A 215      -2.708   0.707  -5.903  1.00 96.20           C  
ATOM   3329 HG21 VAL A 215      -3.612   0.153  -6.153  1.00 96.20           H  
ATOM   3330 HG22 VAL A 215      -2.620   0.771  -4.818  1.00 96.20           H  
ATOM   3331 HG23 VAL A 215      -1.859   0.152  -6.301  1.00 96.20           H  
ATOM   3332  N   GLU A 216      -5.141   1.847  -4.376  1.00 96.45           N  
ATOM   3333  H   GLU A 216      -5.376   1.091  -5.003  1.00 96.45           H  
ATOM   3334  CA  GLU A 216      -5.322   1.588  -2.954  1.00 96.45           C  
ATOM   3335  HA  GLU A 216      -4.727   2.285  -2.364  1.00 96.45           H  
ATOM   3336  C   GLU A 216      -4.900   0.175  -2.602  1.00 96.45           C  
ATOM   3337  CB  GLU A 216      -6.790   1.694  -2.567  1.00 96.45           C  
ATOM   3338  HB2 GLU A 216      -6.926   1.250  -1.581  1.00 96.45           H  
ATOM   3339  HB3 GLU A 216      -7.396   1.140  -3.284  1.00 96.45           H  
ATOM   3340  O   GLU A 216      -5.217  -0.767  -3.327  1.00 96.45           O  
ATOM   3341  CG  GLU A 216      -7.243   3.136  -2.501  1.00 96.45           C  
ATOM   3342  HG2 GLU A 216      -7.205   3.592  -3.491  1.00 96.45           H  
ATOM   3343  HG3 GLU A 216      -6.556   3.682  -1.855  1.00 96.45           H  
ATOM   3344  CD  GLU A 216      -8.645   3.190  -1.909  1.00 96.45           C  
ATOM   3345  OE1 GLU A 216      -8.830   4.140  -1.125  1.00 96.45           O  
ATOM   3346  OE2 GLU A 216      -9.494   2.302  -2.183  1.00 96.45           O  
ATOM   3347  N   MET A 217      -4.292   0.023  -1.432  1.00 98.42           N  
ATOM   3348  H   MET A 217      -4.110   0.856  -0.890  1.00 98.42           H  
ATOM   3349  CA  MET A 217      -4.170  -1.263  -0.757  1.00 98.42           C  
ATOM   3350  HA  MET A 217      -4.471  -2.070  -1.426  1.00 98.42           H  
ATOM   3351  C   MET A 217      -5.088  -1.265   0.455  1.00 98.42           C  
ATOM   3352  CB  MET A 217      -2.737  -1.527  -0.308  1.00 98.42           C  
ATOM   3353  HB2 MET A 217      -2.695  -2.519   0.140  1.00 98.42           H  
ATOM   3354  HB3 MET A 217      -2.469  -0.806   0.465  1.00 98.42           H  
ATOM   3355  O   MET A 217      -5.049  -0.342   1.277  1.00 98.42           O  
ATOM   3356  CG  MET A 217      -1.709  -1.442  -1.435  1.00 98.42           C  
ATOM   3357  HG2 MET A 217      -1.790  -0.471  -1.923  1.00 98.42           H  
ATOM   3358  HG3 MET A 217      -1.905  -2.216  -2.176  1.00 98.42           H  
ATOM   3359  SD  MET A 217      -0.017  -1.608  -0.820  1.00 98.42           S  
ATOM   3360  CE  MET A 217      -0.006  -3.349  -0.300  1.00 98.42           C  
ATOM   3361  HE1 MET A 217      -0.690  -3.500   0.536  1.00 98.42           H  
ATOM   3362  HE2 MET A 217       0.999  -3.628   0.016  1.00 98.42           H  
ATOM   3363  HE3 MET A 217      -0.304  -3.984  -1.134  1.00 98.42           H  
ATOM   3364  N   LYS A 218      -5.888  -2.318   0.594  1.00 97.98           N  
ATOM   3365  H   LYS A 218      -5.896  -3.030  -0.123  1.00 97.98           H  
ATOM   3366  CA  LYS A 218      -6.829  -2.459   1.697  1.00 97.98           C  
ATOM   3367  HA  LYS A 218      -6.424  -1.912   2.548  1.00 97.98           H  
ATOM   3368  C   LYS A 218      -6.964  -3.898   2.153  1.00 97.98           C  
ATOM   3369  CB  LYS A 218      -8.171  -1.816   1.324  1.00 97.98           C  
ATOM   3370  HB2 LYS A 218      -8.830  -1.851   2.192  1.00 97.98           H  
ATOM   3371  HB3 LYS A 218      -7.971  -0.767   1.108  1.00 97.98           H  
ATOM   3372  O   LYS A 218      -6.838  -4.824   1.358  1.00 97.98           O  
ATOM   3373  CG  LYS A 218      -8.869  -2.436   0.100  1.00 97.98           C  
ATOM   3374  HG2 LYS A 218      -8.157  -2.477  -0.725  1.00 97.98           H  
ATOM   3375  HG3 LYS A 218      -9.200  -3.449   0.325  1.00 97.98           H  
ATOM   3376  CD  LYS A 218     -10.071  -1.576  -0.325  1.00 97.98           C  
ATOM   3377  HD2 LYS A 218     -11.000  -1.999   0.057  1.00 97.98           H  
ATOM   3378  HD3 LYS A 218      -9.965  -0.566   0.072  1.00 97.98           H  
ATOM   3379  CE  LYS A 218     -10.163  -1.484  -1.845  1.00 97.98           C  
ATOM   3380  HE2 LYS A 218      -9.161  -1.387  -2.263  1.00 97.98           H  
ATOM   3381  HE3 LYS A 218     -10.604  -2.402  -2.232  1.00 97.98           H  
ATOM   3382  NZ  LYS A 218     -10.972  -0.319  -2.281  1.00 97.98           N  
ATOM   3383  HZ1 LYS A 218     -11.866  -0.267  -1.814  1.00 97.98           H  
ATOM   3384  HZ2 LYS A 218     -11.154  -0.422  -3.269  1.00 97.98           H  
ATOM   3385  HZ3 LYS A 218     -10.494   0.560  -2.142  1.00 97.98           H  
ATOM   3386  N   ILE A 219      -7.209  -4.065   3.444  1.00 98.51           N  
ATOM   3387  H   ILE A 219      -7.345  -3.242   4.013  1.00 98.51           H  
ATOM   3388  CA  ILE A 219      -7.256  -5.366   4.104  1.00 98.51           C  
ATOM   3389  HA  ILE A 219      -7.179  -6.132   3.331  1.00 98.51           H  
ATOM   3390  C   ILE A 219      -8.597  -5.576   4.790  1.00 98.51           C  
ATOM   3391  CB  ILE A 219      -6.070  -5.558   5.072  1.00 98.51           C  
ATOM   3392  HB  ILE A 219      -6.159  -6.550   5.515  1.00 98.51           H  
ATOM   3393  O   ILE A 219      -9.195  -4.620   5.287  1.00 98.51           O  
ATOM   3394  CG1 ILE A 219      -6.090  -4.520   6.218  1.00 98.51           C  
ATOM   3395 HG12 ILE A 219      -7.027  -4.620   6.766  1.00 98.51           H  
ATOM   3396 HG13 ILE A 219      -6.045  -3.514   5.802  1.00 98.51           H  
ATOM   3397  CG2 ILE A 219      -4.757  -5.526   4.275  1.00 98.51           C  
ATOM   3398 HG21 ILE A 219      -4.598  -4.547   3.824  1.00 98.51           H  
ATOM   3399 HG22 ILE A 219      -3.919  -5.752   4.935  1.00 98.51           H  
ATOM   3400 HG23 ILE A 219      -4.787  -6.285   3.492  1.00 98.51           H  
ATOM   3401  CD1 ILE A 219      -4.965  -4.670   7.245  1.00 98.51           C  
ATOM   3402 HD11 ILE A 219      -5.084  -3.908   8.015  1.00 98.51           H  
ATOM   3403 HD12 ILE A 219      -3.989  -4.529   6.779  1.00 98.51           H  
ATOM   3404 HD13 ILE A 219      -5.015  -5.657   7.704  1.00 98.51           H  
ATOM   3405  N   ARG A 220      -9.066  -6.818   4.835  1.00 97.51           N  
ATOM   3406  H   ARG A 220      -8.534  -7.551   4.388  1.00 97.51           H  
ATOM   3407  CA  ARG A 220     -10.298  -7.192   5.537  1.00 97.51           C  
ATOM   3408  HA  ARG A 220     -10.579  -6.396   6.227  1.00 97.51           H  
ATOM   3409  C   ARG A 220     -10.055  -8.448   6.352  1.00 97.51           C  
ATOM   3410  CB  ARG A 220     -11.438  -7.353   4.527  1.00 97.51           C  
ATOM   3411  HB2 ARG A 220     -11.168  -8.100   3.780  1.00 97.51           H  
ATOM   3412  HB3 ARG A 220     -11.587  -6.394   4.030  1.00 97.51           H  
ATOM   3413  O   ARG A 220      -9.371  -9.355   5.894  1.00 97.51           O  
ATOM   3414  CG  ARG A 220     -12.755  -7.757   5.199  1.00 97.51           C  
ATOM   3415  HG2 ARG A 220     -12.955  -7.094   6.041  1.00 97.51           H  
ATOM   3416  HG3 ARG A 220     -12.690  -8.782   5.564  1.00 97.51           H  
ATOM   3417  CD  ARG A 220     -13.915  -7.656   4.216  1.00 97.51           C  
ATOM   3418  HD2 ARG A 220     -13.898  -6.664   3.764  1.00 97.51           H  
ATOM   3419  HD3 ARG A 220     -14.847  -7.779   4.768  1.00 97.51           H  
ATOM   3420  NE  ARG A 220     -13.836  -8.688   3.172  1.00 97.51           N  
ATOM   3421  HE  ARG A 220     -13.172  -9.442   3.274  1.00 97.51           H  
ATOM   3422  NH1 ARG A 220     -15.244  -7.700   1.693  1.00 97.51           N  
ATOM   3423 HH11 ARG A 220     -15.407  -6.958   2.359  1.00 97.51           H  
ATOM   3424 HH12 ARG A 220     -15.785  -7.766   0.843  1.00 97.51           H  
ATOM   3425  NH2 ARG A 220     -14.274  -9.648   1.168  1.00 97.51           N  
ATOM   3426 HH21 ARG A 220     -13.529 -10.285   1.412  1.00 97.51           H  
ATOM   3427 HH22 ARG A 220     -14.569  -9.560   0.206  1.00 97.51           H  
ATOM   3428  CZ  ARG A 220     -14.460  -8.684   2.017  1.00 97.51           C  
ATOM   3429  N   LYS A 221     -10.571  -8.468   7.579  1.00 96.77           N  
ATOM   3430  H   LYS A 221     -11.177  -7.709   7.856  1.00 96.77           H  
ATOM   3431  CA  LYS A 221     -10.456  -9.627   8.467  1.00 96.77           C  
ATOM   3432  HA  LYS A 221      -9.424  -9.978   8.445  1.00 96.77           H  
ATOM   3433  C   LYS A 221     -11.353 -10.755   7.953  1.00 96.77           C  
ATOM   3434  CB  LYS A 221     -10.815  -9.212   9.902  1.00 96.77           C  
ATOM   3435  HB2 LYS A 221     -11.897  -9.132  10.003  1.00 96.77           H  
ATOM   3436  HB3 LYS A 221     -10.377  -8.237  10.115  1.00 96.77           H  
ATOM   3437  O   LYS A 221     -12.473 -10.471   7.536  1.00 96.77           O  
ATOM   3438  CG  LYS A 221     -10.270 -10.222  10.916  1.00 96.77           C  
ATOM   3439  HG2 LYS A 221     -10.747 -11.191  10.767  1.00 96.77           H  
ATOM   3440  HG3 LYS A 221      -9.197 -10.333  10.756  1.00 96.77           H  
ATOM   3441  CD  LYS A 221     -10.508  -9.757  12.357  1.00 96.77           C  
ATOM   3442  HD2 LYS A 221     -11.578  -9.737  12.564  1.00 96.77           H  
ATOM   3443  HD3 LYS A 221     -10.088  -8.759  12.485  1.00 96.77           H  
ATOM   3444  CE  LYS A 221      -9.803 -10.746  13.290  1.00 96.77           C  
ATOM   3445  HE2 LYS A 221     -10.321 -11.704  13.245  1.00 96.77           H  
ATOM   3446  HE3 LYS A 221      -8.795 -10.900  12.905  1.00 96.77           H  
ATOM   3447  NZ  LYS A 221      -9.719 -10.253  14.687  1.00 96.77           N  
ATOM   3448  HZ1 LYS A 221     -10.637 -10.217  15.107  1.00 96.77           H  
ATOM   3449  HZ2 LYS A 221      -9.123 -10.864  15.226  1.00 96.77           H  
ATOM   3450  HZ3 LYS A 221      -9.292  -9.338  14.709  1.00 96.77           H  
ATOM   3451  N   HIS A 222     -10.881 -11.997   8.006  1.00 93.17           N  
ATOM   3452  H   HIS A 222      -9.948 -12.148   8.363  1.00 93.17           H  
ATOM   3453  CA  HIS A 222     -11.726 -13.167   7.749  1.00 93.17           C  
ATOM   3454  HA  HIS A 222     -12.268 -13.012   6.816  1.00 93.17           H  
ATOM   3455  C   HIS A 222     -12.774 -13.336   8.859  1.00 93.17           C  
ATOM   3456  CB  HIS A 222     -10.865 -14.430   7.587  1.00 93.17           C  
ATOM   3457  HB2 HIS A 222     -10.156 -14.499   8.412  1.00 93.17           H  
ATOM   3458  HB3 HIS A 222     -11.515 -15.304   7.641  1.00 93.17           H  
ATOM   3459  O   HIS A 222     -12.493 -13.067  10.031  1.00 93.17           O  
ATOM   3460  CG  HIS A 222     -10.128 -14.492   6.269  1.00 93.17           C  
ATOM   3461  CD2 HIS A 222      -8.846 -14.087   6.035  1.00 93.17           C  
ATOM   3462  HD2 HIS A 222      -8.169 -13.656   6.758  1.00 93.17           H  
ATOM   3463  ND1 HIS A 222     -10.668 -14.966   5.072  1.00 93.17           N  
ATOM   3464  CE1 HIS A 222      -9.703 -14.826   4.150  1.00 93.17           C  
ATOM   3465  HE1 HIS A 222      -9.809 -15.081   3.106  1.00 93.17           H  
ATOM   3466  NE2 HIS A 222      -8.591 -14.319   4.702  1.00 93.17           N  
ATOM   3467  HE2 HIS A 222      -7.725 -14.160   4.207  1.00 93.17           H  
ATOM   3468  N   ASP A 223     -13.966 -13.795   8.478  1.00 79.22           N  
ATOM   3469  H   ASP A 223     -14.124 -13.984   7.499  1.00 79.22           H  
ATOM   3470  CA  ASP A 223     -14.981 -14.289   9.410  1.00 79.22           C  
ATOM   3471  HA  ASP A 223     -15.012 -13.663  10.301  1.00 79.22           H  
ATOM   3472  C   ASP A 223     -14.573 -15.718   9.823  1.00 79.22           C  
ATOM   3473  CB  ASP A 223     -16.378 -14.269   8.746  1.00 79.22           C  
ATOM   3474  HB2 ASP A 223     -16.333 -14.836   7.816  1.00 79.22           H  
ATOM   3475  HB3 ASP A 223     -17.074 -14.784   9.409  1.00 79.22           H  
ATOM   3476  O   ASP A 223     -14.880 -16.675   9.110  1.00 79.22           O  
ATOM   3477  CG  ASP A 223     -16.971 -12.882   8.444  1.00 79.22           C  
ATOM   3478  OD1 ASP A 223     -16.658 -11.906   9.167  1.00 79.22           O  
ATOM   3479  OD2 ASP A 223     -17.814 -12.810   7.517  1.00 79.22           O  
ATOM   3480  N   ASP A 224     -13.809 -15.865  10.910  1.00 57.35           N  
ATOM   3481  H   ASP A 224     -13.546 -15.039  11.428  1.00 57.35           H  
ATOM   3482  CA  ASP A 224     -13.513 -17.184  11.503  1.00 57.35           C  
ATOM   3483  HA  ASP A 224     -13.318 -17.892  10.697  1.00 57.35           H  
ATOM   3484  C   ASP A 224     -14.724 -17.753  12.274  1.00 57.35           C  
ATOM   3485  CB  ASP A 224     -12.244 -17.135  12.390  1.00 57.35           C  
ATOM   3486  HB2 ASP A 224     -12.207 -18.057  12.970  1.00 57.35           H  
ATOM   3487  HB3 ASP A 224     -12.357 -16.319  13.103  1.00 57.35           H  
ATOM   3488  O   ASP A 224     -15.423 -16.972  12.970  1.00 57.35           O  
ATOM   3489  CG  ASP A 224     -10.872 -17.001  11.682  1.00 57.35           C  
ATOM   3490  OD1 ASP A 224     -10.628 -17.627  10.620  1.00 57.35           O  
ATOM   3491  OD2 ASP A 224      -9.975 -16.353  12.281  1.00 57.35           O  
ATOM   3492  OXT ASP A 224     -14.912 -18.990  12.194  1.00 57.35           O  
TER    3493      ASP A 224                                                       
END   
