# Supplementary material for: Nuclear genome of Bulinus truncatus, an intermediate host of the carcinogenic human blood fluke Schistosoma haematobium
Source: Nat Commun. 2022 Feb 21;13:977. doi: 10.1038/s41467-022-28634-9 (PMC8861042; doi:10.1038/s41467-022-28634-9)
Supplement: Supplementary file 6 — Supplementary Data 3 [file 41467_2022_28634_MOESM6_ESM.zip › Supplementary_Data_3/bglb004530-pb.mature.pep.pdb]

ATOM      1  N   LEU A   1     -49.783  22.591  20.434  1.00 87.54           N  
ATOM      2  H   LEU A   1     -50.205  22.611  21.351  1.00 87.54           H  
ATOM      3  H2  LEU A   1     -50.505  22.646  19.730  1.00 87.54           H  
ATOM      4  H3  LEU A   1     -49.170  23.390  20.353  1.00 87.54           H  
ATOM      5  CA  LEU A   1     -48.981  21.359  20.264  1.00 87.54           C  
ATOM      6  HA  LEU A   1     -49.605  20.482  20.434  1.00 87.54           H  
ATOM      7  C   LEU A   1     -47.874  21.377  21.301  1.00 87.54           C  
ATOM      8  CB  LEU A   1     -48.386  21.292  18.846  1.00 87.54           C  
ATOM      9  HB2 LEU A   1     -49.187  21.428  18.119  1.00 87.54           H  
ATOM     10  HB3 LEU A   1     -47.684  22.115  18.720  1.00 87.54           H  
ATOM     11  O   LEU A   1     -47.151  22.364  21.352  1.00 87.54           O  
ATOM     12  CG  LEU A   1     -47.662  19.967  18.539  1.00 87.54           C  
ATOM     13  HG  LEU A   1     -46.913  19.757  19.302  1.00 87.54           H  
ATOM     14  CD1 LEU A   1     -48.660  18.812  18.473  1.00 87.54           C  
ATOM     15 HD11 LEU A   1     -49.034  18.565  19.466  1.00 87.54           H  
ATOM     16 HD12 LEU A   1     -48.176  17.925  18.064  1.00 87.54           H  
ATOM     17 HD13 LEU A   1     -49.490  19.060  17.811  1.00 87.54           H  
ATOM     18  CD2 LEU A   1     -46.959  20.100  17.195  1.00 87.54           C  
ATOM     19 HD21 LEU A   1     -46.523  19.142  16.910  1.00 87.54           H  
ATOM     20 HD22 LEU A   1     -46.172  20.851  17.267  1.00 87.54           H  
ATOM     21 HD23 LEU A   1     -47.666  20.401  16.422  1.00 87.54           H  
ATOM     22  N   ILE A   2     -47.781  20.349  22.140  1.00 89.66           N  
ATOM     23  H   ILE A   2     -48.394  19.552  22.044  1.00 89.66           H  
ATOM     24  CA  ILE A   2     -46.815  20.271  23.238  1.00 89.66           C  
ATOM     25  HA  ILE A   2     -46.080  21.068  23.130  1.00 89.66           H  
ATOM     26  C   ILE A   2     -46.066  18.944  23.148  1.00 89.66           C  
ATOM     27  CB  ILE A   2     -47.506  20.457  24.612  1.00 89.66           C  
ATOM     28  HB  ILE A   2     -48.233  19.656  24.750  1.00 89.66           H  
ATOM     29  O   ILE A   2     -46.659  17.903  22.869  1.00 89.66           O  
ATOM     30  CG1 ILE A   2     -48.261  21.808  24.636  1.00 89.66           C  
ATOM     31 HG12 ILE A   2     -47.603  22.598  24.273  1.00 89.66           H  
ATOM     32 HG13 ILE A   2     -49.117  21.742  23.965  1.00 89.66           H  
ATOM     33  CG2 ILE A   2     -46.477  20.365  25.757  1.00 89.66           C  
ATOM     34 HG21 ILE A   2     -45.722  21.145  25.661  1.00 89.66           H  
ATOM     35 HG22 ILE A   2     -46.967  20.462  26.726  1.00 89.66           H  
ATOM     36 HG23 ILE A   2     -45.991  19.389  25.769  1.00 89.66           H  
ATOM     37  CD1 ILE A   2     -48.790  22.231  26.009  1.00 89.66           C  
ATOM     38 HD11 ILE A   2     -47.967  22.577  26.634  1.00 89.66           H  
ATOM     39 HD12 ILE A   2     -49.275  21.387  26.501  1.00 89.66           H  
ATOM     40 HD13 ILE A   2     -49.493  23.055  25.888  1.00 89.66           H  
ATOM     41  N   ILE A   3     -44.761  18.999  23.401  1.00 94.30           N  
ATOM     42  H   ILE A   3     -44.359  19.887  23.665  1.00 94.30           H  
ATOM     43  CA  ILE A   3     -43.934  17.828  23.667  1.00 94.30           C  
ATOM     44  HA  ILE A   3     -44.585  16.954  23.697  1.00 94.30           H  
ATOM     45  C   ILE A   3     -43.312  17.981  25.057  1.00 94.30           C  
ATOM     46  CB  ILE A   3     -42.929  17.578  22.524  1.00 94.30           C  
ATOM     47  HB  ILE A   3     -43.525  17.422  21.624  1.00 94.30           H  
ATOM     48  O   ILE A   3     -42.610  18.957  25.316  1.00 94.30           O  
ATOM     49  CG1 ILE A   3     -42.145  16.276  22.787  1.00 94.30           C  
ATOM     50 HG12 ILE A   3     -41.479  16.416  23.639  1.00 94.30           H  
ATOM     51 HG13 ILE A   3     -42.852  15.487  23.041  1.00 94.30           H  
ATOM     52  CG2 ILE A   3     -42.011  18.780  22.242  1.00 94.30           C  
ATOM     53 HG21 ILE A   3     -41.372  18.574  21.384  1.00 94.30           H  
ATOM     54 HG22 ILE A   3     -41.393  18.987  23.116  1.00 94.30           H  
ATOM     55 HG23 ILE A   3     -42.605  19.667  22.023  1.00 94.30           H  
ATOM     56  CD1 ILE A   3     -41.316  15.791  21.593  1.00 94.30           C  
ATOM     57 HD11 ILE A   3     -41.948  15.686  20.711  1.00 94.30           H  
ATOM     58 HD12 ILE A   3     -40.890  14.817  21.836  1.00 94.30           H  
ATOM     59 HD13 ILE A   3     -40.501  16.486  21.388  1.00 94.30           H  
ATOM     60  N   ASP A   4     -43.615  17.044  25.949  1.00 93.91           N  
ATOM     61  H   ASP A   4     -44.175  16.261  25.643  1.00 93.91           H  
ATOM     62  CA  ASP A   4     -43.075  16.960  27.307  1.00 93.91           C  
ATOM     63  HA  ASP A   4     -42.470  17.843  27.511  1.00 93.91           H  
ATOM     64  C   ASP A   4     -42.171  15.730  27.404  1.00 93.91           C  
ATOM     65  CB  ASP A   4     -44.220  16.922  28.341  1.00 93.91           C  
ATOM     66  HB2 ASP A   4     -44.785  15.998  28.221  1.00 93.91           H  
ATOM     67  HB3 ASP A   4     -44.893  17.758  28.149  1.00 93.91           H  
ATOM     68  O   ASP A   4     -42.527  14.667  26.894  1.00 93.91           O  
ATOM     69  CG  ASP A   4     -43.720  17.032  29.790  1.00 93.91           C  
ATOM     70  OD1 ASP A   4     -42.668  17.669  29.988  1.00 93.91           O  
ATOM     71  OD2 ASP A   4     -44.394  16.516  30.718  1.00 93.91           O  
ATOM     72  N   VAL A   5     -41.000  15.865  28.025  1.00 95.42           N  
ATOM     73  H   VAL A   5     -40.841  16.702  28.569  1.00 95.42           H  
ATOM     74  CA  VAL A   5     -40.048  14.759  28.183  1.00 95.42           C  
ATOM     75  HA  VAL A   5     -40.570  13.831  27.951  1.00 95.42           H  
ATOM     76  C   VAL A   5     -39.590  14.677  29.631  1.00 95.42           C  
ATOM     77  CB  VAL A   5     -38.841  14.846  27.231  1.00 95.42           C  
ATOM     78  HB  VAL A   5     -38.216  15.700  27.489  1.00 95.42           H  
ATOM     79  O   VAL A   5     -39.189  15.691  30.199  1.00 95.42           O  
ATOM     80  CG1 VAL A   5     -38.033  13.554  27.371  1.00 95.42           C  
ATOM     81 HG11 VAL A   5     -37.336  13.648  28.203  1.00 95.42           H  
ATOM     82 HG12 VAL A   5     -38.685  12.698  27.543  1.00 95.42           H  
ATOM     83 HG13 VAL A   5     -37.485  13.346  26.452  1.00 95.42           H  
ATOM     84  CG2 VAL A   5     -39.254  14.976  25.758  1.00 95.42           C  
ATOM     85 HG21 VAL A   5     -39.856  14.112  25.479  1.00 95.42           H  
ATOM     86 HG22 VAL A   5     -39.844  15.881  25.613  1.00 95.42           H  
ATOM     87 HG23 VAL A   5     -38.366  15.028  25.128  1.00 95.42           H  
ATOM     88  N   ARG A   6     -39.670  13.483  30.231  1.00 92.31           N  
ATOM     89  H   ARG A   6     -40.020  12.708  29.687  1.00 92.31           H  
ATOM     90  CA  ARG A   6     -39.333  13.248  31.642  1.00 92.31           C  
ATOM     91  HA  ARG A   6     -38.780  14.115  32.005  1.00 92.31           H  
ATOM     92  C   ARG A   6     -38.478  11.987  31.828  1.00 92.31           C  
ATOM     93  CB  ARG A   6     -40.609  13.131  32.486  1.00 92.31           C  
ATOM     94  HB2 ARG A   6     -40.323  12.941  33.520  1.00 92.31           H  
ATOM     95  HB3 ARG A   6     -41.203  12.289  32.131  1.00 92.31           H  
ATOM     96  O   ARG A   6     -38.961  10.908  31.478  1.00 92.31           O  
ATOM     97  CG  ARG A   6     -41.458  14.404  32.436  1.00 92.31           C  
ATOM     98  HG2 ARG A   6     -41.846  14.542  31.427  1.00 92.31           H  
ATOM     99  HG3 ARG A   6     -40.851  15.269  32.703  1.00 92.31           H  
ATOM    100  CD  ARG A   6     -42.629  14.285  33.408  1.00 92.31           C  
ATOM    101  HD2 ARG A   6     -42.247  14.320  34.428  1.00 92.31           H  
ATOM    102  HD3 ARG A   6     -43.137  13.335  33.242  1.00 92.31           H  
ATOM    103  NE  ARG A   6     -43.572  15.381  33.176  1.00 92.31           N  
ATOM    104  HE  ARG A   6     -43.488  15.875  32.299  1.00 92.31           H  
ATOM    105  NH1 ARG A   6     -44.962  15.078  34.979  1.00 92.31           N  
ATOM    106 HH11 ARG A   6     -45.764  15.376  35.515  1.00 92.31           H  
ATOM    107 HH12 ARG A   6     -44.373  14.318  35.287  1.00 92.31           H  
ATOM    108  NH2 ARG A   6     -45.339  16.706  33.471  1.00 92.31           N  
ATOM    109 HH21 ARG A   6     -46.162  17.030  33.960  1.00 92.31           H  
ATOM    110 HH22 ARG A   6     -45.107  17.031  32.544  1.00 92.31           H  
ATOM    111  CZ  ARG A   6     -44.617  15.715  33.893  1.00 92.31           C  
ATOM    112  N   PRO A   7     -37.287  12.081  32.445  1.00 91.39           N  
ATOM    113  CA  PRO A   7     -36.526  13.312  32.699  1.00 91.39           C  
ATOM    114  HA  PRO A   7     -37.127  14.056  33.221  1.00 91.39           H  
ATOM    115  C   PRO A   7     -35.994  13.925  31.388  1.00 91.39           C  
ATOM    116  CB  PRO A   7     -35.393  12.882  33.631  1.00 91.39           C  
ATOM    117  HB2 PRO A   7     -34.512  13.517  33.538  1.00 91.39           H  
ATOM    118  HB3 PRO A   7     -35.748  12.876  34.661  1.00 91.39           H  
ATOM    119  O   PRO A   7     -35.969  13.260  30.356  1.00 91.39           O  
ATOM    120  CG  PRO A   7     -35.108  11.450  33.184  1.00 91.39           C  
ATOM    121  HG2 PRO A   7     -34.467  11.462  32.302  1.00 91.39           H  
ATOM    122  HG3 PRO A   7     -34.654  10.866  33.984  1.00 91.39           H  
ATOM    123  CD  PRO A   7     -36.484  10.916  32.796  1.00 91.39           C  
ATOM    124  HD2 PRO A   7     -36.390  10.234  31.951  1.00 91.39           H  
ATOM    125  HD3 PRO A   7     -36.936  10.403  33.644  1.00 91.39           H  
ATOM    126  N   ASP A   8     -35.574  15.188  31.410  1.00 90.67           N  
ATOM    127  H   ASP A   8     -35.556  15.712  32.272  1.00 90.67           H  
ATOM    128  CA  ASP A   8     -34.901  15.844  30.279  1.00 90.67           C  
ATOM    129  HA  ASP A   8     -35.310  15.438  29.354  1.00 90.67           H  
ATOM    130  C   ASP A   8     -33.390  15.560  30.217  1.00 90.67           C  
ATOM    131  CB  ASP A   8     -35.212  17.350  30.270  1.00 90.67           C  
ATOM    132  HB2 ASP A   8     -34.671  17.814  29.445  1.00 90.67           H  
ATOM    133  HB3 ASP A   8     -36.275  17.469  30.062  1.00 90.67           H  
ATOM    134  O   ASP A   8     -32.773  15.800  29.180  1.00 90.67           O  
ATOM    135  CG  ASP A   8     -34.897  18.113  31.564  1.00 90.67           C  
ATOM    136  OD1 ASP A   8     -34.592  17.462  32.590  1.00 90.67           O  
ATOM    137  OD2 ASP A   8     -35.100  19.349  31.509  1.00 90.67           O  
ATOM    138  N   ILE A   9     -32.821  14.975  31.274  1.00 88.75           N  
ATOM    139  H   ILE A   9     -33.383  14.885  32.109  1.00 88.75           H  
ATOM    140  CA  ILE A   9     -31.439  14.490  31.341  1.00 88.75           C  
ATOM    141  HA  ILE A   9     -30.962  14.646  30.373  1.00 88.75           H  
ATOM    142  C   ILE A   9     -31.444  12.984  31.636  1.00 88.75           C  
ATOM    143  CB  ILE A   9     -30.624  15.282  32.390  1.00 88.75           C  
ATOM    144  HB  ILE A   9     -31.073  15.118  33.369  1.00 88.75           H  
ATOM    145  O   ILE A   9     -32.081  12.524  32.585  1.00 88.75           O  
ATOM    146  CG1 ILE A   9     -30.651  16.803  32.094  1.00 88.75           C  
ATOM    147 HG12 ILE A   9     -31.682  17.141  31.989  1.00 88.75           H  
ATOM    148 HG13 ILE A   9     -30.135  17.002  31.155  1.00 88.75           H  
ATOM    149  CG2 ILE A   9     -29.174  14.760  32.425  1.00 88.75           C  
ATOM    150 HG21 ILE A   9     -28.595  15.305  33.170  1.00 88.75           H  
ATOM    151 HG22 ILE A   9     -29.144  13.708  32.711  1.00 88.75           H  
ATOM    152 HG23 ILE A   9     -28.705  14.889  31.450  1.00 88.75           H  
ATOM    153  CD1 ILE A   9     -30.023  17.671  33.190  1.00 88.75           C  
ATOM    154 HD11 ILE A   9     -28.946  17.508  33.242  1.00 88.75           H  
ATOM    155 HD12 ILE A   9     -30.197  18.721  32.958  1.00 88.75           H  
ATOM    156 HD13 ILE A   9     -30.476  17.440  34.154  1.00 88.75           H  
ATOM    157  N   ILE A  10     -30.716  12.212  30.828  1.00 87.01           N  
ATOM    158  H   ILE A  10     -30.233  12.668  30.068  1.00 87.01           H  
ATOM    159  CA  ILE A  10     -30.449  10.785  31.044  1.00 87.01           C  
ATOM    160  HA  ILE A  10     -31.176  10.385  31.751  1.00 87.01           H  
ATOM    161  C   ILE A  10     -29.055  10.629  31.652  1.00 87.01           C  
ATOM    162  CB  ILE A  10     -30.580   9.988  29.726  1.00 87.01           C  
ATOM    163  HB  ILE A  10     -29.894  10.426  29.002  1.00 87.01           H  
ATOM    164  O   ILE A  10     -28.080  11.170  31.127  1.00 87.01           O  
ATOM    165  CG1 ILE A  10     -32.012  10.058  29.154  1.00 87.01           C  
ATOM    166 HG12 ILE A  10     -32.422  11.060  29.279  1.00 87.01           H  
ATOM    167 HG13 ILE A  10     -32.660   9.365  29.690  1.00 87.01           H  
ATOM    168  CG2 ILE A  10     -30.193   8.507  29.937  1.00 87.01           C  
ATOM    169 HG21 ILE A  10     -30.797   8.069  30.731  1.00 87.01           H  
ATOM    170 HG22 ILE A  10     -30.334   7.926  29.025  1.00 87.01           H  
ATOM    171 HG23 ILE A  10     -29.142   8.420  30.213  1.00 87.01           H  
ATOM    172  CD1 ILE A  10     -32.037   9.732  27.656  1.00 87.01           C  
ATOM    173 HD11 ILE A  10     -31.599   8.757  27.444  1.00 87.01           H  
ATOM    174 HD12 ILE A  10     -33.067   9.745  27.301  1.00 87.01           H  
ATOM    175 HD13 ILE A  10     -31.476  10.495  27.114  1.00 87.01           H  
ATOM    176  N   SER A  11     -28.944   9.822  32.703  1.00 81.42           N  
ATOM    177  H   SER A  11     -29.781   9.397  33.076  1.00 81.42           H  
ATOM    178  CA  SER A  11     -27.664   9.405  33.278  1.00 81.42           C  
ATOM    179  HA  SER A  11     -26.850   9.848  32.702  1.00 81.42           H  
ATOM    180  C   SER A  11     -27.506   7.895  33.188  1.00 81.42           C  
ATOM    181  CB  SER A  11     -27.513   9.885  34.721  1.00 81.42           C  
ATOM    182  HB2 SER A  11     -26.583   9.497  35.135  1.00 81.42           H  
ATOM    183  HB3 SER A  11     -28.347   9.523  35.322  1.00 81.42           H  
ATOM    184  O   SER A  11     -28.450   7.142  33.445  1.00 81.42           O  
ATOM    185  OG  SER A  11     -27.478  11.297  34.754  1.00 81.42           O  
ATOM    186  HG  SER A  11     -26.865  11.605  34.083  1.00 81.42           H  
ATOM    187  N   LEU A  12     -26.298   7.462  32.816  1.00 72.28           N  
ATOM    188  H   LEU A  12     -25.577   8.149  32.651  1.00 72.28           H  
ATOM    189  CA  LEU A  12     -25.945   6.050  32.678  1.00 72.28           C  
ATOM    190  HA  LEU A  12     -26.526   5.644  31.849  1.00 72.28           H  
ATOM    191  C   LEU A  12     -26.298   5.284  33.960  1.00 72.28           C  
ATOM    192  CB  LEU A  12     -24.438   5.946  32.373  1.00 72.28           C  
ATOM    193  HB2 LEU A  12     -23.892   6.134  33.297  1.00 72.28           H  
ATOM    194  HB3 LEU A  12     -24.162   6.743  31.683  1.00 72.28           H  
ATOM    195  O   LEU A  12     -25.952   5.735  35.047  1.00 72.28           O  
ATOM    196  CG  LEU A  12     -23.967   4.593  31.803  1.00 72.28           C  
ATOM    197  HG  LEU A  12     -24.189   3.814  32.532  1.00 72.28           H  
ATOM    198  CD1 LEU A  12     -24.627   4.215  30.469  1.00 72.28           C  
ATOM    199 HD11 LEU A  12     -25.697   4.067  30.609  1.00 72.28           H  
ATOM    200 HD12 LEU A  12     -24.203   3.272  30.121  1.00 72.28           H  
ATOM    201 HD13 LEU A  12     -24.453   4.986  29.719  1.00 72.28           H  
ATOM    202  CD2 LEU A  12     -22.454   4.625  31.590  1.00 72.28           C  
ATOM    203 HD21 LEU A  12     -21.964   4.850  32.537  1.00 72.28           H  
ATOM    204 HD22 LEU A  12     -22.115   3.641  31.267  1.00 72.28           H  
ATOM    205 HD23 LEU A  12     -22.187   5.375  30.846  1.00 72.28           H  
ATOM    206  N   GLU A  13     -26.990   4.151  33.817  1.00 66.94           N  
ATOM    207  H   GLU A  13     -27.250   3.887  32.878  1.00 66.94           H  
ATOM    208  CA  GLU A  13     -27.334   3.192  34.889  1.00 66.94           C  
ATOM    209  HA  GLU A  13     -27.855   2.358  34.419  1.00 66.94           H  
ATOM    210  C   GLU A  13     -28.310   3.676  35.980  1.00 66.94           C  
ATOM    211  CB  GLU A  13     -26.046   2.600  35.494  1.00 66.94           C  
ATOM    212  HB2 GLU A  13     -26.300   1.959  36.339  1.00 66.94           H  
ATOM    213  HB3 GLU A  13     -25.425   3.413  35.872  1.00 66.94           H  
ATOM    214  O   GLU A  13     -28.806   2.849  36.741  1.00 66.94           O  
ATOM    215  CG  GLU A  13     -25.258   1.757  34.476  1.00 66.94           C  
ATOM    216  HG2 GLU A  13     -25.353   2.188  33.480  1.00 66.94           H  
ATOM    217  HG3 GLU A  13     -25.712   0.767  34.429  1.00 66.94           H  
ATOM    218  CD  GLU A  13     -23.763   1.618  34.809  1.00 66.94           C  
ATOM    219  OE1 GLU A  13     -23.027   1.188  33.891  1.00 66.94           O  
ATOM    220  OE2 GLU A  13     -23.357   1.929  35.951  1.00 66.94           O  
ATOM    221  N   ILE A  14     -28.651   4.968  36.034  1.00 72.11           N  
ATOM    222  H   ILE A  14     -28.156   5.598  35.419  1.00 72.11           H  
ATOM    223  CA  ILE A  14     -29.508   5.533  37.093  1.00 72.11           C  
ATOM    224  HA  ILE A  14     -29.620   4.798  37.890  1.00 72.11           H  
ATOM    225  C   ILE A  14     -30.920   5.835  36.585  1.00 72.11           C  
ATOM    226  CB  ILE A  14     -28.845   6.778  37.725  1.00 72.11           C  
ATOM    227  HB  ILE A  14     -28.754   7.541  36.952  1.00 72.11           H  
ATOM    228  O   ILE A  14     -31.884   5.634  37.318  1.00 72.11           O  
ATOM    229  CG1 ILE A  14     -27.431   6.447  38.257  1.00 72.11           C  
ATOM    230 HG12 ILE A  14     -26.850   5.929  37.495  1.00 72.11           H  
ATOM    231 HG13 ILE A  14     -27.506   5.786  39.121  1.00 72.11           H  
ATOM    232  CG2 ILE A  14     -29.711   7.342  38.872  1.00 72.11           C  
ATOM    233 HG21 ILE A  14     -29.840   6.589  39.648  1.00 72.11           H  
ATOM    234 HG22 ILE A  14     -29.244   8.224  39.311  1.00 72.11           H  
ATOM    235 HG23 ILE A  14     -30.691   7.648  38.506  1.00 72.11           H  
ATOM    236  CD1 ILE A  14     -26.627   7.690  38.639  1.00 72.11           C  
ATOM    237 HD11 ILE A  14     -25.589   7.398  38.805  1.00 72.11           H  
ATOM    238 HD12 ILE A  14     -27.024   8.130  39.554  1.00 72.11           H  
ATOM    239 HD13 ILE A  14     -26.658   8.421  37.831  1.00 72.11           H  
ATOM    240  N   THR A  15     -31.083   6.312  35.344  1.00 84.02           N  
ATOM    241  H   THR A  15     -30.270   6.462  34.763  1.00 84.02           H  
ATOM    242  CA  THR A  15     -32.410   6.670  34.814  1.00 84.02           C  
ATOM    243  HA  THR A  15     -32.917   7.268  35.572  1.00 84.02           H  
ATOM    244  C   THR A  15     -33.233   5.404  34.523  1.00 84.02           C  
ATOM    245  CB  THR A  15     -32.294   7.539  33.551  1.00 84.02           C  
ATOM    246  HB  THR A  15     -31.839   6.959  32.749  1.00 84.02           H  
ATOM    247  O   THR A  15     -32.908   4.680  33.583  1.00 84.02           O  
ATOM    248  CG2 THR A  15     -33.657   8.059  33.091  1.00 84.02           C  
ATOM    249 HG21 THR A  15     -33.520   8.768  32.274  1.00 84.02           H  
ATOM    250 HG22 THR A  15     -34.264   7.230  32.728  1.00 84.02           H  
ATOM    251 HG23 THR A  15     -34.175   8.549  33.915  1.00 84.02           H  
ATOM    252  OG1 THR A  15     -31.490   8.675  33.791  1.00 84.02           O  
ATOM    253  HG1 THR A  15     -31.941   9.250  34.414  1.00 84.02           H  
ATOM    254  N   PRO A  16     -34.330   5.119  35.257  1.00 83.69           N  
ATOM    255  CA  PRO A  16     -35.085   3.879  35.062  1.00 83.69           C  
ATOM    256  HA  PRO A  16     -34.406   3.034  34.949  1.00 83.69           H  
ATOM    257  C   PRO A  16     -35.995   3.935  33.830  1.00 83.69           C  
ATOM    258  CB  PRO A  16     -35.893   3.711  36.351  1.00 83.69           C  
ATOM    259  HB2 PRO A  16     -35.279   3.202  37.095  1.00 83.69           H  
ATOM    260  HB3 PRO A  16     -36.821   3.163  36.190  1.00 83.69           H  
ATOM    261  O   PRO A  16     -36.271   2.911  33.207  1.00 83.69           O  
ATOM    262  CG  PRO A  16     -36.148   5.148  36.806  1.00 83.69           C  
ATOM    263  HG2 PRO A  16     -36.294   5.209  37.884  1.00 83.69           H  
ATOM    264  HG3 PRO A  16     -37.013   5.554  36.281  1.00 83.69           H  
ATOM    265  CD  PRO A  16     -34.886   5.887  36.367  1.00 83.69           C  
ATOM    266  HD2 PRO A  16     -35.132   6.904  36.061  1.00 83.69           H  
ATOM    267  HD3 PRO A  16     -34.192   5.910  37.208  1.00 83.69           H  
ATOM    268  N   GLN A  17     -36.482   5.128  33.475  1.00 90.71           N  
ATOM    269  H   GLN A  17     -36.193   5.945  33.994  1.00 90.71           H  
ATOM    270  CA  GLN A  17     -37.359   5.333  32.329  1.00 90.71           C  
ATOM    271  HA  GLN A  17     -37.029   4.648  31.548  1.00 90.71           H  
ATOM    272  C   GLN A  17     -37.259   6.757  31.773  1.00 90.71           C  
ATOM    273  CB  GLN A  17     -38.813   4.974  32.695  1.00 90.71           C  
ATOM    274  HB2 GLN A  17     -38.837   3.942  33.046  1.00 90.71           H  
ATOM    275  HB3 GLN A  17     -39.423   5.030  31.793  1.00 90.71           H  
ATOM    276  O   GLN A  17     -37.055   7.706  32.530  1.00 90.71           O  
ATOM    277  CG  GLN A  17     -39.432   5.886  33.770  1.00 90.71           C  
ATOM    278  HG2 GLN A  17     -39.511   6.901  33.382  1.00 90.71           H  
ATOM    279  HG3 GLN A  17     -38.790   5.906  34.650  1.00 90.71           H  
ATOM    280  CD  GLN A  17     -40.821   5.438  34.214  1.00 90.71           C  
ATOM    281  NE2 GLN A  17     -41.478   6.202  35.059  1.00 90.71           N  
ATOM    282 HE21 GLN A  17     -42.383   5.855  35.344  1.00 90.71           H  
ATOM    283 HE22 GLN A  17     -41.065   7.053  35.412  1.00 90.71           H  
ATOM    284  OE1 GLN A  17     -41.345   4.405  33.832  1.00 90.71           O  
ATOM    285  N   LEU A  18     -37.461   6.888  30.463  1.00 92.31           N  
ATOM    286  H   LEU A  18     -37.590   6.037  29.935  1.00 92.31           H  
ATOM    287  CA  LEU A  18     -37.653   8.142  29.738  1.00 92.31           C  
ATOM    288  HA  LEU A  18     -37.551   8.984  30.422  1.00 92.31           H  
ATOM    289  C   LEU A  18     -39.058   8.152  29.134  1.00 92.31           C  
ATOM    290  CB  LEU A  18     -36.587   8.253  28.634  1.00 92.31           C  
ATOM    291  HB2 LEU A  18     -35.598   8.235  29.091  1.00 92.31           H  
ATOM    292  HB3 LEU A  18     -36.675   7.383  27.984  1.00 92.31           H  
ATOM    293  O   LEU A  18     -39.381   7.294  28.316  1.00 92.31           O  
ATOM    294  CG  LEU A  18     -36.692   9.522  27.772  1.00 92.31           C  
ATOM    295  HG  LEU A  18     -37.722   9.693  27.461  1.00 92.31           H  
ATOM    296  CD1 LEU A  18     -36.219  10.734  28.562  1.00 92.31           C  
ATOM    297 HD11 LEU A  18     -35.221  10.565  28.966  1.00 92.31           H  
ATOM    298 HD12 LEU A  18     -36.180  11.614  27.920  1.00 92.31           H  
ATOM    299 HD13 LEU A  18     -36.904  10.939  29.385  1.00 92.31           H  
ATOM    300  CD2 LEU A  18     -35.848   9.355  26.509  1.00 92.31           C  
ATOM    301 HD21 LEU A  18     -35.656  10.322  26.043  1.00 92.31           H  
ATOM    302 HD22 LEU A  18     -34.906   8.859  26.744  1.00 92.31           H  
ATOM    303 HD23 LEU A  18     -36.398   8.733  25.802  1.00 92.31           H  
ATOM    304  N   VAL A  19     -39.882   9.127  29.503  1.00 94.42           N  
ATOM    305  H   VAL A  19     -39.548   9.795  30.182  1.00 94.42           H  
ATOM    306  CA  VAL A  19     -41.250   9.285  28.997  1.00 94.42           C  
ATOM    307  HA  VAL A  19     -41.526   8.409  28.411  1.00 94.42           H  
ATOM    308  C   VAL A  19     -41.311  10.504  28.088  1.00 94.42           C  
ATOM    309  CB  VAL A  19     -42.264   9.403  30.150  1.00 94.42           C  
ATOM    310  HB  VAL A  19     -42.067  10.313  30.716  1.00 94.42           H  
ATOM    311  O   VAL A  19     -41.052  11.619  28.531  1.00 94.42           O  
ATOM    312  CG1 VAL A  19     -43.699   9.461  29.606  1.00 94.42           C  
ATOM    313 HG11 VAL A  19     -43.836  10.349  28.990  1.00 94.42           H  
ATOM    314 HG12 VAL A  19     -44.405   9.508  30.436  1.00 94.42           H  
ATOM    315 HG13 VAL A  19     -43.908   8.571  29.012  1.00 94.42           H  
ATOM    316  CG2 VAL A  19     -42.176   8.211  31.112  1.00 94.42           C  
ATOM    317 HG21 VAL A  19     -42.919   8.314  31.903  1.00 94.42           H  
ATOM    318 HG22 VAL A  19     -42.363   7.285  30.568  1.00 94.42           H  
ATOM    319 HG23 VAL A  19     -41.189   8.167  31.573  1.00 94.42           H  
ATOM    320  N   ILE A  20     -41.679  10.300  26.825  1.00 95.85           N  
ATOM    321  H   ILE A  20     -41.832   9.344  26.537  1.00 95.85           H  
ATOM    322  CA  ILE A  20     -41.831  11.341  25.804  1.00 95.85           C  
ATOM    323  HA  ILE A  20     -41.494  12.301  26.197  1.00 95.85           H  
ATOM    324  C   ILE A  20     -43.310  11.442  25.452  1.00 95.85           C  
ATOM    325  CB  ILE A  20     -40.992  11.001  24.557  1.00 95.85           C  
ATOM    326  HB  ILE A  20     -41.355  10.050  24.166  1.00 95.85           H  
ATOM    327  O   ILE A  20     -43.855  10.559  24.795  1.00 95.85           O  
ATOM    328  CG1 ILE A  20     -39.488  10.843  24.873  1.00 95.85           C  
ATOM    329 HG12 ILE A  20     -38.982  11.803  24.778  1.00 95.85           H  
ATOM    330 HG13 ILE A  20     -39.332  10.488  25.892  1.00 95.85           H  
ATOM    331  CG2 ILE A  20     -41.181  12.074  23.467  1.00 95.85           C  
ATOM    332 HG21 ILE A  20     -40.483  11.894  22.648  1.00 95.85           H  
ATOM    333 HG22 ILE A  20     -40.996  13.068  23.876  1.00 95.85           H  
ATOM    334 HG23 ILE A  20     -42.197  12.035  23.074  1.00 95.85           H  
ATOM    335  CD1 ILE A  20     -38.840   9.823  23.935  1.00 95.85           C  
ATOM    336 HD11 ILE A  20     -39.240   8.830  24.139  1.00 95.85           H  
ATOM    337 HD12 ILE A  20     -39.044  10.083  22.896  1.00 95.85           H  
ATOM    338 HD13 ILE A  20     -37.763   9.809  24.105  1.00 95.85           H  
ATOM    339  N   ASN A  21     -43.961  12.517  25.875  1.00 94.44           N  
ATOM    340  H   ASN A  21     -43.438  13.223  26.373  1.00 94.44           H  
ATOM    341  CA  ASN A  21     -45.379  12.753  25.660  1.00 94.44           C  
ATOM    342  HA  ASN A  21     -45.848  11.841  25.289  1.00 94.44           H  
ATOM    343  C   ASN A  21     -45.596  13.851  24.611  1.00 94.44           C  
ATOM    344  CB  ASN A  21     -46.018  13.083  27.016  1.00 94.44           C  
ATOM    345  HB2 ASN A  21     -45.762  12.308  27.738  1.00 94.44           H  
ATOM    346  HB3 ASN A  21     -45.624  14.034  27.376  1.00 94.44           H  
ATOM    347  O   ASN A  21     -45.187  14.993  24.794  1.00 94.44           O  
ATOM    348  CG  ASN A  21     -47.529  13.166  26.938  1.00 94.44           C  
ATOM    349  ND2 ASN A  21     -48.159  13.749  27.929  1.00 94.44           N  
ATOM    350 HD21 ASN A  21     -47.641  14.118  28.713  1.00 94.44           H  
ATOM    351 HD22 ASN A  21     -49.168  13.757  27.878  1.00 94.44           H  
ATOM    352  OD1 ASN A  21     -48.165  12.715  26.001  1.00 94.44           O  
ATOM    353  N   CYS A  22     -46.263  13.513  23.516  1.00 93.86           N  
ATOM    354  H   CYS A  22     -46.605  12.565  23.460  1.00 93.86           H  
ATOM    355  CA  CYS A  22     -46.655  14.398  22.425  1.00 93.86           C  
ATOM    356  HA  CYS A  22     -46.177  15.372  22.529  1.00 93.86           H  
ATOM    357  C   CYS A  22     -48.173  14.581  22.490  1.00 93.86           C  
ATOM    358  CB  CYS A  22     -46.163  13.745  21.124  1.00 93.86           C  
ATOM    359  HB2 CYS A  22     -45.074  13.789  21.130  1.00 93.86           H  
ATOM    360  HB3 CYS A  22     -46.440  12.691  21.154  1.00 93.86           H  
ATOM    361  O   CYS A  22     -48.920  13.631  22.286  1.00 93.86           O  
ATOM    362  SG  CYS A  22     -46.742  14.373  19.522  1.00 93.86           S  
ATOM    363  N   SER A  23     -48.644  15.788  22.802  1.00 90.01           N  
ATOM    364  H   SER A  23     -47.995  16.554  22.905  1.00 90.01           H  
ATOM    365  CA  SER A  23     -50.072  16.057  23.017  1.00 90.01           C  
ATOM    366  HA  SER A  23     -50.656  15.282  22.520  1.00 90.01           H  
ATOM    367  C   SER A  23     -50.519  17.386  22.412  1.00 90.01           C  
ATOM    368  CB  SER A  23     -50.418  15.984  24.511  1.00 90.01           C  
ATOM    369  HB2 SER A  23     -51.486  16.155  24.641  1.00 90.01           H  
ATOM    370  HB3 SER A  23     -50.178  14.991  24.889  1.00 90.01           H  
ATOM    371  O   SER A  23     -49.738  18.327  22.229  1.00 90.01           O  
ATOM    372  OG  SER A  23     -49.695  16.953  25.247  1.00 90.01           O  
ATOM    373  HG  SER A  23     -48.787  16.649  25.315  1.00 90.01           H  
ATOM    374  N   ILE A  24     -51.805  17.482  22.082  1.00 84.24           N  
ATOM    375  H   ILE A  24     -52.390  16.665  22.185  1.00 84.24           H  
ATOM    376  CA  ILE A  24     -52.439  18.722  21.630  1.00 84.24           C  
ATOM    377  HA  ILE A  24     -51.676  19.468  21.409  1.00 84.24           H  
ATOM    378  C   ILE A  24     -53.305  19.265  22.765  1.00 84.24           C  
ATOM    379  CB  ILE A  24     -53.232  18.490  20.331  1.00 84.24           C  
ATOM    380  HB  ILE A  24     -53.950  17.689  20.509  1.00 84.24           H  
ATOM    381  O   ILE A  24     -54.300  18.663  23.152  1.00 84.24           O  
ATOM    382  CG1 ILE A  24     -52.284  18.061  19.188  1.00 84.24           C  
ATOM    383 HG12 ILE A  24     -51.700  18.921  18.861  1.00 84.24           H  
ATOM    384 HG13 ILE A  24     -51.591  17.296  19.539  1.00 84.24           H  
ATOM    385  CG2 ILE A  24     -54.021  19.757  19.950  1.00 84.24           C  
ATOM    386 HG21 ILE A  24     -54.574  19.593  19.025  1.00 84.24           H  
ATOM    387 HG22 ILE A  24     -54.763  19.987  20.715  1.00 84.24           H  
ATOM    388 HG23 ILE A  24     -53.353  20.611  19.839  1.00 84.24           H  
ATOM    389  CD1 ILE A  24     -53.017  17.468  17.985  1.00 84.24           C  
ATOM    390 HD11 ILE A  24     -52.286  17.173  17.232  1.00 84.24           H  
ATOM    391 HD12 ILE A  24     -53.696  18.196  17.540  1.00 84.24           H  
ATOM    392 HD13 ILE A  24     -53.575  16.585  18.297  1.00 84.24           H  
ATOM    393  N   THR A  25     -52.942  20.433  23.288  1.00 77.25           N  
ATOM    394  H   THR A  25     -52.105  20.899  22.967  1.00 77.25           H  
ATOM    395  CA  THR A  25     -53.745  21.135  24.291  1.00 77.25           C  
ATOM    396  HA  THR A  25     -54.111  20.398  25.007  1.00 77.25           H  
ATOM    397  C   THR A  25     -54.978  21.797  23.674  1.00 77.25           C  
ATOM    398  CB  THR A  25     -52.897  22.155  25.061  1.00 77.25           C  
ATOM    399  HB  THR A  25     -53.553  22.842  25.596  1.00 77.25           H  
ATOM    400  O   THR A  25     -54.943  22.270  22.540  1.00 77.25           O  
ATOM    401  CG2 THR A  25     -52.019  21.428  26.075  1.00 77.25           C  
ATOM    402 HG21 THR A  25     -52.639  20.810  26.724  1.00 77.25           H  
ATOM    403 HG22 THR A  25     -51.302  20.786  25.564  1.00 77.25           H  
ATOM    404 HG23 THR A  25     -51.507  22.158  26.703  1.00 77.25           H  
ATOM    405  OG1 THR A  25     -52.035  22.888  24.207  1.00 77.25           O  
ATOM    406  HG1 THR A  25     -51.668  23.594  24.744  1.00 77.25           H  
ATOM    407  N   ASN A  26     -56.071  21.851  24.441  1.00 66.90           N  
ATOM    408  H   ASN A  26     -56.016  21.451  25.367  1.00 66.90           H  
ATOM    409  CA  ASN A  26     -57.339  22.518  24.104  1.00 66.90           C  
ATOM    410  HA  ASN A  26     -58.025  22.305  24.924  1.00 66.90           H  
ATOM    411  C   ASN A  26     -58.077  22.001  22.852  1.00 66.90           C  
ATOM    412  CB  ASN A  26     -57.130  24.049  24.088  1.00 66.90           C  
ATOM    413  HB2 ASN A  26     -58.073  24.542  23.852  1.00 66.90           H  
ATOM    414  HB3 ASN A  26     -56.411  24.312  23.312  1.00 66.90           H  
ATOM    415  O   ASN A  26     -58.943  22.709  22.339  1.00 66.90           O  
ATOM    416  CG  ASN A  26     -56.664  24.608  25.417  1.00 66.90           C  
ATOM    417  ND2 ASN A  26     -56.135  25.807  25.428  1.00 66.90           N  
ATOM    418 HD21 ASN A  26     -55.876  26.165  26.337  1.00 66.90           H  
ATOM    419 HD22 ASN A  26     -56.059  26.346  24.578  1.00 66.90           H  
ATOM    420  OD1 ASN A  26     -56.767  23.987  26.459  1.00 66.90           O  
ATOM    421  N   ASN A  27     -57.756  20.802  22.346  1.00 62.01           N  
ATOM    422  H   ASN A  27     -57.079  20.243  22.845  1.00 62.01           H  
ATOM    423  CA  ASN A  27     -58.353  20.192  21.142  1.00 62.01           C  
ATOM    424  HA  ASN A  27     -57.701  19.367  20.857  1.00 62.01           H  
ATOM    425  C   ASN A  27     -58.384  21.097  19.894  1.00 62.01           C  
ATOM    426  CB  ASN A  27     -59.739  19.593  21.463  1.00 62.01           C  
ATOM    427  HB2 ASN A  27     -60.199  19.238  20.541  1.00 62.01           H  
ATOM    428  HB3 ASN A  27     -60.385  20.362  21.886  1.00 62.01           H  
ATOM    429  O   ASN A  27     -59.116  20.828  18.946  1.00 62.01           O  
ATOM    430  CG  ASN A  27     -59.697  18.409  22.406  1.00 62.01           C  
ATOM    431  ND2 ASN A  27     -60.830  17.813  22.689  1.00 62.01           N  
ATOM    432 HD21 ASN A  27     -60.766  17.020  23.312  1.00 62.01           H  
ATOM    433 HD22 ASN A  27     -61.694  18.113  22.262  1.00 62.01           H  
ATOM    434  OD1 ASN A  27     -58.665  18.004  22.907  1.00 62.01           O  
ATOM    435  N   LYS A  28     -57.600  22.177  19.883  1.00 61.90           N  
ATOM    436  H   LYS A  28     -57.023  22.346  20.695  1.00 61.90           H  
ATOM    437  CA  LYS A  28     -57.526  23.137  18.788  1.00 61.90           C  
ATOM    438  HA  LYS A  28     -57.951  22.691  17.888  1.00 61.90           H  
ATOM    439  C   LYS A  28     -56.072  23.439  18.510  1.00 61.90           C  
ATOM    440  CB  LYS A  28     -58.313  24.418  19.106  1.00 61.90           C  
ATOM    441  HB2 LYS A  28     -58.078  25.160  18.342  1.00 61.90           H  
ATOM    442  HB3 LYS A  28     -58.004  24.810  20.075  1.00 61.90           H  
ATOM    443  O   LYS A  28     -55.311  23.814  19.401  1.00 61.90           O  
ATOM    444  CG  LYS A  28     -59.829  24.176  19.102  1.00 61.90           C  
ATOM    445  HG2 LYS A  28     -60.106  23.662  18.182  1.00 61.90           H  
ATOM    446  HG3 LYS A  28     -60.102  23.548  19.950  1.00 61.90           H  
ATOM    447  CD  LYS A  28     -60.599  25.500  19.180  1.00 61.90           C  
ATOM    448  HD2 LYS A  28     -60.323  26.119  18.327  1.00 61.90           H  
ATOM    449  HD3 LYS A  28     -60.339  26.016  20.104  1.00 61.90           H  
ATOM    450  CE  LYS A  28     -62.104  25.215  19.144  1.00 61.90           C  
ATOM    451  HE2 LYS A  28     -62.312  24.588  18.277  1.00 61.90           H  
ATOM    452  HE3 LYS A  28     -62.373  24.646  20.034  1.00 61.90           H  
ATOM    453  NZ  LYS A  28     -62.901  26.465  19.063  1.00 61.90           N  
ATOM    454  HZ1 LYS A  28     -62.668  26.970  18.220  1.00 61.90           H  
ATOM    455  HZ2 LYS A  28     -63.887  26.248  19.029  1.00 61.90           H  
ATOM    456  HZ3 LYS A  28     -62.725  27.057  19.862  1.00 61.90           H  
ATOM    457  N   VAL A  29     -55.700  23.294  17.251  1.00 65.19           N  
ATOM    458  H   VAL A  29     -56.392  23.022  16.567  1.00 65.19           H  
ATOM    459  CA  VAL A  29     -54.391  23.682  16.754  1.00 65.19           C  
ATOM    460  HA  VAL A  29     -53.732  23.925  17.587  1.00 65.19           H  
ATOM    461  C   VAL A  29     -54.604  24.943  15.919  1.00 65.19           C  
ATOM    462  CB  VAL A  29     -53.763  22.519  15.973  1.00 65.19           C  
ATOM    463  HB  VAL A  29     -54.337  22.320  15.068  1.00 65.19           H  
ATOM    464  O   VAL A  29     -55.372  24.922  14.965  1.00 65.19           O  
ATOM    465  CG1 VAL A  29     -52.344  22.908  15.615  1.00 65.19           C  
ATOM    466 HG11 VAL A  29     -51.884  22.097  15.051  1.00 65.19           H  
ATOM    467 HG12 VAL A  29     -52.380  23.798  14.987  1.00 65.19           H  
ATOM    468 HG13 VAL A  29     -51.756  23.113  16.509  1.00 65.19           H  
ATOM    469  CG2 VAL A  29     -53.669  21.222  16.785  1.00 65.19           C  
ATOM    470 HG21 VAL A  29     -54.670  20.862  17.021  1.00 65.19           H  
ATOM    471 HG22 VAL A  29     -53.172  20.453  16.194  1.00 65.19           H  
ATOM    472 HG23 VAL A  29     -53.111  21.397  17.704  1.00 65.19           H  
ATOM    473  N   GLN A  30     -53.993  26.066  16.309  1.00 65.89           N  
ATOM    474  H   GLN A  30     -53.354  26.040  17.091  1.00 65.89           H  
ATOM    475  CA  GLN A  30     -54.121  27.316  15.551  1.00 65.89           C  
ATOM    476  HA  GLN A  30     -55.169  27.616  15.541  1.00 65.89           H  
ATOM    477  C   GLN A  30     -53.685  27.081  14.094  1.00 65.89           C  
ATOM    478  CB  GLN A  30     -53.292  28.436  16.211  1.00 65.89           C  
ATOM    479  HB2 GLN A  30     -53.248  29.284  15.528  1.00 65.89           H  
ATOM    480  HB3 GLN A  30     -52.275  28.080  16.376  1.00 65.89           H  
ATOM    481  O   GLN A  30     -52.645  26.467  13.869  1.00 65.89           O  
ATOM    482  CG  GLN A  30     -53.896  28.925  17.541  1.00 65.89           C  
ATOM    483  HG2 GLN A  30     -53.971  28.092  18.239  1.00 65.89           H  
ATOM    484  HG3 GLN A  30     -54.901  29.304  17.353  1.00 65.89           H  
ATOM    485  CD  GLN A  30     -53.077  30.033  18.208  1.00 65.89           C  
ATOM    486  NE2 GLN A  30     -53.608  30.695  19.213  1.00 65.89           N  
ATOM    487 HE21 GLN A  30     -53.029  31.434  19.586  1.00 65.89           H  
ATOM    488 HE22 GLN A  30     -54.561  30.536  19.505  1.00 65.89           H  
ATOM    489  OE1 GLN A  30     -51.942  30.310  17.874  1.00 65.89           O  
ATOM    490  N   HIS A  31     -54.474  27.569  13.130  1.00 66.45           N  
ATOM    491  H   HIS A  31     -55.320  28.043  13.415  1.00 66.45           H  
ATOM    492  CA  HIS A  31     -54.259  27.433  11.676  1.00 66.45           C  
ATOM    493  HA  HIS A  31     -54.990  28.095  11.211  1.00 66.45           H  
ATOM    494  C   HIS A  31     -54.551  26.055  11.044  1.00 66.45           C  
ATOM    495  CB  HIS A  31     -52.876  27.979  11.267  1.00 66.45           C  
ATOM    496  HB2 HIS A  31     -52.860  28.120  10.186  1.00 66.45           H  
ATOM    497  HB3 HIS A  31     -52.109  27.242  11.504  1.00 66.45           H  
ATOM    498  O   HIS A  31     -54.201  25.846   9.884  1.00 66.45           O  
ATOM    499  CG  HIS A  31     -52.522  29.288  11.920  1.00 66.45           C  
ATOM    500  CD2 HIS A  31     -51.600  29.488  12.912  1.00 66.45           C  
ATOM    501  HD2 HIS A  31     -50.981  28.727  13.364  1.00 66.45           H  
ATOM    502  ND1 HIS A  31     -53.103  30.504  11.649  1.00 66.45           N  
ATOM    503  HD1 HIS A  31     -53.794  30.688  10.936  1.00 66.45           H  
ATOM    504  CE1 HIS A  31     -52.540  31.419  12.454  1.00 66.45           C  
ATOM    505  HE1 HIS A  31     -52.778  32.473  12.461  1.00 66.45           H  
ATOM    506  NE2 HIS A  31     -51.624  30.845  13.248  1.00 66.45           N  
ATOM    507  N   LEU A  32     -55.203  25.137  11.764  1.00 68.15           N  
ATOM    508  H   LEU A  32     -55.471  25.356  12.713  1.00 68.15           H  
ATOM    509  CA  LEU A  32     -55.602  23.812  11.273  1.00 68.15           C  
ATOM    510  HA  LEU A  32     -55.444  23.739  10.196  1.00 68.15           H  
ATOM    511  C   LEU A  32     -57.097  23.577  11.534  1.00 68.15           C  
ATOM    512  CB  LEU A  32     -54.726  22.763  11.983  1.00 68.15           C  
ATOM    513  HB2 LEU A  32     -55.279  21.828  12.076  1.00 68.15           H  
ATOM    514  HB3 LEU A  32     -54.521  23.117  12.993  1.00 68.15           H  
ATOM    515  O   LEU A  32     -57.524  23.615  12.687  1.00 68.15           O  
ATOM    516  CG  LEU A  32     -53.401  22.503  11.246  1.00 68.15           C  
ATOM    517  HG  LEU A  32     -53.104  23.382  10.674  1.00 68.15           H  
ATOM    518  CD1 LEU A  32     -52.270  22.166  12.213  1.00 68.15           C  
ATOM    519 HD11 LEU A  32     -51.377  21.897  11.650  1.00 68.15           H  
ATOM    520 HD12 LEU A  32     -52.055  23.054  12.808  1.00 68.15           H  
ATOM    521 HD13 LEU A  32     -52.565  21.333  12.852  1.00 68.15           H  
ATOM    522  CD2 LEU A  32     -53.566  21.320  10.307  1.00 68.15           C  
ATOM    523 HD21 LEU A  32     -54.383  21.529   9.615  1.00 68.15           H  
ATOM    524 HD22 LEU A  32     -53.795  20.419  10.875  1.00 68.15           H  
ATOM    525 HD23 LEU A  32     -52.650  21.175   9.735  1.00 68.15           H  
ATOM    526  N   ASP A  33     -57.868  23.312  10.476  1.00 71.52           N  
ATOM    527  H   ASP A  33     -57.440  23.242   9.564  1.00 71.52           H  
ATOM    528  CA  ASP A  33     -59.310  23.030  10.559  1.00 71.52           C  
ATOM    529  HA  ASP A  33     -59.714  23.466  11.473  1.00 71.52           H  
ATOM    530  C   ASP A  33     -59.597  21.526  10.628  1.00 71.52           C  
ATOM    531  CB  ASP A  33     -60.046  23.674   9.375  1.00 71.52           C  
ATOM    532  HB2 ASP A  33     -61.066  23.291   9.338  1.00 71.52           H  
ATOM    533  HB3 ASP A  33     -59.549  23.408   8.442  1.00 71.52           H  
ATOM    534  O   ASP A  33     -60.476  21.094  11.373  1.00 71.52           O  
ATOM    535  CG  ASP A  33     -60.111  25.192   9.536  1.00 71.52           C  
ATOM    536  OD1 ASP A  33     -60.690  25.659  10.540  1.00 71.52           O  
ATOM    537  OD2 ASP A  33     -59.532  25.892   8.680  1.00 71.52           O  
ATOM    538  N   VAL A  34     -58.816  20.711   9.910  1.00 77.62           N  
ATOM    539  H   VAL A  34     -58.119  21.131   9.313  1.00 77.62           H  
ATOM    540  CA  VAL A  34     -58.876  19.243   9.976  1.00 77.62           C  
ATOM    541  HA  VAL A  34     -59.561  18.946  10.770  1.00 77.62           H  
ATOM    542  C   VAL A  34     -57.494  18.707  10.319  1.00 77.62           C  
ATOM    543  CB  VAL A  34     -59.402  18.632   8.661  1.00 77.62           C  
ATOM    544  HB  VAL A  34     -58.717  18.875   7.849  1.00 77.62           H  
ATOM    545  O   VAL A  34     -56.523  19.017   9.638  1.00 77.62           O  
ATOM    546  CG1 VAL A  34     -59.519  17.105   8.767  1.00 77.62           C  
ATOM    547 HG11 VAL A  34     -60.170  16.828   9.596  1.00 77.62           H  
ATOM    548 HG12 VAL A  34     -58.535  16.657   8.908  1.00 77.62           H  
ATOM    549 HG13 VAL A  34     -59.928  16.703   7.840  1.00 77.62           H  
ATOM    550  CG2 VAL A  34     -60.791  19.182   8.307  1.00 77.62           C  
ATOM    551 HG21 VAL A  34     -61.163  18.698   7.405  1.00 77.62           H  
ATOM    552 HG22 VAL A  34     -61.485  19.006   9.128  1.00 77.62           H  
ATOM    553 HG23 VAL A  34     -60.731  20.254   8.115  1.00 77.62           H  
ATOM    554  N   MET A  35     -57.387  17.899  11.374  1.00 80.14           N  
ATOM    555  H   MET A  35     -58.235  17.646  11.861  1.00 80.14           H  
ATOM    556  CA  MET A  35     -56.159  17.168  11.698  1.00 80.14           C  
ATOM    557  HA  MET A  35     -55.295  17.750  11.380  1.00 80.14           H  
ATOM    558  C   MET A  35     -56.159  15.836  10.952  1.00 80.14           C  
ATOM    559  CB  MET A  35     -56.072  16.946  13.217  1.00 80.14           C  
ATOM    560  HB2 MET A  35     -56.907  16.328  13.549  1.00 80.14           H  
ATOM    561  HB3 MET A  35     -56.131  17.911  13.720  1.00 80.14           H  
ATOM    562  O   MET A  35     -57.147  15.117  11.054  1.00 80.14           O  
ATOM    563  CG  MET A  35     -54.755  16.272  13.614  1.00 80.14           C  
ATOM    564  HG2 MET A  35     -54.672  15.301  13.126  1.00 80.14           H  
ATOM    565  HG3 MET A  35     -53.944  16.899  13.243  1.00 80.14           H  
ATOM    566  SD  MET A  35     -54.539  16.041  15.401  1.00 80.14           S  
ATOM    567  CE  MET A  35     -55.178  14.362  15.615  1.00 80.14           C  
ATOM    568  HE1 MET A  35     -55.052  14.033  16.647  1.00 80.14           H  
ATOM    569  HE2 MET A  35     -56.235  14.333  15.352  1.00 80.14           H  
ATOM    570  HE3 MET A  35     -54.593  13.684  14.995  1.00 80.14           H  
ATOM    571  N   ASN A  36     -55.049  15.469  10.308  1.00 86.64           N  
ATOM    572  H   ASN A  36     -54.287  16.130  10.246  1.00 86.64           H  
ATOM    573  CA  ASN A  36     -54.889  14.187   9.606  1.00 86.64           C  
ATOM    574  HA  ASN A  36     -55.862  13.716   9.467  1.00 86.64           H  
ATOM    575  C   ASN A  36     -54.021  13.202  10.400  1.00 86.64           C  
ATOM    576  CB  ASN A  36     -54.281  14.429   8.210  1.00 86.64           C  
ATOM    577  HB2 ASN A  36     -53.302  14.897   8.310  1.00 86.64           H  
ATOM    578  HB3 ASN A  36     -54.151  13.467   7.714  1.00 86.64           H  
ATOM    579  O   ASN A  36     -54.306  12.009  10.452  1.00 86.64           O  
ATOM    580  CG  ASN A  36     -55.138  15.293   7.303  1.00 86.64           C  
ATOM    581  ND2 ASN A  36     -54.577  15.739   6.206  1.00 86.64           N  
ATOM    582 HD21 ASN A  36     -53.636  15.495   5.930  1.00 86.64           H  
ATOM    583 HD22 ASN A  36     -55.067  16.466   5.704  1.00 86.64           H  
ATOM    584  OD1 ASN A  36     -56.279  15.606   7.588  1.00 86.64           O  
ATOM    585  N   SER A  37     -52.942  13.676  11.032  1.00 90.54           N  
ATOM    586  H   SER A  37     -52.739  14.664  10.988  1.00 90.54           H  
ATOM    587  CA  SER A  37     -52.055  12.788  11.792  1.00 90.54           C  
ATOM    588  HA  SER A  37     -52.676  12.041  12.287  1.00 90.54           H  
ATOM    589  C   SER A  37     -51.259  13.502  12.880  1.00 90.54           C  
ATOM    590  CB  SER A  37     -51.104  12.043  10.845  1.00 90.54           C  
ATOM    591  HB2 SER A  37     -51.674  11.594  10.032  1.00 90.54           H  
ATOM    592  HB3 SER A  37     -50.602  11.245  11.393  1.00 90.54           H  
ATOM    593  O   SER A  37     -50.937  14.686  12.755  1.00 90.54           O  
ATOM    594  OG  SER A  37     -50.136  12.926  10.312  1.00 90.54           O  
ATOM    595  HG  SER A  37     -50.605  13.704  10.001  1.00 90.54           H  
ATOM    596  N   LEU A  38     -50.908  12.751  13.924  1.00 91.49           N  
ATOM    597  H   LEU A  38     -51.240  11.797  13.935  1.00 91.49           H  
ATOM    598  CA  LEU A  38     -49.979  13.139  14.980  1.00 91.49           C  
ATOM    599  HA  LEU A  38     -49.650  14.163  14.805  1.00 91.49           H  
ATOM    600  C   LEU A  38     -48.759  12.213  14.932  1.00 91.49           C  
ATOM    601  CB  LEU A  38     -50.710  13.073  16.333  1.00 91.49           C  
ATOM    602  HB2 LEU A  38     -51.003  12.040  16.519  1.00 91.49           H  
ATOM    603  HB3 LEU A  38     -51.622  13.668  16.272  1.00 91.49           H  
ATOM    604  O   LEU A  38     -48.889  11.002  15.070  1.00 91.49           O  
ATOM    605  CG  LEU A  38     -49.874  13.571  17.526  1.00 91.49           C  
ATOM    606  HG  LEU A  38     -48.924  13.037  17.562  1.00 91.49           H  
ATOM    607  CD1 LEU A  38     -49.604  15.075  17.423  1.00 91.49           C  
ATOM    608 HD11 LEU A  38     -49.168  15.439  18.354  1.00 91.49           H  
ATOM    609 HD12 LEU A  38     -48.907  15.277  16.610  1.00 91.49           H  
ATOM    610 HD13 LEU A  38     -50.538  15.607  17.240  1.00 91.49           H  
ATOM    611  CD2 LEU A  38     -50.621  13.307  18.834  1.00 91.49           C  
ATOM    612 HD21 LEU A  38     -50.008  13.618  19.680  1.00 91.49           H  
ATOM    613 HD22 LEU A  38     -50.827  12.241  18.933  1.00 91.49           H  
ATOM    614 HD23 LEU A  38     -51.562  13.858  18.850  1.00 91.49           H  
ATOM    615  N   THR A  39     -47.568  12.769  14.741  1.00 93.52           N  
ATOM    616  H   THR A  39     -47.524  13.774  14.652  1.00 93.52           H  
ATOM    617  CA  THR A  39     -46.332  12.001  14.560  1.00 93.52           C  
ATOM    618  HA  THR A  39     -46.545  10.941  14.697  1.00 93.52           H  
ATOM    619  C   THR A  39     -45.278  12.388  15.590  1.00 93.52           C  
ATOM    620  CB  THR A  39     -45.794  12.160  13.130  1.00 93.52           C  
ATOM    621  HB  THR A  39     -45.613  13.213  12.915  1.00 93.52           H  
ATOM    622  O   THR A  39     -44.874  13.549  15.672  1.00 93.52           O  
ATOM    623  CG2 THR A  39     -44.506  11.370  12.901  1.00 93.52           C  
ATOM    624 HG21 THR A  39     -44.243  11.400  11.843  1.00 93.52           H  
ATOM    625 HG22 THR A  39     -43.694  11.812  13.477  1.00 93.52           H  
ATOM    626 HG23 THR A  39     -44.640  10.333  13.210  1.00 93.52           H  
ATOM    627  OG1 THR A  39     -46.722  11.648  12.202  1.00 93.52           O  
ATOM    628  HG1 THR A  39     -47.411  12.303  12.068  1.00 93.52           H  
ATOM    629  N   LEU A  40     -44.766  11.400  16.325  1.00 95.11           N  
ATOM    630  H   LEU A  40     -45.126  10.469  16.168  1.00 95.11           H  
ATOM    631  CA  LEU A  40     -43.563  11.527  17.143  1.00 95.11           C  
ATOM    632  HA  LEU A  40     -43.449  12.574  17.421  1.00 95.11           H  
ATOM    633  C   LEU A  40     -42.349  11.104  16.314  1.00 95.11           C  
ATOM    634  CB  LEU A  40     -43.717  10.698  18.430  1.00 95.11           C  
ATOM    635  HB2 LEU A  40     -43.841   9.650  18.157  1.00 95.11           H  
ATOM    636  HB3 LEU A  40     -44.615  11.026  18.953  1.00 95.11           H  
ATOM    637  O   LEU A  40     -42.323  10.017  15.745  1.00 95.11           O  
ATOM    638  CG  LEU A  40     -42.529  10.817  19.402  1.00 95.11           C  
ATOM    639  HG  LEU A  40     -41.613  10.516  18.894  1.00 95.11           H  
ATOM    640  CD1 LEU A  40     -42.358  12.247  19.923  1.00 95.11           C  
ATOM    641 HD11 LEU A  40     -43.262  12.564  20.442  1.00 95.11           H  
ATOM    642 HD12 LEU A  40     -42.136  12.934  19.107  1.00 95.11           H  
ATOM    643 HD13 LEU A  40     -41.520  12.276  20.620  1.00 95.11           H  
ATOM    644  CD2 LEU A  40     -42.742   9.888  20.596  1.00 95.11           C  
ATOM    645 HD21 LEU A  40     -43.646  10.164  21.138  1.00 95.11           H  
ATOM    646 HD22 LEU A  40     -41.890   9.952  21.274  1.00 95.11           H  
ATOM    647 HD23 LEU A  40     -42.832   8.858  20.253  1.00 95.11           H  
ATOM    648  N   SER A  41     -41.341  11.964  16.226  1.00 95.54           N  
ATOM    649  H   SER A  41     -41.442  12.850  16.702  1.00 95.54           H  
ATOM    650  CA  SER A  41     -40.107  11.753  15.464  1.00 95.54           C  
ATOM    651  HA  SER A  41     -40.085  10.726  15.099  1.00 95.54           H  
ATOM    652  C   SER A  41     -38.867  11.969  16.338  1.00 95.54           C  
ATOM    653  CB  SER A  41     -40.033  12.691  14.251  1.00 95.54           C  
ATOM    654  HB2 SER A  41     -39.738  13.684  14.592  1.00 95.54           H  
ATOM    655  HB3 SER A  41     -39.270  12.326  13.564  1.00 95.54           H  
ATOM    656  O   SER A  41     -38.933  12.680  17.340  1.00 95.54           O  
ATOM    657  OG  SER A  41     -41.255  12.816  13.551  1.00 95.54           O  
ATOM    658  HG  SER A  41     -41.900  12.260  13.996  1.00 95.54           H  
ATOM    659  N   ARG A  42     -37.719  11.421  15.935  1.00 94.63           N  
ATOM    660  H   ARG A  42     -37.741  10.853  15.100  1.00 94.63           H  
ATOM    661  CA  ARG A  42     -36.412  11.600  16.594  1.00 94.63           C  
ATOM    662  HA  ARG A  42     -36.489  12.359  17.372  1.00 94.63           H  
ATOM    663  C   ARG A  42     -35.371  12.064  15.584  1.00 94.63           C  
ATOM    664  CB  ARG A  42     -36.009  10.276  17.252  1.00 94.63           C  
ATOM    665  HB2 ARG A  42     -36.802  10.002  17.948  1.00 94.63           H  
ATOM    666  HB3 ARG A  42     -35.926   9.511  16.480  1.00 94.63           H  
ATOM    667  O   ARG A  42     -35.341  11.558  14.468  1.00 94.63           O  
ATOM    668  CG  ARG A  42     -34.697  10.329  18.046  1.00 94.63           C  
ATOM    669  HG2 ARG A  42     -34.761  11.153  18.758  1.00 94.63           H  
ATOM    670  HG3 ARG A  42     -33.854  10.505  17.377  1.00 94.63           H  
ATOM    671  CD  ARG A  42     -34.465   9.027  18.830  1.00 94.63           C  
ATOM    672  HD2 ARG A  42     -35.343   8.824  19.444  1.00 94.63           H  
ATOM    673  HD3 ARG A  42     -33.623   9.169  19.507  1.00 94.63           H  
ATOM    674  NE  ARG A  42     -34.203   7.860  17.964  1.00 94.63           N  
ATOM    675  HE  ARG A  42     -34.202   8.005  16.964  1.00 94.63           H  
ATOM    676  NH1 ARG A  42     -33.910   6.338  19.669  1.00 94.63           N  
ATOM    677 HH11 ARG A  42     -33.645   5.429  20.022  1.00 94.63           H  
ATOM    678 HH12 ARG A  42     -34.045   7.053  20.369  1.00 94.63           H  
ATOM    679  NH2 ARG A  42     -33.769   5.664  17.540  1.00 94.63           N  
ATOM    680 HH21 ARG A  42     -33.791   5.831  16.545  1.00 94.63           H  
ATOM    681 HH22 ARG A  42     -33.596   4.732  17.890  1.00 94.63           H  
ATOM    682  CZ  ARG A  42     -33.961   6.630  18.395  1.00 94.63           C  
ATOM    683  N   TYR A  43     -34.534  13.023  15.966  1.00 93.59           N  
ATOM    684  H   TYR A  43     -34.634  13.417  16.891  1.00 93.59           H  
ATOM    685  CA  TYR A  43     -33.472  13.533  15.102  1.00 93.59           C  
ATOM    686  HA  TYR A  43     -33.900  13.786  14.132  1.00 93.59           H  
ATOM    687  C   TYR A  43     -32.382  12.484  14.879  1.00 93.59           C  
ATOM    688  CB  TYR A  43     -32.874  14.811  15.696  1.00 93.59           C  
ATOM    689  HB2 TYR A  43     -33.680  15.513  15.907  1.00 93.59           H  
ATOM    690  HB3 TYR A  43     -32.387  14.575  16.642  1.00 93.59           H  
ATOM    691  O   TYR A  43     -31.845  11.923  15.840  1.00 93.59           O  
ATOM    692  CG  TYR A  43     -31.884  15.493  14.770  1.00 93.59           C  
ATOM    693  CD1 TYR A  43     -30.498  15.359  14.982  1.00 93.59           C  
ATOM    694  HD1 TYR A  43     -30.138  14.760  15.806  1.00 93.59           H  
ATOM    695  CD2 TYR A  43     -32.358  16.238  13.674  1.00 93.59           C  
ATOM    696  HD2 TYR A  43     -33.419  16.294  13.476  1.00 93.59           H  
ATOM    697  CE1 TYR A  43     -29.588  15.995  14.115  1.00 93.59           C  
ATOM    698  HE1 TYR A  43     -28.524  15.897  14.275  1.00 93.59           H  
ATOM    699  CE2 TYR A  43     -31.452  16.875  12.805  1.00 93.59           C  
ATOM    700  HE2 TYR A  43     -31.802  17.426  11.945  1.00 93.59           H  
ATOM    701  OH  TYR A  43     -29.191  17.392  12.204  1.00 93.59           O  
ATOM    702  HH  TYR A  43     -28.276  17.236  12.449  1.00 93.59           H  
ATOM    703  CZ  TYR A  43     -30.066  16.761  13.029  1.00 93.59           C  
ATOM    704  N   ASP A  44     -32.020  12.276  13.620  1.00 90.54           N  
ATOM    705  H   ASP A  44     -32.499  12.765  12.878  1.00 90.54           H  
ATOM    706  CA  ASP A  44     -30.945  11.392  13.207  1.00 90.54           C  
ATOM    707  HA  ASP A  44     -30.535  10.894  14.085  1.00 90.54           H  
ATOM    708  C   ASP A  44     -29.816  12.206  12.557  1.00 90.54           C  
ATOM    709  CB  ASP A  44     -31.515  10.286  12.318  1.00 90.54           C  
ATOM    710  HB2 ASP A  44     -31.878  10.721  11.387  1.00 90.54           H  
ATOM    711  HB3 ASP A  44     -32.367   9.843  12.834  1.00 90.54           H  
ATOM    712  O   ASP A  44     -30.005  12.964  11.603  1.00 90.54           O  
ATOM    713  CG  ASP A  44     -30.481   9.190  12.053  1.00 90.54           C  
ATOM    714  OD1 ASP A  44     -29.281   9.526  11.900  1.00 90.54           O  
ATOM    715  OD2 ASP A  44     -30.857   8.008  12.108  1.00 90.54           O  
ATOM    716  N   LYS A  45     -28.606  12.057  13.108  1.00 81.91           N  
ATOM    717  H   LYS A  45     -28.504  11.286  13.753  1.00 81.91           H  
ATOM    718  CA  LYS A  45     -27.412  12.787  12.663  1.00 81.91           C  
ATOM    719  HA  LYS A  45     -27.664  13.842  12.560  1.00 81.91           H  
ATOM    720  C   LYS A  45     -26.932  12.344  11.277  1.00 81.91           C  
ATOM    721  CB  LYS A  45     -26.271  12.623  13.683  1.00 81.91           C  
ATOM    722  HB2 LYS A  45     -26.096  11.561  13.857  1.00 81.91           H  
ATOM    723  HB3 LYS A  45     -25.365  13.042  13.245  1.00 81.91           H  
ATOM    724  O   LYS A  45     -26.274  13.139  10.612  1.00 81.91           O  
ATOM    725  CG  LYS A  45     -26.525  13.333  15.023  1.00 81.91           C  
ATOM    726  HG2 LYS A  45     -26.733  14.386  14.833  1.00 81.91           H  
ATOM    727  HG3 LYS A  45     -27.388  12.886  15.518  1.00 81.91           H  
ATOM    728  CD  LYS A  45     -25.293  13.225  15.940  1.00 81.91           C  
ATOM    729  HD2 LYS A  45     -24.433  13.646  15.420  1.00 81.91           H  
ATOM    730  HD3 LYS A  45     -25.092  12.174  16.147  1.00 81.91           H  
ATOM    731  CE  LYS A  45     -25.504  13.985  17.261  1.00 81.91           C  
ATOM    732  HE2 LYS A  45     -25.757  15.019  17.024  1.00 81.91           H  
ATOM    733  HE3 LYS A  45     -26.357  13.555  17.786  1.00 81.91           H  
ATOM    734  NZ  LYS A  45     -24.296  13.957  18.132  1.00 81.91           N  
ATOM    735  HZ1 LYS A  45     -24.012  13.016  18.363  1.00 81.91           H  
ATOM    736  HZ2 LYS A  45     -23.516  14.410  17.678  1.00 81.91           H  
ATOM    737  HZ3 LYS A  45     -24.461  14.453  18.997  1.00 81.91           H  
ATOM    738  N   THR A  46     -27.225  11.110  10.866  1.00 83.56           N  
ATOM    739  H   THR A  46     -27.862  10.555  11.420  1.00 83.56           H  
ATOM    740  CA  THR A  46     -26.769  10.533   9.592  1.00 83.56           C  
ATOM    741  HA  THR A  46     -25.707  10.744   9.467  1.00 83.56           H  
ATOM    742  C   THR A  46     -27.486  11.182   8.413  1.00 83.56           C  
ATOM    743  CB  THR A  46     -26.947   9.005   9.552  1.00 83.56           C  
ATOM    744  HB  THR A  46     -26.568   8.648   8.594  1.00 83.56           H  
ATOM    745  O   THR A  46     -26.833  11.688   7.505  1.00 83.56           O  
ATOM    746  CG2 THR A  46     -26.176   8.294  10.663  1.00 83.56           C  
ATOM    747 HG21 THR A  46     -26.575   8.567  11.640  1.00 83.56           H  
ATOM    748 HG22 THR A  46     -25.119   8.558  10.606  1.00 83.56           H  
ATOM    749 HG23 THR A  46     -26.278   7.217  10.530  1.00 83.56           H  
ATOM    750  OG1 THR A  46     -28.299   8.630   9.654  1.00 83.56           O  
ATOM    751  HG1 THR A  46     -28.619   8.778  10.547  1.00 83.56           H  
ATOM    752  N   ILE A  47     -28.816  11.268   8.483  1.00 87.35           N  
ATOM    753  H   ILE A  47     -29.273  10.732   9.206  1.00 87.35           H  
ATOM    754  CA  ILE A  47     -29.655  11.925   7.471  1.00 87.35           C  
ATOM    755  HA  ILE A  47     -29.159  11.834   6.505  1.00 87.35           H  
ATOM    756  C   ILE A  47     -29.820  13.434   7.709  1.00 87.35           C  
ATOM    757  CB  ILE A  47     -31.019  11.214   7.343  1.00 87.35           C  
ATOM    758  HB  ILE A  47     -31.595  11.739   6.582  1.00 87.35           H  
ATOM    759  O   ILE A  47     -30.335  14.133   6.844  1.00 87.35           O  
ATOM    760  CG1 ILE A  47     -31.807  11.245   8.666  1.00 87.35           C  
ATOM    761 HG12 ILE A  47     -31.348  10.535   9.354  1.00 87.35           H  
ATOM    762 HG13 ILE A  47     -31.755  12.240   9.106  1.00 87.35           H  
ATOM    763  CG2 ILE A  47     -30.820   9.762   6.871  1.00 87.35           C  
ATOM    764 HG21 ILE A  47     -30.218   9.749   5.962  1.00 87.35           H  
ATOM    765 HG22 ILE A  47     -31.784   9.307   6.646  1.00 87.35           H  
ATOM    766 HG23 ILE A  47     -30.320   9.167   7.635  1.00 87.35           H  
ATOM    767  CD1 ILE A  47     -33.288  10.892   8.501  1.00 87.35           C  
ATOM    768 HD11 ILE A  47     -33.402   9.829   8.290  1.00 87.35           H  
ATOM    769 HD12 ILE A  47     -33.722  11.473   7.688  1.00 87.35           H  
ATOM    770 HD13 ILE A  47     -33.817  11.139   9.422  1.00 87.35           H  
ATOM    771  N   ARG A  48     -29.378  13.942   8.871  1.00 87.96           N  
ATOM    772  H   ARG A  48     -29.033  13.275   9.546  1.00 87.96           H  
ATOM    773  CA  ARG A  48     -29.548  15.341   9.316  1.00 87.96           C  
ATOM    774  HA  ARG A  48     -29.251  15.384  10.364  1.00 87.96           H  
ATOM    775  C   ARG A  48     -31.012  15.802   9.321  1.00 87.96           C  
ATOM    776  CB  ARG A  48     -28.638  16.292   8.521  1.00 87.96           C  
ATOM    777  HB2 ARG A  48     -28.769  17.301   8.910  1.00 87.96           H  
ATOM    778  HB3 ARG A  48     -28.945  16.293   7.475  1.00 87.96           H  
ATOM    779  O   ARG A  48     -31.300  16.977   9.106  1.00 87.96           O  
ATOM    780  CG  ARG A  48     -27.151  15.934   8.612  1.00 87.96           C  
ATOM    781  HG2 ARG A  48     -26.976  14.945   8.188  1.00 87.96           H  
ATOM    782  HG3 ARG A  48     -26.841  15.938   9.657  1.00 87.96           H  
ATOM    783  CD  ARG A  48     -26.346  16.972   7.827  1.00 87.96           C  
ATOM    784  HD2 ARG A  48     -26.600  17.962   8.204  1.00 87.96           H  
ATOM    785  HD3 ARG A  48     -26.641  16.921   6.779  1.00 87.96           H  
ATOM    786  NE  ARG A  48     -24.898  16.713   7.935  1.00 87.96           N  
ATOM    787  HE  ARG A  48     -24.613  15.766   7.732  1.00 87.96           H  
ATOM    788  NH1 ARG A  48     -24.205  18.827   8.529  1.00 87.96           N  
ATOM    789 HH11 ARG A  48     -25.160  19.146   8.459  1.00 87.96           H  
ATOM    790 HH12 ARG A  48     -23.458  19.480   8.720  1.00 87.96           H  
ATOM    791  NH2 ARG A  48     -22.702  17.199   8.273  1.00 87.96           N  
ATOM    792 HH21 ARG A  48     -22.465  16.250   8.023  1.00 87.96           H  
ATOM    793 HH22 ARG A  48     -21.968  17.864   8.473  1.00 87.96           H  
ATOM    794  CZ  ARG A  48     -23.948  17.579   8.245  1.00 87.96           C  
ATOM    795  N   ASP A  49     -31.924  14.880   9.607  1.00 92.42           N  
ATOM    796  H   ASP A  49     -31.596  13.960   9.865  1.00 92.42           H  
ATOM    797  CA  ASP A  49     -33.367  15.112   9.652  1.00 92.42           C  
ATOM    798  HA  ASP A  49     -33.537  16.149   9.942  1.00 92.42           H  
ATOM    799  C   ASP A  49     -34.029  14.219  10.720  1.00 92.42           C  
ATOM    800  CB  ASP A  49     -33.977  14.912   8.247  1.00 92.42           C  
ATOM    801  HB2 ASP A  49     -34.085  13.845   8.052  1.00 92.42           H  
ATOM    802  HB3 ASP A  49     -33.292  15.321   7.504  1.00 92.42           H  
ATOM    803  O   ASP A  49     -33.378  13.419  11.394  1.00 92.42           O  
ATOM    804  CG  ASP A  49     -35.336  15.612   8.056  1.00 92.42           C  
ATOM    805  OD1 ASP A  49     -35.838  16.251   9.021  1.00 92.42           O  
ATOM    806  OD2 ASP A  49     -35.903  15.481   6.955  1.00 92.42           O  
ATOM    807  N   PHE A  50     -35.329  14.386  10.932  1.00 93.10           N  
ATOM    808  H   PHE A  50     -35.804  15.022  10.308  1.00 93.10           H  
ATOM    809  CA  PHE A  50     -36.123  13.643  11.900  1.00 93.10           C  
ATOM    810  HA  PHE A  50     -35.485  13.328  12.725  1.00 93.10           H  
ATOM    811  C   PHE A  50     -36.748  12.393  11.280  1.00 93.10           C  
ATOM    812  CB  PHE A  50     -37.212  14.561  12.449  1.00 93.10           C  
ATOM    813  HB2 PHE A  50     -37.663  15.067  11.595  1.00 93.10           H  
ATOM    814  HB3 PHE A  50     -37.981  13.955  12.928  1.00 93.10           H  
ATOM    815  O   PHE A  50     -37.564  12.484  10.365  1.00 93.10           O  
ATOM    816  CG  PHE A  50     -36.738  15.598  13.440  1.00 93.10           C  
ATOM    817  CD1 PHE A  50     -36.801  15.334  14.819  1.00 93.10           C  
ATOM    818  HD1 PHE A  50     -37.199  14.395  15.175  1.00 93.10           H  
ATOM    819  CD2 PHE A  50     -36.203  16.815  12.980  1.00 93.10           C  
ATOM    820  HD2 PHE A  50     -36.116  16.993  11.919  1.00 93.10           H  
ATOM    821  CE1 PHE A  50     -36.313  16.277  15.738  1.00 93.10           C  
ATOM    822  HE1 PHE A  50     -36.336  16.057  16.795  1.00 93.10           H  
ATOM    823  CE2 PHE A  50     -35.711  17.757  13.901  1.00 93.10           C  
ATOM    824  HE2 PHE A  50     -35.220  18.646  13.534  1.00 93.10           H  
ATOM    825  CZ  PHE A  50     -35.767  17.488  15.280  1.00 93.10           C  
ATOM    826  HZ  PHE A  50     -35.340  18.181  15.991  1.00 93.10           H  
ATOM    827  N   ILE A  51     -36.467  11.237  11.877  1.00 91.43           N  
ATOM    828  H   ILE A  51     -35.809  11.242  12.643  1.00 91.43           H  
ATOM    829  CA  ILE A  51     -37.108   9.964  11.544  1.00 91.43           C  
ATOM    830  HA  ILE A  51     -37.345   9.958  10.480  1.00 91.43           H  
ATOM    831  C   ILE A  51     -38.410   9.842  12.330  1.00 91.43           C  
ATOM    832  CB  ILE A  51     -36.158   8.780  11.822  1.00 91.43           C  
ATOM    833  HB  ILE A  51     -35.876   8.794  12.875  1.00 91.43           H  
ATOM    834  O   ILE A  51     -38.416   9.985  13.556  1.00 91.43           O  
ATOM    835  CG1 ILE A  51     -34.884   8.941  10.968  1.00 91.43           C  
ATOM    836 HG12 ILE A  51     -35.161   8.991   9.915  1.00 91.43           H  
ATOM    837 HG13 ILE A  51     -34.390   9.875  11.239  1.00 91.43           H  
ATOM    838  CG2 ILE A  51     -36.861   7.441  11.526  1.00 91.43           C  
ATOM    839 HG21 ILE A  51     -37.149   7.385  10.476  1.00 91.43           H  
ATOM    840 HG22 ILE A  51     -36.201   6.605  11.757  1.00 91.43           H  
ATOM    841 HG23 ILE A  51     -37.744   7.314  12.152  1.00 91.43           H  
ATOM    842  CD1 ILE A  51     -33.847   7.832  11.144  1.00 91.43           C  
ATOM    843 HD11 ILE A  51     -34.222   6.886  10.753  1.00 91.43           H  
ATOM    844 HD12 ILE A  51     -33.592   7.720  12.198  1.00 91.43           H  
ATOM    845 HD13 ILE A  51     -32.953   8.094  10.577  1.00 91.43           H  
ATOM    846  N   ALA A  52     -39.515   9.564  11.640  1.00 92.18           N  
ATOM    847  H   ALA A  52     -39.444   9.439  10.641  1.00 92.18           H  
ATOM    848  CA  ALA A  52     -40.791   9.276  12.281  1.00 92.18           C  
ATOM    849  HA  ALA A  52     -41.012  10.075  12.988  1.00 92.18           H  
ATOM    850  C   ALA A  52     -40.706   7.952  13.061  1.00 92.18           C  
ATOM    851  CB  ALA A  52     -41.893   9.280  11.220  1.00 92.18           C  
ATOM    852  HB1 ALA A  52     -41.697   8.508  10.476  1.00 92.18           H  
ATOM    853  HB2 ALA A  52     -42.858   9.092  11.691  1.00 92.18           H  
ATOM    854  HB3 ALA A  52     -41.929  10.251  10.725  1.00 92.18           H  
ATOM    855  O   ALA A  52     -40.364   6.906  12.515  1.00 92.18           O  
ATOM    856  N   LEU A  53     -41.008   8.010  14.355  1.00 92.46           N  
ATOM    857  H   LEU A  53     -41.320   8.893  14.734  1.00 92.46           H  
ATOM    858  CA  LEU A  53     -40.991   6.863  15.258  1.00 92.46           C  
ATOM    859  HA  LEU A  53     -40.272   6.124  14.906  1.00 92.46           H  
ATOM    860  C   LEU A  53     -42.362   6.202  15.292  1.00 92.46           C  
ATOM    861  CB  LEU A  53     -40.595   7.321  16.672  1.00 92.46           C  
ATOM    862  HB2 LEU A  53     -41.367   7.980  17.068  1.00 92.46           H  
ATOM    863  HB3 LEU A  53     -40.570   6.436  17.308  1.00 92.46           H  
ATOM    864  O   LEU A  53     -42.485   4.989  15.129  1.00 92.46           O  
ATOM    865  CG  LEU A  53     -39.248   8.053  16.773  1.00 92.46           C  
ATOM    866  HG  LEU A  53     -39.295   8.964  16.176  1.00 92.46           H  
ATOM    867  CD1 LEU A  53     -39.021   8.497  18.226  1.00 92.46           C  
ATOM    868 HD11 LEU A  53     -39.727   8.018  18.905  1.00 92.46           H  
ATOM    869 HD12 LEU A  53     -39.172   9.574  18.299  1.00 92.46           H  
ATOM    870 HD13 LEU A  53     -38.012   8.248  18.555  1.00 92.46           H  
ATOM    871  CD2 LEU A  53     -38.094   7.212  16.211  1.00 92.46           C  
ATOM    872 HD21 LEU A  53     -38.157   6.172  16.531  1.00 92.46           H  
ATOM    873 HD22 LEU A  53     -38.141   7.225  15.122  1.00 92.46           H  
ATOM    874 HD23 LEU A  53     -37.132   7.626  16.513  1.00 92.46           H  
ATOM    875  N   ILE A  54     -43.386   7.022  15.522  1.00 92.24           N  
ATOM    876  H   ILE A  54     -43.198   8.011  15.602  1.00 92.24           H  
ATOM    877  CA  ILE A  54     -44.767   6.592  15.675  1.00 92.24           C  
ATOM    878  HA  ILE A  54     -44.906   5.654  15.137  1.00 92.24           H  
ATOM    879  C   ILE A  54     -45.670   7.657  15.056  1.00 92.24           C  
ATOM    880  CB  ILE A  54     -45.122   6.373  17.161  1.00 92.24           C  
ATOM    881  HB  ILE A  54     -45.102   7.346  17.650  1.00 92.24           H  
ATOM    882  O   ILE A  54     -45.514   8.844  15.345  1.00 92.24           O  
ATOM    883  CG1 ILE A  54     -44.161   5.464  17.960  1.00 92.24           C  
ATOM    884 HG12 ILE A  54     -43.123   5.650  17.684  1.00 92.24           H  
ATOM    885 HG13 ILE A  54     -44.383   4.416  17.757  1.00 92.24           H  
ATOM    886  CG2 ILE A  54     -46.540   5.786  17.222  1.00 92.24           C  
ATOM    887 HG21 ILE A  54     -46.640   4.960  16.517  1.00 92.24           H  
ATOM    888 HG22 ILE A  54     -47.278   6.552  16.986  1.00 92.24           H  
ATOM    889 HG23 ILE A  54     -46.744   5.388  18.216  1.00 92.24           H  
ATOM    890  CD1 ILE A  54     -44.234   5.730  19.467  1.00 92.24           C  
ATOM    891 HD11 ILE A  54     -43.547   5.052  19.974  1.00 92.24           H  
ATOM    892 HD12 ILE A  54     -45.243   5.568  19.846  1.00 92.24           H  
ATOM    893 HD13 ILE A  54     -43.937   6.757  19.677  1.00 92.24           H  
ATOM    894  N   THR A  55     -46.621   7.227  14.237  1.00 91.70           N  
ATOM    895  H   THR A  55     -46.660   6.239  14.030  1.00 91.70           H  
ATOM    896  CA  THR A  55     -47.629   8.082  13.610  1.00 91.70           C  
ATOM    897  HA  THR A  55     -47.536   9.103  13.980  1.00 91.70           H  
ATOM    898  C   THR A  55     -49.011   7.570  13.976  1.00 91.70           C  
ATOM    899  CB  THR A  55     -47.444   8.119  12.088  1.00 91.70           C  
ATOM    900  HB  THR A  55     -47.456   7.102  11.697  1.00 91.70           H  
ATOM    901  O   THR A  55     -49.326   6.408  13.739  1.00 91.70           O  
ATOM    902  CG2 THR A  55     -48.520   8.939  11.377  1.00 91.70           C  
ATOM    903 HG21 THR A  55     -48.652   9.902  11.869  1.00 91.70           H  
ATOM    904 HG22 THR A  55     -48.238   9.099  10.336  1.00 91.70           H  
ATOM    905 HG23 THR A  55     -49.469   8.403  11.398  1.00 91.70           H  
ATOM    906  OG1 THR A  55     -46.206   8.710  11.771  1.00 91.70           O  
ATOM    907  HG1 THR A  55     -46.329   9.660  11.827  1.00 91.70           H  
ATOM    908  N   LEU A  56     -49.837   8.438  14.543  1.00 89.80           N  
ATOM    909  H   LEU A  56     -49.501   9.375  14.714  1.00 89.80           H  
ATOM    910  CA  LEU A  56     -51.239   8.193  14.838  1.00 89.80           C  
ATOM    911  HA  LEU A  56     -51.447   7.124  14.790  1.00 89.80           H  
ATOM    912  C   LEU A  56     -52.088   8.906  13.787  1.00 89.80           C  
ATOM    913  CB  LEU A  56     -51.521   8.692  16.264  1.00 89.80           C  
ATOM    914  HB2 LEU A  56     -51.262   9.750  16.314  1.00 89.80           H  
ATOM    915  HB3 LEU A  56     -50.877   8.158  16.962  1.00 89.80           H  
ATOM    916  O   LEU A  56     -52.030  10.131  13.669  1.00 89.80           O  
ATOM    917  CG  LEU A  56     -52.984   8.530  16.712  1.00 89.80           C  
ATOM    918  HG  LEU A  56     -53.646   9.038  16.010  1.00 89.80           H  
ATOM    919  CD1 LEU A  56     -53.386   7.058  16.805  1.00 89.80           C  
ATOM    920 HD11 LEU A  56     -54.393   6.977  17.212  1.00 89.80           H  
ATOM    921 HD12 LEU A  56     -52.697   6.512  17.450  1.00 89.80           H  
ATOM    922 HD13 LEU A  56     -53.393   6.607  15.813  1.00 89.80           H  
ATOM    923  CD2 LEU A  56     -53.159   9.181  18.084  1.00 89.80           C  
ATOM    924 HD21 LEU A  56     -52.503   8.709  18.815  1.00 89.80           H  
ATOM    925 HD22 LEU A  56     -54.192   9.074  18.413  1.00 89.80           H  
ATOM    926 HD23 LEU A  56     -52.923  10.244  18.024  1.00 89.80           H  
ATOM    927  N   ASP A  57     -52.868   8.144  13.030  1.00 86.15           N  
ATOM    928  H   ASP A  57     -52.868   7.145  13.177  1.00 86.15           H  
ATOM    929  CA  ASP A  57     -53.887   8.698  12.144  1.00 86.15           C  
ATOM    930  HA  ASP A  57     -53.464   9.521  11.567  1.00 86.15           H  
ATOM    931  C   ASP A  57     -55.056   9.233  12.981  1.00 86.15           C  
ATOM    932  CB  ASP A  57     -54.323   7.611  11.166  1.00 86.15           C  
ATOM    933  HB2 ASP A  57     -54.786   6.798  11.725  1.00 86.15           H  
ATOM    934  HB3 ASP A  57     -53.441   7.211  10.666  1.00 86.15           H  
ATOM    935  O   ASP A  57     -55.589   8.529  13.838  1.00 86.15           O  
ATOM    936  CG  ASP A  57     -55.295   8.145  10.118  1.00 86.15           C  
ATOM    937  OD1 ASP A  57     -56.485   8.330  10.470  1.00 86.15           O  
ATOM    938  OD2 ASP A  57     -54.860   8.289   8.960  1.00 86.15           O  
ATOM    939  N   SER A  58     -55.438  10.491  12.771  1.00 80.00           N  
ATOM    940  H   SER A  58     -55.068  10.991  11.975  1.00 80.00           H  
ATOM    941  CA  SER A  58     -56.469  11.158  13.575  1.00 80.00           C  
ATOM    942  HA  SER A  58     -56.233  11.058  14.634  1.00 80.00           H  
ATOM    943  C   SER A  58     -57.873  10.601  13.342  1.00 80.00           C  
ATOM    944  CB  SER A  58     -56.501  12.635  13.195  1.00 80.00           C  
ATOM    945  HB2 SER A  58     -57.241  13.159  13.799  1.00 80.00           H  
ATOM    946  HB3 SER A  58     -55.509  13.069  13.320  1.00 80.00           H  
ATOM    947  O   SER A  58     -58.694  10.611  14.256  1.00 80.00           O  
ATOM    948  OG  SER A  58     -56.839  12.724  11.838  1.00 80.00           O  
ATOM    949  HG  SER A  58     -57.062  13.624  11.589  1.00 80.00           H  
ATOM    950  N   SER A  59     -58.149  10.156  12.114  1.00 78.30           N  
ATOM    951  H   SER A  59     -57.393  10.163  11.444  1.00 78.30           H  
ATOM    952  CA  SER A  59     -59.480   9.788  11.635  1.00 78.30           C  
ATOM    953  HA  SER A  59     -60.223  10.404  12.142  1.00 78.30           H  
ATOM    954  C   SER A  59     -59.805   8.332  11.943  1.00 78.30           C  
ATOM    955  CB  SER A  59     -59.572  10.078  10.132  1.00 78.30           C  
ATOM    956  HB2 SER A  59     -59.275  11.111   9.952  1.00 78.30           H  
ATOM    957  HB3 SER A  59     -60.610   9.965   9.819  1.00 78.30           H  
ATOM    958  O   SER A  59     -60.923   8.000  12.326  1.00 78.30           O  
ATOM    959  OG  SER A  59     -58.767   9.220   9.337  1.00 78.30           O  
ATOM    960  HG  SER A  59     -57.884   9.113   9.697  1.00 78.30           H  
ATOM    961  N   THR A  60     -58.802   7.467  11.819  1.00 81.93           N  
ATOM    962  H   THR A  60     -57.930   7.829  11.461  1.00 81.93           H  
ATOM    963  CA  THR A  60     -58.926   6.026  12.034  1.00 81.93           C  
ATOM    964  HA  THR A  60     -59.982   5.754  12.022  1.00 81.93           H  
ATOM    965  C   THR A  60     -58.388   5.576  13.389  1.00 81.93           C  
ATOM    966  CB  THR A  60     -58.243   5.245  10.907  1.00 81.93           C  
ATOM    967  HB  THR A  60     -58.391   4.183  11.103  1.00 81.93           H  
ATOM    968  O   THR A  60     -58.580   4.419  13.750  1.00 81.93           O  
ATOM    969  CG2 THR A  60     -58.800   5.546   9.519  1.00 81.93           C  
ATOM    970 HG21 THR A  60     -58.578   6.573   9.230  1.00 81.93           H  
ATOM    971 HG22 THR A  60     -59.881   5.404   9.518  1.00 81.93           H  
ATOM    972 HG23 THR A  60     -58.353   4.870   8.790  1.00 81.93           H  
ATOM    973  OG1 THR A  60     -56.864   5.527  10.844  1.00 81.93           O  
ATOM    974  HG1 THR A  60     -56.795   6.445  10.572  1.00 81.93           H  
ATOM    975  N   LEU A  61     -57.693   6.455  14.127  1.00 79.93           N  
ATOM    976  H   LEU A  61     -57.569   7.387  13.759  1.00 79.93           H  
ATOM    977  CA  LEU A  61     -56.944   6.124  15.349  1.00 79.93           C  
ATOM    978  HA  LEU A  61     -56.308   6.980  15.575  1.00 79.93           H  
ATOM    979  C   LEU A  61     -55.952   4.964  15.156  1.00 79.93           C  
ATOM    980  CB  LEU A  61     -57.899   5.942  16.545  1.00 79.93           C  
ATOM    981  HB2 LEU A  61     -58.581   5.121  16.326  1.00 79.93           H  
ATOM    982  HB3 LEU A  61     -57.315   5.659  17.421  1.00 79.93           H  
ATOM    983  O   LEU A  61     -55.531   4.321  16.119  1.00 79.93           O  
ATOM    984  CG  LEU A  61     -58.720   7.194  16.904  1.00 79.93           C  
ATOM    985  HG  LEU A  61     -59.295   7.523  16.038  1.00 79.93           H  
ATOM    986  CD1 LEU A  61     -59.699   6.844  18.024  1.00 79.93           C  
ATOM    987 HD11 LEU A  61     -59.155   6.517  18.910  1.00 79.93           H  
ATOM    988 HD12 LEU A  61     -60.296   7.722  18.275  1.00 79.93           H  
ATOM    989 HD13 LEU A  61     -60.367   6.050  17.691  1.00 79.93           H  
ATOM    990  CD2 LEU A  61     -57.834   8.349  17.385  1.00 79.93           C  
ATOM    991 HD21 LEU A  61     -57.221   8.714  16.561  1.00 79.93           H  
ATOM    992 HD22 LEU A  61     -58.465   9.171  17.724  1.00 79.93           H  
ATOM    993 HD23 LEU A  61     -57.198   8.021  18.206  1.00 79.93           H  
ATOM    994  N   ASN A  62     -55.543   4.705  13.910  1.00 83.55           N  
ATOM    995  H   ASN A  62     -55.924   5.262  13.158  1.00 83.55           H  
ATOM    996  CA  ASN A  62     -54.559   3.683  13.604  1.00 83.55           C  
ATOM    997  HA  ASN A  62     -54.774   2.805  14.213  1.00 83.55           H  
ATOM    998  C   ASN A  62     -53.163   4.178  13.971  1.00 83.55           C  
ATOM    999  CB  ASN A  62     -54.639   3.271  12.131  1.00 83.55           C  
ATOM   1000  HB2 ASN A  62     -54.749   4.153  11.500  1.00 83.55           H  
ATOM   1001  HB3 ASN A  62     -53.713   2.771  11.849  1.00 83.55           H  
ATOM   1002  O   ASN A  62     -52.651   5.149  13.405  1.00 83.55           O  
ATOM   1003  CG  ASN A  62     -55.753   2.278  11.877  1.00 83.55           C  
ATOM   1004  ND2 ASN A  62     -56.531   2.483  10.846  1.00 83.55           N  
ATOM   1005 HD21 ASN A  62     -57.311   1.846  10.763  1.00 83.55           H  
ATOM   1006 HD22 ASN A  62     -56.533   3.403  10.429  1.00 83.55           H  
ATOM   1007  OD1 ASN A  62     -55.891   1.278  12.557  1.00 83.55           O  
ATOM   1008  N   LEU A  63     -52.528   3.458  14.891  1.00 86.45           N  
ATOM   1009  H   LEU A  63     -53.035   2.710  15.342  1.00 86.45           H  
ATOM   1010  CA  LEU A  63     -51.149   3.684  15.286  1.00 86.45           C  
ATOM   1011  HA  LEU A  63     -50.935   4.750  15.214  1.00 86.45           H  
ATOM   1012  C   LEU A  63     -50.197   2.918  14.356  1.00 86.45           C  
ATOM   1013  CB  LEU A  63     -50.986   3.248  16.748  1.00 86.45           C  
ATOM   1014  HB2 LEU A  63     -51.036   2.160  16.790  1.00 86.45           H  
ATOM   1015  HB3 LEU A  63     -51.812   3.633  17.345  1.00 86.45           H  
ATOM   1016  O   LEU A  63     -50.188   1.689  14.321  1.00 86.45           O  
ATOM   1017  CG  LEU A  63     -49.654   3.732  17.339  1.00 86.45           C  
ATOM   1018  HG  LEU A  63     -48.869   3.689  16.584  1.00 86.45           H  
ATOM   1019  CD1 LEU A  63     -49.792   5.172  17.833  1.00 86.45           C  
ATOM   1020 HD11 LEU A  63     -49.851   5.855  16.985  1.00 86.45           H  
ATOM   1021 HD12 LEU A  63     -48.942   5.431  18.464  1.00 86.45           H  
ATOM   1022 HD13 LEU A  63     -50.693   5.274  18.439  1.00 86.45           H  
ATOM   1023  CD2 LEU A  63     -49.224   2.830  18.490  1.00 86.45           C  
ATOM   1024 HD21 LEU A  63     -49.923   2.919  19.321  1.00 86.45           H  
ATOM   1025 HD22 LEU A  63     -49.195   1.792  18.158  1.00 86.45           H  
ATOM   1026 HD23 LEU A  63     -48.221   3.108  18.815  1.00 86.45           H  
ATOM   1027  N   LYS A  64     -49.342   3.644  13.640  1.00 86.58           N  
ATOM   1028  H   LYS A  64     -49.436   4.648  13.688  1.00 86.58           H  
ATOM   1029  CA  LYS A  64     -48.228   3.090  12.866  1.00 86.58           C  
ATOM   1030  HA  LYS A  64     -48.362   2.015  12.749  1.00 86.58           H  
ATOM   1031  C   LYS A  64     -46.929   3.316  13.625  1.00 86.58           C  
ATOM   1032  CB  LYS A  64     -48.187   3.718  11.467  1.00 86.58           C  
ATOM   1033  HB2 LYS A  64     -47.276   3.393  10.963  1.00 86.58           H  
ATOM   1034  HB3 LYS A  64     -48.161   4.804  11.556  1.00 86.58           H  
ATOM   1035  O   LYS A  64     -46.400   4.425  13.645  1.00 86.58           O  
ATOM   1036  CG  LYS A  64     -49.397   3.300  10.621  1.00 86.58           C  
ATOM   1037  HG2 LYS A  64     -50.314   3.638  11.104  1.00 86.58           H  
ATOM   1038  HG3 LYS A  64     -49.422   2.214  10.537  1.00 86.58           H  
ATOM   1039  CD  LYS A  64     -49.317   3.916   9.220  1.00 86.58           C  
ATOM   1040  HD2 LYS A  64     -48.416   3.565   8.718  1.00 86.58           H  
ATOM   1041  HD3 LYS A  64     -49.276   5.001   9.316  1.00 86.58           H  
ATOM   1042  CE  LYS A  64     -50.557   3.517   8.412  1.00 86.58           C  
ATOM   1043  HE2 LYS A  64     -51.441   3.789   8.989  1.00 86.58           H  
ATOM   1044  HE3 LYS A  64     -50.563   2.434   8.288  1.00 86.58           H  
ATOM   1045  NZ  LYS A  64     -50.597   4.193   7.091  1.00 86.58           N  
ATOM   1046  HZ1 LYS A  64     -50.633   5.195   7.214  1.00 86.58           H  
ATOM   1047  HZ2 LYS A  64     -51.430   3.926   6.585  1.00 86.58           H  
ATOM   1048  HZ3 LYS A  64     -49.787   3.960   6.534  1.00 86.58           H  
ATOM   1049  N   GLN A  65     -46.397   2.259  14.230  1.00 85.43           N  
ATOM   1050  H   GLN A  65     -46.902   1.385  14.215  1.00 85.43           H  
ATOM   1051  CA  GLN A  65     -45.051   2.281  14.793  1.00 85.43           C  
ATOM   1052  HA  GLN A  65     -44.843   3.283  15.170  1.00 85.43           H  
ATOM   1053  C   GLN A  65     -44.033   1.970  13.690  1.00 85.43           C  
ATOM   1054  CB  GLN A  65     -44.977   1.337  15.995  1.00 85.43           C  
ATOM   1055  HB2 GLN A  65     -45.728   1.646  16.722  1.00 85.43           H  
ATOM   1056  HB3 GLN A  65     -45.184   0.312  15.685  1.00 85.43           H  
ATOM   1057  O   GLN A  65     -43.938   0.842  13.210  1.00 85.43           O  
ATOM   1058  CG  GLN A  65     -43.589   1.410  16.641  1.00 85.43           C  
ATOM   1059  HG2 GLN A  65     -42.863   0.959  15.965  1.00 85.43           H  
ATOM   1060  HG3 GLN A  65     -43.310   2.452  16.798  1.00 85.43           H  
ATOM   1061  CD  GLN A  65     -43.500   0.694  17.982  1.00 85.43           C  
ATOM   1062  NE2 GLN A  65     -42.314   0.607  18.540  1.00 85.43           N  
ATOM   1063 HE21 GLN A  65     -42.292   0.230  19.477  1.00 85.43           H  
ATOM   1064 HE22 GLN A  65     -41.538   1.075  18.095  1.00 85.43           H  
ATOM   1065  OE1 GLN A  65     -44.468   0.218  18.545  1.00 85.43           O  
ATOM   1066  N   LEU A  66     -43.292   2.995  13.279  1.00 80.87           N  
ATOM   1067  H   LEU A  66     -43.395   3.875  13.763  1.00 80.87           H  
ATOM   1068  CA  LEU A  66     -42.335   2.949  12.171  1.00 80.87           C  
ATOM   1069  HA  LEU A  66     -42.646   2.199  11.444  1.00 80.87           H  
ATOM   1070  C   LEU A  66     -40.931   2.553  12.642  1.00 80.87           C  
ATOM   1071  CB  LEU A  66     -42.321   4.331  11.498  1.00 80.87           C  
ATOM   1072  HB2 LEU A  66     -41.568   4.334  10.710  1.00 80.87           H  
ATOM   1073  HB3 LEU A  66     -42.023   5.062  12.249  1.00 80.87           H  
ATOM   1074  O   LEU A  66     -40.150   2.010  11.868  1.00 80.87           O  
ATOM   1075  CG  LEU A  66     -43.670   4.776  10.903  1.00 80.87           C  
ATOM   1076  HG  LEU A  66     -44.445   4.735  11.670  1.00 80.87           H  
ATOM   1077  CD1 LEU A  66     -43.565   6.222  10.432  1.00 80.87           C  
ATOM   1078 HD11 LEU A  66     -42.784   6.319   9.678  1.00 80.87           H  
ATOM   1079 HD12 LEU A  66     -44.519   6.551  10.018  1.00 80.87           H  
ATOM   1080 HD13 LEU A  66     -43.332   6.852  11.290  1.00 80.87           H  
ATOM   1081  CD2 LEU A  66     -44.106   3.905   9.725  1.00 80.87           C  
ATOM   1082 HD21 LEU A  66     -43.332   3.905   8.958  1.00 80.87           H  
ATOM   1083 HD22 LEU A  66     -45.031   4.298   9.303  1.00 80.87           H  
ATOM   1084 HD23 LEU A  66     -44.283   2.884  10.062  1.00 80.87           H  
ATOM   1085  N   THR A  67     -40.624   2.789  13.921  1.00 77.82           N  
ATOM   1086  H   THR A  67     -41.317   3.250  14.493  1.00 77.82           H  
ATOM   1087  CA  THR A  67     -39.363   2.384  14.556  1.00 77.82           C  
ATOM   1088  HA  THR A  67     -38.750   1.845  13.833  1.00 77.82           H  
ATOM   1089  C   THR A  67     -39.638   1.461  15.738  1.00 77.82           C  
ATOM   1090  CB  THR A  67     -38.560   3.608  15.010  1.00 77.82           C  
ATOM   1091  HB  THR A  67     -39.101   4.118  15.808  1.00 77.82           H  
ATOM   1092  O   THR A  67     -40.461   1.766  16.603  1.00 77.82           O  
ATOM   1093  CG2 THR A  67     -37.160   3.237  15.500  1.00 77.82           C  
ATOM   1094 HG21 THR A  67     -37.223   2.646  16.413  1.00 77.82           H  
ATOM   1095 HG22 THR A  67     -36.603   4.148  15.720  1.00 77.82           H  
ATOM   1096 HG23 THR A  67     -36.630   2.674  14.731  1.00 77.82           H  
ATOM   1097  OG1 THR A  67     -38.372   4.506  13.942  1.00 77.82           O  
ATOM   1098  HG1 THR A  67     -39.192   4.596  13.451  1.00 77.82           H  
ATOM   1099  N   LYS A  68     -38.940   0.324  15.798  1.00 71.47           N  
ATOM   1100  H   LYS A  68     -38.228   0.161  15.101  1.00 71.47           H  
ATOM   1101  CA  LYS A  68     -38.992  -0.574  16.955  1.00 71.47           C  
ATOM   1102  HA  LYS A  68     -39.991  -0.559  17.391  1.00 71.47           H  
ATOM   1103  C   LYS A  68     -38.013  -0.113  18.026  1.00 71.47           C  
ATOM   1104  CB  LYS A  68     -38.664  -2.001  16.536  1.00 71.47           C  
ATOM   1105  HB2 LYS A  68     -38.516  -2.590  17.441  1.00 71.47           H  
ATOM   1106  HB3 LYS A  68     -37.735  -2.014  15.966  1.00 71.47           H  
ATOM   1107  O   LYS A  68     -36.849   0.124  17.721  1.00 71.47           O  
ATOM   1108  CG  LYS A  68     -39.799  -2.616  15.716  1.00 71.47           C  
ATOM   1109  HG2 LYS A  68     -39.934  -2.085  14.773  1.00 71.47           H  
ATOM   1110  HG3 LYS A  68     -40.722  -2.580  16.294  1.00 71.47           H  
ATOM   1111  CD  LYS A  68     -39.407  -4.062  15.451  1.00 71.47           C  
ATOM   1112  HD2 LYS A  68     -38.590  -4.099  14.731  1.00 71.47           H  
ATOM   1113  HD3 LYS A  68     -39.058  -4.495  16.389  1.00 71.47           H  
ATOM   1114  CE  LYS A  68     -40.595  -4.858  14.947  1.00 71.47           C  
ATOM   1115  HE2 LYS A  68     -40.726  -4.686  13.878  1.00 71.47           H  
ATOM   1116  HE3 LYS A  68     -41.488  -4.520  15.473  1.00 71.47           H  
ATOM   1117  NZ  LYS A  68     -40.322  -6.269  15.267  1.00 71.47           N  
ATOM   1118  HZ1 LYS A  68     -40.123  -6.348  16.254  1.00 71.47           H  
ATOM   1119  HZ2 LYS A  68     -41.123  -6.849  15.060  1.00 71.47           H  
ATOM   1120  HZ3 LYS A  68     -39.496  -6.589  14.781  1.00 71.47           H  
ATOM   1121  N   PHE A  69     -38.484  -0.033  19.263  1.00 74.79           N  
ATOM   1122  H   PHE A  69     -39.441  -0.302  19.446  1.00 74.79           H  
ATOM   1123  CA  PHE A  69     -37.651   0.211  20.435  1.00 74.79           C  
ATOM   1124  HA  PHE A  69     -36.624   0.420  20.136  1.00 74.79           H  
ATOM   1125  C   PHE A  69     -37.657  -1.038  21.316  1.00 74.79           C  
ATOM   1126  CB  PHE A  69     -38.180   1.415  21.212  1.00 74.79           C  
ATOM   1127  HB2 PHE A  69     -37.542   1.590  22.077  1.00 74.79           H  
ATOM   1128  HB3 PHE A  69     -39.175   1.154  21.573  1.00 74.79           H  
ATOM   1129  O   PHE A  69     -38.702  -1.669  21.491  1.00 74.79           O  
ATOM   1130  CG  PHE A  69     -38.320   2.693  20.425  1.00 74.79           C  
ATOM   1131  CD1 PHE A  69     -37.223   3.562  20.312  1.00 74.79           C  
ATOM   1132  HD1 PHE A  69     -36.284   3.314  20.785  1.00 74.79           H  
ATOM   1133  CD2 PHE A  69     -39.559   3.022  19.844  1.00 74.79           C  
ATOM   1134  HD2 PHE A  69     -40.406   2.362  19.960  1.00 74.79           H  
ATOM   1135  CE1 PHE A  69     -37.367   4.771  19.620  1.00 74.79           C  
ATOM   1136  HE1 PHE A  69     -36.541   5.464  19.561  1.00 74.79           H  
ATOM   1137  CE2 PHE A  69     -39.702   4.224  19.140  1.00 74.79           C  
ATOM   1138  HE2 PHE A  69     -40.655   4.487  18.706  1.00 74.79           H  
ATOM   1139  CZ  PHE A  69     -38.605   5.092  19.046  1.00 74.79           C  
ATOM   1140  HZ  PHE A  69     -38.724   6.047  18.555  1.00 74.79           H  
ATOM   1141  N   SER A  70     -36.501  -1.394  21.864  1.00 69.21           N  
ATOM   1142  H   SER A  70     -35.660  -0.881  21.640  1.00 69.21           H  
ATOM   1143  CA  SER A  70     -36.377  -2.434  22.886  1.00 69.21           C  
ATOM   1144  HA  SER A  70     -36.989  -3.290  22.602  1.00 69.21           H  
ATOM   1145  C   SER A  70     -36.880  -1.875  24.221  1.00 69.21           C  
ATOM   1146  CB  SER A  70     -34.916  -2.896  22.996  1.00 69.21           C  
ATOM   1147  HB2 SER A  70     -34.349  -2.153  23.558  1.00 69.21           H  
ATOM   1148  HB3 SER A  70     -34.869  -3.847  23.525  1.00 69.21           H  
ATOM   1149  O   SER A  70     -36.591  -0.725  24.541  1.00 69.21           O  
ATOM   1150  OG  SER A  70     -34.331  -3.019  21.708  1.00 69.21           O  
ATOM   1151  HG  SER A  70     -34.143  -3.938  21.505  1.00 69.21           H  
ATOM   1152  N   ASN A  71     -37.630  -2.666  24.997  1.00 74.03           N  
ATOM   1153  H   ASN A  71     -37.796  -3.618  24.704  1.00 74.03           H  
ATOM   1154  CA  ASN A  71     -38.154  -2.271  26.314  1.00 74.03           C  
ATOM   1155  HA  ASN A  71     -38.902  -3.012  26.599  1.00 74.03           H  
ATOM   1156  C   ASN A  71     -38.895  -0.923  26.315  1.00 74.03           C  
ATOM   1157  CB  ASN A  71     -37.031  -2.341  27.362  1.00 74.03           C  
ATOM   1158  HB2 ASN A  71     -37.442  -2.095  28.341  1.00 74.03           H  
ATOM   1159  HB3 ASN A  71     -36.255  -1.614  27.122  1.00 74.03           H  
ATOM   1160  O   ASN A  71     -38.650  -0.062  27.159  1.00 74.03           O  
ATOM   1161  CG  ASN A  71     -36.430  -3.718  27.490  1.00 74.03           C  
ATOM   1162  ND2 ASN A  71     -35.197  -3.809  27.924  1.00 74.03           N  
ATOM   1163 HD21 ASN A  71     -34.685  -2.975  28.173  1.00 74.03           H  
ATOM   1164 HD22 ASN A  71     -34.841  -4.744  28.061  1.00 74.03           H  
ATOM   1165  OD1 ASN A  71     -37.055  -4.724  27.204  1.00 74.03           O  
ATOM   1166  N   SER A  72     -39.809  -0.735  25.363  1.00 84.58           N  
ATOM   1167  H   SER A  72     -39.958  -1.463  24.679  1.00 84.58           H  
ATOM   1168  CA  SER A  72     -40.642   0.462  25.295  1.00 84.58           C  
ATOM   1169  HA  SER A  72     -40.354   1.123  26.113  1.00 84.58           H  
ATOM   1170  C   SER A  72     -42.119   0.151  25.441  1.00 84.58           C  
ATOM   1171  CB  SER A  72     -40.422   1.211  23.987  1.00 84.58           C  
ATOM   1172  HB2 SER A  72     -40.885   2.196  24.061  1.00 84.58           H  
ATOM   1173  HB3 SER A  72     -39.352   1.330  23.816  1.00 84.58           H  
ATOM   1174  O   SER A  72     -42.589  -0.860  24.919  1.00 84.58           O  
ATOM   1175  OG  SER A  72     -41.022   0.500  22.914  1.00 84.58           O  
ATOM   1176  HG  SER A  72     -41.570  -0.193  23.289  1.00 84.58           H  
ATOM   1177  N   GLN A  73     -42.863   1.085  26.011  1.00 87.33           N  
ATOM   1178  H   GLN A  73     -42.397   1.903  26.377  1.00 87.33           H  
ATOM   1179  CA  GLN A  73     -44.315   1.081  25.991  1.00 87.33           C  
ATOM   1180  HA  GLN A  73     -44.671   0.184  25.485  1.00 87.33           H  
ATOM   1181  C   GLN A  73     -44.815   2.298  25.214  1.00 87.33           C  
ATOM   1182  CB  GLN A  73     -44.828   1.033  27.431  1.00 87.33           C  
ATOM   1183  HB2 GLN A  73     -44.341   0.208  27.951  1.00 87.33           H  
ATOM   1184  HB3 GLN A  73     -44.573   1.962  27.941  1.00 87.33           H  
ATOM   1185  O   GLN A  73     -44.392   3.425  25.467  1.00 87.33           O  
ATOM   1186  CG  GLN A  73     -46.345   0.818  27.490  1.00 87.33           C  
ATOM   1187  HG2 GLN A  73     -46.856   1.648  27.003  1.00 87.33           H  
ATOM   1188  HG3 GLN A  73     -46.598  -0.102  26.962  1.00 87.33           H  
ATOM   1189  CD  GLN A  73     -46.859   0.713  28.921  1.00 87.33           C  
ATOM   1190  NE2 GLN A  73     -48.123   0.407  29.106  1.00 87.33           N  
ATOM   1191 HE21 GLN A  73     -48.727   0.189  28.326  1.00 87.33           H  
ATOM   1192 HE22 GLN A  73     -48.407   0.314  30.071  1.00 87.33           H  
ATOM   1193  OE1 GLN A  73     -46.162   0.919  29.896  1.00 87.33           O  
ATOM   1194  N   VAL A  74     -45.734   2.073  24.276  1.00 88.66           N  
ATOM   1195  H   VAL A  74     -46.055   1.128  24.123  1.00 88.66           H  
ATOM   1196  CA  VAL A  74     -46.437   3.151  23.577  1.00 88.66           C  
ATOM   1197  HA  VAL A  74     -45.935   4.096  23.782  1.00 88.66           H  
ATOM   1198  C   VAL A  74     -47.851   3.244  24.129  1.00 88.66           C  
ATOM   1199  CB  VAL A  74     -46.426   2.968  22.050  1.00 88.66           C  
ATOM   1200  HB  VAL A  74     -46.949   2.050  21.782  1.00 88.66           H  
ATOM   1201  O   VAL A  74     -48.577   2.254  24.159  1.00 88.66           O  
ATOM   1202  CG1 VAL A  74     -47.120   4.157  21.373  1.00 88.66           C  
ATOM   1203 HG11 VAL A  74     -48.190   4.136  21.577  1.00 88.66           H  
ATOM   1204 HG12 VAL A  74     -46.975   4.102  20.294  1.00 88.66           H  
ATOM   1205 HG13 VAL A  74     -46.704   5.096  21.739  1.00 88.66           H  
ATOM   1206  CG2 VAL A  74     -44.987   2.886  21.522  1.00 88.66           C  
ATOM   1207 HG21 VAL A  74     -44.488   2.004  21.921  1.00 88.66           H  
ATOM   1208 HG22 VAL A  74     -44.994   2.806  20.435  1.00 88.66           H  
ATOM   1209 HG23 VAL A  74     -44.437   3.777  21.826  1.00 88.66           H  
ATOM   1210  N   SER A  75     -48.239   4.438  24.560  1.00 87.37           N  
ATOM   1211  H   SER A  75     -47.586   5.203  24.467  1.00 87.37           H  
ATOM   1212  CA  SER A  75     -49.605   4.772  24.955  1.00 87.37           C  
ATOM   1213  HA  SER A  75     -50.250   3.900  24.842  1.00 87.37           H  
ATOM   1214  C   SER A  75     -50.118   5.869  24.035  1.00 87.37           C  
ATOM   1215  CB  SER A  75     -49.641   5.193  26.425  1.00 87.37           C  
ATOM   1216  HB2 SER A  75     -49.300   4.359  27.037  1.00 87.37           H  
ATOM   1217  HB3 SER A  75     -48.972   6.040  26.581  1.00 87.37           H  
ATOM   1218  O   SER A  75     -49.393   6.806  23.715  1.00 87.37           O  
ATOM   1219  OG  SER A  75     -50.955   5.551  26.812  1.00 87.37           O  
ATOM   1220  HG  SER A  75     -51.012   5.481  27.768  1.00 87.37           H  
ATOM   1221  N   PHE A  76     -51.355   5.762  23.574  1.00 88.55           N  
ATOM   1222  H   PHE A  76     -51.949   5.010  23.893  1.00 88.55           H  
ATOM   1223  CA  PHE A  76     -51.962   6.756  22.699  1.00 88.55           C  
ATOM   1224  HA  PHE A  76     -51.524   7.733  22.901  1.00 88.55           H  
ATOM   1225  C   PHE A  76     -53.452   6.864  22.997  1.00 88.55           C  
ATOM   1226  CB  PHE A  76     -51.695   6.408  21.225  1.00 88.55           C  
ATOM   1227  HB2 PHE A  76     -51.995   7.260  20.614  1.00 88.55           H  
ATOM   1228  HB3 PHE A  76     -50.623   6.277  21.079  1.00 88.55           H  
ATOM   1229  O   PHE A  76     -54.054   5.960  23.574  1.00 88.55           O  
ATOM   1230  CG  PHE A  76     -52.413   5.169  20.721  1.00 88.55           C  
ATOM   1231  CD1 PHE A  76     -51.877   3.891  20.969  1.00 88.55           C  
ATOM   1232  HD1 PHE A  76     -50.957   3.788  21.525  1.00 88.55           H  
ATOM   1233  CD2 PHE A  76     -53.616   5.293  20.001  1.00 88.55           C  
ATOM   1234  HD2 PHE A  76     -54.037   6.268  19.806  1.00 88.55           H  
ATOM   1235  CE1 PHE A  76     -52.540   2.743  20.499  1.00 88.55           C  
ATOM   1236  HE1 PHE A  76     -52.132   1.763  20.697  1.00 88.55           H  
ATOM   1237  CE2 PHE A  76     -54.275   4.145  19.524  1.00 88.55           C  
ATOM   1238  HE2 PHE A  76     -55.188   4.243  18.956  1.00 88.55           H  
ATOM   1239  CZ  PHE A  76     -53.738   2.871  19.775  1.00 88.55           C  
ATOM   1240  HZ  PHE A  76     -54.249   1.992  19.410  1.00 88.55           H  
ATOM   1241  N   GLY A  77     -54.041   7.979  22.593  1.00 79.85           N  
ATOM   1242  H   GLY A  77     -53.487   8.685  22.130  1.00 79.85           H  
ATOM   1243  CA  GLY A  77     -55.472   8.206  22.703  1.00 79.85           C  
ATOM   1244  HA2 GLY A  77     -55.737   8.367  23.748  1.00 79.85           H  
ATOM   1245  HA3 GLY A  77     -56.013   7.332  22.340  1.00 79.85           H  
ATOM   1246  C   GLY A  77     -55.887   9.410  21.876  1.00 79.85           C  
ATOM   1247  O   GLY A  77     -55.141   9.869  21.009  1.00 79.85           O  
ATOM   1248  N   ASN A  78     -57.077   9.944  22.150  1.00 73.45           N  
ATOM   1249  H   ASN A  78     -57.662   9.512  22.852  1.00 73.45           H  
ATOM   1250  CA  ASN A  78     -57.555  11.144  21.471  1.00 73.45           C  
ATOM   1251  HA  ASN A  78     -57.583  10.948  20.399  1.00 73.45           H  
ATOM   1252  C   ASN A  78     -56.568  12.297  21.706  1.00 73.45           C  
ATOM   1253  CB  ASN A  78     -58.983  11.491  21.940  1.00 73.45           C  
ATOM   1254  HB2 ASN A  78     -59.048  11.410  23.025  1.00 73.45           H  
ATOM   1255  HB3 ASN A  78     -59.199  12.524  21.667  1.00 73.45           H  
ATOM   1256  O   ASN A  78     -56.480  12.825  22.812  1.00 73.45           O  
ATOM   1257  CG  ASN A  78     -60.054  10.626  21.297  1.00 73.45           C  
ATOM   1258  ND2 ASN A  78     -61.291  10.764  21.708  1.00 73.45           N  
ATOM   1259 HD21 ASN A  78     -61.969  10.178  21.244  1.00 73.45           H  
ATOM   1260 HD22 ASN A  78     -61.531  11.417  22.441  1.00 73.45           H  
ATOM   1261  OD1 ASN A  78     -59.807   9.830  20.412  1.00 73.45           O  
ATOM   1262  N   LEU A  79     -55.851  12.684  20.644  1.00 78.38           N  
ATOM   1263  H   LEU A  79     -55.920  12.103  19.820  1.00 78.38           H  
ATOM   1264  CA  LEU A  79     -54.960  13.849  20.582  1.00 78.38           C  
ATOM   1265  HA  LEU A  79     -54.602  13.909  19.554  1.00 78.38           H  
ATOM   1266  C   LEU A  79     -53.672  13.765  21.424  1.00 78.38           C  
ATOM   1267  CB  LEU A  79     -55.779  15.125  20.858  1.00 78.38           C  
ATOM   1268  HB2 LEU A  79     -55.123  15.993  20.795  1.00 78.38           H  
ATOM   1269  HB3 LEU A  79     -56.148  15.098  21.883  1.00 78.38           H  
ATOM   1270  O   LEU A  79     -53.033  14.796  21.666  1.00 78.38           O  
ATOM   1271  CG  LEU A  79     -56.962  15.343  19.900  1.00 78.38           C  
ATOM   1272  HG  LEU A  79     -57.509  14.415  19.731  1.00 78.38           H  
ATOM   1273  CD1 LEU A  79     -57.921  16.354  20.496  1.00 78.38           C  
ATOM   1274 HD11 LEU A  79     -57.370  17.257  20.760  1.00 78.38           H  
ATOM   1275 HD12 LEU A  79     -58.366  15.928  21.395  1.00 78.38           H  
ATOM   1276 HD13 LEU A  79     -58.713  16.590  19.785  1.00 78.38           H  
ATOM   1277  CD2 LEU A  79     -56.489  15.899  18.563  1.00 78.38           C  
ATOM   1278 HD21 LEU A  79     -55.687  15.273  18.172  1.00 78.38           H  
ATOM   1279 HD22 LEU A  79     -57.316  15.910  17.853  1.00 78.38           H  
ATOM   1280 HD23 LEU A  79     -56.108  16.913  18.687  1.00 78.38           H  
ATOM   1281  N   TYR A  80     -53.249  12.563  21.824  1.00 88.19           N  
ATOM   1282  H   TYR A  80     -53.794  11.743  21.600  1.00 88.19           H  
ATOM   1283  CA  TYR A  80     -51.932  12.365  22.429  1.00 88.19           C  
ATOM   1284  HA  TYR A  80     -51.284  13.158  22.056  1.00 88.19           H  
ATOM   1285  C   TYR A  80     -51.267  11.046  22.023  1.00 88.19           C  
ATOM   1286  CB  TYR A  80     -51.990  12.506  23.958  1.00 88.19           C  
ATOM   1287  HB2 TYR A  80     -50.987  12.738  24.317  1.00 88.19           H  
ATOM   1288  HB3 TYR A  80     -52.627  13.349  24.225  1.00 88.19           H  
ATOM   1289  O   TYR A  80     -51.916  10.060  21.670  1.00 88.19           O  
ATOM   1290  CG  TYR A  80     -52.469  11.260  24.674  1.00 88.19           C  
ATOM   1291  CD1 TYR A  80     -53.845  11.051  24.881  1.00 88.19           C  
ATOM   1292  HD1 TYR A  80     -54.561  11.791  24.554  1.00 88.19           H  
ATOM   1293  CD2 TYR A  80     -51.534  10.289  25.091  1.00 88.19           C  
ATOM   1294  HD2 TYR A  80     -50.478  10.450  24.934  1.00 88.19           H  
ATOM   1295  CE1 TYR A  80     -54.285   9.874  25.515  1.00 88.19           C  
ATOM   1296  HE1 TYR A  80     -55.336   9.704  25.695  1.00 88.19           H  
ATOM   1297  CE2 TYR A  80     -51.975   9.093  25.687  1.00 88.19           C  
ATOM   1298  HE2 TYR A  80     -51.262   8.336  25.979  1.00 88.19           H  
ATOM   1299  OH  TYR A  80     -53.790   7.733  26.464  1.00 88.19           O  
ATOM   1300  HH  TYR A  80     -53.090   7.081  26.543  1.00 88.19           H  
ATOM   1301  CZ  TYR A  80     -53.354   8.888  25.902  1.00 88.19           C  
ATOM   1302  N   LEU A  81     -49.943  11.053  22.117  1.00 91.29           N  
ATOM   1303  H   LEU A  81     -49.509  11.921  22.396  1.00 91.29           H  
ATOM   1304  CA  LEU A  81     -49.041   9.959  21.814  1.00 91.29           C  
ATOM   1305  HA  LEU A  81     -49.567   9.009  21.915  1.00 91.29           H  
ATOM   1306  C   LEU A  81     -47.871  10.004  22.803  1.00 91.29           C  
ATOM   1307  CB  LEU A  81     -48.582  10.162  20.363  1.00 91.29           C  
ATOM   1308  HB2 LEU A  81     -48.160  11.163  20.275  1.00 91.29           H  
ATOM   1309  HB3 LEU A  81     -49.452  10.109  19.709  1.00 91.29           H  
ATOM   1310  O   LEU A  81     -47.124  10.978  22.832  1.00 91.29           O  
ATOM   1311  CG  LEU A  81     -47.540   9.149  19.883  1.00 91.29           C  
ATOM   1312  HG  LEU A  81     -46.670   9.167  20.540  1.00 91.29           H  
ATOM   1313  CD1 LEU A  81     -48.119   7.739  19.843  1.00 91.29           C  
ATOM   1314 HD11 LEU A  81     -48.423   7.424  20.842  1.00 91.29           H  
ATOM   1315 HD12 LEU A  81     -48.978   7.702  19.174  1.00 91.29           H  
ATOM   1316 HD13 LEU A  81     -47.343   7.051  19.508  1.00 91.29           H  
ATOM   1317  CD2 LEU A  81     -47.094   9.558  18.482  1.00 91.29           C  
ATOM   1318 HD21 LEU A  81     -46.835  10.617  18.466  1.00 91.29           H  
ATOM   1319 HD22 LEU A  81     -47.897   9.388  17.764  1.00 91.29           H  
ATOM   1320 HD23 LEU A  81     -46.216   8.983  18.190  1.00 91.29           H  
ATOM   1321  N   ALA A  82     -47.692   8.955  23.595  1.00 92.63           N  
ATOM   1322  H   ALA A  82     -48.327   8.175  23.516  1.00 92.63           H  
ATOM   1323  CA  ALA A  82     -46.637   8.838  24.590  1.00 92.63           C  
ATOM   1324  HA  ALA A  82     -46.000   9.720  24.525  1.00 92.63           H  
ATOM   1325  C   ALA A  82     -45.761   7.607  24.326  1.00 92.63           C  
ATOM   1326  CB  ALA A  82     -47.259   8.837  25.990  1.00 92.63           C  
ATOM   1327  HB1 ALA A  82     -46.471   8.766  26.740  1.00 92.63           H  
ATOM   1328  HB2 ALA A  82     -47.933   7.987  26.094  1.00 92.63           H  
ATOM   1329  HB3 ALA A  82     -47.816   9.760  26.145  1.00 92.63           H  
ATOM   1330  O   ALA A  82     -46.265   6.503  24.120  1.00 92.63           O  
ATOM   1331  N   LEU A  83     -44.445   7.802  24.356  1.00 94.12           N  
ATOM   1332  H   LEU A  83     -44.119   8.740  24.543  1.00 94.12           H  
ATOM   1333  CA  LEU A  83     -43.430   6.758  24.252  1.00 94.12           C  
ATOM   1334  HA  LEU A  83     -43.907   5.791  24.092  1.00 94.12           H  
ATOM   1335  C   LEU A  83     -42.647   6.697  25.564  1.00 94.12           C  
ATOM   1336  CB  LEU A  83     -42.527   7.069  23.044  1.00 94.12           C  
ATOM   1337  HB2 LEU A  83     -43.125   6.997  22.135  1.00 94.12           H  
ATOM   1338  HB3 LEU A  83     -42.178   8.097  23.136  1.00 94.12           H  
ATOM   1339  O   LEU A  83     -41.965   7.655  25.920  1.00 94.12           O  
ATOM   1340  CG  LEU A  83     -41.290   6.159  22.908  1.00 94.12           C  
ATOM   1341  HG  LEU A  83     -40.688   6.214  23.815  1.00 94.12           H  
ATOM   1342  CD1 LEU A  83     -41.663   4.699  22.651  1.00 94.12           C  
ATOM   1343 HD11 LEU A  83     -42.248   4.610  21.736  1.00 94.12           H  
ATOM   1344 HD12 LEU A  83     -42.230   4.300  23.492  1.00 94.12           H  
ATOM   1345 HD13 LEU A  83     -40.754   4.106  22.544  1.00 94.12           H  
ATOM   1346  CD2 LEU A  83     -40.428   6.648  21.743  1.00 94.12           C  
ATOM   1347 HD21 LEU A  83     -40.123   7.679  21.922  1.00 94.12           H  
ATOM   1348 HD22 LEU A  83     -39.533   6.030  21.673  1.00 94.12           H  
ATOM   1349 HD23 LEU A  83     -40.987   6.584  20.810  1.00 94.12           H  
ATOM   1350  N   THR A  84     -42.720   5.565  26.253  1.00 93.31           N  
ATOM   1351  H   THR A  84     -43.338   4.837  25.921  1.00 93.31           H  
ATOM   1352  CA  THR A  84     -41.922   5.262  27.444  1.00 93.31           C  
ATOM   1353  HA  THR A  84     -41.491   6.179  27.847  1.00 93.31           H  
ATOM   1354  C   THR A  84     -40.803   4.311  27.052  1.00 93.31           C  
ATOM   1355  CB  THR A  84     -42.794   4.635  28.540  1.00 93.31           C  
ATOM   1356  HB  THR A  84     -43.224   3.705  28.169  1.00 93.31           H  
ATOM   1357  O   THR A  84     -41.087   3.229  26.552  1.00 93.31           O  
ATOM   1358  CG2 THR A  84     -42.011   4.344  29.820  1.00 93.31           C  
ATOM   1359 HG21 THR A  84     -41.303   3.534  29.645  1.00 93.31           H  
ATOM   1360 HG22 THR A  84     -42.690   4.030  30.612  1.00 93.31           H  
ATOM   1361 HG23 THR A  84     -41.461   5.229  30.140  1.00 93.31           H  
ATOM   1362  OG1 THR A  84     -43.846   5.511  28.882  1.00 93.31           O  
ATOM   1363  HG1 THR A  84     -44.382   5.047  29.530  1.00 93.31           H  
ATOM   1364  N   LEU A  85     -39.547   4.692  27.270  1.00 90.84           N  
ATOM   1365  H   LEU A  85     -39.399   5.607  27.672  1.00 90.84           H  
ATOM   1366  CA  LEU A  85     -38.369   3.837  27.112  1.00 90.84           C  
ATOM   1367  HA  LEU A  85     -38.624   2.932  26.560  1.00 90.84           H  
ATOM   1368  C   LEU A  85     -37.873   3.424  28.499  1.00 90.84           C  
ATOM   1369  CB  LEU A  85     -37.261   4.593  26.348  1.00 90.84           C  
ATOM   1370  HB2 LEU A  85     -36.406   3.926  26.239  1.00 90.84           H  
ATOM   1371  HB3 LEU A  85     -36.938   5.435  26.961  1.00 90.84           H  
ATOM   1372  O   LEU A  85     -37.576   4.298  29.312  1.00 90.84           O  
ATOM   1373  CG  LEU A  85     -37.644   5.135  24.960  1.00 90.84           C  
ATOM   1374  HG  LEU A  85     -38.478   5.830  25.054  1.00 90.84           H  
ATOM   1375  CD1 LEU A  85     -36.467   5.889  24.344  1.00 90.84           C  
ATOM   1376 HD11 LEU A  85     -36.123   6.662  25.032  1.00 90.84           H  
ATOM   1377 HD12 LEU A  85     -36.770   6.354  23.407  1.00 90.84           H  
ATOM   1378 HD13 LEU A  85     -35.642   5.202  24.156  1.00 90.84           H  
ATOM   1379  CD2 LEU A  85     -38.038   4.012  24.004  1.00 90.84           C  
ATOM   1380 HD21 LEU A  85     -38.963   3.555  24.357  1.00 90.84           H  
ATOM   1381 HD22 LEU A  85     -38.205   4.414  23.005  1.00 90.84           H  
ATOM   1382 HD23 LEU A  85     -37.248   3.261  23.968  1.00 90.84           H  
ATOM   1383  N   HIS A  86     -37.771   2.128  28.781  1.00 88.25           N  
ATOM   1384  H   HIS A  86     -38.014   1.446  28.077  1.00 88.25           H  
ATOM   1385  CA  HIS A  86     -37.182   1.626  30.023  1.00 88.25           C  
ATOM   1386  HA  HIS A  86     -37.359   2.349  30.820  1.00 88.25           H  
ATOM   1387  C   HIS A  86     -35.670   1.462  29.864  1.00 88.25           C  
ATOM   1388  CB  HIS A  86     -37.849   0.314  30.443  1.00 88.25           C  
ATOM   1389  HB2 HIS A  86     -37.704  -0.428  29.657  1.00 88.25           H  
ATOM   1390  HB3 HIS A  86     -37.362  -0.054  31.346  1.00 88.25           H  
ATOM   1391  O   HIS A  86     -35.210   0.905  28.869  1.00 88.25           O  
ATOM   1392  CG  HIS A  86     -39.320   0.460  30.726  1.00 88.25           C  
ATOM   1393  CD2 HIS A  86     -40.360   0.020  29.951  1.00 88.25           C  
ATOM   1394  HD2 HIS A  86     -40.277  -0.517  29.018  1.00 88.25           H  
ATOM   1395  ND1 HIS A  86     -39.866   1.094  31.817  1.00 88.25           N  
ATOM   1396  HD1 HIS A  86     -39.355   1.541  32.565  1.00 88.25           H  
ATOM   1397  CE1 HIS A  86     -41.202   1.040  31.703  1.00 88.25           C  
ATOM   1398  HE1 HIS A  86     -41.901   1.471  32.405  1.00 88.25           H  
ATOM   1399  NE2 HIS A  86     -41.552   0.397  30.578  1.00 88.25           N  
ATOM   1400  N   TYR A  87     -34.911   1.921  30.862  1.00 84.03           N  
ATOM   1401  H   TYR A  87     -35.377   2.280  31.682  1.00 84.03           H  
ATOM   1402  CA  TYR A  87     -33.442   1.936  30.867  1.00 84.03           C  
ATOM   1403  HA  TYR A  87     -33.130   2.513  31.737  1.00 84.03           H  
ATOM   1404  C   TYR A  87     -32.835   2.646  29.640  1.00 84.03           C  
ATOM   1405  CB  TYR A  87     -32.908   0.513  31.075  1.00 84.03           C  
ATOM   1406  HB2 TYR A  87     -31.831   0.564  31.237  1.00 84.03           H  
ATOM   1407  HB3 TYR A  87     -33.073  -0.073  30.171  1.00 84.03           H  
ATOM   1408  O   TYR A  87     -32.079   2.036  28.879  1.00 84.03           O  
ATOM   1409  CG  TYR A  87     -33.544  -0.200  32.247  1.00 84.03           C  
ATOM   1410  CD1 TYR A  87     -33.137   0.113  33.557  1.00 84.03           C  
ATOM   1411  HD1 TYR A  87     -32.364   0.850  33.720  1.00 84.03           H  
ATOM   1412  CD2 TYR A  87     -34.564  -1.147  32.028  1.00 84.03           C  
ATOM   1413  HD2 TYR A  87     -34.884  -1.367  31.020  1.00 84.03           H  
ATOM   1414  CE1 TYR A  87     -33.733  -0.537  34.653  1.00 84.03           C  
ATOM   1415  HE1 TYR A  87     -33.409  -0.301  35.656  1.00 84.03           H  
ATOM   1416  CE2 TYR A  87     -35.166  -1.796  33.122  1.00 84.03           C  
ATOM   1417  HE2 TYR A  87     -35.946  -2.527  32.969  1.00 84.03           H  
ATOM   1418  OH  TYR A  87     -35.313  -2.136  35.489  1.00 84.03           O  
ATOM   1419  HH  TYR A  87     -34.929  -1.843  36.318  1.00 84.03           H  
ATOM   1420  CZ  TYR A  87     -34.745  -1.497  34.434  1.00 84.03           C  
ATOM   1421  N   PRO A  88     -33.178   3.930  29.411  1.00 88.33           N  
ATOM   1422  CA  PRO A  88     -32.655   4.697  28.287  1.00 88.33           C  
ATOM   1423  HA  PRO A  88     -32.954   4.227  27.350  1.00 88.33           H  
ATOM   1424  C   PRO A  88     -31.124   4.795  28.328  1.00 88.33           C  
ATOM   1425  CB  PRO A  88     -33.311   6.075  28.400  1.00 88.33           C  
ATOM   1426  HB2 PRO A  88     -34.276   6.066  27.892  1.00 88.33           H  
ATOM   1427  HB3 PRO A  88     -32.676   6.867  28.002  1.00 88.33           H  
ATOM   1428  O   PRO A  88     -30.506   4.927  29.384  1.00 88.33           O  
ATOM   1429  CG  PRO A  88     -33.522   6.215  29.908  1.00 88.33           C  
ATOM   1430  HG2 PRO A  88     -34.288   6.944  30.170  1.00 88.33           H  
ATOM   1431  HG3 PRO A  88     -32.579   6.462  30.397  1.00 88.33           H  
ATOM   1432  CD  PRO A  88     -33.943   4.803  30.289  1.00 88.33           C  
ATOM   1433  HD2 PRO A  88     -33.725   4.617  31.341  1.00 88.33           H  
ATOM   1434  HD3 PRO A  88     -35.007   4.670  30.096  1.00 88.33           H  
ATOM   1435  N   THR A  89     -30.511   4.782  27.150  1.00 85.07           N  
ATOM   1436  H   THR A  89     -31.091   4.699  26.327  1.00 85.07           H  
ATOM   1437  CA  THR A  89     -29.057   4.874  26.966  1.00 85.07           C  
ATOM   1438  HA  THR A  89     -28.563   4.763  27.931  1.00 85.07           H  
ATOM   1439  C   THR A  89     -28.654   6.233  26.389  1.00 85.07           C  
ATOM   1440  CB  THR A  89     -28.558   3.743  26.053  1.00 85.07           C  
ATOM   1441  HB  THR A  89     -27.469   3.782  26.027  1.00 85.07           H  
ATOM   1442  O   THR A  89     -29.493   7.032  25.970  1.00 85.07           O  
ATOM   1443  CG2 THR A  89     -28.960   2.347  26.526  1.00 85.07           C  
ATOM   1444 HG21 THR A  89     -28.628   2.195  27.553  1.00 85.07           H  
ATOM   1445 HG22 THR A  89     -30.042   2.224  26.485  1.00 85.07           H  
ATOM   1446 HG23 THR A  89     -28.494   1.597  25.885  1.00 85.07           H  
ATOM   1447  OG1 THR A  89     -29.034   3.945  24.739  1.00 85.07           O  
ATOM   1448  HG1 THR A  89     -29.993   3.909  24.768  1.00 85.07           H  
ATOM   1449  N   GLN A  90     -27.347   6.483  26.249  1.00 85.10           N  
ATOM   1450  H   GLN A  90     -26.681   5.849  26.668  1.00 85.10           H  
ATOM   1451  CA  GLN A  90     -26.835   7.656  25.523  1.00 85.10           C  
ATOM   1452  HA  GLN A  90     -27.155   8.552  26.055  1.00 85.10           H  
ATOM   1453  C   GLN A  90     -27.360   7.773  24.075  1.00 85.10           C  
ATOM   1454  CB  GLN A  90     -25.298   7.630  25.519  1.00 85.10           C  
ATOM   1455  HB2 GLN A  90     -24.941   8.584  25.131  1.00 85.10           H  
ATOM   1456  HB3 GLN A  90     -24.940   7.529  26.544  1.00 85.10           H  
ATOM   1457  O   GLN A  90     -27.359   8.859  23.494  1.00 85.10           O  
ATOM   1458  CG  GLN A  90     -24.695   6.490  24.675  1.00 85.10           C  
ATOM   1459  HG2 GLN A  90     -25.048   6.557  23.646  1.00 85.10           H  
ATOM   1460  HG3 GLN A  90     -25.009   5.530  25.084  1.00 85.10           H  
ATOM   1461  CD  GLN A  90     -23.172   6.519  24.627  1.00 85.10           C  
ATOM   1462  NE2 GLN A  90     -22.558   5.541  23.998  1.00 85.10           N  
ATOM   1463 HE21 GLN A  90     -23.080   4.776  23.596  1.00 85.10           H  
ATOM   1464 HE22 GLN A  90     -21.549   5.569  24.034  1.00 85.10           H  
ATOM   1465  OE1 GLN A  90     -22.504   7.413  25.113  1.00 85.10           O  
ATOM   1466  N   PHE A  91     -27.804   6.667  23.462  1.00 87.36           N  
ATOM   1467  H   PHE A  91     -27.851   5.803  23.984  1.00 87.36           H  
ATOM   1468  CA  PHE A  91     -28.374   6.679  22.113  1.00 87.36           C  
ATOM   1469  HA  PHE A  91     -27.775   7.348  21.494  1.00 87.36           H  
ATOM   1470  C   PHE A  91     -29.808   7.224  22.082  1.00 87.36           C  
ATOM   1471  CB  PHE A  91     -28.295   5.277  21.498  1.00 87.36           C  
ATOM   1472  HB2 PHE A  91     -28.856   4.579  22.119  1.00 87.36           H  
ATOM   1473  HB3 PHE A  91     -28.780   5.296  20.522  1.00 87.36           H  
ATOM   1474  O   PHE A  91     -30.251   7.688  21.027  1.00 87.36           O  
ATOM   1475  CG  PHE A  91     -26.877   4.773  21.307  1.00 87.36           C  
ATOM   1476  CD1 PHE A  91     -26.077   5.298  20.275  1.00 87.36           C  
ATOM   1477  HD1 PHE A  91     -26.481   6.047  19.609  1.00 87.36           H  
ATOM   1478  CD2 PHE A  91     -26.357   3.777  22.155  1.00 87.36           C  
ATOM   1479  HD2 PHE A  91     -26.972   3.359  22.938  1.00 87.36           H  
ATOM   1480  CE1 PHE A  91     -24.762   4.833  20.091  1.00 87.36           C  
ATOM   1481  HE1 PHE A  91     -24.152   5.223  19.290  1.00 87.36           H  
ATOM   1482  CE2 PHE A  91     -25.044   3.308  21.968  1.00 87.36           C  
ATOM   1483  HE2 PHE A  91     -24.659   2.526  22.605  1.00 87.36           H  
ATOM   1484  CZ  PHE A  91     -24.247   3.836  20.937  1.00 87.36           C  
ATOM   1485  HZ  PHE A  91     -23.246   3.462  20.785  1.00 87.36           H  
ATOM   1486  N   ASP A  92     -30.494   7.236  23.225  1.00 89.93           N  
ATOM   1487  H   ASP A  92     -30.070   6.837  24.050  1.00 89.93           H  
ATOM   1488  CA  ASP A  92     -31.856   7.750  23.382  1.00 89.93           C  
ATOM   1489  HA  ASP A  92     -32.381   7.637  22.434  1.00 89.93           H  
ATOM   1490  C   ASP A  92     -31.884   9.245  23.734  1.00 89.93           C  
ATOM   1491  CB  ASP A  92     -32.600   6.894  24.415  1.00 89.93           C  
ATOM   1492  HB2 ASP A  92     -33.635   7.230  24.481  1.00 89.93           H  
ATOM   1493  HB3 ASP A  92     -32.137   7.012  25.394  1.00 89.93           H  
ATOM   1494  O   ASP A  92     -32.904   9.905  23.516  1.00 89.93           O  
ATOM   1495  CG  ASP A  92     -32.573   5.425  23.989  1.00 89.93           C  
ATOM   1496  OD1 ASP A  92     -33.069   5.155  22.866  1.00 89.93           O  
ATOM   1497  OD2 ASP A  92     -31.970   4.621  24.738  1.00 89.93           O  
ATOM   1498  N   ALA A  93     -30.750   9.799  24.178  1.00 91.22           N  
ATOM   1499  H   ALA A  93     -29.978   9.177  24.374  1.00 91.22           H  
ATOM   1500  CA  ALA A  93     -30.526  11.227  24.393  1.00 91.22           C  
ATOM   1501  HA  ALA A  93     -31.372  11.635  24.947  1.00 91.22           H  
ATOM   1502  C   ALA A  93     -30.416  11.984  23.058  1.00 91.22           C  
ATOM   1503  CB  ALA A  93     -29.289  11.396  25.265  1.00 91.22           C  
ATOM   1504  HB1 ALA A  93     -28.407  11.020  24.747  1.00 91.22           H  
ATOM   1505  HB2 ALA A  93     -29.419  10.850  26.199  1.00 91.22           H  
ATOM   1506  HB3 ALA A  93     -29.148  12.453  25.492  1.00 91.22           H  
ATOM   1507  O   ALA A  93     -29.338  12.217  22.497  1.00 91.22           O  
ATOM   1508  N   LYS A  94     -31.578  12.293  22.482  1.00 93.31           N  
ATOM   1509  H   LYS A  94     -32.409  12.040  22.998  1.00 93.31           H  
ATOM   1510  CA  LYS A  94     -31.740  12.950  21.181  1.00 93.31           C  
ATOM   1511  HA  LYS A  94     -30.797  13.418  20.900  1.00 93.31           H  
ATOM   1512  C   LYS A  94     -32.774  14.064  21.275  1.00 93.31           C  
ATOM   1513  CB  LYS A  94     -32.157  11.915  20.116  1.00 93.31           C  
ATOM   1514  HB2 LYS A  94     -32.318  12.412  19.159  1.00 93.31           H  
ATOM   1515  HB3 LYS A  94     -33.106  11.481  20.429  1.00 93.31           H  
ATOM   1516  O   LYS A  94     -33.483  14.217  22.264  1.00 93.31           O  
ATOM   1517  CG  LYS A  94     -31.168  10.764  19.891  1.00 93.31           C  
ATOM   1518  HG2 LYS A  94     -31.007  10.246  20.837  1.00 93.31           H  
ATOM   1519  HG3 LYS A  94     -31.623  10.055  19.199  1.00 93.31           H  
ATOM   1520  CD  LYS A  94     -29.820  11.191  19.302  1.00 93.31           C  
ATOM   1521  HD2 LYS A  94     -29.339  11.911  19.965  1.00 93.31           H  
ATOM   1522  HD3 LYS A  94     -29.966  11.627  18.314  1.00 93.31           H  
ATOM   1523  CE  LYS A  94     -28.978   9.918  19.213  1.00 93.31           C  
ATOM   1524  HE2 LYS A  94     -29.412   9.253  18.465  1.00 93.31           H  
ATOM   1525  HE3 LYS A  94     -29.051   9.410  20.174  1.00 93.31           H  
ATOM   1526  NZ  LYS A  94     -27.559  10.199  18.926  1.00 93.31           N  
ATOM   1527  HZ1 LYS A  94     -27.468  10.652  18.028  1.00 93.31           H  
ATOM   1528  HZ2 LYS A  94     -27.054   9.324  18.924  1.00 93.31           H  
ATOM   1529  HZ3 LYS A  94     -27.195  10.763  19.680  1.00 93.31           H  
ATOM   1530  N   VAL A  95     -32.892  14.828  20.193  1.00 95.84           N  
ATOM   1531  H   VAL A  95     -32.294  14.634  19.402  1.00 95.84           H  
ATOM   1532  CA  VAL A  95     -33.996  15.774  20.022  1.00 95.84           C  
ATOM   1533  HA  VAL A  95     -34.271  16.172  20.999  1.00 95.84           H  
ATOM   1534  C   VAL A  95     -35.204  15.028  19.474  1.00 95.84           C  
ATOM   1535  CB  VAL A  95     -33.603  16.967  19.136  1.00 95.84           C  
ATOM   1536  HB  VAL A  95     -33.414  16.620  18.121  1.00 95.84           H  
ATOM   1537  O   VAL A  95     -35.128  14.416  18.406  1.00 95.84           O  
ATOM   1538  CG1 VAL A  95     -34.728  18.011  19.101  1.00 95.84           C  
ATOM   1539 HG11 VAL A  95     -35.634  17.582  18.674  1.00 95.84           H  
ATOM   1540 HG12 VAL A  95     -34.943  18.358  20.111  1.00 95.84           H  
ATOM   1541 HG13 VAL A  95     -34.422  18.861  18.492  1.00 95.84           H  
ATOM   1542  CG2 VAL A  95     -32.335  17.657  19.658  1.00 95.84           C  
ATOM   1543 HG21 VAL A  95     -32.105  18.528  19.044  1.00 95.84           H  
ATOM   1544 HG22 VAL A  95     -31.482  16.979  19.614  1.00 95.84           H  
ATOM   1545 HG23 VAL A  95     -32.478  17.979  20.689  1.00 95.84           H  
ATOM   1546  N   TYR A  96     -36.321  15.108  20.186  1.00 96.49           N  
ATOM   1547  H   TYR A  96     -36.305  15.621  21.056  1.00 96.49           H  
ATOM   1548  CA  TYR A  96     -37.603  14.563  19.758  1.00 96.49           C  
ATOM   1549  HA  TYR A  96     -37.431  13.840  18.961  1.00 96.49           H  
ATOM   1550  C   TYR A  96     -38.482  15.676  19.193  1.00 96.49           C  
ATOM   1551  CB  TYR A  96     -38.266  13.799  20.909  1.00 96.49           C  
ATOM   1552  HB2 TYR A  96     -38.364  14.455  21.773  1.00 96.49           H  
ATOM   1553  HB3 TYR A  96     -39.267  13.500  20.599  1.00 96.49           H  
ATOM   1554  O   TYR A  96     -38.430  16.822  19.646  1.00 96.49           O  
ATOM   1555  CG  TYR A  96     -37.494  12.556  21.302  1.00 96.49           C  
ATOM   1556  CD1 TYR A  96     -37.801  11.316  20.707  1.00 96.49           C  
ATOM   1557  HD1 TYR A  96     -38.615  11.242  20.002  1.00 96.49           H  
ATOM   1558  CD2 TYR A  96     -36.443  12.646  22.234  1.00 96.49           C  
ATOM   1559  HD2 TYR A  96     -36.204  13.596  22.689  1.00 96.49           H  
ATOM   1560  CE1 TYR A  96     -37.055  10.171  21.050  1.00 96.49           C  
ATOM   1561  HE1 TYR A  96     -37.304   9.206  20.634  1.00 96.49           H  
ATOM   1562  CE2 TYR A  96     -35.689  11.506  22.568  1.00 96.49           C  
ATOM   1563  HE2 TYR A  96     -34.883  11.582  23.282  1.00 96.49           H  
ATOM   1564  OH  TYR A  96     -35.240   9.168  22.248  1.00 96.49           O  
ATOM   1565  HH  TYR A  96     -34.545   9.372  22.879  1.00 96.49           H  
ATOM   1566  CZ  TYR A  96     -35.991  10.265  21.972  1.00 96.49           C  
ATOM   1567  N   ARG A  97     -39.278  15.345  18.174  1.00 95.85           N  
ATOM   1568  H   ARG A  97     -39.265  14.378  17.882  1.00 95.85           H  
ATOM   1569  CA  ARG A  97     -40.202  16.255  17.491  1.00 95.85           C  
ATOM   1570  HA  ARG A  97     -40.236  17.198  18.036  1.00 95.85           H  
ATOM   1571  C   ARG A  97     -41.600  15.662  17.493  1.00 95.85           C  
ATOM   1572  CB  ARG A  97     -39.702  16.544  16.067  1.00 95.85           C  
ATOM   1573  HB2 ARG A  97     -38.708  16.985  16.142  1.00 95.85           H  
ATOM   1574  HB3 ARG A  97     -39.629  15.605  15.517  1.00 95.85           H  
ATOM   1575  O   ARG A  97     -41.819  14.596  16.932  1.00 95.85           O  
ATOM   1576  CG  ARG A  97     -40.583  17.528  15.282  1.00 95.85           C  
ATOM   1577  HG2 ARG A  97     -41.618  17.188  15.288  1.00 95.85           H  
ATOM   1578  HG3 ARG A  97     -40.548  18.495  15.784  1.00 95.85           H  
ATOM   1579  CD  ARG A  97     -40.117  17.713  13.825  1.00 95.85           C  
ATOM   1580  HD2 ARG A  97     -39.048  17.922  13.818  1.00 95.85           H  
ATOM   1581  HD3 ARG A  97     -40.647  18.568  13.405  1.00 95.85           H  
ATOM   1582  NE  ARG A  97     -40.396  16.532  12.983  1.00 95.85           N  
ATOM   1583  HE  ARG A  97     -41.051  15.854  13.346  1.00 95.85           H  
ATOM   1584  NH1 ARG A  97     -39.302  17.180  11.054  1.00 95.85           N  
ATOM   1585 HH11 ARG A  97     -38.931  16.927  10.149  1.00 95.85           H  
ATOM   1586 HH12 ARG A  97     -39.156  18.110  11.418  1.00 95.85           H  
ATOM   1587  NH2 ARG A  97     -40.252  15.167  11.170  1.00 95.85           N  
ATOM   1588 HH21 ARG A  97     -39.890  14.967  10.249  1.00 95.85           H  
ATOM   1589 HH22 ARG A  97     -40.752  14.442  11.665  1.00 95.85           H  
ATOM   1590  CZ  ARG A  97     -39.990  16.308  11.741  1.00 95.85           C  
ATOM   1591  N   CYS A  98     -42.543  16.386  18.067  1.00 95.14           N  
ATOM   1592  H   CYS A  98     -42.272  17.281  18.449  1.00 95.14           H  
ATOM   1593  CA  CYS A  98     -43.971  16.131  17.941  1.00 95.14           C  
ATOM   1594  HA  CYS A  98     -44.165  15.074  17.758  1.00 95.14           H  
ATOM   1595  C   CYS A  98     -44.474  16.962  16.758  1.00 95.14           C  
ATOM   1596  CB  CYS A  98     -44.600  16.533  19.277  1.00 95.14           C  
ATOM   1597  HB2 CYS A  98     -44.354  17.578  19.463  1.00 95.14           H  
ATOM   1598  HB3 CYS A  98     -44.135  15.934  20.060  1.00 95.14           H  
ATOM   1599  O   CYS A  98     -44.225  18.166  16.732  1.00 95.14           O  
ATOM   1600  SG  CYS A  98     -46.382  16.363  19.482  1.00 95.14           S  
ATOM   1601  N   SER A  99     -45.106  16.340  15.763  1.00 93.29           N  
ATOM   1602  H   SER A  99     -45.281  15.349  15.844  1.00 93.29           H  
ATOM   1603  CA  SER A  99     -45.603  17.012  14.553  1.00 93.29           C  
ATOM   1604  HA  SER A  99     -45.510  18.091  14.682  1.00 93.29           H  
ATOM   1605  C   SER A  99     -47.072  16.688  14.342  1.00 93.29           C  
ATOM   1606  CB  SER A  99     -44.811  16.633  13.294  1.00 93.29           C  
ATOM   1607  HB2 SER A  99     -45.007  17.358  12.504  1.00 93.29           H  
ATOM   1608  HB3 SER A  99     -45.125  15.647  12.951  1.00 93.29           H  
ATOM   1609  O   SER A  99     -47.466  15.535  14.490  1.00 93.29           O  
ATOM   1610  OG  SER A  99     -43.428  16.592  13.592  1.00 93.29           O  
ATOM   1611  HG  SER A  99     -43.362  15.933  14.288  1.00 93.29           H  
ATOM   1612  N   VAL A 100     -47.869  17.690  13.995  1.00 91.31           N  
ATOM   1613  H   VAL A 100     -47.454  18.596  13.829  1.00 91.31           H  
ATOM   1614  CA  VAL A 100     -49.264  17.523  13.596  1.00 91.31           C  
ATOM   1615  HA  VAL A 100     -49.509  16.461  13.619  1.00 91.31           H  
ATOM   1616  C   VAL A 100     -49.416  17.995  12.159  1.00 91.31           C  
ATOM   1617  CB  VAL A 100     -50.222  18.219  14.577  1.00 91.31           C  
ATOM   1618  HB  VAL A 100     -50.007  17.835  15.574  1.00 91.31           H  
ATOM   1619  O   VAL A 100     -49.028  19.117  11.835  1.00 91.31           O  
ATOM   1620  CG1 VAL A 100     -50.081  19.743  14.628  1.00 91.31           C  
ATOM   1621 HG11 VAL A 100     -49.029  20.002  14.743  1.00 91.31           H  
ATOM   1622 HG12 VAL A 100     -50.646  20.130  15.476  1.00 91.31           H  
ATOM   1623 HG13 VAL A 100     -50.458  20.191  13.709  1.00 91.31           H  
ATOM   1624  CG2 VAL A 100     -51.676  17.880  14.258  1.00 91.31           C  
ATOM   1625 HG21 VAL A 100     -51.952  18.265  13.277  1.00 91.31           H  
ATOM   1626 HG22 VAL A 100     -52.335  18.316  15.008  1.00 91.31           H  
ATOM   1627 HG23 VAL A 100     -51.804  16.797  14.267  1.00 91.31           H  
ATOM   1628  N   ASN A 101     -49.978  17.135  11.316  1.00 89.83           N  
ATOM   1629  H   ASN A 101     -50.293  16.248  11.682  1.00 89.83           H  
ATOM   1630  CA  ASN A 101     -50.252  17.428   9.914  1.00 89.83           C  
ATOM   1631  HA  ASN A 101     -49.872  18.417   9.659  1.00 89.83           H  
ATOM   1632  C   ASN A 101     -51.762  17.440   9.699  1.00 89.83           C  
ATOM   1633  CB  ASN A 101     -49.565  16.401   8.997  1.00 89.83           C  
ATOM   1634  HB2 ASN A 101     -49.943  16.545   7.985  1.00 89.83           H  
ATOM   1635  HB3 ASN A 101     -49.824  15.390   9.310  1.00 89.83           H  
ATOM   1636  O   ASN A 101     -52.467  16.570  10.219  1.00 89.83           O  
ATOM   1637  CG  ASN A 101     -48.051  16.519   8.967  1.00 89.83           C  
ATOM   1638  ND2 ASN A 101     -47.465  16.540   7.793  1.00 89.83           N  
ATOM   1639 HD21 ASN A 101     -46.461  16.653   7.801  1.00 89.83           H  
ATOM   1640 HD22 ASN A 101     -48.007  16.516   6.941  1.00 89.83           H  
ATOM   1641  OD1 ASN A 101     -47.371  16.564   9.979  1.00 89.83           O  
ATOM   1642  N   GLY A 102     -52.249  18.393   8.918  1.00 87.29           N  
ATOM   1643  H   GLY A 102     -51.632  19.098   8.541  1.00 87.29           H  
ATOM   1644  CA  GLY A 102     -53.659  18.514   8.573  1.00 87.29           C  
ATOM   1645  HA2 GLY A 102     -54.028  17.582   8.145  1.00 87.29           H  
ATOM   1646  HA3 GLY A 102     -54.219  18.724   9.484  1.00 87.29           H  
ATOM   1647  C   GLY A 102     -53.902  19.626   7.563  1.00 87.29           C  
ATOM   1648  O   GLY A 102     -52.951  20.138   6.982  1.00 87.29           O  
ATOM   1649  N   ASN A 103     -55.156  20.024   7.380  1.00 82.05           N  
ATOM   1650  H   ASN A 103     -55.876  19.595   7.944  1.00 82.05           H  
ATOM   1651  CA  ASN A 103     -55.566  20.973   6.350  1.00 82.05           C  
ATOM   1652  HA  ASN A 103     -54.684  21.299   5.798  1.00 82.05           H  
ATOM   1653  C   ASN A 103     -56.181  22.220   6.995  1.00 82.05           C  
ATOM   1654  CB  ASN A 103     -56.499  20.279   5.335  1.00 82.05           C  
ATOM   1655  HB2 ASN A 103     -56.840  21.015   4.606  1.00 82.05           H  
ATOM   1656  HB3 ASN A 103     -57.373  19.877   5.848  1.00 82.05           H  
ATOM   1657  O   ASN A 103     -56.890  22.135   8.002  1.00 82.05           O  
ATOM   1658  CG  ASN A 103     -55.802  19.139   4.601  1.00 82.05           C  
ATOM   1659  ND2 ASN A 103     -55.734  19.146   3.297  1.00 82.05           N  
ATOM   1660 HD21 ASN A 103     -54.930  18.629   2.970  1.00 82.05           H  
ATOM   1661 HD22 ASN A 103     -56.007  19.954   2.757  1.00 82.05           H  
ATOM   1662  OD1 ASN A 103     -55.273  18.221   5.200  1.00 82.05           O  
ATOM   1663  N   ASN A 104     -55.908  23.387   6.416  1.00 80.76           N  
ATOM   1664  H   ASN A 104     -55.316  23.382   5.598  1.00 80.76           H  
ATOM   1665  CA  ASN A 104     -56.619  24.624   6.751  1.00 80.76           C  
ATOM   1666  HA  ASN A 104     -56.932  24.591   7.794  1.00 80.76           H  
ATOM   1667  C   ASN A 104     -57.907  24.777   5.918  1.00 80.76           C  
ATOM   1668  CB  ASN A 104     -55.644  25.803   6.603  1.00 80.76           C  
ATOM   1669  HB2 ASN A 104     -54.773  25.605   7.228  1.00 80.76           H  
ATOM   1670  HB3 ASN A 104     -56.117  26.711   6.979  1.00 80.76           H  
ATOM   1671  O   ASN A 104     -58.184  23.967   5.033  1.00 80.76           O  
ATOM   1672  CG  ASN A 104     -55.179  26.066   5.183  1.00 80.76           C  
ATOM   1673  ND2 ASN A 104     -54.084  26.768   5.051  1.00 80.76           N  
ATOM   1674 HD21 ASN A 104     -53.535  26.986   5.870  1.00 80.76           H  
ATOM   1675 HD22 ASN A 104     -53.664  26.708   4.134  1.00 80.76           H  
ATOM   1676  OD1 ASN A 104     -55.786  25.689   4.190  1.00 80.76           O  
ATOM   1677  N   ALA A 105     -58.664  25.849   6.156  1.00 77.02           N  
ATOM   1678  H   ALA A 105     -58.573  26.270   7.070  1.00 77.02           H  
ATOM   1679  CA  ALA A 105     -59.915  26.163   5.465  1.00 77.02           C  
ATOM   1680  HA  ALA A 105     -60.646  25.386   5.693  1.00 77.02           H  
ATOM   1681  C   ALA A 105     -59.780  26.246   3.938  1.00 77.02           C  
ATOM   1682  CB  ALA A 105     -60.434  27.504   6.004  1.00 77.02           C  
ATOM   1683  HB1 ALA A 105     -59.703  28.291   5.822  1.00 77.02           H  
ATOM   1684  HB2 ALA A 105     -60.635  27.434   7.073  1.00 77.02           H  
ATOM   1685  HB3 ALA A 105     -61.365  27.761   5.498  1.00 77.02           H  
ATOM   1686  O   ALA A 105     -60.735  25.971   3.217  1.00 77.02           O  
ATOM   1687  N   ASN A 106     -58.591  26.593   3.437  1.00 77.83           N  
ATOM   1688  H   ASN A 106     -57.826  26.714   4.084  1.00 77.83           H  
ATOM   1689  CA  ASN A 106     -58.306  26.676   2.005  1.00 77.83           C  
ATOM   1690  HA  ASN A 106     -59.215  26.981   1.486  1.00 77.83           H  
ATOM   1691  C   ASN A 106     -57.907  25.313   1.408  1.00 77.83           C  
ATOM   1692  CB  ASN A 106     -57.232  27.753   1.766  1.00 77.83           C  
ATOM   1693  HB2 ASN A 106     -56.339  27.508   2.341  1.00 77.83           H  
ATOM   1694  HB3 ASN A 106     -56.967  27.757   0.709  1.00 77.83           H  
ATOM   1695  O   ASN A 106     -57.521  25.246   0.243  1.00 77.83           O  
ATOM   1696  CG  ASN A 106     -57.674  29.162   2.124  1.00 77.83           C  
ATOM   1697  ND2 ASN A 106     -56.773  30.113   2.053  1.00 77.83           N  
ATOM   1698 HD21 ASN A 106     -55.829  29.907   1.758  1.00 77.83           H  
ATOM   1699 HD22 ASN A 106     -57.104  31.040   2.278  1.00 77.83           H  
ATOM   1700  OD1 ASN A 106     -58.807  29.452   2.462  1.00 77.83           O  
ATOM   1701  N   GLY A 107     -57.940  24.239   2.203  1.00 75.96           N  
ATOM   1702  H   GLY A 107     -58.237  24.362   3.160  1.00 75.96           H  
ATOM   1703  CA  GLY A 107     -57.538  22.894   1.804  1.00 75.96           C  
ATOM   1704  HA2 GLY A 107     -57.988  22.657   0.841  1.00 75.96           H  
ATOM   1705  HA3 GLY A 107     -57.912  22.188   2.545  1.00 75.96           H  
ATOM   1706  C   GLY A 107     -56.026  22.694   1.684  1.00 75.96           C  
ATOM   1707  O   GLY A 107     -55.612  21.627   1.241  1.00 75.96           O  
ATOM   1708  N   THR A 108     -55.192  23.669   2.071  1.00 80.73           N  
ATOM   1709  H   THR A 108     -55.573  24.454   2.580  1.00 80.73           H  
ATOM   1710  CA  THR A 108     -53.731  23.507   2.008  1.00 80.73           C  
ATOM   1711  HA  THR A 108     -53.511  22.889   1.138  1.00 80.73           H  
ATOM   1712  C   THR A 108     -53.206  22.727   3.208  1.00 80.73           C  
ATOM   1713  CB  THR A 108     -52.957  24.824   1.799  1.00 80.73           C  
ATOM   1714  HB  THR A 108     -51.910  24.676   2.064  1.00 80.73           H  
ATOM   1715  O   THR A 108     -53.637  22.949   4.343  1.00 80.73           O  
ATOM   1716  CG2 THR A 108     -53.033  25.286   0.349  1.00 80.73           C  
ATOM   1717 HG21 THR A 108     -52.617  24.517  -0.302  1.00 80.73           H  
ATOM   1718 HG22 THR A 108     -52.454  26.201   0.219  1.00 80.73           H  
ATOM   1719 HG23 THR A 108     -54.069  25.462   0.062  1.00 80.73           H  
ATOM   1720  OG1 THR A 108     -53.473  25.924   2.497  1.00 80.73           O  
ATOM   1721  HG1 THR A 108     -54.307  26.128   2.067  1.00 80.73           H  
ATOM   1722  N   ASP A 109     -52.269  21.817   2.940  1.00 81.90           N  
ATOM   1723  H   ASP A 109     -52.039  21.615   1.977  1.00 81.90           H  
ATOM   1724  CA  ASP A 109     -51.621  20.992   3.956  1.00 81.90           C  
ATOM   1725  HA  ASP A 109     -52.394  20.549   4.584  1.00 81.90           H  
ATOM   1726  C   ASP A 109     -50.704  21.854   4.835  1.00 81.90           C  
ATOM   1727  CB  ASP A 109     -50.828  19.842   3.313  1.00 81.90           C  
ATOM   1728  HB2 ASP A 109     -50.137  20.254   2.577  1.00 81.90           H  
ATOM   1729  HB3 ASP A 109     -50.236  19.360   4.091  1.00 81.90           H  
ATOM   1730  O   ASP A 109     -49.743  22.473   4.374  1.00 81.90           O  
ATOM   1731  CG  ASP A 109     -51.688  18.759   2.648  1.00 81.90           C  
ATOM   1732  OD1 ASP A 109     -52.901  18.676   2.945  1.00 81.90           O  
ATOM   1733  OD2 ASP A 109     -51.099  17.998   1.852  1.00 81.90           O  
ATOM   1734  N   VAL A 110     -51.001  21.879   6.129  1.00 84.99           N  
ATOM   1735  H   VAL A 110     -51.799  21.332   6.422  1.00 84.99           H  
ATOM   1736  CA  VAL A 110     -50.258  22.589   7.164  1.00 84.99           C  
ATOM   1737  HA  VAL A 110     -49.444  23.142   6.695  1.00 84.99           H  
ATOM   1738  C   VAL A 110     -49.656  21.565   8.120  1.00 84.99           C  
ATOM   1739  CB  VAL A 110     -51.153  23.611   7.892  1.00 84.99           C  
ATOM   1740  HB  VAL A 110     -51.987  23.091   8.362  1.00 84.99           H  
ATOM   1741  O   VAL A 110     -50.335  20.677   8.636  1.00 84.99           O  
ATOM   1742  CG1 VAL A 110     -50.372  24.367   8.978  1.00 84.99           C  
ATOM   1743 HG11 VAL A 110     -49.515  24.878   8.541  1.00 84.99           H  
ATOM   1744 HG12 VAL A 110     -50.037  23.674   9.750  1.00 84.99           H  
ATOM   1745 HG13 VAL A 110     -51.026  25.100   9.450  1.00 84.99           H  
ATOM   1746  CG2 VAL A 110     -51.718  24.661   6.924  1.00 84.99           C  
ATOM   1747 HG21 VAL A 110     -52.366  24.178   6.193  1.00 84.99           H  
ATOM   1748 HG22 VAL A 110     -52.314  25.387   7.478  1.00 84.99           H  
ATOM   1749 HG23 VAL A 110     -50.908  25.168   6.401  1.00 84.99           H  
ATOM   1750  N   SER A 111     -48.360  21.708   8.386  1.00 86.49           N  
ATOM   1751  H   SER A 111     -47.863  22.456   7.924  1.00 86.49           H  
ATOM   1752  CA  SER A 111     -47.632  20.903   9.364  1.00 86.49           C  
ATOM   1753  HA  SER A 111     -48.308  20.185   9.829  1.00 86.49           H  
ATOM   1754  C   SER A 111     -47.069  21.810  10.450  1.00 86.49           C  
ATOM   1755  CB  SER A 111     -46.536  20.095   8.667  1.00 86.49           C  
ATOM   1756  HB2 SER A 111     -45.936  20.757   8.042  1.00 86.49           H  
ATOM   1757  HB3 SER A 111     -47.001  19.342   8.032  1.00 86.49           H  
ATOM   1758  O   SER A 111     -46.248  22.682  10.169  1.00 86.49           O  
ATOM   1759  OG  SER A 111     -45.692  19.463   9.610  1.00 86.49           O  
ATOM   1760  HG  SER A 111     -45.131  20.140   9.995  1.00 86.49           H  
ATOM   1761  N   LEU A 112     -47.457  21.579  11.702  1.00 89.11           N  
ATOM   1762  H   LEU A 112     -48.084  20.802  11.858  1.00 89.11           H  
ATOM   1763  CA  LEU A 112     -46.872  22.251  12.863  1.00 89.11           C  
ATOM   1764  HA  LEU A 112     -46.204  23.045  12.531  1.00 89.11           H  
ATOM   1765  C   LEU A 112     -46.037  21.265  13.663  1.00 89.11           C  
ATOM   1766  CB  LEU A 112     -47.960  22.881  13.737  1.00 89.11           C  
ATOM   1767  HB2 LEU A 112     -47.494  23.303  14.627  1.00 89.11           H  
ATOM   1768  HB3 LEU A 112     -48.639  22.089  14.054  1.00 89.11           H  
ATOM   1769  O   LEU A 112     -46.389  20.094  13.777  1.00 89.11           O  
ATOM   1770  CG  LEU A 112     -48.776  23.979  13.040  1.00 89.11           C  
ATOM   1771  HG  LEU A 112     -49.276  23.572  12.161  1.00 89.11           H  
ATOM   1772  CD1 LEU A 112     -49.826  24.455  14.023  1.00 89.11           C  
ATOM   1773 HD11 LEU A 112     -49.379  25.062  14.811  1.00 89.11           H  
ATOM   1774 HD12 LEU A 112     -50.578  25.040  13.493  1.00 89.11           H  
ATOM   1775 HD13 LEU A 112     -50.283  23.568  14.461  1.00 89.11           H  
ATOM   1776  CD2 LEU A 112     -47.944  25.196  12.648  1.00 89.11           C  
ATOM   1777 HD21 LEU A 112     -48.602  25.976  12.265  1.00 89.11           H  
ATOM   1778 HD22 LEU A 112     -47.250  24.927  11.852  1.00 89.11           H  
ATOM   1779 HD23 LEU A 112     -47.392  25.581  13.506  1.00 89.11           H  
ATOM   1780  N   SER A 113     -44.940  21.732  14.254  1.00 92.29           N  
ATOM   1781  H   SER A 113     -44.727  22.718  14.208  1.00 92.29           H  
ATOM   1782  CA  SER A 113     -44.094  20.871  15.076  1.00 92.29           C  
ATOM   1783  HA  SER A 113     -44.719  20.057  15.443  1.00 92.29           H  
ATOM   1784  C   SER A 113     -43.556  21.579  16.312  1.00 92.29           C  
ATOM   1785  CB  SER A 113     -42.983  20.226  14.241  1.00 92.29           C  
ATOM   1786  HB2 SER A 113     -42.487  19.473  14.852  1.00 92.29           H  
ATOM   1787  HB3 SER A 113     -43.427  19.725  13.380  1.00 92.29           H  
ATOM   1788  O   SER A 113     -43.311  22.782  16.299  1.00 92.29           O  
ATOM   1789  OG  SER A 113     -42.025  21.171  13.798  1.00 92.29           O  
ATOM   1790  HG  SER A 113     -42.496  21.864  13.330  1.00 92.29           H  
ATOM   1791  N   ALA A 114     -43.371  20.812  17.382  1.00 93.48           N  
ATOM   1792  H   ALA A 114     -43.615  19.835  17.296  1.00 93.48           H  
ATOM   1793  CA  ALA A 114     -42.710  21.215  18.615  1.00 93.48           C  
ATOM   1794  HA  ALA A 114     -42.298  22.217  18.497  1.00 93.48           H  
ATOM   1795  C   ALA A 114     -41.553  20.246  18.887  1.00 93.48           C  
ATOM   1796  CB  ALA A 114     -43.737  21.247  19.753  1.00 93.48           C  
ATOM   1797  HB1 ALA A 114     -43.259  21.587  20.672  1.00 93.48           H  
ATOM   1798  HB2 ALA A 114     -44.153  20.252  19.912  1.00 93.48           H  
ATOM   1799  HB3 ALA A 114     -44.542  21.937  19.503  1.00 93.48           H  
ATOM   1800  O   ALA A 114     -41.654  19.055  18.581  1.00 93.48           O  
ATOM   1801  N   LYS A 115     -40.445  20.746  19.439  1.00 95.83           N  
ATOM   1802  H   LYS A 115     -40.448  21.705  19.755  1.00 95.83           H  
ATOM   1803  CA  LYS A 115     -39.225  19.961  19.677  1.00 95.83           C  
ATOM   1804  HA  LYS A 115     -39.437  18.908  19.489  1.00 95.83           H  
ATOM   1805  C   LYS A 115     -38.789  20.071  21.135  1.00 95.83           C  
ATOM   1806  CB  LYS A 115     -38.096  20.410  18.733  1.00 95.83           C  
ATOM   1807  HB2 LYS A 115     -37.187  19.867  18.992  1.00 95.83           H  
ATOM   1808  HB3 LYS A 115     -37.913  21.473  18.892  1.00 95.83           H  
ATOM   1809  O   LYS A 115     -38.884  21.149  21.713  1.00 95.83           O  
ATOM   1810  CG  LYS A 115     -38.402  20.163  17.246  1.00 95.83           C  
ATOM   1811  HG2 LYS A 115     -39.351  20.630  16.980  1.00 95.83           H  
ATOM   1812  HG3 LYS A 115     -38.475  19.088  17.075  1.00 95.83           H  
ATOM   1813  CD  LYS A 115     -37.300  20.751  16.353  1.00 95.83           C  
ATOM   1814  HD2 LYS A 115     -36.350  20.274  16.592  1.00 95.83           H  
ATOM   1815  HD3 LYS A 115     -37.219  21.818  16.560  1.00 95.83           H  
ATOM   1816  CE  LYS A 115     -37.632  20.547  14.869  1.00 95.83           C  
ATOM   1817  HE2 LYS A 115     -38.627  20.950  14.681  1.00 95.83           H  
ATOM   1818  HE3 LYS A 115     -37.657  19.477  14.665  1.00 95.83           H  
ATOM   1819  NZ  LYS A 115     -36.640  21.216  13.987  1.00 95.83           N  
ATOM   1820  HZ1 LYS A 115     -36.863  21.070  13.013  1.00 95.83           H  
ATOM   1821  HZ2 LYS A 115     -36.635  22.212  14.153  1.00 95.83           H  
ATOM   1822  HZ3 LYS A 115     -35.708  20.865  14.156  1.00 95.83           H  
ATOM   1823  N   LYS A 116     -38.264  18.980  21.694  1.00 96.71           N  
ATOM   1824  H   LYS A 116     -38.240  18.132  21.147  1.00 96.71           H  
ATOM   1825  CA  LYS A 116     -37.617  18.956  23.015  1.00 96.71           C  
ATOM   1826  HA  LYS A 116     -37.294  19.967  23.263  1.00 96.71           H  
ATOM   1827  C   LYS A 116     -36.376  18.068  22.951  1.00 96.71           C  
ATOM   1828  CB  LYS A 116     -38.634  18.506  24.081  1.00 96.71           C  
ATOM   1829  HB2 LYS A 116     -39.498  19.168  24.032  1.00 96.71           H  
ATOM   1830  HB3 LYS A 116     -38.964  17.495  23.844  1.00 96.71           H  
ATOM   1831  O   LYS A 116     -36.420  16.970  22.394  1.00 96.71           O  
ATOM   1832  CG  LYS A 116     -38.141  18.530  25.537  1.00 96.71           C  
ATOM   1833  HG2 LYS A 116     -37.216  17.960  25.616  1.00 96.71           H  
ATOM   1834  HG3 LYS A 116     -38.892  18.021  26.142  1.00 96.71           H  
ATOM   1835  CD  LYS A 116     -37.939  19.936  26.134  1.00 96.71           C  
ATOM   1836  HD2 LYS A 116     -38.870  20.499  26.072  1.00 96.71           H  
ATOM   1837  HD3 LYS A 116     -37.150  20.459  25.594  1.00 96.71           H  
ATOM   1838  CE  LYS A 116     -37.532  19.753  27.607  1.00 96.71           C  
ATOM   1839  HE2 LYS A 116     -36.643  19.123  27.639  1.00 96.71           H  
ATOM   1840  HE3 LYS A 116     -38.319  19.203  28.123  1.00 96.71           H  
ATOM   1841  NZ  LYS A 116     -37.249  21.017  28.335  1.00 96.71           N  
ATOM   1842  HZ1 LYS A 116     -36.492  21.527  27.903  1.00 96.71           H  
ATOM   1843  HZ2 LYS A 116     -36.925  20.784  29.263  1.00 96.71           H  
ATOM   1844  HZ3 LYS A 116     -38.073  21.594  28.428  1.00 96.71           H  
ATOM   1845  N   GLY A 117     -35.260  18.594  23.446  1.00 94.11           N  
ATOM   1846  H   GLY A 117     -35.318  19.478  23.930  1.00 94.11           H  
ATOM   1847  CA  GLY A 117     -34.007  17.858  23.586  1.00 94.11           C  
ATOM   1848  HA2 GLY A 117     -33.172  18.555  23.650  1.00 94.11           H  
ATOM   1849  HA3 GLY A 117     -33.847  17.207  22.726  1.00 94.11           H  
ATOM   1850  C   GLY A 117     -34.007  17.015  24.853  1.00 94.11           C  
ATOM   1851  O   GLY A 117     -34.582  17.433  25.855  1.00 94.11           O  
ATOM   1852  N   VAL A 118     -33.365  15.852  24.776  1.00 95.34           N  
ATOM   1853  H   VAL A 118     -32.997  15.547  23.886  1.00 95.34           H  
ATOM   1854  CA  VAL A 118     -32.977  15.048  25.933  1.00 95.34           C  
ATOM   1855  HA  VAL A 118     -33.337  15.527  26.844  1.00 95.34           H  
ATOM   1856  C   VAL A 118     -31.463  15.006  25.966  1.00 95.34           C  
ATOM   1857  CB  VAL A 118     -33.552  13.628  25.881  1.00 95.34           C  
ATOM   1858  HB  VAL A 118     -33.100  13.070  25.062  1.00 95.34           H  
ATOM   1859  O   VAL A 118     -30.834  14.598  24.984  1.00 95.34           O  
ATOM   1860  CG1 VAL A 118     -33.303  12.892  27.198  1.00 95.34           C  
ATOM   1861 HG11 VAL A 118     -32.234  12.801  27.390  1.00 95.34           H  
ATOM   1862 HG12 VAL A 118     -33.747  11.898  27.151  1.00 95.34           H  
ATOM   1863 HG13 VAL A 118     -33.759  13.435  28.026  1.00 95.34           H  
ATOM   1864  CG2 VAL A 118     -35.058  13.674  25.651  1.00 95.34           C  
ATOM   1865 HG21 VAL A 118     -35.277  14.101  24.672  1.00 95.34           H  
ATOM   1866 HG22 VAL A 118     -35.466  12.664  25.692  1.00 95.34           H  
ATOM   1867 HG23 VAL A 118     -35.505  14.301  26.423  1.00 95.34           H  
ATOM   1868  N   GLU A 119     -30.895  15.472  27.064  1.00 90.59           N  
ATOM   1869  H   GLU A 119     -31.483  15.736  27.841  1.00 90.59           H  
ATOM   1870  CA  GLU A 119     -29.457  15.541  27.270  1.00 90.59           C  
ATOM   1871  HA  GLU A 119     -28.963  15.594  26.299  1.00 90.59           H  
ATOM   1872  C   GLU A 119     -28.952  14.266  27.943  1.00 90.59           C  
ATOM   1873  CB  GLU A 119     -29.090  16.826  28.027  1.00 90.59           C  
ATOM   1874  HB2 GLU A 119     -29.641  16.865  28.967  1.00 90.59           H  
ATOM   1875  HB3 GLU A 119     -28.020  16.817  28.235  1.00 90.59           H  
ATOM   1876  O   GLU A 119     -29.716  13.493  28.523  1.00 90.59           O  
ATOM   1877  CG  GLU A 119     -29.430  18.055  27.164  1.00 90.59           C  
ATOM   1878  HG2 GLU A 119     -30.503  18.076  26.975  1.00 90.59           H  
ATOM   1879  HG3 GLU A 119     -28.931  17.946  26.201  1.00 90.59           H  
ATOM   1880  CD  GLU A 119     -29.021  19.403  27.772  1.00 90.59           C  
ATOM   1881  OE1 GLU A 119     -29.361  20.422  27.124  1.00 90.59           O  
ATOM   1882  OE2 GLU A 119     -28.345  19.412  28.818  1.00 90.59           O  
ATOM   1883  N   TYR A 120     -27.655  14.012  27.812  1.00 88.01           N  
ATOM   1884  H   TYR A 120     -27.058  14.728  27.423  1.00 88.01           H  
ATOM   1885  CA  TYR A 120     -26.997  12.887  28.457  1.00 88.01           C  
ATOM   1886  HA  TYR A 120     -27.701  12.368  29.108  1.00 88.01           H  
ATOM   1887  C   TYR A 120     -25.855  13.408  29.310  1.00 88.01           C  
ATOM   1888  CB  TYR A 120     -26.503  11.888  27.415  1.00 88.01           C  
ATOM   1889  HB2 TYR A 120     -25.850  12.396  26.705  1.00 88.01           H  
ATOM   1890  HB3 TYR A 120     -27.363  11.505  26.866  1.00 88.01           H  
ATOM   1891  O   TYR A 120     -24.935  14.038  28.787  1.00 88.01           O  
ATOM   1892  CG  TYR A 120     -25.783  10.699  28.003  1.00 88.01           C  
ATOM   1893  CD1 TYR A 120     -24.378  10.674  27.992  1.00 88.01           C  
ATOM   1894  HD1 TYR A 120     -23.827  11.514  27.595  1.00 88.01           H  
ATOM   1895  CD2 TYR A 120     -26.513   9.627  28.553  1.00 88.01           C  
ATOM   1896  HD2 TYR A 120     -27.591   9.673  28.596  1.00 88.01           H  
ATOM   1897  CE1 TYR A 120     -23.695   9.555  28.488  1.00 88.01           C  
ATOM   1898  HE1 TYR A 120     -22.618   9.514  28.434  1.00 88.01           H  
ATOM   1899  CE2 TYR A 120     -25.832   8.509  29.070  1.00 88.01           C  
ATOM   1900  HE2 TYR A 120     -26.374   7.679  29.500  1.00 88.01           H  
ATOM   1901  OH  TYR A 120     -23.747   7.374  29.420  1.00 88.01           O  
ATOM   1902  HH  TYR A 120     -22.799   7.483  29.318  1.00 88.01           H  
ATOM   1903  CZ  TYR A 120     -24.422   8.473  29.020  1.00 88.01           C  
ATOM   1904  N   GLU A 121     -25.901  13.107  30.602  1.00 81.81           N  
ATOM   1905  H   GLU A 121     -26.676  12.558  30.945  1.00 81.81           H  
ATOM   1906  CA  GLU A 121     -24.862  13.487  31.550  1.00 81.81           C  
ATOM   1907  HA  GLU A 121     -24.057  14.001  31.026  1.00 81.81           H  
ATOM   1908  C   GLU A 121     -24.268  12.254  32.226  1.00 81.81           C  
ATOM   1909  CB  GLU A 121     -25.393  14.455  32.610  1.00 81.81           C  
ATOM   1910  HB2 GLU A 121     -26.298  14.043  33.057  1.00 81.81           H  
ATOM   1911  HB3 GLU A 121     -24.631  14.532  33.385  1.00 81.81           H  
ATOM   1912  O   GLU A 121     -24.960  11.457  32.865  1.00 81.81           O  
ATOM   1913  CG  GLU A 121     -25.668  15.866  32.068  1.00 81.81           C  
ATOM   1914  HG2 GLU A 121     -24.783  16.206  31.531  1.00 81.81           H  
ATOM   1915  HG3 GLU A 121     -26.499  15.827  31.363  1.00 81.81           H  
ATOM   1916  CD  GLU A 121     -25.982  16.865  33.197  1.00 81.81           C  
ATOM   1917  OE1 GLU A 121     -26.052  18.072  32.890  1.00 81.81           O  
ATOM   1918  OE2 GLU A 121     -26.084  16.428  34.370  1.00 81.81           O  
ATOM   1919  N   THR A 122     -22.944  12.135  32.154  1.00 73.06           N  
ATOM   1920  H   THR A 122     -22.428  12.788  31.582  1.00 73.06           H  
ATOM   1921  CA  THR A 122     -22.163  11.227  32.997  1.00 73.06           C  
ATOM   1922  HA  THR A 122     -22.757  10.345  33.238  1.00 73.06           H  
ATOM   1923  C   THR A 122     -21.831  11.936  34.304  1.00 73.06           C  
ATOM   1924  CB  THR A 122     -20.889  10.756  32.281  1.00 73.06           C  
ATOM   1925  HB  THR A 122     -20.264  10.207  32.985  1.00 73.06           H  
ATOM   1926  O   THR A 122     -20.725  12.451  34.477  1.00 73.06           O  
ATOM   1927  CG2 THR A 122     -21.214   9.840  31.106  1.00 73.06           C  
ATOM   1928 HG21 THR A 122     -21.805   8.991  31.449  1.00 73.06           H  
ATOM   1929 HG22 THR A 122     -21.775  10.400  30.358  1.00 73.06           H  
ATOM   1930 HG23 THR A 122     -20.286   9.478  30.664  1.00 73.06           H  
ATOM   1931  OG1 THR A 122     -20.171  11.861  31.780  1.00 73.06           O  
ATOM   1932  HG1 THR A 122     -19.951  12.397  32.546  1.00 73.06           H  
ATOM   1933  N   ASN A 123     -22.797  12.023  35.216  1.00 66.74           N  
ATOM   1934  H   ASN A 123     -23.713  11.657  35.001  1.00 66.74           H  
ATOM   1935  CA  ASN A 123     -22.580  12.670  36.504  1.00 66.74           C  
ATOM   1936  HA  ASN A 123     -21.745  13.365  36.413  1.00 66.74           H  
ATOM   1937  C   ASN A 123     -22.196  11.633  37.571  1.00 66.74           C  
ATOM   1938  CB  ASN A 123     -23.804  13.527  36.858  1.00 66.74           C  
ATOM   1939  HB2 ASN A 123     -24.093  14.119  35.989  1.00 66.74           H  
ATOM   1940  HB3 ASN A 123     -24.649  12.895  37.133  1.00 66.74           H  
ATOM   1941  O   ASN A 123     -23.047  10.920  38.101  1.00 66.74           O  
ATOM   1942  CG  ASN A 123     -23.511  14.490  37.992  1.00 66.74           C  
ATOM   1943  ND2 ASN A 123     -24.360  15.467  38.189  1.00 66.74           N  
ATOM   1944 HD21 ASN A 123     -25.113  15.610  37.532  1.00 66.74           H  
ATOM   1945 HD22 ASN A 123     -24.160  16.149  38.907  1.00 66.74           H  
ATOM   1946  OD1 ASN A 123     -22.519  14.378  38.704  1.00 66.74           O  
ATOM   1947  N   SER A 124     -20.907  11.570  37.920  1.00 67.23           N  
ATOM   1948  H   SER A 124     -20.248  12.194  37.477  1.00 67.23           H  
ATOM   1949  CA  SER A 124     -20.420  10.733  39.027  1.00 67.23           C  
ATOM   1950  HA  SER A 124     -20.678   9.695  38.818  1.00 67.23           H  
ATOM   1951  C   SER A 124     -21.072  11.099  40.367  1.00 67.23           C  
ATOM   1952  CB  SER A 124     -18.895  10.836  39.135  1.00 67.23           C  
ATOM   1953  HB2 SER A 124     -18.556  10.291  40.017  1.00 67.23           H  
ATOM   1954  HB3 SER A 124     -18.445  10.388  38.249  1.00 67.23           H  
ATOM   1955  O   SER A 124     -21.210  10.236  41.230  1.00 67.23           O  
ATOM   1956  OG  SER A 124     -18.494  12.192  39.223  1.00 67.23           O  
ATOM   1957  HG  SER A 124     -17.537  12.234  39.285  1.00 67.23           H  
ATOM   1958  N   THR A 125     -21.544  12.339  40.532  1.00 71.24           N  
ATOM   1959  H   THR A 125     -21.411  13.004  39.783  1.00 71.24           H  
ATOM   1960  CA  THR A 125     -22.273  12.797  41.725  1.00 71.24           C  
ATOM   1961  HA  THR A 125     -21.669  12.577  42.605  1.00 71.24           H  
ATOM   1962  C   THR A 125     -23.608  12.079  41.882  1.00 71.24           C  
ATOM   1963  CB  THR A 125     -22.543  14.311  41.699  1.00 71.24           C  
ATOM   1964  HB  THR A 125     -23.377  14.523  41.031  1.00 71.24           H  
ATOM   1965  O   THR A 125     -23.919  11.642  42.985  1.00 71.24           O  
ATOM   1966  CG2 THR A 125     -22.893  14.861  43.078  1.00 71.24           C  
ATOM   1967 HG21 THR A 125     -23.041  15.939  43.010  1.00 71.24           H  
ATOM   1968 HG22 THR A 125     -22.084  14.653  43.779  1.00 71.24           H  
ATOM   1969 HG23 THR A 125     -23.816  14.409  43.440  1.00 71.24           H  
ATOM   1970  OG1 THR A 125     -21.410  15.009  41.235  1.00 71.24           O  
ATOM   1971  HG1 THR A 125     -21.509  15.050  40.281  1.00 71.24           H  
ATOM   1972  N   ALA A 126     -24.363  11.887  40.794  1.00 66.91           N  
ATOM   1973  H   ALA A 126     -24.020  12.197  39.896  1.00 66.91           H  
ATOM   1974  CA  ALA A 126     -25.642  11.176  40.831  1.00 66.91           C  
ATOM   1975  HA  ALA A 126     -26.291  11.648  41.569  1.00 66.91           H  
ATOM   1976  C   ALA A 126     -25.449   9.710  41.255  1.00 66.91           C  
ATOM   1977  CB  ALA A 126     -26.307  11.290  39.454  1.00 66.91           C  
ATOM   1978  HB1 ALA A 126     -27.280  10.799  39.480  1.00 66.91           H  
ATOM   1979  HB2 ALA A 126     -26.455  12.339  39.198  1.00 66.91           H  
ATOM   1980  HB3 ALA A 126     -25.692  10.813  38.691  1.00 66.91           H  
ATOM   1981  O   ALA A 126     -26.206   9.186  42.070  1.00 66.91           O  
ATOM   1982  N   LEU A 127     -24.372   9.074  40.775  1.00 67.48           N  
ATOM   1983  H   LEU A 127     -23.804   9.549  40.088  1.00 67.48           H  
ATOM   1984  CA  LEU A 127     -23.994   7.725  41.197  1.00 67.48           C  
ATOM   1985  HA  LEU A 127     -24.855   7.070  41.060  1.00 67.48           H  
ATOM   1986  C   LEU A 127     -23.625   7.691  42.689  1.00 67.48           C  
ATOM   1987  CB  LEU A 127     -22.831   7.236  40.313  1.00 67.48           C  
ATOM   1988  HB2 LEU A 127     -21.927   7.769  40.606  1.00 67.48           H  
ATOM   1989  HB3 LEU A 127     -23.037   7.480  39.271  1.00 67.48           H  
ATOM   1990  O   LEU A 127     -24.046   6.793  43.413  1.00 67.48           O  
ATOM   1991  CG  LEU A 127     -22.583   5.720  40.423  1.00 67.48           C  
ATOM   1992  HG  LEU A 127     -22.627   5.414  41.468  1.00 67.48           H  
ATOM   1993  CD1 LEU A 127     -23.615   4.926  39.623  1.00 67.48           C  
ATOM   1994 HD11 LEU A 127     -24.618   5.100  40.015  1.00 67.48           H  
ATOM   1995 HD12 LEU A 127     -23.589   5.212  38.571  1.00 67.48           H  
ATOM   1996 HD13 LEU A 127     -23.402   3.860  39.695  1.00 67.48           H  
ATOM   1997  CD2 LEU A 127     -21.189   5.382  39.894  1.00 67.48           C  
ATOM   1998 HD21 LEU A 127     -21.022   4.308  39.975  1.00 67.48           H  
ATOM   1999 HD22 LEU A 127     -21.112   5.670  38.845  1.00 67.48           H  
ATOM   2000 HD23 LEU A 127     -20.432   5.904  40.478  1.00 67.48           H  
ATOM   2001  N   ILE A 128     -22.873   8.687  43.173  1.00 72.59           N  
ATOM   2002  H   ILE A 128     -22.550   9.391  42.525  1.00 72.59           H  
ATOM   2003  CA  ILE A 128     -22.516   8.814  44.594  1.00 72.59           C  
ATOM   2004  HA  ILE A 128     -22.059   7.878  44.915  1.00 72.59           H  
ATOM   2005  C   ILE A 128     -23.764   9.013  45.464  1.00 72.59           C  
ATOM   2006  CB  ILE A 128     -21.487   9.952  44.803  1.00 72.59           C  
ATOM   2007  HB  ILE A 128     -21.849  10.845  44.294  1.00 72.59           H  
ATOM   2008  O   ILE A 128     -23.834   8.435  46.547  1.00 72.59           O  
ATOM   2009  CG1 ILE A 128     -20.117   9.560  44.204  1.00 72.59           C  
ATOM   2010 HG12 ILE A 128     -20.258   9.087  43.233  1.00 72.59           H  
ATOM   2011 HG13 ILE A 128     -19.637   8.823  44.848  1.00 72.59           H  
ATOM   2012  CG2 ILE A 128     -21.307  10.296  46.298  1.00 72.59           C  
ATOM   2013 HG21 ILE A 128     -21.034   9.399  46.854  1.00 72.59           H  
ATOM   2014 HG22 ILE A 128     -22.235  10.705  46.696  1.00 72.59           H  
ATOM   2015 HG23 ILE A 128     -20.537  11.058  46.424  1.00 72.59           H  
ATOM   2016  CD1 ILE A 128     -19.167  10.752  44.011  1.00 72.59           C  
ATOM   2017 HD11 ILE A 128     -18.271  10.412  43.492  1.00 72.59           H  
ATOM   2018 HD12 ILE A 128     -18.870  11.174  44.971  1.00 72.59           H  
ATOM   2019 HD13 ILE A 128     -19.651  11.520  43.408  1.00 72.59           H  
ATOM   2020  N   GLU A 129     -24.736   9.817  45.033  1.00 71.63           N  
ATOM   2021  H   GLU A 129     -24.624  10.290  44.148  1.00 71.63           H  
ATOM   2022  CA  GLU A 129     -25.988  10.022  45.767  1.00 71.63           C  
ATOM   2023  HA  GLU A 129     -25.752  10.277  46.800  1.00 71.63           H  
ATOM   2024  C   GLU A 129     -26.836   8.751  45.836  1.00 71.63           C  
ATOM   2025  CB  GLU A 129     -26.793  11.187  45.177  1.00 71.63           C  
ATOM   2026  HB2 GLU A 129     -27.798  11.152  45.598  1.00 71.63           H  
ATOM   2027  HB3 GLU A 129     -26.859  11.087  44.094  1.00 71.63           H  
ATOM   2028  O   GLU A 129     -27.314   8.416  46.921  1.00 71.63           O  
ATOM   2029  CG  GLU A 129     -26.158  12.533  45.553  1.00 71.63           C  
ATOM   2030  HG2 GLU A 129     -25.970  12.536  46.627  1.00 71.63           H  
ATOM   2031  HG3 GLU A 129     -25.193  12.633  45.057  1.00 71.63           H  
ATOM   2032  CD  GLU A 129     -27.038  13.743  45.209  1.00 71.63           C  
ATOM   2033  OE1 GLU A 129     -26.709  14.823  45.752  1.00 71.63           O  
ATOM   2034  OE2 GLU A 129     -28.021  13.585  44.454  1.00 71.63           O  
ATOM   2035  N   GLU A 130     -26.940   7.987  44.746  1.00 71.57           N  
ATOM   2036  H   GLU A 130     -26.587   8.331  43.865  1.00 71.57           H  
ATOM   2037  CA  GLU A 130     -27.660   6.708  44.761  1.00 71.57           C  
ATOM   2038  HA  GLU A 130     -28.623   6.885  45.240  1.00 71.57           H  
ATOM   2039  C   GLU A 130     -26.929   5.658  45.616  1.00 71.57           C  
ATOM   2040  CB  GLU A 130     -27.919   6.232  43.321  1.00 71.57           C  
ATOM   2041  HB2 GLU A 130     -28.313   7.063  42.735  1.00 71.57           H  
ATOM   2042  HB3 GLU A 130     -26.972   5.932  42.873  1.00 71.57           H  
ATOM   2043  O   GLU A 130     -27.555   4.962  46.415  1.00 71.57           O  
ATOM   2044  CG  GLU A 130     -28.912   5.056  43.220  1.00 71.57           C  
ATOM   2045  HG2 GLU A 130     -28.960   4.751  42.175  1.00 71.57           H  
ATOM   2046  HG3 GLU A 130     -28.513   4.213  43.784  1.00 71.57           H  
ATOM   2047  CD  GLU A 130     -30.349   5.360  43.707  1.00 71.57           C  
ATOM   2048  OE1 GLU A 130     -31.186   4.430  43.748  1.00 71.57           O  
ATOM   2049  OE2 GLU A 130     -30.664   6.503  44.104  1.00 71.57           O  
ATOM   2050  N   ILE A 131     -25.589   5.613  45.574  1.00 70.86           N  
ATOM   2051  H   ILE A 131     -25.120   6.174  44.876  1.00 70.86           H  
ATOM   2052  CA  ILE A 131     -24.787   4.787  46.494  1.00 70.86           C  
ATOM   2053  HA  ILE A 131     -25.129   3.755  46.413  1.00 70.86           H  
ATOM   2054  C   ILE A 131     -25.014   5.216  47.951  1.00 70.86           C  
ATOM   2055  CB  ILE A 131     -23.285   4.832  46.120  1.00 70.86           C  
ATOM   2056  HB  ILE A 131     -22.993   5.875  45.998  1.00 70.86           H  
ATOM   2057  O   ILE A 131     -25.130   4.366  48.832  1.00 70.86           O  
ATOM   2058  CG1 ILE A 131     -23.033   4.085  44.790  1.00 70.86           C  
ATOM   2059 HG12 ILE A 131     -23.133   3.012  44.951  1.00 70.86           H  
ATOM   2060 HG13 ILE A 131     -23.789   4.367  44.057  1.00 70.86           H  
ATOM   2061  CG2 ILE A 131     -22.405   4.209  47.228  1.00 70.86           C  
ATOM   2062 HG21 ILE A 131     -22.475   4.795  48.144  1.00 70.86           H  
ATOM   2063 HG22 ILE A 131     -22.733   3.189  47.424  1.00 70.86           H  
ATOM   2064 HG23 ILE A 131     -21.358   4.200  46.925  1.00 70.86           H  
ATOM   2065  CD1 ILE A 131     -21.656   4.371  44.172  1.00 70.86           C  
ATOM   2066 HD11 ILE A 131     -21.520   5.445  44.048  1.00 70.86           H  
ATOM   2067 HD12 ILE A 131     -20.857   3.967  44.793  1.00 70.86           H  
ATOM   2068 HD13 ILE A 131     -21.600   3.895  43.193  1.00 70.86           H  
ATOM   2069  N   ARG A 132     -25.084   6.523  48.242  1.00 76.53           N  
ATOM   2070  H   ARG A 132     -24.986   7.177  47.479  1.00 76.53           H  
ATOM   2071  CA  ARG A 132     -25.369   7.032  49.597  1.00 76.53           C  
ATOM   2072  HA  ARG A 132     -24.690   6.566  50.311  1.00 76.53           H  
ATOM   2073  C   ARG A 132     -26.772   6.655  50.056  1.00 76.53           C  
ATOM   2074  CB  ARG A 132     -25.212   8.555  49.655  1.00 76.53           C  
ATOM   2075  HB2 ARG A 132     -25.731   8.931  50.537  1.00 76.53           H  
ATOM   2076  HB3 ARG A 132     -25.682   9.000  48.778  1.00 76.53           H  
ATOM   2077  O   ARG A 132     -26.929   6.292  51.219  1.00 76.53           O  
ATOM   2078  CG  ARG A 132     -23.752   9.007  49.745  1.00 76.53           C  
ATOM   2079  HG2 ARG A 132     -23.160   8.550  48.952  1.00 76.53           H  
ATOM   2080  HG3 ARG A 132     -23.340   8.711  50.710  1.00 76.53           H  
ATOM   2081  CD  ARG A 132     -23.718  10.531  49.609  1.00 76.53           C  
ATOM   2082  HD2 ARG A 132     -24.325  10.973  50.399  1.00 76.53           H  
ATOM   2083  HD3 ARG A 132     -24.153  10.792  48.645  1.00 76.53           H  
ATOM   2084  NE  ARG A 132     -22.347  11.063  49.687  1.00 76.53           N  
ATOM   2085  HE  ARG A 132     -21.614  10.411  49.926  1.00 76.53           H  
ATOM   2086  NH1 ARG A 132     -22.865  13.203  49.026  1.00 76.53           N  
ATOM   2087 HH11 ARG A 132     -23.827  12.929  48.884  1.00 76.53           H  
ATOM   2088 HH12 ARG A 132     -22.583  14.126  48.729  1.00 76.53           H  
ATOM   2089  NH2 ARG A 132     -20.743  12.664  49.457  1.00 76.53           N  
ATOM   2090 HH21 ARG A 132     -20.488  13.607  49.203  1.00 76.53           H  
ATOM   2091 HH22 ARG A 132     -20.029  11.995  49.708  1.00 76.53           H  
ATOM   2092  CZ  ARG A 132     -21.995  12.303  49.394  1.00 76.53           C  
ATOM   2093  N   ARG A 133     -27.769   6.723  49.172  1.00 73.27           N  
ATOM   2094  H   ARG A 133     -27.558   7.072  48.248  1.00 73.27           H  
ATOM   2095  CA  ARG A 133     -29.137   6.275  49.449  1.00 73.27           C  
ATOM   2096  HA  ARG A 133     -29.523   6.801  50.322  1.00 73.27           H  
ATOM   2097  C   ARG A 133     -29.151   4.785  49.799  1.00 73.27           C  
ATOM   2098  CB  ARG A 133     -30.019   6.602  48.236  1.00 73.27           C  
ATOM   2099  HB2 ARG A 133     -29.628   6.076  47.366  1.00 73.27           H  
ATOM   2100  HB3 ARG A 133     -29.984   7.672  48.029  1.00 73.27           H  
ATOM   2101  O   ARG A 133     -29.661   4.435  50.857  1.00 73.27           O  
ATOM   2102  CG  ARG A 133     -31.476   6.183  48.463  1.00 73.27           C  
ATOM   2103  HG2 ARG A 133     -31.506   5.176  48.879  1.00 73.27           H  
ATOM   2104  HG3 ARG A 133     -31.962   6.865  49.160  1.00 73.27           H  
ATOM   2105  CD  ARG A 133     -32.226   6.159  47.135  1.00 73.27           C  
ATOM   2106  HD2 ARG A 133     -31.561   5.764  46.367  1.00 73.27           H  
ATOM   2107  HD3 ARG A 133     -32.518   7.170  46.849  1.00 73.27           H  
ATOM   2108  NE  ARG A 133     -33.400   5.282  47.237  1.00 73.27           N  
ATOM   2109  HE  ARG A 133     -33.672   4.980  48.161  1.00 73.27           H  
ATOM   2110  NH1 ARG A 133     -33.657   4.953  44.977  1.00 73.27           N  
ATOM   2111 HH11 ARG A 133     -33.976   4.368  44.218  1.00 73.27           H  
ATOM   2112 HH12 ARG A 133     -32.748   5.353  44.793  1.00 73.27           H  
ATOM   2113  NH2 ARG A 133     -34.970   3.869  46.431  1.00 73.27           N  
ATOM   2114 HH21 ARG A 133     -35.388   3.394  45.643  1.00 73.27           H  
ATOM   2115 HH22 ARG A 133     -35.159   3.571  47.377  1.00 73.27           H  
ATOM   2116  CZ  ARG A 133     -34.003   4.716  46.211  1.00 73.27           C  
ATOM   2117  N   LEU A 134     -28.519   3.943  48.977  1.00 65.38           N  
ATOM   2118  H   LEU A 134     -28.148   4.312  48.113  1.00 65.38           H  
ATOM   2119  CA  LEU A 134     -28.420   2.498  49.217  1.00 65.38           C  
ATOM   2120  HA  LEU A 134     -29.424   2.095  49.350  1.00 65.38           H  
ATOM   2121  C   LEU A 134     -27.659   2.171  50.515  1.00 65.38           C  
ATOM   2122  CB  LEU A 134     -27.765   1.829  47.992  1.00 65.38           C  
ATOM   2123  HB2 LEU A 134     -27.516   0.800  48.248  1.00 65.38           H  
ATOM   2124  HB3 LEU A 134     -26.832   2.349  47.774  1.00 65.38           H  
ATOM   2125  O   LEU A 134     -28.088   1.307  51.275  1.00 65.38           O  
ATOM   2126  CG  LEU A 134     -28.642   1.815  46.723  1.00 65.38           C  
ATOM   2127  HG  LEU A 134     -29.015   2.819  46.516  1.00 65.38           H  
ATOM   2128  CD1 LEU A 134     -27.809   1.352  45.527  1.00 65.38           C  
ATOM   2129 HD11 LEU A 134     -26.978   2.041  45.376  1.00 65.38           H  
ATOM   2130 HD12 LEU A 134     -28.426   1.363  44.628  1.00 65.38           H  
ATOM   2131 HD13 LEU A 134     -27.428   0.345  45.698  1.00 65.38           H  
ATOM   2132  CD2 LEU A 134     -29.842   0.874  46.861  1.00 65.38           C  
ATOM   2133 HD21 LEU A 134     -30.404   0.864  45.928  1.00 65.38           H  
ATOM   2134 HD22 LEU A 134     -29.503  -0.136  47.092  1.00 65.38           H  
ATOM   2135 HD23 LEU A 134     -30.504   1.222  47.654  1.00 65.38           H  
ATOM   2136  N   LYS A 135     -26.585   2.907  50.835  1.00 67.59           N  
ATOM   2137  H   LYS A 135     -26.237   3.554  50.142  1.00 67.59           H  
ATOM   2138  CA  LYS A 135     -25.857   2.758  52.111  1.00 67.59           C  
ATOM   2139  HA  LYS A 135     -25.635   1.703  52.270  1.00 67.59           H  
ATOM   2140  C   LYS A 135     -26.667   3.189  53.334  1.00 67.59           C  
ATOM   2141  CB  LYS A 135     -24.543   3.548  52.082  1.00 67.59           C  
ATOM   2142  HB2 LYS A 135     -24.209   3.690  53.109  1.00 67.59           H  
ATOM   2143  HB3 LYS A 135     -24.703   4.529  51.635  1.00 67.59           H  
ATOM   2144  O   LYS A 135     -26.493   2.617  54.406  1.00 67.59           O  
ATOM   2145  CG  LYS A 135     -23.447   2.790  51.331  1.00 67.59           C  
ATOM   2146  HG2 LYS A 135     -23.696   2.717  50.273  1.00 67.59           H  
ATOM   2147  HG3 LYS A 135     -23.367   1.783  51.742  1.00 67.59           H  
ATOM   2148  CD  LYS A 135     -22.105   3.505  51.504  1.00 67.59           C  
ATOM   2149  HD2 LYS A 135     -21.902   3.620  52.569  1.00 67.59           H  
ATOM   2150  HD3 LYS A 135     -22.149   4.484  51.028  1.00 67.59           H  
ATOM   2151  CE  LYS A 135     -21.016   2.645  50.865  1.00 67.59           C  
ATOM   2152  HE2 LYS A 135     -21.200   2.592  49.792  1.00 67.59           H  
ATOM   2153  HE3 LYS A 135     -21.110   1.634  51.260  1.00 67.59           H  
ATOM   2154  NZ  LYS A 135     -19.663   3.180  51.144  1.00 67.59           N  
ATOM   2155  HZ1 LYS A 135     -19.508   3.194  52.142  1.00 67.59           H  
ATOM   2156  HZ2 LYS A 135     -19.568   4.113  50.770  1.00 67.59           H  
ATOM   2157  HZ3 LYS A 135     -18.970   2.578  50.722  1.00 67.59           H  
ATOM   2158  N   LYS A 136     -27.539   4.194  53.206  1.00 63.43           N  
ATOM   2159  H   LYS A 136     -27.629   4.634  52.301  1.00 63.43           H  
ATOM   2160  CA  LYS A 136     -28.399   4.646  54.311  1.00 63.43           C  
ATOM   2161  HA  LYS A 136     -27.771   4.792  55.190  1.00 63.43           H  
ATOM   2162  C   LYS A 136     -29.424   3.574  54.696  1.00 63.43           C  
ATOM   2163  CB  LYS A 136     -29.060   5.977  53.932  1.00 63.43           C  
ATOM   2164  HB2 LYS A 136     -29.870   5.792  53.226  1.00 63.43           H  
ATOM   2165  HB3 LYS A 136     -28.318   6.615  53.452  1.00 63.43           H  
ATOM   2166  O   LYS A 136     -29.725   3.435  55.878  1.00 63.43           O  
ATOM   2167  CG  LYS A 136     -29.596   6.713  55.165  1.00 63.43           C  
ATOM   2168  HG2 LYS A 136     -30.345   6.099  55.666  1.00 63.43           H  
ATOM   2169  HG3 LYS A 136     -28.773   6.904  55.854  1.00 63.43           H  
ATOM   2170  CD  LYS A 136     -30.232   8.041  54.748  1.00 63.43           C  
ATOM   2171  HD2 LYS A 136     -29.501   8.634  54.198  1.00 63.43           H  
ATOM   2172  HD3 LYS A 136     -31.085   7.831  54.103  1.00 63.43           H  
ATOM   2173  CE  LYS A 136     -30.692   8.805  55.991  1.00 63.43           C  
ATOM   2174  HE2 LYS A 136     -29.820   9.019  56.610  1.00 63.43           H  
ATOM   2175  HE3 LYS A 136     -31.356   8.157  56.562  1.00 63.43           H  
ATOM   2176  NZ  LYS A 136     -31.390  10.058  55.615  1.00 63.43           N  
ATOM   2177  HZ1 LYS A 136     -31.691  10.557  56.440  1.00 63.43           H  
ATOM   2178  HZ2 LYS A 136     -30.781  10.650  55.069  1.00 63.43           H  
ATOM   2179  HZ3 LYS A 136     -32.204   9.837  55.058  1.00 63.43           H  
ATOM   2180  N   ASP A 137     -29.892   2.790  53.725  1.00 54.76           N  
ATOM   2181  H   ASP A 137     -29.662   3.005  52.765  1.00 54.76           H  
ATOM   2182  CA  ASP A 137     -30.730   1.616  53.989  1.00 54.76           C  
ATOM   2183  HA  ASP A 137     -31.516   1.896  54.690  1.00 54.76           H  
ATOM   2184  C   ASP A 137     -29.920   0.490  54.665  1.00 54.76           C  
ATOM   2185  CB  ASP A 137     -31.412   1.154  52.684  1.00 54.76           C  
ATOM   2186  HB2 ASP A 137     -30.661   1.040  51.902  1.00 54.76           H  
ATOM   2187  HB3 ASP A 137     -31.858   0.175  52.861  1.00 54.76           H  
ATOM   2188  O   ASP A 137     -30.430  -0.189  55.557  1.00 54.76           O  
ATOM   2189  CG  ASP A 137     -32.528   2.095  52.194  1.00 54.76           C  
ATOM   2190  OD1 ASP A 137     -32.998   2.940  52.992  1.00 54.76           O  
ATOM   2191  OD2 ASP A 137     -32.932   1.960  51.015  1.00 54.76           O  
ATOM   2192  N   GLU A 138     -28.632   0.353  54.330  1.00 52.67           N  
ATOM   2193  H   GLU A 138     -28.290   0.910  53.560  1.00 52.67           H  
ATOM   2194  CA  GLU A 138     -27.715  -0.648  54.897  1.00 52.67           C  
ATOM   2195  HA  GLU A 138     -28.222  -1.613  54.879  1.00 52.67           H  
ATOM   2196  C   GLU A 138     -27.324  -0.372  56.366  1.00 52.67           C  
ATOM   2197  CB  GLU A 138     -26.482  -0.746  53.981  1.00 52.67           C  
ATOM   2198  HB2 GLU A 138     -26.806  -0.657  52.945  1.00 52.67           H  
ATOM   2199  HB3 GLU A 138     -25.805   0.080  54.203  1.00 52.67           H  
ATOM   2200  O   GLU A 138     -27.219  -1.307  57.162  1.00 52.67           O  
ATOM   2201  CG  GLU A 138     -25.729  -2.076  54.120  1.00 52.67           C  
ATOM   2202  HG2 GLU A 138     -25.363  -2.169  55.142  1.00 52.67           H  
ATOM   2203  HG3 GLU A 138     -26.429  -2.891  53.935  1.00 52.67           H  
ATOM   2204  CD  GLU A 138     -24.538  -2.197  53.148  1.00 52.67           C  
ATOM   2205  OE1 GLU A 138     -24.063  -3.341  52.968  1.00 52.67           O  
ATOM   2206  OE2 GLU A 138     -24.069  -1.158  52.620  1.00 52.67           O  
ATOM   2207  N   ASP A 139     -27.196   0.895  56.784  1.00 47.50           N  
ATOM   2208  H   ASP A 139     -27.236   1.624  56.086  1.00 47.50           H  
ATOM   2209  CA  ASP A 139     -26.924   1.259  58.189  1.00 47.50           C  
ATOM   2210  HA  ASP A 139     -26.023   0.732  58.504  1.00 47.50           H  
ATOM   2211  C   ASP A 139     -28.037   0.804  59.160  1.00 47.50           C  
ATOM   2212  CB  ASP A 139     -26.680   2.778  58.317  1.00 47.50           C  
ATOM   2213  HB2 ASP A 139     -27.044   3.111  59.289  1.00 47.50           H  
ATOM   2214  HB3 ASP A 139     -27.260   3.307  57.560  1.00 47.50           H  
ATOM   2215  O   ASP A 139     -27.780   0.611  60.353  1.00 47.50           O  
ATOM   2216  CG  ASP A 139     -25.204   3.199  58.231  1.00 47.50           C  
ATOM   2217  OD1 ASP A 139     -24.328   2.472  58.772  1.00 47.50           O  
ATOM   2218  OD2 ASP A 139     -24.940   4.333  57.776  1.00 47.50           O  
ATOM   2219  N   THR A 140     -29.252   0.555  58.656  1.00 48.07           N  
ATOM   2220  H   THR A 140     -29.388   0.715  57.668  1.00 48.07           H  
ATOM   2221  CA  THR A 140     -30.373  -0.008  59.434  1.00 48.07           C  
ATOM   2222  HA  THR A 140     -30.455   0.560  60.361  1.00 48.07           H  
ATOM   2223  C   THR A 140     -30.130  -1.476  59.821  1.00 48.07           C  
ATOM   2224  CB  THR A 140     -31.707   0.129  58.673  1.00 48.07           C  
ATOM   2225  HB  THR A 140     -31.785  -0.659  57.925  1.00 48.07           H  
ATOM   2226  O   THR A 140     -30.730  -1.975  60.772  1.00 48.07           O  
ATOM   2227  CG2 THR A 140     -32.920   0.070  59.605  1.00 48.07           C  
ATOM   2228 HG21 THR A 140     -32.837   0.838  60.374  1.00 48.07           H  
ATOM   2229 HG22 THR A 140     -32.986  -0.912  60.072  1.00 48.07           H  
ATOM   2230 HG23 THR A 140     -33.827   0.238  59.024  1.00 48.07           H  
ATOM   2231  OG1 THR A 140     -31.793   1.378  58.024  1.00 48.07           O  
ATOM   2232  HG1 THR A 140     -31.401   1.275  57.153  1.00 48.07           H  
ATOM   2233  N   TYR A 141     -29.198  -2.161  59.151  1.00 42.85           N  
ATOM   2234  H   TYR A 141     -28.707  -1.690  58.405  1.00 42.85           H  
ATOM   2235  CA  TYR A 141     -28.860  -3.569  59.374  1.00 42.85           C  
ATOM   2236  HA  TYR A 141     -29.595  -3.993  60.058  1.00 42.85           H  
ATOM   2237  C   TYR A 141     -27.502  -3.770  60.070  1.00 42.85           C  
ATOM   2238  CB  TYR A 141     -28.994  -4.346  58.058  1.00 42.85           C  
ATOM   2239  HB2 TYR A 141     -28.628  -5.363  58.199  1.00 42.85           H  
ATOM   2240  HB3 TYR A 141     -28.367  -3.880  57.298  1.00 42.85           H  
ATOM   2241  O   TYR A 141     -26.847  -4.800  59.897  1.00 42.85           O  
ATOM   2242  CG  TYR A 141     -30.421  -4.446  57.557  1.00 42.85           C  
ATOM   2243  CD1 TYR A 141     -31.289  -5.412  58.105  1.00 42.85           C  
ATOM   2244  HD1 TYR A 141     -30.936  -6.073  58.883  1.00 42.85           H  
ATOM   2245  CD2 TYR A 141     -30.881  -3.580  56.546  1.00 42.85           C  
ATOM   2246  HD2 TYR A 141     -30.223  -2.829  56.135  1.00 42.85           H  
ATOM   2247  CE1 TYR A 141     -32.610  -5.525  57.631  1.00 42.85           C  
ATOM   2248  HE1 TYR A 141     -33.281  -6.269  58.034  1.00 42.85           H  
ATOM   2249  CE2 TYR A 141     -32.200  -3.691  56.068  1.00 42.85           C  
ATOM   2250  HE2 TYR A 141     -32.542  -3.023  55.292  1.00 42.85           H  
ATOM   2251  OH  TYR A 141     -34.336  -4.785  56.144  1.00 42.85           O  
ATOM   2252  HH  TYR A 141     -34.506  -4.151  55.444  1.00 42.85           H  
ATOM   2253  CZ  TYR A 141     -33.065  -4.668  56.607  1.00 42.85           C  
ATOM   2254  N   LYS A 142     -27.058  -2.823  60.911  1.00 37.90           N  
ATOM   2255  H   LYS A 142     -27.588  -1.967  60.985  1.00 37.90           H  
ATOM   2256  CA  LYS A 142     -25.873  -3.031  61.763  1.00 37.90           C  
ATOM   2257  HA  LYS A 142     -25.086  -3.433  61.125  1.00 37.90           H  
ATOM   2258  C   LYS A 142     -26.130  -4.103  62.833  1.00 37.90           C  
ATOM   2259  CB  LYS A 142     -25.359  -1.701  62.345  1.00 37.90           C  
ATOM   2260  HB2 LYS A 142     -24.931  -1.876  63.332  1.00 37.90           H  
ATOM   2261  HB3 LYS A 142     -26.181  -0.991  62.443  1.00 37.90           H  
ATOM   2262  O   LYS A 142     -26.656  -3.834  63.912  1.00 37.90           O  
ATOM   2263  CG  LYS A 142     -24.254  -1.126  61.448  1.00 37.90           C  
ATOM   2264  HG2 LYS A 142     -23.412  -1.818  61.437  1.00 37.90           H  
ATOM   2265  HG3 LYS A 142     -24.634  -1.020  60.432  1.00 37.90           H  
ATOM   2266  CD  LYS A 142     -23.777   0.243  61.942  1.00 37.90           C  
ATOM   2267  HD2 LYS A 142     -24.601   0.945  61.819  1.00 37.90           H  
ATOM   2268  HD3 LYS A 142     -23.503   0.191  62.995  1.00 37.90           H  
ATOM   2269  CE  LYS A 142     -22.568   0.687  61.111  1.00 37.90           C  
ATOM   2270  HE2 LYS A 142     -21.651   0.394  61.622  1.00 37.90           H  
ATOM   2271  HE3 LYS A 142     -22.604   0.166  60.153  1.00 37.90           H  
ATOM   2272  NZ  LYS A 142     -22.596   2.141  60.841  1.00 37.90           N  
ATOM   2273  HZ1 LYS A 142     -23.344   2.321  60.187  1.00 37.90           H  
ATOM   2274  HZ2 LYS A 142     -22.767   2.697  61.667  1.00 37.90           H  
ATOM   2275  HZ3 LYS A 142     -21.774   2.451  60.343  1.00 37.90           H  
ATOM   2276  N   CYS A 143     -25.699  -5.329  62.528  1.00 34.16           N  
ATOM   2277  H   CYS A 143     -25.473  -5.489  61.557  1.00 34.16           H  
ATOM   2278  CA  CYS A 143     -25.588  -6.455  63.455  1.00 34.16           C  
ATOM   2279  HA  CYS A 143     -26.591  -6.765  63.747  1.00 34.16           H  
ATOM   2280  C   CYS A 143     -24.815  -6.061  64.726  1.00 34.16           C  
ATOM   2281  CB  CYS A 143     -24.893  -7.627  62.738  1.00 34.16           C  
ATOM   2282  HB2 CYS A 143     -24.227  -8.143  63.430  1.00 34.16           H  
ATOM   2283  HB3 CYS A 143     -24.296  -7.261  61.902  1.00 34.16           H  
ATOM   2284  O   CYS A 143     -23.634  -5.713  64.687  1.00 34.16           O  
ATOM   2285  SG  CYS A 143     -26.134  -8.810  62.149  1.00 34.16           S  
ATOM   2286  HG  CYS A 143     -25.339  -9.520  61.343  1.00 34.16           H  
ATOM   2287  N   SER A 144     -25.482  -6.152  65.876  1.00 34.79           N  
ATOM   2288  H   SER A 144     -26.438  -6.478  65.847  1.00 34.79           H  
ATOM   2289  CA  SER A 144     -24.897  -5.912  67.194  1.00 34.79           C  
ATOM   2290  HA  SER A 144     -24.185  -5.091  67.111  1.00 34.79           H  
ATOM   2291  C   SER A 144     -24.129  -7.152  67.671  1.00 34.79           C  
ATOM   2292  CB  SER A 144     -25.981  -5.466  68.188  1.00 34.79           C  
ATOM   2293  HB2 SER A 144     -26.220  -4.420  67.997  1.00 34.79           H  
ATOM   2294  HB3 SER A 144     -25.590  -5.547  69.203  1.00 34.79           H  
ATOM   2295  O   SER A 144     -24.709  -8.182  68.012  1.00 34.79           O  
ATOM   2296  OG  SER A 144     -27.175  -6.223  68.080  1.00 34.79           O  
ATOM   2297  HG  SER A 144     -27.765  -5.774  67.471  1.00 34.79           H  
ATOM   2298  N   PHE A 145     -22.797  -7.066  67.711  1.00 27.65           N  
ATOM   2299  H   PHE A 145     -22.358  -6.240  67.332  1.00 27.65           H  
ATOM   2300  CA  PHE A 145     -21.943  -8.119  68.268  1.00 27.65           C  
ATOM   2301  HA  PHE A 145     -22.243  -9.074  67.836  1.00 27.65           H  
ATOM   2302  C   PHE A 145     -22.133  -8.215  69.793  1.00 27.65           C  
ATOM   2303  CB  PHE A 145     -20.471  -7.872  67.885  1.00 27.65           C  
ATOM   2304  HB2 PHE A 145     -20.310  -6.814  67.676  1.00 27.65           H  
ATOM   2305  HB3 PHE A 145     -19.837  -8.119  68.736  1.00 27.65           H  
ATOM   2306  O   PHE A 145     -21.664  -7.363  70.551  1.00 27.65           O  
ATOM   2307  CG  PHE A 145     -19.988  -8.701  66.709  1.00 27.65           C  
ATOM   2308  CD1 PHE A 145     -19.416  -9.968  66.939  1.00 27.65           C  
ATOM   2309  HD1 PHE A 145     -19.332 -10.350  67.946  1.00 27.65           H  
ATOM   2310  CD2 PHE A 145     -20.103  -8.217  65.392  1.00 27.65           C  
ATOM   2311  HD2 PHE A 145     -20.549  -7.252  65.202  1.00 27.65           H  
ATOM   2312  CE1 PHE A 145     -18.954 -10.743  65.860  1.00 27.65           C  
ATOM   2313  HE1 PHE A 145     -18.518 -11.716  66.034  1.00 27.65           H  
ATOM   2314  CE2 PHE A 145     -19.638  -8.993  64.314  1.00 27.65           C  
ATOM   2315  HE2 PHE A 145     -19.725  -8.621  63.304  1.00 27.65           H  
ATOM   2316  CZ  PHE A 145     -19.062 -10.253  64.547  1.00 27.65           C  
ATOM   2317  HZ  PHE A 145     -18.709 -10.845  63.715  1.00 27.65           H  
ATOM   2318  N   LYS A 146     -22.809  -9.270  70.265  1.00 32.65           N  
ATOM   2319  H   LYS A 146     -23.226  -9.898  69.592  1.00 32.65           H  
ATOM   2320  CA  LYS A 146     -22.879  -9.610  71.694  1.00 32.65           C  
ATOM   2321  HA  LYS A 146     -23.068  -8.692  72.250  1.00 32.65           H  
ATOM   2322  C   LYS A 146     -21.529 -10.163  72.171  1.00 32.65           C  
ATOM   2323  CB  LYS A 146     -24.035 -10.589  71.978  1.00 32.65           C  
ATOM   2324  HB2 LYS A 146     -24.031 -11.388  71.237  1.00 32.65           H  
ATOM   2325  HB3 LYS A 146     -23.873 -11.037  72.958  1.00 32.65           H  
ATOM   2326  O   LYS A 146     -21.031 -11.160  71.657  1.00 32.65           O  
ATOM   2327  CG  LYS A 146     -25.404  -9.886  71.991  1.00 32.65           C  
ATOM   2328  HG2 LYS A 146     -25.378  -9.072  72.715  1.00 32.65           H  
ATOM   2329  HG3 LYS A 146     -25.608  -9.470  71.004  1.00 32.65           H  
ATOM   2330  CD  LYS A 146     -26.528 -10.860  72.376  1.00 32.65           C  
ATOM   2331  HD2 LYS A 146     -26.296 -11.314  73.339  1.00 32.65           H  
ATOM   2332  HD3 LYS A 146     -26.588 -11.643  71.621  1.00 32.65           H  
ATOM   2333  CE  LYS A 146     -27.872 -10.123  72.467  1.00 32.65           C  
ATOM   2334  HE2 LYS A 146     -27.793  -9.345  73.225  1.00 32.65           H  
ATOM   2335  HE3 LYS A 146     -28.061  -9.635  71.511  1.00 32.65           H  
ATOM   2336  NZ  LYS A 146     -28.988 -11.049  72.794  1.00 32.65           N  
ATOM   2337  HZ1 LYS A 146     -29.862 -10.545  72.846  1.00 32.65           H  
ATOM   2338  HZ2 LYS A 146     -28.826 -11.511  73.677  1.00 32.65           H  
ATOM   2339  HZ3 LYS A 146     -29.078 -11.753  72.076  1.00 32.65           H  
ATOM   2340  N   LYS A 147     -20.948  -9.515  73.187  1.00 30.47           N  
ATOM   2341  H   LYS A 147     -21.412  -8.677  73.507  1.00 30.47           H  
ATOM   2342  CA  LYS A 147     -19.743  -9.949  73.913  1.00 30.47           C  
ATOM   2343  HA  LYS A 147     -18.971 -10.253  73.206  1.00 30.47           H  
ATOM   2344  C   LYS A 147     -20.063 -11.149  74.808  1.00 30.47           C  
ATOM   2345  CB  LYS A 147     -19.215  -8.795  74.795  1.00 30.47           C  
ATOM   2346  HB2 LYS A 147     -18.514  -9.215  75.516  1.00 30.47           H  
ATOM   2347  HB3 LYS A 147     -20.046  -8.366  75.355  1.00 30.47           H  
ATOM   2348  O   LYS A 147     -20.453 -10.951  75.948  1.00 30.47           O  
ATOM   2349  CG  LYS A 147     -18.477  -7.674  74.053  1.00 30.47           C  
ATOM   2350  HG2 LYS A 147     -17.606  -8.092  73.549  1.00 30.47           H  
ATOM   2351  HG3 LYS A 147     -19.138  -7.222  73.314  1.00 30.47           H  
ATOM   2352  CD  LYS A 147     -18.027  -6.606  75.066  1.00 30.47           C  
ATOM   2353  HD2 LYS A 147     -18.910  -6.144  75.507  1.00 30.47           H  
ATOM   2354  HD3 LYS A 147     -17.446  -7.082  75.856  1.00 30.47           H  
ATOM   2355  CE  LYS A 147     -17.167  -5.531  74.390  1.00 30.47           C  
ATOM   2356  HE2 LYS A 147     -17.735  -5.098  73.567  1.00 30.47           H  
ATOM   2357  HE3 LYS A 147     -16.284  -6.010  73.966  1.00 30.47           H  
ATOM   2358  NZ  LYS A 147     -16.760  -4.466  75.345  1.00 30.47           N  
ATOM   2359  HZ1 LYS A 147     -17.569  -3.993  75.722  1.00 30.47           H  
ATOM   2360  HZ2 LYS A 147     -16.183  -3.779  74.881  1.00 30.47           H  
ATOM   2361  HZ3 LYS A 147     -16.228  -4.855  76.110  1.00 30.47           H  
ATOM   2362  N   THR A 148     -19.917 -12.372  74.314  1.00 29.51           N  
ATOM   2363  H   THR A 148     -19.824 -12.468  73.313  1.00 29.51           H  
ATOM   2364  CA  THR A 148     -19.714 -13.588  75.129  1.00 29.51           C  
ATOM   2365  HA  THR A 148     -18.907 -13.422  75.842  1.00 29.51           H  
ATOM   2366  C   THR A 148     -19.282 -14.712  74.196  1.00 29.51           C  
ATOM   2367  CB  THR A 148     -20.968 -14.067  75.916  1.00 29.51           C  
ATOM   2368  HB  THR A 148     -20.915 -15.150  76.028  1.00 29.51           H  
ATOM   2369  O   THR A 148     -20.122 -15.430  73.691  1.00 29.51           O  
ATOM   2370  CG2 THR A 148     -21.092 -13.498  77.332  1.00 29.51           C  
ATOM   2371 HG21 THR A 148     -21.683 -14.191  77.931  1.00 29.51           H  
ATOM   2372 HG22 THR A 148     -21.607 -12.537  77.341  1.00 29.51           H  
ATOM   2373 HG23 THR A 148     -20.108 -13.396  77.790  1.00 29.51           H  
ATOM   2374  OG1 THR A 148     -22.165 -13.734  75.258  1.00 29.51           O  
ATOM   2375  HG1 THR A 148     -22.181 -12.775  75.210  1.00 29.51           H  
ATOM   2376  N   ASP A 149     -17.987 -14.848  73.912  1.00 32.60           N  
ATOM   2377  H   ASP A 149     -17.324 -14.157  74.234  1.00 32.60           H  
ATOM   2378  CA  ASP A 149     -17.437 -16.124  73.437  1.00 32.60           C  
ATOM   2379  HA  ASP A 149     -17.805 -16.907  74.100  1.00 32.60           H  
ATOM   2380  C   ASP A 149     -15.916 -16.106  73.574  1.00 32.60           C  
ATOM   2381  CB  ASP A 149     -17.856 -16.460  71.987  1.00 32.60           C  
ATOM   2382  HB2 ASP A 149     -18.071 -15.542  71.441  1.00 32.60           H  
ATOM   2383  HB3 ASP A 149     -17.020 -16.949  71.487  1.00 32.60           H  
ATOM   2384  O   ASP A 149     -15.252 -15.150  73.166  1.00 32.60           O  
ATOM   2385  CG  ASP A 149     -19.051 -17.426  71.901  1.00 32.60           C  
ATOM   2386  OD1 ASP A 149     -19.208 -18.237  72.843  1.00 32.60           O  
ATOM   2387  OD2 ASP A 149     -19.712 -17.413  70.837  1.00 32.60           O  
ATOM   2388  N   ARG A 150     -15.371 -17.160  74.189  1.00 34.39           N  
ATOM   2389  H   ARG A 150     -15.994 -17.928  74.393  1.00 34.39           H  
ATOM   2390  CA  ARG A 150     -13.934 -17.337  74.446  1.00 34.39           C  
ATOM   2391  HA  ARG A 150     -13.619 -16.542  75.123  1.00 34.39           H  
ATOM   2392  C   ARG A 150     -13.109 -17.208  73.143  1.00 34.39           C  
ATOM   2393  CB  ARG A 150     -13.703 -18.709  75.107  1.00 34.39           C  
ATOM   2394  HB2 ARG A 150     -14.248 -19.469  74.549  1.00 34.39           H  
ATOM   2395  HB3 ARG A 150     -12.642 -18.951  75.045  1.00 34.39           H  
ATOM   2396  O   ARG A 150     -13.617 -17.558  72.074  1.00 34.39           O  
ATOM   2397  CG  ARG A 150     -14.113 -18.757  76.589  1.00 34.39           C  
ATOM   2398  HG2 ARG A 150     -13.475 -18.078  77.156  1.00 34.39           H  
ATOM   2399  HG3 ARG A 150     -15.151 -18.443  76.696  1.00 34.39           H  
ATOM   2400  CD  ARG A 150     -13.962 -20.185  77.136  1.00 34.39           C  
ATOM   2401  HD2 ARG A 150     -12.960 -20.543  76.899  1.00 34.39           H  
ATOM   2402  HD3 ARG A 150     -14.686 -20.826  76.634  1.00 34.39           H  
ATOM   2403  NE  ARG A 150     -14.163 -20.253  78.598  1.00 34.39           N  
ATOM   2404  HE  ARG A 150     -14.294 -19.376  79.084  1.00 34.39           H  
ATOM   2405  NH1 ARG A 150     -14.011 -22.537  78.808  1.00 34.39           N  
ATOM   2406 HH11 ARG A 150     -13.912 -22.618  77.806  1.00 34.39           H  
ATOM   2407 HH12 ARG A 150     -14.001 -23.367  79.384  1.00 34.39           H  
ATOM   2408  NH2 ARG A 150     -14.276 -21.283  80.632  1.00 34.39           N  
ATOM   2409 HH21 ARG A 150     -14.379 -20.389  81.090  1.00 34.39           H  
ATOM   2410 HH22 ARG A 150     -14.258 -22.127  81.187  1.00 34.39           H  
ATOM   2411  CZ  ARG A 150     -14.151 -21.352  79.336  1.00 34.39           C  
ATOM   2412  N   PRO A 151     -11.845 -16.740  73.195  1.00 38.97           N  
ATOM   2413  CA  PRO A 151     -10.981 -16.668  72.018  1.00 38.97           C  
ATOM   2414  HA  PRO A 151     -11.521 -16.205  71.193  1.00 38.97           H  
ATOM   2415  C   PRO A 151     -10.543 -18.084  71.618  1.00 38.97           C  
ATOM   2416  CB  PRO A 151      -9.788 -15.774  72.399  1.00 38.97           C  
ATOM   2417  HB2 PRO A 151      -8.850 -16.327  72.348  1.00 38.97           H  
ATOM   2418  HB3 PRO A 151      -9.734 -14.907  71.741  1.00 38.97           H  
ATOM   2419  O   PRO A 151      -9.809 -18.743  72.348  1.00 38.97           O  
ATOM   2420  CG  PRO A 151     -10.049 -15.332  73.840  1.00 38.97           C  
ATOM   2421  HG2 PRO A 151     -10.453 -14.320  73.837  1.00 38.97           H  
ATOM   2422  HG3 PRO A 151      -9.141 -15.374  74.441  1.00 38.97           H  
ATOM   2423  CD  PRO A 151     -11.109 -16.294  74.366  1.00 38.97           C  
ATOM   2424  HD2 PRO A 151     -10.626 -17.152  74.834  1.00 38.97           H  
ATOM   2425  HD3 PRO A 151     -11.737 -15.771  75.087  1.00 38.97           H  
ATOM   2426  N   GLY A 152     -11.020 -18.559  70.473  1.00 56.08           N  
ATOM   2427  H   GLY A 152     -11.644 -17.980  69.930  1.00 56.08           H  
ATOM   2428  CA  GLY A 152     -10.710 -19.864  69.891  1.00 56.08           C  
ATOM   2429  HA2 GLY A 152      -9.634 -20.034  69.919  1.00 56.08           H  
ATOM   2430  HA3 GLY A 152     -11.212 -20.655  70.450  1.00 56.08           H  
ATOM   2431  C   GLY A 152     -11.190 -19.898  68.442  1.00 56.08           C  
ATOM   2432  O   GLY A 152     -12.044 -19.088  68.075  1.00 56.08           O  
ATOM   2433  N   SER A 153     -10.610 -20.773  67.615  1.00 67.78           N  
ATOM   2434  H   SER A 153      -9.901 -21.397  67.972  1.00 67.78           H  
ATOM   2435  CA  SER A 153     -10.964 -20.918  66.196  1.00 67.78           C  
ATOM   2436  HA  SER A 153     -10.679 -20.006  65.673  1.00 67.78           H  
ATOM   2437  C   SER A 153     -12.470 -21.131  66.004  1.00 67.78           C  
ATOM   2438  CB  SER A 153     -10.199 -22.088  65.575  1.00 67.78           C  
ATOM   2439  HB2 SER A 153     -10.535 -23.025  66.020  1.00 67.78           H  
ATOM   2440  HB3 SER A 153     -10.403 -22.102  64.504  1.00 67.78           H  
ATOM   2441  O   SER A 153     -13.114 -21.803  66.811  1.00 67.78           O  
ATOM   2442  OG  SER A 153      -8.804 -21.936  65.782  1.00 67.78           O  
ATOM   2443  HG  SER A 153      -8.359 -22.677  65.365  1.00 67.78           H  
ATOM   2444  N   ARG A 154     -13.048 -20.548  64.947  1.00 76.65           N  
ATOM   2445  H   ARG A 154     -12.453 -20.080  64.279  1.00 76.65           H  
ATOM   2446  CA  ARG A 154     -14.501 -20.520  64.713  1.00 76.65           C  
ATOM   2447  HA  ARG A 154     -14.987 -21.165  65.446  1.00 76.65           H  
ATOM   2448  C   ARG A 154     -14.846 -21.063  63.336  1.00 76.65           C  
ATOM   2449  CB  ARG A 154     -15.064 -19.097  64.884  1.00 76.65           C  
ATOM   2450  HB2 ARG A 154     -16.136 -19.118  64.691  1.00 76.65           H  
ATOM   2451  HB3 ARG A 154     -14.598 -18.431  64.158  1.00 76.65           H  
ATOM   2452  O   ARG A 154     -14.217 -20.707  62.348  1.00 76.65           O  
ATOM   2453  CG  ARG A 154     -14.821 -18.556  66.298  1.00 76.65           C  
ATOM   2454  HG2 ARG A 154     -15.190 -19.272  67.031  1.00 76.65           H  
ATOM   2455  HG3 ARG A 154     -13.748 -18.422  66.433  1.00 76.65           H  
ATOM   2456  CD  ARG A 154     -15.490 -17.201  66.528  1.00 76.65           C  
ATOM   2457  HD2 ARG A 154     -15.087 -16.487  65.809  1.00 76.65           H  
ATOM   2458  HD3 ARG A 154     -16.564 -17.304  66.369  1.00 76.65           H  
ATOM   2459  NE  ARG A 154     -15.229 -16.733  67.901  1.00 76.65           N  
ATOM   2460  HE  ARG A 154     -14.657 -17.337  68.473  1.00 76.65           H  
ATOM   2461  NH1 ARG A 154     -16.350 -14.739  67.772  1.00 76.65           N  
ATOM   2462 HH11 ARG A 154     -16.521 -14.928  66.795  1.00 76.65           H  
ATOM   2463 HH12 ARG A 154     -16.699 -13.901  68.215  1.00 76.65           H  
ATOM   2464  NH2 ARG A 154     -15.406 -15.363  69.708  1.00 76.65           N  
ATOM   2465 HH21 ARG A 154     -15.797 -14.553  70.168  1.00 76.65           H  
ATOM   2466 HH22 ARG A 154     -14.929 -16.052  70.272  1.00 76.65           H  
ATOM   2467  CZ  ARG A 154     -15.662 -15.615  68.453  1.00 76.65           C  
ATOM   2468  N   VAL A 155     -15.890 -21.884  63.284  1.00 85.90           N  
ATOM   2469  H   VAL A 155     -16.358 -22.110  64.150  1.00 85.90           H  
ATOM   2470  CA  VAL A 155     -16.576 -22.241  62.038  1.00 85.90           C  
ATOM   2471  HA  VAL A 155     -15.914 -22.063  61.190  1.00 85.90           H  
ATOM   2472  C   VAL A 155     -17.786 -21.334  61.894  1.00 85.90           C  
ATOM   2473  CB  VAL A 155     -16.981 -23.724  62.008  1.00 85.90           C  
ATOM   2474  HB  VAL A 155     -17.568 -23.961  62.896  1.00 85.90           H  
ATOM   2475  O   VAL A 155     -18.592 -21.222  62.824  1.00 85.90           O  
ATOM   2476  CG1 VAL A 155     -17.793 -24.095  60.760  1.00 85.90           C  
ATOM   2477 HG11 VAL A 155     -17.245 -23.817  59.860  1.00 85.90           H  
ATOM   2478 HG12 VAL A 155     -17.984 -25.168  60.742  1.00 85.90           H  
ATOM   2479 HG13 VAL A 155     -18.753 -23.579  60.760  1.00 85.90           H  
ATOM   2480  CG2 VAL A 155     -15.729 -24.595  61.999  1.00 85.90           C  
ATOM   2481 HG21 VAL A 155     -15.093 -24.373  62.855  1.00 85.90           H  
ATOM   2482 HG22 VAL A 155     -15.182 -24.409  61.074  1.00 85.90           H  
ATOM   2483 HG23 VAL A 155     -16.015 -25.646  62.026  1.00 85.90           H  
ATOM   2484  N   HIS A 156     -17.921 -20.722  60.726  1.00 88.56           N  
ATOM   2485  H   HIS A 156     -17.221 -20.887  60.017  1.00 88.56           H  
ATOM   2486  CA  HIS A 156     -19.116 -20.014  60.303  1.00 88.56           C  
ATOM   2487  HA  HIS A 156     -19.801 -19.914  61.145  1.00 88.56           H  
ATOM   2488  C   HIS A 156     -19.803 -20.815  59.204  1.00 88.56           C  
ATOM   2489  CB  HIS A 156     -18.770 -18.609  59.828  1.00 88.56           C  
ATOM   2490  HB2 HIS A 156     -18.214 -18.671  58.893  1.00 88.56           H  
ATOM   2491  HB3 HIS A 156     -19.716 -18.103  59.635  1.00 88.56           H  
ATOM   2492  O   HIS A 156     -19.151 -21.391  58.336  1.00 88.56           O  
ATOM   2493  CG  HIS A 156     -18.008 -17.766  60.815  1.00 88.56           C  
ATOM   2494  CD2 HIS A 156     -16.682 -17.453  60.748  1.00 88.56           C  
ATOM   2495  HD2 HIS A 156     -15.988 -17.779  59.987  1.00 88.56           H  
ATOM   2496  ND1 HIS A 156     -18.581 -17.095  61.898  1.00 88.56           N  
ATOM   2497  CE1 HIS A 156     -17.585 -16.379  62.441  1.00 88.56           C  
ATOM   2498  HE1 HIS A 156     -17.706 -15.701  63.273  1.00 88.56           H  
ATOM   2499  NE2 HIS A 156     -16.429 -16.580  61.782  1.00 88.56           N  
ATOM   2500  HE2 HIS A 156     -15.557 -16.098  61.943  1.00 88.56           H  
ATOM   2501  N   PHE A 157     -21.128 -20.876  59.246  1.00 92.87           N  
ATOM   2502  H   PHE A 157     -21.638 -20.332  59.927  1.00 92.87           H  
ATOM   2503  CA  PHE A 157     -21.901 -21.615  58.261  1.00 92.87           C  
ATOM   2504  HA  PHE A 157     -21.321 -21.665  57.339  1.00 92.87           H  
ATOM   2505  C   PHE A 157     -23.187 -20.855  57.961  1.00 92.87           C  
ATOM   2506  CB  PHE A 157     -22.149 -23.043  58.776  1.00 92.87           C  
ATOM   2507  HB2 PHE A 157     -21.187 -23.485  59.037  1.00 92.87           H  
ATOM   2508  HB3 PHE A 157     -22.753 -22.979  59.681  1.00 92.87           H  
ATOM   2509  O   PHE A 157     -23.980 -20.612  58.869  1.00 92.87           O  
ATOM   2510  CG  PHE A 157     -22.828 -23.983  57.801  1.00 92.87           C  
ATOM   2511  CD1 PHE A 157     -23.739 -24.948  58.266  1.00 92.87           C  
ATOM   2512  HD1 PHE A 157     -23.964 -25.018  59.320  1.00 92.87           H  
ATOM   2513  CD2 PHE A 157     -22.535 -23.921  56.428  1.00 92.87           C  
ATOM   2514  HD2 PHE A 157     -21.801 -23.227  56.047  1.00 92.87           H  
ATOM   2515  CE1 PHE A 157     -24.392 -25.797  57.357  1.00 92.87           C  
ATOM   2516  HE1 PHE A 157     -25.129 -26.501  57.713  1.00 92.87           H  
ATOM   2517  CE2 PHE A 157     -23.183 -24.770  55.524  1.00 92.87           C  
ATOM   2518  HE2 PHE A 157     -22.940 -24.699  54.474  1.00 92.87           H  
ATOM   2519  CZ  PHE A 157     -24.118 -25.709  55.983  1.00 92.87           C  
ATOM   2520  HZ  PHE A 157     -24.622 -26.359  55.284  1.00 92.87           H  
ATOM   2521  N   PHE A 158     -23.361 -20.463  56.700  1.00 92.78           N  
ATOM   2522  H   PHE A 158     -22.659 -20.713  56.019  1.00 92.78           H  
ATOM   2523  CA  PHE A 158     -24.480 -19.650  56.229  1.00 92.78           C  
ATOM   2524  HA  PHE A 158     -25.248 -19.610  57.001  1.00 92.78           H  
ATOM   2525  C   PHE A 158     -25.105 -20.262  54.975  1.00 92.78           C  
ATOM   2526  CB  PHE A 158     -24.007 -18.217  55.957  1.00 92.78           C  
ATOM   2527  HB2 PHE A 158     -23.325 -18.230  55.107  1.00 92.78           H  
ATOM   2528  HB3 PHE A 158     -24.868 -17.612  55.674  1.00 92.78           H  
ATOM   2529  O   PHE A 158     -24.423 -20.912  54.181  1.00 92.78           O  
ATOM   2530  CG  PHE A 158     -23.319 -17.549  57.132  1.00 92.78           C  
ATOM   2531  CD1 PHE A 158     -24.072 -17.075  58.222  1.00 92.78           C  
ATOM   2532  HD1 PHE A 158     -25.145 -17.197  58.231  1.00 92.78           H  
ATOM   2533  CD2 PHE A 158     -21.921 -17.394  57.129  1.00 92.78           C  
ATOM   2534  HD2 PHE A 158     -21.335 -17.752  56.296  1.00 92.78           H  
ATOM   2535  CE1 PHE A 158     -23.430 -16.451  59.307  1.00 92.78           C  
ATOM   2536  HE1 PHE A 158     -24.013 -16.093  60.143  1.00 92.78           H  
ATOM   2537  CE2 PHE A 158     -21.286 -16.736  58.195  1.00 92.78           C  
ATOM   2538  HE2 PHE A 158     -20.220 -16.567  58.160  1.00 92.78           H  
ATOM   2539  CZ  PHE A 158     -22.035 -16.282  59.294  1.00 92.78           C  
ATOM   2540  HZ  PHE A 158     -21.538 -15.787  60.116  1.00 92.78           H  
ATOM   2541  N   ALA A 159     -26.397 -20.022  54.780  1.00 90.55           N  
ATOM   2542  H   ALA A 159     -26.890 -19.436  55.439  1.00 90.55           H  
ATOM   2543  CA  ALA A 159     -27.143 -20.422  53.593  1.00 90.55           C  
ATOM   2544  HA  ALA A 159     -26.482 -20.951  52.907  1.00 90.55           H  
ATOM   2545  C   ALA A 159     -27.701 -19.188  52.868  1.00 90.55           C  
ATOM   2546  CB  ALA A 159     -28.252 -21.389  54.015  1.00 90.55           C  
ATOM   2547  HB1 ALA A 159     -28.886 -20.927  54.771  1.00 90.55           H  
ATOM   2548  HB2 ALA A 159     -27.815 -22.304  54.416  1.00 90.55           H  
ATOM   2549  HB3 ALA A 159     -28.871 -21.635  53.152  1.00 90.55           H  
ATOM   2550  O   ALA A 159     -27.959 -18.170  53.507  1.00 90.55           O  
ATOM   2551  N   SER A 160     -27.927 -19.280  51.552  1.00 91.10           N  
ATOM   2552  H   SER A 160     -27.625 -20.113  51.068  1.00 91.10           H  
ATOM   2553  CA  SER A 160     -28.638 -18.239  50.788  1.00 91.10           C  
ATOM   2554  HA  SER A 160     -28.103 -17.296  50.901  1.00 91.10           H  
ATOM   2555  C   SER A 160     -30.059 -18.010  51.304  1.00 91.10           C  
ATOM   2556  CB  SER A 160     -28.706 -18.582  49.295  1.00 91.10           C  
ATOM   2557  HB2 SER A 160     -29.309 -17.829  48.785  1.00 91.10           H  
ATOM   2558  HB3 SER A 160     -27.700 -18.550  48.878  1.00 91.10           H  
ATOM   2559  O   SER A 160     -30.554 -16.889  51.244  1.00 91.10           O  
ATOM   2560  OG  SER A 160     -29.267 -19.866  49.070  1.00 91.10           O  
ATOM   2561  HG  SER A 160     -29.971 -19.789  48.422  1.00 91.10           H  
ATOM   2562  N   SER A 161     -30.701 -19.064  51.811  1.00 90.53           N  
ATOM   2563  H   SER A 161     -30.241 -19.962  51.773  1.00 90.53           H  
ATOM   2564  CA  SER A 161     -31.959 -19.014  52.552  1.00 90.53           C  
ATOM   2565  HA  SER A 161     -31.953 -18.147  53.213  1.00 90.53           H  
ATOM   2566  C   SER A 161     -32.113 -20.285  53.393  1.00 90.53           C  
ATOM   2567  CB  SER A 161     -33.137 -18.884  51.583  1.00 90.53           C  
ATOM   2568  HB2 SER A 161     -33.028 -17.982  50.981  1.00 90.53           H  
ATOM   2569  HB3 SER A 161     -33.160 -19.752  50.924  1.00 90.53           H  
ATOM   2570  O   SER A 161     -31.676 -21.360  52.981  1.00 90.53           O  
ATOM   2571  OG  SER A 161     -34.341 -18.816  52.315  1.00 90.53           O  
ATOM   2572  HG  SER A 161     -35.034 -19.217  51.785  1.00 90.53           H  
ATOM   2573  N   GLU A 162     -32.748 -20.176  54.561  1.00 86.81           N  
ATOM   2574  H   GLU A 162     -33.057 -19.259  54.849  1.00 86.81           H  
ATOM   2575  CA  GLU A 162     -33.130 -21.326  55.400  1.00 86.81           C  
ATOM   2576  HA  GLU A 162     -32.358 -22.094  55.334  1.00 86.81           H  
ATOM   2577  C   GLU A 162     -34.445 -21.976  54.940  1.00 86.81           C  
ATOM   2578  CB  GLU A 162     -33.239 -20.890  56.868  1.00 86.81           C  
ATOM   2579  HB2 GLU A 162     -33.606 -21.733  57.452  1.00 86.81           H  
ATOM   2580  HB3 GLU A 162     -33.956 -20.072  56.943  1.00 86.81           H  
ATOM   2581  O   GLU A 162     -34.735 -23.126  55.274  1.00 86.81           O  
ATOM   2582  CG  GLU A 162     -31.886 -20.446  57.448  1.00 86.81           C  
ATOM   2583  HG2 GLU A 162     -31.509 -19.602  56.869  1.00 86.81           H  
ATOM   2584  HG3 GLU A 162     -31.178 -21.267  57.339  1.00 86.81           H  
ATOM   2585  CD  GLU A 162     -31.959 -20.035  58.929  1.00 86.81           C  
ATOM   2586  OE1 GLU A 162     -30.893 -19.648  59.458  1.00 86.81           O  
ATOM   2587  OE2 GLU A 162     -33.055 -20.111  59.530  1.00 86.81           O  
ATOM   2588  N   ILE A 163     -35.233 -21.252  54.140  1.00 86.74           N  
ATOM   2589  H   ILE A 163     -34.898 -20.343  53.854  1.00 86.74           H  
ATOM   2590  CA  ILE A 163     -36.481 -21.724  53.542  1.00 86.74           C  
ATOM   2591  HA  ILE A 163     -36.642 -22.764  53.823  1.00 86.74           H  
ATOM   2592  C   ILE A 163     -36.333 -21.644  52.027  1.00 86.74           C  
ATOM   2593  CB  ILE A 163     -37.692 -20.910  54.043  1.00 86.74           C  
ATOM   2594  HB  ILE A 163     -37.553 -19.867  53.760  1.00 86.74           H  
ATOM   2595  O   ILE A 163     -36.155 -20.559  51.480  1.00 86.74           O  
ATOM   2596  CG1 ILE A 163     -37.811 -20.986  55.584  1.00 86.74           C  
ATOM   2597 HG12 ILE A 163     -36.871 -20.671  56.037  1.00 86.74           H  
ATOM   2598 HG13 ILE A 163     -37.998 -22.017  55.884  1.00 86.74           H  
ATOM   2599  CG2 ILE A 163     -38.976 -21.436  53.371  1.00 86.74           C  
ATOM   2600 HG21 ILE A 163     -39.118 -22.485  53.631  1.00 86.74           H  
ATOM   2601 HG22 ILE A 163     -39.838 -20.855  53.696  1.00 86.74           H  
ATOM   2602 HG23 ILE A 163     -38.907 -21.339  52.288  1.00 86.74           H  
ATOM   2603  CD1 ILE A 163     -38.905 -20.085  56.170  1.00 86.74           C  
ATOM   2604 HD11 ILE A 163     -38.777 -19.064  55.811  1.00 86.74           H  
ATOM   2605 HD12 ILE A 163     -39.894 -20.452  55.896  1.00 86.74           H  
ATOM   2606 HD13 ILE A 163     -38.826 -20.090  57.257  1.00 86.74           H  
ATOM   2607  N   ILE A 164     -36.424 -22.782  51.348  1.00 87.91           N  
ATOM   2608  H   ILE A 164     -36.628 -23.629  51.861  1.00 87.91           H  
ATOM   2609  CA  ILE A 164     -36.253 -22.867  49.896  1.00 87.91           C  
ATOM   2610  HA  ILE A 164     -36.031 -21.879  49.490  1.00 87.91           H  
ATOM   2611  C   ILE A 164     -37.556 -23.321  49.257  1.00 87.91           C  
ATOM   2612  CB  ILE A 164     -35.077 -23.800  49.544  1.00 87.91           C  
ATOM   2613  HB  ILE A 164     -35.282 -24.776  49.984  1.00 87.91           H  
ATOM   2614  O   ILE A 164     -38.184 -24.274  49.720  1.00 87.91           O  
ATOM   2615  CG1 ILE A 164     -33.734 -23.306  50.129  1.00 87.91           C  
ATOM   2616 HG12 ILE A 164     -33.836 -23.143  51.202  1.00 87.91           H  
ATOM   2617 HG13 ILE A 164     -32.997 -24.100  50.004  1.00 87.91           H  
ATOM   2618  CG2 ILE A 164     -34.973 -23.987  48.021  1.00 87.91           C  
ATOM   2619 HG21 ILE A 164     -34.965 -23.020  47.519  1.00 87.91           H  
ATOM   2620 HG22 ILE A 164     -34.050 -24.508  47.767  1.00 87.91           H  
ATOM   2621 HG23 ILE A 164     -35.808 -24.579  47.646  1.00 87.91           H  
ATOM   2622  CD1 ILE A 164     -33.180 -22.024  49.492  1.00 87.91           C  
ATOM   2623 HD11 ILE A 164     -32.891 -22.210  48.457  1.00 87.91           H  
ATOM   2624 HD12 ILE A 164     -33.927 -21.231  49.516  1.00 87.91           H  
ATOM   2625 HD13 ILE A 164     -32.295 -21.700  50.040  1.00 87.91           H  
ATOM   2626  N   LYS A 165     -37.960 -22.667  48.168  1.00 86.17           N  
ATOM   2627  H   LYS A 165     -37.434 -21.861  47.865  1.00 86.17           H  
ATOM   2628  CA  LYS A 165     -39.083 -23.136  47.350  1.00 86.17           C  
ATOM   2629  HA  LYS A 165     -39.843 -23.568  48.000  1.00 86.17           H  
ATOM   2630  C   LYS A 165     -38.632 -24.253  46.415  1.00 86.17           C  
ATOM   2631  CB  LYS A 165     -39.703 -21.957  46.590  1.00 86.17           C  
ATOM   2632  HB2 LYS A 165     -38.949 -21.518  45.938  1.00 86.17           H  
ATOM   2633  HB3 LYS A 165     -40.518 -22.327  45.968  1.00 86.17           H  
ATOM   2634  O   LYS A 165     -37.732 -24.061  45.593  1.00 86.17           O  
ATOM   2635  CG  LYS A 165     -40.240 -20.850  47.509  1.00 86.17           C  
ATOM   2636  HG2 LYS A 165     -40.685 -20.082  46.877  1.00 86.17           H  
ATOM   2637  HG3 LYS A 165     -39.418 -20.395  48.061  1.00 86.17           H  
ATOM   2638  CD  LYS A 165     -41.299 -21.358  48.494  1.00 86.17           C  
ATOM   2639  HD2 LYS A 165     -40.848 -22.031  49.223  1.00 86.17           H  
ATOM   2640  HD3 LYS A 165     -42.072 -21.886  47.935  1.00 86.17           H  
ATOM   2641  CE  LYS A 165     -41.910 -20.161  49.216  1.00 86.17           C  
ATOM   2642  HE2 LYS A 165     -42.142 -19.399  48.472  1.00 86.17           H  
ATOM   2643  HE3 LYS A 165     -41.178 -19.746  49.910  1.00 86.17           H  
ATOM   2644  NZ  LYS A 165     -43.156 -20.556  49.901  1.00 86.17           N  
ATOM   2645  HZ1 LYS A 165     -43.000 -21.337  50.523  1.00 86.17           H  
ATOM   2646  HZ2 LYS A 165     -43.815 -20.819  49.183  1.00 86.17           H  
ATOM   2647  HZ3 LYS A 165     -43.544 -19.765  50.395  1.00 86.17           H  
ATOM   2648  N   GLU A 166     -39.274 -25.414  46.540  1.00 86.59           N  
ATOM   2649  H   GLU A 166     -39.984 -25.486  47.254  1.00 86.59           H  
ATOM   2650  CA  GLU A 166     -38.954 -26.623  45.777  1.00 86.59           C  
ATOM   2651  HA  GLU A 166     -37.987 -26.990  46.120  1.00 86.59           H  
ATOM   2652  C   GLU A 166     -38.865 -26.327  44.270  1.00 86.59           C  
ATOM   2653  CB  GLU A 166     -40.016 -27.705  46.051  1.00 86.59           C  
ATOM   2654  HB2 GLU A 166     -40.329 -27.661  47.094  1.00 86.59           H  
ATOM   2655  HB3 GLU A 166     -40.884 -27.532  45.415  1.00 86.59           H  
ATOM   2656  O   GLU A 166     -39.775 -25.733  43.694  1.00 86.59           O  
ATOM   2657  CG  GLU A 166     -39.454 -29.101  45.780  1.00 86.59           C  
ATOM   2658  HG2 GLU A 166     -38.704 -29.301  46.544  1.00 86.59           H  
ATOM   2659  HG3 GLU A 166     -38.954 -29.107  44.811  1.00 86.59           H  
ATOM   2660  CD  GLU A 166     -40.483 -30.236  45.792  1.00 86.59           C  
ATOM   2661  OE1 GLU A 166     -40.059 -31.371  45.460  1.00 86.59           O  
ATOM   2662  OE2 GLU A 166     -41.656 -29.992  46.148  1.00 86.59           O  
ATOM   2663  N   ARG A 167     -37.765 -26.743  43.626  1.00 85.08           N  
ATOM   2664  H   ARG A 167     -37.119 -27.296  44.171  1.00 85.08           H  
ATOM   2665  CA  ARG A 167     -37.470 -26.565  42.184  1.00 85.08           C  
ATOM   2666  HA  ARG A 167     -36.465 -26.953  42.022  1.00 85.08           H  
ATOM   2667  C   ARG A 167     -37.423 -25.132  41.637  1.00 85.08           C  
ATOM   2668  CB  ARG A 167     -38.415 -27.413  41.317  1.00 85.08           C  
ATOM   2669  HB2 ARG A 167     -38.021 -27.442  40.301  1.00 85.08           H  
ATOM   2670  HB3 ARG A 167     -39.399 -26.945  41.287  1.00 85.08           H  
ATOM   2671  O   ARG A 167     -37.178 -24.975  40.442  1.00 85.08           O  
ATOM   2672  CG  ARG A 167     -38.564 -28.844  41.823  1.00 85.08           C  
ATOM   2673  HG2 ARG A 167     -39.140 -28.832  42.748  1.00 85.08           H  
ATOM   2674  HG3 ARG A 167     -37.582 -29.279  42.009  1.00 85.08           H  
ATOM   2675  CD  ARG A 167     -39.341 -29.688  40.820  1.00 85.08           C  
ATOM   2676  HD2 ARG A 167     -40.336 -29.260  40.695  1.00 85.08           H  
ATOM   2677  HD3 ARG A 167     -38.836 -29.669  39.854  1.00 85.08           H  
ATOM   2678  NE  ARG A 167     -39.463 -31.065  41.313  1.00 85.08           N  
ATOM   2679  HE  ARG A 167     -40.265 -31.268  41.893  1.00 85.08           H  
ATOM   2680  NH1 ARG A 167     -37.407 -31.803  40.601  1.00 85.08           N  
ATOM   2681 HH11 ARG A 167     -36.703 -32.528  40.595  1.00 85.08           H  
ATOM   2682 HH12 ARG A 167     -37.137 -30.852  40.397  1.00 85.08           H  
ATOM   2683  NH2 ARG A 167     -38.783 -33.180  41.714  1.00 85.08           N  
ATOM   2684 HH21 ARG A 167     -39.608 -33.295  42.286  1.00 85.08           H  
ATOM   2685 HH22 ARG A 167     -38.056 -33.878  41.781  1.00 85.08           H  
ATOM   2686  CZ  ARG A 167     -38.551 -32.008  41.197  1.00 85.08           C  
ATOM   2687  N   ILE A 168     -37.621 -24.105  42.460  1.00 85.29           N  
ATOM   2688  H   ILE A 168     -37.859 -24.309  43.420  1.00 85.29           H  
ATOM   2689  CA  ILE A 168     -37.617 -22.703  42.017  1.00 85.29           C  
ATOM   2690  HA  ILE A 168     -37.699 -22.664  40.931  1.00 85.29           H  
ATOM   2691  C   ILE A 168     -36.292 -22.028  42.370  1.00 85.29           C  
ATOM   2692  CB  ILE A 168     -38.837 -21.946  42.590  1.00 85.29           C  
ATOM   2693  HB  ILE A 168     -38.816 -22.023  43.677  1.00 85.29           H  
ATOM   2694  O   ILE A 168     -35.658 -21.422  41.506  1.00 85.29           O  
ATOM   2695  CG1 ILE A 168     -40.150 -22.581  42.075  1.00 85.29           C  
ATOM   2696 HG12 ILE A 168     -40.207 -23.614  42.416  1.00 85.29           H  
ATOM   2697 HG13 ILE A 168     -40.148 -22.591  40.986  1.00 85.29           H  
ATOM   2698  CG2 ILE A 168     -38.780 -20.452  42.211  1.00 85.29           C  
ATOM   2699 HG21 ILE A 168     -38.825 -20.340  41.128  1.00 85.29           H  
ATOM   2700 HG22 ILE A 168     -39.604 -19.907  42.672  1.00 85.29           H  
ATOM   2701 HG23 ILE A 168     -37.862 -19.990  42.575  1.00 85.29           H  
ATOM   2702  CD1 ILE A 168     -41.422 -21.875  42.558  1.00 85.29           C  
ATOM   2703 HD11 ILE A 168     -41.369 -21.713  43.635  1.00 85.29           H  
ATOM   2704 HD12 ILE A 168     -42.287 -22.492  42.316  1.00 85.29           H  
ATOM   2705 HD13 ILE A 168     -41.543 -20.914  42.060  1.00 85.29           H  
ATOM   2706  N   GLU A 169     -35.864 -22.138  43.628  1.00 83.96           N  
ATOM   2707  H   GLU A 169     -36.398 -22.691  44.283  1.00 83.96           H  
ATOM   2708  CA  GLU A 169     -34.714 -21.397  44.151  1.00 83.96           C  
ATOM   2709  HA  GLU A 169     -34.435 -20.630  43.429  1.00 83.96           H  
ATOM   2710  C   GLU A 169     -33.511 -22.317  44.391  1.00 83.96           C  
ATOM   2711  CB  GLU A 169     -35.096 -20.664  45.441  1.00 83.96           C  
ATOM   2712  HB2 GLU A 169     -34.199 -20.235  45.888  1.00 83.96           H  
ATOM   2713  HB3 GLU A 169     -35.528 -21.389  46.131  1.00 83.96           H  
ATOM   2714  O   GLU A 169     -33.668 -23.421  44.921  1.00 83.96           O  
ATOM   2715  CG  GLU A 169     -36.107 -19.539  45.179  1.00 83.96           C  
ATOM   2716  HG2 GLU A 169     -36.980 -19.955  44.677  1.00 83.96           H  
ATOM   2717  HG3 GLU A 169     -35.649 -18.804  44.517  1.00 83.96           H  
ATOM   2718  CD  GLU A 169     -36.586 -18.861  46.467  1.00 83.96           C  
ATOM   2719  OE1 GLU A 169     -37.065 -17.712  46.351  1.00 83.96           O  
ATOM   2720  OE2 GLU A 169     -36.527 -19.518  47.533  1.00 83.96           O  
ATOM   2721  N   PRO A 170     -32.291 -21.892  44.019  1.00 90.05           N  
ATOM   2722  CA  PRO A 170     -31.088 -22.610  44.400  1.00 90.05           C  
ATOM   2723  HA  PRO A 170     -31.248 -23.682  44.287  1.00 90.05           H  
ATOM   2724  C   PRO A 170     -30.705 -22.315  45.860  1.00 90.05           C  
ATOM   2725  CB  PRO A 170     -30.023 -22.153  43.405  1.00 90.05           C  
ATOM   2726  HB2 PRO A 170     -30.099 -22.745  42.493  1.00 90.05           H  
ATOM   2727  HB3 PRO A 170     -29.017 -22.219  43.820  1.00 90.05           H  
ATOM   2728  O   PRO A 170     -30.822 -21.188  46.344  1.00 90.05           O  
ATOM   2729  CG  PRO A 170     -30.427 -20.706  43.113  1.00 90.05           C  
ATOM   2730  HG2 PRO A 170     -30.091 -20.385  42.128  1.00 90.05           H  
ATOM   2731  HG3 PRO A 170     -30.022 -20.052  43.885  1.00 90.05           H  
ATOM   2732  CD  PRO A 170     -31.955 -20.726  43.211  1.00 90.05           C  
ATOM   2733  HD2 PRO A 170     -32.312 -19.809  43.679  1.00 90.05           H  
ATOM   2734  HD3 PRO A 170     -32.387 -20.839  42.217  1.00 90.05           H  
ATOM   2735  N   LEU A 171     -30.168 -23.324  46.541  1.00 88.09           N  
ATOM   2736  H   LEU A 171     -30.059 -24.202  46.055  1.00 88.09           H  
ATOM   2737  CA  LEU A 171     -29.580 -23.204  47.874  1.00 88.09           C  
ATOM   2738  HA  LEU A 171     -29.960 -22.306  48.360  1.00 88.09           H  
ATOM   2739  C   LEU A 171     -28.063 -23.104  47.756  1.00 88.09           C  
ATOM   2740  CB  LEU A 171     -29.993 -24.413  48.722  1.00 88.09           C  
ATOM   2741  HB2 LEU A 171     -29.702 -25.318  48.189  1.00 88.09           H  
ATOM   2742  HB3 LEU A 171     -31.077 -24.399  48.833  1.00 88.09           H  
ATOM   2743  O   LEU A 171     -27.410 -24.054  47.326  1.00 88.09           O  
ATOM   2744  CG  LEU A 171     -29.355 -24.493  50.115  1.00 88.09           C  
ATOM   2745  HG  LEU A 171     -28.269 -24.460  50.027  1.00 88.09           H  
ATOM   2746  CD1 LEU A 171     -29.801 -23.362  51.032  1.00 88.09           C  
ATOM   2747 HD11 LEU A 171     -30.886 -23.363  51.137  1.00 88.09           H  
ATOM   2748 HD12 LEU A 171     -29.478 -22.397  50.641  1.00 88.09           H  
ATOM   2749 HD13 LEU A 171     -29.365 -23.508  52.020  1.00 88.09           H  
ATOM   2750  CD2 LEU A 171     -29.738 -25.830  50.742  1.00 88.09           C  
ATOM   2751 HD21 LEU A 171     -30.822 -25.950  50.730  1.00 88.09           H  
ATOM   2752 HD22 LEU A 171     -29.299 -26.647  50.170  1.00 88.09           H  
ATOM   2753 HD23 LEU A 171     -29.367 -25.888  51.765  1.00 88.09           H  
ATOM   2754  N   THR A 172     -27.495 -21.990  48.199  1.00 92.01           N  
ATOM   2755  H   THR A 172     -28.091 -21.242  48.525  1.00 92.01           H  
ATOM   2756  CA  THR A 172     -26.046 -21.823  48.317  1.00 92.01           C  
ATOM   2757  HA  THR A 172     -25.546 -22.608  47.749  1.00 92.01           H  
ATOM   2758  C   THR A 172     -25.646 -21.957  49.774  1.00 92.01           C  
ATOM   2759  CB  THR A 172     -25.565 -20.495  47.731  1.00 92.01           C  
ATOM   2760  HB  THR A 172     -25.982 -19.661  48.297  1.00 92.01           H  
ATOM   2761  O   THR A 172     -26.019 -21.131  50.598  1.00 92.01           O  
ATOM   2762  CG2 THR A 172     -24.040 -20.393  47.730  1.00 92.01           C  
ATOM   2763 HG21 THR A 172     -23.732 -19.463  47.251  1.00 92.01           H  
ATOM   2764 HG22 THR A 172     -23.665 -20.394  48.754  1.00 92.01           H  
ATOM   2765 HG23 THR A 172     -23.613 -21.237  47.188  1.00 92.01           H  
ATOM   2766  OG1 THR A 172     -25.979 -20.404  46.389  1.00 92.01           O  
ATOM   2767  HG1 THR A 172     -25.624 -19.592  46.021  1.00 92.01           H  
ATOM   2768  N   LEU A 173     -24.870 -22.985  50.086  1.00 91.46           N  
ATOM   2769  H   LEU A 173     -24.595 -23.604  49.337  1.00 91.46           H  
ATOM   2770  CA  LEU A 173     -24.284 -23.228  51.396  1.00 91.46           C  
ATOM   2771  HA  LEU A 173     -24.844 -22.702  52.170  1.00 91.46           H  
ATOM   2772  C   LEU A 173     -22.857 -22.697  51.397  1.00 91.46           C  
ATOM   2773  CB  LEU A 173     -24.319 -24.739  51.669  1.00 91.46           C  
ATOM   2774  HB2 LEU A 173     -23.767 -24.951  52.584  1.00 91.46           H  
ATOM   2775  HB3 LEU A 173     -23.803 -25.249  50.855  1.00 91.46           H  
ATOM   2776  O   LEU A 173     -22.077 -23.058  50.519  1.00 91.46           O  
ATOM   2777  CG  LEU A 173     -25.733 -25.325  51.798  1.00 91.46           C  
ATOM   2778  HG  LEU A 173     -26.280 -25.156  50.870  1.00 91.46           H  
ATOM   2779  CD1 LEU A 173     -25.632 -26.833  52.006  1.00 91.46           C  
ATOM   2780 HD11 LEU A 173     -26.637 -27.253  52.032  1.00 91.46           H  
ATOM   2781 HD12 LEU A 173     -25.086 -27.286  51.178  1.00 91.46           H  
ATOM   2782 HD13 LEU A 173     -25.124 -27.051  52.946  1.00 91.46           H  
ATOM   2783  CD2 LEU A 173     -26.518 -24.712  52.959  1.00 91.46           C  
ATOM   2784 HD21 LEU A 173     -25.937 -24.754  53.880  1.00 91.46           H  
ATOM   2785 HD22 LEU A 173     -27.454 -25.252  53.103  1.00 91.46           H  
ATOM   2786 HD23 LEU A 173     -26.760 -23.674  52.731  1.00 91.46           H  
ATOM   2787  N   ASN A 174     -22.512 -21.859  52.366  1.00 93.41           N  
ATOM   2788  H   ASN A 174     -23.210 -21.593  53.046  1.00 93.41           H  
ATOM   2789  CA  ASN A 174     -21.180 -21.297  52.520  1.00 93.41           C  
ATOM   2790  HA  ASN A 174     -20.502 -21.761  51.803  1.00 93.41           H  
ATOM   2791  C   ASN A 174     -20.653 -21.602  53.917  1.00 93.41           C  
ATOM   2792  CB  ASN A 174     -21.224 -19.790  52.231  1.00 93.41           C  
ATOM   2793  HB2 ASN A 174     -21.750 -19.274  53.034  1.00 93.41           H  
ATOM   2794  HB3 ASN A 174     -21.762 -19.618  51.299  1.00 93.41           H  
ATOM   2795  O   ASN A 174     -21.197 -21.125  54.913  1.00 93.41           O  
ATOM   2796  CG  ASN A 174     -19.833 -19.198  52.084  1.00 93.41           C  
ATOM   2797  ND2 ASN A 174     -19.738 -17.918  51.823  1.00 93.41           N  
ATOM   2798 HD21 ASN A 174     -18.797 -17.551  51.802  1.00 93.41           H  
ATOM   2799 HD22 ASN A 174     -20.552 -17.321  51.868  1.00 93.41           H  
ATOM   2800  OD1 ASN A 174     -18.821 -19.872  52.138  1.00 93.41           O  
ATOM   2801  N   CYS A 175     -19.601 -22.401  53.981  1.00 92.84           N  
ATOM   2802  H   CYS A 175     -19.177 -22.720  53.121  1.00 92.84           H  
ATOM   2803  CA  CYS A 175     -18.882 -22.665  55.205  1.00 92.84           C  
ATOM   2804  HA  CYS A 175     -19.450 -22.307  56.064  1.00 92.84           H  
ATOM   2805  C   CYS A 175     -17.535 -21.967  55.192  1.00 92.84           C  
ATOM   2806  CB  CYS A 175     -18.691 -24.158  55.359  1.00 92.84           C  
ATOM   2807  HB2 CYS A 175     -18.128 -24.558  54.516  1.00 92.84           H  
ATOM   2808  HB3 CYS A 175     -19.671 -24.633  55.405  1.00 92.84           H  
ATOM   2809  O   CYS A 175     -16.791 -22.124  54.229  1.00 92.84           O  
ATOM   2810  SG  CYS A 175     -17.804 -24.472  56.886  1.00 92.84           S  
ATOM   2811  N   SER A 176     -17.196 -21.272  56.272  1.00 91.53           N  
ATOM   2812  H   SER A 176     -17.839 -21.220  57.049  1.00 91.53           H  
ATOM   2813  CA  SER A 176     -15.864 -20.725  56.472  1.00 91.53           C  
ATOM   2814  HA  SER A 176     -15.213 -21.193  55.734  1.00 91.53           H  
ATOM   2815  C   SER A 176     -15.281 -21.091  57.832  1.00 91.53           C  
ATOM   2816  CB  SER A 176     -15.821 -19.219  56.199  1.00 91.53           C  
ATOM   2817  HB2 SER A 176     -14.780 -18.898  56.192  1.00 91.53           H  
ATOM   2818  HB3 SER A 176     -16.246 -19.019  55.216  1.00 91.53           H  
ATOM   2819  O   SER A 176     -15.995 -21.366  58.797  1.00 91.53           O  
ATOM   2820  OG  SER A 176     -16.522 -18.479  57.176  1.00 91.53           O  
ATOM   2821  HG  SER A 176     -16.152 -17.594  57.189  1.00 91.53           H  
ATOM   2822  N   PHE A 177     -13.957 -21.116  57.907  1.00 87.01           N  
ATOM   2823  H   PHE A 177     -13.434 -20.893  57.073  1.00 87.01           H  
ATOM   2824  CA  PHE A 177     -13.203 -21.373  59.120  1.00 87.01           C  
ATOM   2825  HA  PHE A 177     -13.884 -21.375  59.971  1.00 87.01           H  
ATOM   2826  C   PHE A 177     -12.181 -20.268  59.346  1.00 87.01           C  
ATOM   2827  CB  PHE A 177     -12.561 -22.754  59.049  1.00 87.01           C  
ATOM   2828  HB2 PHE A 177     -11.996 -22.854  58.122  1.00 87.01           H  
ATOM   2829  HB3 PHE A 177     -13.369 -23.485  59.052  1.00 87.01           H  
ATOM   2830  O   PHE A 177     -11.321 -20.010  58.502  1.00 87.01           O  
ATOM   2831  CG  PHE A 177     -11.671 -23.070  60.224  1.00 87.01           C  
ATOM   2832  CD1 PHE A 177     -10.274 -23.022  60.100  1.00 87.01           C  
ATOM   2833  HD1 PHE A 177      -9.828 -22.719  59.164  1.00 87.01           H  
ATOM   2834  CD2 PHE A 177     -12.249 -23.397  61.459  1.00 87.01           C  
ATOM   2835  HD2 PHE A 177     -13.322 -23.367  61.575  1.00 87.01           H  
ATOM   2836  CE1 PHE A 177      -9.459 -23.387  61.183  1.00 87.01           C  
ATOM   2837  HE1 PHE A 177      -8.387 -23.418  61.056  1.00 87.01           H  
ATOM   2838  CE2 PHE A 177     -11.434 -23.707  62.554  1.00 87.01           C  
ATOM   2839  HE2 PHE A 177     -11.889 -23.901  63.514  1.00 87.01           H  
ATOM   2840  CZ  PHE A 177     -10.038 -23.723  62.416  1.00 87.01           C  
ATOM   2841  HZ  PHE A 177      -9.407 -23.981  63.254  1.00 87.01           H  
ATOM   2842  N   GLN A 178     -12.292 -19.654  60.517  1.00 80.51           N  
ATOM   2843  H   GLN A 178     -13.014 -19.975  61.146  1.00 80.51           H  
ATOM   2844  CA  GLN A 178     -11.474 -18.549  60.980  1.00 80.51           C  
ATOM   2845  HA  GLN A 178     -10.843 -18.190  60.166  1.00 80.51           H  
ATOM   2846  C   GLN A 178     -10.591 -19.021  62.140  1.00 80.51           C  
ATOM   2847  CB  GLN A 178     -12.415 -17.411  61.390  1.00 80.51           C  
ATOM   2848  HB2 GLN A 178     -13.048 -17.154  60.541  1.00 80.51           H  
ATOM   2849  HB3 GLN A 178     -13.053 -17.745  62.209  1.00 80.51           H  
ATOM   2850  O   GLN A 178     -11.087 -19.521  63.156  1.00 80.51           O  
ATOM   2851  CG  GLN A 178     -11.643 -16.162  61.822  1.00 80.51           C  
ATOM   2852  HG2 GLN A 178     -10.957 -15.870  61.026  1.00 80.51           H  
ATOM   2853  HG3 GLN A 178     -11.053 -16.374  62.713  1.00 80.51           H  
ATOM   2854  CD  GLN A 178     -12.568 -14.993  62.131  1.00 80.51           C  
ATOM   2855  NE2 GLN A 178     -12.067 -13.784  62.024  1.00 80.51           N  
ATOM   2856 HE21 GLN A 178     -11.181 -13.688  61.549  1.00 80.51           H  
ATOM   2857 HE22 GLN A 178     -12.723 -13.018  62.077  1.00 80.51           H  
ATOM   2858  OE1 GLN A 178     -13.723 -15.139  62.529  1.00 80.51           O  
ATOM   2859  N   VAL A 179      -9.277 -18.841  62.019  1.00 67.47           N  
ATOM   2860  H   VAL A 179      -8.931 -18.381  61.190  1.00 67.47           H  
ATOM   2861  CA  VAL A 179      -8.307 -19.224  63.056  1.00 67.47           C  
ATOM   2862  HA  VAL A 179      -8.699 -20.088  63.593  1.00 67.47           H  
ATOM   2863  C   VAL A 179      -8.132 -18.077  64.056  1.00 67.47           C  
ATOM   2864  CB  VAL A 179      -6.960 -19.641  62.432  1.00 67.47           C  
ATOM   2865  HB  VAL A 179      -6.492 -18.782  61.951  1.00 67.47           H  
ATOM   2866  O   VAL A 179      -7.986 -16.928  63.661  1.00 67.47           O  
ATOM   2867  CG1 VAL A 179      -6.022 -20.194  63.512  1.00 67.47           C  
ATOM   2868 HG11 VAL A 179      -6.518 -20.975  64.088  1.00 67.47           H  
ATOM   2869 HG12 VAL A 179      -5.703 -19.393  64.179  1.00 67.47           H  
ATOM   2870 HG13 VAL A 179      -5.135 -20.619  63.041  1.00 67.47           H  
ATOM   2871  CG2 VAL A 179      -7.134 -20.756  61.396  1.00 67.47           C  
ATOM   2872 HG21 VAL A 179      -7.542 -21.636  61.893  1.00 67.47           H  
ATOM   2873 HG22 VAL A 179      -6.170 -21.003  60.953  1.00 67.47           H  
ATOM   2874 HG23 VAL A 179      -7.799 -20.441  60.591  1.00 67.47           H  
ATOM   2875  N   SER A 180      -8.132 -18.366  65.363  1.00 60.28           N  
ATOM   2876  H   SER A 180      -8.244 -19.331  65.637  1.00 60.28           H  
ATOM   2877  CA  SER A 180      -7.773 -17.384  66.404  1.00 60.28           C  
ATOM   2878  HA  SER A 180      -7.601 -16.404  65.958  1.00 60.28           H  
ATOM   2879  C   SER A 180      -6.478 -17.796  67.109  1.00 60.28           C  
ATOM   2880  CB  SER A 180      -8.905 -17.224  67.426  1.00 60.28           C  
ATOM   2881  HB2 SER A 180      -8.535 -16.676  68.293  1.00 60.28           H  
ATOM   2882  HB3 SER A 180      -9.237 -18.209  67.753  1.00 60.28           H  
ATOM   2883  O   SER A 180      -6.491 -18.707  67.938  1.00 60.28           O  
ATOM   2884  OG  SER A 180      -9.991 -16.507  66.874  1.00 60.28           O  
ATOM   2885  HG  SER A 180     -10.015 -16.683  65.931  1.00 60.28           H  
ATOM   2886  N   TYR A 181      -5.364 -17.115  66.824  1.00 52.70           N  
ATOM   2887  H   TYR A 181      -5.391 -16.411  66.100  1.00 52.70           H  
ATOM   2888  CA  TYR A 181      -4.092 -17.296  67.533  1.00 52.70           C  
ATOM   2889  HA  TYR A 181      -4.054 -18.301  67.952  1.00 52.70           H  
ATOM   2890  C   TYR A 181      -3.964 -16.300  68.697  1.00 52.70           C  
ATOM   2891  CB  TYR A 181      -2.902 -17.173  66.565  1.00 52.70           C  
ATOM   2892  HB2 TYR A 181      -1.985 -17.107  67.149  1.00 52.70           H  
ATOM   2893  HB3 TYR A 181      -2.988 -16.242  66.004  1.00 52.70           H  
ATOM   2894  O   TYR A 181      -3.459 -15.197  68.539  1.00 52.70           O  
ATOM   2895  CG  TYR A 181      -2.740 -18.333  65.602  1.00 52.70           C  
ATOM   2896  CD1 TYR A 181      -2.226 -19.564  66.058  1.00 52.70           C  
ATOM   2897  HD1 TYR A 181      -1.954 -19.685  67.096  1.00 52.70           H  
ATOM   2898  CD2 TYR A 181      -3.048 -18.163  64.239  1.00 52.70           C  
ATOM   2899  HD2 TYR A 181      -3.383 -17.203  63.874  1.00 52.70           H  
ATOM   2900  CE1 TYR A 181      -2.043 -20.630  65.155  1.00 52.70           C  
ATOM   2901  HE1 TYR A 181      -1.641 -21.577  65.481  1.00 52.70           H  
ATOM   2902  CE2 TYR A 181      -2.850 -19.220  63.332  1.00 52.70           C  
ATOM   2903  HE2 TYR A 181      -3.055 -19.071  62.282  1.00 52.70           H  
ATOM   2904  OH  TYR A 181      -2.173 -21.490  62.925  1.00 52.70           O  
ATOM   2905  HH  TYR A 181      -2.296 -21.205  62.017  1.00 52.70           H  
ATOM   2906  CZ  TYR A 181      -2.355 -20.459  63.791  1.00 52.70           C  
ATOM   2907  N   LEU A 182      -4.387 -16.700  69.899  1.00 37.25           N  
ATOM   2908  H   LEU A 182      -4.911 -17.562  69.952  1.00 37.25           H  
ATOM   2909  CA  LEU A 182      -4.036 -16.002  71.151  1.00 37.25           C  
ATOM   2910  HA  LEU A 182      -3.386 -15.164  70.902  1.00 37.25           H  
ATOM   2911  C   LEU A 182      -3.161 -16.863  72.083  1.00 37.25           C  
ATOM   2912  CB  LEU A 182      -5.308 -15.410  71.808  1.00 37.25           C  
ATOM   2913  HB2 LEU A 182      -5.382 -15.717  72.851  1.00 37.25           H  
ATOM   2914  HB3 LEU A 182      -6.184 -15.813  71.299  1.00 37.25           H  
ATOM   2915  O   LEU A 182      -3.021 -16.541  73.256  1.00 37.25           O  
ATOM   2916  CG  LEU A 182      -5.357 -13.869  71.731  1.00 37.25           C  
ATOM   2917  HG  LEU A 182      -5.016 -13.544  70.747  1.00 37.25           H  
ATOM   2918  CD1 LEU A 182      -6.793 -13.377  71.915  1.00 37.25           C  
ATOM   2919 HD11 LEU A 182      -7.420 -13.777  71.118  1.00 37.25           H  
ATOM   2920 HD12 LEU A 182      -6.813 -12.288  71.857  1.00 37.25           H  
ATOM   2921 HD13 LEU A 182      -7.176 -13.696  72.884  1.00 37.25           H  
ATOM   2922  CD2 LEU A 182      -4.488 -13.212  72.806  1.00 37.25           C  
ATOM   2923 HD21 LEU A 182      -4.834 -13.496  73.800  1.00 37.25           H  
ATOM   2924 HD22 LEU A 182      -3.453 -13.534  72.690  1.00 37.25           H  
ATOM   2925 HD23 LEU A 182      -4.526 -12.127  72.703  1.00 37.25           H  
ATOM   2926  N   PHE A 183      -2.559 -17.954  71.587  1.00 36.10           N  
ATOM   2927  H   PHE A 183      -2.677 -18.160  70.605  1.00 36.10           H  
ATOM   2928  CA  PHE A 183      -1.916 -18.954  72.457  1.00 36.10           C  
ATOM   2929  HA  PHE A 183      -1.818 -18.515  73.449  1.00 36.10           H  
ATOM   2930  C   PHE A 183      -0.465 -19.360  72.145  1.00 36.10           C  
ATOM   2931  CB  PHE A 183      -2.851 -20.170  72.630  1.00 36.10           C  
ATOM   2932  HB2 PHE A 183      -3.705 -20.087  71.957  1.00 36.10           H  
ATOM   2933  HB3 PHE A 183      -2.331 -21.088  72.358  1.00 36.10           H  
ATOM   2934  O   PHE A 183       0.042 -20.233  72.842  1.00 36.10           O  
ATOM   2935  CG  PHE A 183      -3.360 -20.300  74.053  1.00 36.10           C  
ATOM   2936  CD1 PHE A 183      -2.578 -20.949  75.028  1.00 36.10           C  
ATOM   2937  HD1 PHE A 183      -1.624 -21.376  74.758  1.00 36.10           H  
ATOM   2938  CD2 PHE A 183      -4.587 -19.716  74.419  1.00 36.10           C  
ATOM   2939  HD2 PHE A 183      -5.178 -19.189  73.684  1.00 36.10           H  
ATOM   2940  CE1 PHE A 183      -3.027 -21.023  76.359  1.00 36.10           C  
ATOM   2941  HE1 PHE A 183      -2.421 -21.515  77.105  1.00 36.10           H  
ATOM   2942  CE2 PHE A 183      -5.037 -19.791  75.749  1.00 36.10           C  
ATOM   2943  HE2 PHE A 183      -5.973 -19.332  76.029  1.00 36.10           H  
ATOM   2944  CZ  PHE A 183      -4.257 -20.445  76.720  1.00 36.10           C  
ATOM   2945  HZ  PHE A 183      -4.595 -20.494  77.744  1.00 36.10           H  
ATOM   2946  N   ILE A 184       0.246 -18.761  71.177  1.00 36.09           N  
ATOM   2947  H   ILE A 184      -0.166 -18.016  70.633  1.00 36.09           H  
ATOM   2948  CA  ILE A 184       1.609 -19.243  70.835  1.00 36.09           C  
ATOM   2949  HA  ILE A 184       1.738 -20.221  71.299  1.00 36.09           H  
ATOM   2950  C   ILE A 184       2.761 -18.453  71.486  1.00 36.09           C  
ATOM   2951  CB  ILE A 184       1.753 -19.566  69.324  1.00 36.09           C  
ATOM   2952  HB  ILE A 184       1.546 -18.665  68.745  1.00 36.09           H  
ATOM   2953  O   ILE A 184       3.868 -18.973  71.537  1.00 36.09           O  
ATOM   2954  CG1 ILE A 184       0.704 -20.653  68.965  1.00 36.09           C  
ATOM   2955 HG12 ILE A 184       0.829 -21.508  69.629  1.00 36.09           H  
ATOM   2956 HG13 ILE A 184      -0.295 -20.248  69.128  1.00 36.09           H  
ATOM   2957  CG2 ILE A 184       3.164 -20.069  68.954  1.00 36.09           C  
ATOM   2958 HG21 ILE A 184       3.432 -20.940  69.552  1.00 36.09           H  
ATOM   2959 HG22 ILE A 184       3.900 -19.280  69.109  1.00 36.09           H  
ATOM   2960 HG23 ILE A 184       3.225 -20.318  67.895  1.00 36.09           H  
ATOM   2961  CD1 ILE A 184       0.741 -21.167  67.522  1.00 36.09           C  
ATOM   2962 HD11 ILE A 184       1.629 -21.774  67.351  1.00 36.09           H  
ATOM   2963 HD12 ILE A 184      -0.134 -21.794  67.345  1.00 36.09           H  
ATOM   2964 HD13 ILE A 184       0.727 -20.329  66.826  1.00 36.09           H  
ATOM   2965  N   SER A 185       2.552 -17.295  72.120  1.00 34.19           N  
ATOM   2966  H   SER A 185       1.668 -16.816  72.026  1.00 34.19           H  
ATOM   2967  CA  SER A 185       3.698 -16.542  72.672  1.00 34.19           C  
ATOM   2968  HA  SER A 185       4.620 -17.102  72.517  1.00 34.19           H  
ATOM   2969  C   SER A 185       3.735 -16.263  74.172  1.00 34.19           C  
ATOM   2970  CB  SER A 185       3.917 -15.276  71.876  1.00 34.19           C  
ATOM   2971  HB2 SER A 185       4.728 -14.722  72.349  1.00 34.19           H  
ATOM   2972  HB3 SER A 185       4.203 -15.541  70.859  1.00 34.19           H  
ATOM   2973  O   SER A 185       4.751 -15.769  74.652  1.00 34.19           O  
ATOM   2974  OG  SER A 185       2.756 -14.477  71.840  1.00 34.19           O  
ATOM   2975  HG  SER A 185       3.005 -13.654  71.412  1.00 34.19           H  
ATOM   2976  N   PHE A 186       2.726 -16.644  74.957  1.00 31.64           N  
ATOM   2977  H   PHE A 186       1.884 -17.011  74.537  1.00 31.64           H  
ATOM   2978  CA  PHE A 186       2.780 -16.395  76.406  1.00 31.64           C  
ATOM   2979  HA  PHE A 186       3.454 -15.559  76.592  1.00 31.64           H  
ATOM   2980  C   PHE A 186       3.379 -17.546  77.223  1.00 31.64           C  
ATOM   2981  CB  PHE A 186       1.413 -15.924  76.908  1.00 31.64           C  
ATOM   2982  HB2 PHE A 186       0.640 -16.623  76.589  1.00 31.64           H  
ATOM   2983  HB3 PHE A 186       1.421 -15.910  77.997  1.00 31.64           H  
ATOM   2984  O   PHE A 186       3.824 -17.316  78.342  1.00 31.64           O  
ATOM   2985  CG  PHE A 186       1.092 -14.523  76.420  1.00 31.64           C  
ATOM   2986  CD1 PHE A 186       1.728 -13.414  77.013  1.00 31.64           C  
ATOM   2987  HD1 PHE A 186       2.427 -13.556  77.824  1.00 31.64           H  
ATOM   2988  CD2 PHE A 186       0.209 -14.325  75.341  1.00 31.64           C  
ATOM   2989  HD2 PHE A 186      -0.278 -15.167  74.872  1.00 31.64           H  
ATOM   2990  CE1 PHE A 186       1.476 -12.116  76.538  1.00 31.64           C  
ATOM   2991  HE1 PHE A 186       1.972 -11.269  76.989  1.00 31.64           H  
ATOM   2992  CE2 PHE A 186      -0.037 -13.026  74.863  1.00 31.64           C  
ATOM   2993  HE2 PHE A 186      -0.708 -12.875  74.030  1.00 31.64           H  
ATOM   2994  CZ  PHE A 186       0.594 -11.921  75.462  1.00 31.64           C  
ATOM   2995  HZ  PHE A 186       0.411 -10.924  75.089  1.00 31.64           H  
ATOM   2996  N   HIS A 187       3.464 -18.774  76.697  1.00 31.47           N  
ATOM   2997  H   HIS A 187       3.129 -18.941  75.759  1.00 31.47           H  
ATOM   2998  CA  HIS A 187       3.877 -19.908  77.535  1.00 31.47           C  
ATOM   2999  HA  HIS A 187       3.401 -19.753  78.503  1.00 31.47           H  
ATOM   3000  C   HIS A 187       5.384 -19.964  77.848  1.00 31.47           C  
ATOM   3001  CB  HIS A 187       3.325 -21.229  76.975  1.00 31.47           C  
ATOM   3002  HB2 HIS A 187       4.039 -21.652  76.269  1.00 31.47           H  
ATOM   3003  HB3 HIS A 187       2.395 -21.035  76.440  1.00 31.47           H  
ATOM   3004  O   HIS A 187       5.759 -20.544  78.860  1.00 31.47           O  
ATOM   3005  CG  HIS A 187       3.013 -22.237  78.058  1.00 31.47           C  
ATOM   3006  CD2 HIS A 187       3.267 -23.582  78.031  1.00 31.47           C  
ATOM   3007  HD2 HIS A 187       3.750 -24.120  77.228  1.00 31.47           H  
ATOM   3008  ND1 HIS A 187       2.390 -21.973  79.260  1.00 31.47           N  
ATOM   3009  HD1 HIS A 187       2.141 -21.062  79.618  1.00 31.47           H  
ATOM   3010  CE1 HIS A 187       2.283 -23.126  79.939  1.00 31.47           C  
ATOM   3011  HE1 HIS A 187       1.866 -23.228  80.931  1.00 31.47           H  
ATOM   3012  NE2 HIS A 187       2.788 -24.138  79.222  1.00 31.47           N  
ATOM   3013  N   ASN A 188       6.243 -19.304  77.060  1.00 36.40           N  
ATOM   3014  H   ASN A 188       5.887 -18.821  76.247  1.00 36.40           H  
ATOM   3015  CA  ASN A 188       7.692 -19.303  77.310  1.00 36.40           C  
ATOM   3016  HA  ASN A 188       7.931 -20.101  78.014  1.00 36.40           H  
ATOM   3017  C   ASN A 188       8.230 -18.046  78.008  1.00 36.40           C  
ATOM   3018  CB  ASN A 188       8.443 -19.626  76.007  1.00 36.40           C  
ATOM   3019  HB2 ASN A 188       8.015 -19.065  75.176  1.00 36.40           H  
ATOM   3020  HB3 ASN A 188       9.486 -19.328  76.112  1.00 36.40           H  
ATOM   3021  O   ASN A 188       9.380 -18.055  78.433  1.00 36.40           O  
ATOM   3022  CG  ASN A 188       8.447 -21.111  75.680  1.00 36.40           C  
ATOM   3023  ND2 ASN A 188       8.873 -21.472  74.494  1.00 36.40           N  
ATOM   3024 HD21 ASN A 188       8.898 -22.466  74.319  1.00 36.40           H  
ATOM   3025 HD22 ASN A 188       9.213 -20.784  73.837  1.00 36.40           H  
ATOM   3026  OD1 ASN A 188       8.082 -21.970  76.462  1.00 36.40           O  
ATOM   3027  N   VAL A 189       7.432 -16.986  78.177  1.00 39.36           N  
ATOM   3028  H   VAL A 189       6.485 -17.016  77.828  1.00 39.36           H  
ATOM   3029  CA  VAL A 189       7.914 -15.761  78.847  1.00 39.36           C  
ATOM   3030  HA  VAL A 189       8.987 -15.669  78.679  1.00 39.36           H  
ATOM   3031  C   VAL A 189       7.742 -15.839  80.367  1.00 39.36           C  
ATOM   3032  CB  VAL A 189       7.276 -14.500  78.231  1.00 39.36           C  
ATOM   3033  HB  VAL A 189       6.195 -14.544  78.364  1.00 39.36           H  
ATOM   3034  O   VAL A 189       8.573 -15.328  81.110  1.00 39.36           O  
ATOM   3035  CG1 VAL A 189       7.803 -13.212  78.875  1.00 39.36           C  
ATOM   3036 HG11 VAL A 189       7.512 -13.164  79.924  1.00 39.36           H  
ATOM   3037 HG12 VAL A 189       7.382 -12.342  78.371  1.00 39.36           H  
ATOM   3038 HG13 VAL A 189       8.890 -13.171  78.807  1.00 39.36           H  
ATOM   3039  CG2 VAL A 189       7.587 -14.421  76.728  1.00 39.36           C  
ATOM   3040 HG21 VAL A 189       7.141 -15.263  76.198  1.00 39.36           H  
ATOM   3041 HG22 VAL A 189       7.165 -13.506  76.312  1.00 39.36           H  
ATOM   3042 HG23 VAL A 189       8.665 -14.419  76.566  1.00 39.36           H  
ATOM   3043  N   PHE A 190       6.724 -16.546  80.865  1.00 35.84           N  
ATOM   3044  H   PHE A 190       6.056 -16.962  80.232  1.00 35.84           H  
ATOM   3045  CA  PHE A 190       6.430 -16.542  82.303  1.00 35.84           C  
ATOM   3046  HA  PHE A 190       6.587 -15.527  82.671  1.00 35.84           H  
ATOM   3047  C   PHE A 190       7.354 -17.402  83.171  1.00 35.84           C  
ATOM   3048  CB  PHE A 190       4.953 -16.877  82.534  1.00 35.84           C  
ATOM   3049  HB2 PHE A 190       4.815 -17.205  83.564  1.00 35.84           H  
ATOM   3050  HB3 PHE A 190       4.650 -17.699  81.886  1.00 35.84           H  
ATOM   3051  O   PHE A 190       7.377 -17.204  84.382  1.00 35.84           O  
ATOM   3052  CG  PHE A 190       4.064 -15.671  82.318  1.00 35.84           C  
ATOM   3053  CD1 PHE A 190       4.042 -14.644  83.280  1.00 35.84           C  
ATOM   3054  HD1 PHE A 190       4.639 -14.730  84.176  1.00 35.84           H  
ATOM   3055  CD2 PHE A 190       3.294 -15.545  81.150  1.00 35.84           C  
ATOM   3056  HD2 PHE A 190       3.292 -16.342  80.421  1.00 35.84           H  
ATOM   3057  CE1 PHE A 190       3.261 -13.495  83.068  1.00 35.84           C  
ATOM   3058  HE1 PHE A 190       3.259 -12.703  83.802  1.00 35.84           H  
ATOM   3059  CE2 PHE A 190       2.516 -14.395  80.933  1.00 35.84           C  
ATOM   3060  HE2 PHE A 190       1.925 -14.301  80.034  1.00 35.84           H  
ATOM   3061  CZ  PHE A 190       2.503 -13.367  81.892  1.00 35.84           C  
ATOM   3062  HZ  PHE A 190       1.913 -12.478  81.725  1.00 35.84           H  
ATOM   3063  N   ASN A 191       8.144 -18.314  82.600  1.00 35.82           N  
ATOM   3064  H   ASN A 191       8.137 -18.417  81.595  1.00 35.82           H  
ATOM   3065  CA  ASN A 191       8.943 -19.228  83.421  1.00 35.82           C  
ATOM   3066  HA  ASN A 191       8.454 -19.324  84.390  1.00 35.82           H  
ATOM   3067  C   ASN A 191      10.332 -18.711  83.821  1.00 35.82           C  
ATOM   3068  CB  ASN A 191       8.938 -20.638  82.801  1.00 35.82           C  
ATOM   3069  HB2 ASN A 191       9.777 -21.212  83.195  1.00 35.82           H  
ATOM   3070  HB3 ASN A 191       9.054 -20.572  81.719  1.00 35.82           H  
ATOM   3071  O   ASN A 191      11.013 -19.430  84.538  1.00 35.82           O  
ATOM   3072  CG  ASN A 191       7.678 -21.421  83.143  1.00 35.82           C  
ATOM   3073  ND2 ASN A 191       7.409 -22.486  82.427  1.00 35.82           N  
ATOM   3074 HD21 ASN A 191       6.553 -22.969  82.661  1.00 35.82           H  
ATOM   3075 HD22 ASN A 191       7.995 -22.742  81.646  1.00 35.82           H  
ATOM   3076  OD1 ASN A 191       6.917 -21.114  84.044  1.00 35.82           O  
ATOM   3077  N   ASN A 192      10.752 -17.496  83.439  1.00 36.33           N  
ATOM   3078  H   ASN A 192      10.142 -16.922  82.873  1.00 36.33           H  
ATOM   3079  CA  ASN A 192      12.098 -16.996  83.776  1.00 36.33           C  
ATOM   3080  HA  ASN A 192      12.432 -17.515  84.674  1.00 36.33           H  
ATOM   3081  C   ASN A 192      12.184 -15.516  84.209  1.00 36.33           C  
ATOM   3082  CB  ASN A 192      13.075 -17.372  82.637  1.00 36.33           C  
ATOM   3083  HB2 ASN A 192      12.555 -17.338  81.680  1.00 36.33           H  
ATOM   3084  HB3 ASN A 192      13.896 -16.657  82.581  1.00 36.33           H  
ATOM   3085  O   ASN A 192      13.234 -14.897  84.055  1.00 36.33           O  
ATOM   3086  CG  ASN A 192      13.736 -18.733  82.804  1.00 36.33           C  
ATOM   3087  ND2 ASN A 192      14.380 -19.219  81.772  1.00 36.33           N  
ATOM   3088 HD21 ASN A 192      14.424 -18.702  80.906  1.00 36.33           H  
ATOM   3089 HD22 ASN A 192      14.837 -20.106  81.926  1.00 36.33           H  
ATOM   3090  OD1 ASN A 192      13.753 -19.366  83.842  1.00 36.33           O  
ATOM   3091  N   MET A 193      11.139 -14.935  84.806  1.00 32.49           N  
ATOM   3092  H   MET A 193      10.285 -15.461  84.931  1.00 32.49           H  
ATOM   3093  CA  MET A 193      11.249 -13.614  85.450  1.00 32.49           C  
ATOM   3094  HA  MET A 193      12.303 -13.354  85.556  1.00 32.49           H  
ATOM   3095  C   MET A 193      10.719 -13.646  86.881  1.00 32.49           C  
ATOM   3096  CB  MET A 193      10.630 -12.509  84.582  1.00 32.49           C  
ATOM   3097  HB2 MET A 193       9.748 -12.881  84.062  1.00 32.49           H  
ATOM   3098  HB3 MET A 193      10.333 -11.674  85.217  1.00 32.49           H  
ATOM   3099  O   MET A 193       9.546 -13.411  87.157  1.00 32.49           O  
ATOM   3100  CG  MET A 193      11.662 -11.983  83.576  1.00 32.49           C  
ATOM   3101  HG2 MET A 193      12.524 -11.615  84.132  1.00 32.49           H  
ATOM   3102  HG3 MET A 193      11.991 -12.799  82.933  1.00 32.49           H  
ATOM   3103  SD  MET A 193      11.047 -10.638  82.530  1.00 32.49           S  
ATOM   3104  CE  MET A 193      12.621  -9.902  82.014  1.00 32.49           C  
ATOM   3105  HE1 MET A 193      13.160  -9.538  82.889  1.00 32.49           H  
ATOM   3106  HE2 MET A 193      13.225 -10.649  81.498  1.00 32.49           H  
ATOM   3107  HE3 MET A 193      12.427  -9.066  81.341  1.00 32.49           H  
ATOM   3108  N   SER A 194      11.633 -13.945  87.799  1.00 38.77           N  
ATOM   3109  H   SER A 194      12.557 -14.191  87.473  1.00 38.77           H  
ATOM   3110  CA  SER A 194      11.416 -13.949  89.242  1.00 38.77           C  
ATOM   3111  HA  SER A 194      10.361 -14.135  89.442  1.00 38.77           H  
ATOM   3112  C   SER A 194      11.779 -12.598  89.870  1.00 38.77           C  
ATOM   3113  CB  SER A 194      12.226 -15.085  89.896  1.00 38.77           C  
ATOM   3114  HB2 SER A 194      11.992 -15.129  90.960  1.00 38.77           H  
ATOM   3115  HB3 SER A 194      13.291 -14.881  89.779  1.00 38.77           H  
ATOM   3116  O   SER A 194      12.596 -12.593  90.777  1.00 38.77           O  
ATOM   3117  OG  SER A 194      11.935 -16.335  89.305  1.00 38.77           O  
ATOM   3118  HG  SER A 194      12.517 -17.001  89.676  1.00 38.77           H  
ATOM   3119  N   THR A 195      11.221 -11.462  89.430  1.00 39.48           N  
ATOM   3120  H   THR A 195      10.632 -11.490  88.610  1.00 39.48           H  
ATOM   3121  CA  THR A 195      11.238 -10.197  90.209  1.00 39.48           C  
ATOM   3122  HA  THR A 195      11.027 -10.489  91.238  1.00 39.48           H  
ATOM   3123  C   THR A 195      10.152  -9.198  89.746  1.00 39.48           C  
ATOM   3124  CB  THR A 195      12.590  -9.446  90.205  1.00 39.48           C  
ATOM   3125  HB  THR A 195      12.395  -8.421  90.522  1.00 39.48           H  
ATOM   3126  O   THR A 195       9.824  -9.166  88.561  1.00 39.48           O  
ATOM   3127  CG2 THR A 195      13.669  -9.992  91.144  1.00 39.48           C  
ATOM   3128 HG21 THR A 195      14.224 -10.798  90.665  1.00 39.48           H  
ATOM   3129 HG22 THR A 195      13.221 -10.342  92.074  1.00 39.48           H  
ATOM   3130 HG23 THR A 195      14.372  -9.192  91.376  1.00 39.48           H  
ATOM   3131  OG1 THR A 195      13.141  -9.405  88.914  1.00 39.48           O  
ATOM   3132  HG1 THR A 195      13.766  -8.677  88.877  1.00 39.48           H  
ATOM   3133  N   PRO A 196       9.565  -8.369  90.643  1.00 45.89           N  
ATOM   3134  CA  PRO A 196       8.298  -7.657  90.400  1.00 45.89           C  
ATOM   3135  HA  PRO A 196       7.699  -8.275  89.731  1.00 45.89           H  
ATOM   3136  C   PRO A 196       8.392  -6.265  89.738  1.00 45.89           C  
ATOM   3137  CB  PRO A 196       7.571  -7.602  91.760  1.00 45.89           C  
ATOM   3138  HB2 PRO A 196       6.551  -7.981  91.682  1.00 45.89           H  
ATOM   3139  HB3 PRO A 196       7.562  -6.588  92.160  1.00 45.89           H  
ATOM   3140  O   PRO A 196       7.528  -5.428  89.983  1.00 45.89           O  
ATOM   3141  CG  PRO A 196       8.414  -8.466  92.691  1.00 45.89           C  
ATOM   3142  HG2 PRO A 196       8.385  -8.105  93.719  1.00 45.89           H  
ATOM   3143  HG3 PRO A 196       8.091  -9.505  92.632  1.00 45.89           H  
ATOM   3144  CD  PRO A 196       9.799  -8.321  92.079  1.00 45.89           C  
ATOM   3145  HD2 PRO A 196      10.212  -7.346  92.337  1.00 45.89           H  
ATOM   3146  HD3 PRO A 196      10.459  -9.097  92.467  1.00 45.89           H  
ATOM   3147  N   GLU A 197       9.372  -5.995  88.873  1.00 36.71           N  
ATOM   3148  H   GLU A 197      10.062  -6.704  88.671  1.00 36.71           H  
ATOM   3149  CA  GLU A 197       9.455  -4.707  88.139  1.00 36.71           C  
ATOM   3150  HA  GLU A 197       8.823  -3.976  88.643  1.00 36.71           H  
ATOM   3151  C   GLU A 197       8.856  -4.765  86.714  1.00 36.71           C  
ATOM   3152  CB  GLU A 197      10.878  -4.128  88.221  1.00 36.71           C  
ATOM   3153  HB2 GLU A 197      11.600  -4.919  88.021  1.00 36.71           H  
ATOM   3154  HB3 GLU A 197      11.003  -3.337  87.481  1.00 36.71           H  
ATOM   3155  O   GLU A 197       9.070  -3.895  85.877  1.00 36.71           O  
ATOM   3156  CG  GLU A 197      11.108  -3.517  89.617  1.00 36.71           C  
ATOM   3157  HG2 GLU A 197      10.386  -2.715  89.767  1.00 36.71           H  
ATOM   3158  HG3 GLU A 197      10.915  -4.281  90.370  1.00 36.71           H  
ATOM   3159  CD  GLU A 197      12.526  -2.969  89.841  1.00 36.71           C  
ATOM   3160  OE1 GLU A 197      12.695  -2.237  90.843  1.00 36.71           O  
ATOM   3161  OE2 GLU A 197      13.439  -3.345  89.073  1.00 36.71           O  
ATOM   3162  N   ALA A 198       8.027  -5.771  86.429  1.00 41.62           N  
ATOM   3163  H   ALA A 198       7.856  -6.440  87.166  1.00 41.62           H  
ATOM   3164  CA  ALA A 198       7.653  -6.155  85.066  1.00 41.62           C  
ATOM   3165  HA  ALA A 198       8.564  -6.124  84.468  1.00 41.62           H  
ATOM   3166  C   ALA A 198       6.638  -5.255  84.320  1.00 41.62           C  
ATOM   3167  CB  ALA A 198       7.195  -7.620  85.114  1.00 41.62           C  
ATOM   3168  HB1 ALA A 198       7.031  -7.984  84.099  1.00 41.62           H  
ATOM   3169  HB2 ALA A 198       6.267  -7.704  85.679  1.00 41.62           H  
ATOM   3170  HB3 ALA A 198       7.964  -8.235  85.580  1.00 41.62           H  
ATOM   3171  O   ALA A 198       6.325  -5.566  83.173  1.00 41.62           O  
ATOM   3172  N   TYR A 199       6.102  -4.163  84.889  1.00 43.07           N  
ATOM   3173  H   TYR A 199       6.448  -3.867  85.790  1.00 43.07           H  
ATOM   3174  CA  TYR A 199       5.074  -3.365  84.184  1.00 43.07           C  
ATOM   3175  HA  TYR A 199       4.410  -4.064  83.677  1.00 43.07           H  
ATOM   3176  C   TYR A 199       5.657  -2.469  83.076  1.00 43.07           C  
ATOM   3177  CB  TYR A 199       4.192  -2.579  85.164  1.00 43.07           C  
ATOM   3178  HB2 TYR A 199       3.898  -3.239  85.980  1.00 43.07           H  
ATOM   3179  HB3 TYR A 199       4.771  -1.761  85.591  1.00 43.07           H  
ATOM   3180  O   TYR A 199       5.069  -2.375  82.001  1.00 43.07           O  
ATOM   3181  CG  TYR A 199       2.925  -2.028  84.520  1.00 43.07           C  
ATOM   3182  CD1 TYR A 199       2.882  -0.696  84.063  1.00 43.07           C  
ATOM   3183  HD1 TYR A 199       3.750  -0.062  84.170  1.00 43.07           H  
ATOM   3184  CD2 TYR A 199       1.800  -2.861  84.344  1.00 43.07           C  
ATOM   3185  HD2 TYR A 199       1.837  -3.888  84.677  1.00 43.07           H  
ATOM   3186  CE1 TYR A 199       1.724  -0.196  83.435  1.00 43.07           C  
ATOM   3187  HE1 TYR A 199       1.711   0.821  83.070  1.00 43.07           H  
ATOM   3188  CE2 TYR A 199       0.637  -2.363  83.722  1.00 43.07           C  
ATOM   3189  HE2 TYR A 199      -0.225  -2.997  83.575  1.00 43.07           H  
ATOM   3190  OH  TYR A 199      -0.519  -0.555  82.652  1.00 43.07           O  
ATOM   3191  HH  TYR A 199      -0.366   0.326  82.303  1.00 43.07           H  
ATOM   3192  CZ  TYR A 199       0.599  -1.030  83.263  1.00 43.07           C  
ATOM   3193  N   GLU A 200       6.849  -1.895  83.267  1.00 42.56           N  
ATOM   3194  H   GLU A 200       7.323  -1.999  84.152  1.00 42.56           H  
ATOM   3195  CA  GLU A 200       7.543  -1.160  82.191  1.00 42.56           C  
ATOM   3196  HA  GLU A 200       6.822  -0.534  81.667  1.00 42.56           H  
ATOM   3197  C   GLU A 200       8.118  -2.098  81.119  1.00 42.56           C  
ATOM   3198  CB  GLU A 200       8.625  -0.239  82.778  1.00 42.56           C  
ATOM   3199  HB2 GLU A 200       9.090  -0.721  83.638  1.00 42.56           H  
ATOM   3200  HB3 GLU A 200       9.389  -0.056  82.023  1.00 42.56           H  
ATOM   3201  O   GLU A 200       8.279  -1.709  79.961  1.00 42.56           O  
ATOM   3202  CG  GLU A 200       8.009   1.112  83.174  1.00 42.56           C  
ATOM   3203  HG2 GLU A 200       7.544   1.549  82.290  1.00 42.56           H  
ATOM   3204  HG3 GLU A 200       7.225   0.937  83.910  1.00 42.56           H  
ATOM   3205  CD  GLU A 200       9.024   2.109  83.754  1.00 42.56           C  
ATOM   3206  OE1 GLU A 200       8.739   3.325  83.662  1.00 42.56           O  
ATOM   3207  OE2 GLU A 200      10.048   1.656  84.309  1.00 42.56           O  
ATOM   3208  N   THR A 201       8.329  -3.374  81.450  1.00 41.35           N  
ATOM   3209  H   THR A 201       8.209  -3.657  82.412  1.00 41.35           H  
ATOM   3210  CA  THR A 201       8.748  -4.384  80.473  1.00 41.35           C  
ATOM   3211  HA  THR A 201       9.537  -3.947  79.861  1.00 41.35           H  
ATOM   3212  C   THR A 201       7.611  -4.771  79.522  1.00 41.35           C  
ATOM   3213  CB  THR A 201       9.317  -5.637  81.160  1.00 41.35           C  
ATOM   3214  HB  THR A 201       8.508  -6.340  81.356  1.00 41.35           H  
ATOM   3215  O   THR A 201       7.893  -5.129  78.384  1.00 41.35           O  
ATOM   3216  CG2 THR A 201      10.385  -6.320  80.306  1.00 41.35           C  
ATOM   3217 HG21 THR A 201       9.965  -6.598  79.339  1.00 41.35           H  
ATOM   3218 HG22 THR A 201      11.228  -5.648  80.149  1.00 41.35           H  
ATOM   3219 HG23 THR A 201      10.729  -7.221  80.814  1.00 41.35           H  
ATOM   3220  OG1 THR A 201       9.933  -5.323  82.389  1.00 41.35           O  
ATOM   3221  HG1 THR A 201      10.576  -4.625  82.243  1.00 41.35           H  
ATOM   3222  N   VAL A 202       6.331  -4.668  79.916  1.00 44.96           N  
ATOM   3223  H   VAL A 202       6.139  -4.340  80.852  1.00 44.96           H  
ATOM   3224  CA  VAL A 202       5.200  -5.058  79.045  1.00 44.96           C  
ATOM   3225  HA  VAL A 202       5.407  -6.057  78.662  1.00 44.96           H  
ATOM   3226  C   VAL A 202       5.073  -4.150  77.822  1.00 44.96           C  
ATOM   3227  CB  VAL A 202       3.858  -5.127  79.806  1.00 44.96           C  
ATOM   3228  HB  VAL A 202       3.614  -4.143  80.207  1.00 44.96           H  
ATOM   3229  O   VAL A 202       4.902  -4.657  76.716  1.00 44.96           O  
ATOM   3230  CG1 VAL A 202       2.705  -5.570  78.893  1.00 44.96           C  
ATOM   3231 HG11 VAL A 202       1.783  -5.649  79.469  1.00 44.96           H  
ATOM   3232 HG12 VAL A 202       2.937  -6.532  78.435  1.00 44.96           H  
ATOM   3233 HG13 VAL A 202       2.539  -4.828  78.112  1.00 44.96           H  
ATOM   3234  CG2 VAL A 202       3.931  -6.127  80.966  1.00 44.96           C  
ATOM   3235 HG21 VAL A 202       4.556  -6.980  80.704  1.00 44.96           H  
ATOM   3236 HG22 VAL A 202       2.938  -6.477  81.248  1.00 44.96           H  
ATOM   3237 HG23 VAL A 202       4.352  -5.617  81.832  1.00 44.96           H  
ATOM   3238  N   GLU A 203       5.206  -2.831  77.981  1.00 45.96           N  
ATOM   3239  H   GLU A 203       5.352  -2.457  78.907  1.00 45.96           H  
ATOM   3240  CA  GLU A 203       5.172  -1.905  76.837  1.00 45.96           C  
ATOM   3241  HA  GLU A 203       4.327  -2.158  76.198  1.00 45.96           H  
ATOM   3242  C   GLU A 203       6.422  -2.047  75.958  1.00 45.96           C  
ATOM   3243  CB  GLU A 203       4.982  -0.457  77.313  1.00 45.96           C  
ATOM   3244  HB2 GLU A 203       5.577  -0.292  78.211  1.00 45.96           H  
ATOM   3245  HB3 GLU A 203       5.348   0.227  76.547  1.00 45.96           H  
ATOM   3246  O   GLU A 203       6.311  -2.013  74.732  1.00 45.96           O  
ATOM   3247  CG  GLU A 203       3.509  -0.120  77.607  1.00 45.96           C  
ATOM   3248  HG2 GLU A 203       3.468   0.871  78.058  1.00 45.96           H  
ATOM   3249  HG3 GLU A 203       3.127  -0.829  78.342  1.00 45.96           H  
ATOM   3250  CD  GLU A 203       2.616  -0.127  76.349  1.00 45.96           C  
ATOM   3251  OE1 GLU A 203       1.526  -0.741  76.406  1.00 45.96           O  
ATOM   3252  OE2 GLU A 203       3.015   0.474  75.326  1.00 45.96           O  
ATOM   3253  N   HIS A 204       7.595  -2.321  76.543  1.00 43.18           N  
ATOM   3254  H   HIS A 204       7.658  -2.322  77.551  1.00 43.18           H  
ATOM   3255  CA  HIS A 204       8.792  -2.612  75.750  1.00 43.18           C  
ATOM   3256  HA  HIS A 204       8.899  -1.822  75.006  1.00 43.18           H  
ATOM   3257  C   HIS A 204       8.663  -3.940  74.984  1.00 43.18           C  
ATOM   3258  CB  HIS A 204      10.040  -2.581  76.641  1.00 43.18           C  
ATOM   3259  HB2 HIS A 204       9.946  -1.767  77.360  1.00 43.18           H  
ATOM   3260  HB3 HIS A 204      10.122  -3.514  77.198  1.00 43.18           H  
ATOM   3261  O   HIS A 204       9.059  -4.022  73.825  1.00 43.18           O  
ATOM   3262  CG  HIS A 204      11.299  -2.350  75.840  1.00 43.18           C  
ATOM   3263  CD2 HIS A 204      11.877  -1.136  75.587  1.00 43.18           C  
ATOM   3264  HD2 HIS A 204      11.533  -0.181  75.957  1.00 43.18           H  
ATOM   3265  ND1 HIS A 204      12.030  -3.293  75.150  1.00 43.18           N  
ATOM   3266  HD1 HIS A 204      11.776  -4.259  75.000  1.00 43.18           H  
ATOM   3267  CE1 HIS A 204      13.019  -2.659  74.496  1.00 43.18           C  
ATOM   3268  HE1 HIS A 204      13.701  -3.123  73.799  1.00 43.18           H  
ATOM   3269  NE2 HIS A 204      12.972  -1.341  74.746  1.00 43.18           N  
ATOM   3270  N   ILE A 205       8.038  -4.964  75.578  1.00 44.84           N  
ATOM   3271  H   ILE A 205       7.765  -4.856  76.544  1.00 44.84           H  
ATOM   3272  CA  ILE A 205       7.727  -6.233  74.903  1.00 44.84           C  
ATOM   3273  HA  ILE A 205       8.631  -6.591  74.411  1.00 44.84           H  
ATOM   3274  C   ILE A 205       6.689  -6.015  73.798  1.00 44.84           C  
ATOM   3275  CB  ILE A 205       7.277  -7.312  75.920  1.00 44.84           C  
ATOM   3276  HB  ILE A 205       6.509  -6.882  76.562  1.00 44.84           H  
ATOM   3277  O   ILE A 205       6.836  -6.598  72.732  1.00 44.84           O  
ATOM   3278  CG1 ILE A 205       8.472  -7.765  76.791  1.00 44.84           C  
ATOM   3279 HG12 ILE A 205       9.066  -6.901  77.088  1.00 44.84           H  
ATOM   3280 HG13 ILE A 205       9.127  -8.406  76.201  1.00 44.84           H  
ATOM   3281  CG2 ILE A 205       6.683  -8.551  75.215  1.00 44.84           C  
ATOM   3282 HG21 ILE A 205       7.407  -8.960  74.510  1.00 44.84           H  
ATOM   3283 HG22 ILE A 205       6.415  -9.317  75.942  1.00 44.84           H  
ATOM   3284 HG23 ILE A 205       5.772  -8.284  74.679  1.00 44.84           H  
ATOM   3285  CD1 ILE A 205       8.055  -8.517  78.064  1.00 44.84           C  
ATOM   3286 HD11 ILE A 205       7.571  -9.462  77.819  1.00 44.84           H  
ATOM   3287 HD12 ILE A 205       8.942  -8.733  78.660  1.00 44.84           H  
ATOM   3288 HD13 ILE A 205       7.375  -7.902  78.654  1.00 44.84           H  
ATOM   3289  N   LEU A 206       5.668  -5.174  74.002  1.00 50.47           N  
ATOM   3290  H   LEU A 206       5.577  -4.746  74.912  1.00 50.47           H  
ATOM   3291  CA  LEU A 206       4.677  -4.841  72.970  1.00 50.47           C  
ATOM   3292  HA  LEU A 206       4.307  -5.767  72.531  1.00 50.47           H  
ATOM   3293  C   LEU A 206       5.284  -4.027  71.816  1.00 50.47           C  
ATOM   3294  CB  LEU A 206       3.497  -4.085  73.610  1.00 50.47           C  
ATOM   3295  HB2 LEU A 206       3.897  -3.324  74.280  1.00 50.47           H  
ATOM   3296  HB3 LEU A 206       2.940  -3.565  72.831  1.00 50.47           H  
ATOM   3297  O   LEU A 206       4.886  -4.214  70.662  1.00 50.47           O  
ATOM   3298  CG  LEU A 206       2.520  -4.987  74.384  1.00 50.47           C  
ATOM   3299  HG  LEU A 206       3.072  -5.656  75.045  1.00 50.47           H  
ATOM   3300  CD1 LEU A 206       1.579  -4.131  75.230  1.00 50.47           C  
ATOM   3301 HD11 LEU A 206       1.014  -3.443  74.602  1.00 50.47           H  
ATOM   3302 HD12 LEU A 206       2.161  -3.539  75.936  1.00 50.47           H  
ATOM   3303 HD13 LEU A 206       0.895  -4.765  75.796  1.00 50.47           H  
ATOM   3304  CD2 LEU A 206       1.656  -5.832  73.438  1.00 50.47           C  
ATOM   3305 HD21 LEU A 206       2.287  -6.512  72.865  1.00 50.47           H  
ATOM   3306 HD22 LEU A 206       1.104  -5.182  72.760  1.00 50.47           H  
ATOM   3307 HD23 LEU A 206       0.955  -6.425  74.025  1.00 50.47           H  
ATOM   3308  N   TYR A 207       6.255  -3.159  72.104  1.00 49.70           N  
ATOM   3309  H   TYR A 207       6.476  -2.989  73.075  1.00 49.70           H  
ATOM   3310  CA  TYR A 207       6.987  -2.401  71.093  1.00 49.70           C  
ATOM   3311  HA  TYR A 207       6.268  -1.998  70.379  1.00 49.70           H  
ATOM   3312  C   TYR A 207       7.959  -3.285  70.303  1.00 49.70           C  
ATOM   3313  CB  TYR A 207       7.702  -1.216  71.744  1.00 49.70           C  
ATOM   3314  HB2 TYR A 207       8.471  -1.582  72.425  1.00 49.70           H  
ATOM   3315  HB3 TYR A 207       6.985  -0.644  72.333  1.00 49.70           H  
ATOM   3316  O   TYR A 207       7.912  -3.280  69.073  1.00 49.70           O  
ATOM   3317  CG  TYR A 207       8.329  -0.298  70.716  1.00 49.70           C  
ATOM   3318  CD1 TYR A 207       9.683  -0.453  70.363  1.00 49.70           C  
ATOM   3319  HD1 TYR A 207      10.287  -1.207  70.845  1.00 49.70           H  
ATOM   3320  CD2 TYR A 207       7.540   0.680  70.080  1.00 49.70           C  
ATOM   3321  HD2 TYR A 207       6.506   0.803  70.366  1.00 49.70           H  
ATOM   3322  CE1 TYR A 207      10.252   0.371  69.374  1.00 49.70           C  
ATOM   3323  HE1 TYR A 207      11.291   0.244  69.109  1.00 49.70           H  
ATOM   3324  CE2 TYR A 207       8.106   1.507  69.091  1.00 49.70           C  
ATOM   3325  HE2 TYR A 207       7.520   2.271  68.602  1.00 49.70           H  
ATOM   3326  OH  TYR A 207      10.005   2.152  67.783  1.00 49.70           O  
ATOM   3327  HH  TYR A 207      10.923   1.921  67.623  1.00 49.70           H  
ATOM   3328  CZ  TYR A 207       9.463   1.352  68.738  1.00 49.70           C  
ATOM   3329  N   GLU A 208       8.746  -4.125  70.981  1.00 45.20           N  
ATOM   3330  H   GLU A 208       8.785  -4.057  71.988  1.00 45.20           H  
ATOM   3331  CA  GLU A 208       9.558  -5.166  70.338  1.00 45.20           C  
ATOM   3332  HA  GLU A 208      10.244  -4.710  69.624  1.00 45.20           H  
ATOM   3333  C   GLU A 208       8.673  -6.138  69.549  1.00 45.20           C  
ATOM   3334  CB  GLU A 208      10.390  -5.926  71.383  1.00 45.20           C  
ATOM   3335  HB2 GLU A 208      10.739  -6.866  70.957  1.00 45.20           H  
ATOM   3336  HB3 GLU A 208       9.752  -6.178  72.230  1.00 45.20           H  
ATOM   3337  O   GLU A 208       9.044  -6.545  68.458  1.00 45.20           O  
ATOM   3338  CG  GLU A 208      11.604  -5.125  71.888  1.00 45.20           C  
ATOM   3339  HG2 GLU A 208      11.260  -4.163  72.268  1.00 45.20           H  
ATOM   3340  HG3 GLU A 208      12.043  -5.667  72.725  1.00 45.20           H  
ATOM   3341  CD  GLU A 208      12.691  -4.896  70.823  1.00 45.20           C  
ATOM   3342  OE1 GLU A 208      13.483  -3.949  71.017  1.00 45.20           O  
ATOM   3343  OE2 GLU A 208      12.724  -5.660  69.833  1.00 45.20           O  
ATOM   3344  N   TYR A 209       7.447  -6.432  70.000  1.00 44.81           N  
ATOM   3345  H   TYR A 209       7.206  -6.152  70.941  1.00 44.81           H  
ATOM   3346  CA  TYR A 209       6.478  -7.204  69.218  1.00 44.81           C  
ATOM   3347  HA  TYR A 209       6.973  -8.116  68.884  1.00 44.81           H  
ATOM   3348  C   TYR A 209       6.016  -6.479  67.960  1.00 44.81           C  
ATOM   3349  CB  TYR A 209       5.248  -7.598  70.049  1.00 44.81           C  
ATOM   3350  HB2 TYR A 209       5.233  -7.072  71.004  1.00 44.81           H  
ATOM   3351  HB3 TYR A 209       4.338  -7.297  69.530  1.00 44.81           H  
ATOM   3352  O   TYR A 209       5.828  -7.128  66.940  1.00 44.81           O  
ATOM   3353  CG  TYR A 209       5.183  -9.084  70.289  1.00 44.81           C  
ATOM   3354  CD1 TYR A 209       4.463  -9.901  69.396  1.00 44.81           C  
ATOM   3355  HD1 TYR A 209       3.933  -9.458  68.566  1.00 44.81           H  
ATOM   3356  CD2 TYR A 209       5.923  -9.651  71.341  1.00 44.81           C  
ATOM   3357  HD2 TYR A 209       6.494  -9.013  72.000  1.00 44.81           H  
ATOM   3358  CE1 TYR A 209       4.497 -11.297  69.546  1.00 44.81           C  
ATOM   3359  HE1 TYR A 209       3.999 -11.941  68.836  1.00 44.81           H  
ATOM   3360  CE2 TYR A 209       5.972 -11.046  71.488  1.00 44.81           C  
ATOM   3361  HE2 TYR A 209       6.577 -11.483  72.269  1.00 44.81           H  
ATOM   3362  OH  TYR A 209       5.417 -13.200  70.637  1.00 44.81           O  
ATOM   3363  HH  TYR A 209       6.122 -13.429  71.247  1.00 44.81           H  
ATOM   3364  CZ  TYR A 209       5.277 -11.861  70.573  1.00 44.81           C  
ATOM   3365  N   ARG A 210       5.814  -5.155  67.991  1.00 47.94           N  
ATOM   3366  H   ARG A 210       5.983  -4.672  68.862  1.00 47.94           H  
ATOM   3367  CA  ARG A 210       5.518  -4.378  66.774  1.00 47.94           C  
ATOM   3368  HA  ARG A 210       4.739  -4.886  66.206  1.00 47.94           H  
ATOM   3369  C   ARG A 210       6.717  -4.341  65.826  1.00 47.94           C  
ATOM   3370  CB  ARG A 210       5.054  -2.956  67.122  1.00 47.94           C  
ATOM   3371  HB2 ARG A 210       5.533  -2.619  68.041  1.00 47.94           H  
ATOM   3372  HB3 ARG A 210       5.356  -2.283  66.320  1.00 47.94           H  
ATOM   3373  O   ARG A 210       6.511  -4.420  64.619  1.00 47.94           O  
ATOM   3374  CG  ARG A 210       3.529  -2.873  67.257  1.00 47.94           C  
ATOM   3375  HG2 ARG A 210       3.065  -3.198  66.326  1.00 47.94           H  
ATOM   3376  HG3 ARG A 210       3.202  -3.518  68.073  1.00 47.94           H  
ATOM   3377  CD  ARG A 210       3.126  -1.425  67.551  1.00 47.94           C  
ATOM   3378  HD2 ARG A 210       3.507  -0.783  66.757  1.00 47.94           H  
ATOM   3379  HD3 ARG A 210       3.606  -1.133  68.486  1.00 47.94           H  
ATOM   3380  NE  ARG A 210       1.660  -1.264  67.643  1.00 47.94           N  
ATOM   3381  HE  ARG A 210       1.106  -1.818  67.006  1.00 47.94           H  
ATOM   3382  NH1 ARG A 210       1.637   0.353  69.279  1.00 47.94           N  
ATOM   3383 HH11 ARG A 210       2.644   0.303  69.338  1.00 47.94           H  
ATOM   3384 HH12 ARG A 210       1.142   0.915  69.957  1.00 47.94           H  
ATOM   3385  NH2 ARG A 210      -0.289  -0.394  68.445  1.00 47.94           N  
ATOM   3386 HH21 ARG A 210      -0.758   0.232  69.085  1.00 47.94           H  
ATOM   3387 HH22 ARG A 210      -0.818  -0.972  67.809  1.00 47.94           H  
ATOM   3388  CZ  ARG A 210       1.015  -0.439  68.451  1.00 47.94           C  
ATOM   3389  N   MET A 211       7.936  -4.277  66.357  1.00 42.52           N  
ATOM   3390  H   MET A 211       8.018  -4.175  67.359  1.00 42.52           H  
ATOM   3391  CA  MET A 211       9.164  -4.304  65.560  1.00 42.52           C  
ATOM   3392  HA  MET A 211       9.037  -3.641  64.704  1.00 42.52           H  
ATOM   3393  C   MET A 211       9.437  -5.696  64.972  1.00 42.52           C  
ATOM   3394  CB  MET A 211      10.338  -3.772  66.396  1.00 42.52           C  
ATOM   3395  HB2 MET A 211      11.277  -4.055  65.921  1.00 42.52           H  
ATOM   3396  HB3 MET A 211      10.317  -4.224  67.388  1.00 42.52           H  
ATOM   3397  O   MET A 211       9.635  -5.809  63.763  1.00 42.52           O  
ATOM   3398  CG  MET A 211      10.290  -2.242  66.527  1.00 42.52           C  
ATOM   3399  HG2 MET A 211      11.034  -1.938  67.263  1.00 42.52           H  
ATOM   3400  HG3 MET A 211       9.313  -1.953  66.915  1.00 42.52           H  
ATOM   3401  SD  MET A 211      10.602  -1.323  64.986  1.00 42.52           S  
ATOM   3402  CE  MET A 211      12.387  -1.602  64.802  1.00 42.52           C  
ATOM   3403  HE1 MET A 211      12.756  -1.042  63.943  1.00 42.52           H  
ATOM   3404  HE2 MET A 211      12.582  -2.662  64.643  1.00 42.52           H  
ATOM   3405  HE3 MET A 211      12.907  -1.269  65.701  1.00 42.52           H  
ATOM   3406  N   LEU A 212       9.324  -6.776  65.753  1.00 40.21           N  
ATOM   3407  H   LEU A 212       9.222  -6.642  66.749  1.00 40.21           H  
ATOM   3408  CA  LEU A 212       9.383  -8.151  65.244  1.00 40.21           C  
ATOM   3409  HA  LEU A 212      10.295  -8.250  64.654  1.00 40.21           H  
ATOM   3410  C   LEU A 212       8.226  -8.447  64.284  1.00 40.21           C  
ATOM   3411  CB  LEU A 212       9.413  -9.204  66.376  1.00 40.21           C  
ATOM   3412  HB2 LEU A 212       8.782 -10.037  66.066  1.00 40.21           H  
ATOM   3413  HB3 LEU A 212       8.973  -8.810  67.292  1.00 40.21           H  
ATOM   3414  O   LEU A 212       8.455  -9.107  63.282  1.00 40.21           O  
ATOM   3415  CG  LEU A 212      10.815  -9.783  66.654  1.00 40.21           C  
ATOM   3416  HG  LEU A 212      11.369  -9.871  65.719  1.00 40.21           H  
ATOM   3417  CD1 LEU A 212      11.606  -8.914  67.626  1.00 40.21           C  
ATOM   3418 HD11 LEU A 212      11.709  -7.907  67.224  1.00 40.21           H  
ATOM   3419 HD12 LEU A 212      11.093  -8.846  68.585  1.00 40.21           H  
ATOM   3420 HD13 LEU A 212      12.604  -9.326  67.778  1.00 40.21           H  
ATOM   3421  CD2 LEU A 212      10.711 -11.180  67.268  1.00 40.21           C  
ATOM   3422 HD21 LEU A 212      10.090 -11.149  68.163  1.00 40.21           H  
ATOM   3423 HD22 LEU A 212      10.287 -11.876  66.544  1.00 40.21           H  
ATOM   3424 HD23 LEU A 212      11.707 -11.535  67.533  1.00 40.21           H  
ATOM   3425  N   ARG A 213       7.010  -7.933  64.511  1.00 44.25           N  
ATOM   3426  H   ARG A 213       6.859  -7.437  65.379  1.00 44.25           H  
ATOM   3427  CA  ARG A 213       5.862  -8.123  63.600  1.00 44.25           C  
ATOM   3428  HA  ARG A 213       5.728  -9.192  63.437  1.00 44.25           H  
ATOM   3429  C   ARG A 213       6.120  -7.538  62.208  1.00 44.25           C  
ATOM   3430  CB  ARG A 213       4.586  -7.564  64.251  1.00 44.25           C  
ATOM   3431  HB2 ARG A 213       4.427  -8.086  65.194  1.00 44.25           H  
ATOM   3432  HB3 ARG A 213       4.731  -6.501  64.446  1.00 44.25           H  
ATOM   3433  O   ARG A 213       5.667  -8.129  61.240  1.00 44.25           O  
ATOM   3434  CG  ARG A 213       3.309  -7.749  63.422  1.00 44.25           C  
ATOM   3435  HG2 ARG A 213       3.134  -8.808  63.229  1.00 44.25           H  
ATOM   3436  HG3 ARG A 213       3.439  -7.246  62.464  1.00 44.25           H  
ATOM   3437  CD  ARG A 213       2.097  -7.111  64.120  1.00 44.25           C  
ATOM   3438  HD2 ARG A 213       1.513  -6.600  63.356  1.00 44.25           H  
ATOM   3439  HD3 ARG A 213       2.449  -6.363  64.830  1.00 44.25           H  
ATOM   3440  NE  ARG A 213       1.221  -8.100  64.784  1.00 44.25           N  
ATOM   3441  HE  ARG A 213       1.259  -9.038  64.413  1.00 44.25           H  
ATOM   3442  NH1 ARG A 213       0.169  -6.664  66.230  1.00 44.25           N  
ATOM   3443 HH11 ARG A 213      -0.522  -6.502  66.949  1.00 44.25           H  
ATOM   3444 HH12 ARG A 213       0.828  -5.957  65.938  1.00 44.25           H  
ATOM   3445  NH2 ARG A 213      -0.529  -8.783  66.070  1.00 44.25           N  
ATOM   3446 HH21 ARG A 213      -1.267  -8.604  66.736  1.00 44.25           H  
ATOM   3447 HH22 ARG A 213      -0.498  -9.678  65.601  1.00 44.25           H  
ATOM   3448  CZ  ARG A 213       0.296  -7.847  65.692  1.00 44.25           C  
ATOM   3449  N   ASN A 214       6.893  -6.456  62.106  1.00 42.74           N  
ATOM   3450  H   ASN A 214       7.201  -5.997  62.951  1.00 42.74           H  
ATOM   3451  CA  ASN A 214       7.324  -5.917  60.812  1.00 42.74           C  
ATOM   3452  HA  ASN A 214       6.531  -6.061  60.079  1.00 42.74           H  
ATOM   3453  C   ASN A 214       8.561  -6.634  60.238  1.00 42.74           C  
ATOM   3454  CB  ASN A 214       7.570  -4.408  60.959  1.00 42.74           C  
ATOM   3455  HB2 ASN A 214       8.041  -4.045  60.045  1.00 42.74           H  
ATOM   3456  HB3 ASN A 214       8.255  -4.228  61.788  1.00 42.74           H  
ATOM   3457  O   ASN A 214       8.843  -6.495  59.057  1.00 42.74           O  
ATOM   3458  CG  ASN A 214       6.305  -3.593  61.164  1.00 42.74           C  
ATOM   3459  ND2 ASN A 214       6.457  -2.323  61.460  1.00 42.74           N  
ATOM   3460 HD21 ASN A 214       7.387  -1.937  61.529  1.00 42.74           H  
ATOM   3461 HD22 ASN A 214       5.606  -1.784  61.533  1.00 42.74           H  
ATOM   3462  OD1 ASN A 214       5.174  -4.041  61.070  1.00 42.74           O  
ATOM   3463  N   THR A 215       9.300  -7.403  61.047  1.00 39.13           N  
ATOM   3464  H   THR A 215       9.009  -7.499  62.009  1.00 39.13           H  
ATOM   3465  CA  THR A 215      10.500  -8.143  60.601  1.00 39.13           C  
ATOM   3466  HA  THR A 215      10.860  -7.696  59.675  1.00 39.13           H  
ATOM   3467  C   THR A 215      10.194  -9.618  60.277  1.00 39.13           C  
ATOM   3468  CB  THR A 215      11.638  -8.030  61.635  1.00 39.13           C  
ATOM   3469  HB  THR A 215      11.507  -8.794  62.401  1.00 39.13           H  
ATOM   3470  O   THR A 215      10.942 -10.278  59.561  1.00 39.13           O  
ATOM   3471  CG2 THR A 215      13.014  -8.178  60.987  1.00 39.13           C  
ATOM   3472 HG21 THR A 215      13.147  -7.417  60.217  1.00 39.13           H  
ATOM   3473 HG22 THR A 215      13.111  -9.165  60.535  1.00 39.13           H  
ATOM   3474 HG23 THR A 215      13.789  -8.063  61.744  1.00 39.13           H  
ATOM   3475  OG1 THR A 215      11.690  -6.767  62.269  1.00 39.13           O  
ATOM   3476  HG1 THR A 215      10.842  -6.553  62.665  1.00 39.13           H  
ATOM   3477  N   ILE A 216       9.070 -10.147  60.772  1.00 36.52           N  
ATOM   3478  H   ILE A 216       8.533  -9.578  61.410  1.00 36.52           H  
ATOM   3479  CA  ILE A 216       8.591 -11.519  60.534  1.00 36.52           C  
ATOM   3480  HA  ILE A 216       9.461 -12.161  60.398  1.00 36.52           H  
ATOM   3481  C   ILE A 216       7.803 -11.642  59.216  1.00 36.52           C  
ATOM   3482  CB  ILE A 216       7.844 -12.048  61.789  1.00 36.52           C  
ATOM   3483  HB  ILE A 216       7.121 -11.293  62.098  1.00 36.52           H  
ATOM   3484  O   ILE A 216       7.515 -12.758  58.793  1.00 36.52           O  
ATOM   3485  CG1 ILE A 216       8.859 -12.276  62.935  1.00 36.52           C  
ATOM   3486 HG12 ILE A 216       9.528 -11.421  63.022  1.00 36.52           H  
ATOM   3487 HG13 ILE A 216       9.475 -13.144  62.701  1.00 36.52           H  
ATOM   3488  CG2 ILE A 216       7.079 -13.368  61.554  1.00 36.52           C  
ATOM   3489 HG21 ILE A 216       7.752 -14.126  61.155  1.00 36.52           H  
ATOM   3490 HG22 ILE A 216       6.264 -13.208  60.848  1.00 36.52           H  
ATOM   3491 HG23 ILE A 216       6.617 -13.740  62.468  1.00 36.52           H  
ATOM   3492  CD1 ILE A 216       8.201 -12.489  64.306  1.00 36.52           C  
ATOM   3493 HD11 ILE A 216       7.579 -11.631  64.559  1.00 36.52           H  
ATOM   3494 HD12 ILE A 216       7.601 -13.399  64.324  1.00 36.52           H  
ATOM   3495 HD13 ILE A 216       8.984 -12.606  65.055  1.00 36.52           H  
ATOM   3496  N   GLU A 217       7.551 -10.549  58.482  1.00 39.24           N  
ATOM   3497  H   GLU A 217       7.804  -9.634  58.825  1.00 39.24           H  
ATOM   3498  CA  GLU A 217       7.065 -10.668  57.094  1.00 39.24           C  
ATOM   3499  HA  GLU A 217       6.148 -11.258  57.107  1.00 39.24           H  
ATOM   3500  C   GLU A 217       8.032 -11.474  56.197  1.00 39.24           C  
ATOM   3501  CB  GLU A 217       6.710  -9.291  56.491  1.00 39.24           C  
ATOM   3502  HB2 GLU A 217       6.564  -9.415  55.418  1.00 39.24           H  
ATOM   3503  HB3 GLU A 217       7.531  -8.593  56.656  1.00 39.24           H  
ATOM   3504  O   GLU A 217       7.579 -12.077  55.228  1.00 39.24           O  
ATOM   3505  CG  GLU A 217       5.405  -8.732  57.093  1.00 39.24           C  
ATOM   3506  HG2 GLU A 217       5.585  -8.476  58.137  1.00 39.24           H  
ATOM   3507  HG3 GLU A 217       4.653  -9.521  57.073  1.00 39.24           H  
ATOM   3508  CD  GLU A 217       4.832  -7.498  56.364  1.00 39.24           C  
ATOM   3509  OE1 GLU A 217       3.617  -7.240  56.547  1.00 39.24           O  
ATOM   3510  OE2 GLU A 217       5.583  -6.807  55.639  1.00 39.24           O  
ATOM   3511  N   ASP A 218       9.310 -11.613  56.586  1.00 35.69           N  
ATOM   3512  H   ASP A 218       9.624 -11.057  57.368  1.00 35.69           H  
ATOM   3513  CA  ASP A 218      10.325 -12.356  55.823  1.00 35.69           C  
ATOM   3514  HA  ASP A 218       9.881 -12.697  54.888  1.00 35.69           H  
ATOM   3515  C   ASP A 218      10.849 -13.647  56.479  1.00 35.69           C  
ATOM   3516  CB  ASP A 218      11.477 -11.402  55.469  1.00 35.69           C  
ATOM   3517  HB2 ASP A 218      11.690 -10.756  56.322  1.00 35.69           H  
ATOM   3518  HB3 ASP A 218      12.381 -11.978  55.268  1.00 35.69           H  
ATOM   3519  O   ASP A 218      11.681 -14.340  55.891  1.00 35.69           O  
ATOM   3520  CG  ASP A 218      11.207 -10.555  54.220  1.00 35.69           C  
ATOM   3521  OD1 ASP A 218      10.452 -11.013  53.333  1.00 35.69           O  
ATOM   3522  OD2 ASP A 218      11.839  -9.480  54.124  1.00 35.69           O  
ATOM   3523  N   THR A 219      10.383 -14.042  57.670  1.00 29.12           N  
ATOM   3524  H   THR A 219       9.613 -13.533  58.081  1.00 29.12           H  
ATOM   3525  CA  THR A 219      10.870 -15.279  58.309  1.00 29.12           C  
ATOM   3526  HA  THR A 219      11.450 -15.839  57.575  1.00 29.12           H  
ATOM   3527  C   THR A 219       9.744 -16.224  58.694  1.00 29.12           C  
ATOM   3528  CB  THR A 219      11.870 -15.034  59.448  1.00 29.12           C  
ATOM   3529  HB  THR A 219      11.951 -15.939  60.051  1.00 29.12           H  
ATOM   3530  O   THR A 219       9.036 -16.058  59.681  1.00 29.12           O  
ATOM   3531  CG2 THR A 219      13.259 -14.700  58.900  1.00 29.12           C  
ATOM   3532 HG21 THR A 219      13.624 -15.524  58.286  1.00 29.12           H  
ATOM   3533 HG22 THR A 219      13.217 -13.797  58.292  1.00 29.12           H  
ATOM   3534 HG23 THR A 219      13.949 -14.543  59.729  1.00 29.12           H  
ATOM   3535  OG1 THR A 219      11.493 -13.963  60.277  1.00 29.12           O  
ATOM   3536  HG1 THR A 219      11.447 -13.181  59.722  1.00 29.12           H  
ATOM   3537  N   THR A 220       9.667 -17.300  57.912  1.00 29.54           N  
ATOM   3538  H   THR A 220      10.276 -17.303  57.106  1.00 29.54           H  
ATOM   3539  CA  THR A 220       8.851 -18.498  58.120  1.00 29.54           C  
ATOM   3540  HA  THR A 220       9.123 -19.183  57.317  1.00 29.54           H  
ATOM   3541  C   THR A 220       7.353 -18.234  57.927  1.00 29.54           C  
ATOM   3542  CB  THR A 220       9.240 -19.251  59.414  1.00 29.54           C  
ATOM   3543  HB  THR A 220       8.753 -20.227  59.412  1.00 29.54           H  
ATOM   3544  O   THR A 220       6.565 -18.112  58.857  1.00 29.54           O  
ATOM   3545  CG2 THR A 220      10.754 -19.476  59.509  1.00 29.54           C  
ATOM   3546 HG21 THR A 220      11.279 -18.532  59.653  1.00 29.54           H  
ATOM   3547 HG22 THR A 220      11.111 -19.964  58.602  1.00 29.54           H  
ATOM   3548 HG23 THR A 220      10.962 -20.126  60.359  1.00 29.54           H  
ATOM   3549  OG1 THR A 220       8.868 -18.588  60.599  1.00 29.54           O  
ATOM   3550  HG1 THR A 220       8.757 -17.659  60.382  1.00 29.54           H  
ATOM   3551  N   SER A 221       6.877 -18.243  56.676  1.00 33.46           N  
ATOM   3552  H   SER A 221       6.303 -17.436  56.478  1.00 33.46           H  
ATOM   3553  CA  SER A 221       6.314 -19.502  56.153  1.00 33.46           C  
ATOM   3554  HA  SER A 221       5.252 -19.342  55.970  1.00 33.46           H  
ATOM   3555  C   SER A 221       6.442 -20.608  57.200  1.00 33.46           C  
ATOM   3556  CB  SER A 221       6.937 -19.925  54.811  1.00 33.46           C  
ATOM   3557  HB2 SER A 221       6.695 -19.179  54.054  1.00 33.46           H  
ATOM   3558  HB3 SER A 221       6.497 -20.875  54.506  1.00 33.46           H  
ATOM   3559  O   SER A 221       7.522 -21.137  57.439  1.00 33.46           O  
ATOM   3560  OG  SER A 221       8.337 -20.078  54.869  1.00 33.46           O  
ATOM   3561  HG  SER A 221       8.757 -19.217  54.807  1.00 33.46           H  
ATOM   3562  N   PHE A 222       5.364 -20.855  57.940  1.00 32.03           N  
ATOM   3563  H   PHE A 222       4.542 -20.282  57.811  1.00 32.03           H  
ATOM   3564  CA  PHE A 222       5.285 -21.987  58.846  1.00 32.03           C  
ATOM   3565  HA  PHE A 222       6.074 -21.898  59.593  1.00 32.03           H  
ATOM   3566  C   PHE A 222       5.548 -23.217  57.962  1.00 32.03           C  
ATOM   3567  CB  PHE A 222       3.902 -21.960  59.547  1.00 32.03           C  
ATOM   3568  HB2 PHE A 222       3.190 -22.573  58.995  1.00 32.03           H  
ATOM   3569  HB3 PHE A 222       3.511 -20.943  59.509  1.00 32.03           H  
ATOM   3570  O   PHE A 222       4.638 -23.693  57.278  1.00 32.03           O  
ATOM   3571  CG  PHE A 222       3.882 -22.356  61.016  1.00 32.03           C  
ATOM   3572  CD1 PHE A 222       3.220 -23.519  61.447  1.00 32.03           C  
ATOM   3573  HD1 PHE A 222       2.644 -24.097  60.739  1.00 32.03           H  
ATOM   3574  CD2 PHE A 222       4.428 -21.495  61.984  1.00 32.03           C  
ATOM   3575  HD2 PHE A 222       4.897 -20.571  61.678  1.00 32.03           H  
ATOM   3576  CE1 PHE A 222       3.196 -23.888  62.802  1.00 32.03           C  
ATOM   3577  HE1 PHE A 222       2.690 -24.791  63.109  1.00 32.03           H  
ATOM   3578  CE2 PHE A 222       4.355 -21.825  63.350  1.00 32.03           C  
ATOM   3579  HE2 PHE A 222       4.773 -21.149  64.080  1.00 32.03           H  
ATOM   3580  CZ  PHE A 222       3.763 -23.033  63.760  1.00 32.03           C  
ATOM   3581  HZ  PHE A 222       3.723 -23.283  64.810  1.00 32.03           H  
ATOM   3582  N   GLU A 223       6.814 -23.654  57.894  1.00 28.13           N  
ATOM   3583  H   GLU A 223       7.522 -23.023  58.240  1.00 28.13           H  
ATOM   3584  CA  GLU A 223       7.295 -24.866  57.238  1.00 28.13           C  
ATOM   3585  HA  GLU A 223       6.952 -24.884  56.203  1.00 28.13           H  
ATOM   3586  C   GLU A 223       6.651 -26.032  57.982  1.00 28.13           C  
ATOM   3587  CB  GLU A 223       8.832 -24.964  57.230  1.00 28.13           C  
ATOM   3588  HB2 GLU A 223       9.211 -24.647  58.202  1.00 28.13           H  
ATOM   3589  HB3 GLU A 223       9.098 -26.011  57.085  1.00 28.13           H  
ATOM   3590  O   GLU A 223       7.220 -26.738  58.815  1.00 28.13           O  
ATOM   3591  CG  GLU A 223       9.520 -24.165  56.109  1.00 28.13           C  
ATOM   3592  HG2 GLU A 223       9.314 -23.105  56.256  1.00 28.13           H  
ATOM   3593  HG3 GLU A 223       9.088 -24.468  55.155  1.00 28.13           H  
ATOM   3594  CD  GLU A 223      11.047 -24.394  56.081  1.00 28.13           C  
ATOM   3595  OE1 GLU A 223      11.664 -24.087  55.038  1.00 28.13           O  
ATOM   3596  OE2 GLU A 223      11.591 -24.872  57.107  1.00 28.13           O  
ATOM   3597  N   THR A 224       5.376 -26.217  57.677  1.00 31.53           N  
ATOM   3598  H   THR A 224       4.974 -25.529  57.057  1.00 31.53           H  
ATOM   3599  CA  THR A 224       4.547 -27.348  58.056  1.00 31.53           C  
ATOM   3600  HA  THR A 224       4.839 -27.668  59.056  1.00 31.53           H  
ATOM   3601  C   THR A 224       4.842 -28.524  57.142  1.00 31.53           C  
ATOM   3602  CB  THR A 224       3.053 -26.987  58.100  1.00 31.53           C  
ATOM   3603  HB  THR A 224       2.444 -27.889  58.164  1.00 31.53           H  
ATOM   3604  O   THR A 224       3.965 -29.318  56.841  1.00 31.53           O  
ATOM   3605  CG2 THR A 224       2.780 -26.141  59.326  1.00 31.53           C  
ATOM   3606 HG21 THR A 224       3.032 -26.695  60.230  1.00 31.53           H  
ATOM   3607 HG22 THR A 224       3.407 -25.253  59.250  1.00 31.53           H  
ATOM   3608 HG23 THR A 224       1.727 -25.860  59.351  1.00 31.53           H  
ATOM   3609  OG1 THR A 224       2.641 -26.207  56.996  1.00 31.53           O  
ATOM   3610  HG1 THR A 224       3.090 -25.361  57.053  1.00 31.53           H  
ATOM   3611  N   GLU A 225       6.104 -28.692  56.751  1.00 33.81           N  
ATOM   3612  H   GLU A 225       6.773 -27.956  56.927  1.00 33.81           H  
ATOM   3613  CA  GLU A 225       6.637 -30.025  56.490  1.00 33.81           C  
ATOM   3614  HA  GLU A 225       5.860 -30.636  56.029  1.00 33.81           H  
ATOM   3615  C   GLU A 225       6.993 -30.739  57.807  1.00 33.81           C  
ATOM   3616  CB  GLU A 225       7.792 -29.964  55.489  1.00 33.81           C  
ATOM   3617  HB2 GLU A 225       8.250 -30.952  55.442  1.00 33.81           H  
ATOM   3618  HB3 GLU A 225       8.537 -29.240  55.819  1.00 33.81           H  
ATOM   3619  O   GLU A 225       7.132 -31.963  57.836  1.00 33.81           O  
ATOM   3620  CG  GLU A 225       7.259 -29.594  54.092  1.00 33.81           C  
ATOM   3621  HG2 GLU A 225       6.957 -28.547  54.094  1.00 33.81           H  
ATOM   3622  HG3 GLU A 225       6.375 -30.197  53.887  1.00 33.81           H  
ATOM   3623  CD  GLU A 225       8.278 -29.830  52.969  1.00 33.81           C  
ATOM   3624  OE1 GLU A 225       7.830 -29.845  51.800  1.00 33.81           O  
ATOM   3625  OE2 GLU A 225       9.470 -30.039  53.285  1.00 33.81           O  
ATOM   3626  N   ARG A 226       6.991 -30.035  58.955  1.00 33.66           N  
ATOM   3627  H   ARG A 226       6.929 -29.028  58.893  1.00 33.66           H  
ATOM   3628  CA  ARG A 226       6.947 -30.680  60.277  1.00 33.66           C  
ATOM   3629  HA  ARG A 226       7.589 -31.560  60.232  1.00 33.66           H  
ATOM   3630  C   ARG A 226       5.554 -31.232  60.594  1.00 33.66           C  
ATOM   3631  CB  ARG A 226       7.528 -29.783  61.378  1.00 33.66           C  
ATOM   3632  HB2 ARG A 226       7.253 -30.198  62.348  1.00 33.66           H  
ATOM   3633  HB3 ARG A 226       7.121 -28.775  61.299  1.00 33.66           H  
ATOM   3634  O   ARG A 226       4.750 -30.636  61.305  1.00 33.66           O  
ATOM   3635  CG  ARG A 226       9.060 -29.752  61.279  1.00 33.66           C  
ATOM   3636  HG2 ARG A 226       9.447 -30.769  61.209  1.00 33.66           H  
ATOM   3637  HG3 ARG A 226       9.347 -29.203  60.382  1.00 33.66           H  
ATOM   3638  CD  ARG A 226       9.674 -29.082  62.509  1.00 33.66           C  
ATOM   3639  HD2 ARG A 226       9.238 -28.089  62.621  1.00 33.66           H  
ATOM   3640  HD3 ARG A 226       9.429 -29.680  63.386  1.00 33.66           H  
ATOM   3641  NE  ARG A 226      11.135 -28.951  62.360  1.00 33.66           N  
ATOM   3642  HE  ARG A 226      11.471 -28.844  61.414  1.00 33.66           H  
ATOM   3643  NH1 ARG A 226      11.707 -28.918  64.586  1.00 33.66           N  
ATOM   3644 HH11 ARG A 226      10.729 -29.006  64.820  1.00 33.66           H  
ATOM   3645 HH12 ARG A 226      12.410 -28.807  65.303  1.00 33.66           H  
ATOM   3646  NH2 ARG A 226      13.291 -28.685  63.029  1.00 33.66           N  
ATOM   3647 HH21 ARG A 226      13.562 -28.573  62.063  1.00 33.66           H  
ATOM   3648 HH22 ARG A 226      13.984 -28.565  63.754  1.00 33.66           H  
ATOM   3649  CZ  ARG A 226      12.033 -28.856  63.324  1.00 33.66           C  
ATOM   3650  N   THR A 227       5.326 -32.433  60.069  1.00 39.96           N  
ATOM   3651  H   THR A 227       5.997 -32.694  59.360  1.00 39.96           H  
ATOM   3652  CA  THR A 227       4.589 -33.536  60.704  1.00 39.96           C  
ATOM   3653  HA  THR A 227       4.383 -34.263  59.919  1.00 39.96           H  
ATOM   3654  C   THR A 227       3.225 -33.175  61.305  1.00 39.96           C  
ATOM   3655  CB  THR A 227       5.484 -34.263  61.727  1.00 39.96           C  
ATOM   3656  HB  THR A 227       4.909 -35.060  62.198  1.00 39.96           H  
ATOM   3657  O   THR A 227       3.063 -33.029  62.515  1.00 39.96           O  
ATOM   3658  CG2 THR A 227       6.726 -34.880  61.079  1.00 39.96           C  
ATOM   3659 HG21 THR A 227       6.433 -35.594  60.309  1.00 39.96           H  
ATOM   3660 HG22 THR A 227       7.351 -34.106  60.633  1.00 39.96           H  
ATOM   3661 HG23 THR A 227       7.305 -35.402  61.841  1.00 39.96           H  
ATOM   3662  OG1 THR A 227       5.924 -33.367  62.720  1.00 39.96           O  
ATOM   3663  HG1 THR A 227       5.141 -32.909  63.033  1.00 39.96           H  
ATOM   3664  N   GLY A 228       2.199 -33.169  60.452  1.00 48.23           N  
ATOM   3665  H   GLY A 228       2.421 -33.119  59.468  1.00 48.23           H  
ATOM   3666  CA  GLY A 228       0.892 -33.719  60.822  1.00 48.23           C  
ATOM   3667  HA2 GLY A 228       0.569 -34.364  60.005  1.00 48.23           H  
ATOM   3668  HA3 GLY A 228       1.007 -34.340  61.710  1.00 48.23           H  
ATOM   3669  C   GLY A 228      -0.251 -32.744  61.094  1.00 48.23           C  
ATOM   3670  O   GLY A 228      -1.312 -33.222  61.497  1.00 48.23           O  
ATOM   3671  N   ALA A 229      -0.090 -31.438  60.861  1.00 55.14           N  
ATOM   3672  H   ALA A 229       0.794 -31.106  60.504  1.00 55.14           H  
ATOM   3673  CA  ALA A 229      -1.210 -30.499  60.909  1.00 55.14           C  
ATOM   3674  HA  ALA A 229      -1.891 -30.852  61.683  1.00 55.14           H  
ATOM   3675  C   ALA A 229      -1.986 -30.480  59.580  1.00 55.14           C  
ATOM   3676  CB  ALA A 229      -0.710 -29.109  61.322  1.00 55.14           C  
ATOM   3677  HB1 ALA A 229      -0.020 -28.725  60.571  1.00 55.14           H  
ATOM   3678  HB2 ALA A 229      -1.555 -28.427  61.406  1.00 55.14           H  
ATOM   3679  HB3 ALA A 229      -0.202 -29.168  62.285  1.00 55.14           H  
ATOM   3680  O   ALA A 229      -1.386 -30.389  58.513  1.00 55.14           O  
ATOM   3681  N   TRP A 230      -3.316 -30.568  59.631  1.00 69.72           N  
ATOM   3682  H   TRP A 230      -3.766 -30.551  60.535  1.00 69.72           H  
ATOM   3683  CA  TRP A 230      -4.183 -30.439  58.452  1.00 69.72           C  
ATOM   3684  HA  TRP A 230      -3.672 -29.802  57.730  1.00 69.72           H  
ATOM   3685  C   TRP A 230      -5.481 -29.728  58.834  1.00 69.72           C  
ATOM   3686  CB  TRP A 230      -4.445 -31.793  57.752  1.00 69.72           C  
ATOM   3687  HB2 TRP A 230      -4.948 -31.587  56.808  1.00 69.72           H  
ATOM   3688  HB3 TRP A 230      -3.484 -32.245  57.505  1.00 69.72           H  
ATOM   3689  O   TRP A 230      -5.973 -29.890  59.954  1.00 69.72           O  
ATOM   3690  CG  TRP A 230      -5.266 -32.811  58.493  1.00 69.72           C  
ATOM   3691  CD1 TRP A 230      -4.910 -33.369  59.662  1.00 69.72           C  
ATOM   3692  HD1 TRP A 230      -3.966 -33.152  60.139  1.00 69.72           H  
ATOM   3693  CD2 TRP A 230      -6.504 -33.492  58.108  1.00 69.72           C  
ATOM   3694  CE2 TRP A 230      -6.898 -34.355  59.177  1.00 69.72           C  
ATOM   3695  CE3 TRP A 230      -7.315 -33.507  56.955  1.00 69.72           C  
ATOM   3696  HE3 TRP A 230      -7.064 -32.873  56.118  1.00 69.72           H  
ATOM   3697  NE1 TRP A 230      -5.909 -34.207  60.116  1.00 69.72           N  
ATOM   3698  HE1 TRP A 230      -5.910 -34.656  61.021  1.00 69.72           H  
ATOM   3699  CH2 TRP A 230      -8.828 -35.145  57.965  1.00 69.72           C  
ATOM   3700  HH2 TRP A 230      -9.721 -35.750  57.898  1.00 69.72           H  
ATOM   3701  CZ2 TRP A 230      -8.046 -35.157  59.130  1.00 69.72           C  
ATOM   3702  HZ2 TRP A 230      -8.318 -35.786  59.965  1.00 69.72           H  
ATOM   3703  CZ3 TRP A 230      -8.455 -34.330  56.881  1.00 69.72           C  
ATOM   3704  HZ3 TRP A 230      -9.067 -34.308  55.992  1.00 69.72           H  
ATOM   3705  N   LEU A 231      -5.994 -28.932  57.894  1.00 76.78           N  
ATOM   3706  H   LEU A 231      -5.506 -28.864  57.012  1.00 76.78           H  
ATOM   3707  CA  LEU A 231      -7.313 -28.316  57.931  1.00 76.78           C  
ATOM   3708  HA  LEU A 231      -7.805 -28.592  58.864  1.00 76.78           H  
ATOM   3709  C   LEU A 231      -8.123 -28.860  56.753  1.00 76.78           C  
ATOM   3710  CB  LEU A 231      -7.193 -26.782  57.915  1.00 76.78           C  
ATOM   3711  HB2 LEU A 231      -6.558 -26.497  57.076  1.00 76.78           H  
ATOM   3712  HB3 LEU A 231      -6.703 -26.459  58.833  1.00 76.78           H  
ATOM   3713  O   LEU A 231      -7.672 -28.796  55.604  1.00 76.78           O  
ATOM   3714  CG  LEU A 231      -8.537 -26.038  57.771  1.00 76.78           C  
ATOM   3715  HG  LEU A 231      -9.015 -26.331  56.836  1.00 76.78           H  
ATOM   3716  CD1 LEU A 231      -9.508 -26.292  58.925  1.00 76.78           C  
ATOM   3717 HD11 LEU A 231     -10.441 -25.760  58.738  1.00 76.78           H  
ATOM   3718 HD12 LEU A 231      -9.066 -25.918  59.848  1.00 76.78           H  
ATOM   3719 HD13 LEU A 231      -9.732 -27.354  59.022  1.00 76.78           H  
ATOM   3720  CD2 LEU A 231      -8.279 -24.535  57.726  1.00 76.78           C  
ATOM   3721 HD21 LEU A 231      -9.193 -24.019  57.434  1.00 76.78           H  
ATOM   3722 HD22 LEU A 231      -7.936 -24.177  58.697  1.00 76.78           H  
ATOM   3723 HD23 LEU A 231      -7.504 -24.300  56.997  1.00 76.78           H  
ATOM   3724  N   GLY A 232      -9.311 -29.375  57.050  1.00 83.24           N  
ATOM   3725  H   GLY A 232      -9.566 -29.455  58.023  1.00 83.24           H  
ATOM   3726  CA  GLY A 232     -10.291 -29.776  56.050  1.00 83.24           C  
ATOM   3727  HA2 GLY A 232      -9.995 -29.386  55.075  1.00 83.24           H  
ATOM   3728  HA3 GLY A 232     -10.336 -30.863  55.984  1.00 83.24           H  
ATOM   3729  C   GLY A 232     -11.673 -29.245  56.395  1.00 83.24           C  
ATOM   3730  O   GLY A 232     -12.073 -29.283  57.557  1.00 83.24           O  
ATOM   3731  N   LEU A 233     -12.408 -28.765  55.395  1.00 84.38           N  
ATOM   3732  H   LEU A 233     -12.021 -28.827  54.464  1.00 84.38           H  
ATOM   3733  CA  LEU A 233     -13.822 -28.414  55.525  1.00 84.38           C  
ATOM   3734  HA  LEU A 233     -14.102 -28.381  56.578  1.00 84.38           H  
ATOM   3735  C   LEU A 233     -14.659 -29.496  54.866  1.00 84.38           C  
ATOM   3736  CB  LEU A 233     -14.113 -27.041  54.899  1.00 84.38           C  
ATOM   3737  HB2 LEU A 233     -13.733 -27.034  53.877  1.00 84.38           H  
ATOM   3738  HB3 LEU A 233     -15.194 -26.904  54.851  1.00 84.38           H  
ATOM   3739  O   LEU A 233     -14.417 -29.844  53.712  1.00 84.38           O  
ATOM   3740  CG  LEU A 233     -13.506 -25.852  55.653  1.00 84.38           C  
ATOM   3741  HG  LEU A 233     -12.422 -25.954  55.701  1.00 84.38           H  
ATOM   3742  CD1 LEU A 233     -13.837 -24.555  54.916  1.00 84.38           C  
ATOM   3743 HD11 LEU A 233     -13.388 -23.710  55.436  1.00 84.38           H  
ATOM   3744 HD12 LEU A 233     -13.429 -24.596  53.906  1.00 84.38           H  
ATOM   3745 HD13 LEU A 233     -14.917 -24.410  54.868  1.00 84.38           H  
ATOM   3746  CD2 LEU A 233     -14.061 -25.762  57.070  1.00 84.38           C  
ATOM   3747 HD21 LEU A 233     -13.610 -26.540  57.687  1.00 84.38           H  
ATOM   3748 HD22 LEU A 233     -15.145 -25.872  57.066  1.00 84.38           H  
ATOM   3749 HD23 LEU A 233     -13.806 -24.788  57.489  1.00 84.38           H  
ATOM   3750  N   THR A 234     -15.651 -30.010  55.585  1.00 84.72           N  
ATOM   3751  H   THR A 234     -15.775 -29.687  56.534  1.00 84.72           H  
ATOM   3752  CA  THR A 234     -16.619 -30.968  55.048  1.00 84.72           C  
ATOM   3753  HA  THR A 234     -16.483 -31.048  53.970  1.00 84.72           H  
ATOM   3754  C   THR A 234     -18.035 -30.478  55.291  1.00 84.72           C  
ATOM   3755  CB  THR A 234     -16.413 -32.371  55.627  1.00 84.72           C  
ATOM   3756  HB  THR A 234     -16.552 -32.362  56.708  1.00 84.72           H  
ATOM   3757  O   THR A 234     -18.404 -30.134  56.413  1.00 84.72           O  
ATOM   3758  CG2 THR A 234     -17.364 -33.376  54.984  1.00 84.72           C  
ATOM   3759 HG21 THR A 234     -17.374 -33.239  53.903  1.00 84.72           H  
ATOM   3760 HG22 THR A 234     -17.054 -34.392  55.228  1.00 84.72           H  
ATOM   3761 HG23 THR A 234     -18.380 -33.217  55.346  1.00 84.72           H  
ATOM   3762  OG1 THR A 234     -15.107 -32.805  55.323  1.00 84.72           O  
ATOM   3763  HG1 THR A 234     -14.500 -32.201  55.756  1.00 84.72           H  
ATOM   3764  N   LEU A 235     -18.831 -30.458  54.225  1.00 82.44           N  
ATOM   3765  H   LEU A 235     -18.444 -30.771  53.347  1.00 82.44           H  
ATOM   3766  CA  LEU A 235     -20.265 -30.222  54.276  1.00 82.44           C  
ATOM   3767  HA  LEU A 235     -20.508 -29.714  55.209  1.00 82.44           H  
ATOM   3768  C   LEU A 235     -21.001 -31.555  54.261  1.00 82.44           C  
ATOM   3769  CB  LEU A 235     -20.698 -29.339  53.096  1.00 82.44           C  
ATOM   3770  HB2 LEU A 235     -21.778 -29.417  52.970  1.00 82.44           H  
ATOM   3771  HB3 LEU A 235     -20.228 -29.718  52.188  1.00 82.44           H  
ATOM   3772  O   LEU A 235     -20.751 -32.380  53.385  1.00 82.44           O  
ATOM   3773  CG  LEU A 235     -20.338 -27.857  53.280  1.00 82.44           C  
ATOM   3774  HG  LEU A 235     -19.291 -27.758  53.565  1.00 82.44           H  
ATOM   3775  CD1 LEU A 235     -20.561 -27.115  51.964  1.00 82.44           C  
ATOM   3776 HD11 LEU A 235     -19.933 -27.565  51.196  1.00 82.44           H  
ATOM   3777 HD12 LEU A 235     -20.274 -26.069  52.077  1.00 82.44           H  
ATOM   3778 HD13 LEU A 235     -21.607 -27.174  51.665  1.00 82.44           H  
ATOM   3779  CD2 LEU A 235     -21.211 -27.191  54.339  1.00 82.44           C  
ATOM   3780 HD21 LEU A 235     -21.029 -27.639  55.316  1.00 82.44           H  
ATOM   3781 HD22 LEU A 235     -20.963 -26.131  54.395  1.00 82.44           H  
ATOM   3782 HD23 LEU A 235     -22.266 -27.304  54.087  1.00 82.44           H  
ATOM   3783  N   TYR A 236     -21.950 -31.728  55.172  1.00 81.32           N  
ATOM   3784  H   TYR A 236     -22.090 -30.990  55.847  1.00 81.32           H  
ATOM   3785  CA  TYR A 236     -22.820 -32.897  55.261  1.00 81.32           C  
ATOM   3786  HA  TYR A 236     -22.570 -33.574  54.445  1.00 81.32           H  
ATOM   3787  C   TYR A 236     -24.289 -32.488  55.133  1.00 81.32           C  
ATOM   3788  CB  TYR A 236     -22.603 -33.658  56.575  1.00 81.32           C  
ATOM   3789  HB2 TYR A 236     -23.034 -33.077  57.391  1.00 81.32           H  
ATOM   3790  HB3 TYR A 236     -23.162 -34.592  56.528  1.00 81.32           H  
ATOM   3791  O   TYR A 236     -24.664 -31.383  55.526  1.00 81.32           O  
ATOM   3792  CG  TYR A 236     -21.163 -33.972  56.924  1.00 81.32           C  
ATOM   3793  CD1 TYR A 236     -20.619 -35.245  56.661  1.00 81.32           C  
ATOM   3794  HD1 TYR A 236     -21.221 -36.005  56.185  1.00 81.32           H  
ATOM   3795  CD2 TYR A 236     -20.387 -32.998  57.575  1.00 81.32           C  
ATOM   3796  HD2 TYR A 236     -20.790 -32.017  57.780  1.00 81.32           H  
ATOM   3797  CE1 TYR A 236     -19.302 -35.549  57.066  1.00 81.32           C  
ATOM   3798  HE1 TYR A 236     -18.887 -36.534  56.907  1.00 81.32           H  
ATOM   3799  CE2 TYR A 236     -19.087 -33.314  57.991  1.00 81.32           C  
ATOM   3800  HE2 TYR A 236     -18.500 -32.577  58.519  1.00 81.32           H  
ATOM   3801  OH  TYR A 236     -17.303 -34.881  58.230  1.00 81.32           O  
ATOM   3802  HH  TYR A 236     -17.185 -34.412  59.059  1.00 81.32           H  
ATOM   3803  CZ  TYR A 236     -18.539 -34.586  57.752  1.00 81.32           C  
ATOM   3804  N   GLY A 237     -25.125 -33.395  54.635  1.00 75.93           N  
ATOM   3805  H   GLY A 237     -24.722 -34.259  54.302  1.00 75.93           H  
ATOM   3806  CA  GLY A 237     -26.583 -33.349  54.723  1.00 75.93           C  
ATOM   3807  HA2 GLY A 237     -26.903 -32.464  55.272  1.00 75.93           H  
ATOM   3808  HA3 GLY A 237     -27.014 -33.304  53.722  1.00 75.93           H  
ATOM   3809  C   GLY A 237     -27.126 -34.591  55.433  1.00 75.93           C  
ATOM   3810  O   GLY A 237     -26.526 -35.663  55.369  1.00 75.93           O  
ATOM   3811  N   ASP A 238     -28.260 -34.459  56.113  1.00 66.85           N  
ATOM   3812  H   ASP A 238     -28.652 -33.534  56.219  1.00 66.85           H  
ATOM   3813  CA  ASP A 238     -28.890 -35.546  56.870  1.00 66.85           C  
ATOM   3814  HA  ASP A 238     -28.132 -35.991  57.515  1.00 66.85           H  
ATOM   3815  C   ASP A 238     -29.432 -36.655  55.939  1.00 66.85           C  
ATOM   3816  CB  ASP A 238     -29.973 -34.935  57.784  1.00 66.85           C  
ATOM   3817  HB2 ASP A 238     -29.565 -34.036  58.246  1.00 66.85           H  
ATOM   3818  HB3 ASP A 238     -30.833 -34.632  57.187  1.00 66.85           H  
ATOM   3819  O   ASP A 238     -30.519 -36.545  55.373  1.00 66.85           O  
ATOM   3820  CG  ASP A 238     -30.436 -35.844  58.930  1.00 66.85           C  
ATOM   3821  OD1 ASP A 238     -29.875 -36.955  59.096  1.00 66.85           O  
ATOM   3822  OD2 ASP A 238     -31.303 -35.374  59.704  1.00 66.85           O  
ATOM   3823  N   LYS A 239     -28.664 -37.735  55.742  1.00 55.15           N  
ATOM   3824  H   LYS A 239     -27.727 -37.698  56.118  1.00 55.15           H  
ATOM   3825  CA  LYS A 239     -29.149 -39.005  55.170  1.00 55.15           C  
ATOM   3826  HA  LYS A 239     -30.234 -39.038  55.273  1.00 55.15           H  
ATOM   3827  C   LYS A 239     -28.581 -40.182  55.962  1.00 55.15           C  
ATOM   3828  CB  LYS A 239     -28.809 -39.133  53.668  1.00 55.15           C  
ATOM   3829  HB2 LYS A 239     -27.759 -38.888  53.506  1.00 55.15           H  
ATOM   3830  HB3 LYS A 239     -28.964 -40.171  53.375  1.00 55.15           H  
ATOM   3831  O   LYS A 239     -27.417 -40.531  55.804  1.00 55.15           O  
ATOM   3832  CG  LYS A 239     -29.694 -38.248  52.774  1.00 55.15           C  
ATOM   3833  HG2 LYS A 239     -29.432 -37.202  52.934  1.00 55.15           H  
ATOM   3834  HG3 LYS A 239     -30.737 -38.393  53.055  1.00 55.15           H  
ATOM   3835  CD  LYS A 239     -29.538 -38.586  51.283  1.00 55.15           C  
ATOM   3836  HD2 LYS A 239     -28.503 -38.423  50.984  1.00 55.15           H  
ATOM   3837  HD3 LYS A 239     -29.802 -39.632  51.124  1.00 55.15           H  
ATOM   3838  CE  LYS A 239     -30.473 -37.681  50.467  1.00 55.15           C  
ATOM   3839  HE2 LYS A 239     -30.187 -36.644  50.640  1.00 55.15           H  
ATOM   3840  HE3 LYS A 239     -31.486 -37.797  50.854  1.00 55.15           H  
ATOM   3841  NZ  LYS A 239     -30.445 -37.991  49.015  1.00 55.15           N  
ATOM   3842  HZ1 LYS A 239     -30.764 -38.935  48.851  1.00 55.15           H  
ATOM   3843  HZ2 LYS A 239     -31.063 -37.361  48.523  1.00 55.15           H  
ATOM   3844  HZ3 LYS A 239     -29.513 -37.882  48.642  1.00 55.15           H  
ATOM   3845  N   ARG A 240     -29.409 -40.828  56.791  1.00 40.47           N  
ATOM   3846  H   ARG A 240     -30.341 -40.452  56.895  1.00 40.47           H  
ATOM   3847  CA  ARG A 240     -29.091 -42.108  57.451  1.00 40.47           C  
ATOM   3848  HA  ARG A 240     -28.014 -42.190  57.596  1.00 40.47           H  
ATOM   3849  C   ARG A 240     -29.540 -43.278  56.573  1.00 40.47           C  
ATOM   3850  CB  ARG A 240     -29.788 -42.201  58.822  1.00 40.47           C  
ATOM   3851  HB2 ARG A 240     -30.856 -42.025  58.692  1.00 40.47           H  
ATOM   3852  HB3 ARG A 240     -29.660 -43.216  59.200  1.00 40.47           H  
ATOM   3853  O   ARG A 240     -30.734 -43.544  56.497  1.00 40.47           O  
ATOM   3854  CG  ARG A 240     -29.251 -41.231  59.880  1.00 40.47           C  
ATOM   3855  HG2 ARG A 240     -29.401 -40.205  59.546  1.00 40.47           H  
ATOM   3856  HG3 ARG A 240     -28.186 -41.407  60.033  1.00 40.47           H  
ATOM   3857  CD  ARG A 240     -30.008 -41.456  61.196  1.00 40.47           C  
ATOM   3858  HD2 ARG A 240     -29.823 -42.475  61.537  1.00 40.47           H  
ATOM   3859  HD3 ARG A 240     -31.075 -41.331  61.009  1.00 40.47           H  
ATOM   3860  NE  ARG A 240     -29.584 -40.500  62.231  1.00 40.47           N  
ATOM   3861  HE  ARG A 240     -28.971 -39.758  61.925  1.00 40.47           H  
ATOM   3862  NH1 ARG A 240     -30.832 -41.351  63.962  1.00 40.47           N  
ATOM   3863 HH11 ARG A 240     -31.216 -42.034  63.324  1.00 40.47           H  
ATOM   3864 HH12 ARG A 240     -31.106 -41.339  64.934  1.00 40.47           H  
ATOM   3865  NH2 ARG A 240     -29.484 -39.606  64.318  1.00 40.47           N  
ATOM   3866 HH21 ARG A 240     -28.797 -38.948  63.979  1.00 40.47           H  
ATOM   3867 HH22 ARG A 240     -29.740 -39.620  65.295  1.00 40.47           H  
ATOM   3868  CZ  ARG A 240     -29.969 -40.491  63.494  1.00 40.47           C  
ATOM   3869  N   THR A 241     -28.612 -44.029  55.987  1.00 39.44           N  
ATOM   3870  H   THR A 241     -27.651 -43.716  55.993  1.00 39.44           H  
ATOM   3871  CA  THR A 241     -28.889 -45.392  55.494  1.00 39.44           C  
ATOM   3872  HA  THR A 241     -29.726 -45.800  56.059  1.00 39.44           H  
ATOM   3873  C   THR A 241     -27.689 -46.294  55.759  1.00 39.44           C  
ATOM   3874  CB  THR A 241     -29.279 -45.452  54.005  1.00 39.44           C  
ATOM   3875  HB  THR A 241     -29.122 -46.470  53.647  1.00 39.44           H  
ATOM   3876  O   THR A 241     -26.573 -45.973  55.370  1.00 39.44           O  
ATOM   3877  CG2 THR A 241     -30.748 -45.099  53.770  1.00 39.44           C  
ATOM   3878 HG21 THR A 241     -31.389 -45.705  54.409  1.00 39.44           H  
ATOM   3879 HG22 THR A 241     -30.917 -44.042  53.978  1.00 39.44           H  
ATOM   3880 HG23 THR A 241     -30.999 -45.294  52.727  1.00 39.44           H  
ATOM   3881  OG1 THR A 241     -28.503 -44.571  53.226  1.00 39.44           O  
ATOM   3882  HG1 THR A 241     -27.580 -44.728  53.436  1.00 39.44           H  
ATOM   3883  N   LEU A 242     -27.925 -47.411  56.452  1.00 32.34           N  
ATOM   3884  H   LEU A 242     -28.882 -47.623  56.696  1.00 32.34           H  
ATOM   3885  CA  LEU A 242     -26.919 -48.408  56.828  1.00 32.34           C  
ATOM   3886  HA  LEU A 242     -26.040 -47.914  57.242  1.00 32.34           H  
ATOM   3887  C   LEU A 242     -26.494 -49.223  55.597  1.00 32.34           C  
ATOM   3888  CB  LEU A 242     -27.544 -49.337  57.894  1.00 32.34           C  
ATOM   3889  HB2 LEU A 242     -26.935 -50.237  57.983  1.00 32.34           H  
ATOM   3890  HB3 LEU A 242     -28.521 -49.657  57.532  1.00 32.34           H  
ATOM   3891  O   LEU A 242     -27.342 -49.852  54.966  1.00 32.34           O  
ATOM   3892  CG  LEU A 242     -27.697 -48.700  59.290  1.00 32.34           C  
ATOM   3893  HG  LEU A 242     -27.818 -47.621  59.193  1.00 32.34           H  
ATOM   3894  CD1 LEU A 242     -28.929 -49.247  60.012  1.00 32.34           C  
ATOM   3895 HD11 LEU A 242     -28.846 -50.329  60.121  1.00 32.34           H  
ATOM   3896 HD12 LEU A 242     -29.009 -48.793  60.999  1.00 32.34           H  
ATOM   3897 HD13 LEU A 242     -29.828 -49.010  59.443  1.00 32.34           H  
ATOM   3898  CD2 LEU A 242     -26.469 -48.989  60.153  1.00 32.34           C  
ATOM   3899 HD21 LEU A 242     -26.356 -50.062  60.310  1.00 32.34           H  
ATOM   3900 HD22 LEU A 242     -25.573 -48.604  59.665  1.00 32.34           H  
ATOM   3901 HD23 LEU A 242     -26.571 -48.498  61.121  1.00 32.34           H  
ATOM   3902  N   GLN A 243     -25.196 -49.274  55.289  1.00 39.38           N  
ATOM   3903  H   GLN A 243     -24.541 -48.704  55.805  1.00 39.38           H  
ATOM   3904  CA  GLN A 243     -24.636 -50.324  54.435  1.00 39.38           C  
ATOM   3905  HA  GLN A 243     -25.432 -51.022  54.174  1.00 39.38           H  
ATOM   3906  C   GLN A 243     -23.607 -51.142  55.210  1.00 39.38           C  
ATOM   3907  CB  GLN A 243     -24.078 -49.788  53.110  1.00 39.38           C  
ATOM   3908  HB2 GLN A 243     -23.461 -50.570  52.666  1.00 39.38           H  
ATOM   3909  HB3 GLN A 243     -23.451 -48.914  53.288  1.00 39.38           H  
ATOM   3910  O   GLN A 243     -22.736 -50.614  55.893  1.00 39.38           O  
ATOM   3911  CG  GLN A 243     -25.208 -49.445  52.126  1.00 39.38           C  
ATOM   3912  HG2 GLN A 243     -25.941 -50.253  52.121  1.00 39.38           H  
ATOM   3913  HG3 GLN A 243     -25.709 -48.535  52.455  1.00 39.38           H  
ATOM   3914  CD  GLN A 243     -24.722 -49.255  50.691  1.00 39.38           C  
ATOM   3915  NE2 GLN A 243     -25.619 -49.073  49.747  1.00 39.38           N  
ATOM   3916 HE21 GLN A 243     -26.604 -49.030  49.968  1.00 39.38           H  
ATOM   3917 HE22 GLN A 243     -25.243 -48.944  48.818  1.00 39.38           H  
ATOM   3918  OE1 GLN A 243     -23.549 -49.288  50.370  1.00 39.38           O  
ATOM   3919  N   ASN A 244     -23.765 -52.459  55.118  1.00 35.80           N  
ATOM   3920  H   ASN A 244     -24.476 -52.805  54.490  1.00 35.80           H  
ATOM   3921  CA  ASN A 244     -22.982 -53.449  55.833  1.00 35.80           C  
ATOM   3922  HA  ASN A 244     -22.574 -53.007  56.742  1.00 35.80           H  
ATOM   3923  C   ASN A 244     -21.816 -53.889  54.937  1.00 35.80           C  
ATOM   3924  CB  ASN A 244     -23.959 -54.585  56.214  1.00 35.80           C  
ATOM   3925  HB2 ASN A 244     -24.194 -55.184  55.334  1.00 35.80           H  
ATOM   3926  HB3 ASN A 244     -24.888 -54.147  56.580  1.00 35.80           H  
ATOM   3927  O   ASN A 244     -21.968 -54.804  54.130  1.00 35.80           O  
ATOM   3928  CG  ASN A 244     -23.461 -55.499  57.315  1.00 35.80           C  
ATOM   3929  ND2 ASN A 244     -24.167 -56.576  57.574  1.00 35.80           N  
ATOM   3930 HD21 ASN A 244     -23.828 -57.153  58.330  1.00 35.80           H  
ATOM   3931 HD22 ASN A 244     -24.988 -56.798  57.029  1.00 35.80           H  
ATOM   3932  OD1 ASN A 244     -22.478 -55.252  57.987  1.00 35.80           O  
ATOM   3933  N   THR A 245     -20.666 -53.223  55.027  1.00 43.62           N  
ATOM   3934  H   THR A 245     -20.600 -52.404  55.614  1.00 43.62           H  
ATOM   3935  CA  THR A 245     -19.425 -53.731  54.428  1.00 43.62           C  
ATOM   3936  HA  THR A 245     -19.668 -54.431  53.628  1.00 43.62           H  
ATOM   3937  C   THR A 245     -18.665 -54.506  55.495  1.00 43.62           C  
ATOM   3938  CB  THR A 245     -18.584 -52.627  53.775  1.00 43.62           C  
ATOM   3939  HB  THR A 245     -17.604 -53.026  53.510  1.00 43.62           H  
ATOM   3940  O   THR A 245     -18.254 -53.951  56.513  1.00 43.62           O  
ATOM   3941  CG2 THR A 245     -19.277 -52.128  52.504  1.00 43.62           C  
ATOM   3942 HG21 THR A 245     -19.413 -52.951  51.802  1.00 43.62           H  
ATOM   3943 HG22 THR A 245     -18.657 -51.363  52.036  1.00 43.62           H  
ATOM   3944 HG23 THR A 245     -20.246 -51.693  52.748  1.00 43.62           H  
ATOM   3945  OG1 THR A 245     -18.427 -51.519  54.627  1.00 43.62           O  
ATOM   3946  HG1 THR A 245     -17.917 -51.766  55.402  1.00 43.62           H  
ATOM   3947  N   GLY A 246     -18.565 -55.823  55.297  1.00 44.87           N  
ATOM   3948  H   GLY A 246     -18.949 -56.196  54.440  1.00 44.87           H  
ATOM   3949  CA  GLY A 246     -18.032 -56.773  56.271  1.00 44.87           C  
ATOM   3950  HA2 GLY A 246     -18.769 -56.913  57.061  1.00 44.87           H  
ATOM   3951  HA3 GLY A 246     -17.865 -57.733  55.783  1.00 44.87           H  
ATOM   3952  C   GLY A 246     -16.707 -56.317  56.883  1.00 44.87           C  
ATOM   3953  O   GLY A 246     -15.713 -56.190  56.179  1.00 44.87           O  
ATOM   3954  N   ARG A 247     -16.727 -56.124  58.207  1.00 44.12           N  
ATOM   3955  H   ARG A 247     -17.634 -56.175  58.648  1.00 44.12           H  
ATOM   3956  CA  ARG A 247     -15.602 -55.685  59.050  1.00 44.12           C  
ATOM   3957  HA  ARG A 247     -15.987 -55.521  60.057  1.00 44.12           H  
ATOM   3958  C   ARG A 247     -15.036 -54.304  58.714  1.00 44.12           C  
ATOM   3959  CB  ARG A 247     -14.512 -56.768  59.160  1.00 44.12           C  
ATOM   3960  HB2 ARG A 247     -13.667 -56.337  59.697  1.00 44.12           H  
ATOM   3961  HB3 ARG A 247     -14.165 -57.074  58.173  1.00 44.12           H  
ATOM   3962  O   ARG A 247     -13.835 -54.160  58.563  1.00 44.12           O  
ATOM   3963  CG  ARG A 247     -15.003 -57.978  59.957  1.00 44.12           C  
ATOM   3964  HG2 ARG A 247     -15.616 -57.619  60.783  1.00 44.12           H  
ATOM   3965  HG3 ARG A 247     -15.618 -58.624  59.332  1.00 44.12           H  
ATOM   3966  CD  ARG A 247     -13.836 -58.758  60.573  1.00 44.12           C  
ATOM   3967  HD2 ARG A 247     -14.213 -59.190  61.500  1.00 44.12           H  
ATOM   3968  HD3 ARG A 247     -13.027 -58.077  60.836  1.00 44.12           H  
ATOM   3969  NE  ARG A 247     -13.332 -59.828  59.691  1.00 44.12           N  
ATOM   3970  HE  ARG A 247     -13.286 -59.613  58.705  1.00 44.12           H  
ATOM   3971  NH1 ARG A 247     -12.880 -61.347  61.356  1.00 44.12           N  
ATOM   3972 HH11 ARG A 247     -13.107 -60.639  62.040  1.00 44.12           H  
ATOM   3973 HH12 ARG A 247     -12.551 -62.256  61.648  1.00 44.12           H  
ATOM   3974  NH2 ARG A 247     -12.562 -61.925  59.228  1.00 44.12           N  
ATOM   3975 HH21 ARG A 247     -12.565 -61.702  58.243  1.00 44.12           H  
ATOM   3976 HH22 ARG A 247     -12.240 -62.830  59.540  1.00 44.12           H  
ATOM   3977  CZ  ARG A 247     -12.929 -61.022  60.092  1.00 44.12           C  
ATOM   3978  N   ASP A 248     -15.918 -53.321  58.576  1.00 33.58           N  
ATOM   3979  H   ASP A 248     -16.820 -53.583  58.206  1.00 33.58           H  
ATOM   3980  CA  ASP A 248     -15.910 -52.066  59.344  1.00 33.58           C  
ATOM   3981  HA  ASP A 248     -16.151 -52.293  60.382  1.00 33.58           H  
ATOM   3982  C   ASP A 248     -17.044 -51.181  58.796  1.00 33.58           C  
ATOM   3983  CB  ASP A 248     -14.549 -51.330  59.319  1.00 33.58           C  
ATOM   3984  HB2 ASP A 248     -14.142 -51.345  58.307  1.00 33.58           H  
ATOM   3985  HB3 ASP A 248     -14.717 -50.289  59.594  1.00 33.58           H  
ATOM   3986  O   ASP A 248     -17.139 -50.931  57.593  1.00 33.58           O  
ATOM   3987  CG  ASP A 248     -13.525 -51.912  60.317  1.00 33.58           C  
ATOM   3988  OD1 ASP A 248     -13.975 -52.495  61.336  1.00 33.58           O  
ATOM   3989  OD2 ASP A 248     -12.309 -51.736  60.084  1.00 33.58           O  
ATOM   3990  N   LEU A 249     -17.957 -50.742  59.670  1.00 29.39           N  
ATOM   3991  H   LEU A 249     -17.805 -50.931  60.650  1.00 29.39           H  
ATOM   3992  CA  LEU A 249     -18.991 -49.765  59.315  1.00 29.39           C  
ATOM   3993  HA  LEU A 249     -19.428 -50.016  58.349  1.00 29.39           H  
ATOM   3994  C   LEU A 249     -18.321 -48.393  59.189  1.00 29.39           C  
ATOM   3995  CB  LEU A 249     -20.104 -49.756  60.388  1.00 29.39           C  
ATOM   3996  HB2 LEU A 249     -19.644 -49.892  61.367  1.00 29.39           H  
ATOM   3997  HB3 LEU A 249     -20.567 -48.769  60.404  1.00 29.39           H  
ATOM   3998  O   LEU A 249     -18.080 -47.729  60.194  1.00 29.39           O  
ATOM   3999  CG  LEU A 249     -21.206 -50.811  60.160  1.00 29.39           C  
ATOM   4000  HG  LEU A 249     -20.863 -51.556  59.443  1.00 29.39           H  
ATOM   4001  CD1 LEU A 249     -21.552 -51.534  61.463  1.00 29.39           C  
ATOM   4002 HD11 LEU A 249     -20.664 -52.039  61.842  1.00 29.39           H  
ATOM   4003 HD12 LEU A 249     -22.325 -52.279  61.276  1.00 29.39           H  
ATOM   4004 HD13 LEU A 249     -21.905 -50.818  62.205  1.00 29.39           H  
ATOM   4005  CD2 LEU A 249     -22.489 -50.163  59.627  1.00 29.39           C  
ATOM   4006 HD21 LEU A 249     -22.874 -49.440  60.346  1.00 29.39           H  
ATOM   4007 HD22 LEU A 249     -23.240 -50.932  59.443  1.00 29.39           H  
ATOM   4008 HD23 LEU A 249     -22.271 -49.658  58.686  1.00 29.39           H  
ATOM   4009  N   VAL A 250     -18.015 -47.962  57.965  1.00 35.30           N  
ATOM   4010  H   VAL A 250     -18.139 -48.591  57.184  1.00 35.30           H  
ATOM   4011  CA  VAL A 250     -17.595 -46.579  57.710  1.00 35.30           C  
ATOM   4012  HA  VAL A 250     -17.129 -46.182  58.611  1.00 35.30           H  
ATOM   4013  C   VAL A 250     -18.842 -45.746  57.421  1.00 35.30           C  
ATOM   4014  CB  VAL A 250     -16.540 -46.472  56.592  1.00 35.30           C  
ATOM   4015  HB  VAL A 250     -16.987 -46.748  55.636  1.00 35.30           H  
ATOM   4016  O   VAL A 250     -19.471 -45.880  56.374  1.00 35.30           O  
ATOM   4017  CG1 VAL A 250     -16.004 -45.036  56.501  1.00 35.30           C  
ATOM   4018 HG11 VAL A 250     -15.325 -44.950  55.653  1.00 35.30           H  
ATOM   4019 HG12 VAL A 250     -15.471 -44.777  57.416  1.00 35.30           H  
ATOM   4020 HG13 VAL A 250     -16.824 -44.330  56.366  1.00 35.30           H  
ATOM   4021  CG2 VAL A 250     -15.336 -47.389  56.855  1.00 35.30           C  
ATOM   4022 HG21 VAL A 250     -15.647 -48.433  56.832  1.00 35.30           H  
ATOM   4023 HG22 VAL A 250     -14.902 -47.172  57.832  1.00 35.30           H  
ATOM   4024 HG23 VAL A 250     -14.580 -47.244  56.083  1.00 35.30           H  
ATOM   4025  N   GLU A 251     -19.215 -44.872  58.355  1.00 37.15           N  
ATOM   4026  H   GLU A 251     -18.709 -44.856  59.229  1.00 37.15           H  
ATOM   4027  CA  GLU A 251     -20.236 -43.845  58.141  1.00 37.15           C  
ATOM   4028  HA  GLU A 251     -21.133 -44.302  57.723  1.00 37.15           H  
ATOM   4029  C   GLU A 251     -19.718 -42.791  57.140  1.00 37.15           C  
ATOM   4030  CB  GLU A 251     -20.602 -43.170  59.483  1.00 37.15           C  
ATOM   4031  HB2 GLU A 251     -21.224 -42.301  59.268  1.00 37.15           H  
ATOM   4032  HB3 GLU A 251     -19.684 -42.827  59.959  1.00 37.15           H  
ATOM   4033  O   GLU A 251     -19.138 -41.787  57.535  1.00 37.15           O  
ATOM   4034  CG  GLU A 251     -21.377 -44.062  60.465  1.00 37.15           C  
ATOM   4035  HG2 GLU A 251     -22.298 -44.385  59.978  1.00 37.15           H  
ATOM   4036  HG3 GLU A 251     -20.784 -44.951  60.683  1.00 37.15           H  
ATOM   4037  CD  GLU A 251     -21.714 -43.346  61.789  1.00 37.15           C  
ATOM   4038  OE1 GLU A 251     -22.758 -43.703  62.381  1.00 37.15           O  
ATOM   4039  OE2 GLU A 251     -20.950 -42.442  62.197  1.00 37.15           O  
ATOM   4040  N   THR A 252     -19.926 -42.966  55.830  1.00 38.81           N  
ATOM   4041  H   THR A 252     -20.245 -43.865  55.498  1.00 38.81           H  
ATOM   4042  CA  THR A 252     -19.744 -41.873  54.839  1.00 38.81           C  
ATOM   4043  HA  THR A 252     -19.078 -41.124  55.268  1.00 38.81           H  
ATOM   4044  C   THR A 252     -21.048 -41.116  54.555  1.00 38.81           C  
ATOM   4045  CB  THR A 252     -19.059 -42.347  53.551  1.00 38.81           C  
ATOM   4046  HB  THR A 252     -19.025 -41.527  52.833  1.00 38.81           H  
ATOM   4047  O   THR A 252     -21.206 -40.434  53.541  1.00 38.81           O  
ATOM   4048  CG2 THR A 252     -17.629 -42.817  53.807  1.00 38.81           C  
ATOM   4049 HG21 THR A 252     -17.085 -42.065  54.378  1.00 38.81           H  
ATOM   4050 HG22 THR A 252     -17.120 -42.976  52.856  1.00 38.81           H  
ATOM   4051 HG23 THR A 252     -17.646 -43.755  54.362  1.00 38.81           H  
ATOM   4052  OG1 THR A 252     -19.766 -43.429  52.998  1.00 38.81           O  
ATOM   4053  HG1 THR A 252     -19.255 -43.771  52.260  1.00 38.81           H  
ATOM   4054  N   ASN A 253     -22.004 -41.222  55.479  1.00 54.65           N  
ATOM   4055  H   ASN A 253     -21.764 -41.728  56.319  1.00 54.65           H  
ATOM   4056  CA  ASN A 253     -23.373 -40.753  55.333  1.00 54.65           C  
ATOM   4057  HA  ASN A 253     -23.784 -41.163  54.411  1.00 54.65           H  
ATOM   4058  C   ASN A 253     -23.446 -39.222  55.228  1.00 54.65           C  
ATOM   4059  CB  ASN A 253     -24.184 -41.309  56.518  1.00 54.65           C  
ATOM   4060  HB2 ASN A 253     -23.639 -41.136  57.446  1.00 54.65           H  
ATOM   4061  HB3 ASN A 253     -25.128 -40.768  56.594  1.00 54.65           H  
ATOM   4062  O   ASN A 253     -23.228 -38.502  56.198  1.00 54.65           O  
ATOM   4063  CG  ASN A 253     -24.498 -42.789  56.377  1.00 54.65           C  
ATOM   4064  ND2 ASN A 253     -24.836 -43.464  57.449  1.00 54.65           N  
ATOM   4065 HD21 ASN A 253     -24.928 -44.460  57.304  1.00 54.65           H  
ATOM   4066 HD22 ASN A 253     -24.744 -43.047  58.364  1.00 54.65           H  
ATOM   4067  OD1 ASN A 253     -24.451 -43.371  55.309  1.00 54.65           O  
ATOM   4068  N   GLY A 254     -23.800 -38.727  54.040  1.00 70.21           N  
ATOM   4069  H   GLY A 254     -23.863 -39.371  53.265  1.00 70.21           H  
ATOM   4070  CA  GLY A 254     -24.259 -37.352  53.857  1.00 70.21           C  
ATOM   4071  HA2 GLY A 254     -25.099 -37.349  53.161  1.00 70.21           H  
ATOM   4072  HA3 GLY A 254     -24.624 -36.986  54.817  1.00 70.21           H  
ATOM   4073  C   GLY A 254     -23.232 -36.338  53.364  1.00 70.21           C  
ATOM   4074  O   GLY A 254     -23.623 -35.195  53.162  1.00 70.21           O  
ATOM   4075  N   VAL A 255     -21.966 -36.698  53.126  1.00 78.25           N  
ATOM   4076  H   VAL A 255     -21.688 -37.651  53.311  1.00 78.25           H  
ATOM   4077  CA  VAL A 255     -20.958 -35.741  52.623  1.00 78.25           C  
ATOM   4078  HA  VAL A 255     -20.873 -34.928  53.344  1.00 78.25           H  
ATOM   4079  C   VAL A 255     -21.399 -35.152  51.279  1.00 78.25           C  
ATOM   4080  CB  VAL A 255     -19.563 -36.382  52.486  1.00 78.25           C  
ATOM   4081  HB  VAL A 255     -19.620 -37.231  51.805  1.00 78.25           H  
ATOM   4082  O   VAL A 255     -21.577 -35.876  50.304  1.00 78.25           O  
ATOM   4083  CG1 VAL A 255     -18.546 -35.372  51.935  1.00 78.25           C  
ATOM   4084 HG11 VAL A 255     -17.537 -35.780  52.002  1.00 78.25           H  
ATOM   4085 HG12 VAL A 255     -18.747 -35.157  50.885  1.00 78.25           H  
ATOM   4086 HG13 VAL A 255     -18.593 -34.443  52.503  1.00 78.25           H  
ATOM   4087  CG2 VAL A 255     -19.045 -36.880  53.837  1.00 78.25           C  
ATOM   4088 HG21 VAL A 255     -19.741 -37.588  54.287  1.00 78.25           H  
ATOM   4089 HG22 VAL A 255     -18.902 -36.028  54.502  1.00 78.25           H  
ATOM   4090 HG23 VAL A 255     -18.086 -37.381  53.701  1.00 78.25           H  
ATOM   4091  N   ILE A 256     -21.567 -33.835  51.216  1.00 82.18           N  
ATOM   4092  H   ILE A 256     -21.409 -33.325  52.073  1.00 82.18           H  
ATOM   4093  CA  ILE A 256     -21.936 -33.067  50.022  1.00 82.18           C  
ATOM   4094  HA  ILE A 256     -22.524 -33.695  49.352  1.00 82.18           H  
ATOM   4095  C   ILE A 256     -20.676 -32.642  49.275  1.00 82.18           C  
ATOM   4096  CB  ILE A 256     -22.785 -31.840  50.427  1.00 82.18           C  
ATOM   4097  HB  ILE A 256     -22.228 -31.268  51.169  1.00 82.18           H  
ATOM   4098  O   ILE A 256     -20.570 -32.857  48.065  1.00 82.18           O  
ATOM   4099  CG1 ILE A 256     -24.112 -32.302  51.060  1.00 82.18           C  
ATOM   4100 HG12 ILE A 256     -23.916 -33.057  51.822  1.00 82.18           H  
ATOM   4101 HG13 ILE A 256     -24.751 -32.751  50.299  1.00 82.18           H  
ATOM   4102  CG2 ILE A 256     -23.065 -30.919  49.224  1.00 82.18           C  
ATOM   4103 HG21 ILE A 256     -22.130 -30.570  48.787  1.00 82.18           H  
ATOM   4104 HG22 ILE A 256     -23.639 -31.453  48.466  1.00 82.18           H  
ATOM   4105 HG23 ILE A 256     -23.618 -30.036  49.544  1.00 82.18           H  
ATOM   4106  CD1 ILE A 256     -24.867 -31.176  51.757  1.00 82.18           C  
ATOM   4107 HD11 ILE A 256     -24.218 -30.692  52.487  1.00 82.18           H  
ATOM   4108 HD12 ILE A 256     -25.224 -30.441  51.036  1.00 82.18           H  
ATOM   4109 HD13 ILE A 256     -25.719 -31.612  52.279  1.00 82.18           H  
ATOM   4110  N   ALA A 257     -19.734 -32.042  50.003  1.00 88.39           N  
ATOM   4111  H   ALA A 257     -19.870 -31.961  51.001  1.00 88.39           H  
ATOM   4112  CA  ALA A 257     -18.446 -31.625  49.484  1.00 88.39           C  
ATOM   4113  HA  ALA A 257     -18.138 -32.366  48.746  1.00 88.39           H  
ATOM   4114  C   ALA A 257     -17.395 -31.582  50.597  1.00 88.39           C  
ATOM   4115  CB  ALA A 257     -18.581 -30.256  48.805  1.00 88.39           C  
ATOM   4116  HB1 ALA A 257     -19.356 -30.293  48.039  1.00 88.39           H  
ATOM   4117  HB2 ALA A 257     -18.843 -29.501  49.547  1.00 88.39           H  
ATOM   4118  HB3 ALA A 257     -17.634 -29.987  48.339  1.00 88.39           H  
ATOM   4119  O   ALA A 257     -17.718 -31.250  51.738  1.00 88.39           O  
ATOM   4120  N   THR A 258     -16.145 -31.854  50.242  1.00 88.74           N  
ATOM   4121  H   THR A 258     -15.972 -32.122  49.284  1.00 88.74           H  
ATOM   4122  CA  THR A 258     -14.984 -31.765  51.128  1.00 88.74           C  
ATOM   4123  HA  THR A 258     -15.259 -31.188  52.011  1.00 88.74           H  
ATOM   4124  C   THR A 258     -13.850 -31.048  50.414  1.00 88.74           C  
ATOM   4125  CB  THR A 258     -14.517 -33.153  51.592  1.00 88.74           C  
ATOM   4126  HB  THR A 258     -14.298 -33.765  50.717  1.00 88.74           H  
ATOM   4127  O   THR A 258     -13.634 -31.248  49.220  1.00 88.74           O  
ATOM   4128  CG2 THR A 258     -13.284 -33.126  52.497  1.00 88.74           C  
ATOM   4129 HG21 THR A 258     -13.407 -32.388  53.289  1.00 88.74           H  
ATOM   4130 HG22 THR A 258     -13.130 -34.110  52.942  1.00 88.74           H  
ATOM   4131 HG23 THR A 258     -12.398 -32.877  51.913  1.00 88.74           H  
ATOM   4132  OG1 THR A 258     -15.526 -33.783  52.336  1.00 88.74           O  
ATOM   4133  HG1 THR A 258     -15.394 -33.550  53.258  1.00 88.74           H  
ATOM   4134  N   ILE A 259     -13.092 -30.241  51.146  1.00 88.33           N  
ATOM   4135  H   ILE A 259     -13.337 -30.098  52.115  1.00 88.33           H  
ATOM   4136  CA  ILE A 259     -11.831 -29.671  50.679  1.00 88.33           C  
ATOM   4137  HA  ILE A 259     -11.487 -30.249  49.821  1.00 88.33           H  
ATOM   4138  C   ILE A 259     -10.777 -29.816  51.770  1.00 88.33           C  
ATOM   4139  CB  ILE A 259     -12.019 -28.216  50.201  1.00 88.33           C  
ATOM   4140  HB  ILE A 259     -12.771 -28.237  49.412  1.00 88.33           H  
ATOM   4141  O   ILE A 259     -11.037 -29.523  52.935  1.00 88.33           O  
ATOM   4142  CG1 ILE A 259     -10.703 -27.706  49.577  1.00 88.33           C  
ATOM   4143 HG12 ILE A 259      -9.907 -27.720  50.322  1.00 88.33           H  
ATOM   4144 HG13 ILE A 259     -10.420 -28.379  48.768  1.00 88.33           H  
ATOM   4145  CG2 ILE A 259     -12.547 -27.290  51.309  1.00 88.33           C  
ATOM   4146 HG21 ILE A 259     -12.793 -26.309  50.902  1.00 88.33           H  
ATOM   4147 HG22 ILE A 259     -13.452 -27.712  51.746  1.00 88.33           H  
ATOM   4148 HG23 ILE A 259     -11.793 -27.170  52.087  1.00 88.33           H  
ATOM   4149  CD1 ILE A 259     -10.776 -26.290  49.009  1.00 88.33           C  
ATOM   4150 HD11 ILE A 259     -11.597 -26.211  48.296  1.00 88.33           H  
ATOM   4151 HD12 ILE A 259     -10.915 -25.569  49.815  1.00 88.33           H  
ATOM   4152 HD13 ILE A 259      -9.841 -26.060  48.497  1.00 88.33           H  
ATOM   4153  N   ASN A 260      -9.584 -30.249  51.373  1.00 86.84           N  
ATOM   4154  H   ASN A 260      -9.439 -30.400  50.385  1.00 86.84           H  
ATOM   4155  CA  ASN A 260      -8.393 -30.263  52.213  1.00 86.84           C  
ATOM   4156  HA  ASN A 260      -8.628 -29.881  53.207  1.00 86.84           H  
ATOM   4157  C   ASN A 260      -7.331 -29.356  51.592  1.00 86.84           C  
ATOM   4158  CB  ASN A 260      -7.863 -31.696  52.350  1.00 86.84           C  
ATOM   4159  HB2 ASN A 260      -7.575 -32.052  51.361  1.00 86.84           H  
ATOM   4160  HB3 ASN A 260      -6.972 -31.699  52.977  1.00 86.84           H  
ATOM   4161  O   ASN A 260      -7.344 -29.099  50.386  1.00 86.84           O  
ATOM   4162  CG  ASN A 260      -8.858 -32.655  52.971  1.00 86.84           C  
ATOM   4163  ND2 ASN A 260      -9.033 -33.812  52.378  1.00 86.84           N  
ATOM   4164 HD21 ASN A 260      -8.536 -34.010  51.522  1.00 86.84           H  
ATOM   4165 HD22 ASN A 260      -9.707 -34.443  52.787  1.00 86.84           H  
ATOM   4166  OD1 ASN A 260      -9.466 -32.390  53.993  1.00 86.84           O  
ATOM   4167  N   LYS A 261      -6.376 -28.908  52.406  1.00 80.91           N  
ATOM   4168  H   LYS A 261      -6.451 -29.116  53.392  1.00 80.91           H  
ATOM   4169  CA  LYS A 261      -5.231 -28.124  51.931  1.00 80.91           C  
ATOM   4170  HA  LYS A 261      -5.604 -27.164  51.573  1.00 80.91           H  
ATOM   4171  C   LYS A 261      -4.519 -28.820  50.760  1.00 80.91           C  
ATOM   4172  CB  LYS A 261      -4.283 -27.870  53.109  1.00 80.91           C  
ATOM   4173  HB2 LYS A 261      -3.862 -28.818  53.445  1.00 80.91           H  
ATOM   4174  HB3 LYS A 261      -4.848 -27.431  53.932  1.00 80.91           H  
ATOM   4175  O   LYS A 261      -4.179 -29.998  50.845  1.00 80.91           O  
ATOM   4176  CG  LYS A 261      -3.148 -26.914  52.726  1.00 80.91           C  
ATOM   4177  HG2 LYS A 261      -3.570 -25.975  52.367  1.00 80.91           H  
ATOM   4178  HG3 LYS A 261      -2.546 -27.359  51.934  1.00 80.91           H  
ATOM   4179  CD  LYS A 261      -2.247 -26.634  53.932  1.00 80.91           C  
ATOM   4180  HD2 LYS A 261      -2.821 -26.116  54.700  1.00 80.91           H  
ATOM   4181  HD3 LYS A 261      -1.866 -27.573  54.334  1.00 80.91           H  
ATOM   4182  CE  LYS A 261      -1.076 -25.755  53.495  1.00 80.91           C  
ATOM   4183  HE2 LYS A 261      -0.495 -26.259  52.722  1.00 80.91           H  
ATOM   4184  HE3 LYS A 261      -1.479 -24.834  53.073  1.00 80.91           H  
ATOM   4185  NZ  LYS A 261      -0.209 -25.391  54.634  1.00 80.91           N  
ATOM   4186  HZ1 LYS A 261       0.361 -26.132  55.017  1.00 80.91           H  
ATOM   4187  HZ2 LYS A 261      -0.782 -24.945  55.337  1.00 80.91           H  
ATOM   4188  HZ3 LYS A 261       0.348 -24.593  54.364  1.00 80.91           H  
ATOM   4189  N   GLY A 262      -4.299 -28.079  49.673  1.00 76.61           N  
ATOM   4190  H   GLY A 262      -4.629 -27.124  49.674  1.00 76.61           H  
ATOM   4191  CA  GLY A 262      -3.622 -28.571  48.468  1.00 76.61           C  
ATOM   4192  HA2 GLY A 262      -2.702 -29.078  48.758  1.00 76.61           H  
ATOM   4193  HA3 GLY A 262      -3.356 -27.720  47.841  1.00 76.61           H  
ATOM   4194  C   GLY A 262      -4.438 -29.546  47.607  1.00 76.61           C  
ATOM   4195  O   GLY A 262      -3.907 -30.066  46.630  1.00 76.61           O  
ATOM   4196  N   GLN A 263      -5.708 -29.803  47.938  1.00 83.43           N  
ATOM   4197  H   GLN A 263      -6.117 -29.334  48.734  1.00 83.43           H  
ATOM   4198  CA  GLN A 263      -6.589 -30.684  47.169  1.00 83.43           C  
ATOM   4199  HA  GLN A 263      -6.015 -31.123  46.353  1.00 83.43           H  
ATOM   4200  C   GLN A 263      -7.752 -29.894  46.549  1.00 83.43           C  
ATOM   4201  CB  GLN A 263      -7.093 -31.838  48.051  1.00 83.43           C  
ATOM   4202  HB2 GLN A 263      -7.798 -32.438  47.475  1.00 83.43           H  
ATOM   4203  HB3 GLN A 263      -7.616 -31.436  48.918  1.00 83.43           H  
ATOM   4204  O   GLN A 263      -8.234 -28.936  47.157  1.00 83.43           O  
ATOM   4205  CG  GLN A 263      -5.941 -32.745  48.511  1.00 83.43           C  
ATOM   4206  HG2 GLN A 263      -5.351 -33.029  47.640  1.00 83.43           H  
ATOM   4207  HG3 GLN A 263      -5.291 -32.199  49.195  1.00 83.43           H  
ATOM   4208  CD  GLN A 263      -6.418 -34.014  49.214  1.00 83.43           C  
ATOM   4209  NE2 GLN A 263      -5.717 -35.114  49.053  1.00 83.43           N  
ATOM   4210 HE21 GLN A 263      -4.873 -35.104  48.498  1.00 83.43           H  
ATOM   4211 HE22 GLN A 263      -6.050 -35.936  49.537  1.00 83.43           H  
ATOM   4212  OE1 GLN A 263      -7.413 -34.057  49.925  1.00 83.43           O  
ATOM   4213  N   PRO A 264      -8.234 -30.279  45.351  1.00 84.08           N  
ATOM   4214  CA  PRO A 264      -9.445 -29.696  44.786  1.00 84.08           C  
ATOM   4215  HA  PRO A 264      -9.354 -28.611  44.746  1.00 84.08           H  
ATOM   4216  C   PRO A 264     -10.669 -30.064  45.634  1.00 84.08           C  
ATOM   4217  CB  PRO A 264      -9.539 -30.259  43.365  1.00 84.08           C  
ATOM   4218  HB2 PRO A 264      -8.959 -29.634  42.687  1.00 84.08           H  
ATOM   4219  HB3 PRO A 264     -10.569 -30.343  43.018  1.00 84.08           H  
ATOM   4220  O   PRO A 264     -10.666 -31.057  46.363  1.00 84.08           O  
ATOM   4221  CG  PRO A 264      -8.871 -31.628  43.493  1.00 84.08           C  
ATOM   4222  HG2 PRO A 264      -9.584 -32.348  43.895  1.00 84.08           H  
ATOM   4223  HG3 PRO A 264      -8.471 -31.975  42.540  1.00 84.08           H  
ATOM   4224  CD  PRO A 264      -7.762 -31.378  44.515  1.00 84.08           C  
ATOM   4225  HD2 PRO A 264      -6.849 -31.074  44.003  1.00 84.08           H  
ATOM   4226  HD3 PRO A 264      -7.586 -32.282  45.098  1.00 84.08           H  
ATOM   4227  N   VAL A 265     -11.744 -29.285  45.501  1.00 86.04           N  
ATOM   4228  H   VAL A 265     -11.692 -28.482  44.891  1.00 86.04           H  
ATOM   4229  CA  VAL A 265     -13.023 -29.601  46.147  1.00 86.04           C  
ATOM   4230  HA  VAL A 265     -12.846 -29.715  47.217  1.00 86.04           H  
ATOM   4231  C   VAL A 265     -13.558 -30.925  45.599  1.00 86.04           C  
ATOM   4232  CB  VAL A 265     -14.064 -28.487  45.945  1.00 86.04           C  
ATOM   4233  HB  VAL A 265     -14.284 -28.380  44.883  1.00 86.04           H  
ATOM   4234  O   VAL A 265     -13.854 -31.048  44.410  1.00 86.04           O  
ATOM   4235  CG1 VAL A 265     -15.360 -28.827  46.691  1.00 86.04           C  
ATOM   4236 HG11 VAL A 265     -16.023 -27.962  46.683  1.00 86.04           H  
ATOM   4237 HG12 VAL A 265     -15.135 -29.094  47.724  1.00 86.04           H  
ATOM   4238 HG13 VAL A 265     -15.866 -29.663  46.208  1.00 86.04           H  
ATOM   4239  CG2 VAL A 265     -13.587 -27.129  46.468  1.00 86.04           C  
ATOM   4240 HG21 VAL A 265     -13.478 -27.166  47.552  1.00 86.04           H  
ATOM   4241 HG22 VAL A 265     -12.637 -26.845  46.015  1.00 86.04           H  
ATOM   4242 HG23 VAL A 265     -14.329 -26.372  46.216  1.00 86.04           H  
ATOM   4243  N   LEU A 266     -13.719 -31.908  46.477  1.00 83.37           N  
ATOM   4244  H   LEU A 266     -13.469 -31.726  47.439  1.00 83.37           H  
ATOM   4245  CA  LEU A 266     -14.332 -33.195  46.173  1.00 83.37           C  
ATOM   4246  HA  LEU A 266     -14.193 -33.428  45.117  1.00 83.37           H  
ATOM   4247  C   LEU A 266     -15.830 -33.095  46.450  1.00 83.37           C  
ATOM   4248  CB  LEU A 266     -13.663 -34.291  47.022  1.00 83.37           C  
ATOM   4249  HB2 LEU A 266     -14.176 -35.235  46.843  1.00 83.37           H  
ATOM   4250  HB3 LEU A 266     -13.792 -34.036  48.074  1.00 83.37           H  
ATOM   4251  O   LEU A 266     -16.221 -32.731  47.554  1.00 83.37           O  
ATOM   4252  CG  LEU A 266     -12.159 -34.481  46.745  1.00 83.37           C  
ATOM   4253  HG  LEU A 266     -11.632 -33.538  46.892  1.00 83.37           H  
ATOM   4254  CD1 LEU A 266     -11.581 -35.498  47.729  1.00 83.37           C  
ATOM   4255 HD11 LEU A 266     -12.072 -36.463  47.606  1.00 83.37           H  
ATOM   4256 HD12 LEU A 266     -11.730 -35.142  48.748  1.00 83.37           H  
ATOM   4257 HD13 LEU A 266     -10.511 -35.608  47.556  1.00 83.37           H  
ATOM   4258  CD2 LEU A 266     -11.895 -34.982  45.322  1.00 83.37           C  
ATOM   4259 HD21 LEU A 266     -12.452 -35.900  45.134  1.00 83.37           H  
ATOM   4260 HD22 LEU A 266     -12.184 -34.217  44.601  1.00 83.37           H  
ATOM   4261 HD23 LEU A 266     -10.829 -35.174  45.197  1.00 83.37           H  
ATOM   4262  N   THR A 267     -16.674 -33.420  45.471  1.00 80.12           N  
ATOM   4263  H   THR A 267     -16.294 -33.777  44.606  1.00 80.12           H  
ATOM   4264  CA  THR A 267     -18.133 -33.486  45.657  1.00 80.12           C  
ATOM   4265  HA  THR A 267     -18.384 -33.142  46.660  1.00 80.12           H  
ATOM   4266  C   THR A 267     -18.609 -34.928  45.557  1.00 80.12           C  
ATOM   4267  CB  THR A 267     -18.915 -32.586  44.687  1.00 80.12           C  
ATOM   4268  HB  THR A 267     -19.978 -32.690  44.907  1.00 80.12           H  
ATOM   4269  O   THR A 267     -18.181 -35.675  44.676  1.00 80.12           O  
ATOM   4270  CG2 THR A 267     -18.543 -31.112  44.817  1.00 80.12           C  
ATOM   4271 HG21 THR A 267     -19.163 -30.525  44.140  1.00 80.12           H  
ATOM   4272 HG22 THR A 267     -17.493 -30.958  44.568  1.00 80.12           H  
ATOM   4273 HG23 THR A 267     -18.718 -30.781  45.841  1.00 80.12           H  
ATOM   4274  OG1 THR A 267     -18.705 -32.938  43.343  1.00 80.12           O  
ATOM   4275  HG1 THR A 267     -17.804 -32.700  43.113  1.00 80.12           H  
ATOM   4276  N   THR A 268     -19.506 -35.341  46.451  1.00 71.09           N  
ATOM   4277  H   THR A 268     -19.794 -34.719  47.193  1.00 71.09           H  
ATOM   4278  CA  THR A 268     -20.074 -36.691  46.397  1.00 71.09           C  
ATOM   4279  HA  THR A 268     -19.309 -37.382  46.043  1.00 71.09           H  
ATOM   4280  C   THR A 268     -21.246 -36.699  45.419  1.00 71.09           C  
ATOM   4281  CB  THR A 268     -20.516 -37.189  47.775  1.00 71.09           C  
ATOM   4282  HB  THR A 268     -21.420 -36.650  48.060  1.00 71.09           H  
ATOM   4283  O   THR A 268     -22.316 -36.144  45.696  1.00 71.09           O  
ATOM   4284  CG2 THR A 268     -20.806 -38.687  47.786  1.00 71.09           C  
ATOM   4285 HG21 THR A 268     -19.911 -39.243  47.508  1.00 71.09           H  
ATOM   4286 HG22 THR A 268     -21.612 -38.908  47.086  1.00 71.09           H  
ATOM   4287 HG23 THR A 268     -21.118 -38.990  48.786  1.00 71.09           H  
ATOM   4288  OG1 THR A 268     -19.515 -36.957  48.731  1.00 71.09           O  
ATOM   4289  HG1 THR A 268     -19.986 -36.750  49.542  1.00 71.09           H  
ATOM   4290  N   ILE A 269     -21.061 -37.345  44.267  1.00 53.54           N  
ATOM   4291  H   ILE A 269     -20.133 -37.688  44.061  1.00 53.54           H  
ATOM   4292  CA  ILE A 269     -22.140 -37.647  43.320  1.00 53.54           C  
ATOM   4293  HA  ILE A 269     -22.827 -36.802  43.283  1.00 53.54           H  
ATOM   4294  C   ILE A 269     -22.890 -38.866  43.873  1.00 53.54           C  
ATOM   4295  CB  ILE A 269     -21.598 -37.880  41.884  1.00 53.54           C  
ATOM   4296  HB  ILE A 269     -21.009 -38.797  41.879  1.00 53.54           H  
ATOM   4297  O   ILE A 269     -22.523 -40.009  43.617  1.00 53.54           O  
ATOM   4298  CG1 ILE A 269     -20.679 -36.727  41.410  1.00 53.54           C  
ATOM   4299 HG12 ILE A 269     -19.879 -36.577  42.135  1.00 53.54           H  
ATOM   4300 HG13 ILE A 269     -21.253 -35.802  41.350  1.00 53.54           H  
ATOM   4301  CG2 ILE A 269     -22.786 -38.054  40.914  1.00 53.54           C  
ATOM   4302 HG21 ILE A 269     -22.425 -38.321  39.920  1.00 53.54           H  
ATOM   4303 HG22 ILE A 269     -23.359 -37.129  40.848  1.00 53.54           H  
ATOM   4304 HG23 ILE A 269     -23.438 -38.861  41.246  1.00 53.54           H  
ATOM   4305  CD1 ILE A 269     -20.001 -36.988  40.058  1.00 53.54           C  
ATOM   4306 HD11 ILE A 269     -20.735 -36.982  39.252  1.00 53.54           H  
ATOM   4307 HD12 ILE A 269     -19.274 -36.199  39.865  1.00 53.54           H  
ATOM   4308 HD13 ILE A 269     -19.484 -37.947  40.078  1.00 53.54           H  
ATOM   4309  N   HIS A 270     -23.911 -38.653  44.702  1.00 45.69           N  
ATOM   4310  H   HIS A 270     -24.129 -37.701  44.963  1.00 45.69           H  
ATOM   4311  CA  HIS A 270     -24.781 -39.735  45.171  1.00 45.69           C  
ATOM   4312  HA  HIS A 270     -24.385 -40.692  44.832  1.00 45.69           H  
ATOM   4313  C   HIS A 270     -26.170 -39.635  44.542  1.00 45.69           C  
ATOM   4314  CB  HIS A 270     -24.813 -39.810  46.709  1.00 45.69           C  
ATOM   4315  HB2 HIS A 270     -24.546 -38.845  47.139  1.00 45.69           H  
ATOM   4316  HB3 HIS A 270     -25.827 -40.046  47.031  1.00 45.69           H  
ATOM   4317  O   HIS A 270     -26.921 -38.707  44.829  1.00 45.69           O  
ATOM   4318  CG  HIS A 270     -23.901 -40.876  47.272  1.00 45.69           C  
ATOM   4319  CD2 HIS A 270     -24.096 -41.582  48.430  1.00 45.69           C  
ATOM   4320  HD2 HIS A 270     -24.920 -41.468  49.119  1.00 45.69           H  
ATOM   4321  ND1 HIS A 270     -22.738 -41.352  46.702  1.00 45.69           N  
ATOM   4322  HD1 HIS A 270     -22.325 -41.047  45.833  1.00 45.69           H  
ATOM   4323  CE1 HIS A 270     -22.242 -42.309  47.506  1.00 45.69           C  
ATOM   4324  HE1 HIS A 270     -21.334 -42.866  47.328  1.00 45.69           H  
ATOM   4325  NE2 HIS A 270     -23.045 -42.489  48.563  1.00 45.69           N  
ATOM   4326  N   GLY A 271     -26.502 -40.648  43.734  1.00 37.76           N  
ATOM   4327  H   GLY A 271     -25.768 -41.307  43.517  1.00 37.76           H  
ATOM   4328  CA  GLY A 271     -27.868 -41.074  43.427  1.00 37.76           C  
ATOM   4329  HA2 GLY A 271     -28.409 -41.191  44.365  1.00 37.76           H  
ATOM   4330  HA3 GLY A 271     -27.829 -42.055  42.954  1.00 37.76           H  
ATOM   4331  C   GLY A 271     -28.701 -40.149  42.536  1.00 37.76           C  
ATOM   4332  O   GLY A 271     -29.512 -39.380  43.038  1.00 37.76           O  
ATOM   4333  N   GLY A 272     -28.581 -40.320  41.215  1.00 42.25           N  
ATOM   4334  H   GLY A 272     -27.779 -40.854  40.913  1.00 42.25           H  
ATOM   4335  CA  GLY A 272     -29.684 -40.266  40.236  1.00 42.25           C  
ATOM   4336  HA2 GLY A 272     -30.406 -41.038  40.505  1.00 42.25           H  
ATOM   4337  HA3 GLY A 272     -29.279 -40.538  39.261  1.00 42.25           H  
ATOM   4338  C   GLY A 272     -30.491 -38.977  40.025  1.00 42.25           C  
ATOM   4339  O   GLY A 272     -31.278 -38.934  39.087  1.00 42.25           O  
ATOM   4340  N   HIS A 273     -30.317 -37.930  40.826  1.00 42.69           N  
ATOM   4341  H   HIS A 273     -29.714 -38.034  41.630  1.00 42.69           H  
ATOM   4342  CA  HIS A 273     -31.018 -36.660  40.649  1.00 42.69           C  
ATOM   4343  HA  HIS A 273     -31.679 -36.713  39.784  1.00 42.69           H  
ATOM   4344  C   HIS A 273     -29.993 -35.568  40.363  1.00 42.69           C  
ATOM   4345  CB  HIS A 273     -31.912 -36.379  41.861  1.00 42.69           C  
ATOM   4346  HB2 HIS A 273     -31.340 -36.500  42.781  1.00 42.69           H  
ATOM   4347  HB3 HIS A 273     -32.257 -35.346  41.815  1.00 42.69           H  
ATOM   4348  O   HIS A 273     -29.268 -35.136  41.257  1.00 42.69           O  
ATOM   4349  CG  HIS A 273     -33.117 -37.286  41.890  1.00 42.69           C  
ATOM   4350  CD2 HIS A 273     -34.370 -36.981  41.437  1.00 42.69           C  
ATOM   4351  HD2 HIS A 273     -34.666 -36.040  40.998  1.00 42.69           H  
ATOM   4352  ND1 HIS A 273     -33.146 -38.600  42.297  1.00 42.69           N  
ATOM   4353  HD1 HIS A 273     -32.362 -39.119  42.665  1.00 42.69           H  
ATOM   4354  CE1 HIS A 273     -34.393 -39.066  42.108  1.00 42.69           C  
ATOM   4355  HE1 HIS A 273     -34.727 -40.067  42.341  1.00 42.69           H  
ATOM   4356  NE2 HIS A 273     -35.181 -38.107  41.596  1.00 42.69           N  
ATOM   4357  N   SER A 274     -29.917 -35.172  39.090  1.00 41.09           N  
ATOM   4358  H   SER A 274     -30.477 -35.680  38.420  1.00 41.09           H  
ATOM   4359  CA  SER A 274     -29.027 -34.150  38.525  1.00 41.09           C  
ATOM   4360  HA  SER A 274     -28.001 -34.404  38.788  1.00 41.09           H  
ATOM   4361  C   SER A 274     -29.298 -32.739  39.066  1.00 41.09           C  
ATOM   4362  CB  SER A 274     -29.138 -34.150  36.992  1.00 41.09           C  
ATOM   4363  HB2 SER A 274     -28.488 -33.375  36.585  1.00 41.09           H  
ATOM   4364  HB3 SER A 274     -30.166 -33.939  36.697  1.00 41.09           H  
ATOM   4365  O   SER A 274     -29.557 -31.809  38.305  1.00 41.09           O  
ATOM   4366  OG  SER A 274     -28.738 -35.395  36.460  1.00 41.09           O  
ATOM   4367  HG  SER A 274     -28.747 -35.341  35.502  1.00 41.09           H  
ATOM   4368  N   ASN A 275     -29.218 -32.549  40.381  1.00 51.80           N  
ATOM   4369  H   ASN A 275     -29.077 -33.358  40.970  1.00 51.80           H  
ATOM   4370  CA  ASN A 275     -29.000 -31.234  40.960  1.00 51.80           C  
ATOM   4371  HA  ASN A 275     -29.728 -30.527  40.562  1.00 51.80           H  
ATOM   4372  C   ASN A 275     -27.600 -30.824  40.503  1.00 51.80           C  
ATOM   4373  CB  ASN A 275     -29.166 -31.304  42.495  1.00 51.80           C  
ATOM   4374  HB2 ASN A 275     -28.558 -32.114  42.899  1.00 51.80           H  
ATOM   4375  HB3 ASN A 275     -28.835 -30.362  42.934  1.00 51.80           H  
ATOM   4376  O   ASN A 275     -26.618 -31.452  40.893  1.00 51.80           O  
ATOM   4377  CG  ASN A 275     -30.618 -31.519  42.914  1.00 51.80           C  
ATOM   4378  ND2 ASN A 275     -30.891 -31.608  44.194  1.00 51.80           N  
ATOM   4379 HD21 ASN A 275     -30.221 -31.600  44.950  1.00 51.80           H  
ATOM   4380 HD22 ASN A 275     -31.857 -31.669  44.485  1.00 51.80           H  
ATOM   4381  OD1 ASN A 275     -31.511 -31.640  42.090  1.00 51.80           O  
ATOM   4382  N   SER A 276     -27.489 -29.831  39.620  1.00 52.94           N  
ATOM   4383  H   SER A 276     -28.322 -29.393  39.254  1.00 52.94           H  
ATOM   4384  CA  SER A 276     -26.190 -29.291  39.220  1.00 52.94           C  
ATOM   4385  HA  SER A 276     -25.571 -30.096  38.824  1.00 52.94           H  
ATOM   4386  C   SER A 276     -25.518 -28.710  40.464  1.00 52.94           C  
ATOM   4387  CB  SER A 276     -26.358 -28.234  38.123  1.00 52.94           C  
ATOM   4388  HB2 SER A 276     -26.759 -28.705  37.226  1.00 52.94           H  
ATOM   4389  HB3 SER A 276     -25.387 -27.798  37.887  1.00 52.94           H  
ATOM   4390  O   SER A 276     -25.923 -27.652  40.953  1.00 52.94           O  
ATOM   4391  OG  SER A 276     -27.243 -27.217  38.547  1.00 52.94           O  
ATOM   4392  HG  SER A 276     -26.919 -26.881  39.386  1.00 52.94           H  
ATOM   4393  N   ARG A 277     -24.545 -29.437  41.020  1.00 67.15           N  
ATOM   4394  H   ARG A 277     -24.327 -30.331  40.604  1.00 67.15           H  
ATOM   4395  CA  ARG A 277     -23.799 -29.026  42.210  1.00 67.15           C  
ATOM   4396  HA  ARG A 277     -24.412 -28.342  42.798  1.00 67.15           H  
ATOM   4397  C   ARG A 277     -22.561 -28.271  41.763  1.00 67.15           C  
ATOM   4398  CB  ARG A 277     -23.448 -30.223  43.109  1.00 67.15           C  
ATOM   4399  HB2 ARG A 277     -22.892 -29.853  43.971  1.00 67.15           H  
ATOM   4400  HB3 ARG A 277     -22.812 -30.922  42.564  1.00 67.15           H  
ATOM   4401  O   ARG A 277     -21.595 -28.881  41.318  1.00 67.15           O  
ATOM   4402  CG  ARG A 277     -24.696 -30.962  43.603  1.00 67.15           C  
ATOM   4403  HG2 ARG A 277     -25.412 -30.248  44.010  1.00 67.15           H  
ATOM   4404  HG3 ARG A 277     -25.151 -31.481  42.760  1.00 67.15           H  
ATOM   4405  CD  ARG A 277     -24.356 -32.018  44.654  1.00 67.15           C  
ATOM   4406  HD2 ARG A 277     -23.888 -31.530  45.509  1.00 67.15           H  
ATOM   4407  HD3 ARG A 277     -23.651 -32.729  44.222  1.00 67.15           H  
ATOM   4408  NE  ARG A 277     -25.573 -32.725  45.089  1.00 67.15           N  
ATOM   4409  HE  ARG A 277     -26.445 -32.438  44.667  1.00 67.15           H  
ATOM   4410  NH1 ARG A 277     -24.566 -34.177  46.555  1.00 67.15           N  
ATOM   4411 HH11 ARG A 277     -23.656 -33.920  46.200  1.00 67.15           H  
ATOM   4412 HH12 ARG A 277     -24.615 -34.938  47.218  1.00 67.15           H  
ATOM   4413  NH2 ARG A 277     -26.795 -34.151  46.370  1.00 67.15           N  
ATOM   4414 HH21 ARG A 277     -27.653 -33.753  46.016  1.00 67.15           H  
ATOM   4415 HH22 ARG A 277     -26.840 -34.863  47.085  1.00 67.15           H  
ATOM   4416  CZ  ARG A 277     -25.637 -33.679  45.998  1.00 67.15           C  
ATOM   4417  N   ASN A 278     -22.592 -26.951  41.892  1.00 82.74           N  
ATOM   4418  H   ASN A 278     -23.425 -26.531  42.279  1.00 82.74           H  
ATOM   4419  CA  ASN A 278     -21.399 -26.134  41.701  1.00 82.74           C  
ATOM   4420  HA  ASN A 278     -20.695 -26.647  41.045  1.00 82.74           H  
ATOM   4421  C   ASN A 278     -20.731 -25.953  43.059  1.00 82.74           C  
ATOM   4422  CB  ASN A 278     -21.775 -24.801  41.042  1.00 82.74           C  
ATOM   4423  HB2 ASN A 278     -22.587 -24.333  41.599  1.00 82.74           H  
ATOM   4424  HB3 ASN A 278     -20.914 -24.132  41.066  1.00 82.74           H  
ATOM   4425  O   ASN A 278     -21.336 -25.369  43.957  1.00 82.74           O  
ATOM   4426  CG  ASN A 278     -22.182 -24.968  39.590  1.00 82.74           C  
ATOM   4427  ND2 ASN A 278     -22.981 -24.068  39.069  1.00 82.74           N  
ATOM   4428 HD21 ASN A 278     -23.363 -23.321  39.631  1.00 82.74           H  
ATOM   4429 HD22 ASN A 278     -23.242 -24.220  38.105  1.00 82.74           H  
ATOM   4430  OD1 ASN A 278     -21.781 -25.884  38.898  1.00 82.74           O  
ATOM   4431  N   ALA A 279     -19.507 -26.451  43.212  1.00 87.11           N  
ATOM   4432  H   ALA A 279     -19.058 -26.919  42.438  1.00 87.11           H  
ATOM   4433  CA  ALA A 279     -18.743 -26.311  44.443  1.00 87.11           C  
ATOM   4434  HA  ALA A 279     -19.338 -25.743  45.158  1.00 87.11           H  
ATOM   4435  C   ALA A 279     -17.451 -25.526  44.197  1.00 87.11           C  
ATOM   4436  CB  ALA A 279     -18.508 -27.689  45.060  1.00 87.11           C  
ATOM   4437  HB1 ALA A 279     -18.102 -27.567  46.064  1.00 87.11           H  
ATOM   4438  HB2 ALA A 279     -19.453 -28.227  45.131  1.00 87.11           H  
ATOM   4439  HB3 ALA A 279     -17.806 -28.256  44.448  1.00 87.11           H  
ATOM   4440  O   ALA A 279     -16.788 -25.708  43.177  1.00 87.11           O  
ATOM   4441  N   LYS A 280     -17.111 -24.637  45.128  1.00 91.16           N  
ATOM   4442  H   LYS A 280     -17.706 -24.567  45.942  1.00 91.16           H  
ATOM   4443  CA  LYS A 280     -15.902 -23.805  45.125  1.00 91.16           C  
ATOM   4444  HA  LYS A 280     -15.140 -24.257  44.490  1.00 91.16           H  
ATOM   4445  C   LYS A 280     -15.360 -23.733  46.544  1.00 91.16           C  
ATOM   4446  CB  LYS A 280     -16.221 -22.388  44.624  1.00 91.16           C  
ATOM   4447  HB2 LYS A 280     -16.992 -21.952  45.259  1.00 91.16           H  
ATOM   4448  HB3 LYS A 280     -15.322 -21.779  44.715  1.00 91.16           H  
ATOM   4449  O   LYS A 280     -16.140 -23.743  47.485  1.00 91.16           O  
ATOM   4450  CG  LYS A 280     -16.691 -22.357  43.163  1.00 91.16           C  
ATOM   4451  HG2 LYS A 280     -15.931 -22.813  42.529  1.00 91.16           H  
ATOM   4452  HG3 LYS A 280     -17.623 -22.913  43.062  1.00 91.16           H  
ATOM   4453  CD  LYS A 280     -16.928 -20.911  42.719  1.00 91.16           C  
ATOM   4454  HD2 LYS A 280     -17.683 -20.461  43.363  1.00 91.16           H  
ATOM   4455  HD3 LYS A 280     -15.997 -20.351  42.817  1.00 91.16           H  
ATOM   4456  CE  LYS A 280     -17.402 -20.879  41.264  1.00 91.16           C  
ATOM   4457  HE2 LYS A 280     -16.646 -21.360  40.643  1.00 91.16           H  
ATOM   4458  HE3 LYS A 280     -18.321 -21.460  41.186  1.00 91.16           H  
ATOM   4459  NZ  LYS A 280     -17.631 -19.485  40.813  1.00 91.16           N  
ATOM   4460  HZ1 LYS A 280     -16.776 -18.951  40.887  1.00 91.16           H  
ATOM   4461  HZ2 LYS A 280     -17.941 -19.464  39.852  1.00 91.16           H  
ATOM   4462  HZ3 LYS A 280     -18.329 -19.041  41.392  1.00 91.16           H  
ATOM   4463  N   GLY A 281     -14.055 -23.642  46.720  1.00 89.43           N  
ATOM   4464  H   GLY A 281     -13.418 -23.642  45.935  1.00 89.43           H  
ATOM   4465  CA  GLY A 281     -13.470 -23.533  48.049  1.00 89.43           C  
ATOM   4466  HA2 GLY A 281     -13.710 -24.415  48.643  1.00 89.43           H  
ATOM   4467  HA3 GLY A 281     -13.877 -22.655  48.551  1.00 89.43           H  
ATOM   4468  C   GLY A 281     -11.963 -23.394  47.988  1.00 89.43           C  
ATOM   4469  O   GLY A 281     -11.350 -23.739  46.979  1.00 89.43           O  
ATOM   4470  N   GLU A 282     -11.391 -22.888  49.072  1.00 89.60           N  
ATOM   4471  H   GLU A 282     -11.973 -22.678  49.870  1.00 89.60           H  
ATOM   4472  CA  GLU A 282      -9.956 -22.676  49.227  1.00 89.60           C  
ATOM   4473  HA  GLU A 282      -9.426 -23.469  48.699  1.00 89.60           H  
ATOM   4474  C   GLU A 282      -9.583 -22.736  50.715  1.00 89.60           C  
ATOM   4475  CB  GLU A 282      -9.582 -21.333  48.581  1.00 89.60           C  
ATOM   4476  HB2 GLU A 282      -9.938 -20.513  49.206  1.00 89.60           H  
ATOM   4477  HB3 GLU A 282     -10.087 -21.272  47.617  1.00 89.60           H  
ATOM   4478  O   GLU A 282     -10.317 -22.230  51.568  1.00 89.60           O  
ATOM   4479  CG  GLU A 282      -8.073 -21.186  48.337  1.00 89.60           C  
ATOM   4480  HG2 GLU A 282      -7.567 -21.115  49.300  1.00 89.60           H  
ATOM   4481  HG3 GLU A 282      -7.714 -22.084  47.834  1.00 89.60           H  
ATOM   4482  CD  GLU A 282      -7.725 -19.958  47.473  1.00 89.60           C  
ATOM   4483  OE1 GLU A 282      -6.514 -19.720  47.270  1.00 89.60           O  
ATOM   4484  OE2 GLU A 282      -8.654 -19.239  47.028  1.00 89.60           O  
ATOM   4485  N   ILE A 283      -8.456 -23.381  51.032  1.00 84.72           N  
ATOM   4486  H   ILE A 283      -7.860 -23.692  50.278  1.00 84.72           H  
ATOM   4487  CA  ILE A 283      -7.913 -23.485  52.392  1.00 84.72           C  
ATOM   4488  HA  ILE A 283      -8.645 -23.108  53.107  1.00 84.72           H  
ATOM   4489  C   ILE A 283      -6.668 -22.596  52.485  1.00 84.72           C  
ATOM   4490  CB  ILE A 283      -7.608 -24.959  52.755  1.00 84.72           C  
ATOM   4491  HB  ILE A 283      -6.908 -25.347  52.015  1.00 84.72           H  
ATOM   4492  O   ILE A 283      -5.697 -22.833  51.768  1.00 84.72           O  
ATOM   4493  CG1 ILE A 283      -8.848 -25.885  52.732  1.00 84.72           C  
ATOM   4494 HG12 ILE A 283      -8.526 -26.897  52.978  1.00 84.72           H  
ATOM   4495 HG13 ILE A 283      -9.252 -25.913  51.720  1.00 84.72           H  
ATOM   4496  CG2 ILE A 283      -6.922 -25.049  54.127  1.00 84.72           C  
ATOM   4497 HG21 ILE A 283      -6.876 -26.083  54.468  1.00 84.72           H  
ATOM   4498 HG22 ILE A 283      -7.478 -24.449  54.848  1.00 84.72           H  
ATOM   4499 HG23 ILE A 283      -5.906 -24.657  54.067  1.00 84.72           H  
ATOM   4500  CD1 ILE A 283      -9.983 -25.503  53.693  1.00 84.72           C  
ATOM   4501 HD11 ILE A 283     -10.515 -24.634  53.306  1.00 84.72           H  
ATOM   4502 HD12 ILE A 283      -9.597 -25.287  54.689  1.00 84.72           H  
ATOM   4503 HD13 ILE A 283     -10.682 -26.334  53.781  1.00 84.72           H  
ATOM   4504  N   PHE A 284      -6.695 -21.598  53.369  1.00 80.92           N  
ATOM   4505  H   PHE A 284      -7.493 -21.540  53.985  1.00 80.92           H  
ATOM   4506  CA  PHE A 284      -5.612 -20.632  53.585  1.00 80.92           C  
ATOM   4507  HA  PHE A 284      -4.906 -20.704  52.758  1.00 80.92           H  
ATOM   4508  C   PHE A 284      -4.845 -20.916  54.886  1.00 80.92           C  
ATOM   4509  CB  PHE A 284      -6.173 -19.200  53.607  1.00 80.92           C  
ATOM   4510  HB2 PHE A 284      -6.858 -19.111  54.450  1.00 80.92           H  
ATOM   4511  HB3 PHE A 284      -5.352 -18.507  53.791  1.00 80.92           H  
ATOM   4512  O   PHE A 284      -5.439 -21.320  55.885  1.00 80.92           O  
ATOM   4513  CG  PHE A 284      -6.884 -18.761  52.341  1.00 80.92           C  
ATOM   4514  CD1 PHE A 284      -6.150 -18.423  51.188  1.00 80.92           C  
ATOM   4515  HD1 PHE A 284      -5.074 -18.510  51.187  1.00 80.92           H  
ATOM   4516  CD2 PHE A 284      -8.287 -18.693  52.312  1.00 80.92           C  
ATOM   4517  HD2 PHE A 284      -8.851 -18.948  53.198  1.00 80.92           H  
ATOM   4518  CE1 PHE A 284      -6.821 -18.028  50.017  1.00 80.92           C  
ATOM   4519  HE1 PHE A 284      -6.264 -17.848  49.110  1.00 80.92           H  
ATOM   4520  CE2 PHE A 284      -8.960 -18.295  51.145  1.00 80.92           C  
ATOM   4521  HE2 PHE A 284     -10.039 -18.266  51.135  1.00 80.92           H  
ATOM   4522  CZ  PHE A 284      -8.225 -17.962  49.996  1.00 80.92           C  
ATOM   4523  HZ  PHE A 284      -8.739 -17.708  49.080  1.00 80.92           H  
ATOM   4524  N   ASP A 285      -3.535 -20.643  54.886  1.00 65.00           N  
ATOM   4525  H   ASP A 285      -3.097 -20.392  54.011  1.00 65.00           H  
ATOM   4526  CA  ASP A 285      -2.665 -20.762  56.073  1.00 65.00           C  
ATOM   4527  HA  ASP A 285      -3.033 -21.556  56.722  1.00 65.00           H  
ATOM   4528  C   ASP A 285      -2.587 -19.482  56.923  1.00 65.00           C  
ATOM   4529  CB  ASP A 285      -1.239 -21.115  55.620  1.00 65.00           C  
ATOM   4530  HB2 ASP A 285      -0.927 -20.419  54.841  1.00 65.00           H  
ATOM   4531  HB3 ASP A 285      -0.559 -20.995  56.463  1.00 65.00           H  
ATOM   4532  O   ASP A 285      -2.209 -19.540  58.092  1.00 65.00           O  
ATOM   4533  CG  ASP A 285      -1.091 -22.547  55.122  1.00 65.00           C  
ATOM   4534  OD1 ASP A 285      -1.740 -23.470  55.669  1.00 65.00           O  
ATOM   4535  OD2 ASP A 285      -0.258 -22.781  54.218  1.00 65.00           O  
ATOM   4536  N   ASN A 286      -2.885 -18.323  56.327  1.00 56.55           N  
ATOM   4537  H   ASN A 286      -3.324 -18.362  55.419  1.00 56.55           H  
ATOM   4538  CA  ASN A 286      -2.485 -17.011  56.844  1.00 56.55           C  
ATOM   4539  HA  ASN A 286      -1.735 -17.176  57.618  1.00 56.55           H  
ATOM   4540  C   ASN A 286      -3.642 -16.235  57.513  1.00 56.55           C  
ATOM   4541  CB  ASN A 286      -1.811 -16.232  55.693  1.00 56.55           C  
ATOM   4542  HB2 ASN A 286      -1.176 -16.910  55.122  1.00 56.55           H  
ATOM   4543  HB3 ASN A 286      -2.575 -15.826  55.030  1.00 56.55           H  
ATOM   4544  O   ASN A 286      -4.804 -16.428  57.165  1.00 56.55           O  
ATOM   4545  CG  ASN A 286      -0.918 -15.105  56.183  1.00 56.55           C  
ATOM   4546  ND2 ASN A 286      -0.401 -14.286  55.298  1.00 56.55           N  
ATOM   4547 HD21 ASN A 286      -0.510 -14.439  54.306  1.00 56.55           H  
ATOM   4548 HD22 ASN A 286       0.228 -13.590  55.672  1.00 56.55           H  
ATOM   4549  OD1 ASN A 286      -0.675 -14.942  57.362  1.00 56.55           O  
ATOM   4550  N   GLU A 287      -3.317 -15.302  58.418  1.00 55.85           N  
ATOM   4551  H   GLU A 287      -2.332 -15.145  58.579  1.00 55.85           H  
ATOM   4552  CA  GLU A 287      -4.261 -14.574  59.295  1.00 55.85           C  
ATOM   4553  HA  GLU A 287      -4.818 -15.302  59.885  1.00 55.85           H  
ATOM   4554  C   GLU A 287      -5.310 -13.714  58.561  1.00 55.85           C  
ATOM   4555  CB  GLU A 287      -3.482 -13.659  60.267  1.00 55.85           C  
ATOM   4556  HB2 GLU A 287      -4.212 -13.122  60.872  1.00 55.85           H  
ATOM   4557  HB3 GLU A 287      -2.913 -12.928  59.692  1.00 55.85           H  
ATOM   4558  O   GLU A 287      -6.315 -13.327  59.154  1.00 55.85           O  
ATOM   4559  CG  GLU A 287      -2.532 -14.402  61.224  1.00 55.85           C  
ATOM   4560  HG2 GLU A 287      -1.679 -14.775  60.657  1.00 55.85           H  
ATOM   4561  HG3 GLU A 287      -3.065 -15.261  61.630  1.00 55.85           H  
ATOM   4562  CD  GLU A 287      -2.029 -13.532  62.399  1.00 55.85           C  
ATOM   4563  OE1 GLU A 287      -1.576 -14.133  63.400  1.00 55.85           O  
ATOM   4564  OE2 GLU A 287      -2.137 -12.284  62.339  1.00 55.85           O  
ATOM   4565  N   LEU A 288      -5.091 -13.391  57.282  1.00 57.89           N  
ATOM   4566  H   LEU A 288      -4.253 -13.760  56.855  1.00 57.89           H  
ATOM   4567  CA  LEU A 288      -5.895 -12.401  56.553  1.00 57.89           C  
ATOM   4568  HA  LEU A 288      -6.299 -11.686  57.271  1.00 57.89           H  
ATOM   4569  C   LEU A 288      -7.119 -12.971  55.823  1.00 57.89           C  
ATOM   4570  CB  LEU A 288      -4.986 -11.645  55.567  1.00 57.89           C  
ATOM   4571  HB2 LEU A 288      -4.486 -12.377  54.933  1.00 57.89           H  
ATOM   4572  HB3 LEU A 288      -5.606 -11.020  54.925  1.00 57.89           H  
ATOM   4573  O   LEU A 288      -7.986 -12.193  55.423  1.00 57.89           O  
ATOM   4574  CG  LEU A 288      -3.927 -10.745  56.231  1.00 57.89           C  
ATOM   4575  HG  LEU A 288      -3.340 -11.327  56.942  1.00 57.89           H  
ATOM   4576  CD1 LEU A 288      -2.983 -10.210  55.154  1.00 57.89           C  
ATOM   4577 HD11 LEU A 288      -2.490 -11.039  54.647  1.00 57.89           H  
ATOM   4578 HD12 LEU A 288      -2.214  -9.593  55.618  1.00 57.89           H  
ATOM   4579 HD13 LEU A 288      -3.534  -9.609  54.430  1.00 57.89           H  
ATOM   4580  CD2 LEU A 288      -4.555  -9.551  56.953  1.00 57.89           C  
ATOM   4581 HD21 LEU A 288      -3.766  -8.906  57.340  1.00 57.89           H  
ATOM   4582 HD22 LEU A 288      -5.150  -9.897  57.798  1.00 57.89           H  
ATOM   4583 HD23 LEU A 288      -5.185  -8.982  56.269  1.00 57.89           H  
ATOM   4584  N   LYS A 289      -7.192 -14.288  55.588  1.00 70.48           N  
ATOM   4585  H   LYS A 289      -6.518 -14.895  56.031  1.00 70.48           H  
ATOM   4586  CA  LYS A 289      -8.276 -14.898  54.800  1.00 70.48           C  
ATOM   4587  HA  LYS A 289      -9.103 -14.192  54.725  1.00 70.48           H  
ATOM   4588  C   LYS A 289      -8.833 -16.141  55.478  1.00 70.48           C  
ATOM   4589  CB  LYS A 289      -7.809 -15.237  53.376  1.00 70.48           C  
ATOM   4590  HB2 LYS A 289      -6.909 -15.850  53.427  1.00 70.48           H  
ATOM   4591  HB3 LYS A 289      -8.592 -15.825  52.897  1.00 70.48           H  
ATOM   4592  O   LYS A 289      -8.099 -17.084  55.758  1.00 70.48           O  
ATOM   4593  CG  LYS A 289      -7.543 -13.995  52.512  1.00 70.48           C  
ATOM   4594  HG2 LYS A 289      -8.425 -13.355  52.515  1.00 70.48           H  
ATOM   4595  HG3 LYS A 289      -6.696 -13.440  52.915  1.00 70.48           H  
ATOM   4596  CD  LYS A 289      -7.234 -14.428  51.075  1.00 70.48           C  
ATOM   4597  HD2 LYS A 289      -8.080 -14.995  50.687  1.00 70.48           H  
ATOM   4598  HD3 LYS A 289      -6.357 -15.075  51.083  1.00 70.48           H  
ATOM   4599  CE  LYS A 289      -6.974 -13.216  50.175  1.00 70.48           C  
ATOM   4600  HE2 LYS A 289      -7.857 -12.578  50.189  1.00 70.48           H  
ATOM   4601  HE3 LYS A 289      -6.140 -12.649  50.589  1.00 70.48           H  
ATOM   4602  NZ  LYS A 289      -6.668 -13.654  48.791  1.00 70.48           N  
ATOM   4603  HZ1 LYS A 289      -7.430 -14.203  48.419  1.00 70.48           H  
ATOM   4604  HZ2 LYS A 289      -5.849 -14.245  48.786  1.00 70.48           H  
ATOM   4605  HZ3 LYS A 289      -6.500 -12.863  48.185  1.00 70.48           H  
ATOM   4606  N   ASP A 290     -10.149 -16.163  55.655  1.00 80.64           N  
ATOM   4607  H   ASP A 290     -10.688 -15.332  55.453  1.00 80.64           H  
ATOM   4608  CA  ASP A 290     -10.856 -17.340  56.145  1.00 80.64           C  
ATOM   4609  HA  ASP A 290     -10.340 -17.716  57.028  1.00 80.64           H  
ATOM   4610  C   ASP A 290     -10.854 -18.437  55.075  1.00 80.64           C  
ATOM   4611  CB  ASP A 290     -12.295 -16.992  56.551  1.00 80.64           C  
ATOM   4612  HB2 ASP A 290     -12.809 -16.547  55.699  1.00 80.64           H  
ATOM   4613  HB3 ASP A 290     -12.808 -17.920  56.806  1.00 80.64           H  
ATOM   4614  O   ASP A 290     -11.169 -18.199  53.905  1.00 80.64           O  
ATOM   4615  CG  ASP A 290     -12.407 -16.054  57.757  1.00 80.64           C  
ATOM   4616  OD1 ASP A 290     -11.425 -15.921  58.519  1.00 80.64           O  
ATOM   4617  OD2 ASP A 290     -13.519 -15.510  57.938  1.00 80.64           O  
ATOM   4618  N   SER A 291     -10.533 -19.661  55.488  1.00 87.39           N  
ATOM   4619  H   SER A 291     -10.388 -19.792  56.479  1.00 87.39           H  
ATOM   4620  CA  SER A 291     -10.703 -20.841  54.635  1.00 87.39           C  
ATOM   4621  HA  SER A 291     -10.193 -20.698  53.682  1.00 87.39           H  
ATOM   4622  C   SER A 291     -12.188 -21.059  54.375  1.00 87.39           C  
ATOM   4623  CB  SER A 291     -10.127 -22.066  55.334  1.00 87.39           C  
ATOM   4624  HB2 SER A 291     -10.368 -22.955  54.751  1.00 87.39           H  
ATOM   4625  HB3 SER A 291     -10.568 -22.166  56.326  1.00 87.39           H  
ATOM   4626  O   SER A 291     -12.970 -20.927  55.313  1.00 87.39           O  
ATOM   4627  OG  SER A 291      -8.725 -21.949  55.445  1.00 87.39           O  
ATOM   4628  HG  SER A 291      -8.504 -21.196  55.998  1.00 87.39           H  
ATOM   4629  N   TYR A 292     -12.602 -21.407  53.155  1.00 92.17           N  
ATOM   4630  H   TYR A 292     -11.919 -21.564  52.427  1.00 92.17           H  
ATOM   4631  CA  TYR A 292     -14.026 -21.563  52.843  1.00 92.17           C  
ATOM   4632  HA  TYR A 292     -14.522 -21.833  53.775  1.00 92.17           H  
ATOM   4633  C   TYR A 292     -14.345 -22.698  51.867  1.00 92.17           C  
ATOM   4634  CB  TYR A 292     -14.635 -20.229  52.373  1.00 92.17           C  
ATOM   4635  HB2 TYR A 292     -14.291 -19.425  53.024  1.00 92.17           H  
ATOM   4636  HB3 TYR A 292     -15.718 -20.285  52.486  1.00 92.17           H  
ATOM   4637  O   TYR A 292     -13.520 -23.120  51.058  1.00 92.17           O  
ATOM   4638  CG  TYR A 292     -14.319 -19.876  50.934  1.00 92.17           C  
ATOM   4639  CD1 TYR A 292     -13.072 -19.307  50.614  1.00 92.17           C  
ATOM   4640  HD1 TYR A 292     -12.362 -19.096  51.399  1.00 92.17           H  
ATOM   4641  CD2 TYR A 292     -15.248 -20.166  49.913  1.00 92.17           C  
ATOM   4642  HD2 TYR A 292     -16.202 -20.604  50.165  1.00 92.17           H  
ATOM   4643  CE1 TYR A 292     -12.738 -19.048  49.271  1.00 92.17           C  
ATOM   4644  HE1 TYR A 292     -11.765 -18.647  49.026  1.00 92.17           H  
ATOM   4645  CE2 TYR A 292     -14.922 -19.897  48.569  1.00 92.17           C  
ATOM   4646  HE2 TYR A 292     -15.619 -20.127  47.777  1.00 92.17           H  
ATOM   4647  OH  TYR A 292     -13.333 -19.125  46.948  1.00 92.17           O  
ATOM   4648  HH  TYR A 292     -12.410 -18.869  46.874  1.00 92.17           H  
ATOM   4649  CZ  TYR A 292     -13.662 -19.346  48.247  1.00 92.17           C  
ATOM   4650  N   LEU A 293     -15.587 -23.170  51.939  1.00 91.81           N  
ATOM   4651  H   LEU A 293     -16.175 -22.771  52.657  1.00 91.81           H  
ATOM   4652  CA  LEU A 293     -16.203 -24.151  51.059  1.00 91.81           C  
ATOM   4653  HA  LEU A 293     -15.651 -24.179  50.119  1.00 91.81           H  
ATOM   4654  C   LEU A 293     -17.648 -23.722  50.775  1.00 91.81           C  
ATOM   4655  CB  LEU A 293     -16.123 -25.534  51.730  1.00 91.81           C  
ATOM   4656  HB2 LEU A 293     -16.582 -25.465  52.716  1.00 91.81           H  
ATOM   4657  HB3 LEU A 293     -15.074 -25.795  51.869  1.00 91.81           H  
ATOM   4658  O   LEU A 293     -18.487 -23.665  51.673  1.00 91.81           O  
ATOM   4659  CG  LEU A 293     -16.822 -26.657  50.946  1.00 91.81           C  
ATOM   4660  HG  LEU A 293     -17.875 -26.405  50.817  1.00 91.81           H  
ATOM   4661  CD1 LEU A 293     -16.208 -26.891  49.566  1.00 91.81           C  
ATOM   4662 HD11 LEU A 293     -16.346 -26.013  48.937  1.00 91.81           H  
ATOM   4663 HD12 LEU A 293     -15.143 -27.105  49.663  1.00 91.81           H  
ATOM   4664 HD13 LEU A 293     -16.705 -27.736  49.090  1.00 91.81           H  
ATOM   4665  CD2 LEU A 293     -16.742 -27.963  51.734  1.00 91.81           C  
ATOM   4666 HD21 LEU A 293     -15.711 -28.310  51.793  1.00 91.81           H  
ATOM   4667 HD22 LEU A 293     -17.349 -28.724  51.244  1.00 91.81           H  
ATOM   4668 HD23 LEU A 293     -17.118 -27.813  52.746  1.00 91.81           H  
ATOM   4669  N   GLN A 294     -17.937 -23.444  49.509  1.00 92.41           N  
ATOM   4670  H   GLN A 294     -17.193 -23.541  48.833  1.00 92.41           H  
ATOM   4671  CA  GLN A 294     -19.233 -23.027  48.995  1.00 92.41           C  
ATOM   4672  HA  GLN A 294     -19.907 -22.903  49.843  1.00 92.41           H  
ATOM   4673  C   GLN A 294     -19.806 -24.087  48.051  1.00 92.41           C  
ATOM   4674  CB  GLN A 294     -19.095 -21.664  48.303  1.00 92.41           C  
ATOM   4675  HB2 GLN A 294     -18.424 -21.759  47.450  1.00 92.41           H  
ATOM   4676  HB3 GLN A 294     -18.660 -20.953  49.005  1.00 92.41           H  
ATOM   4677  O   GLN A 294     -19.126 -24.536  47.131  1.00 92.41           O  
ATOM   4678  CG  GLN A 294     -20.452 -21.123  47.825  1.00 92.41           C  
ATOM   4679  HG2 GLN A 294     -20.919 -21.828  47.138  1.00 92.41           H  
ATOM   4680  HG3 GLN A 294     -21.112 -20.987  48.682  1.00 92.41           H  
ATOM   4681  CD  GLN A 294     -20.294 -19.798  47.096  1.00 92.41           C  
ATOM   4682  NE2 GLN A 294     -20.251 -18.691  47.804  1.00 92.41           N  
ATOM   4683 HE21 GLN A 294     -20.122 -17.832  47.288  1.00 92.41           H  
ATOM   4684 HE22 GLN A 294     -20.264 -18.722  48.814  1.00 92.41           H  
ATOM   4685  OE1 GLN A 294     -20.185 -19.739  45.881  1.00 92.41           O  
ATOM   4686  N   VAL A 295     -21.076 -24.444  48.227  1.00 90.51           N  
ATOM   4687  H   VAL A 295     -21.577 -24.035  49.003  1.00 90.51           H  
ATOM   4688  CA  VAL A 295     -21.803 -25.375  47.353  1.00 90.51           C  
ATOM   4689  HA  VAL A 295     -21.230 -25.533  46.438  1.00 90.51           H  
ATOM   4690  C   VAL A 295     -23.148 -24.775  46.973  1.00 90.51           C  
ATOM   4691  CB  VAL A 295     -21.998 -26.746  48.024  1.00 90.51           C  
ATOM   4692  HB  VAL A 295     -22.569 -26.622  48.945  1.00 90.51           H  
ATOM   4693  O   VAL A 295     -23.910 -24.377  47.844  1.00 90.51           O  
ATOM   4694  CG1 VAL A 295     -22.759 -27.706  47.097  1.00 90.51           C  
ATOM   4695 HG11 VAL A 295     -23.776 -27.348  46.938  1.00 90.51           H  
ATOM   4696 HG12 VAL A 295     -22.819 -28.693  47.554  1.00 90.51           H  
ATOM   4697 HG13 VAL A 295     -22.246 -27.787  46.139  1.00 90.51           H  
ATOM   4698  CG2 VAL A 295     -20.659 -27.406  48.367  1.00 90.51           C  
ATOM   4699 HG21 VAL A 295     -20.078 -26.764  49.029  1.00 90.51           H  
ATOM   4700 HG22 VAL A 295     -20.084 -27.586  47.459  1.00 90.51           H  
ATOM   4701 HG23 VAL A 295     -20.842 -28.351  48.879  1.00 90.51           H  
ATOM   4702  N   THR A 296     -23.462 -24.743  45.679  1.00 90.23           N  
ATOM   4703  H   THR A 296     -22.778 -25.087  45.021  1.00 90.23           H  
ATOM   4704  CA  THR A 296     -24.779 -24.352  45.157  1.00 90.23           C  
ATOM   4705  HA  THR A 296     -25.354 -23.855  45.938  1.00 90.23           H  
ATOM   4706  C   THR A 296     -25.543 -25.590  44.705  1.00 90.23           C  
ATOM   4707  CB  THR A 296     -24.652 -23.365  43.993  1.00 90.23           C  
ATOM   4708  HB  THR A 296     -24.210 -23.874  43.137  1.00 90.23           H  
ATOM   4709  O   THR A 296     -25.090 -26.306  43.812  1.00 90.23           O  
ATOM   4710  CG2 THR A 296     -26.002 -22.777  43.585  1.00 90.23           C  
ATOM   4711 HG21 THR A 296     -25.852 -22.021  42.815  1.00 90.23           H  
ATOM   4712 HG22 THR A 296     -26.479 -22.314  44.449  1.00 90.23           H  
ATOM   4713 HG23 THR A 296     -26.652 -23.558  43.190  1.00 90.23           H  
ATOM   4714  OG1 THR A 296     -23.811 -22.296  44.354  1.00 90.23           O  
ATOM   4715  HG1 THR A 296     -23.130 -22.651  44.930  1.00 90.23           H  
ATOM   4716  N   LEU A 297     -26.702 -25.831  45.311  1.00 86.44           N  
ATOM   4717  H   LEU A 297     -26.995 -25.182  46.027  1.00 86.44           H  
ATOM   4718  CA  LEU A 297     -27.640 -26.897  44.982  1.00 86.44           C  
ATOM   4719  HA  LEU A 297     -27.151 -27.636  44.348  1.00 86.44           H  
ATOM   4720  C   LEU A 297     -28.812 -26.289  44.207  1.00 86.44           C  
ATOM   4721  CB  LEU A 297     -28.115 -27.587  46.278  1.00 86.44           C  
ATOM   4722  HB2 LEU A 297     -28.706 -26.870  46.847  1.00 86.44           H  
ATOM   4723  HB3 LEU A 297     -28.772 -28.414  46.009  1.00 86.44           H  
ATOM   4724  O   LEU A 297     -29.427 -25.331  44.660  1.00 86.44           O  
ATOM   4725  CG  LEU A 297     -26.999 -28.110  47.205  1.00 86.44           C  
ATOM   4726  HG  LEU A 297     -26.374 -27.281  47.537  1.00 86.44           H  
ATOM   4727  CD1 LEU A 297     -27.602 -28.773  48.441  1.00 86.44           C  
ATOM   4728 HD11 LEU A 297     -28.218 -29.625  48.153  1.00 86.44           H  
ATOM   4729 HD12 LEU A 297     -26.810 -29.098  49.115  1.00 86.44           H  
ATOM   4730 HD13 LEU A 297     -28.227 -28.051  48.967  1.00 86.44           H  
ATOM   4731  CD2 LEU A 297     -26.115 -29.148  46.515  1.00 86.44           C  
ATOM   4732 HD21 LEU A 297     -25.390 -29.542  47.227  1.00 86.44           H  
ATOM   4733 HD22 LEU A 297     -26.732 -29.961  46.132  1.00 86.44           H  
ATOM   4734 HD23 LEU A 297     -25.572 -28.671  45.699  1.00 86.44           H  
ATOM   4735  N   SER A 298     -29.116 -26.828  43.030  1.00 84.60           N  
ATOM   4736  H   SER A 298     -28.611 -27.651  42.735  1.00 84.60           H  
ATOM   4737  CA  SER A 298     -30.252 -26.399  42.198  1.00 84.60           C  
ATOM   4738  HA  SER A 298     -30.736 -25.525  42.635  1.00 84.60           H  
ATOM   4739  C   SER A 298     -31.289 -27.514  42.107  1.00 84.60           C  
ATOM   4740  CB  SER A 298     -29.761 -26.017  40.800  1.00 84.60           C  
ATOM   4741  HB2 SER A 298     -29.324 -26.891  40.317  1.00 84.60           H  
ATOM   4742  HB3 SER A 298     -30.597 -25.659  40.198  1.00 84.60           H  
ATOM   4743  O   SER A 298     -30.923 -28.669  42.291  1.00 84.60           O  
ATOM   4744  OG  SER A 298     -28.788 -24.998  40.900  1.00 84.60           O  
ATOM   4745  HG  SER A 298     -28.159 -25.253  41.579  1.00 84.60           H  
ATOM   4746  N   ASN A 299     -32.545 -27.189  41.773  1.00 82.04           N  
ATOM   4747  H   ASN A 299     -32.765 -26.213  41.636  1.00 82.04           H  
ATOM   4748  CA  ASN A 299     -33.644 -28.161  41.631  1.00 82.04           C  
ATOM   4749  HA  ASN A 299     -34.548 -27.582  41.439  1.00 82.04           H  
ATOM   4750  C   ASN A 299     -33.935 -28.967  42.915  1.00 82.04           C  
ATOM   4751  CB  ASN A 299     -33.403 -29.030  40.385  1.00 82.04           C  
ATOM   4752  HB2 ASN A 299     -32.572 -29.706  40.585  1.00 82.04           H  
ATOM   4753  HB3 ASN A 299     -33.132 -28.396  39.541  1.00 82.04           H  
ATOM   4754  O   ASN A 299     -34.224 -30.164  42.856  1.00 82.04           O  
ATOM   4755  CG  ASN A 299     -34.604 -29.860  39.960  1.00 82.04           C  
ATOM   4756  ND2 ASN A 299     -34.355 -30.998  39.354  1.00 82.04           N  
ATOM   4757 HD21 ASN A 299     -33.396 -31.309  39.304  1.00 82.04           H  
ATOM   4758 HD22 ASN A 299     -35.119 -31.463  38.885  1.00 82.04           H  
ATOM   4759  OD1 ASN A 299     -35.765 -29.495  40.089  1.00 82.04           O  
ATOM   4760  N   LEU A 300     -33.858 -28.300  44.072  1.00 81.97           N  
ATOM   4761  H   LEU A 300     -33.638 -27.314  44.063  1.00 81.97           H  
ATOM   4762  CA  LEU A 300     -34.057 -28.949  45.365  1.00 81.97           C  
ATOM   4763  HA  LEU A 300     -33.324 -29.753  45.428  1.00 81.97           H  
ATOM   4764  C   LEU A 300     -35.445 -29.570  45.484  1.00 81.97           C  
ATOM   4765  CB  LEU A 300     -33.806 -27.970  46.518  1.00 81.97           C  
ATOM   4766  HB2 LEU A 300     -34.369 -27.054  46.336  1.00 81.97           H  
ATOM   4767  HB3 LEU A 300     -34.189 -28.404  47.442  1.00 81.97           H  
ATOM   4768  O   LEU A 300     -36.429 -28.951  45.072  1.00 81.97           O  
ATOM   4769  CG  LEU A 300     -32.304 -27.681  46.679  1.00 81.97           C  
ATOM   4770  HG  LEU A 300     -31.750 -28.071  45.825  1.00 81.97           H  
ATOM   4771  CD1 LEU A 300     -32.054 -26.185  46.732  1.00 81.97           C  
ATOM   4772 HD11 LEU A 300     -32.590 -25.674  45.932  1.00 81.97           H  
ATOM   4773 HD12 LEU A 300     -30.988 -26.009  46.593  1.00 81.97           H  
ATOM   4774 HD13 LEU A 300     -32.375 -25.802  47.701  1.00 81.97           H  
ATOM   4775  CD2 LEU A 300     -31.738 -28.316  47.950  1.00 81.97           C  
ATOM   4776 HD21 LEU A 300     -30.677 -28.084  48.043  1.00 81.97           H  
ATOM   4777 HD22 LEU A 300     -31.861 -29.398  47.895  1.00 81.97           H  
ATOM   4778 HD23 LEU A 300     -32.266 -27.945  48.829  1.00 81.97           H  
ATOM   4779  N   GLN A 301     -35.504 -30.765  46.069  1.00 80.70           N  
ATOM   4780  H   GLN A 301     -34.629 -31.172  46.367  1.00 80.70           H  
ATOM   4781  CA  GLN A 301     -36.746 -31.492  46.348  1.00 80.70           C  
ATOM   4782  HA  GLN A 301     -37.559 -31.047  45.775  1.00 80.70           H  
ATOM   4783  C   GLN A 301     -37.126 -31.416  47.826  1.00 80.70           C  
ATOM   4784  CB  GLN A 301     -36.625 -32.954  45.908  1.00 80.70           C  
ATOM   4785  HB2 GLN A 301     -37.547 -33.471  46.174  1.00 80.70           H  
ATOM   4786  HB3 GLN A 301     -35.793 -33.429  46.427  1.00 80.70           H  
ATOM   4787  O   GLN A 301     -36.258 -31.254  48.684  1.00 80.70           O  
ATOM   4788  CG  GLN A 301     -36.419 -33.067  44.393  1.00 80.70           C  
ATOM   4789  HG2 GLN A 301     -37.162 -32.447  43.891  1.00 80.70           H  
ATOM   4790  HG3 GLN A 301     -35.430 -32.691  44.132  1.00 80.70           H  
ATOM   4791  CD  GLN A 301     -36.554 -34.495  43.879  1.00 80.70           C  
ATOM   4792  NE2 GLN A 301     -36.411 -34.709  42.590  1.00 80.70           N  
ATOM   4793 HE21 GLN A 301     -36.383 -35.699  42.393  1.00 80.70           H  
ATOM   4794 HE22 GLN A 301     -35.814 -34.051  42.108  1.00 80.70           H  
ATOM   4795  OE1 GLN A 301     -36.772 -35.459  44.583  1.00 80.70           O  
ATOM   4796  N   PHE A 302     -38.406 -31.635  48.149  1.00 75.52           N  
ATOM   4797  H   PHE A 302     -39.086 -31.717  47.407  1.00 75.52           H  
ATOM   4798  CA  PHE A 302     -38.862 -31.702  49.546  1.00 75.52           C  
ATOM   4799  HA  PHE A 302     -38.763 -30.714  49.996  1.00 75.52           H  
ATOM   4800  C   PHE A 302     -38.027 -32.685  50.394  1.00 75.52           C  
ATOM   4801  CB  PHE A 302     -40.345 -32.091  49.583  1.00 75.52           C  
ATOM   4802  HB2 PHE A 302     -40.917 -31.356  49.017  1.00 75.52           H  
ATOM   4803  HB3 PHE A 302     -40.478 -33.058  49.097  1.00 75.52           H  
ATOM   4804  O   PHE A 302     -37.706 -32.394  51.546  1.00 75.52           O  
ATOM   4805  CG  PHE A 302     -40.897 -32.160  50.995  1.00 75.52           C  
ATOM   4806  CD1 PHE A 302     -40.985 -33.390  51.675  1.00 75.52           C  
ATOM   4807  HD1 PHE A 302     -40.692 -34.304  51.180  1.00 75.52           H  
ATOM   4808  CD2 PHE A 302     -41.269 -30.976  51.654  1.00 75.52           C  
ATOM   4809  HD2 PHE A 302     -41.206 -30.032  51.133  1.00 75.52           H  
ATOM   4810  CE1 PHE A 302     -41.435 -33.430  53.008  1.00 75.52           C  
ATOM   4811  HE1 PHE A 302     -41.494 -34.374  53.530  1.00 75.52           H  
ATOM   4812  CE2 PHE A 302     -41.706 -31.012  52.989  1.00 75.52           C  
ATOM   4813  HE2 PHE A 302     -41.964 -30.091  53.492  1.00 75.52           H  
ATOM   4814  CZ  PHE A 302     -41.791 -32.240  53.667  1.00 75.52           C  
ATOM   4815  HZ  PHE A 302     -42.123 -32.267  54.694  1.00 75.52           H  
ATOM   4816  N   SER A 303     -37.603 -33.810  49.799  1.00 74.08           N  
ATOM   4817  H   SER A 303     -37.865 -33.951  48.834  1.00 74.08           H  
ATOM   4818  CA  SER A 303     -36.753 -34.837  50.425  1.00 74.08           C  
ATOM   4819  HA  SER A 303     -37.231 -35.167  51.347  1.00 74.08           H  
ATOM   4820  C   SER A 303     -35.338 -34.376  50.792  1.00 74.08           C  
ATOM   4821  CB  SER A 303     -36.630 -36.039  49.483  1.00 74.08           C  
ATOM   4822  HB2 SER A 303     -36.024 -36.811  49.957  1.00 74.08           H  
ATOM   4823  HB3 SER A 303     -37.621 -36.449  49.289  1.00 74.08           H  
ATOM   4824  O   SER A 303     -34.601 -35.129  51.423  1.00 74.08           O  
ATOM   4825  OG  SER A 303     -36.035 -35.658  48.256  1.00 74.08           O  
ATOM   4826  HG  SER A 303     -35.262 -35.116  48.428  1.00 74.08           H  
ATOM   4827  N   GLU A 304     -34.921 -33.194  50.339  1.00 79.33           N  
ATOM   4828  H   GLU A 304     -35.563 -32.621  49.809  1.00 79.33           H  
ATOM   4829  CA  GLU A 304     -33.643 -32.572  50.699  1.00 79.33           C  
ATOM   4830  HA  GLU A 304     -32.963 -33.340  51.067  1.00 79.33           H  
ATOM   4831  C   GLU A 304     -33.787 -31.582  51.867  1.00 79.33           C  
ATOM   4832  CB  GLU A 304     -32.988 -31.939  49.458  1.00 79.33           C  
ATOM   4833  HB2 GLU A 304     -32.068 -31.438  49.757  1.00 79.33           H  
ATOM   4834  HB3 GLU A 304     -33.658 -31.195  49.027  1.00 79.33           H  
ATOM   4835  O   GLU A 304     -32.788 -31.040  52.328  1.00 79.33           O  
ATOM   4836  CG  GLU A 304     -32.631 -32.999  48.402  1.00 79.33           C  
ATOM   4837  HG2 GLU A 304     -33.533 -33.522  48.084  1.00 79.33           H  
ATOM   4838  HG3 GLU A 304     -31.963 -33.734  48.851  1.00 79.33           H  
ATOM   4839  CD  GLU A 304     -31.964 -32.376  47.172  1.00 79.33           C  
ATOM   4840  OE1 GLU A 304     -30.765 -32.662  46.917  1.00 79.33           O  
ATOM   4841  OE2 GLU A 304     -32.676 -31.653  46.444  1.00 79.33           O  
ATOM   4842  N   SER A 305     -34.998 -31.384  52.403  1.00 79.16           N  
ATOM   4843  H   SER A 305     -35.794 -31.859  52.001  1.00 79.16           H  
ATOM   4844  CA  SER A 305     -35.174 -30.715  53.697  1.00 79.16           C  
ATOM   4845  HA  SER A 305     -34.774 -29.704  53.635  1.00 79.16           H  
ATOM   4846  C   SER A 305     -34.439 -31.485  54.785  1.00 79.16           C  
ATOM   4847  CB  SER A 305     -36.639 -30.646  54.123  1.00 79.16           C  
ATOM   4848  HB2 SER A 305     -37.025 -31.652  54.286  1.00 79.16           H  
ATOM   4849  HB3 SER A 305     -36.710 -30.085  55.055  1.00 79.16           H  
ATOM   4850  O   SER A 305     -34.570 -32.705  54.892  1.00 79.16           O  
ATOM   4851  OG  SER A 305     -37.417 -30.010  53.144  1.00 79.16           O  
ATOM   4852  HG  SER A 305     -37.714 -30.691  52.536  1.00 79.16           H  
ATOM   4853  N   GLY A 306     -33.704 -30.782  55.635  1.00 82.84           N  
ATOM   4854  H   GLY A 306     -33.657 -29.777  55.543  1.00 82.84           H  
ATOM   4855  CA  GLY A 306     -32.959 -31.437  56.695  1.00 82.84           C  
ATOM   4856  HA2 GLY A 306     -33.650 -31.755  57.476  1.00 82.84           H  
ATOM   4857  HA3 GLY A 306     -32.475 -32.327  56.291  1.00 82.84           H  
ATOM   4858  C   GLY A 306     -31.890 -30.563  57.314  1.00 82.84           C  
ATOM   4859  O   GLY A 306     -31.779 -29.363  57.057  1.00 82.84           O  
ATOM   4860  N   LYS A 307     -31.097 -31.195  58.174  1.00 84.31           N  
ATOM   4861  H   LYS A 307     -31.213 -32.192  58.288  1.00 84.31           H  
ATOM   4862  CA  LYS A 307     -29.956 -30.552  58.813  1.00 84.31           C  
ATOM   4863  HA  LYS A 307     -30.156 -29.485  58.913  1.00 84.31           H  
ATOM   4864  C   LYS A 307     -28.734 -30.703  57.926  1.00 84.31           C  
ATOM   4865  CB  LYS A 307     -29.728 -31.118  60.212  1.00 84.31           C  
ATOM   4866  HB2 LYS A 307     -28.820 -30.678  60.624  1.00 84.31           H  
ATOM   4867  HB3 LYS A 307     -29.602 -32.199  60.150  1.00 84.31           H  
ATOM   4868  O   LYS A 307     -28.341 -31.810  57.563  1.00 84.31           O  
ATOM   4869  CG  LYS A 307     -30.909 -30.781  61.127  1.00 84.31           C  
ATOM   4870  HG2 LYS A 307     -31.828 -31.194  60.712  1.00 84.31           H  
ATOM   4871  HG3 LYS A 307     -31.012 -29.699  61.208  1.00 84.31           H  
ATOM   4872  CD  LYS A 307     -30.685 -31.382  62.513  1.00 84.31           C  
ATOM   4873  HD2 LYS A 307     -29.790 -30.947  62.958  1.00 84.31           H  
ATOM   4874  HD3 LYS A 307     -30.556 -32.460  62.412  1.00 84.31           H  
ATOM   4875  CE  LYS A 307     -31.910 -31.082  63.376  1.00 84.31           C  
ATOM   4876  HE2 LYS A 307     -31.993 -30.002  63.498  1.00 84.31           H  
ATOM   4877  HE3 LYS A 307     -32.796 -31.425  62.842  1.00 84.31           H  
ATOM   4878  NZ  LYS A 307     -31.816 -31.756  64.691  1.00 84.31           N  
ATOM   4879  HZ1 LYS A 307     -32.638 -31.556  65.243  1.00 84.31           H  
ATOM   4880  HZ2 LYS A 307     -30.996 -31.440  65.189  1.00 84.31           H  
ATOM   4881  HZ3 LYS A 307     -31.754 -32.755  64.554  1.00 84.31           H  
ATOM   4882  N   TYR A 308     -28.133 -29.573  57.617  1.00 87.89           N  
ATOM   4883  H   TYR A 308     -28.534 -28.713  57.963  1.00 87.89           H  
ATOM   4884  CA  TYR A 308     -26.850 -29.478  56.963  1.00 87.89           C  
ATOM   4885  HA  TYR A 308     -26.594 -30.446  56.531  1.00 87.89           H  
ATOM   4886  C   TYR A 308     -25.811 -29.127  58.011  1.00 87.89           C  
ATOM   4887  CB  TYR A 308     -26.922 -28.456  55.833  1.00 87.89           C  
ATOM   4888  HB2 TYR A 308     -25.912 -28.280  55.462  1.00 87.89           H  
ATOM   4889  HB3 TYR A 308     -27.307 -27.510  56.213  1.00 87.89           H  
ATOM   4890  O   TYR A 308     -26.080 -28.350  58.926  1.00 87.89           O  
ATOM   4891  CG  TYR A 308     -27.787 -28.926  54.683  1.00 87.89           C  
ATOM   4892  CD1 TYR A 308     -27.175 -29.488  53.550  1.00 87.89           C  
ATOM   4893  HD1 TYR A 308     -26.098 -29.565  53.518  1.00 87.89           H  
ATOM   4894  CD2 TYR A 308     -29.191 -28.840  54.752  1.00 87.89           C  
ATOM   4895  HD2 TYR A 308     -29.672 -28.437  55.632  1.00 87.89           H  
ATOM   4896  CE1 TYR A 308     -27.959 -29.913  52.461  1.00 87.89           C  
ATOM   4897  HE1 TYR A 308     -27.497 -30.306  51.567  1.00 87.89           H  
ATOM   4898  CE2 TYR A 308     -29.978 -29.292  53.676  1.00 87.89           C  
ATOM   4899  HE2 TYR A 308     -31.057 -29.253  53.713  1.00 87.89           H  
ATOM   4900  OH  TYR A 308     -30.106 -30.186  51.454  1.00 87.89           O  
ATOM   4901  HH  TYR A 308     -29.586 -30.513  50.716  1.00 87.89           H  
ATOM   4902  CZ  TYR A 308     -29.361 -29.807  52.521  1.00 87.89           C  
ATOM   4903  N   PHE A 309     -24.624 -29.693  57.883  1.00 87.28           N  
ATOM   4904  H   PHE A 309     -24.456 -30.294  57.089  1.00 87.28           H  
ATOM   4905  CA  PHE A 309     -23.533 -29.449  58.811  1.00 87.28           C  
ATOM   4906  HA  PHE A 309     -23.807 -28.653  59.504  1.00 87.28           H  
ATOM   4907  C   PHE A 309     -22.323 -28.994  58.028  1.00 87.28           C  
ATOM   4908  CB  PHE A 309     -23.229 -30.702  59.637  1.00 87.28           C  
ATOM   4909  HB2 PHE A 309     -22.379 -30.491  60.286  1.00 87.28           H  
ATOM   4910  HB3 PHE A 309     -22.928 -31.509  58.968  1.00 87.28           H  
ATOM   4911  O   PHE A 309     -21.988 -29.610  57.020  1.00 87.28           O  
ATOM   4912  CG  PHE A 309     -24.387 -31.180  60.488  1.00 87.28           C  
ATOM   4913  CD1 PHE A 309     -24.448 -30.837  61.850  1.00 87.28           C  
ATOM   4914  HD1 PHE A 309     -23.665 -30.236  62.290  1.00 87.28           H  
ATOM   4915  CD2 PHE A 309     -25.401 -31.978  59.923  1.00 87.28           C  
ATOM   4916  HD2 PHE A 309     -25.357 -32.253  58.880  1.00 87.28           H  
ATOM   4917  CE1 PHE A 309     -25.510 -31.300  62.647  1.00 87.28           C  
ATOM   4918  HE1 PHE A 309     -25.536 -31.057  63.699  1.00 87.28           H  
ATOM   4919  CE2 PHE A 309     -26.474 -32.422  60.712  1.00 87.28           C  
ATOM   4920  HE2 PHE A 309     -27.240 -33.039  60.267  1.00 87.28           H  
ATOM   4921  CZ  PHE A 309     -26.529 -32.084  62.076  1.00 87.28           C  
ATOM   4922  HZ  PHE A 309     -27.341 -32.450  62.686  1.00 87.28           H  
ATOM   4923  N   CYS A 310     -21.647 -27.962  58.511  1.00 90.88           N  
ATOM   4924  H   CYS A 310     -21.990 -27.507  59.345  1.00 90.88           H  
ATOM   4925  CA  CYS A 310     -20.256 -27.769  58.163  1.00 90.88           C  
ATOM   4926  HA  CYS A 310     -20.000 -28.392  57.307  1.00 90.88           H  
ATOM   4927  C   CYS A 310     -19.373 -28.189  59.324  1.00 90.88           C  
ATOM   4928  CB  CYS A 310     -19.950 -26.337  57.776  1.00 90.88           C  
ATOM   4929  HB2 CYS A 310     -20.030 -25.682  58.644  1.00 90.88           H  
ATOM   4930  HB3 CYS A 310     -20.629 -26.002  56.992  1.00 90.88           H  
ATOM   4931  O   CYS A 310     -19.589 -27.739  60.447  1.00 90.88           O  
ATOM   4932  SG  CYS A 310     -18.252 -26.367  57.169  1.00 90.88           S  
ATOM   4933  N   GLU A 311     -18.366 -29.004  59.037  1.00 86.95           N  
ATOM   4934  H   GLU A 311     -18.269 -29.329  58.086  1.00 86.95           H  
ATOM   4935  CA  GLU A 311     -17.340 -29.413  59.981  1.00 86.95           C  
ATOM   4936  HA  GLU A 311     -17.534 -28.949  60.948  1.00 86.95           H  
ATOM   4937  C   GLU A 311     -15.957 -28.988  59.487  1.00 86.95           C  
ATOM   4938  CB  GLU A 311     -17.416 -30.924  60.161  1.00 86.95           C
[truncated: 421,371 more chars]
