# Supplementary material for: Nuclear genome of Bulinus truncatus, an intermediate host of the carcinogenic human blood fluke Schistosoma haematobium
Source: Nat Commun. 2022 Feb 21;13:977. doi: 10.1038/s41467-022-28634-9 (PMC8861042; doi:10.1038/s41467-022-28634-9)
Supplement: Supplementary file 6 — Supplementary Data 3 [file 41467_2022_28634_MOESM6_ESM.zip › Supplementary_Data_3/btru_063424-t1.mature.pep.pdb]

ATOM      1  N   GLY A   1      10.970  11.198  20.310  1.00 48.58           N  
ATOM      2  H   GLY A   1      11.940  10.984  20.128  1.00 48.58           H  
ATOM      3  H2  GLY A   1      10.784  11.112  21.299  1.00 48.58           H  
ATOM      4  H3  GLY A   1      10.771  12.148  20.031  1.00 48.58           H  
ATOM      5  CA  GLY A   1      10.095  10.262  19.578  1.00 48.58           C  
ATOM      6  HA2 GLY A   1      10.215  10.387  18.502  1.00 48.58           H  
ATOM      7  HA3 GLY A   1      10.338   9.234  19.848  1.00 48.58           H  
ATOM      8  C   GLY A   1       8.659  10.529  19.965  1.00 48.58           C  
ATOM      9  O   GLY A   1       8.436  11.026  21.065  1.00 48.58           O  
ATOM     10  N   LYS A   2       7.694  10.255  19.084  1.00 55.95           N  
ATOM     11  H   LYS A   2       7.935   9.741  18.248  1.00 55.95           H  
ATOM     12  CA  LYS A   2       6.289  10.204  19.506  1.00 55.95           C  
ATOM     13  HA  LYS A   2       6.056  11.042  20.163  1.00 55.95           H  
ATOM     14  C   LYS A   2       6.114   8.919  20.311  1.00 55.95           C  
ATOM     15  CB  LYS A   2       5.345  10.228  18.293  1.00 55.95           C  
ATOM     16  HB2 LYS A   2       5.696   9.521  17.541  1.00 55.95           H  
ATOM     17  HB3 LYS A   2       4.357   9.905  18.622  1.00 55.95           H  
ATOM     18  O   LYS A   2       6.445   7.850  19.817  1.00 55.95           O  
ATOM     19  CG  LYS A   2       5.217  11.631  17.679  1.00 55.95           C  
ATOM     20  HG2 LYS A   2       4.867  12.324  18.444  1.00 55.95           H  
ATOM     21  HG3 LYS A   2       6.191  11.962  17.318  1.00 55.95           H  
ATOM     22  CD  LYS A   2       4.219  11.617  16.514  1.00 55.95           C  
ATOM     23  HD2 LYS A   2       3.262  11.232  16.866  1.00 55.95           H  
ATOM     24  HD3 LYS A   2       4.601  10.957  15.734  1.00 55.95           H  
ATOM     25  CE  LYS A   2       4.031  13.032  15.954  1.00 55.95           C  
ATOM     26  HE2 LYS A   2       5.009  13.426  15.677  1.00 55.95           H  
ATOM     27  HE3 LYS A   2       3.626  13.667  16.743  1.00 55.95           H  
ATOM     28  NZ  LYS A   2       3.130  13.029  14.776  1.00 55.95           N  
ATOM     29  HZ1 LYS A   2       3.019  13.966  14.415  1.00 55.95           H  
ATOM     30  HZ2 LYS A   2       3.521  12.450  14.047  1.00 55.95           H  
ATOM     31  HZ3 LYS A   2       2.224  12.662  15.027  1.00 55.95           H  
ATOM     32  N   GLU A   3       5.651   9.018  21.549  1.00 66.94           N  
ATOM     33  H   GLU A   3       5.422   9.921  21.940  1.00 66.94           H  
ATOM     34  CA  GLU A   3       5.342   7.828  22.340  1.00 66.94           C  
ATOM     35  HA  GLU A   3       6.217   7.177  22.347  1.00 66.94           H  
ATOM     36  C   GLU A   3       4.178   7.079  21.676  1.00 66.94           C  
ATOM     37  CB  GLU A   3       5.045   8.243  23.788  1.00 66.94           C  
ATOM     38  HB2 GLU A   3       4.073   8.735  23.830  1.00 66.94           H  
ATOM     39  HB3 GLU A   3       5.808   8.958  24.096  1.00 66.94           H  
ATOM     40  O   GLU A   3       3.168   7.693  21.309  1.00 66.94           O  
ATOM     41  CG  GLU A   3       5.074   7.060  24.768  1.00 66.94           C  
ATOM     42  HG2 GLU A   3       4.303   6.346  24.477  1.00 66.94           H  
ATOM     43  HG3 GLU A   3       6.041   6.563  24.682  1.00 66.94           H  
ATOM     44  CD  GLU A   3       4.851   7.483  26.232  1.00 66.94           C  
ATOM     45  OE1 GLU A   3       4.736   6.571  27.082  1.00 66.94           O  
ATOM     46  OE2 GLU A   3       4.760   8.704  26.494  1.00 66.94           O  
ATOM     47  N   CYS A   4       4.317   5.765  21.474  1.00 72.29           N  
ATOM     48  H   CYS A   4       5.171   5.302  21.749  1.00 72.29           H  
ATOM     49  CA  CYS A   4       3.206   4.968  20.965  1.00 72.29           C  
ATOM     50  HA  CYS A   4       2.938   5.357  19.983  1.00 72.29           H  
ATOM     51  C   CYS A   4       2.008   5.099  21.924  1.00 72.29           C  
ATOM     52  CB  CYS A   4       3.576   3.483  20.825  1.00 72.29           C  
ATOM     53  HB2 CYS A   4       2.648   2.942  20.639  1.00 72.29           H  
ATOM     54  HB3 CYS A   4       3.950   3.132  21.787  1.00 72.29           H  
ATOM     55  O   CYS A   4       2.196   5.021  23.141  1.00 72.29           O  
ATOM     56  SG  CYS A   4       4.742   2.948  19.534  1.00 72.29           S  
ATOM     57  N   PRO A   5       0.767   5.233  21.416  1.00 71.40           N  
ATOM     58  CA  PRO A   5      -0.414   5.204  22.269  1.00 71.40           C  
ATOM     59  HA  PRO A   5      -0.414   6.103  22.885  1.00 71.40           H  
ATOM     60  C   PRO A   5      -0.425   3.960  23.162  1.00 71.40           C  
ATOM     61  CB  PRO A   5      -1.616   5.226  21.320  1.00 71.40           C  
ATOM     62  HB2 PRO A   5      -1.918   4.209  21.070  1.00 71.40           H  
ATOM     63  HB3 PRO A   5      -2.455   5.779  21.744  1.00 71.40           H  
ATOM     64  O   PRO A   5      -0.066   2.865  22.714  1.00 71.40           O  
ATOM     65  CG  PRO A   5      -1.062   5.906  20.069  1.00 71.40           C  
ATOM     66  HG2 PRO A   5      -1.609   5.616  19.172  1.00 71.40           H  
ATOM     67  HG3 PRO A   5      -1.086   6.988  20.200  1.00 71.40           H  
ATOM     68  CD  PRO A   5       0.390   5.433  20.027  1.00 71.40           C  
ATOM     69  HD2 PRO A   5       1.011   6.190  19.548  1.00 71.40           H  
ATOM     70  HD3 PRO A   5       0.459   4.486  19.491  1.00 71.40           H  
ATOM     71  N   LYS A   6      -0.870   4.128  24.414  1.00 71.28           N  
ATOM     72  H   LYS A   6      -1.109   5.061  24.718  1.00 71.28           H  
ATOM     73  CA  LYS A   6      -1.006   3.013  25.355  1.00 71.28           C  
ATOM     74  HA  LYS A   6      -0.014   2.584  25.493  1.00 71.28           H  
ATOM     75  C   LYS A   6      -1.894   1.920  24.759  1.00 71.28           C  
ATOM     76  CB  LYS A   6      -1.533   3.470  26.726  1.00 71.28           C  
ATOM     77  HB2 LYS A   6      -1.786   2.586  27.311  1.00 71.28           H  
ATOM     78  HB3 LYS A   6      -2.440   4.061  26.594  1.00 71.28           H  
ATOM     79  O   LYS A   6      -2.948   2.184  24.182  1.00 71.28           O  
ATOM     80  CG  LYS A   6      -0.485   4.282  27.503  1.00 71.28           C  
ATOM     81  HG2 LYS A   6       0.441   3.708  27.555  1.00 71.28           H  
ATOM     82  HG3 LYS A   6      -0.286   5.214  26.974  1.00 71.28           H  
ATOM     83  CD  LYS A   6      -0.950   4.599  28.932  1.00 71.28           C  
ATOM     84  HD2 LYS A   6      -1.147   3.666  29.461  1.00 71.28           H  
ATOM     85  HD3 LYS A   6      -1.864   5.191  28.891  1.00 71.28           H  
ATOM     86  CE  LYS A   6       0.150   5.385  29.661  1.00 71.28           C  
ATOM     87  HE2 LYS A   6       0.351   6.301  29.105  1.00 71.28           H  
ATOM     88  HE3 LYS A   6       1.068   4.797  29.642  1.00 71.28           H  
ATOM     89  NZ  LYS A   6      -0.216   5.709  31.064  1.00 71.28           N  
ATOM     90  HZ1 LYS A   6      -1.045   6.284  31.097  1.00 71.28           H  
ATOM     91  HZ2 LYS A   6      -0.366   4.866  31.600  1.00 71.28           H  
ATOM     92  HZ3 LYS A   6       0.538   6.223  31.496  1.00 71.28           H  
ATOM     93  N   PHE A   7      -1.424   0.695  24.932  1.00 77.43           N  
ATOM     94  H   PHE A   7      -0.536   0.606  25.406  1.00 77.43           H  
ATOM     95  CA  PHE A   7      -2.084  -0.538  24.541  1.00 77.43           C  
ATOM     96  HA  PHE A   7      -2.145  -0.600  23.454  1.00 77.43           H  
ATOM     97  C   PHE A   7      -3.494  -0.657  25.128  1.00 77.43           C  
ATOM     98  CB  PHE A   7      -1.194  -1.665  25.068  1.00 77.43           C  
ATOM     99  HB2 PHE A   7      -0.929  -1.453  26.103  1.00 77.43           H  
ATOM    100  HB3 PHE A   7      -0.266  -1.674  24.495  1.00 77.43           H  
ATOM    101  O   PHE A   7      -3.712  -0.350  26.302  1.00 77.43           O  
ATOM    102  CG  PHE A   7      -1.810  -3.041  25.039  1.00 77.43           C  
ATOM    103  CD1 PHE A   7      -2.618  -3.486  26.106  1.00 77.43           C  
ATOM    104  HD1 PHE A   7      -2.845  -2.820  26.925  1.00 77.43           H  
ATOM    105  CD2 PHE A   7      -1.478  -3.914  24.000  1.00 77.43           C  
ATOM    106  HD2 PHE A   7      -0.812  -3.606  23.207  1.00 77.43           H  
ATOM    107  CE1 PHE A   7      -3.117  -4.800  26.119  1.00 77.43           C  
ATOM    108  HE1 PHE A   7      -3.722  -5.143  26.945  1.00 77.43           H  
ATOM    109  CE2 PHE A   7      -1.887  -5.246  24.079  1.00 77.43           C  
ATOM    110  HE2 PHE A   7      -1.423  -5.950  23.405  1.00 77.43           H  
ATOM    111  CZ  PHE A   7      -2.744  -5.689  25.100  1.00 77.43           C  
ATOM    112  HZ  PHE A   7      -3.034  -6.728  25.146  1.00 77.43           H  
ATOM    113  N   VAL A   8      -4.424  -1.209  24.347  1.00 81.85           N  
ATOM    114  H   VAL A   8      -4.195  -1.392  23.381  1.00 81.85           H  
ATOM    115  CA  VAL A   8      -5.712  -1.695  24.858  1.00 81.85           C  
ATOM    116  HA  VAL A   8      -5.645  -1.749  25.945  1.00 81.85           H  
ATOM    117  C   VAL A   8      -5.994  -3.118  24.369  1.00 81.85           C  
ATOM    118  CB  VAL A   8      -6.873  -0.732  24.536  1.00 81.85           C  
ATOM    119  HB  VAL A   8      -7.768  -1.116  25.025  1.00 81.85           H  
ATOM    120  O   VAL A   8      -5.783  -3.451  23.202  1.00 81.85           O  
ATOM    121  CG1 VAL A   8      -6.627   0.683  25.078  1.00 81.85           C  
ATOM    122 HG11 VAL A   8      -7.515   1.299  24.938  1.00 81.85           H  
ATOM    123 HG12 VAL A   8      -6.391   0.634  26.141  1.00 81.85           H  
ATOM    124 HG13 VAL A   8      -5.790   1.147  24.557  1.00 81.85           H  
ATOM    125  CG2 VAL A   8      -7.167  -0.632  23.040  1.00 81.85           C  
ATOM    126 HG21 VAL A   8      -7.953   0.102  22.863  1.00 81.85           H  
ATOM    127 HG22 VAL A   8      -7.500  -1.597  22.656  1.00 81.85           H  
ATOM    128 HG23 VAL A   8      -6.256  -0.344  22.516  1.00 81.85           H  
ATOM    129  N   SER A   9      -6.533  -3.967  25.249  1.00 81.08           N  
ATOM    130  H   SER A   9      -6.669  -3.658  26.200  1.00 81.08           H  
ATOM    131  CA  SER A   9      -7.028  -5.298  24.868  1.00 81.08           C  
ATOM    132  HA  SER A   9      -6.400  -5.689  24.068  1.00 81.08           H  
ATOM    133  C   SER A   9      -8.455  -5.181  24.319  1.00 81.08           C  
ATOM    134  CB  SER A   9      -6.922  -6.278  26.045  1.00 81.08           C  
ATOM    135  HB2 SER A   9      -5.922  -6.215  26.472  1.00 81.08           H  
ATOM    136  HB3 SER A   9      -7.648  -6.020  26.816  1.00 81.08           H  
ATOM    137  O   SER A   9      -9.432  -5.427  25.026  1.00 81.08           O  
ATOM    138  OG  SER A   9      -7.142  -7.607  25.600  1.00 81.08           O  
ATOM    139  HG  SER A   9      -6.529  -7.776  24.881  1.00 81.08           H  
ATOM    140  N   LYS A  10      -8.575  -4.718  23.071  1.00 87.16           N  
ATOM    141  H   LYS A  10      -7.724  -4.561  22.550  1.00 87.16           H  
ATOM    142  CA  LYS A  10      -9.839  -4.562  22.333  1.00 87.16           C  
ATOM    143  HA  LYS A  10     -10.608  -5.175  22.803  1.00 87.16           H  
ATOM    144  C   LYS A  10      -9.673  -5.068  20.902  1.00 87.16           C  
ATOM    145  CB  LYS A  10     -10.300  -3.091  22.321  1.00 87.16           C  
ATOM    146  HB2 LYS A  10      -9.522  -2.472  21.875  1.00 87.16           H  
ATOM    147  HB3 LYS A  10     -11.185  -3.017  21.688  1.00 87.16           H  
ATOM    148  O   LYS A  10      -8.568  -5.078  20.374  1.00 87.16           O  
ATOM    149  CG  LYS A  10     -10.657  -2.552  23.716  1.00 87.16           C  
ATOM    150  HG2 LYS A  10      -9.763  -2.522  24.338  1.00 87.16           H  
ATOM    151  HG3 LYS A  10     -11.388  -3.216  24.177  1.00 87.16           H  
ATOM    152  CD  LYS A  10     -11.252  -1.140  23.618  1.00 87.16           C  
ATOM    153  HD2 LYS A  10     -10.509  -0.470  23.186  1.00 87.16           H  
ATOM    154  HD3 LYS A  10     -12.128  -1.175  22.970  1.00 87.16           H  
ATOM    155  CE  LYS A  10     -11.672  -0.626  25.000  1.00 87.16           C  
ATOM    156  HE2 LYS A  10     -10.789  -0.575  25.637  1.00 87.16           H  
ATOM    157  HE3 LYS A  10     -12.358  -1.348  25.442  1.00 87.16           H  
ATOM    158  NZ  LYS A  10     -12.326   0.706  24.913  1.00 87.16           N  
ATOM    159  HZ1 LYS A  10     -13.155   0.653  24.339  1.00 87.16           H  
ATOM    160  HZ2 LYS A  10     -12.606   1.024  25.830  1.00 87.16           H  
ATOM    161  HZ3 LYS A  10     -11.701   1.390  24.511  1.00 87.16           H  
ATOM    162  N   GLU A  11     -10.777  -5.432  20.262  1.00 93.32           N  
ATOM    163  H   GLU A  11     -11.668  -5.363  20.734  1.00 93.32           H  
ATOM    164  CA  GLU A  11     -10.783  -5.750  18.833  1.00 93.32           C  
ATOM    165  HA  GLU A  11      -9.838  -6.227  18.573  1.00 93.32           H  
ATOM    166  C   GLU A  11     -10.888  -4.474  17.988  1.00 93.32           C  
ATOM    167  CB  GLU A  11     -11.913  -6.739  18.505  1.00 93.32           C  
ATOM    168  HB2 GLU A  11     -12.868  -6.291  18.780  1.00 93.32           H  
ATOM    169  HB3 GLU A  11     -11.926  -6.916  17.430  1.00 93.32           H  
ATOM    170  O   GLU A  11     -11.535  -3.501  18.382  1.00 93.32           O  
ATOM    171  CG  GLU A  11     -11.775  -8.091  19.232  1.00 93.32           C  
ATOM    172  HG2 GLU A  11     -11.869  -7.928  20.305  1.00 93.32           H  
ATOM    173  HG3 GLU A  11     -12.602  -8.730  18.924  1.00 93.32           H  
ATOM    174  CD  GLU A  11     -10.453  -8.820  18.937  1.00 93.32           C  
ATOM    175  OE1 GLU A  11      -9.956  -9.559  19.816  1.00 93.32           O  
ATOM    176  OE2 GLU A  11      -9.897  -8.653  17.827  1.00 93.32           O  
ATOM    177  N   CYS A  12     -10.258  -4.478  16.813  1.00 94.91           N  
ATOM    178  H   CYS A  12      -9.787  -5.321  16.519  1.00 94.91           H  
ATOM    179  CA  CYS A  12     -10.376  -3.380  15.859  1.00 94.91           C  
ATOM    180  HA  CYS A  12     -10.423  -2.438  16.406  1.00 94.91           H  
ATOM    181  C   CYS A  12     -11.659  -3.530  15.045  1.00 94.91           C  
ATOM    182  CB  CYS A  12      -9.136  -3.341  14.976  1.00 94.91           C  
ATOM    183  HB2 CYS A  12      -8.276  -3.238  15.638  1.00 94.91           H  
ATOM    184  HB3 CYS A  12      -9.062  -4.280  14.427  1.00 94.91           H  
ATOM    185  O   CYS A  12     -11.735  -4.337  14.122  1.00 94.91           O  
ATOM    186  SG  CYS A  12      -9.070  -1.983  13.785  1.00 94.91           S  
ATOM    187  N   ASN A  13     -12.674  -2.756  15.413  1.00 94.77           N  
ATOM    188  H   ASN A  13     -12.546  -2.136  16.200  1.00 94.77           H  
ATOM    189  CA  ASN A  13     -13.972  -2.713  14.751  1.00 94.77           C  
ATOM    190  HA  ASN A  13     -13.867  -3.100  13.737  1.00 94.77           H  
ATOM    191  C   ASN A  13     -14.452  -1.258  14.628  1.00 94.77           C  
ATOM    192  CB  ASN A  13     -14.939  -3.640  15.517  1.00 94.77           C  
ATOM    193  HB2 ASN A  13     -15.900  -3.687  15.004  1.00 94.77           H  
ATOM    194  HB3 ASN A  13     -14.520  -4.646  15.521  1.00 94.77           H  
ATOM    195  O   ASN A  13     -13.774  -0.328  15.070  1.00 94.77           O  
ATOM    196  CG  ASN A  13     -15.195  -3.210  16.951  1.00 94.77           C  
ATOM    197  ND2 ASN A  13     -15.408  -4.140  17.848  1.00 94.77           N  
ATOM    198 HD21 ASN A  13     -15.490  -5.108  17.571  1.00 94.77           H  
ATOM    199 HD22 ASN A  13     -15.716  -3.808  18.751  1.00 94.77           H  
ATOM    200  OD1 ASN A  13     -15.216  -2.038  17.280  1.00 94.77           O  
ATOM    201  N   ARG A  14     -15.612  -1.052  13.999  1.00 94.77           N  
ATOM    202  H   ARG A  14     -16.151  -1.854  13.704  1.00 94.77           H  
ATOM    203  CA  ARG A  14     -16.162   0.292  13.755  1.00 94.77           C  
ATOM    204  HA  ARG A  14     -15.379   0.928  13.340  1.00 94.77           H  
ATOM    205  C   ARG A  14     -16.616   1.009  15.033  1.00 94.77           C  
ATOM    206  CB  ARG A  14     -17.306   0.210  12.736  1.00 94.77           C  
ATOM    207  HB2 ARG A  14     -17.755   1.199  12.646  1.00 94.77           H  
ATOM    208  HB3 ARG A  14     -18.071  -0.477  13.100  1.00 94.77           H  
ATOM    209  O   ARG A  14     -16.696   2.239  15.034  1.00 94.77           O  
ATOM    210  CG  ARG A  14     -16.825  -0.233  11.345  1.00 94.77           C  
ATOM    211  HG2 ARG A  14     -16.020   0.424  11.015  1.00 94.77           H  
ATOM    212  HG3 ARG A  14     -16.460  -1.259  11.385  1.00 94.77           H  
ATOM    213  CD  ARG A  14     -17.984  -0.139  10.347  1.00 94.77           C  
ATOM    214  HD2 ARG A  14     -18.318   0.898  10.318  1.00 94.77           H  
ATOM    215  HD3 ARG A  14     -18.807  -0.756  10.705  1.00 94.77           H  
ATOM    216  NE  ARG A  14     -17.599  -0.588   8.994  1.00 94.77           N  
ATOM    217  HE  ARG A  14     -16.898  -1.312   8.931  1.00 94.77           H  
ATOM    218  NH1 ARG A  14     -19.117   0.673   7.809  1.00 94.77           N  
ATOM    219 HH11 ARG A  14     -19.446   1.089   8.669  1.00 94.77           H  
ATOM    220 HH12 ARG A  14     -19.537   0.926   6.926  1.00 94.77           H  
ATOM    221  NH2 ARG A  14     -17.826  -0.784   6.735  1.00 94.77           N  
ATOM    222 HH21 ARG A  14     -18.302  -0.533   5.880  1.00 94.77           H  
ATOM    223 HH22 ARG A  14     -17.275  -1.630   6.741  1.00 94.77           H  
ATOM    224  CZ  ARG A  14     -18.172  -0.224   7.858  1.00 94.77           C  
ATOM    225  N   ASP A  15     -16.859   0.271  16.113  1.00 94.54           N  
ATOM    226  H   ASP A  15     -16.790  -0.734  16.047  1.00 94.54           H  
ATOM    227  CA  ASP A  15     -17.271   0.825  17.407  1.00 94.54           C  
ATOM    228  HA  ASP A  15     -17.949   1.662  17.237  1.00 94.54           H  
ATOM    229  C   ASP A  15     -16.081   1.344  18.219  1.00 94.54           C  
ATOM    230  CB  ASP A  15     -18.037  -0.232  18.213  1.00 94.54           C  
ATOM    231  HB2 ASP A  15     -17.360  -1.043  18.481  1.00 94.54           H  
ATOM    232  HB3 ASP A  15     -18.399   0.221  19.136  1.00 94.54           H  
ATOM    233  O   ASP A  15     -16.235   2.226  19.065  1.00 94.54           O  
ATOM    234  CG  ASP A  15     -19.231  -0.790  17.441  1.00 94.54           C  
ATOM    235  OD1 ASP A  15     -19.891   0.013  16.745  1.00 94.54           O  
ATOM    236  OD2 ASP A  15     -19.413  -2.024  17.509  1.00 94.54           O  
ATOM    237  N   LEU A  16     -14.870   0.844  17.951  1.00 93.03           N  
ATOM    238  H   LEU A  16     -14.801   0.099  17.274  1.00 93.03           H  
ATOM    239  CA  LEU A  16     -13.660   1.336  18.593  1.00 93.03           C  
ATOM    240  HA  LEU A  16     -13.847   1.330  19.667  1.00 93.03           H  
ATOM    241  C   LEU A  16     -13.379   2.777  18.151  1.00 93.03           C  
ATOM    242  CB  LEU A  16     -12.481   0.395  18.289  1.00 93.03           C  
ATOM    243  HB2 LEU A  16     -12.286   0.416  17.216  1.00 93.03           H  
ATOM    244  HB3 LEU A  16     -12.758  -0.624  18.558  1.00 93.03           H  
ATOM    245  O   LEU A  16     -13.147   3.041  16.972  1.00 93.03           O  
ATOM    246  CG  LEU A  16     -11.191   0.785  19.036  1.00 93.03           C  
ATOM    247  HG  LEU A  16     -10.916   1.810  18.788  1.00 93.03           H  
ATOM    248  CD1 LEU A  16     -11.339   0.675  20.555  1.00 93.03           C  
ATOM    249 HD11 LEU A  16     -10.373   0.857  21.025  1.00 93.03           H  
ATOM    250 HD12 LEU A  16     -12.046   1.422  20.916  1.00 93.03           H  
ATOM    251 HD13 LEU A  16     -11.691  -0.327  20.802  1.00 93.03           H  
ATOM    252  CD2 LEU A  16     -10.042  -0.127  18.622  1.00 93.03           C  
ATOM    253 HD21 LEU A  16      -9.122   0.180  19.119  1.00 93.03           H  
ATOM    254 HD22 LEU A  16     -10.272  -1.161  18.879  1.00 93.03           H  
ATOM    255 HD23 LEU A  16      -9.901  -0.052  17.544  1.00 93.03           H  
ATOM    256  N   LYS A  17     -13.353   3.707  19.112  1.00 92.12           N  
ATOM    257  H   LYS A  17     -13.611   3.415  20.043  1.00 92.12           H  
ATOM    258  CA  LYS A  17     -13.056   5.132  18.898  1.00 92.12           C  
ATOM    259  HA  LYS A  17     -12.874   5.299  17.836  1.00 92.12           H  
ATOM    260  C   LYS A  17     -11.785   5.566  19.628  1.00 92.12           C  
ATOM    261  CB  LYS A  17     -14.257   6.004  19.317  1.00 92.12           C  
ATOM    262  HB2 LYS A  17     -14.398   5.915  20.394  1.00 92.12           H  
ATOM    263  HB3 LYS A  17     -14.017   7.046  19.104  1.00 92.12           H  
ATOM    264  O   LYS A  17     -11.438   5.018  20.673  1.00 92.12           O  
ATOM    265  CG  LYS A  17     -15.598   5.678  18.633  1.00 92.12           C  
ATOM    266  HG2 LYS A  17     -16.327   6.426  18.943  1.00 92.12           H  
ATOM    267  HG3 LYS A  17     -15.951   4.710  18.988  1.00 92.12           H  
ATOM    268  CD  LYS A  17     -15.531   5.660  17.099  1.00 92.12           C  
ATOM    269  HD2 LYS A  17     -15.163   6.618  16.731  1.00 92.12           H  
ATOM    270  HD3 LYS A  17     -14.851   4.872  16.776  1.00 92.12           H  
ATOM    271  CE  LYS A  17     -16.915   5.374  16.508  1.00 92.12           C  
ATOM    272  HE2 LYS A  17     -17.542   6.258  16.627  1.00 92.12           H  
ATOM    273  HE3 LYS A  17     -17.370   4.558  17.069  1.00 92.12           H  
ATOM    274  NZ  LYS A  17     -16.821   4.984  15.080  1.00 92.12           N  
ATOM    275  HZ1 LYS A  17     -16.206   5.584  14.549  1.00 92.12           H  
ATOM    276  HZ2 LYS A  17     -16.461   4.042  15.022  1.00 92.12           H  
ATOM    277  HZ3 LYS A  17     -17.735   4.930  14.654  1.00 92.12           H  
ATOM    278  N   SER A  18     -11.117   6.585  19.088  1.00 90.24           N  
ATOM    279  H   SER A  18     -11.434   6.950  18.201  1.00 90.24           H  
ATOM    280  CA  SER A  18      -9.951   7.239  19.690  1.00 90.24           C  
ATOM    281  HA  SER A  18     -10.022   7.182  20.776  1.00 90.24           H  
ATOM    282  C   SER A  18      -9.861   8.699  19.280  1.00 90.24           C  
ATOM    283  CB  SER A  18      -8.686   6.513  19.252  1.00 90.24           C  
ATOM    284  HB2 SER A  18      -8.686   6.385  18.170  1.00 90.24           H  
ATOM    285  HB3 SER A  18      -8.742   5.539  19.738  1.00 90.24           H  
ATOM    286  O   SER A  18     -10.101   9.035  18.120  1.00 90.24           O  
ATOM    287  OG  SER A  18      -7.489   7.170  19.636  1.00 90.24           O  
ATOM    288  HG  SER A  18      -6.754   6.629  19.339  1.00 90.24           H  
ATOM    289  N   ALA A  19      -9.452   9.558  20.216  1.00 87.63           N  
ATOM    290  H   ALA A  19      -9.258   9.212  21.145  1.00 87.63           H  
ATOM    291  CA  ALA A  19      -9.221  10.977  19.950  1.00 87.63           C  
ATOM    292  HA  ALA A  19     -10.138  11.420  19.559  1.00 87.63           H  
ATOM    293  C   ALA A  19      -8.115  11.196  18.900  1.00 87.63           C  
ATOM    294  CB  ALA A  19      -8.875  11.661  21.278  1.00 87.63           C  
ATOM    295  HB1 ALA A  19      -8.760  12.732  21.113  1.00 87.63           H  
ATOM    296  HB2 ALA A  19      -7.942  11.265  21.678  1.00 87.63           H  
ATOM    297  HB3 ALA A  19      -9.677  11.505  22.000  1.00 87.63           H  
ATOM    298  O   ALA A  19      -8.236  12.060  18.036  1.00 87.63           O  
ATOM    299  N   ASN A  20      -7.077  10.354  18.913  1.00 87.87           N  
ATOM    300  H   ASN A  20      -7.067   9.625  19.613  1.00 87.87           H  
ATOM    301  CA  ASN A  20      -5.944  10.444  17.985  1.00 87.87           C  
ATOM    302  HA  ASN A  20      -5.769  11.495  17.755  1.00 87.87           H  
ATOM    303  C   ASN A  20      -6.215   9.756  16.636  1.00 87.87           C  
ATOM    304  CB  ASN A  20      -4.688   9.892  18.685  1.00 87.87           C  
ATOM    305  HB2 ASN A  20      -3.865   9.847  17.972  1.00 87.87           H  
ATOM    306  HB3 ASN A  20      -4.883   8.881  19.044  1.00 87.87           H  
ATOM    307  O   ASN A  20      -5.312   9.631  15.810  1.00 87.87           O  
ATOM    308  CG  ASN A  20      -4.227  10.760  19.843  1.00 87.87           C  
ATOM    309  ND2 ASN A  20      -3.406  10.231  20.718  1.00 87.87           N  
ATOM    310 HD21 ASN A  20      -3.109  10.845  21.463  1.00 87.87           H  
ATOM    311 HD22 ASN A  20      -3.074   9.282  20.622  1.00 87.87           H  
ATOM    312  OD1 ASN A  20      -4.581  11.915  19.978  1.00 87.87           O  
ATOM    313  N   GLY A  21      -7.426   9.233  16.419  1.00 91.31           N  
ATOM    314  H   GLY A  21      -8.139   9.381  17.119  1.00 91.31           H  
ATOM    315  CA  GLY A  21      -7.806   8.499  15.212  1.00 91.31           C  
ATOM    316  HA2 GLY A  21      -7.490   9.067  14.337  1.00 91.31           H  
ATOM    317  HA3 GLY A  21      -8.892   8.404  15.191  1.00 91.31           H  
ATOM    318  C   GLY A  21      -7.207   7.096  15.102  1.00 91.31           C  
ATOM    319  O   GLY A  21      -7.732   6.286  14.343  1.00 91.31           O  
ATOM    320  N   THR A  22      -6.186   6.755  15.891  1.00 92.85           N  
ATOM    321  H   THR A  22      -5.795   7.460  16.499  1.00 92.85           H  
ATOM    322  CA  THR A  22      -5.598   5.410  15.929  1.00 92.85           C  
ATOM    323  HA  THR A  22      -6.306   4.733  15.450  1.00 92.85           H  
ATOM    324  C   THR A  22      -5.411   4.893  17.357  1.00 92.85           C  
ATOM    325  CB  THR A  22      -4.288   5.323  15.131  1.00 92.85           C  
ATOM    326  HB  THR A  22      -3.957   4.285  15.132  1.00 92.85           H  
ATOM    327  O   THR A  22      -5.351   5.677  18.310  1.00 92.85           O  
ATOM    328  CG2 THR A  22      -4.429   5.762  13.675  1.00 92.85           C  
ATOM    329 HG21 THR A  22      -4.722   6.810  13.610  1.00 92.85           H  
ATOM    330 HG22 THR A  22      -3.479   5.634  13.156  1.00 92.85           H  
ATOM    331 HG23 THR A  22      -5.181   5.151  13.176  1.00 92.85           H  
ATOM    332  OG1 THR A  22      -3.286   6.130  15.703  1.00 92.85           O  
ATOM    333  HG1 THR A  22      -3.526   7.044  15.533  1.00 92.85           H  
ATOM    334  N   VAL A  23      -5.361   3.566  17.508  1.00 93.10           N  
ATOM    335  H   VAL A  23      -5.501   2.995  16.687  1.00 93.10           H  
ATOM    336  CA  VAL A  23      -5.167   2.858  18.787  1.00 93.10           C  
ATOM    337  HA  VAL A  23      -4.692   3.527  19.504  1.00 93.10           H  
ATOM    338  C   VAL A  23      -4.270   1.646  18.577  1.00 93.10           C  
ATOM    339  CB  VAL A  23      -6.504   2.365  19.375  1.00 93.10           C  
ATOM    340  HB  VAL A  23      -6.952   1.632  18.704  1.00 93.10           H  
ATOM    341  O   VAL A  23      -4.470   0.904  17.620  1.00 93.10           O  
ATOM    342  CG1 VAL A  23      -6.323   1.734  20.753  1.00 93.10           C  
ATOM    343 HG11 VAL A  23      -7.300   1.483  21.165  1.00 93.10           H  
ATOM    344 HG12 VAL A  23      -5.810   2.417  21.430  1.00 93.10           H  
ATOM    345 HG13 VAL A  23      -5.749   0.811  20.664  1.00 93.10           H  
ATOM    346  CG2 VAL A  23      -7.491   3.503  19.566  1.00 93.10           C  
ATOM    347 HG21 VAL A  23      -8.413   3.133  20.016  1.00 93.10           H  
ATOM    348 HG22 VAL A  23      -7.046   4.260  20.211  1.00 93.10           H  
ATOM    349 HG23 VAL A  23      -7.742   3.929  18.594  1.00 93.10           H  
ATOM    350  N   HIS A  24      -3.326   1.408  19.485  1.00 93.63           N  
ATOM    351  H   HIS A  24      -3.235   2.026  20.279  1.00 93.63           H  
ATOM    352  CA  HIS A  24      -2.581   0.153  19.533  1.00 93.63           C  
ATOM    353  HA  HIS A  24      -2.356  -0.177  18.519  1.00 93.63           H  
ATOM    354  C   HIS A  24      -3.432  -0.919  20.224  1.00 93.63           C  
ATOM    355  CB  HIS A  24      -1.256   0.396  20.261  1.00 93.63           C  
ATOM    356  HB2 HIS A  24      -1.467   0.723  21.279  1.00 93.63           H  
ATOM    357  HB3 HIS A  24      -0.722   1.204  19.761  1.00 93.63           H  
ATOM    358  O   HIS A  24      -3.770  -0.785  21.403  1.00 93.63           O  
ATOM    359  CG  HIS A  24      -0.333  -0.793  20.330  1.00 93.63           C  
ATOM    360  CD2 HIS A  24      -0.446  -2.008  19.702  1.00 93.63           C  
ATOM    361  HD2 HIS A  24      -1.229  -2.323  19.028  1.00 93.63           H  
ATOM    362  ND1 HIS A  24       0.830  -0.827  21.061  1.00 93.63           N  
ATOM    363  HD1 HIS A  24       1.193  -0.074  21.629  1.00 93.63           H  
ATOM    364  CE1 HIS A  24       1.400  -2.029  20.889  1.00 93.63           C  
ATOM    365  HE1 HIS A  24       2.327  -2.351  21.341  1.00 93.63           H  
ATOM    366  NE2 HIS A  24       0.655  -2.780  20.071  1.00 93.63           N  
ATOM    367  N   VAL A  25      -3.797  -1.967  19.486  1.00 93.92           N  
ATOM    368  H   VAL A  25      -3.458  -2.046  18.538  1.00 93.92           H  
ATOM    369  CA  VAL A  25      -4.680  -3.032  19.965  1.00 93.92           C  
ATOM    370  HA  VAL A  25      -4.959  -2.821  20.997  1.00 93.92           H  
ATOM    371  C   VAL A  25      -3.991  -4.389  19.964  1.00 93.92           C  
ATOM    372  CB  VAL A  25      -5.988  -3.097  19.157  1.00 93.92           C  
ATOM    373  HB  VAL A  25      -6.597  -3.882  19.605  1.00 93.92           H  
ATOM    374  O   VAL A  25      -3.174  -4.672  19.089  1.00 93.92           O  
ATOM    375  CG1 VAL A  25      -6.780  -1.787  19.233  1.00 93.92           C  
ATOM    376 HG11 VAL A  25      -6.242  -0.986  18.726  1.00 93.92           H  
ATOM    377 HG12 VAL A  25      -7.751  -1.927  18.757  1.00 93.92           H  
ATOM    378 HG13 VAL A  25      -6.936  -1.517  20.277  1.00 93.92           H  
ATOM    379  CG2 VAL A  25      -5.807  -3.442  17.678  1.00 93.92           C  
ATOM    380 HG21 VAL A  25      -5.285  -2.639  17.159  1.00 93.92           H  
ATOM    381 HG22 VAL A  25      -6.789  -3.590  17.229  1.00 93.92           H  
ATOM    382 HG23 VAL A  25      -5.244  -4.369  17.568  1.00 93.92           H  
ATOM    383  N   TYR A  26      -4.394  -5.251  20.897  1.00 93.40           N  
ATOM    384  H   TYR A  26      -5.025  -4.914  21.610  1.00 93.40           H  
ATOM    385  CA  TYR A  26      -4.193  -6.696  20.795  1.00 93.40           C  
ATOM    386  HA  TYR A  26      -3.483  -6.913  19.998  1.00 93.40           H  
ATOM    387  C   TYR A  26      -5.502  -7.389  20.478  1.00 93.40           C  
ATOM    388  CB  TYR A  26      -3.610  -7.254  22.081  1.00 93.40           C  
ATOM    389  HB2 TYR A  26      -4.213  -6.943  22.933  1.00 93.40           H  
ATOM    390  HB3 TYR A  26      -2.620  -6.802  22.143  1.00 93.40           H  
ATOM    391  O   TYR A  26      -6.427  -7.387  21.296  1.00 93.40           O  
ATOM    392  CG  TYR A  26      -3.399  -8.753  22.115  1.00 93.40           C  
ATOM    393  CD1 TYR A  26      -4.353  -9.597  22.715  1.00 93.40           C  
ATOM    394  HD1 TYR A  26      -5.262  -9.177  23.119  1.00 93.40           H  
ATOM    395  CD2 TYR A  26      -2.231  -9.299  21.553  1.00 93.40           C  
ATOM    396  HD2 TYR A  26      -1.511  -8.648  21.080  1.00 93.40           H  
ATOM    397  CE1 TYR A  26      -4.129 -10.986  22.761  1.00 93.40           C  
ATOM    398  HE1 TYR A  26      -4.850 -11.650  23.214  1.00 93.40           H  
ATOM    399  CE2 TYR A  26      -2.000 -10.685  21.597  1.00 93.40           C  
ATOM    400  HE2 TYR A  26      -1.103 -11.098  21.160  1.00 93.40           H  
ATOM    401  OH  TYR A  26      -2.738 -12.870  22.242  1.00 93.40           O  
ATOM    402  HH  TYR A  26      -1.878 -13.092  21.878  1.00 93.40           H  
ATOM    403  CZ  TYR A  26      -2.951 -11.530  22.205  1.00 93.40           C  
ATOM    404  N   SER A  27      -5.542  -8.031  19.315  1.00 93.19           N  
ATOM    405  H   SER A  27      -4.711  -8.031  18.742  1.00 93.19           H  
ATOM    406  CA  SER A  27      -6.660  -8.876  18.927  1.00 93.19           C  
ATOM    407  HA  SER A  27      -7.589  -8.433  19.287  1.00 93.19           H  
ATOM    408  C   SER A  27      -6.499 -10.263  19.531  1.00 93.19           C  
ATOM    409  CB  SER A  27      -6.738  -8.960  17.410  1.00 93.19           C  
ATOM    410  HB2 SER A  27      -5.786  -9.314  17.013  1.00 93.19           H  
ATOM    411  HB3 SER A  27      -6.954  -7.968  17.011  1.00 93.19           H  
ATOM    412  O   SER A  27      -5.525 -10.963  19.248  1.00 93.19           O  
ATOM    413  OG  SER A  27      -7.759  -9.856  17.037  1.00 93.19           O  
ATOM    414  HG  SER A  27      -8.586  -9.431  17.277  1.00 93.19           H  
ATOM    415  N   LYS A  28      -7.488 -10.706  20.307  1.00 92.49           N  
ATOM    416  H   LYS A  28      -8.305 -10.117  20.387  1.00 92.49           H  
ATOM    417  CA  LYS A  28      -7.584 -12.096  20.775  1.00 92.49           C  
ATOM    418  HA  LYS A  28      -6.615 -12.417  21.155  1.00 92.49           H  
ATOM    419  C   LYS A  28      -7.939 -13.038  19.623  1.00 92.49           C  
ATOM    420  CB  LYS A  28      -8.630 -12.188  21.896  1.00 92.49           C  
ATOM    421  HB2 LYS A  28      -8.803 -13.239  22.126  1.00 92.49           H  
ATOM    422  HB3 LYS A  28      -9.568 -11.755  21.549  1.00 92.49           H  
ATOM    423  O   LYS A  28      -7.504 -14.187  19.625  1.00 92.49           O  
ATOM    424  CG  LYS A  28      -8.173 -11.475  23.178  1.00 92.49           C  
ATOM    425  HG2 LYS A  28      -7.262 -11.948  23.544  1.00 92.49           H  
ATOM    426  HG3 LYS A  28      -7.968 -10.426  22.967  1.00 92.49           H  
ATOM    427  CD  LYS A  28      -9.258 -11.564  24.259  1.00 92.49           C  
ATOM    428  HD2 LYS A  28      -9.502 -12.611  24.442  1.00 92.49           H  
ATOM    429  HD3 LYS A  28     -10.149 -11.047  23.903  1.00 92.49           H  
ATOM    430  CE  LYS A  28      -8.769 -10.912  25.558  1.00 92.49           C  
ATOM    431  HE2 LYS A  28      -7.881 -11.443  25.902  1.00 92.49           H  
ATOM    432  HE3 LYS A  28      -8.478  -9.883  25.344  1.00 92.49           H  
ATOM    433  NZ  LYS A  28      -9.816 -10.933  26.610  1.00 92.49           N  
ATOM    434  HZ1 LYS A  28     -10.635 -10.433  26.295  1.00 92.49           H  
ATOM    435  HZ2 LYS A  28      -9.479 -10.481  27.448  1.00 92.49           H  
ATOM    436  HZ3 LYS A  28     -10.082 -11.881  26.838  1.00 92.49           H  
ATOM    437  N   ILE A  29      -8.672 -12.539  18.624  1.00 91.49           N  
ATOM    438  H   ILE A  29      -8.990 -11.586  18.720  1.00 91.49           H  
ATOM    439  CA  ILE A  29      -9.071 -13.288  17.421  1.00 91.49           C  
ATOM    440  HA  ILE A  29      -9.543 -14.221  17.730  1.00 91.49           H  
ATOM    441  C   ILE A  29      -7.852 -13.658  16.563  1.00 91.49           C  
ATOM    442  CB  ILE A  29     -10.102 -12.467  16.606  1.00 91.49           C  
ATOM    443  HB  ILE A  29      -9.675 -11.488  16.386  1.00 91.49           H  
ATOM    444  O   ILE A  29      -7.770 -14.774  16.037  1.00 91.49           O  
ATOM    445  CG1 ILE A  29     -11.392 -12.255  17.433  1.00 91.49           C  
ATOM    446 HG12 ILE A  29     -11.137 -11.824  18.401  1.00 91.49           H  
ATOM    447 HG13 ILE A  29     -11.873 -13.217  17.612  1.00 91.49           H  
ATOM    448  CG2 ILE A  29     -10.416 -13.149  15.259  1.00 91.49           C  
ATOM    449 HG21 ILE A  29     -11.154 -12.568  14.705  1.00 91.49           H  
ATOM    450 HG22 ILE A  29     -10.807 -14.152  15.428  1.00 91.49           H  
ATOM    451 HG23 ILE A  29      -9.524 -13.187  14.633  1.00 91.49           H  
ATOM    452  CD1 ILE A  29     -12.405 -11.306  16.781  1.00 91.49           C  
ATOM    453 HD11 ILE A  29     -12.852 -11.763  15.898  1.00 91.49           H  
ATOM    454 HD12 ILE A  29     -13.200 -11.088  17.494  1.00 91.49           H  
ATOM    455 HD13 ILE A  29     -11.916 -10.371  16.505  1.00 91.49           H  
ATOM    456  N   TYR A  30      -6.906 -12.730  16.407  1.00 92.22           N  
ATOM    457  H   TYR A  30      -7.092 -11.805  16.767  1.00 92.22           H  
ATOM    458  CA  TYR A  30      -5.691 -12.936  15.609  1.00 92.22           C  
ATOM    459  HA  TYR A  30      -5.830 -13.808  14.970  1.00 92.22           H  
ATOM    460  C   TYR A  30      -4.448 -13.247  16.448  1.00 92.22           C  
ATOM    461  CB  TYR A  30      -5.481 -11.737  14.679  1.00 92.22           C  
ATOM    462  HB2 TYR A  30      -5.254 -10.857  15.282  1.00 92.22           H  
ATOM    463  HB3 TYR A  30      -4.617 -11.929  14.041  1.00 92.22           H  
ATOM    464  O   TYR A  30      -3.429 -13.637  15.888  1.00 92.22           O  
ATOM    465  CG  TYR A  30      -6.677 -11.454  13.789  1.00 92.22           C  
ATOM    466  CD1 TYR A  30      -7.107 -12.419  12.855  1.00 92.22           C  
ATOM    467  HD1 TYR A  30      -6.536 -13.325  12.717  1.00 92.22           H  
ATOM    468  CD2 TYR A  30      -7.356 -10.225  13.891  1.00 92.22           C  
ATOM    469  HD2 TYR A  30      -7.024  -9.477  14.596  1.00 92.22           H  
ATOM    470  CE1 TYR A  30      -8.224 -12.152  12.039  1.00 92.22           C  
ATOM    471  HE1 TYR A  30      -8.530 -12.835  11.260  1.00 92.22           H  
ATOM    472  CE2 TYR A  30      -8.484  -9.966  13.095  1.00 92.22           C  
ATOM    473  HE2 TYR A  30      -9.015  -9.032  13.196  1.00 92.22           H  
ATOM    474  OH  TYR A  30     -10.014 -10.703  11.404  1.00 92.22           O  
ATOM    475  HH  TYR A  30     -10.419  -9.851  11.585  1.00 92.22           H  
ATOM    476  CZ  TYR A  30      -8.923 -10.935  12.172  1.00 92.22           C  
ATOM    477  N   LYS A  31      -4.538 -13.117  17.779  1.00 93.52           N  
ATOM    478  H   LYS A  31      -5.400 -12.737  18.144  1.00 93.52           H  
ATOM    479  CA  LYS A  31      -3.435 -13.278  18.741  1.00 93.52           C  
ATOM    480  HA  LYS A  31      -3.787 -12.900  19.700  1.00 93.52           H  
ATOM    481  C   LYS A  31      -2.221 -12.409  18.391  1.00 93.52           C  
ATOM    482  CB  LYS A  31      -3.082 -14.763  18.927  1.00 93.52           C  
ATOM    483  HB2 LYS A  31      -2.692 -15.160  17.990  1.00 93.52           H  
ATOM    484  HB3 LYS A  31      -2.297 -14.841  19.679  1.00 93.52           H  
ATOM    485  O   LYS A  31      -1.082 -12.859  18.484  1.00 93.52           O  
ATOM    486  CG  LYS A  31      -4.275 -15.613  19.383  1.00 93.52           C  
ATOM    487  HG2 LYS A  31      -4.667 -15.214  20.319  1.00 93.52           H  
ATOM    488  HG3 LYS A  31      -5.060 -15.589  18.628  1.00 93.52           H  
ATOM    489  CD  LYS A  31      -3.829 -17.065  19.591  1.00 93.52           C  
ATOM    490  HD2 LYS A  31      -3.428 -17.453  18.655  1.00 93.52           H  
ATOM    491  HD3 LYS A  31      -3.051 -17.093  20.354  1.00 93.52           H  
ATOM    492  CE  LYS A  31      -5.021 -17.918  20.036  1.00 93.52           C  
ATOM    493  HE2 LYS A  31      -5.794 -17.859  19.271  1.00 93.52           H  
ATOM    494  HE3 LYS A  31      -5.431 -17.489  20.951  1.00 93.52           H  
ATOM    495  NZ  LYS A  31      -4.626 -19.333  20.264  1.00 93.52           N  
ATOM    496  HZ1 LYS A  31      -4.254 -19.741  19.419  1.00 93.52           H  
ATOM    497  HZ2 LYS A  31      -5.425 -19.880  20.554  1.00 93.52           H  
ATOM    498  HZ3 LYS A  31      -3.924 -19.394  20.988  1.00 93.52           H  
ATOM    499  N   LEU A  32      -2.475 -11.170  17.974  1.00 93.80           N  
ATOM    500  H   LEU A  32      -3.429 -10.843  18.025  1.00 93.80           H  
ATOM    501  CA  LEU A  32      -1.468 -10.266  17.420  1.00 93.80           C  
ATOM    502  HA  LEU A  32      -0.493 -10.547  17.817  1.00 93.80           H  
ATOM    503  C   LEU A  32      -1.742  -8.814  17.818  1.00 93.80           C  
ATOM    504  CB  LEU A  32      -1.449 -10.442  15.890  1.00 93.80           C  
ATOM    505  HB2 LEU A  32      -2.433 -10.174  15.505  1.00 93.80           H  
ATOM    506  HB3 LEU A  32      -1.282 -11.495  15.664  1.00 93.80           H  
ATOM    507  O   LEU A  32      -2.895  -8.413  17.994  1.00 93.80           O  
ATOM    508  CG  LEU A  32      -0.392  -9.610  15.139  1.00 93.80           C  
ATOM    509  HG  LEU A  32      -0.542  -8.550  15.342  1.00 93.80           H  
ATOM    510  CD1 LEU A  32       1.042 -10.003  15.505  1.00 93.80           C  
ATOM    511 HD11 LEU A  32       1.211 -11.053  15.266  1.00 93.80           H  
ATOM    512 HD12 LEU A  32       1.741  -9.397  14.928  1.00 93.80           H  
ATOM    513 HD13 LEU A  32       1.237  -9.835  16.564  1.00 93.80           H  
ATOM    514  CD2 LEU A  32      -0.586  -9.817  13.646  1.00 93.80           C  
ATOM    515 HD21 LEU A  32      -0.572 -10.884  13.424  1.00 93.80           H  
ATOM    516 HD22 LEU A  32       0.223  -9.328  13.102  1.00 93.80           H  
ATOM    517 HD23 LEU A  32      -1.539  -9.392  13.331  1.00 93.80           H  
ATOM    518  N   ASN A  33      -0.663  -8.038  17.918  1.00 93.78           N  
ATOM    519  H   ASN A  33       0.230  -8.438  17.666  1.00 93.78           H  
ATOM    520  CA  ASN A  33      -0.697  -6.596  18.117  1.00 93.78           C  
ATOM    521  HA  ASN A  33      -1.621  -6.332  18.631  1.00 93.78           H  
ATOM    522  C   ASN A  33      -0.646  -5.856  16.775  1.00 93.78           C  
ATOM    523  CB  ASN A  33       0.482  -6.175  19.000  1.00 93.78           C  
ATOM    524  HB2 ASN A  33       0.466  -5.089  19.102  1.00 93.78           H  
ATOM    525  HB3 ASN A  33       1.422  -6.448  18.521  1.00 93.78           H  
ATOM    526  O   ASN A  33       0.188  -6.174  15.929  1.00 93.78           O  
ATOM    527  CG  ASN A  33       0.412  -6.767  20.388  1.00 93.78           C  
ATOM    528  ND2 ASN A  33       1.233  -7.744  20.696  1.00 93.78           N  
ATOM    529 HD21 ASN A  33       1.960  -8.020  20.051  1.00 93.78           H  
ATOM    530 HD22 ASN A  33       1.193  -8.072  21.650  1.00 93.78           H  
ATOM    531  OD1 ASN A  33      -0.401  -6.397  21.209  1.00 93.78           O  
ATOM    532  N   PHE A  34      -1.494  -4.847  16.597  1.00 95.42           N  
ATOM    533  H   PHE A  34      -2.150  -4.635  17.335  1.00 95.42           H  
ATOM    534  CA  PHE A  34      -1.467  -3.952  15.433  1.00 95.42           C  
ATOM    535  HA  PHE A  34      -0.435  -3.782  15.127  1.00 95.42           H  
ATOM    536  C   PHE A  34      -2.075  -2.584  15.771  1.00 95.42           C  
ATOM    537  CB  PHE A  34      -2.149  -4.616  14.234  1.00 95.42           C  
ATOM    538  HB2 PHE A  34      -2.263  -3.892  13.428  1.00 95.42           H  
ATOM    539  HB3 PHE A  34      -1.487  -5.397  13.860  1.00 95.42           H  
ATOM    540  O   PHE A  34      -2.736  -2.415  16.798  1.00 95.42           O  
ATOM    541  CG  PHE A  34      -3.490  -5.238  14.532  1.00 95.42           C  
ATOM    542  CD1 PHE A  34      -3.607  -6.634  14.659  1.00 95.42           C  
ATOM    543  HD1 PHE A  34      -2.729  -7.258  14.581  1.00 95.42           H  
ATOM    544  CD2 PHE A  34      -4.627  -4.423  14.642  1.00 95.42           C  
ATOM    545  HD2 PHE A  34      -4.545  -3.352  14.531  1.00 95.42           H  
ATOM    546  CE1 PHE A  34      -4.866  -7.219  14.871  1.00 95.42           C  
ATOM    547  HE1 PHE A  34      -4.951  -8.293  14.950  1.00 95.42           H  
ATOM    548  CE2 PHE A  34      -5.881  -5.013  14.842  1.00 95.42           C  
ATOM    549  HE2 PHE A  34      -6.758  -4.383  14.878  1.00 95.42           H  
ATOM    550  CZ  PHE A  34      -6.009  -6.406  14.952  1.00 95.42           C  
ATOM    551  HZ  PHE A  34      -6.986  -6.849  15.079  1.00 95.42           H  
ATOM    552  N   MET A  35      -1.864  -1.589  14.906  1.00 95.22           N  
ATOM    553  H   MET A  35      -1.314  -1.760  14.076  1.00 95.22           H  
ATOM    554  CA  MET A  35      -2.614  -0.336  14.990  1.00 95.22           C  
ATOM    555  HA  MET A  35      -2.765  -0.086  16.040  1.00 95.22           H  
ATOM    556  C   MET A  35      -3.987  -0.493  14.344  1.00 95.22           C  
ATOM    557  CB  MET A  35      -1.868   0.832  14.337  1.00 95.22           C  
ATOM    558  HB2 MET A  35      -2.531   1.695  14.290  1.00 95.22           H  
ATOM    559  HB3 MET A  35      -1.589   0.558  13.319  1.00 95.22           H  
ATOM    560  O   MET A  35      -4.110  -0.984  13.222  1.00 95.22           O  
ATOM    561  CG  MET A  35      -0.605   1.229  15.090  1.00 95.22           C  
ATOM    562  HG2 MET A  35      -0.151   2.066  14.560  1.00 95.22           H  
ATOM    563  HG3 MET A  35       0.083   0.388  15.011  1.00 95.22           H  
ATOM    564  SD  MET A  35      -0.777   1.697  16.838  1.00 95.22           S  
ATOM    565  CE  MET A  35      -1.585   3.305  16.669  1.00 95.22           C  
ATOM    566  HE1 MET A  35      -0.908   4.008  16.185  1.00 95.22           H  
ATOM    567  HE2 MET A  35      -1.847   3.684  17.657  1.00 95.22           H  
ATOM    568  HE3 MET A  35      -2.491   3.190  16.074  1.00 95.22           H  
ATOM    569  N   CYS A  36      -5.012  -0.019  15.041  1.00 95.92           N  
ATOM    570  H   CYS A  36      -4.828   0.326  15.972  1.00 95.92           H  
ATOM    571  CA  CYS A  36      -6.353   0.160  14.512  1.00 95.92           C  
ATOM    572  HA  CYS A  36      -6.483  -0.472  13.634  1.00 95.92           H  
ATOM    573  C   CYS A  36      -6.567   1.626  14.128  1.00 95.92           C  
ATOM    574  CB  CYS A  36      -7.369  -0.278  15.566  1.00 95.92           C  
ATOM    575  HB2 CYS A  36      -7.105  -1.273  15.923  1.00 95.92           H  
ATOM    576  HB3 CYS A  36      -7.321   0.408  16.412  1.00 95.92           H  
ATOM    577  O   CYS A  36      -6.407   2.506  14.976  1.00 95.92           O  
ATOM    578  SG  CYS A  36      -9.068  -0.318  14.944  1.00 95.92           S  
ATOM    579  N   ASP A  37      -6.957   1.898  12.885  1.00 96.70           N  
ATOM    580  H   ASP A  37      -7.070   1.119  12.252  1.00 96.70           H  
ATOM    581  CA  ASP A  37      -7.517   3.186  12.478  1.00 96.70           C  
ATOM    582  HA  ASP A  37      -7.076   3.966  13.097  1.00 96.70           H  
ATOM    583  C   ASP A  37      -9.026   3.194  12.763  1.00 96.70           C  
ATOM    584  CB  ASP A  37      -7.104   3.519  11.038  1.00 96.70           C  
ATOM    585  HB2 ASP A  37      -6.032   3.717  11.050  1.00 96.70           H  
ATOM    586  HB3 ASP A  37      -7.244   2.651  10.394  1.00 96.70           H  
ATOM    587  O   ASP A  37      -9.804   2.370  12.279  1.00 96.70           O  
ATOM    588  CG  ASP A  37      -7.775   4.738  10.397  1.00 96.70           C  
ATOM    589  OD1 ASP A  37      -8.718   5.335  10.970  1.00 96.70           O  
ATOM    590  OD2 ASP A  37      -7.321   5.094   9.287  1.00 96.70           O  
ATOM    591  N   THR A  38      -9.411   4.138  13.616  1.00 95.99           N  
ATOM    592  H   THR A  38      -8.705   4.821  13.856  1.00 95.99           H  
ATOM    593  CA  THR A  38     -10.741   4.289  14.221  1.00 95.99           C  
ATOM    594  HA  THR A  38     -11.301   3.362  14.096  1.00 95.99           H  
ATOM    595  C   THR A  38     -11.572   5.398  13.572  1.00 95.99           C  
ATOM    596  CB  THR A  38     -10.622   4.554  15.730  1.00 95.99           C  
ATOM    597  HB  THR A  38     -11.623   4.673  16.146  1.00 95.99           H  
ATOM    598  O   THR A  38     -12.717   5.617  13.968  1.00 95.99           O  
ATOM    599  CG2 THR A  38      -9.908   3.425  16.472  1.00 95.99           C  
ATOM    600 HG21 THR A  38      -8.871   3.341  16.148  1.00 95.99           H  
ATOM    601 HG22 THR A  38     -10.422   2.483  16.278  1.00 95.99           H  
ATOM    602 HG23 THR A  38      -9.939   3.627  17.543  1.00 95.99           H  
ATOM    603  OG1 THR A  38      -9.907   5.741  15.996  1.00 95.99           O  
ATOM    604  HG1 THR A  38      -9.161   5.762  15.392  1.00 95.99           H  
ATOM    605  N   LYS A  39     -11.011   6.115  12.587  1.00 96.42           N  
ATOM    606  H   LYS A  39     -10.109   5.819  12.241  1.00 96.42           H  
ATOM    607  CA  LYS A  39     -11.616   7.323  12.009  1.00 96.42           C  
ATOM    608  HA  LYS A  39     -12.587   7.496  12.471  1.00 96.42           H  
ATOM    609  C   LYS A  39     -11.885   7.194  10.516  1.00 96.42           C  
ATOM    610  CB  LYS A  39     -10.713   8.528  12.320  1.00 96.42           C  
ATOM    611  HB2 LYS A  39      -9.752   8.398  11.822  1.00 96.42           H  
ATOM    612  HB3 LYS A  39     -10.542   8.570  13.396  1.00 96.42           H  
ATOM    613  O   LYS A  39     -12.963   7.579  10.066  1.00 96.42           O  
ATOM    614  CG  LYS A  39     -11.353   9.850  11.868  1.00 96.42           C  
ATOM    615  HG2 LYS A  39     -12.310   9.974  12.376  1.00 96.42           H  
ATOM    616  HG3 LYS A  39     -11.527   9.827  10.792  1.00 96.42           H  
ATOM    617  CD  LYS A  39     -10.454  11.049  12.186  1.00 96.42           C  
ATOM    618  HD2 LYS A  39      -9.499  10.925  11.675  1.00 96.42           H  
ATOM    619  HD3 LYS A  39     -10.285  11.096  13.262  1.00 96.42           H  
ATOM    620  CE  LYS A  39     -11.137  12.337  11.706  1.00 96.42           C  
ATOM    621  HE2 LYS A  39     -11.324  12.255  10.636  1.00 96.42           H  
ATOM    622  HE3 LYS A  39     -12.103  12.419  12.204  1.00 96.42           H  
ATOM    623  NZ  LYS A  39     -10.313  13.538  11.994  1.00 96.42           N  
ATOM    624  HZ1 LYS A  39     -10.796  14.374  11.696  1.00 96.42           H  
ATOM    625  HZ2 LYS A  39      -9.429  13.487  11.508  1.00 96.42           H  
ATOM    626  HZ3 LYS A  39     -10.137  13.614  12.985  1.00 96.42           H  
ATOM    627  N   THR A  40     -10.921   6.701   9.747  1.00 96.97           N  
ATOM    628  H   THR A  40     -10.077   6.347  10.174  1.00 96.97           H  
ATOM    629  CA  THR A  40     -11.005   6.697   8.284  1.00 96.97           C  
ATOM    630  HA  THR A  40     -11.171   7.718   7.939  1.00 96.97           H  
ATOM    631  C   THR A  40     -12.162   5.823   7.828  1.00 96.97           C  
ATOM    632  CB  THR A  40      -9.698   6.202   7.666  1.00 96.97           C  
ATOM    633  HB  THR A  40      -9.511   5.175   7.981  1.00 96.97           H  
ATOM    634  O   THR A  40     -12.240   4.660   8.216  1.00 96.97           O  
ATOM    635  CG2 THR A  40      -9.705   6.260   6.144  1.00 96.97           C  
ATOM    636 HG21 THR A  40      -9.946   7.266   5.798  1.00 96.97           H  
ATOM    637 HG22 THR A  40     -10.430   5.548   5.748  1.00 96.97           H  
ATOM    638 HG23 THR A  40      -8.714   5.990   5.780  1.00 96.97           H  
ATOM    639  OG1 THR A  40      -8.650   7.029   8.109  1.00 96.97           O  
ATOM    640  HG1 THR A  40      -8.091   6.447   8.628  1.00 96.97           H  
ATOM    641  N   ASP A  41     -13.066   6.373   7.014  1.00 95.51           N  
ATOM    642  H   ASP A  41     -12.951   7.338   6.740  1.00 95.51           H  
ATOM    643  CA  ASP A  41     -14.209   5.635   6.455  1.00 95.51           C  
ATOM    644  HA  ASP A  41     -14.913   6.368   6.061  1.00 95.51           H  
ATOM    645  C   ASP A  41     -14.994   4.829   7.519  1.00 95.51           C  
ATOM    646  CB  ASP A  41     -13.721   4.804   5.256  1.00 95.51           C  
ATOM    647  HB2 ASP A  41     -13.225   5.461   4.542  1.00 95.51           H  
ATOM    648  HB3 ASP A  41     -12.996   4.064   5.594  1.00 95.51           H  
ATOM    649  O   ASP A  41     -15.251   3.633   7.381  1.00 95.51           O  
ATOM    650  CG  ASP A  41     -14.880   4.103   4.552  1.00 95.51           C  
ATOM    651  OD1 ASP A  41     -15.871   4.804   4.267  1.00 95.51           O  
ATOM    652  OD2 ASP A  41     -14.764   2.870   4.346  1.00 95.51           O  
ATOM    653  N   GLY A  42     -15.285   5.455   8.664  1.00 95.63           N  
ATOM    654  H   GLY A  42     -14.974   6.409   8.776  1.00 95.63           H  
ATOM    655  CA  GLY A  42     -16.007   4.817   9.775  1.00 95.63           C  
ATOM    656  HA2 GLY A  42     -16.805   4.196   9.368  1.00 95.63           H  
ATOM    657  HA3 GLY A  42     -16.465   5.597  10.382  1.00 95.63           H  
ATOM    658  C   GLY A  42     -15.157   3.938  10.704  1.00 95.63           C  
ATOM    659  O   GLY A  42     -15.690   3.413  11.681  1.00 95.63           O  
ATOM    660  N   GLY A  43     -13.850   3.808  10.456  1.00 96.87           N  
ATOM    661  H   GLY A  43     -13.488   4.207   9.602  1.00 96.87           H  
ATOM    662  CA  GLY A  43     -12.906   3.097  11.322  1.00 96.87           C  
ATOM    663  HA2 GLY A  43     -11.894   3.427  11.089  1.00 96.87           H  
ATOM    664  HA3 GLY A  43     -13.118   3.358  12.358  1.00 96.87           H  
ATOM    665  C   GLY A  43     -12.954   1.569  11.202  1.00 96.87           C  
ATOM    666  O   GLY A  43     -13.549   1.008  10.278  1.00 96.87           O  
ATOM    667  N   GLY A  44     -12.304   0.888  12.147  1.00 97.01           N  
ATOM    668  H   GLY A  44     -11.771   1.411  12.827  1.00 97.01           H  
ATOM    669  CA  GLY A  44     -12.190  -0.573  12.175  1.00 97.01           C  
ATOM    670  HA2 GLY A  44     -13.154  -1.022  11.936  1.00 97.01           H  
ATOM    671  HA3 GLY A  44     -11.903  -0.879  13.181  1.00 97.01           H  
ATOM    672  C   GLY A  44     -11.147  -1.129  11.207  1.00 97.01           C  
ATOM    673  O   GLY A  44     -11.264  -2.272  10.779  1.00 97.01           O  
ATOM    674  N   TRP A  45     -10.154  -0.326  10.828  1.00 98.16           N  
ATOM    675  H   TRP A  45     -10.088   0.594  11.240  1.00 98.16           H  
ATOM    676  CA  TRP A  45      -9.112  -0.740   9.894  1.00 98.16           C  
ATOM    677  HA  TRP A  45      -9.479  -1.551   9.266  1.00 98.16           H  
ATOM    678  C   TRP A  45      -7.866  -1.230  10.628  1.00 98.16           C  
ATOM    679  CB  TRP A  45      -8.764   0.427   8.983  1.00 98.16           C  
ATOM    680  HB2 TRP A  45      -8.485   1.273   9.610  1.00 98.16           H  
ATOM    681  HB3 TRP A  45      -7.904   0.138   8.378  1.00 98.16           H  
ATOM    682  O   TRP A  45      -7.248  -0.485  11.385  1.00 98.16           O  
ATOM    683  CG  TRP A  45      -9.835   0.884   8.060  1.00 98.16           C  
ATOM    684  CD1 TRP A  45     -10.639   1.950   8.252  1.00 98.16           C  
ATOM    685  HD1 TRP A  45     -10.607   2.609   9.107  1.00 98.16           H  
ATOM    686  CD2 TRP A  45     -10.209   0.322   6.772  1.00 98.16           C  
ATOM    687  CE2 TRP A  45     -11.273   1.102   6.233  1.00 98.16           C  
ATOM    688  CE3 TRP A  45      -9.733  -0.752   5.996  1.00 98.16           C  
ATOM    689  HE3 TRP A  45      -8.910  -1.344   6.369  1.00 98.16           H  
ATOM    690  NE1 TRP A  45     -11.496   2.078   7.180  1.00 98.16           N  
ATOM    691  HE1 TRP A  45     -12.167   2.831   7.115  1.00 98.16           H  
ATOM    692  CH2 TRP A  45     -11.364  -0.273   4.249  1.00 98.16           C  
ATOM    693  HH2 TRP A  45     -11.789  -0.495   3.281  1.00 98.16           H  
ATOM    694  CZ2 TRP A  45     -11.844   0.821   4.986  1.00 98.16           C  
ATOM    695  HZ2 TRP A  45     -12.633   1.447   4.597  1.00 98.16           H  
ATOM    696  CZ3 TRP A  45     -10.308  -1.054   4.749  1.00 98.16           C  
ATOM    697  HZ3 TRP A  45      -9.924  -1.877   4.165  1.00 98.16           H  
ATOM    698  N   ILE A  46      -7.458  -2.461  10.347  1.00 97.53           N  
ATOM    699  H   ILE A  46      -8.003  -2.994   9.684  1.00 97.53           H  
ATOM    700  CA  ILE A  46      -6.186  -3.042  10.769  1.00 97.53           C  
ATOM    701  HA  ILE A  46      -5.971  -2.754  11.798  1.00 97.53           H  
ATOM    702  C   ILE A  46      -5.100  -2.488   9.854  1.00 97.53           C  
ATOM    703  CB  ILE A  46      -6.245  -4.583  10.674  1.00 97.53           C  
ATOM    704  HB  ILE A  46      -6.435  -4.854   9.636  1.00 97.53           H  
ATOM    705  O   ILE A  46      -5.073  -2.801   8.665  1.00 97.53           O  
ATOM    706  CG1 ILE A  46      -7.415  -5.143  11.516  1.00 97.53           C  
ATOM    707 HG12 ILE A  46      -8.350  -4.694  11.181  1.00 97.53           H  
ATOM    708 HG13 ILE A  46      -7.275  -4.874  12.563  1.00 97.53           H  
ATOM    709  CG2 ILE A  46      -4.887  -5.192  11.073  1.00 97.53           C  
ATOM    710 HG21 ILE A  46      -4.639  -4.916  12.098  1.00 97.53           H  
ATOM    711 HG22 ILE A  46      -4.095  -4.839  10.413  1.00 97.53           H  
ATOM    712 HG23 ILE A  46      -4.913  -6.278  10.990  1.00 97.53           H  
ATOM    713  CD1 ILE A  46      -7.599  -6.661  11.405  1.00 97.53           C  
ATOM    714 HD11 ILE A  46      -6.774  -7.184  11.889  1.00 97.53           H  
ATOM    715 HD12 ILE A  46      -8.527  -6.945  11.901  1.00 97.53           H  
ATOM    716 HD13 ILE A  46      -7.655  -6.953  10.356  1.00 97.53           H  
ATOM    717  N   ILE A  47      -4.195  -1.674  10.380  1.00 98.03           N  
ATOM    718  H   ILE A  47      -4.243  -1.452  11.365  1.00 98.03           H  
ATOM    719  CA  ILE A  47      -3.057  -1.185   9.602  1.00 98.03           C  
ATOM    720  HA  ILE A  47      -3.402  -0.914   8.605  1.00 98.03           H  
ATOM    721  C   ILE A  47      -2.061  -2.343   9.450  1.00 98.03           C  
ATOM    722  CB  ILE A  47      -2.478   0.093  10.239  1.00 98.03           C  
ATOM    723  HB  ILE A  47      -2.141  -0.149  11.247  1.00 98.03           H  
ATOM    724  O   ILE A  47      -1.674  -2.979  10.433  1.00 98.03           O  
ATOM    725  CG1 ILE A  47      -3.590   1.161  10.365  1.00 98.03           C  
ATOM    726 HG12 ILE A  47      -4.008   1.380   9.382  1.00 98.03           H  
ATOM    727 HG13 ILE A  47      -4.392   0.786  11.001  1.00 98.03           H  
ATOM    728  CG2 ILE A  47      -1.278   0.611   9.422  1.00 98.03           C  
ATOM    729 HG21 ILE A  47      -0.818   1.466   9.916  1.00 98.03           H  
ATOM    730 HG22 ILE A  47      -1.596   0.903   8.421  1.00 98.03           H  
ATOM    731 HG23 ILE A  47      -0.509  -0.157   9.335  1.00 98.03           H  
ATOM    732  CD1 ILE A  47      -3.101   2.460  10.991  1.00 98.03           C  
ATOM    733 HD11 ILE A  47      -2.495   2.243  11.870  1.00 98.03           H  
ATOM    734 HD12 ILE A  47      -3.951   3.074  11.288  1.00 98.03           H  
ATOM    735 HD13 ILE A  47      -2.516   3.007  10.252  1.00 98.03           H  
ATOM    736  N   ILE A  48      -1.680  -2.654   8.212  1.00 98.55           N  
ATOM    737  H   ILE A  48      -2.030  -2.089   7.452  1.00 98.55           H  
ATOM    738  CA  ILE A  48      -0.769  -3.766   7.889  1.00 98.55           C  
ATOM    739  HA  ILE A  48      -0.579  -4.332   8.802  1.00 98.55           H  
ATOM    740  C   ILE A  48       0.598  -3.282   7.408  1.00 98.55           C  
ATOM    741  CB  ILE A  48      -1.397  -4.757   6.890  1.00 98.55           C  
ATOM    742  HB  ILE A  48      -0.680  -5.567   6.751  1.00 98.55           H  
ATOM    743  O   ILE A  48       1.584  -4.008   7.510  1.00 98.55           O  
ATOM    744  CG1 ILE A  48      -1.687  -4.132   5.508  1.00 98.55           C  
ATOM    745 HG12 ILE A  48      -0.811  -3.579   5.170  1.00 98.55           H  
ATOM    746 HG13 ILE A  48      -2.527  -3.442   5.589  1.00 98.55           H  
ATOM    747  CG2 ILE A  48      -2.677  -5.354   7.492  1.00 98.55           C  
ATOM    748 HG21 ILE A  48      -3.455  -4.591   7.533  1.00 98.55           H  
ATOM    749 HG22 ILE A  48      -3.023  -6.194   6.889  1.00 98.55           H  
ATOM    750 HG23 ILE A  48      -2.491  -5.711   8.505  1.00 98.55           H  
ATOM    751  CD1 ILE A  48      -2.008  -5.165   4.422  1.00 98.55           C  
ATOM    752 HD11 ILE A  48      -2.896  -5.741   4.681  1.00 98.55           H  
ATOM    753 HD12 ILE A  48      -1.163  -5.842   4.296  1.00 98.55           H  
ATOM    754 HD13 ILE A  48      -2.192  -4.649   3.479  1.00 98.55           H  
ATOM    755  N   GLN A  49       0.655  -2.050   6.913  1.00 98.45           N  
ATOM    756  H   GLN A  49      -0.199  -1.517   6.836  1.00 98.45           H  
ATOM    757  CA  GLN A  49       1.881  -1.354   6.569  1.00 98.45           C  
ATOM    758  HA  GLN A  49       2.683  -1.717   7.213  1.00 98.45           H  
ATOM    759  C   GLN A  49       1.687   0.135   6.825  1.00 98.45           C  
ATOM    760  CB  GLN A  49       2.251  -1.647   5.110  1.00 98.45           C  
ATOM    761  HB2 GLN A  49       1.433  -1.359   4.449  1.00 98.45           H  
ATOM    762  HB3 GLN A  49       2.392  -2.724   5.014  1.00 98.45           H  
ATOM    763  O   GLN A  49       0.600   0.675   6.598  1.00 98.45           O  
ATOM    764  CG  GLN A  49       3.533  -0.942   4.647  1.00 98.45           C  
ATOM    765  HG2 GLN A  49       4.056  -1.599   3.951  1.00 98.45           H  
ATOM    766  HG3 GLN A  49       4.210  -0.760   5.482  1.00 98.45           H  
ATOM    767  CD  GLN A  49       3.311   0.342   3.870  1.00 98.45           C  
ATOM    768  NE2 GLN A  49       4.227   0.639   2.980  1.00 98.45           N  
ATOM    769 HE21 GLN A  49       4.976  -0.009   2.784  1.00 98.45           H  
ATOM    770 HE22 GLN A  49       4.123   1.480   2.430  1.00 98.45           H  
ATOM    771  OE1 GLN A  49       2.341   1.067   4.026  1.00 98.45           O  
ATOM    772  N   ARG A  50       2.746   0.791   7.289  1.00 97.61           N  
ATOM    773  H   ARG A  50       3.580   0.263   7.504  1.00 97.61           H  
ATOM    774  CA  ARG A  50       2.796   2.240   7.448  1.00 97.61           C  
ATOM    775  HA  ARG A  50       2.103   2.703   6.746  1.00 97.61           H  
ATOM    776  C   ARG A  50       4.190   2.745   7.131  1.00 97.61           C  
ATOM    777  CB  ARG A  50       2.375   2.591   8.878  1.00 97.61           C  
ATOM    778  HB2 ARG A  50       2.995   2.026   9.575  1.00 97.61           H  
ATOM    779  HB3 ARG A  50       1.336   2.294   9.020  1.00 97.61           H  
ATOM    780  O   ARG A  50       5.169   2.155   7.581  1.00 97.61           O  
ATOM    781  CG  ARG A  50       2.524   4.084   9.193  1.00 97.61           C  
ATOM    782  HG2 ARG A  50       3.575   4.364   9.125  1.00 97.61           H  
ATOM    783  HG3 ARG A  50       1.952   4.688   8.488  1.00 97.61           H  
ATOM    784  CD  ARG A  50       2.070   4.365  10.622  1.00 97.61           C  
ATOM    785  HD2 ARG A  50       2.419   3.559  11.269  1.00 97.61           H  
ATOM    786  HD3 ARG A  50       2.519   5.301  10.954  1.00 97.61           H  
ATOM    787  NE  ARG A  50       0.617   4.454  10.740  1.00 97.61           N  
ATOM    788  HE  ARG A  50       0.089   4.725   9.923  1.00 97.61           H  
ATOM    789  NH1 ARG A  50       0.493   4.187  13.008  1.00 97.61           N  
ATOM    790 HH11 ARG A  50      -0.043   4.182  13.865  1.00 97.61           H  
ATOM    791 HH12 ARG A  50       1.471   3.937  13.002  1.00 97.61           H  
ATOM    792  NH2 ARG A  50      -1.324   4.720  11.822  1.00 97.61           N  
ATOM    793 HH21 ARG A  50      -1.663   4.988  10.909  1.00 97.61           H  
ATOM    794 HH22 ARG A  50      -1.909   4.740  12.645  1.00 97.61           H  
ATOM    795  CZ  ARG A  50      -0.064   4.439  11.858  1.00 97.61           C  
ATOM    796  N   ARG A  51       4.241   3.859   6.405  1.00 96.56           N  
ATOM    797  H   ARG A  51       3.365   4.188   6.024  1.00 96.56           H  
ATOM    798  CA  ARG A  51       5.429   4.646   6.080  1.00 96.56           C  
ATOM    799  HA  ARG A  51       6.265   4.356   6.717  1.00 96.56           H  
ATOM    800  C   ARG A  51       5.112   6.114   6.331  1.00 96.56           C  
ATOM    801  CB  ARG A  51       5.801   4.418   4.609  1.00 96.56           C  
ATOM    802  HB2 ARG A  51       4.989   4.803   3.992  1.00 96.56           H  
ATOM    803  HB3 ARG A  51       6.703   4.972   4.349  1.00 96.56           H  
ATOM    804  O   ARG A  51       4.265   6.691   5.649  1.00 96.56           O  
ATOM    805  CG  ARG A  51       6.037   2.963   4.235  1.00 96.56           C  
ATOM    806  HG2 ARG A  51       6.242   2.923   3.166  1.00 96.56           H  
ATOM    807  HG3 ARG A  51       5.120   2.410   4.440  1.00 96.56           H  
ATOM    808  CD  ARG A  51       7.175   2.285   4.994  1.00 96.56           C  
ATOM    809  HD2 ARG A  51       7.285   1.277   4.593  1.00 96.56           H  
ATOM    810  HD3 ARG A  51       6.926   2.204   6.052  1.00 96.56           H  
ATOM    811  NE  ARG A  51       8.451   3.001   4.888  1.00 96.56           N  
ATOM    812  HE  ARG A  51       8.736   3.522   5.705  1.00 96.56           H  
ATOM    813  NH1 ARG A  51       8.923   2.351   2.750  1.00 96.56           N  
ATOM    814 HH11 ARG A  51       9.574   2.357   1.978  1.00 96.56           H  
ATOM    815 HH12 ARG A  51       7.978   2.014   2.632  1.00 96.56           H  
ATOM    816  NH2 ARG A  51      10.430   3.504   3.883  1.00 96.56           N  
ATOM    817 HH21 ARG A  51      10.725   3.957   4.735  1.00 96.56           H  
ATOM    818 HH22 ARG A  51      10.969   3.470   3.029  1.00 96.56           H  
ATOM    819  CZ  ARG A  51       9.259   2.949   3.854  1.00 96.56           C  
ATOM    820  N   VAL A  52       5.778   6.724   7.299  1.00 94.23           N  
ATOM    821  H   VAL A  52       6.429   6.160   7.827  1.00 94.23           H  
ATOM    822  CA  VAL A  52       5.608   8.124   7.717  1.00 94.23           C  
ATOM    823  HA  VAL A  52       5.149   8.688   6.904  1.00 94.23           H  
ATOM    824  C   VAL A  52       6.935   8.829   8.016  1.00 94.23           C  
ATOM    825  CB  VAL A  52       4.689   8.221   8.954  1.00 94.23           C  
ATOM    826  HB  VAL A  52       4.659   9.261   9.277  1.00 94.23           H  
ATOM    827  O   VAL A  52       6.955  10.058   8.090  1.00 94.23           O  
ATOM    828  CG1 VAL A  52       3.246   7.815   8.629  1.00 94.23           C  
ATOM    829 HG11 VAL A  52       3.206   6.773   8.312  1.00 94.23           H  
ATOM    830 HG12 VAL A  52       2.861   8.444   7.826  1.00 94.23           H  
ATOM    831 HG13 VAL A  52       2.617   7.942   9.510  1.00 94.23           H  
ATOM    832  CG2 VAL A  52       5.171   7.377  10.144  1.00 94.23           C  
ATOM    833 HG21 VAL A  52       5.153   6.316   9.893  1.00 94.23           H  
ATOM    834 HG22 VAL A  52       6.193   7.645  10.410  1.00 94.23           H  
ATOM    835 HG23 VAL A  52       4.529   7.545  11.009  1.00 94.23           H  
ATOM    836  N   ASN A  53       8.032   8.092   8.210  1.00 89.74           N  
ATOM    837  H   ASN A  53       7.953   7.085   8.214  1.00 89.74           H  
ATOM    838  CA  ASN A  53       9.365   8.634   8.463  1.00 89.74           C  
ATOM    839  HA  ASN A  53       9.434   9.605   7.973  1.00 89.74           H  
ATOM    840  C   ASN A  53      10.466   7.750   7.846  1.00 89.74           C  
ATOM    841  CB  ASN A  53       9.533   8.851   9.984  1.00 89.74           C  
ATOM    842  HB2 ASN A  53       8.692   9.441  10.348  1.00 89.74           H  
ATOM    843  HB3 ASN A  53      10.443   9.419  10.178  1.00 89.74           H  
ATOM    844  O   ASN A  53      10.216   6.689   7.299  1.00 89.74           O  
ATOM    845  CG  ASN A  53       9.625   7.572  10.810  1.00 89.74           C  
ATOM    846  ND2 ASN A  53       9.165   7.607  12.039  1.00 89.74           N  
ATOM    847 HD21 ASN A  53       8.993   8.501  12.477  1.00 89.74           H  
ATOM    848 HD22 ASN A  53       9.454   6.843  12.633  1.00 89.74           H  
ATOM    849  OD1 ASN A  53      10.169   6.567  10.387  1.00 89.74           O  
ATOM    850  N   LYS A  54      11.725   8.183   7.919  1.00 90.42           N  
ATOM    851  H   LYS A  54      11.912   8.993   8.492  1.00 90.42           H  
ATOM    852  CA  LYS A  54      12.863   7.466   7.314  1.00 90.42           C  
ATOM    853  HA  LYS A  54      12.484   6.830   6.514  1.00 90.42           H  
ATOM    854  C   LYS A  54      13.572   6.495   8.270  1.00 90.42           C  
ATOM    855  CB  LYS A  54      13.818   8.482   6.673  1.00 90.42           C  
ATOM    856  HB2 LYS A  54      14.608   7.948   6.145  1.00 90.42           H  
ATOM    857  HB3 LYS A  54      13.265   9.076   5.946  1.00 90.42           H  
ATOM    858  O   LYS A  54      14.648   6.005   7.934  1.00 90.42           O  
ATOM    859  CG  LYS A  54      14.442   9.410   7.726  1.00 90.42           C  
ATOM    860  HG2 LYS A  54      14.995   8.817   8.454  1.00 90.42           H  
ATOM    861  HG3 LYS A  54      13.659   9.960   8.247  1.00 90.42           H  
ATOM    862  CD  LYS A  54      15.396  10.414   7.079  1.00 90.42           C  
ATOM    863  HD2 LYS A  54      14.851  11.022   6.357  1.00 90.42           H  
ATOM    864  HD3 LYS A  54      16.197   9.872   6.575  1.00 90.42           H  
ATOM    865  CE  LYS A  54      15.976  11.298   8.186  1.00 90.42           C  
ATOM    866  HE2 LYS A  54      15.156  11.813   8.687  1.00 90.42           H  
ATOM    867  HE3 LYS A  54      16.447  10.651   8.926  1.00 90.42           H  
ATOM    868  NZ  LYS A  54      16.959  12.273   7.654  1.00 90.42           N  
ATOM    869  HZ1 LYS A  54      16.523  12.892   6.987  1.00 90.42           H  
ATOM    870  HZ2 LYS A  54      17.722  11.784   7.207  1.00 90.42           H  
ATOM    871  HZ3 LYS A  54      17.339  12.823   8.411  1.00 90.42           H  
ATOM    872  N   ASP A  55      13.014   6.255   9.453  1.00 91.53           N  
ATOM    873  H   ASP A  55      12.087   6.606   9.645  1.00 91.53           H  
ATOM    874  CA  ASP A  55      13.759   5.665  10.572  1.00 91.53           C  
ATOM    875  HA  ASP A  55      14.787   6.024  10.530  1.00 91.53           H  
ATOM    876  C   ASP A  55      13.831   4.133  10.482  1.00 91.53           C  
ATOM    877  CB  ASP A  55      13.164   6.164  11.902  1.00 91.53           C  
ATOM    878  HB2 ASP A  55      13.738   5.735  12.723  1.00 91.53           H  
ATOM    879  HB3 ASP A  55      12.136   5.812  11.993  1.00 91.53           H  
ATOM    880  O   ASP A  55      14.773   3.514  10.980  1.00 91.53           O  
ATOM    881  CG  ASP A  55      13.207   7.699  12.030  1.00 91.53           C  
ATOM    882  OD1 ASP A  55      14.149   8.317  11.475  1.00 91.53           O  
ATOM    883  OD2 ASP A  55      12.279   8.281  12.634  1.00 91.53           O  
ATOM    884  N   THR A  56      12.889   3.504   9.771  1.00 94.90           N  
ATOM    885  H   THR A  56      12.161   4.069   9.357  1.00 94.90           H  
ATOM    886  CA  THR A  56      12.892   2.056   9.527  1.00 94.90           C  
ATOM    887  HA  THR A  56      13.628   1.593  10.186  1.00 94.90           H  
ATOM    888  C   THR A  56      13.284   1.734   8.087  1.00 94.90           C  
ATOM    889  CB  THR A  56      11.546   1.426   9.897  1.00 94.90           C  
ATOM    890  HB  THR A  56      10.752   1.891   9.311  1.00 94.90           H  
ATOM    891  O   THR A  56      12.632   2.150   7.131  1.00 94.90           O  
ATOM    892  CG2 THR A  56      11.511  -0.088   9.680  1.00 94.90           C  
ATOM    893 HG21 THR A  56      10.547  -0.467  10.019  1.00 94.90           H  
ATOM    894 HG22 THR A  56      12.308  -0.569  10.248  1.00 94.90           H  
ATOM    895 HG23 THR A  56      11.610  -0.321   8.620  1.00 94.90           H  
ATOM    896  OG1 THR A  56      11.316   1.614  11.272  1.00 94.90           O  
ATOM    897  HG1 THR A  56      11.022   2.519  11.403  1.00 94.90           H  
ATOM    898  N   ARG A  57      14.334   0.918   7.922  1.00 95.85           N  
ATOM    899  H   ARG A  57      14.854   0.659   8.748  1.00 95.85           H  
ATOM    900  CA  ARG A  57      14.722   0.358   6.617  1.00 95.85           C  
ATOM    901  HA  ARG A  57      14.575   1.131   5.863  1.00 95.85           H  
ATOM    902  C   ARG A  57      13.838  -0.827   6.232  1.00 95.85           C  
ATOM    903  CB  ARG A  57      16.200  -0.058   6.591  1.00 95.85           C  
ATOM    904  HB2 ARG A  57      16.408  -0.511   5.622  1.00 95.85           H  
ATOM    905  HB3 ARG A  57      16.378  -0.809   7.360  1.00 95.85           H  
ATOM    906  O   ARG A  57      13.695  -1.760   7.027  1.00 95.85           O  
ATOM    907  CG  ARG A  57      17.155   1.129   6.790  1.00 95.85           C  
ATOM    908  HG2 ARG A  57      16.866   1.937   6.118  1.00 95.85           H  
ATOM    909  HG3 ARG A  57      17.090   1.492   7.816  1.00 95.85           H  
ATOM    910  CD  ARG A  57      18.606   0.738   6.473  1.00 95.85           C  
ATOM    911  HD2 ARG A  57      19.233   1.623   6.580  1.00 95.85           H  
ATOM    912  HD3 ARG A  57      18.651   0.413   5.434  1.00 95.85           H  
ATOM    913  NE  ARG A  57      19.113  -0.330   7.360  1.00 95.85           N  
ATOM    914  HE  ARG A  57      18.605  -0.492   8.218  1.00 95.85           H  
ATOM    915  NH1 ARG A  57      20.925  -0.932   6.080  1.00 95.85           N  
ATOM    916 HH11 ARG A  57      21.668  -1.583   5.868  1.00 95.85           H  
ATOM    917 HH12 ARG A  57      20.631  -0.291   5.357  1.00 95.85           H  
ATOM    918  NH2 ARG A  57      20.520  -2.013   7.984  1.00 95.85           N  
ATOM    919 HH21 ARG A  57      21.318  -2.595   7.774  1.00 95.85           H  
ATOM    920 HH22 ARG A  57      19.970  -2.186   8.813  1.00 95.85           H  
ATOM    921  CZ  ARG A  57      20.179  -1.082   7.137  1.00 95.85           C  
ATOM    922  N   PHE A  58      13.337  -0.793   4.999  1.00 97.77           N  
ATOM    923  H   PHE A  58      13.489   0.043   4.453  1.00 97.77           H  
ATOM    924  CA  PHE A  58      12.550  -1.851   4.353  1.00 97.77           C  
ATOM    925  HA  PHE A  58      12.126  -2.497   5.122  1.00 97.77           H  
ATOM    926  C   PHE A  58      13.406  -2.779   3.467  1.00 97.77           C  
ATOM    927  CB  PHE A  58      11.373  -1.198   3.607  1.00 97.77           C  
ATOM    928  HB2 PHE A  58      11.050  -1.850   2.796  1.00 97.77           H  
ATOM    929  HB3 PHE A  58      11.707  -0.269   3.146  1.00 97.77           H  
ATOM    930  O   PHE A  58      12.901  -3.775   2.953  1.00 97.77           O  
ATOM    931  CG  PHE A  58      10.181  -0.909   4.504  1.00 97.77           C  
ATOM    932  CD1 PHE A  58       8.991  -1.650   4.367  1.00 97.77           C  
ATOM    933  HD1 PHE A  58       8.909  -2.406   3.601  1.00 97.77           H  
ATOM    934  CD2 PHE A  58      10.269   0.069   5.513  1.00 97.77           C  
ATOM    935  HD2 PHE A  58      11.160   0.670   5.615  1.00 97.77           H  
ATOM    936  CE1 PHE A  58       7.910  -1.427   5.237  1.00 97.77           C  
ATOM    937  HE1 PHE A  58       6.999  -1.993   5.116  1.00 97.77           H  
ATOM    938  CE2 PHE A  58       9.202   0.267   6.404  1.00 97.77           C  
ATOM    939  HE2 PHE A  58       9.282   1.016   7.177  1.00 97.77           H  
ATOM    940  CZ  PHE A  58       8.022  -0.484   6.272  1.00 97.77           C  
ATOM    941  HZ  PHE A  58       7.195  -0.315   6.946  1.00 97.77           H  
ATOM    942  N   ASP A  59      14.710  -2.524   3.361  1.00 97.95           N  
ATOM    943  H   ASP A  59      15.068  -1.647   3.713  1.00 97.95           H  
ATOM    944  CA  ASP A  59      15.696  -3.466   2.824  1.00 97.95           C  
ATOM    945  HA  ASP A  59      15.318  -3.898   1.897  1.00 97.95           H  
ATOM    946  C   ASP A  59      15.934  -4.597   3.841  1.00 97.95           C  
ATOM    947  CB  ASP A  59      16.985  -2.696   2.505  1.00 97.95           C  
ATOM    948  HB2 ASP A  59      16.741  -1.829   1.891  1.00 97.95           H  
ATOM    949  HB3 ASP A  59      17.420  -2.318   3.431  1.00 97.95           H  
ATOM    950  O   ASP A  59      16.740  -4.465   4.769  1.00 97.95           O  
ATOM    951  CG  ASP A  59      18.015  -3.555   1.768  1.00 97.95           C  
ATOM    952  OD1 ASP A  59      17.598  -4.543   1.125  1.00 97.95           O  
ATOM    953  OD2 ASP A  59      19.212  -3.210   1.865  1.00 97.95           O  
ATOM    954  N   ARG A  60      15.109  -5.648   3.774  1.00 98.36           N  
ATOM    955  H   ARG A  60      14.492  -5.697   2.976  1.00 98.36           H  
ATOM    956  CA  ARG A  60      14.976  -6.687   4.810  1.00 98.36           C  
ATOM    957  HA  ARG A  60      15.888  -6.712   5.406  1.00 98.36           H  
ATOM    958  C   ARG A  60      14.819  -8.076   4.207  1.00 98.36           C  
ATOM    959  CB  ARG A  60      13.769  -6.386   5.716  1.00 98.36           C  
ATOM    960  HB2 ARG A  60      12.868  -6.324   5.106  1.00 98.36           H  
ATOM    961  HB3 ARG A  60      13.639  -7.216   6.411  1.00 98.36           H  
ATOM    962  O   ARG A  60      14.332  -8.217   3.091  1.00 98.36           O  
ATOM    963  CG  ARG A  60      13.866  -5.107   6.546  1.00 98.36           C  
ATOM    964  HG2 ARG A  60      12.918  -4.965   7.065  1.00 98.36           H  
ATOM    965  HG3 ARG A  60      14.032  -4.248   5.895  1.00 98.36           H  
ATOM    966  CD  ARG A  60      14.984  -5.198   7.583  1.00 98.36           C  
ATOM    967  HD2 ARG A  60      14.831  -6.100   8.176  1.00 98.36           H  
ATOM    968  HD3 ARG A  60      15.946  -5.265   7.076  1.00 98.36           H  
ATOM    969  NE  ARG A  60      14.966  -4.009   8.448  1.00 98.36           N  
ATOM    970  HE  ARG A  60      14.433  -3.228   8.095  1.00 98.36           H  
ATOM    971  NH1 ARG A  60      16.292  -4.861  10.110  1.00 98.36           N  
ATOM    972 HH11 ARG A  60      16.339  -5.722   9.585  1.00 98.36           H  
ATOM    973 HH12 ARG A  60      16.665  -4.822  11.048  1.00 98.36           H  
ATOM    974  NH2 ARG A  60      15.400  -2.814  10.322  1.00 98.36           N  
ATOM    975 HH21 ARG A  60      15.778  -2.752  11.256  1.00 98.36           H  
ATOM    976 HH22 ARG A  60      14.746  -2.123   9.982  1.00 98.36           H  
ATOM    977  CZ  ARG A  60      15.556  -3.901   9.619  1.00 98.36           C  
ATOM    978  N   SER A  61      15.196  -9.092   4.979  1.00 98.65           N  
ATOM    979  H   SER A  61      15.455  -8.893   5.935  1.00 98.65           H  
ATOM    980  CA  SER A  61      15.172 -10.494   4.551  1.00 98.65           C  
ATOM    981  HA  SER A  61      15.664 -10.568   3.582  1.00 98.65           H  
ATOM    982  C   SER A  61      13.753 -11.055   4.398  1.00 98.65           C  
ATOM    983  CB  SER A  61      15.966 -11.346   5.550  1.00 98.65           C  
ATOM    984  HB2 SER A  61      16.054 -12.363   5.170  1.00 98.65           H  
ATOM    985  HB3 SER A  61      16.970 -10.935   5.664  1.00 98.65           H  
ATOM    986  O   SER A  61      12.788 -10.511   4.946  1.00 98.65           O  
ATOM    987  OG  SER A  61      15.320 -11.397   6.814  1.00 98.65           O  
ATOM    988  HG  SER A  61      15.430 -10.557   7.266  1.00 98.65           H  
ATOM    989  N   TRP A  62      13.627 -12.210   3.738  1.00 98.83           N  
ATOM    990  H   TRP A  62      14.433 -12.557   3.238  1.00 98.83           H  
ATOM    991  CA  TRP A  62      12.383 -12.982   3.682  1.00 98.83           C  
ATOM    992  HA  TRP A  62      11.629 -12.430   3.121  1.00 98.83           H  
ATOM    993  C   TRP A  62      11.829 -13.257   5.078  1.00 98.83           C  
ATOM    994  CB  TRP A  62      12.628 -14.325   2.988  1.00 98.83           C  
ATOM    995  HB2 TRP A  62      13.000 -14.138   1.981  1.00 98.83           H  
ATOM    996  HB3 TRP A  62      13.398 -14.881   3.522  1.00 98.83           H  
ATOM    997  O   TRP A  62      10.631 -13.113   5.324  1.00 98.83           O  
ATOM    998  CG  TRP A  62      11.389 -15.164   2.887  1.00 98.83           C  
ATOM    999  CD1 TRP A  62      11.030 -16.196   3.687  1.00 98.83           C  
ATOM   1000  HD1 TRP A  62      11.614 -16.562   4.519  1.00 98.83           H  
ATOM   1001  CD2 TRP A  62      10.298 -14.996   1.944  1.00 98.83           C  
ATOM   1002  CE2 TRP A  62       9.336 -16.027   2.168  1.00 98.83           C  
ATOM   1003  CE3 TRP A  62      10.059 -14.093   0.891  1.00 98.83           C  
ATOM   1004  HE3 TRP A  62      10.772 -13.305   0.697  1.00 98.83           H  
ATOM   1005  NE1 TRP A  62       9.802 -16.697   3.284  1.00 98.83           N  
ATOM   1006  HE1 TRP A  62       9.328 -17.453   3.758  1.00 98.83           H  
ATOM   1007  CH2 TRP A  62       8.047 -15.309   0.249  1.00 98.83           C  
ATOM   1008  HH2 TRP A  62       7.213 -15.419  -0.428  1.00 98.83           H  
ATOM   1009  CZ2 TRP A  62       8.235 -16.204   1.315  1.00 98.83           C  
ATOM   1010  HZ2 TRP A  62       7.546 -17.024   1.457  1.00 98.83           H  
ATOM   1011  CZ3 TRP A  62       8.944 -14.249   0.055  1.00 98.83           C  
ATOM   1012  HZ3 TRP A  62       8.796 -13.558  -0.761  1.00 98.83           H  
ATOM   1013  N   LYS A  63      12.715 -13.632   6.008  1.00 98.77           N  
ATOM   1014  H   LYS A  63      13.687 -13.646   5.734  1.00 98.77           H  
ATOM   1015  CA  LYS A  63      12.356 -13.936   7.395  1.00 98.77           C  
ATOM   1016  HA  LYS A  63      11.606 -14.726   7.396  1.00 98.77           H  
ATOM   1017  C   LYS A  63      11.718 -12.728   8.081  1.00 98.77           C  
ATOM   1018  CB  LYS A  63      13.608 -14.424   8.134  1.00 98.77           C  
ATOM   1019  HB2 LYS A  63      14.356 -13.631   8.135  1.00 98.77           H  
ATOM   1020  HB3 LYS A  63      14.019 -15.284   7.606  1.00 98.77           H  
ATOM   1021  O   LYS A  63      10.685 -12.892   8.724  1.00 98.77           O  
ATOM   1022  CG  LYS A  63      13.297 -14.826   9.583  1.00 98.77           C  
ATOM   1023  HG2 LYS A  63      12.890 -13.971  10.122  1.00 98.77           H  
ATOM   1024  HG3 LYS A  63      12.565 -15.633   9.589  1.00 98.77           H  
ATOM   1025  CD  LYS A  63      14.574 -15.284  10.291  1.00 98.77           C  
ATOM   1026  HD2 LYS A  63      15.317 -14.489  10.224  1.00 98.77           H  
ATOM   1027  HD3 LYS A  63      14.960 -16.177   9.801  1.00 98.77           H  
ATOM   1028  CE  LYS A  63      14.271 -15.578  11.763  1.00 98.77           C  
ATOM   1029  HE2 LYS A  63      13.831 -14.683  12.205  1.00 98.77           H  
ATOM   1030  HE3 LYS A  63      13.534 -16.379  11.818  1.00 98.77           H  
ATOM   1031  NZ  LYS A  63      15.505 -15.952  12.497  1.00 98.77           N  
ATOM   1032  HZ1 LYS A  63      15.303 -16.129  13.471  1.00 98.77           H  
ATOM   1033  HZ2 LYS A  63      16.176 -15.199  12.445  1.00 98.77           H  
ATOM   1034  HZ3 LYS A  63      15.925 -16.777  12.093  1.00 98.77           H  
ATOM   1035  N   ASP A  64      12.291 -11.541   7.901  1.00 98.76           N  
ATOM   1036  H   ASP A  64      13.131 -11.491   7.342  1.00 98.76           H  
ATOM   1037  CA  ASP A  64      11.768 -10.304   8.486  1.00 98.76           C  
ATOM   1038  HA  ASP A  64      11.635 -10.439   9.560  1.00 98.76           H  
ATOM   1039  C   ASP A  64      10.411  -9.932   7.877  1.00 98.76           C  
ATOM   1040  CB  ASP A  64      12.753  -9.153   8.257  1.00 98.76           C  
ATOM   1041  HB2 ASP A  64      12.327  -8.234   8.660  1.00 98.76           H  
ATOM   1042  HB3 ASP A  64      12.867  -9.034   7.179  1.00 98.76           H  
ATOM   1043  O   ASP A  64       9.457  -9.658   8.603  1.00 98.76           O  
ATOM   1044  CG  ASP A  64      14.132  -9.359   8.881  1.00 98.76           C  
ATOM   1045  OD1 ASP A  64      14.209  -9.874  10.016  1.00 98.76           O  
ATOM   1046  OD2 ASP A  64      15.121  -9.001   8.191  1.00 98.76           O  
ATOM   1047  N   TYR A  65      10.279  -9.970   6.546  1.00 98.80           N  
ATOM   1048  H   TYR A  65      11.091 -10.187   5.986  1.00 98.80           H  
ATOM   1049  CA  TYR A  65       9.006  -9.684   5.870  1.00 98.80           C  
ATOM   1050  HA  TYR A  65       8.640  -8.716   6.210  1.00 98.80           H  
ATOM   1051  C   TYR A  65       7.914 -10.700   6.201  1.00 98.80           C  
ATOM   1052  CB  TYR A  65       9.215  -9.620   4.355  1.00 98.80           C  
ATOM   1053  HB2 TYR A  65       8.295  -9.919   3.854  1.00 98.80           H  
ATOM   1054  HB3 TYR A  65       9.990 -10.325   4.053  1.00 98.80           H  
ATOM   1055  O   TYR A  65       6.737 -10.344   6.253  1.00 98.80           O  
ATOM   1056  CG  TYR A  65       9.551  -8.228   3.880  1.00 98.80           C  
ATOM   1057  CD1 TYR A  65       8.522  -7.272   3.783  1.00 98.80           C  
ATOM   1058  HD1 TYR A  65       7.506  -7.541   4.032  1.00 98.80           H  
ATOM   1059  CD2 TYR A  65      10.872  -7.883   3.547  1.00 98.80           C  
ATOM   1060  HD2 TYR A  65      11.665  -8.612   3.622  1.00 98.80           H  
ATOM   1061  CE1 TYR A  65       8.812  -5.967   3.353  1.00 98.80           C  
ATOM   1062  HE1 TYR A  65       8.031  -5.224   3.284  1.00 98.80           H  
ATOM   1063  CE2 TYR A  65      11.164  -6.580   3.104  1.00 98.80           C  
ATOM   1064  HE2 TYR A  65      12.175  -6.320   2.829  1.00 98.80           H  
ATOM   1065  OH  TYR A  65      10.403  -4.357   2.626  1.00 98.80           O  
ATOM   1066  HH  TYR A  65      11.347  -4.188   2.663  1.00 98.80           H  
ATOM   1067  CZ  TYR A  65      10.132  -5.622   3.019  1.00 98.80           C  
ATOM   1068  N   LYS A  66       8.286 -11.954   6.467  1.00 98.81           N  
ATOM   1069  H   LYS A  66       9.257 -12.191   6.324  1.00 98.81           H  
ATOM   1070  CA  LYS A  66       7.378 -12.994   6.951  1.00 98.81           C  
ATOM   1071  HA  LYS A  66       6.518 -13.053   6.284  1.00 98.81           H  
ATOM   1072  C   LYS A  66       6.829 -12.662   8.337  1.00 98.81           C  
ATOM   1073  CB  LYS A  66       8.113 -14.341   6.911  1.00 98.81           C  
ATOM   1074  HB2 LYS A  66       8.224 -14.637   5.868  1.00 98.81           H  
ATOM   1075  HB3 LYS A  66       9.109 -14.236   7.341  1.00 98.81           H  
ATOM   1076  O   LYS A  66       5.611 -12.695   8.512  1.00 98.81           O  
ATOM   1077  CG  LYS A  66       7.373 -15.437   7.685  1.00 98.81           C  
ATOM   1078  HG2 LYS A  66       6.336 -15.476   7.352  1.00 98.81           H  
ATOM   1079  HG3 LYS A  66       7.383 -15.216   8.752  1.00 98.81           H  
ATOM   1080  CD  LYS A  66       8.055 -16.785   7.467  1.00 98.81           C  
ATOM   1081  HD2 LYS A  66       9.028 -16.781   7.959  1.00 98.81           H  
ATOM   1082  HD3 LYS A  66       8.201 -16.939   6.398  1.00 98.81           H  
ATOM   1083  CE  LYS A  66       7.184 -17.908   8.030  1.00 98.81           C  
ATOM   1084  HE2 LYS A  66       6.214 -17.868   7.534  1.00 98.81           H  
ATOM   1085  HE3 LYS A  66       7.030 -17.757   9.099  1.00 98.81           H  
ATOM   1086  NZ  LYS A  66       7.808 -19.222   7.769  1.00 98.81           N  
ATOM   1087  HZ1 LYS A  66       7.163 -19.979   7.947  1.00 98.81           H  
ATOM   1088  HZ2 LYS A  66       8.704 -19.359   8.214  1.00 98.81           H  
ATOM   1089  HZ3 LYS A  66       7.923 -19.324   6.771  1.00 98.81           H  
ATOM   1090  N   SER A  67       7.698 -12.364   9.306  1.00 98.28           N  
ATOM   1091  H   SER A  67       8.684 -12.335   9.088  1.00 98.28           H  
ATOM   1092  CA  SER A  67       7.300 -12.153  10.707  1.00 98.28           C  
ATOM   1093  HA  SER A  67       6.488 -12.842  10.943  1.00 98.28           H  
ATOM   1094  C   SER A  67       6.780 -10.750  11.011  1.00 98.28           C  
ATOM   1095  CB  SER A  67       8.463 -12.477  11.649  1.00 98.28           C  
ATOM   1096  HB2 SER A  67       8.151 -12.308  12.680  1.00 98.28           H  
ATOM   1097  HB3 SER A  67       8.722 -13.530  11.537  1.00 98.28           H  
ATOM   1098  O   SER A  67       6.032 -10.583  11.971  1.00 98.28           O  
ATOM   1099  OG  SER A  67       9.612 -11.701  11.374  1.00 98.28           O  
ATOM   1100  HG  SER A  67       9.429 -10.766  11.491  1.00 98.28           H  
ATOM   1101  N   GLY A  68       7.165  -9.762  10.206  1.00 98.22           N  
ATOM   1102  H   GLY A  68       7.853  -9.981   9.499  1.00 98.22           H  
ATOM   1103  CA  GLY A  68       6.951  -8.344  10.472  1.00 98.22           C  
ATOM   1104  HA2 GLY A  68       6.076  -8.198  11.105  1.00 98.22           H  
ATOM   1105  HA3 GLY A  68       6.774  -7.837   9.523  1.00 98.22           H  
ATOM   1106  C   GLY A  68       8.157  -7.690  11.147  1.00 98.22           C  
ATOM   1107  O   GLY A  68       9.001  -8.362  11.744  1.00 98.22           O  
ATOM   1108  N   PHE A  69       8.243  -6.366  11.023  1.00 97.88           N  
ATOM   1109  H   PHE A  69       7.478  -5.885  10.570  1.00 97.88           H  
ATOM   1110  CA  PHE A  69       9.319  -5.536  11.570  1.00 97.88           C  
ATOM   1111  HA  PHE A  69       9.569  -5.900  12.567  1.00 97.88           H  
ATOM   1112  C   PHE A  69       8.885  -4.068  11.695  1.00 97.88           C  
ATOM   1113  CB  PHE A  69      10.572  -5.641  10.679  1.00 97.88           C  
ATOM   1114  HB2 PHE A  69      11.380  -5.063  11.127  1.00 97.88           H  
ATOM   1115  HB3 PHE A  69      10.907  -6.679  10.669  1.00 97.88           H  
ATOM   1116  O   PHE A  69       7.861  -3.662  11.145  1.00 97.88           O  
ATOM   1117  CG  PHE A  69      10.383  -5.177   9.245  1.00 97.88           C  
ATOM   1118  CD1 PHE A  69      10.091  -6.120   8.244  1.00 97.88           C  
ATOM   1119  HD1 PHE A  69      10.000  -7.166   8.499  1.00 97.88           H  
ATOM   1120  CD2 PHE A  69      10.491  -3.813   8.905  1.00 97.88           C  
ATOM   1121  HD2 PHE A  69      10.703  -3.075   9.665  1.00 97.88           H  
ATOM   1122  CE1 PHE A  69       9.914  -5.709   6.913  1.00 97.88           C  
ATOM   1123  HE1 PHE A  69       9.696  -6.437   6.146  1.00 97.88           H  
ATOM   1124  CE2 PHE A  69      10.300  -3.400   7.575  1.00 97.88           C  
ATOM   1125  HE2 PHE A  69      10.362  -2.353   7.315  1.00 97.88           H  
ATOM   1126  CZ  PHE A  69      10.014  -4.349   6.579  1.00 97.88           C  
ATOM   1127  HZ  PHE A  69       9.864  -4.034   5.556  1.00 97.88           H  
ATOM   1128  N   GLY A  70       9.711  -3.263  12.367  1.00 95.61           N  
ATOM   1129  H   GLY A  70      10.494  -3.681  12.849  1.00 95.61           H  
ATOM   1130  CA  GLY A  70       9.484  -1.830  12.569  1.00 95.61           C  
ATOM   1131  HA2 GLY A  70       8.891  -1.431  11.746  1.00 95.61           H  
ATOM   1132  HA3 GLY A  70      10.437  -1.301  12.571  1.00 95.61           H  
ATOM   1133  C   GLY A  70       8.764  -1.520  13.880  1.00 95.61           C  
ATOM   1134  O   GLY A  70       8.664  -2.370  14.767  1.00 95.61           O  
ATOM   1135  N   LEU A  71       8.285  -0.285  14.008  1.00 93.20           N  
ATOM   1136  H   LEU A  71       8.329   0.326  13.205  1.00 93.20           H  
ATOM   1137  CA  LEU A  71       7.586   0.204  15.194  1.00 93.20           C  
ATOM   1138  HA  LEU A  71       7.617  -0.552  15.978  1.00 93.20           H  
ATOM   1139  C   LEU A  71       6.120   0.458  14.856  1.00 93.20           C  
ATOM   1140  CB  LEU A  71       8.266   1.478  15.721  1.00 93.20           C  
ATOM   1141  HB2 LEU A  71       7.658   1.895  16.524  1.00 93.20           H  
ATOM   1142  HB3 LEU A  71       8.293   2.205  14.910  1.00 93.20           H  
ATOM   1143  O   LEU A  71       5.800   1.280  14.007  1.00 93.20           O  
ATOM   1144  CG  LEU A  71       9.703   1.292  16.237  1.00 93.20           C  
ATOM   1145  HG  LEU A  71      10.330   0.888  15.442  1.00 93.20           H  
ATOM   1146  CD1 LEU A  71      10.265   2.651  16.651  1.00 93.20           C  
ATOM   1147 HD11 LEU A  71      10.254   3.331  15.800  1.00 93.20           H  
ATOM   1148 HD12 LEU A  71      11.297   2.544  16.987  1.00 93.20           H  
ATOM   1149 HD13 LEU A  71       9.666   3.088  17.450  1.00 93.20           H  
ATOM   1150  CD2 LEU A  71       9.771   0.354  17.445  1.00 93.20           C  
ATOM   1151 HD21 LEU A  71       9.110   0.712  18.234  1.00 93.20           H  
ATOM   1152 HD22 LEU A  71       9.487  -0.656  17.151  1.00 93.20           H  
ATOM   1153 HD23 LEU A  71      10.793   0.323  17.822  1.00 93.20           H  
ATOM   1154  N   ILE A  72       5.218  -0.215  15.566  1.00 89.36           N  
ATOM   1155  H   ILE A  72       5.570  -0.885  16.236  1.00 89.36           H  
ATOM   1156  CA  ILE A  72       3.773  -0.228  15.287  1.00 89.36           C  
ATOM   1157  HA  ILE A  72       3.630  -0.713  14.321  1.00 89.36           H  
ATOM   1158  C   ILE A  72       3.140   1.173  15.181  1.00 89.36           C  
ATOM   1159  CB  ILE A  72       3.114  -1.108  16.369  1.00 89.36           C  
ATOM   1160  HB  ILE A  72       3.727  -2.006  16.443  1.00 89.36           H  
ATOM   1161  O   ILE A  72       2.222   1.384  14.394  1.00 89.36           O  
ATOM   1162  CG1 ILE A  72       1.689  -1.565  16.023  1.00 89.36           C  
ATOM   1163 HG12 ILE A  72       0.984  -0.815  16.383  1.00 89.36           H  
ATOM   1164 HG13 ILE A  72       1.571  -1.695  14.948  1.00 89.36           H  
ATOM   1165  CG2 ILE A  72       3.107  -0.426  17.755  1.00 89.36           C  
ATOM   1166 HG21 ILE A  72       2.429   0.427  17.764  1.00 89.36           H  
ATOM   1167 HG22 ILE A  72       4.109  -0.092  18.024  1.00 89.36           H  
ATOM   1168 HG23 ILE A  72       2.775  -1.130  18.518  1.00 89.36           H  
ATOM   1169  CD1 ILE A  72       1.366  -2.883  16.731  1.00 89.36           C  
ATOM   1170 HD11 ILE A  72       1.578  -3.720  16.065  1.00 89.36           H  
ATOM   1171 HD12 ILE A  72       0.322  -2.882  17.043  1.00 89.36           H  
ATOM   1172 HD13 ILE A  72       1.968  -3.014  17.630  1.00 89.36           H  
ATOM   1173  N   CYS A  73       3.631   2.158  15.939  1.00 87.70           N  
ATOM   1174  H   CYS A  73       4.429   1.962  16.526  1.00 87.70           H  
ATOM   1175  CA  CYS A  73       3.128   3.533  15.889  1.00 87.70           C  
ATOM   1176  HA  CYS A  73       2.089   3.502  15.562  1.00 87.70           H  
ATOM   1177  C   CYS A  73       3.854   4.445  14.884  1.00 87.70           C  
ATOM   1178  CB  CYS A  73       3.117   4.129  17.295  1.00 87.70           C  
ATOM   1179  HB2 CYS A  73       2.650   5.112  17.235  1.00 87.70           H  
ATOM   1180  HB3 CYS A  73       2.498   3.504  17.938  1.00 87.70           H  
ATOM   1181  O   CYS A  73       3.410   5.575  14.679  1.00 87.70           O  
ATOM   1182  SG  CYS A  73       4.732   4.350  18.072  1.00 87.70           S  
ATOM   1183  N   GLU A  74       4.911   3.959  14.238  1.00 92.12           N  
ATOM   1184  H   GLU A  74       5.150   2.986  14.368  1.00 92.12           H  
ATOM   1185  CA  GLU A  74       5.706   4.659  13.227  1.00 92.12           C  
ATOM   1186  HA  GLU A  74       5.244   5.614  12.978  1.00 92.12           H  
ATOM   1187  C   GLU A  74       5.738   3.826  11.934  1.00 92.12           C  
ATOM   1188  CB  GLU A  74       7.120   4.948  13.760  1.00 92.12           C  
ATOM   1189  HB2 GLU A  74       7.629   5.541  13.000  1.00 92.12           H  
ATOM   1190  HB3 GLU A  74       7.657   4.008  13.881  1.00 92.12           H  
ATOM   1191  O   GLU A  74       4.698   3.350  11.482  1.00 92.12           O  
ATOM   1192  CG  GLU A  74       7.184   5.721  15.084  1.00 92.12           C  
ATOM   1193  HG2 GLU A  74       6.787   5.095  15.883  1.00 92.12           H  
ATOM   1194  HG3 GLU A  74       6.558   6.609  14.999  1.00 92.12           H  
ATOM   1195  CD  GLU A  74       8.618   6.148  15.440  1.00 92.12           C  
ATOM   1196  OE1 GLU A  74       8.767   6.842  16.475  1.00 92.12           O  
ATOM   1197  OE2 GLU A  74       9.540   5.834  14.654  1.00 92.12           O  
ATOM   1198  N   ASP A  75       6.907   3.644  11.329  1.00 95.49           N  
ATOM   1199  H   ASP A  75       7.727   4.097  11.707  1.00 95.49           H  
ATOM   1200  CA  ASP A  75       7.094   2.802  10.160  1.00 95.49           C  
ATOM   1201  HA  ASP A  75       6.261   2.972   9.478  1.00 95.49           H  
ATOM   1202  C   ASP A  75       7.128   1.320  10.541  1.00 95.49           C  
ATOM   1203  CB  ASP A  75       8.387   3.207   9.450  1.00 95.49           C  
ATOM   1204  HB2 ASP A  75       8.705   2.364   8.836  1.00 95.49           H  
ATOM   1205  HB3 ASP A  75       9.170   3.419  10.177  1.00 95.49           H  
ATOM   1206  O   ASP A  75       7.973   0.889  11.333  1.00 95.49           O  
ATOM   1207  CG  ASP A  75       8.192   4.405   8.533  1.00 95.49           C  
ATOM   1208  OD1 ASP A  75       7.479   5.360   8.914  1.00 95.49           O  
ATOM   1209  OD2 ASP A  75       8.655   4.308   7.375  1.00 95.49           O  
ATOM   1210  N   TYR A  76       6.240   0.518   9.951  1.00 96.65           N  
ATOM   1211  H   TYR A  76       5.603   0.911   9.272  1.00 96.65           H  
ATOM   1212  CA  TYR A  76       6.235  -0.925  10.178  1.00 96.65           C  
ATOM   1213  HA  TYR A  76       7.274  -1.248  10.242  1.00 96.65           H  
ATOM   1214  C   TYR A  76       5.598  -1.726   9.046  1.00 96.65           C  
ATOM   1215  CB  TYR A  76       5.565  -1.264  11.522  1.00 96.65           C  
ATOM   1216  HB2 TYR A  76       5.930  -2.235  11.859  1.00 96.65           H  
ATOM   1217  HB3 TYR A  76       5.886  -0.545  12.275  1.00 96.65           H  
ATOM   1218  O   TYR A  76       4.823  -1.217   8.230  1.00 96.65           O  
ATOM   1219  CG  TYR A  76       4.053  -1.318  11.508  1.00 96.65           C  
ATOM   1220  CD1 TYR A  76       3.314  -0.125  11.568  1.00 96.65           C  
ATOM   1221  HD1 TYR A  76       3.827   0.825  11.613  1.00 96.65           H  
ATOM   1222  CD2 TYR A  76       3.395  -2.564  11.476  1.00 96.65           C  
ATOM   1223  HD2 TYR A  76       3.972  -3.476  11.436  1.00 96.65           H  
ATOM   1224  CE1 TYR A  76       1.912  -0.178  11.638  1.00 96.65           C  
ATOM   1225  HE1 TYR A  76       1.338   0.731  11.737  1.00 96.65           H  
ATOM   1226  CE2 TYR A  76       1.989  -2.621  11.520  1.00 96.65           C  
ATOM   1227  HE2 TYR A  76       1.480  -3.573  11.517  1.00 96.65           H  
ATOM   1228  OH  TYR A  76      -0.085  -1.448  11.809  1.00 96.65           O  
ATOM   1229  HH  TYR A  76      -0.489  -2.253  11.478  1.00 96.65           H  
ATOM   1230  CZ  TYR A  76       1.255  -1.423  11.634  1.00 96.65           C  
ATOM   1231  N   TRP A  77       5.918  -3.016   9.055  1.00 98.48           N  
ATOM   1232  H   TRP A  77       6.573  -3.319   9.762  1.00 98.48           H  
ATOM   1233  CA  TRP A  77       5.294  -4.063   8.261  1.00 98.48           C  
ATOM   1234  HA  TRP A  77       4.473  -3.650   7.674  1.00 98.48           H  
ATOM   1235  C   TRP A  77       4.747  -5.129   9.209  1.00 98.48           C  
ATOM   1236  CB  TRP A  77       6.336  -4.660   7.310  1.00 98.48           C  
ATOM   1237  HB2 TRP A  77       7.120  -5.148   7.889  1.00 98.48           H  
ATOM   1238  HB3 TRP A  77       6.802  -3.852   6.746  1.00 98.48           H  
ATOM   1239  O   TRP A  77       5.492  -5.659  10.033  1.00 98.48           O  
ATOM   1240  CG  TRP A  77       5.765  -5.634   6.332  1.00 98.48           C  
ATOM   1241  CD1 TRP A  77       5.828  -6.984   6.399  1.00 98.48           C  
ATOM   1242  HD1 TRP A  77       6.337  -7.543   7.170  1.00 98.48           H  
ATOM   1243  CD2 TRP A  77       5.049  -5.333   5.100  1.00 98.48           C  
ATOM   1244  CE2 TRP A  77       4.659  -6.552   4.482  1.00 98.48           C  
ATOM   1245  CE3 TRP A  77       4.728  -4.143   4.424  1.00 98.48           C  
ATOM   1246  HE3 TRP A  77       5.059  -3.213   4.863  1.00 98.48           H  
ATOM   1247  NE1 TRP A  77       5.153  -7.526   5.320  1.00 98.48           N  
ATOM   1248  HE1 TRP A  77       5.101  -8.511   5.101  1.00 98.48           H  
ATOM   1249  CH2 TRP A  77       3.650  -5.381   2.621  1.00 98.48           C  
ATOM   1250  HH2 TRP A  77       3.143  -5.386   1.667  1.00 98.48           H  
ATOM   1251  CZ2 TRP A  77       3.966  -6.586   3.263  1.00 98.48           C  
ATOM   1252  HZ2 TRP A  77       3.697  -7.526   2.805  1.00 98.48           H  
ATOM   1253  CZ3 TRP A  77       4.032  -4.164   3.198  1.00 98.48           C  
ATOM   1254  HZ3 TRP A  77       3.803  -3.249   2.672  1.00 98.48           H  
ATOM   1255  N   LEU A  78       3.457  -5.461   9.110  1.00 98.27           N  
ATOM   1256  H   LEU A  78       2.884  -4.978   8.434  1.00 98.27           H  
ATOM   1257  CA  LEU A  78       2.808  -6.399  10.037  1.00 98.27           C  
ATOM   1258  HA  LEU A  78       3.017  -6.061  11.051  1.00 98.27           H  
ATOM   1259  C   LEU A  78       3.351  -7.830   9.919  1.00 98.27           C  
ATOM   1260  CB  LEU A  78       1.287  -6.358   9.794  1.00 98.27           C  
ATOM   1261  HB2 LEU A  78       1.085  -6.723   8.787  1.00 98.27           H  
ATOM   1262  HB3 LEU A  78       0.970  -5.317   9.853  1.00 98.27           H  
ATOM   1263  O   LEU A  78       3.265  -8.595  10.875  1.00 98.27           O  
ATOM   1264  CG  LEU A  78       0.446  -7.169  10.800  1.00 98.27           C  
ATOM   1265  HG  LEU A  78       0.766  -8.211  10.812  1.00 98.27           H  
ATOM   1266  CD1 LEU A  78       0.555  -6.585  12.209  1.00 98.27           C  
ATOM   1267 HD11 LEU A  78       1.562  -6.732  12.600  1.00 98.27           H  
ATOM   1268 HD12 LEU A  78       0.320  -5.520  12.196  1.00 98.27           H  
ATOM   1269 HD13 LEU A  78      -0.141  -7.086  12.882  1.00 98.27           H  
ATOM   1270  CD2 LEU A  78      -1.026  -7.153  10.402  1.00 98.27           C  
ATOM   1271 HD21 LEU A  78      -1.408  -6.134  10.450  1.00 98.27           H  
ATOM   1272 HD22 LEU A  78      -1.139  -7.550   9.393  1.00 98.27           H  
ATOM   1273 HD23 LEU A  78      -1.597  -7.778  11.089  1.00 98.27           H  
ATOM   1274  N   GLY A  79       3.905  -8.191   8.763  1.00 98.59           N  
ATOM   1275  H   GLY A  79       3.952  -7.495   8.032  1.00 98.59           H  
ATOM   1276  CA  GLY A  79       4.373  -9.540   8.458  1.00 98.59           C  
ATOM   1277  HA2 GLY A  79       4.469 -10.132   9.368  1.00 98.59           H  
ATOM   1278  HA3 GLY A  79       5.361  -9.474   8.004  1.00 98.59           H  
ATOM   1279  C   GLY A  79       3.419 -10.271   7.522  1.00 98.59           C  
ATOM   1280  O   GLY A  79       2.215 -10.339   7.772  1.00 98.59           O  
ATOM   1281  N   ASN A  80       3.953 -10.839   6.443  1.00 98.88           N  
ATOM   1282  H   ASN A  80       4.948 -10.741   6.299  1.00 98.88           H  
ATOM   1283  CA  ASN A  80       3.160 -11.499   5.406  1.00 98.88           C  
ATOM   1284  HA  ASN A  80       2.437 -10.788   5.004  1.00 98.88           H  
ATOM   1285  C   ASN A  80       2.367 -12.686   5.958  1.00 98.88           C  
ATOM   1286  CB  ASN A  80       4.084 -11.961   4.270  1.00 98.88           C  
ATOM   1287  HB2 ASN A  80       3.476 -12.513   3.553  1.00 98.88           H  
ATOM   1288  HB3 ASN A  80       4.858 -12.624   4.657  1.00 98.88           H  
ATOM   1289  O   ASN A  80       1.200 -12.856   5.615  1.00 98.88           O  
ATOM   1290  CG  ASN A  80       4.727 -10.826   3.505  1.00 98.88           C  
ATOM   1291  ND2 ASN A  80       5.704 -11.103   2.678  1.00 98.88           N  
ATOM   1292 HD21 ASN A  80       6.059 -10.343   2.117  1.00 98.88           H  
ATOM   1293 HD22 ASN A  80       5.989 -12.059   2.521  1.00 98.88           H  
ATOM   1294  OD1 ASN A  80       4.356  -9.679   3.646  1.00 98.88           O  
ATOM   1295  N   GLU A  81       2.966 -13.456   6.869  1.00 98.72           N  
ATOM   1296  H   GLU A  81       3.911 -13.234   7.148  1.00 98.72           H  
ATOM   1297  CA  GLU A  81       2.299 -14.585   7.523  1.00 98.72           C  
ATOM   1298  HA  GLU A  81       1.912 -15.264   6.763  1.00 98.72           H  
ATOM   1299  C   GLU A  81       1.115 -14.111   8.379  1.00 98.72           C  
ATOM   1300  CB  GLU A  81       3.347 -15.327   8.364  1.00 98.72           C  
ATOM   1301  HB2 GLU A  81       3.761 -14.635   9.098  1.00 98.72           H  
ATOM   1302  HB3 GLU A  81       4.158 -15.645   7.710  1.00 98.72           H  
ATOM   1303  O   GLU A  81       0.051 -14.730   8.387  1.00 98.72           O  
ATOM   1304  CG  GLU A  81       2.825 -16.554   9.120  1.00 98.72           C  
ATOM   1305  HG2 GLU A  81       3.648 -16.958   9.709  1.00 98.72           H  
ATOM   1306  HG3 GLU A  81       2.059 -16.233   9.827  1.00 98.72           H  
ATOM   1307  CD  GLU A  81       2.272 -17.674   8.231  1.00 98.72           C  
ATOM   1308  OE1 GLU A  81       1.533 -18.506   8.820  1.00 98.72           O  
ATOM   1309  OE2 GLU A  81       2.612 -17.721   7.031  1.00 98.72           O  
ATOM   1310  N   ASN A  82       1.261 -12.969   9.053  1.00 98.51           N  
ATOM   1311  H   ASN A  82       2.128 -12.460   8.950  1.00 98.51           H  
ATOM   1312  CA  ASN A  82       0.191 -12.375   9.848  1.00 98.51           C  
ATOM   1313  HA  ASN A  82      -0.228 -13.139  10.504  1.00 98.51           H  
ATOM   1314  C   ASN A  82      -0.958 -11.877   8.959  1.00 98.51           C  
ATOM   1315  CB  ASN A  82       0.781 -11.253  10.714  1.00 98.51           C  
ATOM   1316  HB2 ASN A  82       1.327 -10.546  10.090  1.00 98.51           H  
ATOM   1317  HB3 ASN A  82      -0.038 -10.708  11.184  1.00 98.51           H  
ATOM   1318  O   ASN A  82      -2.122 -12.161   9.241  1.00 98.51           O  
ATOM   1319  CG  ASN A  82       1.705 -11.774  11.805  1.00 98.51           C  
ATOM   1320  ND2 ASN A  82       2.742 -11.045  12.136  1.00 98.51           N  
ATOM   1321 HD21 ASN A  82       3.404 -11.418  12.802  1.00 98.51           H  
ATOM   1322 HD22 ASN A  82       2.937 -10.169  11.672  1.00 98.51           H  
ATOM   1323  OD1 ASN A  82       1.502 -12.837  12.371  1.00 98.51           O  
ATOM   1324  N   VAL A  83      -0.647 -11.188   7.856  1.00 98.78           N  
ATOM   1325  H   VAL A  83       0.327 -10.992   7.676  1.00 98.78           H  
ATOM   1326  CA  VAL A  83      -1.658 -10.716   6.894  1.00 98.78           C  
ATOM   1327  HA  VAL A  83      -2.417 -10.155   7.440  1.00 98.78           H  
ATOM   1328  C   VAL A  83      -2.371 -11.894   6.222  1.00 98.78           C  
ATOM   1329  CB  VAL A  83      -1.034  -9.772   5.848  1.00 98.78           C  
ATOM   1330  HB  VAL A  83      -0.232 -10.295   5.327  1.00 98.78           H  
ATOM   1331  O   VAL A  83      -3.598 -11.877   6.116  1.00 98.78           O  
ATOM   1332  CG1 VAL A  83      -2.074  -9.292   4.825  1.00 98.78           C  
ATOM   1333 HG11 VAL A  83      -2.902  -8.797   5.333  1.00 98.78           H  
ATOM   1334 HG12 VAL A  83      -1.610  -8.593   4.129  1.00 98.78           H  
ATOM   1335 HG13 VAL A  83      -2.460 -10.132   4.248  1.00 98.78           H  
ATOM   1336  CG2 VAL A  83      -0.449  -8.518   6.508  1.00 98.78           C  
ATOM   1337 HG21 VAL A  83       0.317  -8.784   7.236  1.00 98.78           H  
ATOM   1338 HG22 VAL A  83      -1.239  -7.962   7.013  1.00 98.78           H  
ATOM   1339 HG23 VAL A  83       0.013  -7.885   5.750  1.00 98.78           H  
ATOM   1340  N   HIS A  84      -1.645 -12.945   5.834  1.00 98.65           N  
ATOM   1341  H   HIS A  84      -0.640 -12.899   5.917  1.00 98.65           H  
ATOM   1342  CA  HIS A  84      -2.225 -14.182   5.306  1.00 98.65           C  
ATOM   1343  HA  HIS A  84      -2.788 -13.957   4.400  1.00 98.65           H  
ATOM   1344  C   HIS A  84      -3.201 -14.825   6.306  1.00 98.65           C  
ATOM   1345  CB  HIS A  84      -1.093 -15.153   4.937  1.00 98.65           C  
ATOM   1346  HB2 HIS A  84      -0.398 -15.240   5.772  1.00 98.65           H  
ATOM   1347  HB3 HIS A  84      -0.547 -14.762   4.079  1.00 98.65           H  
ATOM   1348  O   HIS A  84      -4.347 -15.116   5.963  1.00 98.65           O  
ATOM   1349  CG  HIS A  84      -1.610 -16.526   4.603  1.00 98.65           C  
ATOM   1350  CD2 HIS A  84      -1.347 -17.692   5.272  1.00 98.65           C  
ATOM   1351  HD2 HIS A  84      -0.683 -17.804   6.116  1.00 98.65           H  
ATOM   1352  ND1 HIS A  84      -2.520 -16.821   3.618  1.00 98.65           N  
ATOM   1353  HD1 HIS A  84      -2.871 -16.174   2.927  1.00 98.65           H  
ATOM   1354  CE1 HIS A  84      -2.801 -18.130   3.684  1.00 98.65           C  
ATOM   1355  HE1 HIS A  84      -3.482 -18.650   3.027  1.00 98.65           H  
ATOM   1356  NE2 HIS A  84      -2.104 -18.707   4.675  1.00 98.65           N  
ATOM   1357  N   ARG A  85      -2.807 -14.985   7.576  1.00 98.04           N  
ATOM   1358  H   ARG A  85      -1.851 -14.754   7.805  1.00 98.04           H  
ATOM   1359  CA  ARG A  85      -3.676 -15.553   8.628  1.00 98.04           C  
ATOM   1360  HA  ARG A  85      -4.023 -16.539   8.320  1.00 98.04           H  
ATOM   1361  C   ARG A  85      -4.927 -14.729   8.912  1.00 98.04           C  
ATOM   1362  CB  ARG A  85      -2.884 -15.678   9.929  1.00 98.04           C  
ATOM   1363  HB2 ARG A  85      -3.572 -15.852  10.756  1.00 98.04           H  
ATOM   1364  HB3 ARG A  85      -2.349 -14.747  10.117  1.00 98.04           H  
ATOM   1365  O   ARG A  85      -5.943 -15.292   9.309  1.00 98.04           O  
ATOM   1366  CG  ARG A  85      -1.902 -16.844   9.875  1.00 98.04           C  
ATOM   1367  HG2 ARG A  85      -2.450 -17.785   9.822  1.00 98.04           H  
ATOM   1368  HG3 ARG A  85      -1.258 -16.767   8.999  1.00 98.04           H  
ATOM   1369  CD  ARG A  85      -1.054 -16.813  11.143  1.00 98.04           C  
ATOM   1370  HD2 ARG A  85      -0.584 -15.834  11.232  1.00 98.04           H  
ATOM   1371  HD3 ARG A  85      -1.697 -16.989  12.005  1.00 98.04           H  
ATOM   1372  NE  ARG A  85      -0.011 -17.831  11.060  1.00 98.04           N  
ATOM   1373  HE  ARG A  85       0.303 -18.081  10.133  1.00 98.04           H  
ATOM   1374  NH1 ARG A  85       0.476 -18.059  13.292  1.00 98.04           N  
ATOM   1375 HH11 ARG A  85       1.074 -18.451  14.005  1.00 98.04           H  
ATOM   1376 HH12 ARG A  85      -0.162 -17.302  13.488  1.00 98.04           H  
ATOM   1377  NH2 ARG A  85       1.588 -19.230  11.714  1.00 98.04           N  
ATOM   1378 HH21 ARG A  85       1.735 -19.347  10.722  1.00 98.04           H  
ATOM   1379 HH22 ARG A  85       2.166 -19.705  12.392  1.00 98.04           H  
ATOM   1380  CZ  ARG A  85       0.673 -18.370  12.037  1.00 98.04           C  
ATOM   1381  N   ILE A  86      -4.853 -13.407   8.767  1.00 98.05           N  
ATOM   1382  H   ILE A  86      -3.958 -13.006   8.529  1.00 98.05           H  
ATOM   1383  CA  ILE A  86      -6.013 -12.524   8.929  1.00 98.05           C  
ATOM   1384  HA  ILE A  86      -6.581 -12.839   9.805  1.00 98.05           H  
ATOM   1385  C   ILE A  86      -6.946 -12.676   7.724  1.00 98.05           C  
ATOM   1386  CB  ILE A  86      -5.554 -11.065   9.162  1.00 98.05           C  
ATOM   1387  HB  ILE A  86      -4.843 -10.794   8.381  1.00 98.05           H  
ATOM   1388  O   ILE A  86      -8.125 -12.979   7.891  1.00 98.05           O  
ATOM   1389  CG1 ILE A  86      -4.862 -10.928  10.538  1.00 98.05           C  
ATOM   1390 HG12 ILE A  86      -4.203 -11.778  10.715  1.00 98.05           H  
ATOM   1391 HG13 ILE A  86      -5.623 -10.929  11.318  1.00 98.05           H  
ATOM   1392  CG2 ILE A  86      -6.750 -10.099   9.087  1.00 98.05           C  
ATOM   1393 HG21 ILE A  86      -7.138 -10.060   8.069  1.00 98.05           H  
ATOM   1394 HG22 ILE A  86      -6.453  -9.088   9.366  1.00 98.05           H  
ATOM   1395 HG23 ILE A  86      -7.545 -10.430   9.755  1.00 98.05           H  
ATOM   1396  CD1 ILE A  86      -4.028  -9.653  10.696  1.00 98.05           C  
ATOM   1397 HD11 ILE A  86      -3.286  -9.592   9.899  1.00 98.05           H  
ATOM   1398 HD12 ILE A  86      -4.664  -8.768  10.668  1.00 98.05           H  
ATOM   1399 HD13 ILE A  86      -3.513  -9.678  11.656  1.00 98.05           H  
ATOM   1400  N   THR A  87      -6.403 -12.520   6.516  1.00 98.31           N  
ATOM   1401  H   THR A  87      -5.411 -12.338   6.461  1.00 98.31           H  
ATOM   1402  CA  THR A  87      -7.184 -12.458   5.269  1.00 98.31           C  
ATOM   1403  HA  THR A  87      -8.083 -11.874   5.463  1.00 98.31           H  
ATOM   1404  C   THR A  87      -7.681 -13.812   4.768  1.00 98.31           C  
ATOM   1405  CB  THR A  87      -6.421 -11.738   4.152  1.00 98.31           C  
ATOM   1406  HB  THR A  87      -7.028 -11.771   3.248  1.00 98.31           H  
ATOM   1407  O   THR A  87      -8.635 -13.861   4.007  1.00 98.31           O  
ATOM   1408  CG2 THR A  87      -6.152 -10.275   4.498  1.00 98.31           C  
ATOM   1409 HG21 THR A  87      -5.631  -9.811   3.661  1.00 98.31           H  
ATOM   1410 HG22 THR A  87      -5.544 -10.190   5.399  1.00 98.31           H  
ATOM   1411 HG23 THR A  87      -7.101  -9.761   4.650  1.00 98.31           H  
ATOM   1412  OG1 THR A  87      -5.168 -12.337   3.893  1.00 98.31           O  
ATOM   1413  HG1 THR A  87      -4.612 -12.182   4.660  1.00 98.31           H  
ATOM   1414  N   SER A  88      -7.117 -14.924   5.237  1.00 96.54           N  
ATOM   1415  H   SER A  88      -6.277 -14.838   5.792  1.00 96.54           H  
ATOM   1416  CA  SER A  88      -7.616 -16.276   4.933  1.00 96.54           C  
ATOM   1417  HA  SER A  88      -7.803 -16.339   3.861  1.00 96.54           H  
ATOM   1418  C   SER A  88      -8.941 -16.623   5.623  1.00 96.54           C  
ATOM   1419  CB  SER A  88      -6.566 -17.336   5.281  1.00 96.54           C  
ATOM   1420  HB2 SER A  88      -7.002 -18.331   5.183  1.00 96.54           H  
ATOM   1421  HB3 SER A  88      -5.732 -17.255   4.584  1.00 96.54           H  
ATOM   1422  O   SER A  88      -9.560 -17.625   5.275  1.00 96.54           O  
ATOM   1423  OG  SER A  88      -6.082 -17.157   6.596  1.00 96.54           O  
ATOM   1424  HG  SER A  88      -5.377 -16.510   6.515  1.00 96.54           H  
ATOM   1425  N   LYS A  89      -9.400 -15.816   6.591  1.00 92.84           N  
ATOM   1426  H   LYS A  89      -8.849 -15.003   6.827  1.00 92.84           H  
ATOM   1427  CA  LYS A  89     -10.639 -16.078   7.344  1.00 92.84           C  
ATOM   1428  HA  LYS A  89     -10.785 -17.157   7.401  1.00 92.84           H  
ATOM   1429  C   LYS A  89     -11.911 -15.548   6.676  1.00 92.84           C  
ATOM   1430  CB  LYS A  89     -10.521 -15.539   8.775  1.00 92.84           C  
ATOM   1431  HB2 LYS A  89     -10.360 -14.461   8.743  1.00 92.84           H  
ATOM   1432  HB3 LYS A  89     -11.462 -15.727   9.292  1.00 92.84           H  
ATOM   1433  O   LYS A  89     -12.996 -15.799   7.194  1.00 92.84           O  
ATOM   1434  CG  LYS A  89      -9.392 -16.205   9.571  1.00 92.84           C  
ATOM   1435  HG2 LYS A  89      -8.432 -15.885   9.166  1.00 92.84           H  
ATOM   1436  HG3 LYS A  89      -9.471 -17.290   9.492  1.00 92.84           H  
ATOM   1437  CD  LYS A  89      -9.500 -15.795  11.042  1.00 92.84           C  
ATOM   1438  HD2 LYS A  89     -10.405 -16.233  11.463  1.00 92.84           H  
ATOM   1439  HD3 LYS A  89      -9.585 -14.710  11.098  1.00 92.84           H  
ATOM   1440  CE  LYS A  89      -8.282 -16.261  11.842  1.00 92.84           C  
ATOM   1441  HE2 LYS A  89      -7.387 -15.870  11.357  1.00 92.84           H  
ATOM   1442  HE3 LYS A  89      -8.233 -17.350  11.800  1.00 92.84           H  
ATOM   1443  NZ  LYS A  89      -8.367 -15.790  13.251  1.00 92.84           N  
ATOM   1444  HZ1 LYS A  89      -9.194 -16.156  13.700  1.00 92.84           H  
ATOM   1445  HZ2 LYS A  89      -8.423 -14.782  13.286  1.00 92.84           H  
ATOM   1446  HZ3 LYS A  89      -7.566 -16.071  13.797  1.00 92.84           H  
ATOM   1447  N   GLY A  90     -11.807 -14.801   5.580  1.00 94.17           N  
ATOM   1448  H   GLY A  90     -10.898 -14.629   5.174  1.00 94.17           H  
ATOM   1449  CA  GLY A  90     -12.966 -14.226   4.902  1.00 94.17           C  
ATOM   1450  HA2 GLY A  90     -13.525 -15.018   4.404  1.00 94.17           H  
ATOM   1451  HA3 GLY A  90     -13.620 -13.756   5.637  1.00 94.17           H  
ATOM   1452  C   GLY A  90     -12.585 -13.179   3.864  1.00 94.17           C  
ATOM   1453  O   GLY A  90     -11.414 -12.999   3.548  1.00 94.17           O  
ATOM   1454  N   ASP A  91     -13.579 -12.468   3.341  1.00 95.26           N  
ATOM   1455  H   ASP A  91     -14.527 -12.629   3.649  1.00 95.26           H  
ATOM   1456  CA  ASP A  91     -13.341 -11.374   2.403  1.00 95.26           C  
ATOM   1457  HA  ASP A  91     -12.519 -11.652   1.743  1.00 95.26           H  
ATOM   1458  C   ASP A  91     -12.922 -10.100   3.152  1.00 95.26           C  
ATOM   1459  CB  ASP A  91     -14.580 -11.142   1.523  1.00 95.26           C  
ATOM   1460  HB2 ASP A  91     -15.476 -11.158   2.143  1.00 95.26           H  
ATOM   1461  HB3 ASP A  91     -14.504 -10.149   1.079  1.00 95.26           H  
ATOM   1462  O   ASP A  91     -13.624  -9.612   4.040  1.00 95.26           O  
ATOM   1463  CG  ASP A  91     -14.715 -12.149   0.370  1.00 95.26           C  
ATOM   1464  OD1 ASP A  91     -13.716 -12.403  -0.347  1.00 95.26           O  
ATOM   1465  OD2 ASP A  91     -15.844 -12.571   0.051  1.00 95.26           O  
ATOM   1466  N   PHE A  92     -11.775  -9.538   2.768  1.00 98.44           N  
ATOM   1467  H   PHE A  92     -11.205 -10.020   2.087  1.00 98.44           H  
ATOM   1468  CA  PHE A  92     -11.283  -8.269   3.296  1.00 98.44           C  
ATOM   1469  HA  PHE A  92     -11.951  -7.927   4.085  1.00 98.44           H  
ATOM   1470  C   PHE A  92     -11.288  -7.183   2.226  1.00 98.44           C  
ATOM   1471  CB  PHE A  92      -9.895  -8.437   3.930  1.00 98.44           C  
ATOM   1472  HB2 PHE A  92      -9.271  -9.057   3.286  1.00 98.44           H  
ATOM   1473  HB3 PHE A  92      -9.419  -7.459   3.997  1.00 98.44           H  
ATOM   1474  O   PHE A  92     -11.068  -7.421   1.034  1.00 98.44           O  
ATOM   1475  CG  PHE A  92      -9.935  -9.042   5.319  1.00 98.44           C  
ATOM   1476  CD1 PHE A  92      -9.708  -8.239   6.453  1.00 98.44           C  
ATOM   1477  HD1 PHE A  92      -9.494  -7.187   6.336  1.00 98.44           H  
ATOM   1478  CD2 PHE A  92     -10.218 -10.408   5.481  1.00 98.44           C  
ATOM   1479  HD2 PHE A  92     -10.381 -11.032   4.614  1.00 98.44           H  
ATOM   1480  CE1 PHE A  92      -9.758  -8.803   7.740  1.00 98.44           C  
ATOM   1481  HE1 PHE A  92      -9.569  -8.191   8.610  1.00 98.44           H  
ATOM   1482  CE2 PHE A  92     -10.286 -10.970   6.764  1.00 98.44           C  
ATOM   1483  HE2 PHE A  92     -10.504 -12.022   6.878  1.00 98.44           H  
ATOM   1484  CZ  PHE A  92     -10.052 -10.170   7.893  1.00 98.44           C  
ATOM   1485  HZ  PHE A  92     -10.090 -10.619   8.874  1.00 98.44           H  
ATOM   1486  N   VAL A  93     -11.499  -5.956   2.679  1.00 98.60           N  
ATOM   1487  H   VAL A  93     -11.714  -5.850   3.660  1.00 98.60           H  
ATOM   1488  CA  VAL A  93     -11.244  -4.741   1.913  1.00 98.60           C  
ATOM   1489  HA  VAL A  93     -11.327  -4.966   0.849  1.00 98.60           H  
ATOM   1490  C   VAL A  93      -9.822  -4.287   2.217  1.00 98.60           C  
ATOM   1491  CB  VAL A  93     -12.276  -3.652   2.256  1.00 98.60           C  
ATOM   1492  HB  VAL A  93     -12.129  -3.325   3.286  1.00 98.60           H  
ATOM   1493  O   VAL A  93      -9.444  -4.226   3.385  1.00 98.60           O  
ATOM   1494  CG1 VAL A  93     -12.130  -2.436   1.334  1.00 98.60           C  
ATOM   1495 HG11 VAL A  93     -11.132  -2.008   1.421  1.00 98.60           H  
ATOM   1496 HG12 VAL A  93     -12.864  -1.678   1.607  1.00 98.60           H  
ATOM   1497 HG13 VAL A  93     -12.310  -2.730   0.300  1.00 98.60           H  
ATOM   1498  CG2 VAL A  93     -13.711  -4.178   2.116  1.00 98.60           C  
ATOM   1499 HG21 VAL A  93     -14.428  -3.366   2.237  1.00 98.60           H  
ATOM   1500 HG22 VAL A  93     -13.914  -4.918   2.891  1.00 98.60           H  
ATOM   1501 HG23 VAL A  93     -13.850  -4.646   1.142  1.00 98.60           H  
ATOM   1502  N   LEU A  94      -9.047  -3.946   1.188  1.00 98.83           N  
ATOM   1503  H   LEU A  94      -9.457  -4.001   0.267  1.00 98.83           H  
ATOM   1504  CA  LEU A  94      -7.778  -3.231   1.309  1.00 98.83           C  
ATOM   1505  HA  LEU A  94      -7.421  -3.294   2.337  1.00 98.83           H  
ATOM   1506  C   LEU A  94      -8.009  -1.761   0.974  1.00 98.83           C  
ATOM   1507  CB  LEU A  94      -6.718  -3.874   0.395  1.00 98.83           C  
ATOM   1508  HB2 LEU A  94      -6.490  -4.863   0.792  1.00 98.83           H  
ATOM   1509  HB3 LEU A  94      -7.153  -3.998  -0.597  1.00 98.83           H  
ATOM   1510  O   LEU A  94      -8.526  -1.432  -0.093  1.00 98.83           O  
ATOM   1511  CG  LEU A  94      -5.396  -3.094   0.249  1.00 98.83           C  
ATOM   1512  HG  LEU A  94      -5.601  -2.061  -0.032  1.00 98.83           H  
ATOM   1513  CD1 LEU A  94      -4.582  -3.102   1.541  1.00 98.83           C  
ATOM   1514 HD11 LEU A  94      -3.653  -2.554   1.383  1.00 98.83           H  
ATOM   1515 HD12 LEU A  94      -4.354  -4.127   1.834  1.00 98.83           H  
ATOM   1516 HD13 LEU A  94      -5.139  -2.612   2.340  1.00 98.83           H  
ATOM   1517  CD2 LEU A  94      -4.539  -3.710  -0.856  1.00 98.83           C  
ATOM   1518 HD21 LEU A  94      -5.079  -3.676  -1.803  1.00 98.83           H  
ATOM   1519 HD22 LEU A  94      -3.611  -3.149  -0.963  1.00 98.83           H  
ATOM   1520 HD23 LEU A  94      -4.305  -4.746  -0.612  1.00 98.83           H  
ATOM   1521  N   ARG A  95      -7.568  -0.878   1.863  1.00 98.75           N  
ATOM   1522  H   ARG A  95      -7.163  -1.233   2.717  1.00 98.75           H  
ATOM   1523  CA  ARG A  95      -7.476   0.557   1.628  1.00 98.75           C  
ATOM   1524  HA  ARG A  95      -7.841   0.783   0.626  1.00 98.75           H  
ATOM   1525  C   ARG A  95      -6.015   0.980   1.691  1.00 98.75           C  
ATOM   1526  CB  ARG A  95      -8.370   1.289   2.635  1.00 98.75           C  
ATOM   1527  HB2 ARG A  95      -9.403   0.983   2.472  1.00 98.75           H  
ATOM   1528  HB3 ARG A  95      -8.083   1.012   3.649  1.00 98.75           H  
ATOM   1529  O   ARG A  95      -5.287   0.586   2.601  1.00 98.75           O  
ATOM   1530  CG  ARG A  95      -8.267   2.808   2.478  1.00 98.75           C  
ATOM   1531  HG2 ARG A  95      -7.251   3.134   2.701  1.00 98.75           H  
ATOM   1532  HG3 ARG A  95      -8.508   3.085   1.451  1.00 98.75           H  
ATOM   1533  CD  ARG A  95      -9.219   3.523   3.433  1.00 98.75           C  
ATOM   1534  HD2 ARG A  95      -8.974   3.245   4.458  1.00 98.75           H  
ATOM   1535  HD3 ARG A  95     -10.246   3.216   3.234  1.00 98.75           H  
ATOM   1536  NE  ARG A  95      -9.053   4.974   3.277  1.00 98.75           N  
ATOM   1537  HE  ARG A  95      -8.198   5.363   3.646  1.00 98.75           H  
ATOM   1538  NH1 ARG A  95     -10.841   5.409   1.899  1.00 98.75           N  
ATOM   1539 HH11 ARG A  95     -11.327   6.053   1.291  1.00 98.75           H  
ATOM   1540 HH12 ARG A  95     -11.171   4.464   2.028  1.00 98.75           H  
ATOM   1541  NH2 ARG A  95      -9.398   7.026   2.392  1.00 98.75           N  
ATOM   1542 HH21 ARG A  95      -8.444   7.201   2.673  1.00 98.75           H  
ATOM   1543 HH22 ARG A  95      -9.819   7.614   1.687  1.00 98.75           H  
ATOM   1544  CZ  ARG A  95      -9.768   5.794   2.534  1.00 98.75           C  
ATOM   1545  N   ILE A  96      -5.606   1.794   0.728  1.00 98.87           N  
ATOM   1546  H   ILE A  96      -6.264   2.044   0.004  1.00 98.87           H  
ATOM   1547  CA  ILE A  96      -4.290   2.425   0.690  1.00 98.87           C  
ATOM   1548  HA  ILE A  96      -3.706   2.092   1.548  1.00 98.87           H  
ATOM   1549  C   ILE A  96      -4.515   3.926   0.799  1.00 98.87           C  
ATOM   1550  CB  ILE A  96      -3.512   2.029  -0.583  1.00 98.87           C  
ATOM   1551  HB  ILE A  96      -4.040   2.424  -1.451  1.00 98.87           H  
ATOM   1552  O   ILE A  96      -5.206   4.483  -0.047  1.00 98.87           O  
ATOM   1553  CG1 ILE A  96      -3.443   0.488  -0.717  1.00 98.87           C  
ATOM   1554 HG12 ILE A  96      -2.975   0.064   0.172  1.00 98.87           H  
ATOM   1555 HG13 ILE A  96      -4.456   0.090  -0.783  1.00 98.87           H  
ATOM   1556  CG2 ILE A  96      -2.107   2.655  -0.547  1.00 98.87           C  
ATOM   1557 HG21 ILE A  96      -2.171   3.734  -0.404  1.00 98.87           H  
ATOM   1558 HG22 ILE A  96      -1.524   2.228   0.269  1.00 98.87           H  
ATOM   1559 HG23 ILE A  96      -1.592   2.487  -1.492  1.00 98.87           H  
ATOM   1560  CD1 ILE A  96      -2.702  -0.013  -1.960  1.00 98.87           C  
ATOM   1561 HD11 ILE A  96      -1.632   0.169  -1.863  1.00 98.87           H  
ATOM   1562 HD12 ILE A  96      -2.859  -1.086  -2.067  1.00 98.87           H  
ATOM   1563 HD13 ILE A  96      -3.081   0.492  -2.849  1.00 98.87           H  
ATOM   1564  N   ASP A  97      -3.969   4.560   1.831  1.00 98.71           N  
ATOM   1565  H   ASP A  97      -3.371   4.025   2.444  1.00 98.71           H  
ATOM   1566  CA  ASP A  97      -4.014   6.011   2.036  1.00 98.71           C  
ATOM   1567  HA  ASP A  97      -4.700   6.472   1.326  1.00 98.71           H  
ATOM   1568  C   ASP A  97      -2.623   6.596   1.805  1.00 98.71           C  
ATOM   1569  CB  ASP A  97      -4.497   6.345   3.455  1.00 98.71           C  
ATOM   1570  HB2 ASP A  97      -3.956   5.738   4.181  1.00 98.71           H  
ATOM   1571  HB3 ASP A  97      -4.275   7.392   3.663  1.00 98.71           H  
ATOM   1572  O   ASP A  97      -1.645   6.092   2.348  1.00 98.71           O  
ATOM   1573  CG  ASP A  97      -6.000   6.145   3.626  1.00 98.71           C  
ATOM   1574  OD1 ASP A  97      -6.783   6.802   2.910  1.00 98.71           O  
ATOM   1575  OD2 ASP A  97      -6.428   5.374   4.515  1.00 98.71           O  
ATOM   1576  N   MET A  98      -2.522   7.661   1.015  1.00 98.66           N  
ATOM   1577  H   MET A  98      -3.370   8.045   0.624  1.00 98.66           H  
ATOM   1578  CA  MET A  98      -1.254   8.260   0.600  1.00 98.66           C  
ATOM   1579  HA  MET A  98      -0.445   7.869   1.217  1.00 98.66           H  
ATOM   1580  C   MET A  98      -1.284   9.777   0.764  1.00 98.66           C  
ATOM   1581  CB  MET A  98      -0.954   7.898  -0.861  1.00 98.66           C  
ATOM   1582  HB2 MET A  98      -1.782   8.245  -1.480  1.00 98.66           H  
ATOM   1583  HB3 MET A  98      -0.046   8.406  -1.184  1.00 98.66           H  
ATOM   1584  O   MET A  98      -2.330  10.417   0.630  1.00 98.66           O  
ATOM   1585  CG  MET A  98      -0.776   6.397  -1.084  1.00 98.66           C  
ATOM   1586  HG2 MET A  98      -1.592   5.854  -0.607  1.00 98.66           H  
ATOM   1587  HG3 MET A  98       0.158   6.086  -0.616  1.00 98.66           H  
ATOM   1588  SD  MET A  98      -0.739   5.923  -2.826  1.00 98.66           S  
ATOM   1589  CE  MET A  98      -2.510   5.951  -3.211  1.00 98.66           C  
ATOM   1590  HE1 MET A  98      -2.639   5.678  -4.258  1.00 98.66           H  
ATOM   1591  HE2 MET A  98      -3.034   5.227  -2.587  1.00 98.66           H  
ATOM   1592  HE3 MET A  98      -2.919   6.947  -3.044  1.00 98.66           H  
ATOM   1593  N   LYS A  99      -0.116  10.372   0.999  1.00 98.37           N  
ATOM   1594  H   LYS A  99       0.698   9.784   1.108  1.00 98.37           H  
ATOM   1595  CA  LYS A  99       0.094  11.819   0.901  1.00 98.37           C  
ATOM   1596  HA  LYS A  99      -0.804  12.284   0.494  1.00 98.37           H  
ATOM   1597  C   LYS A  99       1.225  12.117  -0.068  1.00 98.37           C  
ATOM   1598  CB  LYS A  99       0.373  12.440   2.271  1.00 98.37           C  
ATOM   1599  HB2 LYS A  99       1.199  11.912   2.749  1.00 98.37           H  
ATOM   1600  HB3 LYS A  99       0.674  13.477   2.127  1.00 98.37           H  
ATOM   1601  O   LYS A  99       2.254  11.447  -0.035  1.00 98.37           O  
ATOM   1602  CG  LYS A  99      -0.874  12.405   3.162  1.00 98.37           C  
ATOM   1603  HG2 LYS A  99      -1.693  12.907   2.648  1.00 98.37           H  
ATOM   1604  HG3 LYS A  99      -1.159  11.372   3.364  1.00 98.37           H  
ATOM   1605  CD  LYS A  99      -0.590  13.120   4.482  1.00 98.37           C  
ATOM   1606  HD2 LYS A  99      -0.264  14.139   4.274  1.00 98.37           H  
ATOM   1607  HD3 LYS A  99       0.202  12.589   5.010  1.00 98.37           H  
ATOM   1608  CE  LYS A  99      -1.863  13.143   5.326  1.00 98.37           C  
ATOM   1609  HE2 LYS A  99      -2.179  12.115   5.501  1.00 98.37           H  
ATOM   1610  HE3 LYS A  99      -2.648  13.641   4.756  1.00 98.37           H  
ATOM   1611  NZ  LYS A  99      -1.622  13.841   6.610  1.00 98.37           N  
ATOM   1612  HZ1 LYS A  99      -2.468  13.859   7.162  1.00 98.37           H  
ATOM   1613  HZ2 LYS A  99      -1.319  14.788   6.431  1.00 98.37           H  
ATOM   1614  HZ3 LYS A  99      -0.896  13.360   7.121  1.00 98.37           H  
ATOM   1615  N   PHE A 100       1.021  13.117  -0.916  1.00 97.92           N  
ATOM   1616  H   PHE A 100       0.139  13.608  -0.878  1.00 97.92           H  
ATOM   1617  CA  PHE A 100       2.040  13.600  -1.840  1.00 97.92           C  
ATOM   1618  HA  PHE A 100       3.021  13.497  -1.375  1.00 97.92           H  
ATOM   1619  C   PHE A 100       1.814  15.071  -2.177  1.00 97.92           C  
ATOM   1620  CB  PHE A 100       2.027  12.748  -3.111  1.00 97.92           C  
ATOM   1621  HB2 PHE A 100       1.045  12.799  -3.581  1.00 97.92           H  
ATOM   1622  HB3 PHE A 100       2.197  11.709  -2.828  1.00 97.92           H  
ATOM   1623  O   PHE A 100       0.716  15.447  -2.603  1.00 97.92           O  
ATOM   1624  CG  PHE A 100       3.088  13.143  -4.114  1.00 97.92           C  
ATOM   1625  CD1 PHE A 100       2.721  13.657  -5.371  1.00 97.92           C  
ATOM   1626  HD1 PHE A 100       1.678  13.760  -5.633  1.00 97.92           H  
ATOM   1627  CD2 PHE A 100       4.449  12.986  -3.795  1.00 97.92           C  
ATOM   1628  HD2 PHE A 100       4.748  12.604  -2.830  1.00 97.92           H  
ATOM   1629  CE1 PHE A 100       3.712  13.980  -6.313  1.00 97.92           C  
ATOM   1630  HE1 PHE A 100       3.420  14.307  -7.300  1.00 97.92           H  
ATOM   1631  CE2 PHE A 100       5.438  13.296  -4.742  1.00 97.92           C  
ATOM   1632  HE2 PHE A 100       6.476  13.130  -4.494  1.00 97.92           H  
ATOM   1633  CZ  PHE A 100       5.069  13.772  -6.011  1.00 97.92           C  
ATOM   1634  HZ  PHE A 100       5.826  13.936  -6.763  1.00 97.92           H  
ATOM   1635  N   LYS A 101       2.848  15.904  -2.003  1.00 95.57           N  
ATOM   1636  H   LYS A 101       3.630  15.533  -1.482  1.00 95.57           H  
ATOM   1637  CA  LYS A 101       2.830  17.346  -2.306  1.00 95.57           C  
ATOM   1638  HA  LYS A 101       3.687  17.799  -1.808  1.00 95.57           H  
ATOM   1639  C   LYS A 101       1.593  18.034  -1.717  1.00 95.57           C  
ATOM   1640  CB  LYS A 101       2.978  17.584  -3.820  1.00 95.57           C  
ATOM   1641  HB2 LYS A 101       2.191  17.046  -4.348  1.00 95.57           H  
ATOM   1642  HB3 LYS A 101       2.853  18.649  -4.017  1.00 95.57           H  
ATOM   1643  O   LYS A 101       0.825  18.678  -2.430  1.00 95.57           O  
ATOM   1644  CG  LYS A 101       4.346  17.163  -4.372  1.00 95.57           C  
ATOM   1645  HG2 LYS A 101       4.504  16.099  -4.199  1.00 95.57           H  
ATOM   1646  HG3 LYS A 101       5.128  17.727  -3.864  1.00 95.57           H  
ATOM   1647  CD  LYS A 101       4.402  17.452  -5.878  1.00 95.57           C  
ATOM   1648  HD2 LYS A 101       4.200  18.509  -6.054  1.00 95.57           H  
ATOM   1649  HD3 LYS A 101       3.635  16.857  -6.375  1.00 95.57           H  
ATOM   1650  CE  LYS A 101       5.779  17.096  -6.446  1.00 95.57           C  
ATOM   1651  HE2 LYS A 101       6.519  17.768  -6.011  1.00 95.57           H  
ATOM   1652  HE3 LYS A 101       6.027  16.082  -6.131  1.00 95.57           H  
ATOM   1653  NZ  LYS A 101       5.794  17.187  -7.930  1.00 95.57           N  
ATOM   1654  HZ1 LYS A 101       5.134  16.533  -8.324  1.00 95.57           H  
ATOM   1655  HZ2 LYS A 101       6.705  16.951  -8.297  1.00 95.57           H  
ATOM   1656  HZ3 LYS A 101       5.548  18.116  -8.241  1.00 95.57           H  
ATOM   1657  N   LEU A 102       1.391  17.856  -0.407  1.00 95.08           N  
ATOM   1658  H   LEU A 102       2.063  17.271   0.068  1.00 95.08           H  
ATOM   1659  CA  LEU A 102       0.288  18.431   0.387  1.00 95.08           C  
ATOM   1660  HA  LEU A 102       0.451  18.122   1.419  1.00 95.08           H  
ATOM   1661  C   LEU A 102      -1.125  17.922   0.040  1.00 95.08           C  
ATOM   1662  CB  LEU A 102       0.347  19.976   0.357  1.00 95.08           C  
ATOM   1663  HB2 LEU A 102       0.073  20.316  -0.641  1.00 95.08           H  
ATOM   1664  HB3 LEU A 102      -0.410  20.365   1.038  1.00 95.08           H  
ATOM   1665  O   LEU A 102      -2.093  18.341   0.675  1.00 95.08           O  
ATOM   1666  CG  LEU A 102       1.700  20.604   0.733  1.00 95.08           C  
ATOM   1667  HG  LEU A 102       2.494  20.188   0.112  1.00 95.08           H  
ATOM   1668  CD1 LEU A 102       1.654  22.109   0.482  1.00 95.08           C  
ATOM   1669 HD11 LEU A 102       0.878  22.570   1.094  1.00 95.08           H  
ATOM   1670 HD12 LEU A 102       2.617  22.554   0.732  1.00 95.08           H  
ATOM   1671 HD13 LEU A 102       1.445  22.302  -0.570  1.00 95.08           H  
ATOM   1672  CD2 LEU A 102       2.038  20.357   2.204  1.00 95.08           C  
ATOM   1673 HD21 LEU A 102       2.175  19.290   2.383  1.00 95.08           H  
ATOM   1674 HD22 LEU A 102       2.969  20.866   2.453  1.00 95.08           H  
ATOM   1675 HD23 LEU A 102       1.241  20.739   2.842  1.00 95.08           H  
ATOM   1676  N   LYS A 103      -1.273  17.001  -0.917  1.00 98.37           N  
ATOM   1677  H   LYS A 103      -0.450  16.689  -1.413  1.00 98.37           H  
ATOM   1678  CA  LYS A 103      -2.556  16.381  -1.271  1.00 98.37           C  
ATOM   1679  HA  LYS A 103      -3.365  16.978  -0.850  1.00 98.37           H  
ATOM   1680  C   LYS A 103      -2.671  14.987  -0.665  1.00 98.37           C  
ATOM   1681  CB  LYS A 103      -2.730  16.371  -2.793  1.00 98.37           C  
ATOM   1682  HB2 LYS A 103      -3.603  15.771  -3.048  1.00 98.37           H  
ATOM   1683  HB3 LYS A 103      -1.849  15.916  -3.248  1.00 98.37           H  
ATOM   1684  O   LYS A 103      -1.672  14.294  -0.480  1.00 98.37           O  
ATOM   1685  CG  LYS A 103      -2.917  17.787  -3.357  1.00 98.37           C  
ATOM   1686  HG2 LYS A 103      -2.043  18.397  -3.129  1.00 98.37           H  
ATOM   1687  HG3 LYS A 103      -3.796  18.242  -2.902  1.00 98.37           H  
ATOM   1688  CD  LYS A 103      -3.104  17.732  -4.877  1.00 98.37           C  
ATOM   1689  HD2 LYS A 103      -3.946  17.081  -5.111  1.00 98.37           H  
ATOM   1690  HD3 LYS A 103      -2.200  17.323  -5.328  1.00 98.37           H  
ATOM   1691  CE  LYS A 103      -3.357  19.130  -5.450  1.00 98.37           C  
ATOM   1692  HE2 LYS A 103      -2.492  19.756  -5.233  1.00 98.37           H  
ATOM   1693  HE3 LYS A 103      -4.220  19.563  -4.943  1.00 98.37           H  
ATOM   1694  NZ  LYS A 103      -3.601  19.072  -6.914  1.00 98.37           N  
ATOM   1695  HZ1 LYS A 103      -4.408  18.498  -7.117  1.00 98.37           H  
ATOM   1696  HZ2 LYS A 103      -3.766  19.995  -7.289  1.00 98.37           H  
ATOM   1697  HZ3 LYS A 103      -2.808  18.668  -7.391  1.00 98.37           H  
ATOM   1698  N   SER A 104      -3.904  14.594  -0.348  1.00 98.53           N  
ATOM   1699  H   SER A 104      -4.675  15.182  -0.630  1.00 98.53           H  
ATOM   1700  CA  SER A 104      -4.226  13.259   0.164  1.00 98.53           C  
ATOM   1701  HA  SER A 104      -3.307  12.747   0.448  1.00 98.53           H  
ATOM   1702  C   SER A 104      -4.905  12.429  -0.919  1.00 98.53           C  
ATOM   1703  CB  SER A 104      -5.102  13.330   1.416  1.00 98.53           C  
ATOM   1704  HB2 SER A 104      -6.049  13.812   1.174  1.00 98.53           H  
ATOM   1705  HB3 SER A 104      -5.301  12.320   1.775  1.00 98.53           H  
ATOM   1706  O   SER A 104      -5.807  12.908  -1.612  1.00 98.53           O  
ATOM   1707  OG  SER A 104      -4.438  14.066   2.431  1.00 98.53           O  
ATOM   1708  HG  SER A 104      -4.212  14.921   2.058  1.00 98.53           H  
ATOM   1709  N   TYR A 105      -4.484  11.178  -1.031  1.00 98.74           N  
ATOM   1710  H   TYR A 105      -3.776  10.845  -0.392  1.00 98.74           H  
ATOM   1711  CA  TYR A 105      -4.947  10.230  -2.030  1.00 98.74           C  
ATOM   1712  HA  TYR A 105      -5.831  10.638  -2.521  1.00 98.74           H  
ATOM   1713  C   TYR A 105      -5.327   8.911  -1.376  1.00 98.74           C  
ATOM   1714  CB  TYR A 105      -3.868  10.015  -3.089  1.00 98.74           C  
ATOM   1715  HB2 TYR A 105      -4.244   9.304  -3.824  1.00 98.74           H  
ATOM   1716  HB3 TYR A 105      -2.995   9.560  -2.622  1.00 98.74           H  
ATOM   1717  O   TYR A 105      -4.829   8.585  -0.300  1.00 98.74           O  
ATOM   1718  CG  TYR A 105      -3.426  11.277  -3.793  1.00 98.74           C  
ATOM   1719  CD1 TYR A 105      -4.128  11.754  -4.917  1.00 98.74           C  
ATOM   1720  HD1 TYR A 105      -4.983  11.214  -5.295  1.00 98.74           H  
ATOM   1721  CD2 TYR A 105      -2.305  11.975  -3.306  1.00 98.74           C  
ATOM   1722  HD2 TYR A 105      -1.773  11.606  -2.441  1.00 98.74           H  
ATOM   1723  CE1 TYR A 105      -3.692  12.924  -5.569  1.00 98.74           C  
ATOM   1724  HE1 TYR A 105      -4.201  13.274  -6.454  1.00 98.74           H  
ATOM   1725  CE2 TYR A 105      -1.868  13.141  -3.954  1.00 98.74           C  
ATOM   1726  HE2 TYR A 105      -1.007  13.674  -3.579  1.00 98.74           H  
ATOM   1727  OH  TYR A 105      -2.096  14.719  -5.728  1.00 98.74           O  
ATOM   1728  HH  TYR A 105      -1.238  14.961  -5.373  1.00 98.74           H  
ATOM   1729  CZ  TYR A 105      -2.553  13.608  -5.094  1.00 98.74           C  
ATOM   1730  N   TYR A 106      -6.201   8.146  -2.018  1.00 98.78           N  
ATOM   1731  H   TYR A 106      -6.594   8.466  -2.892  1.00 98.78           H  
ATOM   1732  CA  TYR A 106      -6.545   6.815  -1.560  1.00 98.78           C  
ATOM   1733  HA  TYR A 106      -5.624   6.391  -1.161  1.00 98.78           H  
ATOM   1734  C   TYR A 106      -7.026   5.904  -2.690  1.00 98.78           C  
ATOM   1735  CB  TYR A 106      -7.587   6.891  -0.434  1.00 98.78           C  
ATOM   1736  HB2 TYR A 106      -7.580   5.940   0.098  1.00 98.78           H  
ATOM   1737  HB3 TYR A 106      -7.293   7.653   0.288  1.00 98.78           H  
ATOM   1738  O   TYR A 106      -7.582   6.362  -3.688  1.00 98.78           O  
ATOM   1739  CG  TYR A 106      -8.998   7.175  -0.910  1.00 98.78           C  
ATOM   1740  CD1 TYR A 106      -9.393   8.482  -1.255  1.00 98.78           C  
ATOM   1741  HD1 TYR A 106      -8.684   9.293  -1.183  1.00 98.78           H  
ATOM   1742  CD2 TYR A 106      -9.904   6.110  -1.045  1.00 98.78           C  
ATOM   1743  HD2 TYR A 106      -9.579   5.109  -0.805  1.00 98.78           H  
ATOM   1744  CE1 TYR A 106     -10.693   8.722  -1.741  1.00 98.78           C  
ATOM   1745  HE1 TYR A 106     -10.988   9.720  -2.028  1.00 98.78           H  
ATOM   1746  CE2 TYR A 106     -11.209   6.346  -1.513  1.00 98.78           C  
ATOM   1747  HE2 TYR A 106     -11.912   5.536  -1.641  1.00 98.78           H  
ATOM   1748  OH  TYR A 106     -12.860   7.858  -2.337  1.00 98.78           O  
ATOM   1749  HH  TYR A 106     -13.009   8.758  -2.637  1.00 98.78           H  
ATOM   1750  CZ  TYR A 106     -11.603   7.650  -1.873  1.00 98.78           C  
ATOM   1751  N   ALA A 107      -6.858   4.601  -2.479  1.00 98.80           N  
ATOM   1752  H   ALA A 107      -6.378   4.332  -1.632  1.00 98.80           H  
ATOM   1753  CA  ALA A 107      -7.336   3.530  -3.345  1.00 98.80           C  
ATOM   1754  HA  ALA A 107      -8.081   3.917  -4.039  1.00 98.80           H  
ATOM   1755  C   ALA A 107      -7.991   2.425  -2.502  1.00 98.80           C  
ATOM   1756  CB  ALA A 107      -6.142   2.999  -4.146  1.00 98.80           C  
ATOM   1757  HB1 ALA A 107      -6.434   2.113  -4.710  1.00 98.80           H  
ATOM   1758  HB2 ALA A 107      -5.330   2.730  -3.470  1.00 98.80           H  
ATOM   1759  HB3 ALA A 107      -5.791   3.766  -4.836  1.00 98.80           H  
ATOM   1760  O   ALA A 107      -7.481   2.080  -1.433  1.00 98.80           O  
ATOM   1761  N   VAL A 108      -9.108   1.866  -2.974  1.00 98.80           N  
ATOM   1762  H   VAL A 108      -9.504   2.230  -3.829  1.00 98.80           H  
ATOM   1763  CA  VAL A 108      -9.886   0.831  -2.274  1.00 98.80           C  
ATOM   1764  HA  VAL A 108      -9.323   0.505  -1.400  1.00 98.80           H  
ATOM   1765  C   VAL A 108     -10.101  -0.383  -3.170  1.00 98.80           C  
ATOM   1766  CB  VAL A 108     -11.245   1.356  -1.772  1.00 98.80           C  
ATOM   1767  HB  VAL A 108     -11.868   1.611  -2.629  1.00 98.80           H  
ATOM   1768  O   VAL A 108     -10.574  -0.272  -4.303  1.00 98.80           O  
ATOM   1769  CG1 VAL A 108     -11.982   0.305  -0.932  1.00 98.80           C  
ATOM   1770 HG11 VAL A 108     -11.359  -0.001  -0.092  1.00 98.80           H  
ATOM   1771 HG12 VAL A 108     -12.916   0.721  -0.554  1.00 98.80           H  
ATOM   1772 HG13 VAL A 108     -12.228  -0.566  -1.538  1.00 98.80           H  
ATOM   1773  CG2 VAL A 108     -11.077   2.603  -0.900  1.00 98.80           C  
ATOM   1774 HG21 VAL A 108     -10.708   3.411  -1.531  1.00 98.80           H  
ATOM   1775 HG22 VAL A 108     -12.041   2.904  -0.489  1.00 98.80           H  
ATOM   1776 HG23 VAL A 108     -10.373   2.405  -0.092  1.00 98.80           H  
ATOM   1777  N   TYR A 109      -9.812  -1.554  -2.614  1.00 98.72           N  
ATOM   1778  H   TYR A 109      -9.456  -1.554  -1.668  1.00 98.72           H  
ATOM   1779  CA  TYR A 109      -9.911  -2.848  -3.272  1.00 98.72           C  
ATOM   1780  HA  TYR A 109     -10.400  -2.713  -4.236  1.00 98.72           H  
ATOM   1781  C   TYR A 109     -10.735  -3.814  -2.423  1.00 98.72           C  
ATOM   1782  CB  TYR A 109      -8.512  -3.431  -3.501  1.00 98.72           C  
ATOM   1783  HB2 TYR A 109      -8.617  -4.340  -4.093  1.00 98.72           H  
ATOM   1784  HB3 TYR A 109      -8.086  -3.720  -2.540  1.00 98.72           H  
ATOM   1785  O   TYR A 109     -10.579  -3.850  -1.205  1.00 98.72           O  
ATOM   1786  CG  TYR A 109      -7.536  -2.507  -4.194  1.00 98.72           C  
ATOM   1787  CD1 TYR A 109      -7.351  -2.620  -5.581  1.00 98.72           C  
ATOM   1788  HD1 TYR A 109      -7.907  -3.357  -6.141  1.00 98.72           H  
ATOM   1789  CD2 TYR A 109      -6.815  -1.543  -3.460  1.00 98.72           C  
ATOM   1790  HD2 TYR A 109      -6.958  -1.459  -2.393  1.00 98.72           H  
ATOM   1791  CE1 TYR A 109      -6.445  -1.774  -6.236  1.00 98.72           C  
ATOM   1792  HE1 TYR A 109      -6.302  -1.858  -7.303  1.00 98.72           H  
ATOM   1793  CE2 TYR A 109      -5.929  -0.670  -4.120  1.00 98.72           C  
ATOM   1794  HE2 TYR A 109      -5.395   0.082  -3.558  1.00 98.72           H  
ATOM   1795  OH  TYR A 109      -4.928   0.069  -6.178  1.00 98.72           O  
ATOM   1796  HH  TYR A 109      -4.544   0.726  -5.593  1.00 98.72           H  
ATOM   1797  CZ  TYR A 109      -5.750  -0.782  -5.516  1.00 98.72           C  
ATOM   1798  N   THR A 110     -11.573  -4.635  -3.048  1.00 98.42           N  
ATOM   1799  H   THR A 110     -11.636  -4.586  -4.055  1.00 98.42           H  
ATOM   1800  CA  THR A 110     -12.363  -5.674  -2.365  1.00 98.42           C  
ATOM   1801  HA  THR A 110     -12.271  -5.550  -1.286  1.00 98.42           H  
ATOM   1802  C   THR A 110     -11.854  -7.072  -2.688  1.00 98.42           C  
ATOM   1803  CB  THR A 110     -13.857  -5.568  -2.694  1.00 98.42           C  
ATOM   1804  HB  THR A 110     -14.382  -6.427  -2.275  1.00 98.42           H  
ATOM   1805  O   THR A 110     -11.248  -7.301  -3.739  1.00 98.42           O  
ATOM   1806  CG2 THR A 110     -14.472  -4.303  -2.103  1.00 98.42           C  
ATOM   1807 HG21 THR A 110     -14.473  -4.380  -1.016  1.00 98.42           H  
ATOM   1808 HG22 THR A 110     -13.897  -3.422  -2.389  1.00 98.42           H  
ATOM   1809 HG23 THR A 110     -15.505  -4.200  -2.433  1.00 98.42           H  
ATOM   1810  OG1 THR A 110     -14.058  -5.556  -4.086  1.00 98.42           O  
ATOM   1811  HG1 THR A 110     -14.934  -5.193  -4.237  1.00 98.42           H  
ATOM   1812  N   GLY A 111     -12.096  -8.019  -1.777  1.00 98.09           N  
ATOM   1813  H   GLY A 111     -12.529  -7.756  -0.903  1.00 98.09           H  
ATOM   1814  CA  GLY A 111     -11.625  -9.401  -1.895  1.00 98.09           C  
ATOM   1815  HA2 GLY A 111     -11.946  -9.817  -2.850  1.00 98.09           H  
ATOM   1816  HA3 GLY A 111     -12.057  -9.995  -1.089  1.00 98.09           H  
ATOM   1817  C   GLY A 111     -10.105  -9.517  -1.803  1.00 98.09           C  
ATOM   1818  O   GLY A 111      -9.516 -10.313  -2.532  1.00 98.09           O  
ATOM   1819  N   PHE A 112      -9.478  -8.664  -0.990  1.00 98.65           N  
ATOM   1820  H   PHE A 112     -10.045  -8.097  -0.375  1.00 98.65           H  
ATOM   1821  CA  PHE A 112      -8.042  -8.671  -0.746  1.00 98.65           C  
ATOM   1822  HA  PHE A 112      -7.535  -8.741  -1.709  1.00 98.65           H  
ATOM   1823  C   PHE A 112      -7.637  -9.875   0.105  1.00 98.65           C  
ATOM   1824  CB  PHE A 112      -7.601  -7.364  -0.073  1.00 98.65           C  
ATOM   1825  HB2 PHE A 112      -8.264  -7.155   0.767  1.00 98.65           H  
ATOM   1826  HB3 PHE A 112      -7.701  -6.548  -0.788  1.00 98.65           H  
ATOM   1827  O   PHE A 112      -8.220 -10.105   1.164  1.00 98.65           O  
ATOM   1828  CG  PHE A 112      -6.169  -7.415   0.435  1.00 98.65           C  
ATOM   1829  CD1 PHE A 112      -5.905  -7.553   1.812  1.00 98.65           C  
ATOM   1830  HD1 PHE A 112      -6.726  -7.596   2.513  1.00 98.65           H  
ATOM   1831  CD2 PHE A 112      -5.098  -7.423  -0.475  1.00 98.65           C  
ATOM   1832  HD2 PHE A 112      -5.284  -7.363  -1.537  1.00 98.65           H  
ATOM   1833  CE1 PHE A 112      -4.580  -7.677   2.273  1.00 98.65           C  
ATOM   1834  HE1 PHE A 112      -4.373  -7.818   3.323  1.00 98.65           H  
ATOM   1835  CE2 PHE A 112      -3.784  -7.587  -0.007  1.00 98.65           C  
ATOM   1836  HE2 PHE A 112      -2.973  -7.711  -0.709  1.00 98.65           H  
ATOM   1837  CZ  PHE A 112      -3.516  -7.686   1.363  1.00 98.65           C  
ATOM   1838  HZ  PHE A 112      -2.503  -7.829   1.709  1.00 98.65           H  
ATOM   1839  N   PHE A 113      -6.601 -10.592  -0.326  1.00 98.62           N  
ATOM   1840  H   PHE A 113      -6.160 -10.339  -1.198  1.00 98.62           H  
ATOM   1841  CA  PHE A 113      -5.931 -11.598   0.491  1.00 98.62           C  
ATOM   1842  HA  PHE A 113      -5.866 -11.212   1.508  1.00 98.62           H  
ATOM   1843  C   PHE A 113      -4.499 -11.841   0.012  1.00 98.62           C  
ATOM   1844  CB  PHE A 113      -6.736 -12.910   0.520  1.00 98.62           C  
ATOM   1845  HB2 PHE A 113      -7.761 -12.702   0.825  1.00 98.62           H  
ATOM   1846  HB3 PHE A 113      -6.312 -13.553   1.291  1.00 98.62           H  
ATOM   1847  O   PHE A 113      -4.142 -11.531  -1.129  1.00 98.62           O  
ATOM   1848  CG  PHE A 113      -6.763 -13.680  -0.788  1.00 98.62           C  
ATOM   1849  CD1 PHE A 113      -7.668 -13.321  -1.804  1.00 98.62           C  
ATOM   1850  HD1 PHE A 113      -8.347 -12.495  -1.649  1.00 98.62           H  
ATOM   1851  CD2 PHE A 113      -5.892 -14.768  -0.984  1.00 98.62           C  
ATOM   1852  HD2 PHE A 113      -5.204 -15.060  -0.205  1.00 98.62           H  
ATOM   1853  CE1 PHE A 113      -7.699 -14.042  -3.011  1.00 98.62           C  
ATOM   1854  HE1 PHE A 113      -8.400 -13.767  -3.785  1.00 98.62           H  
ATOM   1855  CE2 PHE A 113      -5.916 -15.481  -2.195  1.00 98.62           C  
ATOM   1856  HE2 PHE A 113      -5.243 -16.311  -2.352  1.00 98.62           H  
ATOM   1857  CZ  PHE A 113      -6.816 -15.119  -3.209  1.00 98.62           C  
ATOM   1858  HZ  PHE A 113      -6.824 -15.673  -4.136  1.00 98.62           H  
ATOM   1859  N   LEU A 114      -3.692 -12.426   0.896  1.00 98.81           N  
ATOM   1860  H   LEU A 114      -4.077 -12.668   1.798  1.00 98.81           H  
ATOM   1861  CA  LEU A 114      -2.413 -13.029   0.529  1.00 98.81           C  
ATOM   1862  HA  LEU A 114      -2.162 -12.761  -0.497  1.00 98.81           H  
ATOM   1863  C   LEU A 114      -2.533 -14.547   0.582  1.00 98.81           C  
ATOM   1864  CB  LEU A 114      -1.280 -12.540   1.443  1.00 98.81           C  
ATOM   1865  HB2 LEU A 114      -1.477 -12.884   2.459  1.00 98.81           H  
ATOM   1866  HB3 LEU A 114      -0.355 -13.010   1.106  1.00 98.81           H  
ATOM   1867  O   LEU A 114      -3.124 -15.091   1.519  1.00 98.81           O  
ATOM   1868  CG  LEU A 114      -1.077 -11.018   1.473  1.00 98.81           C  
ATOM   1869  HG  LEU A 114      -1.939 -10.552   1.950  1.00 98.81           H  
ATOM   1870  CD1 LEU A 114       0.163 -10.707   2.311  1.00 98.81           C  
ATOM   1871 HD11 LEU A 114       0.084 -11.205   3.278  1.00 98.81           H  
ATOM   1872 HD12 LEU A 114       1.053 -11.083   1.807  1.00 98.81           H  
ATOM   1873 HD13 LEU A 114       0.252  -9.631   2.463  1.00 98.81           H  
ATOM   1874  CD2 LEU A 114      -0.902 -10.407   0.084  1.00 98.81           C  
ATOM   1875 HD21 LEU A 114      -0.707  -9.339   0.182  1.00 98.81           H  
ATOM   1876 HD22 LEU A 114      -1.821 -10.520  -0.491  1.00 98.81           H  
ATOM   1877 HD23 LEU A 114      -0.080 -10.892  -0.442  1.00 98.81           H  
ATOM   1878  N   GLU A 115      -1.944 -15.238  -0.390  1.00 98.70           N  
ATOM   1879  H   GLU A 115      -1.519 -14.736  -1.156  1.00 98.70           H  
ATOM   1880  CA  GLU A 115      -1.727 -16.681  -0.269  1.00 98.70           C  
ATOM   1881  HA  GLU A 115      -2.664 -17.141   0.043  1.00 98.70           H  
ATOM   1882  C   GLU A 115      -0.693 -16.991   0.833  1.00 98.70           C  
ATOM   1883  CB  GLU A 115      -1.343 -17.305  -1.622  1.00 98.70           C  
ATOM   1884  HB2 GLU A 115      -0.436 -16.833  -1.999  1.00 98.70           H  
ATOM   1885  HB3 GLU A 115      -1.151 -18.365  -1.457  1.00 98.70           H  
ATOM   1886  O   GLU A 115      -0.039 -16.099   1.374  1.00 98.70           O  
ATOM   1887  CG  GLU A 115      -2.473 -17.196  -2.658  1.00 98.70           C  
ATOM   1888  HG2 GLU A 115      -3.384 -17.572  -2.191  1.00 98.70           H  
ATOM   1889  HG3 GLU A 115      -2.625 -16.146  -2.906  1.00 98.70           H  
ATOM   1890  CD  GLU A 115      -2.219 -18.001  -3.948  1.00 98.70           C  
ATOM   1891  OE1 GLU A 115      -3.206 -18.396  -4.602  1.00 98.70           O  
ATOM   1892  OE2 GLU A 115      -1.043 -18.283  -4.274  1.00 98.70           O  
ATOM   1893  N   GLY A 116      -0.564 -18.265   1.206  1.00 98.52           N  
ATOM   1894  H   GLY A 116      -1.118 -18.969   0.739  1.00 98.52           H  
ATOM   1895  CA  GLY A 116       0.399 -18.691   2.224  1.00 98.52           C  
ATOM   1896  HA2 GLY A 116       0.133 -19.685   2.584  1.00 98.52           H  
ATOM   1897  HA3 GLY A 116       0.350 -18.009   3.072  1.00 98.52           H  
ATOM   1898  C   GLY A 116       1.844 -18.716   1.719  1.00 98.52           C  
ATOM   1899  O   GLY A 116       2.124 -18.546   0.529  1.00 98.52           O  
ATOM   1900  N   GLU A 117       2.780 -19.008   2.622  1.00 98.65           N  
ATOM   1901  H   GLU A 117       2.512 -19.072   3.594  1.00 98.65           H  
ATOM   1902  CA  GLU A 117       4.214 -19.059   2.304  1.00 98.65           C  
ATOM   1903  HA  GLU A 117       4.528 -18.070   1.971  1.00 98.65           H  
ATOM   1904  C   GLU A 117       4.559 -20.062   1.193  1.00 98.65           C  
ATOM   1905  CB  GLU A 117       4.996 -19.421   3.571  1.00 98.65           C  
ATOM   1906  HB2 GLU A 117       4.790 -20.457   3.841  1.00 98.65           H  
ATOM   1907  HB3 GLU A 117       4.666 -18.781   4.390  1.00 98.65           H  
ATOM   1908  O   GLU A 117       5.425 -19.786   0.367  1.00 98.65           O  
ATOM   1909  CG  GLU A 117       6.503 -19.229   3.351  1.00 98.65           C  
ATOM   1910  HG2 GLU A 117       6.867 -19.929   2.599  1.00 98.65           H  
ATOM   1911  HG3 GLU A 117       6.664 -18.213   2.991  1.00 98.65           H  
ATOM   1912  CD  GLU A 117       7.317 -19.420   4.625  1.00 98.65           C  
ATOM   1913  OE1 GLU A 117       8.387 -18.780   4.760  1.00 98.65           O  
ATOM   1914  OE2 GLU A 117       6.882 -20.153   5.536  1.00 98.65           O  
ATOM   1915  N   ALA A 118       3.849 -21.194   1.118  1.00 98.52           N  
ATOM   1916  H   ALA A 118       3.161 -21.369   1.836  1.00 98.52           H  
ATOM   1917  CA  ALA A 118       4.035 -22.203   0.068  1.00 98.52           C  
ATOM   1918  HA  ALA A 118       5.070 -22.546   0.090  1.00 98.52           H  
ATOM   1919  C   ALA A 118       3.765 -21.665  -1.351  1.00 98.52           C  
ATOM   1920  CB  ALA A 118       3.116 -23.390   0.380  1.00 98.52           C  
ATOM   1921  HB1 ALA A 118       3.353 -23.795   1.364  1.00 98.52           H  
ATOM   1922  HB2 ALA A 118       3.267 -24.171  -0.364  1.00 98.52           H  
ATOM   1923  HB3 ALA A 118       2.073 -23.075   0.358  1.00 98.52           H  
ATOM   1924  O   ALA A 118       4.203 -22.252  -2.337  1.00 98.52           O  
ATOM   1925  N   ARG A 119       3.043 -20.545  -1.456  1.00 98.67           N  
ATOM   1926  H   ARG A 119       2.740 -20.107  -0.597  1.00 98.67           H  
ATOM   1927  CA  ARG A 119       2.774 -19.814  -2.698  1.00 98.67           C  
ATOM   1928  HA  ARG A 119       3.186 -20.364  -3.544  1.00 98.67           H  
ATOM   1929  C   ARG A 119       3.459 -18.441  -2.714  1.00 98.67           C  
ATOM   1930  CB  ARG A 119       1.263 -19.671  -2.881  1.00 98.67           C  
ATOM   1931  HB2 ARG A 119       1.107 -19.079  -3.783  1.00 98.67           H  
ATOM   1932  HB3 ARG A 119       0.885 -19.101  -2.033  1.00 98.67           H  
ATOM   1933  O   ARG A 119       3.042 -17.547  -3.447  1.00 98.67           O  
ATOM   1934  CG  ARG A 119       0.441 -20.966  -2.999  1.00 98.67           C  
ATOM   1935  HG2 ARG A 119      -0.548 -20.771  -2.585  1.00 98.67           H  
ATOM   1936  HG3 ARG A 119       0.899 -21.772  -2.425  1.00 98.67           H  
ATOM   1937  CD  ARG A 119       0.259 -21.399  -4.458  1.00 98.67           C  
ATOM   1938  HD2 ARG A 119       1.241 -21.616  -4.878  1.00 98.67           H  
ATOM   1939  HD3 ARG A 119      -0.192 -20.574  -5.010  1.00 98.67           H  
ATOM   1940  NE  ARG A 119      -0.617 -22.583  -4.560  1.00 98.67           N  
ATOM   1941  HE  ARG A 119      -1.169 -22.800  -3.743  1.00 98.67           H  
ATOM   1942  NH1 ARG A 119      -0.217 -23.062  -6.767  1.00 98.67           N  
ATOM   1943 HH11 ARG A 119       0.369 -22.240  -6.812  1.00 98.67           H  
ATOM   1944 HH12 ARG A 119      -0.375 -23.634  -7.584  1.00 98.67           H  
ATOM   1945  NH2 ARG A 119      -1.601 -24.358  -5.594  1.00 98.67           N  
ATOM   1946 HH21 ARG A 119      -2.092 -24.584  -4.740  1.00 98.67           H  
ATOM   1947 HH22 ARG A 119      -1.748 -24.919  -6.420  1.00 98.67           H  
ATOM   1948  CZ  ARG A 119      -0.808 -23.325  -5.635  1.00 98.67           C  
ATOM   1949  N   ASN A 120       4.492 -18.263  -1.889  1.00 98.75           N  
ATOM   1950  H   ASN A 120       4.786 -19.046  -1.323  1.00 98.75           H  
ATOM   1951  CA  ASN A 120       5.288 -17.042  -1.781  1.00 98.75           C  
ATOM   1952  HA  ASN A 120       5.921 -17.166  -0.903  1.00 98.75           H  
ATOM   1953  C   ASN A 120       4.457 -15.775  -1.504  1.00 98.75           C  
ATOM   1954  CB  ASN A 120       6.215 -16.935  -3.008  1.00 98.75           C  
ATOM   1955  HB2 ASN A 120       5.615 -16.935  -3.918  1.00 98.75           H  
ATOM   1956  HB3 ASN A 120       6.774 -15.999  -2.973  1.00 98.75           H  
ATOM   1957  O   ASN A 120       4.745 -14.713  -2.051  1.00 98.75           O  
ATOM   1958  CG  ASN A 120       7.234 -18.052  -3.075  1.00 98.75           C  
ATOM   1959  ND2 ASN A 120       7.618 -18.503  -4.237  1.00 98.75           N  
ATOM   1960 HD21 ASN A 120       7.227 -18.106  -5.079  1.00 98.75           H  
ATOM   1961 HD22 ASN A 120       8.430 -19.101  -4.299  1.00 98.75           H  
ATOM   1962  OD1 ASN A 120       7.717 -18.531  -2.068  1.00 98.75           O  
ATOM   1963  N   TYR A 121       3.422 -15.879  -0.661  1.00 98.84           N  
ATOM   1964  H   TYR A 121       3.213 -16.783  -0.263  1.00 98.84           H  
ATOM   1965  CA  TYR A 121       2.556 -14.755  -0.276  1.00 98.84           C  
ATOM   1966  HA  TYR A 121       1.699 -15.192   0.235  1.00 98.84           H  
ATOM   1967  C   TYR A 121       1.962 -13.978  -1.457  1.00 98.84           C  
ATOM   1968  CB  TYR A 121       3.248 -13.835   0.738  1.00 98.84           C  
ATOM   1969  HB2 TYR A 121       2.524 -13.103   1.095  1.00 98.84           H  
ATOM   1970  HB3 TYR A 121       4.043 -13.285   0.233  1.00 98.84           H  
ATOM   1971  O   TYR A 121       1.913 -12.747  -1.430  1.00 98.84           O  
ATOM   1972  CG  TYR A 121       3.819 -14.542   1.943  1.00 98.84           C  
ATOM   1973  CD1 TYR A 121       2.960 -15.117   2.901  1.00 98.84           C  
ATOM   1974  HD1 TYR A 121       1.889 -15.080   2.763  1.00 98.84           H  
ATOM   1975  CD2 TYR A 121       5.213 -14.584   2.123  1.00 98.84           C  
ATOM   1976  HD2 TYR A 121       5.865 -14.142   1.384  1.00 98.84           H  
ATOM   1977  CE1 TYR A 121       3.500 -15.747   4.038  1.00 98.84           C  
ATOM   1978  HE1 TYR A 121       2.862 -16.217   4.772  1.00 98.84           H  
ATOM   1979  CE2 TYR A 121       5.754 -15.207   3.259  1.00 98.84           C  
ATOM   1980  HE2 TYR A 121       6.825 -15.238   3.399  1.00 98.84           H  
ATOM   1981  OH  TYR A 121       5.443 -16.443   5.264  1.00 98.84           O  
ATOM   1982  HH  TYR A 121       6.394 -16.525   5.158  1.00 98.84           H  
ATOM   1983  CZ  TYR A 121       4.898 -15.798   4.208  1.00 98.84           C  
ATOM   1984  N   ARG A 122       1.534 -14.689  -2.507  1.00 98.78           N  
ATOM   1985  H   ARG A 122       1.656 -15.691  -2.482  1.00 98.78           H  
ATOM   1986  CA  ARG A 122       0.959 -14.096  -3.721  1.00 98.78           C  
ATOM   1987  HA  ARG A 122       1.759 -13.555  -4.225  1.00 98.78           H  
ATOM   1988  C   ARG A 122      -0.161 -13.095  -3.399  1.00 98.78           C  
ATOM   1989  CB  ARG A 122       0.466 -15.228  -4.631  1.00 98.78           C  
ATOM   1990  HB2 ARG A 122       1.238 -15.995  -4.691  1.00 98.78           H  
ATOM   1991  HB3 ARG A 122      -0.428 -15.672  -4.191  1.00 98.78           H  
ATOM   1992  O   ARG A 122      -1.031 -13.388  -2.579  1.00 98.78           O  
ATOM   1993  CG  ARG A 122       0.140 -14.748  -6.050  1.00 98.78           C  
ATOM   1994  HG2 ARG A 122       1.041 -14.333  -6.502  1.00 98.78           H  
ATOM   1995  HG3 ARG A 122      -0.623 -13.972  -6.008  1.00 98.78           H  
ATOM   1996  CD  ARG A 122      -0.376 -15.899  -6.923  1.00 98.78           C  
ATOM   1997  HD2 ARG A 122      -1.195 -16.394  -6.400  1.00 98.78           H  
ATOM   1998  HD3 ARG A 122      -0.773 -15.495  -7.854  1.00 98.78           H  
ATOM   1999  NE  ARG A 122       0.676 -16.896  -7.189  1.00 98.78           N  
ATOM   2000  HE  ARG A 122       0.820 -17.548  -6.432  1.00 98.78           H  
ATOM   2001  NH1 ARG A 122       1.234 -16.314  -9.356  1.00 98.78           N  
ATOM   2002 HH11 ARG A 122       1.795 -16.454 -10.184  1.00 98.78           H  
ATOM   2003 HH12 ARG A 122       0.764 -15.427  -9.247  1.00 98.78           H  
ATOM   2004  NH2 ARG A 122       2.283 -17.990  -8.364  1.00 98.78           N  
ATOM   2005 HH21 ARG A 122       2.516 -18.506  -7.527  1.00 98.78           H  
ATOM   2006 HH22 ARG A 122       2.873 -18.071  -9.180  1.00 98.78           H  
ATOM   2007  CZ  ARG A 122       1.377 -17.058  -8.299  1.00 98.78           C  
ATOM   2008  N   PHE A 123      -0.128 -11.921  -4.035  1.00 98.76           N  
ATOM   2009  H   PHE A 123       0.630 -11.763  -4.685  1.00 98.76           H  
ATOM   2010  CA  PHE A 123      -1.051 -10.809  -3.770  1.00 98.76           C  
ATOM   2011  HA  PHE A 123      -1.339 -10.836  -2.719  1.00 98.76           H  
ATOM   2012  C   PHE A 123      -2.322 -10.887  -4.606  1.00 98.76           C  
ATOM   2013  CB  PHE A 123      -0.336  -9.481  -4.025  1.00 98.76           C  
ATOM   2014  HB2 PHE A 123       0.127  -9.497  -5.012  1.00 98.76           H  
ATOM   2015  HB3 PHE A 123       0.454  -9.413  -3.277  1.00 98.76           H  
ATOM   2016  O   PHE A 123      -2.265 -10.913  -5.837  1.00 98.76           O  
ATOM   2017  CG  PHE A 123      -1.155  -8.215  -3.879  1.00 98.76           C  
ATOM   2018  CD1 PHE A 123      -1.736  -7.622  -5.010  1.00 98.76           C  
ATOM   2019  HD1 PHE A 123      -1.588  -8.081  -5.977  1.00 98.76           H  
ATOM   2020  CD2 PHE A 123      -1.250  -7.566  -2.636  1.00 98.76           C  
ATOM   2021  HD2 PHE A 123      -0.743  -7.977  -1.775  1.00 98.76           H  
ATOM   2022  CE1 PHE A 123      -2.455  -6.421  -4.897  1.00 98.76           C  
ATOM   2023  HE1 PHE A 123      -2.862  -5.956  -5.782  1.00 98.76           H  
ATOM   2024  CE2 PHE A 123      -1.965  -6.358  -2.521  1.00 98.76           C  
ATOM   2025  HE2 PHE A 123      -2.012  -5.847  -1.571  1.00 98.76           H  
ATOM   2026  CZ  PHE A 123      -2.598  -5.803  -3.644  1.00 98.76           C  
ATOM   2027  HZ  PHE A 123      -3.141  -4.874  -3.555  1.00 98.76           H  
ATOM   2028  N   HIS A 124      -3.482 -10.831  -3.956  1.00 98.61           N  
ATOM   2029  H   HIS A 124      -3.491 -10.848  -2.946  1.00 98.61           H  
ATOM   2030  CA  HIS A 124      -4.770 -10.851  -4.635  1.00 98.61           C  
ATOM   2031  HA  HIS A 124      -4.619 -10.699  -5.704  1.00 98.61           H  
ATOM   2032  C   HIS A 124      -5.696  -9.743  -4.147  1.00 98.61           C  
ATOM   2033  CB  HIS A 124      -5.424 -12.221  -4.453  1.00 98.61           C  
ATOM   2034  HB2 HIS A 124      -6.427 -12.203  -4.879  1.00 98.61           H  
ATOM   2035  HB3 HIS A 124      -5.507 -12.425  -3.386  1.00 98.61           H  
ATOM   2036  O   HIS A 124      -5.736  -9.399  -2.972  1.00 98.61           O  
ATOM   2037  CG  HIS A 124      -4.647 -13.334  -5.100  1.00 98.61           C  
ATOM   2038  CD2 HIS A 124      -3.643 -14.055  -4.517  1.00 98.61           C  
ATOM   2039  HD2 HIS A 124      -3.286 -13.939  -3.505  1.00 98.61           H  
ATOM   2040  ND1 HIS A 124      -4.799 -13.808  -6.385  1.00 98.61           N  
ATOM   2041  HD1 HIS A 124      -5.522 -13.546  -7.040  1.00 98.61           H  
ATOM   2042  CE1 HIS A 124      -3.905 -14.793  -6.568  1.00 98.61           C  
ATOM   2043  HE1 HIS A 124      -3.808 -15.397  -7.458  1.00 98.61           H  
ATOM   2044  NE2 HIS A 124      -3.164 -14.957  -5.468  1.00 98.61           N  
ATOM   2045  N   TYR A 125      -6.500  -9.240  -5.077  1.00 98.36           N  
ATOM   2046  H   TYR A 125      -6.363  -9.546  -6.030  1.00 98.36           H  
ATOM   2047  CA  TYR A 125      -7.777  -8.585  -4.821  1.00 98.36           C  
ATOM   2048  HA  TYR A 125      -8.174  -8.949  -3.874  1.00 98.36           H  
ATOM   2049  C   TYR A 125      -8.750  -8.986  -5.939  1.00 98.36           C  
ATOM   2050  CB  TYR A 125      -7.606  -7.067  -4.700  1.00 98.36           C  
ATOM   2051  HB2 TYR A 125      -6.895  -6.852  -3.902  1.00 98.36           H  
ATOM   2052  HB3 TYR A 125      -8.562  -6.642  -4.395  1.00 98.36           H  
ATOM   2053  O   TYR A 125      -8.315  -9.419  -7.012  1.00 98.36           O  
ATOM   2054  CG  TYR A 125      -7.152  -6.381  -5.973  1.00 98.36           C  
ATOM   2055  CD1 TYR A 125      -5.783  -6.176  -6.214  1.00 98.36           C  
ATOM   2056  HD1 TYR A 125      -5.064  -6.504  -5.477  1.00 98.36           H  
ATOM   2057  CD2 TYR A 125      -8.103  -5.956  -6.917  1.00 98.36           C  
ATOM   2058  HD2 TYR A 125      -9.154  -6.099  -6.712  1.00 98.36           H  
ATOM   2059  CE1 TYR A 125      -5.361  -5.530  -7.391  1.00 98.36           C  
ATOM   2060  HE1 TYR A 125      -4.310  -5.354  -7.567  1.00 98.36           H  
ATOM   2061  CE2 TYR A 125      -7.691  -5.330  -8.107  1.00 98.36           C  
ATOM   2062  HE2 TYR A 125      -8.417  -4.992  -8.832  1.00 98.36           H  
ATOM   2063  OH  TYR A 125      -5.917  -4.487  -9.469  1.00 98.36           O  
ATOM   2064  HH  TYR A 125      -4.984  -4.269  -9.410  1.00 98.36           H  
ATOM   2065  CZ  TYR A 125      -6.319  -5.109  -8.336  1.00 98.36           C  
ATOM   2066  N   LYS A 126     -10.061  -8.860  -5.715  1.00 97.99           N  
ATOM   2067  H   LYS A 126     -10.353  -8.492  -4.821  1.00 97.99           H  
ATOM   2068  CA  LYS A 126     -11.096  -9.134  -6.726  1.00 97.99           C  
ATOM   2069  HA  LYS A 126     -10.741  -9.915  -7.399  1.00 97.99           H  
ATOM   2070  C   LYS A 126     -11.340  -7.906  -7.606  1.00 97.99           C  
ATOM   2071  CB  LYS A 126     -12.390  -9.647  -6.060  1.00 97.99           C  
ATOM   2072  HB2 LYS A 126     -13.173  -9.693  -6.817  1.00 97.99           H  
ATOM   2073  HB3 LYS A 126     -12.706  -8.941  -5.292  1.00 97.99           H  
ATOM   2074  O   LYS A 126     -11.179  -8.000  -8.824  1.00 97.99           O  
ATOM   2075  CG  LYS A 126     -12.244 -11.053  -5.442  1.00 97.99           C  
ATOM   2076  HG2 LYS A 126     -12.044 -11.773  -6.235  1.00 97.99           H  
ATOM   2077  HG3 LYS A 126     -11.401 -11.059  -4.751  1.00 97.99           H  
ATOM   2078  CD  LYS A 126     -13.515 -11.479  -4.676  1.00 97.99           C  
ATOM   2079  HD2 LYS A 126     -14.365 -11.500  -5.358  1.00 97.99           H  
ATOM   2080  HD3 LYS A 126     -13.717 -10.743  -3.898  1.00 97.99           H  
ATOM   2081  CE  LYS A 126     -13.354 -12.867  -4.020  1.00 97.99           C  
ATOM   2082  HE2 LYS A 126     -13.441 -13.630  -4.794  1.00 97.99           H  
ATOM   2083  HE3 LYS A 126     -12.354 -12.937  -3.594  1.00 97.99           H  
ATOM   2084  NZ  LYS A 126     -14.347 -13.127  -2.933  1.00 97.99           N  
ATOM   2085  HZ1 LYS A 126     -15.301 -12.888  -3.165  1.00 97.99           H  
ATOM   2086  HZ2 LYS A 126     -14.122 -12.629  -2.083  1.00 97.99           H  
ATOM   2087  HZ3 LYS A 126     -14.322 -14.083  -2.609  1.00 97.99           H  
ATOM   2088  N   TYR A 127     -11.642  -6.758  -6.989  1.00 98.21           N  
ATOM   2089  H   TYR A 127     -11.719  -6.763  -5.982  1.00 98.21           H  
ATOM   2090  CA  TYR A 127     -11.985  -5.516  -7.693  1.00 98.21           C  
ATOM   2091  HA  TYR A 127     -11.690  -5.606  -8.738  1.00 98.21           H  
ATOM   2092  C   TYR A 127     -11.271  -4.295  -7.110  1.00 98.21           C  
ATOM   2093  CB  TYR A 127     -13.505  -5.302  -7.656  1.00 98.21           C  
ATOM   2094  HB2 TYR A 127     -13.756  -4.452  -8.291  1.00 98.21           H  
ATOM   2095  HB3 TYR A 127     -13.805  -5.044  -6.641  1.00 98.21           H  
ATOM   2096  O   TYR A 127     -11.101  -4.196  -5.898  1.00 98.21           O  
ATOM   2097  CG  TYR A 127     -14.300  -6.505  -8.122  1.00 98.21           C  
ATOM   2098  CD1 TYR A 127     -14.332  -6.829  -9.491  1.00 98.21           C  
ATOM   2099  HD1 TYR A 127     -13.825  -6.203 -10.210  1.00 98.21           H  
ATOM   2100  CD2 TYR A 127     -14.968  -7.321  -7.187  1.00 98.21           C  
ATOM   2101  HD2 TYR A 127     -14.943  -7.070  -6.137  1.00 98.21           H  
ATOM   2102  CE1 TYR A 127     -15.029  -7.971  -9.927  1.00 98.21           C  
ATOM   2103  HE1 TYR A 127     -15.069  -8.226 -10.976  1.00 98.21           H  
ATOM   2104  CE2 TYR A 127     -15.680  -8.456  -7.623  1.00 98.21           C  
ATOM   2105  HE2 TYR A 127     -16.212  -9.069  -6.910  1.00 98.21           H  
ATOM   2106  OH  TYR A 127     -16.382  -9.876  -9.432  1.00 98.21           O  
ATOM   2107  HH  TYR A 127     -16.903 -10.293  -8.742  1.00 98.21           H  
ATOM   2108  CZ  TYR A 127     -15.707  -8.782  -8.996  1.00 98.21           C  
ATOM   2109  N   PHE A 128     -10.892  -3.354  -7.977  1.00 98.40           N  
ATOM   2110  H   PHE A 128     -11.123  -3.495  -8.950  1.00 98.40           H  
ATOM   2111  CA  PHE A 128     -10.642  -1.964  -7.592  1.00 98.40           C  
ATOM   2112  HA  PHE A 128     -10.241  -1.909  -6.580  1.00 98.40           H  
ATOM   2113  C   PHE A 128     -11.986  -1.235  -7.635  1.00 98.40           C  
ATOM   2114  CB  PHE A 128      -9.630  -1.339  -8.557  1.00 98.40           C  
ATOM   2115  HB2 PHE A 128      -8.672  -1.839  -8.416  1.00 98.40           H  
ATOM   2116  HB3 PHE A 128      -9.954  -1.521  -9.582  1.00 98.40           H  
ATOM   2117  O   PHE A 128     -12.637  -1.241  -8.677  1.00 98.40           O  
ATOM   2118  CG  PHE A 128      -9.430   0.152  -8.365  1.00 98.40           C  
ATOM   2119  CD1 PHE A 128     -10.009   1.072  -9.261  1.00 98.40           C  
ATOM   2120  HD1 PHE A 128     -10.623   0.725 -10.078  1.00 98.40           H  
ATOM   2121  CD2 PHE A 128      -8.675   0.626  -7.278  1.00 98.40           C  
ATOM   2122  HD2 PHE A 128      -8.281  -0.063  -6.546  1.00 98.40           H  
ATOM   2123  CE1 PHE A 128      -9.798   2.452  -9.090  1.00 98.40           C  
ATOM   2124  HE1 PHE A 128     -10.235   3.159  -9.779  1.00 98.40           H  
ATOM   2125  CE2 PHE A 128      -8.455   2.003  -7.118  1.00 98.40           C  
ATOM   2126  HE2 PHE A 128      -7.873   2.375  -6.287  1.00 98.40           H  
ATOM   2127  CZ  PHE A 128      -9.009   2.917  -8.026  1.00 98.40           C  
ATOM   2128  HZ  PHE A 128      -8.841   3.977  -7.904  1.00 98.40           H  
ATOM   2129  N   VAL A 129     -12.428  -0.691  -6.502  1.00 97.38           N  
ATOM   2130  H   VAL A 129     -11.809  -0.675  -5.705  1.00 97.38           H  
ATOM   2131  CA  VAL A 129     -13.813  -0.218  -6.333  1.00 97.38           C  
ATOM   2132  HA  VAL A 129     -14.431  -0.598  -7.147  1.00 97.38           H  
ATOM   2133  C   VAL A 129     -13.910   1.296  -6.400  1.00 97.38           C  
ATOM   2134  CB  VAL A 129     -14.410  -0.745  -5.014  1.00 97.38           C  
ATOM   2135  HB  VAL A 129     -13.794  -0.415  -4.178  1.00 97.38           H  
ATOM   2136  O   VAL A 129     -14.811   1.828  -7.039  1.00 97.38           O  
ATOM   2137  CG1 VAL A 129     -15.845  -0.255  -4.779  1.00 97.38           C  
ATOM   2138 HG11 VAL A 129     -16.479  -0.539  -5.619  1.00 97.38           H  
ATOM   2139 HG12 VAL A 129     -15.867   0.830  -4.672  1.00 97.38           H  
ATOM   2140 HG13 VAL A 129     -16.246  -0.689  -3.863  1.00 97.38           H  
ATOM   2141  CG2 VAL A 129     -14.435  -2.278  -5.027  1.00 97.38           C  
ATOM   2142 HG21 VAL A 129     -15.035  -2.640  -4.192  1.00 97.38           H  
ATOM   2143 HG22 VAL A 129     -14.887  -2.632  -5.954  1.00 97.38           H  
ATOM   2144 HG23 VAL A 129     -13.424  -2.674  -4.944  1.00 97.38           H  
ATOM   2145  N   THR A 130     -13.014   1.997  -5.710  1.00 97.95           N  
ATOM   2146  H   THR A 130     -12.247   1.517  -5.262  1.00 97.95           H  
ATOM   2147  CA  THR A 130     -13.038   3.459  -5.632  1.00 97.95           C  
ATOM   2148  HA  THR A 130     -13.247   3.853  -6.627  1.00 97.95           H  
ATOM   2149  C   THR A 130     -11.679   4.000  -5.202  1.00 97.95           C  
ATOM   2150  CB  THR A 130     -14.168   3.939  -4.700  1.00 97.95           C  
ATOM   2151  HB  THR A 130     -15.108   3.505  -5.040  1.00 97.95           H  
ATOM   2152  O   THR A 130     -10.842   3.277  -4.658  1.00 97.95           O  
ATOM   2153  CG2 THR A 130     -13.976   3.569  -3.229  1.00 97.95           C  
ATOM   2154 HG21 THR A 130     -14.789   3.991  -2.637  1.00 97.95           H  
ATOM   2155 HG22 THR A 130     -13.997   2.485  -3.121  1.00 97.95           H  
ATOM   2156 HG23 THR A 130     -13.027   3.958  -2.861  1.00 97.95           H  
ATOM   2157  OG1 THR A 130     -14.297   5.337  -4.777  1.00 97.95           O  
ATOM   2158  HG1 THR A 130     -15.182   5.568  -4.485  1.00 97.95           H  
ATOM   2159  N   GLY A 131     -11.457   5.282  -5.443  1.00 97.73           N  
ATOM   2160  H   GLY A 131     -12.197   5.814  -5.879  1.00 97.73           H  
ATOM   2161  CA  GLY A 131     -10.224   5.992  -5.151  1.00 97.73           C  
ATOM   2162  HA2 GLY A 131     -10.177   6.225  -4.087  1.00 97.73           H  
ATOM   2163  HA3 GLY A 131      -9.365   5.376  -5.417  1.00 97.73           H  
ATOM   2164  C   GLY A 131     -10.155   7.284  -5.950  1.00 97.73           C  
ATOM   2165  O   GLY A 131     -10.933   7.494  -6.877  1.00 97.73           O  
ATOM   2166  N   ASN A 132      -9.218   8.155  -5.595  1.00 98.29           N  
ATOM   2167  H   ASN A 132      -8.594   7.901  -4.843  1.00 98.29           H  
ATOM   2168  CA  ASN A 132      -8.912   9.376  -6.350  1.00 98.29           C  
ATOM   2169  HA  ASN A 132      -9.646   9.487  -7.148  1.00 98.29           H  
ATOM   2170  C   ASN A 132      -7.556   9.275  -7.075  1.00 98.29           C  
ATOM   2171  CB  ASN A 132      -9.057  10.606  -5.437  1.00 98.29           C  
ATOM   2172  HB2 ASN A 132      -8.948  11.501  -6.049  1.00 98.29           H  
ATOM   2173  HB3 ASN A 132     -10.053  10.613  -4.996  1.00 98.29           H  
ATOM   2174  O   ASN A 132      -6.867  10.277  -7.256  1.00 98.29           O  
ATOM   2175  CG  ASN A 132      -8.031  10.660  -4.322  1.00 98.29           C  
ATOM   2176  ND2 ASN A 132      -7.914  11.792  -3.663  1.00 98.29           N  
ATOM   2177 HD21 ASN A 132      -8.447  12.595  -3.968  1.00 98.29           H  
ATOM   2178 HD22 ASN A 132      -7.167  11.891  -2.991  1.00 98.29           H  
ATOM   2179  OD1 ASN A 132      -7.355   9.696  -4.008  1.00 98.29           O  
ATOM   2180  N   VAL A 133      -7.176   8.049  -7.443  1.00 98.45           N  
ATOM   2181  H   VAL A 133      -7.833   7.295  -7.296  1.00 98.45           H  
ATOM   2182  CA  VAL A 133      -5.953   7.679  -8.163  1.00 98.45           C  
ATOM   2183  HA  VAL A 133      -5.627   8.517  -8.778  1.00 98.45           H  
ATOM   2184  C   VAL A 133      -6.230   6.497  -9.085  1.00 98.45           C  
ATOM   2185  CB  VAL A 133      -4.808   7.278  -7.213  1.00 98.45           C  
ATOM   2186  HB  VAL A 133      -3.971   6.928  -7.816  1.00 98.45           H  
ATOM   2187  O   VAL A 133      -7.154   5.718  -8.849  1.00 98.45           O  
ATOM   2188  CG1 VAL A 133      -4.314   8.466  -6.400  1.00 98.45           C  
ATOM   2189 HG11 VAL A 133      -5.120   8.833  -5.765  1.00 98.45           H  
ATOM   2190 HG12 VAL A 133      -3.472   8.147  -5.787  1.00 98.45           H  
ATOM   2191 HG13 VAL A 133      -3.997   9.261  -7.075  1.00 98.45           H  
ATOM   2192  CG2 VAL A 133      -5.195   6.165  -6.233  1.00 98.45           C  
ATOM   2193 HG21 VAL A 133      -4.332   5.895  -5.624  1.00 98.45           H  
ATOM   2194 HG22 VAL A 133      -5.998   6.508  -5.581  1.00 98.45           H  
ATOM   2195 HG23 VAL A 133      -5.531   5.283  -6.779  1.00 98.45           H  
ATOM   2196  N   ASP A 134      -5.375   6.326 -10.084  1.00 97.88           N  
ATOM   2197  H   ASP A 134      -4.705   7.053 -10.288  1.00 97.88           H  
ATOM   2198  CA  ASP A 134      -5.370   5.145 -10.942  1.00 97.88           C  
ATOM   2199  HA  ASP A 134      -6.373   4.991 -11.341  1.00 97.88           H  
ATOM   2200  C   ASP A 134      -4.943   3.884 -10.188  1.00 97.88           C  
ATOM   2201  CB  ASP A 134      -4.409   5.384 -12.103  1.00 97.88           C  
ATOM   2202  HB2 ASP A 134      -4.299   4.469 -12.684  1.00 97.88           H  
ATOM   2203  HB3 ASP A 134      -3.446   5.659 -11.674  1.00 97.88           H  
ATOM   2204  O   ASP A 134      -4.146   3.938  -9.254  1.00 97.88           O  
ATOM   2205  CG  ASP A 134      -4.871   6.504 -13.024  1.00 97.88           C  
ATOM   2206  OD1 ASP A 134      -6.097   6.605 -13.235  1.00 97.88           O  
ATOM   2207  OD2 ASP A 134      -3.979   7.256 -13.461  1.00 97.88           O  
ATOM   2208  N   ASN A 135      -5.418   2.721 -10.634  1.00 97.98           N  
ATOM   2209  H   ASN A 135      -6.048   2.749 -11.423  1.00 97.98           H  
ATOM   2210  CA  ASN A 135      -5.086   1.425 -10.044  1.00 97.98           C  
ATOM   2211  HA  ASN A 135      -5.153   1.514  -8.959  1.00 97.98           H  
ATOM   2212  C   ASN A 135      -3.644   0.980 -10.372  1.00 97.98           C  
ATOM   2213  CB  ASN A 135      -6.151   0.416 -10.496  1.00 97.98           C  
ATOM   2214  HB2 ASN A 135      -6.163   0.380 -11.585  1.00 97.98           H  
ATOM   2215  HB3 ASN A 135      -7.127   0.755 -10.147  1.00 97.98           H  
ATOM   2216  O   ASN A 135      -3.421   0.119 -11.227  1.00 97.98           O  
ATOM   2217  CG  ASN A 135      -5.923  -0.992  -9.979  1.00 97.98           C  
ATOM   2218  ND2 ASN A 135      -6.760  -1.908 -10.401  1.00 97.98           N  
ATOM   2219 HD21 ASN A 135      -7.534  -1.636 -10.991  1.00 97.98           H  
ATOM   2220 HD22 ASN A 135      -6.629  -2.842 -10.041  1.00 97.98           H  
ATOM   2221  OD1 ASN A 135      -5.020  -1.309  -9.220  1.00 97.98           O  
ATOM   2222  N   MET A 136      -2.668   1.524  -9.640  1.00 97.57           N  
ATOM   2223  H   MET A 136      -2.903   2.316  -9.060  1.00 97.57           H  
ATOM   2224  CA  MET A 136      -1.255   1.136  -9.757  1.00 97.57           C  
ATOM   2225  HA  MET A 136      -0.994   1.089 -10.815  1.00 97.57           H  
ATOM   2226  C   MET A 136      -0.954  -0.255  -9.185  1.00 97.57           C  
ATOM   2227  CB  MET A 136      -0.350   2.181  -9.093  1.00 97.57           C  
ATOM   2228  HB2 MET A 136      -0.632   2.296  -8.046  1.00 97.57           H  
ATOM   2229  HB3 MET A 136       0.679   1.823  -9.135  1.00 97.57           H  
ATOM   2230  O   MET A 136       0.113  -0.797  -9.439  1.00 97.57           O  
ATOM   2231  CG  MET A 136      -0.373   3.542  -9.788  1.00 97.57           C  
ATOM   2232  HG2 MET A 136      -1.380   3.957  -9.765  1.00 97.57           H  
ATOM   2233  HG3 MET A 136       0.286   4.208  -9.231  1.00 97.57           H  
ATOM   2234  SD  MET A 136       0.224   3.494 -11.492  1.00 97.57           S  
ATOM   2235  CE  MET A 136      -1.326   3.662 -12.400  1.00 97.57           C  
ATOM   2236  HE1 MET A 136      -1.769   4.624 -12.146  1.00 97.57           H  
ATOM   2237  HE2 MET A 136      -2.008   2.852 -12.140  1.00 97.57           H  
ATOM   2238  HE3 MET A 136      -1.119   3.637 -13.470  1.00 97.57           H  
ATOM   2239  N   MET A 137      -1.888  -0.882  -8.460  1.00 98.25           N  
ATOM   2240  H   MET A 137      -2.767  -0.410  -8.302  1.00 98.25           H  
ATOM   2241  CA  MET A 137      -1.727  -2.250  -7.947  1.00 98.25           C  
ATOM   2242  HA  MET A 137      -0.674  -2.411  -7.717  1.00 98.25           H  
ATOM   2243  C   MET A 137      -2.111  -3.330  -8.973  1.00 98.25           C  
ATOM   2244  CB  MET A 137      -2.492  -2.425  -6.628  1.00 98.25           C  
ATOM   2245  HB2 MET A 137      -2.424  -3.464  -6.305  1.00 98.25           H  
ATOM   2246  HB3 MET A 137      -3.546  -2.199  -6.794  1.00 98.25           H  
ATOM   2247  O   MET A 137      -1.990  -4.522  -8.687  1.00 98.25           O  
ATOM   2248  CG  MET A 137      -1.947  -1.534  -5.502  1.00 98.25           C  
ATOM   2249  HG2 MET A 137      -2.543  -1.712  -4.607  1.00 98.25           H  
ATOM   2250  HG3 MET A 137      -2.086  -0.492  -5.787  1.00 98.25           H  
ATOM   2251  SD  MET A 137      -0.195  -1.765  -5.074  1.00 98.25           S  
ATOM   2252  CE  MET A 137      -0.190  -3.468  -4.444  1.00 98.25           C  
ATOM   2253  HE1 MET A 137      -0.526  -4.157  -5.219  1.00 98.25           H  
ATOM   2254  HE2 MET A 137      -0.844  -3.542  -3.576  1.00 98.25           H  
ATOM   2255  HE3 MET A 137       0.822  -3.749  -4.152  1.00 98.25           H  
ATOM   2256  N   LYS A 138      -2.590  -2.956 -10.170  1.00 98.33           N  
ATOM   2257  H   LYS A 138      -2.705  -1.967 -10.337  1.00 98.33           H  
ATOM   2258  CA  LYS A 138      -3.036  -3.903 -11.207  1.00 98.33           C  
ATOM   2259  HA  LYS A 138      -3.810  -4.548 -10.791  1.00 98.33           H  
ATOM   2260  C   LYS A 138      -1.933  -4.858 -11.659  1.00 98.33           C  
ATOM   2261  CB  LYS A 138      -3.638  -3.126 -12.388  1.00 98.33           C  
ATOM   2262  HB2 LYS A 138      -2.866  -2.503 -12.841  1.00 98.33           H  
ATOM   2263  HB3 LYS A 138      -4.426  -2.471 -12.016  1.00 98.33           H  
ATOM   2264  O   LYS A 138      -2.197  -6.052 -11.739  1.00 98.33           O  
ATOM   2265  CG  LYS A 138      -4.233  -4.062 -13.455  1.00 98.33           C  
ATOM   2266  HG2 LYS A 138      -3.447  -4.699 -13.861  1.00 98.33           H  
ATOM   2267  HG3 LYS A 138      -4.999  -4.690 -13.001  1.00 98.33           H  
ATOM   2268  CD  LYS A 138      -4.850  -3.259 -14.606  1.00 98.33           C  
ATOM   2269  HD2 LYS A 138      -4.093  -2.587 -15.010  1.00 98.33           H  
ATOM   2270  HD3 LYS A 138      -5.681  -2.665 -14.227  1.00 98.33           H  
ATOM   2271  CE  LYS A 138      -5.340  -4.200 -15.716  1.00 98.33           C  
ATOM   2272  HE2 LYS A 138      -6.118  -4.848 -15.313  1.00 98.33           H  
ATOM   2273  HE3 LYS A 138      -4.505  -4.829 -16.023  1.00 98.33           H  
ATOM   2274  NZ  LYS A 138      -5.852  -3.441 -16.887  1.00 98.33           N  
ATOM   2275  HZ1 LYS A 138      -6.635  -2.856 -16.632  1.00 98.33           H  
ATOM   2276  HZ2 LYS A 138      -5.128  -2.845 -17.261  1.00 98.33           H  
ATOM   2277  HZ3 LYS A 138      -6.141  -4.067 -17.625  1.00 98.33           H  
ATOM   2278  N   VAL A 139      -0.723  -4.361 -11.914  1.00 97.68           N  
ATOM   2279  H   VAL A 139      -0.572  -3.366 -11.819  1.00 97.68           H  
ATOM   2280  CA  VAL A 139       0.407  -5.193 -12.381  1.00 97.68           C  
ATOM   2281  HA  VAL A 139       0.065  -5.808 -13.213  1.00 97.68           H  
ATOM   2282  C   VAL A 139       0.907  -6.161 -11.302  1.00 97.68           C  
ATOM   2283  CB  VAL A 139       1.570  -4.325 -12.898  1.00 97.68           C  
ATOM   2284  HB  VAL A 139       2.312  -4.987 -13.345  1.00 97.68           H  
ATOM   2285  O   VAL A 139       1.410  -7.236 -11.612  1.00 97.68           O  
ATOM   2286  CG1 VAL A 139       1.098  -3.350 -13.985  1.00 97.68           C  
ATOM   2287 HG11 VAL A 139       0.574  -3.892 -14.773  1.00 97.68           H  
ATOM   2288 HG12 VAL A 139       0.451  -2.580 -13.565  1.00 97.68           H  
ATOM   2289 HG13 VAL A 139       1.966  -2.857 -14.423  1.00 97.68           H  
ATOM   2290  CG2 VAL A 139       2.250  -3.541 -11.774  1.00 97.68           C  
ATOM   2291 HG21 VAL A 139       2.761  -4.218 -11.089  1.00 97.68           H  
ATOM   2292 HG22 VAL A 139       1.526  -2.940 -11.224  1.00 97.68           H  
ATOM   2293 HG23 VAL A 139       3.009  -2.883 -12.198  1.00 97.68           H  
ATOM   2294  N   HIS A 140       0.708  -5.792 -10.034  1.00 98.42           N  
ATOM   2295  H   HIS A 140       0.320  -4.874  -9.874  1.00 98.42           H  
ATOM   2296  CA  HIS A 140       1.102  -6.560  -8.852  1.00 98.42           C  
ATOM   2297  HA  HIS A 140       2.068  -7.030  -9.034  1.00 98.42           H  
ATOM   2298  C   HIS A 140       0.101  -7.674  -8.506  1.00 98.42           C  
ATOM   2299  CB  HIS A 140       1.261  -5.571  -7.688  1.00 98.42           C  
ATOM   2300  HB2 HIS A 140       0.307  -5.088  -7.479  1.00 98.42           H  
ATOM   2301  HB3 HIS A 140       1.560  -6.123  -6.797  1.00 98.42           H  
ATOM   2302  O   HIS A 140       0.410  -8.585  -7.737  1.00 98.42           O  
ATOM   2303  CG  HIS A 140       2.303  -4.517  -7.966  1.00 98.42           C  
ATOM   2304  CD2 HIS A 140       2.122  -3.207  -8.320  1.00 98.42           C  
ATOM   2305  HD2 HIS A 140       1.175  -2.703  -8.444  1.00 98.42           H  
ATOM   2306  ND1 HIS A 140       3.650  -4.742  -7.986  1.00 98.42           N  
ATOM   2307  HD1 HIS A 140       4.097  -5.628  -7.800  1.00 98.42           H  
ATOM   2308  CE1 HIS A 140       4.270  -3.611  -8.325  1.00 98.42           C  
ATOM   2309  HE1 HIS A 140       5.343  -3.516  -8.396  1.00 98.42           H  
ATOM   2310  NE2 HIS A 140       3.377  -2.637  -8.554  1.00 98.42           N  
ATOM   2311  N   ARG A 141      -1.114  -7.629  -9.070  1.00 98.43           N  
ATOM   2312  H   ARG A 141      -1.295  -6.895  -9.739  1.00 98.43           H  
ATOM   2313  CA  ARG A 141      -2.139  -8.656  -8.856  1.00 98.43           C  
ATOM   2314  HA  ARG A 141      -2.293  -8.775  -7.783  1.00 98.43           H  
ATOM   2315  C   ARG A 141      -1.664 -10.001  -9.399  1.00 98.43           C  
ATOM   2316  CB  ARG A 141      -3.463  -8.218  -9.490  1.00 98.43           C  
ATOM   2317  HB2 ARG A 141      -3.342  -8.167 -10.572  1.00 98.43           H  
ATOM   2318  HB3 ARG A 141      -3.727  -7.227  -9.121  1.00 98.43           H  
ATOM   2319  O   ARG A 141      -1.362 -10.138 -10.578  1.00 98.43           O  
ATOM   2320  CG  ARG A 141      -4.591  -9.202  -9.150  1.00 98.43           C  
ATOM   2321  HG2 ARG A 141      -4.329 -10.199  -9.505  1.00 98.43           H  
ATOM   2322  HG3 ARG A 141      -4.737  -9.233  -8.071  1.00 98.43           H  
ATOM   2323  CD  ARG A 141      -5.890  -8.773  -9.831  1.00 98.43           C  
ATOM   2324  HD2 ARG A 141      -6.198  -7.810  -9.422  1.00 98.43           H  
ATOM   2325  HD3 ARG A 141      -5.704  -8.663 -10.900  1.00 98.43           H  
ATOM   2326  NE  ARG A 141      -6.956  -9.767  -9.620  1.00 98.43           N  
ATOM   2327  HE  ARG A 141      -6.760 -10.519  -8.974  1.00 98.43           H  
ATOM   2328  NH1 ARG A 141      -8.603  -8.709 -10.815  1.00 98.43           N  
ATOM   2329 HH11 ARG A 141      -7.944  -7.977 -11.040  1.00 98.43           H  
ATOM   2330 HH12 ARG A 141      -9.593  -8.581 -10.964  1.00 98.43           H  
ATOM   2331  NH2 ARG A 141      -9.074 -10.600  -9.747  1.00 98.43           N  
ATOM   2332 HH21 ARG A 141      -8.835 -11.298  -9.057  1.00 98.43           H  
ATOM   2333 HH22 ARG A 141     -10.030 -10.489 -10.052  1.00 98.43           H  
ATOM   2334  CZ  ARG A 141      -8.197  -9.691 -10.063  1.00 98.43           C  
ATOM   2335  N   GLY A 142      -1.674 -11.009  -8.536  1.00 98.46           N  
ATOM   2336  H   GLY A 142      -1.891 -10.807  -7.570  1.00 98.46           H  
ATOM   2337  CA  GLY A 142      -1.236 -12.362  -8.843  1.00 98.46           C  
ATOM   2338  HA2 GLY A 142      -1.685 -13.045  -8.122  1.00 98.46           H  
ATOM   2339  HA3 GLY A 142      -1.574 -12.636  -9.843  1.00 98.46           H  
ATOM   2340  C   GLY A 142       0.278 -12.550  -8.789  1.00 98.46           C  
ATOM   2341  O   GLY A 142       0.724 -13.662  -9.061  1.00 98.46           O  
ATOM   2342  N   GLN A 143       1.061 -11.532  -8.424  1.00 98.68           N  
ATOM   2343  H   GLN A 143       0.652 -10.643  -8.176  1.00 98.68           H  
ATOM   2344  CA  GLN A 143       2.514 -11.657  -8.307  1.00 98.68           C  
ATOM   2345  HA  GLN A 143       2.855 -12.374  -9.054  1.00 98.68           H  
ATOM   2346  C   GLN A 143       2.927 -12.220  -6.952  1.00 98.68           C  
ATOM   2347  CB  GLN A 143       3.221 -10.324  -8.590  1.00 98.68           C  
ATOM   2348  HB2 GLN A 143       2.967  -9.610  -7.807  1.00 98.68           H  
ATOM   2349  HB3 GLN A 143       4.299 -10.486  -8.562  1.00 98.68           H  
ATOM   2350  O   GLN A 143       2.250 -12.021  -5.939  1.00 98.68           O  
ATOM   2351  CG  GLN A 143       2.850  -9.708  -9.944  1.00 98.68           C  
ATOM   2352  HG2 GLN A 143       3.461  -8.817 -10.093  1.00 98.68           H  
ATOM   2353  HG3 GLN A 143       1.806  -9.394  -9.919  1.00 98.68           H  
ATOM   2354  CD  GLN A 143       3.040 -10.639 -11.134  1.00 98.68           C  
ATOM   2355  NE2 GLN A 143       2.320 -10.412 -12.207  1.00 98.68           N  
ATOM   2356 HE21 GLN A 143       2.501 -11.010 -13.001  1.00 98.68           H  
ATOM   2357 HE22 GLN A 143       1.739  -9.587 -12.243  1.00 98.68           H  
ATOM   2358  OE1 GLN A 143       3.797 -11.593 -11.124  1.00 98.68           O  
ATOM   2359  N   GLN A 144       4.037 -12.953  -6.956  1.00 98.74           N  
ATOM   2360  H   GLN A 144       4.602 -12.939  -7.793  1.00 98.74           H  
ATOM   2361  CA  GLN A 144       4.657 -13.503  -5.754  1.00 98.74           C  
ATOM   2362  HA  GLN A 144       3.883 -13.846  -5.068  1.00 98.74           H  
ATOM   2363  C   GLN A 144       5.454 -12.406  -5.045  1.00 98.74           C  
ATOM   2364  CB  GLN A 144       5.531 -14.704  -6.136  1.00 98.74           C  
ATOM   2365  HB2 GLN A 144       6.260 -14.392  -6.884  1.00 98.74           H  
ATOM   2366  HB3 GLN A 144       6.069 -15.052  -5.254  1.00 98.74           H  
ATOM   2367  O   GLN A 144       5.911 -11.455  -5.673  1.00 98.74           O  
ATOM   2368  CG  GLN A 144       4.674 -15.848  -6.701  1.00 98.74           C  
ATOM   2369  HG2 GLN A 144       4.090 -15.489  -7.549  1.00 98.74           H  
ATOM   2370  HG3 GLN A 144       3.982 -16.194  -5.933  1.00 98.74           H  
ATOM   2371  CD  GLN A 144       5.517 -17.025  -7.162  1.00 98.74           C  
ATOM   2372  NE2 GLN A 144       5.515 -17.373  -8.427  1.00 98.74           N  
ATOM   2373 HE21 GLN A 144       5.292 -16.654  -9.101  1.00 98.74           H  
ATOM   2374 HE22 GLN A 144       6.231 -18.048  -8.654  1.00 98.74           H  
ATOM   2375  OE1 GLN A 144       6.170 -17.690  -6.389  1.00 98.74           O  
ATOM   2376  N   PHE A 145       5.583 -12.502  -3.724  1.00 98.84           N  
ATOM   2377  H   PHE A 145       5.228 -13.314  -3.240  1.00 98.84           H  
ATOM   2378  CA  PHE A 145       6.390 -11.552  -2.969  1.00 98.84           C  
ATOM   2379  HA  PHE A 145       6.201 -10.548  -3.350  1.00 98.84           H  
ATOM   2380  C   PHE A 145       7.871 -11.874  -3.161  1.00 98.84           C  
ATOM   2381  CB  PHE A 145       5.986 -11.594  -1.493  1.00 98.84           C  
ATOM   2382  HB2 PHE A 145       4.900 -11.668  -1.431  1.00 98.84           H  
ATOM   2383  HB3 PHE A 145       6.397 -12.488  -1.024  1.00 98.84           H  
ATOM   2384  O   PHE A 145       8.255 -13.035  -3.025  1.00 98.84           O  
ATOM   2385  CG  PHE A 145       6.403 -10.364  -0.713  1.00 98.84           C  
ATOM   2386  CD1 PHE A 145       7.560 -10.357   0.085  1.00 98.84           C  
ATOM   2387  HD1 PHE A 145       8.201 -11.226   0.121  1.00 98.84           H  
ATOM   2388  CD2 PHE A 145       5.615  -9.205  -0.792  1.00 98.84           C  
ATOM   2389  HD2 PHE A 145       4.771  -9.182  -1.466  1.00 98.84           H  
ATOM   2390  CE1 PHE A 145       7.892  -9.205   0.821  1.00 98.84           C  
ATOM   2391  HE1 PHE A 145       8.795  -9.187   1.414  1.00 98.84           H  
ATOM   2392  CE2 PHE A 145       5.921  -8.068  -0.034  1.00 98.84           C  
ATOM   2393  HE2 PHE A 145       5.292  -7.191  -0.092  1.00 98.84           H  
ATOM   2394  CZ  PHE A 145       7.065  -8.068   0.775  1.00 98.84           C  
ATOM   2395  HZ  PHE A 145       7.324  -7.181   1.335  1.00 98.84           H  
ATOM   2396  N   SER A 146       8.703 -10.868  -3.402  1.00 98.77           N  
ATOM   2397  H   SER A 146       8.318  -9.946  -3.549  1.00 98.77           H  
ATOM   2398  CA  SER A 146      10.162 -11.014  -3.459  1.00 98.77           C  
ATOM   2399  HA  SER A 146      10.434 -12.054  -3.280  1.00 98.77           H  
ATOM   2400  C   SER A 146      10.815 -10.170  -2.375  1.00 98.77           C  
ATOM   2401  CB  SER A 146      10.731 -10.642  -4.832  1.00 98.77           C  
ATOM   2402  HB2 SER A 146      11.789 -10.902  -4.868  1.00 98.77           H  
ATOM   2403  HB3 SER A 146      10.633  -9.567  -4.986  1.00 98.77           H  
ATOM   2404  O   SER A 146      10.305  -9.114  -1.998  1.00 98.77           O  
ATOM   2405  OG  SER A 146      10.046 -11.331  -5.851  1.00 98.77           O  
ATOM   2406  HG  SER A 146      10.380 -11.059  -6.708  1.00 98.77           H  
ATOM   2407  N   THR A 147      11.965 -10.623  -1.893  1.00 98.70           N  
ATOM   2408  H   THR A 147      12.326 -11.487  -2.272  1.00 98.70           H  
ATOM   2409  CA  THR A 147      12.856  -9.898  -0.979  1.00 98.70           C  
ATOM   2410  HA  THR A 147      12.530  -8.859  -0.927  1.00 98.70           H  
ATOM   2411  C   THR A 147      14.282  -9.909  -1.540  1.00 98.70           C  
ATOM   2412  CB  THR A 147      12.809 -10.479   0.446  1.00 98.70           C  
ATOM   2413  HB  THR A 147      13.542  -9.975   1.076  1.00 98.70           H  
ATOM   2414  O   THR A 147      14.587 -10.723  -2.410  1.00 98.70           O  
ATOM   2415  CG2 THR A 147      11.432 -10.274   1.070  1.00 98.70           C  
ATOM   2416 HG21 THR A 147      11.150  -9.225   0.982  1.00 98.70           H  
ATOM   2417 HG22 THR A 147      11.472 -10.536   2.128  1.00 98.70           H  
ATOM   2418 HG23 THR A 147      10.690 -10.891   0.563  1.00 98.70           H  
ATOM   2419  OG1 THR A 147      13.076 -11.858   0.460  1.00 98.70           O  
ATOM   2420  HG1 THR A 147      13.942 -11.975   0.857  1.00 98.70           H  
ATOM   2421  N   PRO A 148      15.188  -9.026  -1.081  1.00 98.08           N  
ATOM   2422  CA  PRO A 148      16.576  -8.983  -1.554  1.00 98.08           C  
ATOM   2423  HA  PRO A 148      16.580  -8.612  -2.579  1.00 98.08           H  
ATOM   2424  C   PRO A 148      17.324 -10.330  -1.513  1.00 98.08           C  
ATOM   2425  CB  PRO A 148      17.266  -7.961  -0.644  1.00 98.08           C  
ATOM   2426  HB2 PRO A 148      17.663  -8.455   0.243  1.00 98.08           H  
ATOM   2427  HB3 PRO A 148      18.060  -7.427  -1.166  1.00 98.08           H  
ATOM   2428  O   PRO A 148      18.226 -10.560  -2.319  1.00 98.08           O  
ATOM   2429  CG  PRO A 148      16.140  -7.021  -0.224  1.00 98.08           C  
ATOM   2430  HG2 PRO A 148      16.328  -6.587   0.758  1.00 98.08           H  
ATOM   2431  HG3 PRO A 148      15.998  -6.245  -0.977  1.00 98.08           H  
ATOM   2432  CD  PRO A 148      14.922  -7.928  -0.166  1.00 98.08           C  
ATOM   2433  HD2 PRO A 148      14.028  -7.368  -0.439  1.00 98.08           H  
ATOM   2434  HD3 PRO A 148      14.836  -8.333   0.842  1.00 98.08           H  
ATOM   2435  N   ASP A 149      16.953 -11.212  -0.581  1.00 98.15           N  
ATOM   2436  H   ASP A 149      16.211 -10.952   0.054  1.00 98.15           H  
ATOM   2437  CA  ASP A 149      17.496 -12.559  -0.375  1.00 98.15           C  
ATOM   2438  HA  ASP A 149      18.476 -12.617  -0.849  1.00 98.15           H  
ATOM   2439  C   ASP A 149      16.644 -13.688  -0.989  1.00 98.15           C  
ATOM   2440  CB  ASP A 149      17.693 -12.789   1.137  1.00 98.15           C  
ATOM   2441  HB2 ASP A 149      18.213 -13.736   1.284  1.00 98.15           H  
ATOM   2442  HB3 ASP A 149      18.330 -11.998   1.534  1.00 98.15           H  
ATOM   2443  O   ASP A 149      17.069 -14.843  -0.967  1.00 98.15           O  
ATOM   2444  CG  ASP A 149      16.381 -12.808   1.936  1.00 98.15           C  
ATOM   2445  OD1 ASP A 149      15.430 -12.083   1.558  1.00 98.15           O  
ATOM   2446  OD2 ASP A 149      16.306 -13.473   2.990  1.00 98.15           O  
ATOM   2447  N   ARG A 150      15.462 -13.385  -1.543  1.00 98.06           N  
ATOM   2448  H   ARG A 150      15.190 -12.413  -1.578  1.00 98.06           H  
ATOM   2449  CA  ARG A 150      14.576 -14.363  -2.188  1.00 98.06           C  
ATOM   2450  HA  ARG A 150      15.186 -15.182  -2.568  1.00 98.06           H  
ATOM   2451  C   ARG A 150      13.843 -13.738  -3.368  1.00 98.06           C  
ATOM   2452  CB  ARG A 150      13.596 -14.942  -1.162  1.00 98.06           C  
ATOM   2453  HB2 ARG A 150      12.897 -14.169  -0.843  1.00 98.06           H  
ATOM   2454  HB3 ARG A 150      14.155 -15.282  -0.290  1.00 98.06           H  
ATOM   2455  O   ARG A 150      12.841 -13.042  -3.208  1.00 98.06           O  
ATOM   2456  CG  ARG A 150      12.821 -16.133  -1.749  1.00 98.06           C  
ATOM   2457  HG2 ARG A 150      12.281 -15.828  -2.646  1.00 98.06           H  
ATOM   2458  HG3 ARG A 150      13.515 -16.934  -2.003  1.00 98.06           H  
ATOM   2459  CD  ARG A 150      11.828 -16.623  -0.698  1.00 98.06           C  
ATOM   2460  HD2 ARG A 150      12.385 -16.872   0.205  1.00 98.06           H  
ATOM   2461  HD3 ARG A 150      11.148 -15.799  -0.482  1.00 98.06           H  
ATOM   2462  NE  ARG A 150      11.021 -17.773  -1.143  1.00 98.06           N  
ATOM   2463  HE  ARG A 150      10.911 -17.913  -2.138  1.00 98.06           H  
ATOM   2464  NH1 ARG A 150      10.585 -18.616   0.954  1.00 98.06           N  
ATOM   2465 HH11 ARG A 150      10.119 -19.294   1.541  1.00 98.06           H  
ATOM   2466 HH12 ARG A 150      11.030 -17.804   1.357  1.00 98.06           H  
ATOM   2467  NH2 ARG A 150       9.753 -19.639  -0.811  1.00 98.06           N  
ATOM   2468 HH21 ARG A 150       9.296 -20.279  -0.178  1.00 98.06           H  
ATOM   2469 HH22 ARG A 150       9.268 -19.450  -1.677  1.00 98.06           H  
ATOM   2470  CZ  ARG A 150      10.462 -18.664  -0.342  1.00 98.06           C  
ATOM   2471  N   ASP A 151      14.349 -14.044  -4.550  1.00 98.00           N  
ATOM   2472  H   ASP A 151      15.140 -14.670  -4.599  1.00 98.00           H  
ATOM   2473  CA  ASP A 151      13.799 -13.579  -5.811  1.00 98.00           C  
ATOM   2474  HA  ASP A 151      13.400 -12.573  -5.679  1.00 98.00           H  
ATOM   2475  C   ASP A 151      12.662 -14.491  -6.294  1.00 98.00           C  
ATOM   2476  CB  ASP A 151      14.949 -13.494  -6.814  1.00 98.00           C  
ATOM   2477  HB2 ASP A 151      15.384 -14.484  -6.950  1.00 98.00           H  
ATOM   2478  HB3 ASP A 151      15.720 -12.834  -6.417  1.00 98.00           H  
ATOM   2479  O   ASP A 151      12.848 -15.698  -6.446  1.00 98.00           O  
ATOM   2480  CG  ASP A 151      14.487 -12.949  -8.154  1.00 98.00           C  
ATOM   2481  OD1 ASP A 151      13.446 -12.254  -8.140  1.00 98.00           O  
ATOM   2482  OD2 ASP A 151      15.232 -13.225  -9.115  1.00 98.00           O  
ATOM   2483  N   ASN A 152      11.480 -13.913  -6.486  1.00 97.99           N  
ATOM   2484  H   ASN A 152      11.432 -12.910  -6.377  1.00 97.99           H  
ATOM   2485  CA  ASN A 152      10.305 -14.564  -7.067  1.00 97.99           C  
ATOM   2486  HA  ASN A 152      10.623 -15.471  -7.581  1.00 97.99           H  
ATOM   2487  C   ASN A 152       9.638 -13.658  -8.121  1.00 97.99           C  
ATOM   2488  CB  ASN A 152       9.296 -14.930  -5.959  1.00 97.99           C  
ATOM   2489  HB2 ASN A 152       8.879 -14.006  -5.558  1.00 97.99           H  
ATOM   2490  HB3 ASN A 152       8.481 -15.498  -6.408  1.00 97.99           H  
ATOM   2491  O   ASN A 152       8.453 -13.849  -8.420  1.00 97.99           O  
ATOM   2492  CG  ASN A 152       9.846 -15.767  -4.820  1.00 97.99           C  
ATOM   2493  ND2 ASN A 152       9.745 -15.280  -3.607  1.00 97.99           N  
ATOM   2494 HD21 ASN A 152      10.158 -15.799  -2.846  1.00 97.99           H  
ATOM   2495 HD22 ASN A 152       9.357 -14.355  -3.490  1.00 97.99           H  
ATOM   2496  OD1 ASN A 152      10.272 -16.902  -4.951  1.00 97.99           O  
ATOM   2497  N   ASP A 153      10.346 -12.627  -8.595  1.00 97.48           N  
ATOM   2498  H   ASP A 153      11.349 -12.617  -8.478  1.00 97.48           H  
ATOM   2499  CA  ASP A 153       9.789 -11.665  -9.538  1.00 97.48           C  
ATOM   2500  HA  ASP A 153       8.721 -11.586  -9.332  1.00 97.48           H  
ATOM   2501  C   ASP A 153       9.871 -12.180 -10.987  1.00 97.48           C  
ATOM   2502  CB  ASP A 153      10.342 -10.259  -9.250  1.00 97.48           C  
ATOM   2503  HB2 ASP A 153       9.723  -9.536  -9.781  1.00 97.48           H  
ATOM   2504  HB3 ASP A 153      10.216 -10.069  -8.185  1.00 97.48           H  
ATOM   2505  O   ASP A 153      10.287 -13.312 -11.241  1.00 97.48           O  
ATOM   2506  CG  ASP A 153      11.798  -9.987  -9.618  1.00 97.48           C  
ATOM   2507  OD1 ASP A 153      12.109 -10.235 -10.797  1.00 97.48           O  
ATOM   2508  OD2 ASP A 153      12.481  -9.346  -8.773  1.00 97.48           O  
ATOM   2509  N   LEU A 154       9.330 -11.408 -11.932  1.00 94.92           N  
ATOM   2510  H   LEU A 154       9.076 -10.463 -11.681  1.00 94.92           H  
ATOM   2511  CA  LEU A 154       9.257 -11.798 -13.345  1.00 94.92           C  
ATOM   2512  HA  LEU A 154       9.537 -12.847 -13.441  1.00 94.92           H  
ATOM   2513  C   LEU A 154      10.270 -11.041 -14.215  1.00 94.92           C  
ATOM   2514  CB  LEU A 154       7.818 -11.639 -13.872  1.00 94.92           C  
ATOM   2515  HB2 LEU A 154       7.804 -11.968 -14.911  1.00 94.92           H  
ATOM   2516  HB3 LEU A 154       7.563 -10.579 -13.859  1.00 94.92           H  
ATOM   2517  O   LEU A 154      10.192 -11.123 -15.443  1.00 94.92           O  
ATOM   2518  CG  LEU A 154       6.730 -12.418 -13.111  1.00 94.92           C  
ATOM   2519  HG  LEU A 154       6.650 -12.041 -12.092  1.00 94.92           H  
ATOM   2520  CD1 LEU A 154       5.391 -12.194 -13.820  1.00 94.92           C  
ATOM   2521 HD11 LEU A 154       4.611 -12.751 -13.302  1.00 94.92           H  
ATOM   2522 HD12 LEU A 154       5.145 -11.132 -13.793  1.00 94.92           H  
ATOM   2523 HD13 LEU A 154       5.454 -12.533 -14.854  1.00 94.92           H  
ATOM   2524  CD2 LEU A 154       6.994 -13.925 -13.068  1.00 94.92           C  
ATOM   2525 HD21 LEU A 154       7.892 -14.116 -12.481  1.00 94.92           H  
ATOM   2526 HD22 LEU A 154       7.140 -14.310 -14.078  1.00 94.92           H  
ATOM   2527 HD23 LEU A 154       6.158 -14.433 -12.588  1.00 94.92           H  
ATOM   2528  N   ALA A 155      11.178 -10.268 -13.615  1.00 91.89           N  
ATOM   2529  H   ALA A 155      11.315 -10.342 -12.617  1.00 91.89           H  
ATOM   2530  CA  ALA A 155      12.205  -9.554 -14.352  1.00 91.89           C  
ATOM   2531  HA  ALA A 155      11.821  -9.266 -15.331  1.00 91.89           H  
ATOM   2532  C   ALA A 155      13.411 -10.480 -14.554  1.00 91.89           C  
ATOM   2533  CB  ALA A 155      12.556  -8.270 -13.598  1.00 91.89           C  
ATOM   2534  HB1 ALA A 155      13.383  -7.768 -14.100  1.00 91.89           H  
ATOM   2535  HB2 ALA A 155      12.847  -8.521 -12.577  1.00 91.89           H  
ATOM   2536  HB3 ALA A 155      11.702  -7.594 -13.567  1.00 91.89           H  
ATOM   2537  O   ALA A 155      14.114 -10.788 -13.608  1.00 91.89           O  
ATOM   2538  N   GLY A 156      13.654 -10.899 -15.803  1.00 89.11           N  
ATOM   2539  H   GLY A 156      12.985 -10.623 -16.507  1.00 89.11           H  
ATOM   2540  CA  GLY A 156      14.643 -11.927 -16.179  1.00 89.11           C  
ATOM   2541  HA2 GLY A 156      14.170 -12.905 -16.093  1.00 89.11           H  
ATOM   2542  HA3 GLY A 156      14.929 -11.785 -17.221  1.00 89.11           H  
ATOM   2543  C   GLY A 156      15.925 -11.971 -15.331  1.00 89.11           C  
ATOM   2544  O   GLY A 156      16.005 -12.736 -14.378  1.00 89.11           O  
ATOM   2545  N   ASP A 157      16.935 -11.169 -15.681  1.00 91.11           N  
ATOM   2546  H   ASP A 157      16.865 -10.634 -16.534  1.00 91.11           H  
ATOM   2547  CA  ASP A 157      18.203 -11.120 -14.927  1.00 91.11           C  
ATOM   2548  HA  ASP A 157      18.378 -12.087 -14.455  1.00 91.11           H  
ATOM   2549  C   ASP A 157      18.200 -10.065 -13.801  1.00 91.11           C  
ATOM   2550  CB  ASP A 157      19.365 -10.859 -15.899  1.00 91.11           C  
ATOM   2551  HB2 ASP A 157      20.282 -10.728 -15.325  1.00 91.11           H  
ATOM   2552  HB3 ASP A 157      19.173  -9.931 -16.436  1.00 91.11           H  
ATOM   2553  O   ASP A 157      19.112 -10.012 -12.965  1.00 91.11           O  
ATOM   2554  CG  ASP A 157      19.597 -11.998 -16.896  1.00 91.11           C  
ATOM   2555  OD1 ASP A 157      19.491 -13.175 -16.485  1.00 91.11           O  
ATOM   2556  OD2 ASP A 157      19.912 -11.671 -18.061  1.00 91.11           O  
ATOM   2557  N   LEU A 158      17.190  -9.189 -13.780  1.00 94.47           N  
ATOM   2558  H   LEU A 158      16.382  -9.407 -14.345  1.00 94.47           H  
ATOM   2559  CA  LEU A 158      17.096  -8.075 -12.842  1.00 94.47           C  
ATOM   2560  HA  LEU A 158      18.105  -7.790 -12.544  1.00 94.47           H  
ATOM   2561  C   LEU A 158      16.324  -8.490 -11.591  1.00 94.47           C  
ATOM   2562  CB  LEU A 158      16.447  -6.858 -13.525  1.00 94.47           C  
ATOM   2563  HB2 LEU A 158      17.074  -6.542 -14.359  1.00 94.47           H  
ATOM   2564  HB3 LEU A 158      15.485  -7.168 -13.933  1.00 94.47           H  
ATOM   2565  O   LEU A 158      15.110  -8.577 -11.604  1.00 94.47           O  
ATOM   2566  CG  LEU A 158      16.216  -5.662 -12.575  1.00 94.47           C  
ATOM   2567  HG  LEU A 158      15.645  -5.969 -11.698  1.00 94.47           H  
ATOM   2568  CD1 LEU A 158      17.539  -5.050 -12.103  1.00 94.47           C  
ATOM   2569 HD11 LEU A 158      17.340  -4.145 -11.530  1.00 94.47           H  
ATOM   2570 HD12 LEU A 158      18.157  -4.796 -12.964  1.00 94.47           H  
ATOM   2571 HD13 LEU A 158      18.072  -5.757 -11.467  1.00 94.47           H  
ATOM   2572  CD2 LEU A 158      15.410  -4.578 -13.284  1.00 94.47           C  
ATOM   2573 HD21 LEU A 158      15.201  -3.759 -12.596  1.00 94.47           H  
ATOM   2574 HD22 LEU A 158      14.464  -4.999 -13.625  1.00 94.47           H  
ATOM   2575 HD23 LEU A 158      15.962  -4.201 -14.145  1.00 94.47           H  
ATOM   2576  N   LYS A 159      17.024  -8.585 -10.464  1.00 96.53           N  
ATOM   2577  H   LYS A 159      18.030  -8.551 -10.548  1.00 96.53           H  
ATOM   2578  CA  LYS A 159      16.409  -8.858  -9.157  1.00 96.53           C  
ATOM   2579  HA  LYS A 159      15.596  -9.571  -9.294  1.00 96.53           H  
ATOM   2580  C   LYS A 159      15.796  -7.582  -8.586  1.00 96.53           C  
ATOM   2581  CB  LYS A 159      17.461  -9.477  -8.228  1.00 96.53           C  
ATOM   2582  HB2 LYS A 159      18.310  -8.800  -8.135  1.00 96.53           H  
ATOM   2583  HB3 LYS A 159      17.022  -9.644  -7.245  1.00 96.53           H  
ATOM   2584  O   LYS A 159      16.501  -6.818  -7.913  1.00 96.53           O  
ATOM   2585  CG  LYS A 159      17.932 -10.815  -8.803  1.00 96.53           C  
ATOM   2586  HG2 LYS A 159      18.289 -10.680  -9.825  1.00 96.53           H  
ATOM   2587  HG3 LYS A 159      17.082 -11.497  -8.824  1.00 96.53           H  
ATOM   2588  CD  LYS A 159      19.063 -11.441  -7.993  1.00 96.53           C  
ATOM   2589  HD2 LYS A 159      18.726 -11.629  -6.974  1.00 96.53           H  
ATOM   2590  HD3 LYS A 159      19.933 -10.785  -8.005  1.00 96.53           H  
ATOM   2591  CE  LYS A 159      19.363 -12.757  -8.712  1.00 96.53           C  
ATOM   2592  HE2 LYS A 159      19.571 -12.541  -9.760  1.00 96.53           H  
ATOM   2593  HE3 LYS A 159      18.455 -13.359  -8.701  1.00 96.53           H  
ATOM   2594  NZ  LYS A 159      20.488 -13.501  -8.105  1.00 96.53           N  
ATOM   2595  HZ1 LYS A 159      20.279 -13.709  -7.139  1.00 96.53           H  
ATOM   2596  HZ2 LYS A 159      20.582 -14.375  -8.603  1.00 96.53           H  
ATOM   2597  HZ3 LYS A 159      21.349 -12.982  -8.205  1.00 96.53           H  
ATOM   2598  N   CYS A 160      14.510  -7.331  -8.824  1.00 98.09           N  
ATOM   2599  H   CYS A 160      13.971  -8.034  -9.308  1.00 98.09           H  
ATOM   2600  CA  CYS A 160      13.860  -6.057  -8.501  1.00 98.09           C  
ATOM   2601  HA  CYS A 160      14.355  -5.262  -9.060  1.00 98.09           H  
ATOM   2602  C   CYS A 160      13.959  -5.726  -7.008  1.00 98.09           C  
ATOM   2603  CB  CYS A 160      12.392  -6.102  -8.932  1.00 98.09           C  
ATOM   2604  HB2 CYS A 160      11.903  -6.912  -8.392  1.00 98.09           H  
ATOM   2605  HB3 CYS A 160      11.902  -5.168  -8.654  1.00 98.09           H  
ATOM   2606  O   CYS A 160      14.330  -4.611  -6.646  1.00 98.09           O  
ATOM   2607  SG  CYS A 160      12.121  -6.396 -10.697  1.00 98.09           S  
ATOM   2608  N   ALA A 161      13.719  -6.704  -6.130  1.00 98.24           N  
ATOM   2609  H   ALA A 161      13.414  -7.597  -6.490  1.00 98.24           H  
ATOM   2610  CA  ALA A 161      13.779  -6.485  -4.684  1.00 98.24           C  
ATOM   2611  HA  ALA A 161      13.095  -5.675  -4.431  1.00 98.24           H  
ATOM   2612  C   ALA A 161      15.175  -6.065  -4.197  1.00 98.24           C  
ATOM   2613  CB  ALA A 161      13.314  -7.762  -3.980  1.00 98.24           C  
ATOM   2614  HB1 ALA A 161      13.246  -7.574  -2.909  1.00 98.24           H  
ATOM   2615  HB2 ALA A 161      14.017  -8.574  -4.168  1.00 98.24           H  
ATOM   2616  HB3 ALA A 161      12.331  -8.057  -4.349  1.00 98.24           H  
ATOM   2617  O   ALA A 161      15.301  -5.199  -3.330  1.00 98.24           O  
ATOM   2618  N   LYS A 162      16.231  -6.644  -4.786  1.00 97.65           N  
ATOM   2619  H   LYS A 162      16.044  -7.286  -5.543  1.00 97.65           H  
ATOM   2620  CA  LYS A 162      17.623  -6.278  -4.495  1.00 97.65           C  
ATOM   2621  HA  LYS A 162      17.740  -6.184  -3.416  1.00 97.65           H  
ATOM   2622  C   LYS A 162      17.973  -4.913  -5.088  1.00 97.65           C  
ATOM   2623  CB  LYS A 162      18.550  -7.391  -5.008  1.00 97.65           C  
ATOM   2624  HB2 LYS A 162      18.215  -8.342  -4.594  1.00 97.65           H  
ATOM   2625  HB3 LYS A 162      18.489  -7.443  -6.095  1.00 97.65           H  
ATOM   2626  O   LYS A 162      18.664  -4.131  -4.442  1.00 97.65           O  
ATOM   2627  CG  LYS A 162      20.007  -7.155  -4.589  1.00 97.65           C  
ATOM   2628  HG2 LYS A 162      20.052  -7.039  -3.506  1.00 97.65           H  
ATOM   2629  HG3 LYS A 162      20.381  -6.245  -5.058  1.00 97.65           H  
ATOM   2630  CD  LYS A 162      20.898  -8.330  -5.006  1.00 97.65           C  
ATOM   2631  HD2 LYS A 162      20.528  -9.240  -4.533  1.00 97.65           H  
ATOM   2632  HD3 LYS A 162      20.864  -8.441  -6.090  1.00 97.65           H  
ATOM   2633  CE  LYS A 162      22.333  -8.048  -4.547  1.00 97.65           C  
ATOM   2634  HE2 LYS A 162      22.320  -7.878  -3.471  1.00 97.65           H  
ATOM   2635  HE3 LYS A 162      22.672  -7.127  -5.022  1.00 97.65           H  
ATOM   2636  NZ  LYS A 162      23.249  -9.167  -4.877  1.00 97.65           N  
ATOM   2637  HZ1 LYS A 162      22.935 -10.014  -4.426  1.00 97.65           H  
ATOM   2638  HZ2 LYS A 162      24.182  -8.957  -4.553  1.00 97.65           H  
ATOM   2639  HZ3 LYS A 162      23.282  -9.306  -5.877  1.00 97.65           H  
ATOM   2640  N   ASN A 163      17.484  -4.620  -6.292  1.00 97.52           N  
ATOM   2641  H   ASN A 163      16.940  -5.321  -6.775  1.00 97.52           H  
ATOM   2642  CA  ASN A 163      17.732  -3.353  -6.970  1.00 97.52           C  
ATOM   2643  HA  ASN A 163      18.807  -3.172  -6.985  1.00 97.52           H  
ATOM   2644  C   ASN A 163      17.089  -2.170  -6.231  1.00 97.52           C  
ATOM   2645  CB  ASN A 163      17.248  -3.461  -8.423  1.00 97.52           C  
ATOM   2646  HB2 ASN A 163      17.696  -4.331  -8.903  1.00 97.52           H  
ATOM   2647  HB3 ASN A 163      16.164  -3.567  -8.458  1.00 97.52           H  
ATOM   2648  O   ASN A 163      17.777  -1.200  -5.932  1.00 97.52           O  
ATOM   2649  CG  ASN A 163      17.672  -2.233  -9.201  1.00 97.52           C  
ATOM   2650  ND2 ASN A 163      16.755  -1.372  -9.571  1.00 97.52           N  
ATOM   2651 HD21 ASN A 163      15.778  -1.505  -9.353  1.00 97.52           H  
ATOM   2652 HD22 ASN A 163      17.084  -0.542 -10.044  1.00 97.52           H  
ATOM   2653  OD1 ASN A 163      18.848  -2.019  -9.433  1.00 97.52           O  
ATOM   2654  N   TYR A 164      15.804  -2.282  -5.879  1.00 97.68           N  
ATOM   2655  H   TYR A 164      15.305  -3.110  -6.172  1.00 97.68           H  
ATOM   2656  CA  TYR A 164      15.021  -1.237  -5.206  1.00 97.68           C  
ATOM   2657  HA  TYR A 164      15.469  -0.272  -5.445  1.00 97.68           H  
ATOM   2658  C   TYR A 164      15.031  -1.340  -3.674  1.00 97.68           C  
ATOM   2659  CB  TYR A 164      13.592  -1.223  -5.766  1.00 97.68           C  
ATOM   2660  HB2 TYR A 164      13.103  -2.165  -5.520  1.00 97.68           H  
ATOM   2661  HB3 TYR A 164      13.029  -0.422  -5.288  1.00 97.68           H  
ATOM   2662  O   TYR A 164      14.292  -0.619  -3.002  1.00 97.68           O  
ATOM   2663  CG  TYR A 164      13.538  -0.994  -7.261  1.00 97.68           C  
ATOM   2664  CD1 TYR A 164      13.919   0.253  -7.794  1.00 97.68           C  
ATOM   2665  HD1 TYR A 164      14.234   1.050  -7.137  1.00 97.68           H  
ATOM   2666  CD2 TYR A 164      13.133  -2.029  -8.119  1.00 97.68           C  
ATOM   2667  HD2 TYR A 164      12.830  -2.984  -7.715  1.00 97.68           H  
ATOM   2668  CE1 TYR A 164      13.850   0.484  -9.181  1.00 97.68           C  
ATOM   2669  HE1 TYR A 164      14.124   1.447  -9.584  1.00 97.68           H  
ATOM   2670  CE2 TYR A 164      13.103  -1.807  -9.504  1.00 97.68           C  
ATOM   2671  HE2 TYR A 164      12.819  -2.597 -10.184  1.00 97.68           H  
ATOM   2672  OH  TYR A 164      13.325  -0.341 -11.376  1.00 97.68           O  
ATOM   2673  HH  TYR A 164      13.440   0.584 -11.605  1.00 97.68           H  
ATOM   2674  CZ  TYR A 164      13.414  -0.544 -10.038  1.00 97.68           C  
ATOM   2675  N   GLN A 165      15.867  -2.224  -3.113  1.00 97.70           N  
ATOM   2676  H   GLN A 165      16.399  -2.819  -3.732  1.00 97.70           H  
ATOM   2677  CA  GLN A 165      16.150  -2.334  -1.673  1.00 97.70           C  
ATOM   2678  HA  GLN A 165      16.694  -3.264  -1.512  1.00 97.70           H  
ATOM   2679  C   GLN A 165      14.882  -2.437  -0.811  1.00 97.70           C  
ATOM   2680  CB  GLN A 165      17.070  -1.182  -1.243  1.00 97.70           C  
ATOM   2681  HB2 GLN A 165      16.566  -0.236  -1.444  1.00 97.70           H  
ATOM   2682  HB3 GLN A 165      17.262  -1.247  -0.172  1.00 97.70           H  
ATOM   2683  O   GLN A 165      14.729  -1.765   0.211  1.00 97.70           O  
ATOM   2684  CG  GLN A 165      18.422  -1.202  -1.962  1.00 97.70           C  
ATOM   2685  HG2 GLN A 165      18.269  -1.266  -3.039  1.00 97.70           H  
ATOM   2686  HG3 GLN A 165      18.989  -2.077  -1.646  1.00 97.70           H  
ATOM   2687  CD  GLN A 165      19.236   0.049  -1.665  1.00 97.70           C  
ATOM   2688  NE2 GLN A 165      19.895   0.601  -2.660  1.00 97.70           N  
ATOM   2689 HE21 GLN A 165      20.470   1.399  -2.433  1.00 97.70           H  
ATOM   2690 HE22 GLN A 165      19.875   0.161  -3.569  1.00 97.70           H  
ATOM   2691  OE1 GLN A 165      19.300   0.573  -0.563  1.00 97.70           O  
ATOM   2692  N   SER A 166      13.917  -3.233  -1.266  1.00 98.18           N  
ATOM   2693  H   SER A 166      14.090  -3.768  -2.104  1.00 98.18           H  
ATOM   2694  CA  SER A 166      12.623  -3.382  -0.600  1.00 98.18           C  
ATOM   2695  HA  SER A 166      12.798  -3.451   0.474  1.00 98.18           H  
ATOM   2696  C   SER A 166      11.919  -4.659  -1.035  1.00 98.18           C  
ATOM   2697  CB  SER A 166      11.736  -2.153  -0.847  1.00 98.18           C  
ATOM   2698  HB2 SER A 166      10.715  -2.369  -0.532  1.00 98.18           H  
ATOM   2699  HB3 SER A 166      12.115  -1.325  -0.248  1.00 98.18           H  
ATOM   2700  O   SER A 166      12.063  -5.110  -2.171  1.00 98.18           O  
ATOM   2701  OG  SER A 166      11.736  -1.757  -2.200  1.00 98.18           O  
ATOM   2702  HG  SER A 166      12.604  -1.397  -2.397  1.00 98.18           H  
ATOM   2703  N   GLY A 167      11.149  -5.255  -0.126  1.00 98.66           N  
ATOM   2704  H   GLY A 167      11.012  -4.803   0.767  1.00 98.66           H  
ATOM   2705  CA  GLY A 167      10.301  -6.399  -0.433  1.00 98.66           C  
ATOM   2706  HA2 GLY A 167      10.810  -7.012  -1.178  1.00 98.66           H  
ATOM   2707  HA3 GLY A 167      10.134  -7.004   0.459  1.00 98.66           H  
ATOM   2708  C   GLY A 167       8.951  -5.951  -0.980  1.00 98.66           C  
ATOM   2709  O   GLY A 167       8.327  -5.042  -0.422  1.00 98.66           O  
ATOM   2710  N   TRP A 168       8.497  -6.582  -2.060  1.00 98.72           N  
ATOM   2711  H   TRP A 168       9.022  -7.365  -2.421  1.00 98.72           H  
ATOM   2712  CA  TRP A 168       7.235  -6.245  -2.718  1.00 98.72           C  
ATOM   2713  HA  TRP A 168       6.476  -6.088  -1.951  1.00 98.72           H  
ATOM   2714  C   TRP A 168       6.744  -7.369  -3.635  1.00 98.72           C  
ATOM   2715  CB  TRP A 168       7.407  -4.946  -3.519  1.00 98.72           C  
ATOM   2716  HB2 TRP A 168       8.044  -4.247  -2.977  1.00 98.72           H  
ATOM   2717  HB3 TRP A 168       7.893  -5.186  -4.465  1.00 98.72           H  
ATOM   2718  O   TRP A 168       7.463  -8.328  -3.910  1.00 98.72           O  
ATOM   2719  CG  TRP A 168       6.137  -4.235  -3.828  1.00 98.72           C  
ATOM   2720  CD1 TRP A 168       5.715  -3.897  -5.063  1.00 98.72           C  
ATOM   2721  HD1 TRP A 168       6.266  -4.079  -5.974  1.00 98.72           H  
ATOM   2722  CD2 TRP A 168       5.129  -3.734  -2.904  1.00 98.72           C  
ATOM   2723  CE2 TRP A 168       4.108  -3.092  -3.663  1.00 98.72           C  
ATOM   2724  CE3 TRP A 168       4.988  -3.734  -1.501  1.00 98.72           C  
ATOM   2725  HE3 TRP A 168       5.759  -4.193  -0.899  1.00 98.72           H  
ATOM   2726  NE1 TRP A 168       4.507  -3.242  -4.970  1.00 98.72           N  
ATOM   2727  HE1 TRP A 168       4.123  -2.735  -5.754  1.00 98.72           H  
ATOM   2728  CH2 TRP A 168       2.885  -2.511  -1.665  1.00 98.72           C  
ATOM   2729  HH2 TRP A 168       2.030  -2.056  -1.187  1.00 98.72           H  
ATOM   2730  CZ2 TRP A 168       3.012  -2.465  -3.062  1.00 98.72           C  
ATOM   2731  HZ2 TRP A 168       2.276  -1.961  -3.672  1.00 98.72           H  
ATOM   2732  CZ3 TRP A 168       3.875  -3.134  -0.886  1.00 98.72           C  
ATOM   2733  HZ3 TRP A 168       3.785  -3.142   0.190  1.00 98.72           H  
ATOM   2734  N   TRP A 169       5.519  -7.236  -4.140  1.00 98.71           N  
ATOM   2735  H   TRP A 169       5.002  -6.403  -3.898  1.00 98.71           H  
ATOM   2736  CA  TRP A 169       4.937  -8.125  -5.150  1.00 98.71           C  
ATOM   2737  HA  TRP A 169       5.313  -9.137  -5.002  1.00 98.71           H  
ATOM   2738  C   TRP A 169       5.353  -7.704  -6.560  1.00 98.71           C  
ATOM   2739  CB  TRP A 169       3.418  -8.157  -4.976  1.00 98.71           C  
ATOM   2740  HB2 TRP A 169       2.981  -8.801  -5.740  1.00 98.71           H  
ATOM   2741  HB3 TRP A 169       3.018  -7.153  -5.115  1.00 98.71           H  
ATOM   2742  O   TRP A 169       4.526  -7.242  -7.347  1.00 98.71           O  
ATOM   2743  CG  TRP A 169       2.981  -8.665  -3.649  1.00 98.71           C  
ATOM   2744  CD1 TRP A 169       2.937  -9.968  -3.294  1.00 98.71           C  
ATOM   2745  HD1 TRP A 169       3.203 -10.793  -3.938  1.00 98.71           H  
ATOM   2746  CD2 TRP A 169       2.549  -7.905  -2.483  1.00 98.71           C  
ATOM   2747  CE2 TRP A 169       2.240  -8.831  -1.442  1.00 98.71           C  
ATOM   2748  CE3 TRP A 169       2.399  -6.531  -2.194  1.00 98.71           C  
ATOM   2749  HE3 TRP A 169       2.630  -5.801  -2.956  1.00 98.71           H  
ATOM   2750  NE1 TRP A 169       2.480 -10.073  -1.996  1.00 98.71           N  
ATOM   2751  HE1 TRP A 169       2.324 -10.965  -1.549  1.00 98.71           H  
ATOM   2752  CH2 TRP A 169       1.656  -7.042   0.077  1.00 98.71           C  
ATOM   2753  HH2 TRP A 169       1.325  -6.709   1.049  1.00 98.71           H  
ATOM   2754  CZ2 TRP A 169       1.822  -8.413  -0.174  1.00 98.71           C  
ATOM   2755  HZ2 TRP A 169       1.650  -9.142   0.603  1.00 98.71           H  
ATOM   2756  CZ3 TRP A 169       1.949  -6.105  -0.930  1.00 98.71           C  
ATOM   2757  HZ3 TRP A 169       1.842  -5.049  -0.732  1.00 98.71           H  
ATOM   2758  N   TYR A 170       6.647  -7.767  -6.860  1.00 98.34           N  
ATOM   2759  H   TYR A 170       7.280  -8.188  -6.196  1.00 98.34           H  
ATOM   2760  CA  TYR A 170       7.183  -7.302  -8.138  1.00 98.34           C  
ATOM   2761  HA  TYR A 170       6.819  -6.288  -8.305  1.00 98.34           H  
ATOM   2762  C   TYR A 170       6.704  -8.172  -9.314  1.00 98.34           C  
ATOM   2763  CB  TYR A 170       8.710  -7.241  -8.067  1.00 98.34           C  
ATOM   2764  HB2 TYR A 170       9.102  -6.965  -9.046  1.00 98.34           H  
ATOM   2765  HB3 TYR A 170       9.074  -8.244  -7.843  1.00 98.34           H  
ATOM   2766  O   TYR A 170       6.685  -9.397  -9.228  1.00 98.34           O  
ATOM   2767  CG  TYR A 170       9.266  -6.285  -7.027  1.00 98.34           C  
ATOM   2768  CD1 TYR A 170       9.224  -4.893  -7.232  1.00 98.34           C  
ATOM   2769  HD1 TYR A 170       8.772  -4.493  -8.127  1.00 98.34           H  
ATOM   2770  CD2 TYR A 170       9.826  -6.797  -5.845  1.00 98.34           C  
ATOM   2771  HD2 TYR A 170       9.817  -7.865  -5.680  1.00 98.34           H  
ATOM   2772  CE1 TYR A 170       9.765  -4.024  -6.264  1.00 98.34           C  
ATOM   2773  HE1 TYR A 170       9.722  -2.950  -6.367  1.00 98.34           H  
ATOM   2774  CE2 TYR A 170      10.386  -5.935  -4.886  1.00 98.34           C  
ATOM   2775  HE2 TYR A 170      10.807  -6.333  -3.975  1.00 98.34           H  
ATOM   2776  OH  TYR A 170      10.902  -3.692  -4.205  1.00 98.34           O  
ATOM   2777  HH  TYR A 170      11.312  -4.151  -3.468  1.00 98.34           H  
ATOM   2778  CZ  TYR A 170      10.371  -4.544  -5.109  1.00 98.34           C  
ATOM   2779  N   ALA A 171       6.317  -7.522 -10.414  1.00 95.51           N  
ATOM   2780  H   ALA A 171       6.402  -6.516 -10.402  1.00 95.51           H  
ATOM   2781  CA  ALA A 171       6.138  -8.163 -11.719  1.00 95.51           C  
ATOM   2782  HA  ALA A 171       5.881  -9.213 -11.581  1.00 95.51           H  
ATOM   2783  C   ALA A 171       7.488  -8.118 -12.460  1.00 95.51           C  
ATOM   2784  CB  ALA A 171       4.974  -7.475 -12.453  1.00 95.51           C  
ATOM   2785  HB1 ALA A 171       4.070  -7.531 -11.847  1.00 95.51           H  
ATOM   2786  HB2 ALA A 171       4.785  -7.976 -13.402  1.00 95.51           H  
ATOM   2787  HB3 ALA A 171       5.206  -6.425 -12.629  1.00 95.51           H  
ATOM   2788  O   ALA A 171       8.496  -8.550 -11.910  1.00 95.51           O  
ATOM   2789  N   SER A 172       7.556  -7.499 -13.645  1.00 94.79           N  
ATOM   2790  H   SER A 172       6.699  -7.169 -14.065  1.00 94.79           H  
ATOM   2791  CA  SER A 172       8.821  -6.933 -14.137  1.00 94.79           C  
ATOM   2792  HA  SER A 172       9.623  -7.635 -13.911  1.00 94.79           H  
ATOM   2793  C   SER A 172       9.100  -5.624 -13.387  1.00 94.79           C  
ATOM   2794  CB  SER A 172       8.806  -6.754 -15.655  1.00 94.79           C  
ATOM   2795  HB2 SER A 172       8.032  -6.043 -15.943  1.00 94.79           H  
ATOM   2796  HB3 SER A 172       8.602  -7.715 -16.126  1.00 94.79           H  
ATOM   2797  O   SER A 172       8.974  -4.531 -13.934  1.00 94.79           O  
ATOM   2798  OG  SER A 172      10.066  -6.291 -16.090  1.00 94.79           O  
ATOM   2799  HG  SER A 172      10.174  -5.389 -15.778  1.00 94.79           H  
ATOM   2800  N   CYS A 173       9.385  -5.751 -12.093  1.00 95.47           N  
ATOM   2801  H   CYS A 173       9.517  -6.695 -11.757  1.00 95.47           H  
ATOM   2802  CA  CYS A 173       9.482  -4.677 -11.111  1.00 95.47           C  
ATOM   2803  HA  CYS A 173       9.775  -5.159 -10.179  1.00 95.47           H  
ATOM   2804  C   CYS A 173       8.130  -4.041 -10.760  1.00 95.47           C  
ATOM   2805  CB  CYS A 173      10.647  -3.740 -11.437  1.00 95.47           C  
ATOM   2806  HB2 CYS A 173      10.424  -3.169 -12.338  1.00 95.47           H  
ATOM   2807  HB3 CYS A 173      10.753  -3.033 -10.614  1.00 95.47           H  
ATOM   2808  O   CYS A 173       7.286  -4.749 -10.201  1.00 95.47           O  
ATOM   2809  SG  CYS A 173      12.238  -4.598 -11.685  1.00 95.47           S  
ATOM   2810  N   HIS A 174       7.911  -2.735 -10.946  1.00 97.25           N  
ATOM   2811  H   HIS A 174       8.575  -2.155 -11.439  1.00 97.25           H  
ATOM   2812  CA  HIS A 174       6.759  -2.094 -10.312  1.00 97.25           C  
ATOM   2813  HA  HIS A 174       5.929  -2.801 -10.316  1.00 97.25           H  
ATOM   2814  C   HIS A 174       6.221  -0.835 -10.989  1.00 97.25           C  
ATOM   2815  CB  HIS A 174       7.124  -1.769  -8.856  1.00 97.25           C  
ATOM   2816  HB2 HIS A 174       7.378  -2.684  -8.321  1.00 97.25           H  
ATOM   2817  HB3 HIS A 174       6.235  -1.346  -8.389  1.00 97.25           H  
ATOM   2818  O   HIS A 174       6.985  -0.022 -11.486  1.00 97.25           O  
ATOM   2819  CG  HIS A 174       8.239  -0.779  -8.669  1.00 97.25           C  
ATOM   2820  CD2 HIS A 174       9.530  -1.059  -8.319  1.00 97.25           C  
ATOM   2821  HD2 HIS A 174       9.964  -2.040  -8.197  1.00 97.25           H  
ATOM   2822  ND1 HIS A 174       8.145   0.587  -8.819  1.00 97.25           N  
ATOM   2823  HD1 HIS A 174       7.454   1.069  -9.377  1.00 97.25           H  
ATOM   2824  CE1 HIS A 174       9.347   1.111  -8.538  1.00 97.25           C  
ATOM   2825  HE1 HIS A 174       9.615   2.149  -8.668  1.00 97.25           H  
ATOM   2826  NE2 HIS A 174      10.212   0.145  -8.200  1.00 97.25           N  
ATOM   2827  N   THR A 175       4.907  -0.634 -10.860  1.00 97.75           N  
ATOM   2828  H   THR A 175       4.332  -1.395 -10.526  1.00 97.75           H  
ATOM   2829  CA  THR A 175       4.223   0.666 -11.036  1.00 97.75           C  
ATOM   2830  HA  THR A 175       4.883   1.371 -11.541  1.00 97.75           H  
ATOM   2831  C   THR A 175       3.838   1.285  -9.678  1.00 97.75           C  
ATOM   2832  CB  THR A 175       2.976   0.501 -11.918  1.00 97.75           C  
ATOM   2833  HB  THR A 175       2.459   1.457 -12.005  1.00 97.75           H  
ATOM   2834  O   THR A 175       3.532   2.470  -9.558  1.00 97.75           O  
ATOM   2835  CG2 THR A 175       3.305  -0.021 -13.318  1.00 97.75           C  
ATOM   2836 HG21 THR A 175       2.395  -0.054 -13.916  1.00 97.75           H  
ATOM   2837 HG22 THR A 175       4.011   0.655 -13.801  1.00 97.75           H  
ATOM   2838 HG23 THR A 175       3.755  -1.013 -13.272  1.00 97.75           H  
ATOM   2839  OG1 THR A 175       2.107  -0.463 -11.355  1.00 97.75           O  
ATOM   2840  HG1 THR A 175       1.654  -0.084 -10.598  1.00 97.75           H  
ATOM   2841  N   ALA A 176       3.863   0.491  -8.603  1.00 98.30           N  
ATOM   2842  H   ALA A 176       4.022  -0.498  -8.737  1.00 98.30           H  
ATOM   2843  CA  ALA A 176       3.806   0.960  -7.222  1.00 98.30           C  
ATOM   2844  HA  ALA A 176       4.058   2.020  -7.193  1.00 98.30           H  
ATOM   2845  C   ALA A 176       4.828   0.203  -6.372  1.00 98.30           C  
ATOM   2846  CB  ALA A 176       2.388   0.777  -6.668  1.00 98.30           C  
ATOM   2847  HB1 ALA A 176       1.699   1.433  -7.200  1.00 98.30           H  
ATOM   2848  HB2 ALA A 176       2.071  -0.260  -6.785  1.00 98.30           H  
ATOM   2849  HB3 ALA A 176       2.370   1.044  -5.611  1.00 98.30           H  
ATOM   2850  O   ALA A 176       4.907  -1.017  -6.450  1.00 98.30           O  
ATOM   2851  N   ASN A 177       5.564   0.902  -5.513  1.00 98.33           N  
ATOM   2852  H   ASN A 177       5.410   1.899  -5.470  1.00 98.33           H  
ATOM   2853  CA  ASN A 177       6.440   0.301  -4.511  1.00 98.33           C  
ATOM   2854  HA  ASN A 177       6.126  -0.727  -4.325  1.00 98.33           H  
ATOM   2855  C   ASN A 177       6.293   1.070  -3.199  1.00 98.33           C  
ATOM   2856  CB  ASN A 177       7.896   0.251  -5.003  1.00 98.33           C  
ATOM   2857  HB2 ASN A 177       7.946  -0.322  -5.929  1.00 98.33           H  
ATOM   2858  HB3 ASN A 177       8.267   1.257  -5.197  1.00 98.33           H  
ATOM   2859  O   ASN A 177       7.028   2.016  -2.911  1.00 98.33           O  
ATOM   2860  CG  ASN A 177       8.810  -0.417  -3.986  1.00 98.33           C  
ATOM   2861  ND2 ASN A 177      10.088  -0.460  -4.263  1.00 98.33           N  
ATOM   2862 HD21 ASN A 177      10.443  -0.065  -5.122  1.00 98.33           H  
ATOM   2863 HD22 ASN A 177      10.668  -0.999  -3.635  1.00 98.33           H  
ATOM   2864  OD1 ASN A 177       8.380  -0.896  -2.940  1.00 98.33           O  
ATOM   2865  N   LEU A 178       5.321   0.661  -2.384  1.00 98.55           N  
ATOM   2866  H   LEU A 178       4.764  -0.135  -2.658  1.00 98.55           H  
ATOM   2867  CA  LEU A 178       5.017   1.345  -1.124  1.00 98.55           C  
ATOM   2868  HA  LEU A 178       5.033   2.418  -1.312  1.00 98.55           H  
ATOM   2869  C   LEU A 178       6.073   1.085  -0.038  1.00 98.55           C  
ATOM   2870  CB  LEU A 178       3.603   0.960  -0.661  1.00 98.55           C  
ATOM   2871  HB2 LEU A 178       3.592  -0.098  -0.398  1.00 98.55           H  
ATOM   2872  HB3 LEU A 178       3.372   1.524   0.243  1.00 98.55           H  
ATOM   2873  O   LEU A 178       6.070   1.738   1.004  1.00 98.55           O  
ATOM   2874  CG  LEU A 178       2.505   1.231  -1.706  1.00 98.55           C  
ATOM   2875  HG  LEU A 178       2.631   0.556  -2.552  1.00 98.55           H  
ATOM   2876  CD1 LEU A 178       1.135   0.952  -1.095  1.00 98.55           C  
ATOM   2877 HD11 LEU A 178       1.065  -0.096  -0.803  1.00 98.55           H  
ATOM   2878 HD12 LEU A 178       0.369   1.162  -1.841  1.00 98.55           H  
ATOM   2879 HD13 LEU A 178       0.972   1.572  -0.214  1.00 98.55           H  
ATOM   2880  CD2 LEU A 178       2.541   2.669  -2.230  1.00 98.55           C  
ATOM   2881 HD21 LEU A 178       2.707   3.375  -1.416  1.00 98.55           H  
ATOM   2882 HD22 LEU A 178       3.354   2.775  -2.948  1.00 98.55           H  
ATOM   2883 HD23 LEU A 178       1.608   2.915  -2.737  1.00 98.55           H  
ATOM   2884  N   ASN A 179       6.993   0.152  -0.283  1.00 98.43           N  
ATOM   2885  H   ASN A 179       6.978  -0.312  -1.180  1.00 98.43           H  
ATOM   2886  CA  ASN A 179       8.077  -0.205   0.623  1.00 98.43           C  
ATOM   2887  HA  ASN A 179       7.861   0.190   1.616  1.00 98.43           H  
ATOM   2888  C   ASN A 179       9.420   0.421   0.224  1.00 98.43           C  
ATOM   2889  CB  ASN A 179       8.116  -1.731   0.749  1.00 98.43           C  
ATOM   2890  HB2 ASN A 179       9.032  -2.035   1.255  1.00 98.43           H  
ATOM   2891  HB3 ASN A 179       8.122  -2.182  -0.243  1.00 98.43           H  
ATOM   2892  O   ASN A 179      10.411   0.187   0.912  1.00 98.43           O  
ATOM   2893  CG  ASN A 179       6.946  -2.280   1.550  1.00 98.43           C  
ATOM   2894  ND2 ASN A 179       6.753  -3.575   1.496  1.00 98.43           N  
ATOM   2895 HD21 ASN A 179       7.342  -4.131   0.892  1.00 98.43           H  
ATOM   2896 HD22 ASN A 179       5.992  -3.967   2.031  1.00 98.43           H  
ATOM   2897  OD1 ASN A 179       6.220  -1.580   2.250  1.00 98.43           O  
ATOM   2898  N   GLY A 180       9.456   1.264  -0.811  1.00 97.56           N  
ATOM   2899  H   GLY A 180       8.632   1.371  -1.385  1.00 97.56           H  
ATOM   2900  CA  GLY A 180      10.677   1.932  -1.253  1.00 97.56           C  
ATOM   2901  HA2 GLY A 180      10.483   2.448  -2.193  1.00 97.56           H  
ATOM   2902  HA3 GLY A 180      11.434   1.175  -1.461  1.00 97.56           H  
ATOM   2903  C   GLY A 180      11.265   2.924  -0.241  1.00 97.56           C  
ATOM   2904  O   GLY A 180      10.815   3.081   0.902  1.00 97.56           O  
ATOM   2905  N   ILE A 181      12.333   3.598  -0.639  1.00 96.81           N  
ATOM   2906  H   ILE A 181      12.610   3.516  -1.607  1.00 96.81           H  
ATOM   2907  CA  ILE A 181      13.143   4.445   0.234  1.00 96.81           C  
ATOM   2908  HA  ILE A 181      13.106   4.035   1.243  1.00 96.81           H  
ATOM   2909  C   ILE A 181      12.558   5.860   0.265  1.00 96.81           C  
ATOM   2910  CB  ILE A 181      14.619   4.424  -0.217  1.00 96.81           C  
ATOM   2911  HB  ILE A 181      14.679   4.884  -1.203  1.00 96.81           H  
ATOM   2912  O   ILE A 181      12.418   6.519  -0.763  1.00 96.81           O  
ATOM   2913  CG1 ILE A 181      15.164   2.978  -0.337  1.00 96.81           C  
ATOM   2914 HG12 ILE A 181      14.522   2.400  -1.001  1.00 96.81           H  
ATOM   2915 HG13 ILE A 181      15.152   2.493   0.639  1.00 96.81           H  
ATOM   2916  CG2 ILE A 181      15.477   5.245   0.766  1.00 96.81           C  
ATOM   2917 HG21 ILE A 181      15.413   4.820   1.768  1.00 96.81           H  
ATOM   2918 HG22 ILE A 181      15.141   6.282   0.792  1.00 96.81           H  
ATOM   2919 HG23 ILE A 181      16.520   5.244   0.448  1.00 96.81           H  
ATOM   2920  CD1 ILE A 181      16.580   2.902  -0.923  1.00 96.81           C  
ATOM   2921 HD11 ILE A 181      16.802   3.789  -1.517  1.00 96.81           H  
ATOM   2922 HD12 ILE A 181      17.311   2.806  -0.120  1.00 96.81           H  
ATOM   2923 HD13 ILE A 181      16.654   2.031  -1.574  1.00 96.81           H  
ATOM   2924  N   PHE A 182      12.253   6.371   1.458  1.00 93.49           N  
ATOM   2925  H   PHE A 182      12.384   5.809   2.286  1.00 93.49           H  
ATOM   2926  CA  PHE A 182      11.723   7.727   1.599  1.00 93.49           C  
ATOM   2927  HA  PHE A 182      10.800   7.782   1.022  1.00 93.49           H  
ATOM   2928  C   PHE A 182      12.661   8.799   1.053  1.00 93.49           C  
ATOM   2929  CB  PHE A 182      11.424   8.040   3.063  1.00 93.49           C  
ATOM   2930  HB2 PHE A 182      12.098   7.481   3.713  1.00 93.49           H  
ATOM   2931  HB3 PHE A 182      11.603   9.098   3.254  1.00 93.49           H  
ATOM   2932  O   PHE A 182      13.873   8.743   1.259  1.00 93.49           O  
ATOM   2933  CG  PHE A 182       9.993   7.778   3.430  1.00 93.49           C  
ATOM   2934  CD1 PHE A 182       8.965   8.476   2.770  1.00 93.49           C  
ATOM   2935  HD1 PHE A 182       9.184   9.172   1.974  1.00 93.49           H  
ATOM   2936  CD2 PHE A 182       9.690   6.887   4.465  1.00 93.49           C  
ATOM   2937  HD2 PHE A 182      10.477   6.335   4.958  1.00 93.49           H  
ATOM   2938  CE1 PHE A 182       7.637   8.297   3.167  1.00 93.49           C  
ATOM   2939  HE1 PHE A 182       6.848   8.842   2.671  1.00 93.49           H  
ATOM   2940  CE2 PHE A 182       8.367   6.760   4.906  1.00 93.49           C  
ATOM   2941  HE2 PHE A 182       8.148   6.128   5.753  1.00 93.49           H  
ATOM   2942  CZ  PHE A 182       7.345   7.468   4.251  1.00 93.49           C  
ATOM   2943  HZ  PHE A 182       6.316   7.403   4.573  1.00 93.49           H  
ATOM   2944  N   ASN A 183      12.074   9.821   0.420  1.00 92.56           N  
ATOM   2945  H   ASN A 183      11.072   9.777   0.301  1.00 92.56           H  
ATOM   2946  CA  ASN A 183      12.766  10.980  -0.158  1.00 92.56           C  
ATOM   2947  HA  ASN A 183      12.018  11.550  -0.709  1.00 92.56           H  
ATOM   2948  C   ASN A 183      13.844  10.636  -1.202  1.00 92.56           C  
ATOM   2949  CB  ASN A 183      13.298  11.888   0.969  1.00 92.56           C  
ATOM   2950  HB2 ASN A 183      13.995  11.327   1.592  1.00 92.56           H  
ATOM   2951  HB3 ASN A 183      13.838  12.728   0.533  1.00 92.56           H  
ATOM   2952  O   ASN A 183      14.585  11.523  -1.633  1.00 92.56           O  
ATOM   2953  CG  ASN A 183      12.193  12.465   1.826  1.00 92.56           C  
ATOM   2954  ND2 ASN A 183      12.463  12.756   3.076  1.00 92.56           N  
ATOM   2955 HD21 ASN A 183      13.376  12.562   3.462  1.00 92.56           H  
ATOM   2956 HD22 ASN A 183      11.679  13.114   3.603  1.00 92.56           H  
ATOM   2957  OD1 ASN A 183      11.083  12.685   1.388  1.00 92.56           O  
ATOM   2958  N   LYS A 184      13.932   9.373  -1.627  1.00 95.40           N  
ATOM   2959  H   LYS A 184      13.299   8.687  -1.242  1.00 95.40           H  
ATOM   2960  CA  LYS A 184      14.825   8.935  -2.693  1.00 95.40           C  
ATOM   2961  HA  LYS A 184      15.772   9.463  -2.585  1.00 95.40           H  
ATOM   2962  C   LYS A 184      14.196   9.313  -4.034  1.00 95.40           C  
ATOM   2963  CB  LYS A 184      15.063   7.432  -2.518  1.00 95.40           C  
ATOM   2964  HB2 LYS A 184      15.245   7.232  -1.462  1.00 95.40           H  
ATOM   2965  HB3 LYS A 184      14.158   6.895  -2.803  1.00 95.40           H  
ATOM   2966  O   LYS A 184      13.013   9.072  -4.256  1.00 95.40           O  
ATOM   2967  CG  LYS A 184      16.236   6.849  -3.306  1.00 95.40           C  
ATOM   2968  HG2 LYS A 184      16.068   6.990  -4.373  1.00 95.40           H  
ATOM   2969  HG3 LYS A 184      16.248   5.783  -3.074  1.00 95.40           H  
ATOM   2970  CD  LYS A 184      17.619   7.391  -2.937  1.00 95.40           C  
ATOM   2971  HD2 LYS A 184      17.756   8.365  -3.407  1.00 95.40           H  
ATOM   2972  HD3 LYS A 184      17.713   7.487  -1.856  1.00 95.40           H  
ATOM   2973  CE  LYS A 184      18.665   6.390  -3.455  1.00 95.40           C  
ATOM   2974  HE2 LYS A 184      18.342   6.047  -4.438  1.00 95.40           H  
ATOM   2975  HE3 LYS A 184      18.698   5.525  -2.793  1.00 95.40           H  
ATOM   2976  NZ  LYS A 184      20.005   7.004  -3.601  1.00 95.40           N  
ATOM   2977  HZ1 LYS A 184      20.681   6.328  -3.926  1.00 95.40           H  
ATOM   2978  HZ2 LYS A 184      19.910   7.662  -4.361  1.00 95.40           H  
ATOM   2979  HZ3 LYS A 184      20.316   7.488  -2.770  1.00 95.40           H  
ATOM   2980  N   LYS A 185      14.985   9.968  -4.887  1.00 94.91           N  
ATOM   2981  H   LYS A 185      15.940  10.139  -4.604  1.00 94.91           H  
ATOM   2982  CA  LYS A 185      14.553  10.506  -6.192  1.00 94.91           C  
ATOM   2983  HA  LYS A 185      13.488  10.321  -6.331  1.00 94.91           H  
ATOM   2984  C   LYS A 185      15.221   9.815  -7.380  1.00 94.91           C  
ATOM   2985  CB  LYS A 185      14.787  12.021  -6.238  1.00 94.91           C  
ATOM   2986  HB2 LYS A 185      15.842  12.227  -6.058  1.00 94.91           H  
ATOM   2987  HB3 LYS A 185      14.537  12.385  -7.235  1.00 94.91           H  
ATOM   2988  O   LYS A 185      14.972  10.184  -8.522  1.00 94.91           O  
ATOM   2989  CG  LYS A 185      13.928  12.779  -5.219  1.00 94.91           C  
ATOM   2990  HG2 LYS A 185      14.200  12.479  -4.207  1.00 94.91           H  
ATOM   2991  HG3 LYS A 185      12.876  12.549  -5.389  1.00 94.91           H  
ATOM   2992  CD  LYS A 185      14.155  14.283  -5.380  1.00 94.91           C  
ATOM   2993  HD2 LYS A 185      15.211  14.500  -5.219  1.00 94.91           H  
ATOM   2994  HD3 LYS A 185      13.877  14.578  -6.392  1.00 94.91           H  
ATOM   2995  CE  LYS A 185      13.305  15.045  -4.363  1.00 94.91           C  
ATOM   2996  HE2 LYS A 185      12.255  14.825  -4.556  1.00 94.91           H  
ATOM   2997  HE3 LYS A 185      13.544  14.674  -3.367  1.00 94.91           H  
ATOM   2998  NZ  LYS A 185      13.564  16.503  -4.450  1.00 94.91           N  
ATOM   2999  HZ1 LYS A 185      13.365  16.835  -5.383  1.00 94.91           H  
ATOM   3000  HZ2 LYS A 185      14.536  16.691  -4.249  1.00 94.91           H  
ATOM   3001  HZ3 LYS A 185      12.992  17.002  -3.785  1.00 94.91           H  
ATOM   3002  N   ASP A 186      16.079   8.838  -7.105  1.00 96.25           N  
ATOM   3003  H   ASP A 186      16.223   8.566  -6.143  1.00 96.25           H  
ATOM   3004  CA  ASP A 186      16.610   7.955  -8.135  1.00 96.25           C  
ATOM   3005  HA  ASP A 186      17.019   8.562  -8.943  1.00 96.25           H  
ATOM   3006  C   ASP A 186      15.479   7.089  -8.693  1.00 96.25           C  
ATOM   3007  CB  ASP A 186      17.740   7.094  -7.568  1.00 96.25           C  
ATOM   3008  HB2 ASP A 186      18.149   6.467  -8.361  1.00 96.25           H  
ATOM   3009  HB3 ASP A 186      17.344   6.447  -6.786  1.00 96.25           H  
ATOM   3010  O   ASP A 186      14.586   6.679  -7.947  1.00 96.25           O  
ATOM   3011  CG  ASP A 186      18.848   7.969  -6.992  1.00 96.25           C  
ATOM   3012  OD1 ASP A 186      19.587   8.602  -7.764  1.00 96.25           O  
ATOM   3013  OD2 ASP A 186      18.934   8.042  -5.745  1.00 96.25           O  
ATOM   3014  N   PHE A 187      15.544   6.812  -9.994  1.00 96.30           N  
ATOM   3015  H   PHE A 187      16.338   7.156 -10.515  1.00 96.30           H  
ATOM   3016  CA  PHE A 187      14.506   6.116 -10.753  1.00 96.30           C  
ATOM   3017  HA  PHE A 187      13.655   6.785 -10.876  1.00 96.30           H  
ATOM   3018  C   PHE A 187      14.020   4.828 -10.058  1.00 96.30           C  
ATOM   3019  CB  PHE A 187      15.063   5.813 -12.148  1.00 96.30           C  
ATOM   3020  HB2 PHE A 187      15.359   6.747 -12.625  1.00 96.30           H  
ATOM   3021  HB3 PHE A 187      15.956   5.196 -12.052  1.00 96.30           H  
ATOM   3022  O   PHE A 187      14.776   3.869  -9.914  1.00 96.30           O  
ATOM   3023  CG  PHE A 187      14.073   5.105 -13.046  1.00 96.30           C  
ATOM   3024  CD1 PHE A 187      14.075   3.701 -13.131  1.00 96.30           C  
ATOM   3025  HD1 PHE A 187      14.800   3.125 -12.574  1.00 96.30           H  
ATOM   3026  CD2 PHE A 187      13.114   5.846 -13.758  1.00 96.30           C  
ATOM   3027  HD2 PHE A 187      13.067   6.920 -13.656  1.00 96.30           H  
ATOM   3028  CE1 PHE A 187      13.115   3.042 -13.918  1.00 96.30           C  
ATOM   3029  HE1 PHE A 187      13.095   1.963 -13.969  1.00 96.30           H  
ATOM   3030  CE2 PHE A 187      12.166   5.188 -14.557  1.00 96.30           C  
ATOM   3031  HE2 PHE A 187      11.398   5.748 -15.070  1.00 96.30           H  
ATOM   3032  CZ  PHE A 187      12.157   3.787 -14.626  1.00 96.30           C  
ATOM   3033  HZ  PHE A 187      11.390   3.288 -15.200  1.00 96.30           H  
ATOM   3034  N   GLY A 188      12.761   4.817  -9.623  1.00 95.43           N  
ATOM   3035  H   GLY A 188      12.234   5.670  -9.746  1.00 95.43           H  
ATOM   3036  CA  GLY A 188      12.054   3.691  -9.010  1.00 95.43           C  
ATOM   3037  HA2 GLY A 188      10.985   3.895  -9.068  1.00 95.43           H  
ATOM   3038  HA3 GLY A 188      12.249   2.788  -9.589  1.00 95.43           H  
ATOM   3039  C   GLY A 188      12.400   3.405  -7.541  1.00 95.43           C  
ATOM   3040  O   GLY A 188      11.777   2.548  -6.925  1.00 95.43           O  
ATOM   3041  N   TYR A 189      13.354   4.116  -6.932  1.00 97.45           N  
ATOM   3042  H   TYR A 189      13.824   4.839  -7.458  1.00 97.45           H  
ATOM   3043  CA  TYR A 189      13.792   3.818  -5.559  1.00 97.45           C  
ATOM   3044  HA  TYR A 189      13.786   2.738  -5.410  1.00 97.45           H  
ATOM   3045  C   TYR A 189      12.898   4.415  -4.468  1.00 97.45           C  
ATOM   3046  CB  TYR A 189      15.217   4.321  -5.343  1.00 97.45           C  
ATOM   3047  HB2 TYR A 189      15.297   5.347  -5.702  1.00 97.45           H  
ATOM   3048  HB3 TYR A 189      15.398   4.309  -4.268  1.00 97.45           H  
ATOM   3049  O   TYR A 189      13.007   4.008  -3.310  1.00 97.45           O  
ATOM   3050  CG  TYR A 189      16.302   3.482  -5.964  1.00 97.45           C  
ATOM   3051  CD1 TYR A 189      16.995   2.548  -5.172  1.00 97.45           C  
ATOM   3052  HD1 TYR A 189      16.738   2.417  -4.131  1.00 97.45           H  
ATOM   3053  CD2 TYR A 189      16.618   3.631  -7.323  1.00 97.45           C  
ATOM   3054  HD2 TYR A 189      16.090   4.356  -7.925  1.00 97.45           H  
ATOM   3055  CE1 TYR A 189      17.987   1.744  -5.756  1.00 97.45           C  
ATOM   3056  HE1 TYR A 189      18.502   1.004  -5.161  1.00 97.45           H  
ATOM   3057  CE2 TYR A 189      17.598   2.815  -7.914  1.00 97.45           C  
ATOM   3058  HE2 TYR A 189      17.813   2.892  -8.970  1.00 97.45           H  
ATOM   3059  OH  TYR A 189      19.156   1.012  -7.718  1.00 97.45           O  
ATOM   3060  HH  TYR A 189      19.270   0.212  -7.200  1.00 97.45           H  
ATOM   3061  CZ  TYR A 189      18.267   1.853  -7.135  1.00 97.45           C  
ATOM   3062  N   GLY A 190      12.088   5.420  -4.803  1.00 97.31           N  
ATOM   3063  H   GLY A 190      12.040   5.679  -5.778  1.00 97.31           H  
ATOM   3064  CA  GLY A 190      11.217   6.119  -3.859  1.00 97.31           C  
ATOM   3065  HA2 GLY A 190      10.755   6.964  -4.368  1.00 97.31           H  
ATOM   3066  HA3 GLY A 190      11.817   6.514  -3.039  1.00 97.31           H  
ATOM   3067  C   GLY A 190      10.100   5.237  -3.293  1.00 97.31           C  
ATOM   3068  O   GLY A 190       9.904   4.100  -3.710  1.00 97.31           O  
ATOM   3069  N   VAL A 191       9.302   5.769  -2.367  1.00 98.10           N  
ATOM   3070  H   VAL A 191       9.505   6.693  -2.015  1.00 98.10           H  
ATOM   3071  CA  VAL A 191       7.980   5.186  -2.089  1.00 98.10           C  
ATOM   3072  HA  VAL A 191       8.071   4.102  -2.021  1.00 98.10           H  
ATOM   3073  C   VAL A 191       7.076   5.532  -3.279  1.00 98.10           C  
ATOM   3074  CB  VAL A 191       7.408   5.700  -0.755  1.00 98.10           C  
ATOM   3075  HB  VAL A 191       7.245   6.777  -0.815  1.00 98.10           H  
ATOM   3076  O   VAL A 191       6.598   6.662  -3.364  1.00 98.10           O  
ATOM   3077  CG1 VAL A 191       6.079   5.019  -0.434  1.00 98.10           C  
ATOM   3078 HG11 VAL A 191       5.626   5.510   0.427  1.00 98.10           H  
ATOM   3079 HG12 VAL A 191       5.400   5.085  -1.285  1.00 98.10           H  
ATOM   3080 HG13 VAL A 191       6.254   3.968  -0.204  1.00 98.10           H  
ATOM   3081  CG2 VAL A 191       8.349   5.414   0.423  1.00 98.10           C  
ATOM   3082 HG21 VAL A 191       7.905   5.778   1.349  1.00 98.10           H  
ATOM   3083 HG22 VAL A 191       9.301   5.924   0.277  1.00 98.10           H  
ATOM   3084 HG23 VAL A 191       8.525   4.341   0.503  1.00 98.10           H  
ATOM   3085  N   ILE A 192       6.899   4.603  -4.221  1.00 98.40           N  
ATOM   3086  H   ILE A 192       7.334   3.704  -4.071  1.00 98.40           H  
ATOM   3087  CA  ILE A 192       6.332   4.889  -5.550  1.00 98.40           C  
ATOM   3088  HA  ILE A 192       6.462   5.953  -5.747  1.00 98.40           H  
ATOM   3089  C   ILE A 192       4.829   4.619  -5.616  1.00 98.40           C  
ATOM   3090  CB  ILE A 192       7.091   4.135  -6.676  1.00 98.40           C  
ATOM   3091  HB  ILE A 192       7.022   3.066  -6.476  1.00 98.40           H  
ATOM   3092  O   ILE A 192       4.355   3.539  -5.256  1.00 98.40           O  
ATOM   3093  CG1 ILE A 192       8.591   4.481  -6.773  1.00 98.40           C  
ATOM   3094 HG12 ILE A 192       9.118   3.999  -5.950  1.00 98.40           H  
ATOM   3095 HG13 ILE A 192       9.000   4.043  -7.684  1.00 98.40           H  
ATOM   3096  CG2 ILE A 192       6.459   4.372  -8.062  1.00 98.40           C  
ATOM   3097 HG21 ILE A 192       6.402   5.436  -8.288  1.00 98.40           H  
ATOM   3098 HG22 ILE A 192       7.058   3.899  -8.841  1.00 98.40           H  
ATOM   3099 HG23 ILE A 192       5.463   3.933  -8.118  1.00 98.40           H  
ATOM   3100  CD1 ILE A 192       8.925   5.973  -6.783  1.00 98.40           C  
ATOM   3101 HD11 ILE A 192       9.997   6.102  -6.935  1.00 98.40           H  
ATOM   3102 HD12 ILE A 192       8.650   6.410  -5.823  1.00 98.40           H  
ATOM   3103 HD13 ILE A 192       8.395   6.482  -7.589  1.00 98.40           H  
ATOM   3104  N   TRP A 193       4.114   5.581  -6.194  1.00 98.49           N  
ATOM   3105  H   TRP A 193       4.614   6.422  -6.441  1.00 98.49           H  
ATOM   3106  CA  TRP A 193       2.842   5.386  -6.883  1.00 98.49           C  
ATOM   3107  HA  TRP A 193       2.687   4.329  -7.104  1.00 98.49           H  
ATOM   3108  C   TRP A 193       2.945   6.158  -8.194  1.00 98.49           C  
ATOM   3109  CB  TRP A 193       1.692   5.895  -6.011  1.00 98.49           C  
ATOM   3110  HB2 TRP A 193       1.778   6.972  -5.869  1.00 98.49           H  
ATOM   3111  HB3 TRP A 193       1.791   5.433  -5.029  1.00 98.49           H  
ATOM   3112  O   TRP A 193       2.799   7.379  -8.187  1.00 98.49           O  
ATOM   3113  CG  TRP A 193       0.322   5.572  -6.517  1.00 98.49           C  
ATOM   3114  CD1 TRP A 193      -0.369   6.208  -7.491  1.00 98.49           C  
ATOM   3115  HD1 TRP A 193       0.003   7.035  -8.077  1.00 98.49           H  
ATOM   3116  CD2 TRP A 193      -0.530   4.477  -6.081  1.00 98.49           C  
ATOM   3117  CE2 TRP A 193      -1.775   4.561  -6.766  1.00 98.49           C  
ATOM   3118  CE3 TRP A 193      -0.357   3.415  -5.171  1.00 98.49           C  
ATOM   3119  HE3 TRP A 193       0.594   3.316  -4.671  1.00 98.49           H  
ATOM   3120  NE1 TRP A 193      -1.614   5.621  -7.633  1.00 98.49           N  
ATOM   3121  HE1 TRP A 193      -2.276   5.893  -8.346  1.00 98.49           H  
ATOM   3122  CH2 TRP A 193      -2.631   2.644  -5.557  1.00 98.49           C  
ATOM   3123  HH2 TRP A 193      -3.439   1.969  -5.319  1.00 98.49           H  
ATOM   3124  CZ2 TRP A 193      -2.822   3.668  -6.495  1.00 98.49           C  
ATOM   3125  HZ2 TRP A 193      -3.781   3.782  -6.979  1.00 98.49           H  
ATOM   3126  CZ3 TRP A 193      -1.394   2.504  -4.910  1.00 98.49           C  
ATOM   3127  HZ3 TRP A 193      -1.236   1.704  -4.202  1.00 98.49           H  
ATOM   3128  N   GLU A 194       3.272   5.478  -9.292  1.00 97.71           N  
ATOM   3129  H   GLU A 194       3.342   4.472  -9.248  1.00 97.71           H  
ATOM   3130  CA  GLU A 194       3.862   6.088 -10.495  1.00 97.71           C  
ATOM   3131  HA  GLU A 194       4.862   6.450 -10.255  1.00 97.71           H  
ATOM   3132  C   GLU A 194       3.061   7.276 -11.050  1.00 97.71           C  
ATOM   3133  CB  GLU A 194       4.014   4.975 -11.535  1.00 97.71           C  
ATOM   3134  HB2 GLU A 194       4.579   4.164 -11.077  1.00 97.71           H  
ATOM   3135  HB3 GLU A 194       3.018   4.614 -11.794  1.00 97.71           H  
ATOM   3136  O   GLU A 194       3.635   8.319 -11.351  1.00 97.71           O  
ATOM   3137  CG  GLU A 194       4.758   5.375 -12.814  1.00 97.71           C  
ATOM   3138  HG2 GLU A 194       4.254   6.230 -13.264  1.00 97.71           H  
ATOM   3139  HG3 GLU A 194       5.773   5.675 -12.553  1.00 97.71           H  
ATOM   3140  CD  GLU A 194       4.788   4.218 -13.830  1.00 97.71           C  
ATOM   3141  OE1 GLU A 194       5.221   4.474 -14.973  1.00 97.71           O  
ATOM   3142  OE2 GLU A 194       4.263   3.124 -13.503  1.00 97.71           O  
ATOM   3143  N   THR A 195       1.728   7.210 -11.076  1.00 97.64           N  
ATOM   3144  H   THR A 195       1.276   6.340 -10.833  1.00 97.64           H  
ATOM   3145  CA  THR A 195       0.900   8.331 -11.568  1.00 97.64           C  
ATOM   3146  HA  THR A 195       1.325   8.666 -12.514  1.00 97.64           H  
ATOM   3147  C   THR A 195       0.891   9.565 -10.662  1.00 97.64           C  
ATOM   3148  CB  THR A 195      -0.538   7.889 -11.849  1.00 97.64           C  
ATOM   3149  HB  THR A 195      -1.143   8.759 -12.102  1.00 97.64           H  
ATOM   3150  O   THR A 195       0.515  10.651 -11.101  1.00 97.64           O  
ATOM   3151  CG2 THR A 195      -0.566   6.932 -13.037  1.00 97.64           C  
ATOM   3152 HG21 THR A 195      -1.585   6.600 -13.232  1.00 97.64           H  
ATOM   3153 HG22 THR A 195       0.077   6.070 -12.857  1.00 97.64           H  
ATOM   3154 HG23 THR A 195      -0.207   7.449 -13.926  1.00 97.64           H  
ATOM   3155  OG1 THR A 195      -1.127   7.228 -10.748  1.00 97.64           O  
ATOM   3156  HG1 THR A 195      -1.945   6.885 -11.114  1.00 97.64           H  
ATOM   3157  N   LEU A 196       1.327   9.437  -9.407  1.00 98.04           N  
ATOM   3158  H   LEU A 196       1.687   8.531  -9.142  1.00 98.04           H  
ATOM   3159  CA  LEU A 196       1.531  10.557  -8.488  1.00 98.04           C  
ATOM   3160  HA  LEU A 196       0.960  11.422  -8.824  1.00 98.04           H  
ATOM   3161  C   LEU A 196       2.994  10.987  -8.455  1.00 98.04           C  
ATOM   3162  CB  LEU A 196       1.073  10.168  -7.070  1.00 98.04           C  
ATOM   3163  HB2 LEU A 196       1.336  10.984  -6.398  1.00 98.04           H  
ATOM   3164  HB3 LEU A 196       1.629   9.288  -6.746  1.00 98.04           H  
ATOM   3165  O   LEU A 196       3.306  12.169  -8.603  1.00 98.04           O  
ATOM   3166  CG  LEU A 196      -0.426   9.875  -6.916  1.00 98.04           C  
ATOM   3167  HG  LEU A 196      -0.710   9.017  -7.525  1.00 98.04           H  
ATOM   3168  CD1 LEU A 196      -0.691   9.547  -5.445  1.00 98.04           C  
ATOM   3169 HD11 LEU A 196      -0.180   8.621  -5.182  1.00 98.04           H  
ATOM   3170 HD12 LEU A 196      -0.334  10.355  -4.807  1.00 98.04           H  
ATOM   3171 HD13 LEU A 196      -1.760   9.414  -5.282  1.00 98.04           H  
ATOM   3172  CD2 LEU A 196      -1.286  11.065  -7.334  1.00 98.04           C  
ATOM   3173 HD21 LEU A 196      -2.331  10.868  -7.093  1.00 98.04           H  
ATOM   3174 HD22 LEU A 196      -1.214  11.209  -8.413  1.00 98.04           H  
ATOM   3175 HD23 LEU A 196      -0.957  11.968  -6.820  1.00 98.04           H  
ATOM   3176  N   THR A 197       3.890  10.033  -8.212  1.00 97.68           N  
ATOM   3177  H   THR A 197       3.577   9.076  -8.147  1.00 97.68           H  
ATOM   3178  CA  THR A 197       5.295  10.305  -7.918  1.00 97.68           C  
ATOM   3179  HA  THR A 197       5.371  11.283  -7.442  1.00 97.68           H  
ATOM   3180  C   THR A 197       6.160  10.364  -9.161  1.00 97.68           C  
ATOM   3181  CB  THR A 197       5.879   9.275  -6.938  1.00 97.68           C  
ATOM   3182  HB  THR A 197       6.939   9.479  -6.787  1.00 97.68           H  
ATOM   3183  O   THR A 197       7.270  10.878  -9.065  1.00 97.68           O  
ATOM   3184  CG2 THR A 197       5.175   9.351  -5.588  1.00 97.68           C  
ATOM   3185 HG21 THR A 197       4.123   9.088  -5.695  1.00 97.68           H  
ATOM   3186 HG22 THR A 197       5.650   8.636  -4.916  1.00 97.68           H  
ATOM   3187 HG23 THR A 197       5.267  10.354  -5.172  1.00 97.68           H  
ATOM   3188  OG1 THR A 197       5.731   7.953  -7.401  1.00 97.68           O  
ATOM   3189  HG1 THR A 197       6.334   7.829  -8.138  1.00 97.68           H  
ATOM   3190  N   THR A 198       5.698   9.860 -10.310  1.00 95.66           N  
ATOM   3191  H   THR A 198       4.753   9.504 -10.327  1.00 95.66           H  
ATOM   3192  CA  THR A 198       6.570   9.333 -11.377  1.00 95.66           C  
ATOM   3193  HA  THR A 198       5.950   8.801 -12.098  1.00 95.66           H  
ATOM   3194  C   THR A 198       7.531   8.284 -10.795  1.00 95.66           C  
ATOM   3195  CB  THR A 198       7.283  10.460 -12.158  1.00 95.66           C  
ATOM   3196  HB  THR A 198       7.705  10.035 -13.069  1.00 95.66           H  
ATOM   3197  O   THR A 198       7.355   7.848  -9.652  1.00 95.66           O  
ATOM   3198  CG2 THR A 198       6.336  11.595 -12.554  1.00 95.66           C  
ATOM   3199 HG21 THR A 198       6.860  12.285 -13.215  1.00 95.66           H  
ATOM   3200 HG22 THR A 198       5.480  11.179 -13.087  1.00 95.66           H  
ATOM   3201 HG23 THR A 198       5.986  12.133 -11.673  1.00 95.66           H  
ATOM   3202  OG1 THR A 198       8.334  11.037 -11.413  1.00 95.66           O  
ATOM   3203  HG1 THR A 198       8.014  11.056 -10.508  1.00 95.66           H  
ATOM   3204  N   ASP A 199       8.584   7.928 -11.520  1.00 94.18           N  
ATOM   3205  H   ASP A 199       8.605   8.131 -12.509  1.00 94.18           H  
ATOM   3206  CA  ASP A 199       9.673   7.112 -10.978  1.00 94.18           C  
ATOM   3207  HA  ASP A 199       9.271   6.418 -10.239  1.00 94.18           H  
ATOM   3208  C   ASP A 199      10.760   7.929 -10.262  1.00 94.18           C  
ATOM   3209  CB  ASP A 199      10.262   6.277 -12.109  1.00 94.18           C  
ATOM   3210  HB2 ASP A 199      11.132   5.734 -11.740  1.00 94.18           H  
ATOM   3211  HB3 ASP A 199      10.578   6.942 -12.913  1.00 94.18           H  
ATOM   3212  O   ASP A 199      11.654   7.359  -9.650  1.00 94.18           O  
ATOM   3213  CG  ASP A 199       9.243   5.264 -12.615  1.00 94.18           C  
ATOM   3214  OD1 ASP A 199       8.713   4.527 -11.750  1.00 94.18           O  
ATOM   3215  OD2 ASP A 199       9.003   5.293 -13.839  1.00 94.18           O  
ATOM   3216  N   TYR A 200      10.704   9.264 -10.296  1.00 95.53           N  
ATOM   3217  H   TYR A 200       9.954   9.683 -10.827  1.00 95.53           H  
ATOM   3218  CA  TYR A 200      11.773  10.140  -9.782  1.00 95.53           C  
ATOM   3219  HA  TYR A 200      12.648   9.531  -9.553  1.00 95.53           H  
ATOM   3220  C   TYR A 200      11.417  10.865  -8.478  1.00 95.53           C  
ATOM   3221  CB  TYR A 200      12.192  11.119 -10.880  1.00 95.53           C  
ATOM   3222  HB2 TYR A 200      11.338  11.741 -11.149  1.00 95.53           H  
ATOM   3223  HB3 TYR A 200      12.972  11.776 -10.494  1.00 95.53           H  
ATOM   3224  O   TYR A 200      11.993  11.902  -8.131  1.00 95.53           O  
ATOM   3225  CG  TYR A 200      12.735  10.443 -12.117  1.00 95.53           C  
ATOM   3226  CD1 TYR A 200      14.070   9.996 -12.137  1.00 95.53           C  
ATOM   3227  HD1 TYR A 200      14.688  10.115 -11.259  1.00 95.53           H  
ATOM   3228  CD2 TYR A 200      11.910  10.267 -13.243  1.00 95.53           C  
ATOM   3229  HD2 TYR A 200      10.878  10.584 -13.218  1.00 95.53           H  
ATOM   3230  CE1 TYR A 200      14.597   9.406 -13.301  1.00 95.53           C  
ATOM   3231  HE1 TYR A 200      15.624   9.075 -13.326  1.00 95.53           H  
ATOM   3232  CE2 TYR A 200      12.432   9.671 -14.405  1.00 95.53           C  
ATOM   3233  HE2 TYR A 200      11.809   9.517 -15.275  1.00 95.53           H  
ATOM   3234  OH  TYR A 200      14.268   8.674 -15.566  1.00 95.53           O  
ATOM   3235  HH  TYR A 200      15.164   8.347 -15.458  1.00 95.53           H  
ATOM   3236  CZ  TYR A 200      13.777   9.253 -14.441  1.00 95.53           C  
ATOM   3237  N   ASN A 201      10.414  10.380  -7.751  1.00 96.73           N  
ATOM   3238  H   ASN A 201       9.999   9.501  -8.025  1.00 96.73           H  
ATOM   3239  CA  ASN A 201       9.969  11.001  -6.508  1.00 96.73           C  
ATOM   3240  HA  ASN A 201      10.824  11.496  -6.046  1.00 96.73           H  
ATOM   3241  C   ASN A 201       9.499   9.954  -5.501  1.00 96.73           C  
ATOM   3242  CB  ASN A 201       8.892  12.053  -6.835  1.00 96.73           C  
ATOM   3243  HB2 ASN A 201       8.928  12.276  -7.902  1.00 96.73           H  
ATOM   3244  HB3 ASN A 201       7.898  11.669  -6.605  1.00 96.73           H  
ATOM   3245  O   ASN A 201       9.462   8.768  -5.793  1.00 96.73           O  
ATOM   3246  CG  ASN A 201       9.106  13.348  -6.094  1.00 96.73           C  
ATOM   3247  ND2 ASN A 201       9.109  14.457  -6.799  1.00 96.73           N  
ATOM   3248 HD21 ASN A 201       9.379  15.290  -6.296  1.00 96.73           H  
ATOM   3249 HD22 ASN A 201       9.135  14.360  -7.804  1.00 96.73           H  
ATOM   3250  OD1 ASN A 201       9.312  13.402  -4.896  1.00 96.73           O  
ATOM   3251  N   SER A 202       9.125  10.404  -4.309  1.00 97.64           N  
ATOM   3252  H   SER A 202       9.119  11.400  -4.146  1.00 97.64           H  
ATOM   3253  CA  SER A 202       8.610   9.546  -3.245  1.00 97.64           C  
ATOM   3254  HA  SER A 202       8.391   8.551  -3.633  1.00 97.64           H  
ATOM   3255  C   SER A 202       7.326  10.148  -2.698  1.00 97.64           C  
ATOM   3256  CB  SER A 202       9.673   9.417  -2.149  1.00 97.64           C  
ATOM   3257  HB2 SER A 202      10.570   8.970  -2.577  1.00 97.64           H  
ATOM   3258  HB3 SER A 202       9.924  10.411  -1.779  1.00 97.64           H  
ATOM   3259  O   SER A 202       7.228  11.367  -2.556  1.00 97.64           O  
ATOM   3260  OG  SER A 202       9.241   8.619  -1.060  1.00 97.64           O  
ATOM   3261  HG  SER A 202       8.471   9.026  -0.656  1.00 97.64           H  
ATOM   3262  N   LEU A 203       6.362   9.300  -2.346  1.00 98.24           N  
ATOM   3263  H   LEU A 203       6.478   8.321  -2.568  1.00 98.24           H  
ATOM   3264  CA  LEU A 203       5.244   9.693  -1.496  1.00 98.24           C  
ATOM   3265  HA  LEU A 203       4.679  10.482  -1.993  1.00 98.24           H  
ATOM   3266  C   LEU A 203       5.780  10.262  -0.173  1.00 98.24           C  
ATOM   3267  CB  LEU A 203       4.320   8.486  -1.248  1.00 98.24           C  
ATOM   3268  HB2 LEU A 203       3.577   8.769  -0.502  1.00 98.24           H  
ATOM   3269  HB3 LEU A 203       4.918   7.680  -0.821  1.00 98.24           H  
ATOM   3270  O   LEU A 203       6.825   9.822   0.317  1.00 98.24           O  
ATOM   3271  CG  LEU A 203       3.578   7.948  -2.489  1.00 98.24           C  
ATOM   3272  HG  LEU A 203       4.286   7.675  -3.271  1.00 98.24           H  
ATOM   3273  CD1 LEU A 203       2.791   6.701  -2.100  1.00 98.24           C  
ATOM   3274 HD11 LEU A 203       3.471   5.915  -1.771  1.00 98.24           H  
ATOM   3275 HD12 LEU A 203       2.238   6.328  -2.963  1.00 98.24           H  
ATOM   3276 HD13 LEU A 203       2.097   6.939  -1.295  1.00 98.24           H  
ATOM   3277  CD2 LEU A 203       2.590   8.967  -3.056  1.00 98.24           C  
ATOM   3278 HD21 LEU A 203       1.997   8.503  -3.845  1.00 98.24           H  
ATOM   3279 HD22 LEU A 203       3.145   9.795  -3.496  1.00 98.24           H  
ATOM   3280 HD23 LEU A 203       1.930   9.332  -2.269  1.00 98.24           H  
ATOM   3281  N   ASP A 204       5.042  11.211   0.405  1.00 97.24           N  
ATOM   3282  H   ASP A 204       4.179  11.482  -0.044  1.00 97.24           H  
ATOM   3283  CA  ASP A 204       5.354  11.824   1.703  1.00 97.24           C  
ATOM   3284  HA  ASP A 204       6.424  12.019   1.767  1.00 97.24           H  
ATOM   3285  C   ASP A 204       4.957  10.890   2.858  1.00 97.24           C  
ATOM   3286  CB  ASP A 204       4.597  13.156   1.866  1.00 97.24           C  
ATOM   3287  HB2 ASP A 204       4.842  13.573   2.843  1.00 97.24           H  
ATOM   3288  HB3 ASP A 204       3.525  12.955   1.863  1.00 97.24           H  
ATOM   3289  O   ASP A 204       5.587  10.875   3.912  1.00 97.24           O  
ATOM   3290  CG  ASP A 204       4.906  14.223   0.809  1.00 97.24           C  
ATOM   3291  OD1 ASP A 204       6.086  14.401   0.453  1.00 97.24           O  
ATOM   3292  OD2 ASP A 204       3.940  14.897   0.370  1.00 97.24           O  
ATOM   3293  N   SER A 205       3.893  10.104   2.664  1.00 97.65           N  
ATOM   3294  H   SER A 205       3.404  10.191   1.785  1.00 97.65           H  
ATOM   3295  CA  SER A 205       3.492   9.024   3.567  1.00 97.65           C  
ATOM   3296  HA  SER A 205       4.391   8.498   3.887  1.00 97.65           H  
ATOM   3297  C   SER A 205       2.572   8.031   2.863  1.00 97.65           C  
ATOM   3298  CB  SER A 205       2.783   9.579   4.813  1.00 97.65           C  
ATOM   3299  HB2 SER A 205       2.701   8.778   5.548  1.00 97.65           H  
ATOM   3300  HB3 SER A 205       3.381  10.380   5.249  1.00 97.65           H  
ATOM   3301  O   SER A 205       1.828   8.420   1.958  1.00 97.65           O  
ATOM   3302  OG  SER A 205       1.480  10.068   4.526  1.00 97.65           O  
ATOM   3303  HG  SER A 205       1.071   9.436   3.930  1.00 97.65           H  
ATOM   3304  N   VAL A 206       2.528   6.788   3.340  1.00 98.45           N  
ATOM   3305  H   VAL A 206       3.130   6.543   4.113  1.00 98.45           H  
ATOM   3306  CA  VAL A 206       1.545   5.788   2.907  1.00 98.45           C  
ATOM   3307  HA  VAL A 206       0.643   6.331   2.627  1.00 98.45           H  
ATOM   3308  C   VAL A 206       1.155   4.840   4.042  1.00 98.45           C  
ATOM   3309  CB  VAL A 206       2.020   5.037   1.646  1.00 98.45           C  
ATOM   3310  HB  VAL A 206       2.187   5.783   0.869  1.00 98.45           H  
ATOM   3311  O   VAL A 206       1.962   4.527   4.914  1.00 98.45           O  
ATOM   3312  CG1 VAL A 206       3.332   4.276   1.841  1.00 98.45           C  
ATOM   3313 HG11 VAL A 206       3.594   3.751   0.923  1.00 98.45           H  
ATOM   3314 HG12 VAL A 206       4.126   4.992   2.054  1.00 98.45           H  
ATOM   3315 HG13 VAL A 206       3.242   3.559   2.658  1.00 98.45           H  
ATOM   3316  CG2 VAL A 206       0.960   4.068   1.118  1.00 98.45           C  
ATOM   3317 HG21 VAL A 206       1.194   3.805   0.086  1.00 98.45           H  
ATOM   3318 HG22 VAL A 206      -0.022   4.540   1.124  1.00 98.45           H  
ATOM   3319 HG23 VAL A 206       0.928   3.165   1.727  1.00 98.45           H  
ATOM   3320  N   GLU A 207      -0.091   4.382   4.029  1.00 98.36           N  
ATOM   3321  H   GLU A 207      -0.719   4.740   3.323  1.00 98.36           H  
ATOM   3322  CA  GLU A 207      -0.578   3.281   4.854  1.00 98.36           C  
ATOM   3323  HA  GLU A 207       0.263   2.766   5.320  1.00 98.36           H  
ATOM   3324  C   GLU A 207      -1.338   2.277   3.994  1.00 98.36           C  
ATOM   3325  CB  GLU A 207      -1.530   3.784   5.947  1.00 98.36           C  
ATOM   3326  HB2 GLU A 207      -2.344   4.336   5.475  1.00 98.36           H  
ATOM   3327  HB3 GLU A 207      -1.956   2.920   6.456  1.00 98.36           H  
ATOM   3328  O   GLU A 207      -2.217   2.662   3.222  1.00 98.36           O  
ATOM   3329  CG  GLU A 207      -0.862   4.674   6.998  1.00 98.36           C  
ATOM   3330  HG2 GLU A 207      -0.451   5.563   6.521  1.00 98.36           H  
ATOM   3331  HG3 GLU A 207      -0.045   4.113   7.452  1.00 98.36           H  
ATOM   3332  CD  GLU A 207      -1.849   5.106   8.092  1.00 98.36           C  
ATOM   3333  OE1 GLU A 207      -1.372   5.426   9.205  1.00 98.36           O  
ATOM   3334  OE2 GLU A 207      -3.084   5.103   7.871  1.00 98.36           O  
ATOM   3335  N   MET A 208      -1.075   0.989   4.201  1.00 98.81           N  
ATOM   3336  H   MET A 208      -0.341   0.762   4.857  1.00 98.81           H  
ATOM   3337  CA  MET A 208      -1.976  -0.083   3.783  1.00 98.81           C  
ATOM   3338  HA  MET A 208      -2.688   0.298   3.050  1.00 98.81           H  
ATOM   3339  C   MET A 208      -2.746  -0.575   5.002  1.00 98.81           C  
ATOM   3340  CB  MET A 208      -1.221  -1.247   3.141  1.00 98.81           C  
ATOM   3341  HB2 MET A 208      -1.950  -1.997   2.834  1.00 98.81           H  
ATOM   3342  HB3 MET A 208      -0.576  -1.705   3.890  1.00 98.81           H  
ATOM   3343  O   MET A 208      -2.157  -0.894   6.039  1.00 98.81           O  
ATOM   3344  CG  MET A 208      -0.376  -0.848   1.929  1.00 98.81           C  
ATOM   3345  HG2 MET A 208      -1.023  -0.455   1.144  1.00 98.81           H  
ATOM   3346  HG3 MET A 208       0.315  -0.059   2.225  1.00 98.81           H  
ATOM   3347  SD  MET A 208       0.610  -2.215   1.260  1.00 98.81           S  
ATOM   3348  CE  MET A 208      -0.682  -3.330   0.645  1.00 98.81           C  
ATOM   3349  HE1 MET A 208      -1.277  -3.710   1.475  1.00 98.81           H  
ATOM   3350  HE2 MET A 208      -1.323  -2.793  -0.055  1.00 98.81           H  
ATOM   3351  HE3 MET A 208      -0.217  -4.170   0.129  1.00 98.81           H  
ATOM   3352  N   LYS A 209      -4.068  -0.675   4.881  1.00 98.78           N  
ATOM   3353  H   LYS A 209      -4.497  -0.369   4.020  1.00 98.78           H  
ATOM   3354  CA  LYS A 209      -4.941  -1.125   5.963  1.00 98.78           C  
ATOM   3355  HA  LYS A 209      -4.350  -1.751   6.632  1.00 98.78           H  
ATOM   3356  C   LYS A 209      -6.065  -2.009   5.442  1.00 98.78           C  
ATOM   3357  CB  LYS A 209      -5.420   0.096   6.769  1.00 98.78           C  
ATOM   3358  HB2 LYS A 209      -4.542   0.673   7.058  1.00 98.78           H  
ATOM   3359  HB3 LYS A 209      -5.893  -0.255   7.687  1.00 98.78           H  
ATOM   3360  O   LYS A 209      -6.537  -1.825   4.323  1.00 98.78           O  
ATOM   3361  CG  LYS A 209      -6.393   1.008   5.998  1.00 98.78           C  
ATOM   3362  HG2 LYS A 209      -7.341   0.483   5.881  1.00 98.78           H  
ATOM   3363  HG3 LYS A 209      -5.998   1.211   5.002  1.00 98.78           H  
ATOM   3364  CD  LYS A 209      -6.669   2.357   6.680  1.00 98.78           C  
ATOM   3365  HD2 LYS A 209      -6.905   2.210   7.734  1.00 98.78           H  
ATOM   3366  HD3 LYS A 209      -7.520   2.830   6.192  1.00 98.78           H  
ATOM   3367  CE  LYS A 209      -5.452   3.277   6.551  1.00 98.78           C  
ATOM   3368  HE2 LYS A 209      -5.149   3.330   5.505  1.00 98.78           H  
ATOM   3369  HE3 LYS A 209      -4.623   2.849   7.116  1.00 98.78           H  
ATOM   3370  NZ  LYS A 209      -5.705   4.648   7.044  1.00 98.78           N  
ATOM   3371  HZ1 LYS A 209      -6.117   5.184   6.293  1.00 98.78           H  
ATOM   3372  HZ2 LYS A 209      -4.817   5.063   7.287  1.00 98.78           H  
ATOM   3373  HZ3 LYS A 209      -6.291   4.684   7.865  1.00 98.78           H  
ATOM   3374  N   ILE A 210      -6.487  -2.970   6.253  1.00 98.70           N  
ATOM   3375  H   ILE A 210      -6.064  -3.040   7.167  1.00 98.70           H  
ATOM   3376  CA  ILE A 210      -7.509  -3.952   5.893  1.00 98.70           C  
ATOM   3377  HA  ILE A 210      -7.940  -3.629   4.945  1.00 98.70           H  
ATOM   3378  C   ILE A 210      -8.650  -3.969   6.896  1.00 98.70           C  
ATOM   3379  CB  ILE A 210      -6.923  -5.360   5.670  1.00 98.70           C  
ATOM   3380  HB  ILE A 210      -7.734  -6.011   5.345  1.00 98.70           H  
ATOM   3381  O   ILE A 210      -8.456  -3.709   8.081  1.00 98.70           O  
ATOM   3382  CG1 ILE A 210      -6.330  -5.954   6.968  1.00 98.70           C  
ATOM   3383 HG12 ILE A 210      -5.551  -5.292   7.348  1.00 98.70           H  
ATOM   3384 HG13 ILE A 210      -7.117  -6.012   7.718  1.00 98.70           H  
ATOM   3385  CG2 ILE A 210      -5.908  -5.302   4.524  1.00 98.70           C  
ATOM   3386 HG21 ILE A 210      -5.037  -4.709   4.805  1.00 98.70           H  
ATOM   3387 HG22 ILE A 210      -5.588  -6.315   4.281  1.00 98.70           H  
ATOM   3388 HG23 ILE A 210      -6.372  -4.870   3.637  1.00 98.70           H  
ATOM   3389  CD1 ILE A 210      -5.751  -7.366   6.829  1.00 98.70           C  
ATOM   3390 HD11 ILE A 210      -6.531  -8.050   6.496  1.00 98.70           H  
ATOM   3391 HD12 ILE A 210      -4.923  -7.382   6.120  1.00 98.70           H  
ATOM   3392 HD13 ILE A 210      -5.375  -7.694   7.798  1.00 98.70           H  
ATOM   3393  N   ARG A 211      -9.849  -4.286   6.425  1.00 97.33           N  
ATOM   3394  H   ARG A 211      -9.943  -4.447   5.433  1.00 97.33           H  
ATOM   3395  CA  ARG A 211     -11.042  -4.436   7.261  1.00 97.33           C  
ATOM   3396  HA  ARG A 211     -10.739  -4.680   8.279  1.00 97.33           H  
ATOM   3397  C   ARG A 211     -11.893  -5.572   6.695  1.00 97.33           C  
ATOM   3398  CB  ARG A 211     -11.788  -3.092   7.291  1.00 97.33           C  
ATOM   3399  HB2 ARG A 211     -11.100  -2.337   7.673  1.00 97.33           H  
ATOM   3400  HB3 ARG A 211     -12.073  -2.820   6.275  1.00 97.33           H  
ATOM   3401  O   ARG A 211     -11.983  -5.654   5.468  1.00 97.33           O  
ATOM   3402  CG  ARG A 211     -13.033  -3.075   8.187  1.00 97.33           C  
ATOM   3403  HG2 ARG A 211     -13.801  -3.732   7.779  1.00 97.33           H  
ATOM   3404  HG3 ARG A 211     -12.769  -3.441   9.180  1.00 97.33           H  
ATOM   3405  CD  ARG A 211     -13.610  -1.661   8.315  1.00 97.33           C  
ATOM   3406  HD2 ARG A 211     -12.816  -0.986   8.635  1.00 97.33           H  
ATOM   3407  HD3 ARG A 211     -14.381  -1.668   9.085  1.00 97.33           H  
ATOM   3408  NE  ARG A 211     -14.190  -1.186   7.041  1.00 97.33           N  
ATOM   3409  HE  ARG A 211     -14.168  -1.836   6.268  1.00 97.33           H  
ATOM   3410  NH1 ARG A 211     -14.667   0.959   7.700  1.00 97.33           N  
ATOM   3411 HH11 ARG A 211     -14.240   0.809   8.603  1.00 97.33           H  
ATOM   3412 HH12 ARG A 211     -14.956   1.893   7.447  1.00 97.33           H  
ATOM   3413  NH2 ARG A 211     -15.015   0.368   5.586  1.00 97.33           N  
ATOM   3414 HH21 ARG A 211     -15.114   1.343   5.340  1.00 97.33           H  
ATOM   3415 HH22 ARG A 211     -14.922  -0.278   4.816  1.00 97.33           H  
ATOM   3416  CZ  ARG A 211     -14.615   0.041   6.783  1.00 97.33           C  
ATOM   3417  N   PRO A 212     -12.489  -6.438   7.536  1.00 96.02           N  
ATOM   3418  CA  PRO A 212     -13.488  -7.393   7.062  1.00 96.02           C  
ATOM   3419  HA  PRO A 212     -13.006  -8.138   6.430  1.00 96.02           H  
ATOM   3420  C   PRO A 212     -14.580  -6.664   6.273  1.00 96.02           C  
ATOM   3421  CB  PRO A 212     -14.054  -8.069   8.315  1.00 96.02           C  
ATOM   3422  HB2 PRO A 212     -14.278  -9.120   8.135  1.00 96.02           H  
ATOM   3423  HB3 PRO A 212     -14.948  -7.546   8.654  1.00 96.02           H  
ATOM   3424  O   PRO A 212     -14.932  -5.531   6.625  1.00 96.02           O  
ATOM   3425  CG  PRO A 212     -12.944  -7.894   9.350  1.00 96.02           C  
ATOM   3426  HG2 PRO A 212     -13.337  -7.893  10.367  1.00 96.02           H  
ATOM   3427  HG3 PRO A 212     -12.204  -8.685   9.227  1.00 96.02           H  
ATOM   3428  CD  PRO A 212     -12.332  -6.545   8.979  1.00 96.02           C  
ATOM   3429  HD2 PRO A 212     -12.890  -5.746   9.468  1.00 96.02           H  
ATOM   3430  HD3 PRO A 212     -11.284  -6.518   9.277  1.00 96.02           H  
ATOM   3431  N   MET A 213     -15.050  -7.276   5.190  1.00 90.90           N  
ATOM   3432  H   MET A 213     -14.735  -8.211   4.972  1.00 90.90           H  
ATOM   3433  CA  MET A 213     -16.132  -6.712   4.382  1.00 90.90           C  
ATOM   3434  HA  MET A 213     -15.887  -5.671   4.172  1.00 90.90           H  
ATOM   3435  C   MET A 213     -17.452  -6.671   5.155  1.00 90.90           C  
ATOM   3436  CB  MET A 213     -16.232  -7.467   3.052  1.00 90.90           C  
ATOM   3437  HB2 MET A 213     -15.230  -7.628   2.656  1.00 90.90           H  
ATOM   3438  HB3 MET A 213     -16.708  -8.433   3.217  1.00 90.90           H  
ATOM   3439  O   MET A 213     -17.734  -7.641   5.892  1.00 90.90           O  
ATOM   3440  CG  MET A 213     -17.024  -6.654   2.023  1.00 90.90           C  
ATOM   3441  HG2 MET A 213     -16.612  -5.645   1.993  1.00 90.90           H  
ATOM   3442  HG3 MET A 213     -18.063  -6.578   2.346  1.00 90.90           H  
ATOM   3443  SD  MET A 213     -16.969  -7.326   0.336  1.00 90.90           S  
ATOM   3444  CE  MET A 213     -18.042  -8.772   0.564  1.00 90.90           C  
ATOM   3445  HE1 MET A 213     -18.171  -9.285  -0.389  1.00 90.90           H  
ATOM   3446  HE2 MET A 213     -17.591  -9.460   1.279  1.00 90.90           H  
ATOM   3447  HE3 MET A 213     -19.015  -8.452   0.937  1.00 90.90           H  
ATOM   3448  OXT MET A 213     -18.119  -5.625   5.000  1.00 90.90           O  
TER    3449      MET A 213                                                       
END   
