# Supplementary material for: Nuclear genome of Bulinus truncatus, an intermediate host of the carcinogenic human blood fluke Schistosoma haematobium
Source: Nat Commun. 2022 Feb 21;13:977. doi: 10.1038/s41467-022-28634-9 (PMC8861042; doi:10.1038/s41467-022-28634-9)
Supplement: Supplementary file 6 — Supplementary Data 3 [file 41467_2022_28634_MOESM6_ESM.zip › Supplementary_Data_3/btru_051642-t1.mature.pep.pdb]

ATOM      1  N   MET A   1    -133.455 -67.538  98.215  1.00 55.73           N  
ATOM      2  H   MET A   1    -133.633 -67.153  99.132  1.00 55.73           H  
ATOM      3  H2  MET A   1    -134.282 -68.039  97.924  1.00 55.73           H  
ATOM      4  H3  MET A   1    -132.688 -68.192  98.269  1.00 55.73           H  
ATOM      5  CA  MET A   1    -133.155 -66.458  97.242  1.00 55.73           C  
ATOM      6  HA  MET A   1    -133.000 -66.927  96.270  1.00 55.73           H  
ATOM      7  C   MET A   1    -131.833 -65.734  97.518  1.00 55.73           C  
ATOM      8  CB  MET A   1    -134.332 -65.487  97.066  1.00 55.73           C  
ATOM      9  HB2 MET A   1    -135.011 -65.552  97.917  1.00 55.73           H  
ATOM     10  HB3 MET A   1    -133.964 -64.463  96.997  1.00 55.73           H  
ATOM     11  O   MET A   1    -131.091 -65.546  96.567  1.00 55.73           O  
ATOM     12  CG  MET A   1    -135.087 -65.814  95.773  1.00 55.73           C  
ATOM     13  HG2 MET A   1    -135.419 -66.852  95.811  1.00 55.73           H  
ATOM     14  HG3 MET A   1    -134.412 -65.697  94.925  1.00 55.73           H  
ATOM     15  SD  MET A   1    -136.536 -64.771  95.504  1.00 55.73           S  
ATOM     16  CE  MET A   1    -137.296 -65.617  94.090  1.00 55.73           C  
ATOM     17  HE1 MET A   1    -137.660 -66.597  94.397  1.00 55.73           H  
ATOM     18  HE2 MET A   1    -138.134 -65.024  93.726  1.00 55.73           H  
ATOM     19  HE3 MET A   1    -136.566 -65.729  93.288  1.00 55.73           H  
ATOM     20  N   ALA A   2    -131.475 -65.396  98.766  1.00 58.11           N  
ATOM     21  H   ALA A   2    -132.131 -65.477  99.529  1.00 58.11           H  
ATOM     22  CA  ALA A   2    -130.264 -64.609  99.072  1.00 58.11           C  
ATOM     23  HA  ALA A   2    -130.344 -63.651  98.559  1.00 58.11           H  
ATOM     24  C   ALA A   2    -128.910 -65.225  98.625  1.00 58.11           C  
ATOM     25  CB  ALA A   2    -130.272 -64.324 100.579  1.00 58.11           C  
ATOM     26  HB1 ALA A   2    -130.196 -65.250 101.148  1.00 58.11           H  
ATOM     27  HB2 ALA A   2    -131.184 -63.796 100.860  1.00 58.11           H  
ATOM     28  HB3 ALA A   2    -129.422 -63.690 100.831  1.00 58.11           H  
ATOM     29  O   ALA A   2    -128.048 -64.502  98.138  1.00 58.11           O  
ATOM     30  N   SER A   3    -128.724 -66.551  98.710  1.00 58.83           N  
ATOM     31  H   SER A   3    -129.414 -67.104  99.198  1.00 58.83           H  
ATOM     32  CA  SER A   3    -127.458 -67.208  98.309  1.00 58.83           C  
ATOM     33  HA  SER A   3    -126.638 -66.713  98.829  1.00 58.83           H  
ATOM     34  C   SER A   3    -127.148 -67.098  96.806  1.00 58.83           C  
ATOM     35  CB  SER A   3    -127.476 -68.673  98.770  1.00 58.83           C  
ATOM     36  HB2 SER A   3    -128.434 -69.119  98.505  1.00 58.83           H  
ATOM     37  HB3 SER A   3    -127.365 -68.711  99.854  1.00 58.83           H  
ATOM     38  O   SER A   3    -125.986 -66.946  96.437  1.00 58.83           O  
ATOM     39  OG  SER A   3    -126.463 -69.446  98.168  1.00 58.83           O  
ATOM     40  HG  SER A   3    -125.599 -69.057  98.322  1.00 58.83           H  
ATOM     41  N   LYS A   4    -128.171 -67.092  95.938  1.00 65.71           N  
ATOM     42  H   LYS A   4    -129.113 -67.132  96.302  1.00 65.71           H  
ATOM     43  CA  LYS A   4    -127.975 -66.946  94.487  1.00 65.71           C  
ATOM     44  HA  LYS A   4    -127.155 -67.598  94.187  1.00 65.71           H  
ATOM     45  C   LYS A   4    -127.519 -65.529  94.118  1.00 65.71           C  
ATOM     46  CB  LYS A   4    -129.244 -67.393  93.741  1.00 65.71           C  
ATOM     47  HB2 LYS A   4    -129.558 -68.356  94.143  1.00 65.71           H  
ATOM     48  HB3 LYS A   4    -130.042 -66.668  93.899  1.00 65.71           H  
ATOM     49  O   LYS A   4    -126.617 -65.376  93.309  1.00 65.71           O  
ATOM     50  CG  LYS A   4    -128.985 -67.558  92.236  1.00 65.71           C  
ATOM     51  HG2 LYS A   4    -128.093 -68.168  92.092  1.00 65.71           H  
ATOM     52  HG3 LYS A   4    -128.810 -66.578  91.791  1.00 65.71           H  
ATOM     53  CD  LYS A   4    -130.165 -68.236  91.527  1.00 65.71           C  
ATOM     54  HD2 LYS A   4    -131.058 -67.623  91.648  1.00 65.71           H  
ATOM     55  HD3 LYS A   4    -130.331 -69.221  91.962  1.00 65.71           H  
ATOM     56  CE  LYS A   4    -129.827 -68.376  90.038  1.00 65.71           C  
ATOM     57  HE2 LYS A   4    -129.632 -67.381  89.637  1.00 65.71           H  
ATOM     58  HE3 LYS A   4    -128.898 -68.938  89.944  1.00 65.71           H  
ATOM     59  NZ  LYS A   4    -130.912 -69.040  89.273  1.00 65.71           N  
ATOM     60  HZ1 LYS A   4    -131.765 -68.501  89.329  1.00 65.71           H  
ATOM     61  HZ2 LYS A   4    -131.073 -69.977  89.616  1.00 65.71           H  
ATOM     62  HZ3 LYS A   4    -130.646 -69.099  88.300  1.00 65.71           H  
ATOM     63  N   VAL A   5    -128.064 -64.515  94.796  1.00 64.77           N  
ATOM     64  H   VAL A   5    -128.772 -64.723  95.485  1.00 64.77           H  
ATOM     65  CA  VAL A   5    -127.671 -63.110  94.597  1.00 64.77           C  
ATOM     66  HA  VAL A   5    -127.725 -62.883  93.532  1.00 64.77           H  
ATOM     67  C   VAL A   5    -126.216 -62.870  95.019  1.00 64.77           C  
ATOM     68  CB  VAL A   5    -128.633 -62.160  95.339  1.00 64.77           C  
ATOM     69  HB  VAL A   5    -128.610 -62.389  96.405  1.00 64.77           H  
ATOM     70  O   VAL A   5    -125.478 -62.219  94.289  1.00 64.77           O  
ATOM     71  CG1 VAL A   5    -128.250 -60.688  95.154  1.00 64.77           C  
ATOM     72 HG11 VAL A   5    -128.986 -60.043  95.635  1.00 64.77           H  
ATOM     73 HG12 VAL A   5    -128.199 -60.444  94.093  1.00 64.77           H  
ATOM     74 HG13 VAL A   5    -127.280 -60.488  95.610  1.00 64.77           H  
ATOM     75  CG2 VAL A   5    -130.075 -62.335  94.839  1.00 64.77           C  
ATOM     76 HG21 VAL A   5    -130.732 -61.635  95.356  1.00 64.77           H  
ATOM     77 HG22 VAL A   5    -130.430 -63.348  95.033  1.00 64.77           H  
ATOM     78 HG23 VAL A   5    -130.120 -62.138  93.768  1.00 64.77           H  
ATOM     79  N   MET A   6    -125.769 -63.436  96.147  1.00 61.22           N  
ATOM     80  H   MET A   6    -126.417 -63.943  96.732  1.00 61.22           H  
ATOM     81  CA  MET A   6    -124.361 -63.332  96.565  1.00 61.22           C  
ATOM     82  HA  MET A   6    -124.082 -62.279  96.580  1.00 61.22           H  
ATOM     83  C   MET A   6    -123.404 -64.002  95.572  1.00 61.22           C  
ATOM     84  CB  MET A   6    -124.170 -63.915  97.975  1.00 61.22           C  
ATOM     85  HB2 MET A   6    -123.208 -64.422  98.039  1.00 61.22           H  
ATOM     86  HB3 MET A   6    -124.947 -64.652  98.181  1.00 61.22           H  
ATOM     87  O   MET A   6    -122.384 -63.412  95.234  1.00 61.22           O  
ATOM     88  CG  MET A   6    -124.209 -62.820  99.046  1.00 61.22           C  
ATOM     89  HG2 MET A   6    -125.116 -62.232  98.907  1.00 61.22           H  
ATOM     90  HG3 MET A   6    -124.265 -63.292 100.027  1.00 61.22           H  
ATOM     91  SD  MET A   6    -122.784 -61.691  99.042  1.00 61.22           S  
ATOM     92  CE  MET A   6    -121.488 -62.756  99.736  1.00 61.22           C  
ATOM     93  HE1 MET A   6    -120.573 -62.177  99.854  1.00 61.22           H  
ATOM     94  HE2 MET A   6    -121.801 -63.134 100.709  1.00 61.22           H  
ATOM     95  HE3 MET A   6    -121.292 -63.590  99.062  1.00 61.22           H  
ATOM     96  N   PHE A   7    -123.744 -65.190  95.060  1.00 73.46           N  
ATOM     97  H   PHE A   7    -124.597 -65.637  95.363  1.00 73.46           H  
ATOM     98  CA  PHE A   7    -122.915 -65.866  94.058  1.00 73.46           C  
ATOM     99  HA  PHE A   7    -121.904 -65.961  94.454  1.00 73.46           H  
ATOM    100  C   PHE A   7    -122.811 -65.056  92.758  1.00 73.46           C  
ATOM    101  CB  PHE A   7    -123.468 -67.272  93.801  1.00 73.46           C  
ATOM    102  HB2 PHE A   7    -124.461 -67.193  93.359  1.00 73.46           H  
ATOM    103  HB3 PHE A   7    -123.574 -67.789  94.755  1.00 73.46           H  
ATOM    104  O   PHE A   7    -121.713 -64.895  92.228  1.00 73.46           O  
ATOM    105  CG  PHE A   7    -122.582 -68.110  92.899  1.00 73.46           C  
ATOM    106  CD1 PHE A   7    -122.856 -68.205  91.520  1.00 73.46           C  
ATOM    107  HD1 PHE A   7    -123.698 -67.676  91.098  1.00 73.46           H  
ATOM    108  CD2 PHE A   7    -121.466 -68.778  93.437  1.00 73.46           C  
ATOM    109  HD2 PHE A   7    -121.241 -68.694  94.490  1.00 73.46           H  
ATOM    110  CE1 PHE A   7    -122.026 -68.981  90.690  1.00 73.46           C  
ATOM    111  HE1 PHE A   7    -122.242 -69.058  89.635  1.00 73.46           H  
ATOM    112  CE2 PHE A   7    -120.633 -69.547  92.605  1.00 73.46           C  
ATOM    113  HE2 PHE A   7    -119.773 -70.052  93.020  1.00 73.46           H  
ATOM    114  CZ  PHE A   7    -120.915 -69.651  91.232  1.00 73.46           C  
ATOM    115  HZ  PHE A   7    -120.273 -70.241  90.596  1.00 73.46           H  
ATOM    116  N   ASP A   8    -123.921 -64.485  92.281  1.00 74.22           N  
ATOM    117  H   ASP A   8    -124.807 -64.687  92.722  1.00 74.22           H  
ATOM    118  CA  ASP A   8    -123.929 -63.645  91.079  1.00 74.22           C  
ATOM    119  HA  ASP A   8    -123.455 -64.197  90.268  1.00 74.22           H  
ATOM    120  C   ASP A   8    -123.104 -62.357  91.272  1.00 74.22           C  
ATOM    121  CB  ASP A   8    -125.380 -63.339  90.658  1.00 74.22           C  
ATOM    122  HB2 ASP A   8    -125.922 -62.930  91.511  1.00 74.22           H  
ATOM    123  HB3 ASP A   8    -125.358 -62.575  89.881  1.00 74.22           H  
ATOM    124  O   ASP A   8    -122.374 -61.959  90.361  1.00 74.22           O  
ATOM    125  CG  ASP A   8    -126.141 -64.556  90.098  1.00 74.22           C  
ATOM    126  OD1 ASP A   8    -125.485 -65.500  89.600  1.00 74.22           O  
ATOM    127  OD2 ASP A   8    -127.396 -64.532  90.134  1.00 74.22           O  
ATOM    128  N   ILE A   9    -123.135 -61.748  92.467  1.00 72.81           N  
ATOM    129  H   ILE A   9    -123.763 -62.111  93.170  1.00 72.81           H  
ATOM    130  CA  ILE A   9    -122.288 -60.591  92.806  1.00 72.81           C  
ATOM    131  HA  ILE A   9    -122.397 -59.849  92.014  1.00 72.81           H  
ATOM    132  C   ILE A   9    -120.807 -60.985  92.824  1.00 72.81           C  
ATOM    133  CB  ILE A   9    -122.732 -59.928  94.132  1.00 72.81           C  
ATOM    134  HB  ILE A   9    -122.827 -60.702  94.894  1.00 72.81           H  
ATOM    135  O   ILE A   9    -120.003 -60.305  92.192  1.00 72.81           O  
ATOM    136  CG1 ILE A   9    -124.102 -59.237  93.941  1.00 72.81           C  
ATOM    137 HG12 ILE A   9    -123.983 -58.372  93.289  1.00 72.81           H  
ATOM    138 HG13 ILE A   9    -124.793 -59.921  93.446  1.00 72.81           H  
ATOM    139  CG2 ILE A   9    -121.697 -58.891  94.618  1.00 72.81           C  
ATOM    140 HG21 ILE A   9    -122.032 -58.415  95.540  1.00 72.81           H  
ATOM    141 HG22 ILE A   9    -121.541 -58.128  93.856  1.00 72.81           H  
ATOM    142 HG23 ILE A   9    -120.745 -59.372  94.843  1.00 72.81           H  
ATOM    143  CD1 ILE A   9    -124.760 -58.785  95.251  1.00 72.81           C  
ATOM    144 HD11 ILE A   9    -124.819 -59.623  95.945  1.00 72.81           H  
ATOM    145 HD12 ILE A   9    -125.769 -58.429  95.040  1.00 72.81           H  
ATOM    146 HD13 ILE A   9    -124.197 -57.970  95.707  1.00 72.81           H  
ATOM    147  N   THR A  10    -120.421 -62.082  93.484  1.00 70.24           N  
ATOM    148  H   THR A  10    -121.101 -62.606  94.015  1.00 70.24           H  
ATOM    149  CA  THR A  10    -119.013 -62.517  93.520  1.00 70.24           C  
ATOM    150  HA  THR A  10    -118.407 -61.700  93.912  1.00 70.24           H  
ATOM    151  C   THR A  10    -118.485 -62.836  92.118  1.00 70.24           C  
ATOM    152  CB  THR A  10    -118.829 -63.737  94.436  1.00 70.24           C  
ATOM    153  HB  THR A  10    -119.330 -64.600  93.999  1.00 70.24           H  
ATOM    154  O   THR A  10    -117.374 -62.440  91.769  1.00 70.24           O  
ATOM    155  CG2 THR A  10    -117.357 -64.071  94.674  1.00 70.24           C  
ATOM    156 HG21 THR A  10    -116.826 -63.199  95.056  1.00 70.24           H  
ATOM    157 HG22 THR A  10    -117.280 -64.885  95.395  1.00 70.24           H  
ATOM    158 HG23 THR A  10    -116.890 -64.392  93.743  1.00 70.24           H  
ATOM    159  OG1 THR A  10    -119.382 -63.490  95.707  1.00 70.24           O  
ATOM    160  HG1 THR A  10    -118.934 -62.728  96.082  1.00 70.24           H  
ATOM    161  N   ASN A  11    -119.295 -63.478  91.271  1.00 77.10           N  
ATOM    162  H   ASN A  11    -120.196 -63.789  91.606  1.00 77.10           H  
ATOM    163  CA  ASN A  11    -118.915 -63.774  89.889  1.00 77.10           C  
ATOM    164  HA  ASN A  11    -117.922 -64.222  89.911  1.00 77.10           H  
ATOM    165  C   ASN A  11    -118.809 -62.499  89.030  1.00 77.10           C  
ATOM    166  CB  ASN A  11    -119.932 -64.781  89.308  1.00 77.10           C  
ATOM    167  HB2 ASN A  11    -120.565 -64.289  88.569  1.00 77.10           H  
ATOM    168  HB3 ASN A  11    -120.591 -65.150  90.094  1.00 77.10           H  
ATOM    169  O   ASN A  11    -117.945 -62.400  88.156  1.00 77.10           O  
ATOM    170  CG  ASN A  11    -119.307 -66.010  88.678  1.00 77.10           C  
ATOM    171  ND2 ASN A  11    -120.123 -66.937  88.238  1.00 77.10           N  
ATOM    172 HD21 ASN A  11    -119.676 -67.793  87.942  1.00 77.10           H  
ATOM    173 HD22 ASN A  11    -121.105 -66.875  88.465  1.00 77.10           H  
ATOM    174  OD1 ASN A  11    -118.108 -66.172  88.555  1.00 77.10           O  
ATOM    175  N   ALA A  12    -119.666 -61.502  89.279  1.00 75.02           N  
ATOM    176  H   ALA A  12    -120.392 -61.641  89.967  1.00 75.02           H  
ATOM    177  CA  ALA A  12    -119.579 -60.196  88.631  1.00 75.02           C  
ATOM    178  HA  ALA A  12    -119.502 -60.348  87.554  1.00 75.02           H  
ATOM    179  C   ALA A  12    -118.327 -59.417  89.067  1.00 75.02           C  
ATOM    180  CB  ALA A  12    -120.865 -59.408  88.905  1.00 75.02           C  
ATOM    181  HB1 ALA A  12    -121.727 -59.968  88.544  1.00 75.02           H  
ATOM    182  HB2 ALA A  12    -120.979 -59.232  89.975  1.00 75.02           H  
ATOM    183  HB3 ALA A  12    -120.822 -58.447  88.392  1.00 75.02           H  
ATOM    184  O   ALA A  12    -117.655 -58.845  88.211  1.00 75.02           O  
ATOM    185  N   VAL A  13    -117.980 -59.445  90.360  1.00 76.33           N  
ATOM    186  H   VAL A  13    -118.600 -59.908  91.009  1.00 76.33           H  
ATOM    187  CA  VAL A  13    -116.753 -58.830  90.898  1.00 76.33           C  
ATOM    188  HA  VAL A  13    -116.728 -57.782  90.600  1.00 76.33           H  
ATOM    189  C   VAL A  13    -115.513 -59.486  90.295  1.00 76.33           C  
ATOM    190  CB  VAL A  13    -116.725 -58.872  92.440  1.00 76.33           C  
ATOM    191  HB  VAL A  13    -116.928 -59.888  92.779  1.00 76.33           H  
ATOM    192  O   VAL A  13    -114.672 -58.777  89.758  1.00 76.33           O  
ATOM    193  CG1 VAL A  13    -115.375 -58.424  93.015  1.00 76.33           C  
ATOM    194 HG11 VAL A  13    -114.588 -59.132  92.754  1.00 76.33           H  
ATOM    195 HG12 VAL A  13    -115.101 -57.441  92.630  1.00 76.33           H  
ATOM    196 HG13 VAL A  13    -115.424 -58.379  94.103  1.00 76.33           H  
ATOM    197  CG2 VAL A  13    -117.792 -57.932  93.021  1.00 76.33           C  
ATOM    198 HG21 VAL A  13    -117.821 -58.037  94.105  1.00 76.33           H  
ATOM    199 HG22 VAL A  13    -117.555 -56.899  92.769  1.00 76.33           H  
ATOM    200 HG23 VAL A  13    -118.779 -58.171  92.623  1.00 76.33           H  
ATOM    201  N   SER A  14    -115.439 -60.818  90.254  1.00 76.15           N  
ATOM    202  H   SER A  14    -116.141 -61.357  90.740  1.00 76.15           H  
ATOM    203  CA  SER A  14    -114.299 -61.522  89.647  1.00 76.15           C  
ATOM    204  HA  SER A  14    -113.389 -61.194  90.149  1.00 76.15           H  
ATOM    205  C   SER A  14    -114.142 -61.208  88.149  1.00 76.15           C  
ATOM    206  CB  SER A  14    -114.458 -63.025  89.883  1.00 76.15           C  
ATOM    207  HB2 SER A  14    -114.531 -63.215  90.953  1.00 76.15           H  
ATOM    208  HB3 SER A  14    -115.369 -63.378  89.400  1.00 76.15           H  
ATOM    209  O   SER A  14    -113.033 -60.976  87.666  1.00 76.15           O  
ATOM    210  OG  SER A  14    -113.351 -63.726  89.362  1.00 76.15           O  
ATOM    211  HG  SER A  14    -112.552 -63.360  89.749  1.00 76.15           H  
ATOM    212  N   LYS A  15    -115.249 -61.093  87.396  1.00 79.19           N  
ATOM    213  H   LYS A  15    -116.137 -61.314  87.823  1.00 79.19           H  
ATOM    214  CA  LYS A  15    -115.205 -60.631  85.994  1.00 79.19           C  
ATOM    215  HA  LYS A  15    -114.453 -61.213  85.460  1.00 79.19           H  
ATOM    216  C   LYS A  15    -114.767 -59.172  85.856  1.00 79.19           C  
ATOM    217  CB  LYS A  15    -116.573 -60.817  85.326  1.00 79.19           C  
ATOM    218  HB2 LYS A  15    -117.361 -60.506  86.012  1.00 79.19           H  
ATOM    219  HB3 LYS A  15    -116.620 -60.181  84.442  1.00 79.19           H  
ATOM    220  O   LYS A  15    -114.136 -58.824  84.857  1.00 79.19           O  
ATOM    221  CG  LYS A  15    -116.800 -62.264  84.881  1.00 79.19           C  
ATOM    222  HG2 LYS A  15    -116.017 -62.552  84.180  1.00 79.19           H  
ATOM    223  HG3 LYS A  15    -116.762 -62.926  85.746  1.00 79.19           H  
ATOM    224  CD  LYS A  15    -118.166 -62.389  84.199  1.00 79.19           C  
ATOM    225  HD2 LYS A  15    -118.940 -62.120  84.918  1.00 79.19           H  
ATOM    226  HD3 LYS A  15    -118.211 -61.712  83.346  1.00 79.19           H  
ATOM    227  CE  LYS A  15    -118.372 -63.832  83.733  1.00 79.19           C  
ATOM    228  HE2 LYS A  15    -118.246 -64.486  84.596  1.00 79.19           H  
ATOM    229  HE3 LYS A  15    -117.592 -64.085  83.014  1.00 79.19           H  
ATOM    230  NZ  LYS A  15    -119.717 -64.027  83.140  1.00 79.19           N  
ATOM    231  HZ1 LYS A  15    -119.846 -63.430  82.335  1.00 79.19           H  
ATOM    232  HZ2 LYS A  15    -119.836 -64.990  82.859  1.00 79.19           H  
ATOM    233  HZ3 LYS A  15    -120.426 -63.812  83.826  1.00 79.19           H  
ATOM    234  N   LEU A  16    -115.133 -58.314  86.808  1.00 76.27           N  
ATOM    235  H   LEU A  16    -115.664 -58.671  87.590  1.00 76.27           H  
ATOM    236  CA  LEU A  16    -114.689 -56.921  86.864  1.00 76.27           C  
ATOM    237  HA  LEU A  16    -114.834 -56.465  85.885  1.00 76.27           H  
ATOM    238  C   LEU A  16    -113.189 -56.832  87.156  1.00 76.27           C  
ATOM    239  CB  LEU A  16    -115.525 -56.151  87.906  1.00 76.27           C  
ATOM    240  HB2 LEU A  16    -115.940 -56.854  88.628  1.00 76.27           H  
ATOM    241  HB3 LEU A  16    -114.884 -55.471  88.467  1.00 76.27           H  
ATOM    242  O   LEU A  16    -112.506 -56.075  86.475  1.00 76.27           O  
ATOM    243  CG  LEU A  16    -116.666 -55.347  87.264  1.00 76.27           C  
ATOM    244  HG  LEU A  16    -117.060 -55.891  86.405  1.00 76.27           H  
ATOM    245  CD1 LEU A  16    -117.811 -55.136  88.252  1.00 76.27           C  
ATOM    246 HD11 LEU A  16    -117.448 -54.610  89.135  1.00 76.27           H  
ATOM    247 HD12 LEU A  16    -118.212 -56.103  88.556  1.00 76.27           H  
ATOM    248 HD13 LEU A  16    -118.606 -54.554  87.785  1.00 76.27           H  
ATOM    249  CD2 LEU A  16    -116.162 -53.977  86.801  1.00 76.27           C  
ATOM    250 HD21 LEU A  16    -115.814 -53.400  87.659  1.00 76.27           H  
ATOM    251 HD22 LEU A  16    -116.968 -53.432  86.310  1.00 76.27           H  
ATOM    252 HD23 LEU A  16    -115.334 -54.102  86.103  1.00 76.27           H  
ATOM    253  N   GLU A  17    -112.672 -57.636  88.083  1.00 78.43           N  
ATOM    254  H   GLU A  17    -113.299 -58.196  88.643  1.00 78.43           H  
ATOM    255  CA  GLU A  17    -111.241 -57.725  88.390  1.00 78.43           C  
ATOM    256  HA  GLU A  17    -110.863 -56.733  88.638  1.00 78.43           H  
ATOM    257  C   GLU A  17    -110.430 -58.224  87.186  1.00 78.43           C  
ATOM    258  CB  GLU A  17    -111.018 -58.638  89.604  1.00 78.43           C  
ATOM    259  HB2 GLU A  17    -111.555 -59.573  89.444  1.00 78.43           H  
ATOM    260  HB3 GLU A  17    -109.954 -58.859  89.688  1.00 78.43           H  
ATOM    261  O   GLU A  17    -109.440 -57.591  86.823  1.00 78.43           O  
ATOM    262  CG  GLU A  17    -111.479 -57.981  90.915  1.00 78.43           C  
ATOM    263  HG2 GLU A  17    -112.522 -57.677  90.824  1.00 78.43           H  
ATOM    264  HG3 GLU A  17    -110.886 -57.080  91.071  1.00 78.43           H  
ATOM    265  CD  GLU A  17    -111.339 -58.907  92.133  1.00 78.43           C  
ATOM    266  OE1 GLU A  17    -111.291 -58.360  93.257  1.00 78.43           O  
ATOM    267  OE2 GLU A  17    -111.319 -60.146  91.942  1.00 78.43           O  
ATOM    268  N   ASP A  18    -110.881 -59.275  86.490  1.00 79.85           N  
ATOM    269  H   ASP A  18    -111.644 -59.811  86.876  1.00 79.85           H  
ATOM    270  CA  ASP A  18    -110.201 -59.778  85.283  1.00 79.85           C  
ATOM    271  HA  ASP A  18    -109.158 -59.973  85.533  1.00 79.85           H  
ATOM    272  C   ASP A  18    -110.220 -58.746  84.137  1.00 79.85           C  
ATOM    273  CB  ASP A  18    -110.840 -61.109  84.847  1.00 79.85           C  
ATOM    274  HB2 ASP A  18    -111.862 -60.928  84.514  1.00 79.85           H  
ATOM    275  HB3 ASP A  18    -110.878 -61.782  85.703  1.00 79.85           H  
ATOM    276  O   ASP A  18    -109.226 -58.546  83.432  1.00 79.85           O  
ATOM    277  CG  ASP A  18    -110.039 -61.795  83.730  1.00 79.85           C  
ATOM    278  OD1 ASP A  18    -108.829 -62.022  83.915  1.00 79.85           O  
ATOM    279  OD2 ASP A  18    -110.615 -62.055  82.640  1.00 79.85           O  
ATOM    280  N   ARG A  19    -111.333 -58.013  83.974  1.00 79.32           N  
ATOM    281  H   ARG A  19    -112.111 -58.206  84.589  1.00 79.32           H  
ATOM    282  CA  ARG A  19    -111.410 -56.887  83.027  1.00 79.32           C  
ATOM    283  HA  ARG A  19    -111.048 -57.223  82.056  1.00 79.32           H  
ATOM    284  C   ARG A  19    -110.480 -55.744  83.421  1.00 79.32           C  
ATOM    285  CB  ARG A  19    -112.850 -56.374  82.892  1.00 79.32           C  
ATOM    286  HB2 ARG A  19    -113.337 -56.361  83.866  1.00 79.32           H  
ATOM    287  HB3 ARG A  19    -112.818 -55.351  82.516  1.00 79.32           H  
ATOM    288  O   ARG A  19    -109.815 -55.197  82.544  1.00 79.32           O  
ATOM    289  CG  ARG A  19    -113.661 -57.217  81.903  1.00 79.32           C  
ATOM    290  HG2 ARG A  19    -113.745 -58.244  82.261  1.00 79.32           H  
ATOM    291  HG3 ARG A  19    -113.146 -57.217  80.942  1.00 79.32           H  
ATOM    292  CD  ARG A  19    -115.056 -56.609  81.726  1.00 79.32           C  
ATOM    293  HD2 ARG A  19    -114.947 -55.530  81.611  1.00 79.32           H  
ATOM    294  HD3 ARG A  19    -115.642 -56.809  82.623  1.00 79.32           H  
ATOM    295  NE  ARG A  19    -115.737 -57.156  80.537  1.00 79.32           N  
ATOM    296  HE  ARG A  19    -115.327 -57.984  80.129  1.00 79.32           H  
ATOM    297  NH1 ARG A  19    -117.407 -55.584  80.406  1.00 79.32           N  
ATOM    298 HH11 ARG A  19    -118.204 -55.185  79.933  1.00 79.32           H  
ATOM    299 HH12 ARG A  19    -117.058 -55.163  81.256  1.00 79.32           H  
ATOM    300  NH2 ARG A  19    -117.263 -57.173  78.845  1.00 79.32           N  
ATOM    301 HH21 ARG A  19    -116.796 -57.966  78.428  1.00 79.32           H  
ATOM    302 HH22 ARG A  19    -118.054 -56.754  78.377  1.00 79.32           H  
ATOM    303  CZ  ARG A  19    -116.795 -56.638  79.938  1.00 79.32           C  
ATOM    304  N   PHE A  20    -110.420 -55.387  84.702  1.00 76.39           N  
ATOM    305  H   PHE A  20    -110.993 -55.881  85.371  1.00 76.39           H  
ATOM    306  CA  PHE A  20    -109.544 -54.328  85.194  1.00 76.39           C  
ATOM    307  HA  PHE A  20    -109.727 -53.426  84.610  1.00 76.39           H  
ATOM    308  C   PHE A  20    -108.071 -54.704  85.006  1.00 76.39           C  
ATOM    309  CB  PHE A  20    -109.871 -54.018  86.659  1.00 76.39           C  
ATOM    310  HB2 PHE A  20    -110.953 -53.953  86.775  1.00 76.39           H  
ATOM    311  HB3 PHE A  20    -109.523 -54.831  87.297  1.00 76.39           H  
ATOM    312  O   PHE A  20    -107.292 -53.886  84.519  1.00 76.39           O  
ATOM    313  CG  PHE A  20    -109.276 -52.707  87.129  1.00 76.39           C  
ATOM    314  CD1 PHE A  20    -107.986 -52.666  87.690  1.00 76.39           C  
ATOM    315  HD1 PHE A  20    -107.417 -53.577  87.806  1.00 76.39           H  
ATOM    316  CD2 PHE A  20    -110.011 -51.516  86.980  1.00 76.39           C  
ATOM    317  HD2 PHE A  20    -111.002 -51.542  86.551  1.00 76.39           H  
ATOM    318  CE1 PHE A  20    -107.437 -51.439  88.103  1.00 76.39           C  
ATOM    319  HE1 PHE A  20    -106.450 -51.411  88.541  1.00 76.39           H  
ATOM    320  CE2 PHE A  20    -109.463 -50.290  87.394  1.00 76.39           C  
ATOM    321  HE2 PHE A  20    -110.032 -49.378  87.288  1.00 76.39           H  
ATOM    322  CZ  PHE A  20    -108.175 -50.252  87.956  1.00 76.39           C  
ATOM    323  HZ  PHE A  20    -107.755 -49.311  88.280  1.00 76.39           H  
ATOM    324  N   PHE A  21    -107.703 -55.958  85.287  1.00 76.67           N  
ATOM    325  H   PHE A  21    -108.379 -56.580  85.709  1.00 76.67           H  
ATOM    326  CA  PHE A  21    -106.355 -56.469  85.060  1.00 76.67           C  
ATOM    327  HA  PHE A  21    -105.658 -55.841  85.614  1.00 76.67           H  
ATOM    328  C   PHE A  21    -105.976 -56.380  83.579  1.00 76.67           C  
ATOM    329  CB  PHE A  21    -106.233 -57.897  85.606  1.00 76.67           C  
ATOM    330  HB2 PHE A  21    -106.604 -57.916  86.631  1.00 76.67           H  
ATOM    331  HB3 PHE A  21    -106.861 -58.569  85.020  1.00 76.67           H  
ATOM    332  O   PHE A  21    -104.982 -55.730  83.261  1.00 76.67           O  
ATOM    333  CG  PHE A  21    -104.804 -58.405  85.609  1.00 76.67           C  
ATOM    334  CD1 PHE A  21    -104.348 -59.257  84.587  1.00 76.67           C  
ATOM    335  HD1 PHE A  21    -105.020 -59.570  83.801  1.00 76.67           H  
ATOM    336  CD2 PHE A  21    -103.921 -58.006  86.631  1.00 76.67           C  
ATOM    337  HD2 PHE A  21    -104.269 -57.357  87.421  1.00 76.67           H  
ATOM    338  CE1 PHE A  21    -103.016 -59.710  84.588  1.00 76.67           C  
ATOM    339  HE1 PHE A  21    -102.670 -60.367  83.804  1.00 76.67           H  
ATOM    340  CE2 PHE A  21    -102.591 -58.461  86.634  1.00 76.67           C  
ATOM    341  HE2 PHE A  21    -101.921 -58.165  87.427  1.00 76.67           H  
ATOM    342  CZ  PHE A  21    -102.138 -59.313  85.611  1.00 76.67           C  
ATOM    343  HZ  PHE A  21    -101.118 -59.670  85.615  1.00 76.67           H  
ATOM    344  N   LYS A  22    -106.819 -56.890  82.666  1.00 78.29           N  
ATOM    345  H   LYS A  22    -107.618 -57.407  83.004  1.00 78.29           H  
ATOM    346  CA  LYS A  22    -106.604 -56.786  81.208  1.00 78.29           C  
ATOM    347  HA  LYS A  22    -105.654 -57.259  80.961  1.00 78.29           H  
ATOM    348  C   LYS A  22    -106.481 -55.342  80.723  1.00 78.29           C  
ATOM    349  CB  LYS A  22    -107.737 -57.500  80.454  1.00 78.29           C  
ATOM    350  HB2 LYS A  22    -107.748 -57.166  79.417  1.00 78.29           H  
ATOM    351  HB3 LYS A  22    -108.694 -57.244  80.909  1.00 78.29           H  
ATOM    352  O   LYS A  22    -105.583 -55.049  79.938  1.00 78.29           O  
ATOM    353  CG  LYS A  22    -107.537 -59.019  80.464  1.00 78.29           C  
ATOM    354  HG2 LYS A  22    -107.361 -59.355  81.485  1.00 78.29           H  
ATOM    355  HG3 LYS A  22    -106.662 -59.266  79.862  1.00 78.29           H  
ATOM    356  CD  LYS A  22    -108.764 -59.751  79.913  1.00 78.29           C  
ATOM    357  HD2 LYS A  22    -109.607 -59.538  80.570  1.00 78.29           H  
ATOM    358  HD3 LYS A  22    -108.988 -59.416  78.900  1.00 78.29           H  
ATOM    359  CE  LYS A  22    -108.463 -61.252  79.922  1.00 78.29           C  
ATOM    360  HE2 LYS A  22    -107.908 -61.517  79.022  1.00 78.29           H  
ATOM    361  HE3 LYS A  22    -107.824 -61.459  80.781  1.00 78.29           H  
ATOM    362  NZ  LYS A  22    -109.685 -62.071  80.065  1.00 78.29           N  
ATOM    363  HZ1 LYS A  22    -110.061 -61.931  80.992  1.00 78.29           H  
ATOM    364  HZ2 LYS A  22    -109.457 -63.055  80.061  1.00 78.29           H  
ATOM    365  HZ3 LYS A  22    -110.395 -61.855  79.380  1.00 78.29           H  
ATOM    366  N   ILE A  23    -107.341 -54.432  81.192  1.00 74.01           N  
ATOM    367  H   ILE A  23    -108.061 -54.740  81.830  1.00 74.01           H  
ATOM    368  CA  ILE A  23    -107.256 -53.002  80.847  1.00 74.01           C  
ATOM    369  HA  ILE A  23    -107.238 -52.908  79.761  1.00 74.01           H  
ATOM    370  C   ILE A  23    -105.940 -52.404  81.358  1.00 74.01           C  
ATOM    371  CB  ILE A  23    -108.490 -52.229  81.375  1.00 74.01           C  
ATOM    372  HB  ILE A  23    -108.645 -52.496  82.421  1.00 74.01           H  
ATOM    373  O   ILE A  23    -105.299 -51.646  80.633  1.00 74.01           O  
ATOM    374  CG1 ILE A  23    -109.743 -52.625  80.560  1.00 74.01           C  
ATOM    375 HG12 ILE A  23    -109.663 -52.215  79.553  1.00 74.01           H  
ATOM    376 HG13 ILE A  23    -109.790 -53.709  80.464  1.00 74.01           H  
ATOM    377  CG2 ILE A  23    -108.287 -50.702  81.294  1.00 74.01           C  
ATOM    378 HG21 ILE A  23    -107.469 -50.388  81.942  1.00 74.01           H  
ATOM    379 HG22 ILE A  23    -109.177 -50.175  81.636  1.00 74.01           H  
ATOM    380 HG23 ILE A  23    -108.064 -50.404  80.269  1.00 74.01           H  
ATOM    381  CD1 ILE A  23    -111.067 -52.158  81.181  1.00 74.01           C  
ATOM    382 HD11 ILE A  23    -111.133 -52.501  82.214  1.00 74.01           H  
ATOM    383 HD12 ILE A  23    -111.896 -52.584  80.615  1.00 74.01           H  
ATOM    384 HD13 ILE A  23    -111.150 -51.072  81.149  1.00 74.01           H  
ATOM    385  N   SER A  24    -105.506 -52.762  82.570  1.00 73.34           N  
ATOM    386  H   SER A  24    -106.084 -53.370  83.133  1.00 73.34           H  
ATOM    387  CA  SER A  24    -104.240 -52.287  83.137  1.00 73.34           C  
ATOM    388  HA  SER A  24    -104.238 -51.199  83.081  1.00 73.34           H  
ATOM    389  C   SER A  24    -103.028 -52.779  82.342  1.00 73.34           C  
ATOM    390  CB  SER A  24    -104.123 -52.668  84.620  1.00 73.34           C  
ATOM    391  HB2 SER A  24    -105.100 -52.601  85.099  1.00 73.34           H  
ATOM    392  HB3 SER A  24    -103.463 -51.948  85.104  1.00 73.34           H  
ATOM    393  O   SER A  24    -102.110 -51.996  82.102  1.00 73.34           O  
ATOM    394  OG  SER A  24    -103.575 -53.957  84.823  1.00 73.34           O  
ATOM    395  HG  SER A  24    -104.085 -54.607  84.333  1.00 73.34           H  
ATOM    396  N   THR A  25    -103.042 -54.035  81.882  1.00 78.46           N  
ATOM    397  H   THR A  25    -103.790 -54.650  82.169  1.00 78.46           H  
ATOM    398  CA  THR A  25    -101.972 -54.622  81.070  1.00 78.46           C  
ATOM    399  HA  THR A  25    -101.015 -54.426  81.553  1.00 78.46           H  
ATOM    400  C   THR A  25    -101.930 -53.973  79.693  1.00 78.46           C  
ATOM    401  CB  THR A  25    -102.137 -56.143  80.929  1.00 78.46           C  
ATOM    402  HB  THR A  25    -102.956 -56.357  80.243  1.00 78.46           H  
ATOM    403  O   THR A  25    -100.881 -53.480  79.306  1.00 78.46           O  
ATOM    404  CG2 THR A  25    -100.863 -56.814  80.427  1.00 78.46           C  
ATOM    405 HG21 THR A  25    -100.022 -56.586  81.083  1.00 78.46           H  
ATOM    406 HG22 THR A  25    -100.626 -56.455  79.425  1.00 78.46           H  
ATOM    407 HG23 THR A  25    -101.008 -57.893  80.375  1.00 78.46           H  
ATOM    408  OG1 THR A  25    -102.435 -56.733  82.171  1.00 78.46           O  
ATOM    409  HG1 THR A  25    -101.609 -56.882  82.637  1.00 78.46           H  
ATOM    410  N   ILE A  26    -103.076 -53.843  79.011  1.00 77.70           N  
ATOM    411  H   ILE A  26    -103.913 -54.259  79.394  1.00 77.70           H  
ATOM    412  CA  ILE A  26    -103.166 -53.155  77.711  1.00 77.70           C  
ATOM    413  HA  ILE A  26    -102.491 -53.645  77.010  1.00 77.70           H  
ATOM    414  C   ILE A  26    -102.708 -51.697  77.831  1.00 77.70           C  
ATOM    415  CB  ILE A  26    -104.609 -53.235  77.154  1.00 77.70           C  
ATOM    416  HB  ILE A  26    -105.295 -52.903  77.933  1.00 77.70           H  
ATOM    417  O   ILE A  26    -102.001 -51.199  76.960  1.00 77.70           O  
ATOM    418  CG1 ILE A  26    -104.962 -54.688  76.764  1.00 77.70           C  
ATOM    419 HG12 ILE A  26    -104.642 -55.371  77.551  1.00 77.70           H  
ATOM    420 HG13 ILE A  26    -104.420 -54.963  75.860  1.00 77.70           H  
ATOM    421  CG2 ILE A  26    -104.796 -52.318  75.926  1.00 77.70           C  
ATOM    422 HG21 ILE A  26    -105.801 -52.420  75.516  1.00 77.70           H  
ATOM    423 HG22 ILE A  26    -104.067 -52.580  75.159  1.00 77.70           H  
ATOM    424 HG23 ILE A  26    -104.662 -51.272  76.201  1.00 77.70           H  
ATOM    425  CD1 ILE A  26    -106.464 -54.918  76.537  1.00 77.70           C  
ATOM    426 HD11 ILE A  26    -107.028 -54.576  77.405  1.00 77.70           H  
ATOM    427 HD12 ILE A  26    -106.644 -55.984  76.399  1.00 77.70           H  
ATOM    428 HD13 ILE A  26    -106.806 -54.393  75.645  1.00 77.70           H  
ATOM    429  N   SER A  27    -103.098 -51.004  78.906  1.00 72.81           N  
ATOM    430  H   SER A  27    -103.710 -51.452  79.572  1.00 72.81           H  
ATOM    431  CA  SER A  27    -102.657 -49.631  79.164  1.00 72.81           C  
ATOM    432  HA  SER A  27    -102.897 -49.017  78.296  1.00 72.81           H  
ATOM    433  C   SER A  27    -101.142 -49.567  79.370  1.00 72.81           C  
ATOM    434  CB  SER A  27    -103.401 -49.059  80.372  1.00 72.81           C  
ATOM    435  HB2 SER A  27    -104.474 -49.183  80.225  1.00 72.81           H  
ATOM    436  HB3 SER A  27    -103.102 -49.591  81.274  1.00 72.81           H  
ATOM    437  O   SER A  27    -100.483 -48.751  78.729  1.00 72.81           O  
ATOM    438  OG  SER A  27    -103.117 -47.682  80.510  1.00 72.81           O  
ATOM    439  HG  SER A  27    -103.459 -47.373  81.352  1.00 72.81           H  
ATOM    440  N   ARG A  28    -100.574 -50.473  80.184  1.00 80.16           N  
ATOM    441  H   ARG A  28    -101.175 -51.148  80.635  1.00 80.16           H  
ATOM    442  CA  ARG A  28     -99.124 -50.588  80.403  1.00 80.16           C  
ATOM    443  HA  ARG A  28     -98.754 -49.626  80.759  1.00 80.16           H  
ATOM    444  C   ARG A  28     -98.362 -50.873  79.115  1.00 80.16           C  
ATOM    445  CB  ARG A  28     -98.803 -51.668  81.447  1.00 80.16           C  
ATOM    446  HB2 ARG A  28     -97.877 -52.170  81.164  1.00 80.16           H  
ATOM    447  HB3 ARG A  28     -99.589 -52.422  81.475  1.00 80.16           H  
ATOM    448  O   ARG A  28     -97.397 -50.165  78.838  1.00 80.16           O  
ATOM    449  CG  ARG A  28     -98.598 -51.053  82.834  1.00 80.16           C  
ATOM    450  HG2 ARG A  28     -97.793 -50.320  82.776  1.00 80.16           H  
ATOM    451  HG3 ARG A  28     -99.513 -50.559  83.160  1.00 80.16           H  
ATOM    452  CD  ARG A  28     -98.215 -52.149  83.831  1.00 80.16           C  
ATOM    453  HD2 ARG A  28     -99.101 -52.749  84.038  1.00 80.16           H  
ATOM    454  HD3 ARG A  28     -97.457 -52.788  83.377  1.00 80.16           H  
ATOM    455  NE  ARG A  28     -97.670 -51.579  85.078  1.00 80.16           N  
ATOM    456  HE  ARG A  28     -97.421 -50.600  85.052  1.00 80.16           H  
ATOM    457  NH1 ARG A  28     -97.736 -53.502  86.326  1.00 80.16           N  
ATOM    458 HH11 ARG A  28     -98.167 -53.973  85.543  1.00 80.16           H  
ATOM    459 HH12 ARG A  28     -97.559 -53.999  87.187  1.00 80.16           H  
ATOM    460  NH2 ARG A  28     -96.892 -51.637  87.218  1.00 80.16           N  
ATOM    461 HH21 ARG A  28     -96.714 -52.146  88.072  1.00 80.16           H  
ATOM    462 HH22 ARG A  28     -96.640 -50.661  87.152  1.00 80.16           H  
ATOM    463  CZ  ARG A  28     -97.436 -52.239  86.198  1.00 80.16           C  
ATOM    464  N   ASP A  29     -98.806 -51.845  78.329  1.00 84.87           N  
ATOM    465  H   ASP A  29     -99.568 -52.423  78.655  1.00 84.87           H  
ATOM    466  CA  ASP A  29     -98.163 -52.225  77.071  1.00 84.87           C  
ATOM    467  HA  ASP A  29     -97.108 -52.430  77.253  1.00 84.87           H  
ATOM    468  C   ASP A  29     -98.229 -51.070  76.071  1.00 84.87           C  
ATOM    469  CB  ASP A  29     -98.804 -53.505  76.513  1.00 84.87           C  
ATOM    470  HB2 ASP A  29     -98.405 -53.685  75.515  1.00 84.87           H  
ATOM    471  HB3 ASP A  29     -99.880 -53.357  76.424  1.00 84.87           H  
ATOM    472  O   ASP A  29     -97.206 -50.673  75.528  1.00 84.87           O  
ATOM    473  CG  ASP A  29     -98.526 -54.751  77.368  1.00 84.87           C  
ATOM    474  OD1 ASP A  29     -97.556 -54.732  78.165  1.00 84.87           O  
ATOM    475  OD2 ASP A  29     -99.305 -55.721  77.231  1.00 84.87           O  
ATOM    476  N   LYS A  30     -99.383 -50.402  75.946  1.00 84.07           N  
ATOM    477  H   LYS A  30    -100.196 -50.762  76.426  1.00 84.07           H  
ATOM    478  CA  LYS A  30     -99.519 -49.222  75.085  1.00 84.07           C  
ATOM    479  HA  LYS A  30     -99.153 -49.505  74.098  1.00 84.07           H  
ATOM    480  C   LYS A  30     -98.642 -48.056  75.549  1.00 84.07           C  
ATOM    481  CB  LYS A  30    -101.000 -48.847  74.986  1.00 84.07           C  
ATOM    482  HB2 LYS A  30    -101.572 -49.761  74.825  1.00 84.07           H  
ATOM    483  HB3 LYS A  30    -101.331 -48.389  75.919  1.00 84.07           H  
ATOM    484  O   LYS A  30     -98.053 -47.374  74.716  1.00 84.07           O  
ATOM    485  CG  LYS A  30    -101.271 -47.909  73.806  1.00 84.07           C  
ATOM    486  HG2 LYS A  30    -100.870 -48.357  72.897  1.00 84.07           H  
ATOM    487  HG3 LYS A  30    -100.782 -46.949  73.975  1.00 84.07           H  
ATOM    488  CD  LYS A  30    -102.778 -47.697  73.644  1.00 84.07           C  
ATOM    489  HD2 LYS A  30    -103.267 -48.668  73.563  1.00 84.07           H  
ATOM    490  HD3 LYS A  30    -103.161 -47.172  74.519  1.00 84.07           H  
ATOM    491  CE  LYS A  30    -103.042 -46.883  72.377  1.00 84.07           C  
ATOM    492  HE2 LYS A  30    -102.534 -45.923  72.473  1.00 84.07           H  
ATOM    493  HE3 LYS A  30    -102.595 -47.409  71.533  1.00 84.07           H  
ATOM    494  NZ  LYS A  30    -104.494 -46.687  72.153  1.00 84.07           N  
ATOM    495  HZ1 LYS A  30    -104.644 -46.151  71.310  1.00 84.07           H  
ATOM    496  HZ2 LYS A  30    -104.900 -46.192  72.934  1.00 84.07           H  
ATOM    497  HZ3 LYS A  30    -104.950 -47.583  72.055  1.00 84.07           H  
ATOM    498  N   THR A  31     -98.515 -47.823  76.860  1.00 83.59           N  
ATOM    499  H   THR A  31     -99.074 -48.363  77.505  1.00 83.59           H  
ATOM    500  CA  THR A  31     -97.571 -46.819  77.384  1.00 83.59           C  
ATOM    501  HA  THR A  31     -97.720 -45.893  76.830  1.00 83.59           H  
ATOM    502  C   THR A  31     -96.115 -47.209  77.157  1.00 83.59           C  
ATOM    503  CB  THR A  31     -97.766 -46.492  78.872  1.00 83.59           C  
ATOM    504  HB  THR A  31     -96.902 -45.920  79.210  1.00 83.59           H  
ATOM    505  O   THR A  31     -95.304 -46.326  76.897  1.00 83.59           O  
ATOM    506  CG2 THR A  31     -99.002 -45.628  79.109  1.00 83.59           C  
ATOM    507 HG21 THR A  31     -99.895 -46.154  78.773  1.00 83.59           H  
ATOM    508 HG22 THR A  31     -98.905 -44.692  78.559  1.00 83.59           H  
ATOM    509 HG23 THR A  31     -99.094 -45.409  80.172  1.00 83.59           H  
ATOM    510  OG1 THR A  31     -97.883 -47.627  79.695  1.00 83.59           O  
ATOM    511  HG1 THR A  31     -97.606 -48.409  79.212  1.00 83.59           H  
ATOM    512  N   LYS A  32     -95.777 -48.502  77.214  1.00 84.74           N  
ATOM    513  H   LYS A  32     -96.497 -49.188  77.387  1.00 84.74           H  
ATOM    514  CA  LYS A  32     -94.431 -49.003  76.930  1.00 84.74           C  
ATOM    515  HA  LYS A  32     -93.704 -48.397  77.470  1.00 84.74           H  
ATOM    516  C   LYS A  32     -94.093 -48.854  75.448  1.00 84.74           C  
ATOM    517  CB  LYS A  32     -94.317 -50.453  77.411  1.00 84.74           C  
ATOM    518  HB2 LYS A  32     -94.586 -50.505  78.466  1.00 84.74           H  
ATOM    519  HB3 LYS A  32     -95.002 -51.083  76.843  1.00 84.74           H  
ATOM    520  O   LYS A  32     -93.055 -48.286  75.144  1.00 84.74           O  
ATOM    521  CG  LYS A  32     -92.888 -50.972  77.231  1.00 84.74           C  
ATOM    522  HG2 LYS A  32     -92.612 -50.920  76.178  1.00 84.74           H  
ATOM    523  HG3 LYS A  32     -92.198 -50.357  77.809  1.00 84.74           H  
ATOM    524  CD  LYS A  32     -92.790 -52.425  77.687  1.00 84.74           C  
ATOM    525  HD2 LYS A  32     -93.527 -53.016  77.143  1.00 84.74           H  
ATOM    526  HD3 LYS A  32     -92.981 -52.491  78.758  1.00 84.74           H  
ATOM    527  CE  LYS A  32     -91.384 -52.917  77.354  1.00 84.74           C  
ATOM    528  HE2 LYS A  32     -91.199 -52.714  76.299  1.00 84.74           H  
ATOM    529  HE3 LYS A  32     -90.656 -52.337  77.922  1.00 84.74           H  
ATOM    530  NZ  LYS A  32     -91.257 -54.364  77.630  1.00 84.74           N  
ATOM    531  HZ1 LYS A  32     -90.339 -54.680  77.350  1.00 84.74           H  
ATOM    532  HZ2 LYS A  32     -91.943 -54.855  77.075  1.00 84.74           H  
ATOM    533  HZ3 LYS A  32     -91.417 -54.558  78.608  1.00 84.74           H  
ATOM    534  N   ASP A  33     -95.001 -49.229  74.550  1.00 88.65           N  
ATOM    535  H   ASP A  33     -95.785 -49.783  74.865  1.00 88.65           H  
ATOM    536  CA  ASP A  33     -94.839 -49.048  73.104  1.00 88.65           C  
ATOM    537  HA  ASP A  33     -93.944 -49.573  72.771  1.00 88.65           H  
ATOM    538  C   ASP A  33     -94.689 -47.562  72.739  1.00 88.65           C  
ATOM    539  CB  ASP A  33     -96.060 -49.622  72.365  1.00 88.65           C  
ATOM    540  HB2 ASP A  33     -96.965 -49.174  72.774  1.00 88.65           H  
ATOM    541  HB3 ASP A  33     -95.993 -49.329  71.318  1.00 88.65           H  
ATOM    542  O   ASP A  33     -93.837 -47.188  71.931  1.00 88.65           O  
ATOM    543  CG  ASP A  33     -96.192 -51.149  72.410  1.00 88.65           C  
ATOM    544  OD1 ASP A  33     -95.199 -51.832  72.745  1.00 88.65           O  
ATOM    545  OD2 ASP A  33     -97.304 -51.612  72.064  1.00 88.65           O  
ATOM    546  N   MET A  34     -95.482 -46.685  73.371  1.00 86.78           N  
ATOM    547  H   MET A  34     -96.198 -47.048  73.984  1.00 86.78           H  
ATOM    548  CA  MET A  34     -95.328 -45.234  73.219  1.00 86.78           C  
ATOM    549  HA  MET A  34     -95.375 -44.987  72.158  1.00 86.78           H  
ATOM    550  C   MET A  34     -93.966 -44.748  73.727  1.00 86.78           C  
ATOM    551  CB  MET A  34     -96.449 -44.485  73.954  1.00 86.78           C  
ATOM    552  HB2 MET A  34     -96.153 -43.441  74.054  1.00 86.78           H  
ATOM    553  HB3 MET A  34     -96.577 -44.899  74.954  1.00 86.78           H  
ATOM    554  O   MET A  34     -93.335 -43.921  73.068  1.00 86.78           O  
ATOM    555  CG  MET A  34     -97.785 -44.534  73.203  1.00 86.78           C  
ATOM    556  HG2 MET A  34     -98.062 -45.575  73.041  1.00 86.78           H  
ATOM    557  HG3 MET A  34     -97.648 -44.076  72.223  1.00 86.78           H  
ATOM    558  SD  MET A  34     -99.163 -43.696  74.045  1.00 86.78           S  
ATOM    559  CE  MET A  34     -98.593 -41.974  73.969  1.00 86.78           C  
ATOM    560  HE1 MET A  34     -98.375 -41.704  72.936  1.00 86.78           H  
ATOM    561  HE2 MET A  34     -97.695 -41.853  74.574  1.00 86.78           H  
ATOM    562  HE3 MET A  34     -99.372 -41.318  74.357  1.00 86.78           H  
ATOM    563  N   LEU A  35     -93.501 -45.249  74.875  1.00 83.24           N  
ATOM    564  H   LEU A  35     -94.054 -45.940  75.363  1.00 83.24           H  
ATOM    565  CA  LEU A  35     -92.204 -44.884  75.444  1.00 83.24           C  
ATOM    566  HA  LEU A  35     -92.156 -43.796  75.487  1.00 83.24           H  
ATOM    567  C   LEU A  35     -91.046 -45.359  74.556  1.00 83.24           C  
ATOM    568  CB  LEU A  35     -92.106 -45.451  76.872  1.00 83.24           C  
ATOM    569  HB2 LEU A  35     -92.072 -46.539  76.812  1.00 83.24           H  
ATOM    570  HB3 LEU A  35     -93.000 -45.172  77.429  1.00 83.24           H  
ATOM    571  O   LEU A  35     -90.133 -44.580  74.287  1.00 83.24           O  
ATOM    572  CG  LEU A  35     -90.875 -44.964  77.656  1.00 83.24           C  
ATOM    573  HG  LEU A  35     -89.967 -45.162  77.087  1.00 83.24           H  
ATOM    574  CD1 LEU A  35     -90.958 -43.466  77.969  1.00 83.24           C  
ATOM    575 HD11 LEU A  35     -90.907 -42.891  77.045  1.00 83.24           H  
ATOM    576 HD12 LEU A  35     -91.889 -43.242  78.490  1.00 83.24           H  
ATOM    577 HD13 LEU A  35     -90.113 -43.177  78.593  1.00 83.24           H  
ATOM    578  CD2 LEU A  35     -90.783 -45.721  78.982  1.00 83.24           C  
ATOM    579 HD21 LEU A  35     -90.688 -46.787  78.779  1.00 83.24           H  
ATOM    580 HD22 LEU A  35     -89.901 -45.392  79.532  1.00 83.24           H  
ATOM    581 HD23 LEU A  35     -91.678 -45.543  79.579  1.00 83.24           H  
ATOM    582  N   ASP A  36     -91.113 -46.587  74.044  1.00 90.48           N  
ATOM    583  H   ASP A  36     -91.865 -47.190  74.345  1.00 90.48           H  
ATOM    584  CA  ASP A  36     -90.123 -47.159  73.131  1.00 90.48           C  
ATOM    585  HA  ASP A  36     -89.135 -47.067  73.581  1.00 90.48           H  
ATOM    586  C   ASP A  36     -90.088 -46.376  71.806  1.00 90.48           C  
ATOM    587  CB  ASP A  36     -90.416 -48.662  72.919  1.00 90.48           C  
ATOM    588  HB2 ASP A  36     -89.808 -49.012  72.085  1.00 90.48           H  
ATOM    589  HB3 ASP A  36     -91.463 -48.790  72.645  1.00 90.48           H  
ATOM    590  O   ASP A  36     -89.010 -46.022  71.323  1.00 90.48           O  
ATOM    591  CG  ASP A  36     -90.088 -49.546  74.141  1.00 90.48           C  
ATOM    592  OD1 ASP A  36     -89.289 -49.104  74.999  1.00 90.48           O  
ATOM    593  OD2 ASP A  36     -90.582 -50.697  74.203  1.00 90.48           O  
ATOM    594  N   SER A  37     -91.252 -45.990  71.266  1.00 88.53           N  
ATOM    595  H   SER A  37     -92.103 -46.340  71.681  1.00 88.53           H  
ATOM    596  CA  SER A  37     -91.342 -45.128  70.079  1.00 88.53           C  
ATOM    597  HA  SER A  37     -90.791 -45.607  69.269  1.00 88.53           H  
ATOM    598  C   SER A  37     -90.734 -43.740  70.309  1.00 88.53           C  
ATOM    599  CB  SER A  37     -92.800 -44.973  69.641  1.00 88.53           C  
ATOM    600  HB2 SER A  37     -93.366 -44.476  70.428  1.00 88.53           H  
ATOM    601  HB3 SER A  37     -93.235 -45.957  69.466  1.00 88.53           H  
ATOM    602  O   SER A  37     -90.047 -43.223  69.424  1.00 88.53           O  
ATOM    603  OG  SER A  37     -92.876 -44.208  68.448  1.00 88.53           O  
ATOM    604  HG  SER A  37     -92.079 -43.680  68.364  1.00 88.53           H  
ATOM    605  N   ILE A  38     -90.964 -43.124  71.474  1.00 90.05           N  
ATOM    606  H   ILE A  38     -91.559 -43.584  72.149  1.00 90.05           H  
ATOM    607  CA  ILE A  38     -90.354 -41.834  71.832  1.00 90.05           C  
ATOM    608  HA  ILE A  38     -90.526 -41.128  71.020  1.00 90.05           H  
ATOM    609  C   ILE A  38     -88.838 -41.987  71.967  1.00 90.05           C  
ATOM    610  CB  ILE A  38     -90.998 -41.258  73.116  1.00 90.05           C  
ATOM    611  HB  ILE A  38     -91.052 -42.050  73.864  1.00 90.05           H  
ATOM    612  O   ILE A  38     -88.097 -41.134  71.479  1.00 90.05           O  
ATOM    613  CG1 ILE A  38     -92.430 -40.766  72.805  1.00 90.05           C  
ATOM    614 HG12 ILE A  38     -92.380 -39.868  72.189  1.00 90.05           H  
ATOM    615 HG13 ILE A  38     -92.961 -41.525  72.230  1.00 90.05           H  
ATOM    616  CG2 ILE A  38     -90.166 -40.099  73.704  1.00 90.05           C  
ATOM    617 HG21 ILE A  38     -90.025 -39.319  72.956  1.00 90.05           H  
ATOM    618 HG22 ILE A  38     -89.193 -40.462  74.035  1.00 90.05           H  
ATOM    619 HG23 ILE A  38     -90.658 -39.676  74.580  1.00 90.05           H  
ATOM    620  CD1 ILE A  38     -93.268 -40.467  74.056  1.00 90.05           C  
ATOM    621 HD11 ILE A  38     -93.272 -41.335  74.715  1.00 90.05           H  
ATOM    622 HD12 ILE A  38     -92.875 -39.602  74.589  1.00 90.05           H  
ATOM    623 HD13 ILE A  38     -94.293 -40.250  73.755  1.00 90.05           H  
ATOM    624  N   ASN A  39     -88.361 -43.073  72.575  1.00 88.09           N  
ATOM    625  H   ASN A  39     -89.015 -43.736  72.968  1.00 88.09           H  
ATOM    626  CA  ASN A  39     -86.935 -43.317  72.762  1.00 88.09           C  
ATOM    627  HA  ASN A  39     -86.503 -42.432  73.229  1.00 88.09           H  
ATOM    628  C   ASN A  39     -86.212 -43.523  71.418  1.00 88.09           C  
ATOM    629  CB  ASN A  39     -86.770 -44.509  73.718  1.00 88.09           C  
ATOM    630  HB2 ASN A  39     -86.941 -45.441  73.179  1.00 88.09           H  
ATOM    631  HB3 ASN A  39     -87.506 -44.444  74.520  1.00 88.09           H  
ATOM    632  O   ASN A  39     -85.145 -42.953  71.195  1.00 88.09           O  
ATOM    633  CG  ASN A  39     -85.409 -44.532  74.384  1.00 88.09           C  
ATOM    634  ND2 ASN A  39     -84.917 -45.697  74.731  1.00 88.09           N  
ATOM    635 HD21 ASN A  39     -84.021 -45.684  75.197  1.00 88.09           H  
ATOM    636 HD22 ASN A  39     -85.453 -46.540  74.577  1.00 88.09           H  
ATOM    637  OD1 ASN A  39     -84.787 -43.515  74.639  1.00 88.09           O  
ATOM    638  N   ILE A  40     -86.833 -44.245  70.475  1.00 90.74           N  
ATOM    639  H   ILE A  40     -87.685 -44.725  70.726  1.00 90.74           H  
ATOM    640  CA  ILE A  40     -86.334 -44.369  69.096  1.00 90.74           C  
ATOM    641  HA  ILE A  40     -85.318 -44.760  69.129  1.00 90.74           H  
ATOM    642  C   ILE A  40     -86.258 -42.993  68.416  1.00 90.74           C  
ATOM    643  CB  ILE A  40     -87.207 -45.364  68.291  1.00 90.74           C  
ATOM    644  HB  ILE A  40     -88.256 -45.097  68.421  1.00 90.74           H  
ATOM    645  O   ILE A  40     -85.244 -42.668  67.794  1.00 90.74           O  
ATOM    646  CG1 ILE A  40     -86.990 -46.811  68.791  1.00 90.74           C  
ATOM    647 HG12 ILE A  40     -86.935 -46.834  69.879  1.00 90.74           H  
ATOM    648 HG13 ILE A  40     -86.031 -47.169  68.416  1.00 90.74           H  
ATOM    649  CG2 ILE A  40     -86.862 -45.300  66.787  1.00 90.74           C  
ATOM    650 HG21 ILE A  40     -85.791 -45.445  66.642  1.00 90.74           H  
ATOM    651 HG22 ILE A  40     -87.398 -46.069  66.231  1.00 90.74           H  
ATOM    652 HG23 ILE A  40     -87.155 -44.338  66.367  1.00 90.74           H  
ATOM    653  CD1 ILE A  40     -88.090 -47.795  68.361  1.00 90.74           C  
ATOM    654 HD11 ILE A  40     -87.666 -48.795  68.271  1.00 90.74           H  
ATOM    655 HD12 ILE A  40     -88.874 -47.815  69.118  1.00 90.74           H  
ATOM    656 HD13 ILE A  40     -88.537 -47.513  67.408  1.00 90.74           H  
ATOM    657  N   GLN A  41     -87.289 -42.154  68.561  1.00 90.28           N  
ATOM    658  H   GLN A  41     -88.108 -42.472  69.060  1.00 90.28           H  
ATOM    659  CA  GLN A  41     -87.299 -40.815  67.967  1.00 90.28           C  
ATOM    660  HA  GLN A  41     -87.050 -40.924  66.911  1.00 90.28           H  
ATOM    661  C   GLN A  41     -86.248 -39.887  68.597  1.00 90.28           C  
ATOM    662  CB  GLN A  41     -88.710 -40.215  68.080  1.00 90.28           C  
ATOM    663  HB2 GLN A  41     -88.923 -39.981  69.123  1.00 90.28           H  
ATOM    664  HB3 GLN A  41     -89.441 -40.950  67.743  1.00 90.28           H  
ATOM    665  O   GLN A  41     -85.615 -39.103  67.886  1.00 90.28           O  
ATOM    666  CG  GLN A  41     -88.872 -38.939  67.237  1.00 90.28           C  
ATOM    667  HG2 GLN A  41     -88.163 -38.182  67.573  1.00 90.28           H  
ATOM    668  HG3 GLN A  41     -89.876 -38.543  67.388  1.00 90.28           H  
ATOM    669  CD  GLN A  41     -88.688 -39.199  65.744  1.00 90.28           C  
ATOM    670  NE2 GLN A  41     -87.890 -38.425  65.041  1.00 90.28           N  
ATOM    671 HE21 GLN A  41     -87.790 -38.701  64.075  1.00 90.28           H  
ATOM    672 HE22 GLN A  41     -87.290 -37.743  65.483  1.00 90.28           H  
ATOM    673  OE1 GLN A  41     -89.249 -40.114  65.170  1.00 90.28           O  
ATOM    674  N   LEU A  42     -86.033 -39.983  69.912  1.00 90.02           N  
ATOM    675  H   LEU A  42     -86.613 -40.617  70.443  1.00 90.02           H  
ATOM    676  CA  LEU A  42     -84.984 -39.251  70.622  1.00 90.02           C  
ATOM    677  HA  LEU A  42     -85.082 -38.189  70.399  1.00 90.02           H  
ATOM    678  C   LEU A  42     -83.594 -39.665  70.133  1.00 90.02           C  
ATOM    679  CB  LEU A  42     -85.118 -39.471  72.140  1.00 90.02           C  
ATOM    680  HB2 LEU A  42     -84.170 -39.222  72.618  1.00 90.02           H  
ATOM    681  HB3 LEU A  42     -85.304 -40.529  72.327  1.00 90.02           H  
ATOM    682  O   LEU A  42     -82.790 -38.791  69.821  1.00 90.02           O  
ATOM    683  CG  LEU A  42     -86.222 -38.634  72.808  1.00 90.02           C  
ATOM    684  HG  LEU A  42     -87.159 -38.749  72.262  1.00 90.02           H  
ATOM    685  CD1 LEU A  42     -86.430 -39.112  74.245  1.00 90.02           C  
ATOM    686 HD11 LEU A  42     -85.511 -38.993  74.819  1.00 90.02           H  
ATOM    687 HD12 LEU A  42     -86.710 -40.165  74.242  1.00 90.02           H  
ATOM    688 HD13 LEU A  42     -87.230 -38.540  74.715  1.00 90.02           H  
ATOM    689  CD2 LEU A  42     -85.857 -37.146  72.857  1.00 90.02           C  
ATOM    690 HD21 LEU A  42     -86.633 -36.598  73.392  1.00 90.02           H  
ATOM    691 HD22 LEU A  42     -84.906 -37.012  73.373  1.00 90.02           H  
ATOM    692 HD23 LEU A  42     -85.783 -36.739  71.848  1.00 90.02           H  
ATOM    693  N   LEU A  43     -83.335 -40.967  69.983  1.00 91.38           N  
ATOM    694  H   LEU A  43     -84.032 -41.633  70.285  1.00 91.38           H  
ATOM    695  CA  LEU A  43     -82.078 -41.478  69.426  1.00 91.38           C  
ATOM    696  HA  LEU A  43     -81.246 -41.083  70.010  1.00 91.38           H  
ATOM    697  C   LEU A  43     -81.860 -41.006  67.981  1.00 91.38           C  
ATOM    698  CB  LEU A  43     -82.075 -43.016  69.509  1.00 91.38           C  
ATOM    699  HB2 LEU A  43     -81.281 -43.403  68.871  1.00 91.38           H  
ATOM    700  HB3 LEU A  43     -83.022 -43.386  69.115  1.00 91.38           H  
ATOM    701  O   LEU A  43     -80.762 -40.572  67.630  1.00 91.38           O  
ATOM    702  CG  LEU A  43     -81.869 -43.572  70.930  1.00 91.38           C  
ATOM    703  HG  LEU A  43     -82.539 -43.072  71.630  1.00 91.38           H  
ATOM    704  CD1 LEU A  43     -82.177 -45.069  70.944  1.00 91.38           C  
ATOM    705 HD11 LEU A  43     -82.042 -45.460  71.953  1.00 91.38           H  
ATOM    706 HD12 LEU A  43     -83.216 -45.227  70.653  1.00 91.38           H  
ATOM    707 HD13 LEU A  43     -81.519 -45.600  70.256  1.00 91.38           H  
ATOM    708  CD2 LEU A  43     -80.426 -43.378  71.408  1.00 91.38           C  
ATOM    709 HD21 LEU A  43     -80.310 -43.820  72.397  1.00 91.38           H  
ATOM    710 HD22 LEU A  43     -79.731 -43.856  70.717  1.00 91.38           H  
ATOM    711 HD23 LEU A  43     -80.192 -42.316  71.482  1.00 91.38           H  
ATOM    712  N   TYR A  44     -82.905 -41.022  67.149  1.00 91.82           N  
ATOM    713  H   TYR A  44     -83.769 -41.432  67.472  1.00 91.82           H  
ATOM    714  CA  TYR A  44     -82.834 -40.508  65.779  1.00 91.82           C  
ATOM    715  HA  TYR A  44     -82.034 -41.029  65.253  1.00 91.82           H  
ATOM    716  C   TYR A  44     -82.508 -39.008  65.740  1.00 91.82           C  
ATOM    717  CB  TYR A  44     -84.156 -40.798  65.059  1.00 91.82           C  
ATOM    718  HB2 TYR A  44     -84.976 -40.330  65.604  1.00 91.82           H  
ATOM    719  HB3 TYR A  44     -84.332 -41.873  65.067  1.00 91.82           H  
ATOM    720  O   TYR A  44     -81.631 -38.576  64.990  1.00 91.82           O  
ATOM    721  CG  TYR A  44     -84.177 -40.314  63.623  1.00 91.82           C  
ATOM    722  CD1 TYR A  44     -84.834 -39.114  63.286  1.00 91.82           C  
ATOM    723  HD1 TYR A  44     -85.310 -38.532  64.061  1.00 91.82           H  
ATOM    724  CD2 TYR A  44     -83.530 -41.066  62.625  1.00 91.82           C  
ATOM    725  HD2 TYR A  44     -83.025 -41.985  62.884  1.00 91.82           H  
ATOM    726  CE1 TYR A  44     -84.889 -38.693  61.943  1.00 91.82           C  
ATOM    727  HE1 TYR A  44     -85.433 -37.799  61.680  1.00 91.82           H  
ATOM    728  CE2 TYR A  44     -83.544 -40.626  61.288  1.00 91.82           C  
ATOM    729  HE2 TYR A  44     -83.050 -41.198  60.516  1.00 91.82           H  
ATOM    730  OH  TYR A  44     -84.263 -39.040  59.648  1.00 91.82           O  
ATOM    731  HH  TYR A  44     -84.901 -38.340  59.492  1.00 91.82           H  
ATOM    732  CZ  TYR A  44     -84.237 -39.450  60.943  1.00 91.82           C  
ATOM    733  N   ASN A  45     -83.176 -38.208  66.575  1.00 91.74           N  
ATOM    734  H   ASN A  45     -83.884 -38.617  67.167  1.00 91.74           H  
ATOM    735  CA  ASN A  45     -82.937 -36.769  66.653  1.00 91.74           C  
ATOM    736  HA  ASN A  45     -82.961 -36.355  65.645  1.00 91.74           H  
ATOM    737  C   ASN A  45     -81.548 -36.444  67.222  1.00 91.74           C  
ATOM    738  CB  ASN A  45     -84.057 -36.112  67.474  1.00 91.74           C  
ATOM    739  HB2 ASN A  45     -83.768 -35.087  67.707  1.00 91.74           H  
ATOM    740  HB3 ASN A  45     -84.178 -36.649  68.414  1.00 91.74           H  
ATOM    741  O   ASN A  45     -80.895 -35.545  66.700  1.00 91.74           O  
ATOM    742  CG  ASN A  45     -85.396 -36.052  66.756  1.00 91.74           C  
ATOM    743  ND2 ASN A  45     -86.442 -35.715  67.473  1.00 91.74           N  
ATOM    744 HD21 ASN A  45     -86.338 -35.560  68.466  1.00 91.74           H  
ATOM    745 HD22 ASN A  45     -87.328 -35.618  66.998  1.00 91.74           H  
ATOM    746  OD1 ASN A  45     -85.537 -36.264  65.558  1.00 91.74           O  
ATOM    747  N   ALA A  46     -81.070 -37.189  68.223  1.00 91.67           N  
ATOM    748  H   ALA A  46     -81.665 -37.893  68.636  1.00 91.67           H  
ATOM    749  CA  ALA A  46     -79.724 -37.039  68.776  1.00 91.67           C  
ATOM    750  HA  ALA A  46     -79.589 -36.008  69.103  1.00 91.67           H  
ATOM    751  C   ALA A  46     -78.644 -37.333  67.721  1.00 91.67           C  
ATOM    752  CB  ALA A  46     -79.590 -37.956  69.998  1.00 91.67           C  
ATOM    753  HB1 ALA A  46     -80.339 -37.692  70.744  1.00 91.67           H  
ATOM    754  HB2 ALA A  46     -78.599 -37.837  70.435  1.00 91.67           H  
ATOM    755  HB3 ALA A  46     -79.727 -38.997  69.706  1.00 91.67           H  
ATOM    756  O   ALA A  46     -77.723 -36.537  67.544  1.00 91.67           O  
ATOM    757  N   ASN A  47     -78.804 -38.410  66.944  1.00 91.77           N  
ATOM    758  H   ASN A  47     -79.547 -39.058  67.166  1.00 91.77           H  
ATOM    759  CA  ASN A  47     -77.900 -38.731  65.835  1.00 91.77           C  
ATOM    760  HA  ASN A  47     -76.878 -38.772  66.211  1.00 91.77           H  
ATOM    761  C   ASN A  47     -77.921 -37.653  64.742  1.00 91.77           C  
ATOM    762  CB  ASN A  47     -78.281 -40.106  65.261  1.00 91.77           C  
ATOM    763  HB2 ASN A  47     -79.360 -40.158  65.110  1.00 91.77           H  
ATOM    764  HB3 ASN A  47     -77.793 -40.239  64.296  1.00 91.77           H  
ATOM    765  O   ASN A  47     -76.871 -37.265  64.229  1.00 91.77           O  
ATOM    766  CG  ASN A  47     -77.836 -41.259  66.142  1.00 91.77           C  
ATOM    767  ND2 ASN A  47     -78.454 -42.408  66.012  1.00 91.77           N  
ATOM    768 HD21 ASN A  47     -78.139 -43.139  66.633  1.00 91.77           H  
ATOM    769 HD22 ASN A  47     -79.260 -42.495  65.409  1.00 91.77           H  
ATOM    770  OD1 ASN A  47     -76.909 -41.167  66.925  1.00 91.77           O  
ATOM    771  N   ARG A  48     -79.104 -37.123  64.402  1.00 93.56           N  
ATOM    772  H   ARG A  48     -79.937 -37.500  64.832  1.00 93.56           H  
ATOM    773  CA  ARG A  48     -79.217 -36.012  63.446  1.00 93.56           C  
ATOM    774  HA  ARG A  48     -78.677 -36.282  62.539  1.00 93.56           H  
ATOM    775  C   ARG A  48     -78.555 -34.741  63.960  1.00 93.56           C  
ATOM    776  CB  ARG A  48     -80.678 -35.733  63.091  1.00 93.56           C  
ATOM    777  HB2 ARG A  48     -80.733 -34.740  62.644  1.00 93.56           H  
ATOM    778  HB3 ARG A  48     -81.293 -35.735  63.991  1.00 93.56           H  
ATOM    779  O   ARG A  48     -77.853 -34.097  63.184  1.00 93.56           O  
ATOM    780  CG  ARG A  48     -81.210 -36.762  62.088  1.00 93.56           C  
ATOM    781  HG2 ARG A  48     -81.275 -37.741  62.564  1.00 93.56           H  
ATOM    782  HG3 ARG A  48     -80.530 -36.838  61.239  1.00 93.56           H  
ATOM    783  CD  ARG A  48     -82.594 -36.359  61.582  1.00 93.56           C  
ATOM    784  HD2 ARG A  48     -82.960 -37.169  60.951  1.00 93.56           H  
ATOM    785  HD3 ARG A  48     -83.258 -36.244  62.439  1.00 93.56           H  
ATOM    786  NE  ARG A  48     -82.548 -35.129  60.768  1.00 93.56           N  
ATOM    787  HE  ARG A  48     -81.658 -34.911  60.343  1.00 93.56           H  
ATOM    788  NH1 ARG A  48     -84.737 -34.488  61.034  1.00 93.56           N  
ATOM    789 HH11 ARG A  48     -84.852 -35.220  61.719  1.00 93.56           H  
ATOM    790 HH12 ARG A  48     -85.486 -33.835  60.852  1.00 93.56           H  
ATOM    791  NH2 ARG A  48     -83.381 -33.288  59.724  1.00 93.56           N  
ATOM    792 HH21 ARG A  48     -84.144 -32.653  59.536  1.00 93.56           H  
ATOM    793 HH22 ARG A  48     -82.475 -33.117  59.311  1.00 93.56           H  
ATOM    794  CZ  ARG A  48     -83.553 -34.311  60.513  1.00 93.56           C  
ATOM    795  N   LEU A  49     -78.744 -34.399  65.232  1.00 91.61           N  
ATOM    796  H   LEU A  49     -79.341 -34.976  65.808  1.00 91.61           H  
ATOM    797  CA  LEU A  49     -78.115 -33.233  65.845  1.00 91.61           C  
ATOM    798  HA  LEU A  49     -78.379 -32.358  65.251  1.00 91.61           H  
ATOM    799  C   LEU A  49     -76.587 -33.363  65.808  1.00 91.61           C  
ATOM    800  CB  LEU A  49     -78.658 -33.052  67.273  1.00 91.61           C  
ATOM    801  HB2 LEU A  49     -78.260 -33.849  67.901  1.00 91.61           H  
ATOM    802  HB3 LEU A  49     -79.744 -33.145  67.262  1.00 91.61           H  
ATOM    803  O   LEU A  49     -75.926 -32.464  65.299  1.00 91.61           O  
ATOM    804  CG  LEU A  49     -78.294 -31.692  67.899  1.00 91.61           C  
ATOM    805  HG  LEU A  49     -77.222 -31.517  67.807  1.00 91.61           H  
ATOM    806  CD1 LEU A  49     -79.055 -30.542  67.227  1.00 91.61           C  
ATOM    807 HD11 LEU A  49     -80.130 -30.718  67.272  1.00 91.61           H  
ATOM    808 HD12 LEU A  49     -78.734 -30.434  66.191  1.00 91.61           H  
ATOM    809 HD13 LEU A  49     -78.818 -29.613  67.744  1.00 91.61           H  
ATOM    810  CD2 LEU A  49     -78.664 -31.700  69.381  1.00 91.61           C  
ATOM    811 HD21 LEU A  49     -79.735 -31.857  69.511  1.00 91.61           H  
ATOM    812 HD22 LEU A  49     -78.372 -30.751  69.829  1.00 91.61           H  
ATOM    813 HD23 LEU A  49     -78.110 -32.490  69.887  1.00 91.61           H  
ATOM    814  N   GLY A  50     -76.041 -34.522  66.191  1.00 91.45           N  
ATOM    815  H   GLY A  50     -76.630 -35.214  66.631  1.00 91.45           H  
ATOM    816  CA  GLY A  50     -74.602 -34.789  66.095  1.00 91.45           C  
ATOM    817  HA2 GLY A  50     -74.063 -34.062  66.701  1.00 91.45           H  
ATOM    818  HA3 GLY A  50     -74.401 -35.786  66.488  1.00 91.45           H  
ATOM    819  C   GLY A  50     -74.067 -34.718  64.658  1.00 91.45           C  
ATOM    820  O   GLY A  50     -72.990 -34.170  64.415  1.00 91.45           O  
ATOM    821  N   SER A  51     -74.834 -35.199  63.672  1.00 91.91           N  
ATOM    822  H   SER A  51     -75.668 -35.711  63.922  1.00 91.91           H  
ATOM    823  CA  SER A  51     -74.457 -35.078  62.256  1.00 91.91           C  
ATOM    824  HA  SER A  51     -73.436 -35.446  62.152  1.00 91.91           H  
ATOM    825  C   SER A  51     -74.456 -33.625  61.761  1.00 91.91           C  
ATOM    826  CB  SER A  51     -75.348 -35.967  61.378  1.00 91.91           C  
ATOM    827  HB2 SER A  51     -74.875 -36.081  60.403  1.00 91.91           H  
ATOM    828  HB3 SER A  51     -75.424 -36.955  61.834  1.00 91.91           H  
ATOM    829  O   SER A  51     -73.559 -33.234  61.014  1.00 91.91           O  
ATOM    830  OG  SER A  51     -76.648 -35.438  61.185  1.00 91.91           O  
ATOM    831  HG  SER A  51     -76.931 -34.984  61.982  1.00 91.91           H  
ATOM    832  N   LEU A  52     -75.416 -32.809  62.214  1.00 92.17           N  
ATOM    833  H   LEU A  52     -76.082 -33.179  62.878  1.00 92.17           H  
ATOM    834  CA  LEU A  52     -75.515 -31.385  61.885  1.00 92.17           C  
ATOM    835  HA  LEU A  52     -75.411 -31.261  60.807  1.00 92.17           H  
ATOM    836  C   LEU A  52     -74.378 -30.587  62.527  1.00 92.17           C  
ATOM    837  CB  LEU A  52     -76.889 -30.849  62.330  1.00 92.17           C  
ATOM    838  HB2 LEU A  52     -77.128 -31.267  63.308  1.00 92.17           H  
ATOM    839  HB3 LEU A  52     -76.830 -29.767  62.453  1.00 92.17           H  
ATOM    840  O   LEU A  52     -73.742 -29.793  61.839  1.00 92.17           O  
ATOM    841  CG  LEU A  52     -78.023 -31.168  61.342  1.00 92.17           C  
ATOM    842  HG  LEU A  52     -77.915 -32.186  60.968  1.00 92.17           H  
ATOM    843  CD1 LEU A  52     -79.383 -31.055  62.035  1.00 92.17           C  
ATOM    844 HD11 LEU A  52     -79.509 -30.049  62.436  1.00 92.17           H  
ATOM    845 HD12 LEU A  52     -80.181 -31.270  61.325  1.00 92.17           H  
ATOM    846 HD13 LEU A  52     -79.429 -31.772  62.855  1.00 92.17           H  
ATOM    847  CD2 LEU A  52     -78.017 -30.194  60.158  1.00 92.17           C  
ATOM    848 HD21 LEU A  52     -77.068 -30.264  59.626  1.00 92.17           H  
ATOM    849 HD22 LEU A  52     -78.147 -29.172  60.513  1.00 92.17           H  
ATOM    850 HD23 LEU A  52     -78.822 -30.443  59.467  1.00 92.17           H  
ATOM    851  N   GLU A  53     -74.071 -30.837  63.801  1.00 90.98           N  
ATOM    852  H   GLU A  53     -74.654 -31.471  64.328  1.00 90.98           H  
ATOM    853  CA  GLU A  53     -72.935 -30.221  64.497  1.00 90.98           C  
ATOM    854  HA  GLU A  53     -73.046 -29.137  64.496  1.00 90.98           H  
ATOM    855  C   GLU A  53     -71.612 -30.547  63.796  1.00 90.98           C  
ATOM    856  CB  GLU A  53     -72.883 -30.711  65.952  1.00 90.98           C  
ATOM    857  HB2 GLU A  53     -72.990 -31.795  65.964  1.00 90.98           H  
ATOM    858  HB3 GLU A  53     -71.912 -30.452  66.372  1.00 90.98           H  
ATOM    859  O   GLU A  53     -70.816 -29.651  63.515  1.00 90.98           O  
ATOM    860  CG  GLU A  53     -73.971 -30.065  66.823  1.00 90.98           C  
ATOM    861  HG2 GLU A  53     -74.949 -30.254  66.382  1.00 90.98           H  
ATOM    862  HG3 GLU A  53     -73.812 -28.986  66.823  1.00 90.98           H  
ATOM    863  CD  GLU A  53     -73.966 -30.578  68.272  1.00 90.98           C  
ATOM    864  OE1 GLU A  53     -74.714 -29.985  69.082  1.00 90.98           O  
ATOM    865  OE2 GLU A  53     -73.239 -31.555  68.562  1.00 90.98           O  
ATOM    866  N   THR A  54     -71.409 -31.813  63.420  1.00 91.39           N  
ATOM    867  H   THR A  54     -72.089 -32.503  63.704  1.00 91.39           H  
ATOM    868  CA  THR A  54     -70.207 -32.244  62.692  1.00 91.39           C  
ATOM    869  HA  THR A  54     -69.329 -31.940  63.263  1.00 91.39           H  
ATOM    870  C   THR A  54     -70.116 -31.583  61.315  1.00 91.39           C  
ATOM    871  CB  THR A  54     -70.168 -33.772  62.537  1.00 91.39           C  
ATOM    872  HB  THR A  54     -70.971 -34.096  61.874  1.00 91.39           H  
ATOM    873  O   THR A  54     -69.046 -31.118  60.919  1.00 91.39           O  
ATOM    874  CG2 THR A  54     -68.826 -34.253  61.983  1.00 91.39           C  
ATOM    875 HG21 THR A  54     -68.016 -33.905  62.624  1.00 91.39           H  
ATOM    876 HG22 THR A  54     -68.675 -33.877  60.971  1.00 91.39           H  
ATOM    877 HG23 THR A  54     -68.816 -35.342  61.956  1.00 91.39           H  
ATOM    878  OG1 THR A  54     -70.326 -34.408  63.783  1.00 91.39           O  
ATOM    879  HG1 THR A  54     -71.229 -34.284  64.084  1.00 91.39           H  
ATOM    880  N   ALA A  55     -71.232 -31.486  60.584  1.00 92.78           N  
ATOM    881  H   ALA A  55     -72.087 -31.888  60.943  1.00 92.78           H  
ATOM    882  CA  ALA A  55     -71.278 -30.814  59.288  1.00 92.78           C  
ATOM    883  HA  ALA A  55     -70.513 -31.250  58.645  1.00 92.78           H  
ATOM    884  C   ALA A  55     -70.975 -29.310  59.407  1.00 92.78           C  
ATOM    885  CB  ALA A  55     -72.646 -31.074  58.646  1.00 92.78           C  
ATOM    886  HB1 ALA A  55     -72.683 -30.609  57.661  1.00 92.78           H  
ATOM    887  HB2 ALA A  55     -72.804 -32.147  58.537  1.00 92.78           H  
ATOM    888  HB3 ALA A  55     -73.438 -30.659  59.268  1.00 92.78           H  
ATOM    889  O   ALA A  55     -70.206 -28.775  58.607  1.00 92.78           O  
ATOM    890  N   MET A  56     -71.519 -28.635  60.426  1.00 90.75           N  
ATOM    891  H   MET A  56     -72.147 -29.128  61.044  1.00 90.75           H  
ATOM    892  CA  MET A  56     -71.257 -27.218  60.696  1.00 90.75           C  
ATOM    893  HA  MET A  56     -71.451 -26.640  59.792  1.00 90.75           H  
ATOM    894  C   MET A  56     -69.801 -26.958  61.091  1.00 90.75           C  
ATOM    895  CB  MET A  56     -72.181 -26.713  61.812  1.00 90.75           C  
ATOM    896  HB2 MET A  56     -72.176 -27.413  62.647  1.00 90.75           H  
ATOM    897  HB3 MET A  56     -71.794 -25.758  62.167  1.00 90.75           H  
ATOM    898  O   MET A  56     -69.196 -25.998  60.602  1.00 90.75           O  
ATOM    899  CG  MET A  56     -73.618 -26.500  61.328  1.00 90.75           C  
ATOM    900  HG2 MET A  56     -74.019 -27.450  60.977  1.00 90.75           H  
ATOM    901  HG3 MET A  56     -73.606 -25.810  60.484  1.00 90.75           H  
ATOM    902  SD  MET A  56     -74.743 -25.840  62.590  1.00 90.75           S  
ATOM    903  CE  MET A  56     -74.002 -24.213  62.900  1.00 90.75           C  
ATOM    904  HE1 MET A  56     -73.883 -23.676  61.959  1.00 90.75           H  
ATOM    905  HE2 MET A  56     -74.657 -23.642  63.559  1.00 90.75           H  
ATOM    906  HE3 MET A  56     -73.033 -24.329  63.385  1.00 90.75           H  
ATOM    907  N   LEU A  57     -69.222 -27.813  61.939  1.00 91.95           N  
ATOM    908  H   LEU A  57     -69.784 -28.549  62.342  1.00 91.95           H  
ATOM    909  CA  LEU A  57     -67.812 -27.731  62.318  1.00 91.95           C  
ATOM    910  HA  LEU A  57     -67.603 -26.726  62.683  1.00 91.95           H  
ATOM    911  C   LEU A  57     -66.907 -27.947  61.102  1.00 91.95           C  
ATOM    912  CB  LEU A  57     -67.510 -28.747  63.434  1.00 91.95           C  
ATOM    913  HB2 LEU A  57     -66.431 -28.882  63.509  1.00 91.95           H  
ATOM    914  HB3 LEU A  57     -67.941 -29.709  63.156  1.00 91.95           H  
ATOM    915  O   LEU A  57     -66.011 -27.137  60.874  1.00 91.95           O  
ATOM    916  CG  LEU A  57     -68.042 -28.332  64.819  1.00 91.95           C  
ATOM    917  HG  LEU A  57     -69.089 -28.038  64.743  1.00 91.95           H  
ATOM    918  CD1 LEU A  57     -67.936 -29.513  65.783  1.00 91.95           C  
ATOM    919 HD11 LEU A  57     -66.899 -29.836  65.880  1.00 91.95           H  
ATOM    920 HD12 LEU A  57     -68.540 -30.340  65.411  1.00 91.95           H  
ATOM    921 HD13 LEU A  57     -68.322 -29.228  66.761  1.00 91.95           H  
ATOM    922  CD2 LEU A  57     -67.246 -27.162  65.409  1.00 91.95           C  
ATOM    923 HD21 LEU A  57     -66.188 -27.419  65.467  1.00 91.95           H  
ATOM    924 HD22 LEU A  57     -67.374 -26.269  64.797  1.00 91.95           H  
ATOM    925 HD23 LEU A  57     -67.616 -26.942  66.410  1.00 91.95           H  
ATOM    926  N   ASN A  58     -67.185 -28.956  60.269  1.00 92.01           N  
ATOM    927  H   ASN A  58     -67.917 -29.604  60.523  1.00 92.01           H  
ATOM    928  CA  ASN A  58     -66.431 -29.192  59.035  1.00 92.01           C  
ATOM    929  HA  ASN A  58     -65.373 -29.266  59.287  1.00 92.01           H  
ATOM    930  C   ASN A  58     -66.541 -28.020  58.055  1.00 92.01           C  
ATOM    931  CB  ASN A  58     -66.886 -30.504  58.368  1.00 92.01           C  
ATOM    932  HB2 ASN A  58     -66.738 -30.425  57.291  1.00 92.01           H  
ATOM    933  HB3 ASN A  58     -67.949 -30.671  58.545  1.00 92.01           H  
ATOM    934  O   ASN A  58     -65.524 -27.583  57.522  1.00 92.01           O  
ATOM    935  CG  ASN A  58     -66.100 -31.720  58.822  1.00 92.01           C  
ATOM    936  ND2 ASN A  58     -66.484 -32.891  58.372  1.00 92.01           N  
ATOM    937 HD21 ASN A  58     -65.954 -33.684  58.704  1.00 92.01           H  
ATOM    938 HD22 ASN A  58     -67.314 -32.975  57.802  1.00 92.01           H  
ATOM    939  OD1 ASN A  58     -65.116 -31.650  59.537  1.00 92.01           O  
ATOM    940  N   HIS A  59     -67.739 -27.468  57.843  1.00 91.67           N  
ATOM    941  H   HIS A  59     -68.553 -27.884  58.273  1.00 91.67           H  
ATOM    942  CA  HIS A  59     -67.920 -26.296  56.984  1.00 91.67           C  
ATOM    943  HA  HIS A  59     -67.551 -26.529  55.986  1.00 91.67           H  
ATOM    944  C   HIS A  59     -67.119 -25.090  57.499  1.00 91.67           C  
ATOM    945  CB  HIS A  59     -69.415 -25.966  56.885  1.00 91.67           C  
ATOM    946  HB2 HIS A  59     -69.813 -25.768  57.880  1.00 91.67           H  
ATOM    947  HB3 HIS A  59     -69.943 -26.828  56.477  1.00 91.67           H  
ATOM    948  O   HIS A  59     -66.405 -24.440  56.735  1.00 91.67           O  
ATOM    949  CG  HIS A  59     -69.684 -24.771  56.008  1.00 91.67           C  
ATOM    950  CD2 HIS A  59     -69.902 -24.784  54.656  1.00 91.67           C  
ATOM    951  HD2 HIS A  59     -69.934 -25.660  54.025  1.00 91.67           H  
ATOM    952  ND1 HIS A  59     -69.698 -23.452  56.407  1.00 91.67           N  
ATOM    953  HD1 HIS A  59     -69.548 -23.107  57.345  1.00 91.67           H  
ATOM    954  CE1 HIS A  59     -69.919 -22.692  55.322  1.00 91.67           C  
ATOM    955  HE1 HIS A  59     -69.976 -21.614  55.317  1.00 91.67           H  
ATOM    956  NE2 HIS A  59     -70.055 -23.462  54.232  1.00 91.67           N  
ATOM    957  N   SER A  60     -67.181 -24.824  58.806  1.00 91.68           N  
ATOM    958  H   SER A  60     -67.769 -25.405  59.387  1.00 91.68           H  
ATOM    959  CA  SER A  60     -66.430 -23.730  59.437  1.00 91.68           C  
ATOM    960  HA  SER A  60     -66.674 -22.797  58.928  1.00 91.68           H  
ATOM    961  C   SER A  60     -64.916 -23.938  59.326  1.00 91.68           C  
ATOM    962  CB  SER A  60     -66.829 -23.587  60.908  1.00 91.68           C  
ATOM    963  HB2 SER A  60     -66.324 -22.718  61.331  1.00 91.68           H  
ATOM    964  HB3 SER A  60     -66.528 -24.474  61.465  1.00 91.68           H  
ATOM    965  O   SER A  60     -64.181 -22.988  59.055  1.00 91.68           O  
ATOM    966  OG  SER A  60     -68.228 -23.410  61.018  1.00 91.68           O  
ATOM    967  HG  SER A  60     -68.646 -24.266  60.898  1.00 91.68           H  
ATOM    968  N   LEU A  61     -64.444 -25.181  59.474  1.00 91.47           N  
ATOM    969  H   LEU A  61     -65.094 -25.914  59.721  1.00 91.47           H  
ATOM    970  CA  LEU A  61     -63.033 -25.539  59.343  1.00 91.47           C  
ATOM    971  HA  LEU A  61     -62.456 -24.870  59.981  1.00 91.47           H  
ATOM    972  C   LEU A  61     -62.534 -25.364  57.900  1.00 91.47           C  
ATOM    973  CB  LEU A  61     -62.838 -26.986  59.833  1.00 91.47           C  
ATOM    974  HB2 LEU A  61     -63.474 -27.164  60.700  1.00 91.47           H  
ATOM    975  HB3 LEU A  61     -63.168 -27.672  59.052  1.00 91.47           H  
ATOM    976  O   LEU A  61     -61.476 -24.770  57.689  1.00 91.47           O  
ATOM    977  CG  LEU A  61     -61.378 -27.285  60.227  1.00 91.47           C  
ATOM    978  HG  LEU A  61     -60.722 -26.494  59.863  1.00 91.47           H  
ATOM    979  CD1 LEU A  61     -61.239 -27.370  61.749  1.00 91.47           C  
ATOM    980 HD11 LEU A  61     -61.846 -28.188  62.136  1.00 91.47           H  
ATOM    981 HD12 LEU A  61     -60.196 -27.543  62.015  1.00 91.47           H  
ATOM    982 HD13 LEU A  61     -61.569 -26.434  62.201  1.00 91.47           H  
ATOM    983  CD2 LEU A  61     -60.898 -28.605  59.627  1.00 91.47           C  
ATOM    984 HD21 LEU A  61     -60.944 -28.549  58.540  1.00 91.47           H  
ATOM    985 HD22 LEU A  61     -59.868 -28.797  59.927  1.00 91.47           H  
ATOM    986 HD23 LEU A  61     -61.532 -29.422  59.970  1.00 91.47           H  
ATOM    987  N   VAL A  62     -63.313 -25.815  56.907  1.00 92.25           N  
ATOM    988  H   VAL A  62     -64.161 -26.305  57.153  1.00 92.25           H  
ATOM    989  CA  VAL A  62     -63.003 -25.633  55.479  1.00 92.25           C  
ATOM    990  HA  VAL A  62     -62.011 -26.040  55.284  1.00 92.25           H  
ATOM    991  C   VAL A  62     -62.958 -24.147  55.132  1.00 92.25           C  
ATOM    992  CB  VAL A  62     -64.003 -26.385  54.575  1.00 92.25           C  
ATOM    993  HB  VAL A  62     -65.020 -26.120  54.862  1.00 92.25           H  
ATOM    994  O   VAL A  62     -61.969 -23.696  54.554  1.00 92.25           O  
ATOM    995  CG1 VAL A  62     -63.810 -26.049  53.088  1.00 92.25           C  
ATOM    996 HG11 VAL A  62     -62.778 -26.236  52.790  1.00 92.25           H  
ATOM    997 HG12 VAL A  62     -64.473 -26.662  52.479  1.00 92.25           H  
ATOM    998 HG13 VAL A  62     -64.052 -25.004  52.894  1.00 92.25           H  
ATOM    999  CG2 VAL A  62     -63.823 -27.902  54.710  1.00 92.25           C  
ATOM   1000 HG21 VAL A  62     -62.854 -28.202  54.310  1.00 92.25           H  
ATOM   1001 HG22 VAL A  62     -63.873 -28.207  55.755  1.00 92.25           H  
ATOM   1002 HG23 VAL A  62     -64.612 -28.416  54.160  1.00 92.25           H  
ATOM   1003  N   HIS A  63     -63.952 -23.361  55.556  1.00 91.31           N  
ATOM   1004  H   HIS A  63     -64.746 -23.781  56.017  1.00 91.31           H  
ATOM   1005  CA  HIS A  63     -63.958 -21.914  55.335  1.00 91.31           C  
ATOM   1006  HA  HIS A  63     -63.915 -21.727  54.262  1.00 91.31           H  
ATOM   1007  C   HIS A  63     -62.731 -21.243  55.968  1.00 91.31           C  
ATOM   1008  CB  HIS A  63     -65.265 -21.317  55.869  1.00 91.31           C  
ATOM   1009  HB2 HIS A  63     -65.312 -21.440  56.951  1.00 91.31           H  
ATOM   1010  HB3 HIS A  63     -66.105 -21.860  55.435  1.00 91.31           H  
ATOM   1011  O   HIS A  63     -62.025 -20.493  55.300  1.00 91.31           O  
ATOM   1012  CG  HIS A  63     -65.420 -19.854  55.533  1.00 91.31           C  
ATOM   1013  CD2 HIS A  63     -66.233 -19.325  54.567  1.00 91.31           C  
ATOM   1014  HD2 HIS A  63     -66.890 -19.880  53.914  1.00 91.31           H  
ATOM   1015  ND1 HIS A  63     -64.739 -18.800  56.106  1.00 91.31           N  
ATOM   1016  HD1 HIS A  63     -63.956 -18.861  56.741  1.00 91.31           H  
ATOM   1017  CE1 HIS A  63     -65.136 -17.669  55.501  1.00 91.31           C  
ATOM   1018  HE1 HIS A  63     -64.737 -16.685  55.697  1.00 91.31           H  
ATOM   1019  NE2 HIS A  63     -66.054 -17.939  54.563  1.00 91.31           N  
ATOM   1020  N   CYS A  64     -62.409 -21.561  57.227  1.00 89.52           N  
ATOM   1021  H   CYS A  64     -63.016 -22.187  57.737  1.00 89.52           H  
ATOM   1022  CA  CYS A  64     -61.224 -21.030  57.905  1.00 89.52           C  
ATOM   1023  HA  CYS A  64     -61.287 -19.942  57.909  1.00 89.52           H  
ATOM   1024  C   CYS A  64     -59.920 -21.405  57.175  1.00 89.52           C  
ATOM   1025  CB  CYS A  64     -61.239 -21.538  59.354  1.00 89.52           C  
ATOM   1026  HB2 CYS A  64     -61.064 -22.614  59.368  1.00 89.52           H  
ATOM   1027  HB3 CYS A  64     -62.217 -21.345  59.797  1.00 89.52           H  
ATOM   1028  O   CYS A  64     -59.025 -20.569  57.036  1.00 89.52           O  
ATOM   1029  SG  CYS A  64     -59.969 -20.692  60.340  1.00 89.52           S  
ATOM   1030  HG  CYS A  64     -60.467 -19.458  60.221  1.00 89.52           H  
ATOM   1031  N   SER A  65     -59.819 -22.634  56.652  1.00 90.33           N  
ATOM   1032  H   SER A  65     -60.567 -23.290  56.824  1.00 90.33           H  
ATOM   1033  CA  SER A  65     -58.665 -23.075  55.859  1.00 90.33           C  
ATOM   1034  HA  SER A  65     -57.767 -22.859  56.437  1.00 90.33           H  
ATOM   1035  C   SER A  65     -58.529 -22.309  54.534  1.00 90.33           C  
ATOM   1036  CB  SER A  65     -58.706 -24.593  55.643  1.00 90.33           C  
ATOM   1037  HB2 SER A  65     -58.947 -25.085  56.585  1.00 90.33           H  
ATOM   1038  HB3 SER A  65     -57.715 -24.927  55.334  1.00 90.33           H  
ATOM   1039  O   SER A  65     -57.420 -21.902  54.188  1.00 90.33           O  
ATOM   1040  OG  SER A  65     -59.630 -24.998  54.655  1.00 90.33           O  
ATOM   1041  HG  SER A  65     -60.460 -24.523  54.745  1.00 90.33           H  
ATOM   1042  N   SER A  66     -59.647 -22.026  53.852  1.00 90.91           N  
ATOM   1043  H   SER A  66     -60.524 -22.388  54.198  1.00 90.91           H  
ATOM   1044  CA  SER A  66     -59.679 -21.232  52.618  1.00 90.91           C  
ATOM   1045  HA  SER A  66     -58.984 -21.666  51.900  1.00 90.91           H  
ATOM   1046  C   SER A  66     -59.252 -19.789  52.877  1.00 90.91           C  
ATOM   1047  CB  SER A  66     -61.082 -21.264  52.003  1.00 90.91           C  
ATOM   1048  HB2 SER A  66     -61.421 -22.299  51.958  1.00 90.91           H  
ATOM   1049  HB3 SER A  66     -61.782 -20.695  52.615  1.00 90.91           H  
ATOM   1050  O   SER A  66     -58.327 -19.295  52.237  1.00 90.91           O  
ATOM   1051  OG  SER A  66     -61.060 -20.747  50.688  1.00 90.91           O  
ATOM   1052  HG  SER A  66     -61.041 -19.787  50.681  1.00 90.91           H  
ATOM   1053  N   THR A  67     -59.833 -19.135  53.891  1.00 90.04           N  
ATOM   1054  H   THR A  67     -60.605 -19.568  54.378  1.00 90.04           H  
ATOM   1055  CA  THR A  67     -59.455 -17.765  54.272  1.00 90.04           C  
ATOM   1056  HA  THR A  67     -59.597 -17.111  53.410  1.00 90.04           H  
ATOM   1057  C   THR A  67     -57.981 -17.686  54.680  1.00 90.04           C  
ATOM   1058  CB  THR A  67     -60.330 -17.254  55.429  1.00 90.04           C  
ATOM   1059  HB  THR A  67     -60.020 -17.737  56.355  1.00 90.04           H  
ATOM   1060  O   THR A  67     -57.293 -16.719  54.360  1.00 90.04           O  
ATOM   1061  CG2 THR A  67     -60.244 -15.741  55.600  1.00 90.04           C  
ATOM   1062 HG21 THR A  67     -60.522 -15.247  54.669  1.00 90.04           H  
ATOM   1063 HG22 THR A  67     -59.229 -15.448  55.866  1.00 90.04           H  
ATOM   1064 HG23 THR A  67     -60.922 -15.424  56.392  1.00 90.04           H  
ATOM   1065  OG1 THR A  67     -61.692 -17.542  55.221  1.00 90.04           O  
ATOM   1066  HG1 THR A  67     -61.918 -17.244  54.337  1.00 90.04           H  
ATOM   1067  N   ARG A  68     -57.445 -18.722  55.346  1.00 90.40           N  
ATOM   1068  H   ARG A  68     -58.055 -19.483  55.609  1.00 90.40           H  
ATOM   1069  CA  ARG A  68     -56.016 -18.803  55.685  1.00 90.40           C  
ATOM   1070  HA  ARG A  68     -55.742 -17.881  56.199  1.00 90.40           H  
ATOM   1071  C   ARG A  68     -55.128 -18.885  54.441  1.00 90.40           C  
ATOM   1072  CB  ARG A  68     -55.779 -19.991  56.627  1.00 90.40           C  
ATOM   1073  HB2 ARG A  68     -56.471 -19.912  57.465  1.00 90.40           H  
ATOM   1074  HB3 ARG A  68     -55.979 -20.923  56.100  1.00 90.40           H  
ATOM   1075  O   ARG A  68     -54.080 -18.240  54.425  1.00 90.40           O  
ATOM   1076  CG  ARG A  68     -54.347 -20.015  57.177  1.00 90.40           C  
ATOM   1077  HG2 ARG A  68     -53.628 -20.113  56.364  1.00 90.40           H  
ATOM   1078  HG3 ARG A  68     -54.159 -19.084  57.712  1.00 90.40           H  
ATOM   1079  CD  ARG A  68     -54.180 -21.197  58.134  1.00 90.40           C  
ATOM   1080  HD2 ARG A  68     -55.011 -21.187  58.840  1.00 90.40           H  
ATOM   1081  HD3 ARG A  68     -54.220 -22.122  57.559  1.00 90.40           H  
ATOM   1082  NE  ARG A  68     -52.909 -21.115  58.880  1.00 90.40           N  
ATOM   1083  HE  ARG A  68     -52.271 -20.384  58.601  1.00 90.40           H  
ATOM   1084  NH1 ARG A  68     -53.313 -22.865  60.309  1.00 90.40           N  
ATOM   1085 HH11 ARG A  68     -53.046 -23.445  61.092  1.00 90.40           H  
ATOM   1086 HH12 ARG A  68     -54.184 -23.040  59.828  1.00 90.40           H  
ATOM   1087  NH2 ARG A  68     -51.442 -21.673  60.535  1.00 90.40           N  
ATOM   1088 HH21 ARG A  68     -51.193 -22.266  61.314  1.00 90.40           H  
ATOM   1089 HH22 ARG A  68     -50.838 -20.909  60.266  1.00 90.40           H  
ATOM   1090  CZ  ARG A  68     -52.561 -21.882  59.899  1.00 90.40           C  
ATOM   1091  N   ALA A  69     -55.523 -19.654  53.427  1.00 90.65           N  
ATOM   1092  H   ALA A  69     -56.396 -20.155  53.506  1.00 90.65           H  
ATOM   1093  CA  ALA A  69     -54.793 -19.746  52.163  1.00 90.65           C  
ATOM   1094  HA  ALA A  69     -53.752 -19.992  52.374  1.00 90.65           H  
ATOM   1095  C   ALA A  69     -54.806 -18.406  51.405  1.00 90.65           C  
ATOM   1096  CB  ALA A  69     -55.393 -20.886  51.332  1.00 90.65           C  
ATOM   1097  HB1 ALA A  69     -54.819 -21.008  50.413  1.00 90.65           H  
ATOM   1098  HB2 ALA A  69     -56.428 -20.663  51.071  1.00 90.65           H  
ATOM   1099  HB3 ALA A  69     -55.361 -21.817  51.897  1.00 90.65           H  
ATOM   1100  O   ALA A  69     -53.762 -17.950  50.937  1.00 90.65           O  
ATOM   1101  N   GLU A  70     -55.950 -17.720  51.367  1.00 90.36           N  
ATOM   1102  H   GLU A  70     -56.792 -18.161  51.709  1.00 90.36           H  
ATOM   1103  CA  GLU A  70     -56.068 -16.374  50.791  1.00 90.36           C  
ATOM   1104  HA  GLU A  70     -55.743 -16.396  49.750  1.00 90.36           H  
ATOM   1105  C   GLU A  70     -55.178 -15.358  51.526  1.00 90.36           C  
ATOM   1106  CB  GLU A  70     -57.533 -15.922  50.828  1.00 90.36           C  
ATOM   1107  HB2 GLU A  70     -57.582 -14.865  50.566  1.00 90.36           H  
ATOM   1108  HB3 GLU A  70     -57.909 -16.046  51.844  1.00 90.36           H  
ATOM   1109  O   GLU A  70     -54.421 -14.622  50.894  1.00 90.36           O  
ATOM   1110  CG  GLU A  70     -58.413 -16.710  49.844  1.00 90.36           C  
ATOM   1111  HG2 GLU A  70     -58.286 -17.778  50.019  1.00 90.36           H  
ATOM   1112  HG3 GLU A  70     -58.071 -16.495  48.831  1.00 90.36           H  
ATOM   1113  CD  GLU A  70     -59.905 -16.365  49.968  1.00 90.36           C  
ATOM   1114  OE1 GLU A  70     -60.671 -16.859  49.113  1.00 90.36           O  
ATOM   1115  OE2 GLU A  70     -60.278 -15.661  50.935  1.00 90.36           O  
ATOM   1116  N   LEU A  71     -55.170 -15.374  52.865  1.00 92.55           N  
ATOM   1117  H   LEU A  71     -55.853 -15.960  53.324  1.00 92.55           H  
ATOM   1118  CA  LEU A  71     -54.281 -14.545  53.693  1.00 92.55           C  
ATOM   1119  HA  LEU A  71     -54.458 -13.496  53.454  1.00 92.55           H  
ATOM   1120  C   LEU A  71     -52.793 -14.812  53.420  1.00 92.55           C  
ATOM   1121  CB  LEU A  71     -54.612 -14.794  55.179  1.00 92.55           C  
ATOM   1122  HB2 LEU A  71     -53.700 -14.735  55.774  1.00 92.55           H  
ATOM   1123  HB3 LEU A  71     -54.991 -15.810  55.292  1.00 92.55           H  
ATOM   1124  O   LEU A  71     -51.988 -13.878  53.403  1.00 92.55           O  
ATOM   1125  CG  LEU A  71     -55.634 -13.787  55.737  1.00 92.55           C  
ATOM   1126  HG  LEU A  71     -56.294 -13.444  54.940  1.00 92.55           H  
ATOM   1127  CD1 LEU A  71     -56.492 -14.416  56.832  1.00 92.55           C  
ATOM   1128 HD11 LEU A  71     -57.013 -15.288  56.435  1.00 92.55           H  
ATOM   1129 HD12 LEU A  71     -57.236 -13.695  57.172  1.00 92.55           H  
ATOM   1130 HD13 LEU A  71     -55.870 -14.724  57.673  1.00 92.55           H  
ATOM   1131  CD2 LEU A  71     -54.909 -12.589  56.358  1.00 92.55           C  
ATOM   1132 HD21 LEU A  71     -55.643 -11.862  56.706  1.00 92.55           H  
ATOM   1133 HD22 LEU A  71     -54.282 -12.113  55.604  1.00 92.55           H  
ATOM   1134 HD23 LEU A  71     -54.291 -12.907  57.198  1.00 92.55           H  
ATOM   1135  N   GLN A  72     -52.404 -16.071  53.190  1.00 92.01           N  
ATOM   1136  H   GLN A  72     -53.104 -16.799  53.212  1.00 92.01           H  
ATOM   1137  CA  GLN A  72     -51.034 -16.410  52.790  1.00 92.01           C  
ATOM   1138  HA  GLN A  72     -50.338 -15.965  53.501  1.00 92.01           H  
ATOM   1139  C   GLN A  72     -50.686 -15.831  51.415  1.00 92.01           C  
ATOM   1140  CB  GLN A  72     -50.830 -17.931  52.787  1.00 92.01           C  
ATOM   1141  HB2 GLN A  72     -51.664 -18.414  52.278  1.00 92.01           H  
ATOM   1142  HB3 GLN A  72     -49.919 -18.163  52.237  1.00 92.01           H  
ATOM   1143  O   GLN A  72     -49.576 -15.326  51.234  1.00 92.01           O  
ATOM   1144  CG  GLN A  72     -50.685 -18.504  54.202  1.00 92.01           C  
ATOM   1145  HG2 GLN A  72     -49.815 -18.049  54.675  1.00 92.01           H  
ATOM   1146  HG3 GLN A  72     -51.564 -18.259  54.799  1.00 92.01           H  
ATOM   1147  CD  GLN A  72     -50.508 -20.020  54.199  1.00 92.01           C  
ATOM   1148  NE2 GLN A  72     -49.929 -20.588  55.235  1.00 92.01           N  
ATOM   1149 HE21 GLN A  72     -49.790 -21.582  55.128  1.00 92.01           H  
ATOM   1150 HE22 GLN A  72     -49.515 -20.030  55.967  1.00 92.01           H  
ATOM   1151  OE1 GLN A  72     -50.862 -20.736  53.284  1.00 92.01           O  
ATOM   1152  N   HIS A  73     -51.629 -15.852  50.471  1.00 91.82           N  
ATOM   1153  H   HIS A  73     -52.517 -16.289  50.673  1.00 91.82           H  
ATOM   1154  CA  HIS A  73     -51.434 -15.260  49.152  1.00 91.82           C  
ATOM   1155  HA  HIS A  73     -50.504 -15.656  48.745  1.00 91.82           H  
ATOM   1156  C   HIS A  73     -51.280 -13.734  49.228  1.00 91.82           C  
ATOM   1157  CB  HIS A  73     -52.579 -15.683  48.223  1.00 91.82           C  
ATOM   1158  HB2 HIS A  73     -52.794 -16.741  48.372  1.00 91.82           H  
ATOM   1159  HB3 HIS A  73     -53.482 -15.119  48.459  1.00 91.82           H  
ATOM   1160  O   HIS A  73     -50.334 -13.187  48.662  1.00 91.82           O  
ATOM   1161  CG  HIS A  73     -52.223 -15.485  46.775  1.00 91.82           C  
ATOM   1162  CD2 HIS A  73     -52.869 -14.695  45.863  1.00 91.82           C  
ATOM   1163  HD2 HIS A  73     -53.746 -14.093  46.049  1.00 91.82           H  
ATOM   1164  ND1 HIS A  73     -51.163 -16.075  46.125  1.00 91.82           N  
ATOM   1165  HD1 HIS A  73     -50.533 -16.762  46.514  1.00 91.82           H  
ATOM   1166  CE1 HIS A  73     -51.167 -15.650  44.852  1.00 91.82           C  
ATOM   1167  HE1 HIS A  73     -50.469 -15.959  44.088  1.00 91.82           H  
ATOM   1168  NE2 HIS A  73     -52.185 -14.803  44.647  1.00 91.82           N  
ATOM   1169  N   VAL A  74     -52.123 -13.055  50.016  1.00 92.89           N  
ATOM   1170  H   VAL A  74     -52.897 -13.560  50.423  1.00 92.89           H  
ATOM   1171  CA  VAL A  74     -52.013 -11.607  50.276  1.00 92.89           C  
ATOM   1172  HA  VAL A  74     -52.073 -11.075  49.327  1.00 92.89           H  
ATOM   1173  C   VAL A  74     -50.657 -11.258  50.895  1.00 92.89           C  
ATOM   1174  CB  VAL A  74     -53.174 -11.121  51.167  1.00 92.89           C  
ATOM   1175  HB  VAL A  74     -53.222 -11.738  52.064  1.00 92.89           H  
ATOM   1176  O   VAL A  74     -50.001 -10.318  50.451  1.00 92.89           O  
ATOM   1177  CG1 VAL A  74     -53.012  -9.656  51.596  1.00 92.89           C  
ATOM   1178 HG11 VAL A  74     -52.888  -9.019  50.721  1.00 92.89           H  
ATOM   1179 HG12 VAL A  74     -52.147  -9.539  52.249  1.00 92.89           H  
ATOM   1180 HG13 VAL A  74     -53.894  -9.332  52.149  1.00 92.89           H  
ATOM   1181  CG2 VAL A  74     -54.510 -11.226  50.421  1.00 92.89           C  
ATOM   1182 HG21 VAL A  74     -55.327 -10.937  51.082  1.00 92.89           H  
ATOM   1183 HG22 VAL A  74     -54.691 -12.249  50.088  1.00 92.89           H  
ATOM   1184 HG23 VAL A  74     -54.507 -10.572  49.549  1.00 92.89           H  
ATOM   1185  N   ARG A  75     -50.171 -12.051  51.858  1.00 92.86           N  
ATOM   1186  H   ARG A  75     -50.765 -12.790  52.205  1.00 92.86           H  
ATOM   1187  CA  ARG A  75     -48.842 -11.847  52.459  1.00 92.86           C  
ATOM   1188  HA  ARG A  75     -48.784 -10.818  52.812  1.00 92.86           H  
ATOM   1189  C   ARG A  75     -47.706 -12.014  51.447  1.00 92.86           C  
ATOM   1190  CB  ARG A  75     -48.689 -12.803  53.648  1.00 92.86           C  
ATOM   1191  HB2 ARG A  75     -49.557 -12.690  54.298  1.00 92.86           H  
ATOM   1192  HB3 ARG A  75     -48.657 -13.832  53.290  1.00 92.86           H  
ATOM   1193  O   ARG A  75     -46.711 -11.298  51.517  1.00 92.86           O  
ATOM   1194  CG  ARG A  75     -47.424 -12.501  54.461  1.00 92.86           C  
ATOM   1195  HG2 ARG A  75     -47.448 -11.462  54.790  1.00 92.86           H  
ATOM   1196  HG3 ARG A  75     -46.538 -12.663  53.848  1.00 92.86           H  
ATOM   1197  CD  ARG A  75     -47.361 -13.420  55.682  1.00 92.86           C  
ATOM   1198  HD2 ARG A  75     -48.271 -13.281  56.264  1.00 92.86           H  
ATOM   1199  HD3 ARG A  75     -47.310 -14.454  55.340  1.00 92.86           H  
ATOM   1200  NE  ARG A  75     -46.187 -13.110  56.517  1.00 92.86           N  
ATOM   1201  HE  ARG A  75     -45.570 -12.390  56.170  1.00 92.86           H  
ATOM   1202  NH1 ARG A  75     -46.669 -14.540  58.244  1.00 92.86           N  
ATOM   1203 HH11 ARG A  75     -47.513 -14.805  57.758  1.00 92.86           H  
ATOM   1204 HH12 ARG A  75     -46.456 -14.907  59.161  1.00 92.86           H  
ATOM   1205  NH2 ARG A  75     -44.844 -13.257  58.350  1.00 92.86           N  
ATOM   1206 HH21 ARG A  75     -44.253 -12.532  57.969  1.00 92.86           H  
ATOM   1207 HH22 ARG A  75     -44.634 -13.644  59.259  1.00 92.86           H  
ATOM   1208  CZ  ARG A  75     -45.905 -13.636  57.695  1.00 92.86           C  
ATOM   1209  N   HIS A  76     -47.834 -12.957  50.515  1.00 92.72           N  
ATOM   1210  H   HIS A  76     -48.667 -13.527  50.511  1.00 92.72           H  
ATOM   1211  CA  HIS A  76     -46.846 -13.136  49.453  1.00 92.72           C  
ATOM   1212  HA  HIS A  76     -45.856 -13.170  49.908  1.00 92.72           H  
ATOM   1213  C   HIS A  76     -46.844 -11.954  48.469  1.00 92.72           C  
ATOM   1214  CB  HIS A  76     -47.093 -14.471  48.742  1.00 92.72           C  
ATOM   1215  HB2 HIS A  76     -47.163 -15.267  49.484  1.00 92.72           H  
ATOM   1216  HB3 HIS A  76     -48.037 -14.430  48.198  1.00 92.72           H  
ATOM   1217  O   HIS A  76     -45.776 -11.480  48.083  1.00 92.72           O  
ATOM   1218  CG  HIS A  76     -45.981 -14.812  47.786  1.00 92.72           C  
ATOM   1219  CD2 HIS A  76     -46.063 -14.874  46.421  1.00 92.72           C  
ATOM   1220  HD2 HIS A  76     -46.953 -14.713  45.831  1.00 92.72           H  
ATOM   1221  ND1 HIS A  76     -44.668 -15.046  48.125  1.00 92.72           N  
ATOM   1222  HD1 HIS A  76     -44.282 -15.037  49.059  1.00 92.72           H  
ATOM   1223  CE1 HIS A  76     -43.973 -15.236  46.993  1.00 92.72           C  
ATOM   1224  HE1 HIS A  76     -42.911 -15.422  46.937  1.00 92.72           H  
ATOM   1225  NE2 HIS A  76     -44.780 -15.136  45.926  1.00 92.72           N  
ATOM   1226  N   LEU A  77     -48.025 -11.440  48.112  1.00 94.98           N  
ATOM   1227  H   LEU A  77     -48.867 -11.882  48.452  1.00 94.98           H  
ATOM   1228  CA  LEU A  77     -48.164 -10.245  47.276  1.00 94.98           C  
ATOM   1229  HA  LEU A  77     -47.622 -10.404  46.344  1.00 94.98           H  
ATOM   1230  C   LEU A  77     -47.535  -9.008  47.928  1.00 94.98           C  
ATOM   1231  CB  LEU A  77     -49.652 -10.005  46.962  1.00 94.98           C  
ATOM   1232  HB2 LEU A  77     -49.766  -9.003  46.549  1.00 94.98           H  
ATOM   1233  HB3 LEU A  77     -50.218 -10.037  47.893  1.00 94.98           H  
ATOM   1234  O   LEU A  77     -46.827  -8.271  47.248  1.00 94.98           O  
ATOM   1235  CG  LEU A  77     -50.260 -11.009  45.968  1.00 94.98           C  
ATOM   1236  HG  LEU A  77     -50.041 -12.028  46.288  1.00 94.98           H  
ATOM   1237  CD1 LEU A  77     -51.777 -10.830  45.919  1.00 94.98           C  
ATOM   1238 HD11 LEU A  77     -52.030  -9.820  45.597  1.00 94.98           H  
ATOM   1239 HD12 LEU A  77     -52.207 -11.551  45.224  1.00 94.98           H  
ATOM   1240 HD13 LEU A  77     -52.200 -11.013  46.907  1.00 94.98           H  
ATOM   1241  CD2 LEU A  77     -49.708 -10.810  44.553  1.00 94.98           C  
ATOM   1242 HD21 LEU A  77     -50.209 -11.498  43.872  1.00 94.98           H  
ATOM   1243 HD22 LEU A  77     -48.639 -11.021  44.526  1.00 94.98           H  
ATOM   1244 HD23 LEU A  77     -49.889  -9.787  44.221  1.00 94.98           H  
ATOM   1245  N   ASP A  78     -47.721  -8.822  49.235  1.00 94.83           N  
ATOM   1246  H   ASP A  78     -48.378  -9.419  49.717  1.00 94.83           H  
ATOM   1247  CA  ASP A  78     -47.123  -7.715  49.989  1.00 94.83           C  
ATOM   1248  HA  ASP A  78     -47.439  -6.773  49.539  1.00 94.83           H  
ATOM   1249  C   ASP A  78     -45.583  -7.759  49.947  1.00 94.83           C  
ATOM   1250  CB  ASP A  78     -47.673  -7.770  51.423  1.00 94.83           C  
ATOM   1251  HB2 ASP A  78     -48.759  -7.852  51.383  1.00 94.83           H  
ATOM   1252  HB3 ASP A  78     -47.288  -8.659  51.923  1.00 94.83           H  
ATOM   1253  O   ASP A  78     -44.923  -6.786  49.580  1.00 94.83           O  
ATOM   1254  CG  ASP A  78     -47.326  -6.526  52.238  1.00 94.83           C  
ATOM   1255  OD1 ASP A  78     -47.405  -5.419  51.665  1.00 94.83           O  
ATOM   1256  OD2 ASP A  78     -46.993  -6.708  53.431  1.00 94.83           O  
ATOM   1257  N   LEU A  79     -44.986  -8.935  50.183  1.00 94.79           N  
ATOM   1258  H   LEU A  79     -45.572  -9.710  50.460  1.00 94.79           H  
ATOM   1259  CA  LEU A  79     -43.533  -9.128  50.069  1.00 94.79           C  
ATOM   1260  HA  LEU A  79     -43.035  -8.416  50.727  1.00 94.79           H  
ATOM   1261  C   LEU A  79     -43.006  -8.847  48.651  1.00 94.79           C  
ATOM   1262  CB  LEU A  79     -43.172 -10.563  50.489  1.00 94.79           C  
ATOM   1263  HB2 LEU A  79     -42.136 -10.758  50.211  1.00 94.79           H  
ATOM   1264  HB3 LEU A  79     -43.800 -11.254  49.927  1.00 94.79           H  
ATOM   1265  O   LEU A  79     -41.942  -8.239  48.490  1.00 94.79           O  
ATOM   1266  CG  LEU A  79     -43.330 -10.850  51.992  1.00 94.79           C  
ATOM   1267  HG  LEU A  79     -44.333 -10.582  52.323  1.00 94.79           H  
ATOM   1268  CD1 LEU A  79     -43.120 -12.346  52.243  1.00 94.79           C  
ATOM   1269 HD11 LEU A  79     -42.122 -12.643  51.920  1.00 94.79           H  
ATOM   1270 HD12 LEU A  79     -43.868 -12.910  51.686  1.00 94.79           H  
ATOM   1271 HD13 LEU A  79     -43.240 -12.560  53.305  1.00 94.79           H  
ATOM   1272  CD2 LEU A  79     -42.314 -10.080  52.839  1.00 94.79           C  
ATOM   1273 HD21 LEU A  79     -42.510  -9.010  52.768  1.00 94.79           H  
ATOM   1274 HD22 LEU A  79     -41.300 -10.285  52.495  1.00 94.79           H  
ATOM   1275 HD23 LEU A  79     -42.410 -10.367  53.886  1.00 94.79           H  
ATOM   1276  N   ASN A  80     -43.745  -9.262  47.619  1.00 95.75           N  
ATOM   1277  H   ASN A  80     -44.600  -9.762  47.813  1.00 95.75           H  
ATOM   1278  CA  ASN A  80     -43.388  -8.978  46.230  1.00 95.75           C  
ATOM   1279  HA  ASN A  80     -42.348  -9.263  46.071  1.00 95.75           H  
ATOM   1280  C   ASN A  80     -43.478  -7.478  45.917  1.00 95.75           C  
ATOM   1281  CB  ASN A  80     -44.273  -9.819  45.294  1.00 95.75           C  
ATOM   1282  HB2 ASN A  80     -45.319  -9.699  45.576  1.00 95.75           H  
ATOM   1283  HB3 ASN A  80     -44.155  -9.463  44.270  1.00 95.75           H  
ATOM   1284  O   ASN A  80     -42.585  -6.942  45.258  1.00 95.75           O  
ATOM   1285  CG  ASN A  80     -43.911 -11.295  45.306  1.00 95.75           C  
ATOM   1286  ND2 ASN A  80     -44.842 -12.155  44.967  1.00 95.75           N  
ATOM   1287 HD21 ASN A  80     -45.784 -11.839  44.786  1.00 95.75           H  
ATOM   1288 HD22 ASN A  80     -44.624 -13.133  45.093  1.00 95.75           H  
ATOM   1289  OD1 ASN A  80     -42.786 -11.688  45.581  1.00 95.75           O  
ATOM   1290  N   LEU A  81     -44.497  -6.783  46.432  1.00 95.96           N  
ATOM   1291  H   LEU A  81     -45.198  -7.276  46.965  1.00 95.96           H  
ATOM   1292  CA  LEU A  81     -44.645  -5.335  46.287  1.00 95.96           C  
ATOM   1293  HA  LEU A  81     -44.642  -5.103  45.222  1.00 95.96           H  
ATOM   1294  C   LEU A  81     -43.471  -4.589  46.932  1.00 95.96           C  
ATOM   1295  CB  LEU A  81     -45.996  -4.911  46.890  1.00 95.96           C  
ATOM   1296  HB2 LEU A  81     -46.792  -5.503  46.437  1.00 95.96           H  
ATOM   1297  HB3 LEU A  81     -45.991  -5.132  47.958  1.00 95.96           H  
ATOM   1298  O   LEU A  81     -42.869  -3.727  46.289  1.00 95.96           O  
ATOM   1299  CG  LEU A  81     -46.321  -3.418  46.709  1.00 95.96           C  
ATOM   1300  HG  LEU A  81     -45.506  -2.811  47.103  1.00 95.96           H  
ATOM   1301  CD1 LEU A  81     -46.537  -3.056  45.236  1.00 95.96           C  
ATOM   1302 HD11 LEU A  81     -46.851  -2.016  45.156  1.00 95.96           H  
ATOM   1303 HD12 LEU A  81     -45.609  -3.182  44.677  1.00 95.96           H  
ATOM   1304 HD13 LEU A  81     -47.310  -3.694  44.807  1.00 95.96           H  
ATOM   1305  CD2 LEU A  81     -47.588  -3.067  47.484  1.00 95.96           C  
ATOM   1306 HD21 LEU A  81     -48.431  -3.649  47.112  1.00 95.96           H  
ATOM   1307 HD22 LEU A  81     -47.444  -3.297  48.540  1.00 95.96           H  
ATOM   1308 HD23 LEU A  81     -47.807  -2.003  47.386  1.00 95.96           H  
ATOM   1309  N   TYR A  82     -43.079  -4.966  48.153  1.00 94.24           N  
ATOM   1310  H   TYR A  82     -43.652  -5.629  48.656  1.00 94.24           H  
ATOM   1311  CA  TYR A  82     -41.899  -4.406  48.820  1.00 94.24           C  
ATOM   1312  HA  TYR A  82     -42.039  -3.330  48.925  1.00 94.24           H  
ATOM   1313  C   TYR A  82     -40.615  -4.614  48.003  1.00 94.24           C  
ATOM   1314  CB  TYR A  82     -41.745  -5.021  50.220  1.00 94.24           C  
ATOM   1315  HB2 TYR A  82     -40.700  -4.949  50.521  1.00 94.24           H  
ATOM   1316  HB3 TYR A  82     -41.997  -6.081  50.188  1.00 94.24           H  
ATOM   1317  O   TYR A  82     -39.814  -3.685  47.849  1.00 94.24           O  
ATOM   1318  CG  TYR A  82     -42.560  -4.328  51.293  1.00 94.24           C  
ATOM   1319  CD1 TYR A  82     -42.223  -3.015  51.677  1.00 94.24           C  
ATOM   1320  HD1 TYR A  82     -41.402  -2.507  51.192  1.00 94.24           H  
ATOM   1321  CD2 TYR A  82     -43.639  -4.982  51.916  1.00 94.24           C  
ATOM   1322  HD2 TYR A  82     -43.921  -5.985  51.633  1.00 94.24           H  
ATOM   1323  CE1 TYR A  82     -42.967  -2.356  52.673  1.00 94.24           C  
ATOM   1324  HE1 TYR A  82     -42.717  -1.345  52.958  1.00 94.24           H  
ATOM   1325  CE2 TYR A  82     -44.390  -4.324  52.906  1.00 94.24           C  
ATOM   1326  HE2 TYR A  82     -45.246  -4.807  53.354  1.00 94.24           H  
ATOM   1327  OH  TYR A  82     -44.773  -2.376  54.253  1.00 94.24           O  
ATOM   1328  HH  TYR A  82     -44.496  -1.465  54.375  1.00 94.24           H  
ATOM   1329  CZ  TYR A  82     -44.057  -3.011  53.289  1.00 94.24           C  
ATOM   1330  N   ARG A  83     -40.420  -5.809  47.428  1.00 95.34           N  
ATOM   1331  H   ARG A  83     -41.101  -6.533  47.609  1.00 95.34           H  
ATOM   1332  CA  ARG A  83     -39.265  -6.107  46.567  1.00 95.34           C  
ATOM   1333  HA  ARG A  83     -38.358  -5.851  47.116  1.00 95.34           H  
ATOM   1334  C   ARG A  83     -39.259  -5.248  45.300  1.00 95.34           C  
ATOM   1335  CB  ARG A  83     -39.242  -7.608  46.250  1.00 95.34           C  
ATOM   1336  HB2 ARG A  83     -39.271  -8.164  47.187  1.00 95.34           H  
ATOM   1337  HB3 ARG A  83     -40.125  -7.873  45.668  1.00 95.34           H  
ATOM   1338  O   ARG A  83     -38.220  -4.676  44.972  1.00 95.34           O  
ATOM   1339  CG  ARG A  83     -37.982  -8.009  45.471  1.00 95.34           C  
ATOM   1340  HG2 ARG A  83     -37.097  -7.720  46.038  1.00 95.34           H  
ATOM   1341  HG3 ARG A  83     -37.970  -7.504  44.505  1.00 95.34           H  
ATOM   1342  CD  ARG A  83     -37.968  -9.521  45.240  1.00 95.34           C  
ATOM   1343  HD2 ARG A  83     -38.871  -9.804  44.700  1.00 95.34           H  
ATOM   1344  HD3 ARG A  83     -37.972 -10.016  46.211  1.00 95.34           H  
ATOM   1345  NE  ARG A  83     -36.782  -9.933  44.465  1.00 95.34           N  
ATOM   1346  HE  ARG A  83     -36.325  -9.211  43.926  1.00 95.34           H  
ATOM   1347  NH1 ARG A  83     -36.860 -12.169  44.985  1.00 95.34           N  
ATOM   1348 HH11 ARG A  83     -36.495 -13.106  44.892  1.00 95.34           H  
ATOM   1349 HH12 ARG A  83     -37.717 -12.008  45.493  1.00 95.34           H  
ATOM   1350  NH2 ARG A  83     -35.230 -11.402  43.669  1.00 95.34           N  
ATOM   1351 HH21 ARG A  83     -34.766 -10.651  43.178  1.00 95.34           H  
ATOM   1352 HH22 ARG A  83     -34.874 -12.345  43.600  1.00 95.34           H  
ATOM   1353  CZ  ARG A  83     -36.297 -11.160  44.378  1.00 95.34           C  
ATOM   1354  N   LEU A  84     -40.401  -5.115  44.624  1.00 95.03           N  
ATOM   1355  H   LEU A  84     -41.211  -5.618  44.955  1.00 95.03           H  
ATOM   1356  CA  LEU A  84     -40.540  -4.278  43.428  1.00 95.03           C  
ATOM   1357  HA  LEU A  84     -39.790  -4.577  42.696  1.00 95.03           H  
ATOM   1358  C   LEU A  84     -40.283  -2.797  43.733  1.00 95.03           C  
ATOM   1359  CB  LEU A  84     -41.944  -4.466  42.826  1.00 95.03           C  
ATOM   1360  HB2 LEU A  84     -42.130  -3.662  42.114  1.00 95.03           H  
ATOM   1361  HB3 LEU A  84     -42.681  -4.373  43.624  1.00 95.03           H  
ATOM   1362  O   LEU A  84     -39.593  -2.125  42.971  1.00 95.03           O  
ATOM   1363  CG  LEU A  84     -42.158  -5.805  42.097  1.00 95.03           C  
ATOM   1364  HG  LEU A  84     -41.885  -6.634  42.751  1.00 95.03           H  
ATOM   1365  CD1 LEU A  84     -43.633  -5.943  41.719  1.00 95.03           C  
ATOM   1366 HD11 LEU A  84     -43.931  -5.131  41.056  1.00 95.03           H  
ATOM   1367 HD12 LEU A  84     -44.245  -5.917  42.621  1.00 95.03           H  
ATOM   1368 HD13 LEU A  84     -43.797  -6.896  41.218  1.00 95.03           H  
ATOM   1369  CD2 LEU A  84     -41.328  -5.902  40.815  1.00 95.03           C  
ATOM   1370 HD21 LEU A  84     -40.263  -5.913  41.049  1.00 95.03           H  
ATOM   1371 HD22 LEU A  84     -41.566  -6.830  40.294  1.00 95.03           H  
ATOM   1372 HD23 LEU A  84     -41.545  -5.059  40.159  1.00 95.03           H  
ATOM   1373  N   GLN A  85     -40.761  -2.287  44.871  1.00 95.03           N  
ATOM   1374  H   GLN A  85     -41.362  -2.865  45.443  1.00 95.03           H  
ATOM   1375  CA  GLN A  85     -40.482  -0.914  45.302  1.00 95.03           C  
ATOM   1376  HA  GLN A  85     -40.782  -0.224  44.514  1.00 95.03           H  
ATOM   1377  C   GLN A  85     -38.990  -0.681  45.571  1.00 95.03           C  
ATOM   1378  CB  GLN A  85     -41.276  -0.599  46.573  1.00 95.03           C  
ATOM   1379  HB2 GLN A  85     -40.872   0.309  47.020  1.00 95.03           H  
ATOM   1380  HB3 GLN A  85     -41.151  -1.413  47.287  1.00 95.03           H  
ATOM   1381  O   GLN A  85     -38.445   0.355  45.186  1.00 95.03           O  
ATOM   1382  CG  GLN A  85     -42.771  -0.372  46.312  1.00 95.03           C  
ATOM   1383  HG2 GLN A  85     -42.892   0.466  45.625  1.00 95.03           H  
ATOM   1384  HG3 GLN A  85     -43.215  -1.254  45.852  1.00 95.03           H  
ATOM   1385  CD  GLN A  85     -43.524  -0.059  47.602  1.00 95.03           C  
ATOM   1386  NE2 GLN A  85     -44.750   0.406  47.517  1.00 95.03           N  
ATOM   1387 HE21 GLN A  85     -45.231   0.525  48.396  1.00 95.03           H  
ATOM   1388 HE22 GLN A  85     -45.229   0.449  46.629  1.00 95.03           H  
ATOM   1389  OE1 GLN A  85     -43.017  -0.182  48.705  1.00 95.03           O  
ATOM   1390  N   SER A  86     -38.315  -1.639  46.212  1.00 95.11           N  
ATOM   1391  H   SER A  86     -38.827  -2.447  46.539  1.00 95.11           H  
ATOM   1392  CA  SER A  86     -36.866  -1.582  46.432  1.00 95.11           C  
ATOM   1393  HA  SER A  86     -36.628  -0.656  46.956  1.00 95.11           H  
ATOM   1394  C   SER A  86     -36.095  -1.572  45.105  1.00 95.11           C  
ATOM   1395  CB  SER A  86     -36.436  -2.757  47.313  1.00 95.11           C  
ATOM   1396  HB2 SER A  86     -36.952  -2.704  48.272  1.00 95.11           H  
ATOM   1397  HB3 SER A  86     -36.705  -3.695  46.827  1.00 95.11           H  
ATOM   1398  O   SER A  86     -35.236  -0.711  44.904  1.00 95.11           O  
ATOM   1399  OG  SER A  86     -35.039  -2.740  47.524  1.00 95.11           O  
ATOM   1400  HG  SER A  86     -34.798  -1.989  48.071  1.00 95.11           H  
ATOM   1401  N   GLN A  87     -36.461  -2.447  44.162  1.00 95.83           N  
ATOM   1402  H   GLN A  87     -37.179  -3.122  44.385  1.00 95.83           H  
ATOM   1403  CA  GLN A  87     -35.882  -2.476  42.815  1.00 95.83           C  
ATOM   1404  HA  GLN A  87     -34.800  -2.584  42.896  1.00 95.83           H  
ATOM   1405  C   GLN A  87     -36.142  -1.176  42.040  1.00 95.83           C  
ATOM   1406  CB  GLN A  87     -36.444  -3.676  42.040  1.00 95.83           C  
ATOM   1407  HB2 GLN A  87     -36.185  -3.570  40.986  1.00 95.83           H  
ATOM   1408  HB3 GLN A  87     -37.531  -3.684  42.125  1.00 95.83           H  
ATOM   1409  O   GLN A  87     -35.237  -0.667  41.382  1.00 95.83           O  
ATOM   1410  CG  GLN A  87     -35.870  -5.008  42.542  1.00 95.83           C  
ATOM   1411  HG2 GLN A  87     -36.058  -5.125  43.609  1.00 95.83           H  
ATOM   1412  HG3 GLN A  87     -34.791  -5.001  42.388  1.00 95.83           H  
ATOM   1413  CD  GLN A  87     -36.469  -6.210  41.817  1.00 95.83           C  
ATOM   1414  NE2 GLN A  87     -35.718  -7.273  41.625  1.00 95.83           N  
ATOM   1415 HE21 GLN A  87     -34.725  -7.208  41.796  1.00 95.83           H  
ATOM   1416 HE22 GLN A  87     -36.130  -7.946  40.994  1.00 95.83           H  
ATOM   1417  OE1 GLN A  87     -37.614  -6.240  41.410  1.00 95.83           O  
ATOM   1418  N   GLY A  88     -37.339  -0.594  42.158  1.00 95.46           N  
ATOM   1419  H   GLY A  88     -38.070  -1.095  42.641  1.00 95.46           H  
ATOM   1420  CA  GLY A  88     -37.668   0.700  41.557  1.00 95.46           C  
ATOM   1421  HA2 GLY A  88     -38.707   0.938  41.782  1.00 95.46           H  
ATOM   1422  HA3 GLY A  88     -37.549   0.639  40.475  1.00 95.46           H  
ATOM   1423  C   GLY A  88     -36.787   1.840  42.081  1.00 95.46           C  
ATOM   1424  O   GLY A  88     -36.316   2.666  41.300  1.00 95.46           O  
ATOM   1425  N   LYS A  89     -36.486   1.860  43.389  1.00 94.94           N  
ATOM   1426  H   LYS A  89     -36.901   1.151  43.976  1.00 94.94           H  
ATOM   1427  CA  LYS A  89     -35.554   2.835  43.989  1.00 94.94           C  
ATOM   1428  HA  LYS A  89     -35.845   3.838  43.676  1.00 94.94           H  
ATOM   1429  C   LYS A  89     -34.112   2.652  43.495  1.00 94.94           C  
ATOM   1430  CB  LYS A  89     -35.612   2.760  45.524  1.00 94.94           C  
ATOM   1431  HB2 LYS A  89     -34.776   3.330  45.929  1.00 94.94           H  
ATOM   1432  HB3 LYS A  89     -35.498   1.724  45.841  1.00 94.94           H  
ATOM   1433  O   LYS A  89     -33.453   3.645  43.178  1.00 94.94           O  
ATOM   1434  CG  LYS A  89     -36.911   3.338  46.107  1.00 94.94           C  
ATOM   1435  HG2 LYS A  89     -37.770   2.809  45.694  1.00 94.94           H  
ATOM   1436  HG3 LYS A  89     -36.988   4.391  45.835  1.00 94.94           H  
ATOM   1437  CD  LYS A  89     -36.923   3.205  47.637  1.00 94.94           C  
ATOM   1438  HD2 LYS A  89     -36.828   2.152  47.900  1.00 94.94           H  
ATOM   1439  HD3 LYS A  89     -36.076   3.754  48.049  1.00 94.94           H  
ATOM   1440  CE  LYS A  89     -38.232   3.760  48.211  1.00 94.94           C  
ATOM   1441  HE2 LYS A  89     -38.329   4.803  47.911  1.00 94.94           H  
ATOM   1442  HE3 LYS A  89     -39.061   3.210  47.766  1.00 94.94           H  
ATOM   1443  NZ  LYS A  89     -38.283   3.648  49.691  1.00 94.94           N  
ATOM   1444  HZ1 LYS A  89     -37.527   4.163  50.117  1.00 94.94           H  
ATOM   1445  HZ2 LYS A  89     -38.220   2.680  49.976  1.00 94.94           H  
ATOM   1446  HZ3 LYS A  89     -39.156   4.016  50.041  1.00 94.94           H  
ATOM   1447  N   ASP A  90     -33.628   1.412  43.394  1.00 95.19           N  
ATOM   1448  H   ASP A  90     -34.206   0.642  43.700  1.00 95.19           H  
ATOM   1449  CA  ASP A  90     -32.297   1.111  42.838  1.00 95.19           C  
ATOM   1450  HA  ASP A  90     -31.542   1.672  43.388  1.00 95.19           H  
ATOM   1451  C   ASP A  90     -32.194   1.534  41.362  1.00 95.19           C  
ATOM   1452  CB  ASP A  90     -31.983  -0.386  43.007  1.00 95.19           C  
ATOM   1453  HB2 ASP A  90     -31.978  -0.632  44.069  1.00 95.19           H  
ATOM   1454  HB3 ASP A  90     -32.764  -0.975  42.528  1.00 95.19           H  
ATOM   1455  O   ASP A  90     -31.245   2.215  40.967  1.00 95.19           O  
ATOM   1456  CG  ASP A  90     -30.622  -0.758  42.401  1.00 95.19           C  
ATOM   1457  OD1 ASP A  90     -29.596  -0.186  42.827  1.00 95.19           O  
ATOM   1458  OD2 ASP A  90     -30.590  -1.594  41.464  1.00 95.19           O  
ATOM   1459  N   MET A  91     -33.212   1.222  40.555  1.00 95.01           N  
ATOM   1460  H   MET A  91     -33.958   0.648  40.922  1.00 95.01           H  
ATOM   1461  CA  MET A  91     -33.260   1.601  39.142  1.00 95.01           C  
ATOM   1462  HA  MET A  91     -32.350   1.237  38.667  1.00 95.01           H  
ATOM   1463  C   MET A  91     -33.297   3.121  38.948  1.00 95.01           C  
ATOM   1464  CB  MET A  91     -34.453   0.914  38.470  1.00 95.01           C  
ATOM   1465  HB2 MET A  91     -35.384   1.299  38.888  1.00 95.01           H  
ATOM   1466  HB3 MET A  91     -34.398  -0.156  38.673  1.00 95.01           H  
ATOM   1467  O   MET A  91     -32.553   3.634  38.116  1.00 95.01           O  
ATOM   1468  CG  MET A  91     -34.442   1.121  36.951  1.00 95.01           C  
ATOM   1469  HG2 MET A  91     -34.706   2.154  36.727  1.00 95.01           H  
ATOM   1470  HG3 MET A  91     -33.432   0.941  36.581  1.00 95.01           H  
ATOM   1471  SD  MET A  91     -35.558   0.019  36.044  1.00 95.01           S  
ATOM   1472  CE  MET A  91     -37.164   0.574  36.677  1.00 95.01           C  
ATOM   1473  HE1 MET A  91     -37.959   0.040  36.157  1.00 95.01           H  
ATOM   1474  HE2 MET A  91     -37.234   0.367  37.745  1.00 95.01           H  
ATOM   1475  HE3 MET A  91     -37.278   1.644  36.503  1.00 95.01           H  
ATOM   1476  N   ASN A  92     -34.073   3.854  39.753  1.00 94.43           N  
ATOM   1477  H   ASN A  92     -34.714   3.382  40.375  1.00 94.43           H  
ATOM   1478  CA  ASN A  92     -34.062   5.320  39.732  1.00 94.43           C  
ATOM   1479  HA  ASN A  92     -34.269   5.663  38.718  1.00 94.43           H  
ATOM   1480  C   ASN A  92     -32.685   5.885  40.102  1.00 94.43           C  
ATOM   1481  CB  ASN A  92     -35.153   5.853  40.676  1.00 94.43           C  
ATOM   1482  HB2 ASN A  92     -34.946   6.898  40.904  1.00 94.43           H  
ATOM   1483  HB3 ASN A  92     -35.146   5.289  41.609  1.00 94.43           H  
ATOM   1484  O   ASN A  92     -32.210   6.817  39.461  1.00 94.43           O  
ATOM   1485  CG  ASN A  92     -36.540   5.805  40.059  1.00 94.43           C  
ATOM   1486  ND2 ASN A  92     -37.576   5.899  40.860  1.00 94.43           N  
ATOM   1487 HD21 ASN A  92     -37.453   5.982  41.859  1.00 94.43           H  
ATOM   1488 HD22 ASN A  92     -38.476   5.885  40.403  1.00 94.43           H  
ATOM   1489  OD1 ASN A  92     -36.723   5.723  38.859  1.00 94.43           O  
ATOM   1490  N   THR A  93     -31.999   5.284  41.077  1.00 94.89           N  
ATOM   1491  H   THR A  93     -32.432   4.509  41.560  1.00 94.89           H  
ATOM   1492  CA  THR A  93     -30.637   5.694  41.453  1.00 94.89           C  
ATOM   1493  HA  THR A  93     -30.648   6.760  41.682  1.00 94.89           H  
ATOM   1494  C   THR A  93     -29.650   5.481  40.300  1.00 94.89           C  
ATOM   1495  CB  THR A  93     -30.164   4.940  42.705  1.00 94.89           C  
ATOM   1496  HB  THR A  93     -30.068   3.877  42.485  1.00 94.89           H  
ATOM   1497  O   THR A  93     -28.824   6.350  40.018  1.00 94.89           O  
ATOM   1498  CG2 THR A  93     -28.819   5.462  43.214  1.00 94.89           C  
ATOM   1499 HG21 THR A  93     -28.884   6.535  43.393  1.00 94.89           H  
ATOM   1500 HG22 THR A  93     -28.035   5.259  42.483  1.00 94.89           H  
ATOM   1501 HG23 THR A  93     -28.571   4.957  44.147  1.00 94.89           H  
ATOM   1502  OG1 THR A  93     -31.087   5.107  43.757  1.00 94.89           O  
ATOM   1503  HG1 THR A  93     -31.880   4.607  43.549  1.00 94.89           H  
ATOM   1504  N   LYS A  94     -29.743   4.345  39.594  1.00 94.70           N  
ATOM   1505  H   LYS A  94     -30.426   3.663  39.889  1.00 94.70           H  
ATOM   1506  CA  LYS A  94     -28.939   4.062  38.392  1.00 94.70           C  
ATOM   1507  HA  LYS A  94     -27.883   4.211  38.616  1.00 94.70           H  
ATOM   1508  C   LYS A  94     -29.264   5.020  37.246  1.00 94.70           C  
ATOM   1509  CB  LYS A  94     -29.158   2.609  37.948  1.00 94.70           C  
ATOM   1510  HB2 LYS A  94     -28.746   2.473  36.948  1.00 94.70           H  
ATOM   1511  HB3 LYS A  94     -30.228   2.404  37.904  1.00 94.70           H  
ATOM   1512  O   LYS A  94     -28.342   5.512  36.603  1.00 94.70           O  
ATOM   1513  CG  LYS A  94     -28.478   1.609  38.892  1.00 94.70           C  
ATOM   1514  HG2 LYS A  94     -27.397   1.695  38.784  1.00 94.70           H  
ATOM   1515  HG3 LYS A  94     -28.746   1.831  39.925  1.00 94.70           H  
ATOM   1516  CD  LYS A  94     -28.920   0.179  38.568  1.00 94.70           C  
ATOM   1517  HD2 LYS A  94     -29.991   0.102  38.757  1.00 94.70           H  
ATOM   1518  HD3 LYS A  94     -28.720  -0.050  37.521  1.00 94.70           H  
ATOM   1519  CE  LYS A  94     -28.173  -0.804  39.472  1.00 94.70           C  
ATOM   1520  HE2 LYS A  94     -27.141  -0.892  39.132  1.00 94.70           H  
ATOM   1521  HE3 LYS A  94     -28.174  -0.404  40.485  1.00 94.70           H  
ATOM   1522  NZ  LYS A  94     -28.836  -2.124  39.502  1.00 94.70           N  
ATOM   1523  HZ1 LYS A  94     -29.671  -2.019  40.060  1.00 94.70           H  
ATOM   1524  HZ2 LYS A  94     -28.282  -2.798  40.011  1.00 94.70           H  
ATOM   1525  HZ3 LYS A  94     -29.085  -2.463  38.583  1.00 94.70           H  
ATOM   1526  N   LEU A  95     -30.544   5.322  37.022  1.00 95.19           N  
ATOM   1527  H   LEU A  95     -31.250   4.858  37.576  1.00 95.19           H  
ATOM   1528  CA  LEU A  95     -30.984   6.263  35.995  1.00 95.19           C  
ATOM   1529  HA  LEU A  95     -30.594   5.919  35.037  1.00 95.19           H  
ATOM   1530  C   LEU A  95     -30.416   7.665  36.244  1.00 95.19           C  
ATOM   1531  CB  LEU A  95     -32.522   6.267  35.933  1.00 95.19           C  
ATOM   1532  HB2 LEU A  95     -32.909   6.623  36.888  1.00 95.19           H  
ATOM   1533  HB3 LEU A  95     -32.873   5.246  35.788  1.00 95.19           H  
ATOM   1534  O   LEU A  95     -29.846   8.248  35.325  1.00 95.19           O  
ATOM   1535  CG  LEU A  95     -33.099   7.154  34.813  1.00 95.19           C  
ATOM   1536  HG  LEU A  95     -32.744   8.177  34.933  1.00 95.19           H  
ATOM   1537  CD1 LEU A  95     -32.708   6.652  33.421  1.00 95.19           C  
ATOM   1538 HD11 LEU A  95     -32.995   5.607  33.303  1.00 95.19           H  
ATOM   1539 HD12 LEU A  95     -33.214   7.248  32.662  1.00 95.19           H  
ATOM   1540 HD13 LEU A  95     -31.633   6.758  33.271  1.00 95.19           H  
ATOM   1541  CD2 LEU A  95     -34.623   7.167  34.911  1.00 95.19           C  
ATOM   1542 HD21 LEU A  95     -35.038   7.819  34.142  1.00 95.19           H  
ATOM   1543 HD22 LEU A  95     -34.926   7.545  35.887  1.00 95.19           H  
ATOM   1544 HD23 LEU A  95     -35.019   6.159  34.780  1.00 95.19           H  
ATOM   1545  N   SER A  96     -30.465   8.160  37.484  1.00 93.92           N  
ATOM   1546  H   SER A  96     -31.030   7.696  38.180  1.00 93.92           H  
ATOM   1547  CA  SER A  96     -29.856   9.446  37.848  1.00 93.92           C  
ATOM   1548  HA  SER A  96     -30.305  10.231  37.239  1.00 93.92           H  
ATOM   1549  C   SER A  96     -28.347   9.460  37.596  1.00 93.92           C  
ATOM   1550  CB  SER A  96     -30.118   9.775  39.319  1.00 93.92           C  
ATOM   1551  HB2 SER A  96     -29.655   9.021  39.955  1.00 93.92           H  
ATOM   1552  HB3 SER A  96     -29.682  10.748  39.545  1.00 93.92           H  
ATOM   1553  O   SER A  96     -27.817  10.451  37.102  1.00 93.92           O  
ATOM   1554  OG  SER A  96     -31.505   9.816  39.577  1.00 93.92           O  
ATOM   1555  HG  SER A  96     -31.676  10.401  40.319  1.00 93.92           H  
ATOM   1556  N   ARG A  97     -27.642   8.349  37.868  1.00 92.68           N  
ATOM   1557  H   ARG A  97     -28.133   7.560  38.265  1.00 92.68           H  
ATOM   1558  CA  ARG A  97     -26.211   8.225  37.538  1.00 92.68           C  
ATOM   1559  HA  ARG A  97     -25.685   9.096  37.930  1.00 92.68           H  
ATOM   1560  C   ARG A  97     -25.961   8.259  36.029  1.00 92.68           C  
ATOM   1561  CB  ARG A  97     -25.598   6.961  38.153  1.00 92.68           C  
ATOM   1562  HB2 ARG A  97     -24.600   6.824  37.736  1.00 92.68           H  
ATOM   1563  HB3 ARG A  97     -26.199   6.095  37.877  1.00 92.68           H  
ATOM   1564  O   ARG A  97     -25.040   8.937  35.595  1.00 92.68           O  
ATOM   1565  CG  ARG A  97     -25.471   7.036  39.680  1.00 92.68           C  
ATOM   1566  HG2 ARG A  97     -26.452   7.204  40.125  1.00 92.68           H  
ATOM   1567  HG3 ARG A  97     -24.813   7.860  39.956  1.00 92.68           H  
ATOM   1568  CD  ARG A  97     -24.890   5.716  40.196  1.00 92.68           C  
ATOM   1569  HD2 ARG A  97     -25.471   4.901  39.764  1.00 92.68           H  
ATOM   1570  HD3 ARG A  97     -23.857   5.628  39.859  1.00 92.68           H  
ATOM   1571  NE  ARG A  97     -24.948   5.625  41.666  1.00 92.68           N  
ATOM   1572  HE  ARG A  97     -25.121   6.486  42.166  1.00 92.68           H  
ATOM   1573  NH1 ARG A  97     -24.605   3.360  41.823  1.00 92.68           N  
ATOM   1574 HH11 ARG A  97     -24.445   3.329  40.827  1.00 92.68           H  
ATOM   1575 HH12 ARG A  97     -24.529   2.524  42.386  1.00 92.68           H  
ATOM   1576  NH2 ARG A  97     -24.990   4.545  43.673  1.00 92.68           N  
ATOM   1577 HH21 ARG A  97     -24.925   3.693  44.211  1.00 92.68           H  
ATOM   1578 HH22 ARG A  97     -25.178   5.419  44.142  1.00 92.68           H  
ATOM   1579  CZ  ARG A  97     -24.847   4.516  42.378  1.00 92.68           C  
ATOM   1580  N   PHE A  98     -26.778   7.585  35.219  1.00 92.95           N  
ATOM   1581  H   PHE A  98     -27.508   7.018  35.625  1.00 92.95           H  
ATOM   1582  CA  PHE A  98     -26.645   7.638  33.758  1.00 92.95           C  
ATOM   1583  HA  PHE A  98     -25.605   7.439  33.498  1.00 92.95           H  
ATOM   1584  C   PHE A  98     -26.959   9.019  33.181  1.00 92.95           C  
ATOM   1585  CB  PHE A  98     -27.526   6.571  33.098  1.00 92.95           C  
ATOM   1586  HB2 PHE A  98     -28.512   6.574  33.560  1.00 92.95           H  
ATOM   1587  HB3 PHE A  98     -27.659   6.832  32.048  1.00 92.95           H  
ATOM   1588  O   PHE A  98     -26.269   9.470  32.269  1.00 92.95           O  
ATOM   1589  CG  PHE A  98     -26.931   5.179  33.134  1.00 92.95           C  
ATOM   1590  CD1 PHE A  98     -25.667   4.944  32.559  1.00 92.95           C  
ATOM   1591  HD1 PHE A  98     -25.118   5.750  32.095  1.00 92.95           H  
ATOM   1592  CD2 PHE A  98     -27.650   4.110  33.700  1.00 92.95           C  
ATOM   1593  HD2 PHE A  98     -28.626   4.282  34.129  1.00 92.95           H  
ATOM   1594  CE1 PHE A  98     -25.116   3.652  32.567  1.00 92.95           C  
ATOM   1595  HE1 PHE A  98     -24.148   3.475  32.122  1.00 92.95           H  
ATOM   1596  CE2 PHE A  98     -27.104   2.815  33.696  1.00 92.95           C  
ATOM   1597  HE2 PHE A  98     -27.662   1.992  34.117  1.00 92.95           H  
ATOM   1598  CZ  PHE A  98     -25.836   2.586  33.133  1.00 92.95           C  
ATOM   1599  HZ  PHE A  98     -25.418   1.591  33.123  1.00 92.95           H  
ATOM   1600  N   GLN A  99     -27.945   9.721  33.738  1.00 93.63           N  
ATOM   1601  H   GLN A  99     -28.501   9.288  34.461  1.00 93.63           H  
ATOM   1602  CA  GLN A  99     -28.279  11.084  33.327  1.00 93.63           C  
ATOM   1603  HA  GLN A  99     -28.502  11.086  32.260  1.00 93.63           H  
ATOM   1604  C   GLN A  99     -27.110  12.059  33.532  1.00 93.63           C  
ATOM   1605  CB  GLN A  99     -29.532  11.546  34.078  1.00 93.63           C  
ATOM   1606  HB2 GLN A  99     -29.430  11.307  35.136  1.00 93.63           H  
ATOM   1607  HB3 GLN A  99     -29.631  12.627  33.979  1.00 93.63           H  
ATOM   1608  O   GLN A  99     -26.930  12.951  32.706  1.00 93.63           O  
ATOM   1609  CG  GLN A  99     -30.801  10.894  33.505  1.00 93.63           C  
ATOM   1610  HG2 GLN A  99     -30.698   9.809  33.484  1.00 93.63           H  
ATOM   1611  HG3 GLN A  99     -30.937  11.238  32.480  1.00 93.63           H  
ATOM   1612  CD  GLN A  99     -32.050  11.238  34.309  1.00 93.63           C  
ATOM   1613  NE2 GLN A  99     -33.219  11.161  33.713  1.00 93.63           N  
ATOM   1614 HE21 GLN A  99     -33.294  10.897  32.741  1.00 93.63           H  
ATOM   1615 HE22 GLN A  99     -34.015  11.408  34.284  1.00 93.63           H  
ATOM   1616  OE1 GLN A  99     -32.013  11.575  35.480  1.00 93.63           O  
ATOM   1617  N   LEU A 100     -26.259  11.847  34.547  1.00 92.55           N  
ATOM   1618  H   LEU A 100     -26.471  11.116  35.211  1.00 92.55           H  
ATOM   1619  CA  LEU A 100     -25.032  12.637  34.739  1.00 92.55           C  
ATOM   1620  HA  LEU A 100     -25.301  13.693  34.777  1.00 92.55           H  
ATOM   1621  C   LEU A 100     -24.033  12.491  33.576  1.00 92.55           C  
ATOM   1622  CB  LEU A 100     -24.343  12.247  36.062  1.00 92.55           C  
ATOM   1623  HB2 LEU A 100     -24.147  11.175  36.050  1.00 92.55           H  
ATOM   1624  HB3 LEU A 100     -23.373  12.741  36.104  1.00 92.55           H  
ATOM   1625  O   LEU A 100     -23.265  13.414  33.316  1.00 92.55           O  
ATOM   1626  CG  LEU A 100     -25.116  12.610  37.341  1.00 92.55           C  
ATOM   1627  HG  LEU A 100     -26.148  12.268  37.262  1.00 92.55           H  
ATOM   1628  CD1 LEU A 100     -24.471  11.934  38.553  1.00 92.55           C  
ATOM   1629 HD11 LEU A 100     -23.458  12.313  38.693  1.00 92.55           H  
ATOM   1630 HD12 LEU A 100     -24.428  10.857  38.394  1.00 92.55           H  
ATOM   1631 HD13 LEU A 100     -25.062  12.142  39.445  1.00 92.55           H  
ATOM   1632  CD2 LEU A 100     -25.125  14.119  37.590  1.00 92.55           C  
ATOM   1633 HD21 LEU A 100     -25.646  14.335  38.523  1.00 92.55           H  
ATOM   1634 HD22 LEU A 100     -24.105  14.499  37.650  1.00 92.55           H  
ATOM   1635 HD23 LEU A 100     -25.651  14.626  36.781  1.00 92.55           H  
ATOM   1636  N   HIS A 101     -24.045  11.368  32.851  1.00 92.91           N  
ATOM   1637  H   HIS A 101     -24.711  10.646  33.089  1.00 92.91           H  
ATOM   1638  CA  HIS A 101     -23.143  11.136  31.718  1.00 92.91           C  
ATOM   1639  HA  HIS A 101     -22.194  11.632  31.925  1.00 92.91           H  
ATOM   1640  C   HIS A 101     -23.649  11.727  30.394  1.00 92.91           C  
ATOM   1641  CB  HIS A 101     -22.858   9.636  31.580  1.00 92.91           C  
ATOM   1642  HB2 HIS A 101     -22.300   9.468  30.658  1.00 92.91           H  
ATOM   1643  HB3 HIS A 101     -23.795   9.085  31.503  1.00 92.91           H  
ATOM   1644  O   HIS A 101     -22.840  11.987  29.503  1.00 92.91           O  
ATOM   1645  CG  HIS A 101     -22.036   9.087  32.717  1.00 92.91           C  
ATOM   1646  CD2 HIS A 101     -22.437   8.189  33.668  1.00 92.91           C  
ATOM   1647  HD2 HIS A 101     -23.418   7.744  33.749  1.00 92.91           H  
ATOM   1648  ND1 HIS A 101     -20.724   9.402  32.988  1.00 92.91           N  
ATOM   1649  HD1 HIS A 101     -20.143  10.041  32.464  1.00 92.91           H  
ATOM   1650  CE1 HIS A 101     -20.344   8.707  34.072  1.00 92.91           C  
ATOM   1651  HE1 HIS A 101     -19.363   8.745  34.522  1.00 92.91           H  
ATOM   1652  NE2 HIS A 101     -21.355   7.947  34.520  1.00 92.91           N  
ATOM   1653  N   VAL A 102     -24.953  11.990  30.258  1.00 94.29           N  
ATOM   1654  H   VAL A 102     -25.559  11.793  31.041  1.00 94.29           H  
ATOM   1655  CA  VAL A 102     -25.554  12.559  29.037  1.00 94.29           C  
ATOM   1656  HA  VAL A 102     -25.431  11.823  28.242  1.00 94.29           H  
ATOM   1657  C   VAL A 102     -24.843  13.837  28.554  1.00 94.29           C  
ATOM   1658  CB  VAL A 102     -27.071  12.780  29.205  1.00 94.29           C  
ATOM   1659  HB  VAL A 102     -27.258  13.408  30.076  1.00 94.29           H  
ATOM   1660  O   VAL A 102     -24.391  13.838  27.406  1.00 94.29           O  
ATOM   1661  CG1 VAL A 102     -27.697  13.461  27.980  1.00 94.29           C  
ATOM   1662 HG11 VAL A 102     -27.467  12.896  27.077  1.00 94.29           H  
ATOM   1663 HG12 VAL A 102     -28.779  13.518  28.102  1.00 94.29           H  
ATOM   1664 HG13 VAL A 102     -27.321  14.479  27.874  1.00 94.29           H  
ATOM   1665  CG2 VAL A 102     -27.789  11.439  29.406  1.00 94.29           C  
ATOM   1666 HG21 VAL A 102     -27.656  10.808  28.527  1.00 94.29           H  
ATOM   1667 HG22 VAL A 102     -28.853  11.611  29.569  1.00 94.29           H  
ATOM   1668 HG23 VAL A 102     -27.386  10.919  30.275  1.00 94.29           H  
ATOM   1669  N   PRO A 103     -24.646  14.892  29.372  1.00 94.55           N  
ATOM   1670  CA  PRO A 103     -23.983  16.114  28.903  1.00 94.55           C  
ATOM   1671  HA  PRO A 103     -24.525  16.522  28.050  1.00 94.55           H  
ATOM   1672  C   PRO A 103     -22.528  15.876  28.472  1.00 94.55           C  
ATOM   1673  CB  PRO A 103     -24.076  17.101  30.073  1.00 94.55           C  
ATOM   1674  HB2 PRO A 103     -23.197  17.742  30.146  1.00 94.55           H  
ATOM   1675  HB3 PRO A 103     -24.973  17.709  29.958  1.00 94.55           H  
ATOM   1676  O   PRO A 103     -22.061  16.475  27.504  1.00 94.55           O  
ATOM   1677  CG  PRO A 103     -24.226  16.207  31.303  1.00 94.55           C  
ATOM   1678  HG2 PRO A 103     -24.733  16.719  32.121  1.00 94.55           H  
ATOM   1679  HG3 PRO A 103     -23.248  15.846  31.622  1.00 94.55           H  
ATOM   1680  CD  PRO A 103     -25.053  15.046  30.765  1.00 94.55           C  
ATOM   1681  HD2 PRO A 103     -24.857  14.162  31.372  1.00 94.55           H  
ATOM   1682  HD3 PRO A 103     -26.112  15.301  30.809  1.00 94.55           H  
ATOM   1683  N   VAL A 104     -21.818  14.953  29.134  1.00 93.36           N  
ATOM   1684  H   VAL A 104     -22.266  14.454  29.889  1.00 93.36           H  
ATOM   1685  CA  VAL A 104     -20.444  14.582  28.761  1.00 93.36           C  
ATOM   1686  HA  VAL A 104     -19.853  15.492  28.666  1.00 93.36           H  
ATOM   1687  C   VAL A 104     -20.432  13.894  27.396  1.00 93.36           C  
ATOM   1688  CB  VAL A 104     -19.782  13.694  29.834  1.00 93.36           C  
ATOM   1689  HB  VAL A 104     -20.342  12.764  29.934  1.00 93.36           H  
ATOM   1690  O   VAL A 104     -19.648  14.273  26.532  1.00 93.36           O  
ATOM   1691  CG1 VAL A 104     -18.337  13.346  29.457  1.00 93.36           C  
ATOM   1692 HG11 VAL A 104     -18.317  12.742  28.550  1.00 93.36           H  
ATOM   1693 HG12 VAL A 104     -17.761  14.257  29.293  1.00 93.36           H  
ATOM   1694 HG13 VAL A 104     -17.872  12.769  30.256  1.00 93.36           H  
ATOM   1695  CG2 VAL A 104     -19.761  14.393  31.199  1.00 93.36           C  
ATOM   1696 HG21 VAL A 104     -19.246  13.768  31.929  1.00 93.36           H  
ATOM   1697 HG22 VAL A 104     -20.777  14.559  31.558  1.00 93.36           H  
ATOM   1698 HG23 VAL A 104     -19.245  15.350  31.123  1.00 93.36           H  
ATOM   1699  N   THR A 105     -21.333  12.935  27.157  1.00 93.57           N  
ATOM   1700  H   THR A 105     -21.940  12.647  27.910  1.00 93.57           H  
ATOM   1701  CA  THR A 105     -21.427  12.251  25.854  1.00 93.57           C  
ATOM   1702  HA  THR A 105     -20.443  11.855  25.606  1.00 93.57           H  
ATOM   1703  C   THR A 105     -21.806  13.198  24.715  1.00 93.57           C  
ATOM   1704  CB  THR A 105     -22.402  11.065  25.883  1.00 93.57           C  
ATOM   1705  HB  THR A 105     -22.461  10.648  24.878  1.00 93.57           H  
ATOM   1706  O   THR A 105     -21.240  13.095  23.630  1.00 93.57           O  
ATOM   1707  CG2 THR A 105     -21.928   9.951  26.814  1.00 93.57           C  
ATOM   1708 HG21 THR A 105     -20.967   9.569  26.467  1.00 93.57           H  
ATOM   1709 HG22 THR A 105     -21.820  10.316  27.835  1.00 93.57           H  
ATOM   1710 HG23 THR A 105     -22.654   9.138  26.801  1.00 93.57           H  
ATOM   1711  OG1 THR A 105     -23.704  11.435  26.275  1.00 93.57           O  
ATOM   1712  HG1 THR A 105     -23.678  12.236  26.805  1.00 93.57           H  
ATOM   1713  N   GLN A 106     -22.694  14.167  24.962  1.00 94.61           N  
ATOM   1714  H   GLN A 106     -23.137  14.201  25.869  1.00 94.61           H  
ATOM   1715  CA  GLN A 106     -23.057  15.194  23.981  1.00 94.61           C  
ATOM   1716  HA  GLN A 106     -23.348  14.711  23.048  1.00 94.61           H  
ATOM   1717  C   GLN A 106     -21.879  16.122  23.658  1.00 94.61           C  
ATOM   1718  CB  GLN A 106     -24.245  16.006  24.510  1.00 94.61           C  
ATOM   1719  HB2 GLN A 106     -24.372  16.895  23.892  1.00 94.61           H  
ATOM   1720  HB3 GLN A 106     -24.035  16.326  25.531  1.00 94.61           H  
ATOM   1721  O   GLN A 106     -21.658  16.445  22.492  1.00 94.61           O  
ATOM   1722  CG  GLN A 106     -25.557  15.207  24.475  1.00 94.61           C  
ATOM   1723  HG2 GLN A 106     -25.440  14.268  25.016  1.00 94.61           H  
ATOM   1724  HG3 GLN A 106     -25.798  14.972  23.438  1.00 94.61           H  
ATOM   1725  CD  GLN A 106     -26.727  15.967  25.091  1.00 94.61           C  
ATOM   1726  NE2 GLN A 106     -27.944  15.517  24.883  1.00 94.61           N  
ATOM   1727 HE21 GLN A 106     -28.687  16.062  25.299  1.00 94.61           H  
ATOM   1728 HE22 GLN A 106     -28.105  14.693  24.321  1.00 94.61           H  
ATOM   1729  OE1 GLN A 106     -26.585  16.965  25.777  1.00 94.61           O  
ATOM   1730  N   SER A 107     -21.091  16.498  24.670  1.00 94.72           N  
ATOM   1731  H   SER A 107     -21.360  16.240  25.608  1.00 94.72           H  
ATOM   1732  CA  SER A 107     -19.861  17.277  24.492  1.00 94.72           C  
ATOM   1733  HA  SER A 107     -20.088  18.175  23.918  1.00 94.72           H  
ATOM   1734  C   SER A 107     -18.789  16.497  23.722  1.00 94.72           C  
ATOM   1735  CB  SER A 107     -19.340  17.705  25.865  1.00 94.72           C  
ATOM   1736  HB2 SER A 107     -20.101  18.306  26.363  1.00 94.72           H  
ATOM   1737  HB3 SER A 107     -19.135  16.824  26.473  1.00 94.72           H  
ATOM   1738  O   SER A 107     -18.163  17.026  22.811  1.00 94.72           O  
ATOM   1739  OG  SER A 107     -18.157  18.466  25.735  1.00 94.72           O  
ATOM   1740  HG  SER A 107     -17.938  18.843  26.590  1.00 94.72           H  
ATOM   1741  N   ILE A 108     -18.584  15.211  24.018  1.00 95.55           N  
ATOM   1742  H   ILE A 108     -19.082  14.805  24.797  1.00 95.55           H  
ATOM   1743  CA  ILE A 108     -17.645  14.376  23.250  1.00 95.55           C  
ATOM   1744  HA  ILE A 108     -16.670  14.864  23.238  1.00 95.55           H  
ATOM   1745  C   ILE A 108     -18.102  14.270  21.792  1.00 95.55           C  
ATOM   1746  CB  ILE A 108     -17.480  12.990  23.908  1.00 95.55           C  
ATOM   1747  HB  ILE A 108     -18.470  12.569  24.085  1.00 95.55           H  
ATOM   1748  O   ILE A 108     -17.293  14.436  20.881  1.00 95.55           O  
ATOM   1749  CG1 ILE A 108     -16.746  13.136  25.261  1.00 95.55           C  
ATOM   1750 HG12 ILE A 108     -17.190  13.946  25.840  1.00 95.55           H  
ATOM   1751 HG13 ILE A 108     -15.703  13.400  25.082  1.00 95.55           H  
ATOM   1752  CG2 ILE A 108     -16.700  12.027  22.990  1.00 95.55           C  
ATOM   1753 HG21 ILE A 108     -15.725  12.448  22.745  1.00 95.55           H  
ATOM   1754 HG22 ILE A 108     -17.248  11.841  22.067  1.00 95.55           H  
ATOM   1755 HG23 ILE A 108     -16.558  11.060  23.474  1.00 95.55           H  
ATOM   1756  CD1 ILE A 108     -16.798  11.873  26.129  1.00 95.55           C  
ATOM   1757 HD11 ILE A 108     -16.353  12.090  27.100  1.00 95.55           H  
ATOM   1758 HD12 ILE A 108     -16.234  11.062  25.668  1.00 95.55           H  
ATOM   1759 HD13 ILE A 108     -17.833  11.565  26.274  1.00 95.55           H  
ATOM   1760  N   LEU A 109     -19.398  14.042  21.557  1.00 95.87           N  
ATOM   1761  H   LEU A 109     -20.019  13.901  22.341  1.00 95.87           H  
ATOM   1762  CA  LEU A 109     -19.950  13.958  20.208  1.00 95.87           C  
ATOM   1763  HA  LEU A 109     -19.407  13.174  19.679  1.00 95.87           H  
ATOM   1764  C   LEU A 109     -19.740  15.263  19.429  1.00 95.87           C  
ATOM   1765  CB  LEU A 109     -21.435  13.565  20.297  1.00 95.87           C  
ATOM   1766  HB2 LEU A 109     -21.967  14.339  20.851  1.00 95.87           H  
ATOM   1767  HB3 LEU A 109     -21.517  12.635  20.859  1.00 95.87           H  
ATOM   1768  O   LEU A 109     -19.316  15.208  18.275  1.00 95.87           O  
ATOM   1769  CG  LEU A 109     -22.121  13.382  18.930  1.00 95.87           C  
ATOM   1770  HG  LEU A 109     -22.056  14.308  18.359  1.00 95.87           H  
ATOM   1771  CD1 LEU A 109     -21.496  12.249  18.112  1.00 95.87           C  
ATOM   1772 HD11 LEU A 109     -22.067  12.100  17.196  1.00 95.87           H  
ATOM   1773 HD12 LEU A 109     -20.474  12.507  17.837  1.00 95.87           H  
ATOM   1774 HD13 LEU A 109     -21.496  11.325  18.691  1.00 95.87           H  
ATOM   1775  CD2 LEU A 109     -23.600  13.063  19.143  1.00 95.87           C  
ATOM   1776 HD21 LEU A 109     -23.706  12.132  19.700  1.00 95.87           H  
ATOM   1777 HD22 LEU A 109     -24.073  13.872  19.700  1.00 95.87           H  
ATOM   1778 HD23 LEU A 109     -24.099  12.965  18.179  1.00 95.87           H  
ATOM   1779  N   SER A 110     -19.971  16.428  20.044  1.00 95.12           N  
ATOM   1780  H   SER A 110     -20.291  16.433  21.002  1.00 95.12           H  
ATOM   1781  CA  SER A 110     -19.738  17.715  19.379  1.00 95.12           C  
ATOM   1782  HA  SER A 110     -20.304  17.710  18.448  1.00 95.12           H  
ATOM   1783  C   SER A 110     -18.262  17.902  19.010  1.00 95.12           C  
ATOM   1784  CB  SER A 110     -20.271  18.889  20.207  1.00 95.12           C  
ATOM   1785  HB2 SER A 110     -21.311  18.700  20.474  1.00 95.12           H  
ATOM   1786  HB3 SER A 110     -20.224  19.794  19.600  1.00 95.12           H  
ATOM   1787  O   SER A 110     -17.971  18.217  17.855  1.00 95.12           O  
ATOM   1788  OG  SER A 110     -19.513  19.086  21.377  1.00 95.12           O  
ATOM   1789  HG  SER A 110     -19.782  19.900  21.809  1.00 95.12           H  
ATOM   1790  N   HIS A 111     -17.326  17.593  19.914  1.00 95.04           N  
ATOM   1791  H   HIS A 111     -17.625  17.393  20.858  1.00 95.04           H  
ATOM   1792  CA  HIS A 111     -15.890  17.642  19.620  1.00 95.04           C  
ATOM   1793  HA  HIS A 111     -15.637  18.649  19.289  1.00 95.04           H  
ATOM   1794  C   HIS A 111     -15.489  16.686  18.490  1.00 95.04           C  
ATOM   1795  CB  HIS A 111     -15.076  17.334  20.882  1.00 95.04           C  
ATOM   1796  HB2 HIS A 111     -15.413  16.392  21.314  1.00 95.04           H  
ATOM   1797  HB3 HIS A 111     -14.029  17.217  20.601  1.00 95.04           H  
ATOM   1798  O   HIS A 111     -14.777  17.090  17.574  1.00 95.04           O  
ATOM   1799  CG  HIS A 111     -15.145  18.414  21.928  1.00 95.04           C  
ATOM   1800  CD2 HIS A 111     -14.646  19.686  21.835  1.00 95.04           C  
ATOM   1801  HD2 HIS A 111     -14.122  20.103  20.988  1.00 95.04           H  
ATOM   1802  ND1 HIS A 111     -15.723  18.300  23.167  1.00 95.04           N  
ATOM   1803  HD1 HIS A 111     -16.398  17.593  23.422  1.00 95.04           H  
ATOM   1804  CE1 HIS A 111     -15.582  19.469  23.805  1.00 95.04           C  
ATOM   1805  HE1 HIS A 111     -16.012  19.706  24.767  1.00 95.04           H  
ATOM   1806  NE2 HIS A 111     -14.932  20.349  23.032  1.00 95.04           N  
ATOM   1807  N   VAL A 112     -15.985  15.444  18.486  1.00 96.56           N  
ATOM   1808  H   VAL A 112     -16.550  15.153  19.271  1.00 96.56           H  
ATOM   1809  CA  VAL A 112     -15.709  14.476  17.409  1.00 96.56           C  
ATOM   1810  HA  VAL A 112     -14.629  14.384  17.291  1.00 96.56           H  
ATOM   1811  C   VAL A 112     -16.256  14.972  16.067  1.00 96.56           C  
ATOM   1812  CB  VAL A 112     -16.269  13.085  17.768  1.00 96.56           C  
ATOM   1813  HB  VAL A 112     -17.309  13.185  18.078  1.00 96.56           H  
ATOM   1814  O   VAL A 112     -15.582  14.851  15.043  1.00 96.56           O  
ATOM   1815  CG1 VAL A 112     -16.211  12.098  16.592  1.00 96.56           C  
ATOM   1816 HG11 VAL A 112     -15.194  12.040  16.204  1.00 96.56           H  
ATOM   1817 HG12 VAL A 112     -16.885  12.415  15.796  1.00 96.56           H  
ATOM   1818 HG13 VAL A 112     -16.523  11.109  16.925  1.00 96.56           H  
ATOM   1819  CG2 VAL A 112     -15.465  12.461  18.917  1.00 96.56           C  
ATOM   1820 HG21 VAL A 112     -15.441  13.129  19.778  1.00 96.56           H  
ATOM   1821 HG22 VAL A 112     -14.440  12.273  18.598  1.00 96.56           H  
ATOM   1822 HG23 VAL A 112     -15.925  11.522  19.223  1.00 96.56           H  
ATOM   1823  N   THR A 113     -17.450  15.573  16.045  1.00 96.26           N  
ATOM   1824  H   THR A 113     -17.989  15.613  16.898  1.00 96.26           H  
ATOM   1825  CA  THR A 113     -18.004  16.146  14.806  1.00 96.26           C  
ATOM   1826  HA  THR A 113     -17.928  15.389  14.025  1.00 96.26           H  
ATOM   1827  C   THR A 113     -17.213  17.353  14.305  1.00 96.26           C  
ATOM   1828  CB  THR A 113     -19.484  16.528  14.924  1.00 96.26           C  
ATOM   1829  HB  THR A 113     -19.785  16.965  13.972  1.00 96.26           H  
ATOM   1830  O   THR A 113     -17.058  17.505  13.093  1.00 96.26           O  
ATOM   1831  CG2 THR A 113     -20.393  15.321  15.152  1.00 96.26           C  
ATOM   1832 HG21 THR A 113     -20.054  14.725  16.000  1.00 96.26           H  
ATOM   1833 HG22 THR A 113     -21.411  15.661  15.338  1.00 96.26           H  
ATOM   1834 HG23 THR A 113     -20.387  14.691  14.262  1.00 96.26           H  
ATOM   1835  OG1 THR A 113     -19.743  17.496  15.911  1.00 96.26           O  
ATOM   1836  HG1 THR A 113     -19.053  17.490  16.579  1.00 96.26           H  
ATOM   1837  N   GLN A 114     -16.684  18.179  15.210  1.00 94.75           N  
ATOM   1838  H   GLN A 114     -16.859  18.012  16.191  1.00 94.75           H  
ATOM   1839  CA  GLN A 114     -15.827  19.311  14.865  1.00 94.75           C  
ATOM   1840  HA  GLN A 114     -16.320  19.892  14.087  1.00 94.75           H  
ATOM   1841  C   GLN A 114     -14.488  18.829  14.294  1.00 94.75           C  
ATOM   1842  CB  GLN A 114     -15.659  20.201  16.107  1.00 94.75           C  
ATOM   1843  HB2 GLN A 114     -16.641  20.529  16.448  1.00 94.75           H  
ATOM   1844  HB3 GLN A 114     -15.200  19.623  16.909  1.00 94.75           H  
ATOM   1845  O   GLN A 114     -14.121  19.229  13.191  1.00 94.75           O  
ATOM   1846  CG  GLN A 114     -14.785  21.435  15.847  1.00 94.75           C  
ATOM   1847  HG2 GLN A 114     -14.690  22.001  16.773  1.00 94.75           H  
ATOM   1848  HG3 GLN A 114     -13.783  21.111  15.566  1.00 94.75           H  
ATOM   1849  CD  GLN A 114     -15.327  22.375  14.774  1.00 94.75           C  
ATOM   1850  NE2 GLN A 114     -14.461  23.172  14.192  1.00 94.75           N  
ATOM   1851 HE21 GLN A 114     -13.481  23.064  14.410  1.00 94.75           H  
ATOM   1852 HE22 GLN A 114     -14.781  23.828  13.494  1.00 94.75           H  
ATOM   1853  OE1 GLN A 114     -16.509  22.404  14.442  1.00 94.75           O  
ATOM   1854  N   LEU A 115     -13.826  17.883  14.967  1.00 94.93           N  
ATOM   1855  H   LEU A 115     -14.170  17.614  15.878  1.00 94.93           H  
ATOM   1856  CA  LEU A 115     -12.588  17.263  14.487  1.00 94.93           C  
ATOM   1857  HA  LEU A 115     -11.825  18.033  14.373  1.00 94.93           H  
ATOM   1858  C   LEU A 115     -12.775  16.615  13.112  1.00 94.93           C  
ATOM   1859  CB  LEU A 115     -12.117  16.211  15.506  1.00 94.93           C  
ATOM   1860  HB2 LEU A 115     -11.365  15.579  15.034  1.00 94.93           H  
ATOM   1861  HB3 LEU A 115     -12.963  15.577  15.771  1.00 94.93           H  
ATOM   1862  O   LEU A 115     -11.944  16.790  12.226  1.00 94.93           O  
ATOM   1863  CG  LEU A 115     -11.505  16.802  16.788  1.00 94.93           C  
ATOM   1864  HG  LEU A 115     -12.182  17.538  17.221  1.00 94.93           H  
ATOM   1865  CD1 LEU A 115     -11.295  15.678  17.805  1.00 94.93           C  
ATOM   1866 HD11 LEU A 115     -10.868  16.091  18.719  1.00 94.93           H  
ATOM   1867 HD12 LEU A 115     -12.253  15.218  18.046  1.00 94.93           H  
ATOM   1868 HD13 LEU A 115     -10.616  14.927  17.400  1.00 94.93           H  
ATOM   1869  CD2 LEU A 115     -10.154  17.468  16.521  1.00 94.93           C  
ATOM   1870 HD21 LEU A 115     -10.279  18.341  15.881  1.00 94.93           H  
ATOM   1871 HD22 LEU A 115      -9.720  17.812  17.459  1.00 94.93           H  
ATOM   1872 HD23 LEU A 115      -9.469  16.768  16.042  1.00 94.93           H  
ATOM   1873  N   ARG A 116     -13.898  15.922  12.880  1.00 95.06           N  
ATOM   1874  H   ARG A 116     -14.521  15.762  13.659  1.00 95.06           H  
ATOM   1875  CA  ARG A 116     -14.217  15.348  11.564  1.00 95.06           C  
ATOM   1876  HA  ARG A 116     -13.405  14.677  11.282  1.00 95.06           H  
ATOM   1877  C   ARG A 116     -14.283  16.417  10.468  1.00 95.06           C  
ATOM   1878  CB  ARG A 116     -15.523  14.547  11.660  1.00 95.06           C  
ATOM   1879  HB2 ARG A 116     -16.337  15.213  11.946  1.00 95.06           H  
ATOM   1880  HB3 ARG A 116     -15.411  13.786  12.432  1.00 95.06           H  
ATOM   1881  O   ARG A 116     -13.792  16.175   9.367  1.00 95.06           O  
ATOM   1882  CG  ARG A 116     -15.873  13.862  10.331  1.00 95.06           C  
ATOM   1883  HG2 ARG A 116     -15.055  13.203  10.038  1.00 95.06           H  
ATOM   1884  HG3 ARG A 116     -16.021  14.612   9.555  1.00 95.06           H  
ATOM   1885  CD  ARG A 116     -17.160  13.045  10.466  1.00 95.06           C  
ATOM   1886  HD2 ARG A 116     -17.005  12.276  11.223  1.00 95.06           H  
ATOM   1887  HD3 ARG A 116     -17.964  13.707  10.789  1.00 95.06           H  
ATOM   1888  NE  ARG A 116     -17.523  12.417   9.183  1.00 95.06           N  
ATOM   1889  HE  ARG A 116     -16.930  12.628   8.393  1.00 95.06           H  
ATOM   1890  NH1 ARG A 116     -19.340  11.227   9.927  1.00 95.06           N  
ATOM   1891 HH11 ARG A 116     -19.175  11.578  10.859  1.00 95.06           H  
ATOM   1892 HH12 ARG A 116     -20.085  10.569   9.747  1.00 95.06           H  
ATOM   1893  NH2 ARG A 116     -18.726  11.081   7.785  1.00 95.06           N  
ATOM   1894 HH21 ARG A 116     -18.103  11.310   7.024  1.00 95.06           H  
ATOM   1895 HH22 ARG A 116     -19.479  10.428   7.622  1.00 95.06           H  
ATOM   1896  CZ  ARG A 116     -18.525  11.582   8.971  1.00 95.06           C  
ATOM   1897  N   LYS A 117     -14.884  17.581  10.746  1.00 93.48           N  
ATOM   1898  H   LYS A 117     -15.215  17.726  11.689  1.00 93.48           H  
ATOM   1899  CA  LYS A 117     -14.944  18.704   9.792  1.00 93.48           C  
ATOM   1900  HA  LYS A 117     -15.309  18.349   8.829  1.00 93.48           H  
ATOM   1901  C   LYS A 117     -13.559  19.288   9.526  1.00 93.48           C  
ATOM   1902  CB  LYS A 117     -15.877  19.810  10.305  1.00 93.48           C  
ATOM   1903  HB2 LYS A 117     -15.733  20.696   9.687  1.00 93.48           H  
ATOM   1904  HB3 LYS A 117     -15.602  20.072  11.327  1.00 93.48           H  
ATOM   1905  O   LYS A 117     -13.227  19.536   8.373  1.00 93.48           O  
ATOM   1906  CG  LYS A 117     -17.361  19.429  10.252  1.00 93.48           C  
ATOM   1907  HG2 LYS A 117     -17.531  18.499  10.794  1.00 93.48           H  
ATOM   1908  HG3 LYS A 117     -17.663  19.292   9.214  1.00 93.48           H  
ATOM   1909  CD  LYS A 117     -18.183  20.554  10.888  1.00 93.48           C  
ATOM   1910  HD2 LYS A 117     -17.845  20.697  11.915  1.00 93.48           H  
ATOM   1911  HD3 LYS A 117     -18.014  21.477  10.333  1.00 93.48           H  
ATOM   1912  CE  LYS A 117     -19.675  20.218  10.889  1.00 93.48           C  
ATOM   1913  HE2 LYS A 117     -20.006  20.079   9.860  1.00 93.48           H  
ATOM   1914  HE3 LYS A 117     -19.813  19.279  11.424  1.00 93.48           H  
ATOM   1915  NZ  LYS A 117     -20.447  21.301  11.546  1.00 93.48           N  
ATOM   1916  HZ1 LYS A 117     -20.111  21.435  12.489  1.00 93.48           H  
ATOM   1917  HZ2 LYS A 117     -21.431  21.078  11.583  1.00 93.48           H  
ATOM   1918  HZ3 LYS A 117     -20.324  22.173  11.052  1.00 93.48           H  
ATOM   1919  N   GLU A 118     -12.747  19.467  10.563  1.00 93.58           N  
ATOM   1920  H   GLU A 118     -13.094  19.274  11.492  1.00 93.58           H  
ATOM   1921  CA  GLU A 118     -11.380  19.985  10.437  1.00 93.58           C  
ATOM   1922  HA  GLU A 118     -11.399  20.936   9.904  1.00 93.58           H  
ATOM   1923  C   GLU A 118     -10.485  19.046   9.625  1.00 93.58           C  
ATOM   1924  CB  GLU A 118     -10.790  20.229  11.830  1.00 93.58           C  
ATOM   1925  HB2 GLU A 118      -9.719  20.409  11.737  1.00 93.58           H  
ATOM   1926  HB3 GLU A 118     -10.949  19.346  12.449  1.00 93.58           H  
ATOM   1927  O   GLU A 118      -9.830  19.491   8.684  1.00 93.58           O  
ATOM   1928  CG  GLU A 118     -11.442  21.456  12.484  1.00 93.58           C  
ATOM   1929  HG2 GLU A 118     -11.172  22.341  11.907  1.00 93.58           H  
ATOM   1930  HG3 GLU A 118     -12.526  21.354  12.437  1.00 93.58           H  
ATOM   1931  CD  GLU A 118     -11.036  21.661  13.947  1.00 93.58           C  
ATOM   1932  OE1 GLU A 118     -11.724  22.493  14.589  1.00 93.58           O  
ATOM   1933  OE2 GLU A 118     -10.100  20.978  14.416  1.00 93.58           O  
ATOM   1934  N   VAL A 119     -10.532  17.740   9.905  1.00 91.40           N  
ATOM   1935  H   VAL A 119     -11.060  17.447  10.715  1.00 91.40           H  
ATOM   1936  CA  VAL A 119      -9.806  16.717   9.135  1.00 91.40           C  
ATOM   1937  HA  VAL A 119      -8.746  16.969   9.127  1.00 91.40           H  
ATOM   1938  C   VAL A 119     -10.272  16.700   7.682  1.00 91.40           C  
ATOM   1939  CB  VAL A 119      -9.970  15.329   9.783  1.00 91.40           C  
ATOM   1940  HB  VAL A 119     -11.030  15.135   9.951  1.00 91.40           H  
ATOM   1941  O   VAL A 119      -9.445  16.687   6.775  1.00 91.40           O  
ATOM   1942  CG1 VAL A 119      -9.406  14.198   8.912  1.00 91.40           C  
ATOM   1943 HG11 VAL A 119      -9.989  14.091   7.998  1.00 91.40           H  
ATOM   1944 HG12 VAL A 119      -9.453  13.253   9.453  1.00 91.40           H  
ATOM   1945 HG13 VAL A 119      -8.369  14.407   8.650  1.00 91.40           H  
ATOM   1946  CG2 VAL A 119      -9.236  15.274  11.129  1.00 91.40           C  
ATOM   1947 HG21 VAL A 119      -9.567  16.079  11.785  1.00 91.40           H  
ATOM   1948 HG22 VAL A 119      -8.162  15.381  10.971  1.00 91.40           H  
ATOM   1949 HG23 VAL A 119      -9.434  14.322  11.621  1.00 91.40           H  
ATOM   1950  N   SER A 120     -11.583  16.764   7.444  1.00 89.79           N  
ATOM   1951  H   SER A 120     -12.215  16.759   8.232  1.00 89.79           H  
ATOM   1952  CA  SER A 120     -12.144  16.839   6.093  1.00 89.79           C  
ATOM   1953  HA  SER A 120     -11.841  15.953   5.536  1.00 89.79           H  
ATOM   1954  C   SER A 120     -11.633  18.072   5.336  1.00 89.79           C  
ATOM   1955  CB  SER A 120     -13.670  16.853   6.192  1.00 89.79           C  
ATOM   1956  HB2 SER A 120     -14.001  15.962   6.725  1.00 89.79           H  
ATOM   1957  HB3 SER A 120     -13.996  17.731   6.749  1.00 89.79           H  
ATOM   1958  O   SER A 120     -11.194  17.953   4.195  1.00 89.79           O  
ATOM   1959  OG  SER A 120     -14.268  16.860   4.919  1.00 89.79           O  
ATOM   1960  HG  SER A 120     -13.874  17.563   4.397  1.00 89.79           H  
ATOM   1961  N   ASN A 121     -11.647  19.250   5.965  1.00 90.46           N  
ATOM   1962  H   ASN A 121     -12.024  19.297   6.901  1.00 90.46           H  
ATOM   1963  CA  ASN A 121     -11.139  20.483   5.362  1.00 90.46           C  
ATOM   1964  HA  ASN A 121     -11.641  20.654   4.410  1.00 90.46           H  
ATOM   1965  C   ASN A 121      -9.638  20.396   5.063  1.00 90.46           C  
ATOM   1966  CB  ASN A 121     -11.431  21.661   6.303  1.00 90.46           C  
ATOM   1967  HB2 ASN A 121     -10.886  22.538   5.952  1.00 90.46           H  
ATOM   1968  HB3 ASN A 121     -11.076  21.423   7.306  1.00 90.46           H  
ATOM   1969  O   ASN A 121      -9.202  20.821   3.994  1.00 90.46           O  
ATOM   1970  CG  ASN A 121     -12.898  22.039   6.366  1.00 90.46           C  
ATOM   1971  ND2 ASN A 121     -13.281  22.804   7.361  1.00 90.46           N  
ATOM   1972 HD21 ASN A 121     -12.612  23.102   8.057  1.00 90.46           H  
ATOM   1973 HD22 ASN A 121     -14.255  23.072   7.364  1.00 90.46           H  
ATOM   1974  OD1 ASN A 121     -13.712  21.696   5.525  1.00 90.46           O  
ATOM   1975  N   LEU A 122      -8.858  19.806   5.974  1.00 90.14           N  
ATOM   1976  H   LEU A 122      -9.268  19.505   6.847  1.00 90.14           H  
ATOM   1977  CA  LEU A 122      -7.432  19.585   5.767  1.00 90.14           C  
ATOM   1978  HA  LEU A 122      -6.978  20.546   5.524  1.00 90.14           H  
ATOM   1979  C   LEU A 122      -7.189  18.642   4.581  1.00 90.14           C  
ATOM   1980  CB  LEU A 122      -6.810  19.056   7.070  1.00 90.14           C  
ATOM   1981  HB2 LEU A 122      -7.033  19.756   7.875  1.00 90.14           H  
ATOM   1982  HB3 LEU A 122      -7.276  18.102   7.319  1.00 90.14           H  
ATOM   1983  O   LEU A 122      -6.377  18.961   3.716  1.00 90.14           O  
ATOM   1984  CG  LEU A 122      -5.286  18.853   6.996  1.00 90.14           C  
ATOM   1985  HG  LEU A 122      -5.045  18.167   6.184  1.00 90.14           H  
ATOM   1986  CD1 LEU A 122      -4.534  20.168   6.776  1.00 90.14           C  
ATOM   1987 HD11 LEU A 122      -3.460  19.988   6.823  1.00 90.14           H  
ATOM   1988 HD12 LEU A 122      -4.810  20.894   7.540  1.00 90.14           H  
ATOM   1989 HD13 LEU A 122      -4.762  20.573   5.790  1.00 90.14           H  
ATOM   1990  CD2 LEU A 122      -4.797  18.229   8.302  1.00 90.14           C  
ATOM   1991 HD21 LEU A 122      -5.008  18.897   9.137  1.00 90.14           H  
ATOM   1992 HD22 LEU A 122      -3.724  18.049   8.246  1.00 90.14           H  
ATOM   1993 HD23 LEU A 122      -5.303  17.278   8.466  1.00 90.14           H  
ATOM   1994  N   MET A 123      -7.933  17.536   4.485  1.00 90.15           N  
ATOM   1995  H   MET A 123      -8.591  17.336   5.224  1.00 90.15           H  
ATOM   1996  CA  MET A 123      -7.829  16.594   3.365  1.00 90.15           C  
ATOM   1997  HA  MET A 123      -6.803  16.231   3.305  1.00 90.15           H  
ATOM   1998  C   MET A 123      -8.144  17.266   2.027  1.00 90.15           C  
ATOM   1999  CB  MET A 123      -8.764  15.395   3.576  1.00 90.15           C  
ATOM   2000  HB2 MET A 123      -9.761  15.746   3.843  1.00 90.15           H  
ATOM   2001  HB3 MET A 123      -8.836  14.845   2.638  1.00 90.15           H  
ATOM   2002  O   MET A 123      -7.377  17.120   1.081  1.00 90.15           O  
ATOM   2003  CG  MET A 123      -8.253  14.439   4.658  1.00 90.15           C  
ATOM   2004  HG2 MET A 123      -8.047  15.007   5.565  1.00 90.15           H  
ATOM   2005  HG3 MET A 123      -7.313  14.000   4.321  1.00 90.15           H  
ATOM   2006  SD  MET A 123      -9.401  13.098   5.086  1.00 90.15           S  
ATOM   2007  CE  MET A 123      -9.439  12.169   3.531  1.00 90.15           C  
ATOM   2008  HE1 MET A 123      -8.435  11.828   3.277  1.00 90.15           H  
ATOM   2009  HE2 MET A 123     -10.091  11.302   3.644  1.00 90.15           H  
ATOM   2010  HE3 MET A 123      -9.832  12.807   2.740  1.00 90.15           H  
ATOM   2011  N   PHE A 124      -9.210  18.068   1.952  1.00 88.16           N  
ATOM   2012  H   PHE A 124      -9.823  18.135   2.752  1.00 88.16           H  
ATOM   2013  CA  PHE A 124      -9.554  18.810   0.734  1.00 88.16           C  
ATOM   2014  HA  PHE A 124      -9.533  18.111  -0.102  1.00 88.16           H  
ATOM   2015  C   PHE A 124      -8.554  19.919   0.372  1.00 88.16           C  
ATOM   2016  CB  PHE A 124     -10.972  19.388   0.861  1.00 88.16           C  
ATOM   2017  HB2 PHE A 124     -11.134  20.101   0.052  1.00 88.16           H  
ATOM   2018  HB3 PHE A 124     -11.046  19.940   1.798  1.00 88.16           H  
ATOM   2019  O   PHE A 124      -8.561  20.379  -0.770  1.00 88.16           O  
ATOM   2020  CG  PHE A 124     -12.083  18.359   0.777  1.00 88.16           C  
ATOM   2021  CD1 PHE A 124     -12.207  17.555  -0.370  1.00 88.16           C  
ATOM   2022  HD1 PHE A 124     -11.501  17.663  -1.181  1.00 88.16           H  
ATOM   2023  CD2 PHE A 124     -13.019  18.226   1.820  1.00 88.16           C  
ATOM   2024  HD2 PHE A 124     -12.961  18.875   2.680  1.00 88.16           H  
ATOM   2025  CE1 PHE A 124     -13.223  16.586  -0.454  1.00 88.16           C  
ATOM   2026  HE1 PHE A 124     -13.303  15.946  -1.320  1.00 88.16           H  
ATOM   2027  CE2 PHE A 124     -14.034  17.256   1.735  1.00 88.16           C  
ATOM   2028  HE2 PHE A 124     -14.766  17.149   2.522  1.00 88.16           H  
ATOM   2029  CZ  PHE A 124     -14.124  16.425   0.608  1.00 88.16           C  
ATOM   2030  HZ  PHE A 124     -14.894  15.669   0.551  1.00 88.16           H  
ATOM   2031  N   SER A 125      -7.707  20.349   1.314  1.00 91.82           N  
ATOM   2032  H   SER A 125      -7.801  19.972   2.246  1.00 91.82           H  
ATOM   2033  CA  SER A 125      -6.647  21.335   1.064  1.00 91.82           C  
ATOM   2034  HA  SER A 125      -7.020  22.052   0.332  1.00 91.82           H  
ATOM   2035  C   SER A 125      -5.364  20.728   0.476  1.00 91.82           C  
ATOM   2036  CB  SER A 125      -6.348  22.119   2.347  1.00 91.82           C  
ATOM   2037  HB2 SER A 125      -7.281  22.363   2.854  1.00 91.82           H  
ATOM   2038  HB3 SER A 125      -5.856  23.055   2.080  1.00 91.82           H  
ATOM   2039  O   SER A 125      -4.540  21.465  -0.088  1.00 91.82           O  
ATOM   2040  OG  SER A 125      -5.500  21.407   3.227  1.00 91.82           O  
ATOM   2041  HG  SER A 125      -5.823  20.510   3.340  1.00 91.82           H  
ATOM   2042  N   LEU A 126      -5.194  19.402   0.594  1.00 94.75           N  
ATOM   2043  H   LEU A 126      -5.938  18.848   0.993  1.00 94.75           H  
ATOM   2044  CA  LEU A 126      -4.025  18.693   0.080  1.00 94.75           C  
ATOM   2045  HA  LEU A 126      -3.146  19.192   0.488  1.00 94.75           H  
ATOM   2046  C   LEU A 126      -3.986  18.751  -1.456  1.00 94.75           C  
ATOM   2047  CB  LEU A 126      -3.996  17.230   0.556  1.00 94.75           C  
ATOM   2048  HB2 LEU A 126      -3.219  16.699   0.005  1.00 94.75           H  
ATOM   2049  HB3 LEU A 126      -4.949  16.771   0.296  1.00 94.75           H  
ATOM   2050  O   LEU A 126      -5.022  18.582  -2.101  1.00 94.75           O  
ATOM   2051  CG  LEU A 126      -3.736  17.034   2.059  1.00 94.75           C  
ATOM   2052  HG  LEU A 126      -4.453  17.619   2.635  1.00 94.75           H  
ATOM   2053  CD1 LEU A 126      -3.918  15.560   2.421  1.00 94.75           C  
ATOM   2054 HD11 LEU A 126      -3.725  15.411   3.483  1.00 94.75           H  
ATOM   2055 HD12 LEU A 126      -3.231  14.954   1.831  1.00 94.75           H  
ATOM   2056 HD13 LEU A 126      -4.942  15.258   2.201  1.00 94.75           H  
ATOM   2057  CD2 LEU A 126      -2.318  17.451   2.460  1.00 94.75           C  
ATOM   2058 HD21 LEU A 126      -2.150  17.213   3.510  1.00 94.75           H  
ATOM   2059 HD22 LEU A 126      -1.589  16.919   1.849  1.00 94.75           H  
ATOM   2060 HD23 LEU A 126      -2.192  18.526   2.328  1.00 94.75           H  
ATOM   2061  N   PRO A 127      -2.805  18.982  -2.050  1.00 95.13           N  
ATOM   2062  CA  PRO A 127      -2.608  18.909  -3.493  1.00 95.13           C  
ATOM   2063  HA  PRO A 127      -3.218  19.686  -3.955  1.00 95.13           H  
ATOM   2064  C   PRO A 127      -2.978  17.552  -4.095  1.00 95.13           C  
ATOM   2065  CB  PRO A 127      -1.128  19.217  -3.717  1.00 95.13           C  
ATOM   2066  HB2 PRO A 127      -0.950  19.727  -4.663  1.00 95.13           H  
ATOM   2067  HB3 PRO A 127      -0.543  18.298  -3.665  1.00 95.13           H  
ATOM   2068  O   PRO A 127      -2.866  16.511  -3.442  1.00 95.13           O  
ATOM   2069  CG  PRO A 127      -0.803  20.116  -2.536  1.00 95.13           C  
ATOM   2070  HG2 PRO A 127       0.267  20.166  -2.331  1.00 95.13           H  
ATOM   2071  HG3 PRO A 127      -1.191  21.116  -2.734  1.00 95.13           H  
ATOM   2072  CD  PRO A 127      -1.594  19.466  -1.412  1.00 95.13           C  
ATOM   2073  HD2 PRO A 127      -1.055  18.614  -0.997  1.00 95.13           H  
ATOM   2074  HD3 PRO A 127      -1.800  20.212  -0.644  1.00 95.13           H  
ATOM   2075  N   LYS A 128      -3.369  17.568  -5.371  1.00 93.33           N  
ATOM   2076  H   LYS A 128      -3.456  18.467  -5.822  1.00 93.33           H  
ATOM   2077  CA  LYS A 128      -3.727  16.362  -6.129  1.00 93.33           C  
ATOM   2078  HA  LYS A 128      -4.288  15.701  -5.468  1.00 93.33           H  
ATOM   2079  C   LYS A 128      -2.505  15.554  -6.590  1.00 93.33           C  
ATOM   2080  CB  LYS A 128      -4.660  16.755  -7.295  1.00 93.33           C  
ATOM   2081  HB2 LYS A 128      -5.118  15.850  -7.693  1.00 93.33           H  
ATOM   2082  HB3 LYS A 128      -5.453  17.398  -6.915  1.00 93.33           H  
ATOM   2083  O   LYS A 128      -2.617  14.350  -6.775  1.00 93.33           O  
ATOM   2084  CG  LYS A 128      -3.926  17.476  -8.441  1.00 93.33           C  
ATOM   2085  HG2 LYS A 128      -3.378  18.334  -8.053  1.00 93.33           H  
ATOM   2086  HG3 LYS A 128      -3.205  16.769  -8.853  1.00 93.33           H  
ATOM   2087  CD  LYS A 128      -4.823  17.935  -9.603  1.00 93.33           C  
ATOM   2088  HD2 LYS A 128      -5.570  18.642  -9.242  1.00 93.33           H  
ATOM   2089  HD3 LYS A 128      -5.316  17.059 -10.026  1.00 93.33           H  
ATOM   2090  CE  LYS A 128      -3.927  18.605 -10.665  1.00 93.33           C  
ATOM   2091  HE2 LYS A 128      -3.700  19.625 -10.356  1.00 93.33           H  
ATOM   2092  HE3 LYS A 128      -2.977  18.070 -10.675  1.00 93.33           H  
ATOM   2093  NZ  LYS A 128      -4.478  18.568 -12.049  1.00 93.33           N  
ATOM   2094  HZ1 LYS A 128      -5.269  19.178 -12.198  1.00 93.33           H  
ATOM   2095  HZ2 LYS A 128      -4.705  17.620 -12.313  1.00 93.33           H  
ATOM   2096  HZ3 LYS A 128      -3.772  18.792 -12.736  1.00 93.33           H  
ATOM   2097  N   ASP A 129      -1.360  16.206  -6.791  1.00 94.59           N  
ATOM   2098  H   ASP A 129      -1.346  17.202  -6.623  1.00 94.59           H  
ATOM   2099  CA  ASP A 129      -0.128  15.619  -7.332  1.00 94.59           C  
ATOM   2100  HA  ASP A 129       0.017  14.628  -6.902  1.00 94.59           H  
ATOM   2101  C   ASP A 129       1.115  16.463  -6.974  1.00 94.59           C  
ATOM   2102  CB  ASP A 129      -0.268  15.425  -8.856  1.00 94.59           C  
ATOM   2103  HB2 ASP A 129       0.648  14.992  -9.257  1.00 94.59           H  
ATOM   2104  HB3 ASP A 129      -1.066  14.704  -9.033  1.00 94.59           H  
ATOM   2105  O   ASP A 129       1.026  17.522  -6.340  1.00 94.59           O  
ATOM   2106  CG  ASP A 129      -0.587  16.704  -9.633  1.00 94.59           C  
ATOM   2107  OD1 ASP A 129      -0.033  17.768  -9.273  1.00 94.59           O  
ATOM   2108  OD2 ASP A 129      -1.407  16.623 -10.573  1.00 94.59           O  
ATOM   2109  N   CYS A 130       2.300  15.992  -7.374  1.00 94.96           N  
ATOM   2110  H   CYS A 130       2.338  15.107  -7.859  1.00 94.96           H  
ATOM   2111  CA  CYS A 130       3.559  16.708  -7.155  1.00 94.96           C  
ATOM   2112  HA  CYS A 130       3.654  16.937  -6.094  1.00 94.96           H  
ATOM   2113  C   CYS A 130       3.661  18.024  -7.931  1.00 94.96           C  
ATOM   2114  CB  CYS A 130       4.714  15.800  -7.564  1.00 94.96           C  
ATOM   2115  HB2 CYS A 130       4.594  15.524  -8.611  1.00 94.96           H  
ATOM   2116  HB3 CYS A 130       5.654  16.344  -7.466  1.00 94.96           H  
ATOM   2117  O   CYS A 130       4.356  18.939  -7.485  1.00 94.96           O  
ATOM   2118  SG  CYS A 130       4.812  14.300  -6.581  1.00 94.96           S  
ATOM   2119  N   GLN A 131       2.971  18.147  -9.065  1.00 92.85           N  
ATOM   2120  H   GLN A 131       2.319  17.422  -9.328  1.00 92.85           H  
ATOM   2121  CA  GLN A 131       3.007  19.352  -9.885  1.00 92.85           C  
ATOM   2122  HA  GLN A 131       4.046  19.650 -10.024  1.00 92.85           H  
ATOM   2123  C   GLN A 131       2.277  20.496  -9.186  1.00 92.85           C  
ATOM   2124  CB  GLN A 131       2.414  19.032 -11.257  1.00 92.85           C  
ATOM   2125  HB2 GLN A 131       2.948  18.170 -11.657  1.00 92.85           H  
ATOM   2126  HB3 GLN A 131       1.362  18.765 -11.154  1.00 92.85           H  
ATOM   2127  O   GLN A 131       2.772  21.619  -9.162  1.00 92.85           O  
ATOM   2128  CG  GLN A 131       2.535  20.189 -12.263  1.00 92.85           C  
ATOM   2129  HG2 GLN A 131       1.907  21.024 -11.950  1.00 92.85           H  
ATOM   2130  HG3 GLN A 131       3.572  20.523 -12.307  1.00 92.85           H  
ATOM   2131  CD  GLN A 131       2.108  19.737 -13.656  1.00 92.85           C  
ATOM   2132  NE2 GLN A 131       2.276  20.531 -14.689  1.00 92.85           N  
ATOM   2133 HE21 GLN A 131       2.744  21.424 -14.618  1.00 92.85           H  
ATOM   2134 HE22 GLN A 131       2.061  20.091 -15.573  1.00 92.85           H  
ATOM   2135  OE1 GLN A 131       1.646  18.631 -13.853  1.00 92.85           O  
ATOM   2136  N   GLU A 132       1.149  20.227  -8.534  1.00 93.44           N  
ATOM   2137  H   GLU A 132       0.741  19.309  -8.639  1.00 93.44           H  
ATOM   2138  CA  GLU A 132       0.464  21.224  -7.718  1.00 93.44           C  
ATOM   2139  HA  GLU A 132       0.324  22.121  -8.320  1.00 93.44           H  
ATOM   2140  C   GLU A 132       1.298  21.639  -6.497  1.00 93.44           C  
ATOM   2141  CB  GLU A 132      -0.924  20.702  -7.340  1.00 93.44           C  
ATOM   2142  HB2 GLU A 132      -1.486  20.519  -8.256  1.00 93.44           H  
ATOM   2143  HB3 GLU A 132      -0.829  19.760  -6.800  1.00 93.44           H  
ATOM   2144  O   GLU A 132       1.410  22.833  -6.211  1.00 93.44           O  
ATOM   2145  CG  GLU A 132      -1.670  21.747  -6.499  1.00 93.44           C  
ATOM   2146  HG2 GLU A 132      -1.690  22.688  -7.049  1.00 93.44           H  
ATOM   2147  HG3 GLU A 132      -1.130  21.920  -5.568  1.00 93.44           H  
ATOM   2148  CD  GLU A 132      -3.102  21.354  -6.145  1.00 93.44           C  
ATOM   2149  OE1 GLU A 132      -3.769  22.227  -5.546  1.00 93.44           O  
ATOM   2150  OE2 GLU A 132      -3.511  20.200  -6.388  1.00 93.44           O  
ATOM   2151  N   TYR A 133       1.951  20.698  -5.809  1.00 93.86           N  
ATOM   2152  H   TYR A 133       1.824  19.730  -6.071  1.00 93.86           H  
ATOM   2153  CA  TYR A 133       2.916  21.045  -4.760  1.00 93.86           C  
ATOM   2154  HA  TYR A 133       2.399  21.593  -3.972  1.00 93.86           H  
ATOM   2155  C   TYR A 133       4.036  21.955  -5.290  1.00 93.86           C  
ATOM   2156  CB  TYR A 133       3.527  19.776  -4.163  1.00 93.86           C  
ATOM   2157  HB2 TYR A 133       3.635  19.023  -4.944  1.00 93.86           H  
ATOM   2158  HB3 TYR A 133       4.521  20.026  -3.792  1.00 93.86           H  
ATOM   2159  O   TYR A 133       4.366  22.961  -4.651  1.00 93.86           O  
ATOM   2160  CG  TYR A 133       2.782  19.184  -2.992  1.00 93.86           C  
ATOM   2161  CD1 TYR A 133       2.801  19.864  -1.761  1.00 93.86           C  
ATOM   2162  HD1 TYR A 133       3.336  20.798  -1.667  1.00 93.86           H  
ATOM   2163  CD2 TYR A 133       2.121  17.947  -3.104  1.00 93.86           C  
ATOM   2164  HD2 TYR A 133       2.108  17.416  -4.045  1.00 93.86           H  
ATOM   2165  CE1 TYR A 133       2.146  19.329  -0.641  1.00 93.86           C  
ATOM   2166  HE1 TYR A 133       2.173  19.850   0.304  1.00 93.86           H  
ATOM   2167  CE2 TYR A 133       1.464  17.402  -1.983  1.00 93.86           C  
ATOM   2168  HE2 TYR A 133       0.940  16.461  -2.051  1.00 93.86           H  
ATOM   2169  OH  TYR A 133       0.870  17.581   0.337  1.00 93.86           O  
ATOM   2170  HH  TYR A 133       0.935  18.147   1.110  1.00 93.86           H  
ATOM   2171  CZ  TYR A 133       1.482  18.093  -0.754  1.00 93.86           C  
ATOM   2172  N   PHE A 134       4.597  21.630  -6.457  1.00 91.09           N  
ATOM   2173  H   PHE A 134       4.313  20.771  -6.906  1.00 91.09           H  
ATOM   2174  CA  PHE A 134       5.629  22.426  -7.113  1.00 91.09           C  
ATOM   2175  HA  PHE A 134       6.474  22.530  -6.432  1.00 91.09           H  
ATOM   2176  C   PHE A 134       5.129  23.840  -7.451  1.00 91.09           C  
ATOM   2177  CB  PHE A 134       6.117  21.678  -8.360  1.00 91.09           C  
ATOM   2178  HB2 PHE A 134       5.284  21.502  -9.040  1.00 91.09           H  
ATOM   2179  HB3 PHE A 134       6.504  20.705  -8.058  1.00 91.09           H  
ATOM   2180  O   PHE A 134       5.801  24.827  -7.144  1.00 91.09           O  
ATOM   2181  CG  PHE A 134       7.205  22.416  -9.104  1.00 91.09           C  
ATOM   2182  CD1 PHE A 134       6.888  23.198 -10.230  1.00 91.09           C  
ATOM   2183  HD1 PHE A 134       5.873  23.235 -10.598  1.00 91.09           H  
ATOM   2184  CD2 PHE A 134       8.531  22.360  -8.640  1.00 91.09           C  
ATOM   2185  HD2 PHE A 134       8.780  21.756  -7.780  1.00 91.09           H  
ATOM   2186  CE1 PHE A 134       7.894  23.925 -10.887  1.00 91.09           C  
ATOM   2187  HE1 PHE A 134       7.655  24.510 -11.762  1.00 91.09           H  
ATOM   2188  CE2 PHE A 134       9.534  23.093  -9.297  1.00 91.09           C  
ATOM   2189  HE2 PHE A 134      10.555  23.055  -8.949  1.00 91.09           H  
ATOM   2190  CZ  PHE A 134       9.218  23.870 -10.422  1.00 91.09           C  
ATOM   2191  HZ  PHE A 134       9.993  24.418 -10.937  1.00 91.09           H  
ATOM   2192  N   LEU A 135       3.915  23.976  -7.986  1.00 90.27           N  
ATOM   2193  H   LEU A 135       3.414  23.137  -8.238  1.00 90.27           H  
ATOM   2194  CA  LEU A 135       3.293  25.276  -8.270  1.00 90.27           C  
ATOM   2195  HA  LEU A 135       3.974  25.871  -8.880  1.00 90.27           H  
ATOM   2196  C   LEU A 135       3.022  26.093  -7.000  1.00 90.27           C  
ATOM   2197  CB  LEU A 135       1.990  25.048  -9.044  1.00 90.27           C  
ATOM   2198  HB2 LEU A 135       1.382  24.333  -8.489  1.00 90.27           H  
ATOM   2199  HB3 LEU A 135       1.437  25.985  -9.094  1.00 90.27           H  
ATOM   2200  O   LEU A 135       3.147  27.314  -7.019  1.00 90.27           O  
ATOM   2201  CG  LEU A 135       2.208  24.530 -10.475  1.00 90.27           C  
ATOM   2202  HG  LEU A 135       2.914  23.700 -10.483  1.00 90.27           H  
ATOM   2203  CD1 LEU A 135       0.872  24.039 -11.018  1.00 90.27           C  
ATOM   2204 HD11 LEU A 135       0.505  23.225 -10.393  1.00 90.27           H  
ATOM   2205 HD12 LEU A 135       0.151  24.857 -11.022  1.00 90.27           H  
ATOM   2206 HD13 LEU A 135       1.029  23.646 -12.023  1.00 90.27           H  
ATOM   2207  CD2 LEU A 135       2.751  25.612 -11.409  1.00 90.27           C  
ATOM   2208 HD21 LEU A 135       3.745  25.921 -11.086  1.00 90.27           H  
ATOM   2209 HD22 LEU A 135       2.839  25.218 -12.421  1.00 90.27           H  
ATOM   2210 HD23 LEU A 135       2.093  26.481 -11.413  1.00 90.27           H  
ATOM   2211  N   ARG A 136       2.735  25.432  -5.872  1.00 91.51           N  
ATOM   2212  H   ARG A 136       2.584  24.436  -5.949  1.00 91.51           H  
ATOM   2213  CA  ARG A 136       2.617  26.062  -4.544  1.00 91.51           C  
ATOM   2214  HA  ARG A 136       2.090  27.009  -4.662  1.00 91.51           H  
ATOM   2215  C   ARG A 136       3.970  26.446  -3.918  1.00 91.51           C  
ATOM   2216  CB  ARG A 136       1.786  25.160  -3.612  1.00 91.51           C  
ATOM   2217  HB2 ARG A 136       2.236  24.168  -3.589  1.00 91.51           H  
ATOM   2218  HB3 ARG A 136       1.822  25.568  -2.602  1.00 91.51           H  
ATOM   2219  O   ARG A 136       4.007  26.853  -2.762  1.00 91.51           O  
ATOM   2220  CG  ARG A 136       0.303  25.038  -4.011  1.00 91.51           C  
ATOM   2221  HG2 ARG A 136      -0.166  26.022  -3.974  1.00 91.51           H  
ATOM   2222  HG3 ARG A 136       0.208  24.646  -5.023  1.00 91.51           H  
ATOM   2223  CD  ARG A 136      -0.401  24.098  -3.021  1.00 91.51           C  
ATOM   2224  HD2 ARG A 136      -0.351  24.553  -2.032  1.00 91.51           H  
ATOM   2225  HD3 ARG A 136       0.149  23.157  -2.997  1.00 91.51           H  
ATOM   2226  NE  ARG A 136      -1.810  23.802  -3.369  1.00 91.51           N  
ATOM   2227  HE  ARG A 136      -2.069  23.791  -4.345  1.00 91.51           H  
ATOM   2228  NH1 ARG A 136      -2.542  23.197  -1.261  1.00 91.51           N  
ATOM   2229 HH11 ARG A 136      -1.672  23.500  -0.847  1.00 91.51           H  
ATOM   2230 HH12 ARG A 136      -3.243  22.715  -0.716  1.00 91.51           H  
ATOM   2231  NH2 ARG A 136      -3.883  22.914  -2.972  1.00 91.51           N  
ATOM   2232 HH21 ARG A 136      -4.007  22.777  -3.965  1.00 91.51           H  
ATOM   2233 HH22 ARG A 136      -4.500  22.417  -2.346  1.00 91.51           H  
ATOM   2234  CZ  ARG A 136      -2.733  23.327  -2.543  1.00 91.51           C  
ATOM   2235  N   GLY A 137       5.080  26.308  -4.648  1.00 89.31           N  
ATOM   2236  H   GLY A 137       4.978  25.964  -5.591  1.00 89.31           H  
ATOM   2237  CA  GLY A 137       6.411  26.733  -4.204  1.00 89.31           C  
ATOM   2238  HA2 GLY A 137       6.970  27.087  -5.070  1.00 89.31           H  
ATOM   2239  HA3 GLY A 137       6.315  27.568  -3.510  1.00 89.31           H  
ATOM   2240  C   GLY A 137       7.247  25.650  -3.516  1.00 89.31           C  
ATOM   2241  O   GLY A 137       8.341  25.950  -3.044  1.00 89.31           O  
ATOM   2242  N   ASN A 138       6.794  24.391  -3.469  1.00 89.39           N  
ATOM   2243  H   ASN A 138       5.922  24.166  -3.925  1.00 89.39           H  
ATOM   2244  CA  ASN A 138       7.594  23.308  -2.885  1.00 89.39           C  
ATOM   2245  HA  ASN A 138       8.004  23.670  -1.942  1.00 89.39           H  
ATOM   2246  C   ASN A 138       8.776  22.958  -3.797  1.00 89.39           C  
ATOM   2247  CB  ASN A 138       6.739  22.075  -2.563  1.00 89.39           C  
ATOM   2248  HB2 ASN A 138       7.383  21.267  -2.215  1.00 89.39           H  
ATOM   2249  HB3 ASN A 138       6.225  21.724  -3.458  1.00 89.39           H  
ATOM   2250  O   ASN A 138       8.633  22.871  -5.017  1.00 89.39           O  
ATOM   2251  CG  ASN A 138       5.747  22.370  -1.458  1.00 89.39           C  
ATOM   2252  ND2 ASN A 138       4.604  22.925  -1.779  1.00 89.39           N  
ATOM   2253 HD21 ASN A 138       4.030  23.244  -1.012  1.00 89.39           H  
ATOM   2254 HD22 ASN A 138       4.404  23.128  -2.748  1.00 89.39           H  
ATOM   2255  OD1 ASN A 138       6.012  22.149  -0.292  1.00 89.39           O  
ATOM   2256  N   ARG A 139       9.959  22.777  -3.202  1.00 86.25           N  
ATOM   2257  H   ARG A 139      10.006  22.944  -2.207  1.00 86.25           H  
ATOM   2258  CA  ARG A 139      11.227  22.577  -3.931  1.00 86.25           C  
ATOM   2259  HA  ARG A 139      11.011  22.333  -4.971  1.00 86.25           H  
ATOM   2260  C   ARG A 139      12.058  21.389  -3.440  1.00 86.25           C  
ATOM   2261  CB  ARG A 139      12.045  23.886  -3.901  1.00 86.25           C  
ATOM   2262  HB2 ARG A 139      13.032  23.715  -4.329  1.00 86.25           H  
ATOM   2263  HB3 ARG A 139      12.195  24.180  -2.862  1.00 86.25           H  
ATOM   2264  O   ARG A 139      13.132  21.144  -3.971  1.00 86.25           O  
ATOM   2265  CG  ARG A 139      11.398  25.064  -4.652  1.00 86.25           C  
ATOM   2266  HG2 ARG A 139      12.011  25.951  -4.489  1.00 86.25           H  
ATOM   2267  HG3 ARG A 139      10.413  25.264  -4.229  1.00 86.25           H  
ATOM   2268  CD  ARG A 139      11.262  24.841  -6.165  1.00 86.25           C  
ATOM   2269  HD2 ARG A 139      12.260  24.746  -6.593  1.00 86.25           H  
ATOM   2270  HD3 ARG A 139      10.724  23.914  -6.366  1.00 86.25           H  
ATOM   2271  NE  ARG A 139      10.574  25.970  -6.819  1.00 86.25           N  
ATOM   2272  HE  ARG A 139      11.157  26.693  -7.216  1.00 86.25           H  
ATOM   2273  NH1 ARG A 139       8.428  25.218  -6.540  1.00 86.25           N  
ATOM   2274 HH11 ARG A 139       8.764  24.377  -6.092  1.00 86.25           H  
ATOM   2275 HH12 ARG A 139       7.463  25.235  -6.837  1.00 86.25           H  
ATOM   2276  NH2 ARG A 139       8.772  27.112  -7.635  1.00 86.25           N  
ATOM   2277 HH21 ARG A 139       9.378  27.799  -8.061  1.00 86.25           H  
ATOM   2278 HH22 ARG A 139       7.778  27.137  -7.811  1.00 86.25           H  
ATOM   2279  CZ  ARG A 139       9.270  26.095  -6.991  1.00 86.25           C  
ATOM   2280  N   HIS A 140      11.574  20.633  -2.458  1.00 86.42           N  
ATOM   2281  H   HIS A 140      10.646  20.821  -2.105  1.00 86.42           H  
ATOM   2282  CA  HIS A 140      12.311  19.500  -1.898  1.00 86.42           C  
ATOM   2283  HA  HIS A 140      13.371  19.613  -2.122  1.00 86.42           H  
ATOM   2284  C   HIS A 140      11.842  18.185  -2.519  1.00 86.42           C  
ATOM   2285  CB  HIS A 140      12.176  19.499  -0.371  1.00 86.42           C  
ATOM   2286  HB2 HIS A 140      11.127  19.391  -0.095  1.00 86.42           H  
ATOM   2287  HB3 HIS A 140      12.718  18.644   0.033  1.00 86.42           H  
ATOM   2288  O   HIS A 140      10.644  17.911  -2.559  1.00 86.42           O  
ATOM   2289  CG  HIS A 140      12.728  20.756   0.251  1.00 86.42           C  
ATOM   2290  CD2 HIS A 140      14.049  21.051   0.456  1.00 86.42           C  
ATOM   2291  HD2 HIS A 140      14.889  20.413   0.220  1.00 86.42           H  
ATOM   2292  ND1 HIS A 140      11.998  21.844   0.677  1.00 86.42           N  
ATOM   2293  HD1 HIS A 140      10.993  21.890   0.765  1.00 86.42           H  
ATOM   2294  CE1 HIS A 140      12.861  22.771   1.125  1.00 86.42           C  
ATOM   2295  HE1 HIS A 140      12.588  23.721   1.560  1.00 86.42           H  
ATOM   2296  NE2 HIS A 140      14.121  22.333   1.004  1.00 86.42           N  
ATOM   2297  N   ASN A 141      12.772  17.348  -2.973  1.00 87.97           N  
ATOM   2298  H   ASN A 141      13.744  17.618  -2.922  1.00 87.97           H  
ATOM   2299  CA  ASN A 141      12.446  15.970  -3.336  1.00 87.97           C  
ATOM   2300  HA  ASN A 141      11.586  15.978  -4.004  1.00 87.97           H  
ATOM   2301  C   ASN A 141      12.063  15.199  -2.069  1.00 87.97           C  
ATOM   2302  CB  ASN A 141      13.634  15.312  -4.062  1.00 87.97           C  
ATOM   2303  HB2 ASN A 141      14.507  15.324  -3.409  1.00 87.97           H  
ATOM   2304  HB3 ASN A 141      13.386  14.275  -4.287  1.00 87.97           H  
ATOM   2305  O   ASN A 141      12.644  15.428  -1.009  1.00 87.97           O  
ATOM   2306  CG  ASN A 141      13.986  15.994  -5.372  1.00 87.97           C  
ATOM   2307  ND2 ASN A 141      15.141  15.725  -5.927  1.00 87.97           N  
ATOM   2308 HD21 ASN A 141      15.364  16.244  -6.764  1.00 87.97           H  
ATOM   2309 HD22 ASN A 141      15.802  15.094  -5.496  1.00 87.97           H  
ATOM   2310  OD1 ASN A 141      13.232  16.781  -5.916  1.00 87.97           O  
ATOM   2311  N   GLY A 142      11.114  14.275  -2.163  1.00 88.94           N  
ATOM   2312  H   GLY A 142      10.633  14.132  -3.040  1.00 88.94           H  
ATOM   2313  CA  GLY A 142      10.730  13.477  -1.003  1.00 88.94           C  
ATOM   2314  HA2 GLY A 142      10.786  14.090  -0.103  1.00 88.94           H  
ATOM   2315  HA3 GLY A 142      11.428  12.648  -0.889  1.00 88.94           H  
ATOM   2316  C   GLY A 142       9.323  12.920  -1.088  1.00 88.94           C  
ATOM   2317  O   GLY A 142       8.661  13.013  -2.118  1.00 88.94           O  
ATOM   2318  N   SER A 143       8.878  12.324   0.015  1.00 92.94           N  
ATOM   2319  H   SER A 143       9.452  12.352   0.846  1.00 92.94           H  
ATOM   2320  CA  SER A 143       7.513  11.824   0.141  1.00 92.94           C  
ATOM   2321  HA  SER A 143       7.218  11.380  -0.810  1.00 92.94           H  
ATOM   2322  C   SER A 143       6.540  12.946   0.487  1.00 92.94           C  
ATOM   2323  CB  SER A 143       7.427  10.740   1.206  1.00 92.94           C  
ATOM   2324  HB2 SER A 143       6.384  10.445   1.327  1.00 92.94           H  
ATOM   2325  HB3 SER A 143       7.799  11.127   2.155  1.00 92.94           H  
ATOM   2326  O   SER A 143       6.756  13.678   1.450  1.00 92.94           O  
ATOM   2327  OG  SER A 143       8.184   9.613   0.821  1.00 92.94           O  
ATOM   2328  HG  SER A 143       8.761   9.870   0.098  1.00 92.94           H  
ATOM   2329  N   TYR A 144       5.444  13.024  -0.255  1.00 94.94           N  
ATOM   2330  H   TYR A 144       5.337  12.362  -1.011  1.00 94.94           H  
ATOM   2331  CA  TYR A 144       4.335  13.945  -0.033  1.00 94.94           C  
ATOM   2332  HA  TYR A 144       4.491  14.495   0.895  1.00 94.94           H  
ATOM   2333  C   TYR A 144       3.034  13.158   0.104  1.00 94.94           C  
ATOM   2334  CB  TYR A 144       4.259  14.962  -1.177  1.00 94.94           C  
ATOM   2335  HB2 TYR A 144       4.230  14.430  -2.128  1.00 94.94           H  
ATOM   2336  HB3 TYR A 144       3.325  15.516  -1.090  1.00 94.94           H  
ATOM   2337  O   TYR A 144       2.939  12.014  -0.343  1.00 94.94           O  
ATOM   2338  CG  TYR A 144       5.406  15.955  -1.189  1.00 94.94           C  
ATOM   2339  CD1 TYR A 144       5.217  17.259  -0.696  1.00 94.94           C  
ATOM   2340  HD1 TYR A 144       4.252  17.556  -0.313  1.00 94.94           H  
ATOM   2341  CD2 TYR A 144       6.664  15.575  -1.688  1.00 94.94           C  
ATOM   2342  HD2 TYR A 144       6.796  14.576  -2.077  1.00 94.94           H  
ATOM   2343  CE1 TYR A 144       6.278  18.184  -0.716  1.00 94.94           C  
ATOM   2344  HE1 TYR A 144       6.135  19.191  -0.353  1.00 94.94           H  
ATOM   2345  CE2 TYR A 144       7.734  16.488  -1.699  1.00 94.94           C  
ATOM   2346  HE2 TYR A 144       8.697  16.192  -2.088  1.00 94.94           H  
ATOM   2347  OH  TYR A 144       8.536  18.715  -1.277  1.00 94.94           O  
ATOM   2348  HH  TYR A 144       9.308  18.332  -1.701  1.00 94.94           H  
ATOM   2349  CZ  TYR A 144       7.535  17.800  -1.219  1.00 94.94           C  
ATOM   2350  N   VAL A 145       2.027  13.768   0.726  1.00 95.66           N  
ATOM   2351  H   VAL A 145       2.138  14.733   1.003  1.00 95.66           H  
ATOM   2352  CA  VAL A 145       0.691  13.180   0.854  1.00 95.66           C  
ATOM   2353  HA  VAL A 145       0.714  12.141   0.527  1.00 95.66           H  
ATOM   2354  C   VAL A 145      -0.257  13.937  -0.057  1.00 95.66           C  
ATOM   2355  CB  VAL A 145       0.190  13.185   2.307  1.00 95.66           C  
ATOM   2356  HB  VAL A 145       0.111  14.211   2.668  1.00 95.66           H  
ATOM   2357  O   VAL A 145      -0.494  15.121   0.146  1.00 95.66           O  
ATOM   2358  CG1 VAL A 145      -1.185  12.511   2.413  1.00 95.66           C  
ATOM   2359 HG11 VAL A 145      -1.919  13.047   1.811  1.00 95.66           H  
ATOM   2360 HG12 VAL A 145      -1.122  11.482   2.060  1.00 95.66           H  
ATOM   2361 HG13 VAL A 145      -1.521  12.520   3.450  1.00 95.66           H  
ATOM   2362  CG2 VAL A 145       1.154  12.417   3.222  1.00 95.66           C  
ATOM   2363 HG21 VAL A 145       0.757  12.390   4.237  1.00 95.66           H  
ATOM   2364 HG22 VAL A 145       2.124  12.913   3.248  1.00 95.66           H  
ATOM   2365 HG23 VAL A 145       1.282  11.398   2.858  1.00 95.66           H  
ATOM   2366  N   ILE A 146      -0.818  13.248  -1.039  1.00 95.64           N  
ATOM   2367  H   ILE A 146      -0.603  12.265  -1.125  1.00 95.64           H  
ATOM   2368  CA  ILE A 146      -1.839  13.808  -1.923  1.00 95.64           C  
ATOM   2369  HA  ILE A 146      -1.810  14.895  -1.859  1.00 95.64           H  
ATOM   2370  C   ILE A 146      -3.231  13.381  -1.476  1.00 95.64           C  
ATOM   2371  CB  ILE A 146      -1.574  13.438  -3.394  1.00 95.64           C  
ATOM   2372  HB  ILE A 146      -2.384  13.858  -3.991  1.00 95.64           H  
ATOM   2373  O   ILE A 146      -3.391  12.394  -0.749  1.00 95.64           O  
ATOM   2374  CG1 ILE A 146      -1.568  11.909  -3.617  1.00 95.64           C  
ATOM   2375 HG12 ILE A 146      -2.431  11.472  -3.114  1.00 95.64           H  
ATOM   2376 HG13 ILE A 146      -0.667  11.472  -3.187  1.00 95.64           H  
ATOM   2377  CG2 ILE A 146      -0.275  14.114  -3.850  1.00 95.64           C  
ATOM   2378 HG21 ILE A 146      -0.111  13.883  -4.903  1.00 95.64           H  
ATOM   2379 HG22 ILE A 146       0.574  13.767  -3.260  1.00 95.64           H  
ATOM   2380 HG23 ILE A 146      -0.370  15.195  -3.750  1.00 95.64           H  
ATOM   2381  CD1 ILE A 146      -1.665  11.493  -5.087  1.00 95.64           C  
ATOM   2382 HD11 ILE A 146      -0.706  11.612  -5.592  1.00 95.64           H  
ATOM   2383 HD12 ILE A 146      -2.423  12.085  -5.600  1.00 95.64           H  
ATOM   2384 HD13 ILE A 146      -1.963  10.446  -5.142  1.00 95.64           H  
ATOM   2385  N   TYR A 147      -4.244  14.098  -1.952  1.00 94.26           N  
ATOM   2386  H   TYR A 147      -4.034  14.902  -2.527  1.00 94.26           H  
ATOM   2387  CA  TYR A 147      -5.638  13.691  -1.830  1.00 94.26           C  
ATOM   2388  HA  TYR A 147      -5.687  12.672  -1.445  1.00 94.26           H  
ATOM   2389  C   TYR A 147      -6.316  13.694  -3.198  1.00 94.26           C  
ATOM   2390  CB  TYR A 147      -6.357  14.598  -0.831  1.00 94.26           C  
ATOM   2391  HB2 TYR A 147      -6.290  15.627  -1.182  1.00 94.26           H  
ATOM   2392  HB3 TYR A 147      -5.851  14.535   0.132  1.00 94.26           H  
ATOM   2393  O   TYR A 147      -6.407  14.725  -3.864  1.00 94.26           O  
ATOM   2394  CG  TYR A 147      -7.810  14.231  -0.631  1.00 94.26           C  
ATOM   2395  CD1 TYR A 147      -8.818  15.089  -1.104  1.00 94.26           C  
ATOM   2396  HD1 TYR A 147      -8.545  16.016  -1.586  1.00 94.26           H  
ATOM   2397  CD2 TYR A 147      -8.152  13.016  -0.008  1.00 94.26           C  
ATOM   2398  HD2 TYR A 147      -7.371  12.351   0.330  1.00 94.26           H  
ATOM   2399  CE1 TYR A 147     -10.168  14.733  -0.942  1.00 94.26           C  
ATOM   2400  HE1 TYR A 147     -10.957  15.377  -1.300  1.00 94.26           H  
ATOM   2401  CE2 TYR A 147      -9.503  12.652   0.143  1.00 94.26           C  
ATOM   2402  HE2 TYR A 147      -9.765  11.709   0.600  1.00 94.26           H  
ATOM   2403  OH  TYR A 147     -11.824  13.195  -0.160  1.00 94.26           O  
ATOM   2404  HH  TYR A 147     -11.934  12.330   0.241  1.00 94.26           H  
ATOM   2405  CZ  TYR A 147     -10.515  13.521  -0.315  1.00 94.26           C  
ATOM   2406  N   LEU A 148      -6.815  12.528  -3.608  1.00 89.37           N  
ATOM   2407  H   LEU A 148      -6.748  11.726  -2.999  1.00 89.37           H  
ATOM   2408  CA  LEU A 148      -7.563  12.372  -4.851  1.00 89.37           C  
ATOM   2409  HA  LEU A 148      -7.415  13.246  -5.485  1.00 89.37           H  
ATOM   2410  C   LEU A 148      -9.049  12.303  -4.522  1.00 89.37           C  
ATOM   2411  CB  LEU A 148      -7.060  11.140  -5.620  1.00 89.37           C  
ATOM   2412  HB2 LEU A 148      -7.699  10.981  -6.489  1.00 89.37           H  
ATOM   2413  HB3 LEU A 148      -7.144  10.265  -4.975  1.00 89.37           H  
ATOM   2414  O   LEU A 148      -9.517  11.332  -3.926  1.00 89.37           O  
ATOM   2415  CG  LEU A 148      -5.603  11.271  -6.096  1.00 89.37           C  
ATOM   2416  HG  LEU A 148      -4.956  11.479  -5.244  1.00 89.37           H  
ATOM   2417  CD1 LEU A 148      -5.146   9.961  -6.724  1.00 89.37           C  
ATOM   2418 HD11 LEU A 148      -5.787   9.714  -7.571  1.00 89.37           H  
ATOM   2419 HD12 LEU A 148      -4.121  10.072  -7.079  1.00 89.37           H  
ATOM   2420 HD13 LEU A 148      -5.187   9.158  -5.989  1.00 89.37           H  
ATOM   2421  CD2 LEU A 148      -5.429  12.384  -7.130  1.00 89.37           C  
ATOM   2422 HD21 LEU A 148      -4.381  12.417  -7.428  1.00 89.37           H  
ATOM   2423 HD22 LEU A 148      -6.052  12.187  -8.002  1.00 89.37           H  
ATOM   2424 HD23 LEU A 148      -5.668  13.356  -6.698  1.00 89.37           H  
ATOM   2425  N   LYS A 149      -9.786  13.348  -4.910  1.00 85.75           N  
ATOM   2426  H   LYS A 149      -9.311  14.100  -5.389  1.00 85.75           H  
ATOM   2427  CA  LYS A 149     -11.221  13.488  -4.617  1.00 85.75           C  
ATOM   2428  HA  LYS A 149     -11.366  13.489  -3.537  1.00 85.75           H  
ATOM   2429  C   LYS A 149     -12.036  12.304  -5.138  1.00 85.75           C  
ATOM   2430  CB  LYS A 149     -11.758  14.802  -5.205  1.00 85.75           C  
ATOM   2431  HB2 LYS A 149     -12.845  14.802  -5.118  1.00 85.75           H  
ATOM   2432  HB3 LYS A 149     -11.503  14.859  -6.263  1.00 85.75           H  
ATOM   2433  O   LYS A 149     -12.901  11.823  -4.415  1.00 85.75           O  
ATOM   2434  CG  LYS A 149     -11.209  16.028  -4.463  1.00 85.75           C  
ATOM   2435  HG2 LYS A 149     -10.121  16.042  -4.527  1.00 85.75           H  
ATOM   2436  HG3 LYS A 149     -11.502  15.967  -3.414  1.00 85.75           H  
ATOM   2437  CD  LYS A 149     -11.765  17.325  -5.058  1.00 85.75           C  
ATOM   2438  HD2 LYS A 149     -11.471  17.387  -6.106  1.00 85.75           H  
ATOM   2439  HD3 LYS A 149     -12.853  17.313  -4.992  1.00 85.75           H  
ATOM   2440  CE  LYS A 149     -11.205  18.524  -4.286  1.00 85.75           C  
ATOM   2441  HE2 LYS A 149     -10.117  18.472  -4.308  1.00 85.75           H  
ATOM   2442  HE3 LYS A 149     -11.518  18.446  -3.245  1.00 85.75           H  
ATOM   2443  NZ  LYS A 149     -11.665  19.809  -4.864  1.00 85.75           N  
ATOM   2444  HZ1 LYS A 149     -11.272  20.581  -4.345  1.00 85.75           H  
ATOM   2445  HZ2 LYS A 149     -12.673  19.869  -4.838  1.00 85.75           H  
ATOM   2446  HZ3 LYS A 149     -11.360  19.884  -5.824  1.00 85.75           H  
ATOM   2447  N   ASP A 150     -11.707  11.810  -6.329  1.00 85.14           N  
ATOM   2448  H   ASP A 150     -11.046  12.322  -6.895  1.00 85.14           H  
ATOM   2449  CA  ASP A 150     -12.452  10.732  -6.994  1.00 85.14           C  
ATOM   2450  HA  ASP A 150     -13.517  10.957  -6.941  1.00 85.14           H  
ATOM   2451  C   ASP A 150     -12.234   9.369  -6.321  1.00 85.14           C  
ATOM   2452  CB  ASP A 150     -12.055  10.683  -8.479  1.00 85.14           C  
ATOM   2453  HB2 ASP A 150     -12.693   9.964  -8.993  1.00 85.14           H  
ATOM   2454  HB3 ASP A 150     -11.024  10.336  -8.554  1.00 85.14           H  
ATOM   2455  O   ASP A 150     -13.130   8.531  -6.309  1.00 85.14           O  
ATOM   2456  CG  ASP A 150     -12.181  12.046  -9.172  1.00 85.14           C  
ATOM   2457  OD1 ASP A 150     -13.098  12.817  -8.807  1.00 85.14           O  
ATOM   2458  OD2 ASP A 150     -11.275  12.365  -9.971  1.00 85.14           O  
ATOM   2459  N   VAL A 151     -11.066   9.166  -5.700  1.00 85.43           N  
ATOM   2460  H   VAL A 151     -10.378   9.903  -5.742  1.00 85.43           H  
ATOM   2461  CA  VAL A 151     -10.750   7.947  -4.932  1.00 85.43           C  
ATOM   2462  HA  VAL A 151     -11.300   7.114  -5.369  1.00 85.43           H  
ATOM   2463  C   VAL A 151     -11.209   8.074  -3.472  1.00 85.43           C  
ATOM   2464  CB  VAL A 151      -9.244   7.613  -5.024  1.00 85.43           C  
ATOM   2465  HB  VAL A 151      -8.686   8.309  -4.398  1.00 85.43           H  
ATOM   2466  O   VAL A 151     -11.389   7.082  -2.770  1.00 85.43           O  
ATOM   2467  CG1 VAL A 151      -8.953   6.183  -4.556  1.00 85.43           C  
ATOM   2468 HG11 VAL A 151      -9.279   6.026  -3.528  1.00 85.43           H  
ATOM   2469 HG12 VAL A 151      -7.886   5.972  -4.633  1.00 85.43           H  
ATOM   2470 HG13 VAL A 151      -9.487   5.473  -5.186  1.00 85.43           H  
ATOM   2471  CG2 VAL A 151      -8.696   7.705  -6.457  1.00 85.43           C  
ATOM   2472 HG21 VAL A 151      -9.271   7.055  -7.118  1.00 85.43           H  
ATOM   2473 HG22 VAL A 151      -8.756   8.728  -6.827  1.00 85.43           H  
ATOM   2474 HG23 VAL A 151      -7.650   7.400  -6.485  1.00 85.43           H  
ATOM   2475  N   GLY A 152     -11.389   9.301  -2.973  1.00 87.44           N  
ATOM   2476  H   GLY A 152     -11.245  10.085  -3.593  1.00 87.44           H  
ATOM   2477  CA  GLY A 152     -11.846   9.571  -1.610  1.00 87.44           C  
ATOM   2478  HA2 GLY A 152     -12.755   8.999  -1.424  1.00 87.44           H  
ATOM   2479  HA3 GLY A 152     -12.085  10.632  -1.533  1.00 87.44           H  
ATOM   2480  C   GLY A 152     -10.829   9.223  -0.516  1.00 87.44           C  
ATOM   2481  O   GLY A 152     -11.195   9.182   0.659  1.00 87.44           O  
ATOM   2482  N   ARG A 153      -9.554   9.003  -0.867  1.00 89.22           N  
ATOM   2483  H   ARG A 153      -9.322   9.114  -1.843  1.00 89.22           H  
ATOM   2484  CA  ARG A 153      -8.478   8.628   0.067  1.00 89.22           C  
ATOM   2485  HA  ARG A 153      -8.827   8.831   1.080  1.00 89.22           H  
ATOM   2486  C   ARG A 153      -7.220   9.469  -0.136  1.00 89.22           C  
ATOM   2487  CB  ARG A 153      -8.204   7.112  -0.018  1.00 89.22           C  
ATOM   2488  HB2 ARG A 153      -9.158   6.585  -0.000  1.00 89.22           H  
ATOM   2489  HB3 ARG A 153      -7.640   6.807   0.864  1.00 89.22           H  
ATOM   2490  O   ARG A 153      -6.977  10.003  -1.219  1.00 89.22           O  
ATOM   2491  CG  ARG A 153      -7.413   6.682  -1.266  1.00 89.22           C  
ATOM   2492  HG2 ARG A 153      -6.393   7.057  -1.191  1.00 89.22           H  
ATOM   2493  HG3 ARG A 153      -7.872   7.116  -2.154  1.00 89.22           H  
ATOM   2494  CD  ARG A 153      -7.369   5.151  -1.401  1.00 89.22           C  
ATOM   2495  HD2 ARG A 153      -8.381   4.781  -1.564  1.00 89.22           H  
ATOM   2496  HD3 ARG A 153      -6.984   4.733  -0.471  1.00 89.22           H  
ATOM   2497  NE  ARG A 153      -6.510   4.731  -2.528  1.00 89.22           N  
ATOM   2498  HE  ARG A 153      -6.346   5.410  -3.258  1.00 89.22           H  
ATOM   2499  NH1 ARG A 153      -6.114   2.563  -1.881  1.00 89.22           N  
ATOM   2500 HH11 ARG A 153      -5.668   1.685  -2.105  1.00 89.22           H  
ATOM   2501 HH12 ARG A 153      -6.921   2.619  -1.277  1.00 89.22           H  
ATOM   2502  NH2 ARG A 153      -5.011   3.402  -3.622  1.00 89.22           N  
ATOM   2503 HH21 ARG A 153      -4.866   4.119  -4.319  1.00 89.22           H  
ATOM   2504 HH22 ARG A 153      -4.361   2.630  -3.598  1.00 89.22           H  
ATOM   2505  CZ  ARG A 153      -5.899   3.567  -2.683  1.00 89.22           C  
ATOM   2506  N   THR A 154      -6.412   9.578   0.913  1.00 92.63           N  
ATOM   2507  H   THR A 154      -6.635   9.079   1.762  1.00 92.63           H  
ATOM   2508  CA  THR A 154      -5.056  10.125   0.813  1.00 92.63           C  
ATOM   2509  HA  THR A 154      -5.056  10.915   0.061  1.00 92.63           H  
ATOM   2510  C   THR A 154      -4.081   9.052   0.345  1.00 92.63           C  
ATOM   2511  CB  THR A 154      -4.574  10.737   2.133  1.00 92.63           C  
ATOM   2512  HB  THR A 154      -3.516  10.984   2.049  1.00 92.63           H  
ATOM   2513  O   THR A 154      -4.314   7.853   0.517  1.00 92.63           O  
ATOM   2514  CG2 THR A 154      -5.345  12.006   2.483  1.00 92.63           C  
ATOM   2515 HG21 THR A 154      -5.205  12.740   1.689  1.00 92.63           H  
ATOM   2516 HG22 THR A 154      -6.407  11.784   2.587  1.00 92.63           H  
ATOM   2517 HG23 THR A 154      -4.967  12.424   3.415  1.00 92.63           H  
ATOM   2518  OG1 THR A 154      -4.756   9.830   3.195  1.00 92.63           O  
ATOM   2519  HG1 THR A 154      -4.309  10.184   3.967  1.00 92.63           H  
ATOM   2520  N   SER A 155      -2.980   9.461  -0.275  1.00 93.28           N  
ATOM   2521  H   SER A 155      -2.856  10.447  -0.457  1.00 93.28           H  
ATOM   2522  CA  SER A 155      -1.921   8.541  -0.696  1.00 93.28           C  
ATOM   2523  HA  SER A 155      -1.923   7.666  -0.046  1.00 93.28           H  
ATOM   2524  C   SER A 155      -0.557   9.200  -0.561  1.00 93.28           C  
ATOM   2525  CB  SER A 155      -2.167   8.056  -2.126  1.00 93.28           C  
ATOM   2526  HB2 SER A 155      -1.349   7.409  -2.441  1.00 93.28           H  
ATOM   2527  HB3 SER A 155      -2.228   8.910  -2.801  1.00 93.28           H  
ATOM   2528  O   SER A 155      -0.406  10.392  -0.824  1.00 93.28           O  
ATOM   2529  OG  SER A 155      -3.382   7.326  -2.162  1.00 93.28           O  
ATOM   2530  HG  SER A 155      -3.758   7.335  -1.279  1.00 93.28           H  
ATOM   2531  N   LYS A 156       0.434   8.425  -0.116  1.00 94.88           N  
ATOM   2532  H   LYS A 156       0.250   7.441   0.019  1.00 94.88           H  
ATOM   2533  CA  LYS A 156       1.823   8.872  -0.008  1.00 94.88           C  
ATOM   2534  HA  LYS A 156       1.840   9.945   0.182  1.00 94.88           H  
ATOM   2535  C   LYS A 156       2.519   8.600  -1.340  1.00 94.88           C  
ATOM   2536  CB  LYS A 156       2.491   8.154   1.174  1.00 94.88           C  
ATOM   2537  HB2 LYS A 156       1.837   8.223   2.043  1.00 94.88           H  
ATOM   2538  HB3 LYS A 156       2.603   7.100   0.920  1.00 94.88           H  
ATOM   2539  O   LYS A 156       2.525   7.465  -1.802  1.00 94.88           O  
ATOM   2540  CG  LYS A 156       3.861   8.739   1.558  1.00 94.88           C  
ATOM   2541  HG2 LYS A 156       4.507   8.792   0.682  1.00 94.88           H  
ATOM   2542  HG3 LYS A 156       3.733   9.744   1.961  1.00 94.88           H  
ATOM   2543  CD  LYS A 156       4.503   7.829   2.617  1.00 94.88           C  
ATOM   2544  HD2 LYS A 156       3.884   7.828   3.514  1.00 94.88           H  
ATOM   2545  HD3 LYS A 156       4.533   6.812   2.225  1.00 94.88           H  
ATOM   2546  CE  LYS A 156       5.932   8.237   2.983  1.00 94.88           C  
ATOM   2547  HE2 LYS A 156       5.920   9.214   3.467  1.00 94.88           H  
ATOM   2548  HE3 LYS A 156       6.515   8.310   2.065  1.00 94.88           H  
ATOM   2549  NZ  LYS A 156       6.549   7.217   3.869  1.00 94.88           N  
ATOM   2550  HZ1 LYS A 156       6.542   6.304   3.437  1.00 94.88           H  
ATOM   2551  HZ2 LYS A 156       7.522   7.403   4.064  1.00 94.88           H  
ATOM   2552  HZ3 LYS A 156       6.037   7.080   4.729  1.00 94.88           H  
ATOM   2553  N   ILE A 157       3.100   9.627  -1.944  1.00 95.40           N  
ATOM   2554  H   ILE A 157       3.061  10.527  -1.488  1.00 95.40           H  
ATOM   2555  CA  ILE A 157       3.801   9.549  -3.232  1.00 95.40           C  
ATOM   2556  HA  ILE A 157       3.939   8.504  -3.509  1.00 95.40           H  
ATOM   2557  C   ILE A 157       5.193  10.165  -3.114  1.00 95.40           C  
ATOM   2558  CB  ILE A 157       2.987  10.230  -4.353  1.00 95.40           C  
ATOM   2559  HB  ILE A 157       3.591  10.180  -5.259  1.00 95.40           H  
ATOM   2560  O   ILE A 157       5.426  10.999  -2.240  1.00 95.40           O  
ATOM   2561  CG1 ILE A 157       2.700  11.717  -4.038  1.00 95.40           C  
ATOM   2562 HG12 ILE A 157       3.593  12.194  -3.635  1.00 95.40           H  
ATOM   2563 HG13 ILE A 157       1.909  11.796  -3.292  1.00 95.40           H  
ATOM   2564  CG2 ILE A 157       1.686   9.455  -4.626  1.00 95.40           C  
ATOM   2565 HG21 ILE A 157       1.906   8.397  -4.771  1.00 95.40           H  
ATOM   2566 HG22 ILE A 157       1.212   9.828  -5.534  1.00 95.40           H  
ATOM   2567 HG23 ILE A 157       0.992   9.561  -3.792  1.00 95.40           H  
ATOM   2568  CD1 ILE A 157       2.310  12.505  -5.287  1.00 95.40           C  
ATOM   2569 HD11 ILE A 157       3.072  12.354  -6.052  1.00 95.40           H  
ATOM   2570 HD12 ILE A 157       1.354  12.163  -5.683  1.00 95.40           H  
ATOM   2571 HD13 ILE A 157       2.254  13.568  -5.050  1.00 95.40           H  
ATOM   2572  N   MET A 158       6.122   9.783  -3.989  1.00 94.32           N  
ATOM   2573  H   MET A 158       5.888   9.103  -4.698  1.00 94.32           H  
ATOM   2574  CA  MET A 158       7.417  10.453  -4.101  1.00 94.32           C  
ATOM   2575  HA  MET A 158       7.663  10.923  -3.149  1.00 94.32           H  
ATOM   2576  C   MET A 158       7.330  11.553  -5.158  1.00 94.32           C  
ATOM   2577  CB  MET A 158       8.528   9.432  -4.387  1.00 94.32           C  
ATOM   2578  HB2 MET A 158       8.604   8.743  -3.546  1.00 94.32           H  
ATOM   2579  HB3 MET A 158       8.274   8.843  -5.268  1.00 94.32           H  
ATOM   2580  O   MET A 158       6.891  11.315  -6.283  1.00 94.32           O  
ATOM   2581  CG  MET A 158       9.915  10.038  -4.593  1.00 94.32           C  
ATOM   2582  HG2 MET A 158       9.858  10.880  -5.283  1.00 94.32           H  
ATOM   2583  HG3 MET A 158      10.547   9.277  -5.051  1.00 94.32           H  
ATOM   2584  SD  MET A 158      10.706  10.558  -3.049  1.00 94.32           S  
ATOM   2585  CE  MET A 158      12.172  11.359  -3.739  1.00 94.32           C  
ATOM   2586  HE1 MET A 158      12.711  10.658  -4.376  1.00 94.32           H  
ATOM   2587  HE2 MET A 158      12.820  11.695  -2.930  1.00 94.32           H  
ATOM   2588  HE3 MET A 158      11.861  12.221  -4.331  1.00 94.32           H  
ATOM   2589  N   CYS A 159       7.792  12.745  -4.794  1.00 94.21           N  
ATOM   2590  H   CYS A 159       8.128  12.861  -3.848  1.00 94.21           H  
ATOM   2591  CA  CYS A 159       7.893  13.882  -5.690  1.00 94.21           C  
ATOM   2592  HA  CYS A 159       7.395  13.641  -6.630  1.00 94.21           H  
ATOM   2593  C   CYS A 159       9.341  14.217  -6.011  1.00 94.21           C  
ATOM   2594  CB  CYS A 159       7.206  15.101  -5.085  1.00 94.21           C  
ATOM   2595  HB2 CYS A 159       7.337  15.928  -5.782  1.00 94.21           H  
ATOM   2596  HB3 CYS A 159       7.713  15.358  -4.155  1.00 94.21           H  
ATOM   2597  O   CYS A 159      10.179  14.329  -5.110  1.00 94.21           O  
ATOM   2598  SG  CYS A 159       5.438  14.921  -4.772  1.00 94.21           S  
ATOM   2599  N   ILE A 160       9.599  14.463  -7.293  1.00 90.93           N  
ATOM   2600  H   ILE A 160       8.855  14.322  -7.962  1.00 90.93           H  
ATOM   2601  CA  ILE A 160      10.842  15.061  -7.776  1.00 90.93           C  
ATOM   2602  HA  ILE A 160      11.579  15.068  -6.974  1.00 90.93           H  
ATOM   2603  C   ILE A 160      10.533  16.513  -8.140  1.00 90.93           C  
ATOM   2604  CB  ILE A 160      11.438  14.243  -8.939  1.00 90.93           C  
ATOM   2605  HB  ILE A 160      10.764  14.318  -9.792  1.00 90.93           H  
ATOM   2606  O   ILE A 160       9.900  16.794  -9.155  1.00 90.93           O  
ATOM   2607  CG1 ILE A 160      11.586  12.737  -8.620  1.00 90.93           C  
ATOM   2608 HG12 ILE A 160      11.995  12.234  -9.496  1.00 90.93           H  
ATOM   2609 HG13 ILE A 160      10.596  12.313  -8.450  1.00 90.93           H  
ATOM   2610  CG2 ILE A 160      12.782  14.845  -9.378  1.00 90.93           C  
ATOM   2611 HG21 ILE A 160      13.215  14.233 -10.170  1.00 90.93           H  
ATOM   2612 HG22 ILE A 160      13.479  14.896  -8.542  1.00 90.93           H  
ATOM   2613 HG23 ILE A 160      12.632  15.848  -9.779  1.00 90.93           H  
ATOM   2614  CD1 ILE A 160      12.472  12.402  -7.413  1.00 90.93           C  
ATOM   2615 HD11 ILE A 160      12.482  11.322  -7.267  1.00 90.93           H  
ATOM   2616 HD12 ILE A 160      12.081  12.874  -6.511  1.00 90.93           H  
ATOM   2617 HD13 ILE A 160      13.493  12.741  -7.587  1.00 90.93           H  
ATOM   2618  N   MET A 161      10.921  17.437  -7.263  1.00 83.51           N  
ATOM   2619  H   MET A 161      11.514  17.135  -6.503  1.00 83.51           H  
ATOM   2620  CA  MET A 161      10.561  18.854  -7.324  1.00 83.51           C  
ATOM   2621  HA  MET A 161       9.624  18.967  -7.870  1.00 83.51           H  
ATOM   2622  C   MET A 161      11.590  19.718  -8.039  1.00 83.51           C  
ATOM   2623  CB  MET A 161      10.357  19.414  -5.910  1.00 83.51           C  
ATOM   2624  HB2 MET A 161      11.268  19.266  -5.329  1.00 83.51           H  
ATOM   2625  HB3 MET A 161      10.164  20.484  -5.985  1.00 83.51           H  
ATOM   2626  O   MET A 161      11.213  20.752  -8.571  1.00 83.51           O  
ATOM   2627  CG  MET A 161       9.183  18.783  -5.168  1.00 83.51           C  
ATOM   2628  HG2 MET A 161       9.390  17.725  -5.002  1.00 83.51           H  
ATOM   2629  HG3 MET A 161       9.102  19.267  -4.195  1.00 83.51           H  
ATOM   2630  SD  MET A 161       7.590  18.938  -6.007  1.00 83.51           S  
ATOM   2631  CE  MET A 161       6.544  18.356  -4.658  1.00 83.51           C  
ATOM   2632  HE1 MET A 161       6.452  19.143  -3.908  1.00 83.51           H  
ATOM   2633  HE2 MET A 161       7.001  17.493  -4.173  1.00 83.51           H  
ATOM   2634  HE3 MET A 161       5.567  18.074  -5.049  1.00 83.51           H  
ATOM   2635  N   VAL A 162      12.874  19.369  -8.032  1.00 65.86           N  
ATOM   2636  H   VAL A 162      13.152  18.514  -7.571  1.00 65.86           H  
ATOM   2637  CA  VAL A 162      13.928  20.236  -8.579  1.00 65.86           C  
ATOM   2638  HA  VAL A 162      13.524  20.821  -9.406  1.00 65.86           H  
ATOM   2639  C   VAL A 162      15.056  19.373  -9.136  1.00 65.86           C  
ATOM   2640  CB  VAL A 162      14.427  21.230  -7.498  1.00 65.86           C  
ATOM   2641  HB  VAL A 162      14.783  20.670  -6.633  1.00 65.86           H  
ATOM   2642  O   VAL A 162      15.592  18.521  -8.422  1.00 65.86           O  
ATOM   2643  CG1 VAL A 162      15.558  22.137  -7.979  1.00 65.86           C  
ATOM   2644 HG11 VAL A 162      15.715  22.976  -7.302  1.00 65.86           H  
ATOM   2645 HG12 VAL A 162      15.353  22.514  -8.982  1.00 65.86           H  
ATOM   2646 HG13 VAL A 162      16.480  21.556  -7.968  1.00 65.86           H  
ATOM   2647  CG2 VAL A 162      13.328  22.188  -7.022  1.00 65.86           C  
ATOM   2648 HG21 VAL A 162      13.747  22.896  -6.306  1.00 65.86           H  
ATOM   2649 HG22 VAL A 162      12.911  22.726  -7.873  1.00 65.86           H  
ATOM   2650 HG23 VAL A 162      12.544  21.630  -6.511  1.00 65.86           H  
ATOM   2651  N   SER A 163      15.408  19.605 -10.405  1.00 52.78           N  
ATOM   2652  H   SER A 163      14.916  20.316 -10.927  1.00 52.78           H  
ATOM   2653  CA  SER A 163      16.716  19.236 -10.943  1.00 52.78           C  
ATOM   2654  HA  SER A 163      16.953  18.225 -10.611  1.00 52.78           H  
ATOM   2655  C   SER A 163      17.757  20.187 -10.358  1.00 52.78           C  
ATOM   2656  CB  SER A 163      16.731  19.276 -12.481  1.00 52.78           C  
ATOM   2657  HB2 SER A 163      17.680  18.875 -12.839  1.00 52.78           H  
ATOM   2658  HB3 SER A 163      15.921  18.660 -12.871  1.00 52.78           H  
ATOM   2659  O   SER A 163      17.469  21.354 -10.114  1.00 52.78           O  
ATOM   2660  OG  SER A 163      16.586  20.605 -12.944  1.00 52.78           O  
ATOM   2661  HG  SER A 163      16.564  20.609 -13.903  1.00 52.78           H  
ATOM   2662  N   SER A 164      18.968  19.718 -10.097  1.00 43.26           N  
ATOM   2663  H   SER A 164      19.181  18.767 -10.365  1.00 43.26           H  
ATOM   2664  CA  SER A 164      20.069  20.457  -9.461  1.00 43.26           C  
ATOM   2665  HA  SER A 164      19.700  20.820  -8.502  1.00 43.26           H  
ATOM   2666  C   SER A 164      20.579  21.719 -10.204  1.00 43.26           C  
ATOM   2667  CB  SER A 164      21.197  19.455  -9.163  1.00 43.26           C  
ATOM   2668  HB2 SER A 164      20.922  18.895  -8.269  1.00 43.26           H  
ATOM   2669  HB3 SER A 164      22.140  19.962  -8.962  1.00 43.26           H  
ATOM   2670  O   SER A 164      21.716  22.131  -9.999  1.00 43.26           O  
ATOM   2671  OG  SER A 164      21.349  18.524 -10.222  1.00 43.26           O  
ATOM   2672  HG  SER A 164      21.902  18.899 -10.911  1.00 43.26           H  
ATOM   2673  N   GLN A 165      19.763  22.399 -11.013  1.00 40.18           N  
ATOM   2674  H   GLN A 165      18.816  22.061 -11.116  1.00 40.18           H  
ATOM   2675  CA  GLN A 165      20.127  23.599 -11.771  1.00 40.18           C  
ATOM   2676  HA  GLN A 165      21.164  23.487 -12.090  1.00 40.18           H  
ATOM   2677  C   GLN A 165      20.098  24.919 -10.978  1.00 40.18           C  
ATOM   2678  CB  GLN A 165      19.277  23.679 -13.044  1.00 40.18           C  
ATOM   2679  HB2 GLN A 165      18.227  23.513 -12.805  1.00 40.18           H  
ATOM   2680  HB3 GLN A 165      19.379  24.673 -13.480  1.00 40.18           H  
ATOM   2681  O   GLN A 165      20.483  25.957 -11.513  1.00 40.18           O  
ATOM   2682  CG  GLN A 165      19.751  22.656 -14.090  1.00 40.18           C  
ATOM   2683  HG2 GLN A 165      19.575  21.644 -13.726  1.00 40.18           H  
ATOM   2684  HG3 GLN A 165      20.821  22.778 -14.259  1.00 40.18           H  
ATOM   2685  CD  GLN A 165      19.040  22.823 -15.428  1.00 40.18           C  
ATOM   2686  NE2 GLN A 165      19.451  22.102 -16.447  1.00 40.18           N  
ATOM   2687 HE21 GLN A 165      20.260  21.500 -16.379  1.00 40.18           H  
ATOM   2688 HE22 GLN A 165      18.982  22.252 -17.329  1.00 40.18           H  
ATOM   2689  OE1 GLN A 165      18.102  23.589 -15.571  1.00 40.18           O  
ATOM   2690  N   SER A 166      19.779  24.925  -9.679  1.00 33.43           N  
ATOM   2691  H   SER A 166      19.488  24.067  -9.233  1.00 33.43           H  
ATOM   2692  CA  SER A 166      19.927  26.142  -8.856  1.00 33.43           C  
ATOM   2693  HA  SER A 166      19.529  26.972  -9.440  1.00 33.43           H  
ATOM   2694  C   SER A 166      21.386  26.536  -8.551  1.00 33.43           C  
ATOM   2695  CB  SER A 166      19.065  26.077  -7.591  1.00 33.43           C  
ATOM   2696  HB2 SER A 166      19.240  26.962  -6.980  1.00 33.43           H  
ATOM   2697  HB3 SER A 166      18.015  26.063  -7.884  1.00 33.43           H  
ATOM   2698  O   SER A 166      21.610  27.492  -7.813  1.00 33.43           O  
ATOM   2699  OG  SER A 166      19.342  24.911  -6.839  1.00 33.43           O  
ATOM   2700  HG  SER A 166      18.818  24.941  -6.035  1.00 33.43           H  
ATOM   2701  N   ARG A 167      22.394  25.864  -9.133  1.00 29.96           N  
ATOM   2702  H   ARG A 167      22.153  25.083  -9.726  1.00 29.96           H  
ATOM   2703  CA  ARG A 167      23.819  26.226  -8.980  1.00 29.96           C  
ATOM   2704  HA  ARG A 167      23.894  26.996  -8.212  1.00 29.96           H  
ATOM   2705  C   ARG A 167      24.481  26.921 -10.178  1.00 29.96           C  
ATOM   2706  CB  ARG A 167      24.631  25.020  -8.469  1.00 29.96           C  
ATOM   2707  HB2 ARG A 167      24.345  24.119  -9.011  1.00 29.96           H  
ATOM   2708  HB3 ARG A 167      25.691  25.199  -8.646  1.00 29.96           H  
ATOM   2709  O   ARG A 167      25.636  27.304 -10.041  1.00 29.96           O  
ATOM   2710  CG  ARG A 167      24.430  24.824  -6.959  1.00 29.96           C  
ATOM   2711  HG2 ARG A 167      23.408  24.500  -6.767  1.00 29.96           H  
ATOM   2712  HG3 ARG A 167      24.606  25.769  -6.446  1.00 29.96           H  
ATOM   2713  CD  ARG A 167      25.414  23.782  -6.418  1.00 29.96           C  
ATOM   2714  HD2 ARG A 167      26.427  24.112  -6.649  1.00 29.96           H  
ATOM   2715  HD3 ARG A 167      25.228  22.833  -6.920  1.00 29.96           H  
ATOM   2716  NE  ARG A 167      25.268  23.612  -4.960  1.00 29.96           N  
ATOM   2717  HE  ARG A 167      24.515  24.122  -4.522  1.00 29.96           H  
ATOM   2718  NH1 ARG A 167      27.052  22.201  -4.655  1.00 29.96           N  
ATOM   2719 HH11 ARG A 167      27.223  22.235  -5.650  1.00 29.96           H  
ATOM   2720 HH12 ARG A 167      27.657  21.666  -4.050  1.00 29.96           H  
ATOM   2721  NH2 ARG A 167      25.832  22.836  -2.894  1.00 29.96           N  
ATOM   2722 HH21 ARG A 167      26.473  22.341  -2.291  1.00 29.96           H  
ATOM   2723 HH22 ARG A 167      25.096  23.396  -2.487  1.00 29.96           H  
ATOM   2724  CZ  ARG A 167      26.047  22.884  -4.179  1.00 29.96           C  
ATOM   2725  N   ILE A 168      23.798  27.161 -11.303  1.00 31.02           N  
ATOM   2726  H   ILE A 168      22.848  26.828 -11.380  1.00 31.02           H  
ATOM   2727  CA  ILE A 168      24.446  27.758 -12.500  1.00 31.02           C  
ATOM   2728  HA  ILE A 168      25.525  27.724 -12.354  1.00 31.02           H  
ATOM   2729  C   ILE A 168      24.174  29.273 -12.658  1.00 31.02           C  
ATOM   2730  CB  ILE A 168      24.204  26.865 -13.747  1.00 31.02           C  
ATOM   2731  HB  ILE A 168      23.129  26.740 -13.884  1.00 31.02           H  
ATOM   2732  O   ILE A 168      24.795  29.940 -13.479  1.00 31.02           O  
ATOM   2733  CG1 ILE A 168      24.844  25.473 -13.490  1.00 31.02           C  
ATOM   2734 HG12 ILE A 168      24.456  25.057 -12.560  1.00 31.02           H  
ATOM   2735 HG13 ILE A 168      25.922  25.588 -13.378  1.00 31.02           H  
ATOM   2736  CG2 ILE A 168      24.790  27.466 -15.040  1.00 31.02           C  
ATOM   2737 HG21 ILE A 168      24.657  26.786 -15.880  1.00 31.02           H  
ATOM   2738 HG22 ILE A 168      25.851  27.681 -14.915  1.00 31.02           H  
ATOM   2739 HG23 ILE A 168      24.260  28.381 -15.305  1.00 31.02           H  
ATOM   2740  CD1 ILE A 168      24.578  24.419 -14.571  1.00 31.02           C  
ATOM   2741 HD11 ILE A 168      23.507  24.343 -14.760  1.00 31.02           H  
ATOM   2742 HD12 ILE A 168      25.099  24.665 -15.496  1.00 31.02           H  
ATOM   2743 HD13 ILE A 168      24.941  23.451 -14.225  1.00 31.02           H  
ATOM   2744  N   LEU A 169      23.358  29.882 -11.791  1.00 28.19           N  
ATOM   2745  H   LEU A 169      22.881  29.315 -11.106  1.00 28.19           H  
ATOM   2746  CA  LEU A 169      23.092  31.329 -11.815  1.00 28.19           C  
ATOM   2747  HA  LEU A 169      23.736  31.808 -12.552  1.00 28.19           H  
ATOM   2748  C   LEU A 169      23.448  32.026 -10.495  1.00 28.19           C  
ATOM   2749  CB  LEU A 169      21.632  31.588 -12.247  1.00 28.19           C  
ATOM   2750  HB2 LEU A 169      21.403  32.646 -12.119  1.00 28.19           H  
ATOM   2751  HB3 LEU A 169      20.975  31.026 -11.583  1.00 28.19           H  
ATOM   2752  O   LEU A 169      22.614  32.739  -9.959  1.00 28.19           O  
ATOM   2753  CG  LEU A 169      21.296  31.229 -13.704  1.00 28.19           C  
ATOM   2754  HG  LEU A 169      21.572  30.195 -13.906  1.00 28.19           H  
ATOM   2755  CD1 LEU A 169      19.788  31.377 -13.909  1.00 28.19           C  
ATOM   2756 HD11 LEU A 169      19.255  30.706 -13.235  1.00 28.19           H  
ATOM   2757 HD12 LEU A 169      19.531  31.107 -14.933  1.00 28.19           H  
ATOM   2758 HD13 LEU A 169      19.477  32.404 -13.720  1.00 28.19           H  
ATOM   2759  CD2 LEU A 169      22.004  32.148 -14.703  1.00 28.19           C  
ATOM   2760 HD21 LEU A 169      21.773  33.191 -14.490  1.00 28.19           H  
ATOM   2761 HD22 LEU A 169      21.676  31.906 -15.714  1.00 28.19           H  
ATOM   2762 HD23 LEU A 169      23.082  31.990 -14.656  1.00 28.19           H  
ATOM   2763  N   SER A 170      24.644  31.820  -9.930  1.00 26.80           N  
ATOM   2764  H   SER A 170      25.250  31.138 -10.364  1.00 26.80           H  
ATOM   2765  CA  SER A 170      25.221  32.697  -8.884  1.00 26.80           C  
ATOM   2766  HA  SER A 170      25.181  33.735  -9.214  1.00 26.80           H  
ATOM   2767  C   SER A 170      26.679  32.327  -8.590  1.00 26.80           C  
ATOM   2768  CB  SER A 170      24.465  32.591  -7.545  1.00 26.80           C  
ATOM   2769  HB2 SER A 170      24.317  31.539  -7.299  1.00 26.80           H  
ATOM   2770  HB3 SER A 170      25.067  33.041  -6.755  1.00 26.80           H  
ATOM   2771  O   SER A 170      26.949  31.366  -7.874  1.00 26.80           O  
ATOM   2772  OG  SER A 170      23.219  33.244  -7.560  1.00 26.80           O  
ATOM   2773  HG  SER A 170      22.819  33.078  -8.416  1.00 26.80           H  
ATOM   2774  N   ASN A 171      27.634  33.123  -9.074  1.00 26.76           N  
ATOM   2775  H   ASN A 171      27.352  33.881  -9.680  1.00 26.76           H  
ATOM   2776  CA  ASN A 171      29.028  33.104  -8.614  1.00 26.76           C  
ATOM   2777  HA  ASN A 171      29.379  32.072  -8.580  1.00 26.76           H  
ATOM   2778  C   ASN A 171      29.138  33.662  -7.181  1.00 26.76           C  
ATOM   2779  CB  ASN A 171      29.907  33.902  -9.603  1.00 26.76           C  
ATOM   2780  HB2 ASN A 171      29.401  34.823  -9.890  1.00 26.76           H  
ATOM   2781  HB3 ASN A 171      30.843  34.175  -9.116  1.00 26.76           H  
ATOM   2782  O   ASN A 171      29.735  34.713  -6.951  1.00 26.76           O  
ATOM   2783  CG  ASN A 171      30.312  33.126 -10.838  1.00 26.76           C  
ATOM   2784  ND2 ASN A 171      30.657  33.807 -11.905  1.00 26.76           N  
ATOM   2785 HD21 ASN A 171      30.639  34.817 -11.911  1.00 26.76           H  
ATOM   2786 HD22 ASN A 171      30.920  33.253 -12.707  1.00 26.76           H  
ATOM   2787  OD1 ASN A 171      30.367  31.912 -10.856  1.00 26.76           O  
ATOM   2788  N   THR A 172      28.534  33.005  -6.191  1.00 27.50           N  
ATOM   2789  H   THR A 172      27.989  32.184  -6.416  1.00 27.50           H  
ATOM   2790  CA  THR A 172      28.661  33.416  -4.788  1.00 27.50           C  
ATOM   2791  HA  THR A 172      29.598  33.963  -4.678  1.00 27.50           H  
ATOM   2792  C   THR A 172      28.765  32.193  -3.889  1.00 27.50           C  
ATOM   2793  CB  THR A 172      27.556  34.388  -4.350  1.00 27.50           C  
ATOM   2794  HB  THR A 172      26.614  33.857  -4.212  1.00 27.50           H  
ATOM   2795  O   THR A 172      27.793  31.517  -3.571  1.00 27.50           O  
ATOM   2796  CG2 THR A 172      27.946  35.112  -3.060  1.00 27.50           C  
ATOM   2797 HG21 THR A 172      27.146  35.797  -2.779  1.00 27.50           H  
ATOM   2798 HG22 THR A 172      28.867  35.677  -3.204  1.00 27.50           H  
ATOM   2799 HG23 THR A 172      28.085  34.391  -2.255  1.00 27.50           H  
ATOM   2800  OG1 THR A 172      27.390  35.393  -5.328  1.00 27.50           O  
ATOM   2801  HG1 THR A 172      28.222  35.477  -5.799  1.00 27.50           H  
ATOM   2802  N   ILE A 173      30.010  31.916  -3.515  1.00 27.49           N  
ATOM   2803  H   ILE A 173      30.732  32.531  -3.861  1.00 27.49           H  
ATOM   2804  CA  ILE A 173      30.430  30.941  -2.515  1.00 27.49           C  
ATOM   2805  HA  ILE A 173      30.098  29.941  -2.796  1.00 27.49           H  
ATOM   2806  C   ILE A 173      29.809  31.338  -1.172  1.00 27.49           C  
ATOM   2807  CB  ILE A 173      31.980  30.991  -2.434  1.00 27.49           C  
ATOM   2808  HB  ILE A 173      32.271  32.019  -2.217  1.00 27.49           H  
ATOM   2809  O   ILE A 173      30.203  32.363  -0.621  1.00 27.49           O  
ATOM   2810  CG1 ILE A 173      32.637  30.596  -3.781  1.00 27.49           C  
ATOM   2811 HG12 ILE A 173      32.129  31.087  -4.610  1.00 27.49           H  
ATOM   2812 HG13 ILE A 173      32.543  29.520  -3.929  1.00 27.49           H  
ATOM   2813  CG2 ILE A 173      32.521  30.108  -1.295  1.00 27.49           C  
ATOM   2814 HG21 ILE A 173      32.134  30.443  -0.332  1.00 27.49           H  
ATOM   2815 HG22 ILE A 173      33.608  30.173  -1.241  1.00 27.49           H  
ATOM   2816 HG23 ILE A 173      32.235  29.069  -1.455  1.00 27.49           H  
ATOM   2817  CD1 ILE A 173      34.117  30.993  -3.880  1.00 27.49           C  
ATOM   2818 HD11 ILE A 173      34.483  30.763  -4.881  1.00 27.49           H  
ATOM   2819 HD12 ILE A 173      34.228  32.062  -3.701  1.00 27.49           H  
ATOM   2820 HD13 ILE A 173      34.716  30.437  -3.159  1.00 27.49           H  
ATOM   2821  N   ILE A 174      28.893  30.534  -0.623  1.00 28.48           N  
ATOM   2822  H   ILE A 174      28.511  29.777  -1.171  1.00 28.48           H  
ATOM   2823  CA  ILE A 174      28.571  30.565   0.811  1.00 28.48           C  
ATOM   2824  HA  ILE A 174      29.429  30.999   1.324  1.00 28.48           H  
ATOM   2825  C   ILE A 174      28.405  29.132   1.339  1.00 28.48           C  
ATOM   2826  CB  ILE A 174      27.366  31.476   1.165  1.00 28.48           C  
ATOM   2827  HB  ILE A 174      26.472  31.084   0.677  1.00 28.48           H  
ATOM   2828  O   ILE A 174      27.550  28.379   0.881  1.00 28.48           O  
ATOM   2829  CG1 ILE A 174      27.600  32.929   0.683  1.00 28.48           C  
ATOM   2830 HG12 ILE A 174      27.678  32.921  -0.404  1.00 28.48           H  
ATOM   2831 HG13 ILE A 174      28.537  33.300   1.100  1.00 28.48           H  
ATOM   2832  CG2 ILE A 174      27.141  31.462   2.692  1.00 28.48           C  
ATOM   2833 HG21 ILE A 174      28.010  31.870   3.209  1.00 28.48           H  
ATOM   2834 HG22 ILE A 174      26.951  30.448   3.045  1.00 28.48           H  
ATOM   2835 HG23 ILE A 174      26.259  32.048   2.950  1.00 28.48           H  
ATOM   2836  CD1 ILE A 174      26.504  33.943   1.022  1.00 28.48           C  
ATOM   2837 HD11 ILE A 174      26.710  34.879   0.502  1.00 28.48           H  
ATOM   2838 HD12 ILE A 174      26.484  34.142   2.093  1.00 28.48           H  
ATOM   2839 HD13 ILE A 174      25.535  33.564   0.698  1.00 28.48           H  
ATOM   2840  N   GLY A 175      29.296  28.830   2.287  1.00 27.06           N  
ATOM   2841  H   GLY A 175      30.014  29.531   2.402  1.00 27.06           H  
ATOM   2842  CA  GLY A 175      29.314  27.826   3.357  1.00 27.06           C  
ATOM   2843  HA2 GLY A 175      29.314  28.376   4.298  1.00 27.06           H  
ATOM   2844  HA3 GLY A 175      30.270  27.305   3.317  1.00 27.06           H  
ATOM   2845  C   GLY A 175      28.198  26.791   3.512  1.00 27.06           C  
ATOM   2846  O   GLY A 175      27.015  27.106   3.529  1.00 27.06           O  
ATOM   2847  N   ASP A 176      28.666  25.565   3.756  1.00 25.79           N  
ATOM   2848  H   ASP A 176      29.657  25.457   3.596  1.00 25.79           H  
ATOM   2849  CA  ASP A 176      28.219  24.607   4.772  1.00 25.79           C  
ATOM   2850  HA  ASP A 176      28.604  23.639   4.453  1.00 25.79           H  
ATOM   2851  C   ASP A 176      26.715  24.410   5.005  1.00 25.79           C  
ATOM   2852  CB  ASP A 176      28.938  24.918   6.102  1.00 25.79           C  
ATOM   2853  HB2 ASP A 176      28.622  24.188   6.847  1.00 25.79           H  
ATOM   2854  HB3 ASP A 176      28.638  25.908   6.447  1.00 25.79           H  
ATOM   2855  O   ASP A 176      26.031  25.232   5.606  1.00 25.79           O  
ATOM   2856  CG  ASP A 176      30.468  24.862   5.995  1.00 25.79           C  
ATOM   2857  OD1 ASP A 176      30.958  24.279   4.999  1.00 25.79           O  
ATOM   2858  OD2 ASP A 176      31.130  25.418   6.895  1.00 25.79           O  
ATOM   2859  N   THR A 177      26.229  23.206   4.687  1.00 29.83           N  
ATOM   2860  H   THR A 177      26.760  22.673   4.013  1.00 29.83           H  
ATOM   2861  CA  THR A 177      25.411  22.411   5.624  1.00 29.83           C  
ATOM   2862  HA  THR A 177      25.961  22.390   6.565  1.00 29.83           H  
ATOM   2863  C   THR A 177      25.283  20.961   5.147  1.00 29.83           C  
ATOM   2864  CB  THR A 177      24.011  22.981   5.942  1.00 29.83           C  
ATOM   2865  HB  THR A 177      23.277  22.177   5.904  1.00 29.83           H  
ATOM   2866  O   THR A 177      24.855  20.656   4.034  1.00 29.83           O  
ATOM   2867  CG2 THR A 177      23.965  23.584   7.351  1.00 29.83           C  
ATOM   2868 HG21 THR A 177      24.126  22.799   8.089  1.00 29.83           H  
ATOM   2869 HG22 THR A 177      22.982  24.024   7.519  1.00 29.83           H  
ATOM   2870 HG23 THR A 177      24.724  24.357   7.481  1.00 29.83           H  
ATOM   2871  OG1 THR A 177      23.615  23.980   5.040  1.00 29.83           O  
ATOM   2872  HG1 THR A 177      24.298  24.652   5.091  1.00 29.83           H  
ATOM   2873  N   VAL A 178      25.705  20.055   6.025  1.00 28.06           N  
ATOM   2874  H   VAL A 178      26.031  20.408   6.914  1.00 28.06           H  
ATOM   2875  CA  VAL A 178      25.607  18.597   5.929  1.00 28.06           C  
ATOM   2876  HA  VAL A 178      25.843  18.265   4.918  1.00 28.06           H  
ATOM   2877  C   VAL A 178      24.183  18.178   6.292  1.00 28.06           C  
ATOM   2878  CB  VAL A 178      26.619  17.985   6.930  1.00 28.06           C  
ATOM   2879  HB  VAL A 178      26.468  18.440   7.909  1.00 28.06           H  
ATOM   2880  O   VAL A 178      23.804  18.344   7.443  1.00 28.06           O  
ATOM   2881  CG1 VAL A 178      26.482  16.467   7.098  1.00 28.06           C  
ATOM   2882 HG11 VAL A 178      26.590  15.968   6.135  1.00 28.06           H  
ATOM   2883 HG12 VAL A 178      27.252  16.101   7.778  1.00 28.06           H  
ATOM   2884 HG13 VAL A 178      25.514  16.219   7.533  1.00 28.06           H  
ATOM   2885  CG2 VAL A 178      28.062  18.283   6.497  1.00 28.06           C  
ATOM   2886 HG21 VAL A 178      28.260  17.845   5.519  1.00 28.06           H  
ATOM   2887 HG22 VAL A 178      28.234  19.358   6.451  1.00 28.06           H  
ATOM   2888 HG23 VAL A 178      28.759  17.863   7.222  1.00 28.06           H  
ATOM   2889  N   LEU A 179      23.422  17.611   5.347  1.00 28.46           N  
ATOM   2890  H   LEU A 179      23.752  17.632   4.393  1.00 28.46           H  
ATOM   2891  CA  LEU A 179      22.191  16.849   5.610  1.00 28.46           C  
ATOM   2892  HA  LEU A 179      22.283  16.383   6.592  1.00 28.46           H  
ATOM   2893  C   LEU A 179      22.030  15.696   4.587  1.00 28.46           C  
ATOM   2894  CB  LEU A 179      20.955  17.781   5.654  1.00 28.46           C  
ATOM   2895  HB2 LEU A 179      21.050  18.518   4.855  1.00 28.46           H  
ATOM   2896  HB3 LEU A 179      20.069  17.185   5.436  1.00 28.46           H  
ATOM   2897  O   LEU A 179      21.772  15.910   3.404  1.00 28.46           O  
ATOM   2898  CG  LEU A 179      20.702  18.515   6.995  1.00 28.46           C  
ATOM   2899  HG  LEU A 179      21.584  19.078   7.299  1.00 28.46           H  
ATOM   2900  CD1 LEU A 179      19.599  19.558   6.834  1.00 28.46           C  
ATOM   2901 HD11 LEU A 179      19.451  20.086   7.776  1.00 28.46           H  
ATOM   2902 HD12 LEU A 179      19.889  20.281   6.073  1.00 28.46           H  
ATOM   2903 HD13 LEU A 179      18.668  19.074   6.539  1.00 28.46           H  
ATOM   2904  CD2 LEU A 179      20.292  17.558   8.122  1.00 28.46           C  
ATOM   2905 HD21 LEU A 179      21.112  16.880   8.355  1.00 28.46           H  
ATOM   2906 HD22 LEU A 179      19.418  16.978   7.826  1.00 28.46           H  
ATOM   2907 HD23 LEU A 179      20.060  18.126   9.023  1.00 28.46           H  
ATOM   2908  N   ASP A 180      22.308  14.489   5.088  1.00 29.02           N  
ATOM   2909  H   ASP A 180      22.787  14.546   5.975  1.00 29.02           H  
ATOM   2910  CA  ASP A 180      21.523  13.240   5.025  1.00 29.02           C  
ATOM   2911  HA  ASP A 180      22.208  12.518   5.471  1.00 29.02           H  
ATOM   2912  C   ASP A 180      21.111  12.583   3.669  1.00 29.02           C  
ATOM   2913  CB  ASP A 180      20.353  13.376   6.031  1.00 29.02           C  
ATOM   2914  HB2 ASP A 180      19.431  13.574   5.485  1.00 29.02           H  
ATOM   2915  HB3 ASP A 180      20.527  14.235   6.679  1.00 29.02           H  
ATOM   2916  O   ASP A 180      20.189  13.000   2.972  1.00 29.02           O  
ATOM   2917  CG  ASP A 180      20.146  12.166   6.953  1.00 29.02           C  
ATOM   2918  OD1 ASP A 180      20.884  11.166   6.809  1.00 29.02           O  
ATOM   2919  OD2 ASP A 180      19.260  12.264   7.824  1.00 29.02           O  
ATOM   2920  N   ASN A 181      21.808  11.486   3.328  1.00 29.11           N  
ATOM   2921  H   ASN A 181      22.648  11.369   3.877  1.00 29.11           H  
ATOM   2922  CA  ASN A 181      21.326  10.170   2.845  1.00 29.11           C  
ATOM   2923  HA  ASN A 181      22.202   9.720   2.377  1.00 29.11           H  
ATOM   2924  C   ASN A 181      20.271  10.019   1.714  1.00 29.11           C  
ATOM   2925  CB  ASN A 181      21.047   9.297   4.086  1.00 29.11           C  
ATOM   2926  HB2 ASN A 181      20.279   9.768   4.699  1.00 29.11           H  
ATOM   2927  HB3 ASN A 181      20.681   8.315   3.787  1.00 29.11           H  
ATOM   2928  O   ASN A 181      19.525   9.038   1.690  1.00 29.11           O  
ATOM   2929  CG  ASN A 181      22.296   9.055   4.920  1.00 29.11           C  
ATOM   2930  ND2 ASN A 181      22.156   8.821   6.197  1.00 29.11           N  
ATOM   2931 HD21 ASN A 181      21.377   9.301   6.624  1.00 29.11           H  
ATOM   2932 HD22 ASN A 181      23.014   8.728   6.721  1.00 29.11           H  
ATOM   2933  OD1 ASN A 181      23.417   9.105   4.438  1.00 29.11           O  
ATOM   2934  N   GLY A 182      20.252  10.896   0.703  1.00 34.75           N  
ATOM   2935  H   GLY A 182      20.737  11.769   0.856  1.00 34.75           H  
ATOM   2936  CA  GLY A 182      19.419  10.724  -0.511  1.00 34.75           C  
ATOM   2937  HA2 GLY A 182      18.651  11.497  -0.501  1.00 34.75           H  
ATOM   2938  HA3 GLY A 182      18.910   9.761  -0.484  1.00 34.75           H  
ATOM   2939  C   GLY A 182      20.143  10.810  -1.866  1.00 34.75           C  
ATOM   2940  O   GLY A 182      19.479  10.843  -2.903  1.00 34.75           O  
ATOM   2941  N   LYS A 183      21.479  10.895  -1.879  1.00 35.76           N  
ATOM   2942  H   LYS A 183      21.967  10.717  -1.013  1.00 35.76           H  
ATOM   2943  CA  LYS A 183      22.252  11.515  -2.973  1.00 35.76           C  
ATOM   2944  HA  LYS A 183      21.631  12.296  -3.413  1.00 35.76           H  
ATOM   2945  C   LYS A 183      22.602  10.642  -4.187  1.00 35.76           C  
ATOM   2946  CB  LYS A 183      23.501  12.203  -2.386  1.00 35.76           C  
ATOM   2947  HB2 LYS A 183      23.983  11.544  -1.664  1.00 35.76           H  
ATOM   2948  HB3 LYS A 183      24.215  12.400  -3.185  1.00 35.76           H  
ATOM   2949  O   LYS A 183      23.028  11.205  -5.185  1.00 35.76           O  
ATOM   2950  CG  LYS A 183      23.130  13.545  -1.733  1.00 35.76           C  
ATOM   2951  HG2 LYS A 183      22.403  13.377  -0.939  1.00 35.76           H  
ATOM   2952  HG3 LYS A 183      22.679  14.189  -2.489  1.00 35.76           H  
ATOM   2953  CD  LYS A 183      24.355  14.255  -1.147  1.00 35.76           C  
ATOM   2954  HD2 LYS A 183      25.106  14.382  -1.927  1.00 35.76           H  
ATOM   2955  HD3 LYS A 183      24.770  13.639  -0.349  1.00 35.76           H  
ATOM   2956  CE  LYS A 183      23.938  15.625  -0.596  1.00 35.76           C  
ATOM   2957  HE2 LYS A 183      23.116  15.481   0.104  1.00 35.76           H  
ATOM   2958  HE3 LYS A 183      23.571  16.234  -1.422  1.00 35.76           H  
ATOM   2959  NZ  LYS A 183      25.066  16.303   0.085  1.00 35.76           N  
ATOM   2960  HZ1 LYS A 183      24.769  17.199   0.445  1.00 35.76           H  
ATOM   2961  HZ2 LYS A 183      25.381  15.740   0.862  1.00 35.76           H  
ATOM   2962  HZ3 LYS A 183      25.838  16.434  -0.554  1.00 35.76           H  
ATOM   2963  N   ASP A 184      22.354   9.336  -4.199  1.00 43.96           N  
ATOM   2964  H   ASP A 184      22.090   8.923  -3.315  1.00 43.96           H  
ATOM   2965  CA  ASP A 184      23.156   8.496  -5.113  1.00 43.96           C  
ATOM   2966  HA  ASP A 184      24.043   9.057  -5.404  1.00 43.96           H  
ATOM   2967  C   ASP A 184      22.517   8.119  -6.464  1.00 43.96           C  
ATOM   2968  CB  ASP A 184      23.713   7.302  -4.331  1.00 43.96           C  
ATOM   2969  HB2 ASP A 184      22.884   6.678  -3.996  1.00 43.96           H  
ATOM   2970  HB3 ASP A 184      24.350   6.707  -4.985  1.00 43.96           H  
ATOM   2971  O   ASP A 184      23.238   7.724  -7.369  1.00 43.96           O  
ATOM   2972  CG  ASP A 184      24.542   7.766  -3.123  1.00 43.96           C  
ATOM   2973  OD1 ASP A 184      25.109   8.882  -3.175  1.00 43.96           O  
ATOM   2974  OD2 ASP A 184      24.483   7.055  -2.100  1.00 43.96           O  
ATOM   2975  N   ALA A 185      21.206   8.304  -6.674  1.00 38.38           N  
ATOM   2976  H   ALA A 185      20.655   8.666  -5.909  1.00 38.38           H  
ATOM   2977  CA  ALA A 185      20.570   7.963  -7.964  1.00 38.38           C  
ATOM   2978  HA  ALA A 185      21.266   7.390  -8.578  1.00 38.38           H  
ATOM   2979  C   ALA A 185      20.203   9.200  -8.800  1.00 38.38           C  
ATOM   2980  CB  ALA A 185      19.376   7.038  -7.708  1.00 38.38           C  
ATOM   2981  HB1 ALA A 185      18.622   7.544  -7.104  1.00 38.38           H  
ATOM   2982  HB2 ALA A 185      18.939   6.747  -8.664  1.00 38.38           H  
ATOM   2983  HB3 ALA A 185      19.717   6.136  -7.200  1.00 38.38           H  
ATOM   2984  O   ALA A 185      20.592   9.324  -9.954  1.00 38.38           O  
ATOM   2985  N   VAL A 186      19.509  10.175  -8.204  1.00 40.94           N  
ATOM   2986  H   VAL A 186      19.231  10.050  -7.242  1.00 40.94           H  
ATOM   2987  CA  VAL A 186      19.052  11.375  -8.933  1.00 40.94           C  
ATOM   2988  HA  VAL A 186      18.603  11.060  -9.875  1.00 40.94           H  
ATOM   2989  C   VAL A 186      20.226  12.290  -9.294  1.00 40.94           C  
ATOM   2990  CB  VAL A 186      17.976  12.127  -8.123  1.00 40.94           C  
ATOM   2991  HB  VAL A 186      18.415  12.475  -7.187  1.00 40.94           H  
ATOM   2992  O   VAL A 186      20.240  12.884 -10.365  1.00 40.94           O  
ATOM   2993  CG1 VAL A 186      17.417  13.340  -8.875  1.00 40.94           C  
ATOM   2994 HG11 VAL A 186      16.621  13.813  -8.299  1.00 40.94           H  
ATOM   2995 HG12 VAL A 186      17.020  13.030  -9.842  1.00 40.94           H  
ATOM   2996 HG13 VAL A 186      18.199  14.080  -9.042  1.00 40.94           H  
ATOM   2997  CG2 VAL A 186      16.793  11.205  -7.785  1.00 40.94           C  
ATOM   2998 HG21 VAL A 186      17.113  10.382  -7.147  1.00 40.94           H  
ATOM   2999 HG22 VAL A 186      16.366  10.805  -8.704  1.00 40.94           H  
ATOM   3000 HG23 VAL A 186      16.023  11.770  -7.258  1.00 40.94           H  
ATOM   3001  N   HIS A 187      21.243  12.364  -8.431  1.00 37.85           N  
ATOM   3002  H   HIS A 187      21.212  11.803  -7.592  1.00 37.85           H  
ATOM   3003  CA  HIS A 187      22.418  13.216  -8.634  1.00 37.85           C  
ATOM   3004  HA  HIS A 187      22.079  14.189  -8.989  1.00 37.85           H  
ATOM   3005  C   HIS A 187      23.380  12.651  -9.693  1.00 37.85           C  
ATOM   3006  CB  HIS A 187      23.106  13.401  -7.274  1.00 37.85           C  
ATOM   3007  HB2 HIS A 187      22.388  13.169  -6.486  1.00 37.85           H  
ATOM   3008  HB3 HIS A 187      23.944  12.711  -7.182  1.00 37.85           H  
ATOM   3009  O   HIS A 187      24.082  13.422 -10.342  1.00 37.85           O  
ATOM   3010  CG  HIS A 187      23.576  14.798  -6.990  1.00 37.85           C  
ATOM   3011  CD2 HIS A 187      23.125  15.605  -5.982  1.00 37.85           C  
ATOM   3012  HD2 HIS A 187      22.368  15.345  -5.257  1.00 37.85           H  
ATOM   3013  ND1 HIS A 187      24.526  15.503  -7.685  1.00 37.85           N  
ATOM   3014  HD1 HIS A 187      24.980  15.200  -8.535  1.00 37.85           H  
ATOM   3015  CE1 HIS A 187      24.645  16.710  -7.105  1.00 37.85           C  
ATOM   3016  HE1 HIS A 187      25.293  17.497  -7.460  1.00 37.85           H  
ATOM   3017  NE2 HIS A 187      23.818  16.818  -6.049  1.00 37.85           N  
ATOM   3018  N   SER A 188      23.386  11.327  -9.890  1.00 40.24           N  
ATOM   3019  H   SER A 188      22.774  10.753  -9.327  1.00 40.24           H  
ATOM   3020  CA  SER A 188      24.154  10.657 -10.945  1.00 40.24           C  
ATOM   3021  HA  SER A 188      25.113  11.163 -11.060  1.00 40.24           H  
ATOM   3022  C   SER A 188      23.432  10.729 -12.294  1.00 40.24           C  
ATOM   3023  CB  SER A 188      24.431   9.211 -10.529  1.00 40.24           C  
ATOM   3024  HB2 SER A 188      24.978   9.201  -9.586  1.00 40.24           H  
ATOM   3025  HB3 SER A 188      23.492   8.674 -10.397  1.00 40.24           H  
ATOM   3026  O   SER A 188      24.038  11.134 -13.284  1.00 40.24           O  
ATOM   3027  OG  SER A 188      25.197   8.564 -11.514  1.00 40.24           O  
ATOM   3028  HG  SER A 188      25.905   9.133 -11.825  1.00 40.24           H  
ATOM   3029  N   VAL A 189      22.118  10.477 -12.308  1.00 41.57           N  
ATOM   3030  H   VAL A 189      21.689  10.088 -11.481  1.00 41.57           H  
ATOM   3031  CA  VAL A 189      21.280  10.616 -13.509  1.00 41.57           C  
ATOM   3032  HA  VAL A 189      21.683   9.979 -14.296  1.00 41.57           H  
ATOM   3033  C   VAL A 189      21.303  12.058 -14.029  1.00 41.57           C  
ATOM   3034  CB  VAL A 189      19.843  10.153 -13.203  1.00 41.57           C  
ATOM   3035  HB  VAL A 189      19.477  10.691 -12.328  1.00 41.57           H  
ATOM   3036  O   VAL A 189      21.552  12.284 -15.211  1.00 41.57           O  
ATOM   3037  CG1 VAL A 189      18.894  10.428 -14.370  1.00 41.57           C  
ATOM   3038 HG11 VAL A 189      17.920   9.991 -14.151  1.00 41.57           H  
ATOM   3039 HG12 VAL A 189      19.285   9.986 -15.286  1.00 41.57           H  
ATOM   3040 HG13 VAL A 189      18.760  11.500 -14.520  1.00 41.57           H  
ATOM   3041  CG2 VAL A 189      19.767   8.648 -12.918  1.00 41.57           C  
ATOM   3042 HG21 VAL A 189      20.554   8.330 -12.235  1.00 41.57           H  
ATOM   3043 HG22 VAL A 189      18.797   8.401 -12.486  1.00 41.57           H  
ATOM   3044 HG23 VAL A 189      19.882   8.096 -13.851  1.00 41.57           H  
ATOM   3045  N   MET A 190      21.129  13.050 -13.148  1.00 43.58           N  
ATOM   3046  H   MET A 190      20.921  12.816 -12.188  1.00 43.58           H  
ATOM   3047  CA  MET A 190      21.118  14.465 -13.540  1.00 43.58           C  
ATOM   3048  HA  MET A 190      20.630  14.548 -14.511  1.00 43.58           H  
ATOM   3049  C   MET A 190      22.512  15.059 -13.753  1.00 43.58           C  
ATOM   3050  CB  MET A 190      20.285  15.295 -12.557  1.00 43.58           C  
ATOM   3051  HB2 MET A 190      20.653  15.164 -11.539  1.00 43.58           H  
ATOM   3052  HB3 MET A 190      20.377  16.348 -12.822  1.00 43.58           H  
ATOM   3053  O   MET A 190      22.661  15.919 -14.611  1.00 43.58           O  
ATOM   3054  CG  MET A 190      18.805  14.904 -12.650  1.00 43.58           C  
ATOM   3055  HG2 MET A 190      18.497  14.990 -13.692  1.00 43.58           H  
ATOM   3056  HG3 MET A 190      18.679  13.866 -12.343  1.00 43.58           H  
ATOM   3057  SD  MET A 190      17.709  15.942 -11.654  1.00 43.58           S  
ATOM   3058  CE  MET A 190      16.113  15.476 -12.378  1.00 43.58           C  
ATOM   3059  HE1 MET A 190      16.105  15.725 -13.439  1.00 43.58           H  
ATOM   3060  HE2 MET A 190      15.954  14.404 -12.263  1.00 43.58           H  
ATOM   3061  HE3 MET A 190      15.311  16.017 -11.876  1.00 43.58           H  
ATOM   3062  N   GLY A 191      23.541  14.562 -13.059  1.00 39.01           N  
ATOM   3063  H   GLY A 191      23.373  13.860 -12.353  1.00 39.01           H  
ATOM   3064  CA  GLY A 191      24.931  14.932 -13.342  1.00 39.01           C  
ATOM   3065  HA2 GLY A 191      25.572  14.519 -12.564  1.00 39.01           H  
ATOM   3066  HA3 GLY A 191      25.024  16.018 -13.336  1.00 39.01           H  
ATOM   3067  C   GLY A 191      25.438  14.424 -14.698  1.00 39.01           C  
ATOM   3068  O   GLY A 191      26.371  15.005 -15.243  1.00 39.01           O  
ATOM   3069  N   SER A 192      24.827  13.371 -15.264  1.00 39.20           N  
ATOM   3070  H   SER A 192      24.129  12.873 -14.731  1.00 39.20           H  
ATOM   3071  CA  SER A 192      25.129  12.900 -16.628  1.00 39.20           C  
ATOM   3072  HA  SER A 192      26.166  13.156 -16.847  1.00 39.20           H  
ATOM   3073  C   SER A 192      24.288  13.588 -17.716  1.00 39.20           C  
ATOM   3074  CB  SER A 192      25.046  11.369 -16.712  1.00 39.20           C  
ATOM   3075  HB2 SER A 192      25.765  11.031 -17.458  1.00 39.20           H  
ATOM   3076  HB3 SER A 192      25.320  10.927 -15.754  1.00 39.20           H  
ATOM   3077  O   SER A 192      24.756  13.732 -18.845  1.00 39.20           O  
ATOM   3078  OG  SER A 192      23.772  10.910 -17.106  1.00 39.20           O  
ATOM   3079  HG  SER A 192      23.110  11.179 -16.465  1.00 39.20           H  
ATOM   3080  N   LEU A 193      23.094  14.096 -17.370  1.00 38.99           N  
ATOM   3081  H   LEU A 193      22.753  13.920 -16.436  1.00 38.99           H  
ATOM   3082  CA  LEU A 193      22.259  14.919 -18.261  1.00 38.99           C  
ATOM   3083  HA  LEU A 193      22.123  14.382 -19.200  1.00 38.99           H  
ATOM   3084  C   LEU A 193      22.935  16.253 -18.632  1.00 38.99           C  
ATOM   3085  CB  LEU A 193      20.877  15.144 -17.611  1.00 38.99           C  
ATOM   3086  HB2 LEU A 193      21.016  15.325 -16.545  1.00 38.99           H  
ATOM   3087  HB3 LEU A 193      20.429  16.045 -18.029  1.00 38.99           H  
ATOM   3088  O   LEU A 193      22.704  16.763 -19.725  1.00 38.99           O  
ATOM   3089  CG  LEU A 193      19.897  13.971 -17.822  1.00 38.99           C  
ATOM   3090  HG  LEU A 193      20.429  13.024 -17.737  1.00 38.99           H  
ATOM   3091  CD1 LEU A 193      18.772  13.988 -16.782  1.00 38.99           C  
ATOM   3092 HD11 LEU A 193      18.286  14.963 -16.773  1.00 38.99           H  
ATOM   3093 HD12 LEU A 193      18.041  13.220 -17.035  1.00 38.99           H  
ATOM   3094 HD13 LEU A 193      19.179  13.754 -15.798  1.00 38.99           H  
ATOM   3095  CD2 LEU A 193      19.240  14.059 -19.201  1.00 38.99           C  
ATOM   3096 HD21 LEU A 193      18.578  13.207 -19.357  1.00 38.99           H  
ATOM   3097 HD22 LEU A 193      18.666  14.981 -19.297  1.00 38.99           H  
ATOM   3098 HD23 LEU A 193      20.001  14.034 -19.981  1.00 38.99           H  
ATOM   3099  N   ASP A 194      23.838  16.765 -17.789  1.00 36.44           N  
ATOM   3100  H   ASP A 194      23.928  16.345 -16.875  1.00 36.44           H  
ATOM   3101  CA  ASP A 194      24.666  17.946 -18.085  1.00 36.44           C  
ATOM   3102  HA  ASP A 194      24.009  18.747 -18.424  1.00 36.44           H  
ATOM   3103  C   ASP A 194      25.688  17.719 -19.235  1.00 36.44           C  
ATOM   3104  CB  ASP A 194      25.368  18.425 -16.790  1.00 36.44           C  
ATOM   3105  HB2 ASP A 194      26.184  19.095 -17.066  1.00 36.44           H  
ATOM   3106  HB3 ASP A 194      25.814  17.566 -16.290  1.00 36.44           H  
ATOM   3107  O   ASP A 194      26.322  18.674 -19.685  1.00 36.44           O  
ATOM   3108  CG  ASP A 194      24.478  19.197 -15.795  1.00 36.44           C  
ATOM   3109  OD1 ASP A 194      23.458  19.791 -16.216  1.00 36.44           O  
ATOM   3110  OD2 ASP A 194      24.858  19.248 -14.599  1.00 36.44           O  
ATOM   3111  N   TYR A 195      25.863  16.486 -19.749  1.00 33.56           N  
ATOM   3112  H   TYR A 195      25.318  15.730 -19.360  1.00 33.56           H  
ATOM   3113  CA  TYR A 195      26.835  16.165 -20.814  1.00 33.56           C  
ATOM   3114  HA  TYR A 195      27.554  16.982 -20.861  1.00 33.56           H  
ATOM   3115  C   TYR A 195      26.236  16.063 -22.235  1.00 33.56           C  
ATOM   3116  CB  TYR A 195      27.632  14.908 -20.422  1.00 33.56           C  
ATOM   3117  HB2 TYR A 195      27.865  14.959 -19.359  1.00 33.56           H  
ATOM   3118  HB3 TYR A 195      27.005  14.029 -20.572  1.00 33.56           H  
ATOM   3119  O   TYR A 195      26.985  15.971 -23.213  1.00 33.56           O  
ATOM   3120  CG  TYR A 195      28.944  14.737 -21.176  1.00 33.56           C  
ATOM   3121  CD1 TYR A 195      29.037  13.837 -22.257  1.00 33.56           C  
ATOM   3122  HD1 TYR A 195      28.168  13.269 -22.554  1.00 33.56           H  
ATOM   3123  CD2 TYR A 195      30.071  15.494 -20.801  1.00 33.56           C  
ATOM   3124  HD2 TYR A 195      29.992  16.184 -19.974  1.00 33.56           H  
ATOM   3125  CE1 TYR A 195      30.247  13.701 -22.966  1.00 33.56           C  
ATOM   3126  HE1 TYR A 195      30.317  13.018 -23.800  1.00 33.56           H  
ATOM   3127  CE2 TYR A 195      31.287  15.357 -21.501  1.00 33.56           C  
ATOM   3128  HE2 TYR A 195      32.145  15.942 -21.204  1.00 33.56           H  
ATOM   3129  OH  TYR A 195      32.543  14.333 -23.270  1.00 33.56           O  
ATOM   3130  HH  TYR A 195      33.235  14.858 -22.862  1.00 33.56           H  
ATOM   3131  CZ  TYR A 195      31.373  14.460 -22.589  1.00 33.56           C  
ATOM   3132  N   VAL A 196      24.908  16.118 -22.405  1.00 35.67           N  
ATOM   3133  H   VAL A 196      24.317  16.259 -21.598  1.00 35.67           H  
ATOM   3134  CA  VAL A 196      24.284  16.056 -23.742  1.00 35.67           C  
ATOM   3135  HA  VAL A 196      24.879  15.376 -24.352  1.00 35.67           H  
ATOM   3136  C   VAL A 196      24.345  17.434 -24.412  1.00 35.67           C  
ATOM   3137  CB  VAL A 196      22.874  15.440 -23.718  1.00 35.67           C  
ATOM   3138  HB  VAL A 196      22.205  16.069 -23.130  1.00 35.67           H  
ATOM   3139  O   VAL A 196      23.557  18.340 -24.158  1.00 35.67           O  
ATOM   3140  CG1 VAL A 196      22.317  15.298 -25.143  1.00 35.67           C  
ATOM   3141 HG11 VAL A 196      21.334  14.829 -25.106  1.00 35.67           H  
ATOM   3142 HG12 VAL A 196      22.980  14.687 -25.756  1.00 35.67           H  
ATOM   3143 HG13 VAL A 196      22.198  16.279 -25.602  1.00 35.67           H  
ATOM   3144  CG2 VAL A 196      22.914  14.033 -23.100  1.00 35.67           C  
ATOM   3145 HG21 VAL A 196      21.918  13.592 -23.128  1.00 35.67           H  
ATOM   3146 HG22 VAL A 196      23.225  14.089 -22.057  1.00 35.67           H  
ATOM   3147 HG23 VAL A 196      23.604  13.394 -23.650  1.00 35.67           H  
ATOM   3148  N   ARG A 197      25.363  17.592 -25.260  1.00 30.20           N  
ATOM   3149  H   ARG A 197      25.987  16.801 -25.323  1.00 30.20           H  
ATOM   3150  CA  ARG A 197      25.702  18.789 -26.037  1.00 30.20           C  
ATOM   3151  HA  ARG A 197      25.784  19.631 -25.351  1.00 30.20           H  
ATOM   3152  C   ARG A 197      24.607  19.098 -27.073  1.00 30.20           C  
ATOM   3153  CB  ARG A 197      27.072  18.489 -26.678  1.00 30.20           C  
ATOM   3154  HB2 ARG A 197      27.665  17.931 -25.953  1.00 30.20           H  
ATOM   3155  HB3 ARG A 197      26.934  17.841 -27.544  1.00 30.20           H  
ATOM   3156  O   ARG A 197      24.496  18.396 -28.072  1.00 30.20           O  
ATOM   3157  CG  ARG A 197      27.906  19.709 -27.080  1.00 30.20           C  
ATOM   3158  HG2 ARG A 197      27.364  20.318 -27.804  1.00 30.20           H  
ATOM   3159  HG3 ARG A 197      28.117  20.300 -26.188  1.00 30.20           H  
ATOM   3160  CD  ARG A 197      29.216  19.191 -27.695  1.00 30.20           C  
ATOM   3161  HD2 ARG A 197      29.012  18.855 -28.711  1.00 30.20           H  
ATOM   3162  HD3 ARG A 197      29.555  18.335 -27.112  1.00 30.20           H  
ATOM   3163  NE  ARG A 197      30.288  20.205 -27.698  1.00 30.20           N  
ATOM   3164  HE  ARG A 197      30.030  21.132 -27.391  1.00 30.20           H  
ATOM   3165  NH1 ARG A 197      31.960  18.818 -28.440  1.00 30.20           N  
ATOM   3166 HH11 ARG A 197      32.928  18.643 -28.669  1.00 30.20           H  
ATOM   3167 HH12 ARG A 197      31.275  18.081 -28.523  1.00 30.20           H  
ATOM   3168  NH2 ARG A 197      32.440  20.932 -27.900  1.00 30.20           N  
ATOM   3169 HH21 ARG A 197      33.405  20.753 -28.135  1.00 30.20           H  
ATOM   3170 HH22 ARG A 197      32.156  21.838 -27.556  1.00 30.20           H  
ATOM   3171  CZ  ARG A 197      31.553  19.982 -28.012  1.00 30.20           C  
ATOM   3172  N   LEU A 198      23.848  20.170 -26.851  1.00 36.04           N  
ATOM   3173  H   LEU A 198      23.922  20.614 -25.947  1.00 36.04           H  
ATOM   3174  CA  LEU A 198      22.845  20.698 -27.785  1.00 36.04           C  
ATOM   3175  HA  LEU A 198      22.174  19.893 -28.082  1.00 36.04           H  
ATOM   3176  C   LEU A 198      23.535  21.252 -29.038  1.00 36.04           C  
ATOM   3177  CB  LEU A 198      22.027  21.805 -27.088  1.00 36.04           C  
ATOM   3178  HB2 LEU A 198      22.713  22.599 -26.797  1.00 36.04           H  
ATOM   3179  HB3 LEU A 198      21.315  22.225 -27.799  1.00 36.04           H  
ATOM   3180  O   LEU A 198      24.341  22.183 -28.951  1.00 36.04           O  
ATOM   3181  CG  LEU A 198      21.261  21.325 -25.843  1.00 36.04           C  
ATOM   3182  HG  LEU A 198      21.906  20.693 -25.233  1.00 36.04           H  
ATOM   3183  CD1 LEU A 198      20.847  22.525 -24.989  1.00 36.04           C  
ATOM   3184 HD11 LEU A 198      20.138  23.153 -25.528  1.00 36.04           H  
ATOM   3185 HD12 LEU A 198      20.403  22.179 -24.057  1.00 36.04           H  
ATOM   3186 HD13 LEU A 198      21.727  23.117 -24.737  1.00 36.04           H  
ATOM   3187  CD2 LEU A 198      20.011  20.546 -26.213  1.00 36.04           C  
ATOM   3188 HD21 LEU A 198      20.187  19.899 -27.073  1.00 36.04           H  
ATOM   3189 HD22 LEU A 198      19.226  21.263 -26.454  1.00 36.04           H  
ATOM   3190 HD23 LEU A 198      19.706  19.913 -25.380  1.00 36.04           H  
ATOM   3191  N   GLN A 199      23.227  20.670 -30.196  1.00 31.40           N  
ATOM   3192  H   GLN A 199      22.588  19.889 -30.175  1.00 31.40           H  
ATOM   3193  CA  GLN A 199      23.633  21.184 -31.507  1.00 31.40           C  
ATOM   3194  HA  GLN A 199      24.267  22.057 -31.348  1.00 31.40           H  
ATOM   3195  C   GLN A 199      22.466  21.750 -32.325  1.00 31.40           C  
ATOM   3196  CB  GLN A 199      24.463  20.141 -32.289  1.00 31.40           C  
ATOM   3197  HB2 GLN A 199      24.225  20.200 -33.351  1.00 31.40           H  
ATOM   3198  HB3 GLN A 199      24.222  19.132 -31.952  1.00 31.40           H  
ATOM   3199  O   GLN A 199      22.705  22.203 -33.442  1.00 31.40           O  
ATOM   3200  CG  GLN A 199      25.968  20.406 -32.131  1.00 31.40           C  
ATOM   3201  HG2 GLN A 199      26.158  21.461 -32.330  1.00 31.40           H  
ATOM   3202  HG3 GLN A 199      26.266  20.192 -31.105  1.00 31.40           H  
ATOM   3203  CD  GLN A 199      26.839  19.589 -33.084  1.00 31.40           C  
ATOM   3204  NE2 GLN A 199      28.041  20.042 -33.372  1.00 31.40           N  
ATOM   3205 HE21 GLN A 199      28.321  20.961 -33.060  1.00 31.40           H  
ATOM   3206 HE22 GLN A 199      28.535  19.493 -34.061  1.00 31.40           H  
ATOM   3207  OE1 GLN A 199      26.499  18.537 -33.590  1.00 31.40           O  
ATOM   3208  N   ASP A 200      21.243  21.808 -31.788  1.00 33.96           N  
ATOM   3209  H   ASP A 200      21.054  21.430 -30.871  1.00 33.96           H  
ATOM   3210  CA  ASP A 200      20.104  22.347 -32.529  1.00 33.96           C  
ATOM   3211  HA  ASP A 200      20.497  23.049 -33.265  1.00 33.96           H  
ATOM   3212  C   ASP A 200      19.132  23.154 -31.650  1.00 33.96           C  
ATOM   3213  CB  ASP A 200      19.411  21.217 -33.311  1.00 33.96           C  
ATOM   3214  HB2 ASP A 200      18.673  20.734 -32.671  1.00 33.96           H  
ATOM   3215  HB3 ASP A 200      20.151  20.469 -33.595  1.00 33.96           H  
ATOM   3216  O   ASP A 200      18.930  22.895 -30.467  1.00 33.96           O  
ATOM   3217  CG  ASP A 200      18.739  21.712 -34.597  1.00 33.96           C  
ATOM   3218  OD1 ASP A 200      18.568  22.951 -34.744  1.00 33.96           O  
ATOM   3219  OD2 ASP A 200      18.387  20.852 -35.433  1.00 33.96           O  
ATOM   3220  N   SER A 201      18.544  24.182 -32.254  1.00 39.83           N  
ATOM   3221  H   SER A 201      18.675  24.196 -33.255  1.00 39.83           H  
ATOM   3222  CA  SER A 201      17.641  25.166 -31.635  1.00 39.83           C  
ATOM   3223  HA  SER A 201      18.041  25.432 -30.656  1.00 39.83           H  
ATOM   3224  C   SER A 201      16.215  24.650 -31.395  1.00 39.83           C  
ATOM   3225  CB  SER A 201      17.615  26.427 -32.500  1.00 39.83           C  
ATOM   3226  HB2 SER A 201      18.618  26.853 -32.534  1.00 39.83           H  
ATOM   3227  HB3 SER A 201      16.947  27.158 -32.044  1.00 39.83           H  
ATOM   3228  O   SER A 201      15.426  25.295 -30.704  1.00 39.83           O  
ATOM   3229  OG  SER A 201      17.174  26.145 -33.820  1.00 39.83           O  
ATOM   3230  HG  SER A 201      17.558  25.321 -34.129  1.00 39.83           H  
ATOM   3231  N   SER A 202      15.889  23.471 -31.924  1.00 43.88           N  
ATOM   3232  H   SER A 202      16.592  22.973 -32.452  1.00 43.88           H  
ATOM   3233  CA  SER A 202      14.653  22.729 -31.650  1.00 43.88           C  
ATOM   3234  HA  SER A 202      13.806  23.411 -31.722  1.00 43.88           H  
ATOM   3235  C   SER A 202      14.630  22.113 -30.244  1.00 43.88           C  
ATOM   3236  CB  SER A 202      14.495  21.643 -32.720  1.00 43.88           C  
ATOM   3237  HB2 SER A 202      13.679  20.971 -32.454  1.00 43.88           H  
ATOM   3238  HB3 SER A 202      14.275  22.117 -33.677  1.00 43.88           H  
ATOM   3239  O   SER A 202      13.551  21.933 -29.676  1.00 43.88           O  
ATOM   3240  OG  SER A 202      15.706  20.922 -32.831  1.00 43.88           O  
ATOM   3241  HG  SER A 202      15.738  20.398 -33.635  1.00 43.88           H  
ATOM   3242  N   ASP A 203      15.799  21.887 -29.636  1.00 41.92           N  
ATOM   3243  H   ASP A 203      16.646  21.988 -30.178  1.00 41.92           H  
ATOM   3244  CA  ASP A 203      15.927  21.271 -28.313  1.00 41.92           C  
ATOM   3245  HA  ASP A 203      15.215  20.448 -28.243  1.00 41.92           H  
ATOM   3246  C   ASP A 203      15.625  22.233 -27.150  1.00 41.92           C  
ATOM   3247  CB  ASP A 203      17.331  20.688 -28.140  1.00 41.92           C  
ATOM   3248  HB2 ASP A 203      17.407  20.365 -27.101  1.00 41.92           H  
ATOM   3249  HB3 ASP A 203      18.064  21.471 -28.332  1.00 41.92           H  
ATOM   3250  O   ASP A 203      15.453  21.797 -26.014  1.00 41.92           O  
ATOM   3251  CG  ASP A 203      17.647  19.456 -28.985  1.00 41.92           C  
ATOM   3252  OD1 ASP A 203      16.702  18.675 -29.234  1.00 41.92           O  
ATOM   3253  OD2 ASP A 203      18.846  19.280 -29.306  1.00 41.92           O  
ATOM   3254  N   GLN A 204      15.495  23.543 -27.395  1.00 35.61           N  
ATOM   3255  H   GLN A 204      15.651  23.866 -28.339  1.00 35.61           H  
ATOM   3256  CA  GLN A 204      15.133  24.513 -26.349  1.00 35.61           C  
ATOM   3257  HA  GLN A 204      15.893  24.474 -25.569  1.00 35.61           H  
ATOM   3258  C   GLN A 204      13.772  24.171 -25.709  1.00 35.61           C  
ATOM   3259  CB  GLN A 204      15.116  25.927 -26.956  1.00 35.61           C  
ATOM   3260  HB2 GLN A 204      15.947  26.040 -27.652  1.00 35.61           H  
ATOM   3261  HB3 GLN A 204      14.199  26.039 -27.535  1.00 35.61           H  
ATOM   3262  O   GLN A 204      13.604  24.309 -24.501  1.00 35.61           O  
ATOM   3263  CG  GLN A 204      15.171  27.050 -25.902  1.00 35.61           C  
ATOM   3264  HG2 GLN A 204      14.609  26.758 -25.015  1.00 35.61           H  
ATOM   3265  HG3 GLN A 204      14.682  27.931 -26.317  1.00 35.61           H  
ATOM   3266  CD  GLN A 204      16.585  27.474 -25.503  1.00 35.61           C  
ATOM   3267  NE2 GLN A 204      16.784  27.924 -24.284  1.00 35.61           N  
ATOM   3268 HE21 GLN A 204      17.738  28.152 -24.047  1.00 35.61           H  
ATOM   3269 HE22 GLN A 204      16.030  27.898 -23.612  1.00 35.61           H  
ATOM   3270  OE1 GLN A 204      17.530  27.459 -26.275  1.00 35.61           O  
ATOM   3271  N   LYS A 205      12.828  23.645 -26.503  1.00 35.33           N  
ATOM   3272  H   LYS A 205      13.076  23.486 -27.469  1.00 35.33           H  
ATOM   3273  CA  LYS A 205      11.496  23.221 -26.043  1.00 35.33           C  
ATOM   3274  HA  LYS A 205      11.066  24.021 -25.441  1.00 35.33           H  
ATOM   3275  C   LYS A 205      11.544  21.981 -25.136  1.00 35.33           C  
ATOM   3276  CB  LYS A 205      10.623  22.988 -27.287  1.00 35.33           C  
ATOM   3277  HB2 LYS A 205      10.760  23.823 -27.974  1.00 35.33           H  
ATOM   3278  HB3 LYS A 205      10.950  22.077 -27.787  1.00 35.33           H  
ATOM   3279  O   LYS A 205      10.649  21.783 -24.325  1.00 35.33           O  
ATOM   3280  CG  LYS A 205       9.131  22.887 -26.947  1.00 35.33           C  
ATOM   3281  HG2 LYS A 205       8.964  22.056 -26.261  1.00 35.33           H  
ATOM   3282  HG3 LYS A 205       8.807  23.812 -26.469  1.00 35.33           H  
ATOM   3283  CD  LYS A 205       8.306  22.647 -28.212  1.00 35.33           C  
ATOM   3284  HD2 LYS A 205       8.451  23.472 -28.910  1.00 35.33           H  
ATOM   3285  HD3 LYS A 205       8.639  21.717 -28.672  1.00 35.33           H  
ATOM   3286  CE  LYS A 205       6.832  22.539 -27.821  1.00 35.33           C  
ATOM   3287  HE2 LYS A 205       6.755  21.842 -26.986  1.00 35.33           H  
ATOM   3288  HE3 LYS A 205       6.488  23.512 -27.470  1.00 35.33           H  
ATOM   3289  NZ  LYS A 205       6.014  22.057 -28.955  1.00 35.33           N  
ATOM   3290  HZ1 LYS A 205       6.092  22.689 -29.739  1.00 35.33           H  
ATOM   3291  HZ2 LYS A 205       5.050  21.971 -28.667  1.00 35.33           H  
ATOM   3292  HZ3 LYS A 205       6.343  21.142 -29.231  1.00 35.33           H  
ATOM   3293  N   VAL A 206      12.592  21.163 -25.251  1.00 39.01           N  
ATOM   3294  H   VAL A 206      13.335  21.425 -25.883  1.00 39.01           H  
ATOM   3295  CA  VAL A 206      12.762  19.915 -24.487  1.00 39.01           C  
ATOM   3296  HA  VAL A 206      11.811  19.383 -24.473  1.00 39.01           H  
ATOM   3297  C   VAL A 206      13.135  20.193 -23.025  1.00 39.01           C  
ATOM   3298  CB  VAL A 206      13.806  19.009 -25.185  1.00 39.01           C  
ATOM   3299  HB  VAL A 206      14.759  19.534 -25.239  1.00 39.01           H  
ATOM   3300  O   VAL A 206      12.833  19.381 -22.150  1.00 39.01           O  
ATOM   3301  CG1 VAL A 206      14.057  17.691 -24.443  1.00 39.01           C  
ATOM   3302 HG11 VAL A 206      13.116  17.162 -24.295  1.00 39.01           H  
ATOM   3303 HG12 VAL A 206      14.528  17.887 -23.480  1.00 39.01           H  
ATOM   3304 HG13 VAL A 206      14.734  17.066 -25.026  1.00 39.01           H  
ATOM   3305  CG2 VAL A 206      13.356  18.656 -26.612  1.00 39.01           C  
ATOM   3306 HG21 VAL A 206      12.415  18.108 -26.587  1.00 39.01           H  
ATOM   3307 HG22 VAL A 206      14.117  18.043 -27.095  1.00 39.01           H  
ATOM   3308 HG23 VAL A 206      13.234  19.557 -27.214  1.00 39.01           H  
ATOM   3309  N   TRP A 207      13.748  21.345 -22.728  1.00 36.66           N  
ATOM   3310  H   TRP A 207      13.962  21.985 -23.479  1.00 36.66           H  
ATOM   3311  CA  TRP A 207      14.200  21.683 -21.372  1.00 36.66           C  
ATOM   3312  HA  TRP A 207      14.501  20.760 -20.876  1.00 36.66           H  
ATOM   3313  C   TRP A 207      13.110  22.286 -20.478  1.00 36.66           C  
ATOM   3314  CB  TRP A 207      15.450  22.562 -21.448  1.00 36.66           C  
ATOM   3315  HB2 TRP A 207      15.239  23.443 -22.055  1.00 36.66           H  
ATOM   3316  HB3 TRP A 207      15.702  22.902 -20.444  1.00 36.66           H  
ATOM   3317  O   TRP A 207      13.159  22.072 -19.264  1.00 36.66           O  
ATOM   3318  CG  TRP A 207      16.639  21.839 -22.002  1.00 36.66           C  
ATOM   3319  CD1 TRP A 207      17.080  21.919 -23.275  1.00 36.66           C  
ATOM   3320  HD1 TRP A 207      16.632  22.531 -24.044  1.00 36.66           H  
ATOM   3321  CD2 TRP A 207      17.500  20.860 -21.342  1.00 36.66           C  
ATOM   3322  CE2 TRP A 207      18.457  20.388 -22.291  1.00 36.66           C  
ATOM   3323  CE3 TRP A 207      17.561  20.313 -20.040  1.00 36.66           C  
ATOM   3324  HE3 TRP A 207      16.841  20.640 -19.304  1.00 36.66           H  
ATOM   3325  NE1 TRP A 207      18.134  21.049 -23.456  1.00 36.66           N  
ATOM   3326  HE1 TRP A 207      18.566  20.894 -24.356  1.00 36.66           H  
ATOM   3327  CH2 TRP A 207      19.485  18.932 -20.655  1.00 36.66           C  
ATOM   3328  HH2 TRP A 207      20.241  18.209 -20.387  1.00 36.66           H  
ATOM   3329  CZ2 TRP A 207      19.440  19.443 -21.963  1.00 36.66           C  
ATOM   3330  HZ2 TRP A 207      20.149  19.109 -22.706  1.00 36.66           H  
ATOM   3331  CZ3 TRP A 207      18.544  19.362 -19.700  1.00 36.66           C  
ATOM   3332  HZ3 TRP A 207      18.585  18.959 -18.699  1.00 36.66           H  
ATOM   3333  N   ASP A 208      12.088  22.937 -21.043  1.00 42.94           N  
ATOM   3334  H   ASP A 208      12.102  23.119 -22.036  1.00 42.94           H  
ATOM   3335  CA  ASP A 208      10.958  23.457 -20.254  1.00 42.94           C  
ATOM   3336  HA  ASP A 208      11.355  24.033 -19.418  1.00 42.94           H  
ATOM   3337  C   ASP A 208      10.115  22.319 -19.633  1.00 42.94           C  
ATOM   3338  CB  ASP A 208      10.105  24.413 -21.111  1.00 42.94           C  
ATOM   3339  HB2 ASP A 208       9.852  23.921 -22.051  1.00 42.94           H  
ATOM   3340  HB3 ASP A 208       9.175  24.617 -20.580  1.00 42.94           H  
ATOM   3341  O   ASP A 208       9.566  22.457 -18.535  1.00 42.94           O  
ATOM   3342  CG  ASP A 208      10.786  25.764 -21.397  1.00 42.94           C  
ATOM   3343  OD1 ASP A 208      11.676  26.163 -20.608  1.00 42.94           O  
ATOM   3344  OD2 ASP A 208      10.410  26.393 -22.410  1.00 42.94           O  
ATOM   3345  N   ASP A 209      10.097  21.133 -20.254  1.00 53.02           N  
ATOM   3346  H   ASP A 209      10.526  21.070 -21.166  1.00 53.02           H  
ATOM   3347  CA  ASP A 209       9.405  19.950 -19.721  1.00 53.02           C  
ATOM   3348  HA  ASP A 209       8.457  20.286 -19.302  1.00 53.02           H  
ATOM   3349  C   ASP A 209      10.146  19.273 -18.549  1.00 53.02           C  
ATOM   3350  CB  ASP A 209       9.095  18.966 -20.866  1.00 53.02           C  
ATOM   3351  HB2 ASP A 209       9.026  17.958 -20.455  1.00 53.02           H  
ATOM   3352  HB3 ASP A 209       9.907  18.972 -21.594  1.00 53.02           H  
ATOM   3353  O   ASP A 209       9.515  18.619 -17.709  1.00 53.02           O  
ATOM   3354  CG  ASP A 209       7.754  19.276 -21.549  1.00 53.02           C  
ATOM   3355  OD1 ASP A 209       6.776  19.528 -20.800  1.00 53.02           O  
ATOM   3356  OD2 ASP A 209       7.676  19.205 -22.795  1.00 53.02           O  
ATOM   3357  N   VAL A 210      11.460  19.498 -18.403  1.00 60.60           N  
ATOM   3358  H   VAL A 210      11.896  20.108 -19.080  1.00 60.60           H  
ATOM   3359  CA  VAL A 210      12.304  18.905 -17.340  1.00 60.60           C  
ATOM   3360  HA  VAL A 210      11.980  17.873 -17.200  1.00 60.60           H  
ATOM   3361  C   VAL A 210      12.122  19.603 -15.984  1.00 60.60           C  
ATOM   3362  CB  VAL A 210      13.788  18.866 -17.772  1.00 60.60           C  
ATOM   3363  HB  VAL A 210      14.148  19.883 -17.931  1.00 60.60           H  
ATOM   3364  O   VAL A 210      12.563  19.098 -14.947  1.00 60.60           O  
ATOM   3365  CG1 VAL A 210      14.709  18.178 -16.751  1.00 60.60           C  
ATOM   3366 HG11 VAL A 210      14.849  18.821 -15.882  1.00 60.60           H  
ATOM   3367 HG12 VAL A 210      14.273  17.229 -16.439  1.00 60.60           H  
ATOM   3368 HG13 VAL A 210      15.691  18.002 -17.190  1.00 60.60           H  
ATOM   3369  CG2 VAL A 210      13.945  18.080 -19.078  1.00 60.60           C  
ATOM   3370 HG21 VAL A 210      13.369  18.556 -19.872  1.00 60.60           H  
ATOM   3371 HG22 VAL A 210      13.585  17.062 -18.936  1.00 60.60           H  
ATOM   3372 HG23 VAL A 210      14.990  18.069 -19.388  1.00 60.60           H  
ATOM   3373  N   VAL A 211      11.418  20.738 -15.953  1.00 71.05           N  
ATOM   3374  H   VAL A 211      11.095  21.109 -16.836  1.00 71.05           H  
ATOM   3375  CA  VAL A 211      11.053  21.440 -14.715  1.00 71.05           C  
ATOM   3376  HA  VAL A 211      11.974  21.785 -14.245  1.00 71.05           H  
ATOM   3377  C   VAL A 211      10.358  20.462 -13.757  1.00 71.05           C  
ATOM   3378  CB  VAL A 211      10.187  22.674 -15.038  1.00 71.05           C  
ATOM   3379  HB  VAL A 211       9.287  22.353 -15.562  1.00 71.05           H  
ATOM   3380  O   VAL A 211       9.570  19.616 -14.181  1.00 71.05           O  
ATOM   3381  CG1 VAL A 211       9.774  23.427 -13.769  1.00 71.05           C  
ATOM   3382 HG11 VAL A 211      10.660  23.719 -13.205  1.00 71.05           H  
ATOM   3383 HG12 VAL A 211       9.217  24.322 -14.047  1.00 71.05           H  
ATOM   3384 HG13 VAL A 211       9.129  22.797 -13.158  1.00 71.05           H  
ATOM   3385  CG2 VAL A 211      10.956  23.671 -15.914  1.00 71.05           C  
ATOM   3386 HG21 VAL A 211      11.821  24.067 -15.383  1.00 71.05           H  
ATOM   3387 HG22 VAL A 211      11.308  23.199 -16.831  1.00 71.05           H  
ATOM   3388 HG23 VAL A 211      10.302  24.493 -16.205  1.00 71.05           H  
ATOM   3389  N   GLY A 212      10.673  20.529 -12.462  1.00 83.50           N  
ATOM   3390  H   GLY A 212      11.326  21.239 -12.162  1.00 83.50           H  
ATOM   3391  CA  GLY A 212      10.210  19.539 -11.490  1.00 83.50           C  
ATOM   3392  HA2 GLY A 212      10.728  19.701 -10.544  1.00 83.50           H  
ATOM   3393  HA3 GLY A 212      10.501  18.549 -11.843  1.00 83.50           H  
ATOM   3394  C   GLY A 212       8.694  19.519 -11.241  1.00 83.50           C  
ATOM   3395  O   GLY A 212       7.891  20.093 -11.975  1.00 83.50           O  
ATOM   3396  N   GLY A 213       8.290  18.806 -10.193  1.00 91.57           N  
ATOM   3397  H   GLY A 213       8.994  18.314  -9.663  1.00 91.57           H  
ATOM   3398  CA  GLY A 213       6.889  18.473  -9.926  1.00 91.57           C  
ATOM   3399  HA2 GLY A 213       6.235  19.243 -10.334  1.00 91.57           H  
ATOM   3400  HA3 GLY A 213       6.737  18.431  -8.848  1.00 91.57           H  
ATOM   3401  C   GLY A 213       6.468  17.123 -10.510  1.00 91.57           C  
ATOM   3402  O   GLY A 213       5.284  16.899 -10.746  1.00 91.57           O  
ATOM   3403  N   TRP A 214       7.419  16.218 -10.739  1.00 93.82           N  
ATOM   3404  H   TRP A 214       8.373  16.441 -10.494  1.00 93.82           H  
ATOM   3405  CA  TRP A 214       7.138  14.868 -11.221  1.00 93.82           C  
ATOM   3406  HA  TRP A 214       6.367  14.918 -11.990  1.00 93.82           H  
ATOM   3407  C   TRP A 214       6.629  13.979 -10.092  1.00 93.82           C  
ATOM   3408  CB  TRP A 214       8.389  14.274 -11.863  1.00 93.82           C  
ATOM   3409  HB2 TRP A 214       8.202  13.222 -12.078  1.00 93.82           H  
ATOM   3410  HB3 TRP A 214       9.221  14.324 -11.160  1.00 93.82           H  
ATOM   3411  O   TRP A 214       7.217  13.941  -9.008  1.00 93.82           O  
ATOM   3412  CG  TRP A 214       8.786  14.934 -13.137  1.00 93.82           C  
ATOM   3413  CD1 TRP A 214       9.620  15.989 -13.277  1.00 93.82           C  
ATOM   3414  HD1 TRP A 214      10.140  16.482 -12.469  1.00 93.82           H  
ATOM   3415  CD2 TRP A 214       8.343  14.587 -14.478  1.00 93.82           C  
ATOM   3416  CE2 TRP A 214       8.922  15.512 -15.394  1.00 93.82           C  
ATOM   3417  CE3 TRP A 214       7.510  13.576 -15.002  1.00 93.82           C  
ATOM   3418  HE3 TRP A 214       7.065  12.854 -14.334  1.00 93.82           H  
ATOM   3419  NE1 TRP A 214       9.683  16.353 -14.609  1.00 93.82           N  
ATOM   3420  HE1 TRP A 214      10.212  17.140 -14.957  1.00 93.82           H  
ATOM   3421  CH2 TRP A 214       7.878  14.396 -17.268  1.00 93.82           C  
ATOM   3422  HH2 TRP A 214       7.736  14.295 -18.334  1.00 93.82           H  
ATOM   3423  CZ2 TRP A 214       8.686  15.432 -16.772  1.00 93.82           C  
ATOM   3424  HZ2 TRP A 214       9.147  16.131 -17.454  1.00 93.82           H  
ATOM   3425  CZ3 TRP A 214       7.283  13.477 -16.386  1.00 93.82           C  
ATOM   3426  HZ3 TRP A 214       6.672  12.678 -16.781  1.00 93.82           H  
ATOM   3427  N   THR A 215       5.548  13.252 -10.368  1.00 95.99           N  
ATOM   3428  H   THR A 215       5.161  13.314 -11.299  1.00 95.99           H  
ATOM   3429  CA  THR A 215       4.972  12.246  -9.472  1.00 95.99           C  
ATOM   3430  HA  THR A 215       5.251  12.458  -8.440  1.00 95.99           H  
ATOM   3431  C   THR A 215       5.528  10.884  -9.832  1.00 95.99           C  
ATOM   3432  CB  THR A 215       3.439  12.233  -9.564  1.00 95.99           C  
ATOM   3433  HB  THR A 215       3.138  12.023 -10.591  1.00 95.99           H  
ATOM   3434  O   THR A 215       5.204  10.345 -10.885  1.00 95.99           O  
ATOM   3435  CG2 THR A 215       2.815  11.173  -8.655  1.00 95.99           C  
ATOM   3436 HG21 THR A 215       1.790  11.448  -8.406  1.00 95.99           H  
ATOM   3437 HG22 THR A 215       2.802  10.216  -9.176  1.00 95.99           H  
ATOM   3438 HG23 THR A 215       3.401  11.055  -7.744  1.00 95.99           H  
ATOM   3439  OG1 THR A 215       2.928  13.504  -9.220  1.00 95.99           O  
ATOM   3440  HG1 THR A 215       3.051  14.048 -10.001  1.00 95.99           H  
ATOM   3441  N   VAL A 216       6.358  10.310  -8.969  1.00 96.03           N  
ATOM   3442  H   VAL A 216       6.569  10.776  -8.098  1.00 96.03           H  
ATOM   3443  CA  VAL A 216       6.866   8.953  -9.177  1.00 96.03           C  
ATOM   3444  HA  VAL A 216       7.190   8.853 -10.213  1.00 96.03           H  
ATOM   3445  C   VAL A 216       5.715   7.962  -8.955  1.00 96.03           C  
ATOM   3446  CB  VAL A 216       8.096   8.691  -8.295  1.00 96.03           C  
ATOM   3447  HB  VAL A 216       7.787   8.822  -7.258  1.00 96.03           H  
ATOM   3448  O   VAL A 216       4.963   8.062  -7.981  1.00 96.03           O  
ATOM   3449  CG1 VAL A 216       8.672   7.285  -8.491  1.00 96.03           C  
ATOM   3450 HG11 VAL A 216       8.969   7.151  -9.531  1.00 96.03           H  
ATOM   3451 HG12 VAL A 216       7.933   6.525  -8.240  1.00 96.03           H  
ATOM   3452 HG13 VAL A 216       9.542   7.146  -7.848  1.00 96.03           H  
ATOM   3453  CG2 VAL A 216       9.226   9.702  -8.531  1.00 96.03           C  
ATOM   3454 HG21 VAL A 216       9.585   9.635  -9.558  1.00 96.03           H  
ATOM   3455 HG22 VAL A 216       8.871  10.714  -8.340  1.00 96.03           H  
ATOM   3456 HG23 VAL A 216      10.056   9.493  -7.856  1.00 96.03           H  
ATOM   3457  N   ILE A 217       5.559   7.014  -9.874  1.00 97.81           N  
ATOM   3458  H   ILE A 217       6.196   7.014 -10.657  1.00 97.81           H  
ATOM   3459  CA  ILE A 217       4.510   5.983  -9.844  1.00 97.81           C  
ATOM   3460  HA  ILE A 217       3.869   6.166  -8.982  1.00 97.81           H  
ATOM   3461  C   ILE A 217       5.073   4.573  -9.647  1.00 97.81           C  
ATOM   3462  CB  ILE A 217       3.602   6.064 -11.086  1.00 97.81           C  
ATOM   3463  HB  ILE A 217       2.886   5.245 -11.014  1.00 97.81           H  
ATOM   3464  O   ILE A 217       4.362   3.689  -9.176  1.00 97.81           O  
ATOM   3465  CG1 ILE A 217       4.377   5.904 -12.411  1.00 97.81           C  
ATOM   3466 HG12 ILE A 217       4.960   6.804 -12.608  1.00 97.81           H  
ATOM   3467 HG13 ILE A 217       5.061   5.060 -12.322  1.00 97.81           H  
ATOM   3468  CG2 ILE A 217       2.813   7.383 -11.044  1.00 97.81           C  
ATOM   3469 HG21 ILE A 217       2.269   7.461 -10.103  1.00 97.81           H  
ATOM   3470 HG22 ILE A 217       2.091   7.419 -11.861  1.00 97.81           H  
ATOM   3471 HG23 ILE A 217       3.494   8.230 -11.131  1.00 97.81           H  
ATOM   3472  CD1 ILE A 217       3.480   5.624 -13.622  1.00 97.81           C  
ATOM   3473 HD11 ILE A 217       2.769   6.435 -13.776  1.00 97.81           H  
ATOM   3474 HD12 ILE A 217       2.934   4.693 -13.469  1.00 97.81           H  
ATOM   3475 HD13 ILE A 217       4.099   5.525 -14.514  1.00 97.81           H  
ATOM   3476  N   GLN A 218       6.355   4.379  -9.953  1.00 98.02           N  
ATOM   3477  H   GLN A 218       6.881   5.148 -10.342  1.00 98.02           H  
ATOM   3478  CA  GLN A 218       7.083   3.136  -9.731  1.00 98.02           C  
ATOM   3479  HA  GLN A 218       6.642   2.611  -8.884  1.00 98.02           H  
ATOM   3480  C   GLN A 218       8.540   3.454  -9.420  1.00 98.02           C  
ATOM   3481  CB  GLN A 218       6.966   2.258 -10.983  1.00 98.02           C  
ATOM   3482  HB2 GLN A 218       5.912   2.203 -11.256  1.00 98.02           H  
ATOM   3483  HB3 GLN A 218       7.500   2.724 -11.811  1.00 98.02           H  
ATOM   3484  O   GLN A 218       9.117   4.368 -10.017  1.00 98.02           O  
ATOM   3485  CG  GLN A 218       7.485   0.825 -10.812  1.00 98.02           C  
ATOM   3486  HG2 GLN A 218       7.349   0.490  -9.783  1.00 98.02           H  
ATOM   3487  HG3 GLN A 218       6.868   0.190 -11.447  1.00 98.02           H  
ATOM   3488  CD  GLN A 218       8.937   0.594 -11.231  1.00 98.02           C  
ATOM   3489  NE2 GLN A 218       9.280  -0.649 -11.465  1.00 98.02           N  
ATOM   3490 HE21 GLN A 218       8.565  -1.363 -11.457  1.00 98.02           H  
ATOM   3491 HE22 GLN A 218      10.206  -0.849 -11.814  1.00 98.02           H  
ATOM   3492  OE1 GLN A 218       9.770   1.484 -11.359  1.00 98.02           O  
ATOM   3493  N   ARG A 219       9.139   2.697  -8.499  1.00 95.88           N  
ATOM   3494  H   ARG A 219       8.587   2.012  -8.004  1.00 95.88           H  
ATOM   3495  CA  ARG A 219      10.572   2.775  -8.222  1.00 95.88           C  
ATOM   3496  HA  ARG A 219      11.078   3.086  -9.136  1.00 95.88           H  
ATOM   3497  C   ARG A 219      11.135   1.423  -7.815  1.00 95.88           C  
ATOM   3498  CB  ARG A 219      10.802   3.824  -7.135  1.00 95.88           C  
ATOM   3499  HB2 ARG A 219      10.384   3.458  -6.197  1.00 95.88           H  
ATOM   3500  HB3 ARG A 219      10.285   4.741  -7.418  1.00 95.88           H  
ATOM   3501  O   ARG A 219      10.547   0.742  -6.978  1.00 95.88           O  
ATOM   3502  CG  ARG A 219      12.282   4.139  -6.924  1.00 95.88           C  
ATOM   3503  HG2 ARG A 219      12.732   4.428  -7.874  1.00 95.88           H  
ATOM   3504  HG3 ARG A 219      12.799   3.266  -6.524  1.00 95.88           H  
ATOM   3505  CD  ARG A 219      12.385   5.295  -5.932  1.00 95.88           C  
ATOM   3506  HD2 ARG A 219      11.930   4.998  -4.987  1.00 95.88           H  
ATOM   3507  HD3 ARG A 219      11.825   6.143  -6.326  1.00 95.88           H  
ATOM   3508  NE  ARG A 219      13.785   5.690  -5.723  1.00 95.88           N  
ATOM   3509  HE  ARG A 219      14.470   5.225  -6.302  1.00 95.88           H  
ATOM   3510  NH1 ARG A 219      13.354   7.179  -4.036  1.00 95.88           N  
ATOM   3511 HH11 ARG A 219      12.412   6.818  -3.993  1.00 95.88           H  
ATOM   3512 HH12 ARG A 219      13.676   7.774  -3.286  1.00 95.88           H  
ATOM   3513  NH2 ARG A 219      15.430   6.996  -4.863  1.00 95.88           N  
ATOM   3514 HH21 ARG A 219      16.044   6.633  -5.578  1.00 95.88           H  
ATOM   3515 HH22 ARG A 219      15.686   7.798  -4.306  1.00 95.88           H  
ATOM   3516  CZ  ARG A 219      14.182   6.610  -4.870  1.00 95.88           C  
ATOM   3517  N   ARG A 220      12.306   1.097  -8.358  1.00 95.67           N  
ATOM   3518  H   ARG A 220      12.655   1.711  -9.079  1.00 95.67           H  
ATOM   3519  CA  ARG A 220      13.165  -0.038  -7.999  1.00 95.67           C  
ATOM   3520  HA  ARG A 220      12.806  -0.519  -7.090  1.00 95.67           H  
ATOM   3521  C   ARG A 220      14.570   0.495  -7.755  1.00 95.67           C  
ATOM   3522  CB  ARG A 220      13.205  -1.062  -9.142  1.00 95.67           C  
ATOM   3523  HB2 ARG A 220      13.736  -0.606  -9.977  1.00 95.67           H  
ATOM   3524  HB3 ARG A 220      13.767  -1.939  -8.822  1.00 95.67           H  
ATOM   3525  O   ARG A 220      15.130   1.163  -8.621  1.00 95.67           O  
ATOM   3526  CG  ARG A 220      11.836  -1.490  -9.671  1.00 95.67           C  
ATOM   3527  HG2 ARG A 220      11.330  -0.596 -10.037  1.00 95.67           H  
ATOM   3528  HG3 ARG A 220      11.979  -2.159 -10.520  1.00 95.67           H  
ATOM   3529  CD  ARG A 220      10.930  -2.164  -8.642  1.00 95.67           C  
ATOM   3530  HD2 ARG A 220       9.970  -2.376  -9.113  1.00 95.67           H  
ATOM   3531  HD3 ARG A 220      10.747  -1.483  -7.811  1.00 95.67           H  
ATOM   3532  NE  ARG A 220      11.504  -3.408  -8.108  1.00 95.67           N  
ATOM   3533  HE  ARG A 220      11.863  -3.381  -7.165  1.00 95.67           H  
ATOM   3534  NH1 ARG A 220      11.058  -4.752  -9.936  1.00 95.67           N  
ATOM   3535 HH11 ARG A 220      11.050  -5.681 -10.332  1.00 95.67           H  
ATOM   3536 HH12 ARG A 220      10.895  -3.959 -10.539  1.00 95.67           H  
ATOM   3537  NH2 ARG A 220      11.812  -5.657  -8.068  1.00 95.67           N  
ATOM   3538 HH21 ARG A 220      11.729  -6.533  -8.562  1.00 95.67           H  
ATOM   3539 HH22 ARG A 220      12.019  -5.613  -7.080  1.00 95.67           H  
ATOM   3540  CZ  ARG A 220      11.457  -4.583  -8.706  1.00 95.67           C  
ATOM   3541  N   LYS A 221      15.118   0.250  -6.574  1.00 90.54           N  
ATOM   3542  H   LYS A 221      14.558  -0.272  -5.915  1.00 90.54           H  
ATOM   3543  CA  LYS A 221      16.380   0.811  -6.086  1.00 90.54           C  
ATOM   3544  HA  LYS A 221      17.001   1.105  -6.932  1.00 90.54           H  
ATOM   3545  C   LYS A 221      17.194  -0.202  -5.287  1.00 90.54           C  
ATOM   3546  CB  LYS A 221      16.068   2.041  -5.211  1.00 90.54           C  
ATOM   3547  HB2 LYS A 221      15.489   2.758  -5.792  1.00 90.54           H  
ATOM   3548  HB3 LYS A 221      15.467   1.725  -4.358  1.00 90.54           H  
ATOM   3549  O   LYS A 221      18.416  -0.175  -5.402  1.00 90.54           O  
ATOM   3550  CG  LYS A 221      17.353   2.721  -4.708  1.00 90.54           C  
ATOM   3551  HG2 LYS A 221      17.893   3.141  -5.557  1.00 90.54           H  
ATOM   3552  HG3 LYS A 221      17.995   1.989  -4.218  1.00 90.54           H  
ATOM   3553  CD  LYS A 221      17.082   3.816  -3.676  1.00 90.54           C  
ATOM   3554  HD2 LYS A 221      16.505   4.621  -4.132  1.00 90.54           H  
ATOM   3555  HD3 LYS A 221      16.517   3.387  -2.849  1.00 90.54           H  
ATOM   3556  CE  LYS A 221      18.438   4.330  -3.175  1.00 90.54           C  
ATOM   3557  HE2 LYS A 221      19.043   3.465  -2.905  1.00 90.54           H  
ATOM   3558  HE3 LYS A 221      18.953   4.838  -3.990  1.00 90.54           H  
ATOM   3559  NZ  LYS A 221      18.301   5.217  -1.994  1.00 90.54           N  
ATOM   3560  HZ1 LYS A 221      19.214   5.490  -1.658  1.00 90.54           H  
ATOM   3561  HZ2 LYS A 221      17.758   6.042  -2.205  1.00 90.54           H  
ATOM   3562  HZ3 LYS A 221      17.846   4.715  -1.245  1.00 90.54           H  
ATOM   3563  N   THR A 222      16.557  -0.984  -4.415  1.00 89.38           N  
ATOM   3564  H   THR A 222      15.553  -0.911  -4.328  1.00 89.38           H  
ATOM   3565  CA  THR A 222      17.278  -1.869  -3.483  1.00 89.38           C  
ATOM   3566  HA  THR A 222      18.351  -1.769  -3.645  1.00 89.38           H  
ATOM   3567  C   THR A 222      16.988  -3.344  -3.706  1.00 89.38           C  
ATOM   3568  CB  THR A 222      17.031  -1.504  -2.011  1.00 89.38           C  
ATOM   3569  HB  THR A 222      17.662  -2.144  -1.395  1.00 89.38           H  
ATOM   3570  O   THR A 222      17.884  -4.157  -3.496  1.00 89.38           O  
ATOM   3571  CG2 THR A 222      17.378  -0.044  -1.704  1.00 89.38           C  
ATOM   3572 HG21 THR A 222      17.307   0.113  -0.628  1.00 89.38           H  
ATOM   3573 HG22 THR A 222      18.396   0.164  -2.032  1.00 89.38           H  
ATOM   3574 HG23 THR A 222      16.678   0.620  -2.213  1.00 89.38           H  
ATOM   3575  OG1 THR A 222      15.692  -1.695  -1.632  1.00 89.38           O  
ATOM   3576  HG1 THR A 222      15.753  -2.116  -0.772  1.00 89.38           H  
ATOM   3577  N   GLY A 223      15.786  -3.692  -4.176  1.00 91.50           N  
ATOM   3578  H   GLY A 223      15.085  -2.983  -4.338  1.00 91.50           H  
ATOM   3579  CA  GLY A 223      15.374  -5.080  -4.376  1.00 91.50           C  
ATOM   3580  HA2 GLY A 223      16.232  -5.676  -4.687  1.00 91.50           H  
ATOM   3581  HA3 GLY A 223      14.611  -5.104  -5.154  1.00 91.50           H  
ATOM   3582  C   GLY A 223      14.779  -5.752  -3.145  1.00 91.50           C  
ATOM   3583  O   GLY A 223      14.476  -6.940  -3.199  1.00 91.50           O  
ATOM   3584  N   ASP A 224      14.567  -5.001  -2.062  1.00 91.90           N  
ATOM   3585  H   ASP A 224      14.885  -4.043  -2.084  1.00 91.90           H  
ATOM   3586  CA  ASP A 224      14.037  -5.530  -0.796  1.00 91.90           C  
ATOM   3587  HA  ASP A 224      14.550  -6.463  -0.562  1.00 91.90           H  
ATOM   3588  C   ASP A 224      12.529  -5.825  -0.847  1.00 91.90           C  
ATOM   3589  CB  ASP A 224      14.317  -4.531   0.335  1.00 91.90           C  
ATOM   3590  HB2 ASP A 224      13.935  -4.938   1.271  1.00 91.90           H  
ATOM   3591  HB3 ASP A 224      13.777  -3.607   0.128  1.00 91.90           H  
ATOM   3592  O   ASP A 224      11.979  -6.467   0.049  1.00 91.90           O  
ATOM   3593  CG  ASP A 224      15.802  -4.224   0.519  1.00 91.90           C  
ATOM   3594  OD1 ASP A 224      16.610  -5.174   0.550  1.00 91.90           O  
ATOM   3595  OD2 ASP A 224      16.113  -3.012   0.614  1.00 91.90           O  
ATOM   3596  N   LEU A 225      11.838  -5.336  -1.881  1.00 95.78           N  
ATOM   3597  H   LEU A 225      12.360  -4.866  -2.607  1.00 95.78           H  
ATOM   3598  CA  LEU A 225      10.398  -5.478  -2.041  1.00 95.78           C  
ATOM   3599  HA  LEU A 225       9.982  -5.870  -1.113  1.00 95.78           H  
ATOM   3600  C   LEU A 225      10.066  -6.458  -3.165  1.00 95.78           C  
ATOM   3601  CB  LEU A 225       9.798  -4.089  -2.274  1.00 95.78           C  
ATOM   3602  HB2 LEU A 225      10.130  -3.431  -1.471  1.00 95.78           H  
ATOM   3603  HB3 LEU A 225      10.201  -3.709  -3.213  1.00 95.78           H  
ATOM   3604  O   LEU A 225      10.530  -6.315  -4.298  1.00 95.78           O  
ATOM   3605  CG  LEU A 225       8.264  -4.049  -2.347  1.00 95.78           C  
ATOM   3606  HG  LEU A 225       7.906  -4.672  -3.167  1.00 95.78           H  
ATOM   3607  CD1 LEU A 225       7.594  -4.483  -1.039  1.00 95.78           C  
ATOM   3608 HD11 LEU A 225       7.782  -5.541  -0.856  1.00 95.78           H  
ATOM   3609 HD12 LEU A 225       6.516  -4.341  -1.117  1.00 95.78           H  
ATOM   3610 HD13 LEU A 225       7.981  -3.895  -0.206  1.00 95.78           H  
ATOM   3611  CD2 LEU A 225       7.873  -2.604  -2.614  1.00 95.78           C  
ATOM   3612 HD21 LEU A 225       6.790  -2.489  -2.644  1.00 95.78           H  
ATOM   3613 HD22 LEU A 225       8.284  -2.272  -3.568  1.00 95.78           H  
ATOM   3614 HD23 LEU A 225       8.270  -1.982  -1.812  1.00 95.78           H  
ATOM   3615  N   ASN A 226       9.205  -7.428  -2.857  1.00 95.51           N  
ATOM   3616  H   ASN A 226       8.858  -7.482  -1.910  1.00 95.51           H  
ATOM   3617  CA  ASN A 226       8.664  -8.345  -3.851  1.00 95.51           C  
ATOM   3618  HA  ASN A 226       9.482  -8.672  -4.493  1.00 95.51           H  
ATOM   3619  C   ASN A 226       7.616  -7.640  -4.730  1.00 95.51           C  
ATOM   3620  CB  ASN A 226       8.083  -9.583  -3.145  1.00 95.51           C  
ATOM   3621  HB2 ASN A 226       8.849 -10.053  -2.529  1.00 95.51           H  
ATOM   3622  HB3 ASN A 226       7.251  -9.277  -2.510  1.00 95.51           H  
ATOM   3623  O   ASN A 226       6.691  -7.020  -4.210  1.00 95.51           O  
ATOM   3624  CG  ASN A 226       7.585 -10.609  -4.148  1.00 95.51           C  
ATOM   3625  ND2 ASN A 226       6.663 -11.460  -3.769  1.00 95.51           N  
ATOM   3626 HD21 ASN A 226       6.259 -11.411  -2.844  1.00 95.51           H  
ATOM   3627 HD22 ASN A 226       6.258 -12.040  -4.490  1.00 95.51           H  
ATOM   3628  OD1 ASN A 226       7.999 -10.630  -5.294  1.00 95.51           O  
ATOM   3629  N   PHE A 227       7.745  -7.777  -6.052  1.00 97.43           N  
ATOM   3630  H   PHE A 227       8.512  -8.340  -6.390  1.00 97.43           H  
ATOM   3631  CA  PHE A 227       6.787  -7.269  -7.043  1.00 97.43           C  
ATOM   3632  HA  PHE A 227       6.075  -6.608  -6.549  1.00 97.43           H  
ATOM   3633  C   PHE A 227       5.932  -8.387  -7.670  1.00 97.43           C  
ATOM   3634  CB  PHE A 227       7.523  -6.432  -8.104  1.00 97.43           C  
ATOM   3635  HB2 PHE A 227       8.467  -6.912  -8.365  1.00 97.43           H  
ATOM   3636  HB3 PHE A 227       6.912  -6.420  -9.006  1.00 97.43           H  
ATOM   3637  O   PHE A 227       4.989  -8.096  -8.404  1.00 97.43           O  
ATOM   3638  CG  PHE A 227       7.783  -4.987  -7.714  1.00 97.43           C  
ATOM   3639  CD1 PHE A 227       7.190  -3.936  -8.440  1.00 97.43           C  
ATOM   3640  HD1 PHE A 227       6.553  -4.156  -9.284  1.00 97.43           H  
ATOM   3641  CD2 PHE A 227       8.604  -4.684  -6.615  1.00 97.43           C  
ATOM   3642  HD2 PHE A 227       9.076  -5.480  -6.058  1.00 97.43           H  
ATOM   3643  CE1 PHE A 227       7.404  -2.599  -8.060  1.00 97.43           C  
ATOM   3644  HE1 PHE A 227       6.940  -1.800  -8.621  1.00 97.43           H  
ATOM   3645  CE2 PHE A 227       8.810  -3.352  -6.228  1.00 97.43           C  
ATOM   3646  HE2 PHE A 227       9.441  -3.144  -5.377  1.00 97.43           H  
ATOM   3647  CZ  PHE A 227       8.207  -2.305  -6.945  1.00 97.43           C  
ATOM   3648  HZ  PHE A 227       8.373  -1.279  -6.651  1.00 97.43           H  
ATOM   3649  N   SER A 228       6.187  -9.662  -7.360  1.00 96.59           N  
ATOM   3650  H   SER A 228       6.973  -9.882  -6.765  1.00 96.59           H  
ATOM   3651  CA  SER A 228       5.330 -10.784  -7.763  1.00 96.59           C  
ATOM   3652  HA  SER A 228       4.975 -10.614  -8.779  1.00 96.59           H  
ATOM   3653  C   SER A 228       4.105 -10.864  -6.840  1.00 96.59           C  
ATOM   3654  CB  SER A 228       6.121 -12.100  -7.771  1.00 96.59           C  
ATOM   3655  HB2 SER A 228       6.325 -12.415  -6.748  1.00 96.59           H  
ATOM   3656  HB3 SER A 228       5.523 -12.870  -8.258  1.00 96.59           H  
ATOM   3657  O   SER A 228       4.054 -11.686  -5.925  1.00 96.59           O  
ATOM   3658  OG  SER A 228       7.359 -11.970  -8.444  1.00 96.59           O  
ATOM   3659  HG  SER A 228       7.286 -11.325  -9.152  1.00 96.59           H  
ATOM   3660  N   LEU A 229       3.156  -9.945  -7.034  1.00 97.32           N  
ATOM   3661  H   LEU A 229       3.287  -9.302  -7.801  1.00 97.32           H  
ATOM   3662  CA  LEU A 229       1.985  -9.730  -6.176  1.00 97.32           C  
ATOM   3663  HA  LEU A 229       1.977 -10.496  -5.399  1.00 97.32           H  
ATOM   3664  C   LEU A 229       0.659  -9.867  -6.952  1.00 97.32           C  
ATOM   3665  CB  LEU A 229       2.096  -8.344  -5.507  1.00 97.32           C  
ATOM   3666  HB2 LEU A 229       2.231  -7.595  -6.288  1.00 97.32           H  
ATOM   3667  HB3 LEU A 229       1.157  -8.117  -5.003  1.00 97.32           H  
ATOM   3668  O   LEU A 229       0.646  -9.675  -8.173  1.00 97.32           O  
ATOM   3669  CG  LEU A 229       3.232  -8.201  -4.478  1.00 97.32           C  
ATOM   3670  HG  LEU A 229       4.189  -8.411  -4.956  1.00 97.32           H  
ATOM   3671  CD1 LEU A 229       3.254  -6.769  -3.957  1.00 97.32           C  
ATOM   3672 HD11 LEU A 229       3.366  -6.089  -4.801  1.00 97.32           H  
ATOM   3673 HD12 LEU A 229       4.104  -6.630  -3.288  1.00 97.32           H  
ATOM   3674 HD13 LEU A 229       2.328  -6.541  -3.429  1.00 97.32           H  
ATOM   3675  CD2 LEU A 229       3.060  -9.127  -3.272  1.00 97.32           C  
ATOM   3676 HD21 LEU A 229       2.077  -8.976  -2.825  1.00 97.32           H  
ATOM   3677 HD22 LEU A 229       3.832  -8.911  -2.533  1.00 97.32           H  
ATOM   3678 HD23 LEU A 229       3.162 -10.167  -3.584  1.00 97.32           H  
ATOM   3679  N   PRO A 230      -0.454 -10.188  -6.263  1.00 98.08           N  
ATOM   3680  CA  PRO A 230      -1.775 -10.295  -6.877  1.00 98.08           C  
ATOM   3681  HA  PRO A 230      -1.708 -10.898  -7.782  1.00 98.08           H  
ATOM   3682  C   PRO A 230      -2.372  -8.927  -7.258  1.00 98.08           C  
ATOM   3683  CB  PRO A 230      -2.631 -11.043  -5.848  1.00 98.08           C  
ATOM   3684  HB2 PRO A 230      -3.686 -10.771  -5.900  1.00 98.08           H  
ATOM   3685  HB3 PRO A 230      -2.510 -12.118  -5.985  1.00 98.08           H  
ATOM   3686  O   PRO A 230      -1.889  -7.861  -6.859  1.00 98.08           O  
ATOM   3687  CG  PRO A 230      -2.023 -10.623  -4.517  1.00 98.08           C  
ATOM   3688  HG2 PRO A 230      -2.418  -9.644  -4.244  1.00 98.08           H  
ATOM   3689  HG3 PRO A 230      -2.216 -11.351  -3.729  1.00 98.08           H  
ATOM   3690  CD  PRO A 230      -0.535 -10.515  -4.842  1.00 98.08           C  
ATOM   3691  HD2 PRO A 230      -0.075  -9.750  -4.217  1.00 98.08           H  
ATOM   3692  HD3 PRO A 230      -0.055 -11.478  -4.666  1.00 98.08           H  
ATOM   3693  N   TRP A 231      -3.469  -8.966  -8.017  1.00 97.93           N  
ATOM   3694  H   TRP A 231      -3.789  -9.882  -8.297  1.00 97.93           H  
ATOM   3695  CA  TRP A 231      -4.181  -7.823  -8.596  1.00 97.93           C  
ATOM   3696  HA  TRP A 231      -3.599  -7.387  -9.408  1.00 97.93           H  
ATOM   3697  C   TRP A 231      -4.474  -6.735  -7.578  1.00 97.93           C  
ATOM   3698  CB  TRP A 231      -5.520  -8.319  -9.160  1.00 97.93           C  
ATOM   3699  HB2 TRP A 231      -6.089  -8.811  -8.371  1.00 97.93           H  
ATOM   3700  HB3 TRP A 231      -5.326  -9.069  -9.926  1.00 97.93           H  
ATOM   3701  O   TRP A 231      -4.285  -5.544  -7.819  1.00 97.93           O  
ATOM   3702  CG  TRP A 231      -6.360  -7.238  -9.765  1.00 97.93           C  
ATOM   3703  CD1 TRP A 231      -7.412  -6.605  -9.195  1.00 97.93           C  
ATOM   3704  HD1 TRP A 231      -7.780  -6.814  -8.202  1.00 97.93           H  
ATOM   3705  CD2 TRP A 231      -6.180  -6.616 -11.063  1.00 97.93           C  
ATOM   3706  CE2 TRP A 231      -7.218  -5.659 -11.265  1.00 97.93           C  
ATOM   3707  CE3 TRP A 231      -5.244  -6.789 -12.096  1.00 97.93           C  
ATOM   3708  HE3 TRP A 231      -4.440  -7.500 -11.976  1.00 97.93           H  
ATOM   3709  NE1 TRP A 231      -7.919  -5.666 -10.077  1.00 97.93           N  
ATOM   3710  HE1 TRP A 231      -8.695  -5.057  -9.860  1.00 97.93           H  
ATOM   3711  CH2 TRP A 231      -6.444  -5.193 -13.505  1.00 97.93           C  
ATOM   3712  HH2 TRP A 231      -6.527  -4.684 -14.454  1.00 97.93           H  
ATOM   3713  CZ2 TRP A 231      -7.372  -4.962 -12.474  1.00 97.93           C  
ATOM   3714  HZ2 TRP A 231      -8.185  -4.267 -12.619  1.00 97.93           H  
ATOM   3715  CZ3 TRP A 231      -5.377  -6.080 -13.297  1.00 97.93           C  
ATOM   3716  HZ3 TRP A 231      -4.643  -6.235 -14.074  1.00 97.93           H  
ATOM   3717  N   ASP A 232      -4.952  -7.159  -6.417  1.00 97.89           N  
ATOM   3718  H   ASP A 232      -5.045  -8.157  -6.294  1.00 97.89           H  
ATOM   3719  CA  ASP A 232      -5.482  -6.268  -5.403  1.00 97.89           C  
ATOM   3720  HA  ASP A 232      -6.154  -5.573  -5.907  1.00 97.89           H  
ATOM   3721  C   ASP A 232      -4.385  -5.414  -4.741  1.00 97.89           C  
ATOM   3722  CB  ASP A 232      -6.270  -7.144  -4.417  1.00 97.89           C  
ATOM   3723  HB2 ASP A 232      -6.306  -8.176  -4.766  1.00 97.89           H  
ATOM   3724  HB3 ASP A 232      -5.748  -7.157  -3.460  1.00 97.89           H  
ATOM   3725  O   ASP A 232      -4.646  -4.278  -4.337  1.00 97.89           O  
ATOM   3726  CG  ASP A 232      -7.714  -6.699  -4.201  1.00 97.89           C  
ATOM   3727  OD1 ASP A 232      -8.273  -5.888  -4.987  1.00 97.89           O  
ATOM   3728  OD2 ASP A 232      -8.224  -7.060  -3.121  1.00 97.89           O  
ATOM   3729  N   ASP A 233      -3.146  -5.914  -4.696  1.00 98.23           N  
ATOM   3730  H   ASP A 233      -2.977  -6.822  -5.105  1.00 98.23           H  
ATOM   3731  CA  ASP A 233      -1.980  -5.157  -4.233  1.00 98.23           C  
ATOM   3732  HA  ASP A 233      -2.262  -4.565  -3.363  1.00 98.23           H  
ATOM   3733  C   ASP A 233      -1.507  -4.167  -5.298  1.00 98.23           C  
ATOM   3734  CB  ASP A 233      -0.867  -6.119  -3.802  1.00 98.23           C  
ATOM   3735  HB2 ASP A 233      -0.642  -6.802  -4.622  1.00 98.23           H  
ATOM   3736  HB3 ASP A 233       0.030  -5.546  -3.570  1.00 98.23           H  
ATOM   3737  O   ASP A 233      -1.327  -2.985  -4.997  1.00 98.23           O  
ATOM   3738  CG  ASP A 233      -1.288  -6.901  -2.556  1.00 98.23           C  
ATOM   3739  OD1 ASP A 233      -1.741  -6.244  -1.582  1.00 98.23           O  
ATOM   3740  OD2 ASP A 233      -1.239  -8.146  -2.597  1.00 98.23           O  
ATOM   3741  N   TYR A 234      -1.422  -4.587  -6.565  1.00 98.30           N  
ATOM   3742  H   TYR A 234      -1.593  -5.562  -6.763  1.00 98.30           H  
ATOM   3743  CA  TYR A 234      -1.154  -3.670  -7.681  1.00 98.30           C  
ATOM   3744  HA  TYR A 234      -0.206  -3.166  -7.495  1.00 98.30           H  
ATOM   3745  C   TYR A 234      -2.211  -2.573  -7.813  1.00 98.30           C  
ATOM   3746  CB  TYR A 234      -1.041  -4.448  -8.995  1.00 98.30           C  
ATOM   3747  HB2 TYR A 234      -1.340  -3.803  -9.822  1.00 98.30           H  
ATOM   3748  HB3 TYR A 234      -1.723  -5.299  -8.986  1.00 98.30           H  
ATOM   3749  O   TYR A 234      -1.872  -1.439  -8.155  1.00 98.30           O  
ATOM   3750  CG  TYR A 234       0.370  -4.909  -9.261  1.00 98.30           C  
ATOM   3751  CD1 TYR A 234       1.297  -3.998  -9.801  1.00 98.30           C  
ATOM   3752  HD1 TYR A 234       0.985  -2.998 -10.064  1.00 98.30           H  
ATOM   3753  CD2 TYR A 234       0.771  -6.218  -8.936  1.00 98.30           C  
ATOM   3754  HD2 TYR A 234       0.063  -6.922  -8.523  1.00 98.30           H  
ATOM   3755  CE1 TYR A 234       2.632  -4.384 -10.000  1.00 98.30           C  
ATOM   3756  HE1 TYR A 234       3.354  -3.686 -10.396  1.00 98.30           H  
ATOM   3757  CE2 TYR A 234       2.107  -6.609  -9.139  1.00 98.30           C  
ATOM   3758  HE2 TYR A 234       2.414  -7.616  -8.896  1.00 98.30           H  
ATOM   3759  OH  TYR A 234       4.341  -6.022  -9.830  1.00 98.30           O  
ATOM   3760  HH  TYR A 234       4.546  -6.847  -9.385  1.00 98.30           H  
ATOM   3761  CZ  TYR A 234       3.040  -5.685  -9.657  1.00 98.30           C  
ATOM   3762  N   ARG A 235      -3.473  -2.876  -7.495  1.00 97.12           N  
ATOM   3763  H   ARG A 235      -3.682  -3.850  -7.333  1.00 97.12           H  
ATOM   3764  CA  ARG A 235      -4.570  -1.908  -7.468  1.00 97.12           C  
ATOM   3765  HA  ARG A 235      -4.576  -1.362  -8.412  1.00 97.12           H  
ATOM   3766  C   ARG A 235      -4.383  -0.859  -6.386  1.00 97.12           C  
ATOM   3767  CB  ARG A 235      -5.905  -2.650  -7.341  1.00 97.12           C  
ATOM   3768  HB2 ARG A 235      -5.995  -3.353  -8.169  1.00 97.12           H  
ATOM   3769  HB3 ARG A 235      -5.929  -3.209  -6.405  1.00 97.12           H  
ATOM   3770  O   ARG A 235      -4.443   0.337  -6.672  1.00 97.12           O  
ATOM   3771  CG  ARG A 235      -7.080  -1.667  -7.385  1.00 97.12           C  
ATOM   3772  HG2 ARG A 235      -6.978  -1.053  -8.280  1.00 97.12           H  
ATOM   3773  HG3 ARG A 235      -7.062  -1.009  -6.516  1.00 97.12           H  
ATOM   3774  CD  ARG A 235      -8.420  -2.399  -7.424  1.00 97.12           C  
ATOM   3775  HD2 ARG A 235      -9.202  -1.678  -7.664  1.00 97.12           H  
ATOM   3776  HD3 ARG A 235      -8.397  -3.132  -8.230  1.00 97.12           H  
ATOM   3777  NE  ARG A 235      -8.708  -3.079  -6.147  1.00 97.12           N  
ATOM   3778  HE  ARG A 235      -8.300  -3.991  -5.999  1.00 97.12           H  
ATOM   3779  NH1 ARG A 235     -10.214  -1.563  -5.272  1.00 97.12           N  
ATOM   3780 HH11 ARG A 235     -10.854  -1.278  -4.545  1.00 97.12           H  
ATOM   3781 HH12 ARG A 235      -9.990  -0.883  -5.985  1.00 97.12           H  
ATOM   3782  NH2 ARG A 235      -9.736  -3.492  -4.205  1.00 97.12           N  
ATOM   3783 HH21 ARG A 235      -9.323  -4.410  -4.286  1.00 97.12           H  
ATOM   3784 HH22 ARG A 235     -10.468  -3.321  -3.530  1.00 97.12           H  
ATOM   3785  CZ  ARG A 235      -9.553  -2.692  -5.216  1.00 97.12           C  
ATOM   3786  N   ARG A 236      -4.164  -1.302  -5.144  1.00 95.62           N  
ATOM   3787  H   ARG A 236      -4.098  -2.300  -5.009  1.00 95.62           H  
ATOM   3788  CA  ARG A 236      -4.062  -0.408  -3.982  1.00 95.62           C  
ATOM   3789  HA  ARG A 236      -4.851   0.340  -4.058  1.00 95.62           H  
ATOM   3790  C   ARG A 236      -2.749   0.368  -3.935  1.00 95.62           C  
ATOM   3791  CB  ARG A 236      -4.237  -1.208  -2.686  1.00 95.62           C  
ATOM   3792  HB2 ARG A 236      -3.568  -2.068  -2.707  1.00 95.62           H  
ATOM   3793  HB3 ARG A 236      -3.948  -0.578  -1.844  1.00 95.62           H  
ATOM   3794  O   ARG A 236      -2.783   1.494  -3.437  1.00 95.62           O  
ATOM   3795  CG  ARG A 236      -5.686  -1.668  -2.467  1.00 95.62           C  
ATOM   3796  HG2 ARG A 236      -5.992  -2.348  -3.263  1.00 95.62           H  
ATOM   3797  HG3 ARG A 236      -6.344  -0.799  -2.487  1.00 95.62           H  
ATOM   3798  CD  ARG A 236      -5.835  -2.365  -1.107  1.00 95.62           C  
ATOM   3799  HD2 ARG A 236      -5.506  -1.683  -0.323  1.00 95.62           H  
ATOM   3800  HD3 ARG A 236      -6.888  -2.583  -0.932  1.00 95.62           H  
ATOM   3801  NE  ARG A 236      -5.033  -3.606  -1.025  1.00 95.62           N  
ATOM   3802  HE  ARG A 236      -4.039  -3.515  -0.866  1.00 95.62           H  
ATOM   3803  NH1 ARG A 236      -6.677  -5.120  -1.557  1.00 95.62           N  
ATOM   3804 HH11 ARG A 236      -6.967  -6.046  -1.837  1.00 95.62           H  
ATOM   3805 HH12 ARG A 236      -7.312  -4.358  -1.748  1.00 95.62           H  
ATOM   3806  NH2 ARG A 236      -4.587  -5.839  -1.184  1.00 95.62           N  
ATOM   3807 HH21 ARG A 236      -4.887  -6.774  -1.421  1.00 95.62           H  
ATOM   3808 HH22 ARG A 236      -3.585  -5.715  -1.157  1.00 95.62           H  
ATOM   3809  CZ  ARG A 236      -5.432  -4.847  -1.255  1.00 95.62           C  
ATOM   3810  N   GLY A 237      -1.666  -0.209  -4.453  1.00 96.87           N  
ATOM   3811  H   GLY A 237      -1.767  -1.160  -4.778  1.00 96.87           H  
ATOM   3812  CA  GLY A 237      -0.292   0.250  -4.260  1.00 96.87           C  
ATOM   3813  HA2 GLY A 237      -0.266   1.320  -4.054  1.00 96.87           H  
ATOM   3814  HA3 GLY A 237       0.273   0.067  -5.174  1.00 96.87           H  
ATOM   3815  C   GLY A 237       0.395  -0.490  -3.110  1.00 96.87           C  
ATOM   3816  O   GLY A 237      -0.261  -0.946  -2.172  1.00 96.87           O  
ATOM   3817  N   PHE A 238       1.719  -0.615  -3.189  1.00 97.52           N  
ATOM   3818  H   PHE A 238       2.202  -0.155  -3.947  1.00 97.52           H  
ATOM   3819  CA  PHE A 238       2.547  -1.312  -2.201  1.00 97.52           C  
ATOM   3820  HA  PHE A 238       2.112  -1.158  -1.214  1.00 97.52           H  
ATOM   3821  C   PHE A 238       3.971  -0.738  -2.169  1.00 97.52           C  
ATOM   3822  CB  PHE A 238       2.551  -2.826  -2.487  1.00 97.52           C  
ATOM   3823  HB2 PHE A 238       1.534  -3.203  -2.374  1.00 97.52           H  
ATOM   3824  HB3 PHE A 238       3.154  -3.328  -1.730  1.00 97.52           H  
ATOM   3825  O   PHE A 238       4.429  -0.125  -3.134  1.00 97.52           O  
ATOM   3826  CG  PHE A 238       3.060  -3.225  -3.861  1.00 97.52           C  
ATOM   3827  CD1 PHE A 238       2.168  -3.364  -4.938  1.00 97.52           C  
ATOM   3828  HD1 PHE A 238       1.113  -3.193  -4.783  1.00 97.52           H  
ATOM   3829  CD2 PHE A 238       4.426  -3.486  -4.064  1.00 97.52           C  
ATOM   3830  HD2 PHE A 238       5.099  -3.464  -3.220  1.00 97.52           H  
ATOM   3831  CE1 PHE A 238       2.641  -3.740  -6.208  1.00 97.52           C  
ATOM   3832  HE1 PHE A 238       1.953  -3.869  -7.031  1.00 97.52           H  
ATOM   3833  CE2 PHE A 238       4.910  -3.828  -5.338  1.00 97.52           C  
ATOM   3834  HE2 PHE A 238       5.961  -4.031  -5.482  1.00 97.52           H  
ATOM   3835  CZ  PHE A 238       4.015  -3.955  -6.413  1.00 97.52           C  
ATOM   3836  HZ  PHE A 238       4.379  -4.244  -7.389  1.00 97.52           H  
ATOM   3837  N   GLY A 239       4.682  -0.955  -1.061  1.00 96.11           N  
ATOM   3838  H   GLY A 239       4.236  -1.436  -0.293  1.00 96.11           H  
ATOM   3839  CA  GLY A 239       6.028  -0.422  -0.840  1.00 96.11           C  
ATOM   3840  HA2 GLY A 239       6.576  -1.085  -0.170  1.00 96.11           H  
ATOM   3841  HA3 GLY A 239       6.565  -0.384  -1.788  1.00 96.11           H  
ATOM   3842  C   GLY A 239       6.058   0.985  -0.251  1.00 96.11           C  
ATOM   3843  O   GLY A 239       5.031   1.542   0.135  1.00 96.11           O  
ATOM   3844  N   GLU A 240       7.259   1.558  -0.178  1.00 93.62           N  
ATOM   3845  H   GLU A 240       8.036   1.094  -0.625  1.00 93.62           H  
ATOM   3846  CA  GLU A 240       7.498   2.880   0.406  1.00 93.62           C  
ATOM   3847  HA  GLU A 240       6.544   3.293   0.735  1.00 93.62           H  
ATOM   3848  C   GLU A 240       8.137   3.826  -0.619  1.00 93.62           C  
ATOM   3849  CB  GLU A 240       8.389   2.776   1.652  1.00 93.62           C  
ATOM   3850  HB2 GLU A 240       9.191   2.063   1.465  1.00 93.62           H  
ATOM   3851  HB3 GLU A 240       8.851   3.744   1.847  1.00 93.62           H  
ATOM   3852  O   GLU A 240       9.180   3.488  -1.181  1.00 93.62           O  
ATOM   3853  CG  GLU A 240       7.607   2.347   2.904  1.00 93.62           C  
ATOM   3854  HG2 GLU A 240       7.133   1.384   2.714  1.00 93.62           H  
ATOM   3855  HG3 GLU A 240       8.320   2.211   3.717  1.00 93.62           H  
ATOM   3856  CD  GLU A 240       6.551   3.379   3.348  1.00 93.62           C  
ATOM   3857  OE1 GLU A 240       5.522   2.968   3.919  1.00 93.62           O  
ATOM   3858  OE2 GLU A 240       6.768   4.610   3.163  1.00 93.62           O  
ATOM   3859  N   PRO A 241       7.605   5.048  -0.831  1.00 88.01           N  
ATOM   3860  CA  PRO A 241       8.091   5.936  -1.893  1.00 88.01           C  
ATOM   3861  HA  PRO A 241       7.933   5.413  -2.836  1.00 88.01           H  
ATOM   3862  C   PRO A 241       9.583   6.326  -1.825  1.00 88.01           C  
ATOM   3863  CB  PRO A 241       7.152   7.142  -1.866  1.00 88.01           C  
ATOM   3864  HB2 PRO A 241       6.972   7.510  -2.876  1.00 88.01           H  
ATOM   3865  HB3 PRO A 241       7.547   7.924  -1.217  1.00 88.01           H  
ATOM   3866  O   PRO A 241      10.188   6.734  -2.822  1.00 88.01           O  
ATOM   3867  CG  PRO A 241       5.858   6.587  -1.289  1.00 88.01           C  
ATOM   3868  HG2 PRO A 241       5.259   7.364  -0.813  1.00 88.01           H  
ATOM   3869  HG3 PRO A 241       5.287   6.098  -2.078  1.00 88.01           H  
ATOM   3870  CD  PRO A 241       6.343   5.545  -0.293  1.00 88.01           C  
ATOM   3871  HD2 PRO A 241       5.586   4.764  -0.219  1.00 88.01           H  
ATOM   3872  HD3 PRO A 241       6.517   6.002   0.681  1.00 88.01           H  
ATOM   3873  N   THR A 242      10.205   6.201  -0.650  1.00 86.39           N  
ATOM   3874  H   THR A 242       9.686   5.813   0.126  1.00 86.39           H  
ATOM   3875  CA  THR A 242      11.643   6.430  -0.442  1.00 86.39           C  
ATOM   3876  HA  THR A 242      11.947   7.290  -1.038  1.00 86.39           H  
ATOM   3877  C   THR A 242      12.531   5.259  -0.886  1.00 86.39           C  
ATOM   3878  CB  THR A 242      11.930   6.754   1.033  1.00 86.39           C  
ATOM   3879  HB  THR A 242      13.006   6.748   1.208  1.00 86.39           H  
ATOM   3880  O   THR A 242      13.719   5.483  -1.133  1.00 86.39           O  
ATOM   3881  CG2 THR A 242      11.376   8.125   1.420  1.00 86.39           C  
ATOM   3882 HG21 THR A 242      11.665   8.352   2.447  1.00 86.39           H  
ATOM   3883 HG22 THR A 242      11.781   8.891   0.760  1.00 86.39           H  
ATOM   3884 HG23 THR A 242      10.288   8.117   1.351  1.00 86.39           H  
ATOM   3885  OG1 THR A 242      11.304   5.818   1.878  1.00 86.39           O  
ATOM   3886  HG1 THR A 242      11.974   5.370   2.401  1.00 86.39           H  
ATOM   3887  N   GLY A 243      11.978   4.050  -1.009  1.00 89.64           N  
ATOM   3888  H   GLY A 243      10.979   3.972  -0.887  1.00 89.64           H  
ATOM   3889  CA  GLY A 243      12.653   2.827  -1.445  1.00 89.64           C  
ATOM   3890  HA2 GLY A 243      13.712   3.008  -1.634  1.00 89.64           H  
ATOM   3891  HA3 GLY A 243      12.573   2.081  -0.654  1.00 89.64           H  
ATOM   3892  C   GLY A 243      12.028   2.264  -2.720  1.00 89.64           C  
ATOM   3893  O   GLY A 243      11.785   3.007  -3.674  1.00 89.64           O  
ATOM   3894  N   ASP A 244      11.783   0.959  -2.725  1.00 94.43           N  
ATOM   3895  H   ASP A 244      12.039   0.401  -1.923  1.00 94.43           H  
ATOM   3896  CA  ASP A 244      11.047   0.282  -3.789  1.00 94.43           C  
ATOM   3897  HA  ASP A 244      11.307   0.745  -4.741  1.00 94.43           H  
ATOM   3898  C   ASP A 244       9.541   0.441  -3.554  1.00 94.43           C  
ATOM   3899  CB  ASP A 244      11.442  -1.200  -3.851  1.00 94.43           C  
ATOM   3900  HB2 ASP A 244      10.741  -1.699  -4.520  1.00 94.43           H  
ATOM   3901  HB3 ASP A 244      11.350  -1.639  -2.858  1.00 94.43           H  
ATOM   3902  O   ASP A 244       9.069   0.253  -2.429  1.00 94.43           O  
ATOM   3903  CG  ASP A 244      12.853  -1.455  -4.384  1.00 94.43           C  
ATOM   3904  OD1 ASP A 244      13.658  -0.504  -4.474  1.00 94.43           O  
ATOM   3905  OD2 ASP A 244      13.140  -2.601  -4.782  1.00 94.43           O  
ATOM   3906  N   TYR A 245       8.779   0.798  -4.593  1.00 96.15           N  
ATOM   3907  H   TYR A 245       9.207   0.913  -5.501  1.00 96.15           H  
ATOM   3908  CA  TYR A 245       7.321   0.896  -4.483  1.00 96.15           C  
ATOM   3909  HA  TYR A 245       6.974   0.006  -3.959  1.00 96.15           H  
ATOM   3910  C   TYR A 245       6.589   0.941  -5.826  1.00 96.15           C  
ATOM   3911  CB  TYR A 245       6.920   2.121  -3.641  1.00 96.15           C  
ATOM   3912  HB2 TYR A 245       5.962   1.913  -3.166  1.00 96.15           H  
ATOM   3913  HB3 TYR A 245       7.634   2.267  -2.830  1.00 96.15           H  
ATOM   3914  O   TYR A 245       7.156   1.262  -6.874  1.00 96.15           O  
ATOM   3915  CG  TYR A 245       6.797   3.422  -4.397  1.00 96.15           C  
ATOM   3916  CD1 TYR A 245       7.956   4.089  -4.829  1.00 96.15           C  
ATOM   3917  HD1 TYR A 245       8.922   3.657  -4.615  1.00 96.15           H  
ATOM   3918  CD2 TYR A 245       5.523   3.973  -4.624  1.00 96.15           C  
ATOM   3919  HD2 TYR A 245       4.640   3.446  -4.292  1.00 96.15           H  
ATOM   3920  CE1 TYR A 245       7.844   5.354  -5.430  1.00 96.15           C  
ATOM   3921  HE1 TYR A 245       8.726   5.912  -5.708  1.00 96.15           H  
ATOM   3922  CE2 TYR A 245       5.403   5.225  -5.247  1.00 96.15           C  
ATOM   3923  HE2 TYR A 245       4.432   5.677  -5.380  1.00 96.15           H  
ATOM   3924  OH  TYR A 245       6.474   7.184  -6.070  1.00 96.15           O  
ATOM   3925  HH  TYR A 245       5.645   7.370  -6.517  1.00 96.15           H  
ATOM   3926  CZ  TYR A 245       6.568   5.920  -5.616  1.00 96.15           C  
ATOM   3927  N   TRP A 246       5.287   0.686  -5.741  1.00 98.04           N  
ATOM   3928  H   TRP A 246       4.932   0.412  -4.836  1.00 98.04           H  
ATOM   3929  CA  TRP A 246       4.292   0.880  -6.782  1.00 98.04           C  
ATOM   3930  HA  TRP A 246       4.734   1.386  -7.641  1.00 98.04           H  
ATOM   3931  C   TRP A 246       3.149   1.735  -6.232  1.00 98.04           C  
ATOM   3932  CB  TRP A 246       3.779  -0.489  -7.222  1.00 98.04           C  
ATOM   3933  HB2 TRP A 246       3.409  -1.024  -6.347  1.00 98.04           H  
ATOM   3934  HB3 TRP A 246       4.606  -1.064  -7.639  1.00 98.04           H  
ATOM   3935  O   TRP A 246       2.554   1.403  -5.206  1.00 98.04           O  
ATOM   3936  CG  TRP A 246       2.690  -0.420  -8.239  1.00 98.04           C  
ATOM   3937  CD1 TRP A 246       1.382  -0.671  -8.019  1.00 98.04           C  
ATOM   3938  HD1 TRP A 246       0.966  -0.986  -7.073  1.00 98.04           H  
ATOM   3939  CD2 TRP A 246       2.807  -0.092  -9.651  1.00 98.04           C  
ATOM   3940  CE2 TRP A 246       1.510  -0.155 -10.238  1.00 98.04           C  
ATOM   3941  CE3 TRP A 246       3.890   0.223 -10.496  1.00 98.04           C  
ATOM   3942  HE3 TRP A 246       4.882   0.264 -10.070  1.00 98.04           H  
ATOM   3943  NE1 TRP A 246       0.676  -0.498  -9.192  1.00 98.04           N  
ATOM   3944  HE1 TRP A 246      -0.308  -0.716  -9.267  1.00 98.04           H  
ATOM   3945  CH2 TRP A 246       2.406   0.381 -12.423  1.00 98.04           C  
ATOM   3946  HH2 TRP A 246       2.263   0.539 -13.482  1.00 98.04           H  
ATOM   3947  CZ2 TRP A 246       1.308   0.073 -11.605  1.00 98.04           C  
ATOM   3948  HZ2 TRP A 246       0.322  -0.008 -12.039  1.00 98.04           H  
ATOM   3949  CZ3 TRP A 246       3.695   0.459 -11.870  1.00 98.04           C  
ATOM   3950  HZ3 TRP A 246       4.535   0.690 -12.509  1.00 98.04           H  
ATOM   3951  N   ALA A 247       2.817   2.838  -6.903  1.00 97.00           N  
ATOM   3952  H   ALA A 247       3.325   3.065  -7.746  1.00 97.00           H  
ATOM   3953  CA  ALA A 247       1.847   3.808  -6.389  1.00 97.00           C  
ATOM   3954  HA  ALA A 247       2.100   4.017  -5.350  1.00 97.00           H  
ATOM   3955  C   ALA A 247       0.388   3.309  -6.393  1.00 97.00           C  
ATOM   3956  CB  ALA A 247       2.006   5.107  -7.181  1.00 97.00           C  
ATOM   3957  HB1 ALA A 247       1.416   5.891  -6.706  1.00 97.00           H  
ATOM   3958  HB2 ALA A 247       3.052   5.415  -7.167  1.00 97.00           H  
ATOM   3959  HB3 ALA A 247       1.678   4.965  -8.211  1.00 97.00           H  
ATOM   3960  O   ALA A 247      -0.456   3.888  -5.712  1.00 97.00           O  
ATOM   3961  N   GLY A 248       0.097   2.235  -7.132  1.00 97.15           N  
ATOM   3962  H   GLY A 248       0.851   1.803  -7.646  1.00 97.15           H  
ATOM   3963  CA  GLY A 248      -1.240   1.659  -7.276  1.00 97.15           C  
ATOM   3964  HA2 GLY A 248      -1.156   0.574  -7.213  1.00 97.15           H  
ATOM   3965  HA3 GLY A 248      -1.886   1.983  -6.460  1.00 97.15           H  
ATOM   3966  C   GLY A 248      -1.907   2.057  -8.592  1.00 97.15           C  
ATOM   3967  O   GLY A 248      -1.956   3.238  -8.933  1.00 97.15           O  
ATOM   3968  N   THR A 249      -2.456   1.095  -9.336  1.00 97.48           N  
ATOM   3969  H   THR A 249      -2.455   0.143  -9.000  1.00 97.48           H  
ATOM   3970  CA  THR A 249      -3.116   1.374 -10.625  1.00 97.48           C  
ATOM   3971  HA  THR A 249      -2.429   1.939 -11.255  1.00 97.48           H  
ATOM   3972  C   THR A 249      -4.368   2.232 -10.457  1.00 97.48           C  
ATOM   3973  CB  THR A 249      -3.494   0.099 -11.389  1.00 97.48           C  
ATOM   3974  HB  THR A 249      -4.073   0.384 -12.268  1.00 97.48           H  
ATOM   3975  O   THR A 249      -4.635   3.081 -11.297  1.00 97.48           O  
ATOM   3976  CG2 THR A 249      -2.299  -0.722 -11.854  1.00 97.48           C  
ATOM   3977 HG21 THR A 249      -1.648  -0.967 -11.015  1.00 97.48           H  
ATOM   3978 HG22 THR A 249      -1.757  -0.155 -12.610  1.00 97.48           H  
ATOM   3979 HG23 THR A 249      -2.645  -1.647 -12.314  1.00 97.48           H  
ATOM   3980  OG1 THR A 249      -4.274  -0.738 -10.585  1.00 97.48           O  
ATOM   3981  HG1 THR A 249      -4.769  -1.301 -11.185  1.00 97.48           H  
ATOM   3982  N   GLU A 250      -5.099   2.118  -9.344  1.00 96.15           N  
ATOM   3983  H   GLU A 250      -4.852   1.399  -8.679  1.00 96.15           H  
ATOM   3984  CA  GLU A 250      -6.249   2.990  -9.059  1.00 96.15           C  
ATOM   3985  HA  GLU A 250      -6.960   2.925  -9.883  1.00 96.15           H  
ATOM   3986  C   GLU A 250      -5.830   4.465  -8.930  1.00 96.15           C  
ATOM   3987  CB  GLU A 250      -6.925   2.481  -7.778  1.00 96.15           C  
ATOM   3988  HB2 GLU A 250      -6.222   2.570  -6.950  1.00 96.15           H  
ATOM   3989  HB3 GLU A 250      -7.159   1.425  -7.911  1.00 96.15           H  
ATOM   3990  O   GLU A 250      -6.494   5.363  -9.452  1.00 96.15           O  
ATOM   3991  CG  GLU A 250      -8.222   3.215  -7.416  1.00 96.15           C  
ATOM   3992  HG2 GLU A 250      -8.005   4.263  -7.211  1.00 96.15           H  
ATOM   3993  HG3 GLU A 250      -8.910   3.161  -8.260  1.00 96.15           H  
ATOM   3994  CD  GLU A 250      -8.850   2.569  -6.172  1.00 96.15           C  
ATOM   3995  OE1 GLU A 250      -9.899   1.900  -6.313  1.00 96.15           O  
ATOM   3996  OE2 GLU A 250      -8.231   2.675  -5.085  1.00 96.15           O  
ATOM   3997  N   LEU A 251      -4.681   4.714  -8.293  1.00 95.51           N  
ATOM   3998  H   LEU A 251      -4.130   3.924  -7.990  1.00 95.51           H  
ATOM   3999  CA  LEU A 251      -4.106   6.050  -8.163  1.00 95.51           C  
ATOM   4000  HA  LEU A 251      -4.890   6.738  -7.844  1.00 95.51           H  
ATOM   4001  C   LEU A 251      -3.591   6.564  -9.510  1.00 95.51           C  
ATOM   4002  CB  LEU A 251      -3.029   6.006  -7.066  1.00 95.51           C  
ATOM   4003  HB2 LEU A 251      -3.533   5.734  -6.139  1.00 95.51           H  
ATOM   4004  HB3 LEU A 251      -2.309   5.216  -7.282  1.00 95.51           H  
ATOM   4005  O   LEU A 251      -3.885   7.699  -9.879  1.00 95.51           O  
ATOM   4006  CG  LEU A 251      -2.271   7.330  -6.850  1.00 95.51           C  
ATOM   4007  HG  LEU A 251      -2.937   8.174  -7.028  1.00 95.51           H  
ATOM   4008  CD1 LEU A 251      -1.790   7.400  -5.404  1.00 95.51           C  
ATOM   4009 HD11 LEU A 251      -1.218   8.313  -5.240  1.00 95.51           H  
ATOM   4010 HD12 LEU A 251      -2.660   7.395  -4.747  1.00 95.51           H  
ATOM   4011 HD13 LEU A 251      -1.162   6.537  -5.181  1.00 95.51           H  
ATOM   4012  CD2 LEU A 251      -1.041   7.460  -7.748  1.00 95.51           C  
ATOM   4013 HD21 LEU A 251      -0.434   8.311  -7.439  1.00 95.51           H  
ATOM   4014 HD22 LEU A 251      -1.343   7.606  -8.785  1.00 95.51           H  
ATOM   4015 HD23 LEU A 251      -0.446   6.549  -7.688  1.00 95.51           H  
ATOM   4016  N   ILE A 252      -2.854   5.739 -10.259  1.00 97.36           N  
ATOM   4017  H   ILE A 252      -2.639   4.823  -9.890  1.00 97.36           H  
ATOM   4018  CA  ILE A 252      -2.310   6.120 -11.571  1.00 97.36           C  
ATOM   4019  HA  ILE A 252      -1.730   7.035 -11.454  1.00 97.36           H  
ATOM   4020  C   ILE A 252      -3.451   6.435 -12.551  1.00 97.36           C  
ATOM   4021  CB  ILE A 252      -1.366   5.018 -12.105  1.00 97.36           C  
ATOM   4022  HB  ILE A 252      -1.925   4.084 -12.158  1.00 97.36           H  
ATOM   4023  O   ILE A 252      -3.375   7.420 -13.288  1.00 97.36           O  
ATOM   4024  CG1 ILE A 252      -0.148   4.809 -11.175  1.00 97.36           C  
ATOM   4025 HG12 ILE A 252      -0.456   4.825 -10.129  1.00 97.36           H  
ATOM   4026 HG13 ILE A 252       0.552   5.634 -11.308  1.00 97.36           H  
ATOM   4027  CG2 ILE A 252      -0.849   5.382 -13.510  1.00 97.36           C  
ATOM   4028 HG21 ILE A 252      -0.293   6.319 -13.468  1.00 97.36           H  
ATOM   4029 HG22 ILE A 252      -0.199   4.596 -13.895  1.00 97.36           H  
ATOM   4030 HG23 ILE A 252      -1.671   5.496 -14.217  1.00 97.36           H  
ATOM   4031  CD1 ILE A 252       0.582   3.480 -11.418  1.00 97.36           C  
ATOM   4032 HD11 ILE A 252      -0.120   2.651 -11.327  1.00 97.36           H  
ATOM   4033 HD12 ILE A 252       1.365   3.356 -10.670  1.00 97.36           H  
ATOM   4034 HD13 ILE A 252       1.039   3.462 -12.408  1.00 97.36           H  
ATOM   4035  N   HIS A 253      -4.542   5.666 -12.511  1.00 97.08           N  
ATOM   4036  H   HIS A 253      -4.541   4.850 -11.916  1.00 97.08           H  
ATOM   4037  CA  HIS A 253      -5.744   5.927 -13.297  1.00 97.08           C  
ATOM   4038  HA  HIS A 253      -5.486   5.964 -14.356  1.00 97.08           H  
ATOM   4039  C   HIS A 253      -6.334   7.286 -12.930  1.00 97.08           C  
ATOM   4040  CB  HIS A 253      -6.767   4.803 -13.084  1.00 97.08           C  
ATOM   4041  HB2 HIS A 253      -6.934   4.658 -12.017  1.00 97.08           H  
ATOM   4042  HB3 HIS A 253      -6.376   3.872 -13.493  1.00 97.08           H  
ATOM   4043  O   HIS A 253      -6.483   8.138 -13.795  1.00 97.08           O  
ATOM   4044  CG  HIS A 253      -8.086   5.109 -13.743  1.00 97.08           C  
ATOM   4045  CD2 HIS A 253      -9.283   5.326 -13.116  1.00 97.08           C  
ATOM   4046  HD2 HIS A 253      -9.462   5.280 -12.052  1.00 97.08           H  
ATOM   4047  ND1 HIS A 253      -8.290   5.304 -15.088  1.00 97.08           N  
ATOM   4048  HD1 HIS A 253      -7.608   5.158 -15.819  1.00 97.08           H  
ATOM   4049  CE1 HIS A 253      -9.582   5.612 -15.269  1.00 97.08           C  
ATOM   4050  HE1 HIS A 253     -10.049   5.787 -16.227  1.00 97.08           H  
ATOM   4051  NE2 HIS A 253     -10.231   5.634 -14.096  1.00 97.08           N  
ATOM   4052  N   SER A 254      -6.581   7.549 -11.644  1.00 95.48           N  
ATOM   4053  H   SER A 254      -6.423   6.821 -10.962  1.00 95.48           H  
ATOM   4054  CA  SER A 254      -7.147   8.831 -11.202  1.00 95.48           C  
ATOM   4055  HA  SER A 254      -8.090   8.985 -11.727  1.00 95.48           H  
ATOM   4056  C   SER A 254      -6.248  10.039 -11.522  1.00 95.48           C  
ATOM   4057  CB  SER A 254      -7.444   8.741  -9.706  1.00 95.48           C  
ATOM   4058  HB2 SER A 254      -8.172   7.946  -9.537  1.00 95.48           H  
ATOM   4059  HB3 SER A 254      -6.528   8.482  -9.175  1.00 95.48           H  
ATOM   4060  O   SER A 254      -6.752  11.130 -11.795  1.00 95.48           O  
ATOM   4061  OG  SER A 254      -7.965   9.959  -9.202  1.00 95.48           O  
ATOM   4062  HG  SER A 254      -8.680  10.247  -9.775  1.00 95.48           H  
ATOM   4063  N   LEU A 255      -4.921   9.866 -11.537  1.00 95.13           N  
ATOM   4064  H   LEU A 255      -4.552   8.968 -11.255  1.00 95.13           H  
ATOM   4065  CA  LEU A 255      -3.985  10.929 -11.914  1.00 95.13           C  
ATOM   4066  HA  LEU A 255      -4.305  11.855 -11.437  1.00 95.13           H  
ATOM   4067  C   LEU A 255      -3.975  11.231 -13.415  1.00 95.13           C  
ATOM   4068  CB  LEU A 255      -2.565  10.573 -11.440  1.00 95.13           C  
ATOM   4069  HB2 LEU A 255      -2.345   9.545 -11.726  1.00 95.13           H  
ATOM   4070  HB3 LEU A 255      -1.858  11.216 -11.964  1.00 95.13           H  
ATOM   4071  O   LEU A 255      -3.773  12.389 -13.781  1.00 95.13           O  
ATOM   4072  CG  LEU A 255      -2.328  10.744  -9.931  1.00 95.13           C  
ATOM   4073  HG  LEU A 255      -3.003  10.101  -9.365  1.00 95.13           H  
ATOM   4074  CD1 LEU A 255      -0.884  10.371  -9.600  1.00 95.13           C  
ATOM   4075 HD11 LEU A 255      -0.739  10.396  -8.520  1.00 95.13           H  
ATOM   4076 HD12 LEU A 255      -0.664   9.371  -9.975  1.00 95.13           H  
ATOM   4077 HD13 LEU A 255      -0.200  11.079 -10.067  1.00 95.13           H  
ATOM   4078  CD2 LEU A 255      -2.523  12.193  -9.486  1.00 95.13           C  
ATOM   4079 HD21 LEU A 255      -2.198  12.308  -8.451  1.00 95.13           H  
ATOM   4080 HD22 LEU A 255      -3.575  12.469  -9.546  1.00 95.13           H  
ATOM   4081 HD23 LEU A 255      -1.935  12.858 -10.119  1.00 95.13           H  
ATOM   4082  N   THR A 256      -4.183  10.219 -14.258  1.00 95.86           N  
ATOM   4083  H   THR A 256      -4.366   9.306 -13.867  1.00 95.86           H  
ATOM   4084  CA  THR A 256      -4.057  10.328 -15.722  1.00 95.86           C  
ATOM   4085  HA  THR A 256      -3.485  11.223 -15.967  1.00 95.86           H  
ATOM   4086  C   THR A 256      -5.398  10.477 -16.438  1.00 95.86           C  
ATOM   4087  CB  THR A 256      -3.289   9.133 -16.301  1.00 95.86           C  
ATOM   4088  HB  THR A 256      -3.256   9.248 -17.384  1.00 95.86           H  
ATOM   4089  O   THR A 256      -5.462  11.040 -17.530  1.00 95.86           O  
ATOM   4090  CG2 THR A 256      -1.855   9.040 -15.783  1.00 95.86           C  
ATOM   4091 HG21 THR A 256      -1.831   8.986 -14.695  1.00 95.86           H  
ATOM   4092 HG22 THR A 256      -1.293   9.913 -16.114  1.00 95.86           H  
ATOM   4093 HG23 THR A 256      -1.396   8.144 -16.200  1.00 95.86           H  
ATOM   4094  OG1 THR A 256      -3.912   7.907 -15.990  1.00 95.86           O  
ATOM   4095  HG1 THR A 256      -3.722   7.713 -15.070  1.00 95.86           H  
ATOM   4096  N   HIS A 257      -6.495  10.018 -15.837  1.00 92.50           N  
ATOM   4097  H   HIS A 257      -6.391   9.530 -14.958  1.00 92.50           H  
ATOM   4098  CA  HIS A 257      -7.818  10.028 -16.444  1.00 92.50           C  
ATOM   4099  HA  HIS A 257      -7.755   9.452 -17.368  1.00 92.50           H  
ATOM   4100  C   HIS A 257      -8.281  11.450 -16.790  1.00 92.50           C  
ATOM   4101  CB  HIS A 257      -8.825   9.319 -15.534  1.00 92.50           C  
ATOM   4102  HB2 HIS A 257      -8.478   8.305 -15.335  1.00 92.50           H  
ATOM   4103  HB3 HIS A 257      -8.904   9.851 -14.587  1.00 92.50           H  
ATOM   4104  O   HIS A 257      -8.269  12.355 -15.955  1.00 92.50           O  
ATOM   4105  CG  HIS A 257     -10.180   9.222 -16.177  1.00 92.50           C  
ATOM   4106  CD2 HIS A 257     -11.320   9.874 -15.792  1.00 92.50           C  
ATOM   4107  HD2 HIS A 257     -11.418  10.537 -14.945  1.00 92.50           H  
ATOM   4108  ND1 HIS A 257     -10.481   8.500 -17.309  1.00 92.50           N  
ATOM   4109  HD1 HIS A 257      -9.862   7.865 -17.791  1.00 92.50           H  
ATOM   4110  CE1 HIS A 257     -11.777   8.705 -17.595  1.00 92.50           C  
ATOM   4111  HE1 HIS A 257     -12.314   8.247 -18.412  1.00 92.50           H  
ATOM   4112  NE2 HIS A 257     -12.326   9.548 -16.709  1.00 92.50           N  
ATOM   4113  N   GLY A 258      -8.689  11.647 -18.049  1.00 89.68           N  
ATOM   4114  H   GLY A 258      -8.705  10.856 -18.676  1.00 89.68           H  
ATOM   4115  CA  GLY A 258      -9.150  12.941 -18.560  1.00 89.68           C  
ATOM   4116  HA2 GLY A 258      -9.936  13.318 -17.906  1.00 89.68           H  
ATOM   4117  HA3 GLY A 258      -9.573  12.796 -19.554  1.00 89.68           H  
ATOM   4118  C   GLY A 258      -8.066  14.021 -18.664  1.00 89.68           C  
ATOM   4119  O   GLY A 258      -8.404  15.179 -18.902  1.00 89.68           O  
ATOM   4120  N   ARG A 259      -6.784  13.674 -18.485  1.00 91.05           N  
ATOM   4121  H   ARG A 259      -6.566  12.707 -18.289  1.00 91.05           H  
ATOM   4122  CA  ARG A 259      -5.652  14.609 -18.526  1.00 91.05           C  
ATOM   4123  HA  ARG A 259      -6.009  15.596 -18.823  1.00 91.05           H  
ATOM   4124  C   ARG A 259      -4.625  14.170 -19.560  1.00 91.05           C  
ATOM   4125  CB  ARG A 259      -5.008  14.734 -17.137  1.00 91.05           C  
ATOM   4126  HB2 ARG A 259      -4.626  13.759 -16.832  1.00 91.05           H  
ATOM   4127  HB3 ARG A 259      -4.171  15.430 -17.193  1.00 91.05           H  
ATOM   4128  O   ARG A 259      -4.447  12.981 -19.819  1.00 91.05           O  
ATOM   4129  CG  ARG A 259      -6.004  15.240 -16.086  1.00 91.05           C  
ATOM   4130  HG2 ARG A 259      -6.829  14.533 -15.999  1.00 91.05           H  
ATOM   4131  HG3 ARG A 259      -6.397  16.212 -16.386  1.00 91.05           H  
ATOM   4132  CD  ARG A 259      -5.323  15.362 -14.726  1.00 91.05           C  
ATOM   4133  HD2 ARG A 259      -4.720  14.467 -14.572  1.00 91.05           H  
ATOM   4134  HD3 ARG A 259      -4.664  16.230 -14.732  1.00 91.05           H  
ATOM   4135  NE  ARG A 259      -6.324  15.479 -13.649  1.00 91.05           N  
ATOM   4136  HE  ARG A 259      -7.277  15.618 -13.954  1.00 91.05           H  
ATOM   4137  NH1 ARG A 259      -4.938  14.872 -11.931  1.00 91.05           N  
ATOM   4138 HH11 ARG A 259      -4.797  14.544 -10.986  1.00 91.05           H  
ATOM   4139 HH12 ARG A 259      -4.226  14.654 -12.614  1.00 91.05           H  
ATOM   4140  NH2 ARG A 259      -7.114  15.203 -11.538  1.00 91.05           N  
ATOM   4141 HH21 ARG A 259      -6.984  14.723 -10.659  1.00 91.05           H  
ATOM   4142 HH22 ARG A 259      -8.052  15.221 -11.913  1.00 91.05           H  
ATOM   4143  CZ  ARG A 259      -6.122  15.179 -12.382  1.00 91.05           C  
ATOM   4144  N   GLN A 260      -3.927  15.141 -20.140  1.00 91.24           N  
ATOM   4145  H   GLN A 260      -4.093  16.096 -19.856  1.00 91.24           H  
ATOM   4146  CA  GLN A 260      -2.762  14.863 -20.969  1.00 91.24           C  
ATOM   4147  HA  GLN A 260      -2.905  13.914 -21.486  1.00 91.24           H  
ATOM   4148  C   GLN A 260      -1.550  14.730 -20.048  1.00 91.24           C  
ATOM   4149  CB  GLN A 260      -2.610  15.956 -22.039  1.00 91.24           C  
ATOM   4150  HB2 GLN A 260      -3.553  16.060 -22.575  1.00 91.24           H  
ATOM   4151  HB3 GLN A 260      -2.364  16.911 -21.575  1.00 91.24           H  
ATOM   4152  O   GLN A 260      -0.965  15.729 -19.642  1.00 91.24           O  
ATOM   4153  CG  GLN A 260      -1.516  15.564 -23.041  1.00 91.24           C  
ATOM   4154  HG2 GLN A 260      -0.559  15.489 -22.526  1.00 91.24           H  
ATOM   4155  HG3 GLN A 260      -1.748  14.583 -23.458  1.00 91.24           H  
ATOM   4156  CD  GLN A 260      -1.354  16.541 -24.201  1.00 91.24           C  
ATOM   4157  NE2 GLN A 260      -0.458  16.234 -25.111  1.00 91.24           N  
ATOM   4158 HE21 GLN A 260       0.152  15.443 -24.960  1.00 91.24           H  
ATOM   4159 HE22 GLN A 260      -0.258  16.914 -25.830  1.00 91.24           H  
ATOM   4160  OE1 GLN A 260      -2.003  17.572 -24.324  1.00 91.24           O  
ATOM   4161  N   CYS A 261      -1.209  13.504 -19.663  1.00 94.87           N  
ATOM   4162  H   CYS A 261      -1.749  12.714 -19.985  1.00 94.87           H  
ATOM   4163  CA  CYS A 261      -0.029  13.233 -18.851  1.00 94.87           C  
ATOM   4164  HA  CYS A 261       0.309  14.158 -18.383  1.00 94.87           H  
ATOM   4165  C   CYS A 261       1.122  12.738 -19.721  1.00 94.87           C  
ATOM   4166  CB  CYS A 261      -0.375  12.252 -17.729  1.00 94.87           C  
ATOM   4167  HB2 CYS A 261       0.540  11.923 -17.236  1.00 94.87           H  
ATOM   4168  HB3 CYS A 261      -0.878  11.380 -18.148  1.00 94.87           H  
ATOM   4169  O   CYS A 261       0.904  11.987 -20.665  1.00 94.87           O  
ATOM   4170  SG  CYS A 261      -1.454  13.070 -16.519  1.00 94.87           S  
ATOM   4171  HG  CYS A 261      -0.580  14.004 -16.134  1.00 94.87           H  
ATOM   4172  N   GLN A 262       2.333  13.135 -19.355  1.00 94.76           N  
ATOM   4173  H   GLN A 262       2.408  13.744 -18.552  1.00 94.76           H  
ATOM   4174  CA  GLN A 262       3.581  12.602 -19.883  1.00 94.76           C  
ATOM   4175  HA  GLN A 262       3.370  12.063 -20.807  1.00 94.76           H  
ATOM   4176  C   GLN A 262       4.174  11.596 -18.894  1.00 94.76           C  
ATOM   4177  CB  GLN A 262       4.554  13.742 -20.237  1.00 94.76           C  
ATOM   4178  HB2 GLN A 262       5.515  13.303 -20.503  1.00 94.76           H  
ATOM   4179  HB3 GLN A 262       4.169  14.253 -21.120  1.00 94.76           H  
ATOM   4180  O   GLN A 262       3.979  11.727 -17.681  1.00 94.76           O  
ATOM   4181  CG  GLN A 262       4.761  14.794 -19.128  1.00 94.76           C  
ATOM   4182  HG2 GLN A 262       5.118  14.312 -18.218  1.00 94.76           H  
ATOM   4183  HG3 GLN A 262       3.806  15.276 -18.917  1.00 94.76           H  
ATOM   4184  CD  GLN A 262       5.738  15.895 -19.539  1.00 94.76           C  
ATOM   4185  NE2 GLN A 262       5.541  17.127 -19.114  1.00 94.76           N  
ATOM   4186 HE21 GLN A 262       4.697  17.374 -18.619  1.00 94.76           H  
ATOM   4187 HE22 GLN A 262       6.104  17.819 -19.589  1.00 94.76           H  
ATOM   4188  OE1 GLN A 262       6.688  15.671 -20.259  1.00 94.76           O  
ATOM   4189  N   LEU A 263       4.895  10.606 -19.416  1.00 96.21           N  
ATOM   4190  H   LEU A 263       5.038  10.623 -20.416  1.00 96.21           H  
ATOM   4191  CA  LEU A 263       5.634   9.603 -18.652  1.00 96.21           C  
ATOM   4192  HA  LEU A 263       5.458   9.756 -17.588  1.00 96.21           H  
ATOM   4193  C   LEU A 263       7.125   9.767 -18.916  1.00 96.21           C  
ATOM   4194  CB  LEU A 263       5.139   8.194 -19.027  1.00 96.21           C  
ATOM   4195  HB2 LEU A 263       4.114   8.093 -18.671  1.00 96.21           H  
ATOM   4196  HB3 LEU A 263       5.135   8.111 -20.114  1.00 96.21           H  
ATOM   4197  O   LEU A 263       7.552   9.864 -20.061  1.00 96.21           O  
ATOM   4198  CG  LEU A 263       5.957   7.015 -18.468  1.00 96.21           C  
ATOM   4199  HG  LEU A 263       7.015   7.152 -18.689  1.00 96.21           H  
ATOM   4200  CD1 LEU A 263       5.773   6.868 -16.959  1.00 96.21           C  
ATOM   4201 HD11 LEU A 263       6.133   7.763 -16.453  1.00 96.21           H  
ATOM   4202 HD12 LEU A 263       4.720   6.713 -16.725  1.00 96.21           H  
ATOM   4203 HD13 LEU A 263       6.357   6.014 -16.615  1.00 96.21           H  
ATOM   4204  CD2 LEU A 263       5.513   5.703 -19.112  1.00 96.21           C  
ATOM   4205 HD21 LEU A 263       4.455   5.526 -18.914  1.00 96.21           H  
ATOM   4206 HD22 LEU A 263       5.674   5.742 -20.189  1.00 96.21           H  
ATOM   4207 HD23 LEU A 263       6.086   4.873 -18.698  1.00 96.21           H  
ATOM   4208  N   TRP A 264       7.912   9.717 -17.852  1.00 95.07           N  
ATOM   4209  H   TRP A 264       7.483   9.678 -16.939  1.00 95.07           H  
ATOM   4210  CA  TRP A 264       9.360   9.670 -17.906  1.00 95.07           C  
ATOM   4211  HA  TRP A 264       9.687   9.561 -18.940  1.00 95.07           H  
ATOM   4212  C   TRP A 264       9.847   8.452 -17.122  1.00 95.07           C  
ATOM   4213  CB  TRP A 264       9.913  10.996 -17.383  1.00 95.07           C  
ATOM   4214  HB2 TRP A 264       9.606  11.121 -16.345  1.00 95.07           H  
ATOM   4215  HB3 TRP A 264       9.457  11.804 -17.957  1.00 95.07           H  
ATOM   4216  O   TRP A 264       9.554   8.288 -15.937  1.00 95.07           O  
ATOM   4217  CG  TRP A 264      11.394  11.187 -17.458  1.00 95.07           C  
ATOM   4218  CD1 TRP A 264      12.303  10.326 -17.970  1.00 95.07           C  
ATOM   4219  HD1 TRP A 264      12.108   9.378 -18.450  1.00 95.07           H  
ATOM   4220  CD2 TRP A 264      12.158  12.374 -17.081  1.00 95.07           C  
ATOM   4221  CE2 TRP A 264      13.536  12.110 -17.289  1.00 95.07           C  
ATOM   4222  CE3 TRP A 264      11.830  13.655 -16.588  1.00 95.07           C  
ATOM   4223  HE3 TRP A 264      10.788  13.895 -16.436  1.00 95.07           H  
ATOM   4224  NE1 TRP A 264      13.558  10.852 -17.824  1.00 95.07           N  
ATOM   4225  HE1 TRP A 264      14.366  10.492 -18.314  1.00 95.07           H  
ATOM   4226  CH2 TRP A 264      14.184  14.306 -16.526  1.00 95.07           C  
ATOM   4227  HH2 TRP A 264      14.949  15.044 -16.336  1.00 95.07           H  
ATOM   4228  CZ2 TRP A 264      14.542  13.049 -17.033  1.00 95.07           C  
ATOM   4229  HZ2 TRP A 264      15.570  12.812 -17.264  1.00 95.07           H  
ATOM   4230  CZ3 TRP A 264      12.828  14.606 -16.299  1.00 95.07           C  
ATOM   4231  HZ3 TRP A 264      12.545  15.579 -15.927  1.00 95.07           H  
ATOM   4232  N   ILE A 265      10.568   7.578 -17.813  1.00 96.09           N  
ATOM   4233  H   ILE A 265      10.705   7.744 -18.800  1.00 96.09           H  
ATOM   4234  CA  ILE A 265      11.220   6.400 -17.265  1.00 96.09           C  
ATOM   4235  HA  ILE A 265      10.863   6.241 -16.248  1.00 96.09           H  
ATOM   4236  C   ILE A 265      12.726   6.651 -17.236  1.00 96.09           C  
ATOM   4237  CB  ILE A 265      10.868   5.142 -18.081  1.00 96.09           C  
ATOM   4238  HB  ILE A 265      11.364   5.215 -19.049  1.00 96.09           H  
ATOM   4239  O   ILE A 265      13.340   6.912 -18.270  1.00 96.09           O  
ATOM   4240  CG1 ILE A 265       9.347   5.029 -18.328  1.00 96.09           C  
ATOM   4241 HG12 ILE A 265       8.811   5.032 -17.379  1.00 96.09           H  
ATOM   4242 HG13 ILE A 265       9.017   5.890 -18.910  1.00 96.09           H  
ATOM   4243  CG2 ILE A 265      11.411   3.900 -17.356  1.00 96.09           C  
ATOM   4244 HG21 ILE A 265      12.469   4.028 -17.125  1.00 96.09           H  
ATOM   4245 HG22 ILE A 265      10.864   3.729 -16.429  1.00 96.09           H  
ATOM   4246 HG23 ILE A 265      11.330   3.027 -18.005  1.00 96.09           H  
ATOM   4247  CD1 ILE A 265       8.953   3.788 -19.130  1.00 96.09           C  
ATOM   4248 HD11 ILE A 265       9.043   2.891 -18.518  1.00 96.09           H  
ATOM   4249 HD12 ILE A 265       7.919   3.890 -19.457  1.00 96.09           H  
ATOM   4250 HD13 ILE A 265       9.589   3.701 -20.012  1.00 96.09           H  
ATOM   4251  N   LEU A 266      13.307   6.548 -16.046  1.00 94.27           N  
ATOM   4252  H   LEU A 266      12.713   6.322 -15.261  1.00 94.27           H  
ATOM   4253  CA  LEU A 266      14.745   6.579 -15.805  1.00 94.27           C  
ATOM   4254  HA  LEU A 266      15.273   6.848 -16.720  1.00 94.27           H  
ATOM   4255  C   LEU A 266      15.215   5.191 -15.394  1.00 94.27           C  
ATOM   4256  CB  LEU A 266      15.061   7.604 -14.708  1.00 94.27           C  
ATOM   4257  HB2 LEU A 266      16.093   7.470 -14.386  1.00 94.27           H  
ATOM   4258  HB3 LEU A 266      14.417   7.401 -13.852  1.00 94.27           H  
ATOM   4259  O   LEU A 266      14.588   4.543 -14.554  1.00 94.27           O  
ATOM   4260  CG  LEU A 266      14.866   9.062 -15.148  1.00 94.27           C  
ATOM   4261  HG  LEU A 266      13.866   9.195 -15.561  1.00 94.27           H  
ATOM   4262  CD1 LEU A 266      14.985   9.968 -13.920  1.00 94.27           C  
ATOM   4263 HD11 LEU A 266      14.947  11.011 -14.236  1.00 94.27           H  
ATOM   4264 HD12 LEU A 266      14.149   9.773 -13.249  1.00 94.27           H  
ATOM   4265 HD13 LEU A 266      15.916   9.773 -13.388  1.00 94.27           H  
ATOM   4266  CD2 LEU A 266      15.902   9.447 -16.209  1.00 94.27           C  
ATOM   4267 HD21 LEU A 266      16.894   9.092 -15.932  1.00 94.27           H  
ATOM   4268 HD22 LEU A 266      15.637   8.993 -17.164  1.00 94.27           H  
ATOM   4269 HD23 LEU A 266      15.929  10.529 -16.340  1.00 94.27           H  
ATOM   4270  N   MET A 267      16.322   4.746 -15.971  1.00 94.53           N  
ATOM   4271  H   MET A 267      16.757   5.310 -16.688  1.00 94.53           H  
ATOM   4272  CA  MET A 267      16.868   3.410 -15.776  1.00 94.53           C  
ATOM   4273  HA  MET A 267      16.460   2.964 -14.869  1.00 94.53           H  
ATOM   4274  C   MET A 267      18.388   3.476 -15.629  1.00 94.53           C  
ATOM   4275  CB  MET A 267      16.472   2.540 -16.975  1.00 94.53           C  
ATOM   4276  HB2 MET A 267      17.017   1.597 -16.938  1.00 94.53           H  
ATOM   4277  HB3 MET A 267      16.757   3.078 -17.879  1.00 94.53           H  
ATOM   4278  O   MET A 267      19.055   4.251 -16.311  1.00 94.53           O  
ATOM   4279  CG  MET A 267      14.971   2.250 -17.058  1.00 94.53           C  
ATOM   4280  HG2 MET A 267      14.430   3.196 -17.032  1.00 94.53           H  
ATOM   4281  HG3 MET A 267      14.683   1.666 -16.185  1.00 94.53           H  
ATOM   4282  SD  MET A 267      14.448   1.359 -18.549  1.00 94.53           S  
ATOM   4283  CE  MET A 267      14.697   2.626 -19.830  1.00 94.53           C  
ATOM   4284  HE1 MET A 267      15.753   2.885 -19.901  1.00 94.53           H  
ATOM   4285  HE2 MET A 267      14.119   3.517 -19.587  1.00 94.53           H  
ATOM   4286  HE3 MET A 267      14.366   2.237 -20.793  1.00 94.53           H  
ATOM   4287  N   GLU A 268      18.931   2.638 -14.751  1.00 94.19           N  
ATOM   4288  H   GLU A 268      18.315   2.029 -14.232  1.00 94.19           H  
ATOM   4289  CA  GLU A 268      20.365   2.350 -14.664  1.00 94.19           C  
ATOM   4290  HA  GLU A 268      20.912   2.918 -15.416  1.00 94.19           H  
ATOM   4291  C   GLU A 268      20.549   0.859 -14.932  1.00 94.19           C  
ATOM   4292  CB  GLU A 268      20.915   2.727 -13.278  1.00 94.19           C  
ATOM   4293  HB2 GLU A 268      20.479   2.044 -12.549  1.00 94.19           H  
ATOM   4294  HB3 GLU A 268      20.605   3.743 -13.033  1.00 94.19           H  
ATOM   4295  O   GLU A 268      19.869   0.032 -14.312  1.00 94.19           O  
ATOM   4296  CG  GLU A 268      22.451   2.638 -13.166  1.00 94.19           C  
ATOM   4297  HG2 GLU A 268      22.778   1.689 -13.590  1.00 94.19           H  
ATOM   4298  HG3 GLU A 268      22.899   3.439 -13.755  1.00 94.19           H  
ATOM   4299  CD  GLU A 268      22.963   2.713 -11.712  1.00 94.19           C  
ATOM   4300  OE1 GLU A 268      24.128   2.301 -11.446  1.00 94.19           O  
ATOM   4301  OE2 GLU A 268      22.179   3.078 -10.805  1.00 94.19           O  
ATOM   4302  N   ASP A 269      21.450   0.506 -15.842  1.00 93.07           N  
ATOM   4303  H   ASP A 269      22.001   1.220 -16.296  1.00 93.07           H  
ATOM   4304  CA  ASP A 269      21.774  -0.891 -16.112  1.00 93.07           C  
ATOM   4305  HA  ASP A 269      20.876  -1.479 -15.923  1.00 93.07           H  
ATOM   4306  C   ASP A 269      22.835  -1.455 -15.153  1.00 93.07           C  
ATOM   4307  CB  ASP A 269      22.060  -1.101 -17.604  1.00 93.07           C  
ATOM   4308  HB2 ASP A 269      22.006  -2.167 -17.822  1.00 93.07           H  
ATOM   4309  HB3 ASP A 269      21.267  -0.611 -18.170  1.00 93.07           H  
ATOM   4310  O   ASP A 269      23.409  -0.759 -14.310  1.00 93.07           O  
ATOM   4311  CG  ASP A 269      23.406  -0.606 -18.115  1.00 93.07           C  
ATOM   4312  OD1 ASP A 269      24.329  -0.391 -17.303  1.00 93.07           O  
ATOM   4313  OD2 ASP A 269      23.517  -0.509 -19.353  1.00 93.07           O  
ATOM   4314  N   VAL A 270      23.087  -2.759 -15.249  1.00 93.59           N  
ATOM   4315  H   VAL A 270      22.546  -3.298 -15.910  1.00 93.59           H  
ATOM   4316  CA  VAL A 270      24.095  -3.448 -14.423  1.00 93.59           C  
ATOM   4317  HA  VAL A 270      23.909  -3.188 -13.381  1.00 93.59           H  
ATOM   4318  C   VAL A 270      25.539  -3.009 -14.704  1.00 93.59           C  
ATOM   4319  CB  VAL A 270      23.969  -4.976 -14.551  1.00 93.59           C  
ATOM   4320  HB  VAL A 270      24.754  -5.438 -13.952  1.00 93.59           H  
ATOM   4321  O   VAL A 270      26.417  -3.269 -13.882  1.00 93.59           O  
ATOM   4322  CG1 VAL A 270      22.628  -5.458 -13.985  1.00 93.59           C  
ATOM   4323 HG11 VAL A 270      22.587  -6.547 -14.029  1.00 93.59           H  
ATOM   4324 HG12 VAL A 270      22.531  -5.144 -12.946  1.00 93.59           H  
ATOM   4325 HG13 VAL A 270      21.798  -5.045 -14.558  1.00 93.59           H  
ATOM   4326  CG2 VAL A 270      24.126  -5.465 -15.996  1.00 93.59           C  
ATOM   4327 HG21 VAL A 270      24.046  -6.552 -16.026  1.00 93.59           H  
ATOM   4328 HG22 VAL A 270      25.107  -5.186 -16.380  1.00 93.59           H  
ATOM   4329 HG23 VAL A 270      23.354  -5.041 -16.638  1.00 93.59           H  
ATOM   4330  N   HIS A 271      25.784  -2.320 -15.821  1.00 93.11           N  
ATOM   4331  H   HIS A 271      24.999  -2.036 -16.390  1.00 93.11           H  
ATOM   4332  CA  HIS A 271      27.066  -1.714 -16.186  1.00 93.11           C  
ATOM   4333  HA  HIS A 271      27.859  -2.217 -15.633  1.00 93.11           H  
ATOM   4334  C   HIS A 271      27.137  -0.224 -15.798  1.00 93.11           C  
ATOM   4335  CB  HIS A 271      27.329  -1.927 -17.685  1.00 93.11           C  
ATOM   4336  HB2 HIS A 271      28.327  -1.563 -17.926  1.00 93.11           H  
ATOM   4337  HB3 HIS A 271      26.616  -1.335 -18.258  1.00 93.11           H  
ATOM   4338  O   HIS A 271      28.101   0.455 -16.152  1.00 93.11           O  
ATOM   4339  CG  HIS A 271      27.226  -3.366 -18.123  1.00 93.11           C  
ATOM   4340  CD2 HIS A 271      28.122  -4.370 -17.872  1.00 93.11           C  
ATOM   4341  HD2 HIS A 271      29.042  -4.272 -17.316  1.00 93.11           H  
ATOM   4342  ND1 HIS A 271      26.195  -3.914 -18.848  1.00 93.11           N  
ATOM   4343  HD1 HIS A 271      25.398  -3.408 -19.207  1.00 93.11           H  
ATOM   4344  CE1 HIS A 271      26.464  -5.217 -19.034  1.00 93.11           C  
ATOM   4345  HE1 HIS A 271      25.838  -5.906 -19.583  1.00 93.11           H  
ATOM   4346  NE2 HIS A 271      27.632  -5.544 -18.455  1.00 93.11           N  
ATOM   4347  N   SER A 272      26.143   0.277 -15.051  1.00 91.14           N  
ATOM   4348  H   SER A 272      25.343  -0.318 -14.890  1.00 91.14           H  
ATOM   4349  CA  SER A 272      26.004   1.676 -14.633  1.00 91.14           C  
ATOM   4350  HA  SER A 272      25.035   1.742 -14.137  1.00 91.14           H  
ATOM   4351  C   SER A 272      25.891   2.678 -15.790  1.00 91.14           C  
ATOM   4352  CB  SER A 272      27.058   2.050 -13.581  1.00 91.14           C  
ATOM   4353  HB2 SER A 272      28.051   1.741 -13.907  1.00 91.14           H  
ATOM   4354  HB3 SER A 272      27.060   3.129 -13.429  1.00 91.14           H  
ATOM   4355  O   SER A 272      26.257   3.846 -15.637  1.00 91.14           O  
ATOM   4356  OG  SER A 272      26.726   1.437 -12.344  1.00 91.14           O  
ATOM   4357  HG  SER A 272      25.841   1.746 -12.140  1.00 91.14           H  
ATOM   4358  N   LEU A 273      25.350   2.250 -16.935  1.00 92.65           N  
ATOM   4359  H   LEU A 273      25.062   1.284 -17.001  1.00 92.65           H  
ATOM   4360  CA  LEU A 273      24.884   3.163 -17.978  1.00 92.65           C  
ATOM   4361  HA  LEU A 273      25.519   4.049 -17.971  1.00 92.65           H  
ATOM   4362  C   LEU A 273      23.454   3.619 -17.684  1.00 92.65           C  
ATOM   4363  CB  LEU A 273      24.969   2.536 -19.378  1.00 92.65           C  
ATOM   4364  HB2 LEU A 273      24.656   3.279 -20.111  1.00 92.65           H  
ATOM   4365  HB3 LEU A 273      24.239   1.728 -19.428  1.00 92.65           H  
ATOM   4366  O   LEU A 273      22.629   2.866 -17.157  1.00 92.65           O  
ATOM   4367  CG  LEU A 273      26.349   1.996 -19.782  1.00 92.65           C  
ATOM   4368  HG  LEU A 273      26.715   1.293 -19.034  1.00 92.65           H  
ATOM   4369  CD1 LEU A 273      26.246   1.262 -21.119  1.00 92.65           C  
ATOM   4370 HD11 LEU A 273      25.881   1.935 -21.894  1.00 92.65           H  
ATOM   4371 HD12 LEU A 273      27.221   0.862 -21.399  1.00 92.65           H  
ATOM   4372 HD13 LEU A 273      25.548   0.432 -21.011  1.00 92.65           H  
ATOM   4373  CD2 LEU A 273      27.357   3.140 -19.935  1.00 92.65           C  
ATOM   4374 HD21 LEU A 273      26.990   3.870 -20.656  1.00 92.65           H  
ATOM   4375 HD22 LEU A 273      28.311   2.738 -20.274  1.00 92.65           H  
ATOM   4376 HD23 LEU A 273      27.512   3.619 -18.968  1.00 92.65           H  
ATOM   4377  N   PHE A 274      23.168   4.866 -18.054  1.00 90.85           N  
ATOM   4378  H   PHE A 274      23.878   5.402 -18.532  1.00 90.85           H  
ATOM   4379  CA  PHE A 274      21.869   5.492 -17.849  1.00 90.85           C  
ATOM   4380  HA  PHE A 274      21.321   4.910 -17.108  1.00 90.85           H  
ATOM   4381  C   PHE A 274      21.039   5.497 -19.123  1.00 90.85           C  
ATOM   4382  CB  PHE A 274      22.030   6.902 -17.280  1.00 90.85           C  
ATOM   4383  HB2 PHE A 274      21.055   7.388 -17.259  1.00 90.85           H  
ATOM   4384  HB3 PHE A 274      22.680   7.489 -17.930  1.00 90.85           H  
ATOM   4385  O   PHE A 274      21.499   5.902 -20.194  1.00 90.85           O  
ATOM   4386  CG  PHE A 274      22.579   6.882 -15.874  1.00 90.85           C  
ATOM   4387  CD1 PHE A 274      21.753   6.460 -14.817  1.00 90.85           C  
ATOM   4388  HD1 PHE A 274      20.730   6.177 -15.013  1.00 90.85           H  
ATOM   4389  CD2 PHE A 274      23.928   7.195 -15.632  1.00 90.85           C  
ATOM   4390  HD2 PHE A 274      24.570   7.498 -16.447  1.00 90.85           H  
ATOM   4391  CE1 PHE A 274      22.272   6.355 -13.517  1.00 90.85           C  
ATOM   4392  HE1 PHE A 274      21.651   5.992 -12.711  1.00 90.85           H  
ATOM   4393  CE2 PHE A 274      24.451   7.073 -14.335  1.00 90.85           C  
ATOM   4394  HE2 PHE A 274      25.497   7.272 -14.151  1.00 90.85           H  
ATOM   4395  CZ  PHE A 274      23.624   6.645 -13.282  1.00 90.85           C  
ATOM   4396  HZ  PHE A 274      24.035   6.496 -12.294  1.00 90.85           H  
ATOM   4397  N   TRP A 275      19.784   5.105 -18.959  1.00 93.24           N  
ATOM   4398  H   TRP A 275      19.487   4.828 -18.034  1.00 93.24           H  
ATOM   4399  CA  TRP A 275      18.811   4.996 -20.026  1.00 93.24           C  
ATOM   4400  HA  TRP A 275      19.221   5.434 -20.936  1.00 93.24           H  
ATOM   4401  C   TRP A 275      17.545   5.765 -19.658  1.00 93.24           C  
ATOM   4402  CB  TRP A 275      18.541   3.519 -20.315  1.00 93.24           C  
ATOM   4403  HB2 TRP A 275      17.834   3.443 -21.142  1.00 93.24           H  
ATOM   4404  HB3 TRP A 275      18.081   3.058 -19.441  1.00 93.24           H  
ATOM   4405  O   TRP A 275      17.101   5.791 -18.509  1.00 93.24           O  
ATOM   4406  CG  TRP A 275      19.742   2.697 -20.653  1.00 93.24           C  
ATOM   4407  CD1 TRP A 275      20.472   1.956 -19.785  1.00 93.24           C  
ATOM   4408  HD1 TRP A 275      20.290   1.881 -18.723  1.00 93.24           H  
ATOM   4409  CD2 TRP A 275      20.371   2.524 -21.955  1.00 93.24           C  
ATOM   4410  CE2 TRP A 275      21.465   1.620 -21.804  1.00 93.24           C  
ATOM   4411  CE3 TRP A 275      20.126   3.036 -23.248  1.00 93.24           C  
ATOM   4412  HE3 TRP A 275      19.334   3.757 -23.391  1.00 93.24           H  
ATOM   4413  NE1 TRP A 275      21.492   1.315 -20.462  1.00 93.24           N  
ATOM   4414  HE1 TRP A 275      22.174   0.708 -20.031  1.00 93.24           H  
ATOM   4415  CH2 TRP A 275      21.972   1.727 -24.167  1.00 93.24           C  
ATOM   4416  HH2 TRP A 275      22.578   1.433 -25.012  1.00 93.24           H  
ATOM   4417  CZ2 TRP A 275      22.254   1.216 -22.888  1.00 93.24           C  
ATOM   4418  HZ2 TRP A 275      23.067   0.523 -22.728  1.00 93.24           H  
ATOM   4419  CZ3 TRP A 275      20.915   2.639 -24.344  1.00 93.24           C  
ATOM   4420  HZ3 TRP A 275      20.713   3.053 -25.320  1.00 93.24           H  
ATOM   4421  N   GLU A 276      16.960   6.390 -20.662  1.00 92.53           N  
ATOM   4422  H   GLU A 276      17.429   6.382 -21.557  1.00 92.53           H  
ATOM   4423  CA  GLU A 276      15.829   7.283 -20.557  1.00 92.53           C  
ATOM   4424  HA  GLU A 276      15.330   7.127 -19.600  1.00 92.53           H  
ATOM   4425  C   GLU A 276      14.844   6.987 -21.681  1.00 92.53           C  
ATOM   4426  CB  GLU A 276      16.330   8.730 -20.600  1.00 92.53           C  
ATOM   4427  HB2 GLU A 276      16.970   8.870 -21.471  1.00 92.53           H  
ATOM   4428  HB3 GLU A 276      16.914   8.919 -19.699  1.00 92.53           H  
ATOM   4429  O   GLU A 276      15.206   6.949 -22.859  1.00 92.53           O  
ATOM   4430  CG  GLU A 276      15.178   9.729 -20.673  1.00 92.53           C  
ATOM   4431  HG2 GLU A 276      14.450   9.476 -19.901  1.00 92.53           H  
ATOM   4432  HG3 GLU A 276      14.684   9.654 -21.642  1.00 92.53           H  
ATOM   4433  CD  GLU A 276      15.671  11.161 -20.480  1.00 92.53           C  
ATOM   4434  OE1 GLU A 276      14.909  11.940 -19.884  1.00 92.53           O  
ATOM   4435  OE2 GLU A 276      16.796  11.511 -20.870  1.00 92.53           O  
ATOM   4436  N   ALA A 277      13.585   6.817 -21.290  1.00 94.93           N  
ATOM   4437  H   ALA A 277      13.388   6.855 -20.300  1.00 94.93           H  
ATOM   4438  CA  ALA A 277      12.449   6.706 -22.188  1.00 94.93           C  
ATOM   4439  HA  ALA A 277      12.745   6.986 -23.199  1.00 94.93           H  
ATOM   4440  C   ALA A 277      11.360   7.674 -21.720  1.00 94.93           C  
ATOM   4441  CB  ALA A 277      11.973   5.248 -22.209  1.00 94.93           C  
ATOM   4442  HB1 ALA A 277      11.799   4.887 -21.195  1.00 94.93           H  
ATOM   4443  HB2 ALA A 277      11.041   5.168 -22.769  1.00 94.93           H  
ATOM   4444  HB3 ALA A 277      12.729   4.621 -22.681  1.00 94.93           H  
ATOM   4445  O   ALA A 277      10.887   7.596 -20.583  1.00 94.93           O  
ATOM   4446  N   ARG A 278      10.961   8.594 -22.591  1.00 94.56           N  
ATOM   4447  H   ARG A 278      11.397   8.618 -23.502  1.00 94.56           H  
ATOM   4448  CA  ARG A 278       9.898   9.567 -22.353  1.00 94.56           C  
ATOM   4449  HA  ARG A 278       9.490   9.429 -21.352  1.00 94.56           H  
ATOM   4450  C   ARG A 278       8.766   9.365 -23.347  1.00 94.56           C  
ATOM   4451  CB  ARG A 278      10.431  10.994 -22.470  1.00 94.56           C  
ATOM   4452  HB2 ARG A 278       9.585  11.678 -22.407  1.00 94.56           H  
ATOM   4453  HB3 ARG A 278      10.891  11.098 -23.453  1.00 94.56           H  
ATOM   4454  O   ARG A 278       8.997   9.009 -24.497  1.00 94.56           O  
ATOM   4455  CG  ARG A 278      11.454  11.395 -21.405  1.00 94.56           C  
ATOM   4456  HG2 ARG A 278      11.038  11.216 -20.413  1.00 94.56           H  
ATOM   4457  HG3 ARG A 278      12.368  10.814 -21.531  1.00 94.56           H  
ATOM   4458  CD  ARG A 278      11.758  12.888 -21.567  1.00 94.56           C  
ATOM   4459  HD2 ARG A 278      12.108  13.064 -22.584  1.00 94.56           H  
ATOM   4460  HD3 ARG A 278      10.845  13.461 -21.406  1.00 94.56           H  
ATOM   4461  NE  ARG A 278      12.796  13.331 -20.636  1.00 94.56           N  
ATOM   4462  HE  ARG A 278      13.304  12.612 -20.140  1.00 94.56           H  
ATOM   4463  NH1 ARG A 278      12.992  15.515 -21.307  1.00 94.56           N  
ATOM   4464 HH11 ARG A 278      13.466  16.406 -21.283  1.00 94.56           H  
ATOM   4465 HH12 ARG A 278      12.152  15.405 -21.858  1.00 94.56           H  
ATOM   4466  NH2 ARG A 278      14.505  14.607 -19.925  1.00 94.56           N  
ATOM   4467 HH21 ARG A 278      15.108  15.407 -20.050  1.00 94.56           H  
ATOM   4468 HH22 ARG A 278      14.893  13.717 -19.646  1.00 94.56           H  
ATOM   4469  CZ  ARG A 278      13.414  14.491 -20.619  1.00 94.56           C  
ATOM   4470  N   TYR A 279       7.551   9.629 -22.889  1.00 95.56           N  
ATOM   4471  H   TYR A 279       7.472   9.923 -21.926  1.00 95.56           H  
ATOM   4472  CA  TYR A 279       6.324   9.556 -23.670  1.00 95.56           C  
ATOM   4473  HA  TYR A 279       6.559   9.509 -24.734  1.00 95.56           H  
ATOM   4474  C   TYR A 279       5.503  10.816 -23.405  1.00 95.56           C  
ATOM   4475  CB  TYR A 279       5.536   8.291 -23.290  1.00 95.56           C  
ATOM   4476  HB2 TYR A 279       4.614   8.275 -23.870  1.00 95.56           H  
ATOM   4477  HB3 TYR A 279       5.249   8.351 -22.240  1.00 95.56           H  
ATOM   4478  O   TYR A 279       5.153  11.097 -22.258  1.00 95.56           O  
ATOM   4479  CG  TYR A 279       6.279   6.988 -23.526  1.00 95.56           C  
ATOM   4480  CD1 TYR A 279       6.118   6.321 -24.753  1.00 95.56           C  
ATOM   4481  HD1 TYR A 279       5.460   6.725 -25.508  1.00 95.56           H  
ATOM   4482  CD2 TYR A 279       7.164   6.472 -22.556  1.00 95.56           C  
ATOM   4483  HD2 TYR A 279       7.305   6.996 -21.622  1.00 95.56           H  
ATOM   4484  CE1 TYR A 279       6.863   5.163 -25.029  1.00 95.56           C  
ATOM   4485  HE1 TYR A 279       6.776   4.682 -25.993  1.00 95.56           H  
ATOM   4486  CE2 TYR A 279       7.915   5.310 -22.832  1.00 95.56           C  
ATOM   4487  HE2 TYR A 279       8.631   4.933 -22.116  1.00 95.56           H  
ATOM   4488  OH  TYR A 279       8.591   3.626 -24.410  1.00 95.56           O  
ATOM   4489  HH  TYR A 279       8.481   3.416 -25.340  1.00 95.56           H  
ATOM   4490  CZ  TYR A 279       7.786   4.671 -24.083  1.00 95.56           C  
ATOM   4491  N   GLU A 280       5.169  11.564 -24.455  1.00 94.13           N  
ATOM   4492  H   GLU A 280       5.526  11.302 -25.362  1.00 94.13           H  
ATOM   4493  CA  GLU A 280       4.311  12.759 -24.365  1.00 94.13           C  
ATOM   4494  HA  GLU A 280       4.725  13.457 -23.638  1.00 94.13           H  
ATOM   4495  C   GLU A 280       2.870  12.434 -23.942  1.00 94.13           C  
ATOM   4496  CB  GLU A 280       4.231  13.446 -25.733  1.00 94.13           C  
ATOM   4497  HB2 GLU A 280       3.511  14.261 -25.661  1.00 94.13           H  
ATOM   4498  HB3 GLU A 280       3.856  12.726 -26.460  1.00 94.13           H  
ATOM   4499  O   GLU A 280       2.150  13.299 -23.437  1.00 94.13           O  
ATOM   4500  CG  GLU A 280       5.561  14.033 -26.224  1.00 94.13           C  
ATOM   4501  HG2 GLU A 280       5.908  14.764 -25.494  1.00 94.13           H  
ATOM   4502  HG3 GLU A 280       6.303  13.238 -26.289  1.00 94.13           H  
ATOM   4503  CD  GLU A 280       5.430  14.708 -27.601  1.00 94.13           C  
ATOM   4504  OE1 GLU A 280       6.455  15.223 -28.094  1.00 94.13           O  
ATOM   4505  OE2 GLU A 280       4.307  14.720 -28.164  1.00 94.13           O  
ATOM   4506  N   ILE A 281       2.435  11.195 -24.183  1.00 95.34           N  
ATOM   4507  H   ILE A 281       3.084  10.554 -24.616  1.00 95.34           H  
ATOM   4508  CA  ILE A 281       1.111  10.693 -23.824  1.00 95.34           C  
ATOM   4509  HA  ILE A 281       0.583  11.451 -23.246  1.00 95.34           H  
ATOM   4510  C   ILE A 281       1.292   9.464 -22.941  1.00 95.34           C  
ATOM   4511  CB  ILE A 281       0.271  10.381 -25.085  1.00 95.34           C  
ATOM   4512  HB  ILE A 281       0.796   9.623 -25.665  1.00 95.34           H  
ATOM   4513  O   ILE A 281       1.972   8.516 -23.324  1.00 95.34           O  
ATOM   4514  CG1 ILE A 281       0.109  11.639 -25.974  1.00 95.34           C  
ATOM   4515 HG12 ILE A 281       1.085  12.086 -26.161  1.00 95.34           H  
ATOM   4516 HG13 ILE A 281      -0.501  12.377 -25.452  1.00 95.34           H  
ATOM   4517  CG2 ILE A 281      -1.109   9.816 -24.687  1.00 95.34           C  
ATOM   4518 HG21 ILE A 281      -1.655  10.543 -24.087  1.00 95.34           H  
ATOM   4519 HG22 ILE A 281      -1.691   9.568 -25.575  1.00 95.34           H  
ATOM   4520 HG23 ILE A 281      -0.993   8.894 -24.118  1.00 95.34           H  
ATOM   4521  CD1 ILE A 281      -0.506  11.355 -27.350  1.00 95.34           C  
ATOM   4522 HD11 ILE A 281       0.068  10.580 -27.858  1.00 95.34           H  
ATOM   4523 HD12 ILE A 281      -1.544  11.039 -27.252  1.00 95.34           H  
ATOM   4524 HD13 ILE A 281      -0.477  12.265 -27.948  1.00 95.34           H  
ATOM   4525  N   PHE A 282       0.643   9.477 -21.783  1.00 97.47           N  
ATOM   4526  H   PHE A 282       0.277  10.365 -21.470  1.00 97.47           H  
ATOM   4527  CA  PHE A 282       0.521   8.355 -20.868  1.00 97.47           C  
ATOM   4528  HA  PHE A 282       0.599   7.423 -21.426  1.00 97.47           H  
ATOM   4529  C   PHE A 282      -0.836   8.399 -20.166  1.00 97.47           C  
ATOM   4530  CB  PHE A 282       1.662   8.396 -19.853  1.00 97.47           C  
ATOM   4531  HB2 PHE A 282       2.597   8.254 -20.394  1.00 97.47           H  
ATOM   4532  HB3 PHE A 282       1.695   9.379 -19.384  1.00 97.47           H  
ATOM   4533  O   PHE A 282      -1.175   9.367 -19.482  1.00 97.47           O  
ATOM   4534  CG  PHE A 282       1.542   7.333 -18.778  1.00 97.47           C  
ATOM   4535  CD1 PHE A 282       1.069   7.671 -17.498  1.00 97.47           C  
ATOM   4536  HD1 PHE A 282       0.791   8.693 -17.284  1.00 97.47           H  
ATOM   4537  CD2 PHE A 282       1.877   5.997 -19.060  1.00 97.47           C  
ATOM   4538  HD2 PHE A 282       2.232   5.727 -20.044  1.00 97.47           H  
ATOM   4539  CE1 PHE A 282       0.945   6.681 -16.506  1.00 97.47           C  
ATOM   4540  HE1 PHE A 282       0.572   6.943 -15.528  1.00 97.47           H  
ATOM   4541  CE2 PHE A 282       1.769   5.011 -18.064  1.00 97.47           C  
ATOM   4542  HE2 PHE A 282       2.037   3.988 -18.283  1.00 97.47           H  
ATOM   4543  CZ  PHE A 282       1.303   5.352 -16.785  1.00 97.47           C  
ATOM   4544  HZ  PHE A 282       1.208   4.591 -16.026  1.00 97.47           H  
ATOM   4545  N   ASN A 283      -1.615   7.335 -20.325  1.00 97.15           N  
ATOM   4546  H   ASN A 283      -1.303   6.595 -20.937  1.00 97.15           H  
ATOM   4547  CA  ASN A 283      -2.892   7.153 -19.649  1.00 97.15           C  
ATOM   4548  HA  ASN A 283      -2.854   7.653 -18.681  1.00 97.15           H  
ATOM   4549  C   ASN A 283      -3.138   5.666 -19.392  1.00 97.15           C  
ATOM   4550  CB  ASN A 283      -3.997   7.789 -20.510  1.00 97.15           C  
ATOM   4551  HB2 ASN A 283      -3.648   8.756 -20.874  1.00 97.15           H  
ATOM   4552  HB3 ASN A 283      -4.201   7.159 -21.375  1.00 97.15           H  
ATOM   4553  O   ASN A 283      -2.692   4.823 -20.173  1.00 97.15           O  
ATOM   4554  CG  ASN A 283      -5.295   8.002 -19.756  1.00 97.15           C  
ATOM   4555  ND2 ASN A 283      -5.783   9.213 -19.707  1.00 97.15           N  
ATOM   4556 HD21 ASN A 283      -5.214   9.988 -20.019  1.00 97.15           H  
ATOM   4557 HD22 ASN A 283      -6.490   9.359 -19.001  1.00 97.15           H  
ATOM   4558  OD1 ASN A 283      -5.891   7.112 -19.186  1.00 97.15           O  
ATOM   4559  N   ILE A 284      -3.868   5.356 -18.321  1.00 98.12           N  
ATOM   4560  H   ILE A 284      -4.282   6.105 -17.785  1.00 98.12           H  
ATOM   4561  CA  ILE A 284      -4.387   4.011 -18.087  1.00 98.12           C  
ATOM   4562  HA  ILE A 284      -4.184   3.424 -18.983  1.00 98.12           H  
ATOM   4563  C   ILE A 284      -5.909   4.034 -17.925  1.00 98.12           C  
ATOM   4564  CB  ILE A 284      -3.652   3.293 -16.943  1.00 98.12           C  
ATOM   4565  HB  ILE A 284      -4.000   2.260 -16.937  1.00 98.12           H  
ATOM   4566  O   ILE A 284      -6.464   4.920 -17.266  1.00 98.12           O  
ATOM   4567  CG1 ILE A 284      -3.958   3.900 -15.563  1.00 98.12           C  
ATOM   4568 HG12 ILE A 284      -3.583   4.922 -15.511  1.00 98.12           H  
ATOM   4569 HG13 ILE A 284      -5.038   3.913 -15.413  1.00 98.12           H  
ATOM   4570  CG2 ILE A 284      -2.139   3.279 -17.232  1.00 98.12           C  
ATOM   4571 HG21 ILE A 284      -1.958   2.859 -18.222  1.00 98.12           H  
ATOM   4572 HG22 ILE A 284      -1.723   4.286 -17.190  1.00 98.12           H  
ATOM   4573 HG23 ILE A 284      -1.619   2.659 -16.502  1.00 98.12           H  
ATOM   4574  CD1 ILE A 284      -3.364   3.069 -14.425  1.00 98.12           C  
ATOM   4575 HD11 ILE A 284      -3.712   2.039 -14.488  1.00 98.12           H  
ATOM   4576 HD12 ILE A 284      -2.274   3.085 -14.451  1.00 98.12           H  
ATOM   4577 HD13 ILE A 284      -3.693   3.483 -13.472  1.00 98.12           H  
ATOM   4578  N   SER A 285      -6.593   3.058 -18.524  1.00 97.65           N  
ATOM   4579  H   SER A 285      -6.086   2.369 -19.062  1.00 97.65           H  
ATOM   4580  CA  SER A 285      -8.057   2.978 -18.478  1.00 97.65           C  
ATOM   4581  HA  SER A 285      -8.440   3.971 -18.713  1.00 97.65           H  
ATOM   4582  C   SER A 285      -8.597   2.626 -17.088  1.00 97.65           C  
ATOM   4583  CB  SER A 285      -8.602   2.039 -19.559  1.00 97.65           C  
ATOM   4584  HB2 SER A 285      -9.679   2.181 -19.654  1.00 97.65           H  
ATOM   4585  HB3 SER A 285      -8.144   2.287 -20.516  1.00 97.65           H  
ATOM   4586  O   SER A 285      -7.854   2.496 -16.113  1.00 97.65           O  
ATOM   4587  OG  SER A 285      -8.352   0.689 -19.271  1.00 97.65           O  
ATOM   4588  HG  SER A 285      -8.700   0.177 -20.004  1.00 97.65           H  
ATOM   4589  N   SER A 286      -9.921   2.549 -16.980  1.00 96.66           N  
ATOM   4590  H   SER A 286     -10.483   2.530 -17.818  1.00 96.66           H  
ATOM   4591  CA  SER A 286     -10.606   2.275 -15.723  1.00 96.66           C  
ATOM   4592  HA  SER A 286     -10.170   2.919 -14.959  1.00 96.66           H  
ATOM   4593  C   SER A 286     -10.419   0.815 -15.268  1.00 96.66           C  
ATOM   4594  CB  SER A 286     -12.081   2.667 -15.877  1.00 96.66           C  
ATOM   4595  HB2 SER A 286     -12.146   3.636 -16.372  1.00 96.66           H  
ATOM   4596  HB3 SER A 286     -12.545   2.771 -14.897  1.00 96.66           H  
ATOM   4597  O   SER A 286      -9.946  -0.030 -16.040  1.00 96.66           O  
ATOM   4598  OG  SER A 286     -12.792   1.708 -16.627  1.00 96.66           O  
ATOM   4599  HG  SER A 286     -13.464   1.375 -16.028  1.00 96.66           H  
ATOM   4600  N   PRO A 287     -10.799   0.476 -14.021  1.00 95.60           N  
ATOM   4601  CA  PRO A 287     -10.751  -0.901 -13.529  1.00 95.60           C  
ATOM   4602  HA  PRO A 287      -9.711  -1.226 -13.505  1.00 95.60           H  
ATOM   4603  C   PRO A 287     -11.565  -1.890 -14.385  1.00 95.60           C  
ATOM   4604  CB  PRO A 287     -11.304  -0.839 -12.100  1.00 95.60           C  
ATOM   4605  HB2 PRO A 287     -10.763  -1.510 -11.433  1.00 95.60           H  
ATOM   4606  HB3 PRO A 287     -12.366  -1.086 -12.101  1.00 95.60           H  
ATOM   4607  O   PRO A 287     -11.209  -3.066 -14.463  1.00 95.60           O  
ATOM   4608  CG  PRO A 287     -11.140   0.621 -11.679  1.00 95.60           C  
ATOM   4609  HG2 PRO A 287     -10.142   0.799 -11.281  1.00 95.60           H  
ATOM   4610  HG3 PRO A 287     -11.898   0.919 -10.955  1.00 95.60           H  
ATOM   4611  CD  PRO A 287     -11.291   1.378 -12.988  1.00 95.60           C  
ATOM   4612  HD2 PRO A 287     -12.349   1.581 -13.153  1.00 95.60           H  
ATOM   4613  HD3 PRO A 287     -10.723   2.308 -12.949  1.00 95.60           H  
ATOM   4614  N   GLU A 288     -12.639  -1.428 -15.034  1.00 96.57           N  
ATOM   4615  H   GLU A 288     -12.906  -0.465 -14.885  1.00 96.57           H  
ATOM   4616  CA  GLU A 288     -13.516  -2.237 -15.893  1.00 96.57           C  
ATOM   4617  HA  GLU A 288     -13.780  -3.153 -15.365  1.00 96.57           H  
ATOM   4618  C   GLU A 288     -12.839  -2.659 -17.205  1.00 96.57           C  
ATOM   4619  CB  GLU A 288     -14.816  -1.478 -16.226  1.00 96.57           C  
ATOM   4620  HB2 GLU A 288     -14.583  -0.587 -16.808  1.00 96.57           H  
ATOM   4621  HB3 GLU A 288     -15.420  -2.125 -16.863  1.00 96.57           H  
ATOM   4622  O   GLU A 288     -13.146  -3.726 -17.730  1.00 96.57           O  
ATOM   4623  CG  GLU A 288     -15.686  -1.099 -15.014  1.00 96.57           C  
ATOM   4624  HG2 GLU A 288     -16.653  -0.757 -15.383  1.00 96.57           H  
ATOM   4625  HG3 GLU A 288     -15.859  -1.996 -14.418  1.00 96.57           H  
ATOM   4626  CD  GLU A 288     -15.081   0.006 -14.135  1.00 96.57           C  
ATOM   4627  OE1 GLU A 288     -15.330  -0.018 -12.912  1.00 96.57           O  
ATOM   4628  OE2 GLU A 288     -14.322   0.843 -14.683  1.00 96.57           O  
ATOM   4629  N   ASP A 289     -11.895  -1.857 -17.709  1.00 97.48           N  
ATOM   4630  H   ASP A 289     -11.679  -1.010 -17.204  1.00 97.48           H  
ATOM   4631  CA  ASP A 289     -11.048  -2.176 -18.871  1.00 97.48           C  
ATOM   4632  HA  ASP A 289     -11.453  -3.063 -19.359  1.00 97.48           H  
ATOM   4633  C   ASP A 289      -9.621  -2.571 -18.435  1.00 97.48           C  
ATOM   4634  CB  ASP A 289     -11.133  -1.042 -19.906  1.00 97.48           C  
ATOM   4635  HB2 ASP A 289     -10.823  -0.109 -19.436  1.00 97.48           H  
ATOM   4636  HB3 ASP A 289     -12.175  -0.923 -20.202  1.00 97.48           H  
ATOM   4637  O   ASP A 289      -8.646  -2.405 -19.166  1.00 97.48           O  
ATOM   4638  CG  ASP A 289     -10.302  -1.292 -21.177  1.00 97.48           C  
ATOM   4639  OD1 ASP A 289     -10.362  -2.400 -21.768  1.00 97.48           O  
ATOM   4640  OD2 ASP A 289      -9.570  -0.357 -21.581  1.00 97.48           O  
ATOM   4641  N   ASN A 290      -9.494  -3.122 -17.222  1.00 97.88           N  
ATOM   4642  H   ASN A 290     -10.329  -3.195 -16.658  1.00 97.88           H  
ATOM   4643  CA  ASN A 290      -8.261  -3.708 -16.693  1.00 97.88           C  
ATOM   4644  HA  ASN A 290      -8.435  -3.909 -15.636  1.00 97.88           H  
ATOM   4645  C   ASN A 290      -7.041  -2.769 -16.753  1.00 97.88           C  
ATOM   4646  CB  ASN A 290      -7.992  -5.056 -17.390  1.00 97.88           C  
ATOM   4647  HB2 ASN A 290      -7.814  -4.860 -18.448  1.00 97.88           H  
ATOM   4648  HB3 ASN A 290      -7.096  -5.519 -16.978  1.00 97.88           H  
ATOM   4649  O   ASN A 290      -5.928  -3.230 -17.001  1.00 97.88           O  
ATOM   4650  CG  ASN A 290      -9.118  -6.052 -17.260  1.00 97.88           C  
ATOM   4651  ND2 ASN A 290      -9.472  -6.732 -18.323  1.00 97.88           N  
ATOM   4652 HD21 ASN A 290      -8.972  -6.587 -19.188  1.00 97.88           H  
ATOM   4653 HD22 ASN A 290     -10.245  -7.377 -18.240  1.00 97.88           H  
ATOM   4654  OD1 ASN A 290      -9.683  -6.262 -16.202  1.00 97.88           O  
ATOM   4655  N   TYR A 291      -7.223  -1.463 -16.531  1.00 98.41           N  
ATOM   4656  H   TYR A 291      -8.165  -1.120 -16.404  1.00 98.41           H  
ATOM   4657  CA  TYR A 291      -6.126  -0.486 -16.523  1.00 98.41           C  
ATOM   4658  HA  TYR A 291      -6.585   0.502 -16.487  1.00 98.41           H  
ATOM   4659  C   TYR A 291      -5.263  -0.488 -17.799  1.00 98.41           C  
ATOM   4660  CB  TYR A 291      -5.275  -0.645 -15.251  1.00 98.41           C  
ATOM   4661  HB2 TYR A 291      -4.754  -1.601 -15.286  1.00 98.41           H  
ATOM   4662  HB3 TYR A 291      -4.508   0.129 -15.248  1.00 98.41           H  
ATOM   4663  O   TYR A 291      -4.042  -0.336 -17.729  1.00 98.41           O  
ATOM   4664  CG  TYR A 291      -6.039  -0.541 -13.951  1.00 98.41           C  
ATOM   4665  CD1 TYR A 291      -6.583   0.694 -13.557  1.00 98.41           C  
ATOM   4666  HD1 TYR A 291      -6.478   1.555 -14.201  1.00 98.41           H  
ATOM   4667  CD2 TYR A 291      -6.180  -1.671 -13.124  1.00 98.41           C  
ATOM   4668  HD2 TYR A 291      -5.750  -2.613 -13.431  1.00 98.41           H  
ATOM   4669  CE1 TYR A 291      -7.272   0.806 -12.337  1.00 98.41           C  
ATOM   4670  HE1 TYR A 291      -7.690   1.759 -12.047  1.00 98.41           H  
ATOM   4671  CE2 TYR A 291      -6.876  -1.569 -11.906  1.00 98.41           C  
ATOM   4672  HE2 TYR A 291      -6.990  -2.430 -11.265  1.00 98.41           H  
ATOM   4673  OH  TYR A 291      -8.077  -0.231 -10.329  1.00 98.41           O  
ATOM   4674  HH  TYR A 291      -8.413   0.657 -10.189  1.00 98.41           H  
ATOM   4675  CZ  TYR A 291      -7.419  -0.328 -11.511  1.00 98.41           C  
ATOM   4676  N   ARG A 292      -5.883  -0.665 -18.969  1.00 98.32           N  
ATOM   4677  H   ARG A 292      -6.888  -0.763 -18.943  1.00 98.32           H  
ATOM   4678  CA  ARG A 292      -5.230  -0.687 -20.285  1.00 98.32           C  
ATOM   4679  HA  ARG A 292      -4.597  -1.573 -20.331  1.00 98.32           H  
ATOM   4680  C   ARG A 292      -4.328   0.517 -20.527  1.00 98.32           C  
ATOM   4681  CB  ARG A 292      -6.314  -0.774 -21.363  1.00 98.32           C  
ATOM   4682  HB2 ARG A 292      -6.988  -1.588 -21.098  1.00 98.32           H  
ATOM   4683  HB3 ARG A 292      -6.880   0.158 -21.380  1.00 98.32           H  
ATOM   4684  O   ARG A 292      -4.750   1.650 -20.308  1.00 98.32           O  
ATOM   4685  CG  ARG A 292      -5.751  -1.024 -22.768  1.00 98.32           C  
ATOM   4686  HG2 ARG A 292      -5.063  -0.225 -23.046  1.00 98.32           H  
ATOM   4687  HG3 ARG A 292      -5.217  -1.975 -22.770  1.00 98.32           H  
ATOM   4688  CD  ARG A 292      -6.874  -1.078 -23.806  1.00 98.32           C  
ATOM   4689  HD2 ARG A 292      -6.458  -1.239 -24.800  1.00 98.32           H  
ATOM   4690  HD3 ARG A 292      -7.381  -0.113 -23.804  1.00 98.32           H  
ATOM   4691  NE  ARG A 292      -7.867  -2.109 -23.484  1.00 98.32           N  
ATOM   4692  HE  ARG A 292      -8.645  -1.816 -22.910  1.00 98.32           H  
ATOM   4693  NH1 ARG A 292      -6.827  -3.948 -24.411  1.00 98.32           N  
ATOM   4694 HH11 ARG A 292      -6.066  -3.373 -24.741  1.00 98.32           H  
ATOM   4695 HH12 ARG A 292      -6.795  -4.947 -24.560  1.00 98.32           H  
ATOM   4696  NH2 ARG A 292      -8.723  -4.160 -23.245  1.00 98.32           N  
ATOM   4697 HH21 ARG A 292      -9.418  -3.697 -22.677  1.00 98.32           H  
ATOM   4698 HH22 ARG A 292      -8.703  -5.165 -23.347  1.00 98.32           H  
ATOM   4699  CZ  ARG A 292      -7.789  -3.399 -23.725  1.00 98.32           C  
ATOM   4700  N   LEU A 293      -3.116   0.260 -21.020  1.00 98.47           N  
ATOM   4701  H   LEU A 293      -2.871  -0.704 -21.194  1.00 98.47           H  
ATOM   4702  CA  LEU A 293      -2.103   1.280 -21.291  1.00 98.47           C  
ATOM   4703  HA  LEU A 293      -2.124   2.002 -20.475  1.00 98.47           H  
ATOM   4704  C   LEU A 293      -2.366   2.022 -22.601  1.00 98.47           C  
ATOM   4705  CB  LEU A 293      -0.720   0.608 -21.328  1.00 98.47           C  
ATOM   4706  HB2 LEU A 293      -0.572   0.083 -20.384  1.00 98.47           H  
ATOM   4707  HB3 LEU A 293      -0.712  -0.131 -22.129  1.00 98.47           H  
ATOM   4708  O   LEU A 293      -2.589   1.400 -23.638  1.00 98.47           O  
ATOM   4709  CG  LEU A 293       0.477   1.555 -21.511  1.00 98.47           C  
ATOM   4710  HG  LEU A 293       0.353   2.135 -22.426  1.00 98.47           H  
ATOM   4711  CD1 LEU A 293       0.627   2.508 -20.324  1.00 98.47           C  
ATOM   4712 HD11 LEU A 293       0.659   1.940 -19.394  1.00 98.47           H  
ATOM   4713 HD12 LEU A 293      -0.205   3.212 -20.293  1.00 98.47           H  
ATOM   4714 HD13 LEU A 293       1.555   3.072 -20.424  1.00 98.47           H  
ATOM   4715  CD2 LEU A 293       1.768   0.748 -21.634  1.00 98.47           C  
ATOM   4716 HD21 LEU A 293       1.933   0.160 -20.731  1.00 98.47           H  
ATOM   4717 HD22 LEU A 293       1.700   0.078 -22.491  1.00 98.47           H  
ATOM   4718 HD23 LEU A 293       2.609   1.425 -21.789  1.00 98.47           H  
ATOM   4719  N   TYR A 294      -2.219   3.343 -22.570  1.00 98.13           N  
ATOM   4720  H   TYR A 294      -2.127   3.795 -21.672  1.00 98.13           H  
ATOM   4721  CA  TYR A 294      -2.138   4.188 -23.755  1.00 98.13           C  
ATOM   4722  HA  TYR A 294      -2.054   3.567 -24.646  1.00 98.13           H  
ATOM   4723  C   TYR A 294      -0.905   5.079 -23.666  1.00 98.13           C  
ATOM   4724  CB  TYR A 294      -3.403   5.034 -23.891  1.00 98.13           C  
ATOM   4725  HB2 TYR A 294      -3.494   5.681 -23.019  1.00 98.13           H  
ATOM   4726  HB3 TYR A 294      -3.301   5.676 -24.767  1.00 98.13           H  
ATOM   4727  O   TYR A 294      -0.784   5.885 -22.741  1.00 98.13           O  
ATOM   4728  CG  TYR A 294      -4.665   4.216 -24.034  1.00 98.13           C  
ATOM   4729  CD1 TYR A 294      -5.050   3.729 -25.297  1.00 98.13           C  
ATOM   4730  HD1 TYR A 294      -4.434   3.926 -26.161  1.00 98.13           H  
ATOM   4731  CD2 TYR A 294      -5.440   3.925 -22.896  1.00 98.13           C  
ATOM   4732  HD2 TYR A 294      -5.119   4.258 -21.921  1.00 98.13           H  
ATOM   4733  CE1 TYR A 294      -6.237   2.983 -25.431  1.00 98.13           C  
ATOM   4734  HE1 TYR A 294      -6.550   2.610 -26.395  1.00 98.13           H  
ATOM   4735  CE2 TYR A 294      -6.622   3.178 -23.030  1.00 98.13           C  
ATOM   4736  HE2 TYR A 294      -7.217   2.955 -22.156  1.00 98.13           H  
ATOM   4737  OH  TYR A 294      -8.196   2.030 -24.435  1.00 98.13           O  
ATOM   4738  HH  TYR A 294      -8.611   1.830 -23.593  1.00 98.13           H  
ATOM   4739  CZ  TYR A 294      -7.033   2.719 -24.298  1.00 98.13           C  
ATOM   4740  N   ILE A 295      -0.009   4.941 -24.641  1.00 97.69           N  
ATOM   4741  H   ILE A 295      -0.174   4.239 -25.348  1.00 97.69           H  
ATOM   4742  CA  ILE A 295       1.224   5.725 -24.741  1.00 97.69           C  
ATOM   4743  HA  ILE A 295       1.099   6.599 -24.102  1.00 97.69           H  
ATOM   4744  C   ILE A 295       1.464   6.260 -26.152  1.00 97.69           C  
ATOM   4745  CB  ILE A 295       2.452   4.942 -24.235  1.00 97.69           C  
ATOM   4746  HB  ILE A 295       3.345   5.509 -24.497  1.00 97.69           H  
ATOM   4747  O   ILE A 295       0.964   5.710 -27.136  1.00 97.69           O  
ATOM   4748  CG1 ILE A 295       2.540   3.557 -24.904  1.00 97.69           C  
ATOM   4749 HG12 ILE A 295       2.307   3.643 -25.966  1.00 97.69           H  
ATOM   4750 HG13 ILE A 295       1.814   2.885 -24.447  1.00 97.69           H  
ATOM   4751  CG2 ILE A 295       2.410   4.844 -22.703  1.00 97.69           C  
ATOM   4752 HG21 ILE A 295       3.301   4.344 -22.323  1.00 97.69           H  
ATOM   4753 HG22 ILE A 295       1.520   4.301 -22.385  1.00 97.69           H  
ATOM   4754 HG23 ILE A 295       2.381   5.853 -22.292  1.00 97.69           H  
ATOM   4755  CD1 ILE A 295       3.925   2.933 -24.795  1.00 97.69           C  
ATOM   4756 HD11 ILE A 295       3.856   1.897 -25.127  1.00 97.69           H  
ATOM   4757 HD12 ILE A 295       4.627   3.471 -25.433  1.00 97.69           H  
ATOM   4758 HD13 ILE A 295       4.277   2.958 -23.764  1.00 97.69           H  
ATOM   4759  N   GLY A 296       2.247   7.335 -26.251  1.00 96.35           N  
ATOM   4760  H   GLY A 296       2.593   7.760 -25.402  1.00 96.35           H  
ATOM   4761  CA  GLY A 296       2.644   7.933 -27.525  1.00 96.35           C  
ATOM   4762  HA2 GLY A 296       1.762   8.336 -28.023  1.00 96.35           H  
ATOM   4763  HA3 GLY A 296       3.071   7.158 -28.161  1.00 96.35           H  
ATOM   4764  C   GLY A 296       3.672   9.054 -27.374  1.00 96.35           C  
ATOM   4765  O   GLY A 296       3.967   9.487 -26.262  1.00 96.35           O  
ATOM   4766  N   GLY A 297       4.212   9.520 -28.506  1.00 95.49           N  
ATOM   4767  H   GLY A 297       3.916   9.118 -29.384  1.00 95.49           H  
ATOM   4768  CA  GLY A 297       5.206  10.601 -28.548  1.00 95.49           C  
ATOM   4769  HA2 GLY A 297       5.402  10.873 -29.585  1.00 95.49           H  
ATOM   4770  HA3 GLY A 297       4.817  11.483 -28.038  1.00 95.49           H  
ATOM   4771  C   GLY A 297       6.537  10.216 -27.902  1.00 95.49           C  
ATOM   4772  O   GLY A 297       7.044  10.946 -27.054  1.00 95.49           O  
ATOM   4773  N   PHE A 298       7.063   9.037 -28.240  1.00 96.07           N  
ATOM   4774  H   PHE A 298       6.620   8.480 -28.957  1.00 96.07           H  
ATOM   4775  CA  PHE A 298       8.301   8.524 -27.660  1.00 96.07           C  
ATOM   4776  HA  PHE A 298       8.178   8.511 -26.577  1.00 96.07           H  
ATOM   4777  C   PHE A 298       9.522   9.394 -28.000  1.00 96.07           C  
ATOM   4778  CB  PHE A 298       8.530   7.079 -28.109  1.00 96.07           C  
ATOM   4779  HB2 PHE A 298       7.754   6.444 -27.682  1.00 96.07           H  
ATOM   4780  HB3 PHE A 298       8.452   7.021 -29.194  1.00 96.07           H  
ATOM   4781  O   PHE A 298       9.690   9.814 -29.145  1.00 96.07           O  
ATOM   4782  CG  PHE A 298       9.887   6.559 -27.687  1.00 96.07           C  
ATOM   4783  CD1 PHE A 298      10.958   6.548 -28.603  1.00 96.07           C  
ATOM   4784  HD1 PHE A 298      10.803   6.869 -29.622  1.00 96.07           H  
ATOM   4785  CD2 PHE A 298      10.101   6.183 -26.351  1.00 96.07           C  
ATOM   4786  HD2 PHE A 298       9.292   6.239 -25.638  1.00 96.07           H  
ATOM   4787  CE1 PHE A 298      12.237   6.144 -28.182  1.00 96.07           C  
ATOM   4788  HE1 PHE A 298      13.071   6.151 -28.868  1.00 96.07           H  
ATOM   4789  CE2 PHE A 298      11.372   5.765 -25.937  1.00 96.07           C  
ATOM   4790  HE2 PHE A 298      11.541   5.468 -24.912  1.00 96.07           H  
ATOM   4791  CZ  PHE A 298      12.433   5.756 -26.847  1.00 96.07           C  
ATOM   4792  HZ  PHE A 298      13.414   5.473 -26.494  1.00 96.07           H  
ATOM   4793  N   HIS A 299      10.394   9.608 -27.015  1.00 92.36           N  
ATOM   4794  H   HIS A 299      10.156   9.268 -26.094  1.00 92.36           H  
ATOM   4795  CA  HIS A 299      11.727  10.192 -27.172  1.00 92.36           C  
ATOM   4796  HA  HIS A 299      12.163   9.815 -28.097  1.00 92.36           H  
ATOM   4797  C   HIS A 299      12.650   9.756 -26.018  1.00 92.36           C  
ATOM   4798  CB  HIS A 299      11.612  11.724 -27.283  1.00 92.36           C  
ATOM   4799  HB2 HIS A 299      12.611  12.160 -27.268  1.00 92.36           H  
ATOM   4800  HB3 HIS A 299      11.174  11.965 -28.252  1.00 92.36           H  
ATOM   4801  O   HIS A 299      12.180   9.375 -24.948  1.00 92.36           O  
ATOM   4802  CG  HIS A 299      10.766  12.387 -26.221  1.00 92.36           C  
ATOM   4803  CD2 HIS A 299      11.224  13.048 -25.116  1.00 92.36           C  
ATOM   4804  HD2 HIS A 299      12.262  13.172 -24.848  1.00 92.36           H  
ATOM   4805  ND1 HIS A 299       9.392  12.495 -26.207  1.00 92.36           N  
ATOM   4806  HD1 HIS A 299       8.743  12.089 -26.866  1.00 92.36           H  
ATOM   4807  CE1 HIS A 299       9.036  13.193 -25.118  1.00 92.36           C  
ATOM   4808  HE1 HIS A 299       8.021  13.434 -24.840  1.00 92.36           H  
ATOM   4809  NE2 HIS A 299      10.122  13.541 -24.407  1.00 92.36           N  
ATOM   4810  N   GLY A 300      13.970   9.796 -26.208  1.00 90.85           N  
ATOM   4811  H   GLY A 300      14.330  10.016 -27.125  1.00 90.85           H  
ATOM   4812  CA  GLY A 300      14.949   9.367 -25.200  1.00 90.85           C  
ATOM   4813  HA2 GLY A 300      15.264  10.225 -24.605  1.00 90.85           H  
ATOM   4814  HA3 GLY A 300      14.495   8.636 -24.532  1.00 90.85           H  
ATOM   4815  C   GLY A 300      16.186   8.724 -25.827  1.00 90.85           C  
ATOM   4816  O   GLY A 300      16.294   8.663 -27.049  1.00 90.85           O  
ATOM   4817  N   ASN A 301      17.123   8.263 -24.993  1.00 93.31           N  
ATOM   4818  H   ASN A 301      16.948   8.301 -23.999  1.00 93.31           H  
ATOM   4819  CA  ASN A 301      18.317   7.533 -25.445  1.00 93.31           C  
ATOM   4820  HA  ASN A 301      18.484   7.762 -26.498  1.00 93.31           H  
ATOM   4821  C   ASN A 301      18.155   6.000 -25.375  1.00 93.31           C  
ATOM   4822  CB  ASN A 301      19.558   8.021 -24.667  1.00 93.31           C  
ATOM   4823  HB2 ASN A 301      19.588   9.110 -24.654  1.00 93.31           H  
ATOM   4824  HB3 ASN A 301      20.444   7.660 -25.188  1.00 93.31           H  
ATOM   4825  O   ASN A 301      18.991   5.275 -25.909  1.00 93.31           O  
ATOM   4826  CG  ASN A 301      19.615   7.510 -23.237  1.00 93.31           C  
ATOM   4827  ND2 ASN A 301      20.773   7.488 -22.620  1.00 93.31           N  
ATOM   4828 HD21 ASN A 301      21.610   7.786 -23.100  1.00 93.31           H  
ATOM   4829 HD22 ASN A 301      20.825   7.034 -21.720  1.00 93.31           H  
ATOM   4830  OD1 ASN A 301      18.622   7.108 -22.665  1.00 93.31           O  
ATOM   4831  N   ALA A 302      17.111   5.497 -24.709  1.00 94.24           N  
ATOM   4832  H   ALA A 302      16.476   6.139 -24.257  1.00 94.24           H  
ATOM   4833  CA  ALA A 302      16.702   4.102 -24.811  1.00 94.24           C  
ATOM   4834  HA  ALA A 302      17.587   3.465 -24.803  1.00 94.24           H  
ATOM   4835  C   ALA A 302      15.958   3.863 -26.134  1.00 94.24           C  
ATOM   4836  CB  ALA A 302      15.836   3.758 -23.592  1.00 94.24           C  
ATOM   4837  HB1 ALA A 302      15.647   2.685 -23.559  1.00 94.24           H  
ATOM   4838  HB2 ALA A 302      16.345   4.061 -22.677  1.00 94.24           H  
ATOM   4839  HB3 ALA A 302      14.888   4.291 -23.658  1.00 94.24           H  
ATOM   4840  O   ALA A 302      15.559   4.804 -26.812  1.00 94.24           O  
ATOM   4841  N   THR A 303      15.708   2.605 -26.492  1.00 96.83           N  
ATOM   4842  H   THR A 303      16.089   1.844 -25.948  1.00 96.83           H  
ATOM   4843  CA  THR A 303      14.762   2.279 -27.572  1.00 96.83           C  
ATOM   4844  HA  THR A 303      14.787   3.074 -28.318  1.00 96.83           H  
ATOM   4845  C   THR A 303      13.333   2.197 -27.042  1.00 96.83           C  
ATOM   4846  CB  THR A 303      15.152   0.985 -28.284  1.00 96.83           C  
ATOM   4847  HB  THR A 303      14.418   0.761 -29.059  1.00 96.83           H  
ATOM   4848  O   THR A 303      13.132   1.945 -25.853  1.00 96.83           O  
ATOM   4849  CG2 THR A 303      16.539   1.103 -28.914  1.00 96.83           C  
ATOM   4850 HG21 THR A 303      17.305   1.217 -28.147  1.00 96.83           H  
ATOM   4851 HG22 THR A 303      16.762   0.211 -29.499  1.00 96.83           H  
ATOM   4852 HG23 THR A 303      16.571   1.971 -29.571  1.00 96.83           H  
ATOM   4853  OG1 THR A 303      15.225  -0.081 -27.377  1.00 96.83           O  
ATOM   4854  HG1 THR A 303      14.356  -0.305 -27.035  1.00 96.83           H  
ATOM   4855  N   ASP A 304      12.332   2.349 -27.913  1.00 97.34           N  
ATOM   4856  H   ASP A 304      12.550   2.592 -28.869  1.00 97.34           H  
ATOM   4857  CA  ASP A 304      10.911   2.356 -27.535  1.00 97.34           C  
ATOM   4858  HA  ASP A 304      10.820   2.957 -26.629  1.00 97.34           H  
ATOM   4859  C   ASP A 304      10.359   0.954 -27.206  1.00 97.34           C  
ATOM   4860  CB  ASP A 304      10.073   3.055 -28.616  1.00 97.34           C  
ATOM   4861  HB2 ASP A 304      10.007   2.420 -29.500  1.00 97.34           H  
ATOM   4862  HB3 ASP A 304      10.573   3.975 -28.917  1.00 97.34           H  
ATOM   4863  O   ASP A 304       9.560   0.370 -27.941  1.00 97.34           O  
ATOM   4864  CG  ASP A 304       8.661   3.393 -28.117  1.00 97.34           C  
ATOM   4865  OD1 ASP A 304       8.338   3.068 -26.943  1.00 97.34           O  
ATOM   4866  OD2 ASP A 304       7.889   3.974 -28.910  1.00 97.34           O  
ATOM   4867  N   ALA A 305      10.809   0.373 -26.094  1.00 97.67           N  
ATOM   4868  H   ALA A 305      11.523   0.850 -25.564  1.00 97.67           H  
ATOM   4869  CA  ALA A 305      10.387  -0.962 -25.687  1.00 97.67           C  
ATOM   4870  HA  ALA A 305      10.378  -1.597 -26.573  1.00 97.67           H  
ATOM   4871  C   ALA A 305       8.966  -0.983 -25.089  1.00 97.67           C  
ATOM   4872  CB  ALA A 305      11.428  -1.530 -24.722  1.00 97.67           C  
ATOM   4873  HB1 ALA A 305      11.292  -2.608 -24.635  1.00 97.67           H  
ATOM   4874  HB2 ALA A 305      11.300  -1.084 -23.736  1.00 97.67           H  
ATOM   4875  HB3 ALA A 305      12.435  -1.342 -25.094  1.00 97.67           H  
ATOM   4876  O   ALA A 305       8.281  -2.005 -25.132  1.00 97.67           O  
ATOM   4877  N   LEU A 306       8.470   0.126 -24.531  1.00 97.71           N  
ATOM   4878  H   LEU A 306       9.015   0.977 -24.540  1.00 97.71           H  
ATOM   4879  CA  LEU A 306       7.120   0.134 -23.956  1.00 97.71           C  
ATOM   4880  HA  LEU A 306       7.012  -0.780 -23.371  1.00 97.71           H  
ATOM   4881  C   LEU A 306       6.030   0.102 -25.034  1.00 97.71           C  
ATOM   4882  CB  LEU A 306       6.943   1.332 -23.018  1.00 97.71           C  
ATOM   4883  HB2 LEU A 306       7.853   1.475 -22.437  1.00 97.71           H  
ATOM   4884  HB3 LEU A 306       6.768   2.210 -23.641  1.00 97.71           H  
ATOM   4885  O   LEU A 306       4.924  -0.352 -24.749  1.00 97.71           O  
ATOM   4886  CG  LEU A 306       5.752   1.234 -22.052  1.00 97.71           C  
ATOM   4887  HG  LEU A 306       4.823   1.121 -22.611  1.00 97.71           H  
ATOM   4888  CD1 LEU A 306       5.878   0.067 -21.079  1.00 97.71           C  
ATOM   4889 HD11 LEU A 306       6.851   0.112 -20.590  1.00 97.71           H  
ATOM   4890 HD12 LEU A 306       5.086   0.117 -20.331  1.00 97.71           H  
ATOM   4891 HD13 LEU A 306       5.781  -0.881 -21.608  1.00 97.71           H  
ATOM   4892  CD2 LEU A 306       5.676   2.521 -21.229  1.00 97.71           C  
ATOM   4893 HD21 LEU A 306       5.646   3.387 -21.889  1.00 97.71           H  
ATOM   4894 HD22 LEU A 306       4.776   2.512 -20.614  1.00 97.71           H  
ATOM   4895 HD23 LEU A 306       6.554   2.592 -20.587  1.00 97.71           H  
ATOM   4896  N   LEU A 307       6.322   0.521 -26.271  1.00 97.69           N  
ATOM   4897  H   LEU A 307       7.222   0.946 -26.444  1.00 97.69           H  
ATOM   4898  CA  LEU A 307       5.350   0.525 -27.369  1.00 97.69           C  
ATOM   4899  HA  LEU A 307       4.569   1.244 -27.123  1.00 97.69           H  
ATOM   4900  C   LEU A 307       4.677  -0.835 -27.595  1.00 97.69           C  
ATOM   4901  CB  LEU A 307       6.060   0.996 -28.644  1.00 97.69           C  
ATOM   4902  HB2 LEU A 307       6.501   1.970 -28.431  1.00 97.69           H  
ATOM   4903  HB3 LEU A 307       6.866   0.302 -28.882  1.00 97.69           H  
ATOM   4904  O   LEU A 307       3.495  -0.882 -27.922  1.00 97.69           O  
ATOM   4905  CG  LEU A 307       5.151   1.157 -29.875  1.00 97.69           C  
ATOM   4906  HG  LEU A 307       4.672   0.206 -30.107  1.00 97.69           H  
ATOM   4907  CD1 LEU A 307       4.070   2.220 -29.660  1.00 97.69           C  
ATOM   4908 HD11 LEU A 307       3.509   2.366 -30.583  1.00 97.69           H  
ATOM   4909 HD12 LEU A 307       3.382   1.899 -28.877  1.00 97.69           H  
ATOM   4910 HD13 LEU A 307       4.539   3.161 -29.370  1.00 97.69           H  
ATOM   4911  CD2 LEU A 307       5.991   1.559 -31.086  1.00 97.69           C  
ATOM   4912 HD21 LEU A 307       6.488   2.508 -30.884  1.00 97.69           H  
ATOM   4913 HD22 LEU A 307       5.359   1.657 -31.968  1.00 97.69           H  
ATOM   4914 HD23 LEU A 307       6.752   0.801 -31.271  1.00 97.69           H  
ATOM   4915  N   TYR A 308       5.385  -1.943 -27.368  1.00 97.41           N  
ATOM   4916  H   TYR A 308       6.344  -1.838 -27.066  1.00 97.41           H  
ATOM   4917  CA  TYR A 308       4.825  -3.296 -27.495  1.00 97.41           C  
ATOM   4918  HA  TYR A 308       4.394  -3.407 -28.490  1.00 97.41           H  
ATOM   4919  C   TYR A 308       3.722  -3.611 -26.472  1.00 97.41           C  
ATOM   4920  CB  TYR A 308       5.972  -4.281 -27.330  1.00 97.41           C  
ATOM   4921  HB2 TYR A 308       6.759  -3.982 -28.021  1.00 97.41           H  
ATOM   4922  HB3 TYR A 308       6.329  -4.183 -26.305  1.00 97.41           H  
ATOM   4923  O   TYR A 308       2.888  -4.487 -26.710  1.00 97.41           O  
ATOM   4924  CG  TYR A 308       5.646  -5.730 -27.622  1.00 97.41           C  
ATOM   4925  CD1 TYR A 308       5.669  -6.698 -26.598  1.00 97.41           C  
ATOM   4926  HD1 TYR A 308       5.894  -6.399 -25.585  1.00 97.41           H  
ATOM   4927  CD2 TYR A 308       5.352  -6.111 -28.944  1.00 97.41           C  
ATOM   4928  HD2 TYR A 308       5.339  -5.370 -29.730  1.00 97.41           H  
ATOM   4929  CE1 TYR A 308       5.423  -8.053 -26.900  1.00 97.41           C  
ATOM   4930  HE1 TYR A 308       5.475  -8.803 -26.124  1.00 97.41           H  
ATOM   4931  CE2 TYR A 308       5.067  -7.455 -29.242  1.00 97.41           C  
ATOM   4932  HE2 TYR A 308       4.829  -7.759 -30.250  1.00 97.41           H  
ATOM   4933  OH  TYR A 308       4.864  -9.729 -28.545  1.00 97.41           O  
ATOM   4934  HH  TYR A 308       5.082 -10.360 -27.855  1.00 97.41           H  
ATOM   4935  CZ  TYR A 308       5.108  -8.430 -28.225  1.00 97.41           C  
ATOM   4936  N   SER A 309       3.713  -2.889 -25.352  1.00 97.58           N  
ATOM   4937  H   SER A 309       4.431  -2.188 -25.238  1.00 97.58           H  
ATOM   4938  CA  SER A 309       2.685  -2.933 -24.311  1.00 97.58           C
[truncated: 92,673 more chars]
