# Supplementary material for: Nuclear genome of Bulinus truncatus, an intermediate host of the carcinogenic human blood fluke Schistosoma haematobium
Source: Nat Commun. 2022 Feb 21;13:977. doi: 10.1038/s41467-022-28634-9 (PMC8861042; doi:10.1038/s41467-022-28634-9)
Supplement: Supplementary file 6 — Supplementary Data 3 [file 41467_2022_28634_MOESM6_ESM.zip › Supplementary_Data_3/btru_020886-t1.mature.pep.pdb]

ATOM      1  N   CYS A   1       1.136  -8.773  13.565  1.00 46.21           N  
ATOM      2  H   CYS A   1       0.871  -8.496  14.499  1.00 46.21           H  
ATOM      3  H2  CYS A   1       1.310  -7.954  12.999  1.00 46.21           H  
ATOM      4  H3  CYS A   1       1.987  -9.317  13.577  1.00 46.21           H  
ATOM      5  CA  CYS A   1       0.049  -9.539  12.928  1.00 46.21           C  
ATOM      6  HA  CYS A   1      -0.084 -10.506  13.414  1.00 46.21           H  
ATOM      7  C   CYS A   1       0.485  -9.769  11.509  1.00 46.21           C  
ATOM      8  CB  CYS A   1      -1.283  -8.770  12.949  1.00 46.21           C  
ATOM      9  HB2 CYS A   1      -1.147  -7.750  12.590  1.00 46.21           H  
ATOM     10  HB3 CYS A   1      -1.993  -9.257  12.281  1.00 46.21           H  
ATOM     11  O   CYS A   1       0.719  -8.770  10.845  1.00 46.21           O  
ATOM     12  SG  CYS A   1      -1.940  -8.786  14.635  1.00 46.21           S  
ATOM     13  HG  CYS A   1      -3.041  -8.072  14.382  1.00 46.21           H  
ATOM     14  N   SER A   2       0.671 -11.025  11.100  1.00 49.05           N  
ATOM     15  H   SER A   2       0.379 -11.821  11.650  1.00 49.05           H  
ATOM     16  CA  SER A   2       1.085 -11.266   9.727  1.00 49.05           C  
ATOM     17  HA  SER A   2       1.884 -10.547   9.543  1.00 49.05           H  
ATOM     18  C   SER A   2      -0.077 -10.968   8.790  1.00 49.05           C  
ATOM     19  CB  SER A   2       1.645 -12.673   9.520  1.00 49.05           C  
ATOM     20  HB2 SER A   2       0.863 -13.414   9.686  1.00 49.05           H  
ATOM     21  HB3 SER A   2       2.457 -12.843  10.228  1.00 49.05           H  
ATOM     22  O   SER A   2      -1.193 -11.421   9.049  1.00 49.05           O  
ATOM     23  OG  SER A   2       2.151 -12.807   8.212  1.00 49.05           O  
ATOM     24  HG  SER A   2       2.568 -11.979   7.963  1.00 49.05           H  
ATOM     25  N   ILE A   3       0.161 -10.173   7.752  1.00 57.89           N  
ATOM     26  H   ILE A   3       1.121  -9.911   7.578  1.00 57.89           H  
ATOM     27  CA  ILE A   3      -0.859  -9.821   6.764  1.00 57.89           C  
ATOM     28  HA  ILE A   3      -1.820  -9.685   7.261  1.00 57.89           H  
ATOM     29  C   ILE A   3      -0.963 -11.017   5.817  1.00 57.89           C  
ATOM     30  CB  ILE A   3      -0.499  -8.512   6.040  1.00 57.89           C  
ATOM     31  HB  ILE A   3       0.403  -8.726   5.467  1.00 57.89           H  
ATOM     32  O   ILE A   3      -0.282 -11.108   4.800  1.00 57.89           O  
ATOM     33  CG1 ILE A   3      -0.193  -7.318   6.973  1.00 57.89           C  
ATOM     34 HG12 ILE A   3       0.134  -7.650   7.958  1.00 57.89           H  
ATOM     35 HG13 ILE A   3      -1.082  -6.702   7.115  1.00 57.89           H  
ATOM     36  CG2 ILE A   3      -1.648  -8.091   5.103  1.00 57.89           C  
ATOM     37 HG21 ILE A   3      -1.362  -7.213   4.525  1.00 57.89           H  
ATOM     38 HG22 ILE A   3      -2.525  -7.841   5.701  1.00 57.89           H  
ATOM     39 HG23 ILE A   3      -1.917  -8.893   4.416  1.00 57.89           H  
ATOM     40  CD1 ILE A   3       0.930  -6.463   6.378  1.00 57.89           C  
ATOM     41 HD11 ILE A   3       0.770  -6.303   5.312  1.00 57.89           H  
ATOM     42 HD12 ILE A   3       0.993  -5.513   6.908  1.00 57.89           H  
ATOM     43 HD13 ILE A   3       1.878  -6.988   6.497  1.00 57.89           H  
ATOM     44  N   THR A   4      -1.773 -11.997   6.195  1.00 61.00           N  
ATOM     45  H   THR A   4      -2.310 -11.867   7.040  1.00 61.00           H  
ATOM     46  CA  THR A   4      -2.030 -13.174   5.361  1.00 61.00           C  
ATOM     47  HA  THR A   4      -1.328 -13.181   4.527  1.00 61.00           H  
ATOM     48  C   THR A   4      -3.416 -13.072   4.742  1.00 61.00           C  
ATOM     49  CB  THR A   4      -1.802 -14.495   6.109  1.00 61.00           C  
ATOM     50  HB  THR A   4      -2.101 -15.322   5.465  1.00 61.00           H  
ATOM     51  O   THR A   4      -4.316 -12.411   5.268  1.00 61.00           O  
ATOM     52  CG2 THR A   4      -0.333 -14.685   6.481  1.00 61.00           C  
ATOM     53 HG21 THR A   4       0.285 -14.653   5.583  1.00 61.00           H  
ATOM     54 HG22 THR A   4      -0.201 -15.650   6.970  1.00 61.00           H  
ATOM     55 HG23 THR A   4      -0.013 -13.893   7.158  1.00 61.00           H  
ATOM     56  OG1 THR A   4      -2.547 -14.556   7.299  1.00 61.00           O  
ATOM     57  HG1 THR A   4      -2.327 -13.782   7.823  1.00 61.00           H  
ATOM     58  N   ALA A   5      -3.597 -13.704   3.584  1.00 66.48           N  
ATOM     59  H   ALA A   5      -2.832 -14.222   3.177  1.00 66.48           H  
ATOM     60  CA  ALA A   5      -4.914 -13.853   2.990  1.00 66.48           C  
ATOM     61  HA  ALA A   5      -5.387 -12.873   2.923  1.00 66.48           H  
ATOM     62  C   ALA A   5      -5.777 -14.762   3.887  1.00 66.48           C  
ATOM     63  CB  ALA A   5      -4.755 -14.419   1.572  1.00 66.48           C  
ATOM     64  HB1 ALA A   5      -4.480 -15.473   1.611  1.00 66.48           H  
ATOM     65  HB2 ALA A   5      -5.699 -14.321   1.036  1.00 66.48           H  
ATOM     66  HB3 ALA A   5      -3.961 -13.901   1.032  1.00 66.48           H  
ATOM     67  O   ALA A   5      -5.746 -15.978   3.731  1.00 66.48           O  
ATOM     68  N   GLU A   6      -6.526 -14.193   4.839  1.00 74.32           N  
ATOM     69  H   GLU A   6      -6.328 -13.237   5.097  1.00 74.32           H  
ATOM     70  CA  GLU A   6      -7.443 -14.976   5.690  1.00 74.32           C  
ATOM     71  HA  GLU A   6      -6.884 -15.782   6.166  1.00 74.32           H  
ATOM     72  C   GLU A   6      -8.564 -15.648   4.870  1.00 74.32           C  
ATOM     73  CB  GLU A   6      -8.066 -14.098   6.797  1.00 74.32           C  
ATOM     74  HB2 GLU A   6      -8.868 -14.670   7.263  1.00 74.32           H  
ATOM     75  HB3 GLU A   6      -8.507 -13.210   6.343  1.00 74.32           H  
ATOM     76  O   GLU A   6      -9.085 -16.687   5.270  1.00 74.32           O  
ATOM     77  CG  GLU A   6      -7.089 -13.676   7.911  1.00 74.32           C  
ATOM     78  HG2 GLU A   6      -6.378 -12.958   7.503  1.00 74.32           H  
ATOM     79  HG3 GLU A   6      -6.536 -14.557   8.237  1.00 74.32           H  
ATOM     80  CD  GLU A   6      -7.807 -13.052   9.131  1.00 74.32           C  
ATOM     81  OE1 GLU A   6      -7.293 -13.149  10.270  1.00 74.32           O  
ATOM     82  OE2 GLU A   6      -8.886 -12.430   8.972  1.00 74.32           O  
ATOM     83  N   PHE A   7      -8.920 -15.077   3.714  1.00 77.23           N  
ATOM     84  H   PHE A   7      -8.433 -14.239   3.429  1.00 77.23           H  
ATOM     85  CA  PHE A   7      -9.945 -15.588   2.804  1.00 77.23           C  
ATOM     86  HA  PHE A   7      -9.976 -16.674   2.890  1.00 77.23           H  
ATOM     87  C   PHE A   7      -9.635 -15.265   1.330  1.00 77.23           C  
ATOM     88  CB  PHE A   7     -11.325 -15.048   3.234  1.00 77.23           C  
ATOM     89  HB2 PHE A   7     -12.085 -15.356   2.516  1.00 77.23           H  
ATOM     90  HB3 PHE A   7     -11.589 -15.508   4.186  1.00 77.23           H  
ATOM     91  O   PHE A   7      -8.733 -14.483   1.002  1.00 77.23           O  
ATOM     92  CG  PHE A   7     -11.378 -13.543   3.379  1.00 77.23           C  
ATOM     93  CD1 PHE A   7     -11.473 -12.962   4.654  1.00 77.23           C  
ATOM     94  HD1 PHE A   7     -11.578 -13.586   5.529  1.00 77.23           H  
ATOM     95  CD2 PHE A   7     -11.262 -12.722   2.245  1.00 77.23           C  
ATOM     96  HD2 PHE A   7     -11.201 -13.169   1.264  1.00 77.23           H  
ATOM     97  CE1 PHE A   7     -11.452 -11.568   4.785  1.00 77.23           C  
ATOM     98  HE1 PHE A   7     -11.612 -11.132   5.760  1.00 77.23           H  
ATOM     99  CE2 PHE A   7     -11.122 -11.334   2.393  1.00 77.23           C  
ATOM    100  HE2 PHE A   7     -10.897 -10.706   1.544  1.00 77.23           H  
ATOM    101  CZ  PHE A   7     -11.224 -10.761   3.661  1.00 77.23           C  
ATOM    102  HZ  PHE A   7     -11.104  -9.693   3.761  1.00 77.23           H  
ATOM    103  N   ASN A   8     -10.423 -15.878   0.453  1.00 82.01           N  
ATOM    104  H   ASN A   8     -11.130 -16.487   0.840  1.00 82.01           H  
ATOM    105  CA  ASN A   8     -10.559 -15.634  -0.978  1.00 82.01           C  
ATOM    106  HA  ASN A   8     -10.180 -14.641  -1.218  1.00 82.01           H  
ATOM    107  C   ASN A   8     -12.057 -15.667  -1.358  1.00 82.01           C  
ATOM    108  CB  ASN A   8      -9.697 -16.667  -1.731  1.00 82.01           C  
ATOM    109  HB2 ASN A   8      -9.697 -16.437  -2.797  1.00 82.01           H  
ATOM    110  HB3 ASN A   8      -8.670 -16.575  -1.380  1.00 82.01           H  
ATOM    111  O   ASN A   8     -12.929 -15.814  -0.497  1.00 82.01           O  
ATOM    112  CG  ASN A   8     -10.138 -18.109  -1.555  1.00 82.01           C  
ATOM    113  ND2 ASN A   8      -9.221 -19.044  -1.571  1.00 82.01           N  
ATOM    114 HD21 ASN A   8      -9.543 -19.997  -1.482  1.00 82.01           H  
ATOM    115 HD22 ASN A   8      -8.251 -18.797  -1.711  1.00 82.01           H  
ATOM    116  OD1 ASN A   8     -11.306 -18.433  -1.446  1.00 82.01           O  
ATOM    117  N   ASP A   9     -12.373 -15.574  -2.648  1.00 79.88           N  
ATOM    118  H   ASP A   9     -11.647 -15.372  -3.320  1.00 79.88           H  
ATOM    119  CA  ASP A   9     -13.763 -15.586  -3.129  1.00 79.88           C  
ATOM    120  HA  ASP A   9     -14.305 -14.771  -2.650  1.00 79.88           H  
ATOM    121  C   ASP A   9     -14.548 -16.867  -2.785  1.00 79.88           C  
ATOM    122  CB  ASP A   9     -13.771 -15.350  -4.649  1.00 79.88           C  
ATOM    123  HB2 ASP A   9     -13.038 -16.002  -5.123  1.00 79.88           H  
ATOM    124  HB3 ASP A   9     -14.755 -15.612  -5.038  1.00 79.88           H  
ATOM    125  O   ASP A   9     -15.771 -16.823  -2.676  1.00 79.88           O  
ATOM    126  CG  ASP A   9     -13.501 -13.893  -5.036  1.00 79.88           C  
ATOM    127  OD1 ASP A   9     -13.643 -13.007  -4.162  1.00 79.88           O  
ATOM    128  OD2 ASP A   9     -13.210 -13.646  -6.220  1.00 79.88           O  
ATOM    129  N   THR A  10     -13.878 -18.003  -2.564  1.00 81.45           N  
ATOM    130  H   THR A  10     -12.869 -17.962  -2.559  1.00 81.45           H  
ATOM    131  CA  THR A  10     -14.538 -19.292  -2.273  1.00 81.45           C  
ATOM    132  HA  THR A  10     -15.469 -19.327  -2.839  1.00 81.45           H  
ATOM    133  C   THR A  10     -14.928 -19.475  -0.807  1.00 81.45           C  
ATOM    134  CB  THR A  10     -13.698 -20.497  -2.723  1.00 81.45           C  
ATOM    135  HB  THR A  10     -14.306 -21.394  -2.606  1.00 81.45           H  
ATOM    136  O   THR A  10     -15.798 -20.289  -0.506  1.00 81.45           O  
ATOM    137  CG2 THR A  10     -13.280 -20.410  -4.189  1.00 81.45           C  
ATOM    138 HG21 THR A  10     -12.594 -19.577  -4.342  1.00 81.45           H  
ATOM    139 HG22 THR A  10     -14.161 -20.270  -4.815  1.00 81.45           H  
ATOM    140 HG23 THR A  10     -12.783 -21.336  -4.477  1.00 81.45           H  
ATOM    141  OG1 THR A  10     -12.527 -20.668  -1.957  1.00 81.45           O  
ATOM    142  HG1 THR A  10     -12.137 -19.805  -1.800  1.00 81.45           H  
ATOM    143  N   ASN A  11     -14.309 -18.732   0.112  1.00 86.15           N  
ATOM    144  H   ASN A  11     -13.597 -18.084  -0.195  1.00 86.15           H  
ATOM    145  CA  ASN A  11     -14.557 -18.825   1.554  1.00 86.15           C  
ATOM    146  HA  ASN A  11     -15.487 -19.373   1.706  1.00 86.15           H  
ATOM    147  C   ASN A  11     -14.800 -17.449   2.193  1.00 86.15           C  
ATOM    148  CB  ASN A  11     -13.434 -19.643   2.220  1.00 86.15           C  
ATOM    149  HB2 ASN A  11     -13.709 -19.831   3.257  1.00 86.15           H  
ATOM    150  HB3 ASN A  11     -13.342 -20.602   1.711  1.00 86.15           H  
ATOM    151  O   ASN A  11     -14.530 -17.241   3.378  1.00 86.15           O  
ATOM    152  CG  ASN A  11     -12.079 -18.960   2.210  1.00 86.15           C  
ATOM    153  ND2 ASN A  11     -11.092 -19.551   2.840  1.00 86.15           N  
ATOM    154 HD21 ASN A  11     -10.226 -19.035   2.904  1.00 86.15           H  
ATOM    155 HD22 ASN A  11     -11.256 -20.406   3.353  1.00 86.15           H  
ATOM    156  OD1 ASN A  11     -11.871 -17.904   1.648  1.00 86.15           O  
ATOM    157  N   CYS A  12     -15.314 -16.503   1.406  1.00 85.08           N  
ATOM    158  H   CYS A  12     -15.478 -16.720   0.433  1.00 85.08           H  
ATOM    159  CA  CYS A  12     -15.547 -15.150   1.871  1.00 85.08           C  
ATOM    160  HA  CYS A  12     -14.618 -14.814   2.333  1.00 85.08           H  
ATOM    161  C   CYS A  12     -16.705 -15.072   2.880  1.00 85.08           C  
ATOM    162  CB  CYS A  12     -15.827 -14.240   0.687  1.00 85.08           C  
ATOM    163  HB2 CYS A  12     -15.047 -14.395  -0.059  1.00 85.08           H  
ATOM    164  HB3 CYS A  12     -16.786 -14.496   0.236  1.00 85.08           H  
ATOM    165  O   CYS A  12     -17.806 -15.535   2.572  1.00 85.08           O  
ATOM    166  SG  CYS A  12     -15.826 -12.512   1.212  1.00 85.08           S  
ATOM    167  N   PRO A  13     -16.520 -14.430   4.048  1.00 87.58           N  
ATOM    168  CA  PRO A  13     -17.590 -14.278   5.031  1.00 87.58           C  
ATOM    169  HA  PRO A  13     -17.988 -15.258   5.293  1.00 87.58           H  
ATOM    170  C   PRO A  13     -18.735 -13.406   4.502  1.00 87.58           C  
ATOM    171  CB  PRO A  13     -16.919 -13.656   6.260  1.00 87.58           C  
ATOM    172  HB2 PRO A  13     -16.547 -14.449   6.910  1.00 87.58           H  
ATOM    173  HB3 PRO A  13     -17.591 -13.000   6.813  1.00 87.58           H  
ATOM    174  O   PRO A  13     -18.519 -12.504   3.687  1.00 87.58           O  
ATOM    175  CG  PRO A  13     -15.734 -12.888   5.672  1.00 87.58           C  
ATOM    176  HG2 PRO A  13     -16.073 -11.925   5.290  1.00 87.58           H  
ATOM    177  HG3 PRO A  13     -14.933 -12.754   6.399  1.00 87.58           H  
ATOM    178  CD  PRO A  13     -15.301 -13.777   4.511  1.00 87.58           C  
ATOM    179  HD2 PRO A  13     -14.834 -13.169   3.737  1.00 87.58           H  
ATOM    180  HD3 PRO A  13     -14.601 -14.534   4.864  1.00 87.58           H  
ATOM    181  N   GLU A  14     -19.954 -13.628   4.997  1.00 90.33           N  
ATOM    182  H   GLU A  14     -20.087 -14.389   5.647  1.00 90.33           H  
ATOM    183  CA  GLU A  14     -21.088 -12.725   4.757  1.00 90.33           C  
ATOM    184  HA  GLU A  14     -21.174 -12.591   3.679  1.00 90.33           H  
ATOM    185  C   GLU A  14     -20.837 -11.334   5.365  1.00 90.33           C  
ATOM    186  CB  GLU A  14     -22.402 -13.330   5.282  1.00 90.33           C  
ATOM    187  HB2 GLU A  14     -23.170 -12.557   5.311  1.00 90.33           H  
ATOM    188  HB3 GLU A  14     -22.254 -13.680   6.304  1.00 90.33           H  
ATOM    189  O   GLU A  14     -20.118 -11.221   6.363  1.00 90.33           O  
ATOM    190  CG  GLU A  14     -22.921 -14.493   4.420  1.00 90.33           C  
ATOM    191  HG2 GLU A  14     -22.209 -15.315   4.488  1.00 90.33           H  
ATOM    192  HG3 GLU A  14     -23.865 -14.838   4.843  1.00 90.33           H  
ATOM    193  CD  GLU A  14     -23.139 -14.120   2.939  1.00 90.33           C  
ATOM    194  OE1 GLU A  14     -23.082 -15.038   2.097  1.00 90.33           O  
ATOM    195  OE2 GLU A  14     -23.274 -12.912   2.621  1.00 90.33           O  
ATOM    196  N   PRO A  15     -21.358 -10.249   4.756  1.00 92.58           N  
ATOM    197  CA  PRO A  15     -21.133  -8.915   5.278  1.00 92.58           C  
ATOM    198  HA  PRO A  15     -20.071  -8.786   5.484  1.00 92.58           H  
ATOM    199  C   PRO A  15     -21.934  -8.706   6.565  1.00 92.58           C  
ATOM    200  CB  PRO A  15     -21.563  -7.949   4.173  1.00 92.58           C  
ATOM    201  HB2 PRO A  15     -20.729  -7.758   3.496  1.00 92.58           H  
ATOM    202  HB3 PRO A  15     -21.941  -7.010   4.577  1.00 92.58           H  
ATOM    203  O   PRO A  15     -23.097  -9.097   6.649  1.00 92.58           O  
ATOM    204  CG  PRO A  15     -22.655  -8.724   3.436  1.00 92.58           C  
ATOM    205  HG2 PRO A  15     -23.619  -8.513   3.899  1.00 92.58           H  
ATOM    206  HG3 PRO A  15     -22.685  -8.468   2.378  1.00 92.58           H  
ATOM    207  CD  PRO A  15     -22.309 -10.201   3.651  1.00 92.58           C  
ATOM    208  HD2 PRO A  15     -23.219 -10.741   3.914  1.00 92.58           H  
ATOM    209  HD3 PRO A  15     -21.881 -10.628   2.745  1.00 92.58           H  
ATOM    210  N   LEU A  16     -21.342  -8.033   7.551  1.00 92.42           N  
ATOM    211  H   LEU A  16     -20.375  -7.763   7.444  1.00 92.42           H  
ATOM    212  CA  LEU A  16     -22.123  -7.472   8.649  1.00 92.42           C  
ATOM    213  HA  LEU A  16     -22.884  -8.195   8.940  1.00 92.42           H  
ATOM    214  C   LEU A  16     -22.839  -6.214   8.150  1.00 92.42           C  
ATOM    215  CB  LEU A  16     -21.261  -7.181   9.885  1.00 92.42           C  
ATOM    216  HB2 LEU A  16     -21.919  -6.817  10.674  1.00 92.42           H  
ATOM    217  HB3 LEU A  16     -20.574  -6.370   9.641  1.00 92.42           H  
ATOM    218  O   LEU A  16     -22.208  -5.264   7.676  1.00 92.42           O  
ATOM    219  CG  LEU A  16     -20.453  -8.371  10.427  1.00 92.42           C  
ATOM    220  HG  LEU A  16     -19.732  -8.697   9.677  1.00 92.42           H  
ATOM    221  CD1 LEU A  16     -19.685  -7.919  11.670  1.00 92.42           C  
ATOM    222 HD11 LEU A  16     -20.386  -7.686  12.472  1.00 92.42           H  
ATOM    223 HD12 LEU A  16     -19.110  -7.023  11.440  1.00 92.42           H  
ATOM    224 HD13 LEU A  16     -19.013  -8.714  11.994  1.00 92.42           H  
ATOM    225  CD2 LEU A  16     -21.339  -9.554  10.824  1.00 92.42           C  
ATOM    226 HD21 LEU A  16     -22.104  -9.232  11.530  1.00 92.42           H  
ATOM    227 HD22 LEU A  16     -20.729 -10.336  11.275  1.00 92.42           H  
ATOM    228 HD23 LEU A  16     -21.816  -9.967   9.935  1.00 92.42           H  
ATOM    229  N   GLU A  17     -24.159  -6.230   8.261  1.00 91.35           N  
ATOM    230  H   GLU A  17     -24.601  -7.073   8.599  1.00 91.35           H  
ATOM    231  CA  GLU A  17     -25.029  -5.108   7.922  1.00 91.35           C  
ATOM    232  HA  GLU A  17     -24.709  -4.677   6.973  1.00 91.35           H  
ATOM    233  C   GLU A  17     -24.939  -4.008   8.995  1.00 91.35           C  
ATOM    234  CB  GLU A  17     -26.468  -5.628   7.755  1.00 91.35           C  
ATOM    235  HB2 GLU A  17     -27.138  -4.784   7.594  1.00 91.35           H  
ATOM    236  HB3 GLU A  17     -26.773  -6.111   8.683  1.00 91.35           H  
ATOM    237  O   GLU A  17     -24.747  -4.294  10.180  1.00 91.35           O  
ATOM    238  CG  GLU A  17     -26.632  -6.644   6.602  1.00 91.35           C  
ATOM    239  HG2 GLU A  17     -27.659  -7.010   6.620  1.00 91.35           H  
ATOM    240  HG3 GLU A  17     -25.980  -7.500   6.775  1.00 91.35           H  
ATOM    241  CD  GLU A  17     -26.353  -6.035   5.220  1.00 91.35           C  
ATOM    242  OE1 GLU A  17     -25.837  -6.751   4.330  1.00 91.35           O  
ATOM    243  OE2 GLU A  17     -26.663  -4.834   5.063  1.00 91.35           O  
ATOM    244  N   ASP A  18     -25.071  -2.743   8.583  1.00 77.80           N  
ATOM    245  H   ASP A  18     -25.244  -2.589   7.600  1.00 77.80           H  
ATOM    246  CA  ASP A  18     -25.170  -1.562   9.464  1.00 77.80           C  
ATOM    247  HA  ASP A  18     -25.032  -0.689   8.826  1.00 77.80           H  
ATOM    248  C   ASP A  18     -24.068  -1.425  10.530  1.00 77.80           C  
ATOM    249  CB  ASP A  18     -26.582  -1.458  10.060  1.00 77.80           C  
ATOM    250  HB2 ASP A  18     -26.817  -2.369  10.609  1.00 77.80           H  
ATOM    251  HB3 ASP A  18     -26.624  -0.620  10.756  1.00 77.80           H  
ATOM    252  O   ASP A  18     -24.269  -0.842  11.596  1.00 77.80           O  
ATOM    253  CG  ASP A  18     -27.648  -1.204   9.005  1.00 77.80           C  
ATOM    254  OD1 ASP A  18     -27.320  -0.700   7.908  1.00 77.80           O  
ATOM    255  OD2 ASP A  18     -28.842  -1.450   9.288  1.00 77.80           O  
ATOM    256  N   THR A  19     -22.877  -1.943  10.237  1.00 85.28           N  
ATOM    257  H   THR A  19     -22.782  -2.423   9.353  1.00 85.28           H  
ATOM    258  CA  THR A  19     -21.716  -1.859  11.123  1.00 85.28           C  
ATOM    259  HA  THR A  19     -22.016  -1.425  12.077  1.00 85.28           H  
ATOM    260  C   THR A  19     -20.657  -0.948  10.509  1.00 85.28           C  
ATOM    261  CB  THR A  19     -21.184  -3.262  11.426  1.00 85.28           C  
ATOM    262  HB  THR A  19     -20.926  -3.754  10.488  1.00 85.28           H  
ATOM    263  O   THR A  19     -20.272  -1.107   9.350  1.00 85.28           O  
ATOM    264  CG2 THR A  19     -19.977  -3.252  12.366  1.00 85.28           C  
ATOM    265 HG21 THR A  19     -19.130  -2.765  11.884  1.00 85.28           H  
ATOM    266 HG22 THR A  19     -20.230  -2.725  13.286  1.00 85.28           H  
ATOM    267 HG23 THR A  19     -19.703  -4.281  12.601  1.00 85.28           H  
ATOM    268  OG1 THR A  19     -22.181  -4.029  12.061  1.00 85.28           O  
ATOM    269  HG1 THR A  19     -22.969  -4.003  11.514  1.00 85.28           H  
ATOM    270  N   GLU A  20     -20.172   0.016  11.291  1.00 88.90           N  
ATOM    271  H   GLU A  20     -20.555   0.131  12.218  1.00 88.90           H  
ATOM    272  CA  GLU A  20     -19.073   0.897  10.892  1.00 88.90           C  
ATOM    273  HA  GLU A  20     -19.086   1.018   9.809  1.00 88.90           H  
ATOM    274  C   GLU A  20     -17.719   0.300  11.280  1.00 88.90           C  
ATOM    275  CB  GLU A  20     -19.223   2.291  11.514  1.00 88.90           C  
ATOM    276  HB2 GLU A  20     -19.311   2.191  12.595  1.00 88.90           H  
ATOM    277  HB3 GLU A  20     -18.323   2.863  11.288  1.00 88.90           H  
ATOM    278  O   GLU A  20     -17.545  -0.222  12.386  1.00 88.90           O  
ATOM    279  CG  GLU A  20     -20.436   3.052  10.958  1.00 88.90           C  
ATOM    280  HG2 GLU A  20     -21.348   2.524  11.238  1.00 88.90           H  
ATOM    281  HG3 GLU A  20     -20.370   3.060   9.870  1.00 88.90           H  
ATOM    282  CD  GLU A  20     -20.514   4.498  11.472  1.00 88.90           C  
ATOM    283  OE1 GLU A  20     -21.251   5.285  10.836  1.00 88.90           O  
ATOM    284  OE2 GLU A  20     -19.851   4.802  12.492  1.00 88.90           O  
ATOM    285  N   CYS A  21     -16.739   0.429  10.386  1.00 93.15           N  
ATOM    286  H   CYS A  21     -16.940   0.864   9.498  1.00 93.15           H  
ATOM    287  CA  CYS A  21     -15.361   0.072  10.693  1.00 93.15           C  
ATOM    288  HA  CYS A  21     -15.359  -0.913  11.159  1.00 93.15           H  
ATOM    289  C   CYS A  21     -14.753   1.087  11.664  1.00 93.15           C  
ATOM    290  CB  CYS A  21     -14.557  -0.016   9.403  1.00 93.15           C  
ATOM    291  HB2 CYS A  21     -14.494   0.975   8.954  1.00 93.15           H  
ATOM    292  HB3 CYS A  21     -15.084  -0.687   8.724  1.00 93.15           H  
ATOM    293  O   CYS A  21     -14.526   2.243  11.311  1.00 93.15           O  
ATOM    294  SG  CYS A  21     -12.890  -0.672   9.604  1.00 93.15           S  
ATOM    295  N   ARG A  22     -14.488   0.658  12.899  1.00 90.86           N  
ATOM    296  H   ARG A  22     -14.708  -0.303  13.115  1.00 90.86           H  
ATOM    297  CA  ARG A  22     -13.987   1.528  13.971  1.00 90.86           C  
ATOM    298  HA  ARG A  22     -13.506   2.388  13.504  1.00 90.86           H  
ATOM    299  C   ARG A  22     -12.930   0.840  14.821  1.00 90.86           C  
ATOM    300  CB  ARG A  22     -15.169   2.057  14.804  1.00 90.86           C  
ATOM    301  HB2 ARG A  22     -15.855   2.577  14.136  1.00 90.86           H  
ATOM    302  HB3 ARG A  22     -14.797   2.781  15.529  1.00 90.86           H  
ATOM    303  O   ARG A  22     -12.874  -0.387  14.906  1.00 90.86           O  
ATOM    304  CG  ARG A  22     -15.938   0.955  15.548  1.00 90.86           C  
ATOM    305  HG2 ARG A  22     -15.284   0.482  16.280  1.00 90.86           H  
ATOM    306  HG3 ARG A  22     -16.287   0.203  14.839  1.00 90.86           H  
ATOM    307  CD  ARG A  22     -17.150   1.549  16.267  1.00 90.86           C  
ATOM    308  HD2 ARG A  22     -16.807   2.327  16.949  1.00 90.86           H  
ATOM    309  HD3 ARG A  22     -17.810   1.995  15.523  1.00 90.86           H  
ATOM    310  NE  ARG A  22     -17.882   0.514  17.021  1.00 90.86           N  
ATOM    311  HE  ARG A  22     -17.559  -0.436  16.907  1.00 90.86           H  
ATOM    312  NH1 ARG A  22     -19.469   1.898  17.928  1.00 90.86           N  
ATOM    313 HH11 ARG A  22     -19.093   2.657  17.378  1.00 90.86           H  
ATOM    314 HH12 ARG A  22     -20.321   2.032  18.453  1.00 90.86           H  
ATOM    315  NH2 ARG A  22     -19.514  -0.286  18.391  1.00 90.86           N  
ATOM    316 HH21 ARG A  22     -20.351  -0.132  18.935  1.00 90.86           H  
ATOM    317 HH22 ARG A  22     -19.162  -1.224  18.263  1.00 90.86           H  
ATOM    318  CZ  ARG A  22     -18.946   0.713  17.776  1.00 90.86           C  
ATOM    319  N   ARG A  23     -12.091   1.640  15.482  1.00 90.40           N  
ATOM    320  H   ARG A  23     -12.220   2.637  15.386  1.00 90.40           H  
ATOM    321  CA  ARG A  23     -11.117   1.119  16.453  1.00 90.40           C  
ATOM    322  HA  ARG A  23     -10.478   0.393  15.951  1.00 90.40           H  
ATOM    323  C   ARG A  23     -11.838   0.380  17.579  1.00 90.40           C  
ATOM    324  CB  ARG A  23     -10.238   2.235  17.031  1.00 90.40           C  
ATOM    325  HB2 ARG A  23     -10.865   3.037  17.420  1.00 90.40           H  
ATOM    326  HB3 ARG A  23      -9.663   1.818  17.858  1.00 90.40           H  
ATOM    327  O   ARG A  23     -12.917   0.792  18.002  1.00 90.40           O  
ATOM    328  CG  ARG A  23      -9.248   2.796  16.003  1.00 90.40           C  
ATOM    329  HG2 ARG A  23      -8.714   1.969  15.536  1.00 90.40           H  
ATOM    330  HG3 ARG A  23      -9.788   3.354  15.238  1.00 90.40           H  
ATOM    331  CD  ARG A  23      -8.215   3.690  16.702  1.00 90.40           C  
ATOM    332  HD2 ARG A  23      -7.581   3.053  17.320  1.00 90.40           H  
ATOM    333  HD3 ARG A  23      -8.731   4.391  17.359  1.00 90.40           H  
ATOM    334  NE  ARG A  23      -7.364   4.432  15.751  1.00 90.40           N  
ATOM    335  HE  ARG A  23      -6.481   4.024  15.477  1.00 90.40           H  
ATOM    336  NH1 ARG A  23      -8.892   6.059  15.289  1.00 90.40           N  
ATOM    337 HH11 ARG A  23      -9.166   6.791  14.649  1.00 90.40           H  
ATOM    338 HH12 ARG A  23      -9.596   5.582  15.834  1.00 90.40           H  
ATOM    339  NH2 ARG A  23      -6.947   6.177  14.292  1.00 90.40           N  
ATOM    340 HH21 ARG A  23      -6.024   5.890  13.998  1.00 90.40           H  
ATOM    341 HH22 ARG A  23      -7.387   6.850  13.682  1.00 90.40           H  
ATOM    342  CZ  ARG A  23      -7.716   5.536  15.116  1.00 90.40           C  
ATOM    343  N   GLY A  24     -11.222  -0.688  18.077  1.00 83.33           N  
ATOM    344  H   GLY A  24     -10.339  -0.971  17.675  1.00 83.33           H  
ATOM    345  CA  GLY A  24     -11.776  -1.475  19.180  1.00 83.33           C  
ATOM    346  HA2 GLY A  24     -10.992  -2.121  19.576  1.00 83.33           H  
ATOM    347  HA3 GLY A  24     -12.105  -0.807  19.976  1.00 83.33           H  
ATOM    348  C   GLY A  24     -12.958  -2.370  18.798  1.00 83.33           C  
ATOM    349  O   GLY A  24     -13.607  -2.915  19.687  1.00 83.33           O  
ATOM    350  N   MET A  25     -13.243  -2.559  17.504  1.00 86.16           N  
ATOM    351  H   MET A  25     -12.702  -2.073  16.803  1.00 86.16           H  
ATOM    352  CA  MET A  25     -14.007  -3.735  17.089  1.00 86.16           C  
ATOM    353  HA  MET A  25     -14.995  -3.702  17.549  1.00 86.16           H  
ATOM    354  C   MET A  25     -13.274  -4.982  17.604  1.00 86.16           C  
ATOM    355  CB  MET A  25     -14.170  -3.774  15.561  1.00 86.16           C  
ATOM    356  HB2 MET A  25     -13.202  -3.623  15.082  1.00 86.16           H  
ATOM    357  HB3 MET A  25     -14.554  -4.751  15.268  1.00 86.16           H  
ATOM    358  O   MET A  25     -12.069  -5.107  17.408  1.00 86.16           O  
ATOM    359  CG  MET A  25     -15.160  -2.718  15.067  1.00 86.16           C  
ATOM    360  HG2 MET A  25     -14.817  -1.737  15.394  1.00 86.16           H  
ATOM    361  HG3 MET A  25     -16.134  -2.899  15.521  1.00 86.16           H  
ATOM    362  SD  MET A  25     -15.360  -2.681  13.269  1.00 86.16           S  
ATOM    363  CE  MET A  25     -16.424  -4.126  13.008  1.00 86.16           C  
ATOM    364  HE1 MET A  25     -15.901  -5.035  13.306  1.00 86.16           H  
ATOM    365  HE2 MET A  25     -16.680  -4.194  11.951  1.00 86.16           H  
ATOM    366  HE3 MET A  25     -17.340  -4.019  13.589  1.00 86.16           H  
ATOM    367  N   LEU A  26     -13.992  -5.892  18.268  1.00 75.58           N  
ATOM    368  H   LEU A  26     -14.969  -5.699  18.436  1.00 75.58           H  
ATOM    369  CA  LEU A  26     -13.442  -7.126  18.844  1.00 75.58           C  
ATOM    370  HA  LEU A  26     -12.353  -7.082  18.827  1.00 75.58           H  
ATOM    371  C   LEU A  26     -13.826  -8.375  18.024  1.00 75.58           C  
ATOM    372  CB  LEU A  26     -13.903  -7.262  20.314  1.00 75.58           C  
ATOM    373  HB2 LEU A  26     -14.992  -7.234  20.331  1.00 75.58           H  
ATOM    374  HB3 LEU A  26     -13.597  -8.240  20.686  1.00 75.58           H  
ATOM    375  O   LEU A  26     -14.439  -9.288  18.578  1.00 75.58           O  
ATOM    376  CG  LEU A  26     -13.370  -6.219  21.306  1.00 75.58           C  
ATOM    377  HG  LEU A  26     -13.601  -5.216  20.947  1.00 75.58           H  
ATOM    378  CD1 LEU A  26     -14.060  -6.419  22.657  1.00 75.58           C  
ATOM    379 HD11 LEU A  26     -13.704  -5.669  23.364  1.00 75.58           H  
ATOM    380 HD12 LEU A  26     -13.844  -7.414  23.047  1.00 75.58           H  
ATOM    381 HD13 LEU A  26     -15.138  -6.303  22.541  1.00 75.58           H  
ATOM    382  CD2 LEU A  26     -11.859  -6.349  21.513  1.00 75.58           C  
ATOM    383 HD21 LEU A  26     -11.609  -7.359  21.839  1.00 75.58           H  
ATOM    384 HD22 LEU A  26     -11.530  -5.633  22.266  1.00 75.58           H  
ATOM    385 HD23 LEU A  26     -11.339  -6.128  20.581  1.00 75.58           H  
ATOM    386  N   PRO A  27     -13.552  -8.460  16.710  1.00 73.04           N  
ATOM    387  CA  PRO A  27     -13.854  -9.680  15.981  1.00 73.04           C  
ATOM    388  HA  PRO A  27     -14.826 -10.069  16.283  1.00 73.04           H  
ATOM    389  C   PRO A  27     -12.797 -10.763  16.223  1.00 73.04           C  
ATOM    390  CB  PRO A  27     -13.939  -9.282  14.518  1.00 73.04           C  
ATOM    391  HB2 PRO A  27     -14.907  -8.824  14.313  1.00 73.04           H  
ATOM    392  HB3 PRO A  27     -13.744 -10.111  13.839  1.00 73.04           H  
ATOM    393  O   PRO A  27     -11.627 -10.523  16.547  1.00 73.04           O  
ATOM    394  CG  PRO A  27     -12.850  -8.240  14.470  1.00 73.04           C  
ATOM    395  HG2 PRO A  27     -13.034  -7.599  13.609  1.00 73.04           H  
ATOM    396  HG3 PRO A  27     -11.883  -8.740  14.409  1.00 73.04           H  
ATOM    397  CD  PRO A  27     -12.938  -7.507  15.802  1.00 73.04           C  
ATOM    398  HD2 PRO A  27     -11.941  -7.219  16.137  1.00 73.04           H  
ATOM    399  HD3 PRO A  27     -13.591  -6.643  15.676  1.00 73.04           H  
ATOM    400  N   SER A  28     -13.230 -11.997  15.994  1.00 78.63           N  
ATOM    401  H   SER A  28     -14.186 -12.132  15.696  1.00 78.63           H  
ATOM    402  CA  SER A  28     -12.394 -13.194  16.027  1.00 78.63           C  
ATOM    403  HA  SER A  28     -11.825 -13.200  16.956  1.00 78.63           H  
ATOM    404  C   SER A  28     -11.387 -13.277  14.870  1.00 78.63           C  
ATOM    405  CB  SER A  28     -13.302 -14.427  16.020  1.00 78.63           C  
ATOM    406  HB2 SER A  28     -12.701 -15.327  15.894  1.00 78.63           H  
ATOM    407  HB3 SER A  28     -13.835 -14.488  16.969  1.00 78.63           H  
ATOM    408  O   SER A  28     -10.453 -14.074  14.962  1.00 78.63           O  
ATOM    409  OG  SER A  28     -14.241 -14.319  14.966  1.00 78.63           O  
ATOM    410  HG  SER A  28     -14.637 -15.178  14.802  1.00 78.63           H  
ATOM    411  N   THR A  29     -11.514 -12.438  13.837  1.00 87.15           N  
ATOM    412  H   THR A  29     -12.312 -11.820  13.821  1.00 87.15           H  
ATOM    413  CA  THR A  29     -10.690 -12.420  12.610  1.00 87.15           C  
ATOM    414  HA  THR A  29      -9.934 -13.204  12.654  1.00 87.15           H  
ATOM    415  C   THR A  29      -9.953 -11.087  12.431  1.00 87.15           C  
ATOM    416  CB  THR A  29     -11.572 -12.700  11.382  1.00 87.15           C  
ATOM    417  HB  THR A  29     -10.966 -12.645  10.478  1.00 87.15           H  
ATOM    418  O   THR A  29     -10.314 -10.096  13.068  1.00 87.15           O  
ATOM    419  CG2 THR A  29     -12.226 -14.081  11.463  1.00 87.15           C  
ATOM    420 HG21 THR A  29     -12.790 -14.259  10.547  1.00 87.15           H  
ATOM    421 HG22 THR A  29     -11.454 -14.846  11.551  1.00 87.15           H  
ATOM    422 HG23 THR A  29     -12.905 -14.140  12.313  1.00 87.15           H  
ATOM    423  OG1 THR A  29     -12.613 -11.749  11.304  1.00 87.15           O  
ATOM    424  HG1 THR A  29     -12.606 -11.394  10.412  1.00 87.15           H  
ATOM    425  N   GLN A  30      -8.900 -11.039  11.605  1.00 90.16           N  
ATOM    426  H   GLN A  30      -8.635 -11.855  11.072  1.00 90.16           H  
ATOM    427  CA  GLN A  30      -8.238  -9.779  11.232  1.00 90.16           C  
ATOM    428  HA  GLN A  30      -8.032  -9.195  12.129  1.00 90.16           H  
ATOM    429  C   GLN A  30      -9.133  -8.923  10.344  1.00 90.16           C  
ATOM    430  CB  GLN A  30      -6.913 -10.087  10.517  1.00 90.16           C  
ATOM    431  HB2 GLN A  30      -6.302 -10.709  11.170  1.00 90.16           H  
ATOM    432  HB3 GLN A  30      -7.124 -10.634   9.598  1.00 90.16           H  
ATOM    433  O   GLN A  30      -9.150  -7.701  10.487  1.00 90.16           O  
ATOM    434  CG  GLN A  30      -6.100  -8.854  10.101  1.00 90.16           C  
ATOM    435  HG2 GLN A  30      -6.648  -8.280   9.354  1.00 90.16           H  
ATOM    436  HG3 GLN A  30      -5.939  -8.213  10.968  1.00 90.16           H  
ATOM    437  CD  GLN A  30      -4.742  -9.229   9.511  1.00 90.16           C  
ATOM    438  NE2 GLN A  30      -3.852  -8.277   9.349  1.00 90.16           N  
ATOM    439 HE21 GLN A  30      -4.101  -7.308   9.493  1.00 90.16           H  
ATOM    440 HE22 GLN A  30      -3.004  -8.548   8.874  1.00 90.16           H  
ATOM    441  OE1 GLN A  30      -4.428 -10.371   9.228  1.00 90.16           O  
ATOM    442  N   TYR A  31      -9.892  -9.564   9.460  1.00 92.48           N  
ATOM    443  H   TYR A  31      -9.759 -10.559   9.356  1.00 92.48           H  
ATOM    444  CA  TYR A  31     -10.727  -8.879   8.488  1.00 92.48           C  
ATOM    445  HA  TYR A  31     -10.613  -7.802   8.606  1.00 92.48           H  
ATOM    446  C   TYR A  31     -12.207  -9.221   8.658  1.00 92.48           C  
ATOM    447  CB  TYR A  31     -10.226  -9.235   7.099  1.00 92.48           C  
ATOM    448  HB2 TYR A  31     -10.233 -10.323   7.024  1.00 92.48           H  
ATOM    449  HB3 TYR A  31     -10.906  -8.815   6.358  1.00 92.48           H  
ATOM    450  O   TYR A  31     -12.584 -10.369   8.904  1.00 92.48           O  
ATOM    451  CG  TYR A  31      -8.830  -8.764   6.778  1.00 92.48           C  
ATOM    452  CD1 TYR A  31      -8.580  -7.416   6.450  1.00 92.48           C  
ATOM    453  HD1 TYR A  31      -9.385  -6.696   6.452  1.00 92.48           H  
ATOM    454  CD2 TYR A  31      -7.780  -9.700   6.791  1.00 92.48           C  
ATOM    455  HD2 TYR A  31      -7.971 -10.725   7.072  1.00 92.48           H  
ATOM    456  CE1 TYR A  31      -7.280  -7.015   6.090  1.00 92.48           C  
ATOM    457  HE1 TYR A  31      -7.073  -6.001   5.783  1.00 92.48           H  
ATOM    458  CE2 TYR A  31      -6.476  -9.293   6.474  1.00 92.48           C  
ATOM    459  HE2 TYR A  31      -5.658  -9.997   6.510  1.00 92.48           H  
ATOM    460  OH  TYR A  31      -4.978  -7.610   5.749  1.00 92.48           O  
ATOM    461  HH  TYR A  31      -4.922  -6.753   5.320  1.00 92.48           H  
ATOM    462  CZ  TYR A  31      -6.228  -7.953   6.123  1.00 92.48           C  
ATOM    463  N   VAL A  32     -13.059  -8.212   8.486  1.00 92.45           N  
ATOM    464  H   VAL A  32     -12.668  -7.291   8.345  1.00 92.45           H  
ATOM    465  CA  VAL A  32     -14.520  -8.344   8.496  1.00 92.45           C  
ATOM    466  HA  VAL A  32     -14.786  -9.399   8.439  1.00 92.45           H  
ATOM    467  C   VAL A  32     -15.089  -7.640   7.269  1.00 92.45           C  
ATOM    468  CB  VAL A  32     -15.122  -7.773   9.794  1.00 92.45           C  
ATOM    469  HB  VAL A  32     -14.911  -6.705   9.852  1.00 92.45           H  
ATOM    470  O   VAL A  32     -14.777  -6.475   7.017  1.00 92.45           O  
ATOM    471  CG1 VAL A  32     -16.639  -7.972   9.836  1.00 92.45           C  
ATOM    472 HG11 VAL A  32     -17.026  -7.549  10.763  1.00 92.45           H  
ATOM    473 HG12 VAL A  32     -17.116  -7.460   9.000  1.00 92.45           H  
ATOM    474 HG13 VAL A  32     -16.885  -9.033   9.793  1.00 92.45           H  
ATOM    475  CG2 VAL A  32     -14.548  -8.449  11.046  1.00 92.45           C  
ATOM    476 HG21 VAL A  32     -13.480  -8.249  11.123  1.00 92.45           H  
ATOM    477 HG22 VAL A  32     -14.701  -9.527  10.994  1.00 92.45           H  
ATOM    478 HG23 VAL A  32     -15.038  -8.054  11.936  1.00 92.45           H  
ATOM    479  N   LYS A  33     -15.940  -8.335   6.507  1.00 93.84           N  
ATOM    480  H   LYS A  33     -16.173  -9.278   6.787  1.00 93.84           H  
ATOM    481  CA  LYS A  33     -16.695  -7.737   5.401  1.00 93.84           C  
ATOM    482  HA  LYS A  33     -16.047  -7.034   4.877  1.00 93.84           H  
ATOM    483  C   LYS A  33     -17.868  -6.952   5.980  1.00 93.84           C  
ATOM    484  CB  LYS A  33     -17.134  -8.832   4.412  1.00 93.84           C  
ATOM    485  HB2 LYS A  33     -16.276  -9.470   4.202  1.00 93.84           H  
ATOM    486  HB3 LYS A  33     -17.911  -9.449   4.863  1.00 93.84           H  
ATOM    487  O   LYS A  33     -18.631  -7.494   6.773  1.00 93.84           O  
ATOM    488  CG  LYS A  33     -17.631  -8.243   3.079  1.00 93.84           C  
ATOM    489  HG2 LYS A  33     -18.497  -7.603   3.244  1.00 93.84           H  
ATOM    490  HG3 LYS A  33     -16.831  -7.625   2.670  1.00 93.84           H  
ATOM    491  CD  LYS A  33     -17.969  -9.333   2.043  1.00 93.84           C  
ATOM    492  HD2 LYS A  33     -17.188 -10.092   2.073  1.00 93.84           H  
ATOM    493  HD3 LYS A  33     -17.973  -8.890   1.047  1.00 93.84           H  
ATOM    494  CE  LYS A  33     -19.337  -9.981   2.267  1.00 93.84           C  
ATOM    495  HE2 LYS A  33     -19.426 -10.202   3.331  1.00 93.84           H  
ATOM    496  HE3 LYS A  33     -20.121  -9.273   2.000  1.00 93.84           H  
ATOM    497  NZ  LYS A  33     -19.487 -11.258   1.516  1.00 93.84           N  
ATOM    498  HZ1 LYS A  33     -19.165 -11.213   0.559  1.00 93.84           H  
ATOM    499  HZ2 LYS A  33     -18.916 -11.942   1.990  1.00 93.84           H  
ATOM    500  HZ3 LYS A  33     -20.419 -11.642   1.583  1.00 93.84           H  
ATOM    501  N   LEU A  34     -18.020  -5.696   5.588  1.00 94.66           N  
ATOM    502  H   LEU A  34     -17.347  -5.306   4.943  1.00 94.66           H  
ATOM    503  CA  LEU A  34     -19.098  -4.817   6.040  1.00 94.66           C  
ATOM    504  HA  LEU A  34     -19.785  -5.361   6.688  1.00 94.66           H  
ATOM    505  C   LEU A  34     -19.899  -4.329   4.834  1.00 94.66           C  
ATOM    506  CB  LEU A  34     -18.509  -3.636   6.837  1.00 94.66           C  
ATOM    507  HB2 LEU A  34     -17.891  -3.048   6.158  1.00 94.66           H  
ATOM    508  HB3 LEU A  34     -19.331  -3.005   7.174  1.00 94.66           H  
ATOM    509  O   LEU A  34     -19.336  -4.132   3.755  1.00 94.66           O  
ATOM    510  CG  LEU A  34     -17.645  -4.016   8.057  1.00 94.66           C  
ATOM    511  HG  LEU A  34     -16.769  -4.575   7.728  1.00 94.66           H  
ATOM    512  CD1 LEU A  34     -17.165  -2.757   8.773  1.00 94.66           C  
ATOM    513 HD11 LEU A  34     -16.508  -3.023   9.602  1.00 94.66           H  
ATOM    514 HD12 LEU A  34     -16.623  -2.133   8.064  1.00 94.66           H  
ATOM    515 HD13 LEU A  34     -18.016  -2.196   9.159  1.00 94.66           H  
ATOM    516  CD2 LEU A  34     -18.408  -4.846   9.079  1.00 94.66           C  
ATOM    517 HD21 LEU A  34     -19.322  -4.318   9.350  1.00 94.66           H  
ATOM    518 HD22 LEU A  34     -18.669  -5.811   8.645  1.00 94.66           H  
ATOM    519 HD23 LEU A  34     -17.795  -5.015   9.964  1.00 94.66           H  
ATOM    520  N   TYR A  35     -21.198  -4.105   5.013  1.00 94.96           N  
ATOM    521  H   TYR A  35     -21.609  -4.313   5.912  1.00 94.96           H  
ATOM    522  CA  TYR A  35     -22.025  -3.379   4.050  1.00 94.96           C  
ATOM    523  HA  TYR A  35     -21.453  -3.184   3.142  1.00 94.96           H  
ATOM    524  C   TYR A  35     -22.423  -2.022   4.635  1.00 94.96           C  
ATOM    525  CB  TYR A  35     -23.233  -4.223   3.636  1.00 94.96           C  
ATOM    526  HB2 TYR A  35     -23.776  -4.528   4.530  1.00 94.96           H  
ATOM    527  HB3 TYR A  35     -22.884  -5.130   3.142  1.00 94.96           H  
ATOM    528  O   TYR A  35     -22.975  -1.938   5.731  1.00 94.96           O  
ATOM    529  CG  TYR A  35     -24.184  -3.492   2.706  1.00 94.96           C  
ATOM    530  CD1 TYR A  35     -25.321  -2.871   3.246  1.00 94.96           C  
ATOM    531  HD1 TYR A  35     -25.506  -2.920   4.309  1.00 94.96           H  
ATOM    532  CD2 TYR A  35     -23.942  -3.416   1.318  1.00 94.96           C  
ATOM    533  HD2 TYR A  35     -23.047  -3.860   0.908  1.00 94.96           H  
ATOM    534  CE1 TYR A  35     -26.255  -2.249   2.407  1.00 94.96           C  
ATOM    535  HE1 TYR A  35     -27.163  -1.837   2.820  1.00 94.96           H  
ATOM    536  CE2 TYR A  35     -24.860  -2.757   0.471  1.00 94.96           C  
ATOM    537  HE2 TYR A  35     -24.686  -2.693  -0.593  1.00 94.96           H  
ATOM    538  OH  TYR A  35     -26.963  -1.559   0.261  1.00 94.96           O  
ATOM    539  HH  TYR A  35     -26.707  -1.371  -0.645  1.00 94.96           H  
ATOM    540  CZ  TYR A  35     -26.033  -2.191   1.022  1.00 94.96           C  
ATOM    541  N   SER A  36     -22.125  -0.939   3.910  1.00 93.53           N  
ATOM    542  H   SER A  36     -21.727  -1.075   2.992  1.00 93.53           H  
ATOM    543  CA  SER A  36     -22.541   0.412   4.297  1.00 93.53           C  
ATOM    544  HA  SER A  36     -22.777   0.434   5.360  1.00 93.53           H  
ATOM    545  C   SER A  36     -23.786   0.809   3.523  1.00 93.53           C  
ATOM    546  CB  SER A  36     -21.421   1.431   4.065  1.00 93.53           C  
ATOM    547  HB2 SER A  36     -21.013   1.313   3.061  1.00 93.53           H  
ATOM    548  HB3 SER A  36     -20.631   1.267   4.799  1.00 93.53           H  
ATOM    549  O   SER A  36     -23.715   1.017   2.311  1.00 93.53           O  
ATOM    550  OG  SER A  36     -21.884   2.758   4.243  1.00 93.53           O  
ATOM    551  HG  SER A  36     -21.178   3.245   4.675  1.00 93.53           H  
ATOM    552  N   LYS A  37     -24.902   1.029   4.227  1.00 91.62           N  
ATOM    553  H   LYS A  37     -24.928   0.731   5.191  1.00 91.62           H  
ATOM    554  CA  LYS A  37     -26.103   1.637   3.633  1.00 91.62           C  
ATOM    555  HA  LYS A  37     -26.418   1.038   2.779  1.00 91.62           H  
ATOM    556  C   LYS A  37     -25.839   3.040   3.089  1.00 91.62           C  
ATOM    557  CB  LYS A  37     -27.245   1.683   4.658  1.00 91.62           C  
ATOM    558  HB2 LYS A  37     -28.025   2.345   4.283  1.00 91.62           H  
ATOM    559  HB3 LYS A  37     -26.883   2.076   5.608  1.00 91.62           H  
ATOM    560  O   LYS A  37     -26.345   3.377   2.025  1.00 91.62           O  
ATOM    561  CG  LYS A  37     -27.855   0.296   4.865  1.00 91.62           C  
ATOM    562  HG2 LYS A  37     -28.168  -0.104   3.900  1.00 91.62           H  
ATOM    563  HG3 LYS A  37     -27.107  -0.368   5.297  1.00 91.62           H  
ATOM    564  CD  LYS A  37     -29.083   0.371   5.777  1.00 91.62           C  
ATOM    565  HD2 LYS A  37     -28.807   0.857   6.712  1.00 91.62           H  
ATOM    566  HD3 LYS A  37     -29.873   0.947   5.296  1.00 91.62           H  
ATOM    567  CE  LYS A  37     -29.565  -1.058   6.039  1.00 91.62           C  
ATOM    568  HE2 LYS A  37     -28.687  -1.677   6.228  1.00 91.62           H  
ATOM    569  HE3 LYS A  37     -30.066  -1.446   5.152  1.00 91.62           H  
ATOM    570  NZ  LYS A  37     -30.438  -1.125   7.227  1.00 91.62           N  
ATOM    571  HZ1 LYS A  37     -29.851  -0.940   8.028  1.00 91.62           H  
ATOM    572  HZ2 LYS A  37     -31.202  -0.465   7.206  1.00 91.62           H  
ATOM    573  HZ3 LYS A  37     -30.745  -2.073   7.393  1.00 91.62           H  
ATOM    574  N   LYS A  38     -25.011   3.841   3.778  1.00 90.39           N  
ATOM    575  H   LYS A  38     -24.609   3.467   4.626  1.00 90.39           H  
ATOM    576  CA  LYS A  38     -24.649   5.208   3.353  1.00 90.39           C  
ATOM    577  HA  LYS A  38     -25.563   5.788   3.221  1.00 90.39           H  
ATOM    578  C   LYS A  38     -23.945   5.206   1.995  1.00 90.39           C  
ATOM    579  CB  LYS A  38     -23.776   5.885   4.432  1.00 90.39           C  
ATOM    580  HB2 LYS A  38     -24.321   5.893   5.376  1.00 90.39           H  
ATOM    581  HB3 LYS A  38     -22.866   5.302   4.570  1.00 90.39           H  
ATOM    582  O   LYS A  38     -24.241   6.040   1.147  1.00 90.39           O  
ATOM    583  CG  LYS A  38     -23.388   7.335   4.072  1.00 90.39           C  
ATOM    584  HG2 LYS A  38     -24.289   7.947   4.030  1.00 90.39           H  
ATOM    585  HG3 LYS A  38     -22.911   7.352   3.092  1.00 90.39           H  
ATOM    586  CD  LYS A  38     -22.397   7.951   5.076  1.00 90.39           C  
ATOM    587  HD2 LYS A  38     -22.858   8.003   6.063  1.00 90.39           H  
ATOM    588  HD3 LYS A  38     -21.514   7.314   5.132  1.00 90.39           H  
ATOM    589  CE  LYS A  38     -21.978   9.361   4.618  1.00 90.39           C  
ATOM    590  HE2 LYS A  38     -22.838  10.026   4.699  1.00 90.39           H  
ATOM    591  HE3 LYS A  38     -21.699   9.313   3.565  1.00 90.39           H  
ATOM    592  NZ  LYS A  38     -20.830   9.912   5.395  1.00 90.39           N  
ATOM    593  HZ1 LYS A  38     -19.997   9.357   5.262  1.00 90.39           H  
ATOM    594  HZ2 LYS A  38     -21.028   9.959   6.385  1.00 90.39           H  
ATOM    595  HZ3 LYS A  38     -20.584  10.838   5.076  1.00 90.39           H  
ATOM    596  N   LEU A  39     -23.004   4.284   1.798  1.00 91.72           N  
ATOM    597  H   LEU A  39     -22.811   3.630   2.543  1.00 91.72           H  
ATOM    598  CA  LEU A  39     -22.248   4.173   0.547  1.00 91.72           C  
ATOM    599  HA  LEU A  39     -22.181   5.156   0.082  1.00 91.72           H  
ATOM    600  C   LEU A  39     -22.950   3.269  -0.481  1.00 91.72           C  
ATOM    601  CB  LEU A  39     -20.819   3.695   0.859  1.00 91.72           C  
ATOM    602  HB2 LEU A  39     -20.262   3.652  -0.077  1.00 91.72           H  
ATOM    603  HB3 LEU A  39     -20.878   2.683   1.258  1.00 91.72           H  
ATOM    604  O   LEU A  39     -22.609   3.311  -1.660  1.00 91.72           O  
ATOM    605  CG  LEU A  39     -20.030   4.571   1.853  1.00 91.72           C  
ATOM    606  HG  LEU A  39     -20.554   4.602   2.808  1.00 91.72           H  
ATOM    607  CD1 LEU A  39     -18.659   3.949   2.095  1.00 91.72           C  
ATOM    608 HD11 LEU A  39     -18.128   4.526   2.853  1.00 91.72           H  
ATOM    609 HD12 LEU A  39     -18.765   2.924   2.450  1.00 91.72           H  
ATOM    610 HD13 LEU A  39     -18.075   3.949   1.175  1.00 91.72           H  
ATOM    611  CD2 LEU A  39     -19.835   6.010   1.371  1.00 91.72           C  
ATOM    612 HD21 LEU A  39     -19.246   6.562   2.104  1.00 91.72           H  
ATOM    613 HD22 LEU A  39     -20.798   6.507   1.257  1.00 91.72           H  
ATOM    614 HD23 LEU A  39     -19.299   6.023   0.423  1.00 91.72           H  
ATOM    615  N   ASN A  40     -23.927   2.468  -0.048  1.00 93.32           N  
ATOM    616  H   ASN A  40     -24.139   2.479   0.939  1.00 93.32           H  
ATOM    617  CA  ASN A  40     -24.561   1.403  -0.823  1.00 93.32           C  
ATOM    618  HA  ASN A  40     -25.117   0.789  -0.114  1.00 93.32           H  
ATOM    619  C   ASN A  40     -23.528   0.462  -1.474  1.00 93.32           C  
ATOM    620  CB  ASN A  40     -25.580   2.014  -1.799  1.00 93.32           C  
ATOM    621  HB2 ASN A  40     -26.256   2.675  -1.256  1.00 93.32           H  
ATOM    622  HB3 ASN A  40     -25.048   2.595  -2.553  1.00 93.32           H  
ATOM    623  O   ASN A  40     -23.591   0.166  -2.665  1.00 93.32           O  
ATOM    624  CG  ASN A  40     -26.417   0.952  -2.489  1.00 93.32           C  
ATOM    625  ND2 ASN A  40     -26.870   1.204  -3.692  1.00 93.32           N  
ATOM    626 HD21 ASN A  40     -26.628   2.066  -4.159  1.00 93.32           H  
ATOM    627 HD22 ASN A  40     -27.396   0.459  -4.126  1.00 93.32           H  
ATOM    628  OD1 ASN A  40     -26.686  -0.114  -1.964  1.00 93.32           O  
ATOM    629  N   THR A  41     -22.521   0.044  -0.704  1.00 94.29           N  
ATOM    630  H   THR A  41     -22.536   0.287   0.276  1.00 94.29           H  
ATOM    631  CA  THR A  41     -21.475  -0.873  -1.173  1.00 94.29           C  
ATOM    632  HA  THR A  41     -21.942  -1.599  -1.838  1.00 94.29           H  
ATOM    633  C   THR A  41     -20.855  -1.656  -0.017  1.00 94.29           C  
ATOM    634  CB  THR A  41     -20.400  -0.142  -2.001  1.00 94.29           C  
ATOM    635  HB  THR A  41     -20.890   0.500  -2.732  1.00 94.29           H  
ATOM    636  O   THR A  41     -21.010  -1.301   1.158  1.00 94.29           O  
ATOM    637  CG2 THR A  41     -19.434   0.703  -1.174  1.00 94.29           C  
ATOM    638 HG21 THR A  41     -18.795   0.068  -0.560  1.00 94.29           H  
ATOM    639 HG22 THR A  41     -18.806   1.294  -1.841  1.00 94.29           H  
ATOM    640 HG23 THR A  41     -20.000   1.377  -0.531  1.00 94.29           H  
ATOM    641  OG1 THR A  41     -19.642  -1.106  -2.693  1.00 94.29           O  
ATOM    642  HG1 THR A  41     -18.970  -0.642  -3.198  1.00 94.29           H  
ATOM    643  N   LYS A  42     -20.155  -2.737  -0.365  1.00 94.93           N  
ATOM    644  H   LYS A  42     -19.935  -2.815  -1.347  1.00 94.93           H  
ATOM    645  CA  LYS A  42     -19.403  -3.582   0.566  1.00 94.93           C  
ATOM    646  HA  LYS A  42     -19.826  -3.462   1.563  1.00 94.93           H  
ATOM    647  C   LYS A  42     -17.953  -3.116   0.622  1.00 94.93           C  
ATOM    648  CB  LYS A  42     -19.494  -5.066   0.170  1.00 94.93           C  
ATOM    649  HB2 LYS A  42     -19.056  -5.192  -0.820  1.00 94.93           H  
ATOM    650  HB3 LYS A  42     -18.918  -5.660   0.879  1.00 94.93           H  
ATOM    651  O   LYS A  42     -17.401  -2.677  -0.381  1.00 94.93           O  
ATOM    652  CG  LYS A  42     -20.944  -5.576   0.157  1.00 94.93           C  
ATOM    653  HG2 LYS A  42     -21.343  -5.546   1.171  1.00 94.93           H  
ATOM    654  HG3 LYS A  42     -21.544  -4.927  -0.480  1.00 94.93           H  
ATOM    655  CD  LYS A  42     -21.062  -7.003  -0.394  1.00 94.93           C  
ATOM    656  HD2 LYS A  42     -20.584  -7.700   0.295  1.00 94.93           H  
ATOM    657  HD3 LYS A  42     -20.569  -7.054  -1.365  1.00 94.93           H  
ATOM    658  CE  LYS A  42     -22.552  -7.344  -0.555  1.00 94.93           C  
ATOM    659  HE2 LYS A  42     -23.014  -6.575  -1.174  1.00 94.93           H  
ATOM    660  HE3 LYS A  42     -23.031  -7.294   0.423  1.00 94.93           H  
ATOM    661  NZ  LYS A  42     -22.781  -8.680  -1.167  1.00 94.93           N  
ATOM    662  HZ1 LYS A  42     -22.445  -9.421  -0.569  1.00 94.93           H  
ATOM    663  HZ2 LYS A  42     -22.343  -8.749  -2.074  1.00 94.93           H  
ATOM    664  HZ3 LYS A  42     -23.773  -8.835  -1.283  1.00 94.93           H  
ATOM    665  N   TYR A  43     -17.332  -3.248   1.783  1.00 95.29           N  
ATOM    666  H   TYR A  43     -17.848  -3.609   2.572  1.00 95.29           H  
ATOM    667  CA  TYR A  43     -15.923  -2.930   1.992  1.00 95.29           C  
ATOM    668  HA  TYR A  43     -15.369  -3.132   1.075  1.00 95.29           H  
ATOM    669  C   TYR A  43     -15.344  -3.824   3.085  1.00 95.29           C  
ATOM    670  CB  TYR A  43     -15.763  -1.437   2.318  1.00 95.29           C  
ATOM    671  HB2 TYR A  43     -14.700  -1.198   2.365  1.00 95.29           H  
ATOM    672  HB3 TYR A  43     -16.181  -0.853   1.498  1.00 95.29           H  
ATOM    673  O   TYR A  43     -16.081  -4.487   3.822  1.00 95.29           O  
ATOM    674  CG  TYR A  43     -16.429  -0.991   3.603  1.00 95.29           C  
ATOM    675  CD1 TYR A  43     -17.821  -0.773   3.646  1.00 95.29           C  
ATOM    676  HD1 TYR A  43     -18.421  -0.936   2.763  1.00 95.29           H  
ATOM    677  CD2 TYR A  43     -15.661  -0.822   4.768  1.00 95.29           C  
ATOM    678  HD2 TYR A  43     -14.600  -1.024   4.755  1.00 95.29           H  
ATOM    679  CE1 TYR A  43     -18.441  -0.424   4.860  1.00 95.29           C  
ATOM    680  HE1 TYR A  43     -19.519  -0.395   4.926  1.00 95.29           H  
ATOM    681  CE2 TYR A  43     -16.271  -0.370   5.949  1.00 95.29           C  
ATOM    682  HE2 TYR A  43     -15.675  -0.188   6.831  1.00 95.29           H  
ATOM    683  OH  TYR A  43     -18.235   0.180   7.191  1.00 95.29           O  
ATOM    684  HH  TYR A  43     -19.183   0.037   7.217  1.00 95.29           H  
ATOM    685  CZ  TYR A  43     -17.663  -0.180   6.009  1.00 95.29           C  
ATOM    686  N   LEU A  44     -14.018  -3.860   3.174  1.00 95.09           N  
ATOM    687  H   LEU A  44     -13.457  -3.301   2.548  1.00 95.09           H  
ATOM    688  CA  LEU A  44     -13.320  -4.657   4.167  1.00 95.09           C  
ATOM    689  HA  LEU A  44     -14.029  -5.364   4.597  1.00 95.09           H  
ATOM    690  C   LEU A  44     -12.816  -3.778   5.310  1.00 95.09           C  
ATOM    691  CB  LEU A  44     -12.205  -5.441   3.464  1.00 95.09           C  
ATOM    692  HB2 LEU A  44     -12.562  -5.812   2.504  1.00 95.09           H  
ATOM    693  HB3 LEU A  44     -11.381  -4.755   3.266  1.00 95.09           H  
ATOM    694  O   LEU A  44     -12.228  -2.720   5.082  1.00 95.09           O  
ATOM    695  CG  LEU A  44     -11.680  -6.628   4.276  1.00 95.09           C  
ATOM    696  HG  LEU A  44     -11.467  -6.312   5.297  1.00 95.09           H  
ATOM    697  CD1 LEU A  44     -12.740  -7.739   4.294  1.00 95.09           C  
ATOM    698 HD11 LEU A  44     -12.447  -8.548   4.963  1.00 95.09           H  
ATOM    699 HD12 LEU A  44     -12.877  -8.133   3.287  1.00 95.09           H  
ATOM    700 HD13 LEU A  44     -13.699  -7.372   4.658  1.00 95.09           H  
ATOM    701  CD2 LEU A  44     -10.384  -7.114   3.624  1.00 95.09           C  
ATOM    702 HD21 LEU A  44      -9.656  -6.304   3.590  1.00 95.09           H  
ATOM    703 HD22 LEU A  44     -10.581  -7.456   2.608  1.00 95.09           H  
ATOM    704 HD23 LEU A  44      -9.950  -7.931   4.201  1.00 95.09           H  
ATOM    705  N   CYS A  45     -13.051  -4.233   6.536  1.00 95.08           N  
ATOM    706  H   CYS A  45     -13.571  -5.092   6.639  1.00 95.08           H  
ATOM    707  CA  CYS A  45     -12.521  -3.629   7.746  1.00 95.08           C  
ATOM    708  HA  CYS A  45     -12.126  -2.639   7.520  1.00 95.08           H  
ATOM    709  C   CYS A  45     -11.402  -4.503   8.309  1.00 95.08           C  
ATOM    710  CB  CYS A  45     -13.657  -3.464   8.753  1.00 95.08           C  
ATOM    711  HB2 CYS A  45     -14.022  -4.452   9.034  1.00 95.08           H  
ATOM    712  HB3 CYS A  45     -14.470  -2.927   8.265  1.00 95.08           H  
ATOM    713  O   CYS A  45     -11.650  -5.656   8.662  1.00 95.08           O  
ATOM    714  SG  CYS A  45     -13.199  -2.567  10.258  1.00 95.08           S  
ATOM    715  N   ASP A  46     -10.196  -3.953   8.422  1.00 94.76           N  
ATOM    716  H   ASP A  46     -10.080  -3.001   8.106  1.00 94.76           H  
ATOM    717  CA  ASP A  46      -9.123  -4.530   9.227  1.00 94.76           C  
ATOM    718  HA  ASP A  46      -9.229  -5.615   9.225  1.00 94.76           H  
ATOM    719  C   ASP A  46      -9.271  -4.045  10.673  1.00 94.76           C  
ATOM    720  CB  ASP A  46      -7.762  -4.242   8.591  1.00 94.76           C  
ATOM    721  HB2 ASP A  46      -7.726  -4.767   7.637  1.00 94.76           H  
ATOM    722  HB3 ASP A  46      -7.677  -3.183   8.350  1.00 94.76           H  
ATOM    723  O   ASP A  46      -9.198  -2.853  10.999  1.00 94.76           O  
ATOM    724  CG  ASP A  46      -6.541  -4.666   9.415  1.00 94.76           C  
ATOM    725  OD1 ASP A  46      -6.644  -5.057  10.605  1.00 94.76           O  
ATOM    726  OD2 ASP A  46      -5.434  -4.553   8.840  1.00 94.76           O  
ATOM    727  N   THR A  47      -9.539  -4.999  11.550  1.00 93.72           N  
ATOM    728  H   THR A  47      -9.544  -5.954  11.220  1.00 93.72           H  
ATOM    729  CA  THR A  47      -9.945  -4.779  12.939  1.00 93.72           C  
ATOM    730  HA  THR A  47     -10.278  -3.749  13.068  1.00 93.72           H  
ATOM    731  C   THR A  47      -8.817  -5.013  13.933  1.00 93.72           C  
ATOM    732  CB  THR A  47     -11.115  -5.697  13.268  1.00 93.72           C  
ATOM    733  HB  THR A  47     -11.400  -5.572  14.313  1.00 93.72           H  
ATOM    734  O   THR A  47      -9.007  -4.764  15.123  1.00 93.72           O  
ATOM    735  CG2 THR A  47     -12.314  -5.365  12.370  1.00 93.72           C  
ATOM    736 HG21 THR A  47     -13.251  -5.735  12.784  1.00 93.72           H  
ATOM    737 HG22 THR A  47     -12.415  -4.281  12.312  1.00 93.72           H  
ATOM    738 HG23 THR A  47     -12.164  -5.765  11.367  1.00 93.72           H  
ATOM    739  OG1 THR A  47     -10.640  -7.004  13.042  1.00 93.72           O  
ATOM    740  HG1 THR A  47     -11.368  -7.608  12.878  1.00 93.72           H  
ATOM    741  N   ARG A  48      -7.634  -5.445  13.474  1.00 92.30           N  
ATOM    742  H   ARG A  48      -7.535  -5.555  12.475  1.00 92.30           H  
ATOM    743  CA  ARG A  48      -6.513  -5.809  14.355  1.00 92.30           C  
ATOM    744  HA  ARG A  48      -6.800  -5.649  15.394  1.00 92.30           H  
ATOM    745  C   ARG A  48      -5.278  -4.955  14.149  1.00 92.30           C  
ATOM    746  CB  ARG A  48      -6.169  -7.291  14.175  1.00 92.30           C  
ATOM    747  HB2 ARG A  48      -5.256  -7.503  14.732  1.00 92.30           H  
ATOM    748  HB3 ARG A  48      -5.991  -7.503  13.121  1.00 92.30           H  
ATOM    749  O   ARG A  48      -4.632  -4.601  15.137  1.00 92.30           O  
ATOM    750  CG  ARG A  48      -7.284  -8.194  14.706  1.00 92.30           C  
ATOM    751  HG2 ARG A  48      -7.511  -7.911  15.734  1.00 92.30           H  
ATOM    752  HG3 ARG A  48      -8.184  -8.075  14.103  1.00 92.30           H  
ATOM    753  CD  ARG A  48      -6.835  -9.655  14.679  1.00 92.30           C  
ATOM    754  HD2 ARG A  48      -5.893  -9.751  15.219  1.00 92.30           H  
ATOM    755  HD3 ARG A  48      -6.685  -9.972  13.647  1.00 92.30           H  
ATOM    756  NE  ARG A  48      -7.850 -10.491  15.323  1.00 92.30           N  
ATOM    757  HE  ARG A  48      -8.712 -10.032  15.579  1.00 92.30           H  
ATOM    758  NH1 ARG A  48      -6.850 -12.540  15.027  1.00 92.30           N  
ATOM    759 HH11 ARG A  48      -6.914 -13.544  15.118  1.00 92.30           H  
ATOM    760 HH12 ARG A  48      -6.226 -12.140  14.341  1.00 92.30           H  
ATOM    761  NH2 ARG A  48      -8.750 -12.345  16.196  1.00 92.30           N  
ATOM    762 HH21 ARG A  48      -8.953 -13.319  16.023  1.00 92.30           H  
ATOM    763 HH22 ARG A  48      -9.511 -11.761  16.512  1.00 92.30           H  
ATOM    764  CZ  ARG A  48      -7.799 -11.790  15.513  1.00 92.30           C  
ATOM    765  N   THR A  49      -4.926  -4.636  12.907  1.00 93.03           N  
ATOM    766  H   THR A  49      -5.507  -4.919  12.130  1.00 93.03           H  
ATOM    767  CA  THR A  49      -3.665  -3.949  12.607  1.00 93.03           C  
ATOM    768  HA  THR A  49      -2.844  -4.552  12.995  1.00 93.03           H  
ATOM    769  C   THR A  49      -3.636  -2.588  13.287  1.00 93.03           C  
ATOM    770  CB  THR A  49      -3.454  -3.804  11.100  1.00 93.03           C  
ATOM    771  HB  THR A  49      -4.230  -3.165  10.679  1.00 93.03           H  
ATOM    772  O   THR A  49      -4.545  -1.780  13.113  1.00 93.03           O  
ATOM    773  CG2 THR A  49      -2.084  -3.223  10.768  1.00 93.03           C  
ATOM    774 HG21 THR A  49      -2.016  -2.192  11.114  1.00 93.03           H  
ATOM    775 HG22 THR A  49      -1.296  -3.822  11.225  1.00 93.03           H  
ATOM    776 HG23 THR A  49      -1.949  -3.236   9.686  1.00 93.03           H  
ATOM    777  OG1 THR A  49      -3.522  -5.082  10.516  1.00 93.03           O  
ATOM    778  HG1 THR A  49      -4.226  -4.994   9.869  1.00 93.03           H  
ATOM    779  N   ASP A  50      -2.611  -2.340  14.104  1.00 92.33           N  
ATOM    780  H   ASP A  50      -1.885  -3.037  14.194  1.00 92.33           H  
ATOM    781  CA  ASP A  50      -2.442  -1.081  14.840  1.00 92.33           C  
ATOM    782  HA  ASP A  50      -1.673  -1.252  15.594  1.00 92.33           H  
ATOM    783  C   ASP A  50      -3.705  -0.640  15.628  1.00 92.33           C  
ATOM    784  CB  ASP A  50      -1.874  -0.026  13.876  1.00 92.33           C  
ATOM    785  HB2 ASP A  50      -2.607   0.186  13.097  1.00 92.33           H  
ATOM    786  HB3 ASP A  50      -0.975  -0.418  13.401  1.00 92.33           H  
ATOM    787  O   ASP A  50      -4.106   0.522  15.633  1.00 92.33           O  
ATOM    788  CG  ASP A  50      -1.518   1.264  14.608  1.00 92.33           C  
ATOM    789  OD1 ASP A  50      -0.943   1.167  15.712  1.00 92.33           O  
ATOM    790  OD2 ASP A  50      -1.901   2.333  14.087  1.00 92.33           O  
ATOM    791  N   GLY A  51      -4.416  -1.584  16.257  1.00 91.76           N  
ATOM    792  H   GLY A  51      -4.125  -2.546  16.151  1.00 91.76           H  
ATOM    793  CA  GLY A  51      -5.656  -1.304  17.002  1.00 91.76           C  
ATOM    794  HA2 GLY A  51      -5.803  -2.097  17.735  1.00 91.76           H  
ATOM    795  HA3 GLY A  51      -5.552  -0.360  17.537  1.00 91.76           H  
ATOM    796  C   GLY A  51      -6.930  -1.229  16.146  1.00 91.76           C  
ATOM    797  O   GLY A  51      -8.002  -0.896  16.665  1.00 91.76           O  
ATOM    798  N   GLY A  52      -6.821  -1.553  14.856  1.00 93.76           N  
ATOM    799  H   GLY A  52      -5.896  -1.719  14.485  1.00 93.76           H  
ATOM    800  CA  GLY A  52      -7.940  -1.784  13.951  1.00 93.76           C  
ATOM    801  HA2 GLY A  52      -7.588  -2.328  13.074  1.00 93.76           H  
ATOM    802  HA3 GLY A  52      -8.672  -2.405  14.468  1.00 93.76           H  
ATOM    803  C   GLY A  52      -8.664  -0.529  13.483  1.00 93.76           C  
ATOM    804  O   GLY A  52      -8.172   0.598  13.604  1.00 93.76           O  
ATOM    805  N   GLY A  53      -9.868  -0.752  12.957  1.00 94.79           N  
ATOM    806  H   GLY A  53     -10.125  -1.710  12.767  1.00 94.79           H  
ATOM    807  CA  GLY A  53     -10.745   0.293  12.440  1.00 94.79           C  
ATOM    808  HA2 GLY A  53     -10.754   1.137  13.130  1.00 94.79           H  
ATOM    809  HA3 GLY A  53     -11.753  -0.109  12.347  1.00 94.79           H  
ATOM    810  C   GLY A  53     -10.328   0.819  11.074  1.00 94.79           C  
ATOM    811  O   GLY A  53     -10.664   1.951  10.751  1.00 94.79           O  
ATOM    812  N   TRP A  54      -9.578   0.032  10.306  1.00 96.54           N  
ATOM    813  H   TRP A  54      -9.382  -0.909  10.614  1.00 96.54           H  
ATOM    814  CA  TRP A  54      -9.071   0.422   8.998  1.00 96.54           C  
ATOM    815  HA  TRP A  54      -8.975   1.506   8.937  1.00 96.54           H  
ATOM    816  C   TRP A  54     -10.001  -0.038   7.879  1.00 96.54           C  
ATOM    817  CB  TRP A  54      -7.690  -0.186   8.819  1.00 96.54           C  
ATOM    818  HB2 TRP A  54      -7.374   0.007   7.794  1.00 96.54           H  
ATOM    819  HB3 TRP A  54      -7.778  -1.263   8.961  1.00 96.54           H  
ATOM    820  O   TRP A  54     -10.192  -1.235   7.677  1.00 96.54           O  
ATOM    821  CG  TRP A  54      -6.611   0.299   9.718  1.00 96.54           C  
ATOM    822  CD1 TRP A  54      -6.101  -0.375  10.770  1.00 96.54           C  
ATOM    823  HD1 TRP A  54      -6.424  -1.353  11.094  1.00 96.54           H  
ATOM    824  CD2 TRP A  54      -5.834   1.523   9.608  1.00 96.54           C  
ATOM    825  CE2 TRP A  54      -4.845   1.526  10.634  1.00 96.54           C  
ATOM    826  CE3 TRP A  54      -5.851   2.616   8.721  1.00 96.54           C  
ATOM    827  HE3 TRP A  54      -6.564   2.621   7.910  1.00 96.54           H  
ATOM    828  NE1 TRP A  54      -5.068   0.352  11.323  1.00 96.54           N  
ATOM    829  HE1 TRP A  54      -4.511  -0.008  12.085  1.00 96.54           H  
ATOM    830  CH2 TRP A  54      -3.978   3.657   9.889  1.00 96.54           C  
ATOM    831  HH2 TRP A  54      -3.264   4.463   9.972  1.00 96.54           H  
ATOM    832  CZ2 TRP A  54      -3.916   2.566  10.774  1.00 96.54           C  
ATOM    833  HZ2 TRP A  54      -3.159   2.530  11.543  1.00 96.54           H  
ATOM    834  CZ3 TRP A  54      -4.933   3.671   8.856  1.00 96.54           C  
ATOM    835  HZ3 TRP A  54      -4.945   4.490   8.152  1.00 96.54           H  
ATOM    836  N   VAL A  55     -10.530   0.903   7.105  1.00 96.47           N  
ATOM    837  H   VAL A  55     -10.304   1.866   7.307  1.00 96.47           H  
ATOM    838  CA  VAL A  55     -11.237   0.622   5.855  1.00 96.47           C  
ATOM    839  HA  VAL A  55     -11.842  -0.275   5.980  1.00 96.47           H  
ATOM    840  C   VAL A  55     -10.212   0.369   4.758  1.00 96.47           C  
ATOM    841  CB  VAL A  55     -12.171   1.780   5.465  1.00 96.47           C  
ATOM    842  HB  VAL A  55     -11.599   2.703   5.365  1.00 96.47           H  
ATOM    843  O   VAL A  55      -9.493   1.281   4.354  1.00 96.47           O  
ATOM    844  CG1 VAL A  55     -12.848   1.476   4.122  1.00 96.47           C  
ATOM    845 HG11 VAL A  55     -12.159   1.695   3.306  1.00 96.47           H  
ATOM    846 HG12 VAL A  55     -13.743   2.085   3.994  1.00 96.47           H  
ATOM    847 HG13 VAL A  55     -13.129   0.424   4.063  1.00 96.47           H  
ATOM    848  CG2 VAL A  55     -13.240   2.004   6.540  1.00 96.47           C  
ATOM    849 HG21 VAL A  55     -13.814   1.087   6.678  1.00 96.47           H  
ATOM    850 HG22 VAL A  55     -13.908   2.809   6.235  1.00 96.47           H  
ATOM    851 HG23 VAL A  55     -12.773   2.286   7.483  1.00 96.47           H  
ATOM    852  N   VAL A  56     -10.143  -0.864   4.264  1.00 97.37           N  
ATOM    853  H   VAL A  56     -10.776  -1.563   4.625  1.00 97.37           H  
ATOM    854  CA  VAL A  56      -9.270  -1.228   3.143  1.00 97.37           C  
ATOM    855  HA  VAL A  56      -8.311  -0.724   3.263  1.00 97.37           H  
ATOM    856  C   VAL A  56      -9.907  -0.734   1.843  1.00 97.37           C  
ATOM    857  CB  VAL A  56      -8.994  -2.743   3.121  1.00 97.37           C  
ATOM    858  HB  VAL A  56      -9.936  -3.261   2.941  1.00 97.37           H  
ATOM    859  O   VAL A  56     -11.088  -0.991   1.585  1.00 97.37           O  
ATOM    860  CG1 VAL A  56      -8.009  -3.120   2.010  1.00 97.37           C  
ATOM    861 HG11 VAL A  56      -7.794  -4.188   2.055  1.00 97.37           H  
ATOM    862 HG12 VAL A  56      -8.435  -2.902   1.031  1.00 97.37           H  
ATOM    863 HG13 VAL A  56      -7.074  -2.571   2.128  1.00 97.37           H  
ATOM    864  CG2 VAL A  56      -8.439  -3.257   4.458  1.00 97.37           C  
ATOM    865 HG21 VAL A  56      -7.511  -2.741   4.705  1.00 97.37           H  
ATOM    866 HG22 VAL A  56      -8.235  -4.325   4.380  1.00 97.37           H  
ATOM    867 HG23 VAL A  56      -9.164  -3.106   5.257  1.00 97.37           H  
ATOM    868  N   PHE A  57      -9.141  -0.022   1.016  1.00 97.96           N  
ATOM    869  H   PHE A  57      -8.187   0.170   1.287  1.00 97.96           H  
ATOM    870  CA  PHE A  57      -9.629   0.508  -0.263  1.00 97.96           C  
ATOM    871  HA  PHE A  57     -10.642   0.136  -0.417  1.00 97.96           H  
ATOM    872  C   PHE A  57      -8.839   0.041  -1.487  1.00 97.96           C  
ATOM    873  CB  PHE A  57      -9.718   2.033  -0.205  1.00 97.96           C  
ATOM    874  HB2 PHE A  57     -10.294   2.371  -1.066  1.00 97.96           H  
ATOM    875  HB3 PHE A  57     -10.267   2.329   0.690  1.00 97.96           H  
ATOM    876  O   PHE A  57      -9.375   0.073  -2.594  1.00 97.96           O  
ATOM    877  CG  PHE A  57      -8.379   2.733  -0.236  1.00 97.96           C  
ATOM    878  CD1 PHE A  57      -7.753   3.101   0.965  1.00 97.96           C  
ATOM    879  HD1 PHE A  57      -8.216   2.870   1.914  1.00 97.96           H  
ATOM    880  CD2 PHE A  57      -7.750   3.001  -1.468  1.00 97.96           C  
ATOM    881  HD2 PHE A  57      -8.209   2.694  -2.397  1.00 97.96           H  
ATOM    882  CE1 PHE A  57      -6.518   3.764   0.927  1.00 97.96           C  
ATOM    883  HE1 PHE A  57      -6.009   4.018   1.845  1.00 97.96           H  
ATOM    884  CE2 PHE A  57      -6.527   3.689  -1.502  1.00 97.96           C  
ATOM    885  HE2 PHE A  57      -6.056   3.914  -2.447  1.00 97.96           H  
ATOM    886  CZ  PHE A  57      -5.929   4.097  -0.301  1.00 97.96           C  
ATOM    887  HZ  PHE A  57      -4.999   4.646  -0.319  1.00 97.96           H  
ATOM    888  N   LEU A  58      -7.604  -0.422  -1.297  1.00 98.08           N  
ATOM    889  H   LEU A  58      -7.219  -0.378  -0.364  1.00 98.08           H  
ATOM    890  CA  LEU A  58      -6.844  -1.184  -2.283  1.00 98.08           C  
ATOM    891  HA  LEU A  58      -7.483  -1.429  -3.132  1.00 98.08           H  
ATOM    892  C   LEU A  58      -6.388  -2.473  -1.615  1.00 98.08           C  
ATOM    893  CB  LEU A  58      -5.638  -0.361  -2.775  1.00 98.08           C  
ATOM    894  HB2 LEU A  58      -6.006   0.537  -3.271  1.00 98.08           H  
ATOM    895  HB3 LEU A  58      -5.066  -0.052  -1.900  1.00 98.08           H  
ATOM    896  O   LEU A  58      -5.794  -2.413  -0.540  1.00 98.08           O  
ATOM    897  CG  LEU A  58      -4.663  -1.118  -3.700  1.00 98.08           C  
ATOM    898  HG  LEU A  58      -4.301  -2.012  -3.192  1.00 98.08           H  
ATOM    899  CD1 LEU A  58      -5.278  -1.536  -5.031  1.00 98.08           C  
ATOM    900 HD11 LEU A  58      -4.569  -2.162  -5.572  1.00 98.08           H  
ATOM    901 HD12 LEU A  58      -5.473  -0.653  -5.639  1.00 98.08           H  
ATOM    902 HD13 LEU A  58      -6.195  -2.103  -4.874  1.00 98.08           H  
ATOM    903  CD2 LEU A  58      -3.449  -0.257  -4.043  1.00 98.08           C  
ATOM    904 HD21 LEU A  58      -3.761   0.700  -4.463  1.00 98.08           H  
ATOM    905 HD22 LEU A  58      -2.823  -0.782  -4.764  1.00 98.08           H  
ATOM    906 HD23 LEU A  58      -2.859  -0.081  -3.143  1.00 98.08           H  
ATOM    907  N   ARG A  59      -6.609  -3.612  -2.266  1.00 96.71           N  
ATOM    908  H   ARG A  59      -7.162  -3.580  -3.110  1.00 96.71           H  
ATOM    909  CA  ARG A  59      -6.081  -4.909  -1.834  1.00 96.71           C  
ATOM    910  HA  ARG A  59      -5.246  -4.752  -1.151  1.00 96.71           H  
ATOM    911  C   ARG A  59      -5.560  -5.676  -3.040  1.00 96.71           C  
ATOM    912  CB  ARG A  59      -7.184  -5.661  -1.074  1.00 96.71           C  
ATOM    913  HB2 ARG A  59      -8.028  -5.827  -1.743  1.00 96.71           H  
ATOM    914  HB3 ARG A  59      -7.515  -5.041  -0.241  1.00 96.71           H  
ATOM    915  O   ARG A  59      -6.251  -5.758  -4.053  1.00 96.71           O  
ATOM    916  CG  ARG A  59      -6.720  -7.014  -0.527  1.00 96.71           C  
ATOM    917  HG2 ARG A  59      -5.775  -6.894   0.004  1.00 96.71           H  
ATOM    918  HG3 ARG A  59      -6.584  -7.698  -1.364  1.00 96.71           H  
ATOM    919  CD  ARG A  59      -7.755  -7.607   0.434  1.00 96.71           C  
ATOM    920  HD2 ARG A  59      -7.883  -6.933   1.281  1.00 96.71           H  
ATOM    921  HD3 ARG A  59      -8.710  -7.687  -0.085  1.00 96.71           H  
ATOM    922  NE  ARG A  59      -7.350  -8.952   0.887  1.00 96.71           N  
ATOM    923  HE  ARG A  59      -7.359  -9.663   0.169  1.00 96.71           H  
ATOM    924  NH1 ARG A  59      -7.025  -8.539   3.137  1.00 96.71           N  
ATOM    925 HH11 ARG A  59      -6.925  -7.550   2.959  1.00 96.71           H  
ATOM    926 HH12 ARG A  59      -6.745  -8.849   4.057  1.00 96.71           H  
ATOM    927  NH2 ARG A  59      -6.715 -10.562   2.373  1.00 96.71           N  
ATOM    928 HH21 ARG A  59      -6.463 -10.806   3.320  1.00 96.71           H  
ATOM    929 HH22 ARG A  59      -6.778 -11.255   1.641  1.00 96.71           H  
ATOM    930  CZ  ARG A  59      -7.035  -9.330   2.116  1.00 96.71           C  
ATOM    931  N   ARG A  60      -4.334  -6.190  -2.935  1.00 94.85           N  
ATOM    932  H   ARG A  60      -3.821  -5.971  -2.092  1.00 94.85           H  
ATOM    933  CA  ARG A  60      -3.607  -6.939  -3.970  1.00 94.85           C  
ATOM    934  HA  ARG A  60      -4.294  -7.323  -4.725  1.00 94.85           H  
ATOM    935  C   ARG A  60      -2.905  -8.125  -3.313  1.00 94.85           C  
ATOM    936  CB  ARG A  60      -2.565  -6.010  -4.615  1.00 94.85           C  
ATOM    937  HB2 ARG A  60      -1.863  -5.712  -3.837  1.00 94.85           H  
ATOM    938  HB3 ARG A  60      -2.003  -6.563  -5.367  1.00 94.85           H  
ATOM    939  O   ARG A  60      -1.856  -7.946  -2.706  1.00 94.85           O  
ATOM    940  CG  ARG A  60      -3.079  -4.732  -5.274  1.00 94.85           C  
ATOM    941  HG2 ARG A  60      -2.222  -4.180  -5.659  1.00 94.85           H  
ATOM    942  HG3 ARG A  60      -3.558  -4.107  -4.519  1.00 94.85           H  
ATOM    943  CD  ARG A  60      -4.071  -4.980  -6.412  1.00 94.85           C  
ATOM    944  HD2 ARG A  60      -4.363  -4.011  -6.817  1.00 94.85           H  
ATOM    945  HD3 ARG A  60      -4.967  -5.459  -6.019  1.00 94.85           H  
ATOM    946  NE  ARG A  60      -3.543  -5.813  -7.505  1.00 94.85           N  
ATOM    947  HE  ARG A  60      -3.919  -6.748  -7.578  1.00 94.85           H  
ATOM    948  NH1 ARG A  60      -2.215  -4.210  -8.500  1.00 94.85           N  
ATOM    949 HH11 ARG A  60      -1.631  -3.986  -9.294  1.00 94.85           H  
ATOM    950 HH12 ARG A  60      -2.185  -3.645  -7.664  1.00 94.85           H  
ATOM    951  NH2 ARG A  60      -2.592  -6.101  -9.556  1.00 94.85           N  
ATOM    952 HH21 ARG A  60      -2.018  -5.703 -10.285  1.00 94.85           H  
ATOM    953 HH22 ARG A  60      -3.098  -6.967  -9.672  1.00 94.85           H  
ATOM    954  CZ  ARG A  60      -2.792  -5.376  -8.497  1.00 94.85           C  
ATOM    955  N   VAL A  61      -3.490  -9.311  -3.391  1.00 92.86           N  
ATOM    956  H   VAL A  61      -4.346  -9.364  -3.924  1.00 92.86           H  
ATOM    957  CA  VAL A  61      -3.066 -10.523  -2.677  1.00 92.86           C  
ATOM    958  HA  VAL A  61      -2.033 -10.406  -2.352  1.00 92.86           H  
ATOM    959  C   VAL A  61      -3.123 -11.762  -3.575  1.00 92.86           C  
ATOM    960  CB  VAL A  61      -3.952 -10.763  -1.435  1.00 92.86           C  
ATOM    961  HB  VAL A  61      -4.936 -11.108  -1.753  1.00 92.86           H  
ATOM    962  O   VAL A  61      -2.165 -12.532  -3.605  1.00 92.86           O  
ATOM    963  CG1 VAL A  61      -3.327 -11.826  -0.534  1.00 92.86           C  
ATOM    964 HG11 VAL A  61      -2.293 -11.564  -0.309  1.00 92.86           H  
ATOM    965 HG12 VAL A  61      -3.885 -11.874   0.401  1.00 92.86           H  
ATOM    966 HG13 VAL A  61      -3.351 -12.797  -1.029  1.00 92.86           H  
ATOM    967  CG2 VAL A  61      -4.167  -9.527  -0.555  1.00 92.86           C  
ATOM    968 HG21 VAL A  61      -4.827  -9.774   0.277  1.00 92.86           H  
ATOM    969 HG22 VAL A  61      -3.221  -9.170  -0.148  1.00 92.86           H  
ATOM    970 HG23 VAL A  61      -4.626  -8.729  -1.138  1.00 92.86           H  
ATOM    971  N   HIS A  62      -4.215 -11.957  -4.321  1.00 89.92           N  
ATOM    972  H   HIS A  62      -4.926 -11.240  -4.338  1.00 89.92           H  
ATOM    973  CA  HIS A  62      -4.474 -13.184  -5.093  1.00 89.92           C  
ATOM    974  HA  HIS A  62      -3.851 -13.992  -4.707  1.00 89.92           H  
ATOM    975  C   HIS A  62      -4.135 -13.062  -6.577  1.00 89.92           C  
ATOM    976  CB  HIS A  62      -5.924 -13.617  -4.904  1.00 89.92           C  
ATOM    977  HB2 HIS A  62      -6.128 -14.483  -5.534  1.00 89.92           H  
ATOM    978  HB3 HIS A  62      -6.568 -12.803  -5.237  1.00 89.92           H  
ATOM    979  O   HIS A  62      -3.974 -14.079  -7.249  1.00 89.92           O  
ATOM    980  CG  HIS A  62      -6.254 -13.989  -3.481  1.00 89.92           C  
ATOM    981  CD2 HIS A  62      -6.995 -13.237  -2.627  1.00 89.92           C  
ATOM    982  HD2 HIS A  62      -7.397 -12.266  -2.877  1.00 89.92           H  
ATOM    983  ND1 HIS A  62      -5.858 -15.154  -2.820  1.00 89.92           N  
ATOM    984  CE1 HIS A  62      -6.412 -15.086  -1.601  1.00 89.92           C  
ATOM    985  HE1 HIS A  62      -6.329 -15.856  -0.849  1.00 89.92           H  
ATOM    986  NE2 HIS A  62      -7.127 -13.957  -1.460  1.00 89.92           N  
ATOM    987  HE2 HIS A  62      -7.734 -13.752  -0.680  1.00 89.92           H  
ATOM    988  N   LYS A  63      -3.909 -11.838  -7.074  1.00 90.74           N  
ATOM    989  H   LYS A  63      -4.176 -11.045  -6.507  1.00 90.74           H  
ATOM    990  CA  LYS A  63      -3.412 -11.560  -8.434  1.00 90.74           C  
ATOM    991  HA  LYS A  63      -3.337 -10.475  -8.505  1.00 90.74           H  
ATOM    992  C   LYS A  63      -4.406 -11.963  -9.532  1.00 90.74           C  
ATOM    993  CB  LYS A  63      -1.997 -12.157  -8.641  1.00 90.74           C  
ATOM    994  HB2 LYS A  63      -2.094 -13.213  -8.890  1.00 90.74           H  
ATOM    995  HB3 LYS A  63      -1.529 -11.656  -9.488  1.00 90.74           H  
ATOM    996  O   LYS A  63      -3.993 -12.266 -10.654  1.00 90.74           O  
ATOM    997  CG  LYS A  63      -1.081 -12.038  -7.409  1.00 90.74           C  
ATOM    998  HG2 LYS A  63      -1.010 -10.994  -7.105  1.00 90.74           H  
ATOM    999  HG3 LYS A  63      -1.510 -12.594  -6.576  1.00 90.74           H  
ATOM   1000  CD  LYS A  63       0.321 -12.603  -7.631  1.00 90.74           C  
ATOM   1001  HD2 LYS A  63       0.253 -13.678  -7.803  1.00 90.74           H  
ATOM   1002  HD3 LYS A  63       0.793 -12.119  -8.486  1.00 90.74           H  
ATOM   1003  CE  LYS A  63       1.109 -12.312  -6.348  1.00 90.74           C  
ATOM   1004  HE2 LYS A  63       0.541 -12.690  -5.498  1.00 90.74           H  
ATOM   1005  HE3 LYS A  63       1.177 -11.232  -6.217  1.00 90.74           H  
ATOM   1006  NZ  LYS A  63       2.465 -12.910  -6.354  1.00 90.74           N  
ATOM   1007  HZ1 LYS A  63       2.406 -13.917  -6.405  1.00 90.74           H  
ATOM   1008  HZ2 LYS A  63       2.930 -12.660  -5.493  1.00 90.74           H  
ATOM   1009  HZ3 LYS A  63       3.011 -12.546  -7.121  1.00 90.74           H  
ATOM   1010  N   ASP A  64      -5.694 -11.963  -9.203  1.00 88.16           N  
ATOM   1011  H   ASP A  64      -5.942 -11.680  -8.266  1.00 88.16           H  
ATOM   1012  CA  ASP A  64      -6.813 -12.450 -10.020  1.00 88.16           C  
ATOM   1013  HA  ASP A  64      -6.415 -13.018 -10.861  1.00 88.16           H  
ATOM   1014  C   ASP A  64      -7.680 -11.329 -10.623  1.00 88.16           C  
ATOM   1015  CB  ASP A  64      -7.655 -13.421  -9.174  1.00 88.16           C  
ATOM   1016  HB2 ASP A  64      -8.467 -13.808  -9.790  1.00 88.16           H  
ATOM   1017  HB3 ASP A  64      -7.026 -14.264  -8.888  1.00 88.16           H  
ATOM   1018  O   ASP A  64      -8.391 -11.559 -11.602  1.00 88.16           O  
ATOM   1019  CG  ASP A  64      -8.250 -12.804  -7.901  1.00 88.16           C  
ATOM   1020  OD1 ASP A  64      -7.933 -11.634  -7.581  1.00 88.16           O  
ATOM   1021  OD2 ASP A  64      -8.977 -13.531  -7.193  1.00 88.16           O  
ATOM   1022  N   THR A  65      -7.574 -10.098 -10.114  1.00 93.82           N  
ATOM   1023  H   THR A  65      -7.117 -10.022  -9.217  1.00 93.82           H  
ATOM   1024  CA  THR A  65      -8.268  -8.925 -10.667  1.00 93.82           C  
ATOM   1025  HA  THR A  65      -9.105  -9.276 -11.270  1.00 93.82           H  
ATOM   1026  C   THR A  65      -7.347  -8.098 -11.564  1.00 93.82           C  
ATOM   1027  CB  THR A  65      -8.878  -8.062  -9.554  1.00 93.82           C  
ATOM   1028  HB  THR A  65      -8.094  -7.755  -8.861  1.00 93.82           H  
ATOM   1029  O   THR A  65      -6.263  -7.669 -11.160  1.00 93.82           O  
ATOM   1030  CG2 THR A  65      -9.590  -6.813 -10.067  1.00 93.82           C  
ATOM   1031 HG21 THR A  65     -10.058  -6.300  -9.227  1.00 93.82           H  
ATOM   1032 HG22 THR A  65     -10.353  -7.088 -10.796  1.00 93.82           H  
ATOM   1033 HG23 THR A  65      -8.872  -6.129 -10.519  1.00 93.82           H  
ATOM   1034  OG1 THR A  65      -9.870  -8.793  -8.878  1.00 93.82           O  
ATOM   1035  HG1 THR A  65      -9.821  -8.575  -7.944  1.00 93.82           H  
ATOM   1036  N   SER A  66      -7.810  -7.789 -12.780  1.00 94.91           N  
ATOM   1037  H   SER A  66      -8.698  -8.180 -13.060  1.00 94.91           H  
ATOM   1038  CA  SER A  66      -7.148  -6.812 -13.652  1.00 94.91           C  
ATOM   1039  HA  SER A  66      -6.079  -7.026 -13.663  1.00 94.91           H  
ATOM   1040  C   SER A  66      -7.359  -5.388 -13.135  1.00 94.91           C  
ATOM   1041  CB  SER A  66      -7.655  -6.918 -15.092  1.00 94.91           C  
ATOM   1042  HB2 SER A  66      -7.422  -7.907 -15.486  1.00 94.91           H  
ATOM   1043  HB3 SER A  66      -8.735  -6.772 -15.106  1.00 94.91           H  
ATOM   1044  O   SER A  66      -8.496  -4.950 -12.953  1.00 94.91           O  
ATOM   1045  OG  SER A  66      -7.036  -5.926 -15.894  1.00 94.91           O  
ATOM   1046  HG  SER A  66      -7.519  -5.869 -16.722  1.00 94.91           H  
ATOM   1047  N   PHE A  67      -6.262  -4.648 -12.969  1.00 96.74           N  
ATOM   1048  H   PHE A  67      -5.368  -5.097 -13.105  1.00 96.74           H  
ATOM   1049  CA  PHE A  67      -6.263  -3.213 -12.655  1.00 96.74           C  
ATOM   1050  HA  PHE A  67      -7.231  -2.942 -12.235  1.00 96.74           H  
ATOM   1051  C   PHE A  67      -6.110  -2.331 -13.906  1.00 96.74           C  
ATOM   1052  CB  PHE A  67      -5.212  -2.918 -11.575  1.00 96.74           C  
ATOM   1053  HB2 PHE A  67      -4.954  -1.860 -11.620  1.00 96.74           H  
ATOM   1054  HB3 PHE A  67      -4.303  -3.485 -11.778  1.00 96.74           H  
ATOM   1055  O   PHE A  67      -6.103  -1.109 -13.807  1.00 96.74           O  
ATOM   1056  CG  PHE A  67      -5.697  -3.219 -10.171  1.00 96.74           C  
ATOM   1057  CD1 PHE A  67      -6.018  -2.166  -9.295  1.00 96.74           C  
ATOM   1058  HD1 PHE A  67      -5.890  -1.142  -9.612  1.00 96.74           H  
ATOM   1059  CD2 PHE A  67      -5.906  -4.548  -9.762  1.00 96.74           C  
ATOM   1060  HD2 PHE A  67      -5.667  -5.365 -10.425  1.00 96.74           H  
ATOM   1061  CE1 PHE A  67      -6.555  -2.439  -8.026  1.00 96.74           C  
ATOM   1062  HE1 PHE A  67      -6.827  -1.629  -7.366  1.00 96.74           H  
ATOM   1063  CE2 PHE A  67      -6.468  -4.819  -8.505  1.00 96.74           C  
ATOM   1064  HE2 PHE A  67      -6.659  -5.842  -8.216  1.00 96.74           H  
ATOM   1065  CZ  PHE A  67      -6.790  -3.767  -7.632  1.00 96.74           C  
ATOM   1066  HZ  PHE A  67      -7.217  -3.982  -6.664  1.00 96.74           H  
ATOM   1067  N   ASN A  68      -6.063  -2.920 -15.107  1.00 96.35           N  
ATOM   1068  H   ASN A  68      -6.131  -3.927 -15.158  1.00 96.35           H  
ATOM   1069  CA  ASN A  68      -6.161  -2.161 -16.353  1.00 96.35           C  
ATOM   1070  HA  ASN A  68      -5.600  -1.233 -16.242  1.00 96.35           H  
ATOM   1071  C   ASN A  68      -7.621  -1.766 -16.616  1.00 96.35           C  
ATOM   1072  CB  ASN A  68      -5.528  -2.955 -17.503  1.00 96.35           C  
ATOM   1073  HB2 ASN A  68      -6.103  -3.865 -17.678  1.00 96.35           H  
ATOM   1074  HB3 ASN A  68      -4.508  -3.231 -17.236  1.00 96.35           H  
ATOM   1075  O   ASN A  68      -8.299  -2.364 -17.450  1.00 96.35           O  
ATOM   1076  CG  ASN A  68      -5.478  -2.144 -18.789  1.00 96.35           C  
ATOM   1077  ND2 ASN A  68      -5.243  -2.793 -19.904  1.00 96.35           N  
ATOM   1078 HD21 ASN A  68      -5.292  -2.242 -20.749  1.00 96.35           H  
ATOM   1079 HD22 ASN A  68      -5.169  -3.800 -19.893  1.00 96.35           H  
ATOM   1080  OD1 ASN A  68      -5.614  -0.932 -18.830  1.00 96.35           O  
ATOM   1081  N   GLN A  69      -8.109  -0.805 -15.833  1.00 98.05           N  
ATOM   1082  H   GLN A  69      -7.484  -0.405 -15.148  1.00 98.05           H  
ATOM   1083  CA  GLN A  69      -9.499  -0.363 -15.822  1.00 98.05           C  
ATOM   1084  HA  GLN A  69     -10.055  -0.931 -16.569  1.00 98.05           H  
ATOM   1085  C   GLN A  69      -9.627   1.112 -16.209  1.00 98.05           C  
ATOM   1086  CB  GLN A  69     -10.131  -0.635 -14.446  1.00 98.05           C  
ATOM   1087  HB2 GLN A  69      -9.624  -0.027 -13.696  1.00 98.05           H  
ATOM   1088  HB3 GLN A  69     -11.176  -0.328 -14.473  1.00 98.05           H  
ATOM   1089  O   GLN A  69      -8.709   1.910 -16.024  1.00 98.05           O  
ATOM   1090  CG  GLN A  69     -10.073  -2.099 -13.986  1.00 98.05           C  
ATOM   1091  HG2 GLN A  69     -10.509  -2.160 -12.988  1.00 98.05           H  
ATOM   1092  HG3 GLN A  69      -9.035  -2.420 -13.906  1.00 98.05           H  
ATOM   1093  CD  GLN A  69     -10.829  -3.082 -14.872  1.00 98.05           C  
ATOM   1094  NE2 GLN A  69     -10.734  -4.359 -14.590  1.00 98.05           N  
ATOM   1095 HE21 GLN A  69     -10.110  -4.651 -13.852  1.00 98.05           H  
ATOM   1096 HE22 GLN A  69     -11.250  -4.996 -15.180  1.00 98.05           H  
ATOM   1097  OE1 GLN A  69     -11.522  -2.741 -15.814  1.00 98.05           O  
ATOM   1098  N   LEU A  70     -10.794   1.473 -16.739  1.00 98.52           N  
ATOM   1099  H   LEU A  70     -11.498   0.757 -16.845  1.00 98.52           H  
ATOM   1100  CA  LEU A  70     -11.120   2.833 -17.180  1.00 98.52           C  
ATOM   1101  HA  LEU A  70     -10.215   3.321 -17.541  1.00 98.52           H  
ATOM   1102  C   LEU A  70     -11.657   3.705 -16.032  1.00 98.52           C  
ATOM   1103  CB  LEU A  70     -12.118   2.743 -18.349  1.00 98.52           C  
ATOM   1104  HB2 LEU A  70     -13.050   2.314 -17.983  1.00 98.52           H  
ATOM   1105  HB3 LEU A  70     -12.337   3.755 -18.691  1.00 98.52           H  
ATOM   1106  O   LEU A  70     -12.000   3.192 -14.960  1.00 98.52           O  
ATOM   1107  CG  LEU A  70     -11.640   1.916 -19.559  1.00 98.52           C  
ATOM   1108  HG  LEU A  70     -11.628   0.861 -19.284  1.00 98.52           H  
ATOM   1109  CD1 LEU A  70     -12.634   2.091 -20.707  1.00 98.52           C  
ATOM   1110 HD11 LEU A  70     -12.337   1.464 -21.548  1.00 98.52           H  
ATOM   1111 HD12 LEU A  70     -13.632   1.796 -20.383  1.00 98.52           H  
ATOM   1112 HD13 LEU A  70     -12.650   3.133 -21.026  1.00 98.52           H  
ATOM   1113  CD2 LEU A  70     -10.242   2.299 -20.046  1.00 98.52           C  
ATOM   1114 HD21 LEU A  70      -9.496   1.993 -19.312  1.00 98.52           H  
ATOM   1115 HD22 LEU A  70     -10.021   1.795 -20.987  1.00 98.52           H  
ATOM   1116 HD23 LEU A  70     -10.178   3.378 -20.184  1.00 98.52           H  
ATOM   1117  N   TRP A  71     -11.795   5.016 -16.267  1.00 98.67           N  
ATOM   1118  H   TRP A  71     -11.487   5.366 -17.163  1.00 98.67           H  
ATOM   1119  CA  TRP A  71     -12.234   6.004 -15.268  1.00 98.67           C  
ATOM   1120  HA  TRP A  71     -11.446   6.144 -14.528  1.00 98.67           H  
ATOM   1121  C   TRP A  71     -13.497   5.583 -14.523  1.00 98.67           C  
ATOM   1122  CB  TRP A  71     -12.498   7.359 -15.939  1.00 98.67           C  
ATOM   1123  HB2 TRP A  71     -13.295   7.254 -16.675  1.00 98.67           H  
ATOM   1124  HB3 TRP A  71     -11.602   7.671 -16.476  1.00 98.67           H  
ATOM   1125  O   TRP A  71     -13.552   5.646 -13.298  1.00 98.67           O  
ATOM   1126  CG  TRP A  71     -12.864   8.441 -14.963  1.00 98.67           C  
ATOM   1127  CD1 TRP A  71     -14.109   8.871 -14.646  1.00 98.67           C  
ATOM   1128  HD1 TRP A  71     -15.020   8.484 -15.079  1.00 98.67           H  
ATOM   1129  CD2 TRP A  71     -11.957   9.216 -14.131  1.00 98.67           C  
ATOM   1130  CE2 TRP A  71     -12.721  10.139 -13.356  1.00 98.67           C  
ATOM   1131  CE3 TRP A  71     -10.556   9.247 -13.988  1.00 98.67           C  
ATOM   1132  HE3 TRP A  71      -9.949   8.557 -14.556  1.00 98.67           H  
ATOM   1133  NE1 TRP A  71     -14.037   9.865 -13.682  1.00 98.67           N  
ATOM   1134  HE1 TRP A  71     -14.845  10.321 -13.282  1.00 98.67           H  
ATOM   1135  CH2 TRP A  71     -10.711  11.126 -12.438  1.00 98.67           C  
ATOM   1136  HH2 TRP A  71     -10.219  11.858 -11.814  1.00 98.67           H  
ATOM   1137  CZ2 TRP A  71     -12.113  11.101 -12.537  1.00 98.67           C  
ATOM   1138  HZ2 TRP A  71     -12.704  11.821 -11.991  1.00 98.67           H  
ATOM   1139  CZ3 TRP A  71      -9.942  10.187 -13.144  1.00 98.67           C  
ATOM   1140  HZ3 TRP A  71      -8.866  10.198 -13.058  1.00 98.67           H  
ATOM   1141  N   SER A  72     -14.512   5.112 -15.255  1.00 98.54           N  
ATOM   1142  H   SER A  72     -14.381   5.082 -16.256  1.00 98.54           H  
ATOM   1143  CA  SER A  72     -15.799   4.714 -14.671  1.00 98.54           C  
ATOM   1144  HA  SER A  72     -16.233   5.578 -14.167  1.00 98.54           H  
ATOM   1145  C   SER A  72     -15.658   3.592 -13.634  1.00 98.54           C  
ATOM   1146  CB  SER A  72     -16.757   4.274 -15.781  1.00 98.54           C  
ATOM   1147  HB2 SER A  72     -16.388   3.357 -16.240  1.00 98.54           H  
ATOM   1148  HB3 SER A  72     -16.818   5.053 -16.540  1.00 98.54           H  
ATOM   1149  O   SER A  72     -16.327   3.618 -12.600  1.00 98.54           O  
ATOM   1150  OG  SER A  72     -18.045   4.051 -15.242  1.00 98.54           O  
ATOM   1151  HG  SER A  72     -18.592   3.639 -15.916  1.00 98.54           H  
ATOM   1152  N   LEU A  73     -14.759   2.632 -13.868  1.00 98.62           N  
ATOM   1153  H   LEU A  73     -14.132   2.734 -14.653  1.00 98.62           H  
ATOM   1154  CA  LEU A  73     -14.519   1.528 -12.938  1.00 98.62           C  
ATOM   1155  HA  LEU A  73     -15.466   1.207 -12.504  1.00 98.62           H  
ATOM   1156  C   LEU A  73     -13.662   1.981 -11.757  1.00 98.62           C  
ATOM   1157  CB  LEU A  73     -13.899   0.347 -13.698  1.00 98.62           C  
ATOM   1158  HB2 LEU A  73     -13.525  -0.383 -12.980  1.00 98.62           H  
ATOM   1159  HB3 LEU A  73     -13.057   0.723 -14.278  1.00 98.62           H  
ATOM   1160  O   LEU A  73     -14.004   1.688 -10.619  1.00 98.62           O  
ATOM   1161  CG  LEU A  73     -14.884  -0.358 -14.647  1.00 98.62           C  
ATOM   1162  HG  LEU A  73     -15.294   0.366 -15.352  1.00 98.62           H  
ATOM   1163  CD1 LEU A  73     -14.157  -1.432 -15.439  1.00 98.62           C  
ATOM   1164 HD11 LEU A  73     -13.765  -2.189 -14.759  1.00 98.62           H  
ATOM   1165 HD12 LEU A  73     -14.838  -1.908 -16.144  1.00 98.62           H  
ATOM   1166 HD13 LEU A  73     -13.337  -0.984 -16.001  1.00 98.62           H  
ATOM   1167  CD2 LEU A  73     -16.038  -1.039 -13.910  1.00 98.62           C  
ATOM   1168 HD21 LEU A  73     -16.640  -1.615 -14.612  1.00 98.62           H  
ATOM   1169 HD22 LEU A  73     -16.684  -0.298 -13.439  1.00 98.62           H  
ATOM   1170 HD23 LEU A  73     -15.649  -1.709 -13.143  1.00 98.62           H  
ATOM   1171  N   TYR A  74     -12.622   2.788 -11.976  1.00 98.72           N  
ATOM   1172  H   TYR A  74     -12.360   3.012 -12.926  1.00 98.72           H  
ATOM   1173  CA  TYR A  74     -11.873   3.385 -10.863  1.00 98.72           C  
ATOM   1174  HA  TYR A  74     -11.520   2.585 -10.213  1.00 98.72           H  
ATOM   1175  C   TYR A  74     -12.732   4.298  -9.984  1.00 98.72           C  
ATOM   1176  CB  TYR A  74     -10.660   4.142 -11.399  1.00 98.72           C  
ATOM   1177  HB2 TYR A  74     -10.888   4.588 -12.367  1.00 98.72           H  
ATOM   1178  HB3 TYR A  74     -10.412   4.954 -10.716  1.00 98.72           H  
ATOM   1179  O   TYR A  74     -12.546   4.338  -8.771  1.00 98.72           O  
ATOM   1180  CG  TYR A  74      -9.451   3.247 -11.498  1.00 98.72           C  
ATOM   1181  CD1 TYR A  74      -8.755   2.922 -10.319  1.00 98.72           C  
ATOM   1182  HD1 TYR A  74      -9.073   3.332  -9.372  1.00 98.72           H  
ATOM   1183  CD2 TYR A  74      -9.037   2.721 -12.735  1.00 98.72           C  
ATOM   1184  HD2 TYR A  74      -9.578   2.951 -13.641  1.00 98.72           H  
ATOM   1185  CE1 TYR A  74      -7.627   2.089 -10.368  1.00 98.72           C  
ATOM   1186  HE1 TYR A  74      -7.089   1.856  -9.462  1.00 98.72           H  
ATOM   1187  CE2 TYR A  74      -7.904   1.889 -12.789  1.00 98.72           C  
ATOM   1188  HE2 TYR A  74      -7.556   1.489 -13.730  1.00 98.72           H  
ATOM   1189  OH  TYR A  74      -6.084   0.825 -11.664  1.00 98.72           O  
ATOM   1190  HH  TYR A  74      -5.593   0.831 -10.839  1.00 98.72           H  
ATOM   1191  CZ  TYR A  74      -7.202   1.579 -11.608  1.00 98.72           C  
ATOM   1192  N   LYS A  75     -13.712   4.993 -10.564  1.00 98.61           N  
ATOM   1193  H   LYS A  75     -13.748   4.984 -11.573  1.00 98.61           H  
ATOM   1194  CA  LYS A  75     -14.687   5.813  -9.841  1.00 98.61           C  
ATOM   1195  HA  LYS A  75     -14.155   6.494  -9.177  1.00 98.61           H  
ATOM   1196  C   LYS A  75     -15.615   4.977  -8.963  1.00 98.61           C  
ATOM   1197  CB  LYS A  75     -15.461   6.645 -10.870  1.00 98.61           C  
ATOM   1198  HB2 LYS A  75     -14.780   7.384 -11.294  1.00 98.61           H  
ATOM   1199  HB3 LYS A  75     -15.807   5.999 -11.677  1.00 98.61           H  
ATOM   1200  O   LYS A  75     -15.790   5.311  -7.792  1.00 98.61           O  
ATOM   1201  CG  LYS A  75     -16.679   7.356 -10.269  1.00 98.61           C  
ATOM   1202  HG2 LYS A  75     -17.426   6.626  -9.958  1.00 98.61           H  
ATOM   1203  HG3 LYS A  75     -16.373   7.939  -9.401  1.00 98.61           H  
ATOM   1204  CD  LYS A  75     -17.295   8.263 -11.328  1.00 98.61           C  
ATOM   1205  HD2 LYS A  75     -16.533   8.966 -11.664  1.00 98.61           H  
ATOM   1206  HD3 LYS A  75     -17.624   7.663 -12.176  1.00 98.61           H  
ATOM   1207  CE  LYS A  75     -18.478   9.035 -10.752  1.00 98.61           C  
ATOM   1208  HE2 LYS A  75     -19.262   8.341 -10.447  1.00 98.61           H  
ATOM   1209  HE3 LYS A  75     -18.126   9.585  -9.879  1.00 98.61           H  
ATOM   1210  NZ  LYS A  75     -18.977  10.003 -11.751  1.00 98.61           N  
ATOM   1211  HZ1 LYS A  75     -19.383   9.588 -12.578  1.00 98.61           H  
ATOM   1212  HZ2 LYS A  75     -19.558  10.711 -11.327  1.00 98.61           H  
ATOM   1213  HZ3 LYS A  75     -18.194  10.577 -12.030  1.00 98.61           H  
ATOM   1214  N   ASN A  76     -16.221   3.936  -9.534  1.00 98.17           N  
ATOM   1215  H   ASN A  76     -16.001   3.733 -10.499  1.00 98.17           H  
ATOM   1216  CA  ASN A  76     -17.283   3.150  -8.894  1.00 98.17           C  
ATOM   1217  HA  ASN A  76     -17.759   3.757  -8.124  1.00 98.17           H  
ATOM   1218  C   ASN A  76     -16.782   1.887  -8.174  1.00 98.17           C  
ATOM   1219  CB  ASN A  76     -18.349   2.806  -9.945  1.00 98.17           C  
ATOM   1220  HB2 ASN A  76     -19.117   2.184  -9.484  1.00 98.17           H  
ATOM   1221  HB3 ASN A  76     -17.890   2.221 -10.742  1.00 98.17           H  
ATOM   1222  O   ASN A  76     -17.576   1.217  -7.525  1.00 98.17           O  
ATOM   1223  CG  ASN A  76     -19.043   4.026 -10.523  1.00 98.17           C  
ATOM   1224  ND2 ASN A  76     -19.030   4.177 -11.825  1.00 98.17           N  
ATOM   1225 HD21 ASN A  76     -18.399   3.611 -12.374  1.00 98.17           H  
ATOM   1226 HD22 ASN A  76     -19.514   4.971 -12.219  1.00 98.17           H  
ATOM   1227  OD1 ASN A  76     -19.593   4.867  -9.825  1.00 98.17           O  
ATOM   1228  N   GLY A  77     -15.493   1.571  -8.277  1.00 98.24           N  
ATOM   1229  H   GLY A  77     -14.936   2.067  -8.957  1.00 98.24           H  
ATOM   1230  CA  GLY A  77     -14.902   0.362  -7.717  1.00 98.24           C  
ATOM   1231  HA2 GLY A  77     -15.387   0.102  -6.776  1.00 98.24           H  
ATOM   1232  HA3 GLY A  77     -13.849   0.558  -7.513  1.00 98.24           H  
ATOM   1233  C   GLY A  77     -14.997  -0.847  -8.647  1.00 98.24           C  
ATOM   1234  O   GLY A  77     -15.828  -0.911  -9.556  1.00 98.24           O  
ATOM   1235  N   PHE A  78     -14.105  -1.808  -8.426  1.00 98.02           N  
ATOM   1236  H   PHE A  78     -13.479  -1.703  -7.639  1.00 98.02           H  
ATOM   1237  CA  PHE A  78     -14.047  -3.077  -9.153  1.00 98.02           C  
ATOM   1238  HA  PHE A  78     -15.063  -3.440  -9.304  1.00 98.02           H  
ATOM   1239  C   PHE A  78     -13.283  -4.134  -8.349  1.00 98.02           C  
ATOM   1240  CB  PHE A  78     -13.389  -2.875 -10.530  1.00 98.02           C  
ATOM   1241  HB2 PHE A  78     -13.395  -3.822 -11.070  1.00 98.02           H  
ATOM   1242  HB3 PHE A  78     -13.998  -2.183 -11.111  1.00 98.02           H  
ATOM   1243  O   PHE A  78     -12.556  -3.812  -7.408  1.00 98.02           O  
ATOM   1244  CG  PHE A  78     -11.965  -2.353 -10.485  1.00 98.02           C  
ATOM   1245  CD1 PHE A  78     -11.726  -0.972 -10.583  1.00 98.02           C  
ATOM   1246  HD1 PHE A  78     -12.562  -0.293 -10.666  1.00 98.02           H  
ATOM   1247  CD2 PHE A  78     -10.878  -3.238 -10.348  1.00 98.02           C  
ATOM   1248  HD2 PHE A  78     -11.049  -4.301 -10.268  1.00 98.02           H  
ATOM   1249  CE1 PHE A  78     -10.414  -0.474 -10.566  1.00 98.02           C  
ATOM   1250  HE1 PHE A  78     -10.233   0.587 -10.652  1.00 98.02           H  
ATOM   1251  CE2 PHE A  78      -9.564  -2.741 -10.312  1.00 98.02           C  
ATOM   1252  HE2 PHE A  78      -8.733  -3.422 -10.201  1.00 98.02           H  
ATOM   1253  CZ  PHE A  78      -9.331  -1.359 -10.431  1.00 98.02           C  
ATOM   1254  HZ  PHE A  78      -8.322  -0.976 -10.420  1.00 98.02           H  
ATOM   1255  N   GLY A  79     -13.411  -5.394  -8.764  1.00 96.01           N  
ATOM   1256  H   GLY A  79     -14.049  -5.587  -9.524  1.00 96.01           H  
ATOM   1257  CA  GLY A  79     -12.832  -6.543  -8.070  1.00 96.01           C  
ATOM   1258  HA2 GLY A  79     -11.872  -6.263  -7.636  1.00 96.01           H  
ATOM   1259  HA3 GLY A  79     -12.653  -7.354  -8.776  1.00 96.01           H  
ATOM   1260  C   GLY A  79     -13.733  -7.065  -6.953  1.00 96.01           C  
ATOM   1261  O   GLY A  79     -14.913  -6.714  -6.868  1.00 96.01           O  
ATOM   1262  N   SER A  80     -13.171  -7.917  -6.101  1.00 94.45           N  
ATOM   1263  H   SER A  80     -12.185  -8.111  -6.197  1.00 94.45           H  
ATOM   1264  CA  SER A  80     -13.876  -8.522  -4.972  1.00 94.45           C  
ATOM   1265  HA  SER A  80     -14.922  -8.214  -4.976  1.00 94.45           H  
ATOM   1266  C   SER A  80     -13.248  -8.089  -3.657  1.00 94.45           C  
ATOM   1267  CB  SER A  80     -13.848 -10.044  -5.088  1.00 94.45           C  
ATOM   1268  HB2 SER A  80     -14.382 -10.362  -5.984  1.00 94.45           H  
ATOM   1269  HB3 SER A  80     -12.816 -10.388  -5.151  1.00 94.45           H  
ATOM   1270  O   SER A  80     -12.046  -8.240  -3.460  1.00 94.45           O  
ATOM   1271  OG  SER A  80     -14.456 -10.607  -3.944  1.00 94.45           O  
ATOM   1272  HG  SER A  80     -14.227 -11.538  -4.004  1.00 94.45           H  
ATOM   1273  N   VAL A  81     -14.066  -7.628  -2.706  1.00 92.56           N  
ATOM   1274  H   VAL A  81     -15.046  -7.533  -2.930  1.00 92.56           H  
ATOM   1275  CA  VAL A  81     -13.608  -7.315  -1.336  1.00 92.56           C  
ATOM   1276  HA  VAL A  81     -12.819  -6.566  -1.405  1.00 92.56           H  
ATOM   1277  C   VAL A  81     -12.992  -8.522  -0.619  1.00 92.56           C  
ATOM   1278  CB  VAL A  81     -14.732  -6.717  -0.477  1.00 92.56           C  
ATOM   1279  HB  VAL A  81     -14.337  -6.496   0.514  1.00 92.56           H  
ATOM   1280  O   VAL A  81     -12.320  -8.366   0.398  1.00 92.56           O  
ATOM   1281  CG1 VAL A  81     -15.239  -5.399  -1.071  1.00 92.56           C  
ATOM   1282 HG11 VAL A  81     -15.977  -4.955  -0.403  1.00 92.56           H  
ATOM   1283 HG12 VAL A  81     -15.693  -5.559  -2.049  1.00 92.56           H  
ATOM   1284 HG13 VAL A  81     -14.405  -4.706  -1.180  1.00 92.56           H  
ATOM   1285  CG2 VAL A  81     -15.927  -7.664  -0.313  1.00 92.56           C  
ATOM   1286 HG21 VAL A  81     -16.696  -7.157   0.268  1.00 92.56           H  
ATOM   1287 HG22 VAL A  81     -15.609  -8.561   0.219  1.00 92.56           H  
ATOM   1288 HG23 VAL A  81     -16.335  -7.944  -1.284  1.00 92.56           H  
ATOM   1289  N   CYS A  82     -13.238  -9.720  -1.149  1.00 90.50           N  
ATOM   1290  H   CYS A  82     -13.779  -9.765  -2.000  1.00 90.50           H  
ATOM   1291  CA  CYS A  82     -12.709 -10.981  -0.662  1.00 90.50           C  
ATOM   1292  HA  CYS A  82     -12.569 -10.897   0.416  1.00 90.50           H  
ATOM   1293  C   CYS A  82     -11.384 -11.373  -1.337  1.00 90.50           C  
ATOM   1294  CB  CYS A  82     -13.759 -12.056  -0.891  1.00 90.50           C  
ATOM   1295  HB2 CYS A  82     -13.480 -12.943  -0.322  1.00 90.50           H  
ATOM   1296  HB3 CYS A  82     -13.730 -12.333  -1.945  1.00 90.50           H  
ATOM   1297  O   CYS A  82     -10.742 -12.334  -0.922  1.00 90.50           O  
ATOM   1298  SG  CYS A  82     -15.465 -11.572  -0.507  1.00 90.50           S  
ATOM   1299  N   SER A  83     -10.981 -10.651  -2.382  1.00 93.33           N  
ATOM   1300  H   SER A  83     -11.518  -9.839  -2.652  1.00 93.33           H  
ATOM   1301  CA  SER A  83      -9.794 -10.938  -3.170  1.00 93.33           C  
ATOM   1302  HA  SER A  83      -9.153 -11.565  -2.550  1.00 93.33           H  
ATOM   1303  C   SER A  83      -9.007  -9.652  -3.465  1.00 93.33           C  
ATOM   1304  CB  SER A  83     -10.174 -11.754  -4.416  1.00 93.33           C  
ATOM   1305  HB2 SER A  83     -10.841 -12.572  -4.143  1.00 93.33           H  
ATOM   1306  HB3 SER A  83     -10.656 -11.126  -5.166  1.00 93.33           H  
ATOM   1307  O   SER A  83      -8.720  -8.881  -2.542  1.00 93.33           O  
ATOM   1308  OG  SER A  83      -8.972 -12.283  -4.908  1.00 93.33           O  
ATOM   1309  HG  SER A  83      -9.101 -12.691  -5.768  1.00 93.33           H  
ATOM   1310  N   ASP A  84      -8.658  -9.409  -4.726  1.00 94.81           N  
ATOM   1311  H   ASP A  84      -8.777 -10.158  -5.393  1.00 94.81           H  
ATOM   1312  CA  ASP A  84      -8.071  -8.164  -5.198  1.00 94.81           C  
ATOM   1313  HA  ASP A  84      -7.465  -7.742  -4.396  1.00 94.81           H  
ATOM   1314  C   ASP A  84      -9.166  -7.163  -5.585  1.00 94.81           C  
ATOM   1315  CB  ASP A  84      -7.165  -8.443  -6.401  1.00 94.81           C  
ATOM   1316  HB2 ASP A  84      -7.720  -9.025  -7.137  1.00 94.81           H  
ATOM   1317  HB3 ASP A  84      -6.895  -7.485  -6.846  1.00 94.81           H  
ATOM   1318  O   ASP A  84     -10.047  -7.480  -6.394  1.00 94.81           O  
ATOM   1319  CG  ASP A  84      -5.871  -9.177  -6.079  1.00 94.81           C  
ATOM   1320  OD1 ASP A  84      -5.669  -9.617  -4.929  1.00 94.81           O  
ATOM   1321  OD2 ASP A  84      -4.979  -9.192  -6.957  1.00 94.81           O  
ATOM   1322  N   TYR A  85      -9.106  -5.936  -5.060  1.00 97.04           N  
ATOM   1323  H   TYR A  85      -8.341  -5.704  -4.442  1.00 97.04           H  
ATOM   1324  CA  TYR A  85     -10.095  -4.907  -5.391  1.00 97.04           C  
ATOM   1325  HA  TYR A  85     -10.357  -5.028  -6.442  1.00 97.04           H  
ATOM   1326  C   TYR A  85      -9.604  -3.472  -5.231  1.00 97.04           C  
ATOM   1327  CB  TYR A  85     -11.382  -5.107  -4.575  1.00 97.04           C  
ATOM   1328  HB2 TYR A  85     -12.194  -4.566  -5.061  1.00 97.04           H  
ATOM   1329  HB3 TYR A  85     -11.657  -6.161  -4.623  1.00 97.04           H  
ATOM   1330  O   TYR A  85      -8.635  -3.177  -4.523  1.00 97.04           O  
ATOM   1331  CG  TYR A  85     -11.331  -4.662  -3.128  1.00 97.04           C  
ATOM   1332  CD1 TYR A  85     -10.712  -5.472  -2.159  1.00 97.04           C  
ATOM   1333  HD1 TYR A  85     -10.275  -6.417  -2.448  1.00 97.04           H  
ATOM   1334  CD2 TYR A  85     -11.937  -3.446  -2.753  1.00 97.04           C  
ATOM   1335  HD2 TYR A  85     -12.428  -2.839  -3.499  1.00 97.04           H  
ATOM   1336  CE1 TYR A  85     -10.721  -5.078  -0.808  1.00 97.04           C  
ATOM   1337  HE1 TYR A  85     -10.286  -5.711  -0.049  1.00 97.04           H  
ATOM   1338  CE2 TYR A  85     -11.918  -3.032  -1.409  1.00 97.04           C  
ATOM   1339  HE2 TYR A  85     -12.390  -2.107  -1.113  1.00 97.04           H  
ATOM   1340  OH  TYR A  85     -11.353  -3.507   0.869  1.00 97.04           O  
ATOM   1341  HH  TYR A  85     -11.495  -2.567   0.999  1.00 97.04           H  
ATOM   1342  CZ  TYR A  85     -11.322  -3.860  -0.437  1.00 97.04           C  
ATOM   1343  N   TRP A  86     -10.347  -2.584  -5.886  1.00 98.30           N  
ATOM   1344  H   TRP A  86     -11.110  -2.946  -6.439  1.00 98.30           H  
ATOM   1345  CA  TRP A  86     -10.337  -1.145  -5.678  1.00 98.30           C  
ATOM   1346  HA  TRP A  86      -9.598  -0.880  -4.922  1.00 98.30           H  
ATOM   1347  C   TRP A  86     -11.722  -0.717  -5.206  1.00 98.30           C  
ATOM   1348  CB  TRP A  86      -9.984  -0.446  -6.990  1.00 98.30           C  
ATOM   1349  HB2 TRP A  86     -10.750  -0.669  -7.732  1.00 98.30           H  
ATOM   1350  HB3 TRP A  86      -9.041  -0.846  -7.361  1.00 98.30           H  
ATOM   1351  O   TRP A  86     -12.712  -0.971  -5.895  1.00 98.30           O  
ATOM   1352  CG  TRP A  86      -9.840   1.035  -6.860  1.00 98.30           C  
ATOM   1353  CD1 TRP A  86     -10.717   1.971  -7.287  1.00 98.30           C  
ATOM   1354  HD1 TRP A  86     -11.648   1.760  -7.793  1.00 98.30           H  
ATOM   1355  CD2 TRP A  86      -8.726   1.768  -6.278  1.00 98.30           C  
ATOM   1356  CE2 TRP A  86      -8.976   3.162  -6.408  1.00 98.30           C  
ATOM   1357  CE3 TRP A  86      -7.515   1.385  -5.673  1.00 98.30           C  
ATOM   1358  HE3 TRP A  86      -7.335   0.331  -5.517  1.00 98.30           H  
ATOM   1359  NE1 TRP A  86     -10.217   3.230  -7.000  1.00 98.30           N  
ATOM   1360  HE1 TRP A  86     -10.640   4.101  -7.286  1.00 98.30           H  
ATOM   1361  CH2 TRP A  86      -6.829   3.714  -5.445  1.00 98.30           C  
ATOM   1362  HH2 TRP A  86      -6.091   4.445  -5.148  1.00 98.30           H  
ATOM   1363  CZ2 TRP A  86      -8.048   4.129  -5.998  1.00 98.30           C  
ATOM   1364  HZ2 TRP A  86      -8.251   5.182  -6.120  1.00 98.30           H  
ATOM   1365  CZ3 TRP A  86      -6.565   2.346  -5.278  1.00 98.30           C  
ATOM   1366  HZ3 TRP A  86      -5.624   2.043  -4.842  1.00 98.30           H  
ATOM   1367  N   LEU A  87     -11.813  -0.067  -4.046  1.00 98.12           N  
ATOM   1368  H   LEU A  87     -10.967   0.081  -3.515  1.00 98.12           H  
ATOM   1369  CA  LEU A  87     -13.101   0.320  -3.463  1.00 98.12           C  
ATOM   1370  HA  LEU A  87     -13.711  -0.577  -3.357  1.00 98.12           H  
ATOM   1371  C   LEU A  87     -13.867   1.284  -4.371  1.00 98.12           C  
ATOM   1372  CB  LEU A  87     -12.856   0.926  -2.073  1.00 98.12           C  
ATOM   1373  HB2 LEU A  87     -12.374   0.163  -1.463  1.00 98.12           H  
ATOM   1374  HB3 LEU A  87     -12.182   1.776  -2.182  1.00 98.12           H  
ATOM   1375  O   LEU A  87     -15.076   1.148  -4.498  1.00 98.12           O  
ATOM   1376  CG  LEU A  87     -14.115   1.397  -1.325  1.00 98.12           C  
ATOM   1377  HG  LEU A  87     -14.631   2.144  -1.927  1.00 98.12           H  
ATOM   1378  CD1 LEU A  87     -15.084   0.252  -1.035  1.00 98.12           C  
ATOM   1379 HD11 LEU A  87     -15.465  -0.163  -1.968  1.00 98.12           H  
ATOM   1380 HD12 LEU A  87     -15.935   0.627  -0.465  1.00 98.12           H  
ATOM   1381 HD13 LEU A  87     -14.584  -0.534  -0.468  1.00 98.12           H  
ATOM   1382  CD2 LEU A  87     -13.714   2.045   0.001  1.00 98.12           C  
ATOM   1383 HD21 LEU A  87     -13.060   2.896  -0.187  1.00 98.12           H  
ATOM   1384 HD22 LEU A  87     -13.192   1.324   0.630  1.00 98.12           H  
ATOM   1385 HD23 LEU A  87     -14.603   2.398   0.523  1.00 98.12           H  
ATOM   1386  N   GLY A  88     -13.163   2.218  -5.013  1.00 98.36           N  
ATOM   1387  H   GLY A  88     -12.162   2.214  -4.876  1.00 98.36           H  
ATOM   1388  CA  GLY A  88     -13.727   3.246  -5.884  1.00 98.36           C  
ATOM   1389  HA2 GLY A  88     -14.808   3.134  -5.965  1.00 98.36           H  
ATOM   1390  HA3 GLY A  88     -13.309   3.118  -6.883  1.00 98.36           H  
ATOM   1391  C   GLY A  88     -13.434   4.655  -5.374  1.00 98.36           C  
ATOM   1392  O   GLY A  88     -13.700   4.966  -4.214  1.00 98.36           O  
ATOM   1393  N   ASN A  89     -12.925   5.531  -6.242  1.00 98.38           N  
ATOM   1394  H   ASN A  89     -12.712   5.199  -7.172  1.00 98.38           H  
ATOM   1395  CA  ASN A  89     -12.492   6.888  -5.882  1.00 98.38           C  
ATOM   1396  HA  ASN A  89     -11.683   6.826  -5.154  1.00 98.38           H  
ATOM   1397  C   ASN A  89     -13.619   7.703  -5.243  1.00 98.38           C  
ATOM   1398  CB  ASN A  89     -11.973   7.622  -7.129  1.00 98.38           C  
ATOM   1399  HB2 ASN A  89     -12.767   7.719  -7.870  1.00 98.38           H  
ATOM   1400  HB3 ASN A  89     -11.664   8.618  -6.814  1.00 98.38           H  
ATOM   1401  O   ASN A  89     -13.392   8.427  -4.277  1.00 98.38           O  
ATOM   1402  CG  ASN A  89     -10.764   6.989  -7.781  1.00 98.38           C  
ATOM   1403  ND2 ASN A  89     -10.363   7.459  -8.935  1.00 98.38           N  
ATOM   1404 HD21 ASN A  89      -9.478   7.105  -9.270  1.00 98.38           H  
ATOM   1405 HD22 ASN A  89     -10.783   8.297  -9.310  1.00 98.38           H  
ATOM   1406  OD1 ASN A  89     -10.180   6.055  -7.277  1.00 98.38           O  
ATOM   1407  N   LYS A  90     -14.854   7.525  -5.733  1.00 97.52           N  
ATOM   1408  H   LYS A  90     -14.968   6.865  -6.488  1.00 97.52           H  
ATOM   1409  CA  LYS A  90     -16.049   8.141  -5.147  1.00 97.52           C  
ATOM   1410  HA  LYS A  90     -15.953   9.226  -5.180  1.00 97.52           H  
ATOM   1411  C   LYS A  90     -16.203   7.770  -3.670  1.00 97.52           C  
ATOM   1412  CB  LYS A  90     -17.269   7.696  -5.966  1.00 97.52           C  
ATOM   1413  HB2 LYS A  90     -17.279   6.607  -6.003  1.00 97.52           H  
ATOM   1414  HB3 LYS A  90     -17.175   8.074  -6.984  1.00 97.52           H  
ATOM   1415  O   LYS A  90     -16.528   8.625  -2.860  1.00 97.52           O  
ATOM   1416  CG  LYS A  90     -18.600   8.173  -5.366  1.00 97.52           C  
ATOM   1417  HG2 LYS A  90     -18.654   9.262  -5.388  1.00 97.52           H  
ATOM   1418  HG3 LYS A  90     -18.673   7.836  -4.332  1.00 97.52           H  
ATOM   1419  CD  LYS A  90     -19.780   7.571  -6.134  1.00 97.52           C  
ATOM   1420  HD2 LYS A  90     -19.900   8.085  -7.088  1.00 97.52           H  
ATOM   1421  HD3 LYS A  90     -19.581   6.516  -6.319  1.00 97.52           H  
ATOM   1422  CE  LYS A  90     -21.047   7.695  -5.284  1.00 97.52           C  
ATOM   1423  HE2 LYS A  90     -20.830   7.305  -4.290  1.00 97.52           H  
ATOM   1424  HE3 LYS A  90     -21.306   8.748  -5.181  1.00 97.52           H  
ATOM   1425  NZ  LYS A  90     -22.166   6.929  -5.886  1.00 97.52           N  
ATOM   1426  HZ1 LYS A  90     -22.392   7.289  -6.802  1.00 97.52           H  
ATOM   1427  HZ2 LYS A  90     -22.985   6.978  -5.297  1.00 97.52           H  
ATOM   1428  HZ3 LYS A  90     -21.901   5.959  -5.984  1.00 97.52           H  
ATOM   1429  N   TYR A  91     -16.007   6.504  -3.318  1.00 97.14           N  
ATOM   1430  H   TYR A  91     -15.641   5.856  -4.001  1.00 97.14           H  
ATOM   1431  CA  TYR A  91     -16.190   6.035  -1.946  1.00 97.14           C  
ATOM   1432  HA  TYR A  91     -17.079   6.502  -1.521  1.00 97.14           H  
ATOM   1433  C   TYR A  91     -15.015   6.410  -1.052  1.00 97.14           C  
ATOM   1434  CB  TYR A  91     -16.397   4.527  -1.952  1.00 97.14           C  
ATOM   1435  HB2 TYR A  91     -15.484   4.067  -2.330  1.00 97.14           H  
ATOM   1436  HB3 TYR A  91     -16.551   4.182  -0.930  1.00 97.14           H  
ATOM   1437  O   TYR A  91     -15.235   6.746   0.104  1.00 97.14           O  
ATOM   1438  CG  TYR A  91     -17.568   4.080  -2.798  1.00 97.14           C  
ATOM   1439  CD1 TYR A  91     -18.876   4.478  -2.474  1.00 97.14           C  
ATOM   1440  HD1 TYR A  91     -19.047   5.121  -1.623  1.00 97.14           H  
ATOM   1441  CD2 TYR A  91     -17.347   3.272  -3.921  1.00 97.14           C  
ATOM   1442  HD2 TYR A  91     -16.336   3.017  -4.200  1.00 97.14           H  
ATOM   1443  CE1 TYR A  91     -19.959   4.021  -3.245  1.00 97.14           C  
ATOM   1444  HE1 TYR A  91     -20.964   4.326  -2.992  1.00 97.14           H  
ATOM   1445  CE2 TYR A  91     -18.428   2.780  -4.668  1.00 97.14           C  
ATOM   1446  HE2 TYR A  91     -18.262   2.093  -5.484  1.00 97.14           H  
ATOM   1447  OH  TYR A  91     -20.799   2.643  -5.014  1.00 97.14           O  
ATOM   1448  HH  TYR A  91     -21.600   2.664  -4.485  1.00 97.14           H  
ATOM   1449  CZ  TYR A  91     -19.741   3.140  -4.323  1.00 97.14           C  
ATOM   1450  N   ILE A  92     -13.793   6.407  -1.593  1.00 97.49           N  
ATOM   1451  H   ILE A  92     -13.686   6.086  -2.544  1.00 97.49           H  
ATOM   1452  CA  ILE A  92     -12.605   6.881  -0.875  1.00 97.49           C  
ATOM   1453  HA  ILE A  92     -12.512   6.317   0.053  1.00 97.49           H  
ATOM   1454  C   ILE A  92     -12.791   8.352  -0.486  1.00 97.49           C  
ATOM   1455  CB  ILE A  92     -11.325   6.652  -1.707  1.00 97.49           C  
ATOM   1456  HB  ILE A  92     -11.420   7.190  -2.651  1.00 97.49           H  
ATOM   1457  O   ILE A  92     -12.641   8.674   0.687  1.00 97.49           O  
ATOM   1458  CG1 ILE A  92     -11.116   5.148  -2.002  1.00 97.49           C  
ATOM   1459 HG12 ILE A  92     -10.793   4.648  -1.088  1.00 97.49           H  
ATOM   1460 HG13 ILE A  92     -12.054   4.684  -2.307  1.00 97.49           H  
ATOM   1461  CG2 ILE A  92     -10.102   7.195  -0.946  1.00 97.49           C  
ATOM   1462 HG21 ILE A  92      -9.188   7.018  -1.513  1.00 97.49           H  
ATOM   1463 HG22 ILE A  92     -10.015   6.707   0.025  1.00 97.49           H  
ATOM   1464 HG23 ILE A  92     -10.189   8.271  -0.791  1.00 97.49           H  
ATOM   1465  CD1 ILE A  92     -10.099   4.869  -3.116  1.00 97.49           C  
ATOM   1466 HD11 ILE A  92     -10.385   5.393  -4.028  1.00 97.49           H  
ATOM   1467 HD12 ILE A  92     -10.082   3.800  -3.327  1.00 97.49           H  
ATOM   1468 HD13 ILE A  92      -9.099   5.186  -2.817  1.00 97.49           H  
ATOM   1469  N   ASN A  93     -13.215   9.206  -1.426  1.00 96.61           N  
ATOM   1470  H   ASN A  93     -13.289   8.885  -2.381  1.00 96.61           H  
ATOM   1471  CA  ASN A  93     -13.557  10.604  -1.151  1.00 96.61           C  
ATOM   1472  HA  ASN A  93     -12.690  11.106  -0.723  1.00 96.61           H  
ATOM   1473  C   ASN A  93     -14.687  10.730  -0.111  1.00 96.61           C  
ATOM   1474  CB  ASN A  93     -13.905  11.291  -2.483  1.00 96.61           C  
ATOM   1475  HB2 ASN A  93     -14.600  10.669  -3.048  1.00 96.61           H  
ATOM   1476  HB3 ASN A  93     -12.994  11.423  -3.068  1.00 96.61           H  
ATOM   1477  O   ASN A  93     -14.527  11.453   0.857  1.00 96.61           O  
ATOM   1478  CG  ASN A  93     -14.557  12.649  -2.287  1.00 96.61           C  
ATOM   1479  ND2 ASN A  93     -13.825  13.648  -1.872  1.00 96.61           N  
ATOM   1480 HD21 ASN A  93     -14.287  14.517  -1.643  1.00 96.61           H  
ATOM   1481 HD22 ASN A  93     -12.844  13.513  -1.673  1.00 96.61           H  
ATOM   1482  OD1 ASN A  93     -15.747  12.806  -2.508  1.00 96.61           O  
ATOM   1483  N   LEU A  94     -15.792   9.983  -0.245  1.00 95.22           N  
ATOM   1484  H   LEU A  94     -15.891   9.429  -1.084  1.00 95.22           H  
ATOM   1485  CA  LEU A  94     -16.913  10.038   0.713  1.00 95.22           C  
ATOM   1486  HA  LEU A  94     -17.228  11.077   0.813  1.00 95.22           H  
ATOM   1487  C   LEU A  94     -16.567   9.566   2.137  1.00 95.22           C  
ATOM   1488  CB  LEU A  94     -18.078   9.178   0.187  1.00 95.22           C  
ATOM   1489  HB2 LEU A  94     -18.780   9.001   1.002  1.00 95.22           H  
ATOM   1490  HB3 LEU A  94     -17.675   8.210  -0.109  1.00 95.22           H  
ATOM   1491  O   LEU A  94     -17.339   9.823   3.066  1.00 95.22           O  
ATOM   1492  CG  LEU A  94     -18.869   9.783  -0.982  1.00 95.22           C  
ATOM   1493  HG  LEU A  94     -18.197  10.087  -1.785  1.00 95.22           H  
ATOM   1494  CD1 LEU A  94     -19.841   8.724  -1.518  1.00 95.22           C  
ATOM   1495 HD11 LEU A  94     -19.272   7.860  -1.862  1.00 95.22           H  
ATOM   1496 HD12 LEU A  94     -20.399   9.143  -2.355  1.00 95.22           H  
ATOM   1497 HD13 LEU A  94     -20.530   8.420  -0.730  1.00 95.22           H  
ATOM   1498  CD2 LEU A  94     -19.685  11.004  -0.560  1.00 95.22           C  
ATOM   1499 HD21 LEU A  94     -20.349  10.754   0.267  1.00 95.22           H  
ATOM   1500 HD22 LEU A  94     -19.012  11.803  -0.250  1.00 95.22           H  
ATOM   1501 HD23 LEU A  94     -20.267  11.372  -1.405  1.00 95.22           H  
ATOM   1502  N   ILE A  95     -15.484   8.803   2.301  1.00 94.31           N  
ATOM   1503  H   ILE A  95     -14.920   8.608   1.485  1.00 94.31           H  
ATOM   1504  CA  ILE A  95     -14.985   8.364   3.607  1.00 94.31           C  
ATOM   1505  HA  ILE A  95     -15.806   8.363   4.324  1.00 94.31           H  
ATOM   1506  C   ILE A  95     -13.962   9.375   4.125  1.00 94.31           C  
ATOM   1507  CB  ILE A  95     -14.426   6.925   3.536  1.00 94.31           C  
ATOM   1508  HB  ILE A  95     -13.672   6.888   2.750  1.00 94.31           H  
ATOM   1509  O   ILE A  95     -14.132   9.870   5.232  1.00 94.31           O  
ATOM   1510  CG1 ILE A  95     -15.550   5.914   3.204  1.00 94.31           C  
ATOM   1511 HG12 ILE A  95     -16.187   6.303   2.410  1.00 94.31           H  
ATOM   1512 HG13 ILE A  95     -16.179   5.767   4.082  1.00 94.31           H  
ATOM   1513  CG2 ILE A  95     -13.763   6.532   4.874  1.00 94.31           C  
ATOM   1514 HG21 ILE A  95     -12.925   7.194   5.089  1.00 94.31           H  
ATOM   1515 HG22 ILE A  95     -13.371   5.515   4.832  1.00 94.31           H  
ATOM   1516 HG23 ILE A  95     -14.484   6.611   5.688  1.00 94.31           H  
ATOM   1517  CD1 ILE A  95     -15.004   4.558   2.740  1.00 94.31           C  
ATOM   1518 HD11 ILE A  95     -14.455   4.083   3.553  1.00 94.31           H  
ATOM   1519 HD12 ILE A  95     -15.827   3.906   2.446  1.00 94.31           H  
ATOM   1520 HD13 ILE A  95     -14.342   4.698   1.886  1.00 94.31           H  
ATOM   1521  N   ALA A  96     -12.928   9.681   3.339  1.00 90.67           N  
ATOM   1522  H   ALA A  96     -12.911   9.306   2.401  1.00 90.67           H  
ATOM   1523  CA  ALA A  96     -11.829  10.575   3.692  1.00 90.67           C  
ATOM   1524  HA  ALA A  96     -11.827  10.718   4.773  1.00 90.67           H  
ATOM   1525  C   ALA A  96     -12.010  11.973   3.075  1.00 90.67           C  
ATOM   1526  CB  ALA A  96     -10.501   9.908   3.313  1.00 90.67           C  
ATOM   1527  HB1 ALA A  96     -10.370   8.990   3.886  1.00 90.67           H  
ATOM   1528  HB2 ALA A  96      -9.680  10.585   3.550  1.00 90.67           H  
ATOM   1529  HB3 ALA A  96     -10.484   9.691   2.245  1.00 90.67           H  
ATOM   1530  O   ALA A  96     -11.175  12.423   2.293  1.00 90.67           O  
ATOM   1531  N   ASP A  97     -13.105  12.645   3.436  1.00 77.44           N  
ATOM   1532  H   ASP A  97     -13.750  12.214   4.083  1.00 77.44           H  
ATOM   1533  CA  ASP A  97     -13.467  13.995   2.972  1.00 77.44           C  
ATOM   1534  HA  ASP A  97     -13.031  14.147   1.985  1.00 77.44           H  
ATOM   1535  C   ASP A  97     -12.927  15.124   3.871  1.00 77.44           C  
ATOM   1536  CB  ASP A  97     -14.998  14.108   2.827  1.00 77.44           C  
ATOM   1537  HB2 ASP A  97     -15.232  15.059   2.348  1.00 77.44           H  
ATOM   1538  HB3 ASP A  97     -15.366  13.327   2.161  1.00 77.44           H  
ATOM   1539  O   ASP A  97     -13.336  16.278   3.754  1.00 77.44           O  
ATOM   1540  CG  ASP A  97     -15.787  14.021   4.144  1.00 77.44           C  
ATOM   1541  OD1 ASP A  97     -15.192  13.714   5.210  1.00 77.44           O  
ATOM   1542  OD2 ASP A  97     -17.026  14.210   4.079  1.00 77.44           O  
ATOM   1543  N   SER A  98     -12.050  14.794   4.821  1.00 76.99           N  
ATOM   1544  H   SER A  98     -11.673  13.857   4.802  1.00 76.99           H  
ATOM   1545  CA  SER A  98     -11.453  15.756   5.744  1.00 76.99           C  
ATOM   1546  HA  SER A  98     -11.395  16.723   5.245  1.00 76.99           H  
ATOM   1547  C   SER A  98     -10.032  15.361   6.119  1.00 76.99           C  
ATOM   1548  CB  SER A  98     -12.319  15.915   7.005  1.00 76.99           C  
ATOM   1549  HB2 SER A  98     -11.830  16.604   7.693  1.00 76.99           H  
ATOM   1550  HB3 SER A  98     -13.278  16.344   6.713  1.00 76.99           H  
ATOM   1551  O   SER A  98      -9.671  14.183   6.112  1.00 76.99           O  
ATOM   1552  OG  SER A  98     -12.553  14.678   7.660  1.00 76.99           O  
ATOM   1553  HG  SER A  98     -13.071  14.180   7.024  1.00 76.99           H  
ATOM   1554  N   ASP A  99      -9.269  16.342   6.596  1.00 79.18           N  
ATOM   1555  H   ASP A  99      -9.634  17.282   6.544  1.00 79.18           H  
ATOM   1556  CA  ASP A  99      -7.898  16.219   7.108  1.00 79.18           C  
ATOM   1557  HA  ASP A  99      -7.283  15.813   6.304  1.00 79.18           H  
ATOM   1558  C   ASP A  99      -7.741  15.291   8.331  1.00 79.18           C  
ATOM   1559  CB  ASP A  99      -7.383  17.631   7.442  1.00 79.18           C  
ATOM   1560  HB2 ASP A  99      -7.609  18.304   6.615  1.00 79.18           H  
ATOM   1561  HB3 ASP A  99      -6.298  17.583   7.534  1.00 79.18           H  
ATOM   1562  O   ASP A  99      -6.655  15.174   8.903  1.00 79.18           O  
ATOM   1563  CG  ASP A  99      -7.959  18.220   8.743  1.00 79.18           C  
ATOM   1564  OD1 ASP A  99      -9.096  17.859   9.139  1.00 79.18           O  
ATOM   1565  OD2 ASP A  99      -7.228  18.998   9.394  1.00 79.18           O  
ATOM   1566  N   LYS A 100      -8.826  14.643   8.766  1.00 91.63           N  
ATOM   1567  H   LYS A 100      -9.654  14.775   8.202  1.00 91.63           H  
ATOM   1568  CA  LYS A 100      -8.916  13.785   9.950  1.00 91.63           C  
ATOM   1569  HA  LYS A 100      -8.180  14.130  10.677  1.00 91.63           H  
ATOM   1570  C   LYS A 100      -8.591  12.328   9.671  1.00 91.63           C  
ATOM   1571  CB  LYS A 100     -10.316  13.902  10.567  1.00 91.63           C  
ATOM   1572  HB2 LYS A 100     -10.385  13.245  11.434  1.00 91.63           H  
ATOM   1573  HB3 LYS A 100     -11.059  13.589   9.833  1.00 91.63           H  
ATOM   1574  O   LYS A 100      -8.601  11.551  10.624  1.00 91.63           O  
ATOM   1575  CG  LYS A 100     -10.606  15.334  11.016  1.00 91.63           C  
ATOM   1576  HG2 LYS A 100     -10.590  15.995  10.150  1.00 91.63           H  
ATOM   1577  HG3 LYS A 100      -9.846  15.656  11.728  1.00 91.63           H  
ATOM   1578  CD  LYS A 100     -11.987  15.427  11.660  1.00 91.63           C  
ATOM   1579  HD2 LYS A 100     -12.023  14.808  12.557  1.00 91.63           H  
ATOM   1580  HD3 LYS A 100     -12.733  15.091  10.940  1.00 91.63           H  
ATOM   1581  CE  LYS A 100     -12.224  16.894  12.012  1.00 91.63           C  
ATOM   1582  HE2 LYS A 100     -12.024  17.489  11.121  1.00 91.63           H  
ATOM   1583  HE3 LYS A 100     -11.504  17.199  12.771  1.00 91.63           H  
ATOM   1584  NZ  LYS A 100     -13.613  17.121  12.473  1.00 91.63           N  
ATOM   1585  HZ1 LYS A 100     -13.748  18.105  12.660  1.00 91.63           H  
ATOM   1586  HZ2 LYS A 100     -13.806  16.587  13.308  1.00 91.63           H  
ATOM   1587  HZ3 LYS A 100     -14.253  16.853  11.739  1.00 91.63           H  
ATOM   1588  N   TYR A 101      -8.335  11.938   8.429  1.00 96.24           N  
ATOM   1589  H   TYR A 101      -8.336  12.624   7.688  1.00 96.24           H  
ATOM   1590  CA  TYR A 101      -8.005  10.559   8.087  1.00 96.24           C  
ATOM   1591  HA  TYR A 101      -8.348   9.908   8.892  1.00 96.24           H  
ATOM   1592  C   TYR A 101      -6.499  10.349   7.989  1.00 96.24           C  
ATOM   1593  CB  TYR A 101      -8.773  10.118   6.839  1.00 96.24           C  
ATOM   1594  HB2 TYR A 101      -8.699  10.885   6.068  1.00 96.24           H  
ATOM   1595  HB3 TYR A 101      -8.324   9.206   6.445  1.00 96.24           H  
ATOM   1596  O   TYR A 101      -5.746  11.238   7.601  1.00 96.24           O  
ATOM   1597  CG  TYR A 101     -10.231   9.853   7.154  1.00 96.24           C  
ATOM   1598  CD1 TYR A 101     -10.676   8.535   7.373  1.00 96.24           C  
ATOM   1599  HD1 TYR A 101      -9.986   7.713   7.250  1.00 96.24           H  
ATOM   1600  CD2 TYR A 101     -11.131  10.930   7.265  1.00 96.24           C  
ATOM   1601  HD2 TYR A 101     -10.797  11.936   7.056  1.00 96.24           H  
ATOM   1602  CE1 TYR A 101     -12.019   8.292   7.720  1.00 96.24           C  
ATOM   1603  HE1 TYR A 101     -12.386   7.285   7.857  1.00 96.24           H  
ATOM   1604  CE2 TYR A 101     -12.478  10.690   7.584  1.00 96.24           C  
ATOM   1605  HE2 TYR A 101     -13.183  11.509   7.600  1.00 96.24           H  
ATOM   1606  OH  TYR A 101     -14.235   9.130   8.054  1.00 96.24           O  
ATOM   1607  HH  TYR A 101     -14.747   9.857   7.692  1.00 96.24           H  
ATOM   1608  CZ  TYR A 101     -12.922   9.369   7.812  1.00 96.24           C  
ATOM   1609  N   GLU A 102      -6.074   9.156   8.384  1.00 96.99           N  
ATOM   1610  H   GLU A 102      -6.763   8.482   8.688  1.00 96.99           H  
ATOM   1611  CA  GLU A 102      -4.722   8.653   8.175  1.00 96.99           C  
ATOM   1612  HA  GLU A 102      -4.112   9.435   7.723  1.00 96.99           H  
ATOM   1613  C   GLU A 102      -4.760   7.488   7.188  1.00 96.99           C  
ATOM   1614  CB  GLU A 102      -4.047   8.277   9.509  1.00 96.99           C  
ATOM   1615  HB2 GLU A 102      -3.061   7.866   9.292  1.00 96.99           H  
ATOM   1616  HB3 GLU A 102      -3.909   9.190  10.089  1.00 96.99           H  
ATOM   1617  O   GLU A 102      -5.737   6.730   7.138  1.00 96.99           O  
ATOM   1618  CG  GLU A 102      -4.828   7.260  10.362  1.00 96.99           C  
ATOM   1619  HG2 GLU A 102      -4.970   6.344   9.789  1.00 96.99           H  
ATOM   1620  HG3 GLU A 102      -5.811   7.672  10.589  1.00 96.99           H  
ATOM   1621  CD  GLU A 102      -4.149   6.918  11.699  1.00 96.99           C  
ATOM   1622  OE1 GLU A 102      -4.833   6.322  12.573  1.00 96.99           O  
ATOM   1623  OE2 GLU A 102      -2.969   7.246  11.913  1.00 96.99           O  
ATOM   1624  N   LEU A 103      -3.682   7.350   6.422  1.00 98.07           N  
ATOM   1625  H   LEU A 103      -2.915   7.989   6.576  1.00 98.07           H  
ATOM   1626  CA  LEU A 103      -3.455   6.249   5.495  1.00 98.07           C  
ATOM   1627  HA  LEU A 103      -4.378   5.683   5.371  1.00 98.07           H  
ATOM   1628  C   LEU A 103      -2.402   5.311   6.072  1.00 98.07           C  
ATOM   1629  CB  LEU A 103      -3.055   6.817   4.122  1.00 98.07           C  
ATOM   1630  HB2 LEU A 103      -3.945   7.261   3.677  1.00 98.07           H  
ATOM   1631  HB3 LEU A 103      -2.325   7.612   4.277  1.00 98.07           H  
ATOM   1632  O   LEU A 103      -1.364   5.748   6.564  1.00 98.07           O  
ATOM   1633  CG  LEU A 103      -2.459   5.814   3.118  1.00 98.07           C  
ATOM   1634  HG  LEU A 103      -1.657   5.246   3.589  1.00 98.07           H  
ATOM   1635  CD1 LEU A 103      -3.528   4.853   2.615  1.00 98.07           C  
ATOM   1636 HD11 LEU A 103      -3.056   4.104   1.981  1.00 98.07           H  
ATOM   1637 HD12 LEU A 103      -4.005   4.344   3.453  1.00 98.07           H  
ATOM   1638 HD13 LEU A 103      -4.277   5.413   2.054  1.00 98.07           H  
ATOM   1639  CD2 LEU A 103      -1.859   6.522   1.904  1.00 98.07           C  
ATOM   1640 HD21 LEU A 103      -2.639   7.002   1.314  1.00 98.07           H  
ATOM   1641 HD22 LEU A 103      -1.149   7.281   2.231  1.00 98.07           H  
ATOM   1642 HD23 LEU A 103      -1.326   5.801   1.283  1.00 98.07           H  
ATOM   1643  N   ARG A 104      -2.638   4.013   5.921  1.00 98.26           N  
ATOM   1644  H   ARG A 104      -3.540   3.739   5.558  1.00 98.26           H  
ATOM   1645  CA  ARG A 104      -1.649   2.961   6.109  1.00 98.26           C  
ATOM   1646  HA  ARG A 104      -0.674   3.409   6.301  1.00 98.26           H  
ATOM   1647  C   ARG A 104      -1.534   2.136   4.834  1.00 98.26           C  
ATOM   1648  CB  ARG A 104      -2.035   2.142   7.342  1.00 98.26           C  
ATOM   1649  HB2 ARG A 104      -3.068   1.803   7.254  1.00 98.26           H  
ATOM   1650  HB3 ARG A 104      -1.952   2.789   8.215  1.00 98.26           H  
ATOM   1651  O   ARG A 104      -2.539   1.743   4.244  1.00 98.26           O  
ATOM   1652  CG  ARG A 104      -1.123   0.932   7.533  1.00 98.26           C  
ATOM   1653  HG2 ARG A 104      -0.082   1.251   7.496  1.00 98.26           H  
ATOM   1654  HG3 ARG A 104      -1.295   0.206   6.737  1.00 98.26           H  
ATOM   1655  CD  ARG A 104      -1.415   0.267   8.875  1.00 98.26           C  
ATOM   1656  HD2 ARG A 104      -2.431  -0.127   8.868  1.00 98.26           H  
ATOM   1657  HD3 ARG A 104      -1.338   1.002   9.677  1.00 98.26           H  
ATOM   1658  NE  ARG A 104      -0.468  -0.830   9.091  1.00 98.26           N  
ATOM   1659  HE  ARG A 104      -0.655  -1.692   8.600  1.00 98.26           H  
ATOM   1660  NH1 ARG A 104       1.234   0.401  10.023  1.00 98.26           N  
ATOM   1661 HH11 ARG A 104       0.755   1.247   9.749  1.00 98.26           H  
ATOM   1662 HH12 ARG A 104       2.218   0.452  10.242  1.00 98.26           H  
ATOM   1663  NH2 ARG A 104       1.507  -1.775   9.629  1.00 98.26           N  
ATOM   1664 HH21 ARG A 104       2.488  -1.674   9.849  1.00 98.26           H  
ATOM   1665 HH22 ARG A 104       1.251  -2.464   8.936  1.00 98.26           H  
ATOM   1666  CZ  ARG A 104       0.743  -0.729   9.597  1.00 98.26           C  
ATOM   1667  N   VAL A 105      -0.302   1.863   4.434  1.00 98.46           N  
ATOM   1668  H   VAL A 105       0.460   2.268   4.959  1.00 98.46           H  
ATOM   1669  CA  VAL A 105       0.055   0.954   3.349  1.00 98.46           C  
ATOM   1670  HA  VAL A 105      -0.860   0.592   2.878  1.00 98.46           H  
ATOM   1671  C   VAL A 105       0.800  -0.215   3.967  1.00 98.46           C  
ATOM   1672  CB  VAL A 105       0.895   1.642   2.261  1.00 98.46           C  
ATOM   1673  HB  VAL A 105       1.892   1.852   2.649  1.00 98.46           H  
ATOM   1674  O   VAL A 105       1.865  -0.026   4.544  1.00 98.46           O  
ATOM   1675  CG1 VAL A 105       1.034   0.726   1.041  1.00 98.46           C  
ATOM   1676 HG11 VAL A 105       1.481  -0.224   1.335  1.00 98.46           H  
ATOM   1677 HG12 VAL A 105       1.689   1.193   0.306  1.00 98.46           H  
ATOM   1678 HG13 VAL A 105       0.058   0.532   0.597  1.00 98.46           H  
ATOM   1679  CG2 VAL A 105       0.269   2.968   1.807  1.00 98.46           C  
ATOM   1680 HG21 VAL A 105      -0.779   2.820   1.544  1.00 98.46           H  
ATOM   1681 HG22 VAL A 105       0.336   3.702   2.609  1.00 98.46           H  
ATOM   1682 HG23 VAL A 105       0.813   3.357   0.946  1.00 98.46           H  
ATOM   1683  N   ASP A 106       0.220  -1.402   3.872  1.00 97.88           N  
ATOM   1684  H   ASP A 106      -0.608  -1.469   3.298  1.00 97.88           H  
ATOM   1685  CA  ASP A 106       0.764  -2.655   4.389  1.00 97.88           C  
ATOM   1686  HA  ASP A 106       1.606  -2.465   5.055  1.00 97.88           H  
ATOM   1687  C   ASP A 106       1.271  -3.490   3.213  1.00 97.88           C  
ATOM   1688  CB  ASP A 106      -0.346  -3.379   5.163  1.00 97.88           C  
ATOM   1689  HB2 ASP A 106      -0.193  -4.457   5.096  1.00 97.88           H  
ATOM   1690  HB3 ASP A 106      -1.307  -3.182   4.688  1.00 97.88           H  
ATOM   1691  O   ASP A 106       0.568  -3.630   2.214  1.00 97.88           O  
ATOM   1692  CG  ASP A 106      -0.424  -2.980   6.637  1.00 97.88           C  
ATOM   1693  OD1 ASP A 106       0.617  -2.779   7.297  1.00 97.88           O  
ATOM   1694  OD2 ASP A 106      -1.552  -2.866   7.168  1.00 97.88           O  
ATOM   1695  N   MET A 107       2.496  -4.006   3.294  1.00 96.86           N  
ATOM   1696  H   MET A 107       3.038  -3.852   4.133  1.00 96.86           H  
ATOM   1697  CA  MET A 107       3.169  -4.657   2.167  1.00 96.86           C  
ATOM   1698  HA  MET A 107       2.431  -4.961   1.424  1.00 96.86           H  
ATOM   1699  C   MET A 107       3.920  -5.908   2.607  1.00 96.86           C  
ATOM   1700  CB  MET A 107       4.149  -3.671   1.513  1.00 96.86           C  
ATOM   1701  HB2 MET A 107       4.826  -3.290   2.277  1.00 96.86           H  
ATOM   1702  HB3 MET A 107       4.740  -4.191   0.759  1.00 96.86           H  
ATOM   1703  O   MET A 107       4.487  -5.961   3.699  1.00 96.86           O  
ATOM   1704  CG  MET A 107       3.435  -2.497   0.842  1.00 96.86           C  
ATOM   1705  HG2 MET A 107       2.882  -2.877  -0.018  1.00 96.86           H  
ATOM   1706  HG3 MET A 107       2.712  -2.067   1.535  1.00 96.86           H  
ATOM   1707  SD  MET A 107       4.526  -1.162   0.298  1.00 96.86           S  
ATOM   1708  CE  MET A 107       4.751  -0.322   1.889  1.00 96.86           C  
ATOM   1709  HE1 MET A 107       3.780  -0.094   2.328  1.00 96.86           H  
ATOM   1710  HE2 MET A 107       5.289   0.612   1.727  1.00 96.86           H  
ATOM   1711  HE3 MET A 107       5.314  -0.961   2.570  1.00 96.86           H  
ATOM   1712  N   THR A 108       4.008  -6.889   1.712  1.00 96.00           N  
ATOM   1713  H   THR A 108       3.496  -6.795   0.846  1.00 96.00           H  
ATOM   1714  CA  THR A 108       4.916  -8.031   1.866  1.00 96.00           C  
ATOM   1715  HA  THR A 108       5.567  -7.836   2.718  1.00 96.00           H  
ATOM   1716  C   THR A 108       5.808  -8.171   0.644  1.00 96.00           C  
ATOM   1717  CB  THR A 108       4.168  -9.335   2.166  1.00 96.00           C  
ATOM   1718  HB  THR A 108       3.464  -9.543   1.360  1.00 96.00           H  
ATOM   1719  O   THR A 108       5.351  -8.047  -0.492  1.00 96.00           O  
ATOM   1720  CG2 THR A 108       5.077 -10.550   2.354  1.00 96.00           C  
ATOM   1721 HG21 THR A 108       5.578 -10.797   1.418  1.00 96.00           H  
ATOM   1722 HG22 THR A 108       4.471 -11.405   2.652  1.00 96.00           H  
ATOM   1723 HG23 THR A 108       5.817 -10.352   3.130  1.00 96.00           H  
ATOM   1724  OG1 THR A 108       3.462  -9.195   3.373  1.00 96.00           O  
ATOM   1725  HG1 THR A 108       4.015  -8.746   4.016  1.00 96.00           H  
ATOM   1726  N   TYR A 109       7.089  -8.439   0.882  1.00 94.87           N  
ATOM   1727  H   TYR A 109       7.396  -8.475   1.844  1.00 94.87           H  
ATOM   1728  CA  TYR A 109       8.074  -8.713  -0.156  1.00 94.87           C  
ATOM   1729  HA  TYR A 109       7.575  -9.152  -1.020  1.00 94.87           H  
ATOM   1730  C   TYR A 109       9.134  -9.693   0.341  1.00 94.87           C  
ATOM   1731  CB  TYR A 109       8.724  -7.398  -0.580  1.00 94.87           C  
ATOM   1732  HB2 TYR A 109       9.150  -6.914   0.299  1.00 94.87           H  
ATOM   1733  HB3 TYR A 109       7.947  -6.741  -0.969  1.00 94.87           H  
ATOM   1734  O   TYR A 109       9.771  -9.459   1.371  1.00 94.87           O  
ATOM   1735  CG  TYR A 109       9.795  -7.552  -1.639  1.00 94.87           C  
ATOM   1736  CD1 TYR A 109      11.113  -7.144  -1.361  1.00 94.87           C  
ATOM   1737  HD1 TYR A 109      11.357  -6.736  -0.391  1.00 94.87           H  
ATOM   1738  CD2 TYR A 109       9.469  -8.071  -2.908  1.00 94.87           C  
ATOM   1739  HD2 TYR A 109       8.459  -8.382  -3.131  1.00 94.87           H  
ATOM   1740  CE1 TYR A 109      12.092  -7.188  -2.368  1.00 94.87           C  
ATOM   1741  HE1 TYR A 109      13.078  -6.794  -2.171  1.00 94.87           H  
ATOM   1742  CE2 TYR A 109      10.456  -8.155  -3.906  1.00 94.87           C  
ATOM   1743  HE2 TYR A 109      10.199  -8.520  -4.890  1.00 94.87           H  
ATOM   1744  OH  TYR A 109      12.689  -7.675  -4.626  1.00 94.87           O  
ATOM   1745  HH  TYR A 109      13.263  -6.908  -4.560  1.00 94.87           H  
ATOM   1746  CZ  TYR A 109      11.758  -7.684  -3.643  1.00 94.87           C  
ATOM   1747  N   LYS A 110       9.341 -10.794  -0.390  1.00 93.87           N  
ATOM   1748  H   LYS A 110       8.649 -10.987  -1.100  1.00 93.87           H  
ATOM   1749  CA  LYS A 110      10.315 -11.853  -0.070  1.00 93.87           C  
ATOM   1750  HA  LYS A 110      10.054 -12.717  -0.681  1.00 93.87           H  
ATOM   1751  C   LYS A 110      10.173 -12.336   1.381  1.00 93.87           C  
ATOM   1752  CB  LYS A 110      11.742 -11.407  -0.461  1.00 93.87           C  
ATOM   1753  HB2 LYS A 110      11.977 -10.462   0.028  1.00 93.87           H  
ATOM   1754  HB3 LYS A 110      12.456 -12.158  -0.123  1.00 93.87           H  
ATOM   1755  O   LYS A 110      11.162 -12.462   2.104  1.00 93.87           O  
ATOM   1756  CG  LYS A 110      11.892 -11.256  -1.984  1.00 93.87           C  
ATOM   1757  HG2 LYS A 110      11.687 -12.221  -2.448  1.00 93.87           H  
ATOM   1758  HG3 LYS A 110      11.157 -10.539  -2.349  1.00 93.87           H  
ATOM   1759  CD  LYS A 110      13.289 -10.781  -2.416  1.00 93.87           C  
ATOM   1760  HD2 LYS A 110      14.053 -11.457  -2.030  1.00 93.87           H  
ATOM   1761  HD3 LYS A 110      13.454  -9.777  -2.023  1.00 93.87           H  
ATOM   1762  CE  LYS A 110      13.326 -10.764  -3.954  1.00 93.87           C  
ATOM   1763  HE2 LYS A 110      13.327 -11.787  -4.330  1.00 93.87           H  
ATOM   1764  HE3 LYS A 110      12.403 -10.299  -4.302  1.00 93.87           H  
ATOM   1765  NZ  LYS A 110      14.461  -9.996  -4.524  1.00 93.87           N  
ATOM   1766  HZ1 LYS A 110      15.367 -10.407  -4.346  1.00 93.87           H  
ATOM   1767  HZ2 LYS A 110      14.330  -9.874  -5.518  1.00 93.87           H  
ATOM   1768  HZ3 LYS A 110      14.414  -9.038  -4.207  1.00 93.87           H  
ATOM   1769  N   ASN A 111       8.928 -12.602   1.793  1.00 91.12           N  
ATOM   1770  H   ASN A 111       8.193 -12.481   1.111  1.00 91.12           H  
ATOM   1771  CA  ASN A 111       8.531 -13.036   3.144  1.00 91.12           C  
ATOM   1772  HA  ASN A 111       7.445 -13.121   3.133  1.00 91.12           H  
ATOM   1773  C   ASN A 111       8.841 -12.035   4.276  1.00 91.12           C  
ATOM   1774  CB  ASN A 111       9.085 -14.443   3.447  1.00 91.12           C  
ATOM   1775  HB2 ASN A 111      10.166 -14.388   3.570  1.00 91.12           H  
ATOM   1776  HB3 ASN A 111       8.662 -14.798   4.386  1.00 91.12           H  
ATOM   1777  O   ASN A 111       8.878 -12.424   5.444  1.00 91.12           O  
ATOM   1778  CG  ASN A 111       8.737 -15.462   2.385  1.00 91.12           C  
ATOM   1779  ND2 ASN A 111       9.710 -16.167   1.858  1.00 91.12           N  
ATOM   1780 HD21 ASN A 111      10.664 -16.023   2.157  1.00 91.12           H  
ATOM   1781 HD22 ASN A 111       9.427 -16.836   1.157  1.00 91.12           H  
ATOM   1782  OD1 ASN A 111       7.597 -15.639   2.008  1.00 91.12           O  
ATOM   1783  N   LYS A 112       9.078 -10.759   3.954  1.00 96.03           N  
ATOM   1784  H   LYS A 112       9.086 -10.496   2.980  1.00 96.03           H  
ATOM   1785  CA  LYS A 112       9.211  -9.675   4.934  1.00 96.03           C  
ATOM   1786  HA  LYS A 112       9.198 -10.090   5.943  1.00 96.03           H  
ATOM   1787  C   LYS A 112       8.033  -8.724   4.833  1.00 96.03           C  
ATOM   1788  CB  LYS A 112      10.526  -8.921   4.736  1.00 96.03           C  
ATOM   1789  HB2 LYS A 112      10.534  -8.057   5.400  1.00 96.03           H  
ATOM   1790  HB3 LYS A 112      10.589  -8.563   3.708  1.00 96.03           H  
ATOM   1791  O   LYS A 112       7.571  -8.432   3.733  1.00 96.03           O  
ATOM   1792  CG  LYS A 112      11.737  -9.804   5.044  1.00 96.03           C  
ATOM   1793  HG2 LYS A 112      11.786 -10.631   4.336  1.00 96.03           H  
ATOM   1794  HG3 LYS A 112      11.650 -10.199   6.056  1.00 96.03           H  
ATOM   1795  CD  LYS A 112      13.007  -8.962   4.932  1.00 96.03           C  
ATOM   1796  HD2 LYS A 112      12.937  -8.120   5.621  1.00 96.03           H  
ATOM   1797  HD3 LYS A 112      13.093  -8.583   3.914  1.00 96.03           H  
ATOM   1798  CE  LYS A 112      14.223  -9.818   5.278  1.00 96.03           C  
ATOM   1799  HE2 LYS A 112      14.075 -10.244   6.271  1.00 96.03           H  
ATOM   1800  HE3 LYS A 112      14.282 -10.639   4.563  1.00 96.03           H  
ATOM   1801  NZ  LYS A 112      15.457  -8.998   5.243  1.00 96.03           N  
ATOM   1802  HZ1 LYS A 112      16.267  -9.559   5.465  1.00 96.03           H  
ATOM   1803  HZ2 LYS A 112      15.382  -8.245   5.912  1.00 96.03           H  
ATOM   1804  HZ3 LYS A 112      15.570  -8.591   4.325  1.00 96.03           H  
ATOM   1805  N   GLU A 113       7.575  -8.250   5.981  1.00 95.95           N  
ATOM   1806  H   GLU A 113       8.055  -8.488   6.837  1.00 95.95           H  
ATOM   1807  CA  GLU A 113       6.483  -7.286   6.093  1.00 95.95           C  
ATOM   1808  HA  GLU A 113       5.891  -7.303   5.178  1.00 95.95           H  
ATOM   1809  C   GLU A 113       7.048  -5.879   6.253  1.00 95.95           C  
ATOM   1810  CB  GLU A 113       5.548  -7.659   7.254  1.00 95.95           C  
ATOM   1811  HB2 GLU A 113       6.108  -7.656   8.189  1.00 95.95           H  
ATOM   1812  HB3 GLU A 113       4.746  -6.923   7.315  1.00 95.95           H  
ATOM   1813  O   GLU A 113       8.051  -5.687   6.940  1.00 95.95           O  
ATOM   1814  CG  GLU A 113       4.938  -9.048   7.019  1.00 95.95           C  
ATOM   1815  HG2 GLU A 113       4.458  -9.047   6.041  1.00 95.95           H  
ATOM   1816  HG3 GLU A 113       5.733  -9.794   6.999  1.00 95.95           H  
ATOM   1817  CD  GLU A 113       3.918  -9.478   8.076  1.00 95.95           C  
ATOM   1818  OE1 GLU A 113       3.096 -10.355   7.719  1.00 95.95           O  
ATOM   1819  OE2 GLU A 113       3.969  -9.015   9.240  1.00 95.95           O  
ATOM   1820  N   TYR A 114       6.395  -4.920   5.609  1.00 97.92           N  
ATOM   1821  H   TYR A 114       5.571  -5.170   5.081  1.00 97.92           H  
ATOM   1822  CA  TYR A 114       6.736  -3.504   5.635  1.00 97.92           C  
ATOM   1823  HA  TYR A 114       7.373  -3.287   6.493  1.00 97.92           H  
ATOM   1824  C   TYR A 114       5.462  -2.681   5.752  1.00 97.92           C  
ATOM   1825  CB  TYR A 114       7.472  -3.112   4.349  1.00 97.92           C  
ATOM   1826  HB2 TYR A 114       6.824  -3.295   3.492  1.00 97.92           H  
ATOM   1827  HB3 TYR A 114       7.680  -2.042   4.382  1.00 97.92           H  
ATOM   1828  O   TYR A 114       4.385  -3.122   5.333  1.00 97.92           O  
ATOM   1829  CG  TYR A 114       8.782  -3.831   4.137  1.00 97.92           C  
ATOM   1830  CD1 TYR A 114       9.950  -3.319   4.727  1.00 97.92           C  
ATOM   1831  HD1 TYR A 114       9.897  -2.423   5.329  1.00 97.92           H  
ATOM   1832  CD2 TYR A 114       8.829  -5.012   3.370  1.00 97.92           C  
ATOM   1833  HD2 TYR A 114       7.921  -5.410   2.942  1.00 97.92           H  
ATOM   1834  CE1 TYR A 114      11.176  -3.978   4.540  1.00 97.92           C  
ATOM   1835  HE1 TYR A 114      12.065  -3.566   4.994  1.00 97.92           H  
ATOM   1836  CE2 TYR A 114      10.054  -5.680   3.184  1.00 97.92           C  
ATOM   1837  HE2 TYR A 114      10.097  -6.583   2.592  1.00 97.92           H  
ATOM   1838  OH  TYR A 114      12.430  -5.765   3.575  1.00 97.92           O  
ATOM   1839  HH  TYR A 114      13.109  -5.173   3.908  1.00 97.92           H  
ATOM   1840  CZ  TYR A 114      11.228  -5.157   3.766  1.00 97.92           C  
ATOM   1841  N   TYR A 115       5.587  -1.460   6.256  1.00 98.22           N  
ATOM   1842  H   TYR A 115       6.482  -1.169   6.622  1.00 98.22           H  
ATOM   1843  CA  TYR A 115       4.494  -0.506   6.233  1.00 98.22           C  
ATOM   1844  HA  TYR A 115       3.865  -0.774   5.383  1.00 98.22           H  
ATOM   1845  C   TYR A 115       4.948   0.935   6.010  1.00 98.22           C  
ATOM   1846  CB  TYR A 115       3.646  -0.639   7.501  1.00 98.22           C  
ATOM   1847  HB2 TYR A 115       3.421  -1.693   7.663  1.00 98.22           H  
ATOM   1848  HB3 TYR A 115       2.697  -0.131   7.330  1.00 98.22           H  
ATOM   1849  O   TYR A 115       6.049   1.349   6.382  1.00 98.22           O  
ATOM   1850  CG  TYR A 115       4.295  -0.063   8.744  1.00 98.22           C  
ATOM   1851  CD1 TYR A 115       5.262  -0.806   9.447  1.00 98.22           C  
ATOM   1852  HD1 TYR A 115       5.570  -1.776   9.086  1.00 98.22           H  
ATOM   1853  CD2 TYR A 115       3.984   1.249   9.155  1.00 98.22           C  
ATOM   1854  HD2 TYR A 115       3.297   1.847   8.575  1.00 98.22           H  
ATOM   1855  CE1 TYR A 115       5.909  -0.250  10.565  1.00 98.22           C  
ATOM   1856  HE1 TYR A 115       6.693  -0.811  11.051  1.00 98.22           H  
ATOM   1857  CE2 TYR A 115       4.612   1.799  10.287  1.00 98.22           C  
ATOM   1858  HE2 TYR A 115       4.415   2.817  10.588  1.00 98.22           H  
ATOM   1859  OH  TYR A 115       6.215   1.606  12.053  1.00 98.22           O  
ATOM   1860  HH  TYR A 115       6.900   1.019  12.382  1.00 98.22           H  
ATOM   1861  CZ  TYR A 115       5.578   1.053  10.991  1.00 98.22           C  
ATOM   1862  N   ALA A 116       4.038   1.718   5.443  1.00 98.49           N  
ATOM   1863  H   ALA A 116       3.178   1.285   5.141  1.00 98.49           H  
ATOM   1864  CA  ALA A 116       4.108   3.170   5.384  1.00 98.49           C  
ATOM   1865  HA  ALA A 116       4.944   3.530   5.984  1.00 98.49           H  
ATOM   1866  C   ALA A 116       2.815   3.747   5.963  1.00 98.49           C  
ATOM   1867  CB  ALA A 116       4.332   3.609   3.935  1.00 98.49           C  
ATOM   1868  HB1 ALA A 116       3.542   3.222   3.293  1.00 98.49           H  
ATOM   1869  HB2 ALA A 116       5.295   3.241   3.580  1.00 98.49           H  
ATOM   1870  HB3 ALA A 116       4.324   4.698   3.877  1.00 98.49           H  
ATOM   1871  O   ALA A 116       1.721   3.352   5.568  1.00 98.49           O  
ATOM   1872  N   ASN A 117       2.930   4.677   6.897  1.00 98.29           N  
ATOM   1873  H   ASN A 117       3.859   4.992   7.142  1.00 98.29           H  
ATOM   1874  CA  ASN A 117       1.816   5.427   7.458  1.00 98.29           C  
ATOM   1875  HA  ASN A 117       0.867   5.027   7.102  1.00 98.29           H  
ATOM   1876  C   ASN A 117       1.932   6.887   7.020  1.00 98.29           C  
ATOM   1877  CB  ASN A 117       1.852   5.339   8.988  1.00 98.29           C  
ATOM   1878  HB2 ASN A 117       1.145   6.058   9.402  1.00 98.29           H  
ATOM   1879  HB3 ASN A 117       2.854   5.622   9.311  1.00 98.29           H  
ATOM   1880  O   ASN A 117       3.028   7.441   7.035  1.00 98.29           O  
ATOM   1881  CG  ASN A 117       1.526   3.989   9.597  1.00 98.29           C  
ATOM   1882  ND2 ASN A 117       1.974   3.785  10.812  1.00 98.29           N  
ATOM   1883 HD21 ASN A 117       2.490   4.525  11.267  1.00 98.29           H  
ATOM   1884 HD22 ASN A 117       1.658   2.966  11.311  1.00 98.29           H  
ATOM   1885  OD1 ASN A 117       0.863   3.119   9.052  1.00 98.29           O  
ATOM   1886  N   TYR A 118       0.804   7.524   6.730  1.00 97.88           N  
ATOM   1887  H   TYR A 118      -0.057   6.996   6.747  1.00 97.88           H  
ATOM   1888  CA  TYR A 118       0.696   8.956   6.474  1.00 97.88           C  
ATOM   1889  HA  TYR A 118       1.654   9.443   6.660  1.00 97.88           H  
ATOM   1890  C   TYR A 118      -0.331   9.523   7.439  1.00 97.88           C  
ATOM   1891  CB  TYR A 118       0.314   9.232   5.016  1.00 97.88           C  
ATOM   1892  HB2 TYR A 118       0.210  10.308   4.880  1.00 97.88           H  
ATOM   1893  HB3 TYR A 118      -0.659   8.787   4.805  1.00 97.88           H  
ATOM   1894  O   TYR A 118      -1.490   9.097   7.458  1.00 97.88           O  
ATOM   1895  CG  TYR A 118       1.328   8.706   4.025  1.00 97.88           C  
ATOM   1896  CD1 TYR A 118       2.309   9.573   3.508  1.00 97.88           C  
ATOM   1897  HD1 TYR A 118       2.309  10.619   3.774  1.00 97.88           H  
ATOM   1898  CD2 TYR A 118       1.339   7.341   3.677  1.00 97.88           C  
ATOM   1899  HD2 TYR A 118       0.593   6.675   4.087  1.00 97.88           H  
ATOM   1900  CE1 TYR A 118       3.311   9.075   2.655  1.00 97.88           C  
ATOM   1901  HE1 TYR A 118       4.073   9.736   2.272  1.00 97.88           H  
ATOM   1902  CE2 TYR A 118       2.349   6.837   2.840  1.00 97.88           C  
ATOM   1903  HE2 TYR A 118       2.389   5.784   2.602  1.00 97.88           H  
ATOM   1904  OH  TYR A 118       4.342   7.206   1.560  1.00 97.88           O  
ATOM   1905  HH  TYR A 118       4.975   7.901   1.364  1.00 97.88           H  
ATOM   1906  CZ  TYR A 118       3.337   7.703   2.328  1.00 97.88           C  
ATOM   1907  N   LYS A 119       0.110  10.465   8.273  1.00 96.44           N  
ATOM   1908  H   LYS A 119       1.062  10.782   8.156  1.00 96.44           H  
ATOM   1909  CA  LYS A 119      -0.730  11.102   9.287  1.00 96.44           C  
ATOM   1910  HA  LYS A 119      -1.132  10.325   9.936  1.00 96.44           H  
ATOM   1911  C   LYS A 119      -1.922  11.817   8.655  1.00 96.44           C  
ATOM   1912  CB  LYS A 119       0.144  12.063  10.105  1.00 96.44           C  
ATOM   1913  HB2 LYS A 119       0.485  12.868   9.454  1.00 96.44           H  
ATOM   1914  HB3 LYS A 119       1.014  11.524  10.481  1.00 96.44           H  
ATOM   1915  O   LYS A 119      -2.982  11.839   9.268  1.00 96.44           O  
ATOM   1916  CG  LYS A 119      -0.620  12.665  11.290  1.00 96.44           C  
ATOM   1917  HG2 LYS A 119      -1.482  13.210  10.905  1.00 96.44           H  
ATOM   1918  HG3 LYS A 119      -0.963  11.870  11.953  1.00 96.44           H  
ATOM   1919  CD  LYS A 119       0.239  13.659  12.071  1.00 96.44           C  
ATOM   1920  HD2 LYS A 119       1.059  13.134  12.561  1.00 96.44           H  
ATOM   1921  HD3 LYS A 119       0.652  14.387  11.372  1.00 96.44           H  
ATOM   1922  CE  LYS A 119      -0.638  14.369  13.108  1.00 96.44           C  
ATOM   1923  HE2 LYS A 119      -0.849  13.677  13.924  1.00 96.44           H  
ATOM   1924  HE3 LYS A 119      -1.583  14.632  12.634  1.00 96.44           H  
ATOM   1925  NZ  LYS A 119       0.016  15.601  13.609  1.00 96.44           N  
ATOM   1926  HZ1 LYS A 119       0.949  15.407  13.943  1.00 96.44           H  
ATOM   1927  HZ2 LYS A 119       0.073  16.270  12.855  1.00 96.44           H  
ATOM   1928  HZ3 LYS A 119      -0.533  16.022  14.345  1.00 96.44           H  
ATOM   1929  N   TYR A 120      -1.765  12.420   7.485  1.00 95.80           N  
ATOM   1930  H   TYR A 120      -0.869  12.352   7.025  1.00 95.80           H  
ATOM   1931  CA  TYR A 120      -2.852  13.067   6.754  1.00 95.80           C  
ATOM   1932  HA  TYR A 120      -3.770  13.041   7.343  1.00 95.80           H  
ATOM   1933  C   TYR A 120      -3.113  12.289   5.470  1.00 95.80           C  
ATOM   1934  CB  TYR A 120      -2.516  14.542   6.494  1.00 95.80           C  
ATOM   1935  HB2 TYR A 120      -1.636  14.597   5.853  1.00 95.80           H  
ATOM   1936  HB3 TYR A 120      -3.341  14.996   5.945  1.00 95.80           H  
ATOM   1937  O   TYR A 120      -2.167  11.890   4.793  1.00 95.80           O  
ATOM   1938  CG  TYR A 120      -2.261  15.346   7.760  1.00 95.80           C  
ATOM   1939  CD1 TYR A 120      -3.301  16.082   8.362  1.00 95.80           C  
ATOM   1940  HD1 TYR A 120      -4.269  16.120   7.884  1.00 95.80           H  
ATOM   1941  CD2 TYR A 120      -0.972  15.373   8.327  1.00 95.80           C  
ATOM   1942  HD2 TYR A 120      -0.160  14.871   7.823  1.00 95.80           H  
ATOM   1943  CE1 TYR A 120      -3.062  16.806   9.550  1.00 95.80           C  
ATOM   1944  HE1 TYR A 120      -3.854  17.404   9.977  1.00 95.80           H  
ATOM   1945  CE2 TYR A 120      -0.732  16.079   9.519  1.00 95.80           C  
ATOM   1946  HE2 TYR A 120       0.273  16.136   9.911  1.00 95.80           H  
ATOM   1947  OH  TYR A 120      -1.568  17.395  11.344  1.00 95.80           O  
ATOM   1948  HH  TYR A 120      -2.286  18.011  11.507  1.00 95.80           H  
ATOM   1949  CZ  TYR A 120      -1.781  16.775  10.150  1.00 95.80           C  
ATOM   1950  N   PHE A 121      -4.385  12.051   5.171  1.00 97.27           N  
ATOM   1951  H   PHE A 121      -5.100  12.305   5.837  1.00 97.27           H  
ATOM   1952  CA  PHE A 121      -4.844  11.467   3.921  1.00 97.27           C  
ATOM   1953  HA  PHE A 121      -4.123  11.685   3.134  1.00 97.27           H  
ATOM   1954  C   PHE A 121      -6.191  12.068   3.538  1.00 97.27           C  
ATOM   1955  CB  PHE A 121      -4.957   9.946   4.052  1.00 97.27           C  
ATOM   1956  HB2 PHE A 121      -5.593   9.704   4.903  1.00 97.27           H  
ATOM   1957  HB3 PHE A 121      -3.963   9.548   4.255  1.00 97.27           H  
ATOM   1958  O   PHE A 121      -7.141  12.013   4.319  1.00 97.27           O  
ATOM   1959  CG  PHE A 121      -5.522   9.283   2.806  1.00 97.27           C  
ATOM   1960  CD1 PHE A 121      -6.906   9.068   2.684  1.00 97.27           C  
ATOM   1961  HD1 PHE A 121      -7.570   9.390   3.473  1.00 97.27           H  
ATOM   1962  CD2 PHE A 121      -4.672   8.915   1.748  1.00 97.27           C  
ATOM   1963  HD2 PHE A 121      -3.613   9.109   1.821  1.00 97.27           H  
ATOM   1964  CE1 PHE A 121      -7.430   8.464   1.526  1.00 97.27           C  
ATOM   1965  HE1 PHE A 121      -8.497   8.326   1.428  1.00 97.27           H  
ATOM   1966  CE2 PHE A 121      -5.189   8.286   0.603  1.00 97.27           C  
ATOM   1967  HE2 PHE A 121      -4.530   8.006  -0.205  1.00 97.27           H  
ATOM   1968  CZ  PHE A 121      -6.568   8.047   0.498  1.00 97.27           C  
ATOM   1969  HZ  PHE A 121      -6.968   7.581  -0.390  1.00 97.27           H  
ATOM   1970  N   GLU A 122      -6.277  12.571   2.316  1.00 96.67           N  
ATOM   1971  H   GLU A 122      -5.437  12.632   1.758  1.00 96.67           H  
ATOM   1972  CA  GLU A 122      -7.506  13.054   1.701  1.00 96.67           C  
ATOM   1973  HA  GLU A 122      -8.361  12.558   2.162  1.00 96.67           H  
ATOM   1974  C   GLU A 122      -7.493  12.713   0.209  1.00 96.67           C  
ATOM   1975  CB  GLU A 122      -7.644  14.564   1.949  1.00 96.67           C  
ATOM   1976  HB2 GLU A 122      -6.865  15.088   1.395  1.00 96.67           H  
ATOM   1977  HB3 GLU A 122      -7.500  14.751   3.013  1.00 96.67           H  
ATOM   1978  O   GLU A 122      -6.442  12.670  -0.438  1.00 96.67           O  
ATOM   1979  CG  GLU A 122      -9.008  15.133   1.533  1.00 96.67           C  
ATOM   1980  HG2 GLU A 122      -9.183  14.915   0.479  1.00 96.67           H  
ATOM   1981  HG3 GLU A 122      -9.787  14.644   2.119  1.00 96.67           H  
ATOM   1982  CD  GLU A 122      -9.104  16.650   1.744  1.00 96.67           C  
ATOM   1983  OE1 GLU A 122      -9.829  17.291   0.948  1.00 96.67           O  
ATOM   1984  OE2 GLU A 122      -8.470  17.162   2.696  1.00 96.67           O  
ATOM   1985  N   VAL A 123      -8.678  12.470  -0.343  1.00 96.94           N  
ATOM   1986  H   VAL A 123      -9.498  12.566   0.239  1.00 96.94           H  
ATOM   1987  CA  VAL A 123      -8.885  12.385  -1.789  1.00 96.94           C  
ATOM   1988  HA  VAL A 123      -7.977  12.693  -2.308  1.00 96.94           H  
ATOM   1989  C   VAL A 123      -9.984  13.364  -2.147  1.00 96.94           C  
ATOM   1990  CB  VAL A 123      -9.214  10.947  -2.225  1.00 96.94           C  
ATOM   1991  HB  VAL A 123     -10.043  10.563  -1.629  1.00 96.94           H  
ATOM   1992  O   VAL A 123     -11.100  13.233  -1.646  1.00 96.94           O  
ATOM   1993  CG1 VAL A 123      -9.600  10.849  -3.704  1.00 96.94           C  
ATOM   1994 HG11 VAL A 123      -8.803  11.272  -4.317  1.00 96.94           H  
ATOM   1995 HG12 VAL A 123     -10.526  11.395  -3.883  1.00 96.94           H  
ATOM   1996 HG13 VAL A 123      -9.760   9.807  -3.980  1.00 96.94           H  
ATOM   1997  CG2 VAL A 123      -7.992  10.046  -2.016  1.00 96.94           C  
ATOM   1998 HG21 VAL A 123      -8.196   9.034  -2.367  1.00 96.94           H  
ATOM   1999 HG22 VAL A 123      -7.746  10.012  -0.955  1.00 96.94           H  
ATOM   2000 HG23 VAL A 123      -7.135  10.452  -2.553  1.00 96.94           H  
ATOM   2001  N   GLY A 124      -9.680  14.320  -3.024  1.00 96.60           N  
ATOM   2002  H   GLY A 124      -8.719  14.394  -3.328  1.00 96.60           H  
ATOM   2003  CA  GLY A 124     -10.648  15.307  -3.497  1.00 96.60           C  
ATOM   2004  HA2 GLY A 124     -11.041  15.853  -2.639  1.00 96.60           H  
ATOM   2005  HA3 GLY A 124     -10.141  16.022  -4.145  1.00 96.60           H  
ATOM   2006  C   GLY A 124     -11.823  14.680  -4.255  1.00 96.60           C  
ATOM   2007  O   GLY A 124     -11.854  13.483  -4.541  1.00 96.60           O  
ATOM   2008  N   ASP A 125     -12.820  15.485  -4.602  1.00 96.93           N  
ATOM   2009  H   ASP A 125     -12.748  16.472  -4.399  1.00 96.93           H  
ATOM   2010  CA  ASP A 125     -13.988  15.015  -5.350  1.00 96.93           C  
ATOM   2011  HA  ASP A 125     -14.292  14.057  -4.929  1.00 96.93           H  
ATOM   2012  C   ASP A 125     -13.678  14.777  -6.846  1.00 96.93           C  
ATOM   2013  CB  ASP A 125     -15.155  15.989  -5.121  1.00 96.93           C  
ATOM   2014  HB2 ASP A 125     -16.069  15.526  -5.491  1.00 96.93           H  
ATOM   2015  HB3 ASP A 125     -15.280  16.145  -4.049  1.00 96.93           H  
ATOM   2016  O   ASP A 125     -12.558  14.962  -7.329  1.00 96.93           O  
ATOM   2017  CG  ASP A 125     -14.990  17.351  -5.806  1.00 96.93           C  
ATOM   2018  OD1 ASP A 125     -13.990  17.547  -6.537  1.00 96.93           O  
ATOM   2019  OD2 ASP A 125     -15.926  18.163  -5.675  1.00 96.93           O  
ATOM   2020  N   GLU A 126     -14.688  14.387  -7.627  1.00 97.62           N  
ATOM   2021  H   GLU A 126     -15.606  14.295  -7.218  1.00 97.62           H  
ATOM   2022  CA  GLU A 126     -14.510  14.178  -9.069  1.00 97.62           C  
ATOM   2023  HA  GLU A 126     -13.666  13.504  -9.212  1.00 97.62           H  
ATOM   2024  C   GLU A 126     -14.188  15.473  -9.836  1.00 97.62           C  
ATOM   2025  CB  GLU A 126     -15.767  13.512  -9.640  1.00 97.62           C  
ATOM   2026  HB2 GLU A 126     -16.031  12.668  -9.003  1.00 97.62           H  
ATOM   2027  HB3 GLU A 126     -16.593  14.224  -9.623  1.00 97.62           H  
ATOM   2028  O   GLU A 126     -13.493  15.409 -10.850  1.00 97.62           O  
ATOM   2029  CG  GLU A 126     -15.554  13.003 -11.076  1.00 97.62           C  
ATOM   2030  HG2 GLU A 126     -14.646  12.402 -11.100  1.00 97.62           H  
ATOM   2031  HG3 GLU A 126     -15.432  13.847 -11.755  1.00 97.62           H  
ATOM   2032  CD  GLU A 126     -16.718  12.145 -11.572  1.00 97.62           C  
ATOM   2033  OE1 GLU A 126     -16.537  11.347 -12.528  1.00 97.62           O  
ATOM   2034  OE2 GLU A 126     -17.828  12.204 -10.997  1.00 97.62           O  
ATOM   2035  N   ALA A 127     -14.644  16.640  -9.364  1.00 97.82           N  
ATOM   2036  H   ALA A 127     -15.043  16.670  -8.437  1.00 97.82           H  
ATOM   2037  CA  ALA A 127     -14.355  17.926 -10.003  1.00 97.82           C  
ATOM   2038  HA  ALA A 127     -14.582  17.848 -11.066  1.00 97.82           H  
ATOM   2039  C   ALA A 127     -12.868  18.292  -9.876  1.00 97.82           C  
ATOM   2040  CB  ALA A 127     -15.262  19.001  -9.391  1.00 97.82           C  
ATOM   2041  HB1 ALA A 127     -16.309  18.721  -9.515  1.00 97.82           H  
ATOM   2042  HB2 ALA A 127     -15.051  19.116  -8.328  1.00 97.82           H  
ATOM   2043  HB3 ALA A 127     -15.086  19.955  -9.889  1.00 97.82           H  
ATOM   2044  O   ALA A 127     -12.280  18.849 -10.805  1.00 97.82           O  
ATOM   2045  N   SER A 128     -12.238  17.898  -8.768  1.00 97.50           N  
ATOM   2046  H   SER A 128     -12.809  17.570  -8.001  1.00 97.50           H  
ATOM   2047  CA  SER A 128     -10.788  17.970  -8.576  1.00 97.50           C  
ATOM   2048  HA  SER A 128     -10.447  18.922  -8.981  1.00 97.50           H  
ATOM   2049  C   SER A 128     -10.002  16.868  -9.309  1.00 97.50           C  
ATOM   2050  CB  SER A 128     -10.463  17.976  -7.080  1.00 97.50           C  
ATOM   2051  HB2 SER A 128      -9.434  18.308  -6.942  1.00 97.50           H  
ATOM   2052  HB3 SER A 128     -11.125  18.667  -6.557  1.00 97.50           H  
ATOM   2053  O   SER A 128      -8.776  16.901  -9.299  1.00 97.50           O  
ATOM   2054  OG  SER A 128     -10.590  16.684  -6.527  1.00 97.50           O  
ATOM   2055  HG  SER A 128     -11.487  16.366  -6.654  1.00 97.50           H  
ATOM   2056  N   ASN A 129     -10.668  15.920  -9.986  1.00 98.38           N  
ATOM   2057  H   ASN A 129     -11.673  16.005 -10.027  1.00 98.38           H  
ATOM   2058  CA  ASN A 129     -10.089  14.669 -10.500  1.00 98.38           C  
ATOM   2059  HA  ASN A 129     -10.924  14.090 -10.894  1.00 98.38           H  
ATOM   2060  C   ASN A 129      -9.467  13.782  -9.405  1.00 98.38           C  
ATOM   2061  CB  ASN A 129      -9.123  14.913 -11.675  1.00 98.38           C  
ATOM   2062  HB2 ASN A 129      -8.288  15.526 -11.336  1.00 98.38           H  
ATOM   2063  HB3 ASN A 129      -8.705  13.960 -11.998  1.00 98.38           H  
ATOM   2064  O   ASN A 129      -8.429  13.154  -9.629  1.00 98.38           O  
ATOM   2065  CG  ASN A 129      -9.763  15.533 -12.895  1.00 98.38           C  
ATOM   2066  ND2 ASN A 129      -9.245  16.653 -13.335  1.00 98.38           N  
ATOM   2067 HD21 ASN A 129      -9.586  16.986 -14.226  1.00 98.38           H  
ATOM   2068 HD22 ASN A 129      -8.497  17.077 -12.806  1.00 98.38           H  
ATOM   2069  OD1 ASN A 129     -10.672  14.993 -13.509  1.00 98.38           O  
ATOM   2070  N   TYR A 130     -10.116  13.701  -8.240  1.00 98.24           N  
ATOM   2071  H   TYR A 130     -10.945  14.259  -8.098  1.00 98.24           H  
ATOM   2072  CA  TYR A 130      -9.691  12.861  -7.118  1.00 98.24           C  
ATOM   2073  HA  TYR A 130     -10.308  13.139  -6.264  1.00 98.24           H  
ATOM   2074  C   TYR A 130      -8.246  13.124  -6.677  1.00 98.24           C  
ATOM   2075  CB  TYR A 130      -9.969  11.378  -7.424  1.00 98.24           C  
ATOM   2076  HB2 TYR A 130      -9.703  10.781  -6.551  1.00 98.24           H  
ATOM   2077  HB3 TYR A 130      -9.321  11.057  -8.239  1.00 98.24           H  
ATOM   2078  O   TYR A 130      -7.485  12.179  -6.473  1.00 98.24           O  
ATOM   2079  CG  TYR A 130     -11.404  11.054  -7.780  1.00 98.24           C  
ATOM   2080  CD1 TYR A 130     -12.401  11.165  -6.796  1.00 98.24           C  
ATOM   2081  HD1 TYR A 130     -12.138  11.489  -5.800  1.00 98.24           H  
ATOM   2082  CD2 TYR A 130     -11.734  10.598  -9.070  1.00 98.24           C  
ATOM   2083  HD2 TYR A 130     -10.961  10.517  -9.820  1.00 98.24           H  
ATOM   2084  CE1 TYR A 130     -13.735  10.853  -7.099  1.00 98.24           C  
ATOM   2085  HE1 TYR A 130     -14.489  10.966  -6.334  1.00 98.24           H  
ATOM   2086  CE2 TYR A 130     -13.067  10.257  -9.375  1.00 98.24           C  
ATOM   2087  HE2 TYR A 130     -13.336   9.909 -10.361  1.00 98.24           H  
ATOM   2088  OH  TYR A 130     -15.360  10.115  -8.682  1.00 98.24           O  
ATOM   2089  HH  TYR A 130     -15.920  10.406  -7.958  1.00 98.24           H  
ATOM   2090  CZ  TYR A 130     -14.068  10.403  -8.392  1.00 98.24           C  
ATOM   2091  N   THR A 131      -7.847  14.396  -6.581  1.00 97.99           N  
ATOM   2092  H   THR A 131      -8.505  15.134  -6.792  1.00 97.99           H  
ATOM   2093  CA  THR A 131      -6.488  14.784  -6.170  1.00 97.99           C  
ATOM   2094  HA  THR A 131      -5.785  14.428  -6.923  1.00 97.99           H  
ATOM   2095  C   THR A 131      -6.122  14.157  -4.829  1.00 97.99           C  
ATOM   2096  CB  THR A 131      -6.353  16.308  -6.076  1.00 97.99           C  
ATOM   2097  HB  THR A 131      -7.080  16.695  -5.362  1.00 97.99           H  
ATOM   2098  O   THR A 131      -6.904  14.244  -3.882  1.00 97.99           O  
ATOM   2099  CG2 THR A 131      -4.955  16.775  -5.680  1.00 97.99           C  
ATOM   2100 HG21 THR A 131      -4.746  16.498  -4.646  1.00 97.99           H  
ATOM   2101 HG22 THR A 131      -4.216  16.311  -6.333  1.00 97.99           H  
ATOM   2102 HG23 THR A 131      -4.881  17.859  -5.763  1.00 97.99           H  
ATOM   2103  OG1 THR A 131      -6.603  16.871  -7.340  1.00 97.99           O  
ATOM   2104  HG1 THR A 131      -6.894  17.773  -7.186  1.00 97.99           H  
ATOM   2105  N   LEU A 132      -4.949  13.527  -4.757  1.00 97.77           N  
ATOM   2106  H   LEU A 132      -4.344  13.537  -5.565  1.00 97.77           H  
ATOM   2107  CA  LEU A 132      -4.410  12.970  -3.518  1.00 97.77           C  
ATOM   2108  HA  LEU A 132      -5.216  12.488  -2.965  1.00 97.77           H  
ATOM   2109  C   LEU A 132      -3.823  14.084  -2.657  1.00 97.77           C  
ATOM   2110  CB  LEU A 132      -3.326  11.930  -3.859  1.00 97.77           C  
ATOM   2111  HB2 LEU A 132      -2.539  12.424  -4.429  1.00 97.77           H  
ATOM   2112  HB3 LEU A 132      -3.772  11.163  -4.491  1.00 97.77           H  
ATOM   2113  O   LEU A 132      -3.082  14.921  -3.169  1.00 97.77           O  
ATOM   2114  CG  LEU A 132      -2.686  11.215  -2.657  1.00 97.77           C  
ATOM   2115  HG  LEU A 132      -2.239  11.942  -1.980  1.00 97.77           H  
ATOM   2116  CD1 LEU A 132      -3.712  10.373  -1.894  1.00 97.77           C  
ATOM   2117 HD11 LEU A 132      -4.434  11.023  -1.400  1.00 97.77           H  
ATOM   2118 HD12 LEU A 132      -3.207   9.785  -1.128  1.00 97.77           H  
ATOM   2119 HD13 LEU A 132      -4.234   9.705  -2.579  1.00 97.77           H  
ATOM   2120  CD2 LEU A 132      -1.584  10.271  -3.144  1.00 97.77           C  
ATOM   2121 HD21 LEU A 132      -0.825  10.849  -3.670  1.00 97.77           H  
ATOM   2122 HD22 LEU A 132      -2.001   9.521  -3.816  1.00 97.77           H  
ATOM   2123 HD23 LEU A 132      -1.114   9.785  -2.289  1.00 97.77           H  
ATOM   2124  N   HIS A 133      -4.078  14.036  -1.354  1.00 97.31           N  
ATOM   2125  H   HIS A 133      -4.775  13.396  -1.004  1.00 97.31           H  
ATOM   2126  CA  HIS A 133      -3.274  14.757  -0.381  1.00 97.31           C  
ATOM   2127  HA  HIS A 133      -2.397  15.149  -0.896  1.00 97.31           H  
ATOM   2128  C   HIS A 133      -2.793  13.819   0.724  1.00 97.31           C  
ATOM   2129  CB  HIS A 133      -4.035  15.961   0.165  1.00 97.31           C  
ATOM   2130  HB2 HIS A 133      -4.879  15.612   0.760  1.00 97.31           H  
ATOM   2131  HB3 HIS A 133      -4.414  16.555  -0.666  1.00 97.31           H  
ATOM   2132  O   HIS A 133      -3.600  13.119   1.339  1.00 97.31           O  
ATOM   2133  CG  HIS A 133      -3.161  16.840   1.016  1.00 97.31           C  
ATOM   2134  CD2 HIS A 133      -3.496  17.393   2.222  1.00 97.31           C  
ATOM   2135  HD2 HIS A 133      -4.448  17.290   2.721  1.00 97.31           H  
ATOM   2136  ND1 HIS A 133      -1.859  17.208   0.741  1.00 97.31           N  
ATOM   2137  HD1 HIS A 133      -1.255  16.824   0.029  1.00 97.31           H  
ATOM   2138  CE1 HIS A 133      -1.431  17.972   1.758  1.00 97.31           C  
ATOM   2139  HE1 HIS A 133      -0.422  18.344   1.854  1.00 97.31           H  
ATOM   2140  NE2 HIS A 133      -2.394  18.118   2.686  1.00 97.31           N  
ATOM   2141  N   ILE A 134      -1.484  13.792   0.966  1.00 97.05           N  
ATOM   2142  H   ILE A 134      -0.889  14.402   0.424  1.00 97.05           H  
ATOM   2143  CA  ILE A 134      -0.843  12.995   2.013  1.00 97.05           C  
ATOM   2144  HA  ILE A 134      -1.598  12.795   2.773  1.00 97.05           H  
ATOM   2145  C   ILE A 134       0.278  13.770   2.695  1.00 97.05           C  
ATOM   2146  CB  ILE A 134      -0.304  11.649   1.487  1.00 97.05           C  
ATOM   2147  HB  ILE A 134       0.331  11.224   2.264  1.00 97.05           H  
ATOM   2148  O   ILE A 134       1.033  14.485   2.050  1.00 97.05           O  
ATOM   2149  CG1 ILE A 134       0.548  11.829   0.214  1.00 97.05           C  
ATOM   2150 HG12 ILE A 134      -0.090  12.122  -0.620  1.00 97.05           H  
ATOM   2151 HG13 ILE A 134       1.279  12.622   0.375  1.00 97.05           H  
ATOM   2152  CG2 ILE A 134      -1.463  10.668   1.270  1.00 97.05           C  
ATOM   2153 HG21 ILE A 134      -2.107  11.029   0.468  1.00 97.05           H  
ATOM   2154 HG22 ILE A 134      -2.041  10.612   2.193  1.00 97.05           H  
ATOM   2155 HG23 ILE A 134      -1.087   9.673   1.030  1.00 97.05           H  
ATOM   2156  CD1 ILE A 134       1.326  10.581  -0.181  1.00 97.05           C  
ATOM   2157 HD11 ILE A 134       2.019  10.307   0.614  1.00 97.05           H  
ATOM   2158 HD12 ILE A 134       0.647   9.753  -0.388  1.00 97.05           H  
ATOM   2159 HD13 ILE A 134       1.891  10.811  -1.084  1.00 97.05           H  
ATOM   2160  N   ASP A 135       0.427  13.580   4.005  1.00 96.87           N  
ATOM   2161  H   ASP A 135      -0.229  12.980   4.483  1.00 96.87           H  
ATOM   2162  CA  ASP A 135       1.539  14.164   4.763  1.00 96.87           C  
ATOM   2163  HA  ASP A 135       2.436  14.114   4.145  1.00 96.87           H  
ATOM   2164  C   ASP A 135       1.819  13.375   6.054  1.00 96.87           C  
ATOM   2165  CB  ASP A 135       1.255  15.657   5.045  1.00 96.87           C  
ATOM   2166  HB2 ASP A 135       0.407  15.735   5.725  1.00 96.87           H  
ATOM   2167  HB3 ASP A 135       0.981  16.158   4.117  1.00 96.87           H  
ATOM   2168  O   ASP A 135       1.012  12.555   6.508  1.00 96.87           O  
ATOM   2169  CG  ASP A 135       2.454  16.409   5.643  1.00 96.87           C  
ATOM   2170  OD1 ASP A 135       3.606  15.960   5.433  1.00 96.87           O  
ATOM   2171  OD2 ASP A 135       2.214  17.349   6.431  1.00 96.87           O  
ATOM   2172  N   GLY A 136       2.968  13.630   6.677  1.00 97.08           N  
ATOM   2173  H   GLY A 136       3.530  14.369   6.279  1.00 97.08           H  
ATOM   2174  CA  GLY A 136       3.376  13.053   7.952  1.00 97.08           C  
ATOM   2175  HA2 GLY A 136       2.566  13.153   8.674  1.00 97.08           H  
ATOM   2176  HA3 GLY A 136       4.242  13.604   8.318  1.00 97.08           H  
ATOM   2177  C   GLY A 136       3.760  11.585   7.831  1.00 97.08           C  
ATOM   2178  O   GLY A 136       3.279  10.765   8.617  1.00 97.08           O  
ATOM   2179  N   TYR A 137       4.592  11.262   6.836  1.00 98.29           N  
ATOM   2180  H   TYR A 137       4.898  11.990   6.206  1.00 98.29           H  
ATOM   2181  CA  TYR A 137       5.110   9.914   6.624  1.00 98.29           C  
ATOM   2182  HA  TYR A 137       4.259   9.270   6.403  1.00 98.29           H  
ATOM   2183  C   TYR A 137       5.834   9.373   7.868  1.00 98.29           C  
ATOM   2184  CB  TYR A 137       6.030   9.857   5.395  1.00 98.29           C  
ATOM   2185  HB2 TYR A 137       6.738  10.684   5.436  1.00 98.29           H  
ATOM   2186  HB3 TYR A 137       5.425   9.985   4.497  1.00 98.29           H  
ATOM   2187  O   TYR A 137       6.680  10.039   8.467  1.00 98.29           O  
ATOM   2188  CG  TYR A 137       6.810   8.554   5.298  1.00 98.29           C  
ATOM   2189  CD1 TYR A 137       8.088   8.470   5.887  1.00 98.29           C  
ATOM   2190  HD1 TYR A 137       8.520   9.349   6.342  1.00 98.29           H  
ATOM   2191  CD2 TYR A 137       6.236   7.412   4.707  1.00 98.29           C  
ATOM   2192  HD2 TYR A 137       5.256   7.477   4.259  1.00 98.29           H  
ATOM   2193  CE1 TYR A 137       8.768   7.240   5.939  1.00 98.29           C  
ATOM   2194  HE1 TYR A 137       9.725   7.170   6.434  1.00 98.29           H  
ATOM   2195  CE2 TYR A 137       6.933   6.188   4.719  1.00 98.29           C  
ATOM   2196  HE2 TYR A 137       6.506   5.302   4.272  1.00 98.29           H  
ATOM   2197  OH  TYR A 137       8.780   4.887   5.518  1.00 98.29           O  
ATOM   2198  HH  TYR A 137       9.408   4.890   6.244  1.00 98.29           H  
ATOM   2199  CZ  TYR A 137       8.178   6.094   5.370  1.00 98.29           C  
ATOM   2200  N   THR A 138       5.543   8.120   8.210  1.00 98.17           N  
ATOM   2201  H   THR A 138       4.837   7.655   7.657  1.00 98.17           H  
ATOM   2202  CA  THR A 138       6.312   7.284   9.141  1.00 98.17           C  
ATOM   2203  HA  THR A 138       7.350   7.617   9.140  1.00 98.17           H  
ATOM   2204  C   THR A 138       6.281   5.830   8.664  1.00 98.17           C  
ATOM   2205  CB  THR A 138       5.770   7.368  10.580  1.00 98.17           C  
ATOM   2206  HB  THR A 138       6.335   6.679  11.207  1.00 98.17           H  
ATOM   2207  O   THR A 138       5.394   5.441   7.910  1.00 98.17           O  
ATOM   2208  CG2 THR A 138       5.866   8.760  11.200  1.00 98.17           C  
ATOM   2209 HG21 THR A 138       6.891   9.125  11.127  1.00 98.17           H  
ATOM   2210 HG22 THR A 138       5.204   9.455  10.684  1.00 98.17           H  
ATOM   2211 HG23 THR A 138       5.579   8.709  12.251  1.00 98.17           H  
ATOM   2212  OG1 THR A 138       4.413   7.011  10.626  1.00 98.17           O  
ATOM   2213  HG1 THR A 138       3.980   7.581   9.986  1.00 98.17           H  
ATOM   2214  N   GLY A 139       7.221   4.999   9.110  1.00 97.62           N  
ATOM   2215  H   GLY A 139       7.989   5.366   9.653  1.00 97.62           H  
ATOM   2216  CA  GLY A 139       7.252   3.571   8.777  1.00 97.62           C  
ATOM   2217  HA2 GLY A 139       6.506   3.325   8.022  1.00 97.62           H  
ATOM   2218  HA3 GLY A 139       7.024   2.994   9.672  1.00 97.62           H  
ATOM   2219  C   GLY A 139       8.607   3.109   8.257  1.00 97.62           C  
ATOM   2220  O   GLY A 139       9.557   3.891   8.170  1.00 97.62           O  
ATOM   2221  N   ASP A 140       8.693   1.824   7.932  1.00 97.91           N  
ATOM   2222  H   ASP A 140       7.853   1.264   7.927  1.00 97.91           H  
ATOM   2223  CA  ASP A 140       9.925   1.127   7.545  1.00 97.91           C  
ATOM   2224  HA  ASP A 140      10.775   1.775   7.757  1.00 97.91           H  
ATOM   2225  C   ASP A 140      10.012   0.811   6.041  1.00 97.91           C  
ATOM   2226  CB  ASP A 140      10.093  -0.126   8.420  1.00 97.91           C  
ATOM   2227  HB2 ASP A 140      11.010  -0.641   8.137  1.00 97.91           H  
ATOM   2228  HB3 ASP A 140      10.206   0.197   9.455  1.00 97.91           H  
ATOM   2229  O   ASP A 140      11.021   0.272   5.586  1.00 97.91           O  
ATOM   2230  CG  ASP A 140       8.922  -1.115   8.344  1.00 97.91           C  
ATOM   2231  OD1 ASP A 140       8.084  -0.993   7.422  1.00 97.91           O  
ATOM   2232  OD2 ASP A 140       8.842  -1.963   9.257  1.00 97.91           O  
ATOM   2233  N   ALA A 141       8.999   1.185   5.253  1.00 97.70           N  
ATOM   2234  H   ALA A 141       8.150   1.501   5.700  1.00 97.70           H  
ATOM   2235  CA  ALA A 141       8.975   0.957   3.807  1.00 97.70           C  
ATOM   2236  HA  ALA A 141       9.477   0.011   3.603  1.00 97.70           H  
ATOM   2237  C   ALA A 141       9.689   2.043   2.976  1.00 97.70           C  
ATOM   2238  CB  ALA A 141       7.518   0.806   3.380  1.00 97.70           C  
ATOM   2239  HB1 ALA A 141       7.014   1.770   3.443  1.00 97.70           H  
ATOM   2240  HB2 ALA A 141       7.008   0.090   4.025  1.00 97.70           H  
ATOM   2241  HB3 ALA A 141       7.488   0.446   2.352  1.00 97.70           H  
ATOM   2242  O   ALA A 141       9.922   1.861   1.781  1.00 97.70           O  
ATOM   2243  N   GLY A 142      10.008   3.186   3.587  1.00 97.68           N  
ATOM   2244  H   GLY A 142       9.706   3.284   4.546  1.00 97.68           H  
ATOM   2245  CA  GLY A 142      10.444   4.399   2.895  1.00 97.68           C  
ATOM   2246  HA2 GLY A 142      11.206   4.128   2.164  1.00 97.68           H  
ATOM   2247  HA3 GLY A 142      10.887   5.081   3.621  1.00 97.68           H  
ATOM   2248  C   GLY A 142       9.294   5.120   2.176  1.00 97.68           C  
ATOM   2249  O   GLY A 142       8.321   4.497   1.756  1.00 97.68           O  
ATOM   2250  N   ASP A 143       9.392   6.442   2.021  1.00 97.73           N  
ATOM   2251  H   ASP A 143      10.195   6.932   2.387  1.00 97.73           H  
ATOM   2252  CA  ASP A 143       8.301   7.252   1.466  1.00 97.73           C  
ATOM   2253  HA  ASP A 143       7.358   6.817   1.795  1.00 97.73           H  
ATOM   2254  C   ASP A 143       8.292   7.257  -0.073  1.00 97.73           C  
ATOM   2255  CB  ASP A 143       8.344   8.673   2.042  1.00 97.73           C  
ATOM   2256  HB2 ASP A 143       9.193   9.219   1.631  1.00 97.73           H  
ATOM   2257  HB3 ASP A 143       8.485   8.612   3.122  1.00 97.73           H  
ATOM   2258  O   ASP A 143       8.863   8.134  -0.725  1.00 97.73           O  
ATOM   2259  CG  ASP A 143       7.047   9.438   1.753  1.00 97.73           C  
ATOM   2260  OD1 ASP A 143       6.200   8.926   0.970  1.00 97.73           O  
ATOM   2261  OD2 ASP A 143       6.892  10.529   2.333  1.00 97.73           O  
ATOM   2262  N   ASN A 144       7.646   6.260  -0.685  1.00 96.69           N  
ATOM   2263  H   ASN A 144       7.261   5.523  -0.110  1.00 96.69           H  
ATOM   2264  CA  ASN A 144       7.481   6.207  -2.140  1.00 96.69           C  
ATOM   2265  HA  ASN A 144       8.271   6.811  -2.586  1.00 96.69           H  
ATOM   2266  C   ASN A 144       6.193   6.863  -2.663  1.00 96.69           C  
ATOM   2267  CB  ASN A 144       7.655   4.768  -2.655  1.00 96.69           C  
ATOM   2268  HB2 ASN A 144       7.353   4.734  -3.702  1.00 96.69           H  
ATOM   2269  HB3 ASN A 144       7.020   4.087  -2.088  1.00 96.69           H  
ATOM   2270  O   ASN A 144       5.995   6.862  -3.886  1.00 96.69           O  
ATOM   2271  CG  ASN A 144       9.085   4.278  -2.635  1.00 96.69           C  
ATOM   2272  ND2 ASN A 144       9.978   4.986  -3.282  1.00 96.69           N  
ATOM   2273 HD21 ASN A 144       9.753   5.926  -3.577  1.00 96.69           H  
ATOM   2274 HD22 ASN A 144      10.933   4.666  -3.202  1.00 96.69           H  
ATOM   2275  OD1 ASN A 144       9.425   3.210  -2.170  1.00 96.69           O  
ATOM   2276  N   LEU A 145       5.342   7.428  -1.797  1.00 97.09           N  
ATOM   2277  H   LEU A 145       5.580   7.440  -0.815  1.00 97.09           H  
ATOM   2278  CA  LEU A 145       4.169   8.201  -2.221  1.00 97.09           C  
ATOM   2279  HA  LEU A 145       3.949   7.959  -3.261  1.00 97.09           H  
ATOM   2280  C   LEU A 145       4.401   9.712  -2.216  1.00 97.09           C  
ATOM   2281  CB  LEU A 145       2.903   7.851  -1.423  1.00 97.09           C  
ATOM   2282  HB2 LEU A 145       2.112   8.530  -1.741  1.00 97.09           H  
ATOM   2283  HB3 LEU A 145       3.082   8.046  -0.366  1.00 97.09           H  
ATOM   2284  O   LEU A 145       3.620  10.396  -2.857  1.00 97.09           O  
ATOM   2285  CG  LEU A 145       2.363   6.434  -1.627  1.00 97.09           C  
ATOM   2286  HG  LEU A 145       3.176   5.714  -1.535  1.00 97.09           H  
ATOM   2287  CD1 LEU A 145       1.278   6.111  -0.600  1.00 97.09           C  
ATOM   2288 HD11 LEU A 145       0.884   5.109  -0.775  1.00 97.09           H  
ATOM   2289 HD12 LEU A 145       0.472   6.842  -0.660  1.00 97.09           H  
ATOM   2290 HD13 LEU A 145       1.712   6.148   0.399  1.00 97.09           H  
ATOM   2291  CD2 LEU A 145       1.707   6.280  -2.997  1.00 97.09           C  
ATOM   2292 HD21 LEU A 145       1.416   5.237  -3.123  1.00 97.09           H  
ATOM   2293 HD22 LEU A 145       2.397   6.559  -3.793  1.00 97.09           H  
ATOM   2294 HD23 LEU A 145       0.825   6.918  -3.066  1.00 97.09           H  
ATOM   2295  N   VAL A 146       5.469  10.238  -1.606  1.00 96.92           N  
ATOM   2296  H   VAL A 146       5.966   9.663  -0.941  1.00 96.92           H  
ATOM   2297  CA  VAL A 146       5.732  11.694  -1.553  1.00 96.92           C  
ATOM   2298  HA  VAL A 146       4.992  12.133  -0.884  1.00 96.92           H  
ATOM   2299  C   VAL A 146       5.582  12.416  -2.901  1.00 96.92           C  
ATOM   2300  CB  VAL A 146       7.118  11.964  -0.938  1.00 96.92           C  
ATOM   2301  HB  VAL A 146       7.169  11.425   0.008  1.00 96.92           H  
ATOM   2302  O   VAL A 146       4.951  13.460  -2.977  1.00 96.92           O  
ATOM   2303  CG1 VAL A 146       8.295  11.473  -1.797  1.00 96.92           C  
ATOM   2304 HG11 VAL A 146       9.211  11.546  -1.209  1.00 96.92           H  
ATOM   2305 HG12 VAL A 146       8.406  12.089  -2.689  1.00 96.92           H  
ATOM   2306 HG13 VAL A 146       8.151  10.428  -2.070  1.00 96.92           H  
ATOM   2307  CG2 VAL A 146       7.314  13.447  -0.616  1.00 96.92           C  
ATOM   2308 HG21 VAL A 146       8.249  13.583  -0.073  1.00 96.92           H  
ATOM   2309 HG22 VAL A 146       6.496  13.791   0.017  1.00 96.92           H  
ATOM   2310 HG23 VAL A 146       7.333  14.044  -1.527  1.00 96.92           H  
ATOM   2311  N   ASN A 147       6.072  11.832  -4.001  1.00 96.44           N  
ATOM   2312  H   ASN A 147       6.563  10.957  -3.884  1.00 96.44           H  
ATOM   2313  CA  ASN A 147       5.972  12.435  -5.340  1.00 96.44           C  
ATOM   2314  HA  ASN A 147       6.142  13.508  -5.249  1.00 96.44           H  
ATOM   2315  C   ASN A 147       4.584  12.294  -5.992  1.00 96.44           C  
ATOM   2316  CB  ASN A 147       7.065  11.835  -6.240  1.00 96.44           C  
ATOM   2317  HB2 ASN A 147       7.022  10.748  -6.182  1.00 96.44           H  
ATOM   2318  HB3 ASN A 147       6.879  12.128  -7.274  1.00 96.44           H  
ATOM   2319  O   ASN A 147       4.392  12.740  -7.120  1.00 96.44           O  
ATOM   2320  CG  ASN A 147       8.459  12.319  -5.896  1.00 96.44           C  
ATOM   2321  ND2 ASN A 147       9.473  11.582  -6.268  1.00 96.44           N  
ATOM   2322 HD21 ASN A 147       9.318  10.688  -6.711  1.00 96.44           H  
ATOM   2323 HD22 ASN A 147      10.378  11.935  -5.990  1.00 96.44           H  
ATOM   2324  OD1 ASN A 147       8.686  13.369  -5.333  1.00 96.44           O  
ATOM   2325  N   HIS A 148       3.655  11.615  -5.327  1.00 97.92           N  
ATOM   2326  H   HIS A 148       3.878  11.317  -4.388  1.00 97.92           H  
ATOM   2327  CA  HIS A 148       2.260  11.458  -5.725  1.00 97.92           C  
ATOM   2328  HA  HIS A 148       2.154  11.693  -6.784  1.00 97.92           H  
ATOM   2329  C   HIS A 148       1.335  12.419  -4.963  1.00 97.92           C  
ATOM   2330  CB  HIS A 148       1.834   9.996  -5.514  1.00 97.92           C  
ATOM   2331  HB2 HIS A 148       0.786   9.908  -5.800  1.00 97.92           H  
ATOM   2332  HB3 HIS A 148       1.890   9.731  -4.459  1.00 97.92           H  
ATOM   2333  O   HIS A 148       0.173  12.553  -5.347  1.00 97.92           O  
ATOM   2334  CG  HIS A 148       2.620   8.996  -6.325  1.00 97.92           C  
ATOM   2335  CD2 HIS A 148       3.844   8.443  -6.063  1.00 97.92           C  
ATOM   2336  HD2 HIS A 148       4.461   8.669  -5.206  1.00 97.92           H  
ATOM   2337  ND1 HIS A 148       2.215   8.491  -7.526  1.00 97.92           N  
ATOM   2338  HD1 HIS A 148       1.388   8.805  -8.013  1.00 97.92           H  
ATOM   2339  CE1 HIS A 148       3.148   7.655  -7.983  1.00 97.92           C  
ATOM   2340  HE1 HIS A 148       3.072   7.116  -8.916  1.00 97.92           H  
ATOM   2341  NE2 HIS A 148       4.176   7.581  -7.126  1.00 97.92           N  
ATOM   2342  N   ASP A 149       1.823  13.089  -3.911  1.00 97.82           N  
ATOM   2343  H   ASP A 149       2.794  12.986  -3.653  1.00 97.82           H  
ATOM   2344  CA  ASP A 149       1.069  14.138  -3.223  1.00 97.82           C  
ATOM   2345  HA  ASP A 149       0.149  13.698  -2.837  1.00 97.82           H  
ATOM   2346  C   ASP A 149       0.686  15.260  -4.202  1.00 97.82           C  
ATOM   2347  CB  ASP A 149       1.868  14.684  -2.026  1.00 97.82           C  
ATOM   2348  HB2 ASP A 149       2.766  15.180  -2.395  1.00 97.82           H  
ATOM   2349  HB3 ASP A 149       2.175  13.854  -1.391  1.00 97.82           H  
ATOM   2350  O   ASP A 149       1.434  15.591  -5.127  1.00 97.82           O  
ATOM   2351  CG  ASP A 149       1.042  15.674  -1.191  1.00 97.82           C  
ATOM   2352  OD1 ASP A 149      -0.156  15.386  -0.960  1.00 97.82           O  
ATOM   2353  OD2 ASP A 149       1.563  16.754  -0.849  1.00 97.82           O  
ATOM   2354  N   LEU A 150      -0.515  15.812  -4.025  1.00 97.52           N  
ATOM   2355  H   LEU A 150      -1.051  15.500  -3.228  1.00 97.52           H  
ATOM   2356  CA  LEU A 150      -1.145  16.829  -4.877  1.00 97.52           C  
ATOM   2357  HA  LEU A 150      -2.139  16.996  -4.463  1.00 97.52           H  
ATOM   2358  C   LEU A 150      -1.395  16.408  -6.334  1.00 97.52           C  
ATOM   2359  CB  LEU A 150      -0.375  18.161  -4.774  1.00 97.52           C  
ATOM   2360  HB2 LEU A 150      -0.936  18.929  -5.307  1.00 97.52           H  
ATOM   2361  HB3 LEU A 150       0.586  18.047  -5.276  1.00 97.52           H  
ATOM   2362  O   LEU A 150      -1.829  17.231  -7.147  1.00 97.52           O  
ATOM   2363  CG  LEU A 150      -0.121  18.650  -3.338  1.00 97.52           C  
ATOM   2364  HG  LEU A 150       0.462  17.905  -2.796  1.00 97.52           H  
ATOM   2365  CD1 LEU A 150       0.699  19.939  -3.380  1.00 97.52           C  
ATOM   2366 HD11 LEU A 150       0.917  20.251  -2.359  1.00 97.52           H  
ATOM   2367 HD12 LEU A 150       0.147  20.723  -3.898  1.00 97.52           H  
ATOM   2368 HD13 LEU A 150       1.644  19.745  -3.888  1.00 97.52           H  
ATOM   2369  CD2 LEU A 150      -1.427  18.919  -2.585  1.00 97.52           C  
ATOM   2370 HD21 LEU A 150      -2.048  19.627  -3.133  1.00 97.52           H  
ATOM   2371 HD22 LEU A 150      -1.967  17.983  -2.442  1.00 97.52           H  
ATOM   2372 HD23 LEU A 150      -1.196  19.315  -1.596  1.00 97.52           H  
ATOM   2373  N   MET A 151      -1.147  15.147  -6.696  1.00 98.19           N  
ATOM   2374  H   MET A 151      -0.769  14.514  -6.006  1.00 98.19           H  
ATOM   2375  CA  MET A 151      -1.389  14.662  -8.052  1.00 98.19           C  
ATOM   2376  HA  MET A 151      -1.181  15.479  -8.743  1.00 98.19           H  
ATOM   2377  C   MET A 151      -2.848  14.284  -8.259  1.00 98.19           C  
ATOM   2378  CB  MET A 151      -0.457  13.501  -8.417  1.00 98.19           C  
ATOM   2379  HB2 MET A 151      -0.600  12.677  -7.719  1.00 98.19           H  
ATOM   2380  HB3 MET A 151      -0.709  13.144  -9.416  1.00 98.19           H  
ATOM   2381  O   MET A 151      -3.517  13.755  -7.371  1.00 98.19           O  
ATOM   2382  CG  MET A 151       1.010  13.922  -8.416  1.00 98.19           C  
ATOM   2383  HG2 MET A 151       1.600  13.057  -8.719  1.00 98.19           H  
ATOM   2384  HG3 MET A 151       1.314  14.194  -7.405  1.00 98.19           H  
ATOM   2385  SD  MET A 151       1.366  15.291  -9.549  1.00 98.19           S  
ATOM   2386  CE  MET A 151       1.623  16.642  -8.365  1.00 98.19           C  
ATOM   2387  HE1 MET A 151       2.372  16.349  -7.630  1.00 98.19           H  
ATOM   2388  HE2 MET A 151       0.692  16.871  -7.848  1.00 98.19           H  
ATOM   2389  HE3 MET A 151       1.966  17.532  -8.892  1.00 98.19           H  
ATOM   2390  N   LYS A 152      -3.336  14.523  -9.477  1.00 98.50           N  
ATOM   2391  H   LYS A 152      -2.699  14.897 -10.165  1.00 98.50           H  
ATOM   2392  CA  LYS A 152      -4.665  14.099  -9.922  1.00 98.50           C  
ATOM   2393  HA  LYS A 152      -5.382  14.239  -9.113  1.00 98.50           H  
ATOM   2394  C   LYS A 152      -4.650  12.621 -10.286  1.00 98.50           C  
ATOM   2395  CB  LYS A 152      -5.105  14.937 -11.121  1.00 98.50           C  
ATOM   2396  HB2 LYS A 152      -4.337  14.851 -11.890  1.00 98.50           H  
ATOM   2397  HB3 LYS A 152      -6.040  14.537 -11.513  1.00 98.50           H  
ATOM   2398  O   LYS A 152      -3.640  12.080 -10.741  1.00 98.50           O  
ATOM   2399  CG  LYS A 152      -5.306  16.413 -10.761  1.00 98.50           C  
ATOM   2400  HG2 LYS A 152      -6.163  16.509 -10.094  1.00 98.50           H  
ATOM   2401  HG3 LYS A 152      -4.420  16.799 -10.258  1.00 98.50           H  
ATOM   2402  CD  LYS A 152      -5.542  17.228 -12.033  1.00 98.50           C  
ATOM   2403  HD2 LYS A 152      -4.682  17.104 -12.692  1.00 98.50           H  
ATOM   2404  HD3 LYS A 152      -6.437  16.868 -12.540  1.00 98.50           H  
ATOM   2405  CE  LYS A 152      -5.695  18.700 -11.655  1.00 98.50           C  
ATOM   2406  HE2 LYS A 152      -4.841  18.982 -11.039  1.00 98.50           H  
ATOM   2407  HE3 LYS A 152      -6.592  18.814 -11.045  1.00 98.50           H  
ATOM   2408  NZ  LYS A 152      -5.755  19.553 -12.866  1.00 98.50           N  
ATOM   2409  HZ1 LYS A 152      -4.918  19.413 -13.413  1.00 98.50           H  
ATOM   2410  HZ2 LYS A 152      -5.813  20.527 -12.602  1.00 98.50           H  
ATOM   2411  HZ3 LYS A 152      -6.553  19.308 -13.434  1.00 98.50           H  
ATOM   2412  N   PHE A 153      -5.793  11.965 -10.137  1.00 98.69           N  
ATOM   2413  H   PHE A 153      -6.608  12.455  -9.797  1.00 98.69           H  
ATOM   2414  CA  PHE A 153      -5.936  10.585 -10.574  1.00 98.69           C  
ATOM   2415  HA  PHE A 153      -5.054  10.031 -10.252  1.00 98.69           H  
ATOM   2416  C   PHE A 153      -6.021  10.519 -12.101  1.00 98.69           C  
ATOM   2417  CB  PHE A 153      -7.158   9.960  -9.900  1.00 98.69           C  
ATOM   2418  HB2 PHE A 153      -8.067  10.269 -10.417  1.00 98.69           H  
ATOM   2419  HB3 PHE A 153      -7.217  10.331  -8.877  1.00 98.69           H  
ATOM   2420  O   PHE A 153      -6.759  11.291 -12.713  1.00 98.69           O  
ATOM   2421  CG  PHE A 153      -7.079   8.453  -9.834  1.00 98.69           C  
ATOM   2422  CD1 PHE A 153      -7.667   7.643 -10.822  1.00 98.69           C  
ATOM   2423  HD1 PHE A 153      -8.187   8.092 -11.655  1.00 98.69           H  
ATOM   2424  CD2 PHE A 153      -6.376   7.858  -8.775  1.00 98.69           C  
ATOM   2425  HD2 PHE A 153      -5.905   8.483  -8.032  1.00 98.69           H  
ATOM   2426  CE1 PHE A 153      -7.555   6.244 -10.729  1.00 98.69           C  
ATOM   2427  HE1 PHE A 153      -7.987   5.617 -11.496  1.00 98.69           H  
ATOM   2428  CE2 PHE A 153      -6.276   6.465  -8.671  1.00 98.69           C  
ATOM   2429  HE2 PHE A 153      -5.748   6.022  -7.839  1.00 98.69           H  
ATOM   2430  CZ  PHE A 153      -6.864   5.656  -9.654  1.00 98.69           C  
ATOM   2431  HZ  PHE A 153      -6.767   4.583  -9.584  1.00 98.69           H  
ATOM   2432  N   SER A 154      -5.307   9.582 -12.721  1.00 98.73           N  
ATOM   2433  H   SER A 154      -4.714   8.983 -12.164  1.00 98.73           H  
ATOM   2434  CA  SER A 154      -5.391   9.310 -14.164  1.00 98.73           C  
ATOM   2435  HA  SER A 154      -6.179   9.917 -14.609  1.00 98.73           H  
ATOM   2436  C   SER A 154      -5.737   7.848 -14.419  1.00 98.73           C  
ATOM   2437  CB  SER A 154      -4.089   9.666 -14.882  1.00 98.73           C  
ATOM   2438  HB2 SER A 154      -3.293   8.994 -14.561  1.00 98.73           H  
ATOM   2439  HB3 SER A 154      -4.227   9.547 -15.956  1.00 98.73           H  
ATOM   2440  O   SER A 154      -5.401   6.989 -13.609  1.00 98.73           O  
ATOM   2441  OG  SER A 154      -3.719  10.997 -14.615  1.00 98.73           O  
ATOM   2442  HG  SER A 154      -3.457  11.089 -13.697  1.00 98.73           H  
ATOM   2443  N   THR A 155      -6.377   7.563 -15.551  1.00 98.65           N  
ATOM   2444  H   THR A 155      -6.571   8.332 -16.177  1.00 98.65           H  
ATOM   2445  CA  THR A 155      -6.704   6.218 -16.068  1.00 98.65           C  
ATOM   2446  HA  THR A 155      -6.090   5.482 -15.548  1.00 98.65           H  
ATOM   2447  C   THR A 155      -6.361   6.142 -17.561  1.00 98.65           C  
ATOM   2448  CB  THR A 155      -8.184   5.855 -15.841  1.00 98.65           C  
ATOM   2449  HB  THR A 155      -8.409   4.896 -16.307  1.00 98.65           H  
ATOM   2450  O   THR A 155      -6.123   7.181 -18.176  1.00 98.65           O  
ATOM   2451  CG2 THR A 155      -8.490   5.736 -14.352  1.00 98.65           C  
ATOM   2452 HG21 THR A 155      -9.486   5.313 -14.218  1.00 98.65           H  
ATOM   2453 HG22 THR A 155      -8.440   6.716 -13.877  1.00 98.65           H  
ATOM   2454 HG23 THR A 155      -7.764   5.071 -13.886  1.00 98.65           H  
ATOM   2455  OG1 THR A 155      -9.048   6.829 -16.380  1.00 98.65           O  
ATOM   2456  HG1 THR A 155      -9.459   6.474 -17.171  1.00 98.65           H  
ATOM   2457  N   PRO A 156      -6.305   4.954 -18.196  1.00 97.85           N  
ATOM   2458  CA  PRO A 156      -5.931   4.841 -19.612  1.00 97.85           C  
ATOM   2459  HA  PRO A 156      -4.893   5.158 -19.716  1.00 97.85           H  
ATOM   2460  C   PRO A 156      -6.788   5.678 -20.584  1.00 97.85           C  
ATOM   2461  CB  PRO A 156      -6.032   3.345 -19.927  1.00 97.85           C  
ATOM   2462  HB2 PRO A 156      -5.303   3.046 -20.680  1.00 97.85           H  
ATOM   2463  HB3 PRO A 156      -7.042   3.098 -20.254  1.00 97.85           H  
ATOM   2464  O   PRO A 156      -6.307   6.072 -21.646  1.00 97.85           O  
ATOM   2465  CG  PRO A 156      -5.761   2.677 -18.580  1.00 97.85           C  
ATOM   2466  HG2 PRO A 156      -4.689   2.649 -18.388  1.00 97.85           H  
ATOM   2467  HG3 PRO A 156      -6.193   1.677 -18.528  1.00 97.85           H  
ATOM   2468  CD  PRO A 156      -6.437   3.630 -17.602  1.00 97.85           C  
ATOM   2469  HD2 PRO A 156      -5.965   3.562 -16.621  1.00 97.85           H  
ATOM   2470  HD3 PRO A 156      -7.496   3.380 -17.540  1.00 97.85           H  
ATOM   2471  N   ASP A 157      -8.042   5.965 -20.221  1.00 98.23           N  
ATOM   2472  H   ASP A 157      -8.391   5.596 -19.349  1.00 98.23           H  
ATOM   2473  CA  ASP A 157      -8.987   6.821 -20.952  1.00 98.23           C  
ATOM   2474  HA  ASP A 157      -8.680   6.869 -21.997  1.00 98.23           H  
ATOM   2475  C   ASP A 157      -9.054   8.274 -20.448  1.00 98.23           C  
ATOM   2476  CB  ASP A 157     -10.389   6.186 -20.907  1.00 98.23           C  
ATOM   2477  HB2 ASP A 157     -10.341   5.193 -21.355  1.00 98.23           H  
ATOM   2478  HB3 ASP A 157     -11.060   6.777 -21.530  1.00 98.23           H  
ATOM   2479  O   ASP A 157      -9.778   9.083 -21.029  1.00 98.23           O  
ATOM   2480  CG  ASP A 157     -10.983   6.087 -19.488  1.00 98.23           C  
ATOM   2481  OD1 ASP A 157     -10.225   5.812 -18.522  1.00 98.23           O  
ATOM   2482  OD2 ASP A 157     -12.216   6.210 -19.339  1.00 98.23           O  
ATOM   2483  N   ARG A 158      -8.326   8.625 -19.378  1.00 97.97           N  
ATOM   2484  H   ARG A 158      -7.708   7.939 -18.971  1.00 97.97           H  
ATOM   2485  CA  ARG A 158      -8.345   9.969 -18.790  1.00 97.97           C  
ATOM   2486  HA  ARG A 158      -8.616  10.673 -19.577  1.00 97.97           H  
ATOM   2487  C   ARG A 158      -6.976  10.379 -18.260  1.00 97.97           C  
ATOM   2488  CB  ARG A 158      -9.426  10.034 -17.700  1.00 97.97           C  
ATOM   2489  HB2 ARG A 158      -9.094   9.523 -16.797  1.00 97.97           H  
ATOM   2490  HB3 ARG A 158     -10.329   9.544 -18.066  1.00 97.97           H  
ATOM   2491  O   ARG A 158      -6.567   9.972 -17.174  1.00 97.97           O  
ATOM   2492  CG  ARG A 158      -9.753  11.498 -17.392  1.00 97.97           C  
ATOM   2493  HG2 ARG A 158     -10.038  11.988 -18.322  1.00 97.97           H  
ATOM   2494  HG3 ARG A 158      -8.879  12.004 -16.982  1.00 97.97           H  
ATOM   2495  CD  ARG A 158     -10.916  11.600 -16.407  1.00 97.97           C  
ATOM   2496  HD2 ARG A 158     -11.660  10.843 -16.655  1.00 97.97           H  
ATOM   2497  HD3 ARG A 158     -10.537  11.418 -15.401  1.00 97.97           H  
ATOM   2498  NE  ARG A 158     -11.535  12.933 -16.463  1.00 97.97           N  
ATOM   2499  HE  ARG A 158     -10.999  13.656 -16.920  1.00 97.97           H  
ATOM   2500  NH1 ARG A 158     -13.422  12.450 -15.244  1.00 97.97           N  
ATOM   2501 HH11 ARG A 158     -13.049  11.530 -15.059  1.00 97.97           H  
ATOM   2502 HH12 ARG A 158     -14.249  12.765 -14.757  1.00 97.97           H  
ATOM   2503  NH2 ARG A 158     -13.132  14.496 -16.054  1.00 97.97           N  
ATOM   2504 HH21 ARG A 158     -13.935  14.786 -15.514  1.00 97.97           H  
ATOM   2505 HH22 ARG A 158     -12.523  15.195 -16.454  1.00 97.97           H  
ATOM   2506  CZ  ARG A 158     -12.687  13.282 -15.923  1.00 97.97           C  
ATOM   2507  N   ASP A 159      -6.301  11.223 -19.030  1.00 98.22           N  
ATOM   2508  H   ASP A 159      -6.716  11.531 -19.899  1.00 98.22           H  
ATOM   2509  CA  ASP A 159      -4.990  11.765 -18.695  1.00 98.22           C  
ATOM   2510  HA  ASP A 159      -4.440  11.025 -18.113  1.00 98.22           H  
ATOM   2511  C   ASP A 159      -5.115  13.041 -17.851  1.00 98.22           C  
ATOM   2512  CB  ASP A 159      -4.211  12.007 -19.996  1.00 98.22           C  
ATOM   2513  HB2 ASP A 159      -4.686  12.806 -20.565  1.00 98.22           H  
ATOM   2514  HB3 ASP A 159      -4.243  11.098 -20.596  1.00 98.22           H  
ATOM   2515  O   ASP A 159      -5.637  14.055 -18.316  1.00 98.22           O  
ATOM   2516  CG  ASP A 159      -2.746  12.359 -19.746  1.00 98.22           C  
ATOM   2517  OD1 ASP A 159      -2.343  12.279 -18.565  1.00 98.22           O  
ATOM   2518  OD2 ASP A 159      -2.052  12.591 -20.761  1.00 98.22           O  
ATOM   2519  N   ASN A 160      -4.665  12.972 -16.600  1.00 97.92           N  
ATOM   2520  H   ASN A 160      -4.221  12.116 -16.300  1.00 97.92           H  
ATOM   2521  CA  ASN A 160      -4.577  14.104 -15.680  1.00 97.92           C  
ATOM   2522  HA  ASN A 160      -4.748  15.029 -16.230  1.00 97.92           H  
ATOM   2523  C   ASN A 160      -3.174  14.212 -15.056  1.00 97.92           C  
ATOM   2524  CB  ASN A 160      -5.643  13.961 -14.581  1.00 97.92           C  
ATOM   2525  HB2 ASN A 160      -5.451  13.042 -14.028  1.00 97.92           H  
ATOM   2526  HB3 ASN A 160      -5.537  14.797 -13.889  1.00 97.92           H  
ATOM   2527  O   ASN A 160      -3.017  14.906 -14.047  1.00 97.92           O  
ATOM   2528  CG  ASN A 160      -7.082  13.995 -15.049  1.00 97.92           C  
ATOM   2529  ND2 ASN A 160      -7.884  13.062 -14.596  1.00 97.92           N  
ATOM   2530 HD21 ASN A 160      -7.502  12.344 -13.998  1.00 97.92           H  
ATOM   2531 HD22 ASN A 160      -8.873  13.169 -14.771  1.00 97.92           H  
ATOM   2532  OD1 ASN A 160      -7.546  14.918 -15.698  1.00 97.92           O  
ATOM   2533  N   ASP A 161      -2.185  13.492 -15.593  1.00 97.74           N  
ATOM   2534  H   ASP A 161      -2.318  13.052 -16.492  1.00 97.74           H  
ATOM   2535  CA  ASP A 161      -0.848  13.456 -15.017  1.00 97.74           C  
ATOM   2536  HA  ASP A 161      -0.963  13.485 -13.933  1.00 97.74           H  
ATOM   2537  C   ASP A 161      -0.039  14.714 -15.372  1.00 97.74           C  
ATOM   2538  CB  ASP A 161      -0.182  12.103 -15.307  1.00 97.74           C  
ATOM   2539  HB2 ASP A 161       0.689  12.001 -14.660  1.00 97.74           H  
ATOM   2540  HB3 ASP A 161      -0.888  11.323 -15.023  1.00 97.74           H  
ATOM   2541  O   ASP A 161      -0.468  15.577 -16.143  1.00 97.74           O  
ATOM   2542  CG  ASP A 161       0.266  11.847 -16.742  1.00 97.74           C  
ATOM   2543  OD1 ASP A 161       1.103  12.644 -17.215  1.00 97.74           O  
ATOM   2544  OD2 ASP A 161      -0.032  10.730 -17.236  1.00 97.74           O  
ATOM   2545  N   ALA A 162       1.111  14.887 -14.723  1.00 95.69           N  
ATOM   2546  H   ALA A 162       1.466  14.126 -14.162  1.00 95.69           H  
ATOM   2547  CA  ALA A 162       1.933  16.083 -14.883  1.00 95.69           C  
ATOM   2548  HA  ALA A 162       1.275  16.929 -15.085  1.00 95.69           H  
ATOM   2549  C   ALA A 162       2.901  15.987 -16.073  1.00 95.69           C  
ATOM   2550  CB  ALA A 162       2.652  16.365 -13.559  1.00 95.69           C  
ATOM   2551  HB1 ALA A 162       3.381  15.579 -13.362  1.00 95.69           H  
ATOM   2552  HB2 ALA A 162       3.171  17.322 -13.617  1.00 95.69           H  
ATOM   2553  HB3 ALA A 162       1.927  16.405 -12.745  1.00 95.69           H  
ATOM   2554  O   ALA A 162       3.719  16.893 -16.267  1.00 95.69           O  
ATOM   2555  N   ARG A 163       2.876  14.896 -16.854  1.00 95.30           N  
ATOM   2556  H   ARG A 163       2.130  14.225 -16.742  1.00 95.30           H  
ATOM   2557  CA  ARG A 163       3.828  14.663 -17.938  1.00 95.30           C  
ATOM   2558  HA  ARG A 163       4.761  15.153 -17.659  1.00 95.30           H  
ATOM   2559  C   ARG A 163       3.311  15.246 -19.256  1.00 95.30           C  
ATOM   2560  CB  ARG A 163       4.121  13.169 -18.054  1.00 95.30           C  
ATOM   2561  HB2 ARG A 163       3.265  12.642 -18.476  1.00 95.30           H  
ATOM   2562  HB3 ARG A 163       4.310  12.772 -17.056  1.00 95.30           H  
ATOM   2563  O   ARG A 163       2.334  14.761 -19.817  1.00 95.30           O  
ATOM   2564  CG  ARG A 163       5.344  12.944 -18.943  1.00 95.30           C  
ATOM   2565  HG2 ARG A 163       5.079  13.130 -19.984  1.00 95.30           H  
ATOM   2566  HG3 ARG A 163       6.143  13.632 -18.667  1.00 95.30           H  
ATOM   2567  CD  ARG A 163       5.834  11.511 -18.756  1.00 95.30           C  
ATOM   2568  HD2 ARG A 163       5.005  10.838 -18.974  1.00 95.30           H  
ATOM   2569  HD3 ARG A 163       6.117  11.375 -17.712  1.00 95.30           H  
ATOM   2570  NE  ARG A 163       7.006  11.247 -19.614  1.00 95.30           N  
ATOM   2571  HE  ARG A 163       7.656  12.015 -19.698  1.00 95.30           H  
ATOM   2572  NH1 ARG A 163       6.411   9.155 -20.317  1.00 95.30           N  
ATOM   2573 HH11 ARG A 163       6.382   8.564 -21.135  1.00 95.30           H  
ATOM   2574 HH12 ARG A 163       5.531   9.365 -19.868  1.00 95.30           H  
ATOM   2575  NH2 ARG A 163       8.267  10.106 -21.119  1.00 95.30           N  
ATOM   2576 HH21 ARG A 163       8.855  10.923 -21.204  1.00 95.30           H  
ATOM   2577 HH22 ARG A 163       8.398   9.323 -21.744  1.00 95.30           H  
ATOM   2578  CZ  ARG A 163       7.224  10.171 -20.339  1.00 95.30           C  
ATOM   2579  N   PRO A 164       4.002  16.235 -19.846  1.00 91.60           N  
ATOM   2580  CA  PRO A 164       3.573  16.789 -21.123  1.00 91.60           C  
ATOM   2581  HA  PRO A 164       2.562  17.177 -21.002  1.00 91.60           H  
ATOM   2582  C   PRO A 164       3.593  15.738 -22.240  1.00 91.60           C  
ATOM   2583  CB  PRO A 164       4.527  17.951 -21.416  1.00 91.60           C  
ATOM   2584  HB2 PRO A 164       5.350  17.615 -22.046  1.00 91.60           H  
ATOM   2585  HB3 PRO A 164       4.009  18.788 -21.884  1.00 91.60           H  
ATOM   2586  O   PRO A 164       4.559  14.985 -22.372  1.00 91.60           O  
ATOM   2587  CG  PRO A 164       5.074  18.327 -20.039  1.00 91.60           C  
ATOM   2588  HG2 PRO A 164       4.367  18.981 -19.528  1.00 91.60           H  
ATOM   2589  HG3 PRO A 164       6.056  18.795 -20.104  1.00 91.60           H  
ATOM   2590  CD  PRO A 164       5.133  16.984 -19.323  1.00 91.60           C  
ATOM   2591  HD2 PRO A 164       5.069  17.148 -18.247  1.00 91.60           H  
ATOM   2592  HD3 PRO A 164       6.058  16.466 -19.575  1.00 91.60           H  
ATOM   2593  N   GLN A 165       2.559  15.752 -23.088  1.00 89.56           N  
ATOM   2594  H   GLN A 165       1.763  16.320 -22.835  1.00 89.56           H  
ATOM   2595  CA  GLN A 165       2.486  15.000 -24.352  1.00 89.56           C  
ATOM   2596  HA  GLN A 165       1.500  15.194 -24.775  1.00 89.56           H  
ATOM   2597  C   GLN A 165       2.570  13.465 -24.223  1.00 89.56           C  
ATOM   2598  CB  GLN A 165       3.524  15.538 -25.358  1.00 89.56           C  
ATOM   2599  HB2 GLN A 165       3.392  15.027 -26.312  1.00 89.56           H  
ATOM   2600  HB3 GLN A 165       4.524  15.305 -24.992  1.00 89.56           H  
ATOM   2601  O   GLN A 165       2.804  12.778 -25.218  1.00 89.56           O  
ATOM   2602  CG  GLN A 165       3.424  17.048 -25.622  1.00 89.56           C  
ATOM   2603  HG2 GLN A 165       2.443  17.268 -26.043  1.00 89.56           H  
ATOM   2604  HG3 GLN A 165       3.532  17.603 -24.690  1.00 89.56           H  
ATOM   2605  CD  GLN A 165       4.504  17.542 -26.580  1.00 89.56           C  
ATOM   2606  NE2 GLN A 165       4.295  18.665 -27.229  1.00 89.56           N  
ATOM   2607 HE21 GLN A 165       3.437  19.183 -27.110  1.00 89.56           H  
ATOM   2608 HE22 GLN A 165       5.041  18.954 -27.846  1.00 89.56           H  
ATOM   2609  OE1 GLN A 165       5.559  16.959 -26.757  1.00 89.56           O  
ATOM   2610  N   SER A 166       2.378  12.896 -23.031  1.00 94.04           N  
ATOM   2611  H   SER A 166       2.182  13.474 -22.225  1.00 94.04           H  
ATOM   2612  CA  SER A 166       2.315  11.444 -22.857  1.00 94.04           C  
ATOM   2613  HA  SER A 166       1.859  11.001 -23.741  1.00 94.04           H  
ATOM   2614  C   SER A 166       1.477  11.075 -21.646  1.00 94.04           C  
ATOM   2615  CB  SER A 166       3.726  10.862 -22.688  1.00 94.04           C  
ATOM   2616  HB2 SER A 166       4.382  11.260 -23.462  1.00 94.04           H  
ATOM   2617  HB3 SER A 166       3.670   9.780 -22.806  1.00 94.04           H  
ATOM   2618  O   SER A 166       1.724  11.628 -20.586  1.00 94.04           O  
ATOM   2619  OG  SER A 166       4.269  11.147 -21.412  1.00 94.04           O  
ATOM   2620  HG  SER A 166       3.575  11.607 -20.934  1.00 94.04           H  
ATOM   2621  N   SER A 167       0.630  10.055 -21.766  1.00 96.18           N  
ATOM   2622  H   SER A 167       0.440   9.665 -22.678  1.00 96.18           H  
ATOM   2623  CA  SER A 167      -0.132   9.547 -20.626  1.00 96.18           C  
ATOM   2624  HA  SER A 167      -0.273  10.358 -19.911  1.00 96.18           H  
ATOM   2625  C   SER A 167       0.604   8.406 -19.923  1.00 96.18           C  
ATOM   2626  CB  SER A 167      -1.524   9.122 -21.077  1.00 96.18           C  
ATOM   2627  HB2 SER A 167      -1.438   8.374 -21.866  1.00 96.18           H  
ATOM   2628  HB3 SER A 167      -2.063   9.985 -21.466  1.00 96.18           H  
ATOM   2629  O   SER A 167       0.865   7.334 -20.489  1.00 96.18           O  
ATOM   2630  OG  SER A 167      -2.223   8.578 -19.974  1.00 96.18           O  
ATOM   2631  HG  SER A 167      -2.424   9.326 -19.406  1.00 96.18           H  
ATOM   2632  N   CYS A 168       0.918   8.611 -18.651  1.00 97.28           N  
ATOM   2633  H   CYS A 168       0.675   9.507 -18.254  1.00 97.28           H  
ATOM   2634  CA  CYS A 168       1.476   7.603 -17.762  1.00 97.28           C  
ATOM   2635  HA  CYS A 168       2.384   7.199 -18.209  1.00 97.28           H  
ATOM   2636  C   CYS A 168       0.496   6.447 -17.546  1.00 97.28           C  
ATOM   2637  CB  CYS A 168       1.834   8.293 -16.447  1.00 97.28           C  
ATOM   2638  HB2 CYS A 168       0.942   8.782 -16.056  1.00 97.28           H  
ATOM   2639  HB3 CYS A 168       2.152   7.549 -15.717  1.00 97.28           H  
ATOM   2640  O   CYS A 168       0.904   5.286 -17.600  1.00 97.28           O  
ATOM   2641  SG  CYS A 168       3.125   9.550 -16.641  1.00 97.28           S  
ATOM   2642  N   ALA A 169      -0.794   6.742 -17.386  1.00 97.44           N  
ATOM   2643  H   ALA A 169      -1.069   7.713 -17.379  1.00 97.44           H  
ATOM   2644  CA  ALA A 169      -1.824   5.720 -17.217  1.00 97.44           C  
ATOM   2645  HA  ALA A 169      -1.553   5.086 -16.373  1.00 97.44           H  
ATOM   2646  C   ALA A 169      -1.954   4.808 -18.451  1.00 97.44           C  
ATOM   2647  CB  ALA A 169      -3.136   6.421 -16.878  1.00 97.44           C  
ATOM   2648  HB1 ALA A 169      -3.889   5.663 -16.665  1.00 97.44           H  
ATOM   2649  HB2 ALA A 169      -3.461   7.043 -17.711  1.00 97.44           H  
ATOM   2650  HB3 ALA A 169      -3.009   7.042 -15.991  1.00 97.44           H  
ATOM   2651  O   ALA A 169      -2.097   3.593 -18.302  1.00 97.44           O  
ATOM   2652  N   GLN A 170      -1.801   5.347 -19.668  1.00 95.88           N  
ATOM   2653  H   GLN A 170      -1.739   6.352 -19.746  1.00 95.88           H  
ATOM   2654  CA  GLN A 170      -1.718   4.532 -20.888  1.00 95.88           C  
ATOM   2655  HA  GLN A 170      -2.563   3.844 -20.912  1.00 95.88           H  
ATOM   2656  C   GLN A 170      -0.443   3.682 -20.924  1.00 95.88           C  
ATOM   2657  CB  GLN A 170      -1.782   5.421 -22.134  1.00 95.88           C  
ATOM   2658  HB2 GLN A 170      -1.556   4.816 -23.012  1.00 95.88           H  
ATOM   2659  HB3 GLN A 170      -1.034   6.211 -22.061  1.00 95.88           H  
ATOM   2660  O   GLN A 170      -0.512   2.478 -21.185  1.00 95.88           O  
ATOM   2661  CG  GLN A 170      -3.179   6.024 -22.314  1.00 95.88           C  
ATOM   2662  HG2 GLN A 170      -3.453   6.606 -21.435  1.00 95.88           H  
ATOM   2663  HG3 GLN A 170      -3.897   5.210 -22.419  1.00 95.88           H  
ATOM   2664  CD  GLN A 170      -3.295   6.927 -23.535  1.00 95.88           C  
ATOM   2665  NE2 GLN A 170      -4.502   7.316 -23.872  1.00 95.88           N  
ATOM   2666 HE21 GLN A 170      -4.582   7.969 -24.638  1.00 95.88           H  
ATOM   2667 HE22 GLN A 170      -5.279   7.058 -23.280  1.00 95.88           H  
ATOM   2668  OE1 GLN A 170      -2.329   7.287 -24.191  1.00 95.88           O  
ATOM   2669  N   LYS A 171       0.716   4.280 -20.602  1.00 94.63           N  
ATOM   2670  H   LYS A 171       0.690   5.271 -20.412  1.00 94.63           H  
ATOM   2671  CA  LYS A 171       2.014   3.581 -20.567  1.00 94.63           C  
ATOM   2672  HA  LYS A 171       2.211   3.176 -21.559  1.00 94.63           H  
ATOM   2673  C   LYS A 171       2.002   2.387 -19.608  1.00 94.63           C  
ATOM   2674  CB  LYS A 171       3.127   4.582 -20.202  1.00 94.63           C  
ATOM   2675  HB2 LYS A 171       2.901   5.036 -19.237  1.00 94.63           H  
ATOM   2676  HB3 LYS A 171       3.158   5.371 -20.953  1.00 94.63           H  
ATOM   2677  O   LYS A 171       2.489   1.316 -19.968  1.00 94.63           O  
ATOM   2678  CG  LYS A 171       4.505   3.903 -20.118  1.00 94.63           C  
ATOM   2679  HG2 LYS A 171       4.467   3.091 -19.392  1.00 94.63           H  
ATOM   2680  HG3 LYS A 171       4.762   3.489 -21.093  1.00 94.63           H  
ATOM   2681  CD  LYS A 171       5.607   4.865 -19.663  1.00 94.63           C  
ATOM   2682  HD2 LYS A 171       5.324   5.297 -18.704  1.00 94.63           H  
ATOM   2683  HD3 LYS A 171       5.733   5.658 -20.400  1.00 94.63           H  
ATOM   2684  CE  LYS A 171       6.904   4.058 -19.513  1.00 94.63           C  
ATOM   2685  HE2 LYS A 171       6.682   3.164 -18.931  1.00 94.63           H  
ATOM   2686  HE3 LYS A 171       7.231   3.732 -20.500  1.00 94.63           H  
ATOM   2687  NZ  LYS A 171       7.976   4.824 -18.831  1.00 94.63           N  
ATOM   2688  HZ1 LYS A 171       8.824   4.278 -18.799  1.00 94.63           H  
ATOM   2689  HZ2 LYS A 171       8.160   5.702 -19.296  1.00 94.63           H  
ATOM   2690  HZ3 LYS A 171       7.706   4.992 -17.872  1.00 94.63           H  
ATOM   2691  N   TYR A 172       1.484   2.570 -18.394  1.00 94.35           N  
ATOM   2692  H   TYR A 172       1.138   3.489 -18.157  1.00 94.35           H  
ATOM   2693  CA  TYR A 172       1.456   1.523 -17.366  1.00 94.35           C  
ATOM   2694  HA  TYR A 172       2.276   0.833 -17.567  1.00 94.35           H  
ATOM   2695  C   TYR A 172       0.191   0.658 -17.411  1.00 94.35           C  
ATOM   2696  CB  TYR A 172       1.724   2.128 -15.981  1.00 94.35           C  
ATOM   2697  HB2 TYR A 172       0.970   2.886 -15.769  1.00 94.35           H  
ATOM   2698  HB3 TYR A 172       1.624   1.343 -15.232  1.00 94.35           H  
ATOM   2699  O   TYR A 172       0.171  -0.399 -16.785  1.00 94.35           O  
ATOM   2700  CG  TYR A 172       3.115   2.729 -15.853  1.00 94.35           C  
ATOM   2701  CD1 TYR A 172       4.250   1.898 -15.802  1.00 94.35           C  
ATOM   2702  HD1 TYR A 172       4.123   0.825 -15.773  1.00 94.35           H  
ATOM   2703  CD2 TYR A 172       3.281   4.123 -15.829  1.00 94.35           C  
ATOM   2704  HD2 TYR A 172       2.414   4.766 -15.832  1.00 94.35           H  
ATOM   2705  CE1 TYR A 172       5.547   2.448 -15.782  1.00 94.35           C  
ATOM   2706  HE1 TYR A 172       6.412   1.803 -15.745  1.00 94.35           H  
ATOM   2707  CE2 TYR A 172       4.570   4.677 -15.810  1.00 94.35           C  
ATOM   2708  HE2 TYR A 172       4.675   5.751 -15.854  1.00 94.35           H  
ATOM   2709  OH  TYR A 172       6.946   4.412 -15.787  1.00 94.35           O  
ATOM   2710  HH  TYR A 172       6.915   5.295 -15.410  1.00 94.35           H  
ATOM   2711  CZ  TYR A 172       5.707   3.848 -15.787  1.00 94.35           C  
ATOM   2712  N   SER A 173      -0.813   1.048 -18.205  1.00 95.42           N  
ATOM   2713  H   SER A 173      -0.742   1.953 -18.647  1.00 95.42           H  
ATOM   2714  CA  SER A 173      -2.091   0.341 -18.368  1.00 95.42           C  
ATOM   2715  HA  SER A 173      -2.734   0.974 -18.980  1.00 95.42           H  
ATOM   2716  C   SER A 173      -2.827   0.159 -17.037  1.00 95.42           C  
ATOM   2717  CB  SER A 173      -1.908  -0.984 -19.127  1.00 95.42           C  
ATOM   2718  HB2 SER A 173      -1.529  -1.745 -18.445  1.00 95.42           H  
ATOM   2719  HB3 SER A 173      -2.878  -1.312 -19.502  1.00 95.42           H  
ATOM   2720  O   SER A 173      -3.213  -0.949 -16.679  1.00 95.42           O  
ATOM   2721  OG  SER A 173      -0.999  -0.854 -20.217  1.00 95.42           O  
ATOM   2722  HG  SER A 173      -1.122   0.025 -20.582  1.00 95.42           H  
ATOM   2723  N   THR A 174      -2.944   1.236 -16.259  1.00 97.11           N  
ATOM   2724  H   THR A 174      -2.635   2.129 -16.616  1.00 97.11           H  
ATOM   2725  CA  THR A 174      -3.572   1.220 -14.931  1.00 97.11           C  
ATOM   2726  HA  THR A 174      -4.492   0.637 -14.981  1.00 97.11           H  
ATOM   2727  C   THR A 174      -3.940   2.634 -14.486  1.00 97.11           C  
ATOM   2728  CB  THR A 174      -2.649   0.539 -13.909  1.00 97.11           C  
ATOM   2729  HB  THR A 174      -2.357  -0.440 -14.291  1.00 97.11           H  
ATOM   2730  O   THR A 174      -3.471   3.614 -15.070  1.00 97.11           O  
ATOM   2731  CG2 THR A 174      -1.391   1.326 -13.567  1.00 97.11           C  
ATOM   2732 HG21 THR A 174      -0.751   0.701 -12.944  1.00 97.11           H  
ATOM   2733 HG22 THR A 174      -0.856   1.587 -14.480  1.00 97.11           H  
ATOM   2734 HG23 THR A 174      -1.656   2.229 -13.017  1.00 97.11           H  
ATOM   2735  OG1 THR A 174      -3.342   0.346 -12.711  1.00 97.11           O  
ATOM   2736  HG1 THR A 174      -2.999  -0.453 -12.304  1.00 97.11           H  
ATOM   2737  N   GLY A 175      -4.778   2.743 -13.458  1.00 98.36           N  
ATOM   2738  H   GLY A 175      -5.056   1.887 -12.999  1.00 98.36           H  
ATOM   2739  CA  GLY A 175      -5.115   4.002 -12.807  1.00 98.36           C  
ATOM   2740  HA2 GLY A 175      -4.959   4.795 -13.539  1.00 98.36           H  
ATOM   2741  HA3 GLY A 175      -6.163   4.010 -12.507  1.00 98.36           H  
ATOM   2742  C   GLY A 175      -4.256   4.284 -11.577  1.00 98.36           C  
ATOM   2743  O   GLY A 175      -4.007   3.382 -10.773  1.00 98.36           O  
ATOM   2744  N   TRP A 176      -3.797   5.527 -11.426  1.00 98.43           N  
ATOM   2745  H   TRP A 176      -4.088   6.225 -12.095  1.00 98.43           H  
ATOM   2746  CA  TRP A 176      -2.992   5.977 -10.284  1.00 98.43           C  
ATOM   2747  HA  TRP A 176      -3.468   5.626  -9.369  1.00 98.43           H  
ATOM   2748  C   TRP A 176      -2.913   7.507 -10.214  1.00 98.43           C  
ATOM   2749  CB  TRP A 176      -1.572   5.386 -10.385  1.00 98.43           C  
ATOM   2750  HB2 TRP A 176      -0.993   5.994 -11.080  1.00 98.43           H  
ATOM   2751  HB3 TRP A 176      -1.614   4.377 -10.795  1.00 98.43           H  
ATOM   2752  O   TRP A 176      -3.228   8.206 -11.180  1.00 98.43           O  
ATOM   2753  CG  TRP A 176      -0.804   5.296  -9.107  1.00 98.43           C  
ATOM   2754  CD1 TRP A 176       0.447   5.768  -8.914  1.00 98.43           C  
ATOM   2755  HD1 TRP A 176       1.033   6.274  -9.667  1.00 98.43           H  
ATOM   2756  CD2 TRP A 176      -1.200   4.677  -7.847  1.00 98.43           C  
ATOM   2757  CE2 TRP A 176      -0.119   4.816  -6.927  1.00 98.43           C  
ATOM   2758  CE3 TRP A 176      -2.355   4.006  -7.388  1.00 98.43           C  
ATOM   2759  HE3 TRP A 176      -3.190   3.863  -8.058  1.00 98.43           H  
ATOM   2760  NE1 TRP A 176       0.859   5.480  -7.628  1.00 98.43           N  
ATOM   2761  HE1 TRP A 176       1.776   5.702  -7.266  1.00 98.43           H  
ATOM   2762  CH2 TRP A 176      -1.348   3.688  -5.190  1.00 98.43           C  
ATOM   2763  HH2 TRP A 176      -1.411   3.324  -4.175  1.00 98.43           H  
ATOM   2764  CZ2 TRP A 176      -0.174   4.315  -5.626  1.00 98.43           C  
ATOM   2765  HZ2 TRP A 176       0.676   4.429  -4.969  1.00 98.43           H  
ATOM   2766  CZ3 TRP A 176      -2.435   3.530  -6.066  1.00 98.43           C  
ATOM   2767  HZ3 TRP A 176      -3.335   3.045  -5.719  1.00 98.43           H  
ATOM   2768  N   TRP A 177      -2.424   8.029  -9.090  1.00 98.40           N  
ATOM   2769  H   TRP A 177      -2.207   7.405  -8.326  1.00 98.40           H  
ATOM   2770  CA  TRP A 177      -2.046   9.436  -8.930  1.00 98.40           C  
ATOM   2771  HA  TRP A 177      -2.771  10.073  -9.437  1.00 98.40           H  
ATOM   2772  C   TRP A 177      -0.680   9.706  -9.567  1.00 98.40           C  
ATOM   2773  CB  TRP A 177      -2.076   9.791  -7.442  1.00 98.40           C  
ATOM   2774  HB2 TRP A 177      -1.393   9.141  -6.896  1.00 98.40           H  
ATOM   2775  HB3 TRP A 177      -1.729  10.817  -7.313  1.00 98.40           H  
ATOM   2776  O   TRP A 177       0.323   9.851  -8.878  1.00 98.40           O  
ATOM   2777  CG  TRP A 177      -3.429   9.692  -6.828  1.00 98.40           C  
ATOM   2778  CD1 TRP A 177      -4.401  10.621  -6.945  1.00 98.40           C  
ATOM   2779  HD1 TRP A 177      -4.309  11.552  -7.486  1.00 98.40           H  
ATOM   2780  CD2 TRP A 177      -3.986   8.629  -6.001  1.00 98.40           C  
ATOM   2781  CE2 TRP A 177      -5.301   9.018  -5.604  1.00 98.40           C  
ATOM   2782  CE3 TRP A 177      -3.515   7.378  -5.547  1.00 98.40           C  
ATOM   2783  HE3 TRP A 177      -2.517   7.058  -5.808  1.00 98.40           H  
ATOM   2784  NE1 TRP A 177      -5.498  10.242  -6.204  1.00 98.40           N  
ATOM   2785  HE1 TRP A 177      -6.305  10.838  -6.094  1.00 98.40           H  
ATOM   2786  CH2 TRP A 177      -5.609   6.978  -4.348  1.00 98.40           C  
ATOM   2787  HH2 TRP A 177      -6.211   6.359  -3.700  1.00 98.40           H  
ATOM   2788  CZ2 TRP A 177      -6.110   8.211  -4.796  1.00 98.40           C  
ATOM   2789  HZ2 TRP A 177      -7.096   8.546  -4.513  1.00 98.40           H  
ATOM   2790  CZ3 TRP A 177      -4.318   6.560  -4.728  1.00 98.40           C  
ATOM   2791  HZ3 TRP A 177      -3.930   5.618  -4.370  1.00 98.40           H  
ATOM   2792  N   PHE A 178      -0.591   9.662 -10.894  1.00 97.94           N  
ATOM   2793  H   PHE A 178      -1.442   9.558 -11.428  1.00 97.94           H  
ATOM   2794  CA  PHE A 178       0.681   9.825 -11.600  1.00 97.94           C  
ATOM   2795  HA  PHE A 178       1.430   9.208 -11.104  1.00 97.94           H  
ATOM   2796  C   PHE A 178       1.182  11.281 -11.561  1.00 97.94           C  
ATOM   2797  CB  PHE A 178       0.544   9.325 -13.043  1.00 97.94           C  
ATOM   2798  HB2 PHE A 178       1.454   9.574 -13.588  1.00 97.94           H  
ATOM   2799  HB3 PHE A 178      -0.274   9.871 -13.513  1.00 97.94           H  
ATOM   2800  O   PHE A 178       0.426  12.211 -11.821  1.00 97.94           O  
ATOM   2801  CG  PHE A 178       0.284   7.838 -13.198  1.00 97.94           C  
ATOM   2802  CD1 PHE A 178       1.335   6.914 -13.075  1.00 97.94           C  
ATOM   2803  HD1 PHE A 178       2.328   7.275 -12.848  1.00 97.94           H  
ATOM   2804  CD2 PHE A 178      -1.005   7.374 -13.505  1.00 97.94           C  
ATOM   2805  HD2 PHE A 178      -1.824   8.077 -13.560  1.00 97.94           H  
ATOM   2806  CE1 PHE A 178       1.102   5.540 -13.261  1.00 97.94           C  
ATOM   2807  HE1 PHE A 178       1.910   4.830 -13.161  1.00 97.94           H  
ATOM   2808  CE2 PHE A 178      -1.241   6.006 -13.717  1.00 97.94           C  
ATOM   2809  HE2 PHE A 178      -2.237   5.660 -13.952  1.00 97.94           H  
ATOM   2810  CZ  PHE A 178      -0.186   5.087 -13.594  1.00 97.94           C  
ATOM   2811  HZ  PHE A 178      -0.373   4.035 -13.747  1.00 97.94           H  
ATOM   2812  N   HIS A 179       2.481  11.457 -11.307  1.00 96.09           N  
ATOM   2813  H   HIS A 179       3.026  10.628 -11.120  1.00 96.09           H  
ATOM   2814  CA  HIS A 179       3.205  12.706 -11.554  1.00 96.09           C  
ATOM   2815  HA  HIS A 179       2.491  13.529 -11.541  1.00 96.09           H  
ATOM   2816  C   HIS A 179       3.807  12.685 -12.969  1.00 96.09           C  
ATOM   2817  CB  HIS A 179       4.214  12.973 -10.424  1.00 96.09           C  
ATOM   2818  HB2 HIS A 179       4.901  12.131 -10.335  1.00 96.09           H  
ATOM   2819  HB3 HIS A 179       3.660  13.045  -9.489  1.00 96.09           H  
ATOM   2820  O   HIS A 179       3.103  12.945 -13.934  1.00 96.09           O  
ATOM   2821  CG  HIS A 179       5.005  14.251 -10.585  1.00 96.09           C  
ATOM   2822  CD2 HIS A 179       4.509  15.515 -10.764  1.00 96.09           C  
ATOM   2823  HD2 HIS A 179       3.470  15.794 -10.863  1.00 96.09           H  
ATOM   2824  ND1 HIS A 179       6.377  14.368 -10.560  1.00 96.09           N  
ATOM   2825  HD1 HIS A 179       7.023  13.659 -10.244  1.00 96.09           H  
ATOM   2826  CE1 HIS A 179       6.687  15.666 -10.716  1.00 96.09           C  
ATOM   2827  HE1 HIS A 179       7.684  16.079 -10.665  1.00 96.09           H  
ATOM   2828  NE2 HIS A 179       5.582  16.400 -10.865  1.00 96.09           N  
ATOM   2829  N   SER A 180       5.091  12.332 -13.130  1.00 94.35           N  
ATOM   2830  H   SER A 180       5.640  12.207 -12.292  1.00 94.35           H  
ATOM   2831  CA  SER A 180       5.761  12.234 -14.443  1.00 94.35           C  
ATOM   2832  HA  SER A 180       5.010  11.975 -15.190  1.00 94.35           H  
ATOM   2833  C   SER A 180       6.834  11.126 -14.482  1.00 94.35           C  
ATOM   2834  CB  SER A 180       6.319  13.610 -14.824  1.00 94.35           C  
ATOM   2835  HB2 SER A 180       5.521  14.347 -14.740  1.00 94.35           H  
ATOM   2836  HB3 SER A 180       7.118  13.884 -14.135  1.00 94.35           H  
ATOM   2837  O   SER A 180       8.022  11.356 -14.666  1.00 94.35           O  
ATOM   2838  OG  SER A 180       6.808  13.628 -16.152  1.00 94.35           O  
ATOM   2839  HG  SER A 180       7.004  14.546 -16.350  1.00 94.35           H  
ATOM   2840  N   CYS A 181       6.516   9.855 -14.249  1.00 93.26           N  
ATOM   2841  H   CYS A 181       7.314   9.235 -14.245  1.00 93.26           H  
ATOM   2842  CA  CYS A 181       5.182   9.285 -14.089  1.00 93.26           C  
ATOM   2843  HA  CYS A 181       4.413  10.014 -14.344  1.00 93.26           H  
ATOM   2844  C   CYS A 181       4.888   8.825 -12.665  1.00 93.26           C  
ATOM   2845  CB  CYS A 181       5.060   8.088 -15.028  1.00 93.26           C  
ATOM   2846  HB2 CYS A 181       4.176   7.531 -14.718  1.00 93.26           H  
ATOM   2847  HB3 CYS A 181       5.932   7.446 -14.907  1.00 93.26           H  
ATOM   2848  O   CYS A 181       3.831   9.125 -12.128  1.00 93.26           O  
ATOM   2849  SG  CYS A 181       4.848   8.489 -16.774  1.00 93.26           S  
ATOM   2850  N   ARG A 182       5.783   8.048 -12.056  1.00 92.53           N  
ATOM   2851  H   ARG A 182       6.688   7.887 -12.477  1.00 92.53           H  
ATOM   2852  CA  ARG A 182       5.525   7.433 -10.756  1.00 92.53           C  
ATOM   2853  HA  ARG A 182       4.965   8.137 -10.140  1.00 92.53           H  
ATOM   2854  C   ARG A 182       6.821   7.155 -10.021  1.00 92.53           C  
ATOM   2855  CB  ARG A 182       4.661   6.166 -10.939  1.00 92.53           C  
ATOM   2856  HB2 ARG A 182       3.727   6.459 -11.419  1.00 92.53           H  
ATOM   2857  HB3 ARG A 182       4.388   5.812  -9.945  1.00 92.53           H  
ATOM   2858  O   ARG A 182       7.805   6.797 -10.665  1.00 92.53           O  
ATOM   2859  CG  ARG A 182       5.246   4.979 -11.728  1.00 92.53           C  
ATOM   2860  HG2 ARG A 182       4.421   4.407 -12.153  1.00 92.53           H  
ATOM   2861  HG3 ARG A 182       5.878   5.336 -12.542  1.00 92.53           H  
ATOM   2862  CD  ARG A 182       6.045   4.049 -10.807  1.00 92.53           C  
ATOM   2863  HD2 ARG A 182       6.857   4.616 -10.351  1.00 92.53           H  
ATOM   2864  HD3 ARG A 182       5.407   3.706  -9.993  1.00 92.53           H  
ATOM   2865  NE  ARG A 182       6.602   2.882 -11.508  1.00 92.53           N  
ATOM   2866  HE  ARG A 182       6.039   2.417 -12.206  1.00 92.53           H  
ATOM   2867  NH1 ARG A 182       8.588   2.791 -10.323  1.00 92.53           N  
ATOM   2868 HH11 ARG A 182       9.529   2.433 -10.244  1.00 92.53           H  
ATOM   2869 HH12 ARG A 182       8.289   3.468  -9.635  1.00 92.53           H  
ATOM   2870  NH2 ARG A 182       8.213   1.342 -11.921  1.00 92.53           N  
ATOM   2871 HH21 ARG A 182       9.111   0.963 -11.659  1.00 92.53           H  
ATOM   2872 HH22 ARG A 182       7.627   0.880 -12.602  1.00 92.53           H  
ATOM   2873  CZ  ARG A 182       7.787   2.355 -11.250  1.00 92.53           C  
ATOM   2874  N   THR A 183       6.788   7.244  -8.697  1.00 93.03           N  
ATOM   2875  H   THR A 183       5.963   7.609  -8.243  1.00 93.03           H  
ATOM   2876  CA  THR A 183       7.764   6.570  -7.837  1.00 93.03           C  
ATOM   2877  HA  THR A 183       8.674   6.376  -8.405  1.00 93.03           H  
ATOM   2878  C   THR A 183       7.229   5.205  -7.433  1.00 93.03           C  
ATOM   2879  CB  THR A 183       8.164   7.419  -6.625  1.00 93.03           C  
ATOM   2880  HB  THR A 183       8.647   6.791  -5.876  1.00 93.03           H  
ATOM   2881  O   THR A 183       7.874   4.211  -7.739  1.00 93.03           O  
ATOM   2882  CG2 THR A 183       9.139   8.505  -7.064  1.00 93.03           C  
ATOM   2883 HG21 THR A 183       9.529   8.986  -6.167  1.00 93.03           H  
ATOM   2884 HG22 THR A 183       8.635   9.224  -7.709  1.00 93.03           H  
ATOM   2885 HG23 THR A 183       9.977   8.060  -7.601  1.00 93.03           H  
ATOM   2886  OG1 THR A 183       7.070   8.094  -6.058  1.00 93.03           O  
ATOM   2887  HG1 THR A 183       6.697   7.588  -5.332  1.00 93.03           H  
ATOM   2888  N   SER A 184       6.012   5.108  -6.898  1.00 96.43           N  
ATOM   2889  H   SER A 184       5.467   5.948  -6.765  1.00 96.43           H  
ATOM   2890  CA  SER A 184       5.337   3.833  -6.597  1.00 96.43           C  
ATOM   2891  HA  SER A 184       6.050   3.012  -6.673  1.00 96.43           H  
ATOM   2892  C   SER A 184       4.197   3.534  -7.571  1.00 96.43           C  
ATOM   2893  CB  SER A 184       4.804   3.823  -5.164  1.00 96.43           C  
ATOM   2894  HB2 SER A 184       4.222   2.916  -5.000  1.00 96.43           H  
ATOM   2895  HB3 SER A 184       5.629   3.825  -4.453  1.00 96.43           H  
ATOM   2896  O   SER A 184       3.647   4.432  -8.205  1.00 96.43           O  
ATOM   2897  OG  SER A 184       3.982   4.947  -4.950  1.00 96.43           O  
ATOM   2898  HG  SER A 184       4.520   5.668  -4.617  1.00 96.43           H  
ATOM   2899  N   LEU A 185       3.840   2.257  -7.719  1.00 96.76           N  
ATOM   2900  H   LEU A 185       4.319   1.561  -7.165  1.00 96.76           H  
ATOM   2901  CA  LEU A 185       2.718   1.823  -8.554  1.00 96.76           C  
ATOM   2902  HA  LEU A 185       1.981   2.626  -8.590  1.00 96.76           H  
ATOM   2903  C   LEU A 185       2.044   0.598  -7.935  1.00 96.76           C  
ATOM   2904  CB  LEU A 185       3.230   1.542  -9.982  1.00 96.76           C  
ATOM   2905  HB2 LEU A 185       3.927   0.704  -9.954  1.00 96.76           H  
ATOM   2906  HB3 LEU A 185       3.768   2.418 -10.343  1.00 96.76           H  
ATOM   2907  O   LEU A 185       2.393  -0.532  -8.258  1.00 96.76           O  
ATOM   2908  CG  LEU A 185       2.109   1.234 -10.988  1.00 96.76           C  
ATOM   2909  HG  LEU A 185       1.516   0.387 -10.643  1.00 96.76           H  
ATOM   2910  CD1 LEU A 185       1.192   2.447 -11.157  1.00 96.76           C  
ATOM   2911 HD11 LEU A 185       0.577   2.336 -12.050  1.00 96.76           H  
ATOM   2912 HD12 LEU A 185       1.778   3.362 -11.245  1.00 96.76           H  
ATOM   2913 HD13 LEU A 185       0.523   2.534 -10.301  1.00 96.76           H  
ATOM   2914  CD2 LEU A 185       2.718   0.870 -12.343  1.00 96.76           C  
ATOM   2915 HD21 LEU A 185       1.920   0.578 -13.025  1.00 96.76           H  
ATOM   2916 HD22 LEU A 185       3.267   1.717 -12.755  1.00 96.76           H  
ATOM   2917 HD23 LEU A 185       3.386   0.017 -12.218  1.00 96.76           H  
ATOM   2918  N   LEU A 186       1.075   0.804  -7.044  1.00 97.46           N  
ATOM   2919  H   LEU A 186       0.837   1.753  -6.792  1.00 97.46           H  
ATOM   2920  CA  LEU A 186       0.421  -0.299  -6.323  1.00 97.46           C  
ATOM   2921  HA  LEU A 186       1.155  -1.088  -6.158  1.00 97.46           H  
ATOM   2922  C   LEU A 186      -0.727  -0.953  -7.113  1.00 97.46           C  
ATOM   2923  CB  LEU A 186      -0.037   0.207  -4.949  1.00 97.46           C  
ATOM   2924  HB2 LEU A 186      -0.505  -0.625  -4.422  1.00 97.46           H  
ATOM   2925  HB3 LEU A 186      -0.792   0.981  -5.087  1.00 97.46           H  
ATOM   2926  O   LEU A 186      -1.160  -2.068  -6.822  1.00 97.46           O  
ATOM   2927  CG  LEU A 186       1.097   0.758  -4.063  1.00 97.46           C  
ATOM   2928  HG  LEU A 186       1.519   1.655  -4.516  1.00 97.46           H  
ATOM   2929  CD1 LEU A 186       0.524   1.149  -2.704  1.00 97.46           C  
ATOM   2930 HD11 LEU A 186      -0.161   1.989  -2.821  1.00 97.46           H  
ATOM   2931 HD12 LEU A 186       1.329   1.454  -2.037  1.00 97.46           H  
ATOM   2932 HD13 LEU A 186      -0.014   0.313  -2.256  1.00 97.46           H  
ATOM   2933  CD2 LEU A 186       2.219  -0.272  -3.892  1.00 97.46           C  
ATOM   2934 HD21 LEU A 186       1.805  -1.275  -3.787  1.00 97.46           H  
ATOM   2935 HD22 LEU A 186       2.882  -0.250  -4.757  1.00 97.46           H  
ATOM   2936 HD23 LEU A 186       2.802  -0.064  -2.994  1.00 97.46           H  
ATOM   2937  N   THR A 187      -1.195  -0.280  -8.159  1.00 97.33           N  
ATOM   2938  H   THR A 187      -0.857   0.659  -8.312  1.00 97.33           H  
ATOM   2939  CA  THR A 187      -2.224  -0.749  -9.097  1.00 97.33           C  
ATOM   2940  HA  THR A 187      -2.834  -1.515  -8.619  1.00 97.33           H  
ATOM   2941  C   THR A 187      -1.629  -1.380 -10.357  1.00 97.33           C  
ATOM   2942  CB  THR A 187      -3.146   0.414  -9.465  1.00 97.33           C  
ATOM   2943  HB  THR A 187      -3.837   0.108 -10.250  1.00 97.33           H  
ATOM   2944  O   THR A 187      -2.357  -1.686 -11.298  1.00 97.33           O  
ATOM   2945  CG2 THR A 187      -3.967   0.882  -8.264  1.00 97.33           C  
ATOM   2946 HG21 THR A 187      -4.614   1.707  -8.561  1.00 97.33           H  
ATOM   2947 HG22 THR A 187      -3.311   1.217  -7.461  1.00 97.33           H  
ATOM   2948 HG23 THR A 187      -4.584   0.062  -7.895  1.00 97.33           H  
ATOM   2949  OG1 THR A 187      -2.348   1.486  -9.909  1.00 97.33           O  
ATOM   2950  HG1 THR A 187      -2.937   2.158 -10.260  1.00 97.33           H  
ATOM   2951  N   GLY A 188      -0.312  -1.595 -10.404  1.00 94.81           N  
ATOM   2952  H   GLY A 188       0.258  -1.325  -9.615  1.00 94.81           H  
ATOM   2953  CA  GLY A 188       0.342  -2.241 -11.539  1.00 94.81           C  
ATOM   2954  HA2 GLY A 188       0.057  -1.728 -12.458  1.00 94.81           H  
ATOM   2955  HA3 GLY A 188       1.423  -2.152 -11.440  1.00 94.81           H  
ATOM   2956  C   GLY A 188      -0.026  -3.719 -11.689  1.00 94.81           C  
ATOM   2957  O   GLY A 188      -0.798  -4.290 -10.911  1.00 94.81           O  
ATOM   2958  N   ASP A 189       0.524  -4.354 -12.713  1.00 91.30           N  
ATOM   2959  H   ASP A 189       1.240  -3.878 -13.243  1.00 91.30           H  
ATOM   2960  CA  ASP A 189       0.191  -5.725 -13.095  1.00 91.30           C  
ATOM   2961  HA  ASP A 189      -0.801  -5.980 -12.721  1.00 91.30           H  
ATOM   2962  C   ASP A 189       1.195  -6.719 -12.496  1.00 91.30           C  
ATOM   2963  CB  ASP A 189       0.116  -5.787 -14.624  1.00 91.30           C  
ATOM   2964  HB2 ASP A 189       1.072  -5.465 -15.036  1.00 91.30           H  
ATOM   2965  HB3 ASP A 189      -0.641  -5.078 -14.960  1.00 91.30           H  
ATOM   2966  O   ASP A 189       2.386  -6.671 -12.798  1.00 91.30           O  
ATOM   2967  CG  ASP A 189      -0.242  -7.169 -15.179  1.00 91.30           C  
ATOM   2968  OD1 ASP A 189      -0.387  -8.124 -14.381  1.00 91.30           O  
ATOM   2969  OD2 ASP A 189      -0.339  -7.249 -16.422  1.00 91.30           O  
ATOM   2970  N   PHE A 190       0.719  -7.649 -11.665  1.00 87.32           N  
ATOM   2971  H   PHE A 190      -0.282  -7.721 -11.548  1.00 87.32           H  
ATOM   2972  CA  PHE A 190       1.566  -8.678 -11.057  1.00 87.32           C  
ATOM   2973  HA  PHE A 190       2.337  -8.196 -10.456  1.00 87.32           H  
ATOM   2974  C   PHE A 190       2.283  -9.569 -12.078  1.00 87.32           C  
ATOM   2975  CB  PHE A 190       0.712  -9.578 -10.161  1.00 87.32           C  
ATOM   2976  HB2 PHE A 190       1.248 -10.516 -10.013  1.00 87.32           H  
ATOM   2977  HB3 PHE A 190      -0.217  -9.827 -10.675  1.00 87.32           H  
ATOM   2978  O   PHE A 190       3.365 -10.072 -11.776  1.00 87.32           O  
ATOM   2979  CG  PHE A 190       0.422  -9.019  -8.789  1.00 87.32           C  
ATOM   2980  CD1 PHE A 190       1.464  -8.886  -7.852  1.00 87.32           C  
ATOM   2981  HD1 PHE A 190       2.484  -9.108  -8.129  1.00 87.32           H  
ATOM   2982  CD2 PHE A 190      -0.902  -8.734  -8.410  1.00 87.32           C  
ATOM   2983  HD2 PHE A 190      -1.710  -8.875  -9.112  1.00 87.32           H  
ATOM   2984  CE1 PHE A 190       1.173  -8.495  -6.536  1.00 87.32           C  
ATOM   2985  HE1 PHE A 190       1.953  -8.411  -5.794  1.00 87.32           H  
ATOM   2986  CE2 PHE A 190      -1.190  -8.372  -7.084  1.00 87.32           C  
ATOM   2987  HE2 PHE A 190      -2.218  -8.257  -6.775  1.00 87.32           H  
ATOM   2988  CZ  PHE A 190      -0.150  -8.259  -6.145  1.00 87.32           C  
ATOM   2989  HZ  PHE A 190      -0.361  -8.030  -5.111  1.00 87.32           H  
ATOM   2990  N   HIS A 191       1.689  -9.777 -13.254  1.00 75.24           N  
ATOM   2991  H   HIS A 191       0.834  -9.280 -13.460  1.00 75.24           H  
ATOM   2992  CA  HIS A 191       2.137 -10.762 -14.242  1.00 75.24           C  
ATOM   2993  HA  HIS A 191       2.701 -11.546 -13.737  1.00 75.24           H  
ATOM   2994  C   HIS A 191       3.061 -10.166 -15.306  1.00 75.24           C  
ATOM   2995  CB  HIS A 191       0.897 -11.412 -14.870  1.00 75.24           C  
ATOM   2996  HB2 HIS A 191       1.215 -12.179 -15.577  1.00 75.24           H  
ATOM   2997  HB3 HIS A 191       0.334 -10.658 -15.420  1.00 75.24           H  
ATOM   2998  O   HIS A 191       3.605 -10.891 -16.142  1.00 75.24           O  
ATOM   2999  CG  HIS A 191      -0.008 -12.059 -13.850  1.00 75.24           C  
ATOM   3000  CD2 HIS A 191      -1.250 -11.621 -13.491  1.00 75.24           C  
ATOM   3001  HD2 HIS A 191      -1.756 -10.756 -13.893  1.00 75.24           H  
ATOM   3002  ND1 HIS A 191       0.317 -13.178 -13.080  1.00 75.24           N  
ATOM   3003  CE1 HIS A 191      -0.748 -13.400 -12.293  1.00 75.24           C  
ATOM   3004  HE1 HIS A 191      -0.827 -14.205 -11.577  1.00 75.24           H  
ATOM   3005  NE2 HIS A 191      -1.703 -12.480 -12.511  1.00 75.24           N  
ATOM   3006  HE2 HIS A 191      -2.586 -12.429 -12.024  1.00 75.24           H  
ATOM   3007  N   ARG A 192       3.249  -8.842 -15.306  1.00 68.25           N  
ATOM   3008  H   ARG A 192       2.815  -8.303 -14.570  1.00 68.25           H  
ATOM   3009  CA  ARG A 192       3.970  -8.150 -16.375  1.00 68.25           C  
ATOM   3010  HA  ARG A 192       3.745  -8.704 -17.286  1.00 68.25           H  
ATOM   3011  C   ARG A 192       5.480  -8.214 -16.168  1.00 68.25           C  
ATOM   3012  CB  ARG A 192       3.397  -6.738 -16.539  1.00 68.25           C  
ATOM   3013  HB2 ARG A 192       2.341  -6.793 -16.278  1.00 68.25           H  
ATOM   3014  HB3 ARG A 192       3.879  -6.051 -15.843  1.00 68.25           H  
ATOM   3015  O   ARG A 192       5.992  -8.102 -15.056  1.00 68.25           O  
ATOM   3016  CG  ARG A 192       3.477  -6.214 -17.982  1.00 68.25           C  
ATOM   3017  HG2 ARG A 192       3.180  -7.006 -18.669  1.00 68.25           H  
ATOM   3018  HG3 ARG A 192       4.494  -5.897 -18.211  1.00 68.25           H  
ATOM   3019  CD  ARG A 192       2.499  -5.042 -18.141  1.00 68.25           C  
ATOM   3020  HD2 ARG A 192       1.520  -5.367 -17.789  1.00 68.25           H  
ATOM   3021  HD3 ARG A 192       2.816  -4.214 -17.506  1.00 68.25           H  
ATOM   3022  NE  ARG A 192       2.354  -4.585 -19.537  1.00 68.25           N  
ATOM   3023  HE  ARG A 192       2.675  -5.215 -20.259  1.00 68.25           H  
ATOM   3024  NH1 ARG A 192       1.099  -2.701 -19.073  1.00 68.25           N  
ATOM   3025 HH11 ARG A 192       1.166  -2.867 -18.079  1.00 68.25           H  
ATOM   3026 HH12 ARG A 192       0.484  -1.967 -19.393  1.00 68.25           H  
ATOM   3027  NH2 ARG A 192       1.394  -3.312 -21.175  1.00 68.25           N  
ATOM   3028 HH21 ARG A 192       0.794  -2.532 -21.400  1.00 68.25           H  
ATOM   3029 HH22 ARG A 192       1.697  -3.957 -21.892  1.00 68.25           H  
ATOM   3030  CZ  ARG A 192       1.629  -3.542 -19.916  1.00 68.25           C  
ATOM   3031  N   TYR A 193       6.197  -8.408 -17.276  1.00 62.80           N  
ATOM   3032  H   TYR A 193       5.688  -8.566 -18.135  1.00 62.80           H  
ATOM   3033  CA  TYR A 193       7.642  -8.622 -17.287  1.00 62.80           C  
ATOM   3034  HA  TYR A 193       7.834  -9.575 -16.795  1.00 62.80           H  
ATOM   3035  C   TYR A 193       8.413  -7.536 -16.534  1.00 62.80           C  
ATOM   3036  CB  TYR A 193       8.164  -8.711 -18.727  1.00 62.80           C  
ATOM   3037  HB2 TYR A 193       9.253  -8.658 -18.710  1.00 62.80           H  
ATOM   3038  HB3 TYR A 193       7.811  -7.850 -19.294  1.00 62.80           H  
ATOM   3039  O   TYR A 193       8.192  -6.334 -16.725  1.00 62.80           O  
ATOM   3040  CG  TYR A 193       7.777  -9.989 -19.439  1.00 62.80           C  
ATOM   3041  CD1 TYR A 193       8.531 -11.161 -19.230  1.00 62.80           C  
ATOM   3042  HD1 TYR A 193       9.386 -11.146 -18.569  1.00 62.80           H  
ATOM   3043  CD2 TYR A 193       6.666 -10.010 -20.303  1.00 62.80           C  
ATOM   3044  HD2 TYR A 193       6.086  -9.115 -20.474  1.00 62.80           H  
ATOM   3045  CE1 TYR A 193       8.176 -12.357 -19.882  1.00 62.80           C  
ATOM   3046  HE1 TYR A 193       8.752 -13.256 -19.721  1.00 62.80           H  
ATOM   3047  CE2 TYR A 193       6.309 -11.205 -20.957  1.00 62.80           C  
ATOM   3048  HE2 TYR A 193       5.457 -11.240 -21.620  1.00 62.80           H  
ATOM   3049  OH  TYR A 193       6.711 -13.522 -21.389  1.00 62.80           O  
ATOM   3050  HH  TYR A 193       7.265 -14.267 -21.144  1.00 62.80           H  
ATOM   3051  CZ  TYR A 193       7.061 -12.378 -20.748  1.00 62.80           C  
ATOM   3052  N   LYS A 194       9.402  -8.001 -15.761  1.00 69.11           N  
ATOM   3053  H   LYS A 194       9.451  -9.004 -15.648  1.00 69.11           H  
ATOM   3054  CA  LYS A 194      10.301  -7.194 -14.932  1.00 69.11           C  
ATOM   3055  HA  LYS A 194       9.739  -6.805 -14.083  1.00 69.11           H  
ATOM   3056  C   LYS A 194      10.849  -5.963 -15.664  1.00 69.11           C  
ATOM   3057  CB  LYS A 194      11.436  -8.090 -14.388  1.00 69.11           C  
ATOM   3058  HB2 LYS A 194      12.147  -7.452 -13.864  1.00 69.11           H  
ATOM   3059  HB3 LYS A 194      11.968  -8.560 -15.216  1.00 69.11           H  
ATOM   3060  O   LYS A 194      10.903  -4.907 -15.066  1.00 69.11           O  
ATOM   3061  CG  LYS A 194      10.940  -9.181 -13.411  1.00 69.11           C  
ATOM   3062  HG2 LYS A 194      10.146  -8.771 -12.787  1.00 69.11           H  
ATOM   3063  HG3 LYS A 194      10.511 -10.007 -13.978  1.00 69.11           H  
ATOM   3064  CD  LYS A 194      12.067  -9.719 -12.504  1.00 69.11           C  
ATOM   3065  HD2 LYS A 194      12.726 -10.366 -13.083  1.00 69.11           H  
ATOM   3066  HD3 LYS A 194      12.644  -8.874 -12.126  1.00 69.11           H  
ATOM   3067  CE  LYS A 194      11.489 -10.480 -11.298  1.00 69.11           C  
ATOM   3068  HE2 LYS A 194      10.942 -11.360 -11.640  1.00 69.11           H  
ATOM   3069  HE3 LYS A 194      10.775  -9.815 -10.813  1.00 69.11           H  
ATOM   3070  NZ  LYS A 194      12.533 -10.858 -10.304  1.00 69.11           N  
ATOM   3071  HZ1 LYS A 194      12.143 -10.972  -9.379  1.00 69.11           H  
ATOM   3072  HZ2 LYS A 194      13.042 -11.693 -10.558  1.00 69.11           H  
ATOM   3073  HZ3 LYS A 194      13.177 -10.095 -10.157  1.00 69.11           H  
ATOM   3074  N   SER A 195      11.170  -6.040 -16.958  1.00 71.23           N  
ATOM   3075  H   SER A 195      10.987  -6.904 -17.449  1.00 71.23           H  
ATOM   3076  CA  SER A 195      11.875  -4.974 -17.693  1.00 71.23           C  
ATOM   3077  HA  SER A 195      12.799  -4.747 -17.161  1.00 71.23           H  
ATOM   3078  C   SER A 195      11.126  -3.644 -17.849  1.00 71.23           C  
ATOM   3079  CB  SER A 195      12.248  -5.481 -19.088  1.00 71.23           C  
ATOM   3080  HB2 SER A 195      12.870  -6.371 -18.990  1.00 71.23           H  
ATOM   3081  HB3 SER A 195      12.817  -4.717 -19.619  1.00 71.23           H  
ATOM   3082  O   SER A 195      11.771  -2.617 -18.037  1.00 71.23           O  
ATOM   3083  OG  SER A 195      11.083  -5.806 -19.826  1.00 71.23           O  
ATOM   3084  HG  SER A 195      10.775  -5.015 -20.274  1.00 71.23           H  
ATOM   3085  N   ASN A 196       9.790  -3.629 -17.797  1.00 81.03           N  
ATOM   3086  H   ASN A 196       9.308  -4.499 -17.617  1.00 81.03           H  
ATOM   3087  CA  ASN A 196       9.016  -2.416 -18.108  1.00 81.03           C  
ATOM   3088  HA  ASN A 196       9.652  -1.728 -18.667  1.00 81.03           H  
ATOM   3089  C   ASN A 196       8.592  -1.625 -16.867  1.00 81.03           C  
ATOM   3090  CB  ASN A 196       7.837  -2.775 -19.027  1.00 81.03           C  
ATOM   3091  HB2 ASN A 196       7.256  -3.582 -18.582  1.00 81.03           H  
ATOM   3092  HB3 ASN A 196       7.190  -1.905 -19.142  1.00 81.03           H  
ATOM   3093  O   ASN A 196       7.909  -0.610 -17.000  1.00 81.03           O  
ATOM   3094  CG  ASN A 196       8.283  -3.191 -20.418  1.00 81.03           C  
ATOM   3095  ND2 ASN A 196       7.364  -3.640 -21.237  1.00 81.03           N  
ATOM   3096 HD21 ASN A 196       7.688  -3.909 -22.155  1.00 81.03           H  
ATOM   3097 HD22 ASN A 196       6.397  -3.687 -20.952  1.00 81.03           H  
ATOM   3098  OD1 ASN A 196       9.441  -3.138 -20.795  1.00 81.03           O  
ATOM   3099  N   ALA A 197       8.970  -2.089 -15.673  1.00 86.63           N  
ATOM   3100  H   ALA A 197       9.578  -2.895 -15.642  1.00 86.63           H  
ATOM   3101  CA  ALA A 197       8.663  -1.425 -14.410  1.00 86.63           C  
ATOM   3102  HA  ALA A 197       8.942  -2.131 -13.628  1.00 86.63           H  
ATOM   3103  C   ALA A 197       7.148  -1.158 -14.222  1.00 86.63           C  
ATOM   3104  CB  ALA A 197       9.589  -0.204 -14.289  1.00 86.63           C  
ATOM   3105  HB1 ALA A 197      10.549  -0.407 -14.763  1.00 86.63           H  
ATOM   3106  HB2 ALA A 197       9.803  -0.006 -13.239  1.00 86.63           H  
ATOM   3107  HB3 ALA A 197       9.140   0.669 -14.763  1.00 86.63           H  
ATOM   3108  O   ALA A 197       6.722  -0.099 -13.758  1.00 86.63           O  
ATOM   3109  N   THR A 198       6.330  -2.124 -14.651  1.00 91.54           N  
ATOM   3110  H   THR A 198       6.764  -2.983 -14.960  1.00 91.54           H  
ATOM   3111  CA  THR A 198       4.852  -2.065 -14.706  1.00 91.54           C  
ATOM   3112  HA  THR A 198       4.522  -1.038 -14.551  1.00 91.54           H  
ATOM   3113  C   THR A 198       4.176  -2.889 -13.606  1.00 91.54           C  
ATOM   3114  CB  THR A 198       4.336  -2.537 -16.078  1.00 91.54           C  
ATOM   3115  HB  THR A 198       3.268  -2.746 -16.013  1.00 91.54           H  
ATOM   3116  O   THR A 198       2.950  -2.979 -13.579  1.00 91.54           O  
ATOM   3117  CG2 THR A 198       4.537  -1.537 -17.213  1.00 91.54           C  
ATOM   3118 HG21 THR A 198       3.727  -0.808 -17.183  1.00 91.54           H  
ATOM   3119 HG22 THR A 198       5.490  -1.018 -17.113  1.00 91.54           H  
ATOM   3120 HG23 THR A 198       4.487  -2.042 -18.177  1.00 91.54           H  
ATOM   3121  OG1 THR A 198       5.003  -3.710 -16.483  1.00 91.54           O  
ATOM   3122  HG1 THR A 198       5.913  -3.476 -16.676  1.00 91.54           H  
ATOM   3123  N   GLY A 199       4.979  -3.491 -12.725  1.00 93.53           N  
ATOM   3124  H   GLY A 199       5.973  -3.328 -12.796  1.00 93.53           H  
ATOM   3125  CA  GLY A 199       4.525  -4.341 -11.632  1.00 93.53           C  
ATOM   3126  HA2 GLY A 199       5.382  -4.876 -11.223  1.00 93.53           H  
ATOM   3127  HA3 GLY A 199       3.823  -5.081 -12.017  1.00 93.53           H  
ATOM   3128  C   GLY A 199       3.844  -3.589 -10.492  1.00 93.53           C  
ATOM   3129  O   GLY A 199       3.577  -2.390 -10.578  1.00 93.53           O  
ATOM   3130  N   VAL A 200       3.613  -4.300  -9.392  1.00 95.22           N  
ATOM   3131  H   VAL A 200       3.916  -5.264  -9.386  1.00 95.22           H  
ATOM   3132  CA  VAL A 200       3.166  -3.713  -8.123  1.00 95.22           C  
ATOM   3133  HA  VAL A 200       2.519  -2.861  -8.335  1.00 95.22           H  
ATOM   3134  C   VAL A 200       4.401  -3.216  -7.368  1.00 95.22           C  
ATOM   3135  CB  VAL A 200       2.331  -4.720  -7.314  1.00 95.22           C  
ATOM   3136  HB  VAL A 200       2.938  -5.591  -7.067  1.00 95.22           H  
ATOM   3137  O   VAL A 200       5.031  -3.981  -6.644  1.00 95.22           O  
ATOM   3138  CG1 VAL A 200       1.803  -4.098  -6.020  1.00 95.22           C  
ATOM   3139 HG11 VAL A 200       1.306  -4.872  -5.435  1.00 95.22           H  
ATOM   3140 HG12 VAL A 200       1.091  -3.303  -6.244  1.00 95.22           H  
ATOM   3141 HG13 VAL A 200       2.624  -3.694  -5.428  1.00 95.22           H  
ATOM   3142  CG2 VAL A 200       1.114  -5.179  -8.127  1.00 95.22           C  
ATOM   3143 HG21 VAL A 200       1.431  -5.766  -8.989  1.00 95.22           H  
ATOM   3144 HG22 VAL A 200       0.468  -5.803  -7.510  1.00 95.22           H  
ATOM   3145 HG23 VAL A 200       0.552  -4.310  -8.470  1.00 95.22           H  
ATOM   3146  N   ILE A 201       4.805  -1.968  -7.608  1.00 95.22           N  
ATOM   3147  H   ILE A 201       4.194  -1.389  -8.166  1.00 95.22           H  
ATOM   3148  CA  ILE A 201       6.149  -1.469  -7.279  1.00 95.22           C  
ATOM   3149  HA  ILE A 201       6.780  -2.318  -7.014  1.00 95.22           H  
ATOM   3150  C   ILE A 201       6.144  -0.522  -6.072  1.00 95.22           C  
ATOM   3151  CB  ILE A 201       6.796  -0.796  -8.517  1.00 95.22           C  
ATOM   3152  HB  ILE A 201       6.203   0.081  -8.773  1.00 95.22           H  
ATOM   3153  O   ILE A 201       5.413   0.474  -6.057  1.00 95.22           O  
ATOM   3154  CG1 ILE A 201       6.880  -1.673  -9.784  1.00 95.22           C  
ATOM   3155 HG12 ILE A 201       7.421  -1.128 -10.558  1.00 95.22           H  
ATOM   3156 HG13 ILE A 201       5.871  -1.823 -10.170  1.00 95.22           H  
ATOM   3157  CG2 ILE A 201       8.212  -0.313  -8.194  1.00 95.22           C  
ATOM   3158 HG21 ILE A 201       8.803  -1.132  -7.784  1.00 95.22           H  
ATOM   3159 HG22 ILE A 201       8.160   0.490  -7.459  1.00 95.22           H  
ATOM   3160 HG23 ILE A 201       8.703   0.078  -9.085  1.00 95.22           H  
ATOM   3161  CD1 ILE A 201       7.546  -3.039  -9.611  1.00 95.22           C  
ATOM   3162 HD11 ILE A 201       6.955  -3.650  -8.929  1.00 95.22           H  
ATOM   3163 HD12 ILE A 201       8.561  -2.920  -9.233  1.00 95.22           H  
ATOM   3164 HD13 ILE A 201       7.591  -3.543 -10.576  1.00 95.22           H  
ATOM   3165  N   TRP A 202       7.059  -0.769  -5.130  1.00 96.63           N  
ATOM   3166  H   TRP A 202       7.618  -1.604  -5.228  1.00 96.63           H  
ATOM   3167  CA  TRP A 202       7.460   0.157  -4.064  1.00 96.63           C  
ATOM   3168  HA  TRP A 202       7.064   1.152  -4.266  1.00 96.63           H  
ATOM   3169  C   TRP A 202       8.998   0.219  -4.031  1.00 96.63           C  
ATOM   3170  CB  TRP A 202       6.851  -0.291  -2.732  1.00 96.63           C  
ATOM   3171  HB2 TRP A 202       7.325  -1.210  -2.388  1.00 96.63           H  
ATOM   3172  HB3 TRP A 202       5.797  -0.513  -2.900  1.00 96.63           H  
ATOM   3173  O   TRP A 202       9.629  -0.609  -3.367  1.00 96.63           O  
ATOM   3174  CG  TRP A 202       6.912   0.740  -1.650  1.00 96.63           C  
ATOM   3175  CD1 TRP A 202       7.959   0.986  -0.833  1.00 96.63           C  
ATOM   3176  HD1 TRP A 202       8.911   0.478  -0.869  1.00 96.63           H  
ATOM   3177  CD2 TRP A 202       5.877   1.688  -1.252  1.00 96.63           C  
ATOM   3178  CE2 TRP A 202       6.354   2.454  -0.149  1.00 96.63           C  
ATOM   3179  CE3 TRP A 202       4.586   1.990  -1.733  1.00 96.63           C  
ATOM   3180  HE3 TRP A 202       4.216   1.458  -2.596  1.00 96.63           H  
ATOM   3181  NE1 TRP A 202       7.640   2.006   0.041  1.00 96.63           N  
ATOM   3182  HE1 TRP A 202       8.295   2.373   0.717  1.00 96.63           H  
ATOM   3183  CH2 TRP A 202       4.277   3.686  -0.004  1.00 96.63           C  
ATOM   3184  HH2 TRP A 202       3.667   4.438   0.473  1.00 96.63           H  
ATOM   3185  CZ2 TRP A 202       5.573   3.439   0.472  1.00 96.63           C  
ATOM   3186  HZ2 TRP A 202       5.959   3.995   1.313  1.00 96.63           H  
ATOM   3187  CZ3 TRP A 202       3.789   2.970  -1.111  1.00 96.63           C  
ATOM   3188  HZ3 TRP A 202       2.800   3.185  -1.488  1.00 96.63           H  
ATOM   3189  N   PRO A 203       9.640   1.120  -4.807  1.00 95.19           N  
ATOM   3190  CA  PRO A 203      11.037   0.941  -5.211  1.00 95.19           C  
ATOM   3191  HA  PRO A 203      11.103   0.023  -5.794  1.00 95.19           H  
ATOM   3192  C   PRO A 203      12.057   0.868  -4.078  1.00 95.19           C  
ATOM   3193  CB  PRO A 203      11.383   2.123  -6.112  1.00 95.19           C  
ATOM   3194  HB2 PRO A 203      12.077   1.837  -6.902  1.00 95.19           H  
ATOM   3195  HB3 PRO A 203      11.797   2.941  -5.521  1.00 95.19           H  
ATOM   3196  O   PRO A 203      13.075   0.202  -4.250  1.00 95.19           O  
ATOM   3197  CG  PRO A 203      10.045   2.552  -6.676  1.00 95.19           C  
ATOM   3198  HG2 PRO A 203       9.830   1.979  -7.578  1.00 95.19           H  
ATOM   3199  HG3 PRO A 203      10.071   3.620  -6.894  1.00 95.19           H  
ATOM   3200  CD  PRO A 203       9.048   2.216  -5.564  1.00 95.19           C  
ATOM   3201  HD2 PRO A 203       8.932   3.083  -4.914  1.00 95.19           H  
ATOM   3202  HD3 PRO A 203       8.076   1.962  -5.987  1.00 95.19           H  
ATOM   3203  N   LEU A 204      11.805   1.511  -2.932  1.00 96.77           N  
ATOM   3204  H   LEU A 204      10.926   1.993  -2.812  1.00 96.77           H  
ATOM   3205  CA  LEU A 204      12.715   1.437  -1.780  1.00 96.77           C  
ATOM   3206  HA  LEU A 204      13.729   1.636  -2.127  1.00 96.77           H  
ATOM   3207  C   LEU A 204      12.771   0.029  -1.164  1.00 96.77           C  
ATOM   3208  CB  LEU A 204      12.327   2.504  -0.739  1.00 96.77           C  
ATOM   3209  HB2 LEU A 204      11.268   2.393  -0.504  1.00 96.77           H  
ATOM   3210  HB3 LEU A 204      12.882   2.326   0.182  1.00 96.77           H  
ATOM   3211  O   LEU A 204      13.725  -0.285  -0.458  1.00 96.77           O  
ATOM   3212  CG  LEU A 204      12.606   3.944  -1.209  1.00 96.77           C  
ATOM   3213  HG  LEU A 204      12.187   4.083  -2.205  1.00 96.77           H  
ATOM   3214  CD1 LEU A 204      11.968   4.970  -0.278  1.00 96.77           C  
ATOM   3215 HD11 LEU A 204      12.047   5.967  -0.712  1.00 96.77           H  
ATOM   3216 HD12 LEU A 204      10.912   4.734  -0.147  1.00 96.77           H  
ATOM   3217 HD13 LEU A 204      12.480   4.962   0.685  1.00 96.77           H  
ATOM   3218  CD2 LEU A 204      14.102   4.257  -1.287  1.00 96.77           C  
ATOM   3219 HD21 LEU A 204      14.570   4.073  -0.320  1.00 96.77           H  
ATOM   3220 HD22 LEU A 204      14.581   3.635  -2.042  1.00 96.77           H  
ATOM   3221 HD23 LEU A 204      14.246   5.303  -1.561  1.00 96.77           H  
ATOM   3222  N   ILE A 205      11.798  -0.830  -1.481  1.00 96.07           N  
ATOM   3223  H   ILE A 205      11.052  -0.487  -2.070  1.00 96.07           H  
ATOM   3224  CA  ILE A 205      11.739  -2.236  -1.070  1.00 96.07           C  
ATOM   3225  HA  ILE A 205      12.520  -2.436  -0.337  1.00 96.07           H  
ATOM   3226  C   ILE A 205      12.019  -3.173  -2.246  1.00 96.07           C  
ATOM   3227  CB  ILE A 205      10.365  -2.508  -0.412  1.00 96.07           C  
ATOM   3228  HB  ILE A 205       9.582  -2.217  -1.113  1.00 96.07           H  
ATOM   3229  O   ILE A 205      12.850  -4.078  -2.147  1.00 96.07           O  
ATOM   3230  CG1 ILE A 205      10.156  -1.676   0.875  1.00 96.07           C  
ATOM   3231 HG12 ILE A 205      10.064  -0.621   0.615  1.00 96.07           H  
ATOM   3232 HG13 ILE A 205       9.218  -1.974   1.343  1.00 96.07           H  
ATOM   3233  CG2 ILE A 205      10.160  -4.002  -0.115  1.00 96.07           C  
ATOM   3234 HG21 ILE A 205      10.070  -4.558  -1.048  1.00 96.07           H  
ATOM   3235 HG22 ILE A 205      10.995  -4.395   0.466  1.00 96.07           H  
ATOM   3236 HG23 ILE A 205       9.238  -4.144   0.449  1.00 96.07           H  
ATOM   3237  CD1 ILE A 205      11.282  -1.800   1.908  1.00 96.07           C  
ATOM   3238 HD11 ILE A 205      10.970  -1.350   2.850  1.00 96.07           H  
ATOM   3239 HD12 ILE A 205      12.173  -1.274   1.563  1.00 96.07           H  
ATOM   3240 HD13 ILE A 205      11.528  -2.848   2.080  1.00 96.07           H  
ATOM   3241  N   THR A 206      11.335  -2.973  -3.371  1.00 93.87           N  
ATOM   3242  H   THR A 206      10.662  -2.221  -3.402  1.00 93.87           H  
ATOM   3243  CA  THR A 206      11.334  -3.932  -4.483  1.00 93.87           C  
ATOM   3244  HA  THR A 206      11.555  -4.926  -4.095  1.00 93.87           H  
ATOM   3245  C   THR A 206      12.376  -3.640  -5.560  1.00 93.87           C  
ATOM   3246  CB  THR A 206       9.944  -4.001  -5.126  1.00 93.87           C  
ATOM   3247  HB  THR A 206       9.996  -4.727  -5.937  1.00 93.87           H  
ATOM   3248  O   THR A 206      12.660  -4.503  -6.391  1.00 93.87           O  
ATOM   3249  CG2 THR A 206       8.882  -4.458  -4.136  1.00 93.87           C  
ATOM   3250 HG21 THR A 206       7.950  -4.615  -4.678  1.00 93.87           H  
ATOM   3251 HG22 THR A 206       9.186  -5.398  -3.675  1.00 93.87           H  
ATOM   3252 HG23 THR A 206       8.729  -3.702  -3.366  1.00 93.87           H  
ATOM   3253  OG1 THR A 206       9.520  -2.744  -5.618  1.00 93.87           O  
ATOM   3254  HG1 THR A 206      10.027  -2.559  -6.412  1.00 93.87           H  
ATOM   3255  N   GLY A 207      12.922  -2.422  -5.596  1.00 93.10           N  
ATOM   3256  H   GLY A 207      12.721  -1.781  -4.842  1.00 93.10           H  
ATOM   3257  CA  GLY A 207      13.451  -1.849  -6.834  1.00 93.10           C  
ATOM   3258  HA2 GLY A 207      13.897  -0.878  -6.621  1.00 93.10           H  
ATOM   3259  HA3 GLY A 207      14.219  -2.506  -7.242  1.00 93.10           H  
ATOM   3260  C   GLY A 207      12.344  -1.663  -7.881  1.00 93.10           C  
ATOM   3261  O   GLY A 207      11.164  -1.874  -7.610  1.00 93.10           O  
ATOM   3262  N   ASP A 208      12.707  -1.279  -9.103  1.00 90.81           N  
ATOM   3263  H   ASP A 208      13.671  -1.032  -9.273  1.00 90.81           H  
ATOM   3264  CA  ASP A 208      11.721  -0.956 -10.147  1.00 90.81           C  
ATOM   3265  HA  ASP A 208      10.868  -0.466  -9.680  1.00 90.81           H  
ATOM   3266  C   ASP A 208      11.140  -2.162 -10.889  1.00 90.81           C  
ATOM   3267  CB  ASP A 208      12.363   0.016 -11.144  1.00 90.81           C  
ATOM   3268  HB2 ASP A 208      13.397  -0.271 -11.333  1.00 90.81           H  
ATOM   3269  HB3 ASP A 208      11.831  -0.022 -12.095  1.00 90.81           H  
ATOM   3270  O   ASP A 208      10.156  -2.027 -11.616  1.00 90.81           O  
ATOM   3271  CG  ASP A 208      12.282   1.448 -10.632  1.00 90.81           C  
ATOM   3272  OD1 ASP A 208      11.154   1.844 -10.245  1.00 90.81           O  
ATOM   3273  OD2 ASP A 208      13.320   2.136 -10.673  1.00 90.81           O  
ATOM   3274  N   TYR A 209      11.754  -3.332 -10.737  1.00 90.99           N  
ATOM   3275  H   TYR A 209      12.524  -3.367 -10.084  1.00 90.99           H  
ATOM   3276  CA  TYR A 209      11.555  -4.464 -11.640  1.00 90.99           C  
ATOM   3277  HA  TYR A 209      10.785  -4.216 -12.371  1.00 90.99           H  
ATOM   3278  C   TYR A 209      11.062  -5.731 -10.936  1.00 90.99           C  
ATOM   3279  CB  TYR A 209      12.863  -4.700 -12.402  1.00 90.99           C  
ATOM   3280  HB2 TYR A 209      13.611  -5.057 -11.693  1.00 90.99           H  
ATOM   3281  HB3 TYR A 209      12.707  -5.492 -13.134  1.00 90.99           H  
ATOM   3282  O   TYR A 209      10.951  -6.779 -11.566  1.00 90.99           O  
ATOM   3283  CG  TYR A 209      13.417  -3.500 -13.154  1.00 90.99           C  
ATOM   3284  CD1 TYR A 209      12.618  -2.779 -14.062  1.00 90.99           C  
ATOM   3285  HD1 TYR A 209      11.555  -2.965 -14.123  1.00 90.99           H  
ATOM   3286  CD2 TYR A 209      14.755  -3.110 -12.958  1.00 90.99           C  
ATOM   3287  HD2 TYR A 209      15.373  -3.630 -12.242  1.00 90.99           H  
ATOM   3288  CE1 TYR A 209      13.169  -1.767 -14.861  1.00 90.99           C  
ATOM   3289  HE1 TYR A 209      12.569  -1.241 -15.589  1.00 90.99           H  
ATOM   3290  CE2 TYR A 209      15.293  -2.038 -13.696  1.00 90.99           C  
ATOM   3291  HE2 TYR A 209      16.316  -1.731 -13.535  1.00 90.99           H  
ATOM   3292  OH  TYR A 209      15.023  -0.368 -15.406  1.00 90.99           O  
ATOM   3293  HH  TYR A 209      15.913  -0.143 -15.127  1.00 90.99           H  
ATOM   3294  CZ  TYR A 209      14.507  -1.384 -14.670  1.00 90.99           C  
ATOM   3295  N   GLU A 210      10.768  -5.667  -9.641  1.00 91.98           N  
ATOM   3296  H   GLU A 210      10.815  -4.773  -9.172  1.00 91.98           H  
ATOM   3297  CA  GLU A 210      10.122  -6.753  -8.906  1.00 91.98           C  
ATOM   3298  HA  GLU A 210       9.872  -7.561  -9.594  1.00 91.98           H  
ATOM   3299  C   GLU A 210       8.806  -6.248  -8.324  1.00 91.98           C  
ATOM   3300  CB  GLU A 210      11.041  -7.347  -7.821  1.00 91.98           C  
ATOM   3301  HB2 GLU A 210      10.528  -8.212  -7.399  1.00 91.98           H  
ATOM   3302  HB3 GLU A 210      11.191  -6.623  -7.021  1.00 91.98           H  
ATOM   3303  O   GLU A 210       8.738  -5.126  -7.836  1.00 91.98           O  
ATOM   3304  CG  GLU A 210      12.410  -7.794  -8.369  1.00 91.98           C  
ATOM   3305  HG2 GLU A 210      13.080  -6.935  -8.414  1.00 91.98           H  
ATOM   3306  HG3 GLU A 210      12.280  -8.158  -9.388  1.00 91.98           H  
ATOM   3307  CD  GLU A 210      13.050  -8.929  -7.554  1.00 91.98           C  
ATOM   3308  OE1 GLU A 210      14.166  -8.789  -7.002  1.00 91.98           O  
ATOM   3309  OE2 GLU A 210      12.506 -10.055  -7.622  1.00 91.98           O  
ATOM   3310  N   SER A 211       7.759  -7.065  -8.386  1.00 93.65           N  
ATOM   3311  H   SER A 211       7.867  -7.994  -8.769  1.00 93.65           H  
ATOM   3312  CA  SER A 211       6.504  -6.751  -7.709  1.00 93.65           C  
ATOM   3313  HA  SER A 211       6.320  -5.680  -7.783  1.00 93.65           H  
ATOM   3314  C   SER A 211       6.602  -7.121  -6.232  1.00 93.65           C  
ATOM   3315  CB  SER A 211       5.325  -7.474  -8.365  1.00 93.65           C  
ATOM   3316  HB2 SER A 211       5.537  -8.542  -8.410  1.00 93.65           H  
ATOM   3317  HB3 SER A 211       4.428  -7.323  -7.766  1.00 93.65           H  
ATOM   3318  O   SER A 211       7.261  -8.100  -5.874  1.00 93.65           O  
ATOM   3319  OG  SER A 211       5.106  -6.967  -9.674  1.00 93.65           O  
ATOM   3320  HG  SER A 211       4.757  -7.672 -10.224  1.00 93.65           H  
ATOM   3321  N   LEU A 212       5.889  -6.375  -5.392  1.00 94.95           N  
ATOM   3322  H   LEU A 212       5.446  -5.544  -5.755  1.00 94.95           H  
ATOM   3323  CA  LEU A 212       5.501  -6.830  -4.061  1.00 94.95           C  
ATOM   3324  HA  LEU A 212       6.392  -6.966  -3.449  1.00 94.95           H  
ATOM   3325  C   LEU A 212       4.791  -8.190  -4.164  1.00 94.95           C  
ATOM   3326  CB  LEU A 212       4.580  -5.776  -3.420  1.00 94.95           C  
ATOM   3327  HB2 LEU A 212       3.750  -5.586  -4.101  1.00 94.95           H  
ATOM   3328  HB3 LEU A 212       4.161  -6.187  -2.502  1.00 94.95           H  
ATOM   3329  O   LEU A 212       4.182  -8.509  -5.187  1.00 94.95           O  
ATOM   3330  CG  LEU A 212       5.270  -4.439  -3.085  1.00 94.95           C  
ATOM   3331  HG  LEU A 212       5.785  -4.046  -3.961  1.00 94.95           H  
ATOM   3332  CD1 LEU A 212       4.229  -3.418  -2.651  1.00 94.95           C  
ATOM   3333 HD11 LEU A 212       3.516  -3.236  -3.455  1.00 94.95           H  
ATOM   3334 HD12 LEU A 212       4.712  -2.477  -2.390  1.00 94.95           H  
ATOM   3335 HD13 LEU A 212       3.704  -3.805  -1.778  1.00 94.95           H  
ATOM   3336  CD2 LEU A 212       6.266  -4.598  -1.936  1.00 94.95           C  
ATOM   3337 HD21 LEU A 212       6.649  -3.623  -1.634  1.00 94.95           H  
ATOM   3338 HD22 LEU A 212       5.783  -5.077  -1.084  1.00 94.95           H  
ATOM   3339 HD23 LEU A 212       7.102  -5.214  -2.265  1.00 94.95           H  
ATOM   3340  N   ASP A 213       4.843  -8.982  -3.098  1.00 93.27           N  
ATOM   3341  H   ASP A 213       5.314  -8.657  -2.266  1.00 93.27           H  
ATOM   3342  CA  ASP A 213       4.056 -10.214  -3.005  1.00 93.27           C  
ATOM   3343  HA  ASP A 213       4.103 -10.743  -3.957  1.00 93.27           H  
ATOM   3344  C   ASP A 213       2.587  -9.890  -2.722  1.00 93.27           C  
ATOM   3345  CB  ASP A 213       4.630 -11.133  -1.918  1.00 93.27           C  
ATOM   3346  HB2 ASP A 213       3.978 -12.001  -1.813  1.00 93.27           H  
ATOM   3347  HB3 ASP A 213       4.642 -10.607  -0.964  1.00 93.27           H  
ATOM   3348  O   ASP A 213       1.695 -10.539  -3.270  1.00 93.27           O  
ATOM   3349  CG  ASP A 213       6.035 -11.628  -2.262  1.00 93.27           C  
ATOM   3350  OD1 ASP A 213       6.231 -12.079  -3.413  1.00 93.27           O  
ATOM   3351  OD2 ASP A 213       6.915 -11.564  -1.370  1.00 93.27           O  
ATOM   3352  N   MET A 214       2.361  -8.858  -1.903  1.00 94.08           N  
ATOM   3353  H   MET A 214       3.164  -8.381  -1.518  1.00 94.08           H  
ATOM   3354  CA  MET A 214       1.050  -8.338  -1.534  1.00 94.08           C  
ATOM   3355  HA  MET A 214       0.410  -8.405  -2.414  1.00 94.08           H  
ATOM   3356  C   MET A 214       1.139  -6.862  -1.127  1.00 94.08           C  
ATOM   3357  CB  MET A 214       0.468  -9.235  -0.429  1.00 94.08           C  
ATOM   3358  HB2 MET A 214       1.266  -9.522   0.256  1.00 94.08           H  
ATOM   3359  HB3 MET A 214       0.122 -10.152  -0.906  1.00 94.08           H  
ATOM   3360  O   MET A 214       2.170  -6.411  -0.617  1.00 94.08           O  
ATOM   3361  CG  MET A 214      -0.713  -8.658   0.366  1.00 94.08           C  
ATOM   3362  HG2 MET A 214      -1.394  -8.168  -0.330  1.00 94.08           H  
ATOM   3363  HG3 MET A 214      -1.240  -9.492   0.829  1.00 94.08           H  
ATOM   3364  SD  MET A 214      -0.331  -7.477   1.680  1.00 94.08           S  
ATOM   3365  CE  MET A 214       0.516  -8.609   2.791  1.00 94.08           C  
ATOM   3366  HE1 MET A 214       1.311  -9.138   2.265  1.00 94.08           H  
ATOM   3367  HE2 MET A 214      -0.189  -9.348   3.172  1.00 94.08           H  
ATOM   3368  HE3 MET A 214       0.970  -8.035   3.599  1.00 94.08           H  
ATOM   3369  N   VAL A 215       0.051  -6.120  -1.347  1.00 96.67           N  
ATOM   3370  H   VAL A 215      -0.754  -6.575  -1.755  1.00 96.67           H  
ATOM   3371  CA  VAL A 215      -0.140  -4.774  -0.795  1.00 96.67           C  
ATOM   3372  HA  VAL A 215       0.434  -4.729   0.130  1.00 96.67           H  
ATOM   3373  C   VAL A 215      -1.597  -4.503  -0.429  1.00 96.67           C  
ATOM   3374  CB  VAL A 215       0.428  -3.689  -1.730  1.00 96.67           C  
ATOM   3375  HB  VAL A 215       1.483  -3.917  -1.884  1.00 96.67           H  
ATOM   3376  O   VAL A 215      -2.524  -4.896  -1.143  1.00 96.67           O  
ATOM   3377  CG1 VAL A 215      -0.233  -3.649  -3.110  1.00 96.67           C  
ATOM   3378 HG11 VAL A 215      -1.304  -3.469  -3.018  1.00 96.67           H  
ATOM   3379 HG12 VAL A 215       0.208  -2.855  -3.713  1.00 96.67           H  
ATOM   3380 HG13 VAL A 215      -0.048  -4.598  -3.614  1.00 96.67           H  
ATOM   3381  CG2 VAL A 215       0.355  -2.288  -1.115  1.00 96.67           C  
ATOM   3382 HG21 VAL A 215       0.658  -2.321  -0.068  1.00 96.67           H  
ATOM   3383 HG22 VAL A 215      -0.659  -1.892  -1.172  1.00 96.67           H  
ATOM   3384 HG23 VAL A 215       1.042  -1.624  -1.639  1.00 96.67           H  
ATOM   3385  N   GLU A 216      -1.793  -3.758   0.652  1.00 97.63           N  
ATOM   3386  H   GLU A 216      -0.989  -3.537   1.223  1.00 97.63           H  
ATOM   3387  CA  GLU A 216      -3.055  -3.124   1.006  1.00 97.63           C  
ATOM   3388  HA  GLU A 216      -3.757  -3.252   0.182  1.00 97.63           H  
ATOM   3389  C   GLU A 216      -2.866  -1.635   1.265  1.00 97.63           C  
ATOM   3390  CB  GLU A 216      -3.665  -3.745   2.260  1.00 97.63           C  
ATOM   3391  HB2 GLU A 216      -2.999  -3.590   3.108  1.00 97.63           H  
ATOM   3392  HB3 GLU A 216      -4.602  -3.227   2.466  1.00 97.63           H  
ATOM   3393  O   GLU A 216      -1.920  -1.239   1.941  1.00 97.63           O  
ATOM   3394  CG  GLU A 216      -3.953  -5.233   2.115  1.00 97.63           C  
ATOM   3395  HG2 GLU A 216      -3.025  -5.802   2.156  1.00 97.63           H  
ATOM   3396  HG3 GLU A 216      -4.435  -5.412   1.154  1.00 97.63           H  
ATOM   3397  CD  GLU A 216      -4.877  -5.657   3.248  1.00 97.63           C  
ATOM   3398  OE1 GLU A 216      -5.963  -6.180   2.934  1.00 97.63           O  
ATOM   3399  OE2 GLU A 216      -4.571  -5.409   4.442  1.00 97.63           O  
ATOM   3400  N   MET A 217      -3.810  -0.814   0.811  1.00 98.44           N  
ATOM   3401  H   MET A 217      -4.587  -1.225   0.312  1.00 98.44           H  
ATOM   3402  CA  MET A 217      -3.971   0.550   1.311  1.00 98.44           C  
ATOM   3403  HA  MET A 217      -3.150   0.791   1.987  1.00 98.44           H  
ATOM   3404  C   MET A 217      -5.272   0.643   2.091  1.00 98.44           C  
ATOM   3405  CB  MET A 217      -3.960   1.594   0.202  1.00 98.44           C  
ATOM   3406  HB2 MET A 217      -4.854   1.477  -0.411  1.00 98.44           H  
ATOM   3407  HB3 MET A 217      -4.007   2.572   0.680  1.00 98.44           H  
ATOM   3408  O   MET A 217      -6.328   0.195   1.628  1.00 98.44           O  
ATOM   3409  CG  MET A 217      -2.725   1.577  -0.691  1.00 98.44           C  
ATOM   3410  HG2 MET A 217      -1.834   1.797  -0.102  1.00 98.44           H  
ATOM   3411  HG3 MET A 217      -2.611   0.579  -1.115  1.00 98.44           H  
ATOM   3412  SD  MET A 217      -2.879   2.774  -2.041  1.00 98.44           S  
ATOM   3413  CE  MET A 217      -2.404   4.321  -1.218  1.00 98.44           C  
ATOM   3414  HE1 MET A 217      -1.385   4.583  -1.502  1.00 98.44           H  
ATOM   3415  HE2 MET A 217      -2.451   4.204  -0.136  1.00 98.44           H  
ATOM   3416  HE3 MET A 217      -3.071   5.125  -1.530  1.00 98.44           H  
ATOM   3417  N   LYS A 218      -5.194   1.226   3.283  1.00 98.12           N  
ATOM   3418  H   LYS A 218      -4.292   1.553   3.600  1.00 98.12           H  
ATOM   3419  CA  LYS A 218      -6.307   1.293   4.223  1.00 98.12           C  
ATOM   3420  HA  LYS A 218      -7.230   1.259   3.644  1.00 98.12           H  
ATOM   3421  C   LYS A 218      -6.317   2.620   4.972  1.00 98.12           C  
ATOM   3422  CB  LYS A 218      -6.265   0.045   5.125  1.00 98.12           C  
ATOM   3423  HB2 LYS A 218      -6.230  -0.830   4.475  1.00 98.12           H  
ATOM   3424  HB3 LYS A 218      -7.197  -0.009   5.686  1.00 98.12           H  
ATOM   3425  O   LYS A 218      -5.266   3.172   5.279  1.00 98.12           O  
ATOM   3426  CG  LYS A 218      -5.057  -0.007   6.083  1.00 98.12           C  
ATOM   3427  HG2 LYS A 218      -4.141   0.197   5.528  1.00 98.12           H  
ATOM   3428  HG3 LYS A 218      -5.175   0.778   6.830  1.00 98.12           H  
ATOM   3429  CD  LYS A 218      -4.865  -1.346   6.816  1.00 98.12           C  
ATOM   3430  HD2 LYS A 218      -4.090  -1.214   7.571  1.00 98.12           H  
ATOM   3431  HD3 LYS A 218      -5.788  -1.642   7.316  1.00 98.12           H  
ATOM   3432  CE  LYS A 218      -4.428  -2.459   5.859  1.00 98.12           C  
ATOM   3433  HE2 LYS A 218      -5.240  -2.673   5.165  1.00 98.12           H  
ATOM   3434  HE3 LYS A 218      -3.570  -2.118   5.279  1.00 98.12           H  
ATOM   3435  NZ  LYS A 218      -4.058  -3.709   6.565  1.00 98.12           N  
ATOM   3436  HZ1 LYS A 218      -4.045  -4.470   5.901  1.00 98.12           H  
ATOM   3437  HZ2 LYS A 218      -4.687  -3.954   7.316  1.00 98.12           H  
ATOM   3438  HZ3 LYS A 218      -3.129  -3.606   6.948  1.00 98.12           H  
ATOM   3439  N   ILE A 219      -7.507   3.132   5.255  1.00 97.76           N  
ATOM   3440  H   ILE A 219      -8.325   2.603   4.986  1.00 97.76           H  
ATOM   3441  CA  ILE A 219      -7.713   4.432   5.903  1.00 97.76           C  
ATOM   3442  HA  ILE A 219      -6.742   4.830   6.196  1.00 97.76           H  
ATOM   3443  C   ILE A 219      -8.525   4.290   7.172  1.00 97.76           C  
ATOM   3444  CB  ILE A 219      -8.378   5.462   4.968  1.00 97.76           C  
ATOM   3445  HB  ILE A 219      -8.601   6.357   5.548  1.00 97.76           H  
ATOM   3446  O   ILE A 219      -9.370   3.404   7.289  1.00 97.76           O  
ATOM   3447  CG1 ILE A 219      -9.701   4.935   4.364  1.00 97.76           C  
ATOM   3448 HG12 ILE A 219      -9.502   4.068   3.733  1.00 97.76           H  
ATOM   3449 HG13 ILE A 219     -10.359   4.622   5.175  1.00 97.76           H  
ATOM   3450  CG2 ILE A 219      -7.369   5.859   3.896  1.00 97.76           C  
ATOM   3451 HG21 ILE A 219      -6.461   6.253   4.352  1.00 97.76           H  
ATOM   3452 HG22 ILE A 219      -7.798   6.635   3.262  1.00 97.76           H  
ATOM   3453 HG23 ILE A 219      -7.129   4.992   3.279  1.00 97.76           H  
ATOM   3454  CD1 ILE A 219     -10.478   5.960   3.534  1.00 97.76           C  
ATOM   3455 HD11 ILE A 219     -10.711   6.826   4.154  1.00 97.76           H  
ATOM   3456 HD12 ILE A 219      -9.907   6.270   2.659  1.00 97.76           H  
ATOM   3457 HD13 ILE A 219     -11.410   5.511   3.191  1.00 97.76           H  
ATOM   3458  N   ARG A 220      -8.308   5.191   8.121  1.00 95.71           N  
ATOM   3459  H   ARG A 220      -7.569   5.865   7.981  1.00 95.71           H  
ATOM   3460  CA  ARG A 220      -9.208   5.352   9.262  1.00 95.71           C  
ATOM   3461  HA  ARG A 220     -10.223   5.136   8.929  1.00 95.71           H  
ATOM   3462  C   ARG A 220      -9.181   6.779   9.759  1.00 95.71           C  
ATOM   3463  CB  ARG A 220      -8.857   4.357  10.375  1.00 95.71           C  
ATOM   3464  HB2 ARG A 220      -8.758   3.365   9.935  1.00 95.71           H  
ATOM   3465  HB3 ARG A 220      -9.671   4.340  11.099  1.00 95.71           H  
ATOM   3466  O   ARG A 220      -8.203   7.496   9.568  1.00 95.71           O  
ATOM   3467  CG  ARG A 220      -7.563   4.685  11.106  1.00 95.71           C  
ATOM   3468  HG2 ARG A 220      -7.664   5.631  11.637  1.00 95.71           H  
ATOM   3469  HG3 ARG A 220      -6.753   4.781  10.383  1.00 95.71           H  
ATOM   3470  CD  ARG A 220      -7.230   3.582  12.106  1.00 95.71           C  
ATOM   3471  HD2 ARG A 220      -8.007   3.528  12.868  1.00 95.71           H  
ATOM   3472  HD3 ARG A 220      -7.175   2.623  11.592  1.00 95.71           H  
ATOM   3473  NE  ARG A 220      -5.943   3.913  12.705  1.00 95.71           N  
ATOM   3474  HE  ARG A 220      -5.491   4.736  12.334  1.00 95.71           H  
ATOM   3475  NH1 ARG A 220      -5.608   2.121  14.051  1.00 95.71           N  
ATOM   3476 HH11 ARG A 220      -6.397   1.646  13.634  1.00 95.71           H  
ATOM   3477 HH12 ARG A 220      -4.952   1.599  14.615  1.00 95.71           H  
ATOM   3478  NH2 ARG A 220      -4.129   3.821  13.988  1.00 95.71           N  
ATOM   3479 HH21 ARG A 220      -3.849   4.674  13.524  1.00 95.71           H  
ATOM   3480 HH22 ARG A 220      -3.359   3.232  14.270  1.00 95.71           H  
ATOM   3481  CZ  ARG A 220      -5.218   3.257  13.566  1.00 95.71           C  
ATOM   3482  N   GLN A 221     -10.235   7.170  10.456  1.00 94.01           N  
ATOM   3483  H   GLN A 221     -11.022   6.546  10.556  1.00 94.01           H  
ATOM   3484  CA  GLN A 221     -10.245   8.443  11.155  1.00 94.01           C  
ATOM   3485  HA  GLN A 221     -10.020   9.238  10.445  1.00 94.01           H  
ATOM   3486  C   GLN A 221      -9.176   8.419  12.254  1.00 94.01           C  
ATOM   3487  CB  GLN A 221     -11.650   8.658  11.719  1.00 94.01           C  
ATOM   3488  HB2 GLN A 221     -12.381   8.448  10.938  1.00 94.01           H  
ATOM   3489  HB3 GLN A 221     -11.821   7.972  12.549  1.00 94.01           H  
ATOM   3490  O   GLN A 221      -9.098   7.457  13.019  1.00 94.01           O  
ATOM   3491  CG  GLN A 221     -11.855  10.101  12.182  1.00 94.01           C  
ATOM   3492  HG2 GLN A 221     -11.154  10.344  12.980  1.00 94.01           H  
ATOM   3493  HG3 GLN A 221     -11.671  10.772  11.343  1.00 94.01           H  
ATOM   3494  CD  GLN A 221     -13.270  10.332  12.696  1.00 94.01           C  
ATOM   3495  NE2 GLN A 221     -13.708  11.567  12.772  1.00 94.01           N  
ATOM   3496 HE21 GLN A 221     -14.677  11.654  13.044  1.00 94.01           H  
ATOM   3497 HE22 GLN A 221     -13.154  12.318  12.384  1.00 94.01           H  
ATOM   3498  OE1 GLN A 221     -14.005   9.429  13.053  1.00 94.01           O  
ATOM   3499  N   ARG A 222      -8.342   9.447  12.373  1.00 90.65           N  
ATOM   3500  H   ARG A 222      -8.426  10.198  11.703  1.00 90.65           H  
ATOM   3501  CA  ARG A 222      -7.380   9.602  13.471  1.00 90.65           C  
ATOM   3502  HA  ARG A 222      -6.716   8.738  13.503  1.00 90.65           H  
ATOM   3503  C   ARG A 222      -8.083   9.733  14.817  1.00 90.65           C  
ATOM   3504  CB  ARG A 222      -6.527  10.843  13.241  1.00 90.65           C  
ATOM   3505  HB2 ARG A 222      -5.938  11.030  14.139  1.00 90.65           H  
ATOM   3506  HB3 ARG A 222      -7.183  11.698  13.080  1.00 90.65           H  
ATOM   3507  O   ARG A 222      -9.251  10.112  14.894  1.00 90.65           O  
ATOM   3508  CG  ARG A 222      -5.568  10.671  12.061  1.00 90.65           C  
ATOM   3509  HG2 ARG A 222      -6.107  10.654  11.114  1.00 90.65           H  
ATOM   3510  HG3 ARG A 222      -5.008   9.742  12.176  1.00 90.65           H  
ATOM   3511  CD  ARG A 222      -4.587  11.835  12.090  1.00 90.65           C  
ATOM   3512  HD2 ARG A 222      -3.848  11.668  11.306  1.00 90.65           H  
ATOM   3513  HD3 ARG A 222      -4.047  11.816  13.036  1.00 90.65           H  
ATOM   3514  NE  ARG A 222      -5.273  13.137  11.956  1.00 90.65           N  
ATOM   3515  HE  ARG A 222      -6.151  13.241  12.445  1.00 90.65           H  
ATOM   3516  NH1 ARG A 222      -3.789  14.129  10.560  1.00 90.65           N  
ATOM   3517 HH11 ARG A 222      -3.581  14.903   9.946  1.00 90.65           H  
ATOM   3518 HH12 ARG A 222      -3.514  13.214  10.231  1.00 90.65           H  
ATOM   3519  NH2 ARG A 222      -5.491  15.315  11.330  1.00 90.65           N  
ATOM   3520 HH21 ARG A 222      -6.336  15.401  11.878  1.00 90.65           H  
ATOM   3521 HH22 ARG A 222      -5.506  15.830  10.462  1.00 90.65           H  
ATOM   3522  CZ  ARG A 222      -4.854  14.185  11.284  1.00 90.65           C  
ATOM   3523  N   LYS A 223      -7.359   9.423  15.892  1.00 82.07           N  
ATOM   3524  H   LYS A 223      -6.376   9.238  15.752  1.00 82.07           H  
ATOM   3525  CA  LYS A 223      -7.804   9.818  17.232  1.00 82.07           C  
ATOM   3526  HA  LYS A 223      -8.842   9.507  17.346  1.00 82.07           H  
ATOM   3527  C   LYS A 223      -7.742  11.356  17.340  1.00 82.07           C  
ATOM   3528  CB  LYS A 223      -6.966   9.133  18.318  1.00 82.07           C  
ATOM   3529  HB2 LYS A 223      -7.264   9.528  19.289  1.00 82.07           H  
ATOM   3530  HB3 LYS A 223      -5.913   9.368  18.164  1.00 82.07           H  
ATOM   3531  O   LYS A 223      -6.842  11.930  16.723  1.00 82.07           O  
ATOM   3532  CG  LYS A 223      -7.175   7.610  18.307  1.00 82.07           C  
ATOM   3533  HG2 LYS A 223      -6.855   7.207  17.346  1.00 82.07           H  
ATOM   3534  HG3 LYS A 223      -8.233   7.387  18.451  1.00 82.07           H  
ATOM   3535  CD  LYS A 223      -6.359   6.941  19.416  1.00 82.07           C  
ATOM   3536  HD2 LYS A 223      -6.690   7.318  20.384  1.00 82.07           H  
ATOM   3537  HD3 LYS A 223      -5.308   7.198  19.279  1.00 82.07           H  
ATOM   3538  CE  LYS A 223      -6.529   5.419  19.361  1.00 82.07           C  
ATOM   3539  HE2 LYS A 223      -7.573   5.177  19.556  1.00 82.07           H  
ATOM   3540  HE3 LYS A 223      -6.280   5.084  18.354  1.00 82.07           H  
ATOM   3541  NZ  LYS A 223      -5.646   4.744  20.346  1.00 82.07           N  
ATOM   3542  HZ1 LYS A 223      -5.854   5.054  21.285  1.00 82.07           H  
ATOM   3543  HZ2 LYS A 223      -4.680   4.966  20.154  1.00 82.07           H  
ATOM   3544  HZ3 LYS A 223      -5.744   3.739  20.301  1.00 82.07           H  
ATOM   3545  N   PRO A 224      -8.696  11.990  18.047  1.00 70.29           N  
ATOM   3546  CA  PRO A 224      -8.622  13.408  18.389  1.00 70.29           C  
ATOM   3547  HA  PRO A 224      -8.720  14.004  17.482  1.00 70.29           H  
ATOM   3548  C   PRO A 224      -7.303  13.781  19.068  1.00 70.29           C  
ATOM   3549  CB  PRO A 224      -9.803  13.685  19.326  1.00 70.29           C  
ATOM   3550  HB2 PRO A 224      -9.479  13.607  20.364  1.00 70.29           H  
ATOM   3551  HB3 PRO A 224     -10.238  14.667  19.141  1.00 70.29           H  
ATOM   3552  O   PRO A 224      -6.729  12.898  19.752  1.00 70.29           O  
ATOM   3553  CG  PRO A 224     -10.783  12.559  19.021  1.00 70.29           C  
ATOM   3554  HG2 PRO A 224     -11.392  12.832  18.159  1.00 70.29           H  
ATOM   3555  HG3 PRO A 224     -11.413  12.326  19.880  1.00 70.29           H  
ATOM   3556  CD  PRO A 224      -9.874  11.393  18.652  1.00 70.29           C  
ATOM   3557  HD2 PRO A 224     -10.398  10.737  17.958  1.00 70.29           H  
ATOM   3558  HD3 PRO A 224      -9.582  10.852  19.552  1.00 70.29           H  
ATOM   3559  OXT PRO A 224      -6.935  14.961  18.904  1.00 70.29           O  
TER    3560      PRO A 224                                                       
END   
