# Supplementary material for: Nuclear genome of Bulinus truncatus, an intermediate host of the carcinogenic human blood fluke Schistosoma haematobium
Source: Nat Commun. 2022 Feb 21;13:977. doi: 10.1038/s41467-022-28634-9 (PMC8861042; doi:10.1038/s41467-022-28634-9)
Supplement: Supplementary file 6 — Supplementary Data 3 [file 41467_2022_28634_MOESM6_ESM.zip › Supplementary_Data_3/btru_060419-t1.mature.pep.pdb]

ATOM      1  N   MET A   1     -19.807  -9.207  16.369  1.00 59.37           N  
ATOM      2  H   MET A   1     -19.889 -10.094  16.845  1.00 59.37           H  
ATOM      3  H2  MET A   1     -20.232  -9.282  15.456  1.00 59.37           H  
ATOM      4  H3  MET A   1     -18.828  -8.984  16.263  1.00 59.37           H  
ATOM      5  CA  MET A   1     -20.493  -8.173  17.168  1.00 59.37           C  
ATOM      6  HA  MET A   1     -20.345  -7.198  16.704  1.00 59.37           H  
ATOM      7  C   MET A   1     -19.899  -8.161  18.564  1.00 59.37           C  
ATOM      8  CB  MET A   1     -21.986  -8.481  17.210  1.00 59.37           C  
ATOM      9  HB2 MET A   1     -22.293  -8.803  16.215  1.00 59.37           H  
ATOM     10  HB3 MET A   1     -22.198  -9.289  17.909  1.00 59.37           H  
ATOM     11  O   MET A   1     -19.720  -9.235  19.123  1.00 59.37           O  
ATOM     12  CG  MET A   1     -22.782  -7.243  17.592  1.00 59.37           C  
ATOM     13  HG2 MET A   1     -22.651  -7.037  18.654  1.00 59.37           H  
ATOM     14  HG3 MET A   1     -22.430  -6.384  17.021  1.00 59.37           H  
ATOM     15  SD  MET A   1     -24.519  -7.486  17.250  1.00 59.37           S  
ATOM     16  CE  MET A   1     -24.492  -7.496  15.444  1.00 59.37           C  
ATOM     17  HE1 MET A   1     -24.577  -8.517  15.073  1.00 59.37           H  
ATOM     18  HE2 MET A   1     -23.577  -7.043  15.061  1.00 59.37           H  
ATOM     19  HE3 MET A   1     -25.340  -6.901  15.106  1.00 59.37           H  
ATOM     20  N   ARG A   2     -19.512  -7.000  19.093  1.00 65.27           N  
ATOM     21  H   ARG A   2     -19.744  -6.133  18.629  1.00 65.27           H  
ATOM     22  CA  ARG A   2     -19.021  -6.880  20.473  1.00 65.27           C  
ATOM     23  HA  ARG A   2     -18.988  -7.859  20.951  1.00 65.27           H  
ATOM     24  C   ARG A   2     -20.020  -6.042  21.254  1.00 65.27           C  
ATOM     25  CB  ARG A   2     -17.613  -6.267  20.525  1.00 65.27           C  
ATOM     26  HB2 ARG A   2     -17.625  -5.286  20.049  1.00 65.27           H  
ATOM     27  HB3 ARG A   2     -17.342  -6.151  21.574  1.00 65.27           H  
ATOM     28  O   ARG A   2     -20.547  -5.084  20.701  1.00 65.27           O  
ATOM     29  CG  ARG A   2     -16.524  -7.124  19.871  1.00 65.27           C  
ATOM     30  HG2 ARG A   2     -16.727  -7.229  18.805  1.00 65.27           H  
ATOM     31  HG3 ARG A   2     -16.514  -8.110  20.335  1.00 65.27           H  
ATOM     32  CD  ARG A   2     -15.159  -6.451  20.067  1.00 65.27           C  
ATOM     33  HD2 ARG A   2     -15.176  -5.476  19.580  1.00 65.27           H  
ATOM     34  HD3 ARG A   2     -14.988  -6.305  21.134  1.00 65.27           H  
ATOM     35  NE  ARG A   2     -14.063  -7.265  19.505  1.00 65.27           N  
ATOM     36  HE  ARG A   2     -14.313  -8.152  19.092  1.00 65.27           H  
ATOM     37  NH1 ARG A   2     -12.344  -5.815  19.983  1.00 65.27           N  
ATOM     38 HH11 ARG A   2     -11.371  -5.555  19.902  1.00 65.27           H  
ATOM     39 HH12 ARG A   2     -13.007  -5.158  20.369  1.00 65.27           H  
ATOM     40  NH2 ARG A   2     -11.909  -7.732  18.929  1.00 65.27           N  
ATOM     41 HH21 ARG A   2     -12.203  -8.585  18.476  1.00 65.27           H  
ATOM     42 HH22 ARG A   2     -10.940  -7.452  18.873  1.00 65.27           H  
ATOM     43  CZ  ARG A   2     -12.783  -6.934  19.477  1.00 65.27           C  
ATOM     44  N   PHE A   3     -20.253  -6.399  22.507  1.00 67.79           N  
ATOM     45  H   PHE A   3     -19.747  -7.173  22.914  1.00 67.79           H  
ATOM     46  CA  PHE A   3     -21.093  -5.622  23.403  1.00 67.79           C  
ATOM     47  HA  PHE A   3     -21.416  -4.720  22.883  1.00 67.79           H  
ATOM     48  C   PHE A   3     -20.296  -5.193  24.628  1.00 67.79           C  
ATOM     49  CB  PHE A   3     -22.346  -6.402  23.798  1.00 67.79           C  
ATOM     50  HB2 PHE A   3     -22.061  -7.357  24.239  1.00 67.79           H  
ATOM     51  HB3 PHE A   3     -22.839  -5.814  24.572  1.00 67.79           H  
ATOM     52  O   PHE A   3     -19.409  -5.924  25.072  1.00 67.79           O  
ATOM     53  CG  PHE A   3     -23.335  -6.638  22.670  1.00 67.79           C  
ATOM     54  CD1 PHE A   3     -24.400  -5.742  22.466  1.00 67.79           C  
ATOM     55  HD1 PHE A   3     -24.506  -4.874  23.100  1.00 67.79           H  
ATOM     56  CD2 PHE A   3     -23.218  -7.773  21.845  1.00 67.79           C  
ATOM     57  HD2 PHE A   3     -22.424  -8.486  22.012  1.00 67.79           H  
ATOM     58  CE1 PHE A   3     -25.338  -5.971  21.446  1.00 67.79           C  
ATOM     59  HE1 PHE A   3     -26.159  -5.286  21.291  1.00 67.79           H  
ATOM     60  CE2 PHE A   3     -24.165  -8.008  20.831  1.00 67.79           C  
ATOM     61  HE2 PHE A   3     -24.110  -8.895  20.218  1.00 67.79           H  
ATOM     62  CZ  PHE A   3     -25.221  -7.105  20.629  1.00 67.79           C  
ATOM     63  HZ  PHE A   3     -25.951  -7.295  19.856  1.00 67.79           H  
ATOM     64  N   GLN A   4     -20.621  -4.030  25.180  1.00 65.25           N  
ATOM     65  H   GLN A   4     -21.336  -3.469  24.740  1.00 65.25           H  
ATOM     66  CA  GLN A   4     -20.087  -3.573  26.458  1.00 65.25           C  
ATOM     67  HA  GLN A   4     -19.506  -4.375  26.913  1.00 65.25           H  
ATOM     68  C   GLN A   4     -21.232  -3.242  27.406  1.00 65.25           C  
ATOM     69  CB  GLN A   4     -19.142  -2.386  26.234  1.00 65.25           C  
ATOM     70  HB2 GLN A   4     -19.690  -1.559  25.781  1.00 65.25           H  
ATOM     71  HB3 GLN A   4     -18.355  -2.702  25.550  1.00 65.25           H  
ATOM     72  O   GLN A   4     -22.244  -2.683  26.991  1.00 65.25           O  
ATOM     73  CG  GLN A   4     -18.498  -1.912  27.547  1.00 65.25           C  
ATOM     74  HG2 GLN A   4     -18.021  -2.754  28.048  1.00 65.25           H  
ATOM     75  HG3 GLN A   4     -19.273  -1.513  28.201  1.00 65.25           H  
ATOM     76  CD  GLN A   4     -17.452  -0.824  27.347  1.00 65.25           C  
ATOM     77  NE2 GLN A   4     -17.173  -0.042  28.364  1.00 65.25           N  
ATOM     78 HE21 GLN A   4     -17.707  -0.106  29.219  1.00 65.25           H  
ATOM     79 HE22 GLN A   4     -16.524   0.709  28.177  1.00 65.25           H  
ATOM     80  OE1 GLN A   4     -16.857  -0.664  26.296  1.00 65.25           O  
ATOM     81  N   GLN A   5     -21.064  -3.579  28.684  1.00 68.10           N  
ATOM     82  H   GLN A   5     -20.205  -4.021  28.979  1.00 68.10           H  
ATOM     83  CA  GLN A   5     -22.025  -3.193  29.705  1.00 68.10           C  
ATOM     84  HA  GLN A   5     -23.011  -3.439  29.310  1.00 68.10           H  
ATOM     85  C   GLN A   5     -21.928  -1.681  29.972  1.00 68.10           C  
ATOM     86  CB  GLN A   5     -21.822  -4.044  30.961  1.00 68.10           C  
ATOM     87  HB2 GLN A   5     -21.775  -5.094  30.670  1.00 68.10           H  
ATOM     88  HB3 GLN A   5     -20.881  -3.772  31.440  1.00 68.10           H  
ATOM     89  O   GLN A   5     -20.860  -1.206  30.361  1.00 68.10           O  
ATOM     90  CG  GLN A   5     -22.980  -3.869  31.955  1.00 68.10           C  
ATOM     91  HG2 GLN A   5     -23.037  -2.827  32.272  1.00 68.10           H  
ATOM     92  HG3 GLN A   5     -23.917  -4.130  31.464  1.00 68.10           H  
ATOM     93  CD  GLN A   5     -22.821  -4.741  33.197  1.00 68.10           C  
ATOM     94  NE2 GLN A   5     -23.771  -4.719  34.104  1.00 68.10           N  
ATOM     95 HE21 GLN A   5     -24.554  -4.087  34.021  1.00 68.10           H  
ATOM     96 HE22 GLN A   5     -23.610  -5.295  34.918  1.00 68.10           H  
ATOM     97  OE1 GLN A   5     -21.850  -5.452  33.392  1.00 68.10           O  
ATOM     98  N   GLN A   6     -23.013  -0.933  29.762  1.00 66.73           N  
ATOM     99  H   GLN A   6     -23.851  -1.394  29.439  1.00 66.73           H  
ATOM    100  CA  GLN A   6     -23.090   0.518  29.997  1.00 66.73           C  
ATOM    101  HA  GLN A   6     -22.291   0.813  30.677  1.00 66.73           H  
ATOM    102  C   GLN A   6     -24.406   0.920  30.688  1.00 66.73           C  
ATOM    103  CB  GLN A   6     -22.886   1.292  28.680  1.00 66.73           C  
ATOM    104  HB2 GLN A   6     -23.632   0.975  27.951  1.00 66.73           H  
ATOM    105  HB3 GLN A   6     -23.043   2.352  28.879  1.00 66.73           H  
ATOM    106  O   GLN A   6     -25.244   0.073  30.986  1.00 66.73           O  
ATOM    107  CG  GLN A   6     -21.478   1.105  28.086  1.00 66.73           C  
ATOM    108  HG2 GLN A   6     -20.751   1.002  28.891  1.00 66.73           H  
ATOM    109  HG3 GLN A   6     -21.465   0.190  27.493  1.00 66.73           H  
ATOM    110  CD  GLN A   6     -21.014   2.280  27.227  1.00 66.73           C  
ATOM    111  NE2 GLN A   6     -20.199   2.046  26.225  1.00 66.73           N  
ATOM    112 HE21 GLN A   6     -20.114   1.103  25.871  1.00 66.73           H  
ATOM    113 HE22 GLN A   6     -20.072   2.853  25.631  1.00 66.73           H  
ATOM    114  OE1 GLN A   6     -21.260   3.440  27.505  1.00 66.73           O  
ATOM    115  N   GLY A   7     -24.575   2.208  31.006  1.00 59.18           N  
ATOM    116  H   GLY A   7     -23.886   2.865  30.669  1.00 59.18           H  
ATOM    117  CA  GLY A   7     -25.842   2.766  31.488  1.00 59.18           C  
ATOM    118  HA2 GLY A   7     -25.640   3.605  32.154  1.00 59.18           H  
ATOM    119  HA3 GLY A   7     -26.407   2.015  32.039  1.00 59.18           H  
ATOM    120  C   GLY A   7     -26.675   3.280  30.313  1.00 59.18           C  
ATOM    121  O   GLY A   7     -26.322   4.292  29.720  1.00 59.18           O  
ATOM    122  N   GLY A   8     -27.773   2.597  29.982  1.00 55.64           N  
ATOM    123  H   GLY A   8     -27.983   1.751  30.492  1.00 55.64           H  
ATOM    124  CA  GLY A   8     -28.585   2.918  28.804  1.00 55.64           C  
ATOM    125  HA2 GLY A   8     -29.333   2.140  28.655  1.00 55.64           H  
ATOM    126  HA3 GLY A   8     -27.938   2.934  27.926  1.00 55.64           H  
ATOM    127  C   GLY A   8     -29.313   4.263  28.918  1.00 55.64           C  
ATOM    128  O   GLY A   8     -30.222   4.419  29.735  1.00 55.64           O  
ATOM    129  N   THR A   9     -28.963   5.222  28.060  1.00 59.42           N  
ATOM    130  H   THR A   9     -28.232   5.017  27.394  1.00 59.42           H  
ATOM    131  CA  THR A   9     -29.696   6.489  27.894  1.00 59.42           C  
ATOM    132  HA  THR A   9     -30.610   6.448  28.487  1.00 59.42           H  
ATOM    133  C   THR A   9     -30.129   6.655  26.436  1.00 59.42           C  
ATOM    134  CB  THR A   9     -28.898   7.707  28.396  1.00 59.42           C  
ATOM    135  HB  THR A   9     -29.490   8.602  28.208  1.00 59.42           H  
ATOM    136  O   THR A   9     -29.430   6.217  25.530  1.00 59.42           O  
ATOM    137  CG2 THR A   9     -28.605   7.643  29.895  1.00 59.42           C  
ATOM    138 HG21 THR A   9     -27.965   6.789  30.117  1.00 59.42           H  
ATOM    139 HG22 THR A   9     -29.539   7.544  30.449  1.00 59.42           H  
ATOM    140 HG23 THR A   9     -28.099   8.558  30.204  1.00 59.42           H  
ATOM    141  OG1 THR A   9     -27.664   7.850  27.740  1.00 59.42           O  
ATOM    142  HG1 THR A   9     -27.169   7.034  27.842  1.00 59.42           H  
ATOM    143  N   GLY A  10     -31.307   7.247  26.198  1.00 59.48           N  
ATOM    144  H   GLY A  10     -31.862   7.567  26.979  1.00 59.48           H  
ATOM    145  CA  GLY A  10     -31.772   7.584  24.841  1.00 59.48           C  
ATOM    146  HA2 GLY A  10     -32.660   8.212  24.922  1.00 59.48           H  
ATOM    147  HA3 GLY A  10     -30.997   8.159  24.334  1.00 59.48           H  
ATOM    148  C   GLY A  10     -32.134   6.399  23.935  1.00 59.48           C  
ATOM    149  O   GLY A  10     -31.936   6.476  22.725  1.00 59.48           O  
ATOM    150  N   VAL A  11     -32.649   5.303  24.496  1.00 65.38           N  
ATOM    151  H   VAL A  11     -32.833   5.301  25.489  1.00 65.38           H  
ATOM    152  CA  VAL A  11     -33.069   4.118  23.731  1.00 65.38           C  
ATOM    153  HA  VAL A  11     -33.036   4.351  22.667  1.00 65.38           H  
ATOM    154  C   VAL A  11     -34.508   3.739  24.041  1.00 65.38           C  
ATOM    155  CB  VAL A  11     -32.140   2.913  23.958  1.00 65.38           C  
ATOM    156  HB  VAL A  11     -32.576   2.061  23.436  1.00 65.38           H  
ATOM    157  O   VAL A  11     -34.966   3.872  25.173  1.00 65.38           O  
ATOM    158  CG1 VAL A  11     -30.757   3.172  23.351  1.00 65.38           C  
ATOM    159 HG11 VAL A  11     -30.272   4.006  23.859  1.00 65.38           H  
ATOM    160 HG12 VAL A  11     -30.862   3.419  22.295  1.00 65.38           H  
ATOM    161 HG13 VAL A  11     -30.130   2.287  23.460  1.00 65.38           H  
ATOM    162  CG2 VAL A  11     -31.974   2.532  25.436  1.00 65.38           C  
ATOM    163 HG21 VAL A  11     -31.501   3.346  25.986  1.00 65.38           H  
ATOM    164 HG22 VAL A  11     -32.943   2.309  25.881  1.00 65.38           H  
ATOM    165 HG23 VAL A  11     -31.345   1.646  25.517  1.00 65.38           H  
ATOM    166  N   ARG A  12     -35.222   3.222  23.039  1.00 69.88           N  
ATOM    167  H   ARG A  12     -34.794   3.167  22.126  1.00 69.88           H  
ATOM    168  CA  ARG A  12     -36.540   2.626  23.241  1.00 69.88           C  
ATOM    169  HA  ARG A  12     -37.059   3.174  24.027  1.00 69.88           H  
ATOM    170  C   ARG A  12     -36.319   1.197  23.705  1.00 69.88           C  
ATOM    171  CB  ARG A  12     -37.371   2.743  21.961  1.00 69.88           C  
ATOM    172  HB2 ARG A  12     -36.846   2.245  21.145  1.00 69.88           H  
ATOM    173  HB3 ARG A  12     -37.470   3.798  21.708  1.00 69.88           H  
ATOM    174  O   ARG A  12     -35.720   0.396  22.987  1.00 69.88           O  
ATOM    175  CG  ARG A  12     -38.774   2.144  22.114  1.00 69.88           C  
ATOM    176  HG2 ARG A  12     -38.712   1.087  22.371  1.00 69.88           H  
ATOM    177  HG3 ARG A  12     -39.297   2.673  22.910  1.00 69.88           H  
ATOM    178  CD  ARG A  12     -39.549   2.294  20.803  1.00 69.88           C  
ATOM    179  HD2 ARG A  12     -39.180   1.555  20.092  1.00 69.88           H  
ATOM    180  HD3 ARG A  12     -39.371   3.290  20.397  1.00 69.88           H  
ATOM    181  NE  ARG A  12     -40.995   2.135  21.029  1.00 69.88           N  
ATOM    182  HE  ARG A  12     -41.304   2.221  21.987  1.00 69.88           H  
ATOM    183  NH1 ARG A  12     -41.628   1.916  18.840  1.00 69.88           N  
ATOM    184 HH11 ARG A  12     -40.651   1.933  18.585  1.00 69.88           H  
ATOM    185 HH12 ARG A  12     -42.342   1.919  18.125  1.00 69.88           H  
ATOM    186  NH2 ARG A  12     -43.187   2.130  20.428  1.00 69.88           N  
ATOM    187 HH21 ARG A  12     -43.892   2.118  19.704  1.00 69.88           H  
ATOM    188 HH22 ARG A  12     -43.441   2.318  21.387  1.00 69.88           H  
ATOM    189  CZ  ARG A  12     -41.927   2.060  20.100  1.00 69.88           C  
ATOM    190  N   HIS A  13     -36.785   0.908  24.913  1.00 74.16           N  
ATOM    191  H   HIS A  13     -37.212   1.655  25.441  1.00 74.16           H  
ATOM    192  CA  HIS A  13     -36.653  -0.386  25.568  1.00 74.16           C  
ATOM    193  HA  HIS A  13     -35.856  -0.963  25.099  1.00 74.16           H  
ATOM    194  C   HIS A  13     -37.968  -1.155  25.426  1.00 74.16           C  
ATOM    195  CB  HIS A  13     -36.261  -0.125  27.025  1.00 74.16           C  
ATOM    196  HB2 HIS A  13     -35.374   0.509  27.035  1.00 74.16           H  
ATOM    197  HB3 HIS A  13     -37.059   0.421  27.527  1.00 74.16           H  
ATOM    198  O   HIS A  13     -38.951  -0.843  26.098  1.00 74.16           O  
ATOM    199  CG  HIS A  13     -35.949  -1.366  27.812  1.00 74.16           C  
ATOM    200  CD2 HIS A  13     -36.762  -1.972  28.731  1.00 74.16           C  
ATOM    201  HD2 HIS A  13     -37.775  -1.682  28.969  1.00 74.16           H  
ATOM    202  ND1 HIS A  13     -34.734  -2.001  27.873  1.00 74.16           N  
ATOM    203  HD1 HIS A  13     -33.891  -1.771  27.366  1.00 74.16           H  
ATOM    204  CE1 HIS A  13     -34.801  -2.935  28.828  1.00 74.16           C  
ATOM    205  HE1 HIS A  13     -33.975  -3.542  29.171  1.00 74.16           H  
ATOM    206  NE2 HIS A  13     -36.018  -2.959  29.379  1.00 74.16           N  
ATOM    207  N   ALA A  14     -38.005  -2.127  24.516  1.00 74.55           N  
ATOM    208  H   ALA A  14     -37.173  -2.343  23.985  1.00 74.55           H  
ATOM    209  CA  ALA A  14     -39.178  -2.962  24.284  1.00 74.55           C  
ATOM    210  HA  ALA A  14     -39.948  -2.696  25.009  1.00 74.55           H  
ATOM    211  C   ALA A  14     -38.818  -4.442  24.474  1.00 74.55           C  
ATOM    212  CB  ALA A  14     -39.743  -2.672  22.889  1.00 74.55           C  
ATOM    213  HB1 ALA A  14     -40.625  -3.287  22.716  1.00 74.55           H  
ATOM    214  HB2 ALA A  14     -40.016  -1.619  22.811  1.00 74.55           H  
ATOM    215  HB3 ALA A  14     -38.995  -2.910  22.133  1.00 74.55           H  
ATOM    216  O   ALA A  14     -37.724  -4.846  24.067  1.00 74.55           O  
ATOM    217  N   PRO A  15     -39.704  -5.248  25.090  1.00 79.38           N  
ATOM    218  CA  PRO A  15     -39.514  -6.688  25.138  1.00 79.38           C  
ATOM    219  HA  PRO A  15     -38.560  -6.930  25.605  1.00 79.38           H  
ATOM    220  C   PRO A  15     -39.535  -7.232  23.708  1.00 79.38           C  
ATOM    221  CB  PRO A  15     -40.654  -7.234  26.002  1.00 79.38           C  
ATOM    222  HB2 PRO A  15     -40.971  -8.227  25.685  1.00 79.38           H  
ATOM    223  HB3 PRO A  15     -40.335  -7.254  27.044  1.00 79.38           H  
ATOM    224  O   PRO A  15     -40.465  -6.968  22.948  1.00 79.38           O  
ATOM    225  CG  PRO A  15     -41.764  -6.198  25.829  1.00 79.38           C  
ATOM    226  HG2 PRO A  15     -42.421  -6.162  26.698  1.00 79.38           H  
ATOM    227  HG3 PRO A  15     -42.335  -6.422  24.928  1.00 79.38           H  
ATOM    228  CD  PRO A  15     -41.004  -4.886  25.640  1.00 79.38           C  
ATOM    229  HD2 PRO A  15     -41.559  -4.236  24.963  1.00 79.38           H  
ATOM    230  HD3 PRO A  15     -40.863  -4.399  26.605  1.00 79.38           H  
ATOM    231  N   ASP A  16     -38.487  -7.963  23.353  1.00 81.19           N  
ATOM    232  H   ASP A  16     -37.757  -8.116  24.034  1.00 81.19           H  
ATOM    233  CA  ASP A  16     -38.328  -8.610  22.050  1.00 81.19           C  
ATOM    234  HA  ASP A  16     -38.878  -8.062  21.284  1.00 81.19           H  
ATOM    235  C   ASP A  16     -38.868 -10.047  22.090  1.00 81.19           C  
ATOM    236  CB  ASP A  16     -36.837  -8.556  21.709  1.00 81.19           C  
ATOM    237  HB2 ASP A  16     -36.280  -9.156  22.429  1.00 81.19           H  
ATOM    238  HB3 ASP A  16     -36.506  -7.522  21.813  1.00 81.19           H  
ATOM    239  O   ASP A  16     -39.499 -10.515  21.147  1.00 81.19           O  
ATOM    240  CG  ASP A  16     -36.518  -9.025  20.292  1.00 81.19           C  
ATOM    241  OD1 ASP A  16     -36.943  -8.327  19.345  1.00 81.19           O  
ATOM    242  OD2 ASP A  16     -35.757 -10.016  20.182  1.00 81.19           O  
ATOM    243  N   GLY A  17     -38.688 -10.726  23.229  1.00 84.27           N  
ATOM    244  H   GLY A  17     -38.151 -10.290  23.965  1.00 84.27           H  
ATOM    245  CA  GLY A  17     -39.176 -12.083  23.458  1.00 84.27           C  
ATOM    246  HA2 GLY A  17     -38.968 -12.690  22.577  1.00 84.27           H  
ATOM    247  HA3 GLY A  17     -40.255 -12.057  23.608  1.00 84.27           H  
ATOM    248  C   GLY A  17     -38.526 -12.754  24.666  1.00 84.27           C  
ATOM    249  O   GLY A  17     -37.738 -12.141  25.395  1.00 84.27           O  
ATOM    250  N   GLU A  18     -38.853 -14.029  24.870  1.00 85.35           N  
ATOM    251  H   GLU A  18     -39.457 -14.489  24.204  1.00 85.35           H  
ATOM    252  CA  GLU A  18     -38.153 -14.893  25.821  1.00 85.35           C  
ATOM    253  HA  GLU A  18     -37.710 -14.270  26.597  1.00 85.35           H  
ATOM    254  C   GLU A  18     -37.022 -15.650  25.123  1.00 85.35           C  
ATOM    255  CB  GLU A  18     -39.102 -15.874  26.519  1.00 85.35           C  
ATOM    256  HB2 GLU A  18     -38.496 -16.553  27.118  1.00 85.35           H  
ATOM    257  HB3 GLU A  18     -39.644 -16.455  25.772  1.00 85.35           H  
ATOM    258  O   GLU A  18     -37.217 -16.241  24.063  1.00 85.35           O  
ATOM    259  CG  GLU A  18     -40.096 -15.166  27.449  1.00 85.35           C  
ATOM    260  HG2 GLU A  18     -40.831 -14.630  26.850  1.00 85.35           H  
ATOM    261  HG3 GLU A  18     -39.550 -14.435  28.046  1.00 85.35           H  
ATOM    262  CD  GLU A  18     -40.812 -16.144  28.394  1.00 85.35           C  
ATOM    263  OE1 GLU A  18     -41.205 -15.685  29.489  1.00 85.35           O  
ATOM    264  OE2 GLU A  18     -40.931 -17.342  28.052  1.00 85.35           O  
ATOM    265  N   TYR A  19     -35.843 -15.640  25.737  1.00 86.34           N  
ATOM    266  H   TYR A  19     -35.785 -15.202  26.646  1.00 86.34           H  
ATOM    267  CA  TYR A  19     -34.637 -16.297  25.247  1.00 86.34           C  
ATOM    268  HA  TYR A  19     -34.881 -16.927  24.392  1.00 86.34           H  
ATOM    269  C   TYR A  19     -34.069 -17.203  26.340  1.00 86.34           C  
ATOM    270  CB  TYR A  19     -33.628 -15.240  24.783  1.00 86.34           C  
ATOM    271  HB2 TYR A  19     -33.488 -14.501  25.572  1.00 86.34           H  
ATOM    272  HB3 TYR A  19     -32.666 -15.725  24.619  1.00 86.34           H  
ATOM    273  O   TYR A  19     -34.230 -16.932  27.530  1.00 86.34           O  
ATOM    274  CG  TYR A  19     -34.030 -14.526  23.505  1.00 86.34           C  
ATOM    275  CD1 TYR A  19     -33.543 -14.983  22.270  1.00 86.34           C  
ATOM    276  HD1 TYR A  19     -32.951 -15.886  22.233  1.00 86.34           H  
ATOM    277  CD2 TYR A  19     -34.912 -13.430  23.535  1.00 86.34           C  
ATOM    278  HD2 TYR A  19     -35.364 -13.137  24.471  1.00 86.34           H  
ATOM    279  CE1 TYR A  19     -33.868 -14.306  21.080  1.00 86.34           C  
ATOM    280  HE1 TYR A  19     -33.491 -14.654  20.130  1.00 86.34           H  
ATOM    281  CE2 TYR A  19     -35.233 -12.737  22.349  1.00 86.34           C  
ATOM    282  HE2 TYR A  19     -35.907 -11.893  22.361  1.00 86.34           H  
ATOM    283  OH  TYR A  19     -34.990 -12.519  19.961  1.00 86.34           O  
ATOM    284  HH  TYR A  19     -35.420 -11.669  20.082  1.00 86.34           H  
ATOM    285  CZ  TYR A  19     -34.702 -13.170  21.118  1.00 86.34           C  
ATOM    286  N   SER A  20     -33.403 -18.292  25.949  1.00 84.71           N  
ATOM    287  H   SER A  20     -33.218 -18.440  24.967  1.00 84.71           H  
ATOM    288  CA  SER A  20     -32.895 -19.281  26.911  1.00 84.71           C  
ATOM    289  HA  SER A  20     -33.646 -19.425  27.688  1.00 84.71           H  
ATOM    290  C   SER A  20     -31.610 -18.829  27.608  1.00 84.71           C  
ATOM    291  CB  SER A  20     -32.686 -20.627  26.214  1.00 84.71           C  
ATOM    292  HB2 SER A  20     -33.572 -20.888  25.636  1.00 84.71           H  
ATOM    293  HB3 SER A  20     -32.530 -21.391  26.976  1.00 84.71           H  
ATOM    294  O   SER A  20     -31.250 -19.343  28.670  1.00 84.71           O  
ATOM    295  OG  SER A  20     -31.556 -20.598  25.371  1.00 84.71           O  
ATOM    296  HG  SER A  20     -31.772 -20.131  24.561  1.00 84.71           H  
ATOM    297  N   SER A  21     -30.900 -17.864  27.018  1.00 88.84           N  
ATOM    298  H   SER A  21     -31.264 -17.468  26.162  1.00 88.84           H  
ATOM    299  CA  SER A  21     -29.651 -17.335  27.553  1.00 88.84           C  
ATOM    300  HA  SER A  21     -29.716 -17.345  28.641  1.00 88.84           H  
ATOM    301  C   SER A  21     -29.384 -15.896  27.114  1.00 88.84           C  
ATOM    302  CB  SER A  21     -28.487 -18.242  27.130  1.00 88.84           C  
ATOM    303  HB2 SER A  21     -28.720 -19.278  27.376  1.00 88.84           H  
ATOM    304  HB3 SER A  21     -27.593 -17.951  27.683  1.00 88.84           H  
ATOM    305  O   SER A  21     -29.874 -15.426  26.085  1.00 88.84           O  
ATOM    306  OG  SER A  21     -28.221 -18.132  25.745  1.00 88.84           O  
ATOM    307  HG  SER A  21     -28.916 -18.609  25.286  1.00 88.84           H  
ATOM    308  N   LEU A  22     -28.500 -15.223  27.860  1.00 86.22           N  
ATOM    309  H   LEU A  22     -28.187 -15.642  28.724  1.00 86.22           H  
ATOM    310  CA  LEU A  22     -27.963 -13.912  27.491  1.00 86.22           C  
ATOM    311  HA  LEU A  22     -28.782 -13.193  27.488  1.00 86.22           H  
ATOM    312  C   LEU A  22     -27.343 -13.920  26.084  1.00 86.22           C  
ATOM    313  CB  LEU A  22     -26.925 -13.501  28.554  1.00 86.22           C  
ATOM    314  HB2 LEU A  22     -26.203 -14.310  28.661  1.00 86.22           H  
ATOM    315  HB3 LEU A  22     -27.434 -13.371  29.509  1.00 86.22           H  
ATOM    316  O   LEU A  22     -27.499 -12.954  25.348  1.00 86.22           O  
ATOM    317  CG  LEU A  22     -26.144 -12.213  28.225  1.00 86.22           C  
ATOM    318  HG  LEU A  22     -25.626 -12.336  27.274  1.00 86.22           H  
ATOM    319  CD1 LEU A  22     -27.046 -10.983  28.146  1.00 86.22           C  
ATOM    320 HD11 LEU A  22     -26.451 -10.123  27.838  1.00 86.22           H  
ATOM    321 HD12 LEU A  22     -27.827 -11.128  27.399  1.00 86.22           H  
ATOM    322 HD13 LEU A  22     -27.494 -10.788  29.120  1.00 86.22           H  
ATOM    323  CD2 LEU A  22     -25.082 -11.962  29.294  1.00 86.22           C  
ATOM    324 HD21 LEU A  22     -24.415 -12.821  29.358  1.00 86.22           H  
ATOM    325 HD22 LEU A  22     -24.494 -11.088  29.013  1.00 86.22           H  
ATOM    326 HD23 LEU A  22     -25.553 -11.789  30.262  1.00 86.22           H  
ATOM    327  N   ASN A  23     -26.661 -14.999  25.689  1.00 86.90           N  
ATOM    328  H   ASN A  23     -26.627 -15.803  26.300  1.00 86.90           H  
ATOM    329  CA  ASN A  23     -26.004 -15.073  24.383  1.00 86.90           C  
ATOM    330  HA  ASN A  23     -25.384 -14.188  24.247  1.00 86.90           H  
ATOM    331  C   ASN A  23     -27.009 -15.072  23.228  1.00 86.90           C  
ATOM    332  CB  ASN A  23     -25.107 -16.318  24.326  1.00 86.90           C  
ATOM    333  HB2 ASN A  23     -24.806 -16.487  23.292  1.00 86.90           H  
ATOM    334  HB3 ASN A  23     -25.669 -17.190  24.660  1.00 86.90           H  
ATOM    335  O   ASN A  23     -26.765 -14.406  22.227  1.00 86.90           O  
ATOM    336  CG  ASN A  23     -23.837 -16.180  25.144  1.00 86.90           C  
ATOM    337  ND2 ASN A  23     -23.202 -17.281  25.463  1.00 86.90           N  
ATOM    338 HD21 ASN A  23     -23.560 -18.179  25.169  1.00 86.90           H  
ATOM    339 HD22 ASN A  23     -22.354 -17.165  25.999  1.00 86.90           H  
ATOM    340  OD1 ASN A  23     -23.386 -15.105  25.500  1.00 86.90           O  
ATOM    341  N   GLU A  24     -28.141 -15.767  23.362  1.00 89.06           N  
ATOM    342  H   GLU A  24     -28.320 -16.273  24.218  1.00 89.06           H  
ATOM    343  CA  GLU A  24     -29.190 -15.725  22.337  1.00 89.06           C  
ATOM    344  HA  GLU A  24     -28.758 -15.952  21.362  1.00 89.06           H  
ATOM    345  C   GLU A  24     -29.816 -14.330  22.234  1.00 89.06           C  
ATOM    346  CB  GLU A  24     -30.281 -16.756  22.623  1.00 89.06           C  
ATOM    347  HB2 GLU A  24     -31.056 -16.619  21.869  1.00 89.06           H  
ATOM    348  HB3 GLU A  24     -30.692 -16.573  23.616  1.00 89.06           H  
ATOM    349  O   GLU A  24     -30.017 -13.834  21.129  1.00 89.06           O  
ATOM    350  CG  GLU A  24     -29.815 -18.207  22.506  1.00 89.06           C  
ATOM    351  HG2 GLU A  24     -29.417 -18.366  21.504  1.00 89.06           H  
ATOM    352  HG3 GLU A  24     -29.013 -18.389  23.222  1.00 89.06           H  
ATOM    353  CD  GLU A  24     -30.959 -19.193  22.774  1.00 89.06           C  
ATOM    354  OE1 GLU A  24     -30.797 -20.370  22.400  1.00 89.06           O  
ATOM    355  OE2 GLU A  24     -31.940 -18.822  23.467  1.00 89.06           O  
ATOM    356  N   CYS A  25     -30.022 -13.658  23.370  1.00 88.64           N  
ATOM    357  H   CYS A  25     -29.860 -14.137  24.244  1.00 88.64           H  
ATOM    358  CA  CYS A  25     -30.471 -12.266  23.406  1.00 88.64           C  
ATOM    359  HA  CYS A  25     -31.406 -12.184  22.852  1.00 88.64           H  
ATOM    360  C   CYS A  25     -29.458 -11.310  22.741  1.00 88.64           C  
ATOM    361  CB  CYS A  25     -30.734 -11.902  24.873  1.00 88.64           C  
ATOM    362  HB2 CYS A  25     -29.838 -12.115  25.456  1.00 88.64           H  
ATOM    363  HB3 CYS A  25     -31.527 -12.552  25.242  1.00 88.64           H  
ATOM    364  O   CYS A  25     -29.831 -10.462  21.940  1.00 88.64           O  
ATOM    365  SG  CYS A  25     -31.206 -10.185  25.207  1.00 88.64           S  
ATOM    366  N   LEU A  26     -28.154 -11.464  23.001  1.00 88.12           N  
ATOM    367  H   LEU A  26     -27.881 -12.157  23.683  1.00 88.12           H  
ATOM    368  CA  LEU A  26     -27.115 -10.660  22.340  1.00 88.12           C  
ATOM    369  HA  LEU A  26     -27.334  -9.603  22.489  1.00 88.12           H  
ATOM    370  C   LEU A  26     -27.100 -10.885  20.823  1.00 88.12           C  
ATOM    371  CB  LEU A  26     -25.734 -10.994  22.937  1.00 88.12           C  
ATOM    372  HB2 LEU A  26     -25.601 -12.076  22.907  1.00 88.12           H  
ATOM    373  HB3 LEU A  26     -24.962 -10.549  22.309  1.00 88.12           H  
ATOM    374  O   LEU A  26     -26.934  -9.937  20.057  1.00 88.12           O  
ATOM    375  CG  LEU A  26     -25.523 -10.503  24.378  1.00 88.12           C  
ATOM    376  HG  LEU A  26     -26.383 -10.767  24.994  1.00 88.12           H  
ATOM    377  CD1 LEU A  26     -24.265 -11.143  24.968  1.00 88.12           C  
ATOM    378 HD11 LEU A  26     -24.100 -10.762  25.976  1.00 88.12           H  
ATOM    379 HD12 LEU A  26     -24.398 -12.223  25.023  1.00 88.12           H  
ATOM    380 HD13 LEU A  26     -23.398 -10.920  24.346  1.00 88.12           H  
ATOM    381  CD2 LEU A  26     -25.331  -8.993  24.462  1.00 88.12           C  
ATOM    382 HD21 LEU A  26     -25.492  -8.674  25.492  1.00 88.12           H  
ATOM    383 HD22 LEU A  26     -26.035  -8.476  23.810  1.00 88.12           H  
ATOM    384 HD23 LEU A  26     -24.320  -8.725  24.155  1.00 88.12           H  
ATOM    385  N   LEU A  27     -27.282 -12.134  20.387  1.00 85.97           N  
ATOM    386  H   LEU A  27     -27.417 -12.864  21.072  1.00 85.97           H  
ATOM    387  CA  LEU A  27     -27.321 -12.496  18.971  1.00 85.97           C  
ATOM    388  HA  LEU A  27     -26.498 -11.998  18.458  1.00 85.97           H  
ATOM    389  C   LEU A  27     -28.595 -12.016  18.269  1.00 85.97           C  
ATOM    390  CB  LEU A  27     -27.163 -14.019  18.831  1.00 85.97           C  
ATOM    391  HB2 LEU A  27     -27.888 -14.501  19.487  1.00 85.97           H  
ATOM    392  HB3 LEU A  27     -27.408 -14.306  17.808  1.00 85.97           H  
ATOM    393  O   LEU A  27     -28.531 -11.716  17.077  1.00 85.97           O  
ATOM    394  CG  LEU A  27     -25.754 -14.542  19.157  1.00 85.97           C  
ATOM    395  HG  LEU A  27     -25.423 -14.168  20.125  1.00 85.97           H  
ATOM    396  CD1 LEU A  27     -25.780 -16.071  19.207  1.00 85.97           C  
ATOM    397 HD11 LEU A  27     -26.101 -16.473  18.246  1.00 85.97           H  
ATOM    398 HD12 LEU A  27     -26.478 -16.393  19.979  1.00 85.97           H  
ATOM    399 HD13 LEU A  27     -24.789 -16.452  19.452  1.00 85.97           H  
ATOM    400  CD2 LEU A  27     -24.718 -14.115  18.112  1.00 85.97           C  
ATOM    401 HD21 LEU A  27     -25.038 -14.437  17.122  1.00 85.97           H  
ATOM    402 HD22 LEU A  27     -24.608 -13.030  18.122  1.00 85.97           H  
ATOM    403 HD23 LEU A  27     -23.754 -14.566  18.348  1.00 85.97           H  
ATOM    404  N   SER A  28     -29.720 -11.886  18.981  1.00 86.50           N  
ATOM    405  H   SER A  28     -29.744 -12.197  19.942  1.00 86.50           H  
ATOM    406  CA  SER A  28     -30.946 -11.319  18.405  1.00 86.50           C  
ATOM    407  HA  SER A  28     -31.179 -11.877  17.498  1.00 86.50           H  
ATOM    408  C   SER A  28     -30.770  -9.856  18.003  1.00 86.50           C  
ATOM    409  CB  SER A  28     -32.143 -11.471  19.348  1.00 86.50           C  
ATOM    410  HB2 SER A  28     -33.042 -11.443  18.733  1.00 86.50           H  
ATOM    411  HB3 SER A  28     -32.098 -12.435  19.854  1.00 86.50           H  
ATOM    412  O   SER A  28     -31.451  -9.361  17.104  1.00 86.50           O  
ATOM    413  OG  SER A  28     -32.237 -10.427  20.296  1.00 86.50           O  
ATOM    414  HG  SER A  28     -33.141 -10.432  20.621  1.00 86.50           H  
ATOM    415  N   CYS A  29     -29.806  -9.155  18.601  1.00 83.92           N  
ATOM    416  H   CYS A  29     -29.303  -9.605  19.353  1.00 83.92           H  
ATOM    417  CA  CYS A  29     -29.435  -7.798  18.235  1.00 83.92           C  
ATOM    418  HA  CYS A  29     -30.338  -7.333  17.838  1.00 83.92           H  
ATOM    419  C   CYS A  29     -28.412  -7.731  17.082  1.00 83.92           C  
ATOM    420  CB  CYS A  29     -29.095  -7.025  19.510  1.00 83.92           C  
ATOM    421  HB2 CYS A  29     -28.267  -7.517  20.020  1.00 83.92           H  
ATOM    422  HB3 CYS A  29     -29.981  -7.104  20.140  1.00 83.92           H  
ATOM    423  O   CYS A  29     -27.462  -6.953  17.112  1.00 83.92           O  
ATOM    424  SG  CYS A  29     -28.720  -5.261  19.329  1.00 83.92           S  
ATOM    425  N   SER A  30     -28.621  -8.523  16.026  1.00 79.28           N  
ATOM    426  H   SER A  30     -29.379  -9.191  16.048  1.00 79.28           H  
ATOM    427  CA  SER A  30     -27.804  -8.464  14.809  1.00 79.28           C  
ATOM    428  HA  SER A  30     -26.760  -8.507  15.116  1.00 79.28           H  
ATOM    429  C   SER A  30     -28.012  -7.162  14.012  1.00 79.28           C  
ATOM    430  CB  SER A  30     -28.046  -9.699  13.939  1.00 79.28           C  
ATOM    431  HB2 SER A  30     -27.473  -9.605  13.016  1.00 79.28           H  
ATOM    432  HB3 SER A  30     -27.720 -10.591  14.473  1.00 79.28           H  
ATOM    433  O   SER A  30     -27.049  -6.452  13.718  1.00 79.28           O  
ATOM    434  OG  SER A  30     -29.421  -9.815  13.636  1.00 79.28           O  
ATOM    435  HG  SER A  30     -29.520 -10.299  12.812  1.00 79.28           H  
ATOM    436  N   GLU A  31     -29.264  -6.803  13.719  1.00 75.32           N  
ATOM    437  H   GLU A  31     -29.976  -7.496  13.904  1.00 75.32           H  
ATOM    438  CA  GLU A  31     -29.610  -5.691  12.814  1.00 75.32           C  
ATOM    439  HA  GLU A  31     -28.725  -5.097  12.590  1.00 75.32           H  
ATOM    440  C   GLU A  31     -30.683  -4.753  13.384  1.00 75.32           C  
ATOM    441  CB  GLU A  31     -30.134  -6.249  11.487  1.00 75.32           C  
ATOM    442  HB2 GLU A  31     -30.509  -5.415  10.894  1.00 75.32           H  
ATOM    443  HB3 GLU A  31     -30.960  -6.930  11.692  1.00 75.32           H  
ATOM    444  O   GLU A  31     -31.714  -5.208  13.871  1.00 75.32           O  
ATOM    445  CG  GLU A  31     -29.058  -6.975  10.671  1.00 75.32           C  
ATOM    446  HG2 GLU A  31     -28.220  -6.296  10.519  1.00 75.32           H  
ATOM    447  HG3 GLU A  31     -28.702  -7.837  11.235  1.00 75.32           H  
ATOM    448  CD  GLU A  31     -29.585  -7.453   9.310  1.00 75.32           C  
ATOM    449  OE1 GLU A  31     -28.758  -7.980   8.535  1.00 75.32           O  
ATOM    450  OE2 GLU A  31     -30.812  -7.354   9.077  1.00 75.32           O  
ATOM    451  N   GLY A  32     -30.503  -3.434  13.279  1.00 74.36           N  
ATOM    452  H   GLY A  32     -29.695  -3.096  12.775  1.00 74.36           H  
ATOM    453  CA  GLY A  32     -31.541  -2.464  13.664  1.00 74.36           C  
ATOM    454  HA2 GLY A  32     -32.494  -2.762  13.226  1.00 74.36           H  
ATOM    455  HA3 GLY A  32     -31.273  -1.491  13.251  1.00 74.36           H  
ATOM    456  C   GLY A  32     -31.739  -2.292  15.175  1.00 74.36           C  
ATOM    457  O   GLY A  32     -32.840  -1.989  15.626  1.00 74.36           O  
ATOM    458  N   CYS A  33     -30.692  -2.497  15.969  1.00 80.45           N  
ATOM    459  H   CYS A  33     -29.814  -2.765  15.546  1.00 80.45           H  
ATOM    460  CA  CYS A  33     -30.683  -2.276  17.413  1.00 80.45           C  
ATOM    461  HA  CYS A  33     -31.469  -1.566  17.674  1.00 80.45           H  
ATOM    462  C   CYS A  33     -29.336  -1.688  17.856  1.00 80.45           C  
ATOM    463  CB  CYS A  33     -30.958  -3.603  18.117  1.00 80.45           C  
ATOM    464  HB2 CYS A  33     -30.945  -3.471  19.199  1.00 80.45           H  
ATOM    465  HB3 CYS A  33     -31.939  -3.964  17.807  1.00 80.45           H  
ATOM    466  O   CYS A  33     -28.308  -1.871  17.201  1.00 80.45           O  
ATOM    467  SG  CYS A  33     -29.714  -4.800  17.636  1.00 80.45           S  
ATOM    468  N   THR A  34     -29.339  -0.981  18.980  1.00 79.54           N  
ATOM    469  H   THR A  34     -30.218  -0.849  19.459  1.00 79.54           H  
ATOM    470  CA  THR A  34     -28.149  -0.366  19.590  1.00 79.54           C  
ATOM    471  HA  THR A  34     -27.353  -0.287  18.850  1.00 79.54           H  
ATOM    472  C   THR A  34     -27.592  -1.182  20.745  1.00 79.54           C  
ATOM    473  CB  THR A  34     -28.472   1.043  20.096  1.00 79.54           C  
ATOM    474  HB  THR A  34     -27.623   1.438  20.654  1.00 79.54           H  
ATOM    475  O   THR A  34     -26.471  -0.952  21.188  1.00 79.54           O  
ATOM    476  CG2 THR A  34     -28.773   1.972  18.929  1.00 79.54           C  
ATOM    477 HG21 THR A  34     -29.636   1.599  18.378  1.00 79.54           H  
ATOM    478 HG22 THR A  34     -28.979   2.977  19.298  1.00 79.54           H  
ATOM    479 HG23 THR A  34     -27.912   2.002  18.262  1.00 79.54           H  
ATOM    480  OG1 THR A  34     -29.616   1.033  20.923  1.00 79.54           O  
ATOM    481  HG1 THR A  34     -29.662   1.894  21.346  1.00 79.54           H  
ATOM    482  N   GLY A  35     -28.356  -2.148  21.239  1.00 83.42           N  
ATOM    483  H   GLY A  35     -29.270  -2.300  20.836  1.00 83.42           H  
ATOM    484  CA  GLY A  35     -28.002  -2.934  22.403  1.00 83.42           C  
ATOM    485  HA2 GLY A  35     -27.751  -2.264  23.225  1.00 83.42           H  
ATOM    486  HA3 GLY A  35     -27.131  -3.551  22.180  1.00 83.42           H  
ATOM    487  C   GLY A  35     -29.143  -3.828  22.850  1.00 83.42           C  
ATOM    488  O   GLY A  35     -30.221  -3.836  22.251  1.00 83.42           O  
ATOM    489  N   VAL A  36     -28.903  -4.563  23.926  1.00 87.47           N  
ATOM    490  H   VAL A  36     -27.998  -4.480  24.368  1.00 87.47           H  
ATOM    491  CA  VAL A  36     -29.911  -5.386  24.585  1.00 87.47           C  
ATOM    492  HA  VAL A  36     -30.890  -4.989  24.315  1.00 87.47           H  
ATOM    493  C   VAL A  36     -29.802  -5.299  26.093  1.00 87.47           C  
ATOM    494  CB  VAL A  36     -29.864  -6.864  24.154  1.00 87.47           C  
ATOM    495  HB  VAL A  36     -30.654  -7.400  24.679  1.00 87.47           H  
ATOM    496  O   VAL A  36     -28.753  -4.992  26.658  1.00 87.47           O  
ATOM    497  CG1 VAL A  36     -30.128  -7.001  22.663  1.00 87.47           C  
ATOM    498 HG11 VAL A  36     -29.294  -6.560  22.118  1.00 87.47           H  
ATOM    499 HG12 VAL A  36     -30.223  -8.056  22.404  1.00 87.47           H  
ATOM    500 HG13 VAL A  36     -31.058  -6.498  22.398  1.00 87.47           H  
ATOM    501  CG2 VAL A  36     -28.526  -7.536  24.473  1.00 87.47           C  
ATOM    502 HG21 VAL A  36     -28.345  -7.527  25.548  1.00 87.47           H  
ATOM    503 HG22 VAL A  36     -27.718  -7.013  23.961  1.00 87.47           H  
ATOM    504 HG23 VAL A  36     -28.558  -8.574  24.142  1.00 87.47           H  
ATOM    505  N   SER A  37     -30.887  -5.660  26.748  1.00 85.57           N  
ATOM    506  H   SER A  37     -31.717  -5.854  26.206  1.00 85.57           H  
ATOM    507  CA  SER A  37     -30.932  -5.943  28.171  1.00 85.57           C  
ATOM    508  HA  SER A  37     -29.925  -5.971  28.587  1.00 85.57           H  
ATOM    509  C   SER A  37     -31.571  -7.299  28.387  1.00 85.57           C  
ATOM    510  CB  SER A  37     -31.729  -4.857  28.866  1.00 85.57           C  
ATOM    511  HB2 SER A  37     -32.573  -4.585  28.232  1.00 85.57           H  
ATOM    512  HB3 SER A  37     -32.094  -5.223  29.826  1.00 85.57           H  
ATOM    513  O   SER A  37     -32.528  -7.654  27.707  1.00 85.57           O  
ATOM    514  OG  SER A  37     -30.915  -3.730  29.063  1.00 85.57           O  
ATOM    515  HG  SER A  37     -30.105  -4.025  29.486  1.00 85.57           H  
ATOM    516  N   TYR A  38     -31.048  -8.060  29.340  1.00 85.44           N  
ATOM    517  H   TYR A  38     -30.274  -7.709  29.886  1.00 85.44           H  
ATOM    518  CA  TYR A  38     -31.516  -9.414  29.609  1.00 85.44           C  
ATOM    519  HA  TYR A  38     -32.404  -9.631  29.016  1.00 85.44           H  
ATOM    520  C   TYR A  38     -31.897  -9.546  31.082  1.00 85.44           C  
ATOM    521  CB  TYR A  38     -30.425 -10.397  29.183  1.00 85.44           C  
ATOM    522  HB2 TYR A  38     -30.139 -10.186  28.152  1.00 85.44           H  
ATOM    523  HB3 TYR A  38     -29.551 -10.241  29.815  1.00 85.44           H  
ATOM    524  O   TYR A  38     -31.052  -9.360  31.960  1.00 85.44           O  
ATOM    525  CG  TYR A  38     -30.859 -11.842  29.263  1.00 85.44           C  
ATOM    526  CD1 TYR A  38     -30.361 -12.671  30.286  1.00 85.44           C  
ATOM    527  HD1 TYR A  38     -29.668 -12.274  31.013  1.00 85.44           H  
ATOM    528  CD2 TYR A  38     -31.796 -12.341  28.339  1.00 85.44           C  
ATOM    529  HD2 TYR A  38     -32.203 -11.699  27.572  1.00 85.44           H  
ATOM    530  CE1 TYR A  38     -30.798 -14.004  30.384  1.00 85.44           C  
ATOM    531  HE1 TYR A  38     -30.449 -14.638  31.185  1.00 85.44           H  
ATOM    532  CE2 TYR A  38     -32.223 -13.678  28.426  1.00 85.44           C  
ATOM    533  HE2 TYR A  38     -32.954 -14.079  27.739  1.00 85.44           H  
ATOM    534  OH  TYR A  38     -32.150 -15.792  29.539  1.00 85.44           O  
ATOM    535  HH  TYR A  38     -31.976 -16.184  30.398  1.00 85.44           H  
ATOM    536  CZ  TYR A  38     -31.727 -14.509  29.449  1.00 85.44           C  
ATOM    537  N   VAL A  39     -33.175  -9.829  31.354  1.00 83.34           N  
ATOM    538  H   VAL A  39     -33.802  -9.994  30.580  1.00 83.34           H  
ATOM    539  CA  VAL A  39     -33.734  -9.904  32.715  1.00 83.34           C  
ATOM    540  HA  VAL A  39     -32.917  -9.922  33.436  1.00 83.34           H  
ATOM    541  C   VAL A  39     -34.541 -11.185  32.869  1.00 83.34           C  
ATOM    542  CB  VAL A  39     -34.627  -8.692  33.048  1.00 83.34           C  
ATOM    543  HB  VAL A  39     -35.526  -8.715  32.432  1.00 83.34           H  
ATOM    544  O   VAL A  39     -35.572 -11.353  32.223  1.00 83.34           O  
ATOM    545  CG1 VAL A  39     -35.045  -8.703  34.525  1.00 83.34           C  
ATOM    546 HG11 VAL A  39     -35.655  -7.825  34.739  1.00 83.34           H  
ATOM    547 HG12 VAL A  39     -34.165  -8.692  35.168  1.00 83.34           H  
ATOM    548 HG13 VAL A  39     -35.645  -9.587  34.740  1.00 83.34           H  
ATOM    549  CG2 VAL A  39     -33.906  -7.373  32.795  1.00 83.34           C  
ATOM    550 HG21 VAL A  39     -32.993  -7.358  33.389  1.00 83.34           H  
ATOM    551 HG22 VAL A  39     -34.555  -6.542  33.072  1.00 83.34           H  
ATOM    552 HG23 VAL A  39     -33.665  -7.271  31.736  1.00 83.34           H  
ATOM    553  N   GLY A  40     -34.088 -12.083  33.748  1.00 83.29           N  
ATOM    554  H   GLY A  40     -33.208 -11.902  34.209  1.00 83.29           H  
ATOM    555  CA  GLY A  40     -34.691 -13.409  33.909  1.00 83.29           C  
ATOM    556  HA2 GLY A  40     -35.754 -13.307  34.124  1.00 83.29           H  
ATOM    557  HA3 GLY A  40     -34.215 -13.934  34.737  1.00 83.29           H  
ATOM    558  C   GLY A  40     -34.504 -14.242  32.640  1.00 83.29           C  
ATOM    559  O   GLY A  40     -33.413 -14.756  32.400  1.00 83.29           O  
ATOM    560  N   SER A  41     -35.563 -14.333  31.837  1.00 83.77           N  
ATOM    561  H   SER A  41     -36.434 -13.932  32.154  1.00 83.77           H  
ATOM    562  CA  SER A  41     -35.605 -14.939  30.498  1.00 83.77           C  
ATOM    563  HA  SER A  41     -34.621 -15.323  30.227  1.00 83.77           H  
ATOM    564  C   SER A  41     -36.017 -13.944  29.408  1.00 83.77           C  
ATOM    565  CB  SER A  41     -36.593 -16.111  30.499  1.00 83.77           C  
ATOM    566  HB2 SER A  41     -36.185 -16.925  31.097  1.00 83.77           H  
ATOM    567  HB3 SER A  41     -36.747 -16.469  29.481  1.00 83.77           H  
ATOM    568  O   SER A  41     -36.017 -14.289  28.230  1.00 83.77           O  
ATOM    569  OG  SER A  41     -37.828 -15.692  31.063  1.00 83.77           O  
ATOM    570  HG  SER A  41     -38.561 -16.065  30.567  1.00 83.77           H  
ATOM    571  N   THR A  42     -36.385 -12.711  29.761  1.00 86.02           N  
ATOM    572  H   THR A  42     -36.327 -12.434  30.731  1.00 86.02           H  
ATOM    573  CA  THR A  42     -36.866 -11.717  28.798  1.00 86.02           C  
ATOM    574  HA  THR A  42     -37.356 -12.238  27.975  1.00 86.02           H  
ATOM    575  C   THR A  42     -35.697 -10.921  28.232  1.00 86.02           C  
ATOM    576  CB  THR A  42     -37.908 -10.779  29.422  1.00 86.02           C  
ATOM    577  HB  THR A  42     -37.412 -10.110  30.126  1.00 86.02           H  
ATOM    578  O   THR A  42     -34.931 -10.298  28.975  1.00 86.02           O  
ATOM    579  CG2 THR A  42     -38.633  -9.945  28.366  1.00 86.02           C  
ATOM    580 HG21 THR A  42     -39.406  -9.345  28.846  1.00 86.02           H  
ATOM    581 HG22 THR A  42     -37.932  -9.273  27.871  1.00 86.02           H  
ATOM    582 HG23 THR A  42     -39.093 -10.595  27.622  1.00 86.02           H  
ATOM    583  OG1 THR A  42     -38.889 -11.507  30.128  1.00 86.02           O  
ATOM    584  HG1 THR A  42     -39.210 -12.219  29.570  1.00 86.02           H  
ATOM    585  N   CYS A  43     -35.579 -10.917  26.906  1.00 87.41           N  
ATOM    586  H   CYS A  43     -36.269 -11.416  26.364  1.00 87.41           H  
ATOM    587  CA  CYS A  43     -34.673 -10.037  26.184  1.00 87.41           C  
ATOM    588  HA  CYS A  43     -33.824  -9.785  26.819  1.00 87.41           H  
ATOM    589  C   CYS A  43     -35.401  -8.757  25.788  1.00 87.41           C  
ATOM    590  CB  CYS A  43     -34.143 -10.743  24.943  1.00 87.41           C  
ATOM    591  HB2 CYS A  43     -34.981 -10.874  24.259  1.00 87.41           H  
ATOM    592  HB3 CYS A  43     -33.761 -11.724  25.229  1.00 87.41           H  
ATOM    593  O   CYS A  43     -36.509  -8.790  25.249  1.00 87.41           O  
ATOM    594  SG  CYS A  43     -32.835  -9.879  24.043  1.00 87.41           S  
ATOM    595  N   TYR A  44     -34.752  -7.631  26.028  1.00 86.23           N  
ATOM    596  H   TYR A  44     -33.848  -7.688  26.474  1.00 86.23           H  
ATOM    597  CA  TYR A  44     -35.215  -6.316  25.631  1.00 86.23           C  
ATOM    598  HA  TYR A  44     -36.209  -6.388  25.190  1.00 86.23           H  
ATOM    599  C   TYR A  44     -34.254  -5.764  24.598  1.00 86.23           C  
ATOM    600  CB  TYR A  44     -35.294  -5.400  26.846  1.00 86.23           C  
ATOM    601  HB2 TYR A  44     -35.584  -4.406  26.504  1.00 86.23           H  
ATOM    602  HB3 TYR A  44     -34.303  -5.325  27.292  1.00 86.23           H  
ATOM    603  O   TYR A  44     -33.058  -5.642  24.865  1.00 86.23           O  
ATOM    604  CG  TYR A  44     -36.268  -5.858  27.907  1.00 86.23           C  
ATOM    605  CD1 TYR A  44     -37.566  -5.316  27.937  1.00 86.23           C  
ATOM    606  HD1 TYR A  44     -37.851  -4.564  27.216  1.00 86.23           H  
ATOM    607  CD2 TYR A  44     -35.877  -6.811  28.867  1.00 86.23           C  
ATOM    608  HD2 TYR A  44     -34.885  -7.238  28.835  1.00 86.23           H  
ATOM    609  CE1 TYR A  44     -38.474  -5.718  28.932  1.00 86.23           C  
ATOM    610  HE1 TYR A  44     -39.468  -5.298  28.976  1.00 86.23           H  
ATOM    611  CE2 TYR A  44     -36.787  -7.228  29.854  1.00 86.23           C  
ATOM    612  HE2 TYR A  44     -36.494  -7.979  30.572  1.00 86.23           H  
ATOM    613  OH  TYR A  44     -38.972  -7.079  30.836  1.00 86.23           O  
ATOM    614  HH  TYR A  44     -38.618  -7.794  31.369  1.00 86.23           H  
ATOM    615  CZ  TYR A  44     -38.085  -6.675  29.890  1.00 86.23           C  
ATOM    616  N   ARG A  45     -34.771  -5.419  23.423  1.00 85.61           N  
ATOM    617  H   ARG A  45     -35.773  -5.480  23.308  1.00 85.61           H  
ATOM    618  CA  ARG A  45     -33.971  -4.895  22.319  1.00 85.61           C  
ATOM    619  HA  ARG A  45     -32.935  -5.206  22.458  1.00 85.61           H  
ATOM    620  C   ARG A  45     -34.016  -3.378  22.344  1.00 85.61           C  
ATOM    621  CB  ARG A  45     -34.479  -5.517  21.018  1.00 85.61           C  
ATOM    622  HB2 ARG A  45     -34.607  -6.585  21.195  1.00 85.61           H  
ATOM    623  HB3 ARG A  45     -35.447  -5.090  20.756  1.00 85.61           H  
ATOM    624  O   ARG A  45     -35.089  -2.781  22.424  1.00 85.61           O  
ATOM    625  CG  ARG A  45     -33.507  -5.375  19.847  1.00 85.61           C  
ATOM    626  HG2 ARG A  45     -32.549  -5.814  20.126  1.00 85.61           H  
ATOM    627  HG3 ARG A  45     -33.373  -4.324  19.592  1.00 85.61           H  
ATOM    628  CD  ARG A  45     -34.103  -6.137  18.656  1.00 85.61           C  
ATOM    629  HD2 ARG A  45     -34.821  -5.499  18.142  1.00 85.61           H  
ATOM    630  HD3 ARG A  45     -34.655  -7.004  19.020  1.00 85.61           H  
ATOM    631  NE  ARG A  45     -33.068  -6.648  17.748  1.00 85.61           N  
ATOM    632  HE  ARG A  45     -32.549  -7.452  18.072  1.00 85.61           H  
ATOM    633  NH1 ARG A  45     -33.627  -5.489  15.841  1.00 85.61           N  
ATOM    634 HH11 ARG A  45     -33.336  -5.255  14.903  1.00 85.61           H  
ATOM    635 HH12 ARG A  45     -34.358  -4.981  16.319  1.00 85.61           H  
ATOM    636  NH2 ARG A  45     -32.026  -7.007  15.789  1.00 85.61           N  
ATOM    637 HH21 ARG A  45     -31.872  -6.705  14.837  1.00 85.61           H  
ATOM    638 HH22 ARG A  45     -31.685  -7.894  16.132  1.00 85.61           H  
ATOM    639  CZ  ARG A  45     -32.919  -6.373  16.473  1.00 85.61           C  
ATOM    640  N   HIS A  46     -32.848  -2.751  22.314  1.00 82.34           N  
ATOM    641  H   HIS A  46     -31.999  -3.296  22.264  1.00 82.34           H  
ATOM    642  CA  HIS A  46     -32.726  -1.299  22.345  1.00 82.34           C  
ATOM    643  HA  HIS A  46     -33.595  -0.871  22.845  1.00 82.34           H  
ATOM    644  C   HIS A  46     -32.698  -0.775  20.921  1.00 82.34           C  
ATOM    645  CB  HIS A  46     -31.486  -0.882  23.143  1.00 82.34           C  
ATOM    646  HB2 HIS A  46     -30.596  -1.309  22.682  1.00 82.34           H  
ATOM    647  HB3 HIS A  46     -31.384   0.202  23.089  1.00 82.34           H  
ATOM    648  O   HIS A  46     -31.892  -1.226  20.110  1.00 82.34           O  
ATOM    649  CG  HIS A  46     -31.532  -1.283  24.595  1.00 82.34           C  
ATOM    650  CD2 HIS A  46     -32.560  -1.915  25.245  1.00 82.34           C  
ATOM    651  HD2 HIS A  46     -33.498  -2.235  24.816  1.00 82.34           H  
ATOM    652  ND1 HIS A  46     -30.552  -1.043  25.530  1.00 82.34           N  
ATOM    653  HD1 HIS A  46     -29.668  -0.581  25.368  1.00 82.34           H  
ATOM    654  CE1 HIS A  46     -30.991  -1.508  26.710  1.00 82.34           C  
ATOM    655  HE1 HIS A  46     -30.475  -1.437  27.656  1.00 82.34           H  
ATOM    656  NE2 HIS A  46     -32.205  -2.048  26.581  1.00 82.34           N  
ATOM    657  N   THR A  47     -33.577   0.172  20.613  1.00 79.57           N  
ATOM    658  H   THR A  47     -34.205   0.501  21.332  1.00 79.57           H  
ATOM    659  CA  THR A  47     -33.590   0.859  19.315  1.00 79.57           C  
ATOM    660  HA  THR A  47     -32.785   0.453  18.703  1.00 79.57           H  
ATOM    661  C   THR A  47     -33.304   2.346  19.510  1.00 79.57           C  
ATOM    662  CB  THR A  47     -34.890   0.612  18.534  1.00 79.57           C  
ATOM    663  HB  THR A  47     -34.909   1.246  17.648  1.00 79.57           H  
ATOM    664  O   THR A  47     -33.685   2.899  20.551  1.00 79.57           O  
ATOM    665  CG2 THR A  47     -35.003  -0.848  18.105  1.00 79.57           C  
ATOM    666 HG21 THR A  47     -35.112  -1.500  18.972  1.00 79.57           H  
ATOM    667 HG22 THR A  47     -34.104  -1.136  17.561  1.00 79.57           H  
ATOM    668 HG23 THR A  47     -35.865  -0.969  17.450  1.00 79.57           H  
ATOM    669  OG1 THR A  47     -36.027   0.861  19.320  1.00 79.57           O  
ATOM    670  HG1 THR A  47     -35.991   0.246  20.057  1.00 79.57           H  
ATOM    671  N   PRO A  48     -32.615   3.005  18.557  1.00 74.89           N  
ATOM    672  CA  PRO A  48     -32.440   4.447  18.615  1.00 74.89           C  
ATOM    673  HA  PRO A  48     -31.931   4.718  19.540  1.00 74.89           H  
ATOM    674  C   PRO A  48     -33.812   5.115  18.557  1.00 74.89           C  
ATOM    675  CB  PRO A  48     -31.578   4.852  17.412  1.00 74.89           C  
ATOM    676  HB2 PRO A  48     -32.147   5.475  16.722  1.00 74.89           H  
ATOM    677  HB3 PRO A  48     -30.687   5.388  17.739  1.00 74.89           H  
ATOM    678  O   PRO A  48     -34.662   4.746  17.748  1.00 74.89           O  
ATOM    679  CG  PRO A  48     -31.192   3.547  16.718  1.00 74.89           C  
ATOM    680  HG2 PRO A  48     -30.160   3.299  16.965  1.00 74.89           H  
ATOM    681  HG3 PRO A  48     -31.295   3.629  15.636  1.00 74.89           H  
ATOM    682  CD  PRO A  48     -32.141   2.490  17.281  1.00 74.89           C  
ATOM    683  HD2 PRO A  48     -31.615   1.541  17.384  1.00 74.89           H  
ATOM    684  HD3 PRO A  48     -32.990   2.373  16.607  1.00 74.89           H  
ATOM    685  N   CYS A  49     -34.023   6.113  19.399  1.00 75.87           N  
ATOM    686  H   CYS A  49     -33.304   6.377  20.057  1.00 75.87           H  
ATOM    687  CA  CYS A  49     -35.229   6.925  19.381  1.00 75.87           C  
ATOM    688  HA  CYS A  49     -35.688   6.871  18.394  1.00 75.87           H  
ATOM    689  C   CYS A  49     -34.865   8.385  19.626  1.00 75.87           C  
ATOM    690  CB  CYS A  49     -36.233   6.370  20.391  1.00 75.87           C  
ATOM    691  HB2 CYS A  49     -36.561   5.398  20.023  1.00 75.87           H  
ATOM    692  HB3 CYS A  49     -37.108   7.017  20.440  1.00 75.87           H  
ATOM    693  O   CYS A  49     -33.806   8.704  20.169  1.00 75.87           O  
ATOM    694  SG  CYS A  49     -35.567   6.128  22.053  1.00 75.87           S  
ATOM    695  N   THR A  50     -35.729   9.292  19.180  1.00 74.56           N  
ATOM    696  H   THR A  50     -36.624   8.994  18.819  1.00 74.56           H  
ATOM    697  CA  THR A  50     -35.532  10.719  19.429  1.00 74.56           C  
ATOM    698  HA  THR A  50     -34.460  10.916  19.415  1.00 74.56           H  
ATOM    699  C   THR A  50     -36.088  11.073  20.810  1.00 74.56           C  
ATOM    700  CB  THR A  50     -36.159  11.587  18.332  1.00 74.56           C  
ATOM    701  HB  THR A  50     -35.976  12.636  18.568  1.00 74.56           H  
ATOM    702  O   THR A  50     -37.102  10.505  21.212  1.00 74.56           O  
ATOM    703  CG2 THR A  50     -35.568  11.291  16.954  1.00 74.56           C  
ATOM    704 HG21 THR A  50     -34.485  11.411  16.987  1.00 74.56           H  
ATOM    705 HG22 THR A  50     -35.973  11.990  16.222  1.00 74.56           H  
ATOM    706 HG23 THR A  50     -35.801  10.272  16.646  1.00 74.56           H  
ATOM    707  OG1 THR A  50     -37.546  11.379  18.253  1.00 74.56           O  
ATOM    708  HG1 THR A  50     -37.788  11.314  17.326  1.00 74.56           H  
ATOM    709  N   PRO A  51     -35.510  12.050  21.533  1.00 68.82           N  
ATOM    710  CA  PRO A  51     -36.041  12.486  22.831  1.00 68.82           C  
ATOM    711  HA  PRO A  51     -35.989  11.648  23.527  1.00 68.82           H  
ATOM    712  C   PRO A  51     -37.493  12.996  22.792  1.00 68.82           C  
ATOM    713  CB  PRO A  51     -35.096  13.598  23.296  1.00 68.82           C  
ATOM    714  HB2 PRO A  51     -35.461  14.567  22.955  1.00 68.82           H  
ATOM    715  HB3 PRO A  51     -34.981  13.598  24.380  1.00 68.82           H  
ATOM    716  O   PRO A  51     -38.117  13.154  23.835  1.00 68.82           O  
ATOM    717  CG  PRO A  51     -33.781  13.283  22.587  1.00 68.82           C  
ATOM    718  HG2 PRO A  51     -33.167  14.173  22.452  1.00 68.82           H  
ATOM    719  HG3 PRO A  51     -33.238  12.523  23.149  1.00 68.82           H  
ATOM    720  CD  PRO A  51     -34.238  12.701  21.254  1.00 68.82           C  
ATOM    721  HD2 PRO A  51     -34.387  13.501  20.529  1.00 68.82           H  
ATOM    722  HD3 PRO A  51     -33.488  11.995  20.898  1.00 68.82           H  
ATOM    723  N   ALA A  52     -38.019  13.295  21.598  1.00 76.55           N  
ATOM    724  H   ALA A  52     -37.468  13.092  20.777  1.00 76.55           H  
ATOM    725  CA  ALA A  52     -39.402  13.706  21.384  1.00 76.55           C  
ATOM    726  HA  ALA A  52     -39.720  14.332  22.218  1.00 76.55           H  
ATOM    727  C   ALA A  52     -40.387  12.523  21.310  1.00 76.55           C  
ATOM    728  CB  ALA A  52     -39.445  14.542  20.099  1.00 76.55           C  
ATOM    729  HB1 ALA A  52     -39.152  13.929  19.246  1.00 76.55           H  
ATOM    730  HB2 ALA A  52     -40.459  14.908  19.940  1.00 76.55           H  
ATOM    731  HB3 ALA A  52     -38.770  15.394  20.186  1.00 76.55           H  
ATOM    732  O   ALA A  52     -41.591  12.740  21.429  1.00 76.55           O  
ATOM    733  N   ASP A  53     -39.903  11.294  21.098  1.00 72.43           N  
ATOM    734  H   ASP A  53     -38.903  11.151  21.079  1.00 72.43           H  
ATOM    735  CA  ASP A  53     -40.735  10.091  21.097  1.00 72.43           C  
ATOM    736  HA  ASP A  53     -41.643  10.307  20.534  1.00 72.43           H  
ATOM    737  C   ASP A  53     -41.084   9.711  22.550  1.00 72.43           C  
ATOM    738  CB  ASP A  53     -40.028   8.957  20.332  1.00 72.43           C  
ATOM    739  HB2 ASP A  53     -39.072   8.737  20.807  1.00 72.43           H  
ATOM    740  HB3 ASP A  53     -39.817   9.307  19.321  1.00 72.43           H  
ATOM    741  O   ASP A  53     -40.181   9.409  23.333  1.00 72.43           O  
ATOM    742  CG  ASP A  53     -40.840   7.655  20.231  1.00 72.43           C  
ATOM    743  OD1 ASP A  53     -41.892   7.531  20.901  1.00 72.43           O  
ATOM    744  OD2 ASP A  53     -40.394   6.754  19.487  1.00 72.43           O  
ATOM    745  N   PRO A  54     -42.373   9.677  22.940  1.00 73.77           N  
ATOM    746  CA  PRO A  54     -42.792   9.283  24.285  1.00 73.77           C  
ATOM    747  HA  PRO A  54     -42.377   9.989  25.005  1.00 73.77           H  
ATOM    748  C   PRO A  54     -42.363   7.863  24.675  1.00 73.77           C  
ATOM    749  CB  PRO A  54     -44.322   9.379  24.282  1.00 73.77           C  
ATOM    750  HB2 PRO A  54     -44.760   8.400  24.086  1.00 73.77           H  
ATOM    751  HB3 PRO A  54     -44.698   9.776  25.225  1.00 73.77           H  
ATOM    752  O   PRO A  54     -42.288   7.547  25.861  1.00 73.77           O  
ATOM    753  CG  PRO A  54     -44.646  10.304  23.114  1.00 73.77           C  
ATOM    754  HG2 PRO A  54     -45.625  10.092  22.684  1.00 73.77           H  
ATOM    755  HG3 PRO A  54     -44.586  11.341  23.444  1.00 73.77           H  
ATOM    756  CD  PRO A  54     -43.525  10.026  22.127  1.00 73.77           C  
ATOM    757  HD2 PRO A  54     -43.352  10.919  21.525  1.00 73.77           H  
ATOM    758  HD3 PRO A  54     -43.791   9.183  21.489  1.00 73.77           H  
ATOM    759  N   ALA A  55     -42.100   6.993  23.695  1.00 71.05           N  
ATOM    760  H   ALA A  55     -42.155   7.306  22.737  1.00 71.05           H  
ATOM    761  CA  ALA A  55     -41.588   5.649  23.934  1.00 71.05           C  
ATOM    762  HA  ALA A  55     -42.075   5.248  24.822  1.00 71.05           H  
ATOM    763  C   ALA A  55     -40.071   5.622  24.206  1.00 71.05           C  
ATOM    764  CB  ALA A  55     -41.975   4.774  22.741  1.00 71.05           C  
ATOM    765  HB1 ALA A  55     -41.397   5.065  21.864  1.00 71.05           H  
ATOM    766  HB2 ALA A  55     -43.037   4.887  22.527  1.00 71.05           H  
ATOM    767  HB3 ALA A  55     -41.765   3.736  23.000  1.00 71.05           H  
ATOM    768  O   ALA A  55     -39.535   4.582  24.594  1.00 71.05           O  
ATOM    769  N   CYS A  56     -39.381   6.747  24.014  1.00 71.68           N  
ATOM    770  H   CYS A  56     -39.886   7.572  23.723  1.00 71.68           H  
ATOM    771  CA  CYS A  56     -37.963   6.930  24.285  1.00 71.68           C  
ATOM    772  HA  CYS A  56     -37.448   5.994  24.071  1.00 71.68           H  
ATOM    773  C   CYS A  56     -37.742   7.260  25.766  1.00 71.68           C  
ATOM    774  CB  CYS A  56     -37.426   8.012  23.337  1.00 71.68           C  
ATOM    775  HB2 CYS A  56     -37.656   9.000  23.735  1.00 71.68           H  
ATOM    776  HB3 CYS A  56     -37.951   7.922  22.386  1.00 71.68           H  
ATOM    777  O   CYS A  56     -37.455   8.396  26.143  1.00 71.68           O  
ATOM    778  SG  CYS A  56     -35.665   7.915  22.968  1.00 71.68           S  
ATOM    779  N   ALA A  57     -37.921   6.264  26.632  1.00 66.67           N  
ATOM    780  H   ALA A  57     -38.166   5.352  26.273  1.00 66.67           H  
ATOM    781  CA  ALA A  57     -37.661   6.408  28.058  1.00 66.67           C  
ATOM    782  HA  ALA A  57     -37.718   7.466  28.311  1.00 66.67           H  
ATOM    783  C   ALA A  57     -36.258   5.876  28.396  1.00 66.67           C  
ATOM    784  CB  ALA A  57     -38.767   5.705  28.850  1.00 66.67           C  
ATOM    785  HB1 ALA A  57     -38.769   4.640  28.617  1.00 66.67           H  
ATOM    786  HB2 ALA A  57     -39.735   6.133  28.591  1.00 66.67           H  
ATOM    787  HB3 ALA A  57     -38.590   5.834  29.918  1.00 66.67           H  
ATOM    788  O   ALA A  57     -35.908   4.781  27.953  1.00 66.67           O  
ATOM    789  N   PRO A  58     -35.449   6.590  29.204  1.00 63.03           N  
ATOM    790  CA  PRO A  58     -34.249   5.991  29.777  1.00 63.03           C  
ATOM    791  HA  PRO A  58     -33.550   5.725  28.984  1.00 63.03           H  
ATOM    792  C   PRO A  58     -34.639   4.725  30.545  1.00 63.03           C  
ATOM    793  CB  PRO A  58     -33.631   7.066  30.677  1.00 63.03           C  
ATOM    794  HB2 PRO A  58     -33.158   6.642  31.562  1.00 63.03           H  
ATOM    795  HB3 PRO A  58     -32.907   7.642  30.101  1.00 63.03           H  
ATOM    796  O   PRO A  58     -35.717   4.674  31.143  1.00 63.03           O  
ATOM    797  CG  PRO A  58     -34.816   7.963  31.040  1.00 63.03           C  
ATOM    798  HG2 PRO A  58     -35.332   7.545  31.904  1.00 63.03           H  
ATOM    799  HG3 PRO A  58     -34.503   8.988  31.241  1.00 63.03           H  
ATOM    800  CD  PRO A  58     -35.727   7.879  29.818  1.00 63.03           C  
ATOM    801  HD2 PRO A  58     -35.483   8.674  29.113  1.00 63.03           H  
ATOM    802  HD3 PRO A  58     -36.766   7.962  30.138  1.00 63.03           H  
ATOM    803  N   VAL A  59     -33.768   3.711  30.534  1.00 63.36           N  
ATOM    804  H   VAL A  59     -32.897   3.820  30.035  1.00 63.36           H  
ATOM    805  CA  VAL A  59     -33.995   2.459  31.268  1.00 63.36           C  
ATOM    806  HA  VAL A  59     -34.997   2.099  31.032  1.00 63.36           H  
ATOM    807  C   VAL A  59     -33.946   2.783  32.762  1.00 63.36           C  
ATOM    808  CB  VAL A  59     -32.999   1.352  30.854  1.00 63.36           C  
ATOM    809  HB  VAL A  59     -31.985   1.655  31.116  1.00 63.36           H  
ATOM    810  O   VAL A  59     -32.894   2.774  33.401  1.00 63.36           O  
ATOM    811  CG1 VAL A  59     -33.322   0.026  31.557  1.00 63.36           C  
ATOM    812 HG11 VAL A  59     -32.616  -0.741  31.238  1.00 63.36           H  
ATOM    813 HG12 VAL A  59     -33.233   0.137  32.638  1.00 63.36           H  
ATOM    814 HG13 VAL A  59     -34.332  -0.299  31.307  1.00 63.36           H  
ATOM    815  CG2 VAL A  59     -33.049   1.091  29.341  1.00 63.36           C  
ATOM    816 HG21 VAL A  59     -34.064   0.824  29.045  1.00 63.36           H  
ATOM    817 HG22 VAL A  59     -32.736   1.977  28.789  1.00 63.36           H  
ATOM    818 HG23 VAL A  59     -32.378   0.272  29.083  1.00 63.36           H  
ATOM    819  N   ALA A  60     -35.094   3.174  33.310  1.00 55.22           N  
ATOM    820  H   ALA A  60     -35.871   3.322  32.682  1.00 55.22           H  
ATOM    821  CA  ALA A  60     -35.251   3.609  34.685  1.00 55.22           C  
ATOM    822  HA  ALA A  60     -34.402   4.236  34.958  1.00 55.22           H  
ATOM    823  C   ALA A  60     -35.242   2.376  35.594  1.00 55.22           C  
ATOM    824  CB  ALA A  60     -36.524   4.464  34.794  1.00 55.22           C  
ATOM    825  HB1 ALA A  60     -36.651   4.803  35.822  1.00 55.22           H  
ATOM    826  HB2 ALA A  60     -36.443   5.330  34.138  1.00 55.22           H  
ATOM    827  HB3 ALA A  60     -37.395   3.876  34.504  1.00 55.22           H  
ATOM    828  O   ALA A  60     -36.298   1.875  35.957  1.00 55.22           O  
ATOM    829  N   ASN A  61     -34.042   1.843  35.852  1.00 55.25           N  
ATOM    830  H   ASN A  61     -33.308   2.179  35.245  1.00 55.25           H  
ATOM    831  CA  ASN A  61     -33.598   1.039  37.000  1.00 55.25           C  
ATOM    832  HA  ASN A  61     -33.338   1.720  37.811  1.00 55.25           H  
ATOM    833  C   ASN A  61     -32.314   0.288  36.602  1.00 55.25           C  
ATOM    834  CB  ASN A  61     -34.676   0.063  37.519  1.00 55.25           C  
ATOM    835  HB2 ASN A  61     -35.197  -0.396  36.678  1.00 55.25           H  
ATOM    836  HB3 ASN A  61     -34.201  -0.736  38.089  1.00 55.25           H  
ATOM    837  O   ASN A  61     -32.344  -0.697  35.870  1.00 55.25           O  
ATOM    838  CG  ASN A  61     -35.667   0.744  38.457  1.00 55.25           C  
ATOM    839  ND2 ASN A  61     -36.917   0.347  38.442  1.00 55.25           N  
ATOM    840 HD21 ASN A  61     -37.224  -0.233  37.673  1.00 55.25           H  
ATOM    841 HD22 ASN A  61     -37.558   0.898  38.994  1.00 55.25           H  
ATOM    842  OD1 ASN A  61     -35.327   1.630  39.227  1.00 55.25           O  
ATOM    843  N   LEU A  62     -31.172   0.746  37.124  1.00 54.64           N  
ATOM    844  H   LEU A  62     -31.238   1.559  37.720  1.00 54.64           H  
ATOM    845  CA  LEU A  62     -29.816   0.224  36.875  1.00 54.64           C  
ATOM    846  HA  LEU A  62     -29.665   0.156  35.797  1.00 54.64           H  
ATOM    847  C   LEU A  62     -29.555  -1.197  37.418  1.00 54.64           C  
ATOM    848  CB  LEU A  62     -28.810   1.242  37.460  1.00 54.64           C  
ATOM    849  HB2 LEU A  62     -27.885   0.745  37.750  1.00 54.64           H  
ATOM    850  HB3 LEU A  62     -29.231   1.663  38.373  1.00 54.64           H  
ATOM    851  O   LEU A  62     -28.413  -1.647  37.444  1.00 54.64           O  
ATOM    852  CG  LEU A  62     -28.451   2.372  36.480  1.00 54.64           C  
ATOM    853  HG  LEU A  62     -29.318   2.618  35.867  1.00 54.64           H  
ATOM    854  CD1 LEU A  62     -28.041   3.626  37.250  1.00 54.64           C  
ATOM    855 HD11 LEU A  62     -28.873   3.972  37.864  1.00 54.64           H  
ATOM    856 HD12 LEU A  62     -27.183   3.411  37.887  1.00 54.64           H  
ATOM    857 HD13 LEU A  62     -27.778   4.416  36.547  1.00 54.64           H  
ATOM    858  CD2 LEU A  62     -27.288   1.959  35.574  1.00 54.64           C  
ATOM    859 HD21 LEU A  62     -27.554   1.061  35.017  1.00 54.64           H  
ATOM    860 HD22 LEU A  62     -27.074   2.758  34.864  1.00 54.64           H  
ATOM    861 HD23 LEU A  62     -26.396   1.757  36.168  1.00 54.64           H  
ATOM    862  N   SER A  63     -30.583  -1.926  37.855  1.00 61.80           N  
ATOM    863  H   SER A  63     -31.521  -1.576  37.725  1.00 61.80           H  
ATOM    864  CA  SER A  63     -30.445  -3.328  38.273  1.00 61.80           C  
ATOM    865  HA  SER A  63     -29.527  -3.428  38.852  1.00 61.80           H  
ATOM    866  C   SER A  63     -30.313  -4.298  37.094  1.00 61.80           C  
ATOM    867  CB  SER A  63     -31.607  -3.728  39.186  1.00 61.80           C  
ATOM    868  HB2 SER A  63     -31.576  -4.803  39.365  1.00 61.80           H  
ATOM    869  HB3 SER A  63     -31.501  -3.213  40.141  1.00 61.80           H  
ATOM    870  O   SER A  63     -30.108  -5.491  37.305  1.00 61.80           O  
ATOM    871  OG  SER A  63     -32.849  -3.370  38.610  1.00 61.80           O  
ATOM    872  HG  SER A  63     -33.529  -3.957  38.948  1.00 61.80           H  
ATOM    873  N   VAL A  64     -30.408  -3.798  35.859  1.00 66.72           N  
ATOM    874  H   VAL A  64     -30.575  -2.807  35.763  1.00 66.72           H  
ATOM    875  CA  VAL A  64     -30.324  -4.585  34.630  1.00 66.72           C  
ATOM    876  HA  VAL A  64     -30.316  -5.646  34.879  1.00 66.72           H  
ATOM    877  C   VAL A  64     -29.030  -4.255  33.891  1.00 66.72           C  
ATOM    878  CB  VAL A  64     -31.559  -4.324  33.753  1.00 66.72           C  
ATOM    879  HB  VAL A  64     -31.582  -3.274  33.462  1.00 66.72           H  
ATOM    880  O   VAL A  64     -28.746  -3.094  33.605  1.00 66.72           O  
ATOM    881  CG1 VAL A  64     -31.490  -5.171  32.479  1.00 66.72           C  
ATOM    882 HG11 VAL A  64     -30.722  -4.771  31.818  1.00 66.72           H  
ATOM    883 HG12 VAL A  64     -32.448  -5.113  31.961  1.00 66.72           H  
ATOM    884 HG13 VAL A  64     -31.250  -6.208  32.712  1.00 66.72           H  
ATOM    885  CG2 VAL A  64     -32.853  -4.628  34.525  1.00 66.72           C  
ATOM    886 HG21 VAL A  64     -33.711  -4.509  33.864  1.00 66.72           H  
ATOM    887 HG22 VAL A  64     -32.828  -5.641  34.928  1.00 66.72           H  
ATOM    888 HG23 VAL A  64     -32.973  -3.922  35.346  1.00 66.72           H  
ATOM    889  N   ALA A  65     -28.244  -5.279  33.552  1.00 72.39           N  
ATOM    890  H   ALA A  65     -28.532  -6.217  33.792  1.00 72.39           H  
ATOM    891  CA  ALA A  65     -27.095  -5.112  32.672  1.00 72.39           C  
ATOM    892  HA  ALA A  65     -26.472  -4.307  33.060  1.00 72.39           H  
ATOM    893  C   ALA A  65     -27.575  -4.714  31.263  1.00 72.39           C  
ATOM    894  CB  ALA A  65     -26.272  -6.407  32.674  1.00 72.39           C  
ATOM    895  HB1 ALA A  65     -25.930  -6.631  33.685  1.00 72.39           H  
ATOM    896  HB2 ALA A  65     -26.882  -7.235  32.311  1.00 72.39           H  
ATOM    897  HB3 ALA A  65     -25.407  -6.294  32.021  1.00 72.39           H  
ATOM    898  O   ALA A  65     -28.285  -5.475  30.601  1.00 72.39           O  
ATOM    899  N   VAL A  66     -27.205  -3.512  30.816  1.00 76.86           N  
ATOM    900  H   VAL A  66     -26.697  -2.894  31.432  1.00 76.86           H  
ATOM    901  CA  VAL A  66     -27.423  -3.049  29.440  1.00 76.86           C  
ATOM    902  HA  VAL A  66     -28.242  -3.603  28.982  1.00 76.86           H  
ATOM    903  C   VAL A  66     -26.159  -3.316  28.642  1.00 76.86           C  
ATOM    904  CB  VAL A  66     -27.768  -1.551  29.377  1.00 76.86           C  
ATOM    905  HB  VAL A  66     -26.935  -0.987  29.796  1.00 76.86           H  
ATOM    906  O   VAL A  66     -25.100  -2.806  28.986  1.00 76.86           O  
ATOM    907  CG1 VAL A  66     -27.915  -1.098  27.920  1.00 76.86           C  
ATOM    908 HG11 VAL A  66     -28.436  -0.143  27.864  1.00 76.86           H  
ATOM    909 HG12 VAL A  66     -26.924  -0.958  27.488  1.00 76.86           H  
ATOM    910 HG13 VAL A  66     -28.429  -1.861  27.336  1.00 76.86           H  
ATOM    911  CG2 VAL A  66     -29.004  -1.169  30.202  1.00 76.86           C  
ATOM    912 HG21 VAL A  66     -28.871  -1.467  31.242  1.00 76.86           H  
ATOM    913 HG22 VAL A  66     -29.140  -0.088  30.173  1.00 76.86           H  
ATOM    914 HG23 VAL A  66     -29.904  -1.638  29.805  1.00 76.86           H  
ATOM    915  N   PHE A  67     -26.278  -4.098  27.580  1.00 79.96           N  
ATOM    916  H   PHE A  67     -27.196  -4.449  27.350  1.00 79.96           H  
ATOM    917  CA  PHE A  67     -25.209  -4.436  26.655  1.00 79.96           C  
ATOM    918  HA  PHE A  67     -24.237  -4.233  27.105  1.00 79.96           H  
ATOM    919  C   PHE A  67     -25.358  -3.587  25.398  1.00 79.96           C  
ATOM    920  CB  PHE A  67     -25.308  -5.933  26.347  1.00 79.96           C  
ATOM    921  HB2 PHE A  67     -26.322  -6.163  26.020  1.00 79.96           H  
ATOM    922  HB3 PHE A  67     -24.655  -6.186  25.511  1.00 79.96           H  
ATOM    923  O   PHE A  67     -26.267  -3.812  24.608  1.00 79.96           O  
ATOM    924  CG  PHE A  67     -24.956  -6.814  27.523  1.00 79.96           C  
ATOM    925  CD1 PHE A  67     -23.617  -7.170  27.770  1.00 79.96           C  
ATOM    926  HD1 PHE A  67     -22.834  -6.824  27.111  1.00 79.96           H  
ATOM    927  CD2 PHE A  67     -25.974  -7.261  28.384  1.00 79.96           C  
ATOM    928  HD2 PHE A  67     -27.000  -6.982  28.199  1.00 79.96           H  
ATOM    929  CE1 PHE A  67     -23.298  -7.972  28.881  1.00 79.96           C  
ATOM    930  HE1 PHE A  67     -22.271  -8.245  29.075  1.00 79.96           H  
ATOM    931  CE2 PHE A  67     -25.654  -8.059  29.493  1.00 79.96           C  
ATOM    932  HE2 PHE A  67     -26.439  -8.400  30.152  1.00 79.96           H  
ATOM    933  CZ  PHE A  67     -24.317  -8.413  29.743  1.00 79.96           C  
ATOM    934  HZ  PHE A  67     -24.073  -9.027  30.598  1.00 79.96           H  
ATOM    935  N   GLU A  68     -24.473  -2.620  25.191  1.00 76.43           N  
ATOM    936  H   GLU A  68     -23.753  -2.459  25.881  1.00 76.43           H  
ATOM    937  CA  GLU A  68     -24.483  -1.762  24.003  1.00 76.43           C  
ATOM    938  HA  GLU A  68     -25.492  -1.710  23.595  1.00 76.43           H  
ATOM    939  C   GLU A  68     -23.575  -2.334  22.917  1.00 76.43           C  
ATOM    940  CB  GLU A  68     -24.072  -0.335  24.365  1.00 76.43           C  
ATOM    941  HB2 GLU A  68     -23.996   0.248  23.447  1.00 76.43           H  
ATOM    942  HB3 GLU A  68     -23.100  -0.351  24.859  1.00 76.43           H  
ATOM    943  O   GLU A  68     -22.456  -2.763  23.211  1.00 76.43           O  
ATOM    944  CG  GLU A  68     -25.119   0.313  25.281  1.00 76.43           C  
ATOM    945  HG2 GLU A  68     -25.156  -0.241  26.219  1.00 76.43           H  
ATOM    946  HG3 GLU A  68     -26.096   0.241  24.804  1.00 76.43           H  
ATOM    947  CD  GLU A  68     -24.816   1.781  25.599  1.00 76.43           C  
ATOM    948  OE1 GLU A  68     -25.716   2.413  26.198  1.00 76.43           O  
ATOM    949  OE2 GLU A  68     -23.691   2.231  25.287  1.00 76.43           O  
ATOM    950  N   LYS A  69     -24.057  -2.354  21.667  1.00 77.30           N  
ATOM    951  H   LYS A  69     -24.948  -1.906  21.507  1.00 77.30           H  
ATOM    952  CA  LYS A  69     -23.290  -2.776  20.490  1.00 77.30           C  
ATOM    953  HA  LYS A  69     -22.883  -3.770  20.678  1.00 77.30           H  
ATOM    954  C   LYS A  69     -22.129  -1.792  20.335  1.00 77.30           C  
ATOM    955  CB  LYS A  69     -24.224  -2.848  19.254  1.00 77.30           C  
ATOM    956  HB2 LYS A  69     -24.594  -1.848  19.031  1.00 77.30           H  
ATOM    957  HB3 LYS A  69     -25.084  -3.462  19.524  1.00 77.30           H  
ATOM    958  O   LYS A  69     -22.329  -0.606  20.088  1.00 77.30           O  
ATOM    959  CG  LYS A  69     -23.603  -3.449  17.969  1.00 77.30           C  
ATOM    960  HG2 LYS A  69     -23.157  -4.415  18.210  1.00 77.30           H  
ATOM    961  HG3 LYS A  69     -22.817  -2.783  17.613  1.00 77.30           H  
ATOM    962  CD  LYS A  69     -24.656  -3.646  16.843  1.00 77.30           C  
ATOM    963  HD2 LYS A  69     -25.392  -4.378  17.177  1.00 77.30           H  
ATOM    964  HD3 LYS A  69     -25.176  -2.701  16.688  1.00 77.30           H  
ATOM    965  CE  LYS A  69     -24.064  -4.112  15.487  1.00 77.30           C  
ATOM    966  HE2 LYS A  69     -23.544  -5.057  15.645  1.00 77.30           H  
ATOM    967  HE3 LYS A  69     -23.326  -3.374  15.174  1.00 77.30           H  
ATOM    968  NZ  LYS A  69     -25.079  -4.274  14.388  1.00 77.30           N  
ATOM    969  HZ1 LYS A  69     -25.739  -5.024  14.540  1.00 77.30           H  
ATOM    970  HZ2 LYS A  69     -25.621  -3.435  14.236  1.00 77.30           H  
ATOM    971  HZ3 LYS A  69     -24.673  -4.445  13.479  1.00 77.30           H  
ATOM    972  N   LEU A  70     -20.907  -2.281  20.521  1.00 76.03           N  
ATOM    973  H   LEU A  70     -20.820  -3.267  20.723  1.00 76.03           H  
ATOM    974  CA  LEU A  70     -19.704  -1.480  20.338  1.00 76.03           C  
ATOM    975  HA  LEU A  70     -19.801  -0.570  20.931  1.00 76.03           H  
ATOM    976  C   LEU A  70     -19.587  -1.069  18.873  1.00 76.03           C  
ATOM    977  CB  LEU A  70     -18.466  -2.273  20.791  1.00 76.03           C  
ATOM    978  HB2 LEU A  70     -17.577  -1.843  20.329  1.00 76.03           H  
ATOM    979  HB3 LEU A  70     -18.564  -3.294  20.424  1.00 76.03           H  
ATOM    980  O   LEU A  70     -19.875  -1.876  17.986  1.00 76.03           O  
ATOM    981  CG  LEU A  70     -18.270  -2.283  22.316  1.00 76.03           C  
ATOM    982  HG  LEU A  70     -19.215  -2.497  22.815  1.00 76.03           H  
ATOM    983  CD1 LEU A  70     -17.263  -3.364  22.710  1.00 76.03           C  
ATOM    984 HD11 LEU A  70     -16.953  -3.221  23.745  1.00 76.03           H  
ATOM    985 HD12 LEU A  70     -17.755  -4.335  22.642  1.00 76.03           H  
ATOM    986 HD13 LEU A  70     -16.385  -3.318  22.065  1.00 76.03           H  
ATOM    987  CD2 LEU A  70     -17.738  -0.936  22.802  1.00 76.03           C  
ATOM    988 HD21 LEU A  70     -16.793  -0.698  22.312  1.00 76.03           H  
ATOM    989 HD22 LEU A  70     -17.578  -0.968  23.880  1.00 76.03           H  
ATOM    990 HD23 LEU A  70     -18.461  -0.145  22.601  1.00 76.03           H  
ATOM    991  N   ASN A  71     -19.109   0.157  18.642  1.00 77.16           N  
ATOM    992  H   ASN A  71     -18.922   0.761  19.430  1.00 77.16           H  
ATOM    993  CA  ASN A  71     -18.710   0.611  17.315  1.00 77.16           C  
ATOM    994  HA  ASN A  71     -19.598   0.668  16.685  1.00 77.16           H  
ATOM    995  C   ASN A  71     -17.716  -0.418  16.731  1.00 77.16           C  
ATOM    996  CB  ASN A  71     -18.107   2.031  17.425  1.00 77.16           C  
ATOM    997  HB2 ASN A  71     -18.849   2.710  17.846  1.00 77.16           H  
ATOM    998  HB3 ASN A  71     -17.234   2.008  18.078  1.00 77.16           H  
ATOM    999  O   ASN A  71     -16.635  -0.591  17.305  1.00 77.16           O  
ATOM   1000  CG  ASN A  71     -17.670   2.582  16.076  1.00 77.16           C  
ATOM   1001  ND2 ASN A  71     -17.194   3.804  16.000  1.00 77.16           N  
ATOM   1002 HD21 ASN A  71     -17.067   4.363  16.831  1.00 77.16           H  
ATOM   1003 HD22 ASN A  71     -16.794   4.073  15.113  1.00 77.16           H  
ATOM   1004  OD1 ASN A  71     -17.753   1.915  15.067  1.00 77.16           O  
ATOM   1005  N   PRO A  72     -18.075  -1.147  15.655  1.00 79.88           N  
ATOM   1006  CA  PRO A  72     -17.196  -2.161  15.084  1.00 79.88           C  
ATOM   1007  HA  PRO A  72     -16.766  -2.775  15.875  1.00 79.88           H  
ATOM   1008  C   PRO A  72     -16.042  -1.540  14.288  1.00 79.88           C  
ATOM   1009  CB  PRO A  72     -18.104  -3.024  14.207  1.00 79.88           C  
ATOM   1010  HB2 PRO A  72     -17.566  -3.486  13.378  1.00 79.88           H  
ATOM   1011  HB3 PRO A  72     -18.588  -3.783  14.821  1.00 79.88           H  
ATOM   1012  O   PRO A  72     -15.089  -2.243  13.962  1.00 79.88           O  
ATOM   1013  CG  PRO A  72     -19.145  -2.025  13.718  1.00 79.88           C  
ATOM   1014  HG2 PRO A  72     -20.080  -2.521  13.458  1.00 79.88           H  
ATOM   1015  HG3 PRO A  72     -18.734  -1.482  12.867  1.00 79.88           H  
ATOM   1016  CD  PRO A  72     -19.321  -1.072  14.897  1.00 79.88           C  
ATOM   1017  HD2 PRO A  72     -20.157  -1.404  15.514  1.00 79.88           H  
ATOM   1018  HD3 PRO A  72     -19.502  -0.061  14.531  1.00 79.88           H  
ATOM   1019  N   CYS A  73     -16.114  -0.242  13.992  1.00 87.68           N  
ATOM   1020  H   CYS A  73     -16.907   0.296  14.312  1.00 87.68           H  
ATOM   1021  CA  CYS A  73     -15.134   0.463  13.191  1.00 87.68           C  
ATOM   1022  HA  CYS A  73     -14.902  -0.151  12.321  1.00 87.68           H  
ATOM   1023  C   CYS A  73     -13.843   0.704  13.966  1.00 87.68           C  
ATOM   1024  CB  CYS A  73     -15.728   1.782  12.701  1.00 87.68           C  
ATOM   1025  HB2 CYS A  73     -15.764   2.477  13.540  1.00 87.68           H  
ATOM   1026  HB3 CYS A  73     -15.065   2.188  11.937  1.00 87.68           H  
ATOM   1027  O   CYS A  73     -13.838   1.216  15.087  1.00 87.68           O  
ATOM   1028  SG  CYS A  73     -17.389   1.636  12.012  1.00 87.68           S  
ATOM   1029  N   LEU A  74     -12.730   0.365  13.330  1.00 85.93           N  
ATOM   1030  H   LEU A  74     -12.812  -0.055  12.415  1.00 85.93           H  
ATOM   1031  CA  LEU A  74     -11.387   0.623  13.821  1.00 85.93           C  
ATOM   1032  HA  LEU A  74     -11.417   0.732  14.905  1.00 85.93           H  
ATOM   1033  C   LEU A  74     -10.857   1.945  13.253  1.00 85.93           C  
ATOM   1034  CB  LEU A  74     -10.492  -0.582  13.479  1.00 85.93           C  
ATOM   1035  HB2 LEU A  74     -10.395  -0.645  12.395  1.00 85.93           H  
ATOM   1036  HB3 LEU A  74      -9.498  -0.409  13.890  1.00 85.93           H  
ATOM   1037  O   LEU A  74     -11.470   2.563  12.384  1.00 85.93           O  
ATOM   1038  CG  LEU A  74     -11.015  -1.937  14.003  1.00 85.93           C  
ATOM   1039  HG  LEU A  74     -11.948  -2.192  13.501  1.00 85.93           H  
ATOM   1040  CD1 LEU A  74      -9.993  -3.030  13.694  1.00 85.93           C  
ATOM   1041 HD11 LEU A  74     -10.425  -4.008  13.906  1.00 85.93           H  
ATOM   1042 HD12 LEU A  74      -9.090  -2.885  14.287  1.00 85.93           H  
ATOM   1043 HD13 LEU A  74      -9.726  -2.989  12.638  1.00 85.93           H  
ATOM   1044  CD2 LEU A  74     -11.241  -1.941  15.519  1.00 85.93           C  
ATOM   1045 HD21 LEU A  74     -10.336  -1.621  16.037  1.00 85.93           H  
ATOM   1046 HD22 LEU A  74     -12.065  -1.272  15.765  1.00 85.93           H  
ATOM   1047 HD23 LEU A  74     -11.518  -2.946  15.839  1.00 85.93           H  
ATOM   1048  N   ASN A  75      -9.708   2.390  13.764  1.00 84.87           N  
ATOM   1049  H   ASN A  75      -9.246   1.808  14.449  1.00 84.87           H  
ATOM   1050  CA  ASN A  75      -8.917   3.486  13.191  1.00 84.87           C  
ATOM   1051  HA  ASN A  75      -8.151   3.741  13.923  1.00 84.87           H  
ATOM   1052  C   ASN A  75      -9.689   4.803  12.957  1.00 84.87           C  
ATOM   1053  CB  ASN A  75      -8.177   2.958  11.953  1.00 84.87           C  
ATOM   1054  HB2 ASN A  75      -8.893   2.710  11.170  1.00 84.87           H  
ATOM   1055  HB3 ASN A  75      -7.521   3.740  11.571  1.00 84.87           H  
ATOM   1056  O   ASN A  75      -9.413   5.541  12.017  1.00 84.87           O  
ATOM   1057  CG  ASN A  75      -7.323   1.747  12.282  1.00 84.87           C  
ATOM   1058  ND2 ASN A  75      -7.440   0.676  11.538  1.00 84.87           N  
ATOM   1059 HD21 ASN A  75      -8.084   0.680  10.760  1.00 84.87           H  
ATOM   1060 HD22 ASN A  75      -6.830  -0.108  11.723  1.00 84.87           H  
ATOM   1061  OD1 ASN A  75      -6.594   1.723  13.260  1.00 84.87           O  
ATOM   1062  N   GLY A  76     -10.657   5.107  13.827  1.00 82.69           N  
ATOM   1063  H   GLY A  76     -10.884   4.431  14.542  1.00 82.69           H  
ATOM   1064  CA  GLY A  76     -11.461   6.330  13.737  1.00 82.69           C  
ATOM   1065  HA2 GLY A  76     -11.881   6.547  14.719  1.00 82.69           H  
ATOM   1066  HA3 GLY A  76     -10.822   7.163  13.445  1.00 82.69           H  
ATOM   1067  C   GLY A  76     -12.623   6.263  12.742  1.00 82.69           C  
ATOM   1068  O   GLY A  76     -13.235   7.293  12.468  1.00 82.69           O  
ATOM   1069  N   GLY A  77     -12.949   5.079  12.213  1.00 86.90           N  
ATOM   1070  H   GLY A  77     -12.375   4.273  12.413  1.00 86.90           H  
ATOM   1071  CA  GLY A  77     -14.140   4.888  11.392  1.00 86.90           C  
ATOM   1072  HA2 GLY A  77     -14.081   5.556  10.532  1.00 86.90           H  
ATOM   1073  HA3 GLY A  77     -14.174   3.865  11.017  1.00 86.90           H  
ATOM   1074  C   GLY A  77     -15.432   5.186  12.159  1.00 86.90           C  
ATOM   1075  O   GLY A  77     -15.549   4.929  13.364  1.00 86.90           O  
ATOM   1076  N   GLN A  78     -16.414   5.735  11.449  1.00 87.79           N  
ATOM   1077  H   GLN A  78     -16.266   5.894  10.462  1.00 87.79           H  
ATOM   1078  CA  GLN A  78     -17.729   6.046  12.000  1.00 87.79           C  
ATOM   1079  HA  GLN A  78     -17.682   6.031  13.089  1.00 87.79           H  
ATOM   1080  C   GLN A  78     -18.740   4.993  11.574  1.00 87.79           C  
ATOM   1081  CB  GLN A  78     -18.175   7.450  11.582  1.00 87.79           C  
ATOM   1082  HB2 GLN A  78     -19.209   7.592  11.897  1.00 87.79           H  
ATOM   1083  HB3 GLN A  78     -18.125   7.551  10.498  1.00 87.79           H  
ATOM   1084  O   GLN A  78     -18.881   4.703  10.390  1.00 87.79           O  
ATOM   1085  CG  GLN A  78     -17.308   8.527  12.246  1.00 87.79           C  
ATOM   1086  HG2 GLN A  78     -16.302   8.503  11.828  1.00 87.79           H  
ATOM   1087  HG3 GLN A  78     -17.240   8.320  13.314  1.00 87.79           H  
ATOM   1088  CD  GLN A  78     -17.880   9.927  12.062  1.00 87.79           C  
ATOM   1089  NE2 GLN A  78     -17.591  10.841  12.962  1.00 87.79           N  
ATOM   1090 HE21 GLN A  78     -16.973  10.627  13.732  1.00 87.79           H  
ATOM   1091 HE22 GLN A  78     -17.987  11.753  12.788  1.00 87.79           H  
ATOM   1092  OE1 GLN A  78     -18.596  10.240  11.128  1.00 87.79           O  
ATOM   1093  N   TRP A  79     -19.444   4.421  12.543  1.00 85.39           N  
ATOM   1094  H   TRP A  79     -19.297   4.702  13.502  1.00 85.39           H  
ATOM   1095  CA  TRP A  79     -20.477   3.436  12.268  1.00 85.39           C  
ATOM   1096  HA  TRP A  79     -20.123   2.740  11.508  1.00 85.39           H  
ATOM   1097  C   TRP A  79     -21.742   4.103  11.739  1.00 85.39           C  
ATOM   1098  CB  TRP A  79     -20.765   2.657  13.544  1.00 85.39           C  
ATOM   1099  HB2 TRP A  79     -21.093   3.342  14.326  1.00 85.39           H  
ATOM   1100  HB3 TRP A  79     -19.839   2.183  13.871  1.00 85.39           H  
ATOM   1101  O   TRP A  79     -22.332   4.936  12.430  1.00 85.39           O  
ATOM   1102  CG  TRP A  79     -21.773   1.580  13.379  1.00 85.39           C  
ATOM   1103  CD1 TRP A  79     -23.001   1.554  13.941  1.00 85.39           C  
ATOM   1104  HD1 TRP A  79     -23.404   2.340  14.562  1.00 85.39           H  
ATOM   1105  CD2 TRP A  79     -21.668   0.378  12.562  1.00 85.39           C  
ATOM   1106  CE2 TRP A  79     -22.830  -0.402  12.796  1.00 85.39           C  
ATOM   1107  CE3 TRP A  79     -20.718  -0.141  11.659  1.00 85.39           C  
ATOM   1108  HE3 TRP A  79     -19.851   0.453  11.406  1.00 85.39           H  
ATOM   1109  NE1 TRP A  79     -23.639   0.384  13.585  1.00 85.39           N  
ATOM   1110  HE1 TRP A  79     -24.608   0.181  13.786  1.00 85.39           H  
ATOM   1111  CH2 TRP A  79     -22.022  -2.179  11.368  1.00 85.39           C  
ATOM   1112  HH2 TRP A  79     -22.175  -3.134  10.886  1.00 85.39           H  
ATOM   1113  CZ2 TRP A  79     -22.979  -1.678  12.262  1.00 85.39           C  
ATOM   1114  HZ2 TRP A  79     -23.855  -2.254  12.517  1.00 85.39           H  
ATOM   1115  CZ3 TRP A  79     -20.896  -1.400  11.054  1.00 85.39           C  
ATOM   1116  HZ3 TRP A  79     -20.177  -1.769  10.338  1.00 85.39           H  
ATOM   1117  N   ASP A  80     -22.172   3.707  10.546  1.00 81.32           N  
ATOM   1118  H   ASP A  80     -21.645   3.025  10.019  1.00 81.32           H  
ATOM   1119  CA  ASP A  80     -23.463   4.090   9.994  1.00 81.32           C  
ATOM   1120  HA  ASP A  80     -23.785   5.026  10.450  1.00 81.32           H  
ATOM   1121  C   ASP A  80     -24.499   3.009  10.334  1.00 81.32           C  
ATOM   1122  CB  ASP A  80     -23.333   4.363   8.491  1.00 81.32           C  
ATOM   1123  HB2 ASP A  80     -22.504   5.054   8.335  1.00 81.32           H  
ATOM   1124  HB3 ASP A  80     -23.097   3.433   7.974  1.00 81.32           H  
ATOM   1125  O   ASP A  80     -24.453   1.880   9.844  1.00 81.32           O  
ATOM   1126  CG  ASP A  80     -24.608   4.987   7.909  1.00 81.32           C  
ATOM   1127  OD1 ASP A  80     -25.696   4.772   8.498  1.00 81.32           O  
ATOM   1128  OD2 ASP A  80     -24.488   5.742   6.921  1.00 81.32           O  
ATOM   1129  N   GLN A  81     -25.442   3.362  11.210  1.00 71.61           N  
ATOM   1130  H   GLN A  81     -25.452   4.324  11.518  1.00 71.61           H  
ATOM   1131  CA  GLN A  81     -26.508   2.462  11.655  1.00 71.61           C  
ATOM   1132  HA  GLN A  81     -26.069   1.501  11.924  1.00 71.61           H  
ATOM   1133  C   GLN A  81     -27.556   2.180  10.572  1.00 71.61           C  
ATOM   1134  CB  GLN A  81     -27.210   3.064  12.882  1.00 71.61           C  
ATOM   1135  HB2 GLN A  81     -27.562   4.067  12.640  1.00 71.61           H  
ATOM   1136  HB3 GLN A  81     -28.077   2.449  13.127  1.00 71.61           H  
ATOM   1137  O   GLN A  81     -28.318   1.227  10.717  1.00 71.61           O  
ATOM   1138  CG  GLN A  81     -26.305   3.120  14.118  1.00 71.61           C  
ATOM   1139  HG2 GLN A  81     -25.951   2.112  14.336  1.00 71.61           H  
ATOM   1140  HG3 GLN A  81     -25.442   3.754  13.916  1.00 71.61           H  
ATOM   1141  CD  GLN A  81     -27.021   3.659  15.353  1.00 71.61           C  
ATOM   1142  NE2 GLN A  81     -26.463   3.464  16.528  1.00 71.61           N  
ATOM   1143 HE21 GLN A  81     -25.565   3.009  16.607  1.00 71.61           H  
ATOM   1144 HE22 GLN A  81     -26.942   3.889  17.309  1.00 71.61           H  
ATOM   1145  OE1 GLN A  81     -28.078   4.265  15.314  1.00 71.61           O  
ATOM   1146  N   VAL A  82     -27.629   3.008   9.526  1.00 73.76           N  
ATOM   1147  H   VAL A  82     -26.920   3.719   9.414  1.00 73.76           H  
ATOM   1148  CA  VAL A  82     -28.590   2.853   8.430  1.00 73.76           C  
ATOM   1149  HA  VAL A  82     -29.532   2.479   8.829  1.00 73.76           H  
ATOM   1150  C   VAL A  82     -28.083   1.825   7.429  1.00 73.76           C  
ATOM   1151  CB  VAL A  82     -28.857   4.201   7.730  1.00 73.76           C  
ATOM   1152  HB  VAL A  82     -27.938   4.573   7.278  1.00 73.76           H  
ATOM   1153  O   VAL A  82     -28.859   0.996   6.961  1.00 73.76           O  
ATOM   1154  CG1 VAL A  82     -29.901   4.063   6.613  1.00 73.76           C  
ATOM   1155 HG11 VAL A  82     -30.825   3.645   7.014  1.00 73.76           H  
ATOM   1156 HG12 VAL A  82     -30.101   5.039   6.172  1.00 73.76           H  
ATOM   1157 HG13 VAL A  82     -29.523   3.409   5.827  1.00 73.76           H  
ATOM   1158  CG2 VAL A  82     -29.377   5.249   8.726  1.00 73.76           C  
ATOM   1159 HG21 VAL A  82     -30.272   4.881   9.226  1.00 73.76           H  
ATOM   1160 HG22 VAL A  82     -29.603   6.176   8.199  1.00 73.76           H  
ATOM   1161 HG23 VAL A  82     -28.606   5.465   9.465  1.00 73.76           H  
ATOM   1162  N   THR A  83     -26.791   1.866   7.107  1.00 80.20           N  
ATOM   1163  H   THR A  83     -26.210   2.597   7.492  1.00 80.20           H  
ATOM   1164  CA  THR A  83     -26.186   0.958   6.124  1.00 80.20           C  
ATOM   1165  HA  THR A  83     -26.969   0.570   5.473  1.00 80.20           H  
ATOM   1166  C   THR A  83     -25.524  -0.271   6.749  1.00 80.20           C  
ATOM   1167  CB  THR A  83     -25.197   1.708   5.224  1.00 80.20           C  
ATOM   1168  HB  THR A  83     -24.784   1.019   4.487  1.00 80.20           H  
ATOM   1169  O   THR A  83     -25.148  -1.173   6.009  1.00 80.20           O  
ATOM   1170  CG2 THR A  83     -25.841   2.888   4.492  1.00 80.20           C  
ATOM   1171 HG21 THR A  83     -26.140   3.657   5.205  1.00 80.20           H  
ATOM   1172 HG22 THR A  83     -25.115   3.320   3.802  1.00 80.20           H  
ATOM   1173 HG23 THR A  83     -26.712   2.546   3.933  1.00 80.20           H  
ATOM   1174  OG1 THR A  83     -24.159   2.228   6.003  1.00 80.20           O  
ATOM   1175  HG1 THR A  83     -23.357   1.768   5.745  1.00 80.20           H  
ATOM   1176  N   ASP A  84     -25.391  -0.324   8.082  1.00 75.91           N  
ATOM   1177  H   ASP A  84     -25.676   0.493   8.604  1.00 75.91           H  
ATOM   1178  CA  ASP A  84     -24.652  -1.361   8.830  1.00 75.91           C  
ATOM   1179  HA  ASP A  84     -24.588  -0.998   9.856  1.00 75.91           H  
ATOM   1180  C   ASP A  84     -23.187  -1.479   8.347  1.00 75.91           C  
ATOM   1181  CB  ASP A  84     -25.454  -2.686   8.887  1.00 75.91           C  
ATOM   1182  HB2 ASP A  84     -25.286  -3.249   7.969  1.00 75.91           H  
ATOM   1183  HB3 ASP A  84     -26.516  -2.444   8.928  1.00 75.91           H  
ATOM   1184  O   ASP A  84     -22.608  -2.561   8.260  1.00 75.91           O  
ATOM   1185  CG  ASP A  84     -25.147  -3.577  10.112  1.00 75.91           C  
ATOM   1186  OD1 ASP A  84     -25.448  -3.165  11.263  1.00 75.91           O  
ATOM   1187  OD2 ASP A  84     -24.663  -4.718   9.956  1.00 75.91           O  
ATOM   1188  N   THR A  85     -22.568  -0.339   8.009  1.00 83.42           N  
ATOM   1189  H   THR A  85     -23.084   0.522   8.128  1.00 83.42           H  
ATOM   1190  CA  THR A  85     -21.181  -0.263   7.517  1.00 83.42           C  
ATOM   1191  HA  THR A  85     -20.684  -1.210   7.728  1.00 83.42           H  
ATOM   1192  C   THR A  85     -20.377   0.826   8.212  1.00 83.42           C  
ATOM   1193  CB  THR A  85     -21.092  -0.026   5.999  1.00 83.42           C  
ATOM   1194  HB  THR A  85     -20.039   0.055   5.731  1.00 83.42           H  
ATOM   1195  O   THR A  85     -20.914   1.839   8.660  1.00 83.42           O  
ATOM   1196  CG2 THR A  85     -21.684  -1.163   5.172  1.00 83.42           C  
ATOM   1197 HG21 THR A  85     -21.182  -2.099   5.420  1.00 83.42           H  
ATOM   1198 HG22 THR A  85     -22.748  -1.268   5.383  1.00 83.42           H  
ATOM   1199 HG23 THR A  85     -21.551  -0.950   4.111  1.00 83.42           H  
ATOM   1200  OG1 THR A  85     -21.726   1.176   5.624  1.00 83.42           O  
ATOM   1201  HG1 THR A  85     -21.439   1.867   6.226  1.00 83.42           H  
ATOM   1202  N   CYS A  86     -19.055   0.670   8.235  1.00 88.72           N  
ATOM   1203  H   CYS A  86     -18.641  -0.184   7.888  1.00 88.72           H  
ATOM   1204  CA  CYS A  86     -18.156   1.730   8.669  1.00 88.72           C  
ATOM   1205  HA  CYS A  86     -18.621   2.274   9.491  1.00 88.72           H  
ATOM   1206  C   CYS A  86     -17.858   2.726   7.550  1.00 88.72           C  
ATOM   1207  CB  CYS A  86     -16.869   1.106   9.191  1.00 88.72           C  
ATOM   1208  HB2 CYS A  86     -16.169   1.907   9.431  1.00 88.72           H  
ATOM   1209  HB3 CYS A  86     -16.425   0.484   8.414  1.00 88.72           H  
ATOM   1210  O   CYS A  86     -17.357   2.353   6.492  1.00 88.72           O  
ATOM   1211  SG  CYS A  86     -17.157   0.142  10.678  1.00 88.72           S  
ATOM   1212  N   ASN A  87     -18.084   4.007   7.823  1.00 90.53           N  
ATOM   1213  H   ASN A  87     -18.535   4.242   8.695  1.00 90.53           H  
ATOM   1214  CA  ASN A  87     -17.531   5.094   7.036  1.00 90.53           C  
ATOM   1215  HA  ASN A  87     -17.540   4.808   5.985  1.00 90.53           H  
ATOM   1216  C   ASN A  87     -16.073   5.330   7.461  1.00 90.53           C  
ATOM   1217  CB  ASN A  87     -18.420   6.335   7.191  1.00 90.53           C  
ATOM   1218  HB2 ASN A  87     -19.455   6.065   6.984  1.00 90.53           H  
ATOM   1219  HB3 ASN A  87     -18.357   6.716   8.210  1.00 90.53           H  
ATOM   1220  O   ASN A  87     -15.795   5.892   8.528  1.00 90.53           O  
ATOM   1221  CG  ASN A  87     -18.019   7.432   6.223  1.00 90.53           C  
ATOM   1222  ND2 ASN A  87     -18.638   8.583   6.310  1.00 90.53           N  
ATOM   1223 HD21 ASN A  87     -19.371   8.718   6.992  1.00 90.53           H  
ATOM   1224 HD22 ASN A  87     -18.374   9.275   5.623  1.00 90.53           H  
ATOM   1225  OD1 ASN A  87     -17.166   7.276   5.369  1.00 90.53           O  
ATOM   1226  N   CYS A  88     -15.143   4.829   6.652  1.00 88.01           N  
ATOM   1227  H   CYS A  88     -15.443   4.369   5.804  1.00 88.01           H  
ATOM   1228  CA  CYS A  88     -13.715   4.948   6.903  1.00 88.01           C  
ATOM   1229  HA  CYS A  88     -13.547   4.860   7.977  1.00 88.01           H  
ATOM   1230  C   CYS A  88     -13.184   6.313   6.465  1.00 88.01           C  
ATOM   1231  CB  CYS A  88     -12.969   3.805   6.215  1.00 88.01           C  
ATOM   1232  HB2 CYS A  88     -11.915   3.876   6.484  1.00 88.01           H  
ATOM   1233  HB3 CYS A  88     -13.054   3.932   5.136  1.00 88.01           H  
ATOM   1234  O   CYS A  88     -13.613   6.880   5.465  1.00 88.01           O  
ATOM   1235  SG  CYS A  88     -13.559   2.149   6.644  1.00 88.01           S  
ATOM   1236  N   THR A  89     -12.210   6.832   7.209  1.00 85.52           N  
ATOM   1237  H   THR A  89     -11.828   6.288   7.969  1.00 85.52           H  
ATOM   1238  CA  THR A  89     -11.537   8.094   6.886  1.00 85.52           C  
ATOM   1239  HA  THR A  89     -11.870   8.439   5.907  1.00 85.52           H  
ATOM   1240  C   THR A  89     -10.032   7.873   6.780  1.00 85.52           C  
ATOM   1241  CB  THR A  89     -11.883   9.200   7.896  1.00 85.52           C  
ATOM   1242  HB  THR A  89     -11.370  10.112   7.593  1.00 85.52           H  
ATOM   1243  O   THR A  89      -9.519   6.832   7.182  1.00 85.52           O  
ATOM   1244  CG2 THR A  89     -13.381   9.497   7.962  1.00 85.52           C  
ATOM   1245 HG21 THR A  89     -13.932   8.633   8.334  1.00 85.52           H  
ATOM   1246 HG22 THR A  89     -13.749   9.743   6.966  1.00 85.52           H  
ATOM   1247 HG23 THR A  89     -13.556  10.345   8.623  1.00 85.52           H  
ATOM   1248  OG1 THR A  89     -11.457   8.864   9.194  1.00 85.52           O  
ATOM   1249  HG1 THR A  89     -12.158   8.361   9.615  1.00 85.52           H  
ATOM   1250  N   GLY A  90      -9.303   8.828   6.198  1.00 79.07           N  
ATOM   1251  H   GLY A  90      -9.769   9.663   5.874  1.00 79.07           H  
ATOM   1252  CA  GLY A  90      -7.837   8.794   6.173  1.00 79.07           C  
ATOM   1253  HA2 GLY A  90      -7.471   9.757   5.815  1.00 79.07           H  
ATOM   1254  HA3 GLY A  90      -7.473   8.651   7.190  1.00 79.07           H  
ATOM   1255  C   GLY A  90      -7.206   7.705   5.297  1.00 79.07           C  
ATOM   1256  O   GLY A  90      -6.020   7.450   5.441  1.00 79.07           O  
ATOM   1257  N   GLY A  91      -7.959   7.061   4.404  1.00 79.07           N  
ATOM   1258  H   GLY A  91      -8.950   7.255   4.375  1.00 79.07           H  
ATOM   1259  CA  GLY A  91      -7.454   6.021   3.500  1.00 79.07           C  
ATOM   1260  HA2 GLY A  91      -6.423   6.234   3.218  1.00 79.07           H  
ATOM   1261  HA3 GLY A  91      -8.070   6.036   2.601  1.00 79.07           H  
ATOM   1262  C   GLY A  91      -7.525   4.600   4.060  1.00 79.07           C  
ATOM   1263  O   GLY A  91      -7.025   3.669   3.425  1.00 79.07           O  
ATOM   1264  N   TYR A  92      -8.162   4.415   5.221  1.00 86.46           N  
ATOM   1265  H   TYR A  92      -8.537   5.220   5.702  1.00 86.46           H  
ATOM   1266  CA  TYR A  92      -8.557   3.091   5.683  1.00 86.46           C  
ATOM   1267  HA  TYR A  92      -7.695   2.431   5.580  1.00 86.46           H  
ATOM   1268  C   TYR A  92      -9.682   2.530   4.812  1.00 86.46           C  
ATOM   1269  CB  TYR A  92      -8.943   3.105   7.164  1.00 86.46           C  
ATOM   1270  HB2 TYR A  92      -9.682   3.885   7.345  1.00 86.46           H  
ATOM   1271  HB3 TYR A  92      -9.404   2.147   7.405  1.00 86.46           H  
ATOM   1272  O   TYR A  92     -10.594   3.245   4.397  1.00 86.46           O  
ATOM   1273  CG  TYR A  92      -7.756   3.299   8.085  1.00 86.46           C  
ATOM   1274  CD1 TYR A  92      -7.014   2.187   8.522  1.00 86.46           C  
ATOM   1275  HD1 TYR A  92      -7.319   1.192   8.232  1.00 86.46           H  
ATOM   1276  CD2 TYR A  92      -7.376   4.592   8.487  1.00 86.46           C  
ATOM   1277  HD2 TYR A  92      -7.945   5.451   8.164  1.00 86.46           H  
ATOM   1278  CE1 TYR A  92      -5.894   2.371   9.354  1.00 86.46           C  
ATOM   1279  HE1 TYR A  92      -5.322   1.525   9.707  1.00 86.46           H  
ATOM   1280  CE2 TYR A  92      -6.262   4.783   9.320  1.00 86.46           C  
ATOM   1281  HE2 TYR A  92      -5.987   5.780   9.632  1.00 86.46           H  
ATOM   1282  OH  TYR A  92      -4.456   3.843  10.580  1.00 86.46           O  
ATOM   1283  HH  TYR A  92      -4.205   4.769  10.620  1.00 86.46           H  
ATOM   1284  CZ  TYR A  92      -5.521   3.668   9.758  1.00 86.46           C  
ATOM   1285  N   VAL A  93      -9.611   1.234   4.548  1.00 83.72           N  
ATOM   1286  H   VAL A  93      -8.849   0.717   4.962  1.00 83.72           H  
ATOM   1287  CA  VAL A  93     -10.562   0.468   3.736  1.00 83.72           C  
ATOM   1288  HA  VAL A  93     -11.463   1.060   3.578  1.00 83.72           H  
ATOM   1289  C   VAL A  93     -10.978  -0.787   4.504  1.00 83.72           C  
ATOM   1290  CB  VAL A  93      -9.964   0.148   2.349  1.00 83.72           C  
ATOM   1291  HB  VAL A  93     -10.724  -0.368   1.763  1.00 83.72           H  
ATOM   1292  O   VAL A  93     -10.483  -1.014   5.611  1.00 83.72           O  
ATOM   1293  CG1 VAL A  93      -9.593   1.429   1.595  1.00 83.72           C  
ATOM   1294 HG11 VAL A  93      -9.330   1.180   0.567  1.00 83.72           H  
ATOM   1295 HG12 VAL A  93      -8.755   1.933   2.078  1.00 83.72           H  
ATOM   1296 HG13 VAL A  93     -10.450   2.102   1.574  1.00 83.72           H  
ATOM   1297  CG2 VAL A  93      -8.729  -0.759   2.424  1.00 83.72           C  
ATOM   1298 HG21 VAL A  93      -8.358  -0.939   1.415  1.00 83.72           H  
ATOM   1299 HG22 VAL A  93      -8.990  -1.719   2.868  1.00 83.72           H  
ATOM   1300 HG23 VAL A  93      -7.947  -0.283   3.016  1.00 83.72           H  
ATOM   1301  N   THR A  94     -11.836  -1.628   3.910  1.00 86.85           N  
ATOM   1302  H   THR A  94     -12.154  -1.340   2.996  1.00 86.85           H  
ATOM   1303  CA  THR A  94     -12.562  -2.779   4.510  1.00 86.85           C  
ATOM   1304  HA  THR A  94     -12.921  -3.375   3.671  1.00 86.85           H  
ATOM   1305  C   THR A  94     -13.815  -2.391   5.300  1.00 86.85           C  
ATOM   1306  CB  THR A  94     -11.693  -3.734   5.358  1.00 86.85           C  
ATOM   1307  HB  THR A  94     -12.263  -4.647   5.532  1.00 86.85           H  
ATOM   1308  O   THR A  94     -14.004  -1.233   5.656  1.00 86.85           O  
ATOM   1309  CG2 THR A  94     -10.370  -4.132   4.704  1.00 86.85           C  
ATOM   1310 HG21 THR A  94      -9.891  -4.894   5.319  1.00 86.85           H  
ATOM   1311 HG22 THR A  94     -10.561  -4.543   3.712  1.00 86.85           H  
ATOM   1312 HG23 THR A  94      -9.699  -3.277   4.619  1.00 86.85           H  
ATOM   1313  OG1 THR A  94     -11.421  -3.153   6.607  1.00 86.85           O  
ATOM   1314  HG1 THR A  94     -11.011  -2.316   6.378  1.00 86.85           H  
ATOM   1315  N   SER A  95     -14.662  -3.380   5.609  1.00 86.76           N  
ATOM   1316  H   SER A  95     -14.432  -4.331   5.359  1.00 86.76           H  
ATOM   1317  CA  SER A  95     -15.934  -3.182   6.318  1.00 86.76           C  
ATOM   1318  HA  SER A  95     -16.556  -2.501   5.737  1.00 86.76           H  
ATOM   1319  C   SER A  95     -15.787  -2.575   7.716  1.00 86.76           C  
ATOM   1320  CB  SER A  95     -16.667  -4.523   6.433  1.00 86.76           C  
ATOM   1321  HB2 SER A  95     -17.611  -4.383   6.960  1.00 86.76           H  
ATOM   1322  HB3 SER A  95     -16.879  -4.899   5.432  1.00 86.76           H  
ATOM   1323  O   SER A  95     -16.719  -1.927   8.175  1.00 86.76           O  
ATOM   1324  OG  SER A  95     -15.865  -5.466   7.124  1.00 86.76           O  
ATOM   1325  HG  SER A  95     -16.056  -5.379   8.061  1.00 86.76           H  
ATOM   1326  N   ASN A  96     -14.633  -2.766   8.372  1.00 87.97           N  
ATOM   1327  H   ASN A  96     -13.921  -3.318   7.915  1.00 87.97           H  
ATOM   1328  CA  ASN A  96     -14.349  -2.257   9.719  1.00 87.97           C  
ATOM   1329  HA  ASN A  96     -15.224  -1.719  10.084  1.00 87.97           H  
ATOM   1330  C   ASN A  96     -13.176  -1.260   9.752  1.00 87.97           C  
ATOM   1331  CB  ASN A  96     -14.093  -3.423  10.691  1.00 87.97           C  
ATOM   1332  HB2 ASN A  96     -13.982  -3.032  11.703  1.00 87.97           H  
ATOM   1333  HB3 ASN A  96     -13.152  -3.904  10.424  1.00 87.97           H  
ATOM   1334  O   ASN A  96     -12.670  -0.959  10.831  1.00 87.97           O  
ATOM   1335  CG  ASN A  96     -15.164  -4.488  10.741  1.00 87.97           C  
ATOM   1336  ND2 ASN A  96     -14.756  -5.721  10.942  1.00 87.97           N  
ATOM   1337 HD21 ASN A  96     -15.452  -6.450  10.886  1.00 87.97           H  
ATOM   1338 HD22 ASN A  96     -13.766  -5.921  10.938  1.00 87.97           H  
ATOM   1339  OD1 ASN A  96     -16.350  -4.262  10.576  1.00 87.97           O  
ATOM   1340  N   CYS A  97     -12.710  -0.760   8.602  1.00 89.88           N  
ATOM   1341  H   CYS A  97     -13.210  -0.968   7.749  1.00 89.88           H  
ATOM   1342  CA  CYS A  97     -11.566   0.160   8.510  1.00 89.88           C  
ATOM   1343  HA  CYS A  97     -11.398   0.344   7.448  1.00 89.88           H  
ATOM   1344  C   CYS A  97     -10.243  -0.414   9.060  1.00 89.88           C  
ATOM   1345  CB  CYS A  97     -11.930   1.517   9.133  1.00 89.88           C  
ATOM   1346  HB2 CYS A  97     -11.175   2.253   8.856  1.00 89.88           H  
ATOM   1347  HB3 CYS A  97     -11.902   1.418  10.218  1.00 89.88           H  
ATOM   1348  O   CYS A  97      -9.456   0.299   9.677  1.00 89.88           O  
ATOM   1349  SG  CYS A  97     -13.558   2.154   8.677  1.00 89.88           S  
ATOM   1350  N   GLU A  98      -9.987  -1.712   8.872  1.00 88.66           N  
ATOM   1351  H   GLU A  98     -10.671  -2.260   8.372  1.00 88.66           H  
ATOM   1352  CA  GLU A  98      -8.902  -2.445   9.549  1.00 88.66           C  
ATOM   1353  HA  GLU A  98      -8.912  -2.186  10.607  1.00 88.66           H  
ATOM   1354  C   GLU A  98      -7.499  -2.110   9.023  1.00 88.66           C  
ATOM   1355  CB  GLU A  98      -9.141  -3.961   9.420  1.00 88.66           C  
ATOM   1356  HB2 GLU A  98      -9.037  -4.245   8.373  1.00 88.66           H  
ATOM   1357  HB3 GLU A  98      -8.386  -4.488  10.003  1.00 88.66           H  
ATOM   1358  O   GLU A  98      -6.520  -2.209   9.763  1.00 88.66           O  
ATOM   1359  CG  GLU A  98     -10.535  -4.371   9.919  1.00 88.66           C  
ATOM   1360  HG2 GLU A  98     -10.667  -4.016  10.941  1.00 88.66           H  
ATOM   1361  HG3 GLU A  98     -11.281  -3.878   9.295  1.00 88.66           H  
ATOM   1362  CD  GLU A  98     -10.822  -5.877   9.868  1.00 88.66           C  
ATOM   1363  OE1 GLU A  98     -11.751  -6.297  10.605  1.00 88.66           O  
ATOM   1364  OE2 GLU A  98     -10.158  -6.582   9.075  1.00 88.66           O  
ATOM   1365  N   ARG A  99      -7.388  -1.708   7.752  1.00 87.94           N  
ATOM   1366  H   ARG A  99      -8.239  -1.569   7.227  1.00 87.94           H  
ATOM   1367  CA  ARG A  99      -6.106  -1.423   7.091  1.00 87.94           C  
ATOM   1368  HA  ARG A  99      -5.392  -1.104   7.850  1.00 87.94           H  
ATOM   1369  C   ARG A  99      -6.218  -0.290   6.080  1.00 87.94           C  
ATOM   1370  CB  ARG A  99      -5.567  -2.696   6.416  1.00 87.94           C  
ATOM   1371  HB2 ARG A  99      -5.450  -3.479   7.166  1.00 87.94           H  
ATOM   1372  HB3 ARG A  99      -4.579  -2.474   6.013  1.00 87.94           H  
ATOM   1373  O   ARG A  99      -7.310   0.013   5.614  1.00 87.94           O  
ATOM   1374  CG  ARG A  99      -6.466  -3.216   5.280  1.00 87.94           C  
ATOM   1375  HG2 ARG A  99      -6.775  -2.399   4.629  1.00 87.94           H  
ATOM   1376  HG3 ARG A  99      -7.356  -3.681   5.705  1.00 87.94           H  
ATOM   1377  CD  ARG A  99      -5.703  -4.237   4.434  1.00 87.94           C  
ATOM   1378  HD2 ARG A  99      -5.386  -5.059   5.077  1.00 87.94           H  
ATOM   1379  HD3 ARG A  99      -4.815  -3.761   4.017  1.00 87.94           H  
ATOM   1380  NE  ARG A  99      -6.537  -4.766   3.345  1.00 87.94           N  
ATOM   1381  HE  ARG A  99      -7.033  -5.627   3.530  1.00 87.94           H  
ATOM   1382  NH1 ARG A  99      -6.268  -3.074   1.770  1.00 87.94           N  
ATOM   1383 HH11 ARG A  99      -5.798  -2.432   2.392  1.00 87.94           H  
ATOM   1384 HH12 ARG A  99      -6.516  -2.756   0.844  1.00 87.94           H  
ATOM   1385  NH2 ARG A  99      -7.513  -4.840   1.315  1.00 87.94           N  
ATOM   1386 HH21 ARG A  99      -7.794  -4.300   0.509  1.00 87.94           H  
ATOM   1387 HH22 ARG A  99      -8.005  -5.694   1.532  1.00 87.94           H  
ATOM   1388  CZ  ARG A  99      -6.757  -4.217   2.162  1.00 87.94           C  
ATOM   1389  N   TYR A 100      -5.078   0.265   5.686  1.00 81.79           N  
ATOM   1390  H   TYR A 100      -4.220  -0.019   6.135  1.00 81.79           H  
ATOM   1391  CA  TYR A 100      -4.982   1.186   4.554  1.00 81.79           C  
ATOM   1392  HA  TYR A 100      -5.743   1.957   4.669  1.00 81.79           H  
ATOM   1393  C   TYR A 100      -5.231   0.488   3.208  1.00 81.79           C  
ATOM   1394  CB  TYR A 100      -3.614   1.878   4.575  1.00 81.79           C  
ATOM   1395  HB2 TYR A 100      -2.825   1.133   4.681  1.00 81.79           H  
ATOM   1396  HB3 TYR A 100      -3.459   2.376   3.617  1.00 81.79           H  
ATOM   1397  O   TYR A 100      -4.989  -0.720   3.059  1.00 81.79           O  
ATOM   1398  CG  TYR A 100      -3.491   2.923   5.665  1.00 81.79           C  
ATOM   1399  CD1 TYR A 100      -4.023   4.206   5.443  1.00 81.79           C  
ATOM   1400  HD1 TYR A 100      -4.509   4.441   4.507  1.00 81.79           H  
ATOM   1401  CD2 TYR A 100      -2.850   2.631   6.886  1.00 81.79           C  
ATOM   1402  HD2 TYR A 100      -2.421   1.655   7.059  1.00 81.79           H  
ATOM   1403  CE1 TYR A 100      -3.907   5.193   6.435  1.00 81.79           C  
ATOM   1404  HE1 TYR A 100      -4.280   6.190   6.254  1.00 81.79           H  
ATOM   1405  CE2 TYR A 100      -2.751   3.619   7.886  1.00 81.79           C  
ATOM   1406  HE2 TYR A 100      -2.260   3.406   8.824  1.00 81.79           H  
ATOM   1407  OH  TYR A 100      -3.212   5.873   8.614  1.00 81.79           O  
ATOM   1408  HH  TYR A 100      -3.599   6.685   8.277  1.00 81.79           H  
ATOM   1409  CZ  TYR A 100      -3.288   4.903   7.663  1.00 81.79           C  
ATOM   1410  N   ALA A 101      -5.690   1.266   2.225  1.00 78.30           N  
ATOM   1411  H   ALA A 101      -5.944   2.220   2.438  1.00 78.30           H  
ATOM   1412  CA  ALA A 101      -5.698   0.853   0.825  1.00 78.30           C  
ATOM   1413  HA  ALA A 101      -6.324  -0.033   0.724  1.00 78.30           H  
ATOM   1414  C   ALA A 101      -4.274   0.509   0.354  1.00 78.30           C  
ATOM   1415  CB  ALA A 101      -6.293   1.968  -0.038  1.00 78.30           C  
ATOM   1416  HB1 ALA A 101      -5.630   2.833  -0.029  1.00 78.30           H  
ATOM   1417  HB2 ALA A 101      -7.272   2.268   0.335  1.00 78.30           H  
ATOM   1418  HB3 ALA A 101      -6.399   1.615  -1.064  1.00 78.30           H  
ATOM   1419  O   ALA A 101      -3.310   1.196   0.694  1.00 78.30           O  
ATOM   1420  N   GLN A 102      -4.138  -0.559  -0.427  1.00 75.46           N  
ATOM   1421  H   GLN A 102      -4.970  -1.078  -0.668  1.00 75.46           H  
ATOM   1422  CA  GLN A 102      -2.857  -1.029  -0.962  1.00 75.46           C  
ATOM   1423  HA  GLN A 102      -2.049  -0.712  -0.303  1.00 75.46           H  
ATOM   1424  C   GLN A 102      -2.547  -0.454  -2.342  1.00 75.46           C  
ATOM   1425  CB  GLN A 102      -2.864  -2.561  -1.027  1.00 75.46           C  
ATOM   1426  HB2 GLN A 102      -1.965  -2.896  -1.545  1.00 75.46           H  
ATOM   1427  HB3 GLN A 102      -3.734  -2.901  -1.588  1.00 75.46           H  
ATOM   1428  O   GLN A 102      -1.383  -0.393  -2.732  1.00 75.46           O  
ATOM   1429  CG  GLN A 102      -2.876  -3.175   0.376  1.00 75.46           C  
ATOM   1430  HG2 GLN A 102      -3.780  -2.869   0.901  1.00 75.46           H  
ATOM   1431  HG3 GLN A 102      -2.018  -2.800   0.934  1.00 75.46           H  
ATOM   1432  CD  GLN A 102      -2.814  -4.698   0.369  1.00 75.46           C  
ATOM   1433  NE2 GLN A 102      -2.774  -5.315   1.530  1.00 75.46           N  
ATOM   1434 HE21 GLN A 102      -2.879  -4.780   2.381  1.00 75.46           H  
ATOM   1435 HE22 GLN A 102      -2.843  -6.321   1.477  1.00 75.46           H  
ATOM   1436  OE1 GLN A 102      -2.765  -5.379  -0.639  1.00 75.46           O  
ATOM   1437  N   THR A 103      -3.574  -0.035  -3.078  1.00 70.66           N  
ATOM   1438  H   THR A 103      -4.506  -0.114  -2.699  1.00 70.66           H  
ATOM   1439  CA  THR A 103      -3.450   0.596  -4.393  1.00 70.66           C  
ATOM   1440  HA  THR A 103      -2.418   0.912  -4.543  1.00 70.66           H  
ATOM   1441  C   THR A 103      -4.320   1.848  -4.443  1.00 70.66           C  
ATOM   1442  CB  THR A 103      -3.807  -0.372  -5.537  1.00 70.66           C  
ATOM   1443  HB  THR A 103      -3.591   0.122  -6.484  1.00 70.66           H  
ATOM   1444  O   THR A 103      -5.277   1.987  -3.676  1.00 70.66           O  
ATOM   1445  CG2 THR A 103      -3.010  -1.677  -5.477  1.00 70.66           C  
ATOM   1446 HG21 THR A 103      -3.312  -2.267  -4.612  1.00 70.66           H  
ATOM   1447 HG22 THR A 103      -3.192  -2.254  -6.383  1.00 70.66           H  
ATOM   1448 HG23 THR A 103      -1.945  -1.451  -5.408  1.00 70.66           H  
ATOM   1449  OG1 THR A 103      -5.173  -0.706  -5.511  1.00 70.66           O  
ATOM   1450  HG1 THR A 103      -5.366  -1.225  -6.295  1.00 70.66           H  
ATOM   1451  N   SER A 104      -4.003   2.777  -5.347  1.00 73.78           N  
ATOM   1452  H   SER A 104      -3.247   2.618  -5.997  1.00 73.78           H  
ATOM   1453  CA  SER A 104      -4.885   3.925  -5.593  1.00 73.78           C  
ATOM   1454  HA  SER A 104      -5.048   4.467  -4.662  1.00 73.78           H  
ATOM   1455  C   SER A 104      -6.246   3.485  -6.136  1.00 73.78           C  
ATOM   1456  CB  SER A 104      -4.270   4.873  -6.616  1.00 73.78           C  
ATOM   1457  HB2 SER A 104      -4.912   5.746  -6.735  1.00 73.78           H  
ATOM   1458  HB3 SER A 104      -3.280   5.190  -6.289  1.00 73.78           H  
ATOM   1459  O   SER A 104      -7.243   4.140  -5.861  1.00 73.78           O  
ATOM   1460  OG  SER A 104      -4.205   4.168  -7.834  1.00 73.78           O  
ATOM   1461  HG  SER A 104      -3.884   4.728  -8.545  1.00 73.78           H  
ATOM   1462  N   GLU A 105      -6.290   2.380  -6.884  1.00 75.66           N  
ATOM   1463  H   GLU A 105      -5.414   1.976  -7.183  1.00 75.66           H  
ATOM   1464  CA  GLU A 105      -7.517   1.804  -7.422  1.00 75.66           C  
ATOM   1465  HA  GLU A 105      -8.060   2.565  -7.983  1.00 75.66           H  
ATOM   1466  C   GLU A 105      -8.425   1.319  -6.291  1.00 75.66           C  
ATOM   1467  CB  GLU A 105      -7.151   0.661  -8.374  1.00 75.66           C  
ATOM   1468  HB2 GLU A 105      -6.453   1.034  -9.124  1.00 75.66           H  
ATOM   1469  HB3 GLU A 105      -6.663  -0.129  -7.803  1.00 75.66           H  
ATOM   1470  O   GLU A 105      -9.595   1.685  -6.247  1.00 75.66           O  
ATOM   1471  CG  GLU A 105      -8.391   0.098  -9.085  1.00 75.66           C  
ATOM   1472  HG2 GLU A 105      -8.834   0.889  -9.690  1.00 75.66           H  
ATOM   1473  HG3 GLU A 105      -9.123  -0.205  -8.337  1.00 75.66           H  
ATOM   1474  CD  GLU A 105      -8.079  -1.118  -9.968  1.00 75.66           C  
ATOM   1475  OE1 GLU A 105      -9.021  -1.563 -10.660  1.00 75.66           O  
ATOM   1476  OE2 GLU A 105      -6.938  -1.630  -9.891  1.00 75.66           O  
ATOM   1477  N   GLU A 106      -7.883   0.577  -5.320  1.00 79.01           N  
ATOM   1478  H   GLU A 106      -6.911   0.312  -5.392  1.00 79.01           H  
ATOM   1479  CA  GLU A 106      -8.635   0.154  -4.135  1.00 79.01           C  
ATOM   1480  HA  GLU A 106      -9.500  -0.428  -4.453  1.00 79.01           H  
ATOM   1481  C   GLU A 106      -9.155   1.363  -3.350  1.00 79.01           C  
ATOM   1482  CB  GLU A 106      -7.740  -0.728  -3.245  1.00 79.01           C  
ATOM   1483  HB2 GLU A 106      -6.853  -0.168  -2.949  1.00 79.01           H  
ATOM   1484  HB3 GLU A 106      -7.428  -1.605  -3.812  1.00 79.01           H  
ATOM   1485  O   GLU A 106     -10.299   1.371  -2.889  1.00 79.01           O  
ATOM   1486  CG  GLU A 106      -8.492  -1.189  -1.989  1.00 79.01           C  
ATOM   1487  HG2 GLU A 106      -9.409  -1.692  -2.297  1.00 79.01           H  
ATOM   1488  HG3 GLU A 106      -8.766  -0.321  -1.389  1.00 79.01           H  
ATOM   1489  CD  GLU A 106      -7.680  -2.122  -1.090  1.00 79.01           C  
ATOM   1490  OE1 GLU A 106      -8.285  -2.978  -0.414  1.00 79.01           O  
ATOM   1491  OE2 GLU A 106      -6.451  -1.962  -0.922  1.00 79.01           O  
ATOM   1492  N   LEU A 107      -8.326   2.401  -3.223  1.00 80.18           N  
ATOM   1493  H   LEU A 107      -7.404   2.326  -3.628  1.00 80.18           H  
ATOM   1494  CA  LEU A 107      -8.704   3.638  -2.557  1.00 80.18           C  
ATOM   1495  HA  LEU A 107      -9.051   3.383  -1.555  1.00 80.18           H  
ATOM   1496  C   LEU A 107      -9.870   4.330  -3.287  1.00 80.18           C  
ATOM   1497  CB  LEU A 107      -7.449   4.520  -2.459  1.00 80.18           C  
ATOM   1498  HB2 LEU A 107      -7.182   4.858  -3.461  1.00 80.18           H  
ATOM   1499  HB3 LEU A 107      -6.616   3.931  -2.076  1.00 80.18           H  
ATOM   1500  O   LEU A 107     -10.859   4.695  -2.653  1.00 80.18           O  
ATOM   1501  CG  LEU A 107      -7.627   5.753  -1.569  1.00 80.18           C  
ATOM   1502  HG  LEU A 107      -8.498   6.315  -1.907  1.00 80.18           H  
ATOM   1503  CD1 LEU A 107      -7.789   5.402  -0.090  1.00 80.18           C  
ATOM   1504 HD11 LEU A 107      -7.946   6.328   0.463  1.00 80.18           H  
ATOM   1505 HD12 LEU A 107      -8.662   4.767   0.061  1.00 80.18           H  
ATOM   1506 HD13 LEU A 107      -6.899   4.897   0.284  1.00 80.18           H  
ATOM   1507  CD2 LEU A 107      -6.410   6.660  -1.706  1.00 80.18           C  
ATOM   1508 HD21 LEU A 107      -5.510   6.130  -1.392  1.00 80.18           H  
ATOM   1509 HD22 LEU A 107      -6.305   6.974  -2.745  1.00 80.18           H  
ATOM   1510 HD23 LEU A 107      -6.558   7.547  -1.090  1.00 80.18           H  
ATOM   1511  N   ALA A 108      -9.792   4.442  -4.615  1.00 75.56           N  
ATOM   1512  H   ALA A 108      -8.958   4.104  -5.074  1.00 75.56           H  
ATOM   1513  CA  ALA A 108     -10.835   5.030  -5.453  1.00 75.56           C  
ATOM   1514  HA  ALA A 108     -11.029   6.048  -5.114  1.00 75.56           H  
ATOM   1515  C   ALA A 108     -12.149   4.243  -5.389  1.00 75.56           C  
ATOM   1516  CB  ALA A 108     -10.327   5.071  -6.895  1.00 75.56           C  
ATOM   1517  HB1 ALA A 108     -10.243   4.063  -7.301  1.00 75.56           H  
ATOM   1518  HB2 ALA A 108     -11.016   5.651  -7.510  1.00 75.56           H  
ATOM   1519  HB3 ALA A 108      -9.339   5.531  -6.908  1.00 75.56           H  
ATOM   1520  O   ALA A 108     -13.217   4.826  -5.203  1.00 75.56           O  
ATOM   1521  N   LEU A 109     -12.073   2.913  -5.499  1.00 83.47           N  
ATOM   1522  H   LEU A 109     -11.166   2.503  -5.671  1.00 83.47           H  
ATOM   1523  CA  LEU A 109     -13.227   2.015  -5.402  1.00 83.47           C  
ATOM   1524  HA  LEU A 109     -13.992   2.340  -6.108  1.00 83.47           H  
ATOM   1525  C   LEU A 109     -13.878   2.053  -4.015  1.00 83.47           C  
ATOM   1526  CB  LEU A 109     -12.784   0.581  -5.742  1.00 83.47           C  
ATOM   1527  HB2 LEU A 109     -11.914   0.336  -5.132  1.00 83.47           H  
ATOM   1528  HB3 LEU A 109     -13.583  -0.106  -5.465  1.00 83.47           H  
ATOM   1529  O   LEU A 109     -15.076   1.813  -3.895  1.00 83.47           O  
ATOM   1530  CG  LEU A 109     -12.441   0.342  -7.225  1.00 83.47           C  
ATOM   1531  HG  LEU A 109     -11.693   1.061  -7.559  1.00 83.47           H  
ATOM   1532  CD1 LEU A 109     -11.873  -1.069  -7.384  1.00 83.47           C  
ATOM   1533 HD11 LEU A 109     -12.610  -1.814  -7.084  1.00 83.47           H  
ATOM   1534 HD12 LEU A 109     -10.977  -1.170  -6.772  1.00 83.47           H  
ATOM   1535 HD13 LEU A 109     -11.589  -1.234  -8.423  1.00 83.47           H  
ATOM   1536  CD2 LEU A 109     -13.670   0.470  -8.129  1.00 83.47           C  
ATOM   1537 HD21 LEU A 109     -14.460  -0.199  -7.787  1.00 83.47           H  
ATOM   1538 HD22 LEU A 109     -13.392   0.208  -9.150  1.00 83.47           H  
ATOM   1539 HD23 LEU A 109     -14.030   1.498  -8.127  1.00 83.47           H  
ATOM   1540  N   SER A 110     -13.114   2.409  -2.980  1.00 79.95           N  
ATOM   1541  H   SER A 110     -12.130   2.558  -3.152  1.00 79.95           H  
ATOM   1542  CA  SER A 110     -13.618   2.613  -1.617  1.00 79.95           C  
ATOM   1543  HA  SER A 110     -14.392   1.870  -1.428  1.00 79.95           H  
ATOM   1544  C   SER A 110     -14.282   3.985  -1.411  1.00 79.95           C  
ATOM   1545  CB  SER A 110     -12.506   2.370  -0.592  1.00 79.95           C  
ATOM   1546  HB2 SER A 110     -11.715   3.108  -0.723  1.00 79.95           H  
ATOM   1547  HB3 SER A 110     -12.915   2.467   0.413  1.00 79.95           H  
ATOM   1548  O   SER A 110     -14.592   4.348  -0.280  1.00 79.95           O  
ATOM   1549  OG  SER A 110     -11.959   1.072  -0.742  1.00 79.95           O  
ATOM   1550  HG  SER A 110     -11.431   1.076  -1.544  1.00 79.95           H  
ATOM   1551  N   GLY A 111     -14.506   4.759  -2.480  1.00 80.61           N  
ATOM   1552  H   GLY A 111     -14.192   4.430  -3.382  1.00 80.61           H  
ATOM   1553  CA  GLY A 111     -15.256   6.019  -2.446  1.00 80.61           C  
ATOM   1554  HA2 GLY A 111     -15.689   6.190  -3.432  1.00 80.61           H  
ATOM   1555  HA3 GLY A 111     -16.067   5.936  -1.724  1.00 80.61           H  
ATOM   1556  C   GLY A 111     -14.431   7.253  -2.083  1.00 80.61           C  
ATOM   1557  O   GLY A 111     -14.984   8.349  -1.985  1.00 80.61           O  
ATOM   1558  N   TYR A 112     -13.114   7.116  -1.915  1.00 76.74           N  
ATOM   1559  H   TYR A 112     -12.692   6.210  -2.062  1.00 76.74           H  
ATOM   1560  CA  TYR A 112     -12.249   8.269  -1.708  1.00 76.74           C  
ATOM   1561  HA  TYR A 112     -12.701   8.920  -0.960  1.00 76.74           H  
ATOM   1562  C   TYR A 112     -12.119   9.051  -3.017  1.00 76.74           C  
ATOM   1563  CB  TYR A 112     -10.887   7.829  -1.175  1.00 76.74           C  
ATOM   1564  HB2 TYR A 112     -10.203   8.677  -1.224  1.00 76.74           H  
ATOM   1565  HB3 TYR A 112     -10.494   7.061  -1.841  1.00 76.74           H  
ATOM   1566  O   TYR A 112     -11.581   8.563  -4.011  1.00 76.74           O  
ATOM   1567  CG  TYR A 112     -10.915   7.313   0.251  1.00 76.74           C  
ATOM   1568  CD1 TYR A 112     -10.669   8.201   1.316  1.00 76.74           C  
ATOM   1569  HD1 TYR A 112     -10.482   9.244   1.110  1.00 76.74           H  
ATOM   1570  CD2 TYR A 112     -11.194   5.959   0.519  1.00 76.74           C  
ATOM   1571  HD2 TYR A 112     -11.428   5.287  -0.294  1.00 76.74           H  
ATOM   1572  CE1 TYR A 112     -10.672   7.730   2.642  1.00 76.74           C  
ATOM   1573  HE1 TYR A 112     -10.484   8.409   3.460  1.00 76.74           H  
ATOM   1574  CE2 TYR A 112     -11.177   5.477   1.842  1.00 76.74           C  
ATOM   1575  HE2 TYR A 112     -11.376   4.435   2.045  1.00 76.74           H  
ATOM   1576  OH  TYR A 112     -10.818   5.903   4.176  1.00 76.74           O  
ATOM   1577  HH  TYR A 112     -10.915   4.948   4.192  1.00 76.74           H  
ATOM   1578  CZ  TYR A 112     -10.915   6.366   2.904  1.00 76.74           C  
ATOM   1579  N   ALA A 113     -12.602  10.292  -3.016  1.00 60.95           N  
ATOM   1580  H   ALA A 113     -13.080  10.629  -2.193  1.00 60.95           H  
ATOM   1581  CA  ALA A 113     -12.361  11.205  -4.120  1.00 60.95           C  
ATOM   1582  HA  ALA A 113     -12.592  10.691  -5.053  1.00 60.95           H  
ATOM   1583  C   ALA A 113     -10.879  11.605  -4.131  1.00 60.95           C  
ATOM   1584  CB  ALA A 113     -13.296  12.416  -3.993  1.00 60.95           C  
ATOM   1585  HB1 ALA A 113     -13.140  13.093  -4.833  1.00 60.95           H  
ATOM   1586  HB2 ALA A 113     -14.333  12.082  -3.992  1.00 60.95           H  
ATOM   1587  HB3 ALA A 113     -13.090  12.948  -3.064  1.00 60.95           H  
ATOM   1588  O   ALA A 113     -10.336  12.022  -3.110  1.00 60.95           O  
ATOM   1589  N   PHE A 114     -10.244  11.581  -5.305  1.00 54.51           N  
ATOM   1590  H   PHE A 114     -10.707  11.134  -6.083  1.00 54.51           H  
ATOM   1591  CA  PHE A 114      -8.888  12.112  -5.526  1.00 54.51           C  
ATOM   1592  HA  PHE A 114      -8.225  11.671  -4.782  1.00 54.51           H  
ATOM   1593  C   PHE A 114      -8.781  13.646  -5.350  1.00 54.51           C  
ATOM   1594  CB  PHE A 114      -8.411  11.678  -6.920  1.00 54.51           C  
ATOM   1595  HB2 PHE A 114      -7.454  12.154  -7.133  1.00 54.51           H  
ATOM   1596  HB3 PHE A 114      -9.119  12.033  -7.669  1.00 54.51           H  
ATOM   1597  O   PHE A 114      -7.809  14.266  -5.778  1.00 54.51           O  
ATOM   1598  CG  PHE A 114      -8.208  10.186  -7.079  1.00 54.51           C  
ATOM   1599  CD1 PHE A 114      -7.051   9.589  -6.545  1.00 54.51           C  
ATOM   1600  HD1 PHE A 114      -6.339  10.185  -5.993  1.00 54.51           H  
ATOM   1601  CD2 PHE A 114      -9.139   9.403  -7.788  1.00 54.51           C  
ATOM   1602  HD2 PHE A 114     -10.030   9.851  -8.201  1.00 54.51           H  
ATOM   1603  CE1 PHE A 114      -6.810   8.220  -6.740  1.00 54.51           C  
ATOM   1604  HE1 PHE A 114      -5.920   7.765  -6.329  1.00 54.51           H  
ATOM   1605  CE2 PHE A 114      -8.890   8.035  -7.991  1.00 54.51           C  
ATOM   1606  HE2 PHE A 114      -9.589   7.435  -8.555  1.00 54.51           H  
ATOM   1607  CZ  PHE A 114      -7.717   7.448  -7.480  1.00 54.51           C  
ATOM   1608  HZ  PHE A 114      -7.508   6.403  -7.655  1.00 54.51           H  
ATOM   1609  N   ALA A 115      -9.790  14.282  -4.753  1.00 39.14           N  
ATOM   1610  H   ALA A 115     -10.453  13.716  -4.242  1.00 39.14           H  
ATOM   1611  CA  ALA A 115      -9.846  15.712  -4.530  1.00 39.14           C  
ATOM   1612  HA  ALA A 115      -9.322  16.222  -5.339  1.00 39.14           H  
ATOM   1613  C   ALA A 115      -9.147  16.067  -3.207  1.00 39.14           C  
ATOM   1614  CB  ALA A 115     -11.315  16.152  -4.586  1.00 39.14           C  
ATOM   1615  HB1 ALA A 115     -11.375  17.230  -4.435  1.00 39.14           H  
ATOM   1616  HB2 ALA A 115     -11.880  15.656  -3.797  1.00 39.14           H  
ATOM   1617  HB3 ALA A 115     -11.744  15.900  -5.556  1.00 39.14           H  
ATOM   1618  O   ALA A 115      -9.646  15.768  -2.130  1.00 39.14           O  
ATOM   1619  N   GLU A 116      -7.984  16.713  -3.317  1.00 36.25           N  
ATOM   1620  H   GLU A 116      -7.609  16.790  -4.252  1.00 36.25           H  
ATOM   1621  CA  GLU A 116      -7.375  17.594  -2.300  1.00 36.25           C  
ATOM   1622  HA  GLU A 116      -6.373  17.822  -2.664  1.00 36.25           H  
ATOM   1623  C   GLU A 116      -7.094  17.030  -0.894  1.00 36.25           C  
ATOM   1624  CB  GLU A 116      -8.120  18.941  -2.259  1.00 36.25           C  
ATOM   1625  HB2 GLU A 116      -7.735  19.552  -1.442  1.00 36.25           H  
ATOM   1626  HB3 GLU A 116      -9.182  18.767  -2.091  1.00 36.25           H  
ATOM   1627  O   GLU A 116      -6.839  17.794   0.038  1.00 36.25           O  
ATOM   1628  CG  GLU A 116      -7.910  19.737  -3.554  1.00 36.25           C  
ATOM   1629  HG2 GLU A 116      -6.839  19.817  -3.742  1.00 36.25           H  
ATOM   1630  HG3 GLU A 116      -8.354  19.193  -4.387  1.00 36.25           H  
ATOM   1631  CD  GLU A 116      -8.516  21.147  -3.498  1.00 36.25           C  
ATOM   1632  OE1 GLU A 116      -8.048  21.995  -4.296  1.00 36.25           O  
ATOM   1633  OE2 GLU A 116      -9.456  21.372  -2.705  1.00 36.25           O  
ATOM   1634  N   HIS A 117      -7.030  15.711  -0.725  1.00 34.82           N  
ATOM   1635  H   HIS A 117      -7.313  15.105  -1.482  1.00 34.82           H  
ATOM   1636  CA  HIS A 117      -6.542  15.120   0.518  1.00 34.82           C  
ATOM   1637  HA  HIS A 117      -6.499  15.892   1.287  1.00 34.82           H  
ATOM   1638  C   HIS A 117      -5.106  14.623   0.373  1.00 34.82           C  
ATOM   1639  CB  HIS A 117      -7.546  14.091   1.042  1.00 34.82           C  
ATOM   1640  HB2 HIS A 117      -7.136  13.613   1.932  1.00 34.82           H  
ATOM   1641  HB3 HIS A 117      -7.711  13.326   0.284  1.00 34.82           H  
ATOM   1642  O   HIS A 117      -4.766  13.906  -0.567  1.00 34.82           O  
ATOM   1643  CG  HIS A 117      -8.859  14.745   1.408  1.00 34.82           C  
ATOM   1644  CD2 HIS A 117     -10.112  14.337   1.035  1.00 34.82           C  
ATOM   1645  HD2 HIS A 117     -10.343  13.471   0.434  1.00 34.82           H  
ATOM   1646  ND1 HIS A 117      -9.013  15.928   2.100  1.00 34.82           N  
ATOM   1647  HD1 HIS A 117      -8.272  16.572   2.335  1.00 34.82           H  
ATOM   1648  CE1 HIS A 117     -10.324  16.213   2.154  1.00 34.82           C  
ATOM   1649  HE1 HIS A 117     -10.748  17.108   2.583  1.00 34.82           H  
ATOM   1650  NE2 HIS A 117     -11.037  15.259   1.540  1.00 34.82           N  
ATOM   1651  N   ASP A 118      -4.268  15.027   1.329  1.00 34.57           N  
ATOM   1652  H   ASP A 118      -4.620  15.666   2.027  1.00 34.57           H  
ATOM   1653  CA  ASP A 118      -2.907  14.540   1.536  1.00 34.57           C  
ATOM   1654  HA  ASP A 118      -2.370  14.607   0.590  1.00 34.57           H  
ATOM   1655  C   ASP A 118      -3.005  13.059   1.940  1.00 34.57           C  
ATOM   1656  CB  ASP A 118      -2.215  15.445   2.593  1.00 34.57           C  
ATOM   1657  HB2 ASP A 118      -2.797  16.361   2.704  1.00 34.57           H  
ATOM   1658  HB3 ASP A 118      -2.218  14.966   3.572  1.00 34.57           H  
ATOM   1659  O   ASP A 118      -3.056  12.699   3.117  1.00 34.57           O  
ATOM   1660  CG  ASP A 118      -0.780  15.882   2.263  1.00 34.57           C  
ATOM   1661  OD1 ASP A 118      -0.263  15.513   1.183  1.00 34.57           O  
ATOM   1662  OD2 ASP A 118      -0.226  16.647   3.085  1.00 34.57           O  
ATOM   1663  N   VAL A 119      -3.164  12.172   0.955  1.00 34.93           N  
ATOM   1664  H   VAL A 119      -3.292  12.520   0.015  1.00 34.93           H  
ATOM   1665  CA  VAL A 119      -3.132  10.733   1.204  1.00 34.93           C  
ATOM   1666  HA  VAL A 119      -3.606  10.543   2.167  1.00 34.93           H  
ATOM   1667  C   VAL A 119      -1.669  10.345   1.319  1.00 34.93           C  
ATOM   1668  CB  VAL A 119      -3.896   9.884   0.171  1.00 34.93           C  
ATOM   1669  HB  VAL A 119      -3.356   9.868  -0.776  1.00 34.93           H  
ATOM   1670  O   VAL A 119      -1.013   9.970   0.343  1.00 34.93           O  
ATOM   1671  CG1 VAL A 119      -4.026   8.450   0.711  1.00 34.93           C  
ATOM   1672 HG11 VAL A 119      -3.042   8.035   0.928  1.00 34.93           H  
ATOM   1673 HG12 VAL A 119      -4.495   7.818  -0.043  1.00 34.93           H  
ATOM   1674 HG13 VAL A 119      -4.630   8.438   1.618  1.00 34.93           H  
ATOM   1675  CG2 VAL A 119      -5.309  10.417  -0.091  1.00 34.93           C  
ATOM   1676 HG21 VAL A 119      -5.861  10.502   0.845  1.00 34.93           H  
ATOM   1677 HG22 VAL A 119      -5.256  11.397  -0.567  1.00 34.93           H  
ATOM   1678 HG23 VAL A 119      -5.840   9.748  -0.768  1.00 34.93           H  
ATOM   1679  N   THR A 120      -1.150  10.438   2.538  1.00 34.09           N  
ATOM   1680  H   THR A 120      -1.665  10.951   3.239  1.00 34.09           H  
ATOM   1681  CA  THR A 120       0.106   9.795   2.908  1.00 34.09           C  
ATOM   1682  HA  THR A 120       0.864  10.053   2.168  1.00 34.09           H  
ATOM   1683  C   THR A 120      -0.134   8.291   2.878  1.00 34.09           C  
ATOM   1684  CB  THR A 120       0.606  10.254   4.288  1.00 34.09           C  
ATOM   1685  HB  THR A 120      -0.009   9.821   5.076  1.00 34.09           H  
ATOM   1686  O   THR A 120      -0.508   7.687   3.882  1.00 34.09           O  
ATOM   1687  CG2 THR A 120       2.074   9.882   4.502  1.00 34.09           C  
ATOM   1688 HG21 THR A 120       2.398  10.227   5.483  1.00 34.09           H  
ATOM   1689 HG22 THR A 120       2.192   8.799   4.450  1.00 34.09           H  
ATOM   1690 HG23 THR A 120       2.690  10.350   3.734  1.00 34.09           H  
ATOM   1691  OG1 THR A 120       0.529  11.653   4.385  1.00 34.09           O  
ATOM   1692  HG1 THR A 120       0.481  11.906   5.310  1.00 34.09           H  
ATOM   1693  N   LEU A 121       0.042   7.670   1.710  1.00 34.18           N  
ATOM   1694  H   LEU A 121       0.213   8.236   0.891  1.00 34.18           H  
ATOM   1695  CA  LEU A 121       0.174   6.221   1.630  1.00 34.18           C  
ATOM   1696  HA  LEU A 121      -0.712   5.750   2.057  1.00 34.18           H  
ATOM   1697  C   LEU A 121       1.378   5.851   2.498  1.00 34.18           C  
ATOM   1698  CB  LEU A 121       0.347   5.765   0.168  1.00 34.18           C  
ATOM   1699  HB2 LEU A 121       1.156   6.343  -0.280  1.00 34.18           H  
ATOM   1700  HB3 LEU A 121       0.649   4.718   0.164  1.00 34.18           H  
ATOM   1701  O   LEU A 121       2.518   6.182   2.163  1.00 34.18           O  
ATOM   1702  CG  LEU A 121      -0.918   5.909  -0.701  1.00 34.18           C  
ATOM   1703  HG  LEU A 121      -1.285   6.934  -0.640  1.00 34.18           H  
ATOM   1704  CD1 LEU A 121      -0.578   5.611  -2.162  1.00 34.18           C  
ATOM   1705 HD11 LEU A 121      -0.246   4.578  -2.264  1.00 34.18           H  
ATOM   1706 HD12 LEU A 121       0.212   6.280  -2.504  1.00 34.18           H  
ATOM   1707 HD13 LEU A 121      -1.462   5.766  -2.780  1.00 34.18           H  
ATOM   1708  CD2 LEU A 121      -2.032   4.951  -0.269  1.00 34.18           C  
ATOM   1709 HD21 LEU A 121      -2.877   5.036  -0.953  1.00 34.18           H  
ATOM   1710 HD22 LEU A 121      -1.675   3.921  -0.276  1.00 34.18           H  
ATOM   1711 HD23 LEU A 121      -2.384   5.204   0.731  1.00 34.18           H  
ATOM   1712  N   GLN A 122       1.127   5.230   3.654  1.00 36.04           N  
ATOM   1713  H   GLN A 122       0.169   5.067   3.930  1.00 36.04           H  
ATOM   1714  CA  GLN A 122       2.209   4.715   4.477  1.00 36.04           C  
ATOM   1715  HA  GLN A 122       2.893   5.538   4.687  1.00 36.04           H  
ATOM   1716  C   GLN A 122       2.969   3.675   3.662  1.00 36.04           C  
ATOM   1717  CB  GLN A 122       1.720   4.142   5.815  1.00 36.04           C  
ATOM   1718  HB2 GLN A 122       0.725   3.712   5.703  1.00 36.04           H  
ATOM   1719  HB3 GLN A 122       2.403   3.349   6.120  1.00 36.04           H  
ATOM   1720  O   GLN A 122       2.420   2.666   3.217  1.00 36.04           O  
ATOM   1721  CG  GLN A 122       1.720   5.208   6.922  1.00 36.04           C  
ATOM   1722  HG2 GLN A 122       0.955   5.955   6.706  1.00 36.04           H  
ATOM   1723  HG3 GLN A 122       2.690   5.705   6.945  1.00 36.04           H  
ATOM   1724  CD  GLN A 122       1.459   4.622   8.309  1.00 36.04           C  
ATOM   1725  NE2 GLN A 122       1.699   5.372   9.361  1.00 36.04           N  
ATOM   1726 HE21 GLN A 122       2.018   6.325   9.258  1.00 36.04           H  
ATOM   1727 HE22 GLN A 122       1.489   4.945  10.252  1.00 36.04           H  
ATOM   1728  OE1 GLN A 122       1.046   3.489   8.487  1.00 36.04           O  
ATOM   1729  N   ARG A 123       4.248   3.982   3.456  1.00 33.55           N  
ATOM   1730  H   ARG A 123       4.551   4.884   3.796  1.00 33.55           H  
ATOM   1731  CA  ARG A 123       5.249   3.143   2.815  1.00 33.55           C  
ATOM   1732  HA  ARG A 123       5.089   3.142   1.737  1.00 33.55           H  
ATOM   1733  C   ARG A 123       5.128   1.714   3.344  1.00 33.55           C  
ATOM   1734  CB  ARG A 123       6.609   3.786   3.144  1.00 33.55           C  
ATOM   1735  HB2 ARG A 123       6.598   4.811   2.772  1.00 33.55           H  
ATOM   1736  HB3 ARG A 123       6.732   3.824   4.226  1.00 33.55           H  
ATOM   1737  O   ARG A 123       5.365   1.468   4.524  1.00 33.55           O  
ATOM   1738  CG  ARG A 123       7.824   3.074   2.546  1.00 33.55           C  
ATOM   1739  HG2 ARG A 123       7.707   2.990   1.466  1.00 33.55           H  
ATOM   1740  HG3 ARG A 123       7.916   2.080   2.984  1.00 33.55           H  
ATOM   1741  CD  ARG A 123       9.091   3.876   2.870  1.00 33.55           C  
ATOM   1742  HD2 ARG A 123       9.202   3.941   3.952  1.00 33.55           H  
ATOM   1743  HD3 ARG A 123       8.996   4.881   2.459  1.00 33.55           H  
ATOM   1744  NE  ARG A 123      10.276   3.225   2.299  1.00 33.55           N  
ATOM   1745  HE  ARG A 123      10.129   2.336   1.843  1.00 33.55           H  
ATOM   1746  NH1 ARG A 123      11.910   4.736   2.958  1.00 33.55           N  
ATOM   1747 HH11 ARG A 123      11.234   5.392   3.322  1.00 33.55           H  
ATOM   1748 HH12 ARG A 123      12.871   5.001   2.796  1.00 33.55           H  
ATOM   1749  NH2 ARG A 123      12.479   2.894   1.922  1.00 33.55           N  
ATOM   1750 HH21 ARG A 123      12.305   2.056   1.386  1.00 33.55           H  
ATOM   1751 HH22 ARG A 123      13.395   3.319   1.955  1.00 33.55           H  
ATOM   1752  CZ  ARG A 123      11.529   3.628   2.396  1.00 33.55           C  
ATOM   1753  N   ARG A 124       4.805   0.759   2.468  1.00 33.77           N  
ATOM   1754  H   ARG A 124       4.573   1.037   1.526  1.00 33.77           H  
ATOM   1755  CA  ARG A 124       5.178  -0.631   2.731  1.00 33.77           C  
ATOM   1756  HA  ARG A 124       4.811  -0.905   3.720  1.00 33.77           H  
ATOM   1757  C   ARG A 124       6.703  -0.631   2.753  1.00 33.77           C  
ATOM   1758  CB  ARG A 124       4.585  -1.569   1.663  1.00 33.77           C  
ATOM   1759  HB2 ARG A 124       5.255  -1.632   0.806  1.00 33.77           H  
ATOM   1760  HB3 ARG A 124       3.635  -1.156   1.323  1.00 33.77           H  
ATOM   1761  O   ARG A 124       7.304  -0.170   1.781  1.00 33.77           O  
ATOM   1762  CG  ARG A 124       4.313  -2.972   2.225  1.00 33.77           C  
ATOM   1763  HG2 ARG A 124       5.240  -3.411   2.596  1.00 33.77           H  
ATOM   1764  HG3 ARG A 124       3.612  -2.876   3.054  1.00 33.77           H  
ATOM   1765  CD  ARG A 124       3.708  -3.883   1.147  1.00 33.77           C  
ATOM   1766  HD2 ARG A 124       4.521  -4.274   0.535  1.00 33.77           H  
ATOM   1767  HD3 ARG A 124       3.050  -3.291   0.512  1.00 33.77           H  
ATOM   1768  NE  ARG A 124       2.915  -4.979   1.742  1.00 33.77           N  
ATOM   1769  HE  ARG A 124       2.575  -4.821   2.680  1.00 33.77           H  
ATOM   1770  NH1 ARG A 124       2.976  -6.427  -0.038  1.00 33.77           N  
ATOM   1771 HH11 ARG A 124       2.675  -7.281  -0.486  1.00 33.77           H  
ATOM   1772 HH12 ARG A 124       3.595  -5.785  -0.512  1.00 33.77           H  
ATOM   1773  NH2 ARG A 124       1.754  -6.940   1.757  1.00 33.77           N  
ATOM   1774 HH21 ARG A 124       1.465  -7.789   1.293  1.00 33.77           H  
ATOM   1775 HH22 ARG A 124       1.396  -6.716   2.675  1.00 33.77           H  
ATOM   1776  CZ  ARG A 124       2.555  -6.106   1.153  1.00 33.77           C  
ATOM   1777  N   GLU A 125       7.298  -1.059   3.867  1.00 34.12           N  
ATOM   1778  H   GLU A 125       6.734  -1.274   4.676  1.00 34.12           H  
ATOM   1779  CA  GLU A 125       8.737  -1.333   3.946  1.00 34.12           C  
ATOM   1780  HA  GLU A 125       9.282  -0.399   4.081  1.00 34.12           H  
ATOM   1781  C   GLU A 125       9.153  -2.019   2.640  1.00 34.12           C  
ATOM   1782  CB  GLU A 125       9.036  -2.269   5.128  1.00 34.12           C  
ATOM   1783  HB2 GLU A 125      10.031  -2.698   5.008  1.00 34.12           H  
ATOM   1784  HB3 GLU A 125       8.325  -3.094   5.113  1.00 34.12           H  
ATOM   1785  O   GLU A 125       8.473  -2.977   2.237  1.00 34.12           O  
ATOM   1786  CG  GLU A 125       8.947  -1.573   6.496  1.00 34.12           C  
ATOM   1787  HG2 GLU A 125       7.964  -1.112   6.592  1.00 34.12           H  
ATOM   1788  HG3 GLU A 125       9.025  -2.337   7.270  1.00 34.12           H  
ATOM   1789  CD  GLU A 125      10.049  -0.525   6.724  1.00 34.12           C  
ATOM   1790  OE1 GLU A 125       9.784   0.430   7.485  1.00 34.12           O  
ATOM   1791  OE2 GLU A 125      11.132  -0.669   6.115  1.00 34.12           O  
ATOM   1792  N   PRO A 126      10.161  -1.495   1.918  1.00 34.18           N  
ATOM   1793  CA  PRO A 126      10.580  -2.113   0.677  1.00 34.18           C  
ATOM   1794  HA  PRO A 126       9.785  -2.044  -0.067  1.00 34.18           H  
ATOM   1795  C   PRO A 126      10.868  -3.578   0.995  1.00 34.18           C  
ATOM   1796  CB  PRO A 126      11.812  -1.330   0.203  1.00 34.18           C  
ATOM   1797  HB2 PRO A 126      11.500  -0.541  -0.482  1.00 34.18           H  
ATOM   1798  HB3 PRO A 126      12.550  -1.973  -0.276  1.00 34.18           H  
ATOM   1799  O   PRO A 126      11.598  -3.884   1.941  1.00 34.18           O  
ATOM   1800  CG  PRO A 126      12.356  -0.702   1.486  1.00 34.18           C  
ATOM   1801  HG2 PRO A 126      13.009  -1.416   1.988  1.00 34.18           H  
ATOM   1802  HG3 PRO A 126      12.896   0.224   1.286  1.00 34.18           H  
ATOM   1803  CD  PRO A 126      11.108  -0.476   2.337  1.00 34.18           C  
ATOM   1804  HD2 PRO A 126      11.363  -0.572   3.392  1.00 34.18           H  
ATOM   1805  HD3 PRO A 126      10.686   0.508   2.134  1.00 34.18           H  
ATOM   1806  N   SER A 127      10.291  -4.502   0.220  1.00 33.37           N  
ATOM   1807  H   SER A 127       9.715  -4.205  -0.555  1.00 33.37           H  
ATOM   1808  CA  SER A 127      10.904  -5.823   0.143  1.00 33.37           C  
ATOM   1809  HA  SER A 127      10.804  -6.321   1.108  1.00 33.37           H  
ATOM   1810  C   SER A 127      12.382  -5.579  -0.140  1.00 33.37           C  
ATOM   1811  CB  SER A 127      10.255  -6.691  -0.942  1.00 33.37           C  
ATOM   1812  HB2 SER A 127       9.258  -6.977  -0.607  1.00 33.37           H  
ATOM   1813  HB3 SER A 127      10.843  -7.597  -1.089  1.00 33.37           H  
ATOM   1814  O   SER A 127      12.704  -4.680  -0.920  1.00 33.37           O  
ATOM   1815  OG  SER A 127      10.133  -5.999  -2.170  1.00 33.37           O  
ATOM   1816  HG  SER A 127      10.991  -5.955  -2.598  1.00 33.37           H  
ATOM   1817  N   SER A 128      13.265  -6.337   0.505  1.00 35.77           N  
ATOM   1818  H   SER A 128      12.909  -7.068   1.105  1.00 35.77           H  
ATOM   1819  CA  SER A 128      14.733  -6.198   0.501  1.00 35.77           C  
ATOM   1820  HA  SER A 128      14.982  -5.234   0.945  1.00 35.77           H  
ATOM   1821  C   SER A 128      15.407  -6.223  -0.886  1.00 35.77           C  
ATOM   1822  CB  SER A 128      15.305  -7.300   1.404  1.00 35.77           C  
ATOM   1823  HB2 SER A 128      15.078  -7.048   2.439  1.00 35.77           H  
ATOM   1824  HB3 SER A 128      16.389  -7.358   1.302  1.00 35.77           H  
ATOM   1825  O   SER A 128      16.622  -6.338  -0.989  1.00 35.77           O  
ATOM   1826  OG  SER A 128      14.714  -8.557   1.104  1.00 35.77           O  
ATOM   1827  HG  SER A 128      15.164  -8.931   0.343  1.00 35.77           H  
ATOM   1828  N   GLU A 129      14.626  -6.122  -1.951  1.00 40.89           N  
ATOM   1829  H   GLU A 129      13.650  -5.939  -1.765  1.00 40.89           H  
ATOM   1830  CA  GLU A 129      14.990  -6.162  -3.353  1.00 40.89           C  
ATOM   1831  HA  GLU A 129      16.044  -6.425  -3.449  1.00 40.89           H  
ATOM   1832  C   GLU A 129      14.803  -4.819  -4.073  1.00 40.89           C  
ATOM   1833  CB  GLU A 129      14.152  -7.252  -4.038  1.00 40.89           C  
ATOM   1834  HB2 GLU A 129      14.378  -7.265  -5.105  1.00 40.89           H  
ATOM   1835  HB3 GLU A 129      13.095  -7.019  -3.910  1.00 40.89           H  
ATOM   1836  O   GLU A 129      15.021  -4.795  -5.272  1.00 40.89           O  
ATOM   1837  CG  GLU A 129      14.447  -8.650  -3.480  1.00 40.89           C  
ATOM   1838  HG2 GLU A 129      14.179  -8.691  -2.425  1.00 40.89           H  
ATOM   1839  HG3 GLU A 129      15.516  -8.845  -3.566  1.00 40.89           H  
ATOM   1840  CD  GLU A 129      13.653  -9.720  -4.233  1.00 40.89           C  
ATOM   1841  OE1 GLU A 129      14.292 -10.683  -4.714  1.00 40.89           O  
ATOM   1842  OE2 GLU A 129      12.410  -9.576  -4.295  1.00 40.89           O  
ATOM   1843  N   MET A 130      14.407  -3.715  -3.418  1.00 38.13           N  
ATOM   1844  H   MET A 130      14.194  -3.778  -2.433  1.00 38.13           H  
ATOM   1845  CA  MET A 130      14.295  -2.402  -4.080  1.00 38.13           C  
ATOM   1846  HA  MET A 130      14.787  -2.473  -5.051  1.00 38.13           H  
ATOM   1847  C   MET A 130      14.991  -1.307  -3.250  1.00 38.13           C  
ATOM   1848  CB  MET A 130      12.814  -2.105  -4.372  1.00 38.13           C  
ATOM   1849  HB2 MET A 130      12.313  -1.775  -3.462  1.00 38.13           H  
ATOM   1850  HB3 MET A 130      12.343  -3.034  -4.693  1.00 38.13           H  
ATOM   1851  O   MET A 130      14.596  -1.081  -2.103  1.00 38.13           O  
ATOM   1852  CG  MET A 130      12.585  -1.079  -5.490  1.00 38.13           C  
ATOM   1853  HG2 MET A 130      13.242  -1.302  -6.332  1.00 38.13           H  
ATOM   1854  HG3 MET A 130      12.829  -0.087  -5.111  1.00 38.13           H  
ATOM   1855  SD  MET A 130      10.866  -1.106  -6.088  1.00 38.13           S  
ATOM   1856  CE  MET A 130      10.780   0.463  -6.984  1.00 38.13           C  
ATOM   1857  HE1 MET A 130       9.778   0.596  -7.392  1.00 38.13           H  
ATOM   1858  HE2 MET A 130      11.509   0.468  -7.795  1.00 38.13           H  
ATOM   1859  HE3 MET A 130      10.987   1.279  -6.292  1.00 38.13           H  
ATOM   1860  N   PRO A 131      16.039  -0.633  -3.769  1.00 35.42           N  
ATOM   1861  CA  PRO A 131      16.698   0.462  -3.079  1.00 35.42           C  
ATOM   1862  HA  PRO A 131      17.013   0.137  -2.088  1.00 35.42           H  
ATOM   1863  C   PRO A 131      15.719   1.619  -2.937  1.00 35.42           C  
ATOM   1864  CB  PRO A 131      17.932   0.831  -3.912  1.00 35.42           C  
ATOM   1865  HB2 PRO A 131      18.172   1.892  -3.853  1.00 35.42           H  
ATOM   1866  HB3 PRO A 131      18.782   0.228  -3.592  1.00 35.42           H  
ATOM   1867  O   PRO A 131      14.804   1.794  -3.742  1.00 35.42           O  
ATOM   1868  CG  PRO A 131      17.519   0.421  -5.321  1.00 35.42           C  
ATOM   1869  HG2 PRO A 131      18.382   0.199  -5.948  1.00 35.42           H  
ATOM   1870  HG3 PRO A 131      16.905   1.201  -5.770  1.00 35.42           H  
ATOM   1871  CD  PRO A 131      16.667  -0.813  -5.057  1.00 35.42           C  
ATOM   1872  HD2 PRO A 131      15.951  -0.960  -5.865  1.00 35.42           H  
ATOM   1873  HD3 PRO A 131      17.347  -1.657  -4.939  1.00 35.42           H  
ATOM   1874  N   ASP A 132      15.923   2.393  -1.880  1.00 37.37           N  
ATOM   1875  H   ASP A 132      16.711   2.181  -1.286  1.00 37.37           H  
ATOM   1876  CA  ASP A 132      15.078   3.503  -1.471  1.00 37.37           C  
ATOM   1877  HA  ASP A 132      14.060   3.127  -1.375  1.00 37.37           H  
ATOM   1878  C   ASP A 132      15.071   4.629  -2.522  1.00 37.37           C  
ATOM   1879  CB  ASP A 132      15.568   3.957  -0.080  1.00 37.37           C  
ATOM   1880  HB2 ASP A 132      16.449   4.592  -0.169  1.00 37.37           H  
ATOM   1881  HB3 ASP A 132      15.855   3.076   0.493  1.00 37.37           H  
ATOM   1882  O   ASP A 132      15.768   5.633  -2.399  1.00 37.37           O  
ATOM   1883  CG  ASP A 132      14.487   4.673   0.719  1.00 37.37           C  
ATOM   1884  OD1 ASP A 132      13.411   4.958   0.160  1.00 37.37           O  
ATOM   1885  OD2 ASP A 132      14.615   4.782   1.959  1.00 37.37           O  
ATOM   1886  N   LEU A 133      14.278   4.464  -3.582  1.00 35.81           N  
ATOM   1887  H   LEU A 133      13.883   3.543  -3.707  1.00 35.81           H  
ATOM   1888  CA  LEU A 133      14.093   5.448  -4.655  1.00 35.81           C  
ATOM   1889  HA  LEU A 133      15.075   5.754  -5.013  1.00 35.81           H  
ATOM   1890  C   LEU A 133      13.404   6.742  -4.170  1.00 35.81           C  
ATOM   1891  CB  LEU A 133      13.321   4.770  -5.810  1.00 35.81           C  
ATOM   1892  HB2 LEU A 133      12.836   5.529  -6.424  1.00 35.81           H  
ATOM   1893  HB3 LEU A 133      12.533   4.147  -5.386  1.00 35.81           H  
ATOM   1894  O   LEU A 133      13.201   7.658  -4.961  1.00 35.81           O  
ATOM   1895  CG  LEU A 133      14.219   3.914  -6.723  1.00 35.81           C  
ATOM   1896  HG  LEU A 133      14.924   3.343  -6.121  1.00 35.81           H  
ATOM   1897  CD1 LEU A 133      13.389   2.934  -7.548  1.00 35.81           C  
ATOM   1898 HD11 LEU A 133      12.634   3.465  -8.127  1.00 35.81           H  
ATOM   1899 HD12 LEU A 133      12.913   2.227  -6.869  1.00 35.81           H  
ATOM   1900 HD13 LEU A 133      14.036   2.375  -8.224  1.00 35.81           H  
ATOM   1901  CD2 LEU A 133      14.993   4.786  -7.703  1.00 35.81           C  
ATOM   1902 HD21 LEU A 133      15.583   4.130  -8.342  1.00 35.81           H  
ATOM   1903 HD22 LEU A 133      15.662   5.460  -7.167  1.00 35.81           H  
ATOM   1904 HD23 LEU A 133      14.308   5.365  -8.322  1.00 35.81           H  
ATOM   1905  N   VAL A 134      13.044   6.833  -2.883  1.00 34.11           N  
ATOM   1906  H   VAL A 134      13.292   6.063  -2.279  1.00 34.11           H  
ATOM   1907  CA  VAL A 134      12.186   7.886  -2.311  1.00 34.11           C  
ATOM   1908  HA  VAL A 134      11.894   8.561  -3.115  1.00 34.11           H  
ATOM   1909  C   VAL A 134      12.921   8.777  -1.291  1.00 34.11           C  
ATOM   1910  CB  VAL A 134      10.881   7.250  -1.773  1.00 34.11           C  
ATOM   1911  HB  VAL A 134      11.125   6.558  -0.967  1.00 34.11           H  
ATOM   1912  O   VAL A 134      12.343   9.736  -0.786  1.00 34.11           O  
ATOM   1913  CG1 VAL A 134       9.852   8.262  -1.247  1.00 34.11           C  
ATOM   1914 HG11 VAL A 134       8.900   7.768  -1.052  1.00 34.11           H  
ATOM   1915 HG12 VAL A 134      10.193   8.686  -0.302  1.00 34.11           H  
ATOM   1916 HG13 VAL A 134       9.704   9.060  -1.974  1.00 34.11           H  
ATOM   1917  CG2 VAL A 134      10.166   6.463  -2.888  1.00 34.11           C  
ATOM   1918 HG21 VAL A 134       9.226   6.053  -2.517  1.00 34.11           H  
ATOM   1919 HG22 VAL A 134       9.964   7.117  -3.736  1.00 34.11           H  
ATOM   1920 HG23 VAL A 134      10.780   5.626  -3.220  1.00 34.11           H  
ATOM   1921  N   SER A 135      14.216   8.562  -1.036  1.00 27.58           N  
ATOM   1922  H   SER A 135      14.669   7.775  -1.478  1.00 27.58           H  
ATOM   1923  CA  SER A 135      15.011   9.435  -0.152  1.00 27.58           C  
ATOM   1924  HA  SER A 135      14.336  10.061   0.432  1.00 27.58           H  
ATOM   1925  C   SER A 135      15.894  10.419  -0.931  1.00 27.58           C  
ATOM   1926  CB  SER A 135      15.790   8.616   0.884  1.00 27.58           C  
ATOM   1927  HB2 SER A 135      16.296   7.779   0.402  1.00 27.58           H  
ATOM   1928  HB3 SER A 135      16.537   9.253   1.359  1.00 27.58           H  
ATOM   1929  O   SER A 135      17.116  10.392  -0.825  1.00 27.58           O  
ATOM   1930  OG  SER A 135      14.911   8.153   1.895  1.00 27.58           O  
ATOM   1931  HG  SER A 135      14.775   7.211   1.773  1.00 27.58           H  
ATOM   1932  N   LEU A 136      15.284  11.325  -1.706  1.00 27.37           N  
ATOM   1933  H   LEU A 136      14.276  11.294  -1.757  1.00 27.37           H  
ATOM   1934  CA  LEU A 136      15.962  12.540  -2.178  1.00 27.37           C  
ATOM   1935  HA  LEU A 136      17.026  12.445  -1.961  1.00 27.37           H  
ATOM   1936  C   LEU A 136      15.432  13.762  -1.406  1.00 27.37           C  
ATOM   1937  CB  LEU A 136      15.822  12.715  -3.703  1.00 27.37           C  
ATOM   1938  HB2 LEU A 136      14.777  12.564  -3.973  1.00 27.37           H  
ATOM   1939  HB3 LEU A 136      16.085  13.740  -3.963  1.00 27.37           H  
ATOM   1940  O   LEU A 136      14.215  13.946  -1.322  1.00 27.37           O  
ATOM   1941  CG  LEU A 136      16.704  11.767  -4.542  1.00 27.37           C  
ATOM   1942  HG  LEU A 136      16.500  10.734  -4.260  1.00 27.37           H  
ATOM   1943  CD1 LEU A 136      16.371  11.941  -6.025  1.00 27.37           C  
ATOM   1944 HD11 LEU A 136      16.965  11.245  -6.618  1.00 27.37           H  
ATOM   1945 HD12 LEU A 136      15.317  11.718  -6.191  1.00 27.37           H  
ATOM   1946 HD13 LEU A 136      16.579  12.962  -6.346  1.00 27.37           H  
ATOM   1947  CD2 LEU A 136      18.202  12.048  -4.372  1.00 27.37           C  
ATOM   1948 HD21 LEU A 136      18.421  13.094  -4.585  1.00 27.37           H  
ATOM   1949 HD22 LEU A 136      18.772  11.416  -5.054  1.00 27.37           H  
ATOM   1950 HD23 LEU A 136      18.519  11.800  -3.359  1.00 27.37           H  
ATOM   1951  N   PRO A 137      16.303  14.634  -0.862  1.00 25.40           N  
ATOM   1952  CA  PRO A 137      15.896  15.875  -0.214  1.00 25.40           C  
ATOM   1953  HA  PRO A 137      15.045  15.695   0.443  1.00 25.40           H  
ATOM   1954  C   PRO A 137      15.483  16.893  -1.287  1.00 25.40           C  
ATOM   1955  CB  PRO A 137      17.102  16.297   0.633  1.00 25.40           C  
ATOM   1956  HB2 PRO A 137      17.062  15.784   1.593  1.00 25.40           H  
ATOM   1957  HB3 PRO A 137      17.152  17.375   0.785  1.00 25.40           H  
ATOM   1958  O   PRO A 137      16.235  17.786  -1.665  1.00 25.40           O  
ATOM   1959  CG  PRO A 137      18.292  15.772  -0.169  1.00 25.40           C  
ATOM   1960  HG2 PRO A 137      19.145  15.552   0.473  1.00 25.40           H  
ATOM   1961  HG3 PRO A 137      18.571  16.499  -0.932  1.00 25.40           H  
ATOM   1962  CD  PRO A 137      17.754  14.511  -0.843  1.00 25.40           C  
ATOM   1963  HD2 PRO A 137      18.035  13.636  -0.255  1.00 25.40           H  
ATOM   1964  HD3 PRO A 137      18.156  14.426  -1.852  1.00 25.40           H  
ATOM   1965  N   GLY A 138      14.273  16.743  -1.814  1.00 26.93           N  
ATOM   1966  H   GLY A 138      13.763  15.903  -1.580  1.00 26.93           H  
ATOM   1967  CA  GLY A 138      13.694  17.631  -2.813  1.00 26.93           C  
ATOM   1968  HA2 GLY A 138      14.039  17.338  -3.804  1.00 26.93           H  
ATOM   1969  HA3 GLY A 138      13.999  18.659  -2.621  1.00 26.93           H  
ATOM   1970  C   GLY A 138      12.179  17.517  -2.772  1.00 26.93           C  
ATOM   1971  O   GLY A 138      11.638  16.424  -2.879  1.00 26.93           O  
ATOM   1972  N   ARG A 139      11.493  18.645  -2.562  1.00 25.71           N  
ATOM   1973  H   ARG A 139      12.033  19.497  -2.508  1.00 25.71           H  
ATOM   1974  CA  ARG A 139      10.028  18.739  -2.451  1.00 25.71           C  
ATOM   1975  HA  ARG A 139       9.705  18.336  -1.491  1.00 25.71           H  
ATOM   1976  C   ARG A 139       9.329  17.932  -3.552  1.00 25.71           C  
ATOM   1977  CB  ARG A 139       9.598  20.211  -2.576  1.00 25.71           C  
ATOM   1978  HB2 ARG A 139       8.518  20.246  -2.717  1.00 25.71           H  
ATOM   1979  HB3 ARG A 139      10.063  20.642  -3.463  1.00 25.71           H  
ATOM   1980  O   ARG A 139       9.360  18.331  -4.714  1.00 25.71           O  
ATOM   1981  CG  ARG A 139       9.942  21.063  -1.352  1.00 25.71           C  
ATOM   1982  HG2 ARG A 139       9.392  20.699  -0.485  1.00 25.71           H  
ATOM   1983  HG3 ARG A 139      11.011  20.992  -1.151  1.00 25.71           H  
ATOM   1984  CD  ARG A 139       9.578  22.528  -1.619  1.00 25.71           C  
ATOM   1985  HD2 ARG A 139      10.053  22.849  -2.546  1.00 25.71           H  
ATOM   1986  HD3 ARG A 139       8.498  22.596  -1.744  1.00 25.71           H  
ATOM   1987  NE  ARG A 139      10.048  23.393  -0.520  1.00 25.71           N  
ATOM   1988  HE  ARG A 139      10.968  23.187  -0.156  1.00 25.71           H  
ATOM   1989  NH1 ARG A 139       8.196  24.745  -0.315  1.00 25.71           N  
ATOM   1990 HH11 ARG A 139       7.747  24.236  -1.063  1.00 25.71           H  
ATOM   1991 HH12 ARG A 139       7.699  25.481   0.165  1.00 25.71           H  
ATOM   1992  NH2 ARG A 139       9.944  25.048   1.035  1.00 25.71           N  
ATOM   1993 HH21 ARG A 139      10.861  24.789   1.372  1.00 25.71           H  
ATOM   1994 HH22 ARG A 139       9.435  25.793   1.488  1.00 25.71           H  
ATOM   1995  CZ  ARG A 139       9.394  24.387   0.056  1.00 25.71           C  
ATOM   1996  N   VAL A 140       8.634  16.863  -3.167  1.00 29.28           N  
ATOM   1997  H   VAL A 140       8.734  16.534  -2.217  1.00 29.28           H  
ATOM   1998  CA  VAL A 140       7.602  16.244  -4.002  1.00 29.28           C  
ATOM   1999  HA  VAL A 140       8.007  16.059  -4.996  1.00 29.28           H  
ATOM   2000  C   VAL A 140       6.468  17.262  -4.100  1.00 29.28           C  
ATOM   2001  CB  VAL A 140       7.131  14.897  -3.414  1.00 29.28           C  
ATOM   2002  HB  VAL A 140       6.724  15.058  -2.416  1.00 29.28           H  
ATOM   2003  O   VAL A 140       5.837  17.600  -3.101  1.00 29.28           O  
ATOM   2004  CG1 VAL A 140       6.050  14.248  -4.289  1.00 29.28           C  
ATOM   2005 HG11 VAL A 140       5.756  13.291  -3.859  1.00 29.28           H  
ATOM   2006 HG12 VAL A 140       6.427  14.083  -5.299  1.00 29.28           H  
ATOM   2007 HG13 VAL A 140       5.166  14.884  -4.331  1.00 29.28           H  
ATOM   2008  CG2 VAL A 140       8.304  13.912  -3.307  1.00 29.28           C  
ATOM   2009 HG21 VAL A 140       8.748  13.743  -4.288  1.00 29.28           H  
ATOM   2010 HG22 VAL A 140       9.070  14.295  -2.633  1.00 29.28           H  
ATOM   2011 HG23 VAL A 140       7.952  12.960  -2.909  1.00 29.28           H  
ATOM   2012  N   LEU A 141       6.271  17.836  -5.288  1.00 25.89           N  
ATOM   2013  H   LEU A 141       6.858  17.555  -6.060  1.00 25.89           H  
ATOM   2014  CA  LEU A 141       5.133  18.717  -5.537  1.00 25.89           C  
ATOM   2015  HA  LEU A 141       5.165  19.518  -4.799  1.00 25.89           H  
ATOM   2016  C   LEU A 141       3.840  17.901  -5.351  1.00 25.89           C  
ATOM   2017  CB  LEU A 141       5.213  19.319  -6.952  1.00 25.89           C  
ATOM   2018  HB2 LEU A 141       5.362  18.504  -7.661  1.00 25.89           H  
ATOM   2019  HB3 LEU A 141       4.256  19.785  -7.185  1.00 25.89           H  
ATOM   2020  O   LEU A 141       3.711  16.846  -5.981  1.00 25.89           O  
ATOM   2021  CG  LEU A 141       6.325  20.367  -7.145  1.00 25.89           C  
ATOM   2022  HG  LEU A 141       7.280  19.957  -6.813  1.00 25.89           H  
ATOM   2023  CD1 LEU A 141       6.442  20.720  -8.629  1.00 25.89           C  
ATOM   2024 HD11 LEU A 141       5.502  21.137  -8.990  1.00 25.89           H  
ATOM   2025 HD12 LEU A 141       6.686  19.822  -9.197  1.00 25.89           H  
ATOM   2026 HD13 LEU A 141       7.242  21.446  -8.771  1.00 25.89           H  
ATOM   2027  CD2 LEU A 141       6.038  21.660  -6.375  1.00 25.89           C  
ATOM   2028 HD21 LEU A 141       5.069  22.065  -6.667  1.00 25.89           H  
ATOM   2029 HD22 LEU A 141       6.816  22.393  -6.590  1.00 25.89           H  
ATOM   2030 HD23 LEU A 141       6.041  21.464  -5.303  1.00 25.89           H  
ATOM   2031  N   PRO A 142       2.884  18.364  -4.526  1.00 26.49           N  
ATOM   2032  CA  PRO A 142       1.619  17.669  -4.339  1.00 26.49           C  
ATOM   2033  HA  PRO A 142       1.798  16.641  -4.025  1.00 26.49           H  
ATOM   2034  C   PRO A 142       0.864  17.677  -5.675  1.00 26.49           C  
ATOM   2035  CB  PRO A 142       0.900  18.422  -3.212  1.00 26.49           C  
ATOM   2036  HB2 PRO A 142       1.173  17.979  -2.254  1.00 26.49           H  
ATOM   2037  HB3 PRO A 142      -0.183  18.412  -3.335  1.00 26.49           H  
ATOM   2038  O   PRO A 142       0.666  18.734  -6.276  1.00 26.49           O  
ATOM   2039  CG  PRO A 142       1.470  19.838  -3.293  1.00 26.49           C  
ATOM   2040  HG2 PRO A 142       1.460  20.333  -2.321  1.00 26.49           H  
ATOM   2041  HG3 PRO A 142       0.902  20.417  -4.021  1.00 26.49           H  
ATOM   2042  CD  PRO A 142       2.892  19.627  -3.805  1.00 26.49           C  
ATOM   2043  HD2 PRO A 142       3.576  19.551  -2.960  1.00 26.49           H  
ATOM   2044  HD3 PRO A 142       3.177  20.456  -4.454  1.00 26.49           H  
ATOM   2045  N   GLY A 143       0.502  16.494  -6.181  1.00 27.34           N  
ATOM   2046  H   GLY A 143       0.675  15.674  -5.616  1.00 27.34           H  
ATOM   2047  CA  GLY A 143      -0.304  16.354  -7.402  1.00 27.34           C  
ATOM   2048  HA2 GLY A 143      -0.353  17.307  -7.929  1.00 27.34           H  
ATOM   2049  HA3 GLY A 143      -1.321  16.098  -7.103  1.00 27.34           H  
ATOM   2050  C   GLY A 143       0.145  15.302  -8.420  1.00 27.34           C  
ATOM   2051  O   GLY A 143      -0.446  15.233  -9.496  1.00 27.34           O  
ATOM   2052  N   ARG A 144       1.164  14.483  -8.137  1.00 30.73           N  
ATOM   2053  H   ARG A 144       1.671  14.625  -7.275  1.00 30.73           H  
ATOM   2054  CA  ARG A 144       1.508  13.321  -8.974  1.00 30.73           C  
ATOM   2055  HA  ARG A 144       0.630  13.005  -9.539  1.00 30.73           H  
ATOM   2056  C   ARG A 144       1.894  12.124  -8.110  1.00 30.73           C  
ATOM   2057  CB  ARG A 144       2.619  13.675  -9.986  1.00 30.73           C  
ATOM   2058  HB2 ARG A 144       2.979  12.747 -10.430  1.00 30.73           H  
ATOM   2059  HB3 ARG A 144       3.452  14.148  -9.467  1.00 30.73           H  
ATOM   2060  O   ARG A 144       3.072  11.922  -7.833  1.00 30.73           O  
ATOM   2061  CG  ARG A 144       2.130  14.585 -11.124  1.00 30.73           C  
ATOM   2062  HG2 ARG A 144       1.239  14.145 -11.572  1.00 30.73           H  
ATOM   2063  HG3 ARG A 144       1.882  15.568 -10.725  1.00 30.73           H  
ATOM   2064  CD  ARG A 144       3.205  14.742 -12.204  1.00 30.73           C  
ATOM   2065  HD2 ARG A 144       4.077  15.228 -11.767  1.00 30.73           H  
ATOM   2066  HD3 ARG A 144       3.490  13.747 -12.545  1.00 30.73           H  
ATOM   2067  NE  ARG A 144       2.705  15.534 -13.348  1.00 30.73           N  
ATOM   2068  HE  ARG A 144       1.791  15.946 -13.224  1.00 30.73           H  
ATOM   2069  NH1 ARG A 144       4.394  15.006 -14.806  1.00 30.73           N  
ATOM   2070 HH11 ARG A 144       4.804  14.967 -15.728  1.00 30.73           H  
ATOM   2071 HH12 ARG A 144       4.834  14.463 -14.078  1.00 30.73           H  
ATOM   2072  NH2 ARG A 144       2.689  16.247 -15.519  1.00 30.73           N  
ATOM   2073 HH21 ARG A 144       1.689  16.380 -15.461  1.00 30.73           H  
ATOM   2074 HH22 ARG A 144       3.109  16.134 -16.431  1.00 30.73           H  
ATOM   2075  CZ  ARG A 144       3.264  15.599 -14.545  1.00 30.73           C  
ATOM   2076  N   GLN A 145       0.915  11.302  -7.730  1.00 31.49           N  
ATOM   2077  H   GLN A 145      -0.043  11.550  -7.933  1.00 31.49           H  
ATOM   2078  CA  GLN A 145       1.199   9.888  -7.491  1.00 31.49           C  
ATOM   2079  HA  GLN A 145       2.000   9.793  -6.758  1.00 31.49           H  
ATOM   2080  C   GLN A 145       1.689   9.326  -8.833  1.00 31.49           C  
ATOM   2081  CB  GLN A 145      -0.054   9.119  -6.993  1.00 31.49           C  
ATOM   2082  HB2 GLN A 145      -0.955   9.716  -7.132  1.00 31.49           H  
ATOM   2083  HB3 GLN A 145      -0.180   8.237  -7.620  1.00 31.49           H  
ATOM   2084  O   GLN A 145       0.899   9.159  -9.761  1.00 31.49           O  
ATOM   2085  CG  GLN A 145       0.041   8.586  -5.547  1.00 31.49           C  
ATOM   2086  HG2 GLN A 145      -0.513   7.649  -5.495  1.00 31.49           H  
ATOM   2087  HG3 GLN A 145       1.078   8.356  -5.304  1.00 31.49           H  
ATOM   2088  CD  GLN A 145      -0.551   9.499  -4.473  1.00 31.49           C  
ATOM   2089  NE2 GLN A 145      -0.137   9.358  -3.231  1.00 31.49           N  
ATOM   2090 HE21 GLN A 145       0.548   8.660  -2.978  1.00 31.49           H  
ATOM   2091 HE22 GLN A 145      -0.586   9.939  -2.538  1.00 31.49           H  
ATOM   2092  OE1 GLN A 145      -1.405  10.329  -4.722  1.00 31.49           O  
ATOM   2093  N   GLN A 146       2.992   9.065  -8.968  1.00 35.70           N  
ATOM   2094  H   GLN A 146       3.615   9.296  -8.207  1.00 35.70           H  
ATOM   2095  CA  GLN A 146       3.408   8.017  -9.891  1.00 35.70           C  
ATOM   2096  HA  GLN A 146       2.964   8.188 -10.872  1.00 35.70           H  
ATOM   2097  C   GLN A 146       2.823   6.734  -9.325  1.00 35.70           C  
ATOM   2098  CB  GLN A 146       4.932   7.924 -10.051  1.00 35.70           C  
ATOM   2099  HB2 GLN A 146       5.211   6.878 -10.181  1.00 35.70           H  
ATOM   2100  HB3 GLN A 146       5.431   8.302  -9.159  1.00 35.70           H  
ATOM   2101  O   GLN A 146       3.261   6.222  -8.295  1.00 35.70           O  
ATOM   2102  CG  GLN A 146       5.404   8.693 -11.292  1.00 35.70           C  
ATOM   2103  HG2 GLN A 146       5.125   9.741 -11.183  1.00 35.70           H  
ATOM   2104  HG3 GLN A 146       4.912   8.294 -12.179  1.00 35.70           H  
ATOM   2105  CD  GLN A 146       6.912   8.603 -11.503  1.00 35.70           C  
ATOM   2106  NE2 GLN A 146       7.500   9.520 -12.238  1.00 35.70           N  
ATOM   2107 HE21 GLN A 146       8.494   9.385 -12.351  1.00 35.70           H  
ATOM   2108 HE22 GLN A 146       6.962  10.228 -12.718  1.00 35.70           H  
ATOM   2109  OE1 GLN A 146       7.603   7.728 -11.020  1.00 35.70           O  
ATOM   2110  N   LEU A 147       1.760   6.285  -9.974  1.00 29.77           N  
ATOM   2111  H   LEU A 147       1.399   6.829 -10.745  1.00 29.77           H  
ATOM   2112  CA  LEU A 147       1.229   4.959  -9.798  1.00 29.77           C  
ATOM   2113  HA  LEU A 147       1.053   4.786  -8.737  1.00 29.77           H  
ATOM   2114  C   LEU A 147       2.301   3.970 -10.246  1.00 29.77           C  
ATOM   2115  CB  LEU A 147      -0.099   4.869 -10.579  1.00 29.77           C  
ATOM   2116  HB2 LEU A 147      -0.259   3.854 -10.945  1.00 29.77           H  
ATOM   2117  HB3 LEU A 147      -0.071   5.526 -11.448  1.00 29.77           H  
ATOM   2118  O   LEU A 147       2.418   3.629 -11.414  1.00 29.77           O  
ATOM   2119  CG  LEU A 147      -1.249   5.258  -9.647  1.00 29.77           C  
ATOM   2120  HG  LEU A 147      -0.929   6.090  -9.020  1.00 29.77           H  
ATOM   2121  CD1 LEU A 147      -2.499   5.711 -10.401  1.00 29.77           C  
ATOM   2122 HD11 LEU A 147      -2.883   4.890 -11.005  1.00 29.77           H  
ATOM   2123 HD12 LEU A 147      -2.244   6.537 -11.065  1.00 29.77           H  
ATOM   2124 HD13 LEU A 147      -3.264   6.051  -9.703  1.00 29.77           H  
ATOM   2125  CD2 LEU A 147      -1.526   4.048  -8.755  1.00 29.77           C  
ATOM   2126 HD21 LEU A 147      -2.275   3.404  -9.215  1.00 29.77           H  
ATOM   2127 HD22 LEU A 147      -1.809   4.391  -7.760  1.00 29.77           H  
ATOM   2128 HD23 LEU A 147      -0.634   3.438  -8.613  1.00 29.77           H  
ATOM   2129  N   LEU A 148       3.108   3.521  -9.288  1.00 31.06           N  
ATOM   2130  H   LEU A 148       3.076   4.006  -8.403  1.00 31.06           H  
ATOM   2131  CA  LEU A 148       3.616   2.157  -9.284  1.00 31.06           C  
ATOM   2132  HA  LEU A 148       3.974   1.879 -10.276  1.00 31.06           H  
ATOM   2133  C   LEU A 148       2.424   1.253  -8.950  1.00 31.06           C  
ATOM   2134  CB  LEU A 148       4.761   2.034  -8.258  1.00 31.06           C  
ATOM   2135  HB2 LEU A 148       4.439   2.514  -7.334  1.00 31.06           H  
ATOM   2136  HB3 LEU A 148       4.930   0.982  -8.030  1.00 31.06           H  
ATOM   2137  O   LEU A 148       2.371   0.662  -7.873  1.00 31.06           O  
ATOM   2138  CG  LEU A 148       6.095   2.645  -8.717  1.00 31.06           C  
ATOM   2139  HG  LEU A 148       5.913   3.562  -9.277  1.00 31.06           H  
ATOM   2140  CD1 LEU A 148       6.953   2.986  -7.497  1.00 31.06           C  
ATOM   2141 HD11 LEU A 148       7.123   2.093  -6.897  1.00 31.06           H  
ATOM   2142 HD12 LEU A 148       6.446   3.740  -6.894  1.00 31.06           H  
ATOM   2143 HD13 LEU A 148       7.910   3.391  -7.825  1.00 31.06           H  
ATOM   2144  CD2 LEU A 148       6.884   1.663  -9.587  1.00 31.06           C  
ATOM   2145 HD21 LEU A 148       6.295   1.390 -10.462  1.00 31.06           H  
ATOM   2146 HD22 LEU A 148       7.808   2.131  -9.924  1.00 31.06           H  
ATOM   2147 HD23 LEU A 148       7.121   0.763  -9.019  1.00 31.06           H  
ATOM   2148  N   ASP A 149       1.414   1.215  -9.819  1.00 31.07           N  
ATOM   2149  H   ASP A 149       1.527   1.676 -10.711  1.00 31.07           H  
ATOM   2150  CA  ASP A 149       0.515   0.077  -9.804  1.00 31.07           C  
ATOM   2151  HA  ASP A 149       0.464  -0.299  -8.782  1.00 31.07           H  
ATOM   2152  C   ASP A 149       1.161  -1.047 -10.626  1.00 31.07           C  
ATOM   2153  CB  ASP A 149      -0.944   0.455 -10.125  1.00 31.07           C  
ATOM   2154  HB2 ASP A 149      -1.581  -0.294  -9.654  1.00 31.07           H  
ATOM   2155  HB3 ASP A 149      -1.175   1.411  -9.654  1.00 31.07           H  
ATOM   2156  O   ASP A 149       2.078  -0.847 -11.425  1.00 31.07           O  
ATOM   2157  CG  ASP A 149      -1.325   0.509 -11.594  1.00 31.07           C  
ATOM   2158  OD1 ASP A 149      -0.481   0.126 -12.420  1.00 31.07           O  
ATOM   2159  OD2 ASP A 149      -2.484   0.846 -11.879  1.00 31.07           O  
ATOM   2160  N   ARG A 150       0.729  -2.274 -10.367  1.00 32.44           N  
ATOM   2161  H   ARG A 150      -0.064  -2.359  -9.747  1.00 32.44           H  
ATOM   2162  CA  ARG A 150       1.154  -3.443 -11.137  1.00 32.44           C  
ATOM   2163  HA  ARG A 150       2.184  -3.300 -11.462  1.00 32.44           H  
ATOM   2164  C   ARG A 150       0.354  -3.594 -12.441  1.00 32.44           C  
ATOM   2165  CB  ARG A 150       1.075  -4.695 -10.250  1.00 32.44           C  
ATOM   2166  HB2 ARG A 150       1.189  -5.581 -10.876  1.00 32.44           H  
ATOM   2167  HB3 ARG A 150       0.093  -4.742  -9.779  1.00 32.44           H  
ATOM   2168  O   ARG A 150       0.369  -4.684 -13.004  1.00 32.44           O  
ATOM   2169  CG  ARG A 150       2.175  -4.754  -9.184  1.00 32.44           C  
ATOM   2170  HG2 ARG A 150       3.148  -4.738  -9.674  1.00 32.44           H  
ATOM   2171  HG3 ARG A 150       2.092  -3.903  -8.508  1.00 32.44           H  
ATOM   2172  CD  ARG A 150       2.010  -6.062  -8.401  1.00 32.44           C  
ATOM   2173  HD2 ARG A 150       1.943  -6.877  -9.122  1.00 32.44           H  
ATOM   2174  HD3 ARG A 150       1.077  -6.019  -7.838  1.00 32.44           H  
ATOM   2175  NE  ARG A 150       3.135  -6.306  -7.479  1.00 32.44           N  
ATOM   2176  HE  ARG A 150       3.661  -5.493  -7.191  1.00 32.44           H  
ATOM   2177  NH1 ARG A 150       2.943  -8.593  -7.394  1.00 32.44           N  
ATOM   2178 HH11 ARG A 150       3.296  -9.493  -7.103  1.00 32.44           H  
ATOM   2179 HH12 ARG A 150       2.148  -8.528  -8.014  1.00 32.44           H  
ATOM   2180  NH2 ARG A 150       4.603  -7.588  -6.293  1.00 32.44           N  
ATOM   2181 HH21 ARG A 150       5.151  -6.764  -6.092  1.00 32.44           H  
ATOM   2182 HH22 ARG A 150       4.973  -8.496  -6.054  1.00 32.44           H  
ATOM   2183  CZ  ARG A 150       3.551  -7.488  -7.058  1.00 32.44           C  
ATOM   2184  N   SER A 151      -0.368  -2.569 -12.902  1.00 35.11           N  
ATOM   2185  H   SER A 151      -0.249  -1.648 -12.506  1.00 35.11           H  
ATOM   2186  CA  SER A 151      -1.249  -2.666 -14.076  1.00 35.11           C  
ATOM   2187  HA  SER A 151      -1.790  -3.611 -14.011  1.00 35.11           H  
ATOM   2188  C   SER A 151      -0.480  -2.699 -15.394  1.00 35.11           C  
ATOM   2189  CB  SER A 151      -2.305  -1.553 -14.126  1.00 35.11           C  
ATOM   2190  HB2 SER A 151      -2.778  -1.429 -13.151  1.00 35.11           H  
ATOM   2191  HB3 SER A 151      -3.071  -1.836 -14.848  1.00 35.11           H  
ATOM   2192  O   SER A 151      -1.050  -3.031 -16.428  1.00 35.11           O  
ATOM   2193  OG  SER A 151      -1.728  -0.343 -14.560  1.00 35.11           O  
ATOM   2194  HG  SER A 151      -1.321   0.056 -13.788  1.00 35.11           H  
ATOM   2195  N   GLY A 152       0.828  -2.427 -15.375  1.00 31.93           N  
ATOM   2196  H   GLY A 152       1.225  -2.056 -14.523  1.00 31.93           H  
ATOM   2197  CA  GLY A 152       1.649  -2.457 -16.581  1.00 31.93           C  
ATOM   2198  HA2 GLY A 152       2.700  -2.426 -16.294  1.00 31.93           H  
ATOM   2199  HA3 GLY A 152       1.457  -3.382 -17.126  1.00 31.93           H  
ATOM   2200  C   GLY A 152       1.380  -1.282 -17.522  1.00 31.93           C  
ATOM   2201  O   GLY A 152       1.940  -1.263 -18.616  1.00 31.93           O  
ATOM   2202  N   GLU A 153       0.584  -0.295 -17.112  1.00 33.15           N  
ATOM   2203  H   GLU A 153       0.103  -0.383 -16.228  1.00 33.15           H  
ATOM   2204  CA  GLU A 153       0.369   0.950 -17.840  1.00 33.15           C  
ATOM   2205  HA  GLU A 153       0.830   0.887 -18.826  1.00 33.15           H  
ATOM   2206  C   GLU A 153       1.027   2.106 -17.086  1.00 33.15           C  
ATOM   2207  CB  GLU A 153      -1.129   1.210 -18.053  1.00 33.15           C  
ATOM   2208  HB2 GLU A 153      -1.225   2.173 -18.553  1.00 33.15           H  
ATOM   2209  HB3 GLU A 153      -1.633   1.263 -17.088  1.00 33.15           H  
ATOM   2210  O   GLU A 153       0.678   2.410 -15.949  1.00 33.15           O  
ATOM   2211  CG  GLU A 153      -1.797   0.130 -18.922  1.00 33.15           C  
ATOM   2212  HG2 GLU A 153      -1.792  -0.818 -18.383  1.00 33.15           H  
ATOM   2213  HG3 GLU A 153      -1.203   0.005 -19.827  1.00 33.15           H  
ATOM   2214  CD  GLU A 153      -3.242   0.476 -19.325  1.00 33.15           C  
ATOM   2215  OE1 GLU A 153      -3.835  -0.329 -20.080  1.00 33.15           O  
ATOM   2216  OE2 GLU A 153      -3.730   1.578 -18.981  1.00 33.15           O  
ATOM   2217  N   HIS A 154       2.000   2.766 -17.717  1.00 47.63           N  
ATOM   2218  H   HIS A 154       2.291   2.450 -18.631  1.00 47.63           H  
ATOM   2219  CA  HIS A 154       2.670   3.917 -17.116  1.00 47.63           C  
ATOM   2220  HA  HIS A 154       2.152   4.199 -16.199  1.00 47.63           H  
ATOM   2221  C   HIS A 154       2.609   5.121 -18.048  1.00 47.63           C  
ATOM   2222  CB  HIS A 154       4.106   3.566 -16.709  1.00 47.63           C  
ATOM   2223  HB2 HIS A 154       4.614   4.477 -16.393  1.00 47.63           H  
ATOM   2224  HB3 HIS A 154       4.637   3.167 -17.573  1.00 47.63           H  
ATOM   2225  O   HIS A 154       3.071   5.084 -19.192  1.00 47.63           O  
ATOM   2226  CG  HIS A 154       4.184   2.567 -15.579  1.00 47.63           C  
ATOM   2227  CD2 HIS A 154       3.910   1.231 -15.662  1.00 47.63           C  
ATOM   2228  HD2 HIS A 154       3.526   0.728 -16.537  1.00 47.63           H  
ATOM   2229  ND1 HIS A 154       4.465   2.826 -14.257  1.00 47.63           N  
ATOM   2230  HD1 HIS A 154       4.531   3.738 -13.826  1.00 47.63           H  
ATOM   2231  CE1 HIS A 154       4.406   1.665 -13.583  1.00 47.63           C  
ATOM   2232  HE1 HIS A 154       4.521   1.558 -12.515  1.00 47.63           H  
ATOM   2233  NE2 HIS A 154       4.122   0.652 -14.411  1.00 47.63           N  
ATOM   2234  N   GLU A 155       2.066   6.223 -17.536  1.00 41.68           N  
ATOM   2235  H   GLU A 155       1.639   6.170 -16.622  1.00 41.68           H  
ATOM   2236  CA  GLU A 155       2.112   7.520 -18.199  1.00 41.68           C  
ATOM   2237  HA  GLU A 155       2.226   7.376 -19.274  1.00 41.68           H  
ATOM   2238  C   GLU A 155       3.317   8.319 -17.695  1.00 41.68           C  
ATOM   2239  CB  GLU A 155       0.811   8.300 -17.980  1.00 41.68           C  
ATOM   2240  HB2 GLU A 155       0.635   8.424 -16.912  1.00 41.68           H  
ATOM   2241  HB3 GLU A 155       0.943   9.285 -18.428  1.00 41.68           H  
ATOM   2242  O   GLU A 155       3.388   8.712 -16.527  1.00 41.68           O  
ATOM   2243  CG  GLU A 155      -0.413   7.629 -18.626  1.00 41.68           C  
ATOM   2244  HG2 GLU A 155      -0.651   6.715 -18.081  1.00 41.68           H  
ATOM   2245  HG3 GLU A 155      -0.156   7.358 -19.650  1.00 41.68           H  
ATOM   2246  CD  GLU A 155      -1.642   8.554 -18.645  1.00 41.68           C  
ATOM   2247  OE1 GLU A 155      -2.540   8.293 -19.477  1.00 41.68           O  
ATOM   2248  OE2 GLU A 155      -1.646   9.566 -17.901  1.00 41.68           O  
ATOM   2249  N   VAL A 156       4.263   8.620 -18.588  1.00 44.50           N  
ATOM   2250  H   VAL A 156       4.171   8.263 -19.528  1.00 44.50           H  
ATOM   2251  CA  VAL A 156       5.340   9.574 -18.289  1.00 44.50           C  
ATOM   2252  HA  VAL A 156       5.375   9.744 -17.213  1.00 44.50           H  
ATOM   2253  C   VAL A 156       5.000  10.899 -18.952  1.00 44.50           C  
ATOM   2254  CB  VAL A 156       6.735   9.051 -18.664  1.00 44.50           C  
ATOM   2255  HB  VAL A 156       6.804   8.915 -19.743  1.00 44.50           H  
ATOM   2256  O   VAL A 156       5.142  11.079 -20.160  1.00 44.50           O  
ATOM   2257  CG1 VAL A 156       7.827  10.042 -18.232  1.00 44.50           C  
ATOM   2258 HG11 VAL A 156       8.806   9.635 -18.484  1.00 44.50           H  
ATOM   2259 HG12 VAL A 156       7.711  10.987 -18.764  1.00 44.50           H  
ATOM   2260 HG13 VAL A 156       7.779  10.213 -17.157  1.00 44.50           H  
ATOM   2261  CG2 VAL A 156       7.008   7.717 -17.962  1.00 44.50           C  
ATOM   2262 HG21 VAL A 156       6.821   7.803 -16.891  1.00 44.50           H  
ATOM   2263 HG22 VAL A 156       8.048   7.426 -18.115  1.00 44.50           H  
ATOM   2264 HG23 VAL A 156       6.368   6.936 -18.372  1.00 44.50           H  
ATOM   2265  N   ALA A 157       4.529  11.846 -18.143  1.00 39.83           N  
ATOM   2266  H   ALA A 157       4.332  11.587 -17.187  1.00 39.83           H  
ATOM   2267  CA  ALA A 157       4.247  13.201 -18.595  1.00 39.83           C  
ATOM   2268  HA  ALA A 157       4.029  13.188 -19.663  1.00 39.83           H  
ATOM   2269  C   ALA A 157       5.470  14.104 -18.378  1.00 39.83           C  
ATOM   2270  CB  ALA A 157       2.983  13.700 -17.885  1.00 39.83           C  
ATOM   2271  HB1 ALA A 157       2.777  14.727 -18.185  1.00 39.83           H  
ATOM   2272  HB2 ALA A 157       2.141  13.075 -18.179  1.00 39.83           H  
ATOM   2273  HB3 ALA A 157       3.103  13.629 -16.804  1.00 39.83           H  
ATOM   2274  O   ALA A 157       5.726  14.546 -17.252  1.00 39.83           O  
ATOM   2275  N   GLU A 158       6.186  14.438 -19.451  1.00 38.92           N  
ATOM   2276  H   GLU A 158       5.941  14.040 -20.346  1.00 38.92           H  
ATOM   2277  CA  GLU A 158       7.251  15.442 -19.421  1.00 38.92           C  
ATOM   2278  HA  GLU A 158       7.816  15.305 -18.499  1.00 38.92           H  
ATOM   2279  C   GLU A 158       6.644  16.859 -19.419  1.00 38.92           C  
ATOM   2280  CB  GLU A 158       8.232  15.219 -20.589  1.00 38.92           C  
ATOM   2281  HB2 GLU A 158       8.498  14.162 -20.628  1.00 38.92           H  
ATOM   2282  HB3 GLU A 158       7.751  15.498 -21.527  1.00 38.92           H  
ATOM   2283  O   GLU A 158       5.863  17.228 -20.294  1.00 38.92           O  
ATOM   2284  CG  GLU A 158       9.519  16.040 -20.392  1.00 38.92           C  
ATOM   2285  HG2 GLU A 158       9.967  15.753 -19.441  1.00 38.92           H  
ATOM   2286  HG3 GLU A 158       9.250  17.094 -20.320  1.00 38.92           H  
ATOM   2287  CD  GLU A 158      10.566  15.879 -21.507  1.00 38.92           C  
ATOM   2288  OE1 GLU A 158      11.614  16.558 -21.377  1.00 38.92           O  
ATOM   2289  OE2 GLU A 158      10.300  15.162 -22.492  1.00 38.92           O  
ATOM   2290  N   ARG A 159       6.994  17.695 -18.433  1.00 38.07           N  
ATOM   2291  H   ARG A 159       7.652  17.358 -17.745  1.00 38.07           H  
ATOM   2292  CA  ARG A 159       6.763  19.147 -18.527  1.00 38.07           C  
ATOM   2293  HA  ARG A 159       5.964  19.349 -19.241  1.00 38.07           H  
ATOM   2294  C   ARG A 159       8.025  19.798 -19.077  1.00 38.07           C  
ATOM   2295  CB  ARG A 159       6.374  19.768 -17.173  1.00 38.07           C  
ATOM   2296  HB2 ARG A 159       7.015  19.370 -16.387  1.00 38.07           H  
ATOM   2297  HB3 ARG A 159       6.552  20.841 -17.237  1.00 38.07           H  
ATOM   2298  O   ARG A 159       9.014  19.908 -18.356  1.00 38.07           O  
ATOM   2299  CG  ARG A 159       4.899  19.562 -16.799  1.00 38.07           C  
ATOM   2300  HG2 ARG A 159       4.734  18.513 -16.553  1.00 38.07           H  
ATOM   2301  HG3 ARG A 159       4.263  19.837 -17.641  1.00 38.07           H  
ATOM   2302  CD  ARG A 159       4.551  20.449 -15.594  1.00 38.07           C  
ATOM   2303  HD2 ARG A 159       5.264  20.249 -14.794  1.00 38.07           H  
ATOM   2304  HD3 ARG A 159       4.661  21.491 -15.895  1.00 38.07           H  
ATOM   2305  NE  ARG A 159       3.187  20.189 -15.089  1.00 38.07           N  
ATOM   2306  HE  ARG A 159       2.905  19.220 -15.052  1.00 38.07           H  
ATOM   2307  NH1 ARG A 159       2.577  22.354 -14.581  1.00 38.07           N  
ATOM   2308 HH11 ARG A 159       3.476  22.682 -14.905  1.00 38.07           H  
ATOM   2309 HH12 ARG A 159       1.917  23.002 -14.175  1.00 38.07           H  
ATOM   2310  NH2 ARG A 159       1.180  20.684 -14.122  1.00 38.07           N  
ATOM   2311 HH21 ARG A 159       0.938  19.704 -14.085  1.00 38.07           H  
ATOM   2312 HH22 ARG A 159       0.538  21.359 -13.733  1.00 38.07           H  
ATOM   2313  CZ  ARG A 159       2.327  21.074 -14.606  1.00 38.07           C  
ATOM   2314  N   GLN A 160       7.991  20.278 -20.319  1.00 38.46           N  
ATOM   2315  H   GLN A 160       7.198  20.071 -20.909  1.00 38.46           H  
ATOM   2316  CA  GLN A 160       9.131  21.004 -20.878  1.00 38.46           C  
ATOM   2317  HA  GLN A 160      10.021  20.572 -20.420  1.00 38.46           H  
ATOM   2318  C   GLN A 160       9.174  22.504 -20.529  1.00 38.46           C  
ATOM   2319  CB  GLN A 160       9.298  20.774 -22.383  1.00 38.46           C  
ATOM   2320  HB2 GLN A 160       8.332  20.640 -22.869  1.00 38.46           H  
ATOM   2321  HB3 GLN A 160       9.756  21.675 -22.791  1.00 38.46           H  
ATOM   2322  O   GLN A 160       8.306  23.295 -20.900  1.00 38.46           O  
ATOM   2323  CG  GLN A 160      10.222  19.575 -22.683  1.00 38.46           C  
ATOM   2324  HG2 GLN A 160      10.983  19.473 -21.910  1.00 38.46           H  
ATOM   2325  HG3 GLN A 160       9.637  18.655 -22.697  1.00 38.46           H  
ATOM   2326  CD  GLN A 160      10.963  19.716 -24.004  1.00 38.46           C  
ATOM   2327  NE2 GLN A 160      11.890  18.834 -24.290  1.00 38.46           N  
ATOM   2328 HE21 GLN A 160      11.996  18.017 -23.706  1.00 38.46           H  
ATOM   2329 HE22 GLN A 160      12.379  18.924 -25.169  1.00 38.46           H  
ATOM   2330  OE1 GLN A 160      10.760  20.649 -24.765  1.00 38.46           O  
ATOM   2331  N   ARG A 161      10.278  22.820 -19.843  1.00 41.96           N  
ATOM   2332  H   ARG A 161      10.688  21.987 -19.445  1.00 41.96           H  
ATOM   2333  CA  ARG A 161      11.183  23.987 -19.713  1.00 41.96           C  
ATOM   2334  HA  ARG A 161      11.224  24.233 -18.652  1.00 41.96           H  
ATOM   2335  C   ARG A 161      10.915  25.363 -20.372  1.00 41.96           C  
ATOM   2336  CB  ARG A 161      12.597  23.487 -20.117  1.00 41.96           C  
ATOM   2337  HB2 ARG A 161      13.302  24.316 -20.051  1.00 41.96           H  
ATOM   2338  HB3 ARG A 161      12.571  23.158 -21.156  1.00 41.96           H  
ATOM   2339  O   ARG A 161      11.592  26.297 -19.948  1.00 41.96           O  
ATOM   2340  CG  ARG A 161      13.129  22.338 -19.228  1.00 41.96           C  
ATOM   2341  HG2 ARG A 161      12.450  21.489 -19.305  1.00 41.96           H  
ATOM   2342  HG3 ARG A 161      13.147  22.660 -18.187  1.00 41.96           H  
ATOM   2343  CD  ARG A 161      14.540  21.870 -19.633  1.00 41.96           C  
ATOM   2344  HD2 ARG A 161      15.275  22.335 -18.976  1.00 41.96           H  
ATOM   2345  HD3 ARG A 161      14.744  22.208 -20.648  1.00 41.96           H  
ATOM   2346  NE  ARG A 161      14.655  20.392 -19.622  1.00 41.96           N  
ATOM   2347  HE  ARG A 161      14.076  19.898 -20.286  1.00 41.96           H  
ATOM   2348  NH1 ARG A 161      16.293  20.081 -18.025  1.00 41.96           N  
ATOM   2349 HH11 ARG A 161      16.862  19.437 -17.496  1.00 41.96           H  
ATOM   2350 HH12 ARG A 161      16.290  21.071 -17.825  1.00 41.96           H  
ATOM   2351  NH2 ARG A 161      15.467  18.328 -19.131  1.00 41.96           N  
ATOM   2352 HH21 ARG A 161      14.872  17.921 -19.838  1.00 41.96           H  
ATOM   2353 HH22 ARG A 161      16.124  17.721 -18.661  1.00 41.96           H  
ATOM   2354  CZ  ARG A 161      15.470  19.615 -18.924  1.00 41.96           C  
ATOM   2355  N   ASP A 162       9.989  25.559 -21.321  1.00 34.95           N  
ATOM   2356  H   ASP A 162       9.405  24.774 -21.573  1.00 34.95           H  
ATOM   2357  CA  ASP A 162      10.003  26.763 -22.196  1.00 34.95           C  
ATOM   2358  HA  ASP A 162      10.570  27.545 -21.690  1.00 34.95           H  
ATOM   2359  C   ASP A 162       8.642  27.438 -22.497  1.00 34.95           C  
ATOM   2360  CB  ASP A 162      10.771  26.457 -23.498  1.00 34.95           C  
ATOM   2361  HB2 ASP A 162      10.717  27.312 -24.171  1.00 34.95           H  
ATOM   2362  HB3 ASP A 162      10.301  25.608 -23.995  1.00 34.95           H  
ATOM   2363  O   ASP A 162       8.471  28.057 -23.548  1.00 34.95           O  
ATOM   2364  CG  ASP A 162      12.260  26.181 -23.278  1.00 34.95           C  
ATOM   2365  OD1 ASP A 162      12.927  26.954 -22.542  1.00 34.95           O  
ATOM   2366  OD2 ASP A 162      12.746  25.195 -23.863  1.00 34.95           O  
ATOM   2367  N   ALA A 163       7.650  27.372 -21.605  1.00 33.80           N  
ATOM   2368  H   ALA A 163       7.805  26.888 -20.732  1.00 33.80           H  
ATOM   2369  CA  ALA A 163       6.428  28.173 -21.766  1.00 33.80           C  
ATOM   2370  HA  ALA A 163       6.379  28.567 -22.782  1.00 33.80           H  
ATOM   2371  C   ALA A 163       6.414  29.361 -20.784  1.00 33.80           C  
ATOM   2372  CB  ALA A 163       5.201  27.268 -21.636  1.00 33.80           C  
ATOM   2373  HB1 ALA A 163       5.258  26.469 -22.375  1.00 33.80           H  
ATOM   2374  HB2 ALA A 163       5.171  26.832 -20.638  1.00 33.80           H  
ATOM   2375  HB3 ALA A 163       4.297  27.855 -21.793  1.00 33.80           H  
ATOM   2376  O   ALA A 163       6.366  29.119 -19.576  1.00 33.80           O  
ATOM   2377  N   PRO A 164       6.439  30.629 -21.248  1.00 32.55           N  
ATOM   2378  CA  PRO A 164       6.149  31.755 -20.370  1.00 32.55           C  
ATOM   2379  HA  PRO A 164       6.862  31.774 -19.545  1.00 32.55           H  
ATOM   2380  C   PRO A 164       4.732  31.595 -19.807  1.00 32.55           C  
ATOM   2381  CB  PRO A 164       6.325  33.021 -21.217  1.00 32.55           C  
ATOM   2382  HB2 PRO A 164       5.616  33.803 -20.944  1.00 32.55           H  
ATOM   2383  HB3 PRO A 164       7.346  33.386 -21.113  1.00 32.55           H  
ATOM   2384  O   PRO A 164       3.794  31.277 -20.538  1.00 32.55           O  
ATOM   2385  CG  PRO A 164       6.109  32.535 -22.649  1.00 32.55           C  
ATOM   2386  HG2 PRO A 164       6.671  33.131 -23.368  1.00 32.55           H  
ATOM   2387  HG3 PRO A 164       5.045  32.562 -22.882  1.00 32.55           H  
ATOM   2388  CD  PRO A 164       6.583  31.082 -22.625  1.00 32.55           C  
ATOM   2389  HD2 PRO A 164       7.632  31.029 -22.915  1.00 32.55           H  
ATOM   2390  HD3 PRO A 164       5.971  30.501 -23.315  1.00 32.55           H  
ATOM   2391  N   PHE A 165       4.589  31.784 -18.496  1.00 34.68           N  
ATOM   2392  H   PHE A 165       5.405  32.016 -17.949  1.00 34.68           H  
ATOM   2393  CA  PHE A 165       3.288  31.894 -17.847  1.00 34.68           C  
ATOM   2394  HA  PHE A 165       2.695  31.005 -18.058  1.00 34.68           H  
ATOM   2395  C   PHE A 165       2.577  33.125 -18.424  1.00 34.68           C  
ATOM   2396  CB  PHE A 165       3.515  32.001 -16.330  1.00 34.68           C  
ATOM   2397  HB2 PHE A 165       4.128  32.878 -16.121  1.00 34.68           H  
ATOM   2398  HB3 PHE A 165       4.083  31.130 -16.002  1.00 34.68           H  
ATOM   2399  O   PHE A 165       3.026  34.247 -18.203  1.00 34.68           O  
ATOM   2400  CG  PHE A 165       2.252  32.077 -15.494  1.00 34.68           C  
ATOM   2401  CD1 PHE A 165       1.778  33.320 -15.031  1.00 34.68           C  
ATOM   2402  HD1 PHE A 165       2.299  34.229 -15.294  1.00 34.68           H  
ATOM   2403  CD2 PHE A 165       1.567  30.897 -15.150  1.00 34.68           C  
ATOM   2404  HD2 PHE A 165       1.927  29.941 -15.499  1.00 34.68           H  
ATOM   2405  CE1 PHE A 165       0.629  33.379 -14.222  1.00 34.68           C  
ATOM   2406  HE1 PHE A 165       0.271  34.331 -13.858  1.00 34.68           H  
ATOM   2407  CE2 PHE A 165       0.415  30.958 -14.345  1.00 34.68           C  
ATOM   2408  HE2 PHE A 165      -0.112  30.052 -14.083  1.00 34.68           H  
ATOM   2409  CZ  PHE A 165      -0.053  32.199 -13.879  1.00 34.68           C  
ATOM   2410  HZ  PHE A 165      -0.935  32.246 -13.258  1.00 34.68           H  
ATOM   2411  N   ILE A 166       1.509  32.918 -19.196  1.00 36.29           N  
ATOM   2412  H   ILE A 166       1.231  31.968 -19.397  1.00 36.29           H  
ATOM   2413  CA  ILE A 166       0.637  33.991 -19.683  1.00 36.29           C  
ATOM   2414  HA  ILE A 166       1.165  34.943 -19.628  1.00 36.29           H  
ATOM   2415  C   ILE A 166      -0.584  34.024 -18.755  1.00 36.29           C  
ATOM   2416  CB  ILE A 166       0.255  33.798 -21.170  1.00 36.29           C  
ATOM   2417  HB  ILE A 166      -0.276  32.852 -21.276  1.00 36.29           H  
ATOM   2418  O   ILE A 166      -1.390  33.089 -18.789  1.00 36.29           O  
ATOM   2419  CG1 ILE A 166       1.521  33.757 -22.059  1.00 36.29           C  
ATOM   2420 HG12 ILE A 166       2.065  34.697 -21.961  1.00 36.29           H  
ATOM   2421 HG13 ILE A 166       2.174  32.956 -21.713  1.00 36.29           H  
ATOM   2422  CG2 ILE A 166      -0.680  34.941 -21.616  1.00 36.29           C  
ATOM   2423 HG21 ILE A 166      -1.014  34.779 -22.640  1.00 36.29           H  
ATOM   2424 HG22 ILE A 166      -0.167  35.901 -21.551  1.00 36.29           H  
ATOM   2425 HG23 ILE A 166      -1.575  34.974 -20.994  1.00 36.29           H  
ATOM   2426  CD1 ILE A 166       1.249  33.497 -23.547  1.00 36.29           C  
ATOM   2427 HD11 ILE A 166       0.635  32.604 -23.662  1.00 36.29           H  
ATOM   2428 HD12 ILE A 166       0.744  34.351 -23.999  1.00 36.29           H  
ATOM   2429 HD13 ILE A 166       2.197  33.346 -24.063  1.00 36.29           H  
ATOM   2430  N   PRO A 167      -0.743  35.058 -17.909  1.00 32.53           N  
ATOM   2431  CA  PRO A 167      -1.941  35.209 -17.092  1.00 32.53           C  
ATOM   2432  HA  PRO A 167      -2.051  34.329 -16.458  1.00 32.53           H  
ATOM   2433  C   PRO A 167      -3.166  35.359 -18.007  1.00 32.53           C  
ATOM   2434  CB  PRO A 167      -1.702  36.450 -16.215  1.00 32.53           C  
ATOM   2435  HB2 PRO A 167      -2.216  37.319 -16.627  1.00 32.53           H  
ATOM   2436  HB3 PRO A 167      -2.028  36.281 -15.189  1.00 32.53           H  
ATOM   2437  O   PRO A 167      -3.232  36.299 -18.794  1.00 32.53           O  
ATOM   2438  CG  PRO A 167      -0.194  36.692 -16.289  1.00 32.53           C  
ATOM   2439  HG2 PRO A 167       0.311  36.110 -15.518  1.00 32.53           H  
ATOM   2440  HG3 PRO A 167       0.052  37.749 -16.195  1.00 32.53           H  
ATOM   2441  CD  PRO A 167       0.183  36.151 -17.662  1.00 32.53           C  
ATOM   2442  HD2 PRO A 167       1.222  35.820 -17.649  1.00 32.53           H  
ATOM   2443  HD3 PRO A 167       0.042  36.924 -18.418  1.00 32.53           H  
ATOM   2444  N   GLY A 168      -4.119  34.425 -17.926  1.00 38.73           N  
ATOM   2445  H   GLY A 168      -3.960  33.638 -17.314  1.00 38.73           H  
ATOM   2446  CA  GLY A 168      -5.357  34.434 -18.720  1.00 38.73           C  
ATOM   2447  HA2 GLY A 168      -5.395  35.328 -19.343  1.00 38.73           H  
ATOM   2448  HA3 GLY A 168      -6.209  34.464 -18.041  1.00 38.73           H  
ATOM   2449  C   GLY A 168      -5.542  33.231 -19.647  1.00 38.73           C  
ATOM   2450  O   GLY A 168      -6.657  32.995 -20.107  1.00 38.73           O  
ATOM   2451  N   ASP A 169      -4.501  32.426 -19.872  1.00 37.34           N  
ATOM   2452  H   ASP A 169      -3.595  32.657 -19.490  1.00 37.34           H  
ATOM   2453  CA  ASP A 169      -4.662  31.133 -20.534  1.00 37.34           C  
ATOM   2454  HA  ASP A 169      -5.423  31.236 -21.307  1.00 37.34           H  
ATOM   2455  C   ASP A 169      -5.156  30.098 -19.509  1.00 37.34           C  
ATOM   2456  CB  ASP A 169      -3.359  30.728 -21.250  1.00 37.34           C  
ATOM   2457  HB2 ASP A 169      -2.600  30.482 -20.507  1.00 37.34           H  
ATOM   2458  HB3 ASP A 169      -3.000  31.579 -21.829  1.00 37.34           H  
ATOM   2459  O   ASP A 169      -4.467  29.760 -18.544  1.00 37.34           O  
ATOM   2460  CG  ASP A 169      -3.540  29.544 -22.209  1.00 37.34           C  
ATOM   2461  OD1 ASP A 169      -4.689  29.057 -22.324  1.00 37.34           O  
ATOM   2462  OD2 ASP A 169      -2.520  29.092 -22.779  1.00 37.34           O  
ATOM   2463  N   SER A 170      -6.366  29.573 -19.709  1.00 34.49           N  
ATOM   2464  H   SER A 170      -6.839  29.836 -20.562  1.00 34.49           H  
ATOM   2465  CA  SER A 170      -6.900  28.440 -18.936  1.00 34.49           C  
ATOM   2466  HA  SER A 170      -6.725  28.651 -17.881  1.00 34.49           H  
ATOM   2467  C   SER A 170      -6.162  27.118 -19.231  1.00 34.49           C  
ATOM   2468  CB  SER A 170      -8.419  28.326 -19.123  1.00 34.49           C  
ATOM   2469  HB2 SER A 170      -8.902  29.166 -18.624  1.00 34.49           H  
ATOM   2470  HB3 SER A 170      -8.774  27.404 -18.664  1.00 34.49           H  
ATOM   2471  O   SER A 170      -6.500  26.073 -18.670  1.00 34.49           O  
ATOM   2472  OG  SER A 170      -8.783  28.341 -20.489  1.00 34.49           O  
ATOM   2473  HG  SER A 170      -8.843  29.249 -20.798  1.00 34.49           H  
ATOM   2474  N   GLY A 171      -5.108  27.167 -20.054  1.00 32.57           N  
ATOM   2475  H   GLY A 171      -4.969  28.039 -20.545  1.00 32.57           H  
ATOM   2476  CA  GLY A 171      -4.226  26.087 -20.478  1.00 32.57           C  
ATOM   2477  HA2 GLY A 171      -4.838  25.302 -20.924  1.00 32.57           H  
ATOM   2478  HA3 GLY A 171      -3.567  26.476 -21.254  1.00 32.57           H  
ATOM   2479  C   GLY A 171      -3.359  25.454 -19.387  1.00 32.57           C  
ATOM   2480  O   GLY A 171      -2.137  25.370 -19.530  1.00 32.57           O  
ATOM   2481  N   ARG A 172      -3.991  24.841 -18.376  1.00 35.79           N  
ATOM   2482  H   ARG A 172      -4.987  25.003 -18.335  1.00 35.79           H  
ATOM   2483  CA  ARG A 172      -3.419  23.773 -17.519  1.00 35.79           C  
ATOM   2484  HA  ARG A 172      -2.469  24.128 -17.120  1.00 35.79           H  
ATOM   2485  C   ARG A 172      -3.079  22.492 -18.314  1.00 35.79           C  
ATOM   2486  CB  ARG A 172      -4.378  23.465 -16.344  1.00 35.79           C  
ATOM   2487  HB2 ARG A 172      -4.044  22.558 -15.841  1.00 35.79           H  
ATOM   2488  HB3 ARG A 172      -5.383  23.287 -16.726  1.00 35.79           H  
ATOM   2489  O   ARG A 172      -3.119  21.389 -17.777  1.00 35.79           O  
ATOM   2490  CG  ARG A 172      -4.409  24.574 -15.286  1.00 35.79           C  
ATOM   2491  HG2 ARG A 172      -4.844  25.483 -15.702  1.00 35.79           H  
ATOM   2492  HG3 ARG A 172      -3.381  24.793 -14.996  1.00 35.79           H  
ATOM   2493  CD  ARG A 172      -5.175  24.153 -14.020  1.00 35.79           C  
ATOM   2494  HD2 ARG A 172      -4.771  24.732 -13.189  1.00 35.79           H  
ATOM   2495  HD3 ARG A 172      -4.995  23.098 -13.813  1.00 35.79           H  
ATOM   2496  NE  ARG A 172      -6.625  24.414 -14.109  1.00 35.79           N  
ATOM   2497  HE  ARG A 172      -6.996  24.639 -15.021  1.00 35.79           H  
ATOM   2498  NH1 ARG A 172      -7.107  24.153 -11.870  1.00 35.79           N  
ATOM   2499 HH11 ARG A 172      -7.772  24.177 -11.110  1.00 35.79           H  
ATOM   2500 HH12 ARG A 172      -6.171  23.817 -11.696  1.00 35.79           H  
ATOM   2501  NH2 ARG A 172      -8.711  24.803 -13.269  1.00 35.79           N  
ATOM   2502 HH21 ARG A 172      -9.351  24.810 -12.488  1.00 35.79           H  
ATOM   2503 HH22 ARG A 172      -9.055  25.019 -14.194  1.00 35.79           H  
ATOM   2504  CZ  ARG A 172      -7.469  24.454 -13.088  1.00 35.79           C  
ATOM   2505  N   GLY A 173      -2.785  22.624 -19.606  1.00 34.55           N  
ATOM   2506  H   GLY A 173      -2.629  23.561 -19.949  1.00 34.55           H  
ATOM   2507  CA  GLY A 173      -2.664  21.522 -20.543  1.00 34.55           C  
ATOM   2508  HA2 GLY A 173      -3.548  20.889 -20.482  1.00 34.55           H  
ATOM   2509  HA3 GLY A 173      -2.587  21.907 -21.561  1.00 34.55           H  
ATOM   2510  C   GLY A 173      -1.423  20.703 -20.245  1.00 34.55           C  
ATOM   2511  O   GLY A 173      -0.303  21.189 -20.397  1.00 34.55           O  
ATOM   2512  N   LEU A 174      -1.625  19.449 -19.849  1.00 39.94           N  
ATOM   2513  H   LEU A 174      -2.580  19.164 -19.681  1.00 39.94           H  
ATOM   2514  CA  LEU A 174      -0.652  18.393 -20.086  1.00 39.94           C  
ATOM   2515  HA  LEU A 174       0.249  18.572 -19.498  1.00 39.94           H  
ATOM   2516  C   LEU A 174      -0.299  18.446 -21.579  1.00 39.94           C  
ATOM   2517  CB  LEU A 174      -1.292  17.047 -19.696  1.00 39.94           C  
ATOM   2518  HB2 LEU A 174      -0.660  16.232 -20.048  1.00 39.94           H  
ATOM   2519  HB3 LEU A 174      -2.247  16.959 -20.215  1.00 39.94           H  
ATOM   2520  O   LEU A 174      -1.183  18.354 -22.427  1.00 39.94           O  
ATOM   2521  CG  LEU A 174      -1.526  16.880 -18.182  1.00 39.94           C  
ATOM   2522  HG  LEU A 174      -1.954  17.794 -17.770  1.00 39.94           H  
ATOM   2523  CD1 LEU A 174      -2.507  15.744 -17.913  1.00 39.94           C  
ATOM   2524 HD11 LEU A 174      -3.463  15.952 -18.393  1.00 39.94           H  
ATOM   2525 HD12 LEU A 174      -2.679  15.634 -16.842  1.00 39.94           H  
ATOM   2526 HD13 LEU A 174      -2.119  14.803 -18.304  1.00 39.94           H  
ATOM   2527  CD2 LEU A 174      -0.216  16.576 -17.445  1.00 39.94           C  
ATOM   2528 HD21 LEU A 174      -0.436  16.439 -16.386  1.00 39.94           H  
ATOM   2529 HD22 LEU A 174       0.484  17.401 -17.576  1.00 39.94           H  
ATOM   2530 HD23 LEU A 174       0.213  15.656 -17.841  1.00 39.94           H  
ATOM   2531  N   ARG A 175       0.970  18.693 -21.907  1.00 51.31           N  
ATOM   2532  H   ARG A 175       1.659  18.738 -21.170  1.00 51.31           H  
ATOM   2533  CA  ARG A 175       1.437  18.831 -23.291  1.00 51.31           C  
ATOM   2534  HA  ARG A 175       0.586  18.923 -23.965  1.00 51.31           H  
ATOM   2535  C   ARG A 175       2.170  17.545 -23.657  1.00 51.31           C  
ATOM   2536  CB  ARG A 175       2.312  20.094 -23.463  1.00 51.31           C  
ATOM   2537  HB2 ARG A 175       2.618  20.154 -24.507  1.00 51.31           H  
ATOM   2538  HB3 ARG A 175       3.208  20.007 -22.849  1.00 51.31           H  
ATOM   2539  O   ARG A 175       3.355  17.457 -23.383  1.00 51.31           O  
ATOM   2540  CG  ARG A 175       1.576  21.388 -23.083  1.00 51.31           C  
ATOM   2541  HG2 ARG A 175       1.439  21.390 -22.001  1.00 51.31           H  
ATOM   2542  HG3 ARG A 175       0.605  21.414 -23.576  1.00 51.31           H  
ATOM   2543  CD  ARG A 175       2.367  22.652 -23.439  1.00 51.31           C  
ATOM   2544  HD2 ARG A 175       3.330  22.617 -22.928  1.00 51.31           H  
ATOM   2545  HD3 ARG A 175       2.535  22.664 -24.516  1.00 51.31           H  
ATOM   2546  NE  ARG A 175       1.632  23.870 -23.036  1.00 51.31           N  
ATOM   2547  HE  ARG A 175       0.764  23.726 -22.541  1.00 51.31           H  
ATOM   2548  NH1 ARG A 175       3.092  25.422 -23.883  1.00 51.31           N  
ATOM   2549 HH11 ARG A 175       3.336  26.392 -24.024  1.00 51.31           H  
ATOM   2550 HH12 ARG A 175       3.732  24.669 -24.092  1.00 51.31           H  
ATOM   2551  NH2 ARG A 175       1.189  26.110 -22.937  1.00 51.31           N  
ATOM   2552 HH21 ARG A 175       0.302  25.933 -22.490  1.00 51.31           H  
ATOM   2553 HH22 ARG A 175       1.406  27.071 -23.160  1.00 51.31           H  
ATOM   2554  CZ  ARG A 175       1.971  25.125 -23.285  1.00 51.31           C  
ATOM   2555  N   TYR A 176       1.445  16.600 -24.260  1.00 51.66           N  
ATOM   2556  H   TYR A 176       0.466  16.807 -24.401  1.00 51.66           H  
ATOM   2557  CA  TYR A 176       1.903  15.268 -24.696  1.00 51.66           C  
ATOM   2558  HA  TYR A 176       1.032  14.747 -25.093  1.00 51.66           H  
ATOM   2559  C   TYR A 176       2.456  14.348 -23.603  1.00 51.66           C  
ATOM   2560  CB  TYR A 176       2.873  15.392 -25.871  1.00 51.66           C  
ATOM   2561  HB2 TYR A 176       3.218  14.397 -26.150  1.00 51.66           H  
ATOM   2562  HB3 TYR A 176       3.750  15.963 -25.564  1.00 51.66           H  
ATOM   2563  O   TYR A 176       3.217  14.751 -22.731  1.00 51.66           O  
ATOM   2564  CG  TYR A 176       2.228  16.032 -27.070  1.00 51.66           C  
ATOM   2565  CD1 TYR A 176       1.473  15.218 -27.922  1.00 51.66           C  
ATOM   2566  HD1 TYR A 176       1.399  14.157 -27.736  1.00 51.66           H  
ATOM   2567  CD2 TYR A 176       2.382  17.405 -27.337  1.00 51.66           C  
ATOM   2568  HD2 TYR A 176       3.019  18.009 -26.707  1.00 51.66           H  
ATOM   2569  CE1 TYR A 176       0.854  15.784 -29.034  1.00 51.66           C  
ATOM   2570  HE1 TYR A 176       0.363  15.145 -29.753  1.00 51.66           H  
ATOM   2571  CE2 TYR A 176       1.725  17.975 -28.443  1.00 51.66           C  
ATOM   2572  HE2 TYR A 176       1.899  19.010 -28.698  1.00 51.66           H  
ATOM   2573  OH  TYR A 176       0.160  17.635 -30.278  1.00 51.66           O  
ATOM   2574  HH  TYR A 176       0.552  18.377 -30.745  1.00 51.66           H  
ATOM   2575  CZ  TYR A 176       0.898  17.166 -29.251  1.00 51.66           C  
ATOM   2576  N   ALA A 177       2.086  13.075 -23.680  1.00 60.95           N  
ATOM   2577  H   ALA A 177       1.470  12.778 -24.423  1.00 60.95           H  
ATOM   2578  CA  ALA A 177       2.695  12.008 -22.900  1.00 60.95           C  
ATOM   2579  HA  ALA A 177       3.691  12.309 -22.577  1.00 60.95           H  
ATOM   2580  C   ALA A 177       2.845  10.781 -23.800  1.00 60.95           C  
ATOM   2581  CB  ALA A 177       1.850  11.725 -21.651  1.00 60.95           C  
ATOM   2582  HB1 ALA A 177       0.849  11.402 -21.940  1.00 60.95           H  
ATOM   2583  HB2 ALA A 177       1.777  12.623 -21.038  1.00 60.95           H  
ATOM   2584  HB3 ALA A 177       2.316  10.933 -21.064  1.00 60.95           H  
ATOM   2585  O   ALA A 177       2.073  10.589 -24.741  1.00 60.95           O  
ATOM   2586  N   TYR A 178       3.845   9.958 -23.517  1.00 69.93           N  
ATOM   2587  H   TYR A 178       4.412  10.148 -22.703  1.00 69.93           H  
ATOM   2588  CA  TYR A 178       3.839   8.586 -24.000  1.00 69.93           C  
ATOM   2589  HA  TYR A 178       3.226   8.501 -24.897  1.00 69.93           H  
ATOM   2590  C   TYR A 178       3.202   7.732 -22.912  1.00 69.93           C  
ATOM   2591  CB  TYR A 178       5.246   8.122 -24.380  1.00 69.93           C  
ATOM   2592  HB2 TYR A 178       5.253   7.033 -24.439  1.00 69.93           H  
ATOM   2593  HB3 TYR A 178       5.937   8.421 -23.592  1.00 69.93           H  
ATOM   2594  O   TYR A 178       3.528   7.879 -21.728  1.00 69.93           O  
ATOM   2595  CG  TYR A 178       5.733   8.682 -25.702  1.00 69.93           C  
ATOM   2596  CD1 TYR A 178       5.742   7.882 -26.862  1.00 69.93           C  
ATOM   2597  HD1 TYR A 178       5.429   6.850 -26.805  1.00 69.93           H  
ATOM   2598  CD2 TYR A 178       6.194  10.008 -25.764  1.00 69.93           C  
ATOM   2599  HD2 TYR A 178       6.218  10.612 -24.870  1.00 69.93           H  
ATOM   2600  CE1 TYR A 178       6.221   8.404 -28.080  1.00 69.93           C  
ATOM   2601  HE1 TYR A 178       6.286   7.766 -28.949  1.00 69.93           H  
ATOM   2602  CE2 TYR A 178       6.646  10.543 -26.980  1.00 69.93           C  
ATOM   2603  HE2 TYR A 178       7.009  11.559 -27.007  1.00 69.93           H  
ATOM   2604  OH  TYR A 178       7.109  10.313 -29.294  1.00 69.93           O  
ATOM   2605  HH  TYR A 178       7.385  11.209 -29.091  1.00 69.93           H  
ATOM   2606  CZ  TYR A 178       6.669   9.744 -28.139  1.00 69.93           C  
ATOM   2607  N   ARG A 179       2.279   6.867 -23.326  1.00 73.95           N  
ATOM   2608  H   ARG A 179       2.077   6.828 -24.315  1.00 73.95           H  
ATOM   2609  CA  ARG A 179       1.823   5.749 -22.509  1.00 73.95           C  
ATOM   2610  HA  ARG A 179       1.993   5.964 -21.454  1.00 73.95           H  
ATOM   2611  C   ARG A 179       2.662   4.542 -22.886  1.00 73.95           C  
ATOM   2612  CB  ARG A 179       0.323   5.508 -22.710  1.00 73.95           C  
ATOM   2613  HB2 ARG A 179      -0.218   6.409 -22.420  1.00 73.95           H  
ATOM   2614  HB3 ARG A 179       0.121   5.295 -23.760  1.00 73.95           H  
ATOM   2615  O   ARG A 179       2.709   4.178 -24.059  1.00 73.95           O  
ATOM   2616  CG  ARG A 179      -0.167   4.341 -21.838  1.00 73.95           C  
ATOM   2617  HG2 ARG A 179       0.350   3.419 -22.102  1.00 73.95           H  
ATOM   2618  HG3 ARG A 179       0.048   4.568 -20.793  1.00 73.95           H  
ATOM   2619  CD  ARG A 179      -1.672   4.120 -21.983  1.00 73.95           C  
ATOM   2620  HD2 ARG A 179      -1.990   3.418 -21.213  1.00 73.95           H  
ATOM   2621  HD3 ARG A 179      -2.179   5.068 -21.806  1.00 73.95           H  
ATOM   2622  NE  ARG A 179      -2.028   3.564 -23.305  1.00 73.95           N  
ATOM   2623  HE  ARG A 179      -1.407   2.881 -23.713  1.00 73.95           H  
ATOM   2624  NH1 ARG A 179      -4.206   4.273 -23.330  1.00 73.95           N  
ATOM   2625 HH11 ARG A 179      -5.145   4.153 -23.683  1.00 73.95           H  
ATOM   2626 HH12 ARG A 179      -4.061   4.605 -22.387  1.00 73.95           H  
ATOM   2627  NH2 ARG A 179      -3.421   2.967 -24.975  1.00 73.95           N  
ATOM   2628 HH21 ARG A 179      -2.733   2.254 -25.172  1.00 73.95           H  
ATOM   2629 HH22 ARG A 179      -4.358   2.813 -25.319  1.00 73.95           H  
ATOM   2630  CZ  ARG A 179      -3.216   3.616 -23.869  1.00 73.95           C  
ATOM   2631  N   TYR A 180       3.309   3.944 -21.899  1.00 78.50           N  
ATOM   2632  H   TYR A 180       3.207   4.300 -20.960  1.00 78.50           H  
ATOM   2633  CA  TYR A 180       4.100   2.735 -22.079  1.00 78.50           C  
ATOM   2634  HA  TYR A 180       4.298   2.580 -23.139  1.00 78.50           H  
ATOM   2635  C   TYR A 180       3.291   1.553 -21.563  1.00 78.50           C  
ATOM   2636  CB  TYR A 180       5.458   2.877 -21.390  1.00 78.50           C  
ATOM   2637  HB2 TYR A 180       5.309   2.964 -20.314  1.00 78.50           H  
ATOM   2638  HB3 TYR A 180       6.041   1.975 -21.572  1.00 78.50           H  
ATOM   2639  O   TYR A 180       2.896   1.522 -20.398  1.00 78.50           O  
ATOM   2640  CG  TYR A 180       6.238   4.080 -21.883  1.00 78.50           C  
ATOM   2641  CD1 TYR A 180       7.106   3.972 -22.987  1.00 78.50           C  
ATOM   2642  HD1 TYR A 180       7.234   3.023 -23.485  1.00 78.50           H  
ATOM   2643  CD2 TYR A 180       6.039   5.328 -21.267  1.00 78.50           C  
ATOM   2644  HD2 TYR A 180       5.345   5.417 -20.444  1.00 78.50           H  
ATOM   2645  CE1 TYR A 180       7.818   5.100 -23.441  1.00 78.50           C  
ATOM   2646  HE1 TYR A 180       8.497   5.026 -24.278  1.00 78.50           H  
ATOM   2647  CE2 TYR A 180       6.730   6.459 -21.731  1.00 78.50           C  
ATOM   2648  HE2 TYR A 180       6.562   7.416 -21.261  1.00 78.50           H  
ATOM   2649  OH  TYR A 180       8.380   7.433 -23.148  1.00 78.50           O  
ATOM   2650  HH  TYR A 180       8.177   8.186 -22.588  1.00 78.50           H  
ATOM   2651  CZ  TYR A 180       7.654   6.340 -22.790  1.00 78.50           C  
ATOM   2652  N   GLU A 181       3.016   0.617 -22.461  1.00 78.63           N  
ATOM   2653  H   GLU A 181       3.389   0.726 -23.393  1.00 78.63           H  
ATOM   2654  CA  GLU A 181       2.211  -0.570 -22.208  1.00 78.63           C  
ATOM   2655  HA  GLU A 181       1.584  -0.401 -21.332  1.00 78.63           H  
ATOM   2656  C   GLU A 181       3.117  -1.766 -21.911  1.00 78.63           C  
ATOM   2657  CB  GLU A 181       1.279  -0.848 -23.400  1.00 78.63           C  
ATOM   2658  HB2 GLU A 181       0.738  -1.776 -23.215  1.00 78.63           H  
ATOM   2659  HB3 GLU A 181       1.884  -0.967 -24.299  1.00 78.63           H  
ATOM   2660  O   GLU A 181       4.168  -1.956 -22.542  1.00 78.63           O  
ATOM   2661  CG  GLU A 181       0.262   0.290 -23.607  1.00 78.63           C  
ATOM   2662  HG2 GLU A 181       0.798   1.227 -23.755  1.00 78.63           H  
ATOM   2663  HG3 GLU A 181      -0.332   0.395 -22.699  1.00 78.63           H  
ATOM   2664  CD  GLU A 181      -0.684   0.097 -24.804  1.00 78.63           C  
ATOM   2665  OE1 GLU A 181      -1.535   1.008 -24.988  1.00 78.63           O  
ATOM   2666  OE2 GLU A 181      -0.521  -0.873 -25.576  1.00 78.63           O  
ATOM   2667  N   ASN A 182       2.692  -2.575 -20.939  1.00 79.18           N  
ATOM   2668  H   ASN A 182       1.866  -2.284 -20.437  1.00 79.18           H  
ATOM   2669  CA  ASN A 182       3.436  -3.700 -20.378  1.00 79.18           C  
ATOM   2670  HA  ASN A 182       2.863  -4.063 -19.524  1.00 79.18           H  
ATOM   2671  C   ASN A 182       4.794  -3.280 -19.815  1.00 79.18           C  
ATOM   2672  CB  ASN A 182       3.525  -4.836 -21.402  1.00 79.18           C  
ATOM   2673  HB2 ASN A 182       4.082  -4.491 -22.273  1.00 79.18           H  
ATOM   2674  HB3 ASN A 182       4.062  -5.680 -20.968  1.00 79.18           H  
ATOM   2675  O   ASN A 182       5.797  -3.968 -20.014  1.00 79.18           O  
ATOM   2676  CG  ASN A 182       2.166  -5.297 -21.867  1.00 79.18           C  
ATOM   2677  ND2 ASN A 182       1.641  -6.347 -21.284  1.00 79.18           N  
ATOM   2678 HD21 ASN A 182       0.695  -6.560 -21.567  1.00 79.18           H  
ATOM   2679 HD22 ASN A 182       2.099  -6.775 -20.493  1.00 79.18           H  
ATOM   2680  OD1 ASN A 182       1.561  -4.738 -22.760  1.00 79.18           O  
ATOM   2681  N   PHE A 183       4.830  -2.136 -19.137  1.00 85.54           N  
ATOM   2682  H   PHE A 183       3.970  -1.624 -18.997  1.00 85.54           H  
ATOM   2683  CA  PHE A 183       6.037  -1.695 -18.463  1.00 85.54           C  
ATOM   2684  HA  PHE A 183       6.851  -1.713 -19.188  1.00 85.54           H  
ATOM   2685  C   PHE A 183       6.368  -2.638 -17.301  1.00 85.54           C  
ATOM   2686  CB  PHE A 183       5.871  -0.260 -17.986  1.00 85.54           C  
ATOM   2687  HB2 PHE A 183       5.110  -0.304 -17.207  1.00 85.54           H  
ATOM   2688  HB3 PHE A 183       5.503   0.360 -18.803  1.00 85.54           H  
ATOM   2689  O   PHE A 183       5.509  -2.984 -16.488  1.00 85.54           O  
ATOM   2690  CG  PHE A 183       7.123   0.364 -17.403  1.00 85.54           C  
ATOM   2691  CD1 PHE A 183       7.428   0.196 -16.039  1.00 85.54           C  
ATOM   2692  HD1 PHE A 183       6.760  -0.366 -15.402  1.00 85.54           H  
ATOM   2693  CD2 PHE A 183       7.973   1.132 -18.220  1.00 85.54           C  
ATOM   2694  HD2 PHE A 183       7.732   1.281 -19.262  1.00 85.54           H  
ATOM   2695  CE1 PHE A 183       8.589   0.778 -15.499  1.00 85.54           C  
ATOM   2696  HE1 PHE A 183       8.815   0.659 -14.450  1.00 85.54           H  
ATOM   2697  CE2 PHE A 183       9.126   1.724 -17.676  1.00 85.54           C  
ATOM   2698  HE2 PHE A 183       9.770   2.327 -18.298  1.00 85.54           H  
ATOM   2699  CZ  PHE A 183       9.439   1.540 -16.318  1.00 85.54           C  
ATOM   2700  HZ  PHE A 183      10.327   1.995 -15.904  1.00 85.54           H  
ATOM   2701  N   SER A 184       7.628  -3.043 -17.206  1.00 82.74           N  
ATOM   2702  H   SER A 184       8.271  -2.759 -17.931  1.00 82.74           H  
ATOM   2703  CA  SER A 184       8.128  -3.904 -16.141  1.00 82.74           C  
ATOM   2704  HA  SER A 184       7.487  -3.798 -15.266  1.00 82.74           H  
ATOM   2705  C   SER A 184       9.540  -3.502 -15.751  1.00 82.74           C  
ATOM   2706  CB  SER A 184       8.100  -5.375 -16.573  1.00 82.74           C  
ATOM   2707  HB2 SER A 184       8.432  -5.996 -15.741  1.00 82.74           H  
ATOM   2708  HB3 SER A 184       7.080  -5.657 -16.833  1.00 82.74           H  
ATOM   2709  O   SER A 184      10.372  -3.250 -16.623  1.00 82.74           O  
ATOM   2710  OG  SER A 184       8.945  -5.604 -17.685  1.00 82.74           O  
ATOM   2711  HG  SER A 184       9.737  -5.072 -17.579  1.00 82.74           H  
ATOM   2712  N   MET A 185       9.823  -3.508 -14.451  1.00 86.95           N  
ATOM   2713  H   MET A 185       9.103  -3.789 -13.800  1.00 86.95           H  
ATOM   2714  CA  MET A 185      11.178  -3.362 -13.925  1.00 86.95           C  
ATOM   2715  HA  MET A 185      11.808  -2.869 -14.666  1.00 86.95           H  
ATOM   2716  C   MET A 185      11.788  -4.730 -13.633  1.00 86.95           C  
ATOM   2717  CB  MET A 185      11.193  -2.500 -12.661  1.00 86.95           C  
ATOM   2718  HB2 MET A 185      10.544  -2.954 -11.912  1.00 86.95           H  
ATOM   2719  HB3 MET A 185      12.209  -2.475 -12.268  1.00 86.95           H  
ATOM   2720  O   MET A 185      11.113  -5.634 -13.141  1.00 86.95           O  
ATOM   2721  CG  MET A 185      10.749  -1.062 -12.939  1.00 86.95           C  
ATOM   2722  HG2 MET A 185      11.357  -0.662 -13.751  1.00 86.95           H  
ATOM   2723  HG3 MET A 185       9.708  -1.067 -13.261  1.00 86.95           H  
ATOM   2724  SD  MET A 185      10.912   0.053 -11.517  1.00 86.95           S  
ATOM   2725  CE  MET A 185       9.695  -0.680 -10.390  1.00 86.95           C  
ATOM   2726  HE1 MET A 185       9.991  -1.694 -10.121  1.00 86.95           H  
ATOM   2727  HE2 MET A 185       9.635  -0.074  -9.486  1.00 86.95           H  
ATOM   2728  HE3 MET A 185       8.717  -0.695 -10.871  1.00 86.95           H  
ATOM   2729  N   GLU A 186      13.074  -4.851 -13.913  1.00 87.11           N  
ATOM   2730  H   GLU A 186      13.547  -4.065 -14.336  1.00 87.11           H  
ATOM   2731  CA  GLU A 186      13.888  -6.020 -13.627  1.00 87.11           C  
ATOM   2732  HA  GLU A 186      13.284  -6.920 -13.745  1.00 87.11           H  
ATOM   2733  C   GLU A 186      14.423  -5.995 -12.187  1.00 87.11           C  
ATOM   2734  CB  GLU A 186      15.042  -6.083 -14.635  1.00 87.11           C  
ATOM   2735  HB2 GLU A 186      15.684  -6.919 -14.361  1.00 87.11           H  
ATOM   2736  HB3 GLU A 186      15.629  -5.168 -14.558  1.00 87.11           H  
ATOM   2737  O   GLU A 186      14.361  -4.993 -11.469  1.00 87.11           O  
ATOM   2738  CG  GLU A 186      14.614  -6.293 -16.096  1.00 87.11           C  
ATOM   2739  HG2 GLU A 186      15.461  -6.031 -16.729  1.00 87.11           H  
ATOM   2740  HG3 GLU A 186      13.796  -5.619 -16.354  1.00 87.11           H  
ATOM   2741  CD  GLU A 186      14.224  -7.741 -16.424  1.00 87.11           C  
ATOM   2742  OE1 GLU A 186      13.949  -7.981 -17.624  1.00 87.11           O  
ATOM   2743  OE2 GLU A 186      14.276  -8.612 -15.523  1.00 87.11           O  
ATOM   2744  N   SER A 187      14.983  -7.121 -11.759  1.00 81.10           N  
ATOM   2745  H   SER A 187      15.046  -7.898 -12.401  1.00 81.10           H  
ATOM   2746  CA  SER A 187      15.562  -7.294 -10.427  1.00 81.10           C  
ATOM   2747  HA  SER A 187      14.839  -6.938  -9.693  1.00 81.10           H  
ATOM   2748  C   SER A 187      16.865  -6.511 -10.213  1.00 81.10           C  
ATOM   2749  CB  SER A 187      15.790  -8.792 -10.186  1.00 81.10           C  
ATOM   2750  HB2 SER A 187      14.823  -9.295 -10.189  1.00 81.10           H  
ATOM   2751  HB3 SER A 187      16.257  -8.957  -9.214  1.00 81.10           H  
ATOM   2752  O   SER A 187      17.521  -6.039 -11.146  1.00 81.10           O  
ATOM   2753  OG  SER A 187      16.594  -9.346 -11.215  1.00 81.10           O  
ATOM   2754  HG  SER A 187      17.489  -9.525 -10.914  1.00 81.10           H  
ATOM   2755  N   ALA A 188      17.323  -6.486  -8.958  1.00 81.45           N  
ATOM   2756  H   ALA A 188      16.703  -6.789  -8.221  1.00 81.45           H  
ATOM   2757  CA  ALA A 188      18.629  -5.956  -8.558  1.00 81.45           C  
ATOM   2758  HA  ALA A 188      18.627  -4.873  -8.680  1.00 81.45           H  
ATOM   2759  C   ALA A 188      19.802  -6.532  -9.372  1.00 81.45           C  
ATOM   2760  CB  ALA A 188      18.827  -6.310  -7.078  1.00 81.45           C  
ATOM   2761  HB1 ALA A 188      17.926  -6.085  -6.507  1.00 81.45           H  
ATOM   2762  HB2 ALA A 188      19.031  -7.375  -6.966  1.00 81.45           H  
ATOM   2763  HB3 ALA A 188      19.666  -5.743  -6.675  1.00 81.45           H  
ATOM   2764  O   ALA A 188      20.716  -5.811  -9.762  1.00 81.45           O  
ATOM   2765  N   SER A 189      19.757  -7.834  -9.678  1.00 86.03           N  
ATOM   2766  H   SER A 189      18.967  -8.370  -9.348  1.00 86.03           H  
ATOM   2767  CA  SER A 189      20.768  -8.529 -10.495  1.00 86.03           C  
ATOM   2768  HA  SER A 189      21.750  -8.351 -10.057  1.00 86.03           H  
ATOM   2769  C   SER A 189      20.832  -8.046 -11.949  1.00 86.03           C  
ATOM   2770  CB  SER A 189      20.495 -10.035 -10.475  1.00 86.03           C  
ATOM   2771  HB2 SER A 189      20.617 -10.406  -9.457  1.00 86.03           H  
ATOM   2772  HB3 SER A 189      21.211 -10.543 -11.121  1.00 86.03           H  
ATOM   2773  O   SER A 189      21.793  -8.337 -12.658  1.00 86.03           O  
ATOM   2774  OG  SER A 189      19.175 -10.306 -10.914  1.00 86.03           O  
ATOM   2775  HG  SER A 189      19.048 -11.258 -10.936  1.00 86.03           H  
ATOM   2776  N   LYS A 190      19.812  -7.310 -12.393  1.00 88.82           N  
ATOM   2777  H   LYS A 190      19.053  -7.136 -11.751  1.00 88.82           H  
ATOM   2778  CA  LYS A 190      19.707  -6.635 -13.691  1.00 88.82           C  
ATOM   2779  HA  LYS A 190      20.585  -6.852 -14.300  1.00 88.82           H  
ATOM   2780  C   LYS A 190      19.693  -5.114 -13.536  1.00 88.82           C  
ATOM   2781  CB  LYS A 190      18.438  -7.139 -14.384  1.00 88.82           C  
ATOM   2782  HB2 LYS A 190      17.620  -6.977 -13.682  1.00 88.82           H  
ATOM   2783  HB3 LYS A 190      18.241  -6.559 -15.285  1.00 88.82           H  
ATOM   2784  O   LYS A 190      19.246  -4.405 -14.437  1.00 88.82           O  
ATOM   2785  CG  LYS A 190      18.456  -8.623 -14.764  1.00 88.82           C  
ATOM   2786  HG2 LYS A 190      17.492  -8.869 -15.210  1.00 88.82           H  
ATOM   2787  HG3 LYS A 190      18.588  -9.238 -13.874  1.00 88.82           H  
ATOM   2788  CD  LYS A 190      19.569  -8.922 -15.771  1.00 88.82           C  
ATOM   2789  HD2 LYS A 190      20.540  -8.799 -15.293  1.00 88.82           H  
ATOM   2790  HD3 LYS A 190      19.483  -8.229 -16.608  1.00 88.82           H  
ATOM   2791  CE  LYS A 190      19.430 -10.356 -16.274  1.00 88.82           C  
ATOM   2792  HE2 LYS A 190      18.433 -10.473 -16.698  1.00 88.82           H  
ATOM   2793  HE3 LYS A 190      19.518 -11.033 -15.424  1.00 88.82           H  
ATOM   2794  NZ  LYS A 190      20.467 -10.644 -17.291  1.00 88.82           N  
ATOM   2795  HZ1 LYS A 190      20.357 -10.004 -18.065  1.00 88.82           H  
ATOM   2796  HZ2 LYS A 190      20.373 -11.589 -17.634  1.00 88.82           H  
ATOM   2797  HZ3 LYS A 190      21.386 -10.510 -16.895  1.00 88.82           H  
ATOM   2798  N   VAL A 191      20.186  -4.631 -12.393  1.00 90.35           N  
ATOM   2799  H   VAL A 191      20.506  -5.292 -11.700  1.00 90.35           H  
ATOM   2800  CA  VAL A 191      20.387  -3.214 -12.086  1.00 90.35           C  
ATOM   2801  HA  VAL A 191      20.646  -3.153 -11.029  1.00 90.35           H  
ATOM   2802  C   VAL A 191      19.103  -2.394 -12.262  1.00 90.35           C  
ATOM   2803  CB  VAL A 191      21.581  -2.651 -12.882  1.00 90.35           C  
ATOM   2804  HB  VAL A 191      21.260  -2.444 -13.903  1.00 90.35           H  
ATOM   2805  O   VAL A 191      19.141  -1.262 -12.732  1.00 90.35           O  
ATOM   2806  CG1 VAL A 191      22.109  -1.364 -12.260  1.00 90.35           C  
ATOM   2807 HG11 VAL A 191      22.720  -0.883 -13.025  1.00 90.35           H  
ATOM   2808 HG12 VAL A 191      22.714  -1.576 -11.378  1.00 90.35           H  
ATOM   2809 HG13 VAL A 191      21.322  -0.664 -11.982  1.00 90.35           H  
ATOM   2810  CG2 VAL A 191      22.783  -3.611 -12.950  1.00 90.35           C  
ATOM   2811 HG21 VAL A 191      22.543  -4.483 -13.557  1.00 90.35           H  
ATOM   2812 HG22 VAL A 191      23.069  -3.927 -11.947  1.00 90.35           H  
ATOM   2813 HG23 VAL A 191      23.630  -3.104 -13.414  1.00 90.35           H  
ATOM   2814  N   TYR A 192      17.944  -2.970 -11.929  1.00 88.22           N  
ATOM   2815  H   TYR A 192      17.949  -3.915 -11.573  1.00 88.22           H  
ATOM   2816  CA  TYR A 192      16.645  -2.290 -12.034  1.00 88.22           C  
ATOM   2817  HA  TYR A 192      15.875  -3.047 -11.885  1.00 88.22           H  
ATOM   2818  C   TYR A 192      16.365  -1.685 -13.413  1.00 88.22           C  
ATOM   2819  CB  TYR A 192      16.494  -1.252 -10.913  1.00 88.22           C  
ATOM   2820  HB2 TYR A 192      17.162  -0.412 -11.102  1.00 88.22           H  
ATOM   2821  HB3 TYR A 192      15.473  -0.870 -10.914  1.00 88.22           H  
ATOM   2822  O   TYR A 192      15.696  -0.658 -13.524  1.00 88.22           O  
ATOM   2823  CG  TYR A 192      16.784  -1.827  -9.554  1.00 88.22           C  
ATOM   2824  CD1 TYR A 192      15.878  -2.745  -9.006  1.00 88.22           C  
ATOM   2825  HD1 TYR A 192      14.973  -3.001  -9.538  1.00 88.22           H  
ATOM   2826  CD2 TYR A 192      17.987  -1.520  -8.891  1.00 88.22           C  
ATOM   2827  HD2 TYR A 192      18.682  -0.824  -9.337  1.00 88.22           H  
ATOM   2828  CE1 TYR A 192      16.176  -3.366  -7.788  1.00 88.22           C  
ATOM   2829  HE1 TYR A 192      15.491  -4.102  -7.395  1.00 88.22           H  
ATOM   2830  CE2 TYR A 192      18.288  -2.141  -7.666  1.00 88.22           C  
ATOM   2831  HE2 TYR A 192      19.216  -1.918  -7.163  1.00 88.22           H  
ATOM   2832  OH  TYR A 192      17.686  -3.684  -5.945  1.00 88.22           O  
ATOM   2833  HH  TYR A 192      18.533  -3.398  -5.594  1.00 88.22           H  
ATOM   2834  CZ  TYR A 192      17.378  -3.068  -7.114  1.00 88.22           C  
ATOM   2835  N   SER A 193      16.900  -2.291 -14.471  1.00 90.36           N  
ATOM   2836  H   SER A 193      17.473  -3.110 -14.322  1.00 90.36           H  
ATOM   2837  CA  SER A 193      16.541  -1.930 -15.840  1.00 90.36           C  
ATOM   2838  HA  SER A 193      16.749  -0.869 -15.979  1.00 90.36           H  
ATOM   2839  C   SER A 193      15.044  -2.129 -16.071  1.00 90.36           C  
ATOM   2840  CB  SER A 193      17.379  -2.716 -16.853  1.00 90.36           C  
ATOM   2841  HB2 SER A 193      18.407  -2.353 -16.826  1.00 90.36           H  
ATOM   2842  HB3 SER A 193      16.979  -2.546 -17.853  1.00 90.36           H  
ATOM   2843  O   SER A 193      14.390  -2.894 -15.364  1.00 90.36           O  
ATOM   2844  OG  SER A 193      17.389  -4.103 -16.578  1.00 90.36           O  
ATOM   2845  HG  SER A 193      18.044  -4.248 -15.891  1.00 90.36           H  
ATOM   2846  N   PHE A 194      14.474  -1.424 -17.044  1.00 90.50           N  
ATOM   2847  H   PHE A 194      15.032  -0.781 -17.588  1.00 90.50           H  
ATOM   2848  CA  PHE A 194      13.061  -1.574 -17.379  1.00 90.50           C  
ATOM   2849  HA  PHE A 194      12.627  -2.355 -16.754  1.00 90.50           H  
ATOM   2850  C   PHE A 194      12.864  -2.030 -18.819  1.00 90.50           C  
ATOM   2851  CB  PHE A 194      12.287  -0.290 -17.072  1.00 90.50           C  
ATOM   2852  HB2 PHE A 194      11.221  -0.513 -17.108  1.00 90.50           H  
ATOM   2853  HB3 PHE A 194      12.516   0.037 -16.057  1.00 90.50           H  
ATOM   2854  O   PHE A 194      13.708  -1.824 -19.695  1.00 90.50           O  
ATOM   2855  CG  PHE A 194      12.578   0.829 -18.046  1.00 90.50           C  
ATOM   2856  CD1 PHE A 194      13.588   1.760 -17.764  1.00 90.50           C  
ATOM   2857  HD1 PHE A 194      14.146   1.675 -16.844  1.00 90.50           H  
ATOM   2858  CD2 PHE A 194      11.889   0.899 -19.269  1.00 90.50           C  
ATOM   2859  HD2 PHE A 194      11.116   0.180 -19.499  1.00 90.50           H  
ATOM   2860  CE1 PHE A 194      13.896   2.777 -18.681  1.00 90.50           C  
ATOM   2861  HE1 PHE A 194      14.686   3.481 -18.465  1.00 90.50           H  
ATOM   2862  CE2 PHE A 194      12.218   1.896 -20.196  1.00 90.50           C  
ATOM   2863  HE2 PHE A 194      11.723   1.927 -21.156  1.00 90.50           H  
ATOM   2864  CZ  PHE A 194      13.206   2.843 -19.900  1.00 90.50           C  
ATOM   2865  HZ  PHE A 194      13.450   3.604 -20.627  1.00 90.50           H  
ATOM   2866  N   GLN A 195      11.694  -2.604 -19.067  1.00 88.60           N  
ATOM   2867  H   GLN A 195      11.060  -2.722 -18.290  1.00 88.60           H  
ATOM   2868  CA  GLN A 195      11.195  -2.945 -20.387  1.00 88.60           C  
ATOM   2869  HA  GLN A 195      11.790  -2.429 -21.141  1.00 88.60           H  
ATOM   2870  C   GLN A 195       9.748  -2.474 -20.523  1.00 88.60           C  
ATOM   2871  CB  GLN A 195      11.310  -4.457 -20.632  1.00 88.60           C  
ATOM   2872  HB2 GLN A 195      11.013  -4.647 -21.663  1.00 88.60           H  
ATOM   2873  HB3 GLN A 195      10.619  -4.985 -19.976  1.00 88.60           H  
ATOM   2874  O   GLN A 195       9.060  -2.268 -19.531  1.00 88.60           O  
ATOM   2875  CG  GLN A 195      12.730  -5.009 -20.402  1.00 88.60           C  
ATOM   2876  HG2 GLN A 195      12.952  -5.004 -19.335  1.00 88.60           H  
ATOM   2877  HG3 GLN A 195      13.458  -4.376 -20.908  1.00 88.60           H  
ATOM   2878  CD  GLN A 195      12.897  -6.429 -20.931  1.00 88.60           C  
ATOM   2879  NE2 GLN A 195      13.711  -7.261 -20.324  1.00 88.60           N  
ATOM   2880 HE21 GLN A 195      13.932  -7.141 -19.346  1.00 88.60           H  
ATOM   2881 HE22 GLN A 195      13.693  -8.210 -20.669  1.00 88.60           H  
ATOM   2882  OE1 GLN A 195      12.319  -6.819 -21.933  1.00 88.60           O  
ATOM   2883  N   PHE A 196       9.292  -2.311 -21.758  1.00 87.20           N  
ATOM   2884  H   PHE A 196       9.922  -2.486 -22.528  1.00 87.20           H  
ATOM   2885  CA  PHE A 196       7.887  -2.144 -22.123  1.00 87.20           C  
ATOM   2886  HA  PHE A 196       7.266  -2.711 -21.429  1.00 87.20           H  
ATOM   2887  C   PHE A 196       7.686  -2.731 -23.522  1.00 87.20           C  
ATOM   2888  CB  PHE A 196       7.478  -0.667 -22.043  1.00 87.20           C  
ATOM   2889  HB2 PHE A 196       7.571  -0.339 -21.007  1.00 87.20           H  
ATOM   2890  HB3 PHE A 196       6.425  -0.578 -22.307  1.00 87.20           H  
ATOM   2891  O   PHE A 196       8.650  -2.838 -24.288  1.00 87.20           O  
ATOM   2892  CG  PHE A 196       8.278   0.266 -22.928  1.00 87.20           C  
ATOM   2893  CD1 PHE A 196       9.300   1.067 -22.384  1.00 87.20           C  
ATOM   2894  HD1 PHE A 196       9.516   1.023 -21.327  1.00 87.20           H  
ATOM   2895  CD2 PHE A 196       7.972   0.353 -24.298  1.00 87.20           C  
ATOM   2896  HD2 PHE A 196       7.172  -0.237 -24.719  1.00 87.20           H  
ATOM   2897  CE1 PHE A 196       9.998   1.968 -23.211  1.00 87.20           C  
ATOM   2898  HE1 PHE A 196      10.741   2.645 -22.816  1.00 87.20           H  
ATOM   2899  CE2 PHE A 196       8.689   1.232 -25.120  1.00 87.20           C  
ATOM   2900  HE2 PHE A 196       8.455   1.314 -26.171  1.00 87.20           H  
ATOM   2901  CZ  PHE A 196       9.687   2.050 -24.573  1.00 87.20           C  
ATOM   2902  HZ  PHE A 196      10.184   2.772 -25.203  1.00 87.20           H  
ATOM   2903  N   ILE A 197       6.465  -3.121 -23.880  1.00 86.90           N  
ATOM   2904  H   ILE A 197       5.697  -2.954 -23.246  1.00 86.90           H  
ATOM   2905  CA  ILE A 197       6.192  -3.721 -25.195  1.00 86.90           C  
ATOM   2906  HA  ILE A 197       7.089  -4.228 -25.552  1.00 86.90           H  
ATOM   2907  C   ILE A 197       5.878  -2.640 -26.222  1.00 86.90           C  
ATOM   2908  CB  ILE A 197       5.080  -4.790 -25.104  1.00 86.90           C  
ATOM   2909  HB  ILE A 197       4.199  -4.346 -24.642  1.00 86.90           H  
ATOM   2910  O   ILE A 197       6.394  -2.688 -27.336  1.00 86.90           O  
ATOM   2911  CG1 ILE A 197       5.579  -5.963 -24.228  1.00 86.90           C  
ATOM   2912 HG12 ILE A 197       6.479  -6.390 -24.670  1.00 86.90           H  
ATOM   2913 HG13 ILE A 197       5.848  -5.590 -23.240  1.00 86.90           H  
ATOM   2914  CG2 ILE A 197       4.683  -5.306 -26.502  1.00 86.90           C  
ATOM   2915 HG21 ILE A 197       3.891  -6.050 -26.420  1.00 86.90           H  
ATOM   2916 HG22 ILE A 197       5.545  -5.746 -27.002  1.00 86.90           H  
ATOM   2917 HG23 ILE A 197       4.283  -4.501 -27.118  1.00 86.90           H  
ATOM   2918  CD1 ILE A 197       4.555  -7.088 -24.033  1.00 86.90           C  
ATOM   2919 HD11 ILE A 197       3.579  -6.672 -23.781  1.00 86.90           H  
ATOM   2920 HD12 ILE A 197       4.884  -7.739 -23.223  1.00 86.90           H  
ATOM   2921 HD13 ILE A 197       4.469  -7.684 -24.941  1.00 86.90           H  
ATOM   2922  N   THR A 198       5.031  -1.674 -25.866  1.00 81.79           N  
ATOM   2923  H   THR A 198       4.664  -1.666 -24.926  1.00 81.79           H  
ATOM   2924  CA  THR A 198       4.552  -0.645 -26.799  1.00 81.79           C  
ATOM   2925  HA  THR A 198       5.204  -0.615 -27.672  1.00 81.79           H  
ATOM   2926  C   THR A 198       4.597   0.734 -26.156  1.00 81.79           C  
ATOM   2927  CB  THR A 198       3.138  -0.992 -27.296  1.00 81.79           C  
ATOM   2928  HB  THR A 198       2.461  -1.111 -26.450  1.00 81.79           H  
ATOM   2929  O   THR A 198       4.204   0.898 -25.007  1.00 81.79           O  
ATOM   2930  CG2 THR A 198       2.564   0.028 -28.276  1.00 81.79           C  
ATOM   2931 HG21 THR A 198       3.230   0.148 -29.130  1.00 81.79           H  
ATOM   2932 HG22 THR A 198       1.590  -0.322 -28.618  1.00 81.79           H  
ATOM   2933 HG23 THR A 198       2.424   0.987 -27.776  1.00 81.79           H  
ATOM   2934  OG1 THR A 198       3.216  -2.200 -28.016  1.00 81.79           O  
ATOM   2935  HG1 THR A 198       3.851  -2.755 -27.557  1.00 81.79           H  
ATOM   2936  N   ALA A 199       5.059   1.727 -26.916  1.00 83.27           N  
ATOM   2937  H   ALA A 199       5.417   1.514 -27.836  1.00 83.27           H  
ATOM   2938  CA  ALA A 199       4.963   3.138 -26.565  1.00 83.27           C  
ATOM   2939  HA  ALA A 199       4.650   3.239 -25.526  1.00 83.27           H  
ATOM   2940  C   ALA A 199       3.910   3.808 -27.457  1.00 83.27           C  
ATOM   2941  CB  ALA A 199       6.346   3.781 -26.686  1.00 83.27           C  
ATOM   2942  HB1 ALA A 199       6.707   3.738 -27.713  1.00 83.27           H  
ATOM   2943  HB2 ALA A 199       7.058   3.265 -26.041  1.00 83.27           H  
ATOM   2944  HB3 ALA A 199       6.305   4.822 -26.365  1.00 83.27           H  
ATOM   2945  O   ALA A 199       4.062   3.909 -28.678  1.00 83.27           O  
ATOM   2946  N   VAL A 200       2.819   4.262 -26.849  1.00 75.60           N  
ATOM   2947  H   VAL A 200       2.748   4.135 -25.850  1.00 75.60           H  
ATOM   2948  CA  VAL A 200       1.712   4.926 -27.536  1.00 75.60           C  
ATOM   2949  HA  VAL A 200       1.782   4.712 -28.603  1.00 75.60           H  
ATOM   2950  C   VAL A 200       1.837   6.427 -27.336  1.00 75.60           C  
ATOM   2951  CB  VAL A 200       0.346   4.395 -27.065  1.00 75.60           C  
ATOM   2952  HB  VAL A 200       0.205   4.626 -26.009  1.00 75.60           H  
ATOM   2953  O   VAL A 200       1.842   6.926 -26.210  1.00 75.60           O  
ATOM   2954  CG1 VAL A 200      -0.797   5.037 -27.865  1.00 75.60           C  
ATOM   2955 HG11 VAL A 200      -1.747   4.619 -27.531  1.00 75.60           H  
ATOM   2956 HG12 VAL A 200      -0.825   6.113 -27.694  1.00 75.60           H  
ATOM   2957 HG13 VAL A 200      -0.674   4.832 -28.929  1.00 75.60           H  
ATOM   2958  CG2 VAL A 200       0.254   2.877 -27.252  1.00 75.60           C  
ATOM   2959 HG21 VAL A 200      -0.751   2.528 -27.014  1.00 75.60           H  
ATOM   2960 HG22 VAL A 200       0.494   2.599 -28.278  1.00 75.60           H  
ATOM   2961 HG23 VAL A 200       0.938   2.375 -26.568  1.00 75.60           H  
ATOM   2962  N   LYS A 201       1.898   7.173 -28.442  1.00 72.86           N  
ATOM   2963  H   LYS A 201       1.897   6.696 -29.332  1.00 72.86           H  
ATOM   2964  CA  LYS A 201       1.802   8.636 -28.404  1.00 72.86           C  
ATOM   2965  HA  LYS A 201       2.506   9.019 -27.665  1.00 72.86           H  
ATOM   2966  C   LYS A 201       0.399   9.026 -27.962  1.00 72.86           C  
ATOM   2967  CB  LYS A 201       2.115   9.256 -29.772  1.00 72.86           C  
ATOM   2968  HB2 LYS A 201       1.860  10.315 -29.743  1.00 72.86           H  
ATOM   2969  HB3 LYS A 201       1.510   8.774 -30.540  1.00 72.86           H  
ATOM   2970  O   LYS A 201      -0.555   8.858 -28.720  1.00 72.86           O  
ATOM   2971  CG  LYS A 201       3.596   9.118 -30.116  1.00 72.86           C  
ATOM   2972  HG2 LYS A 201       4.178   9.601 -29.330  1.00 72.86           H  
ATOM   2973  HG3 LYS A 201       3.859   8.062 -30.164  1.00 72.86           H  
ATOM   2974  CD  LYS A 201       3.926   9.790 -31.451  1.00 72.86           C  
ATOM   2975  HD2 LYS A 201       3.240   9.438 -32.221  1.00 72.86           H  
ATOM   2976  HD3 LYS A 201       3.832  10.870 -31.337  1.00 72.86           H  
ATOM   2977  CE  LYS A 201       5.359   9.411 -31.827  1.00 72.86           C  
ATOM   2978  HE2 LYS A 201       5.997   9.576 -30.959  1.00 72.86           H  
ATOM   2979  HE3 LYS A 201       5.393   8.342 -32.038  1.00 72.86           H  
ATOM   2980  NZ  LYS A 201       5.866  10.188 -32.979  1.00 72.86           N  
ATOM   2981  HZ1 LYS A 201       5.856  11.174 -32.758  1.00 72.86           H  
ATOM   2982  HZ2 LYS A 201       5.306  10.008 -33.799  1.00 72.86           H  
ATOM   2983  HZ3 LYS A 201       6.820   9.913 -33.165  1.00 72.86           H  
ATOM   2984  N   VAL A 202       0.285   9.602 -26.774  1.00 66.89           N  
ATOM   2985  H   VAL A 202       1.098   9.685 -26.180  1.00 66.89           H  
ATOM   2986  CA  VAL A 202      -0.966  10.173 -26.289  1.00 66.89           C  
ATOM   2987  HA  VAL A 202      -1.791   9.753 -26.865  1.00 66.89           H  
ATOM   2988  C   VAL A 202      -0.918  11.671 -26.543  1.00 66.89           C  
ATOM   2989  CB  VAL A 202      -1.243   9.808 -24.821  1.00 66.89           C  
ATOM   2990  HB  VAL A 202      -0.517  10.295 -24.170  1.00 66.89           H  
ATOM   2991  O   VAL A 202      -0.064  12.397 -26.023  1.00 66.89           O  
ATOM   2992  CG1 VAL A 202      -2.651  10.268 -24.427  1.00 66.89           C  
ATOM   2993 HG11 VAL A 202      -2.841   9.996 -23.388  1.00 66.89           H  
ATOM   2994 HG12 VAL A 202      -2.738  11.352 -24.512  1.00 66.89           H  
ATOM   2995 HG13 VAL A 202      -3.400   9.787 -25.056  1.00 66.89           H  
ATOM   2996  CG2 VAL A 202      -1.167   8.290 -24.611  1.00 66.89           C  
ATOM   2997 HG21 VAL A 202      -0.144   7.941 -24.746  1.00 66.89           H  
ATOM   2998 HG22 VAL A 202      -1.472   8.049 -23.592  1.00 66.89           H  
ATOM   2999 HG23 VAL A 202      -1.823   7.771 -25.310  1.00 66.89           H  
ATOM   3000  N   ASN A 203      -1.830  12.138 -27.395  1.00 62.21           N  
ATOM   3001  H   ASN A 203      -2.487  11.486 -27.800  1.00 62.21           H  
ATOM   3002  CA  ASN A 203      -1.999  13.550 -27.679  1.00 62.21           C  
ATOM   3003  HA  ASN A 203      -1.106  14.086 -27.357  1.00 62.21           H  
ATOM   3004  C   ASN A 203      -3.202  14.119 -26.907  1.00 62.21           C  
ATOM   3005  CB  ASN A 203      -2.118  13.786 -29.194  1.00 62.21           C  
ATOM   3006  HB2 ASN A 203      -1.280  13.313 -29.707  1.00 62.21           H  
ATOM   3007  HB3 ASN A 203      -3.051  13.372 -29.577  1.00 62.21           H  
ATOM   3008  O   ASN A 203      -4.315  14.096 -27.429  1.00 62.21           O  
ATOM   3009  CG  ASN A 203      -2.084  15.275 -29.462  1.00 62.21           C  
ATOM   3010  ND2 ASN A 203      -1.971  15.697 -30.697  1.00 62.21           N  
ATOM   3011 HD21 ASN A 203      -2.017  15.058 -31.478  1.00 62.21           H  
ATOM   3012 HD22 ASN A 203      -1.684  16.661 -30.781  1.00 62.21           H  
ATOM   3013  OD1 ASN A 203      -2.043  16.067 -28.541  1.00 62.21           O  
ATOM   3014  N   PRO A 204      -3.009  14.670 -25.699  1.00 52.54           N  
ATOM   3015  CA  PRO A 204      -4.094  15.327 -24.984  1.00 52.54           C  
ATOM   3016  HA  PRO A 204      -4.981  14.694 -24.996  1.00 52.54           H  
ATOM   3017  C   PRO A 204      -4.485  16.689 -25.591  1.00 52.54           C  
ATOM   3018  CB  PRO A 204      -3.591  15.441 -23.541  1.00 52.54           C  
ATOM   3019  HB2 PRO A 204      -4.002  16.308 -23.025  1.00 52.54           H  
ATOM   3020  HB3 PRO A 204      -3.834  14.527 -22.998  1.00 52.54           H  
ATOM   3021  O   PRO A 204      -5.541  17.209 -25.248  1.00 52.54           O  
ATOM   3022  CG  PRO A 204      -2.076  15.546 -23.706  1.00 52.54           C  
ATOM   3023  HG2 PRO A 204      -1.815  16.568 -23.980  1.00 52.54           H  
ATOM   3024  HG3 PRO A 204      -1.538  15.224 -22.815  1.00 52.54           H  
ATOM   3025  CD  PRO A 204      -1.795  14.651 -24.903  1.00 52.54           C  
ATOM   3026  HD2 PRO A 204      -1.604  13.637 -24.551  1.00 52.54           H  
ATOM   3027  HD3 PRO A 204      -0.953  15.044 -25.472  1.00 52.54           H  
ATOM   3028  N   THR A 205      -3.674  17.305 -26.471  1.00 51.26           N  
ATOM   3029  H   THR A 205      -2.912  16.782 -26.878  1.00 51.26           H  
ATOM   3030  CA  THR A 205      -3.942  18.652 -27.021  1.00 51.26           C  
ATOM   3031  HA  THR A 205      -5.020  18.809 -27.061  1.00 51.26           H  
ATOM   3032  C   THR A 205      -3.391  18.813 -28.441  1.00 51.26           C  
ATOM   3033  CB  THR A 205      -3.333  19.762 -26.131  1.00 51.26           C  
ATOM   3034  HB  THR A 205      -3.478  20.720 -26.631  1.00 51.26           H  
ATOM   3035  O   THR A 205      -2.197  18.652 -28.619  1.00 51.26           O  
ATOM   3036  CG2 THR A 205      -3.970  19.861 -24.746  1.00 51.26           C  
ATOM   3037 HG21 THR A 205      -5.052  19.943 -24.842  1.00 51.26           H  
ATOM   3038 HG22 THR A 205      -3.726  18.982 -24.149  1.00 51.26           H  
ATOM   3039 HG23 THR A 205      -3.591  20.748 -24.238  1.00 51.26           H  
ATOM   3040  OG1 THR A 205      -1.951  19.578 -25.907  1.00 51.26           O  
ATOM   3041  HG1 THR A 205      -1.811  18.629 -25.943  1.00 51.26           H  
ATOM   3042  N   ASN A 206      -4.221  19.205 -29.422  1.00 53.57           N  
ATOM   3043  H   ASN A 206      -5.195  19.276 -29.164  1.00 53.57           H  
ATOM   3044  CA  ASN A 206      -3.924  19.451 -30.858  1.00 53.57           C  
ATOM   3045  HA  ASN A 206      -3.621  18.498 -31.291  1.00 53.57           H  
ATOM   3046  C   ASN A 206      -2.741  20.426 -31.154  1.00 53.57           C  
ATOM   3047  CB  ASN A 206      -5.254  19.917 -31.528  1.00 53.57           C  
ATOM   3048  HB2 ASN A 206      -5.099  20.798 -32.151  1.00 53.57           H  
ATOM   3049  HB3 ASN A 206      -5.976  20.215 -30.768  1.00 53.57           H  
ATOM   3050  O   ASN A 206      -2.880  21.440 -31.832  1.00 53.57           O  
ATOM   3051  CG  ASN A 206      -5.923  18.897 -32.431  1.00 53.57           C  
ATOM   3052  ND2 ASN A 206      -7.050  19.251 -33.003  1.00 53.57           N  
ATOM   3053 HD21 ASN A 206      -7.450  20.166 -32.850  1.00 53.57           H  
ATOM   3054 HD22 ASN A 206      -7.483  18.549 -33.586  1.00 53.57           H  
ATOM   3055  OD1 ASN A 206      -5.464  17.792 -32.644  1.00 53.57           O  
ATOM   3056  N   SER A 207      -1.551  20.159 -30.629  1.00 53.39           N  
ATOM   3057  H   SER A 207      -1.479  19.315 -30.079  1.00 53.39           H  
ATOM   3058  CA  SER A 207      -0.371  21.013 -30.690  1.00 53.39           C  
ATOM   3059  HA  SER A 207      -0.675  22.029 -30.944  1.00 53.39           H  
ATOM   3060  C   SER A 207       0.569  20.522 -31.788  1.00 53.39           C  
ATOM   3061  CB  SER A 207       0.267  21.067 -29.298  1.00 53.39           C  
ATOM   3062  HB2 SER A 207      -0.289  21.776 -28.685  1.00 53.39           H  
ATOM   3063  HB3 SER A 207       0.167  20.090 -28.826  1.00 53.39           H  
ATOM   3064  O   SER A 207       0.820  19.339 -31.954  1.00 53.39           O  
ATOM   3065  OG  SER A 207       1.632  21.454 -29.345  1.00 53.39           O  
ATOM   3066  HG  SER A 207       2.024  21.189 -28.509  1.00 53.39           H  
ATOM   3067  N   THR A 208       1.155  21.419 -32.562  1.00 50.49           N  
ATOM   3068  H   THR A 208       0.957  22.402 -32.441  1.00 50.49           H  
ATOM   3069  CA  THR A 208       2.085  21.034 -33.635  1.00 50.49           C  
ATOM   3070  HA  THR A 208       1.698  20.151 -34.143  1.00 50.49           H  
ATOM   3071  C   THR A 208       3.478  20.650 -33.120  1.00 50.49           C  
ATOM   3072  CB  THR A 208       2.167  22.160 -34.666  1.00 50.49           C  
ATOM   3073  HB  THR A 208       2.952  21.947 -35.391  1.00 50.49           H  
ATOM   3074  O   THR A 208       4.343  20.273 -33.908  1.00 50.49           O  
ATOM   3075  CG2 THR A 208       0.837  22.330 -35.405  1.00 50.49           C  
ATOM   3076 HG21 THR A 208       0.045  22.621 -34.715  1.00 50.49           H  
ATOM   3077 HG22 THR A 208       0.563  21.391 -35.885  1.00 50.49           H  
ATOM   3078 HG23 THR A 208       0.941  23.095 -36.174  1.00 50.49           H  
ATOM   3079  OG1 THR A 208       2.437  23.379 -34.008  1.00 50.49           O  
ATOM   3080  HG1 THR A 208       2.483  24.057 -34.686  1.00 50.49           H  
ATOM   3081  N   LYS A 209       3.719  20.734 -31.801  1.00 50.41           N  
ATOM   3082  H   LYS A 209       2.946  20.980 -31.199  1.00 50.41           H  
ATOM   3083  CA  LYS A 209       5.002  20.373 -31.184  1.00 50.41           C  
ATOM   3084  HA  LYS A 209       5.800  20.602 -31.890  1.00 50.41           H  
ATOM   3085  C   LYS A 209       5.072  18.872 -30.907  1.00 50.41           C  
ATOM   3086  CB  LYS A 209       5.255  21.189 -29.908  1.00 50.41           C  
ATOM   3087  HB2 LYS A 209       6.160  20.806 -29.439  1.00 50.41           H  
ATOM   3088  HB3 LYS A 209       4.428  21.055 -29.210  1.00 50.41           H  
ATOM   3089  O   LYS A 209       4.321  18.359 -30.085  1.00 50.41           O  
ATOM   3090  CG  LYS A 209       5.448  22.683 -30.213  1.00 50.41           C  
ATOM   3091  HG2 LYS A 209       6.155  22.790 -31.035  1.00 50.41           H  
ATOM   3092  HG3 LYS A 209       4.495  23.123 -30.507  1.00 50.41           H  
ATOM   3093  CD  LYS A 209       6.002  23.421 -28.988  1.00 50.41           C  
ATOM   3094  HD2 LYS A 209       6.936  22.946 -28.690  1.00 50.41           H  
ATOM   3095  HD3 LYS A 209       5.291  23.349 -28.164  1.00 50.41           H  
ATOM   3096  CE  LYS A 209       6.262  24.893 -29.333  1.00 50.41           C  
ATOM   3097  HE2 LYS A 209       6.799  24.930 -30.280  1.00 50.41           H  
ATOM   3098  HE3 LYS A 209       5.306  25.396 -29.476  1.00 50.41           H  
ATOM   3099  NZ  LYS A 209       7.064  25.569 -28.281  1.00 50.41           N  
ATOM   3100  HZ1 LYS A 209       7.238  26.534 -28.525  1.00 50.41           H  
ATOM   3101  HZ2 LYS A 209       6.596  25.539 -27.386  1.00 50.41           H  
ATOM   3102  HZ3 LYS A 209       7.960  25.114 -28.177  1.00 50.41           H  
ATOM   3103  N   ILE A 210       6.003  18.195 -31.572  1.00 50.87           N  
ATOM   3104  H   ILE A 210       6.574  18.700 -32.234  1.00 50.87           H  
ATOM   3105  CA  ILE A 210       6.282  16.767 -31.397  1.00 50.87           C  
ATOM   3106  HA  ILE A 210       5.383  16.263 -31.043  1.00 50.87           H  
ATOM   3107  C   ILE A 210       7.375  16.626 -30.332  1.00 50.87           C  
ATOM   3108  CB  ILE A 210       6.696  16.132 -32.749  1.00 50.87           C  
ATOM   3109  HB  ILE A 210       7.621  16.603 -33.081  1.00 50.87           H  
ATOM   3110  O   ILE A 210       8.513  17.022 -30.574  1.00 50.87           O  
ATOM   3111  CG1 ILE A 210       5.619  16.370 -33.838  1.00 50.87           C  
ATOM   3112 HG12 ILE A 210       4.700  15.856 -33.559  1.00 50.87           H  
ATOM   3113 HG13 ILE A 210       5.396  17.435 -33.909  1.00 50.87           H  
ATOM   3114  CG2 ILE A 210       6.960  14.623 -32.571  1.00 50.87           C  
ATOM   3115 HG21 ILE A 210       7.333  14.192 -33.500  1.00 50.87           H  
ATOM   3116 HG22 ILE A 210       7.725  14.459 -31.811  1.00 50.87           H  
ATOM   3117 HG23 ILE A 210       6.044  14.117 -32.267  1.00 50.87           H  
ATOM   3118  CD1 ILE A 210       6.037  15.923 -35.245  1.00 50.87           C  
ATOM   3119 HD11 ILE A 210       5.280  16.242 -35.962  1.00 50.87           H  
ATOM   3120 HD12 ILE A 210       6.990  16.377 -35.513  1.00 50.87           H  
ATOM   3121 HD13 ILE A 210       6.120  14.837 -35.294  1.00 50.87           H  
ATOM   3122  N   TYR A 211       7.040  16.062 -29.170  1.00 56.93           N  
ATOM   3123  H   TYR A 211       6.081  15.787 -29.014  1.00 56.93           H  
ATOM   3124  CA  TYR A 211       8.041  15.611 -28.199  1.00 56.93           C  
ATOM   3125  HA  TYR A 211       8.952  16.189 -28.353  1.00 56.93           H  
ATOM   3126  C   TYR A 211       8.415  14.148 -28.476  1.00 56.93           C  
ATOM   3127  CB  TYR A 211       7.583  15.900 -26.760  1.00 56.93           C  
ATOM   3128  HB2 TYR A 211       8.299  15.457 -26.068  1.00 56.93           H  
ATOM   3129  HB3 TYR A 211       6.617  15.426 -26.585  1.00 56.93           H  
ATOM   3130  O   TYR A 211       7.566  13.325 -28.838  1.00 56.93           O  
ATOM   3131  CG  TYR A 211       7.498  17.391 -26.464  1.00 56.93           C  
ATOM   3132  CD1 TYR A 211       8.662  18.174 -26.545  1.00 56.93           C  
ATOM   3133  HD1 TYR A 211       9.610  17.714 -26.782  1.00 56.93           H  
ATOM   3134  CD2 TYR A 211       6.267  18.012 -26.173  1.00 56.93           C  
ATOM   3135  HD2 TYR A 211       5.374  17.408 -26.098  1.00 56.93           H  
ATOM   3136  CE1 TYR A 211       8.587  19.563 -26.372  1.00 56.93           C  
ATOM   3137  HE1 TYR A 211       9.466  20.162 -26.559  1.00 56.93           H  
ATOM   3138  CE2 TYR A 211       6.203  19.400 -25.926  1.00 56.93           C  
ATOM   3139  HE2 TYR A 211       5.267  19.860 -25.646  1.00 56.93           H  
ATOM   3140  OH  TYR A 211       7.371  21.511 -25.732  1.00 56.93           O  
ATOM   3141  HH  TYR A 211       8.287  21.783 -25.630  1.00 56.93           H  
ATOM   3142  CZ  TYR A 211       7.377  20.177 -26.004  1.00 56.93           C  
ATOM   3143  N   GLY A 212       9.714  13.857 -28.404  1.00 67.00           N  
ATOM   3144  H   GLY A 212      10.344  14.555 -28.034  1.00 67.00           H  
ATOM   3145  CA  GLY A 212      10.267  12.531 -28.675  1.00 67.00           C  
ATOM   3146  HA2 GLY A 212      11.351  12.594 -28.766  1.00 67.00           H  
ATOM   3147  HA3 GLY A 212       9.864  12.152 -29.614  1.00 67.00           H  
ATOM   3148  C   GLY A 212       9.945  11.536 -27.564  1.00 67.00           C  
ATOM   3149  O   GLY A 212       9.637  11.931 -26.443  1.00 67.00           O  
ATOM   3150  N   ASP A 213      10.010  10.251 -27.892  1.00 79.07           N  
ATOM   3151  H   ASP A 213      10.307   9.982 -28.820  1.00 79.07           H  
ATOM   3152  CA  ASP A 213      10.013   9.189 -26.890  1.00 79.07           C  
ATOM   3153  HA  ASP A 213       9.185   9.329 -26.195  1.00 79.07           H  
ATOM   3154  C   ASP A 213      11.338   9.258 -26.125  1.00 79.07           C  
ATOM   3155  CB  ASP A 213       9.839   7.835 -27.581  1.00 79.07           C  
ATOM   3156  HB2 ASP A 213       8.978   7.887 -28.248  1.00 79.07           H  
ATOM   3157  HB3 ASP A 213      10.717   7.616 -28.190  1.00 79.07           H  
ATOM   3158  O   ASP A 213      12.412   9.174 -26.727  1.00 79.07           O  
ATOM   3159  CG  ASP A 213       9.626   6.701 -26.579  1.00 79.07           C  
ATOM   3160  OD1 ASP A 213      10.199   6.770 -25.466  1.00 79.07           O  
ATOM   3161  OD2 ASP A 213       8.880   5.777 -26.950  1.00 79.07           O  
ATOM   3162  N   CYS A 214      11.261   9.482 -24.816  1.00 80.47           N  
ATOM   3163  H   CYS A 214      10.349   9.468 -24.380  1.00 80.47           H  
ATOM   3164  CA  CYS A 214      12.441   9.646 -23.981  1.00 80.47           C  
ATOM   3165  HA  CYS A 214      13.293   9.857 -24.627  1.00 80.47           H  
ATOM   3166  C   CYS A 214      12.816   8.383 -23.196  1.00 80.47           C  
ATOM   3167  CB  CYS A 214      12.254  10.882 -23.099  1.00 80.47           C  
ATOM   3168  HB2 CYS A 214      13.246  11.275 -22.880  1.00 80.47           H  
ATOM   3169  HB3 CYS A 214      11.723  11.649 -23.661  1.00 80.47           H  
ATOM   3170  O   CYS A 214      13.914   8.347 -22.639  1.00 80.47           O  
ATOM   3171  SG  CYS A 214      11.410  10.625 -21.518  1.00 80.47           S  
ATOM   3172  N   LEU A 215      11.946   7.362 -23.158  1.00 88.05           N  
ATOM   3173  H   LEU A 215      11.132   7.390 -23.754  1.00 88.05           H  
ATOM   3174  CA  LEU A 215      12.233   6.096 -22.481  1.00 88.05           C  
ATOM   3175  HA  LEU A 215      13.048   6.241 -21.771  1.00 88.05           H  
ATOM   3176  C   LEU A 215      12.726   5.015 -23.441  1.00 88.05           C  
ATOM   3177  CB  LEU A 215      11.016   5.584 -21.699  1.00 88.05           C  
ATOM   3178  HB2 LEU A 215      11.248   4.568 -21.380  1.00 88.05           H  
ATOM   3179  HB3 LEU A 215      10.169   5.517 -22.382  1.00 88.05           H  
ATOM   3180  O   LEU A 215      13.575   4.227 -23.040  1.00 88.05           O  
ATOM   3181  CG  LEU A 215      10.610   6.378 -20.444  1.00 88.05           C  
ATOM   3182  HG  LEU A 215      10.227   7.359 -20.728  1.00 88.05           H  
ATOM   3183  CD1 LEU A 215       9.519   5.609 -19.690  1.00 88.05           C  
ATOM   3184 HD11 LEU A 215       9.513   5.867 -18.631  1.00 88.05           H  
ATOM   3185 HD12 LEU A 215       8.541   5.841 -20.113  1.00 88.05           H  
ATOM   3186 HD13 LEU A 215       9.681   4.534 -19.767  1.00 88.05           H  
ATOM   3187  CD2 LEU A 215      11.775   6.574 -19.473  1.00 88.05           C  
ATOM   3188 HD21 LEU A 215      11.418   7.043 -18.556  1.00 88.05           H  
ATOM   3189 HD22 LEU A 215      12.530   7.224 -19.917  1.00 88.05           H  
ATOM   3190 HD23 LEU A 215      12.221   5.610 -19.227  1.00 88.05           H  
ATOM   3191  N   GLU A 216      12.266   4.981 -24.695  1.00 88.70           N  
ATOM   3192  H   GLU A 216      11.521   5.609 -24.962  1.00 88.70           H  
ATOM   3193  CA  GLU A 216      12.741   4.003 -25.686  1.00 88.70           C  
ATOM   3194  HA  GLU A 216      12.440   3.011 -25.348  1.00 88.70           H  
ATOM   3195  C   GLU A 216      14.278   3.973 -25.792  1.00 88.70           C  
ATOM   3196  CB  GLU A 216      12.069   4.242 -27.053  1.00 88.70           C  
ATOM   3197  HB2 GLU A 216      12.379   5.205 -27.458  1.00 88.70           H  
ATOM   3198  HB3 GLU A 216      10.990   4.291 -26.906  1.00 88.70           H  
ATOM   3199  O   GLU A 216      14.845   2.883 -25.722  1.00 88.70           O  
ATOM   3200  CG  GLU A 216      12.368   3.171 -28.118  1.00 88.70           C  
ATOM   3201  HG2 GLU A 216      12.039   3.560 -29.082  1.00 88.70           H  
ATOM   3202  HG3 GLU A 216      13.445   3.019 -28.191  1.00 88.70           H  
ATOM   3203  CD  GLU A 216      11.650   1.829 -27.876  1.00 88.70           C  
ATOM   3204  OE1 GLU A 216      12.249   0.758 -28.130  1.00 88.70           O  
ATOM   3205  OE2 GLU A 216      10.474   1.845 -27.468  1.00 88.70           O  
ATOM   3206  N   PRO A 217      15.002   5.115 -25.850  1.00 89.33           N  
ATOM   3207  CA  PRO A 217      16.463   5.091 -25.973  1.00 89.33           C  
ATOM   3208  HA  PRO A 217      16.727   4.462 -26.824  1.00 89.33           H  
ATOM   3209  C   PRO A 217      17.202   4.562 -24.739  1.00 89.33           C  
ATOM   3210  CB  PRO A 217      16.878   6.537 -26.266  1.00 89.33           C  
ATOM   3211  HB2 PRO A 217      17.708   6.581 -26.972  1.00 89.33           H  
ATOM   3212  HB3 PRO A 217      17.136   7.053 -25.341  1.00 89.33           H  
ATOM   3213  O   PRO A 217      18.387   4.255 -24.835  1.00 89.33           O  
ATOM   3214  CG  PRO A 217      15.609   7.149 -26.847  1.00 89.33           C  
ATOM   3215  HG2 PRO A 217      15.493   6.852 -27.890  1.00 89.33           H  
ATOM   3216  HG3 PRO A 217      15.595   8.235 -26.753  1.00 89.33           H  
ATOM   3217  CD  PRO A 217      14.534   6.486 -26.000  1.00 89.33           C  
ATOM   3218  HD2 PRO A 217      14.489   6.962 -25.021  1.00 89.33           H  
ATOM   3219  HD3 PRO A 217      13.566   6.570 -26.495  1.00 89.33           H  
ATOM   3220  N   VAL A 218      16.536   4.499 -23.582  1.00 91.32           N  
ATOM   3221  H   VAL A 218      15.549   4.715 -23.588  1.00 91.32           H  
ATOM   3222  CA  VAL A 218      17.119   4.037 -22.310  1.00 91.32           C  
ATOM   3223  HA  VAL A 218      18.157   3.764 -22.497  1.00 91.32           H  
ATOM   3224  C   VAL A 218      16.470   2.745 -21.805  1.00 91.32           C  
ATOM   3225  CB  VAL A 218      17.158   5.154 -21.248  1.00 91.32           C  
ATOM   3226  HB  VAL A 218      17.647   4.768 -20.353  1.00 91.32           H  
ATOM   3227  O   VAL A 218      16.722   2.305 -20.685  1.00 91.32           O  
ATOM   3228  CG1 VAL A 218      17.985   6.344 -21.752  1.00 91.32           C  
ATOM   3229 HG11 VAL A 218      18.966   5.989 -22.068  1.00 91.32           H  
ATOM   3230 HG12 VAL A 218      18.105   7.071 -20.949  1.00 91.32           H  
ATOM   3231 HG13 VAL A 218      17.486   6.825 -22.594  1.00 91.32           H  
ATOM   3232  CG2 VAL A 218      15.772   5.673 -20.861  1.00 91.32           C  
ATOM   3233 HG21 VAL A 218      15.265   6.085 -21.734  1.00 91.32           H  
ATOM   3234 HG22 VAL A 218      15.186   4.858 -20.437  1.00 91.32           H  
ATOM   3235 HG23 VAL A 218      15.873   6.451 -20.104  1.00 91.32           H  
ATOM   3236  N   LYS A 219      15.661   2.096 -22.646  1.00 91.51           N  
ATOM   3237  H   LYS A 219      15.493   2.509 -23.552  1.00 91.51           H  
ATOM   3238  CA  LYS A 219      15.074   0.786 -22.376  1.00 91.51           C  
ATOM   3239  HA  LYS A 219      14.489   0.849 -21.458  1.00 91.51           H  
ATOM   3240  C   LYS A 219      16.174  -0.257 -22.176  1.00 91.51           C  
ATOM   3241  CB  LYS A 219      14.148   0.453 -23.545  1.00 91.51           C  
ATOM   3242  HB2 LYS A 219      13.410   1.250 -23.634  1.00 91.51           H  
ATOM   3243  HB3 LYS A 219      14.735   0.430 -24.463  1.00 91.51           H  
ATOM   3244  O   LYS A 219      17.102  -0.362 -22.974  1.00 91.51           O  
ATOM   3245  CG  LYS A 219      13.418  -0.883 -23.387  1.00 91.51           C  
ATOM   3246  HG2 LYS A 219      12.856  -0.893 -22.453  1.00 91.51           H  
ATOM   3247  HG3 LYS A 219      14.135  -1.704 -23.397  1.00 91.51           H  
ATOM   3248  CD  LYS A 219      12.459  -1.017 -24.570  1.00 91.51           C  
ATOM   3249  HD2 LYS A 219      11.674  -0.267 -24.470  1.00 91.51           H  
ATOM   3250  HD3 LYS A 219      12.999  -0.815 -25.495  1.00 91.51           H  
ATOM   3251  CE  LYS A 219      11.832  -2.402 -24.665  1.00 91.51           C  
ATOM   3252  HE2 LYS A 219      11.330  -2.643 -23.727  1.00 91.51           H  
ATOM   3253  HE3 LYS A 219      12.619  -3.135 -24.842  1.00 91.51           H  
ATOM   3254  NZ  LYS A 219      10.861  -2.397 -25.781  1.00 91.51           N  
ATOM   3255  HZ1 LYS A 219      10.479  -3.315 -25.955  1.00 91.51           H  
ATOM   3256  HZ2 LYS A 219      11.259  -1.990 -26.615  1.00 91.51           H  
ATOM   3257  HZ3 LYS A 219      10.070  -1.821 -25.528  1.00 91.51           H  
ATOM   3258  N   GLY A 220      16.069  -1.036 -21.103  1.00 92.41           N  
ATOM   3259  H   GLY A 220      15.246  -0.946 -20.524  1.00 92.41           H  
ATOM   3260  CA  GLY A 220      17.062  -2.043 -20.724  1.00 92.41           C  
ATOM   3261  HA2 GLY A 220      17.342  -2.614 -21.610  1.00 92.41           H  
ATOM   3262  HA3 GLY A 220      16.609  -2.730 -20.010  1.00 92.41           H  
ATOM   3263  C   GLY A 220      18.353  -1.490 -20.106  1.00 92.41           C  
ATOM   3264  O   GLY A 220      19.187  -2.283 -19.672  1.00 92.41           O  
ATOM   3265  N   VAL A 221      18.531  -0.166 -20.029  1.00 93.85           N  
ATOM   3266  H   VAL A 221      17.805   0.451 -20.365  1.00 93.85           H  
ATOM   3267  CA  VAL A 221      19.683   0.447 -19.351  1.00 93.85           C  
ATOM   3268  HA  VAL A 221      20.586  -0.069 -19.677  1.00 93.85           H  
ATOM   3269  C   VAL A 221      19.554   0.237 -17.844  1.00 93.85           C  
ATOM   3270  CB  VAL A 221      19.834   1.934 -19.726  1.00 93.85           C  
ATOM   3271  HB  VAL A 221      18.950   2.490 -19.412  1.00 93.85           H  
ATOM   3272  O   VAL A 221      18.443   0.191 -17.320  1.00 93.85           O  
ATOM   3273  CG1 VAL A 221      21.062   2.584 -19.087  1.00 93.85           C  
ATOM   3274 HG11 VAL A 221      21.192   3.589 -19.488  1.00 93.85           H  
ATOM   3275 HG12 VAL A 221      21.963   2.005 -19.293  1.00 93.85           H  
ATOM   3276 HG13 VAL A 221      20.933   2.679 -18.009  1.00 93.85           H  
ATOM   3277  CG2 VAL A 221      20.013   2.069 -21.244  1.00 93.85           C  
ATOM   3278 HG21 VAL A 221      19.127   1.715 -21.771  1.00 93.85           H  
ATOM   3279 HG22 VAL A 221      20.188   3.110 -21.514  1.00 93.85           H  
ATOM   3280 HG23 VAL A 221      20.862   1.463 -21.560  1.00 93.85           H  
ATOM   3281  N   GLY A 222      20.677   0.072 -17.147  1.00 92.23           N  
ATOM   3282  H   GLY A 222      21.561   0.209 -17.616  1.00 92.23           H  
ATOM   3283  CA  GLY A 222      20.695  -0.023 -15.690  1.00 92.23           C  
ATOM   3284  HA2 GLY A 222      21.689  -0.315 -15.353  1.00 92.23           H  
ATOM   3285  HA3 GLY A 222      19.980  -0.779 -15.366  1.00 92.23           H  
ATOM   3286  C   GLY A 222      20.338   1.310 -15.035  1.00 92.23           C  
ATOM   3287  O   GLY A 222      20.529   2.384 -15.602  1.00 92.23           O  
ATOM   3288  N   PHE A 223      19.789   1.256 -13.831  1.00 91.81           N  
ATOM   3289  H   PHE A 223      19.624   0.356 -13.402  1.00 91.81           H  
ATOM   3290  CA  PHE A 223      19.502   2.456 -13.062  1.00 91.81           C  
ATOM   3291  HA  PHE A 223      19.079   3.208 -13.728  1.00 91.81           H  
ATOM   3292  C   PHE A 223      20.795   3.015 -12.457  1.00 91.81           C  
ATOM   3293  CB  PHE A 223      18.459   2.118 -11.998  1.00 91.81           C  
ATOM   3294  HB2 PHE A 223      18.909   1.488 -11.230  1.00 91.81           H  
ATOM   3295  HB3 PHE A 223      17.654   1.549 -12.462  1.00 91.81           H  
ATOM   3296  O   PHE A 223      21.504   2.293 -11.750  1.00 91.81           O  
ATOM   3297  CG  PHE A 223      17.856   3.349 -11.368  1.00 91.81           C  
ATOM   3298  CD1 PHE A 223      18.310   3.816 -10.125  1.00 91.81           C  
ATOM   3299  HD1 PHE A 223      19.097   3.290  -9.604  1.00 91.81           H  
ATOM   3300  CD2 PHE A 223      16.843   4.043 -12.048  1.00 91.81           C  
ATOM   3301  HD2 PHE A 223      16.521   3.698 -13.019  1.00 91.81           H  
ATOM   3302  CE1 PHE A 223      17.729   4.964  -9.563  1.00 91.81           C  
ATOM   3303  HE1 PHE A 223      18.050   5.299  -8.588  1.00 91.81           H  
ATOM   3304  CE2 PHE A 223      16.257   5.188 -11.489  1.00 91.81           C  
ATOM   3305  HE2 PHE A 223      15.467   5.702 -12.016  1.00 91.81           H  
ATOM   3306  CZ  PHE A 223      16.710   5.655 -10.246  1.00 91.81           C  
ATOM   3307  HZ  PHE A 223      16.257   6.533  -9.809  1.00 91.81           H  
ATOM   3308  N   SER A 224      21.086   4.297 -12.689  1.00 90.52           N  
ATOM   3309  H   SER A 224      20.493   4.833 -13.305  1.00 90.52           H  
ATOM   3310  CA  SER A 224      22.256   4.970 -12.108  1.00 90.52           C  
ATOM   3311  HA  SER A 224      22.866   4.222 -11.602  1.00 90.52           H  
ATOM   3312  C   SER A 224      21.836   5.994 -11.062  1.00 90.52           C  
ATOM   3313  CB  SER A 224      23.183   5.617 -13.149  1.00 90.52           C  
ATOM   3314  HB2 SER A 224      24.179   5.716 -12.718  1.00 90.52           H  
ATOM   3315  HB3 SER A 224      22.831   6.619 -13.395  1.00 90.52           H  
ATOM   3316  O   SER A 224      20.850   6.719 -11.225  1.00 90.52           O  
ATOM   3317  OG  SER A 224      23.259   4.837 -14.319  1.00 90.52           O  
ATOM   3318  HG  SER A 224      23.946   5.170 -14.902  1.00 90.52           H  
ATOM   3319  N   ASN A 225      22.616   6.090  -9.991  1.00 87.30           N  
ATOM   3320  H   ASN A 225      23.455   5.528  -9.980  1.00 87.30           H  
ATOM   3321  CA  ASN A 225      22.514   7.130  -8.972  1.00 87.30           C  
ATOM   3322  HA  ASN A 225      21.945   7.965  -9.381  1.00 87.30           H  
ATOM   3323  C   ASN A 225      23.918   7.681  -8.655  1.00 87.30           C  
ATOM   3324  CB  ASN A 225      21.714   6.587  -7.770  1.00 87.30           C  
ATOM   3325  HB2 ASN A 225      20.769   6.187  -8.137  1.00 87.30           H  
ATOM   3326  HB3 ASN A 225      21.489   7.402  -7.081  1.00 87.30           H  
ATOM   3327  O   ASN A 225      24.883   7.357  -9.341  1.00 87.30           O  
ATOM   3328  CG  ASN A 225      22.418   5.500  -6.984  1.00 87.30           C  
ATOM   3329  ND2 ASN A 225      21.687   4.652  -6.301  1.00 87.30           N  
ATOM   3330 HD21 ASN A 225      20.679   4.722  -6.300  1.00 87.30           H  
ATOM   3331 HD22 ASN A 225      22.194   3.993  -5.729  1.00 87.30           H  
ATOM   3332  OD1 ASN A 225      23.625   5.423  -6.931  1.00 87.30           O  
ATOM   3333  N   THR A 226      24.041   8.552  -7.654  1.00 86.25           N  
ATOM   3334  H   THR A 226      23.256   8.761  -7.054  1.00 86.25           H  
ATOM   3335  CA  THR A 226      25.334   9.166  -7.299  1.00 86.25           C  
ATOM   3336  HA  THR A 226      25.768   9.628  -8.186  1.00 86.25           H  
ATOM   3337  C   THR A 226      26.375   8.169  -6.789  1.00 86.25           C  
ATOM   3338  CB  THR A 226      25.141  10.249  -6.231  1.00 86.25           C  
ATOM   3339  HB  THR A 226      26.112  10.583  -5.864  1.00 86.25           H  
ATOM   3340  O   THR A 226      27.564   8.463  -6.857  1.00 86.25           O  
ATOM   3341  CG2 THR A 226      24.397  11.456  -6.810  1.00 86.25           C  
ATOM   3342 HG21 THR A 226      24.313  12.225  -6.041  1.00 86.25           H  
ATOM   3343 HG22 THR A 226      24.958  11.858  -7.654  1.00 86.25           H  
ATOM   3344 HG23 THR A 226      23.399  11.168  -7.139  1.00 86.25           H  
ATOM   3345  OG1 THR A 226      24.371   9.755  -5.153  1.00 86.25           O  
ATOM   3346  HG1 THR A 226      24.939   9.204  -4.609  1.00 86.25           H  
ATOM   3347  N   ASP A 227      25.940   7.010  -6.293  1.00 86.62           N  
ATOM   3348  H   ASP A 227      24.951   6.810  -6.320  1.00 86.62           H  
ATOM   3349  CA  ASP A 227      26.804   5.996  -5.682  1.00 86.62           C  
ATOM   3350  HA  ASP A 227      27.759   6.445  -5.409  1.00 86.62           H  
ATOM   3351  C   ASP A 227      27.095   4.825  -6.637  1.00 86.62           C  
ATOM   3352  CB  ASP A 227      26.138   5.477  -4.396  1.00 86.62           C  
ATOM   3353  HB2 ASP A 227      26.806   4.759  -3.921  1.00 86.62           H  
ATOM   3354  HB3 ASP A 227      25.222   4.952  -4.666  1.00 86.62           H  
ATOM   3355  O   ASP A 227      28.103   4.135  -6.491  1.00 86.62           O  
ATOM   3356  CG  ASP A 227      25.790   6.566  -3.372  1.00 86.62           C  
ATOM   3357  OD1 ASP A 227      26.457   7.626  -3.350  1.00 86.62           O  
ATOM   3358  OD2 ASP A 227      24.821   6.333  -2.615  1.00 86.62           O  
ATOM   3359  N   TYR A 228      26.216   4.599  -7.617  1.00 88.14           N  
ATOM   3360  H   TYR A 228      25.412   5.208  -7.665  1.00 88.14           H  
ATOM   3361  CA  TYR A 228      26.268   3.487  -8.558  1.00 88.14           C  
ATOM   3362  HA  TYR A 228      27.241   3.002  -8.487  1.00 88.14           H  
ATOM   3363  C   TYR A 228      26.088   3.994  -9.982  1.00 88.14           C  
ATOM   3364  CB  TYR A 228      25.202   2.441  -8.217  1.00 88.14           C  
ATOM   3365  HB2 TYR A 228      24.215   2.898  -8.280  1.00 88.14           H  
ATOM   3366  HB3 TYR A 228      25.245   1.647  -8.962  1.00 88.14           H  
ATOM   3367  O   TYR A 228      25.002   4.426 -10.381  1.00 88.14           O  
ATOM   3368  CG  TYR A 228      25.378   1.824  -6.847  1.00 88.14           C  
ATOM   3369  CD1 TYR A 228      26.267   0.748  -6.662  1.00 88.14           C  
ATOM   3370  HD1 TYR A 228      26.819   0.356  -7.503  1.00 88.14           H  
ATOM   3371  CD2 TYR A 228      24.690   2.365  -5.748  1.00 88.14           C  
ATOM   3372  HD2 TYR A 228      24.058   3.228  -5.892  1.00 88.14           H  
ATOM   3373  CE1 TYR A 228      26.455   0.210  -5.374  1.00 88.14           C  
ATOM   3374  HE1 TYR A 228      27.145  -0.606  -5.215  1.00 88.14           H  
ATOM   3375  CE2 TYR A 228      24.882   1.842  -4.458  1.00 88.14           C  
ATOM   3376  HE2 TYR A 228      24.383   2.294  -3.614  1.00 88.14           H  
ATOM   3377  OH  TYR A 228      25.959   0.254  -3.027  1.00 88.14           O  
ATOM   3378  HH  TYR A 228      25.500   0.787  -2.373  1.00 88.14           H  
ATOM   3379  CZ  TYR A 228      25.766   0.759  -4.273  1.00 88.14           C  
ATOM   3380  N   ASP A 229      27.170   3.897 -10.743  1.00 93.29           N  
ATOM   3381  H   ASP A 229      28.018   3.518 -10.345  1.00 93.29           H  
ATOM   3382  CA  ASP A 229      27.231   4.310 -12.132  1.00 93.29           C  
ATOM   3383  HA  ASP A 229      26.462   5.060 -12.315  1.00 93.29           H  
ATOM   3384  C   ASP A 229      26.979   3.118 -13.061  1.00 93.29           C  
ATOM   3385  CB  ASP A 229      28.585   4.976 -12.381  1.00 93.29           C  
ATOM   3386  HB2 ASP A 229      28.765   5.709 -11.595  1.00 93.29           H  
ATOM   3387  HB3 ASP A 229      29.382   4.233 -12.343  1.00 93.29           H  
ATOM   3388  O   ASP A 229      27.810   2.218 -13.186  1.00 93.29           O  
ATOM   3389  CG  ASP A 229      28.613   5.697 -13.719  1.00 93.29           C  
ATOM   3390  OD1 ASP A 229      27.613   5.544 -14.457  1.00 93.29           O  
ATOM   3391  OD2 ASP A 229      29.602   6.444 -13.889  1.00 93.29           O  
ATOM   3392  N   ASN A 230      25.792   3.096 -13.662  1.00 93.10           N  
ATOM   3393  H   ASN A 230      25.182   3.890 -13.525  1.00 93.10           H  
ATOM   3394  CA  ASN A 230      25.357   2.076 -14.613  1.00 93.10           C  
ATOM   3395  HA  ASN A 230      26.198   1.422 -14.846  1.00 93.10           H  
ATOM   3396  C   ASN A 230      24.914   2.702 -15.939  1.00 93.10           C  
ATOM   3397  CB  ASN A 230      24.243   1.239 -13.974  1.00 93.10           C  
ATOM   3398  HB2 ASN A 230      23.972   0.431 -14.653  1.00 93.10           H  
ATOM   3399  HB3 ASN A 230      23.367   1.869 -13.820  1.00 93.10           H  
ATOM   3400  O   ASN A 230      24.120   2.105 -16.674  1.00 93.10           O  
ATOM   3401  CG  ASN A 230      24.678   0.623 -12.662  1.00 93.10           C  
ATOM   3402  ND2 ASN A 230      24.063   1.008 -11.569  1.00 93.10           N  
ATOM   3403 HD21 ASN A 230      23.299   1.666 -11.626  1.00 93.10           H  
ATOM   3404 HD22 ASN A 230      24.388   0.606 -10.701  1.00 93.10           H  
ATOM   3405  OD1 ASN A 230      25.509  -0.267 -12.599  1.00 93.10           O  
ATOM   3406  N   ASP A 231      25.365   3.931 -16.197  1.00 93.72           N  
ATOM   3407  H   ASP A 231      26.131   4.301 -15.653  1.00 93.72           H  
ATOM   3408  CA  ASP A 231      25.033   4.626 -17.426  1.00 93.72           C  
ATOM   3409  HA  ASP A 231      23.999   4.377 -17.668  1.00 93.72           H  
ATOM   3410  C   ASP A 231      25.866   4.100 -18.607  1.00 93.72           C  
ATOM   3411  CB  ASP A 231      25.051   6.141 -17.178  1.00 93.72           C  
ATOM   3412  HB2 ASP A 231      24.590   6.643 -18.029  1.00 93.72           H  
ATOM   3413  HB3 ASP A 231      24.442   6.328 -16.294  1.00 93.72           H  
ATOM   3414  O   ASP A 231      26.738   3.239 -18.446  1.00 93.72           O  
ATOM   3415  CG  ASP A 231      26.400   6.798 -16.945  1.00 93.72           C  
ATOM   3416  OD1 ASP A 231      27.283   6.529 -17.785  1.00 93.72           O  
ATOM   3417  OD2 ASP A 231      26.401   7.697 -16.064  1.00 93.72           O  
ATOM   3418  N   LEU A 232      25.529   4.524 -19.827  1.00 93.67           N  
ATOM   3419  H   LEU A 232      24.818   5.236 -19.912  1.00 93.67           H  
ATOM   3420  CA  LEU A 232      26.268   4.125 -21.030  1.00 93.67           C  
ATOM   3421  HA  LEU A 232      26.913   3.287 -20.768  1.00 93.67           H  
ATOM   3422  C   LEU A 232      27.242   5.221 -21.505  1.00 93.67           C  
ATOM   3423  CB  LEU A 232      25.336   3.609 -22.153  1.00 93.67           C  
ATOM   3424  HB2 LEU A 232      24.890   4.452 -22.680  1.00 93.67           H  
ATOM   3425  HB3 LEU A 232      25.965   3.104 -22.886  1.00 93.67           H  
ATOM   3426  O   LEU A 232      27.619   5.201 -22.678  1.00 93.67           O  
ATOM   3427  CG  LEU A 232      24.210   2.643 -21.750  1.00 93.67           C  
ATOM   3428  HG  LEU A 232      23.566   3.099 -20.999  1.00 93.67           H  
ATOM   3429  CD1 LEU A 232      23.366   2.343 -22.994  1.00 93.67           C  
ATOM   3430 HD11 LEU A 232      22.650   1.550 -22.781  1.00 93.67           H  
ATOM   3431 HD12 LEU A 232      24.010   2.017 -23.811  1.00 93.67           H  
ATOM   3432 HD13 LEU A 232      22.828   3.242 -23.292  1.00 93.67           H  
ATOM   3433  CD2 LEU A 232      24.764   1.322 -21.217  1.00 93.67           C  
ATOM   3434 HD21 LEU A 232      25.413   0.856 -21.958  1.00 93.67           H  
ATOM   3435 HD22 LEU A 232      23.942   0.652 -20.965  1.00 93.67           H  
ATOM   3436 HD23 LEU A 232      25.334   1.515 -20.308  1.00 93.67           H  
ATOM   3437  N   ASP A 233      27.646   6.163 -20.638  1.00 93.29           N  
ATOM   3438  H   ASP A 233      27.378   6.090 -19.667  1.00 93.29           H  
ATOM   3439  CA  ASP A 233      28.568   7.267 -20.948  1.00 93.29           C  
ATOM   3440  HA  ASP A 233      28.640   7.367 -22.031  1.00 93.29           H  
ATOM   3441  C   ASP A 233      29.976   7.004 -20.374  1.00 93.29           C  
ATOM   3442  CB  ASP A 233      28.007   8.602 -20.437  1.00 93.29           C  
ATOM   3443  HB2 ASP A 233      26.922   8.588 -20.544  1.00 93.29           H  
ATOM   3444  HB3 ASP A 233      28.212   8.721 -19.373  1.00 93.29           H  
ATOM   3445  O   ASP A 233      30.251   7.253 -19.198  1.00 93.29           O  
ATOM   3446  CG  ASP A 233      28.563   9.811 -21.199  1.00 93.29           C  
ATOM   3447  OD1 ASP A 233      29.754   9.796 -21.597  1.00 93.29           O  
ATOM   3448  OD2 ASP A 233      27.765  10.758 -21.426  1.00 93.29           O  
ATOM   3449  N   PRO A 234      30.931   6.499 -21.177  1.00 90.70           N  
ATOM   3450  CA  PRO A 234      32.225   6.095 -20.648  1.00 90.70           C  
ATOM   3451  HA  PRO A 234      32.050   5.319 -19.904  1.00 90.70           H  
ATOM   3452  C   PRO A 234      32.985   7.259 -19.998  1.00 90.70           C  
ATOM   3453  CB  PRO A 234      32.989   5.487 -21.830  1.00 90.70           C  
ATOM   3454  HB2 PRO A 234      33.596   4.636 -21.518  1.00 90.70           H  
ATOM   3455  HB3 PRO A 234      33.610   6.240 -22.314  1.00 90.70           H  
ATOM   3456  O   PRO A 234      33.360   8.229 -20.659  1.00 90.70           O  
ATOM   3457  CG  PRO A 234      31.880   5.065 -22.791  1.00 90.70           C  
ATOM   3458  HG2 PRO A 234      31.472   4.102 -22.485  1.00 90.70           H  
ATOM   3459  HG3 PRO A 234      32.226   5.030 -23.824  1.00 90.70           H  
ATOM   3460  CD  PRO A 234      30.834   6.152 -22.582  1.00 90.70           C  
ATOM   3461  HD2 PRO A 234      29.852   5.764 -22.856  1.00 90.70           H  
ATOM   3462  HD3 PRO A 234      31.074   7.028 -23.184  1.00 90.70           H  
ATOM   3463  N   GLY A 235      33.299   7.110 -18.710  1.00 90.00           N  
ATOM   3464  H   GLY A 235      32.815   6.384 -18.201  1.00 90.00           H  
ATOM   3465  CA  GLY A 235      34.114   8.066 -17.954  1.00 90.00           C  
ATOM   3466  HA2 GLY A 235      34.608   7.535 -17.141  1.00 90.00           H  
ATOM   3467  HA3 GLY A 235      34.878   8.487 -18.608  1.00 90.00           H  
ATOM   3468  C   GLY A 235      33.335   9.230 -17.339  1.00 90.00           C  
ATOM   3469  O   GLY A 235      33.957  10.128 -16.767  1.00 90.00           O  
ATOM   3470  N   HIS A 236      32.005   9.214 -17.409  1.00 91.16           N  
ATOM   3471  H   HIS A 236      31.530   8.448 -17.865  1.00 91.16           H  
ATOM   3472  CA  HIS A 236      31.144  10.210 -16.789  1.00 91.16           C  
ATOM   3473  HA  HIS A 236      31.739  10.890 -16.179  1.00 91.16           H  
ATOM   3474  C   HIS A 236      30.117   9.530 -15.888  1.00 91.16           C  
ATOM   3475  CB  HIS A 236      30.438  11.019 -17.879  1.00 91.16           C  
ATOM   3476  HB2 HIS A 236      29.809  10.344 -18.459  1.00 91.16           H  
ATOM   3477  HB3 HIS A 236      29.784  11.753 -17.408  1.00 91.16           H  
ATOM   3478  O   HIS A 236      29.614   8.485 -16.241  1.00 91.16           O  
ATOM   3479  CG  HIS A 236      31.376  11.724 -18.820  1.00 91.16           C  
ATOM   3480  CD2 HIS A 236      32.137  12.832 -18.567  1.00 91.16           C  
ATOM   3481  HD2 HIS A 236      32.189  13.365 -17.629  1.00 91.16           H  
ATOM   3482  ND1 HIS A 236      31.642  11.334 -20.108  1.00 91.16           N  
ATOM   3483  HD1 HIS A 236      31.153  10.609 -20.613  1.00 91.16           H  
ATOM   3484  CE1 HIS A 236      32.544  12.185 -20.616  1.00 91.16           C  
ATOM   3485  HE1 HIS A 236      32.919  12.135 -21.628  1.00 91.16           H  
ATOM   3486  NE2 HIS A 236      32.867  13.138 -19.721  1.00 91.16           N  
ATOM   3487  N   SER A 237      29.780  10.163 -14.761  1.00 92.26           N  
ATOM   3488  H   SER A 237      30.269  11.012 -14.518  1.00 92.26           H  
ATOM   3489  CA  SER A 237      28.658   9.740 -13.917  1.00 92.26           C  
ATOM   3490  HA  SER A 237      28.354   8.730 -14.193  1.00 92.26           H  
ATOM   3491  C   SER A 237      27.479  10.676 -14.156  1.00 92.26           C  
ATOM   3492  CB  SER A 237      29.086   9.709 -12.449  1.00 92.26           C  
ATOM   3493  HB2 SER A 237      29.831   8.926 -12.311  1.00 92.26           H  
ATOM   3494  HB3 SER A 237      29.530  10.669 -12.184  1.00 92.26           H  
ATOM   3495  O   SER A 237      27.424  11.799 -13.632  1.00 92.26           O  
ATOM   3496  OG  SER A 237      27.979   9.466 -11.596  1.00 92.26           O  
ATOM   3497  HG  SER A 237      27.803   8.524 -11.659  1.00 92.26           H  
ATOM   3498  N   CYS A 238      26.530  10.241 -14.975  1.00 92.71           N  
ATOM   3499  H   CYS A 238      26.650   9.336 -15.408  1.00 92.71           H  
ATOM   3500  CA  CYS A 238      25.434  11.082 -15.436  1.00 92.71           C  
ATOM   3501  HA  CYS A 238      25.845  12.037 -15.763  1.00 92.71           H  
ATOM   3502  C   CYS A 238      24.429  11.401 -14.340  1.00 92.71           C  
ATOM   3503  CB  CYS A 238      24.764  10.418 -16.630  1.00 92.71           C  
ATOM   3504  HB2 CYS A 238      24.365   9.451 -16.324  1.00 92.71           H  
ATOM   3505  HB3 CYS A 238      23.942  11.048 -16.971  1.00 92.71           H  
ATOM   3506  O   CYS A 238      23.883  12.502 -14.318  1.00 92.71           O  
ATOM   3507  SG  CYS A 238      25.904  10.144 -18.002  1.00 92.71           S  
ATOM   3508  N   ALA A 239      24.251  10.511 -13.366  1.00 88.34           N  
ATOM   3509  H   ALA A 239      24.713   9.616 -13.442  1.00 88.34           H  
ATOM   3510  CA  ALA A 239      23.448  10.818 -12.189  1.00 88.34           C  
ATOM   3511  HA  ALA A 239      22.456  11.128 -12.520  1.00 88.34           H  
ATOM   3512  C   ALA A 239      24.040  11.978 -11.371  1.00 88.34           C  
ATOM   3513  CB  ALA A 239      23.317   9.548 -11.356  1.00 88.34           C  
ATOM   3514  HB1 ALA A 239      24.307   9.178 -11.091  1.00 88.34           H  
ATOM   3515  HB2 ALA A 239      22.787   8.784 -11.925  1.00 88.34           H  
ATOM   3516  HB3 ALA A 239      22.755   9.776 -10.450  1.00 88.34           H  
ATOM   3517  O   ALA A 239      23.307  12.856 -10.908  1.00 88.34           O  
ATOM   3518  N   THR A 240      25.372  12.031 -11.259  1.00 87.23           N  
ATOM   3519  H   THR A 240      25.918  11.282 -11.661  1.00 87.23           H  
ATOM   3520  CA  THR A 240      26.085  13.124 -10.586  1.00 87.23           C  
ATOM   3521  HA  THR A 240      25.637  13.283  -9.606  1.00 87.23           H  
ATOM   3522  C   THR A 240      25.961  14.432 -11.368  1.00 87.23           C  
ATOM   3523  CB  THR A 240      27.562  12.757 -10.374  1.00 87.23           C  
ATOM   3524  HB  THR A 240      28.059  12.614 -11.333  1.00 87.23           H  
ATOM   3525  O   THR A 240      25.646  15.472 -10.791  1.00 87.23           O  
ATOM   3526  CG2 THR A 240      28.315  13.825  -9.581  1.00 87.23           C  
ATOM   3527 HG21 THR A 240      28.374  14.752 -10.152  1.00 87.23           H  
ATOM   3528 HG22 THR A 240      27.806  14.009  -8.635  1.00 87.23           H  
ATOM   3529 HG23 THR A 240      29.327  13.474  -9.377  1.00 87.23           H  
ATOM   3530  OG1 THR A 240      27.645  11.568  -9.627  1.00 87.23           O  
ATOM   3531  HG1 THR A 240      27.774  10.828 -10.226  1.00 87.23           H  
ATOM   3532  N   GLN A 241      26.151  14.397 -12.691  1.00 87.88           N  
ATOM   3533  H   GLN A 241      26.408  13.517 -13.115  1.00 87.88           H  
ATOM   3534  CA  GLN A 241      26.045  15.593 -13.539  1.00 87.88           C  
ATOM   3535  HA  GLN A 241      26.634  16.396 -13.097  1.00 87.88           H  
ATOM   3536  C   GLN A 241      24.602  16.107 -13.674  1.00 87.88           C  
ATOM   3537  CB  GLN A 241      26.596  15.289 -14.936  1.00 87.88           C  
ATOM   3538  HB2 GLN A 241      26.405  16.159 -15.564  1.00 87.88           H  
ATOM   3539  HB3 GLN A 241      26.064  14.438 -15.362  1.00 87.88           H  
ATOM   3540  O   GLN A 241      24.349  17.314 -13.644  1.00 87.88           O  
ATOM   3541  CG  GLN A 241      28.103  15.000 -14.950  1.00 87.88           C  
ATOM   3542  HG2 GLN A 241      28.309  14.084 -14.397  1.00 87.88           H  
ATOM   3543  HG3 GLN A 241      28.638  15.819 -14.469  1.00 87.88           H  
ATOM   3544  CD  GLN A 241      28.634  14.848 -16.372  1.00 87.88           C  
ATOM   3545  NE2 GLN A 241      29.779  14.234 -16.552  1.00 87.88           N  
ATOM   3546 HE21 GLN A 241      30.241  13.768 -15.784  1.00 87.88           H  
ATOM   3547 HE22 GLN A 241      30.015  14.052 -17.517  1.00 87.88           H  
ATOM   3548  OE1 GLN A 241      28.053  15.309 -17.340  1.00 87.88           O  
ATOM   3549  N   GLY A 242      23.651  15.188 -13.828  1.00 82.56           N  
ATOM   3550  H   GLY A 242      23.941  14.222 -13.885  1.00 82.56           H  
ATOM   3551  CA  GLY A 242      22.226  15.451 -13.993  1.00 82.56           C  
ATOM   3552  HA2 GLY A 242      21.769  14.554 -14.411  1.00 82.56           H  
ATOM   3553  HA3 GLY A 242      22.086  16.278 -14.689  1.00 82.56           H  
ATOM   3554  C   GLY A 242      21.504  15.777 -12.686  1.00 82.56           C  
ATOM   3555  O   GLY A 242      20.381  16.286 -12.726  1.00 82.56           O  
ATOM   3556  N   GLY A 243      22.143  15.515 -11.541  1.00 83.59           N  
ATOM   3557  H   GLY A 243      23.036  15.045 -11.593  1.00 83.59           H  
ATOM   3558  CA  GLY A 243      21.613  15.791 -10.208  1.00 83.59           C  
ATOM   3559  HA2 GLY A 243      22.384  15.553  -9.476  1.00 83.59           H  
ATOM   3560  HA3 GLY A 243      21.362  16.848 -10.126  1.00 83.59           H  
ATOM   3561  C   GLY A 243      20.373  14.966  -9.866  1.00 83.59           C  
ATOM   3562  O   GLY A 243      19.510  15.457  -9.140  1.00 83.59           O  
ATOM   3563  N   ALA A 244      20.251  13.768 -10.440  1.00 82.85           N  
ATOM   3564  H   ALA A 244      21.028  13.415 -10.979  1.00 82.85           H  
ATOM   3565  CA  ALA A 244      19.132  12.865 -10.211  1.00 82.85           C  
ATOM   3566  HA  ALA A 244      18.860  12.896  -9.156  1.00 82.85           H  
ATOM   3567  C   ALA A 244      19.484  11.426 -10.575  1.00 82.85           C  
ATOM   3568  CB  ALA A 244      17.935  13.321 -11.038  1.00 82.85           C  
ATOM   3569  HB1 ALA A 244      17.134  12.586 -10.961  1.00 82.85           H  
ATOM   3570  HB2 ALA A 244      18.225  13.431 -12.083  1.00 82.85           H  
ATOM   3571  HB3 ALA A 244      17.580  14.269 -10.634  1.00 82.85           H  
ATOM   3572  O   ALA A 244      20.243  11.165 -11.508  1.00 82.85           O  
ATOM   3573  N   ALA A 245      18.875  10.489  -9.858  1.00 86.64           N  
ATOM   3574  H   ALA A 245      18.207  10.763  -9.152  1.00 86.64           H  
ATOM   3575  CA  ALA A 245      18.934   9.086 -10.221  1.00 86.64           C  
ATOM   3576  HA  ALA A 245      19.955   8.855 -10.526  1.00 86.64           H  
ATOM   3577  C   ALA A 245      17.997   8.815 -11.408  1.00 86.64           C  
ATOM   3578  CB  ALA A 245      18.611   8.263  -8.978  1.00 86.64           C  
ATOM   3579  HB1 ALA A 245      19.203   8.611  -8.132  1.00 86.64           H  
ATOM   3580  HB2 ALA A 245      17.550   8.332  -8.738  1.00 86.64           H  
ATOM   3581  HB3 ALA A 245      18.888   7.229  -9.184  1.00 86.64           H  
ATOM   3582  O   ALA A 245      16.876   9.324 -11.431  1.00 86.64           O  
ATOM   3583  N   TRP A 246      18.458   8.072 -12.411  1.00 89.14           N  
ATOM   3584  H   TRP A 246      19.340   7.592 -12.301  1.00 89.14           H  
ATOM   3585  CA  TRP A 246      17.686   7.799 -13.626  1.00 89.14           C  
ATOM   3586  HA  TRP A 246      16.673   7.521 -13.337  1.00 89.14           H  
ATOM   3587  C   TRP A 246      18.284   6.629 -14.413  1.00 89.14           C  
ATOM   3588  CB  TRP A 246      17.626   9.062 -14.514  1.00 89.14           C  
ATOM   3589  HB2 TRP A 246      18.562   9.143 -15.066  1.00 89.14           H  
ATOM   3590  HB3 TRP A 246      17.520   9.954 -13.896  1.00 89.14           H  
ATOM   3591  O   TRP A 246      19.391   6.172 -14.135  1.00 89.14           O  
ATOM   3592  CG  TRP A 246      16.530   9.090 -15.527  1.00 89.14           C  
ATOM   3593  CD1 TRP A 246      16.701   9.158 -16.866  1.00 89.14           C  
ATOM   3594  HD1 TRP A 246      17.657   9.207 -17.365  1.00 89.14           H  
ATOM   3595  CD2 TRP A 246      15.095   8.990 -15.310  1.00 89.14           C  
ATOM   3596  CE2 TRP A 246      14.450   8.968 -16.582  1.00 89.14           C  
ATOM   3597  CE3 TRP A 246      14.278   8.875 -14.166  1.00 89.14           C  
ATOM   3598  HE3 TRP A 246      14.742   8.883 -13.191  1.00 89.14           H  
ATOM   3599  NE1 TRP A 246      15.474   9.098 -17.493  1.00 89.14           N  
ATOM   3600  HE1 TRP A 246      15.373   9.083 -18.498  1.00 89.14           H  
ATOM   3601  CH2 TRP A 246      12.285   8.641 -15.558  1.00 89.14           C  
ATOM   3602  HH2 TRP A 246      11.223   8.465 -15.644  1.00 89.14           H  
ATOM   3603  CZ2 TRP A 246      13.065   8.815 -16.714  1.00 89.14           C  
ATOM   3604  HZ2 TRP A 246      12.618   8.789 -17.697  1.00 89.14           H  
ATOM   3605  CZ3 TRP A 246      12.889   8.689 -14.287  1.00 89.14           C  
ATOM   3606  HZ3 TRP A 246      12.289   8.550 -13.400  1.00 89.14           H  
ATOM   3607  N   TRP A 247      17.563   6.178 -15.435  1.00 92.03           N  
ATOM   3608  H   TRP A 247      16.669   6.609 -15.617  1.00 92.03           H  
ATOM   3609  CA  TRP A 247      18.116   5.325 -16.484  1.00 92.03           C  
ATOM   3610  HA  TRP A 247      18.836   4.626 -16.058  1.00 92.03           H  
ATOM   3611  C   TRP A 247      18.841   6.202 -17.504  1.00 92.03           C  
ATOM   3612  CB  TRP A 247      16.988   4.509 -17.106  1.00 92.03           C  
ATOM   3613  HB2 TRP A 247      17.392   3.923 -17.931  1.00 92.03           H  
ATOM   3614  HB3 TRP A 247      16.233   5.182 -17.513  1.00 92.03           H  
ATOM   3615  O   TRP A 247      18.224   6.816 -18.376  1.00 92.03           O  
ATOM   3616  CG  TRP A 247      16.335   3.573 -16.142  1.00 92.03           C  
ATOM   3617  CD1 TRP A 247      16.839   2.381 -15.767  1.00 92.03           C  
ATOM   3618  HD1 TRP A 247      17.782   1.988 -16.117  1.00 92.03           H  
ATOM   3619  CD2 TRP A 247      15.119   3.753 -15.355  1.00 92.03           C  
ATOM   3620  CE2 TRP A 247      14.913   2.573 -14.578  1.00 92.03           C  
ATOM   3621  CE3 TRP A 247      14.183   4.797 -15.199  1.00 92.03           C  
ATOM   3622  HE3 TRP A 247      14.302   5.706 -15.771  1.00 92.03           H  
ATOM   3623  NE1 TRP A 247      15.984   1.768 -14.878  1.00 92.03           N  
ATOM   3624  HE1 TRP A 247      16.140   0.860 -14.464  1.00 92.03           H  
ATOM   3625  CH2 TRP A 247      12.913   3.476 -13.576  1.00 92.03           C  
ATOM   3626  HH2 TRP A 247      12.072   3.376 -12.906  1.00 92.03           H  
ATOM   3627  CZ2 TRP A 247      13.829   2.420 -13.708  1.00 92.03           C  
ATOM   3628  HZ2 TRP A 247      13.714   1.508 -13.141  1.00 92.03           H  
ATOM   3629  CZ3 TRP A 247      13.095   4.661 -14.315  1.00 92.03           C  
ATOM   3630  HZ3 TRP A 247      12.386   5.469 -14.210  1.00 92.03           H  
ATOM   3631  N   TRP A 248      20.155   6.326 -17.345  1.00 91.58           N  
ATOM   3632  H   TRP A 248      20.608   5.787 -16.620  1.00 91.58           H  
ATOM   3633  CA  TRP A 248      20.982   7.241 -18.126  1.00 91.58           C  
ATOM   3634  HA  TRP A 248      20.367   8.049 -18.522  1.00 91.58           H  
ATOM   3635  C   TRP A 248      21.632   6.510 -19.305  1.00 91.58           C  
ATOM   3636  CB  TRP A 248      22.026   7.870 -17.201  1.00 91.58           C  
ATOM   3637  HB2 TRP A 248      22.760   8.400 -17.808  1.00 91.58           H  
ATOM   3638  HB3 TRP A 248      22.532   7.054 -16.685  1.00 91.58           H  
ATOM   3639  O   TRP A 248      22.505   5.673 -19.121  1.00 91.58           O  
ATOM   3640  CG  TRP A 248      21.519   8.808 -16.149  1.00 91.58           C  
ATOM   3641  CD1 TRP A 248      21.291   8.493 -14.856  1.00 91.58           C  
ATOM   3642  HD1 TRP A 248      21.414   7.501 -14.445  1.00 91.58           H  
ATOM   3643  CD2 TRP A 248      21.173  10.217 -16.272  1.00 91.58           C  
ATOM   3644  CE2 TRP A 248      20.716  10.684 -15.005  1.00 91.58           C  
ATOM   3645  CE3 TRP A 248      21.199  11.144 -17.332  1.00 91.58           C  
ATOM   3646  HE3 TRP A 248      21.591  10.829 -18.288  1.00 91.58           H  
ATOM   3647  NE1 TRP A 248      20.865   9.608 -14.163  1.00 91.58           N  
ATOM   3648  HE1 TRP A 248      20.646   9.617 -13.177  1.00 91.58           H  
ATOM   3649  CH2 TRP A 248      20.260  12.879 -15.895  1.00 91.58           C  
ATOM   3650  HH2 TRP A 248      19.934  13.900 -15.763  1.00 91.58           H  
ATOM   3651  CZ2 TRP A 248      20.239  11.986 -14.812  1.00 91.58           C  
ATOM   3652  HZ2 TRP A 248      19.882  12.291 -13.839  1.00 91.58           H  
ATOM   3653  CZ3 TRP A 248      20.759  12.467 -17.142  1.00 91.58           C  
ATOM   3654  HZ3 TRP A 248      20.826  13.173 -17.956  1.00 91.58           H  
ATOM   3655  N   GLY A 249      21.228   6.835 -20.535  1.00 90.68           N  
ATOM   3656  H   GLY A 249      20.431   7.448 -20.634  1.00 90.68           H  
ATOM   3657  CA  GLY A 249      21.950   6.381 -21.729  1.00 90.68           C  
ATOM   3658  HA2 GLY A 249      21.335   6.540 -22.615  1.00 90.68           H  
ATOM   3659  HA3 GLY A 249      22.173   5.318 -21.645  1.00 90.68           H  
ATOM   3660  C   GLY A 249      23.265   7.144 -21.891  1.00 90.68           C  
ATOM   3661  O   GLY A 249      24.336   6.567 -21.854  1.00 90.68           O  
ATOM   3662  N   THR A 250      23.186   8.467 -22.015  1.00 91.54           N  
ATOM   3663  H   THR A 250      22.281   8.902 -21.910  1.00 91.54           H  
ATOM   3664  CA  THR A 250      24.351   9.362 -21.925  1.00 91.54           C  
ATOM   3665  HA  THR A 250      25.187   8.816 -21.487  1.00 91.54           H  
ATOM   3666  C   THR A 250      24.021  10.521 -20.996  1.00 91.54           C  
ATOM   3667  CB  THR A 250      24.808   9.900 -23.291  1.00 91.54           C  
ATOM   3668  HB  THR A 250      25.707  10.500 -23.148  1.00 91.54           H  
ATOM   3669  O   THR A 250      22.848  10.731 -20.660  1.00 91.54           O  
ATOM   3670  CG2 THR A 250      25.123   8.794 -24.298  1.00 91.54           C  
ATOM   3671 HG21 THR A 250      24.231   8.214 -24.535  1.00 91.54           H  
ATOM   3672 HG22 THR A 250      25.526   9.237 -25.208  1.00 91.54           H  
ATOM   3673 HG23 THR A 250      25.873   8.128 -23.871  1.00 91.54           H  
ATOM   3674  OG1 THR A 250      23.805  10.722 -23.853  1.00 91.54           O  
ATOM   3675  HG1 THR A 250      23.143  10.123 -24.205  1.00 91.54           H  
ATOM   3676  N   CYS A 251      25.008  11.339 -20.631  1.00 90.19           N  
ATOM   3677  H   CYS A 251      25.963  11.101 -20.855  1.00 90.19           H  
ATOM   3678  CA  CYS A 251      24.763  12.491 -19.757  1.00 90.19           C  
ATOM   3679  HA  CYS A 251      24.182  12.159 -18.897  1.00 90.19           H  
ATOM   3680  C   CYS A 251      23.917  13.576 -20.446  1.00 90.19           C  
ATOM   3681  CB  CYS A 251      26.107  13.010 -19.243  1.00 90.19           C  
ATOM   3682  HB2 CYS A 251      26.746  13.244 -20.095  1.00 90.19           H  
ATOM   3683  HB3 CYS A 251      25.941  13.930 -18.683  1.00 90.19           H  
ATOM   3684  O   CYS A 251      23.374  14.472 -19.797  1.00 90.19           O  
ATOM   3685  SG  CYS A 251      27.018  11.865 -18.170  1.00 90.19           S  
ATOM   3686  N   SER A 252      23.728  13.454 -21.763  1.00 85.91           N  
ATOM   3687  H   SER A 252      24.148  12.648 -22.203  1.00 85.91           H  
ATOM   3688  CA  SER A 252      22.821  14.263 -22.579  1.00 85.91           C  
ATOM   3689  HA  SER A 252      22.686  15.232 -22.100  1.00 85.91           H  
ATOM   3690  C   SER A 252      21.427  13.623 -22.694  1.00 85.91           C  
ATOM   3691  CB  SER A 252      23.453  14.513 -23.951  1.00 85.91           C  
ATOM   3692  HB2 SER A 252      23.623  13.563 -24.458  1.00 85.91           H  
ATOM   3693  HB3 SER A 252      22.779  15.121 -24.555  1.00 85.91           H  
ATOM   3694  O   SER A 252      20.914  13.428 -23.796  1.00 85.91           O  
ATOM   3695  OG  SER A 252      24.681  15.201 -23.801  1.00 85.91           O  
ATOM   3696  HG  SER A 252      25.292  14.618 -23.346  1.00 85.91           H  
ATOM   3697  N   ALA A 253      20.809  13.262 -21.564  1.00 78.92           N  
ATOM   3698  H   ALA A 253      21.297  13.388 -20.689  1.00 78.92           H  
ATOM   3699  CA  ALA A 253      19.510  12.586 -21.559  1.00 78.92           C  
ATOM   3700  HA  ALA A 253      19.614  11.680 -22.157  1.00 78.92           H  
ATOM   3701  C   ALA A 253      18.385  13.433 -22.181  1.00 78.92           C  
ATOM   3702  CB  ALA A 253      19.148  12.160 -20.135  1.00 78.92           C  
ATOM   3703  HB1 ALA A 253      19.039  13.036 -19.495  1.00 78.92           H  
ATOM   3704  HB2 ALA A 253      18.209  11.607 -20.140  1.00 78.92           H  
ATOM   3705  HB3 ALA A 253      19.928  11.505 -19.746  1.00 78.92           H  
ATOM   3706  O   ALA A 253      18.272  14.636 -21.926  1.00 78.92           O  
ATOM   3707  N   LEU A 254      17.502  12.774 -22.943  1.00 75.00           N  
ATOM   3708  H   LEU A 254      17.671  11.795 -23.126  1.00 75.00           H  
ATOM   3709  CA  LEU A 254      16.311  13.400 -23.533  1.00 75.00           C  
ATOM   3710  HA  LEU A 254      16.613  14.283 -24.095  1.00 75.00           H  
ATOM   3711  C   LEU A 254      15.326  13.879 -22.463  1.00 75.00           C  
ATOM   3712  CB  LEU A 254      15.607  12.402 -24.468  1.00 75.00           C  
ATOM   3713  HB2 LEU A 254      14.648  12.827 -24.765  1.00 75.00           H  
ATOM   3714  HB3 LEU A 254      15.403  11.489 -23.909  1.00 75.00           H  
ATOM   3715  O   LEU A 254      14.735  14.946 -22.609  1.00 75.00           O  
ATOM   3716  CG  LEU A 254      16.386  12.039 -25.742  1.00 75.00           C  
ATOM   3717  HG  LEU A 254      17.343  11.594 -25.471  1.00 75.00           H  
ATOM   3718  CD1 LEU A 254      15.575  11.013 -26.525  1.00 75.00           C  
ATOM   3719 HD11 LEU A 254      15.331  10.177 -25.869  1.00 75.00           H  
ATOM   3720 HD12 LEU A 254      16.155  10.645 -27.371  1.00 75.00           H  
ATOM   3721 HD13 LEU A 254      14.643  11.449 -26.883  1.00 75.00           H  
ATOM   3722  CD2 LEU A 254      16.629  13.247 -26.650  1.00 75.00           C  
ATOM   3723 HD21 LEU A 254      17.314  13.942 -26.166  1.00 75.00           H  
ATOM   3724 HD22 LEU A 254      17.088  12.913 -27.581  1.00 75.00           H  
ATOM   3725 HD23 LEU A 254      15.687  13.749 -26.868  1.00 75.00           H  
ATOM   3726  N   CYS A 255      15.187  13.119 -21.375  1.00 75.53           N  
ATOM   3727  H   CYS A 255      15.718  12.263 -21.306  1.00 75.53           H  
ATOM   3728  CA  CYS A 255      14.384  13.496 -20.221  1.00 75.53           C  
ATOM   3729  HA  CYS A 255      14.222  14.573 -20.256  1.00 75.53           H  
ATOM   3730  C   CYS A 255      15.121  13.191 -18.913  1.00 75.53           C  
ATOM   3731  CB  CYS A 255      13.001  12.839 -20.307  1.00 75.53           C  
ATOM   3732  HB2 CYS A 255      12.548  13.159 -21.245  1.00 75.53           H  
ATOM   3733  HB3 CYS A 255      12.369  13.223 -19.506  1.00 75.53           H  
ATOM   3734  O   CYS A 255      15.895  12.245 -18.815  1.00 75.53           O  
ATOM   3735  SG  CYS A 255      12.951  11.027 -20.245  1.00 75.53           S  
ATOM   3736  N   ASN A 256      14.874  14.033 -17.909  1.00 77.06           N  
ATOM   3737  H   ASN A 256      14.210  14.774 -18.082  1.00 77.06           H  
ATOM   3738  CA  ASN A 256      15.344  13.861 -16.536  1.00 77.06           C  
ATOM   3739  HA  ASN A 256      15.528  12.805 -16.337  1.00 77.06           H  
ATOM   3740  C   ASN A 256      14.231  14.349 -15.591  1.00 77.06           C  
ATOM   3741  CB  ASN A 256      16.677  14.611 -16.337  1.00 77.06           C  
ATOM   3742  HB2 ASN A 256      17.433  14.177 -16.992  1.00 77.06           H  
ATOM   3743  HB3 ASN A 256      16.549  15.665 -16.582  1.00 77.06           H  
ATOM   3744  O   ASN A 256      14.298  15.476 -15.089  1.00 77.06           O  
ATOM   3745  CG  ASN A 256      17.175  14.499 -14.903  1.00 77.06           C  
ATOM   3746  ND2 ASN A 256      18.136  15.309 -14.518  1.00 77.06           N  
ATOM   3747 HD21 ASN A 256      18.497  15.175 -13.584  1.00 77.06           H  
ATOM   3748 HD22 ASN A 256      18.632  15.886 -15.183  1.00 77.06           H  
ATOM   3749  OD1 ASN A 256      16.681  13.718 -14.110  1.00 77.06           O  
ATOM   3750  N   PRO A 257      13.148  13.569 -15.425  1.00 72.16           N  
ATOM   3751  CA  PRO A 257      11.972  14.005 -14.674  1.00 72.16           C  
ATOM   3752  HA  PRO A 257      11.657  14.990 -15.019  1.00 72.16           H  
ATOM   3753  C   PRO A 257      12.221  14.099 -13.163  1.00 72.16           C  
ATOM   3754  CB  PRO A 257      10.884  12.984 -15.012  1.00 72.16           C  
ATOM   3755  HB2 PRO A 257      10.366  13.292 -15.920  1.00 72.16           H  
ATOM   3756  HB3 PRO A 257      10.173  12.849 -14.197  1.00 72.16           H  
ATOM   3757  O   PRO A 257      11.441  14.752 -12.475  1.00 72.16           O  
ATOM   3758  CG  PRO A 257      11.675  11.713 -15.288  1.00 72.16           C  
ATOM   3759  HG2 PRO A 257      11.909  11.228 -14.340  1.00 72.16           H  
ATOM   3760  HG3 PRO A 257      11.123  11.044 -15.949  1.00 72.16           H  
ATOM   3761  CD  PRO A 257      12.960  12.218 -15.939  1.00 72.16           C  
ATOM   3762  HD2 PRO A 257      13.794  11.570 -15.668  1.00 72.16           H  
ATOM   3763  HD3 PRO A 257      12.839  12.244 -17.022  1.00 72.16           H  
ATOM   3764  N   LEU A 258      13.293  13.476 -12.661  1.00 75.64           N  
ATOM   3765  H   LEU A 258      13.877  12.944 -13.289  1.00 75.64           H  
ATOM   3766  CA  LEU A 258      13.711  13.530 -11.256  1.00 75.64           C  
ATOM   3767  HA  LEU A 258      12.854  13.799 -10.638  1.00 75.64           H  
ATOM   3768  C   LEU A 258      14.755  14.628 -10.982  1.00 75.64           C  
ATOM   3769  CB  LEU A 258      14.194  12.130 -10.825  1.00 75.64           C  
ATOM   3770  HB2 LEU A 258      14.528  12.185  -9.789  1.00 75.64           H  
ATOM   3771  HB3 LEU A 258      15.049  11.846 -11.439  1.00 75.64           H  
ATOM   3772  O   LEU A 258      15.127  14.858  -9.833  1.00 75.64           O  
ATOM   3773  CG  LEU A 258      13.135  11.015 -10.939  1.00 75.64           C  
ATOM   3774  HG  LEU A 258      12.887  10.858 -11.989  1.00 75.64           H  
ATOM   3775  CD1 LEU A 258      13.672   9.703 -10.374  1.00 75.64           C  
ATOM   3776 HD11 LEU A 258      12.914   8.923 -10.445  1.00 75.64           H  
ATOM   3777 HD12 LEU A 258      13.962   9.828  -9.330  1.00 75.64           H  
ATOM   3778 HD13 LEU A 258      14.539   9.382 -10.951  1.00 75.64           H  
ATOM   3779  CD2 LEU A 258      11.846  11.339 -10.182  1.00 75.64           C  
ATOM   3780 HD21 LEU A 258      11.342  12.191 -10.638  1.00 75.64           H  
ATOM   3781 HD22 LEU A 258      12.075  11.563  -9.140  1.00 75.64           H  
ATOM   3782 HD23 LEU A 258      11.171  10.484 -10.220  1.00 75.64           H  
ATOM   3783  N   GLY A 259      15.217  15.323 -12.025  1.00 71.21           N  
ATOM   3784  H   GLY A 259      14.887  15.067 -12.945  1.00 71.21           H  
ATOM   3785  CA  GLY A 259      16.156  16.434 -11.927  1.00 71.21           C  
ATOM   3786  HA2 GLY A 259      17.082  16.101 -11.458  1.00 71.21           H  
ATOM   3787  HA3 GLY A 259      16.397  16.784 -12.931  1.00 71.21           H  
ATOM   3788  C   GLY A 259      15.603  17.616 -11.138  1.00 71.21           C  
ATOM   3789  O   GLY A 259      14.409  17.920 -11.174  1.00 71.21           O  
ATOM   3790  N   SER A 260      16.498  18.343 -10.468  1.00 63.42           N  
ATOM   3791  H   SER A 260      17.454  18.018 -10.438  1.00 63.42           H  
ATOM   3792  CA  SER A 260      16.133  19.597  -9.808  1.00 63.42           C  
ATOM   3793  HA  SER A 260      15.364  19.357  -9.073  1.00 63.42           H  
ATOM   3794  C   SER A 260      15.530  20.601 -10.799  1.00 63.42           C  
ATOM   3795  CB  SER A 260      17.310  20.212  -9.042  1.00 63.42           C  
ATOM   3796  HB2 SER A 260      16.997  21.168  -8.621  1.00 63.42           H  
ATOM   3797  HB3 SER A 260      17.585  19.551  -8.220  1.00 63.42           H  
ATOM   3798  O   SER A 260      16.041  20.836 -11.901  1.00 63.42           O  
ATOM   3799  OG  SER A 260      18.443  20.418  -9.867  1.00 63.42           O  
ATOM   3800  HG  SER A 260      18.948  19.602  -9.883  1.00 63.42           H  
ATOM   3801  N   TRP A 261      14.425  21.223 -10.389  1.00 53.31           N  
ATOM   3802  H   TRP A 261      14.018  20.958  -9.503  1.00 53.31           H  
ATOM   3803  CA  TRP A 261      13.797  22.289 -11.154  1.00 53.31           C  
ATOM   3804  HA  TRP A 261      13.637  21.938 -12.174  1.00 53.31           H  
ATOM   3805  C   TRP A 261      14.721  23.508 -11.184  1.00 53.31           C  
ATOM   3806  CB  TRP A 261      12.432  22.626 -10.546  1.00 53.31           C  
ATOM   3807  HB2 TRP A 261      12.570  23.042  -9.548  1.00 53.31           H  
ATOM   3808  HB3 TRP A 261      11.862  21.703 -10.438  1.00 53.31           H  
ATOM   3809  O   TRP A 261      14.930  24.170 -10.168  1.00 53.31           O  
ATOM   3810  CG  TRP A 261      11.613  23.577 -11.360  1.00 53.31           C  
ATOM   3811  CD1 TRP A 261      11.639  24.923 -11.265  1.00 53.31           C  
ATOM   3812  HD1 TRP A 261      12.256  25.467 -10.564  1.00 53.31           H  
ATOM   3813  CD2 TRP A 261      10.622  23.268 -12.383  1.00 53.31           C  
ATOM   3814  CE2 TRP A 261      10.082  24.495 -12.875  1.00 53.31           C  
ATOM   3815  CE3 TRP A 261      10.118  22.071 -12.935  1.00 53.31           C  
ATOM   3816  HE3 TRP A 261      10.503  21.126 -12.580  1.00 53.31           H  
ATOM   3817  NE1 TRP A 261      10.733  25.473 -12.151  1.00 53.31           N  
ATOM   3818  HE1 TRP A 261      10.516  26.459 -12.170  1.00 53.31           H  
ATOM   3819  CH2 TRP A 261       8.618  23.320 -14.405  1.00 53.31           C  
ATOM   3820  HH2 TRP A 261       7.866  23.330 -15.180  1.00 53.31           H  
ATOM   3821  CZ2 TRP A 261       9.093  24.531 -13.870  1.00 53.31           C  
ATOM   3822  HZ2 TRP A 261       8.707  25.478 -14.216  1.00 53.31           H  
ATOM   3823  CZ3 TRP A 261       9.128  22.095 -13.936  1.00 53.31           C  
ATOM   3824  HZ3 TRP A 261       8.769  21.165 -14.351  1.00 53.31           H  
ATOM   3825  N   LYS A 262      15.273  23.838 -12.353  1.00 49.14           N  
ATOM   3826  H   LYS A 262      15.128  23.220 -13.139  1.00 49.14           H  
ATOM   3827  CA  LYS A 262      15.946  25.125 -12.552  1.00 49.14           C  
ATOM   3828  HA  LYS A 262      16.383  25.453 -11.609  1.00 49.14           H  
ATOM   3829  C   LYS A 262      14.885  26.153 -12.934  1.00 49.14           C  
ATOM   3830  CB  LYS A 262      17.093  25.009 -13.574  1.00 49.14           C  
ATOM   3831  HB2 LYS A 262      16.706  24.631 -14.520  1.00 49.14           H  
ATOM   3832  HB3 LYS A 262      17.504  26.004 -13.741  1.00 49.14           H  
ATOM   3833  O   LYS A 262      14.448  26.185 -14.083  1.00 49.14           O  
ATOM   3834  CG  LYS A 262      18.216  24.084 -13.070  1.00 49.14           C  
ATOM   3835  HG2 LYS A 262      18.514  24.400 -12.070  1.00 49.14           H  
ATOM   3836  HG3 LYS A 262      17.838  23.063 -13.010  1.00 49.14           H  
ATOM   3837  CD  LYS A 262      19.454  24.105 -13.982  1.00 49.14           C  
ATOM   3838  HD2 LYS A 262      19.870  25.113 -13.999  1.00 49.14           H  
ATOM   3839  HD3 LYS A 262      19.163  23.816 -14.991  1.00 49.14           H  
ATOM   3840  CE  LYS A 262      20.499  23.117 -13.439  1.00 49.14           C  
ATOM   3841  HE2 LYS A 262      20.723  23.384 -12.406  1.00 49.14           H  
ATOM   3842  HE3 LYS A 262      20.053  22.122 -13.417  1.00 49.14           H  
ATOM   3843  NZ  LYS A 262      21.753  23.092 -14.238  1.00 49.14           N  
ATOM   3844  HZ1 LYS A 262      22.392  22.413 -13.849  1.00 49.14           H  
ATOM   3845  HZ2 LYS A 262      21.571  22.817 -15.192  1.00 49.14           H  
ATOM   3846  HZ3 LYS A 262      22.212  23.992 -14.227  1.00 49.14           H  
ATOM   3847  N   GLU A 263      14.459  26.988 -11.986  1.00 40.75           N  
ATOM   3848  H   GLU A 263      14.795  26.873 -11.041  1.00 40.75           H  
ATOM   3849  CA  GLU A 263      13.661  28.172 -12.318  1.00 40.75           C  
ATOM   3850  HA  GLU A 263      12.744  27.861 -12.820  1.00 40.75           H  
ATOM   3851  C   GLU A 263      14.468  29.055 -13.278  1.00 40.75           C  
ATOM   3852  CB  GLU A 263      13.280  28.993 -11.071  1.00 40.75           C  
ATOM   3853  HB2 GLU A 263      14.172  29.166 -10.469  1.00 40.75           H  
ATOM   3854  HB3 GLU A 263      12.903  29.956 -11.414  1.00 40.75           H  
ATOM   3855  O   GLU A 263      15.491  29.633 -12.903  1.00 40.75           O  
ATOM   3856  CG  GLU A 263      12.192  28.344 -10.204  1.00 40.75           C  
ATOM   3857  HG2 GLU A 263      11.346  28.088 -10.842  1.00 40.75           H  
ATOM   3858  HG3 GLU A 263      12.599  27.426  -9.780  1.00 40.75           H  
ATOM   3859  CD  GLU A 263      11.714  29.245  -9.052  1.00 40.75           C  
ATOM   3860  OE1 GLU A 263      10.693  28.871  -8.436  1.00 40.75           O  
ATOM   3861  OE2 GLU A 263      12.362  30.288  -8.796  1.00 40.75           O  
ATOM   3862  N   LYS A 264      14.018  29.198 -14.528  1.00 36.88           N  
ATOM   3863  H   LYS A 264      13.224  28.649 -14.826  1.00 36.88           H  
ATOM   3864  CA  LYS A 264      14.455  30.331 -15.344  1.00 36.88           C  
ATOM   3865  HA  LYS A 264      15.535  30.450 -15.262  1.00 36.88           H  
ATOM   3866  C   LYS A 264      13.799  31.577 -14.749  1.00 36.88           C  
ATOM   3867  CB  LYS A 264      14.097  30.142 -16.831  1.00 36.88           C  
ATOM   3868  HB2 LYS A 264      13.055  29.835 -16.918  1.00 36.88           H  
ATOM   3869  HB3 LYS A 264      14.203  31.108 -17.324  1.00 36.88           H  
ATOM   3870  O   LYS A 264      12.610  31.807 -14.961  1.00 36.88           O  
ATOM   3871  CG  LYS A 264      14.995  29.132 -17.572  1.00 36.88           C  
ATOM   3872  HG2 LYS A 264      14.855  28.139 -17.146  1.00 36.88           H  
ATOM   3873  HG3 LYS A 264      16.039  29.424 -17.458  1.00 36.88           H  
ATOM   3874  CD  LYS A 264      14.636  29.104 -19.071  1.00 36.88           C  
ATOM   3875  HD2 LYS A 264      13.597  28.790 -19.169  1.00 36.88           H  
ATOM   3876  HD3 LYS A 264      14.731  30.110 -19.480  1.00 36.88           H  
ATOM   3877  CE  LYS A 264      15.521  28.147 -19.884  1.00 36.88           C  
ATOM   3878  HE2 LYS A 264      15.481  27.162 -19.419  1.00 36.88           H  
ATOM   3879  HE3 LYS A 264      16.550  28.504 -19.844  1.00 36.88           H  
ATOM   3880  NZ  LYS A 264      15.068  28.041 -21.301  1.00 36.88           N  
ATOM   3881  HZ1 LYS A 264      15.642  27.419 -21.852  1.00 36.88           H  
ATOM   3882  HZ2 LYS A 264      14.145  27.643 -21.395  1.00 36.88           H  
ATOM   3883  HZ3 LYS A 264      15.022  28.937 -21.765  1.00 36.88           H  
ATOM   3884  N   ARG A 265      14.557  32.386 -14.000  1.00 30.43           N  
ATOM   3885  H   ARG A 265      15.493  32.081 -13.773  1.00 30.43           H  
ATOM   3886  CA  ARG A 265      14.135  33.759 -13.686  1.00 30.43           C  
ATOM   3887  HA  ARG A 265      13.154  33.724 -13.212  1.00 30.43           H  
ATOM   3888  C   ARG A 265      13.988  34.515 -15.001  1.00 30.43           C  
ATOM   3889  CB  ARG A 265      15.130  34.488 -12.763  1.00 30.43           C  
ATOM   3890  HB2 ARG A 265      15.248  35.515 -13.108  1.00 30.43           H  
ATOM   3891  HB3 ARG A 265      16.107  34.008 -12.809  1.00 30.43           H  
ATOM   3892  O   ARG A 265      14.956  34.657 -15.743  1.00 30.43           O  
ATOM   3893  CG  ARG A 265      14.636  34.541 -11.313  1.00 30.43           C  
ATOM   3894  HG2 ARG A 265      14.614  33.528 -10.911  1.00 30.43           H  
ATOM   3895  HG3 ARG A 265      13.630  34.959 -11.279  1.00 30.43           H  
ATOM   3896  CD  ARG A 265      15.569  35.416 -10.469  1.00 30.43           C  
ATOM   3897  HD2 ARG A 265      16.598  35.120 -10.673  1.00 30.43           H  
ATOM   3898  HD3 ARG A 265      15.450  36.457 -10.770  1.00 30.43           H  
ATOM   3899  NE  ARG A 265      15.257  35.279  -9.034  1.00 30.43           N  
ATOM   3900  HE  ARG A 265      14.289  35.403  -8.774  1.00 30.43           H  
ATOM   3901  NH1 ARG A 265      17.355  34.710  -8.270  1.00 30.43           N  
ATOM   3902 HH11 ARG A 265      17.724  34.819  -9.205  1.00 30.43           H  
ATOM   3903 HH12 ARG A 265      17.957  34.419  -7.513  1.00 30.43           H  
ATOM   3904  NH2 ARG A 265      15.634  34.743  -6.856  1.00 30.43           N  
ATOM   3905 HH21 ARG A 265      16.252  34.426  -6.123  1.00 30.43           H  
ATOM   3906 HH22 ARG A 265      14.643  34.803  -6.674  1.00 30.43           H  
ATOM   3907  CZ  ARG A 265      16.083  34.916  -8.067  1.00 30.43           C  
ATOM   3908  N   TRP A 266      12.786  35.009 -15.271  1.00 34.65           N  
ATOM   3909  H   TRP A 266      12.024  34.791 -14.645  1.00 34.65           H  
ATOM   3910  CA  TRP A 266      12.547  35.984 -16.327  1.00 34.65           C  
ATOM   3911  HA  TRP A 266      12.922  35.593 -17.273  1.00 34.65           H  
ATOM   3912  C   TRP A 266      13.324  37.265 -15.981  1.00 34.65           C  
ATOM   3913  CB  TRP A 266      11.027  36.222 -16.456  1.00 34.65           C  
ATOM   3914  HB2 TRP A 266      10.488  35.574 -15.765  1.00 34.65           H  
ATOM   3915  HB3 TRP A 266      10.784  37.243 -16.164  1.00 34.65           H  
ATOM   3916  O   TRP A 266      12.945  37.995 -15.068  1.00 34.65           O  
ATOM   3917  CG  TRP A 266      10.459  35.992 -17.820  1.00 34.65           C  
ATOM   3918  CD1 TRP A 266      10.026  34.807 -18.307  1.00 34.65           C  
ATOM   3919  HD1 TRP A 266      10.046  33.875 -17.761  1.00 34.65           H  
ATOM   3920  CD2 TRP A 266      10.235  36.967 -18.885  1.00 34.65           C  
ATOM   3921  CE2 TRP A 266       9.669  36.289 -20.006  1.00 34.65           C  
ATOM   3922  CE3 TRP A 266      10.442  38.356 -19.010  1.00 34.65           C  
ATOM   3923  HE3 TRP A 266      10.838  38.902 -18.166  1.00 34.65           H  
ATOM   3924  NE1 TRP A 266       9.561  34.978 -19.597  1.00 34.65           N  
ATOM   3925  HE1 TRP A 266       9.197  34.228 -20.167  1.00 34.65           H  
ATOM   3926  CH2 TRP A 266       9.579  38.331 -21.298  1.00 34.65           C  
ATOM   3927  HH2 TRP A 266       9.338  38.861 -22.207  1.00 34.65           H  
ATOM   3928  CZ2 TRP A 266       9.346  36.949 -21.199  1.00 34.65           C  
ATOM   3929  HZ2 TRP A 266       8.924  36.407 -22.033  1.00 34.65           H  
ATOM   3930  CZ3 TRP A 266      10.116  39.031 -20.204  1.00 34.65           C  
ATOM   3931  HZ3 TRP A 266      10.260  40.098 -20.291  1.00 34.65           H  
ATOM   3932  N   THR A 267      14.432  37.537 -16.670  1.00 36.75           N  
ATOM   3933  H   THR A 267      14.796  36.856 -17.321  1.00 36.75           H  
ATOM   3934  CA  THR A 267      15.037  38.874 -16.683  1.00 36.75           C  
ATOM   3935  HA  THR A 267      14.849  39.385 -15.739  1.00 36.75           H  
ATOM   3936  C   THR A 267      14.340  39.644 -17.792  1.00 36.75           C  
ATOM   3937  CB  THR A 267      16.559  38.833 -16.890  1.00 36.75           C  
ATOM   3938  HB  THR A 267      16.929  39.853 -16.994  1.00 36.75           H  
ATOM   3939  O   THR A 267      14.684  39.489 -18.963  1.00 36.75           O  
ATOM   3940  CG2 THR A 267      17.269  38.172 -15.709  1.00 36.75           C  
ATOM   3941 HG21 THR A 267      16.950  37.134 -15.611  1.00 36.75           H  
ATOM   3942 HG22 THR A 267      17.040  38.713 -14.791  1.00 36.75           H  
ATOM   3943 HG23 THR A 267      18.346  38.198 -15.878  1.00 36.75           H  
ATOM   3944  OG1 THR A 267      16.886  38.104 -18.047  1.00 36.75           O  
ATOM   3945  HG1 THR A 267      16.404  38.514 -18.769  1.00 36.75           H  
ATOM   3946  N   GLY A 268      13.292  40.391 -17.445  1.00 30.85           N  
ATOM   3947  H   GLY A 268      13.025  40.444 -16.473  1.00 30.85           H  
ATOM   3948  CA  GLY A 268      12.557  41.188 -18.420  1.00 30.85           C  
ATOM   3949  HA2 GLY A 268      12.058  40.522 -19.123  1.00 30.85           H  
ATOM   3950  HA3 GLY A 268      11.812  41.807 -17.921  1.00 30.85           H  
ATOM   3951  C   GLY A 268      13.498  42.094 -19.206  1.00 30.85           C  
ATOM   3952  O   GLY A 268      14.189  42.922 -18.621  1.00 30.85           O  
ATOM   3953  N   SER A 269      13.526  41.925 -20.525  1.00 36.06           N  
ATOM   3954  H   SER A 269      12.953  41.200 -20.932  1.00 36.06           H  
ATOM   3955  CA  SER A 269      13.931  42.986 -21.441  1.00 36.06           C  
ATOM   3956  HA  SER A 269      14.174  43.880 -20.868  1.00 36.06           H  
ATOM   3957  C   SER A 269      12.710  43.314 -22.292  1.00 36.06           C  
ATOM   3958  CB  SER A 269      15.192  42.652 -22.249  1.00 36.06           C  
ATOM   3959  HB2 SER A 269      16.060  42.827 -21.613  1.00 36.06           H  
ATOM   3960  HB3 SER A 269      15.259  43.315 -23.111  1.00 36.06           H  
ATOM   3961  O   SER A 269      12.102  42.427 -22.891  1.00 36.06           O  
ATOM   3962  OG  SER A 269      15.226  41.307 -22.677  1.00 36.06           O  
ATOM   3963  HG  SER A 269      14.980  40.760 -21.927  1.00 36.06           H  
ATOM   3964  N   THR A 270      12.306  44.575 -22.169  1.00 37.91           N  
ATOM   3965  H   THR A 270      12.897  45.187 -21.625  1.00 37.91           H  
ATOM   3966  CA  THR A 270      11.321  45.305 -22.977  1.00 37.91           C  
ATOM   3967  HA  THR A 270      10.323  44.883 -22.861  1.00 37.91           H  
ATOM   3968  C   THR A 270      11.652  45.278 -24.455  1.00 37.91           C  
ATOM   3969  CB  THR A 270      11.338  46.780 -22.569  1.00 37.91           C  
ATOM   3970  HB  THR A 270      10.878  47.384 -23.351  1.00 37.91           H  
ATOM   3971  O   THR A 270      12.865  45.360 -24.756  1.00 37.91           O  
ATOM   3972  CG2 THR A 270      10.592  47.038 -21.263  1.00 37.91           C  
ATOM   3973 HG21 THR A 270      11.048  46.470 -20.452  1.00 37.91           H  
ATOM   3974 HG22 THR A 270       9.550  46.739 -21.376  1.00 37.91           H  
ATOM   3975 HG23 THR A 270      10.635  48.102 -21.031  1.00 37.91           H  
ATOM   3976  OG1 THR A 270      12.688  47.164 -22.408  1.00 37.91           O  
ATOM   3977  HG1 THR A 270      13.100  46.834 -23.209  1.00 37.91           H  
ATOM   3978  OXT THR A 270      10.673  45.298 -25.225  1.00 37.91           O  
TER    3979      THR A 270                                                       
END   
