# Supplementary material for: Nuclear genome of Bulinus truncatus, an intermediate host of the carcinogenic human blood fluke Schistosoma haematobium
Source: Nat Commun. 2022 Feb 21;13:977. doi: 10.1038/s41467-022-28634-9 (PMC8861042; doi:10.1038/s41467-022-28634-9)
Supplement: Supplementary file 6 — Supplementary Data 3 [file 41467_2022_28634_MOESM6_ESM.zip › Supplementary_Data_3/btru_059384-t1.mature.pep.pdb]

ATOM      1  N   MET A   1       2.047  10.219  66.543  1.00 38.43           N  
ATOM      2  H   MET A   1       1.283  10.449  65.923  1.00 38.43           H  
ATOM      3  H2  MET A   1       1.696   9.587  67.248  1.00 38.43           H  
ATOM      4  H3  MET A   1       2.382  11.058  66.996  1.00 38.43           H  
ATOM      5  CA  MET A   1       3.140   9.547  65.804  1.00 38.43           C  
ATOM      6  HA  MET A   1       3.489  10.178  64.987  1.00 38.43           H  
ATOM      7  C   MET A   1       2.583   8.263  65.217  1.00 38.43           C  
ATOM      8  CB  MET A   1       4.324   9.229  66.733  1.00 38.43           C  
ATOM      9  HB2 MET A   1       4.910   8.412  66.312  1.00 38.43           H  
ATOM     10  HB3 MET A   1       3.947   8.907  67.704  1.00 38.43           H  
ATOM     11  O   MET A   1       2.116   7.435  65.980  1.00 38.43           O  
ATOM     12  CG  MET A   1       5.260  10.426  66.916  1.00 38.43           C  
ATOM     13  HG2 MET A   1       4.671  11.326  67.093  1.00 38.43           H  
ATOM     14  HG3 MET A   1       5.841  10.565  66.005  1.00 38.43           H  
ATOM     15  SD  MET A   1       6.394  10.222  68.309  1.00 38.43           S  
ATOM     16  CE  MET A   1       7.388  11.732  68.162  1.00 38.43           C  
ATOM     17  HE1 MET A   1       6.745  12.610  68.231  1.00 38.43           H  
ATOM     18  HE2 MET A   1       8.118  11.763  68.971  1.00 38.43           H  
ATOM     19  HE3 MET A   1       7.915  11.736  67.208  1.00 38.43           H  
ATOM     20  N   GLY A   2       2.557   8.128  63.892  1.00 35.81           N  
ATOM     21  H   GLY A   2       2.897   8.871  63.299  1.00 35.81           H  
ATOM     22  CA  GLY A   2       2.060   6.921  63.224  1.00 35.81           C  
ATOM     23  HA2 GLY A   2       2.735   6.086  63.408  1.00 35.81           H  
ATOM     24  HA3 GLY A   2       1.078   6.658  63.618  1.00 35.81           H  
ATOM     25  C   GLY A   2       1.925   7.145  61.722  1.00 35.81           C  
ATOM     26  O   GLY A   2       0.877   7.573  61.255  1.00 35.81           O  
ATOM     27  N   ARG A   3       3.019   6.932  60.982  1.00 26.57           N  
ATOM     28  H   ARG A   3       3.811   6.516  61.451  1.00 26.57           H  
ATOM     29  CA  ARG A   3       3.052   6.919  59.510  1.00 26.57           C  
ATOM     30  HA  ARG A   3       2.379   7.678  59.112  1.00 26.57           H  
ATOM     31  C   ARG A   3       2.566   5.557  59.016  1.00 26.57           C  
ATOM     32  CB  ARG A   3       4.492   7.146  58.995  1.00 26.57           C  
ATOM     33  HB2 ARG A   3       5.208   6.828  59.753  1.00 26.57           H  
ATOM     34  HB3 ARG A   3       4.654   6.515  58.120  1.00 26.57           H  
ATOM     35  O   ARG A   3       3.065   4.541  59.490  1.00 26.57           O  
ATOM     36  CG  ARG A   3       4.798   8.585  58.565  1.00 26.57           C  
ATOM     37  HG2 ARG A   3       4.653   9.252  59.414  1.00 26.57           H  
ATOM     38  HG3 ARG A   3       4.119   8.874  57.762  1.00 26.57           H  
ATOM     39  CD  ARG A   3       6.249   8.687  58.069  1.00 26.57           C  
ATOM     40  HD2 ARG A   3       6.915   8.339  58.859  1.00 26.57           H  
ATOM     41  HD3 ARG A   3       6.369   8.040  57.200  1.00 26.57           H  
ATOM     42  NE  ARG A   3       6.609  10.072  57.707  1.00 26.57           N  
ATOM     43  HE  ARG A   3       5.888  10.773  57.805  1.00 26.57           H  
ATOM     44  NH1 ARG A   3       8.766   9.666  57.014  1.00 26.57           N  
ATOM     45 HH11 ARG A   3       9.643  10.003  56.643  1.00 26.57           H  
ATOM     46 HH12 ARG A   3       8.640   8.679  57.189  1.00 26.57           H  
ATOM     47  NH2 ARG A   3       7.971  11.747  56.975  1.00 26.57           N  
ATOM     48 HH21 ARG A   3       7.231  12.423  57.103  1.00 26.57           H  
ATOM     49 HH22 ARG A   3       8.858  12.056  56.603  1.00 26.57           H  
ATOM     50  CZ  ARG A   3       7.775  10.485  57.236  1.00 26.57           C  
ATOM     51  N   LEU A   4       1.696   5.550  58.011  1.00 31.44           N  
ATOM     52  H   LEU A   4       1.320   6.430  57.688  1.00 31.44           H  
ATOM     53  CA  LEU A   4       1.439   4.388  57.161  1.00 31.44           C  
ATOM     54  HA  LEU A   4       2.055   3.550  57.490  1.00 31.44           H  
ATOM     55  C   LEU A   4       1.875   4.733  55.734  1.00 31.44           C  
ATOM     56  CB  LEU A   4      -0.039   3.967  57.261  1.00 31.44           C  
ATOM     57  HB2 LEU A   4      -0.292   3.345  56.402  1.00 31.44           H  
ATOM     58  HB3 LEU A   4      -0.659   4.862  57.210  1.00 31.44           H  
ATOM     59  O   LEU A   4       1.463   5.750  55.179  1.00 31.44           O  
ATOM     60  CG  LEU A   4      -0.366   3.182  58.547  1.00 31.44           C  
ATOM     61  HG  LEU A   4       0.067   3.690  59.408  1.00 31.44           H  
ATOM     62  CD1 LEU A   4      -1.879   3.115  58.747  1.00 31.44           C  
ATOM     63 HD11 LEU A   4      -2.278   4.121  58.877  1.00 31.44           H  
ATOM     64 HD12 LEU A   4      -2.352   2.651  57.882  1.00 31.44           H  
ATOM     65 HD13 LEU A   4      -2.112   2.532  59.639  1.00 31.44           H  
ATOM     66  CD2 LEU A   4       0.169   1.748  58.488  1.00 31.44           C  
ATOM     67 HD21 LEU A   4      -0.225   1.233  57.612  1.00 31.44           H  
ATOM     68 HD22 LEU A   4       1.259   1.751  58.454  1.00 31.44           H  
ATOM     69 HD23 LEU A   4      -0.137   1.208  59.384  1.00 31.44           H  
ATOM     70  N   LEU A   5       2.767   3.908  55.190  1.00 28.41           N  
ATOM     71  H   LEU A   5       2.996   3.071  55.707  1.00 28.41           H  
ATOM     72  CA  LEU A   5       3.249   3.959  53.810  1.00 28.41           C  
ATOM     73  HA  LEU A   5       3.219   4.989  53.454  1.00 28.41           H  
ATOM     74  C   LEU A   5       2.342   3.086  52.925  1.00 28.41           C  
ATOM     75  CB  LEU A   5       4.696   3.427  53.760  1.00 28.41           C  
ATOM     76  HB2 LEU A   5       4.997   3.327  52.717  1.00 28.41           H  
ATOM     77  HB3 LEU A   5       4.702   2.427  54.194  1.00 28.41           H  
ATOM     78  O   LEU A   5       1.884   2.044  53.405  1.00 28.41           O  
ATOM     79  CG  LEU A   5       5.740   4.291  54.489  1.00 28.41           C  
ATOM     80  HG  LEU A   5       5.391   4.526  55.494  1.00 28.41           H  
ATOM     81  CD1 LEU A   5       7.057   3.524  54.613  1.00 28.41           C  
ATOM     82 HD11 LEU A   5       6.899   2.611  55.187  1.00 28.41           H  
ATOM     83 HD12 LEU A   5       7.800   4.135  55.125  1.00 28.41           H  
ATOM     84 HD13 LEU A   5       7.430   3.260  53.624  1.00 28.41           H  
ATOM     85  CD2 LEU A   5       6.013   5.598  53.741  1.00 28.41           C  
ATOM     86 HD21 LEU A   5       5.104   6.198  53.694  1.00 28.41           H  
ATOM     87 HD22 LEU A   5       6.352   5.382  52.728  1.00 28.41           H  
ATOM     88 HD23 LEU A   5       6.784   6.167  54.259  1.00 28.41           H  
ATOM     89  N   PRO A   6       2.109   3.432  51.646  1.00 31.90           N  
ATOM     90  CA  PRO A   6       1.375   2.560  50.745  1.00 31.90           C  
ATOM     91  HA  PRO A   6       0.518   2.134  51.267  1.00 31.90           H  
ATOM     92  C   PRO A   6       2.268   1.418  50.246  1.00 31.90           C  
ATOM     93  CB  PRO A   6       0.854   3.445  49.612  1.00 31.90           C  
ATOM     94  HB2 PRO A   6      -0.209   3.639  49.757  1.00 31.90           H  
ATOM     95  HB3 PRO A   6       1.012   2.979  48.639  1.00 31.90           H  
ATOM     96  O   PRO A   6       3.424   1.629  49.874  1.00 31.90           O  
ATOM     97  CG  PRO A   6       1.633   4.760  49.721  1.00 31.90           C  
ATOM     98  HG2 PRO A   6       2.224   4.933  48.821  1.00 31.90           H  
ATOM     99  HG3 PRO A   6       0.939   5.587  49.873  1.00 31.90           H  
ATOM    100  CD  PRO A   6       2.552   4.622  50.937  1.00 31.90           C  
ATOM    101  HD2 PRO A   6       3.582   4.486  50.607  1.00 31.90           H  
ATOM    102  HD3 PRO A   6       2.467   5.514  51.557  1.00 31.90           H  
ATOM    103  N   LYS A   7       1.707   0.204  50.246  1.00 35.58           N  
ATOM    104  H   LYS A   7       0.740   0.147  50.534  1.00 35.58           H  
ATOM    105  CA  LYS A   7       2.276  -0.975  49.591  1.00 35.58           C  
ATOM    106  HA  LYS A   7       3.358  -0.951  49.723  1.00 35.58           H  
ATOM    107  C   LYS A   7       2.001  -0.917  48.092  1.00 35.58           C  
ATOM    108  CB  LYS A   7       1.715  -2.280  50.185  1.00 35.58           C  
ATOM    109  HB2 LYS A   7       1.544  -2.988  49.375  1.00 35.58           H  
ATOM    110  HB3 LYS A   7       0.754  -2.091  50.663  1.00 35.58           H  
ATOM    111  O   LYS A   7       0.878  -0.672  47.663  1.00 35.58           O  
ATOM    112  CG  LYS A   7       2.683  -2.933  51.181  1.00 35.58           C  
ATOM    113  HG2 LYS A   7       2.842  -2.265  52.027  1.00 35.58           H  
ATOM    114  HG3 LYS A   7       3.636  -3.116  50.685  1.00 35.58           H  
ATOM    115  CD  LYS A   7       2.107  -4.267  51.674  1.00 35.58           C  
ATOM    116  HD2 LYS A   7       1.183  -4.074  52.219  1.00 35.58           H  
ATOM    117  HD3 LYS A   7       1.884  -4.896  50.812  1.00 35.58           H  
ATOM    118  CE  LYS A   7       3.108  -4.988  52.582  1.00 35.58           C  
ATOM    119  HE2 LYS A   7       3.343  -4.339  53.426  1.00 35.58           H  
ATOM    120  HE3 LYS A   7       4.028  -5.150  52.020  1.00 35.58           H  
ATOM    121  NZ  LYS A   7       2.566  -6.284  53.062  1.00 35.58           N  
ATOM    122  HZ1 LYS A   7       2.355  -6.885  52.278  1.00 35.58           H  
ATOM    123  HZ2 LYS A   7       1.717  -6.141  53.590  1.00 35.58           H  
ATOM    124  HZ3 LYS A   7       3.238  -6.756  53.651  1.00 35.58           H  
ATOM    125  N   ASP A   8       3.064  -1.192  47.359  1.00 30.91           N  
ATOM    126  H   ASP A   8       3.932  -1.335  47.854  1.00 30.91           H  
ATOM    127  CA  ASP A   8       3.153  -1.347  45.917  1.00 30.91           C  
ATOM    128  HA  ASP A   8       2.859  -0.410  45.445  1.00 30.91           H  
ATOM    129  C   ASP A   8       2.269  -2.495  45.397  1.00 30.91           C  
ATOM    130  CB  ASP A   8       4.642  -1.651  45.630  1.00 30.91           C  
ATOM    131  HB2 ASP A   8       5.254  -1.328  46.472  1.00 30.91           H  
ATOM    132  HB3 ASP A   8       4.785  -2.727  45.534  1.00 30.91           H  
ATOM    133  O   ASP A   8       2.225  -3.571  46.002  1.00 30.91           O  
ATOM    134  CG  ASP A   8       5.204  -0.966  44.391  1.00 30.91           C  
ATOM    135  OD1 ASP A   8       4.391  -0.490  43.568  1.00 30.91           O  
ATOM    136  OD2 ASP A   8       6.448  -0.950  44.288  1.00 30.91           O  
ATOM    137  N   SER A   9       1.631  -2.305  44.241  1.00 33.46           N  
ATOM    138  H   SER A   9       1.707  -1.394  43.813  1.00 33.46           H  
ATOM    139  CA  SER A   9       1.202  -3.427  43.400  1.00 33.46           C  
ATOM    140  HA  SER A   9       1.969  -4.196  43.480  1.00 33.46           H  
ATOM    141  C   SER A   9       1.104  -3.029  41.926  1.00 33.46           C  
ATOM    142  CB  SER A   9      -0.101  -4.089  43.876  1.00 33.46           C  
ATOM    143  HB2 SER A   9       0.016  -4.440  44.902  1.00 33.46           H  
ATOM    144  HB3 SER A   9      -0.303  -4.949  43.238  1.00 33.46           H  
ATOM    145  O   SER A   9       0.129  -2.429  41.478  1.00 33.46           O  
ATOM    146  OG  SER A   9      -1.202  -3.213  43.792  1.00 33.46           O  
ATOM    147  HG  SER A   9      -1.110  -2.730  42.968  1.00 33.46           H  
ATOM    148  N   SER A  10       2.132  -3.456  41.192  1.00 31.15           N  
ATOM    149  H   SER A  10       2.931  -3.748  41.736  1.00 31.15           H  
ATOM    150  CA  SER A  10       2.129  -3.918  39.799  1.00 31.15           C  
ATOM    151  HA  SER A  10       3.180  -4.015  39.527  1.00 31.15           H  
ATOM    152  C   SER A  10       1.503  -3.020  38.725  1.00 31.15           C  
ATOM    153  CB  SER A  10       1.569  -5.343  39.718  1.00 31.15           C  
ATOM    154  HB2 SER A  10       2.167  -6.007  40.342  1.00 31.15           H  
ATOM    155  HB3 SER A  10       1.628  -5.689  38.686  1.00 31.15           H  
ATOM    156  O   SER A  10       0.310  -3.079  38.432  1.00 31.15           O  
ATOM    157  OG  SER A  10       0.225  -5.395  40.144  1.00 31.15           O  
ATOM    158  HG  SER A  10      -0.222  -4.619  39.797  1.00 31.15           H  
ATOM    159  N   SER A  11       2.386  -2.320  38.012  1.00 28.01           N  
ATOM    160  H   SER A  11       3.334  -2.290  38.359  1.00 28.01           H  
ATOM    161  CA  SER A  11       2.149  -1.757  36.682  1.00 28.01           C  
ATOM    162  HA  SER A  11       1.269  -1.115  36.729  1.00 28.01           H  
ATOM    163  C   SER A  11       1.896  -2.876  35.658  1.00 28.01           C  
ATOM    164  CB  SER A  11       3.365  -0.879  36.300  1.00 28.01           C  
ATOM    165  HB2 SER A  11       3.043   0.160  36.237  1.00 28.01           H  
ATOM    166  HB3 SER A  11       4.123  -0.938  37.081  1.00 28.01           H  
ATOM    167  O   SER A  11       2.789  -3.690  35.403  1.00 28.01           O  
ATOM    168  OG  SER A  11       3.977  -1.245  35.076  1.00 28.01           O  
ATOM    169  HG  SER A  11       4.111  -2.195  35.079  1.00 28.01           H  
ATOM    170  N   LYS A  12       0.716  -2.884  35.025  1.00 33.49           N  
ATOM    171  H   LYS A  12      -0.014  -2.289  35.389  1.00 33.49           H  
ATOM    172  CA  LYS A  12       0.498  -3.485  33.700  1.00 33.49           C  
ATOM    173  HA  LYS A  12       1.451  -3.503  33.171  1.00 33.49           H  
ATOM    174  C   LYS A  12      -0.454  -2.615  32.868  1.00 33.49           C  
ATOM    175  CB  LYS A  12       0.004  -4.946  33.786  1.00 33.49           C  
ATOM    176  HB2 LYS A  12      -0.399  -5.221  32.811  1.00 33.49           H  
ATOM    177  HB3 LYS A  12      -0.798  -5.026  34.519  1.00 33.49           H  
ATOM    178  O   LYS A  12      -1.647  -2.571  33.137  1.00 33.49           O  
ATOM    179  CG  LYS A  12       1.135  -5.934  34.127  1.00 33.49           C  
ATOM    180  HG2 LYS A  12       2.007  -5.703  33.516  1.00 33.49           H  
ATOM    181  HG3 LYS A  12       1.399  -5.823  35.179  1.00 33.49           H  
ATOM    182  CD  LYS A  12       0.741  -7.395  33.876  1.00 33.49           C  
ATOM    183  HD2 LYS A  12      -0.105  -7.650  34.514  1.00 33.49           H  
ATOM    184  HD3 LYS A  12       0.452  -7.511  32.832  1.00 33.49           H  
ATOM    185  CE  LYS A  12       1.935  -8.308  34.188  1.00 33.49           C  
ATOM    186  HE2 LYS A  12       2.774  -8.003  33.563  1.00 33.49           H  
ATOM    187  HE3 LYS A  12       2.224  -8.154  35.228  1.00 33.49           H  
ATOM    188  NZ  LYS A  12       1.613  -9.738  33.950  1.00 33.49           N  
ATOM    189  HZ1 LYS A  12       2.411 -10.321  34.161  1.00 33.49           H  
ATOM    190  HZ2 LYS A  12       1.359  -9.884  32.984  1.00 33.49           H  
ATOM    191  HZ3 LYS A  12       0.840 -10.028  34.532  1.00 33.49           H  
ATOM    192  N   THR A  13       0.139  -1.993  31.843  1.00 34.01           N  
ATOM    193  H   THR A  13       1.146  -2.064  31.853  1.00 34.01           H  
ATOM    194  CA  THR A  13      -0.418  -1.540  30.546  1.00 34.01           C  
ATOM    195  HA  THR A  13       0.409  -0.996  30.088  1.00 34.01           H  
ATOM    196  C   THR A  13      -1.574  -0.527  30.523  1.00 34.01           C  
ATOM    197  CB  THR A  13      -0.675  -2.726  29.595  1.00 34.01           C  
ATOM    198  HB  THR A  13      -1.454  -2.464  28.879  1.00 34.01           H  
ATOM    199  O   THR A  13      -2.679  -0.785  30.986  1.00 34.01           O  
ATOM    200  CG2 THR A  13       0.599  -3.077  28.825  1.00 34.01           C  
ATOM    201 HG21 THR A  13       0.403  -3.932  28.178  1.00 34.01           H  
ATOM    202 HG22 THR A  13       0.902  -2.235  28.202  1.00 34.01           H  
ATOM    203 HG23 THR A  13       1.402  -3.331  29.517  1.00 34.01           H  
ATOM    204  OG1 THR A  13      -1.055  -3.888  30.301  1.00 34.01           O  
ATOM    205  HG1 THR A  13      -1.874  -3.674  30.754  1.00 34.01           H  
ATOM    206  N   LEU A  14      -1.284   0.626  29.898  1.00 32.63           N  
ATOM    207  H   LEU A  14      -0.366   0.702  29.485  1.00 32.63           H  
ATOM    208  CA  LEU A  14      -2.129   1.810  29.727  1.00 32.63           C  
ATOM    209  HA  LEU A  14      -2.354   2.235  30.706  1.00 32.63           H  
ATOM    210  C   LEU A  14      -3.464   1.503  29.026  1.00 32.63           C  
ATOM    211  CB  LEU A  14      -1.368   2.867  28.888  1.00 32.63           C  
ATOM    212  HB2 LEU A  14      -2.124   3.564  28.527  1.00 32.63           H  
ATOM    213  HB3 LEU A  14      -0.937   2.400  28.003  1.00 32.63           H  
ATOM    214  O   LEU A  14      -3.516   1.341  27.810  1.00 32.63           O  
ATOM    215  CG  LEU A  14      -0.299   3.712  29.608  1.00 32.63           C  
ATOM    216  HG  LEU A  14      -0.628   3.920  30.626  1.00 32.63           H  
ATOM    217  CD1 LEU A  14       1.073   3.034  29.651  1.00 32.63           C  
ATOM    218 HD11 LEU A  14       1.016   2.117  30.238  1.00 32.63           H  
ATOM    219 HD12 LEU A  14       1.410   2.805  28.640  1.00 32.63           H  
ATOM    220 HD13 LEU A  14       1.795   3.698  30.125  1.00 32.63           H  
ATOM    221  CD2 LEU A  14      -0.137   5.045  28.874  1.00 32.63           C  
ATOM    222 HD21 LEU A  14       0.620   5.652  29.371  1.00 32.63           H  
ATOM    223 HD22 LEU A  14      -1.078   5.594  28.887  1.00 32.63           H  
ATOM    224 HD23 LEU A  14       0.164   4.871  27.841  1.00 32.63           H  
ATOM    225  N   GLY A  15      -4.551   1.519  29.795  1.00 36.20           N  
ATOM    226  H   GLY A  15      -4.412   1.577  30.793  1.00 36.20           H  
ATOM    227  CA  GLY A  15      -5.886   1.844  29.298  1.00 36.20           C  
ATOM    228  HA2 GLY A  15      -6.641   1.347  29.909  1.00 36.20           H  
ATOM    229  HA3 GLY A  15      -5.995   1.507  28.268  1.00 36.20           H  
ATOM    230  C   GLY A  15      -6.108   3.356  29.376  1.00 36.20           C  
ATOM    231  O   GLY A  15      -5.676   4.001  30.330  1.00 36.20           O  
ATOM    232  N   SER A  16      -6.760   3.920  28.363  1.00 46.59           N  
ATOM    233  H   SER A  16      -7.092   3.312  27.628  1.00 46.59           H  
ATOM    234  CA  SER A  16      -7.206   5.316  28.289  1.00 46.59           C  
ATOM    235  HA  SER A  16      -6.376   5.943  27.965  1.00 46.59           H  
ATOM    236  C   SER A  16      -7.748   5.848  29.627  1.00 46.59           C  
ATOM    237  CB  SER A  16      -8.319   5.384  27.233  1.00 46.59           C  
ATOM    238  HB2 SER A  16      -7.890   5.231  26.243  1.00 46.59           H  
ATOM    239  HB3 SER A  16      -8.799   6.363  27.262  1.00 46.59           H  
ATOM    240  O   SER A  16      -8.685   5.274  30.184  1.00 46.59           O  
ATOM    241  OG  SER A  16      -9.276   4.367  27.485  1.00 46.59           O  
ATOM    242  HG  SER A  16      -9.524   4.441  28.409  1.00 46.59           H  
ATOM    243  N   LEU A  17      -7.188   6.959  30.121  1.00 37.30           N  
ATOM    244  H   LEU A  17      -6.400   7.350  29.625  1.00 37.30           H  
ATOM    245  CA  LEU A  17      -7.717   7.722  31.259  1.00 37.30           C  
ATOM    246  HA  LEU A  17      -7.679   7.107  32.157  1.00 37.30           H  
ATOM    247  C   LEU A  17      -9.184   8.107  30.995  1.00 37.30           C  
ATOM    248  CB  LEU A  17      -6.845   8.985  31.459  1.00 37.30           C  
ATOM    249  HB2 LEU A  17      -6.491   9.323  30.485  1.00 37.30           H  
ATOM    250  HB3 LEU A  17      -7.465   9.791  31.852  1.00 37.30           H  
ATOM    251  O   LEU A  17      -9.471   8.861  30.068  1.00 37.30           O  
ATOM    252  CG  LEU A  17      -5.649   8.779  32.411  1.00 37.30           C  
ATOM    253  HG  LEU A  17      -5.357   7.729  32.410  1.00 37.30           H  
ATOM    254  CD1 LEU A  17      -4.442   9.608  31.973  1.00 37.30           C  
ATOM    255 HD11 LEU A  17      -4.123   9.298  30.978  1.00 37.30           H  
ATOM    256 HD12 LEU A  17      -4.701  10.667  31.955  1.00 37.30           H  
ATOM    257 HD13 LEU A  17      -3.616   9.451  32.667  1.00 37.30           H  
ATOM    258  CD2 LEU A  17      -6.020   9.200  33.835  1.00 37.30           C  
ATOM    259 HD21 LEU A  17      -5.185   8.998  34.506  1.00 37.30           H  
ATOM    260 HD22 LEU A  17      -6.885   8.629  34.174  1.00 37.30           H  
ATOM    261 HD23 LEU A  17      -6.255  10.264  33.868  1.00 37.30           H  
ATOM    262  N   VAL A  18     -10.108   7.604  31.817  1.00 44.89           N  
ATOM    263  H   VAL A  18      -9.807   6.958  32.532  1.00 44.89           H  
ATOM    264  CA  VAL A  18     -11.521   8.014  31.814  1.00 44.89           C  
ATOM    265  HA  VAL A  18     -11.773   8.406  30.829  1.00 44.89           H  
ATOM    266  C   VAL A  18     -11.705   9.133  32.836  1.00 44.89           C  
ATOM    267  CB  VAL A  18     -12.470   6.828  32.090  1.00 44.89           C  
ATOM    268  HB  VAL A  18     -12.223   6.387  33.055  1.00 44.89           H  
ATOM    269  O   VAL A  18     -11.346   8.988  34.003  1.00 44.89           O  
ATOM    270  CG1 VAL A  18     -13.942   7.265  32.115  1.00 44.89           C  
ATOM    271 HG11 VAL A  18     -14.583   6.396  32.265  1.00 44.89           H  
ATOM    272 HG12 VAL A  18     -14.212   7.746  31.175  1.00 44.89           H  
ATOM    273 HG13 VAL A  18     -14.119   7.958  32.939  1.00 44.89           H  
ATOM    274  CG2 VAL A  18     -12.328   5.748  31.008  1.00 44.89           C  
ATOM    275 HG21 VAL A  18     -12.538   6.170  30.025  1.00 44.89           H  
ATOM    276 HG22 VAL A  18     -11.315   5.345  31.012  1.00 44.89           H  
ATOM    277 HG23 VAL A  18     -13.021   4.931  31.205  1.00 44.89           H  
ATOM    278  N   LEU A  19     -12.277  10.256  32.401  1.00 40.28           N  
ATOM    279  H   LEU A  19     -12.551  10.306  31.431  1.00 40.28           H  
ATOM    280  CA  LEU A  19     -12.602  11.391  33.263  1.00 40.28           C  
ATOM    281  HA  LEU A  19     -11.823  11.469  34.022  1.00 40.28           H  
ATOM    282  C   LEU A  19     -13.935  11.109  33.973  1.00 40.28           C  
ATOM    283  CB  LEU A  19     -12.594  12.676  32.400  1.00 40.28           C  
ATOM    284  HB2 LEU A  19     -12.110  12.442  31.452  1.00 40.28           H  
ATOM    285  HB3 LEU A  19     -13.613  12.973  32.150  1.00 40.28           H  
ATOM    286  O   LEU A  19     -14.992  11.105  33.346  1.00 40.28           O  
ATOM    287  CG  LEU A  19     -11.834  13.860  33.033  1.00 40.28           C  
ATOM    288  HG  LEU A  19     -11.126  13.495  33.777  1.00 40.28           H  
ATOM    289  CD1 LEU A  19     -11.037  14.605  31.960  1.00 40.28           C  
ATOM    290 HD11 LEU A  19     -10.509  15.446  32.408  1.00 40.28           H  
ATOM    291 HD12 LEU A  19     -11.703  14.968  31.177  1.00 40.28           H  
ATOM    292 HD13 LEU A  19     -10.300  13.933  31.520  1.00 40.28           H  
ATOM    293  CD2 LEU A  19     -12.784  14.854  33.702  1.00 40.28           C  
ATOM    294 HD21 LEU A  19     -13.385  14.333  34.448  1.00 40.28           H  
ATOM    295 HD22 LEU A  19     -12.205  15.632  34.200  1.00 40.28           H  
ATOM    296 HD23 LEU A  19     -13.438  15.305  32.956  1.00 40.28           H  
ATOM    297  N   ILE A  20     -13.889  10.846  35.280  1.00 43.94           N  
ATOM    298  H   ILE A  20     -12.986  10.813  35.730  1.00 43.94           H  
ATOM    299  CA  ILE A  20     -15.081  10.596  36.102  1.00 43.94           C  
ATOM    300  HA  ILE A  20     -15.855  10.150  35.478  1.00 43.94           H  
ATOM    301  C   ILE A  20     -15.595  11.945  36.624  1.00 43.94           C  
ATOM    302  CB  ILE A  20     -14.768   9.596  37.245  1.00 43.94           C  
ATOM    303  HB  ILE A  20     -14.023  10.046  37.901  1.00 43.94           H  
ATOM    304  O   ILE A  20     -14.893  12.624  37.371  1.00 43.94           O  
ATOM    305  CG1 ILE A  20     -14.189   8.269  36.692  1.00 43.94           C  
ATOM    306 HG12 ILE A  20     -14.934   7.781  36.063  1.00 43.94           H  
ATOM    307 HG13 ILE A  20     -13.318   8.483  36.072  1.00 43.94           H  
ATOM    308  CG2 ILE A  20     -16.041   9.321  38.072  1.00 43.94           C  
ATOM    309 HG21 ILE A  20     -15.807   8.694  38.932  1.00 43.94           H  
ATOM    310 HG22 ILE A  20     -16.791   8.823  37.458  1.00 43.94           H  
ATOM    311 HG23 ILE A  20     -16.458  10.252  38.457  1.00 43.94           H  
ATOM    312  CD1 ILE A  20     -13.725   7.283  37.772  1.00 43.94           C  
ATOM    313 HD11 ILE A  20     -13.209   6.448  37.297  1.00 43.94           H  
ATOM    314 HD12 ILE A  20     -14.578   6.890  38.325  1.00 43.94           H  
ATOM    315 HD13 ILE A  20     -13.039   7.778  38.459  1.00 43.94           H  
ATOM    316  N   ARG A  21     -16.823  12.341  36.259  1.00 41.51           N  
ATOM    317  H   ARG A  21     -17.345  11.741  35.636  1.00 41.51           H  
ATOM    318  CA  ARG A  21     -17.542  13.444  36.923  1.00 41.51           C  
ATOM    319  HA  ARG A  21     -16.833  14.056  37.481  1.00 41.51           H  
ATOM    320  C   ARG A  21     -18.517  12.860  37.942  1.00 41.51           C  
ATOM    321  CB  ARG A  21     -18.261  14.356  35.914  1.00 41.51           C  
ATOM    322  HB2 ARG A  21     -18.819  13.749  35.201  1.00 41.51           H  
ATOM    323  HB3 ARG A  21     -18.970  14.976  36.462  1.00 41.51           H  
ATOM    324  O   ARG A  21     -19.429  12.130  37.567  1.00 41.51           O  
ATOM    325  CG  ARG A  21     -17.290  15.284  35.166  1.00 41.51           C  
ATOM    326  HG2 ARG A  21     -16.687  15.829  35.892  1.00 41.51           H  
ATOM    327  HG3 ARG A  21     -16.632  14.689  34.533  1.00 41.51           H  
ATOM    328  CD  ARG A  21     -18.068  16.290  34.306  1.00 41.51           C  
ATOM    329  HD2 ARG A  21     -18.751  16.841  34.952  1.00 41.51           H  
ATOM    330  HD3 ARG A  21     -18.649  15.740  33.566  1.00 41.51           H  
ATOM    331  NE  ARG A  21     -17.167  17.240  33.623  1.00 41.51           N  
ATOM    332  HE  ARG A  21     -16.176  17.089  33.746  1.00 41.51           H  
ATOM    333  NH1 ARG A  21     -18.787  18.559  32.664  1.00 41.51           N  
ATOM    334 HH11 ARG A  21     -19.050  19.359  32.105  1.00 41.51           H  
ATOM    335 HH12 ARG A  21     -19.496  17.971  33.076  1.00 41.51           H  
ATOM    336  NH2 ARG A  21     -16.636  19.049  32.340  1.00 41.51           N  
ATOM    337 HH21 ARG A  21     -16.923  19.839  31.780  1.00 41.51           H  
ATOM    338 HH22 ARG A  21     -15.653  18.874  32.492  1.00 41.51           H  
ATOM    339  CZ  ARG A  21     -17.533  18.274  32.882  1.00 41.51           C  
ATOM    340  N   VAL A  22     -18.317  13.190  39.215  1.00 41.26           N  
ATOM    341  H   VAL A  22     -17.552  13.812  39.435  1.00 41.26           H  
ATOM    342  CA  VAL A  22     -19.224  12.841  40.317  1.00 41.26           C  
ATOM    343  HA  VAL A  22     -19.898  12.045  39.997  1.00 41.26           H  
ATOM    344  C   VAL A  22     -20.056  14.075  40.654  1.00 41.26           C  
ATOM    345  CB  VAL A  22     -18.448  12.336  41.552  1.00 41.26           C  
ATOM    346  HB  VAL A  22     -17.813  13.137  41.931  1.00 41.26           H  
ATOM    347  O   VAL A  22     -19.493  15.142  40.885  1.00 41.26           O  
ATOM    348  CG1 VAL A  22     -19.398  11.895  42.673  1.00 41.26           C  
ATOM    349 HG11 VAL A  22     -18.824  11.520  43.520  1.00 41.26           H  
ATOM    350 HG12 VAL A  22     -19.992  12.740  43.022  1.00 41.26           H  
ATOM    351 HG13 VAL A  22     -20.064  11.108  42.320  1.00 41.26           H  
ATOM    352  CG2 VAL A  22     -17.550  11.141  41.199  1.00 41.26           C  
ATOM    353 HG21 VAL A  22     -18.143  10.347  40.744  1.00 41.26           H  
ATOM    354 HG22 VAL A  22     -16.764  11.453  40.511  1.00 41.26           H  
ATOM    355 HG23 VAL A  22     -17.073  10.758  42.101  1.00 41.26           H  
ATOM    356  N   TRP A  23     -21.380  13.929  40.692  1.00 41.81           N  
ATOM    357  H   TRP A  23     -21.774  13.016  40.516  1.00 41.81           H  
ATOM    358  CA  TRP A  23     -22.289  14.944  41.225  1.00 41.81           C  
ATOM    359  HA  TRP A  23     -21.744  15.869  41.413  1.00 41.81           H  
ATOM    360  C   TRP A  23     -22.858  14.444  42.550  1.00 41.81           C  
ATOM    361  CB  TRP A  23     -23.406  15.259  40.223  1.00 41.81           C  
ATOM    362  HB2 TRP A  23     -24.068  16.003  40.668  1.00 41.81           H  
ATOM    363  HB3 TRP A  23     -23.997  14.358  40.058  1.00 41.81           H  
ATOM    364  O   TRP A  23     -23.308  13.302  42.636  1.00 41.81           O  
ATOM    365  CG  TRP A  23     -22.946  15.782  38.897  1.00 41.81           C  
ATOM    366  CD1 TRP A  23     -22.797  15.045  37.774  1.00 41.81           C  
ATOM    367  HD1 TRP A  23     -22.999  13.986  37.706  1.00 41.81           H  
ATOM    368  CD2 TRP A  23     -22.577  17.148  38.532  1.00 41.81           C  
ATOM    369  CE2 TRP A  23     -22.213  17.160  37.151  1.00 41.81           C  
ATOM    370  CE3 TRP A  23     -22.523  18.379  39.221  1.00 41.81           C  
ATOM    371  HE3 TRP A  23     -22.801  18.413  40.264  1.00 41.81           H  
ATOM    372  NE1 TRP A  23     -22.372  15.853  36.739  1.00 41.81           N  
ATOM    373  HE1 TRP A  23     -22.263  15.518  35.793  1.00 41.81           H  
ATOM    374  CH2 TRP A  23     -21.774  19.539  37.203  1.00 41.81           C  
ATOM    375  HH2 TRP A  23     -21.488  20.458  36.712  1.00 41.81           H  
ATOM    376  CZ2 TRP A  23     -21.819  18.331  36.486  1.00 41.81           C  
ATOM    377  HZ2 TRP A  23     -21.578  18.309  35.433  1.00 41.81           H  
ATOM    378  CZ3 TRP A  23     -22.125  19.560  38.565  1.00 41.81           C  
ATOM    379  HZ3 TRP A  23     -22.100  20.491  39.112  1.00 41.81           H  
ATOM    380  N   VAL A  24     -22.851  15.298  43.570  1.00 42.14           N  
ATOM    381  H   VAL A  24     -22.486  16.229  43.424  1.00 42.14           H  
ATOM    382  CA  VAL A  24     -23.576  15.070  44.823  1.00 42.14           C  
ATOM    383  HA  VAL A  24     -23.877  14.025  44.896  1.00 42.14           H  
ATOM    384  C   VAL A  24     -24.830  15.934  44.761  1.00 42.14           C  
ATOM    385  CB  VAL A  24     -22.699  15.392  46.051  1.00 42.14           C  
ATOM    386  HB  VAL A  24     -22.402  16.441  46.021  1.00 42.14           H  
ATOM    387  O   VAL A  24     -24.730  17.148  44.604  1.00 42.14           O  
ATOM    388  CG1 VAL A  24     -23.456  15.130  47.358  1.00 42.14           C  
ATOM    389 HG11 VAL A  24     -23.791  14.093  47.405  1.00 42.14           H  
ATOM    390 HG12 VAL A  24     -24.320  15.791  47.431  1.00 42.14           H  
ATOM    391 HG13 VAL A  24     -22.808  15.338  48.209  1.00 42.14           H  
ATOM    392  CG2 VAL A  24     -21.429  14.527  46.059  1.00 42.14           C  
ATOM    393 HG21 VAL A  24     -20.846  14.741  46.955  1.00 42.14           H  
ATOM    394 HG22 VAL A  24     -20.811  14.755  45.190  1.00 42.14           H  
ATOM    395 HG23 VAL A  24     -21.695  13.470  46.046  1.00 42.14           H  
ATOM    396  N   LEU A  25     -26.007  15.310  44.820  1.00 39.72           N  
ATOM    397  H   LEU A  25     -26.021  14.312  44.970  1.00 39.72           H  
ATOM    398  CA  LEU A  25     -27.265  16.038  44.965  1.00 39.72           C  
ATOM    399  HA  LEU A  25     -27.220  16.971  44.404  1.00 39.72           H  
ATOM    400  C   LEU A  25     -27.434  16.394  46.442  1.00 39.72           C  
ATOM    401  CB  LEU A  25     -28.445  15.193  44.444  1.00 39.72           C  
ATOM    402  HB2 LEU A  25     -29.375  15.661  44.767  1.00 39.72           H  
ATOM    403  HB3 LEU A  25     -28.396  14.209  44.910  1.00 39.72           H  
ATOM    404  O   LEU A  25     -27.564  15.503  47.281  1.00 39.72           O  
ATOM    405  CG  LEU A  25     -28.491  15.026  42.914  1.00 39.72           C  
ATOM    406  HG  LEU A  25     -27.529  14.658  42.557  1.00 39.72           H  
ATOM    407  CD1 LEU A  25     -29.563  14.001  42.537  1.00 39.72           C  
ATOM    408 HD11 LEU A  25     -29.337  13.044  43.007  1.00 39.72           H  
ATOM    409 HD12 LEU A  25     -30.541  14.345  42.876  1.00 39.72           H  
ATOM    410 HD13 LEU A  25     -29.583  13.868  41.455  1.00 39.72           H  
ATOM    411  CD2 LEU A  25     -28.821  16.337  42.196  1.00 39.72           C  
ATOM    412 HD21 LEU A  25     -28.026  17.065  42.360  1.00 39.72           H  
ATOM    413 HD22 LEU A  25     -28.905  16.161  41.123  1.00 39.72           H  
ATOM    414 HD23 LEU A  25     -29.761  16.743  42.568  1.00 39.72           H  
ATOM    415  N   GLU A  26     -27.437  17.686  46.758  1.00 36.96           N  
ATOM    416  H   GLU A  26     -27.249  18.376  46.046  1.00 36.96           H  
ATOM    417  CA  GLU A  26     -27.862  18.169  48.070  1.00 36.96           C  
ATOM    418  HA  GLU A  26     -27.417  17.545  48.846  1.00 36.96           H  
ATOM    419  C   GLU A  26     -29.385  18.023  48.177  1.00 36.96           C  
ATOM    420  CB  GLU A  26     -27.383  19.609  48.312  1.00 36.96           C  
ATOM    421  HB2 GLU A  26     -27.606  20.218  47.437  1.00 36.96           H  
ATOM    422  HB3 GLU A  26     -27.921  20.013  49.170  1.00 36.96           H  
ATOM    423  O   GLU A  26     -30.157  18.863  47.723  1.00 36.96           O  
ATOM    424  CG  GLU A  26     -25.878  19.651  48.623  1.00 36.96           C  
ATOM    425  HG2 GLU A  26     -25.685  19.002  49.478  1.00 36.96           H  
ATOM    426  HG3 GLU A  26     -25.330  19.251  47.770  1.00 36.96           H  
ATOM    427  CD  GLU A  26     -25.355  21.063  48.934  1.00 36.96           C  
ATOM    428  OE1 GLU A  26     -24.229  21.144  49.475  1.00 36.96           O  
ATOM    429  OE2 GLU A  26     -26.062  22.046  48.617  1.00 36.96           O  
ATOM    430  N   GLY A  27     -29.813  16.893  48.736  1.00 43.64           N  
ATOM    431  H   GLY A  27     -29.118  16.200  48.975  1.00 43.64           H  
ATOM    432  CA  GLY A  27     -31.176  16.650  49.188  1.00 43.64           C  
ATOM    433  HA2 GLY A  27     -31.513  15.678  48.829  1.00 43.64           H  
ATOM    434  HA3 GLY A  27     -31.852  17.416  48.810  1.00 43.64           H  
ATOM    435  C   GLY A  27     -31.196  16.636  50.711  1.00 43.64           C  
ATOM    436  O   GLY A  27     -30.543  15.811  51.340  1.00 43.64           O  
ATOM    437  N   SER A  28     -31.928  17.581  51.285  1.00 34.99           N  
ATOM    438  H   SER A  28     -32.438  18.194  50.664  1.00 34.99           H  
ATOM    439  CA  SER A  28     -32.245  17.730  52.706  1.00 34.99           C  
ATOM    440  HA  SER A  28     -31.423  18.241  53.207  1.00 34.99           H  
ATOM    441  C   SER A  28     -32.535  16.403  53.428  1.00 34.99           C  
ATOM    442  CB  SER A  28     -33.500  18.611  52.773  1.00 34.99           C  
ATOM    443  HB2 SER A  28     -33.241  19.632  52.493  1.00 34.99           H  
ATOM    444  HB3 SER A  28     -33.898  18.615  53.788  1.00 34.99           H  
ATOM    445  O   SER A  28     -33.477  15.704  53.059  1.00 34.99           O  
ATOM    446  OG  SER A  28     -34.478  18.120  51.869  1.00 34.99           O  
ATOM    447  HG  SER A  28     -34.579  17.183  52.051  1.00 34.99           H  
ATOM    448  N   GLY A  29     -31.788  16.122  54.502  1.00 42.10           N  
ATOM    449  H   GLY A  29     -30.976  16.699  54.669  1.00 42.10           H  
ATOM    450  CA  GLY A  29     -32.066  15.040  55.456  1.00 42.10           C  
ATOM    451  HA2 GLY A  29     -32.947  14.480  55.142  1.00 42.10           H  
ATOM    452  HA3 GLY A  29     -32.278  15.467  56.436  1.00 42.10           H  
ATOM    453  C   GLY A  29     -30.915  14.043  55.588  1.00 42.10           C  
ATOM    454  O   GLY A  29     -30.900  13.016  54.920  1.00 42.10           O  
ATOM    455  N   ILE A  30     -29.950  14.344  56.463  1.00 40.03           N  
ATOM    456  H   ILE A  30     -30.046  15.184  57.016  1.00 40.03           H  
ATOM    457  CA  ILE A  30     -28.906  13.393  56.863  1.00 40.03           C  
ATOM    458  HA  ILE A  30     -28.550  12.855  55.984  1.00 40.03           H  
ATOM    459  C   ILE A  30     -29.557  12.387  57.815  1.00 40.03           C  
ATOM    460  CB  ILE A  30     -27.697  14.114  57.516  1.00 40.03           C  
ATOM    461  HB  ILE A  30     -28.048  14.642  58.403  1.00 40.03           H  
ATOM    462  O   ILE A  30     -29.719  12.677  58.998  1.00 40.03           O  
ATOM    463  CG1 ILE A  30     -27.083  15.152  56.547  1.00 40.03           C  
ATOM    464 HG12 ILE A  30     -27.861  15.836  56.208  1.00 40.03           H  
ATOM    465 HG13 ILE A  30     -26.687  14.639  55.671  1.00 40.03           H  
ATOM    466  CG2 ILE A  30     -26.622  13.096  57.955  1.00 40.03           C  
ATOM    467 HG21 ILE A  30     -27.052  12.329  58.600  1.00 40.03           H  
ATOM    468 HG22 ILE A  30     -25.838  13.590  58.528  1.00 40.03           H  
ATOM    469 HG23 ILE A  30     -26.184  12.612  57.082  1.00 40.03           H  
ATOM    470  CD1 ILE A  30     -25.974  16.014  57.164  1.00 40.03           C  
ATOM    471 HD11 ILE A  30     -25.104  15.404  57.408  1.00 40.03           H  
ATOM    472 HD12 ILE A  30     -26.342  16.506  58.064  1.00 40.03           H  
ATOM    473 HD13 ILE A  30     -25.668  16.773  56.444  1.00 40.03           H  
ATOM    474  N   ASP A  31     -29.940  11.224  57.293  1.00 48.84           N  
ATOM    475  H   ASP A  31     -29.871  11.095  56.294  1.00 48.84           H  
ATOM    476  CA  ASP A  31     -30.217  10.042  58.104  1.00 48.84           C  
ATOM    477  HA  ASP A  31     -30.242  10.355  59.148  1.00 48.84           H  
ATOM    478  C   ASP A  31     -29.046   9.062  57.941  1.00 48.84           C  
ATOM    479  CB  ASP A  31     -31.601   9.453  57.771  1.00 48.84           C  
ATOM    480  HB2 ASP A  31     -32.274  10.267  57.503  1.00 48.84           H  
ATOM    481  HB3 ASP A  31     -31.516   8.789  56.911  1.00 48.84           H  
ATOM    482  O   ASP A  31     -28.577   8.804  56.829  1.00 48.84           O  
ATOM    483  CG  ASP A  31     -32.235   8.701  58.950  1.00 48.84           C  
ATOM    484  OD1 ASP A  31     -31.587   8.627  60.021  1.00 48.84           O  
ATOM    485  OD2 ASP A  31     -33.356   8.183  58.761  1.00 48.84           O  
ATOM    486  N   ASN A  32     -28.511   8.576  59.061  1.00 46.31           N  
ATOM    487  H   ASN A  32     -29.046   8.739  59.902  1.00 46.31           H  
ATOM    488  CA  ASN A  32     -27.212   7.896  59.186  1.00 46.31           C  
ATOM    489  HA  ASN A  32     -26.499   8.424  58.552  1.00 46.31           H  
ATOM    490  C   ASN A  32     -27.210   6.445  58.663  1.00 46.31           C  
ATOM    491  CB  ASN A  32     -26.738   8.004  60.655  1.00 46.31           C  
ATOM    492  HB2 ASN A  32     -27.594   7.907  61.323  1.00 46.31           H  
ATOM    493  HB3 ASN A  32     -26.047   7.196  60.897  1.00 46.31           H  
ATOM    494  O   ASN A  32     -26.655   5.552  59.298  1.00 46.31           O  
ATOM    495  CG  ASN A  32     -25.969   9.269  60.970  1.00 46.31           C  
ATOM    496  ND2 ASN A  32     -26.014   9.711  62.204  1.00 46.31           N  
ATOM    497 HD21 ASN A  32     -26.607   9.256  62.884  1.00 46.31           H  
ATOM    498 HD22 ASN A  32     -25.520  10.574  62.380  1.00 46.31           H  
ATOM    499  OD1 ASN A  32     -25.275   9.847  60.152  1.00 46.31           O  
ATOM    500  N   ASN A  33     -27.805   6.184  57.499  1.00 45.92           N  
ATOM    501  H   ASN A  33     -28.227   6.956  57.003  1.00 45.92           H  
ATOM    502  CA  ASN A  33     -27.889   4.846  56.920  1.00 45.92           C  
ATOM    503  HA  ASN A  33     -27.193   4.182  57.432  1.00 45.92           H  
ATOM    504  C   ASN A  33     -27.477   4.855  55.439  1.00 45.92           C  
ATOM    505  CB  ASN A  33     -29.306   4.298  57.170  1.00 45.92           C  
ATOM    506  HB2 ASN A  33     -30.043   5.050  56.887  1.00 45.92           H  
ATOM    507  HB3 ASN A  33     -29.468   3.417  56.548  1.00 45.92           H  
ATOM    508  O   ASN A  33     -28.205   5.337  54.582  1.00 45.92           O  
ATOM    509  CG  ASN A  33     -29.520   3.873  58.617  1.00 45.92           C  
ATOM    510  ND2 ASN A  33     -30.686   4.101  59.171  1.00 45.92           N  
ATOM    511 HD21 ASN A  33     -31.362   4.696  58.714  1.00 45.92           H  
ATOM    512 HD22 ASN A  33     -30.759   3.875  60.153  1.00 45.92           H  
ATOM    513  OD1 ASN A  33     -28.666   3.284  59.255  1.00 45.92           O  
ATOM    514  N   ASN A  34     -26.295   4.290  55.158  1.00 45.75           N  
ATOM    515  H   ASN A  34     -25.757   3.982  55.956  1.00 45.75           H  
ATOM    516  CA  ASN A  34     -25.786   3.864  53.846  1.00 45.75           C  
ATOM    517  HA  ASN A  34     -24.698   3.851  53.918  1.00 45.75           H  
ATOM    518  C   ASN A  34     -26.092   4.780  52.640  1.00 45.75           C  
ATOM    519  CB  ASN A  34     -26.235   2.411  53.600  1.00 45.75           C  
ATOM    520  HB2 ASN A  34     -26.032   2.144  52.562  1.00 45.75           H  
ATOM    521  HB3 ASN A  34     -27.309   2.331  53.764  1.00 45.75           H  
ATOM    522  O   ASN A  34     -27.043   4.563  51.887  1.00 45.75           O  
ATOM    523  CG  ASN A  34     -25.500   1.407  54.468  1.00 45.75           C  
ATOM    524  ND2 ASN A  34     -26.037   0.221  54.629  1.00 45.75           N  
ATOM    525 HD21 ASN A  34     -25.535  -0.411  55.236  1.00 45.75           H  
ATOM    526 HD22 ASN A  34     -26.936   0.007  54.223  1.00 45.75           H  
ATOM    527  OD1 ASN A  34     -24.432   1.658  54.998  1.00 45.75           O  
ATOM    528  N   VAL A  35     -25.187   5.726  52.363  1.00 52.63           N  
ATOM    529  H   VAL A  35     -24.434   5.879  53.018  1.00 52.63           H  
ATOM    530  CA  VAL A  35     -25.159   6.449  51.081  1.00 52.63           C  
ATOM    531  HA  VAL A  35     -26.168   6.797  50.863  1.00 52.63           H  
ATOM    532  C   VAL A  35     -24.729   5.487  49.968  1.00 52.63           C  
ATOM    533  CB  VAL A  35     -24.245   7.692  51.140  1.00 52.63           C  
ATOM    534  HB  VAL A  35     -23.222   7.383  51.356  1.00 52.63           H  
ATOM    535  O   VAL A  35     -23.544   5.212  49.780  1.00 52.63           O  
ATOM    536  CG1 VAL A  35     -24.256   8.463  49.810  1.00 52.63           C  
ATOM    537 HG11 VAL A  35     -23.853   7.845  49.008  1.00 52.63           H  
ATOM    538 HG12 VAL A  35     -25.273   8.766  49.561  1.00 52.63           H  
ATOM    539 HG13 VAL A  35     -23.632   9.353  49.897  1.00 52.63           H  
ATOM    540  CG2 VAL A  35     -24.697   8.658  52.243  1.00 52.63           C  
ATOM    541 HG21 VAL A  35     -24.599   8.191  53.223  1.00 52.63           H  
ATOM    542 HG22 VAL A  35     -24.079   9.556  52.232  1.00 52.63           H  
ATOM    543 HG23 VAL A  35     -25.739   8.941  52.091  1.00 52.63           H  
ATOM    544  N   ASN A  36     -25.695   4.975  49.205  1.00 47.58           N  
ATOM    545  H   ASN A  36     -26.651   5.137  49.487  1.00 47.58           H  
ATOM    546  CA  ASN A  36     -25.422   4.235  47.974  1.00 47.58           C  
ATOM    547  HA  ASN A  36     -24.597   3.546  48.153  1.00 47.58           H  
ATOM    548  C   ASN A  36     -24.964   5.207  46.878  1.00 47.58           C  
ATOM    549  CB  ASN A  36     -26.660   3.418  47.560  1.00 47.58           C  
ATOM    550  HB2 ASN A  36     -27.563   3.999  47.744  1.00 47.58           H  
ATOM    551  HB3 ASN A  36     -26.607   3.205  46.493  1.00 47.58           H  
ATOM    552  O   ASN A  36     -25.775   5.828  46.190  1.00 47.58           O  
ATOM    553  CG  ASN A  36     -26.752   2.076  48.265  1.00 47.58           C  
ATOM    554  ND2 ASN A  36     -27.937   1.531  48.399  1.00 47.58           N  
ATOM    555 HD21 ASN A  36     -28.771   2.057  48.183  1.00 47.58           H  
ATOM    556 HD22 ASN A  36     -27.956   0.664  48.917  1.00 47.58           H  
ATOM    557  OD1 ASN A  36     -25.771   1.471  48.656  1.00 47.58           O  
ATOM    558  N   MET A  37     -23.650   5.327  46.699  1.00 46.86           N  
ATOM    559  H   MET A  37     -23.039   4.854  47.350  1.00 46.86           H  
ATOM    560  CA  MET A  37     -23.055   6.109  45.618  1.00 46.86           C  
ATOM    561  HA  MET A  37     -23.608   7.045  45.535  1.00 46.86           H  
ATOM    562  C   MET A  37     -23.188   5.334  44.296  1.00 46.86           C  
ATOM    563  CB  MET A  37     -21.597   6.446  45.987  1.00 46.86           C  
ATOM    564  HB2 MET A  37     -21.510   6.495  47.073  1.00 46.86           H  
ATOM    565  HB3 MET A  37     -20.925   5.664  45.632  1.00 46.86           H  
ATOM    566  O   MET A  37     -22.514   4.327  44.081  1.00 46.86           O  
ATOM    567  CG  MET A  37     -21.154   7.801  45.429  1.00 46.86           C  
ATOM    568  HG2 MET A  37     -21.356   7.819  44.358  1.00 46.86           H  
ATOM    569  HG3 MET A  37     -21.747   8.586  45.898  1.00 46.86           H  
ATOM    570  SD  MET A  37     -19.394   8.188  45.667  1.00 46.86           S  
ATOM    571  CE  MET A  37     -19.234   8.103  47.474  1.00 46.86           C  
ATOM    572  HE1 MET A  37     -18.230   8.416  47.763  1.00 46.86           H  
ATOM    573  HE2 MET A  37     -19.396   7.081  47.816  1.00 46.86           H  
ATOM    574  HE3 MET A  37     -19.963   8.765  47.940  1.00 46.86           H  
ATOM    575  N   ARG A  38     -24.075   5.775  43.395  1.00 51.38           N  
ATOM    576  H   ARG A  38     -24.640   6.576  43.637  1.00 51.38           H  
ATOM    577  CA  ARG A  38     -24.150   5.232  42.028  1.00 51.38           C  
ATOM    578  HA  ARG A  38     -23.894   4.172  42.049  1.00 51.38           H  
ATOM    579  C   ARG A  38     -23.107   5.921  41.152  1.00 51.38           C  
ATOM    580  CB  ARG A  38     -25.563   5.372  41.436  1.00 51.38           C  
ATOM    581  HB2 ARG A  38     -25.962   6.360  41.663  1.00 51.38           H  
ATOM    582  HB3 ARG A  38     -25.490   5.279  40.352  1.00 51.38           H  
ATOM    583  O   ARG A  38     -23.282   7.073  40.773  1.00 51.38           O  
ATOM    584  CG  ARG A  38     -26.525   4.286  41.940  1.00 51.38           C  
ATOM    585  HG2 ARG A  38     -26.097   3.304  41.737  1.00 51.38           H  
ATOM    586  HG3 ARG A  38     -26.670   4.398  43.014  1.00 51.38           H  
ATOM    587  CD  ARG A  38     -27.875   4.405  41.220  1.00 51.38           C  
ATOM    588  HD2 ARG A  38     -28.307   5.378  41.455  1.00 51.38           H  
ATOM    589  HD3 ARG A  38     -27.706   4.347  40.145  1.00 51.38           H  
ATOM    590  NE  ARG A  38     -28.812   3.338  41.623  1.00 51.38           N  
ATOM    591  HE  ARG A  38     -28.463   2.651  42.276  1.00 51.38           H  
ATOM    592  NH1 ARG A  38     -30.620   4.052  40.396  1.00 51.38           N  
ATOM    593 HH11 ARG A  38     -31.586   3.951  40.119  1.00 51.38           H  
ATOM    594 HH12 ARG A  38     -30.075   4.834  40.062  1.00 51.38           H  
ATOM    595  NH2 ARG A  38     -30.802   2.223  41.658  1.00 51.38           N  
ATOM    596 HH21 ARG A  38     -31.762   2.135  41.357  1.00 51.38           H  
ATOM    597 HH22 ARG A  38     -30.420   1.549  42.307  1.00 51.38           H  
ATOM    598  CZ  ARG A  38     -30.067   3.209  41.225  1.00 51.38           C  
ATOM    599  N   VAL A  39     -22.044   5.202  40.800  1.00 54.03           N  
ATOM    600  H   VAL A  39     -21.930   4.284  41.205  1.00 54.03           H  
ATOM    601  CA  VAL A  39     -21.096   5.630  39.764  1.00 54.03           C  
ATOM    602  HA  VAL A  39     -21.056   6.719  39.740  1.00 54.03           H  
ATOM    603  C   VAL A  39     -21.614   5.137  38.416  1.00 54.03           C  
ATOM    604  CB  VAL A  39     -19.666   5.126  40.047  1.00 54.03           C  
ATOM    605  HB  VAL A  39     -19.652   4.036  40.029  1.00 54.03           H  
ATOM    606  O   VAL A  39     -21.534   3.951  38.107  1.00 54.03           O  
ATOM    607  CG1 VAL A  39     -18.679   5.654  38.996  1.00 54.03           C  
ATOM    608 HG11 VAL A  39     -18.670   6.744  39.002  1.00 54.03           H  
ATOM    609 HG12 VAL A  39     -18.959   5.303  38.003  1.00 54.03           H  
ATOM    610 HG13 VAL A  39     -17.676   5.288  39.217  1.00 54.03           H  
ATOM    611  CG2 VAL A  39     -19.172   5.591  41.424  1.00 54.03           C  
ATOM    612 HG21 VAL A  39     -19.182   6.679  41.483  1.00 54.03           H  
ATOM    613 HG22 VAL A  39     -19.803   5.185  42.214  1.00 54.03           H  
ATOM    614 HG23 VAL A  39     -18.155   5.234  41.590  1.00 54.03           H  
ATOM    615  N   SER A  40     -22.160   6.038  37.602  1.00 46.44           N  
ATOM    616  H   SER A  40     -22.288   6.987  37.921  1.00 46.44           H  
ATOM    617  CA  SER A  40     -22.423   5.757  36.191  1.00 46.44           C  
ATOM    618  HA  SER A  40     -22.714   4.713  36.072  1.00 46.44           H  
ATOM    619  C   SER A  40     -21.141   5.993  35.394  1.00 46.44           C  
ATOM    620  CB  SER A  40     -23.586   6.611  35.673  1.00 46.44           C  
ATOM    621  HB2 SER A  40     -23.696   6.467  34.598  1.00 46.44           H  
ATOM    622  HB3 SER A  40     -24.507   6.297  36.164  1.00 46.44           H  
ATOM    623  O   SER A  40     -20.768   7.136  35.129  1.00 46.44           O  
ATOM    624  OG  SER A  40     -23.360   7.977  35.950  1.00 46.44           O  
ATOM    625  HG  SER A  40     -22.529   8.221  35.538  1.00 46.44           H  
ATOM    626  N   VAL A  41     -20.449   4.916  35.019  1.00 52.56           N  
ATOM    627  H   VAL A  41     -20.770   4.005  35.314  1.00 52.56           H  
ATOM    628  CA  VAL A  41     -19.350   4.987  34.048  1.00 52.56           C  
ATOM    629  HA  VAL A  41     -18.799   5.916  34.196  1.00 52.56           H  
ATOM    630  C   VAL A  41     -19.970   5.008  32.658  1.00 52.56           C  
ATOM    631  CB  VAL A  41     -18.347   3.826  34.201  1.00 52.56           C  
ATOM    632  HB  VAL A  41     -18.853   2.876  34.023  1.00 52.56           H  
ATOM    633  O   VAL A  41     -20.434   3.984  32.161  1.00 52.56           O  
ATOM    634  CG1 VAL A  41     -17.187   3.967  33.205  1.00 52.56           C  
ATOM    635 HG11 VAL A  41     -17.557   3.906  32.181  1.00 52.56           H  
ATOM    636 HG12 VAL A  41     -16.676   4.918  33.349  1.00 52.56           H  
ATOM    637 HG13 VAL A  41     -16.476   3.154  33.351  1.00 52.56           H  
ATOM    638  CG2 VAL A  41     -17.754   3.797  35.615  1.00 52.56           C  
ATOM    639 HG21 VAL A  41     -18.536   3.588  36.345  1.00 52.56           H  
ATOM    640 HG22 VAL A  41     -17.007   3.007  35.687  1.00 52.56           H  
ATOM    641 HG23 VAL A  41     -17.287   4.754  35.848  1.00 52.56           H  
ATOM    642  N   GLN A  42     -19.999   6.179  32.030  1.00 52.01           N  
ATOM    643  H   GLN A  42     -19.667   7.006  32.505  1.00 52.01           H  
ATOM    644  CA  GLN A  42     -20.357   6.281  30.623  1.00 52.01           C  
ATOM    645  HA  GLN A  42     -21.063   5.484  30.387  1.00 52.01           H  
ATOM    646  C   GLN A  42     -19.084   6.048  29.812  1.00 52.01           C  
ATOM    647  CB  GLN A  42     -21.068   7.619  30.365  1.00 52.01           C  
ATOM    648  HB2 GLN A  42     -21.646   7.842  31.263  1.00 52.01           H  
ATOM    649  HB3 GLN A  42     -20.345   8.425  30.243  1.00 52.01           H  
ATOM    650  O   GLN A  42     -18.261   6.950  29.656  1.00 52.01           O  
ATOM    651  CG  GLN A  42     -22.011   7.569  29.143  1.00 52.01           C  
ATOM    652  HG2 GLN A  42     -21.525   8.067  28.303  1.00 52.01           H  
ATOM    653  HG3 GLN A  42     -22.190   6.535  28.847  1.00 52.01           H  
ATOM    654  CD  GLN A  42     -23.378   8.219  29.383  1.00 52.01           C  
ATOM    655  NE2 GLN A  42     -24.237   8.256  28.389  1.00 52.01           N  
ATOM    656 HE21 GLN A  42     -24.003   7.874  27.484  1.00 52.01           H  
ATOM    657 HE22 GLN A  42     -25.127   8.686  28.594  1.00 52.01           H  
ATOM    658  OE1 GLN A  42     -23.723   8.689  30.454  1.00 52.01           O  
ATOM    659  N   CYS A  43     -18.881   4.814  29.344  1.00 49.93           N  
ATOM    660  H   CYS A  43     -19.535   4.081  29.578  1.00 49.93           H  
ATOM    661  CA  CYS A  43     -17.876   4.568  28.315  1.00 49.93           C  
ATOM    662  HA  CYS A  43     -16.897   4.837  28.711  1.00 49.93           H  
ATOM    663  C   CYS A  43     -18.220   5.460  27.112  1.00 49.93           C  
ATOM    664  CB  CYS A  43     -17.866   3.086  27.915  1.00 49.93           C  
ATOM    665  HB2 CYS A  43     -18.884   2.758  27.706  1.00 49.93           H  
ATOM    666  HB3 CYS A  43     -17.272   2.966  27.008  1.00 49.93           H  
ATOM    667  O   CYS A  43     -19.396   5.494  26.728  1.00 49.93           O  
ATOM    668  SG  CYS A  43     -17.136   2.091  29.248  1.00 49.93           S  
ATOM    669  HG  CYS A  43     -17.409   0.891  28.729  1.00 49.93           H  
ATOM    670  N   PRO A  44     -17.248   6.169  26.505  1.00 50.00           N  
ATOM    671  CA  PRO A  44     -17.468   6.769  25.196  1.00 50.00           C  
ATOM    672  HA  PRO A  44     -18.153   7.611  25.285  1.00 50.00           H  
ATOM    673  C   PRO A  44     -18.052   5.682  24.297  1.00 50.00           C  
ATOM    674  CB  PRO A  44     -16.094   7.240  24.700  1.00 50.00           C  
ATOM    675  HB2 PRO A  44     -15.658   6.500  24.030  1.00 50.00           H  
ATOM    676  HB3 PRO A  44     -16.159   8.206  24.199  1.00 50.00           H  
ATOM    677  O   PRO A  44     -17.562   4.549  24.336  1.00 50.00           O  
ATOM    678  CG  PRO A  44     -15.250   7.320  25.972  1.00 50.00           C  
ATOM    679  HG2 PRO A  44     -14.195   7.137  25.770  1.00 50.00           H  
ATOM    680  HG3 PRO A  44     -15.386   8.297  26.435  1.00 50.00           H  
ATOM    681  CD  PRO A  44     -15.848   6.246  26.876  1.00 50.00           C  
ATOM    682  HD2 PRO A  44     -15.727   6.529  27.922  1.00 50.00           H  
ATOM    683  HD3 PRO A  44     -15.367   5.288  26.679  1.00 50.00           H  
ATOM    684  N   SER A  45     -19.128   5.984  23.567  1.00 51.47           N  
ATOM    685  H   SER A  45     -19.483   6.929  23.562  1.00 51.47           H  
ATOM    686  CA  SER A  45     -19.694   5.039  22.607  1.00 51.47           C  
ATOM    687  HA  SER A  45     -20.117   4.188  23.141  1.00 51.47           H  
ATOM    688  C   SER A  45     -18.560   4.568  21.709  1.00 51.47           C  
ATOM    689  CB  SER A  45     -20.797   5.696  21.774  1.00 51.47           C  
ATOM    690  HB2 SER A  45     -21.125   5.007  20.995  1.00 51.47           H  
ATOM    691  HB3 SER A  45     -21.646   5.938  22.413  1.00 51.47           H  
ATOM    692  O   SER A  45     -17.990   5.362  20.962  1.00 51.47           O  
ATOM    693  OG  SER A  45     -20.303   6.880  21.181  1.00 51.47           O  
ATOM    694  HG  SER A  45     -19.451   6.664  20.795  1.00 51.47           H  
ATOM    695  N   ARG A  46     -18.193   3.304  21.877  1.00 50.79           N  
ATOM    696  H   ARG A  46     -18.685   2.768  22.578  1.00 50.79           H  
ATOM    697  CA  ARG A  46     -17.125   2.635  21.161  1.00 50.79           C  
ATOM    698  HA  ARG A  46     -16.196   3.199  21.244  1.00 50.79           H  
ATOM    699  C   ARG A  46     -17.499   2.615  19.675  1.00 50.79           C  
ATOM    700  CB  ARG A  46     -16.952   1.247  21.809  1.00 50.79           C  
ATOM    701  HB2 ARG A  46     -17.843   0.981  22.378  1.00 50.79           H  
ATOM    702  HB3 ARG A  46     -16.880   0.474  21.044  1.00 50.79           H  
ATOM    703  O   ARG A  46     -18.453   1.936  19.291  1.00 50.79           O  
ATOM    704  CG  ARG A  46     -15.736   1.186  22.747  1.00 50.79           C  
ATOM    705  HG2 ARG A  46     -14.868   1.655  22.284  1.00 50.79           H  
ATOM    706  HG3 ARG A  46     -15.977   1.725  23.664  1.00 50.79           H  
ATOM    707  CD  ARG A  46     -15.396  -0.272  23.066  1.00 50.79           C  
ATOM    708  HD2 ARG A  46     -16.313  -0.798  23.330  1.00 50.79           H  
ATOM    709  HD3 ARG A  46     -14.978  -0.723  22.166  1.00 50.79           H  
ATOM    710  NE  ARG A  46     -14.440  -0.373  24.184  1.00 50.79           N  
ATOM    711  HE  ARG A  46     -14.194   0.496  24.637  1.00 50.79           H  
ATOM    712  NH1 ARG A  46     -13.988  -2.608  23.969  1.00 50.79           N  
ATOM    713 HH11 ARG A  46     -13.452  -3.424  24.227  1.00 50.79           H  
ATOM    714 HH12 ARG A  46     -14.510  -2.592  23.104  1.00 50.79           H  
ATOM    715  NH2 ARG A  46     -13.046  -1.449  25.631  1.00 50.79           N  
ATOM    716 HH21 ARG A  46     -12.544  -2.283  25.899  1.00 50.79           H  
ATOM    717 HH22 ARG A  46     -12.840  -0.566  26.076  1.00 50.79           H  
ATOM    718  CZ  ARG A  46     -13.831  -1.472  24.589  1.00 50.79           C  
ATOM    719  N   GLN A  47     -16.860   3.478  18.884  1.00 60.74           N  
ATOM    720  H   GLN A  47     -16.005   3.875  19.247  1.00 60.74           H  
ATOM    721  CA  GLN A  47     -17.115   3.597  17.455  1.00 60.74           C  
ATOM    722  HA  GLN A  47     -18.116   3.222  17.240  1.00 60.74           H  
ATOM    723  C   GLN A  47     -16.131   2.697  16.705  1.00 60.74           C  
ATOM    724  CB  GLN A  47     -17.093   5.062  16.980  1.00 60.74           C  
ATOM    725  HB2 GLN A  47     -16.124   5.516  17.187  1.00 60.74           H  
ATOM    726  HB3 GLN A  47     -17.238   5.045  15.899  1.00 60.74           H  
ATOM    727  O   GLN A  47     -14.966   3.033  16.497  1.00 60.74           O  
ATOM    728  CG  GLN A  47     -18.212   5.900  17.636  1.00 60.74           C  
ATOM    729  HG2 GLN A  47     -17.816   6.396  18.522  1.00 60.74           H  
ATOM    730  HG3 GLN A  47     -19.015   5.236  17.955  1.00 60.74           H  
ATOM    731  CD  GLN A  47     -18.838   6.953  16.722  1.00 60.74           C  
ATOM    732  NE2 GLN A  47     -19.973   7.511  17.086  1.00 60.74           N  
ATOM    733 HE21 GLN A  47     -20.470   7.189  17.904  1.00 60.74           H  
ATOM    734 HE22 GLN A  47     -20.401   8.094  16.381  1.00 60.74           H  
ATOM    735  OE1 GLN A  47     -18.339   7.304  15.668  1.00 60.74           O  
ATOM    736  N   ASN A  48     -16.625   1.543  16.256  1.00 65.17           N  
ATOM    737  H   ASN A  48     -17.566   1.302  16.534  1.00 65.17           H  
ATOM    738  CA  ASN A  48     -15.857   0.594  15.441  1.00 65.17           C  
ATOM    739  HA  ASN A  48     -14.869   0.472  15.885  1.00 65.17           H  
ATOM    740  C   ASN A  48     -15.634   1.082  13.999  1.00 65.17           C  
ATOM    741  CB  ASN A  48     -16.572  -0.770  15.451  1.00 65.17           C  
ATOM    742  HB2 ASN A  48     -17.633  -0.647  15.230  1.00 65.17           H  
ATOM    743  HB3 ASN A  48     -16.141  -1.415  14.685  1.00 65.17           H  
ATOM    744  O   ASN A  48     -14.979   0.404  13.207  1.00 65.17           O  
ATOM    745  CG  ASN A  48     -16.377  -1.473  16.773  1.00 65.17           C  
ATOM    746  ND2 ASN A  48     -17.389  -1.575  17.594  1.00 65.17           N  
ATOM    747 HD21 ASN A  48     -17.021  -1.491  18.531  1.00 65.17           H  
ATOM    748 HD22 ASN A  48     -18.240  -1.077  17.374  1.00 65.17           H  
ATOM    749  OD1 ASN A  48     -15.294  -1.920  17.097  1.00 65.17           O  
ATOM    750  N   THR A  49     -16.230   2.212  13.616  1.00 81.84           N  
ATOM    751  H   THR A  49     -16.701   2.778  14.307  1.00 81.84           H  
ATOM    752  CA  THR A  49     -16.375   2.604  12.216  1.00 81.84           C  
ATOM    753  HA  THR A  49     -15.477   2.305  11.676  1.00 81.84           H  
ATOM    754  C   THR A  49     -16.526   4.113  12.062  1.00 81.84           C  
ATOM    755  CB  THR A  49     -17.567   1.848  11.603  1.00 81.84           C  
ATOM    756  HB  THR A  49     -17.341   0.782  11.636  1.00 81.84           H  
ATOM    757  O   THR A  49     -17.022   4.802  12.948  1.00 81.84           O  
ATOM    758  CG2 THR A  49     -18.898   2.065  12.325  1.00 81.84           C  
ATOM    759 HG21 THR A  49     -19.146   3.125  12.377  1.00 81.84           H  
ATOM    760 HG22 THR A  49     -19.696   1.530  11.809  1.00 81.84           H  
ATOM    761 HG23 THR A  49     -18.844   1.677  13.342  1.00 81.84           H  
ATOM    762  OG1 THR A  49     -17.758   2.197  10.251  1.00 81.84           O  
ATOM    763  HG1 THR A  49     -18.296   1.484   9.901  1.00 81.84           H  
ATOM    764  N   CYS A  50     -16.146   4.631  10.894  1.00 91.91           N  
ATOM    765  H   CYS A  50     -15.759   4.007  10.201  1.00 91.91           H  
ATOM    766  CA  CYS A  50     -16.391   6.022  10.520  1.00 91.91           C  
ATOM    767  HA  CYS A  50     -16.067   6.669  11.335  1.00 91.91           H  
ATOM    768  C   CYS A  50     -17.877   6.327  10.256  1.00 91.91           C  
ATOM    769  CB  CYS A  50     -15.561   6.340   9.273  1.00 91.91           C  
ATOM    770  HB2 CYS A  50     -15.792   5.600   8.507  1.00 91.91           H  
ATOM    771  HB3 CYS A  50     -15.865   7.315   8.890  1.00 91.91           H  
ATOM    772  O   CYS A  50     -18.224   7.494  10.085  1.00 91.91           O  
ATOM    773  SG  CYS A  50     -13.766   6.363   9.494  1.00 91.91           S  
ATOM    774  N   ARG A  51     -18.749   5.306  10.159  1.00 86.85           N  
ATOM    775  H   ARG A  51     -18.399   4.373  10.324  1.00 86.85           H  
ATOM    776  CA  ARG A  51     -20.181   5.468   9.828  1.00 86.85           C  
ATOM    777  HA  ARG A  51     -20.291   6.025   8.897  1.00 86.85           H  
ATOM    778  C   ARG A  51     -20.960   6.289  10.849  1.00 86.85           C  
ATOM    779  CB  ARG A  51     -20.854   4.098   9.679  1.00 86.85           C  
ATOM    780  HB2 ARG A  51     -20.555   3.448  10.502  1.00 86.85           H  
ATOM    781  HB3 ARG A  51     -21.932   4.238   9.749  1.00 86.85           H  
ATOM    782  O   ARG A  51     -21.873   7.008  10.462  1.00 86.85           O  
ATOM    783  CG  ARG A  51     -20.554   3.424   8.334  1.00 86.85           C  
ATOM    784  HG2 ARG A  51     -20.922   4.065   7.533  1.00 86.85           H  
ATOM    785  HG3 ARG A  51     -19.483   3.266   8.210  1.00 86.85           H  
ATOM    786  CD  ARG A  51     -21.291   2.083   8.294  1.00 86.85           C  
ATOM    787  HD2 ARG A  51     -22.282   2.226   8.727  1.00 86.85           H  
ATOM    788  HD3 ARG A  51     -20.753   1.363   8.909  1.00 86.85           H  
ATOM    789  NE  ARG A  51     -21.450   1.559   6.927  1.00 86.85           N  
ATOM    790  HE  ARG A  51     -20.945   2.008   6.176  1.00 86.85           H  
ATOM    791  NH1 ARG A  51     -22.996  -0.044   7.473  1.00 86.85           N  
ATOM    792 HH11 ARG A  51     -22.734   0.071   8.442  1.00 86.85           H  
ATOM    793 HH12 ARG A  51     -23.488  -0.896   7.249  1.00 86.85           H  
ATOM    794  NH2 ARG A  51     -22.610   0.422   5.334  1.00 86.85           N  
ATOM    795 HH21 ARG A  51     -23.378  -0.193   5.106  1.00 86.85           H  
ATOM    796 HH22 ARG A  51     -21.812   0.470   4.717  1.00 86.85           H  
ATOM    797  CZ  ARG A  51     -22.345   0.649   6.583  1.00 86.85           C  
ATOM    798  N   ASP A  52     -20.575   6.214  12.115  1.00 80.45           N  
ATOM    799  H   ASP A  52     -19.827   5.582  12.362  1.00 80.45           H  
ATOM    800  CA  ASP A  52     -21.298   6.863  13.210  1.00 80.45           C  
ATOM    801  HA  ASP A  52     -22.348   6.957  12.932  1.00 80.45           H  
ATOM    802  C   ASP A  52     -20.785   8.287  13.496  1.00 80.45           C  
ATOM    803  CB  ASP A  52     -21.235   5.955  14.442  1.00 80.45           C  
ATOM    804  HB2 ASP A  52     -20.191   5.852  14.737  1.00 80.45           H  
ATOM    805  HB3 ASP A  52     -21.797   6.410  15.258  1.00 80.45           H  
ATOM    806  O   ASP A  52     -21.219   8.947  14.446  1.00 80.45           O  
ATOM    807  CG  ASP A  52     -21.791   4.553  14.193  1.00 80.45           C  
ATOM    808  OD1 ASP A  52     -22.824   4.443  13.494  1.00 80.45           O  
ATOM    809  OD2 ASP A  52     -21.155   3.596  14.688  1.00 80.45           O  
ATOM    810  N   ILE A  53     -19.855   8.783  12.671  1.00 83.57           N  
ATOM    811  H   ILE A  53     -19.557   8.211  11.894  1.00 83.57           H  
ATOM    812  CA  ILE A  53     -19.266  10.110  12.823  1.00 83.57           C  
ATOM    813  HA  ILE A  53     -19.273  10.368  13.881  1.00 83.57           H  
ATOM    814  C   ILE A  53     -20.122  11.123  12.079  1.00 83.57           C  
ATOM    815  CB  ILE A  53     -17.798  10.142  12.366  1.00 83.57           C  
ATOM    816  HB  ILE A  53     -17.752   9.871  11.311  1.00 83.57           H  
ATOM    817  O   ILE A  53     -20.007  11.305  10.866  1.00 83.57           O  
ATOM    818  CG1 ILE A  53     -16.996   9.109  13.180  1.00 83.57           C  
ATOM    819 HG12 ILE A  53     -17.414   8.115  13.021  1.00 83.57           H  
ATOM    820 HG13 ILE A  53     -17.051   9.337  14.245  1.00 83.57           H  
ATOM    821  CG2 ILE A  53     -17.207  11.560  12.533  1.00 83.57           C  
ATOM    822 HG21 ILE A  53     -17.761  12.274  11.924  1.00 83.57           H  
ATOM    823 HG22 ILE A  53     -17.253  11.859  13.579  1.00 83.57           H  
ATOM    824 HG23 ILE A  53     -16.170  11.583  12.196  1.00 83.57           H  
ATOM    825  CD1 ILE A  53     -15.539   9.055  12.752  1.00 83.57           C  
ATOM    826 HD11 ILE A  53     -14.959   9.818  13.271  1.00 83.57           H  
ATOM    827 HD12 ILE A  53     -15.153   8.063  12.987  1.00 83.57           H  
ATOM    828 HD13 ILE A  53     -15.488   9.220  11.676  1.00 83.57           H  
ATOM    829  N   ASN A  54     -20.934  11.849  12.840  1.00 79.99           N  
ATOM    830  H   ASN A  54     -21.032  11.594  13.812  1.00 79.99           H  
ATOM    831  CA  ASN A  54     -21.589  13.048  12.349  1.00 79.99           C  
ATOM    832  HA  ASN A  54     -21.720  12.958  11.271  1.00 79.99           H  
ATOM    833  C   ASN A  54     -20.695  14.268  12.622  1.00 79.99           C  
ATOM    834  CB  ASN A  54     -22.987  13.150  12.970  1.00 79.99           C  
ATOM    835  HB2 ASN A  54     -23.493  12.189  12.882  1.00 79.99           H  
ATOM    836  HB3 ASN A  54     -22.906  13.410  14.026  1.00 79.99           H  
ATOM    837  O   ASN A  54     -20.498  14.665  13.771  1.00 79.99           O  
ATOM    838  CG  ASN A  54     -23.836  14.187  12.262  1.00 79.99           C  
ATOM    839  ND2 ASN A  54     -25.020  14.448  12.762  1.00 79.99           N  
ATOM    840 HD21 ASN A  54     -25.344  13.969  13.590  1.00 79.99           H  
ATOM    841 HD22 ASN A  54     -25.561  15.149  12.277  1.00 79.99           H  
ATOM    842  OD1 ASN A  54     -23.466  14.762  11.251  1.00 79.99           O  
ATOM    843  N   ASN A  55     -20.106  14.834  11.570  1.00 84.98           N  
ATOM    844  H   ASN A  55     -20.321  14.477  10.650  1.00 84.98           H  
ATOM    845  CA  ASN A  55     -19.237  16.005  11.661  1.00 84.98           C  
ATOM    846  HA  ASN A  55     -19.512  16.580  12.546  1.00 84.98           H  
ATOM    847  C   ASN A  55     -19.415  16.908  10.436  1.00 84.98           C  
ATOM    848  CB  ASN A  55     -17.780  15.536  11.787  1.00 84.98           C  
ATOM    849  HB2 ASN A  55     -17.736  14.658  12.431  1.00 84.98           H  
ATOM    850  HB3 ASN A  55     -17.416  15.257  10.798  1.00 84.98           H  
ATOM    851  O   ASN A  55     -19.700  16.426   9.337  1.00 84.98           O  
ATOM    852  CG  ASN A  55     -16.871  16.605  12.367  1.00 84.98           C  
ATOM    853  ND2 ASN A  55     -16.540  16.500  13.631  1.00 84.98           N  
ATOM    854 HD21 ASN A  55     -16.007  17.258  14.034  1.00 84.98           H  
ATOM    855 HD22 ASN A  55     -16.940  15.759  14.188  1.00 84.98           H  
ATOM    856  OD1 ASN A  55     -16.461  17.553  11.715  1.00 84.98           O  
ATOM    857  N   ASP A  56     -19.196  18.210  10.606  1.00 89.49           N  
ATOM    858  H   ASP A  56     -19.042  18.566  11.539  1.00 89.49           H  
ATOM    859  CA  ASP A  56     -19.287  19.188   9.518  1.00 89.49           C  
ATOM    860  HA  ASP A  56     -20.185  18.988   8.932  1.00 89.49           H  
ATOM    861  C   ASP A  56     -18.100  19.120   8.553  1.00 89.49           C  
ATOM    862  CB  ASP A  56     -19.423  20.597  10.105  1.00 89.49           C  
ATOM    863  HB2 ASP A  56     -19.400  21.323   9.292  1.00 89.49           H  
ATOM    864  HB3 ASP A  56     -18.575  20.795  10.761  1.00 89.49           H  
ATOM    865  O   ASP A  56     -18.243  19.461   7.382  1.00 89.49           O  
ATOM    866  CG  ASP A  56     -20.733  20.780  10.873  1.00 89.49           C  
ATOM    867  OD1 ASP A  56     -21.719  20.103  10.504  1.00 89.49           O  
ATOM    868  OD2 ASP A  56     -20.709  21.574  11.837  1.00 89.49           O  
ATOM    869  N   LYS A  57     -16.937  18.646   9.015  1.00 92.51           N  
ATOM    870  H   LYS A  57     -16.907  18.317   9.969  1.00 92.51           H  
ATOM    871  CA  LYS A  57     -15.729  18.529   8.192  1.00 92.51           C  
ATOM    872  HA  LYS A  57     -15.671  19.399   7.537  1.00 92.51           H  
ATOM    873  C   LYS A  57     -15.772  17.287   7.312  1.00 92.51           C  
ATOM    874  CB  LYS A  57     -14.479  18.475   9.080  1.00 92.51           C  
ATOM    875  HB2 LYS A  57     -13.605  18.344   8.442  1.00 92.51           H  
ATOM    876  HB3 LYS A  57     -14.551  17.609   9.738  1.00 92.51           H  
ATOM    877  O   LYS A  57     -16.046  16.199   7.812  1.00 92.51           O  
ATOM    878  CG  LYS A  57     -14.290  19.738   9.926  1.00 92.51           C  
ATOM    879  HG2 LYS A  57     -14.220  20.605   9.269  1.00 92.51           H  
ATOM    880  HG3 LYS A  57     -15.139  19.867  10.597  1.00 92.51           H  
ATOM    881  CD  LYS A  57     -13.009  19.616  10.754  1.00 92.51           C  
ATOM    882  HD2 LYS A  57     -13.086  18.742  11.401  1.00 92.51           H  
ATOM    883  HD3 LYS A  57     -12.159  19.492  10.084  1.00 92.51           H  
ATOM    884  CE  LYS A  57     -12.828  20.877  11.602  1.00 92.51           C  
ATOM    885  HE2 LYS A  57     -13.696  20.981  12.253  1.00 92.51           H  
ATOM    886  HE3 LYS A  57     -12.808  21.741  10.937  1.00 92.51           H  
ATOM    887  NZ  LYS A  57     -11.582  20.813  12.404  1.00 92.51           N  
ATOM    888  HZ1 LYS A  57     -11.479  21.649  12.960  1.00 92.51           H  
ATOM    889  HZ2 LYS A  57     -11.609  20.014  13.021  1.00 92.51           H  
ATOM    890  HZ3 LYS A  57     -10.780  20.723  11.797  1.00 92.51           H  
ATOM    891  N   ASP A  58     -15.347  17.432   6.058  1.00 93.27           N  
ATOM    892  H   ASP A  58     -15.357  18.368   5.677  1.00 93.27           H  
ATOM    893  CA  ASP A  58     -15.225  16.338   5.080  1.00 93.27           C  
ATOM    894  HA  ASP A  58     -16.202  15.886   4.912  1.00 93.27           H  
ATOM    895  C   ASP A  58     -14.257  15.233   5.507  1.00 93.27           C  
ATOM    896  CB  ASP A  58     -14.694  16.899   3.750  1.00 93.27           C  
ATOM    897  HB2 ASP A  58     -13.736  17.386   3.928  1.00 93.27           H  
ATOM    898  HB3 ASP A  58     -14.522  16.067   3.066  1.00 93.27           H  
ATOM    899  O   ASP A  58     -14.397  14.081   5.095  1.00 93.27           O  
ATOM    900  CG  ASP A  58     -15.623  17.879   3.040  1.00 93.27           C  
ATOM    901  OD1 ASP A  58     -16.754  18.077   3.527  1.00 93.27           O  
ATOM    902  OD2 ASP A  58     -15.159  18.431   2.021  1.00 93.27           O  
ATOM    903  N   ARG A  59     -13.220  15.597   6.267  1.00 95.35           N  
ATOM    904  H   ARG A  59     -13.198  16.558   6.576  1.00 95.35           H  
ATOM    905  CA  ARG A  59     -12.160  14.700   6.729  1.00 95.35           C  
ATOM    906  HA  ARG A  59     -12.473  13.669   6.564  1.00 95.35           H  
ATOM    907  C   ARG A  59     -11.972  14.890   8.225  1.00 95.35           C  
ATOM    908  CB  ARG A  59     -10.855  14.942   5.951  1.00 95.35           C  
ATOM    909  HB2 ARG A  59     -10.084  14.272   6.331  1.00 95.35           H  
ATOM    910  HB3 ARG A  59     -10.526  15.965   6.131  1.00 95.35           H  
ATOM    911  O   ARG A  59     -11.656  15.992   8.675  1.00 95.35           O  
ATOM    912  CG  ARG A  59     -10.987  14.741   4.431  1.00 95.35           C  
ATOM    913  HG2 ARG A  59     -10.062  15.079   3.965  1.00 95.35           H  
ATOM    914  HG3 ARG A  59     -11.790  15.367   4.042  1.00 95.35           H  
ATOM    915  CD  ARG A  59     -11.239  13.278   4.041  1.00 95.35           C  
ATOM    916  HD2 ARG A  59     -12.145  12.913   4.524  1.00 95.35           H  
ATOM    917  HD3 ARG A  59     -10.405  12.681   4.411  1.00 95.35           H  
ATOM    918  NE  ARG A  59     -11.352  13.109   2.576  1.00 95.35           N  
ATOM    919  HE  ARG A  59     -10.574  12.719   2.064  1.00 95.35           H  
ATOM    920  NH1 ARG A  59     -13.566  13.704   2.363  1.00 95.35           N  
ATOM    921 HH11 ARG A  59     -13.668  13.822   3.361  1.00 95.35           H  
ATOM    922 HH12 ARG A  59     -14.422  13.625   1.833  1.00 95.35           H  
ATOM    923  NH2 ARG A  59     -12.415  13.029   0.586  1.00 95.35           N  
ATOM    924 HH21 ARG A  59     -13.280  13.066   0.066  1.00 95.35           H  
ATOM    925 HH22 ARG A  59     -11.612  12.537   0.221  1.00 95.35           H  
ATOM    926  CZ  ARG A  59     -12.442  13.290   1.856  1.00 95.35           C  
ATOM    927  N   VAL A  60     -12.169  13.820   8.987  1.00 94.11           N  
ATOM    928  H   VAL A  60     -12.449  12.962   8.534  1.00 94.11           H  
ATOM    929  CA  VAL A  60     -12.071  13.827  10.451  1.00 94.11           C  
ATOM    930  HA  VAL A  60     -11.666  14.782  10.788  1.00 94.11           H  
ATOM    931  C   VAL A  60     -11.125  12.733  10.893  1.00 94.11           C  
ATOM    932  CB  VAL A  60     -13.445  13.640  11.113  1.00 94.11           C  
ATOM    933  HB  VAL A  60     -13.885  12.700  10.778  1.00 94.11           H  
ATOM    934  O   VAL A  60     -11.246  11.596  10.460  1.00 94.11           O  
ATOM    935  CG1 VAL A  60     -13.353  13.626  12.646  1.00 94.11           C  
ATOM    936 HG11 VAL A  60     -14.353  13.561  13.075  1.00 94.11           H  
ATOM    937 HG12 VAL A  60     -12.866  14.530  13.010  1.00 94.11           H  
ATOM    938 HG13 VAL A  60     -12.798  12.752  12.986  1.00 94.11           H  
ATOM    939  CG2 VAL A  60     -14.381  14.783  10.726  1.00 94.11           C  
ATOM    940 HG21 VAL A  60     -15.343  14.604  11.208  1.00 94.11           H  
ATOM    941 HG22 VAL A  60     -13.976  15.739  11.056  1.00 94.11           H  
ATOM    942 HG23 VAL A  60     -14.546  14.802   9.649  1.00 94.11           H  
ATOM    943  N   VAL A  61     -10.189  13.071  11.768  1.00 93.96           N  
ATOM    944  H   VAL A  61     -10.179  14.010  12.140  1.00 93.96           H  
ATOM    945  CA  VAL A  61      -9.281  12.095  12.368  1.00 93.96           C  
ATOM    946  HA  VAL A  61      -9.154  11.248  11.694  1.00 93.96           H  
ATOM    947  C   VAL A  61      -9.910  11.611  13.663  1.00 93.96           C  
ATOM    948  CB  VAL A  61      -7.900  12.708  12.615  1.00 93.96           C  
ATOM    949  HB  VAL A  61      -8.005  13.526  13.328  1.00 93.96           H  
ATOM    950  O   VAL A  61     -10.327  12.432  14.481  1.00 93.96           O  
ATOM    951  CG1 VAL A  61      -6.913  11.682  13.186  1.00 93.96           C  
ATOM    952 HG11 VAL A  61      -6.858  10.813  12.531  1.00 93.96           H  
ATOM    953 HG12 VAL A  61      -7.234  11.362  14.178  1.00 93.96           H  
ATOM    954 HG13 VAL A  61      -5.922  12.127  13.271  1.00 93.96           H  
ATOM    955  CG2 VAL A  61      -7.315  13.287  11.322  1.00 93.96           C  
ATOM    956 HG21 VAL A  61      -6.589  14.047  11.609  1.00 93.96           H  
ATOM    957 HG22 VAL A  61      -6.854  12.501  10.724  1.00 93.96           H  
ATOM    958 HG23 VAL A  61      -8.063  13.795  10.712  1.00 93.96           H  
ATOM    959  N   THR A  62      -9.980  10.299  13.852  1.00 91.89           N  
ATOM    960  H   THR A  62      -9.602   9.683  13.146  1.00 91.89           H  
ATOM    961  CA  THR A  62     -10.524   9.686  15.067  1.00 91.89           C  
ATOM    962  HA  THR A  62     -10.465  10.403  15.886  1.00 91.89           H  
ATOM    963  C   THR A  62      -9.706   8.466  15.479  1.00 91.89           C  
ATOM    964  CB  THR A  62     -12.008   9.330  14.886  1.00 91.89           C  
ATOM    965  HB  THR A  62     -12.524  10.174  14.429  1.00 91.89           H  
ATOM    966  O   THR A  62      -8.886   7.971  14.705  1.00 91.89           O  
ATOM    967  CG2 THR A  62     -12.233   8.091  14.022  1.00 91.89           C  
ATOM    968 HG21 THR A  62     -13.297   7.859  13.981  1.00 91.89           H  
ATOM    969 HG22 THR A  62     -11.860   8.278  13.015  1.00 91.89           H  
ATOM    970 HG23 THR A  62     -11.726   7.219  14.436  1.00 91.89           H  
ATOM    971  OG1 THR A  62     -12.581   9.098  16.149  1.00 91.89           O  
ATOM    972  HG1 THR A  62     -13.165   8.340  16.076  1.00 91.89           H  
ATOM    973  N   LEU A  63      -9.944   7.978  16.694  1.00 91.57           N  
ATOM    974  H   LEU A  63     -10.722   8.377  17.198  1.00 91.57           H  
ATOM    975  CA  LEU A  63      -9.468   6.682  17.165  1.00 91.57           C  
ATOM    976  HA  LEU A  63      -8.664   6.320  16.524  1.00 91.57           H  
ATOM    977  C   LEU A  63     -10.617   5.675  17.076  1.00 91.57           C  
ATOM    978  CB  LEU A  63      -8.942   6.809  18.606  1.00 91.57           C  
ATOM    979  HB2 LEU A  63      -8.714   5.812  18.983  1.00 91.57           H  
ATOM    980  HB3 LEU A  63      -9.741   7.220  19.224  1.00 91.57           H  
ATOM    981  O   LEU A  63     -11.722   5.966  17.534  1.00 91.57           O  
ATOM    982  CG  LEU A  63      -7.690   7.693  18.749  1.00 91.57           C  
ATOM    983  HG  LEU A  63      -7.855   8.653  18.261  1.00 91.57           H  
ATOM    984  CD1 LEU A  63      -7.397   7.955  20.226  1.00 91.57           C  
ATOM    985 HD11 LEU A  63      -7.229   7.010  20.742  1.00 91.57           H  
ATOM    986 HD12 LEU A  63      -8.246   8.466  20.682  1.00 91.57           H  
ATOM    987 HD13 LEU A  63      -6.511   8.582  20.323  1.00 91.57           H  
ATOM    988  CD2 LEU A  63      -6.450   7.039  18.147  1.00 91.57           C  
ATOM    989 HD21 LEU A  63      -6.229   6.111  18.675  1.00 91.57           H  
ATOM    990 HD22 LEU A  63      -5.592   7.707  18.230  1.00 91.57           H  
ATOM    991 HD23 LEU A  63      -6.621   6.807  17.096  1.00 91.57           H  
ATOM    992  N   LEU A  64     -10.347   4.512  16.489  1.00 89.10           N  
ATOM    993  H   LEU A  64      -9.419   4.364  16.117  1.00 89.10           H  
ATOM    994  CA  LEU A  64     -11.236   3.354  16.560  1.00 89.10           C  
ATOM    995  HA  LEU A  64     -12.270   3.685  16.462  1.00 89.10           H  
ATOM    996  C   LEU A  64     -11.119   2.671  17.930  1.00 89.10           C  
ATOM    997  CB  LEU A  64     -10.913   2.380  15.409  1.00 89.10           C  
ATOM    998  HB2 LEU A  64      -9.891   2.023  15.535  1.00 89.10           H  
ATOM    999  HB3 LEU A  64     -11.575   1.518  15.491  1.00 89.10           H  
ATOM   1000  O   LEU A  64     -10.226   2.970  18.725  1.00 89.10           O  
ATOM   1001  CG  LEU A  64     -11.055   2.963  13.991  1.00 89.10           C  
ATOM   1002  HG  LEU A  64     -10.300   3.734  13.839  1.00 89.10           H  
ATOM   1003  CD1 LEU A  64     -10.827   1.856  12.962  1.00 89.10           C  
ATOM   1004 HD11 LEU A  64      -9.847   1.409  13.128  1.00 89.10           H  
ATOM   1005 HD12 LEU A  64     -10.869   2.269  11.954  1.00 89.10           H  
ATOM   1006 HD13 LEU A  64     -11.591   1.086  13.070  1.00 89.10           H  
ATOM   1007  CD2 LEU A  64     -12.440   3.567  13.734  1.00 89.10           C  
ATOM   1008 HD21 LEU A  64     -13.212   2.840  13.987  1.00 89.10           H  
ATOM   1009 HD22 LEU A  64     -12.576   4.457  14.348  1.00 89.10           H  
ATOM   1010 HD23 LEU A  64     -12.541   3.849  12.686  1.00 89.10           H  
ATOM   1011  N   ASP A  65     -12.011   1.720  18.198  1.00 80.80           N  
ATOM   1012  H   ASP A  65     -12.777   1.608  17.549  1.00 80.80           H  
ATOM   1013  CA  ASP A  65     -12.107   1.017  19.487  1.00 80.80           C  
ATOM   1014  HA  ASP A  65     -12.309   1.748  20.271  1.00 80.80           H  
ATOM   1015  C   ASP A  65     -10.852   0.251  19.915  1.00 80.80           C  
ATOM   1016  CB  ASP A  65     -13.265   0.015  19.411  1.00 80.80           C  
ATOM   1017  HB2 ASP A  65     -13.159  -0.598  18.517  1.00 80.80           H  
ATOM   1018  HB3 ASP A  65     -13.224  -0.642  20.280  1.00 80.80           H  
ATOM   1019  O   ASP A  65     -10.639   0.033  21.109  1.00 80.80           O  
ATOM   1020  CG  ASP A  65     -14.623   0.695  19.416  1.00 80.80           C  
ATOM   1021  OD1 ASP A  65     -14.680   1.897  19.747  1.00 80.80           O  
ATOM   1022  OD2 ASP A  65     -15.624  -0.020  19.208  1.00 80.80           O  
ATOM   1023  N   ASP A  66     -10.029  -0.169  18.958  1.00 82.20           N  
ATOM   1024  H   ASP A  66     -10.225   0.103  18.005  1.00 82.20           H  
ATOM   1025  CA  ASP A  66      -8.741  -0.827  19.194  1.00 82.20           C  
ATOM   1026  HA  ASP A  66      -8.798  -1.361  20.143  1.00 82.20           H  
ATOM   1027  C   ASP A  66      -7.573   0.164  19.350  1.00 82.20           C  
ATOM   1028  CB  ASP A  66      -8.493  -1.881  18.103  1.00 82.20           C  
ATOM   1029  HB2 ASP A  66      -7.527  -2.356  18.274  1.00 82.20           H  
ATOM   1030  HB3 ASP A  66      -9.255  -2.653  18.204  1.00 82.20           H  
ATOM   1031  O   ASP A  66      -6.432  -0.249  19.552  1.00 82.20           O  
ATOM   1032  CG  ASP A  66      -8.536  -1.345  16.666  1.00 82.20           C  
ATOM   1033  OD1 ASP A  66      -8.461  -0.106  16.484  1.00 82.20           O  
ATOM   1034  OD2 ASP A  66      -8.723  -2.203  15.769  1.00 82.20           O  
ATOM   1035  N   GLY A  67      -7.853   1.469  19.309  1.00 87.22           N  
ATOM   1036  H   GLY A  67      -8.811   1.738  19.135  1.00 87.22           H  
ATOM   1037  CA  GLY A  67      -6.865   2.538  19.415  1.00 87.22           C  
ATOM   1038  HA2 GLY A  67      -7.357   3.424  19.815  1.00 87.22           H  
ATOM   1039  HA3 GLY A  67      -6.075   2.236  20.104  1.00 87.22           H  
ATOM   1040  C   GLY A  67      -6.214   2.922  18.087  1.00 87.22           C  
ATOM   1041  O   GLY A  67      -5.347   3.797  18.082  1.00 87.22           O  
ATOM   1042  N   LEU A  68      -6.618   2.323  16.960  1.00 91.52           N  
ATOM   1043  H   LEU A  68      -7.306   1.585  17.004  1.00 91.52           H  
ATOM   1044  CA  LEU A  68      -6.099   2.701  15.650  1.00 91.52           C  
ATOM   1045  HA  LEU A  68      -5.011   2.707  15.716  1.00 91.52           H  
ATOM   1046  C   LEU A  68      -6.576   4.107  15.260  1.00 91.52           C  
ATOM   1047  CB  LEU A  68      -6.515   1.649  14.612  1.00 91.52           C  
ATOM   1048  HB2 LEU A  68      -7.604   1.620  14.572  1.00 91.52           H  
ATOM   1049  HB3 LEU A  68      -6.169   0.669  14.940  1.00 91.52           H  
ATOM   1050  O   LEU A  68      -7.776   4.377  15.191  1.00 91.52           O  
ATOM   1051  CG  LEU A  68      -5.978   1.925  13.197  1.00 91.52           C  
ATOM   1052  HG  LEU A  68      -6.295   2.915  12.870  1.00 91.52           H  
ATOM   1053  CD1 LEU A  68      -4.452   1.856  13.124  1.00 91.52           C  
ATOM   1054 HD11 LEU A  68      -4.125   1.960  12.089  1.00 91.52           H  
ATOM   1055 HD12 LEU A  68      -4.005   2.665  13.702  1.00 91.52           H  
ATOM   1056 HD13 LEU A  68      -4.102   0.899  13.510  1.00 91.52           H  
ATOM   1057  CD2 LEU A  68      -6.566   0.903  12.230  1.00 91.52           C  
ATOM   1058 HD21 LEU A  68      -6.240   1.127  11.215  1.00 91.52           H  
ATOM   1059 HD22 LEU A  68      -7.654   0.955  12.274  1.00 91.52           H  
ATOM   1060 HD23 LEU A  68      -6.250  -0.100  12.515  1.00 91.52           H  
ATOM   1061  N   GLN A  69      -5.633   5.000  14.956  1.00 93.69           N  
ATOM   1062  H   GLN A  69      -4.665   4.720  15.024  1.00 93.69           H  
ATOM   1063  CA  GLN A  69      -5.944   6.321  14.415  1.00 93.69           C  
ATOM   1064  HA  GLN A  69      -6.838   6.688  14.919  1.00 93.69           H  
ATOM   1065  C   GLN A  69      -6.255   6.227  12.920  1.00 93.69           C  
ATOM   1066  CB  GLN A  69      -4.802   7.303  14.712  1.00 93.69           C  
ATOM   1067  HB2 GLN A  69      -4.595   7.295  15.782  1.00 93.69           H  
ATOM   1068  HB3 GLN A  69      -3.901   6.990  14.184  1.00 93.69           H  
ATOM   1069  O   GLN A  69      -5.426   5.769  12.136  1.00 93.69           O  
ATOM   1070  CG  GLN A  69      -5.172   8.730  14.286  1.00 93.69           C  
ATOM   1071  HG2 GLN A  69      -5.295   8.771  13.203  1.00 93.69           H  
ATOM   1072  HG3 GLN A  69      -6.116   9.014  14.752  1.00 93.69           H  
ATOM   1073  CD  GLN A  69      -4.098   9.731  14.682  1.00 93.69           C  
ATOM   1074  NE2 GLN A  69      -4.173  10.307  15.862  1.00 93.69           N  
ATOM   1075 HE21 GLN A  69      -4.907  10.053  16.508  1.00 93.69           H  
ATOM   1076 HE22 GLN A  69      -3.411  10.927  16.095  1.00 93.69           H  
ATOM   1077  OE1 GLN A  69      -3.171  10.021  13.945  1.00 93.69           O  
ATOM   1078  N   VAL A  70      -7.429   6.712  12.519  1.00 95.51           N  
ATOM   1079  H   VAL A  70      -8.054   7.086  13.218  1.00 95.51           H  
ATOM   1080  CA  VAL A  70      -7.887   6.699  11.124  1.00 95.51           C  
ATOM   1081  HA  VAL A  70      -7.042   6.456  10.480  1.00 95.51           H  
ATOM   1082  C   VAL A  70      -8.392   8.068  10.688  1.00 95.51           C  
ATOM   1083  CB  VAL A  70      -8.958   5.621  10.878  1.00 95.51           C  
ATOM   1084  HB  VAL A  70      -9.216   5.660   9.819  1.00 95.51           H  
ATOM   1085  O   VAL A  70      -8.854   8.869  11.503  1.00 95.51           O  
ATOM   1086  CG1 VAL A  70      -8.425   4.214  11.170  1.00 95.51           C  
ATOM   1087 HG11 VAL A  70      -8.281   4.082  12.243  1.00 95.51           H  
ATOM   1088 HG12 VAL A  70      -9.137   3.468  10.816  1.00 95.51           H  
ATOM   1089 HG13 VAL A  70      -7.474   4.062  10.661  1.00 95.51           H  
ATOM   1090  CG2 VAL A  70     -10.247   5.848  11.674  1.00 95.51           C  
ATOM   1091 HG21 VAL A  70     -10.038   5.838  12.744  1.00 95.51           H  
ATOM   1092 HG22 VAL A  70     -10.694   6.805  11.405  1.00 95.51           H  
ATOM   1093 HG23 VAL A  70     -10.962   5.059  11.441  1.00 95.51           H  
ATOM   1094  N   MET A  71      -8.335   8.328   9.381  1.00 96.46           N  
ATOM   1095  H   MET A  71      -7.950   7.623   8.768  1.00 96.46           H  
ATOM   1096  CA  MET A  71      -9.011   9.465   8.763  1.00 96.46           C  
ATOM   1097  HA  MET A  71      -9.235  10.207   9.529  1.00 96.46           H  
ATOM   1098  C   MET A  71     -10.331   8.998   8.149  1.00 96.46           C  
ATOM   1099  CB  MET A  71      -8.098  10.144   7.734  1.00 96.46           C  
ATOM   1100  HB2 MET A  71      -7.177  10.463   8.222  1.00 96.46           H  
ATOM   1101  HB3 MET A  71      -7.850   9.435   6.944  1.00 96.46           H  
ATOM   1102  O   MET A  71     -10.350   8.148   7.261  1.00 96.46           O  
ATOM   1103  CG  MET A  71      -8.784  11.369   7.116  1.00 96.46           C  
ATOM   1104  HG2 MET A  71      -9.729  11.054   6.674  1.00 96.46           H  
ATOM   1105  HG3 MET A  71      -9.012  12.083   7.907  1.00 96.46           H  
ATOM   1106  SD  MET A  71      -7.842  12.216   5.815  1.00 96.46           S  
ATOM   1107  CE  MET A  71      -6.576  13.066   6.789  1.00 96.46           C  
ATOM   1108  HE1 MET A  71      -6.422  14.071   6.396  1.00 96.46           H  
ATOM   1109  HE2 MET A  71      -6.881  13.136   7.833  1.00 96.46           H  
ATOM   1110  HE3 MET A  71      -5.638  12.516   6.713  1.00 96.46           H  
ATOM   1111  N   CYS A  72     -11.423   9.599   8.598  1.00 96.19           N  
ATOM   1112  H   CYS A  72     -11.322  10.257   9.358  1.00 96.19           H  
ATOM   1113  CA  CYS A  72     -12.771   9.348   8.132  1.00 96.19           C  
ATOM   1114  HA  CYS A  72     -12.796   8.348   7.700  1.00 96.19           H  
ATOM   1115  C   CYS A  72     -13.197  10.365   7.073  1.00 96.19           C  
ATOM   1116  CB  CYS A  72     -13.717   9.366   9.330  1.00 96.19           C  
ATOM   1117  HB2 CYS A  72     -13.634  10.328   9.835  1.00 96.19           H  
ATOM   1118  HB3 CYS A  72     -14.743   9.259   8.976  1.00 96.19           H  
ATOM   1119  O   CYS A  72     -13.070  11.570   7.289  1.00 96.19           O  
ATOM   1120  SG  CYS A  72     -13.380   8.054  10.527  1.00 96.19           S  
ATOM   1121  N   ASP A  73     -13.746   9.885   5.960  1.00 96.65           N  
ATOM   1122  H   ASP A  73     -13.819   8.881   5.877  1.00 96.65           H  
ATOM   1123  CA  ASP A  73     -14.530  10.696   5.028  1.00 96.65           C  
ATOM   1124  HA  ASP A  73     -14.209  11.735   5.102  1.00 96.65           H  
ATOM   1125  C   ASP A  73     -16.009  10.615   5.410  1.00 96.65           C  
ATOM   1126  CB  ASP A  73     -14.279  10.246   3.592  1.00 96.65           C  
ATOM   1127  HB2 ASP A  73     -14.610   9.213   3.483  1.00 96.65           H  
ATOM   1128  HB3 ASP A  73     -13.208  10.286   3.394  1.00 96.65           H  
ATOM   1129  O   ASP A  73     -16.642   9.558   5.317  1.00 96.65           O  
ATOM   1130  CG  ASP A  73     -15.003  11.053   2.520  1.00 96.65           C  
ATOM   1131  OD1 ASP A  73     -15.953  11.816   2.797  1.00 96.65           O  
ATOM   1132  OD2 ASP A  73     -14.558  10.940   1.355  1.00 96.65           O  
ATOM   1133  N   THR A  74     -16.541  11.741   5.871  1.00 95.39           N  
ATOM   1134  H   THR A  74     -15.971  12.576   5.877  1.00 95.39           H  
ATOM   1135  CA  THR A  74     -17.879  11.852   6.464  1.00 95.39           C  
ATOM   1136  HA  THR A  74     -18.189  10.884   6.859  1.00 95.39           H  
ATOM   1137  C   THR A  74     -18.945  12.293   5.459  1.00 95.39           C  
ATOM   1138  CB  THR A  74     -17.854  12.848   7.631  1.00 95.39           C  
ATOM   1139  HB  THR A  74     -18.848  12.928   8.072  1.00 95.39           H  
ATOM   1140  O   THR A  74     -20.124  12.288   5.804  1.00 95.39           O  
ATOM   1141  CG2 THR A  74     -16.856  12.461   8.726  1.00 95.39           C  
ATOM   1142 HG21 THR A  74     -16.946  13.159   9.558  1.00 95.39           H  
ATOM   1143 HG22 THR A  74     -15.835  12.485   8.346  1.00 95.39           H  
ATOM   1144 HG23 THR A  74     -17.087  11.459   9.088  1.00 95.39           H  
ATOM   1145  OG1 THR A  74     -17.480  14.087   7.081  1.00 95.39           O  
ATOM   1146  HG1 THR A  74     -17.095  14.666   7.743  1.00 95.39           H  
ATOM   1147  N   LYS A  75     -18.570  12.674   4.226  1.00 94.94           N  
ATOM   1148  H   LYS A  75     -17.591  12.598   3.989  1.00 94.94           H  
ATOM   1149  CA  LYS A  75     -19.495  13.303   3.263  1.00 94.94           C  
ATOM   1150  HA  LYS A  75     -20.502  13.314   3.678  1.00 94.94           H  
ATOM   1151  C   LYS A  75     -19.626  12.546   1.948  1.00 94.94           C  
ATOM   1152  CB  LYS A  75     -19.076  14.760   2.990  1.00 94.94           C  
ATOM   1153  HB2 LYS A  75     -18.090  14.764   2.526  1.00 94.94           H  
ATOM   1154  HB3 LYS A  75     -19.777  15.194   2.277  1.00 94.94           H  
ATOM   1155  O   LYS A  75     -20.730  12.453   1.413  1.00 94.94           O  
ATOM   1156  CG  LYS A  75     -19.025  15.675   4.222  1.00 94.94           C  
ATOM   1157  HG2 LYS A  75     -18.241  15.323   4.893  1.00 94.94           H  
ATOM   1158  HG3 LYS A  75     -18.759  16.674   3.876  1.00 94.94           H  
ATOM   1159  CD  LYS A  75     -20.331  15.790   5.014  1.00 94.94           C  
ATOM   1160  HD2 LYS A  75     -21.137  16.109   4.353  1.00 94.94           H  
ATOM   1161  HD3 LYS A  75     -20.578  14.825   5.456  1.00 94.94           H  
ATOM   1162  CE  LYS A  75     -20.124  16.823   6.129  1.00 94.94           C  
ATOM   1163  HE2 LYS A  75     -19.953  17.801   5.679  1.00 94.94           H  
ATOM   1164  HE3 LYS A  75     -19.220  16.561   6.680  1.00 94.94           H  
ATOM   1165  NZ  LYS A  75     -21.271  16.870   7.066  1.00 94.94           N  
ATOM   1166  HZ1 LYS A  75     -21.101  17.574   7.771  1.00 94.94           H  
ATOM   1167  HZ2 LYS A  75     -21.322  16.002   7.580  1.00 94.94           H  
ATOM   1168  HZ3 LYS A  75     -22.144  17.060   6.597  1.00 94.94           H  
ATOM   1169  N   THR A  76     -18.533  12.004   1.410  1.00 95.88           N  
ATOM   1170  H   THR A  76     -17.652  12.079   1.898  1.00 95.88           H  
ATOM   1171  CA  THR A  76     -18.551  11.393   0.073  1.00 95.88           C  
ATOM   1172  HA  THR A  76     -18.920  12.133  -0.637  1.00 95.88           H  
ATOM   1173  C   THR A  76     -19.475  10.181   0.050  1.00 95.88           C  
ATOM   1174  CB  THR A  76     -17.150  10.965  -0.375  1.00 95.88           C  
ATOM   1175  HB  THR A  76     -16.800  10.157   0.268  1.00 95.88           H  
ATOM   1176  O   THR A  76     -19.299   9.258   0.843  1.00 95.88           O  
ATOM   1177  CG2 THR A  76     -17.108  10.491  -1.827  1.00 95.88           C  
ATOM   1178 HG21 THR A  76     -16.076  10.277  -2.107  1.00 95.88           H  
ATOM   1179 HG22 THR A  76     -17.500  11.268  -2.483  1.00 95.88           H  
ATOM   1180 HG23 THR A  76     -17.695   9.580  -1.943  1.00 95.88           H  
ATOM   1181  OG1 THR A  76     -16.254  12.044  -0.277  1.00 95.88           O  
ATOM   1182  HG1 THR A  76     -15.646  11.762   0.411  1.00 95.88           H  
ATOM   1183  N   ASP A  77     -20.441  10.154  -0.874  1.00 95.18           N  
ATOM   1184  H   ASP A  77     -20.558  10.959  -1.473  1.00 95.18           H  
ATOM   1185  CA  ASP A  77     -21.355   9.015  -1.066  1.00 95.18           C  
ATOM   1186  HA  ASP A  77     -22.138   9.332  -1.755  1.00 95.18           H  
ATOM   1187  C   ASP A  77     -22.084   8.598   0.232  1.00 95.18           C  
ATOM   1188  CB  ASP A  77     -20.576   7.881  -1.763  1.00 95.18           C  
ATOM   1189  HB2 ASP A  77     -20.075   8.288  -2.641  1.00 95.18           H  
ATOM   1190  HB3 ASP A  77     -19.807   7.505  -1.089  1.00 95.18           H  
ATOM   1191  O   ASP A  77     -22.197   7.418   0.555  1.00 95.18           O  
ATOM   1192  CG  ASP A  77     -21.443   6.709  -2.223  1.00 95.18           C  
ATOM   1193  OD1 ASP A  77     -22.628   6.933  -2.540  1.00 95.18           O  
ATOM   1194  OD2 ASP A  77     -20.877   5.593  -2.319  1.00 95.18           O  
ATOM   1195  N   GLY A  78     -22.509   9.577   1.040  1.00 93.29           N  
ATOM   1196  H   GLY A  78     -22.324  10.533   0.769  1.00 93.29           H  
ATOM   1197  CA  GLY A  78     -23.150   9.348   2.343  1.00 93.29           C  
ATOM   1198  HA2 GLY A  78     -23.774  10.210   2.583  1.00 93.29           H  
ATOM   1199  HA3 GLY A  78     -23.794   8.471   2.283  1.00 93.29           H  
ATOM   1200  C   GLY A  78     -22.179   9.142   3.512  1.00 93.29           C  
ATOM   1201  O   GLY A  78     -22.623   8.929   4.635  1.00 93.29           O  
ATOM   1202  N   GLY A  79     -20.868   9.223   3.271  1.00 94.63           N  
ATOM   1203  H   GLY A  79     -20.563   9.338   2.315  1.00 94.63           H  
ATOM   1204  CA  GLY A  79     -19.844   9.174   4.310  1.00 94.63           C  
ATOM   1205  HA2 GLY A  79     -18.908   9.565   3.913  1.00 94.63           H  
ATOM   1206  HA3 GLY A  79     -20.161   9.815   5.132  1.00 94.63           H  
ATOM   1207  C   GLY A  79     -19.587   7.779   4.880  1.00 94.63           C  
ATOM   1208  O   GLY A  79     -19.928   6.747   4.293  1.00 94.63           O  
ATOM   1209  N   GLY A  80     -18.933   7.754   6.037  1.00 94.84           N  
ATOM   1210  H   GLY A  80     -18.648   8.633   6.445  1.00 94.84           H  
ATOM   1211  CA  GLY A  80     -18.624   6.527   6.760  1.00 94.84           C  
ATOM   1212  HA2 GLY A  80     -19.480   5.854   6.715  1.00 94.84           H  
ATOM   1213  HA3 GLY A  80     -18.446   6.799   7.800  1.00 94.84           H  
ATOM   1214  C   GLY A  80     -17.394   5.775   6.264  1.00 94.84           C  
ATOM   1215  O   GLY A  80     -17.232   4.606   6.609  1.00 94.84           O  
ATOM   1216  N   TRP A  81     -16.529   6.410   5.471  1.00 97.05           N  
ATOM   1217  H   TRP A  81     -16.682   7.387   5.265  1.00 97.05           H  
ATOM   1218  CA  TRP A  81     -15.355   5.747   4.905  1.00 97.05           C  
ATOM   1219  HA  TRP A  81     -15.544   4.676   4.837  1.00 97.05           H  
ATOM   1220  C   TRP A  81     -14.108   5.929   5.755  1.00 97.05           C  
ATOM   1221  CB  TRP A  81     -15.067   6.244   3.496  1.00 97.05           C  
ATOM   1222  HB2 TRP A  81     -14.640   7.245   3.551  1.00 97.05           H  
ATOM   1223  HB3 TRP A  81     -14.289   5.594   3.095  1.00 97.05           H  
ATOM   1224  O   TRP A  81     -13.773   7.051   6.116  1.00 97.05           O  
ATOM   1225  CG  TRP A  81     -16.188   6.227   2.516  1.00 97.05           C  
ATOM   1226  CD1 TRP A  81     -17.099   7.198   2.284  1.00 97.05           C  
ATOM   1227  HD1 TRP A  81     -17.147   8.146   2.801  1.00 97.05           H  
ATOM   1228  CD2 TRP A  81     -16.501   5.155   1.593  1.00 97.05           C  
ATOM   1229  CE2 TRP A  81     -17.646   5.521   0.833  1.00 97.05           C  
ATOM   1230  CE3 TRP A  81     -15.906   3.908   1.329  1.00 97.05           C  
ATOM   1231  HE3 TRP A  81     -15.023   3.624   1.884  1.00 97.05           H  
ATOM   1232  NE1 TRP A  81     -17.971   6.779   1.297  1.00 97.05           N  
ATOM   1233  HE1 TRP A  81     -18.734   7.357   0.975  1.00 97.05           H  
ATOM   1234  CH2 TRP A  81     -17.582   3.418  -0.366  1.00 97.05           C  
ATOM   1235  HH2 TRP A  81     -17.996   2.743  -1.101  1.00 97.05           H  
ATOM   1236  CZ2 TRP A  81     -18.190   4.665  -0.134  1.00 97.05           C  
ATOM   1237  HZ2 TRP A  81     -19.071   4.963  -0.683  1.00 97.05           H  
ATOM   1238  CZ3 TRP A  81     -16.431   3.048   0.353  1.00 97.05           C  
ATOM   1239  HZ3 TRP A  81     -15.961   2.094   0.163  1.00 97.05           H  
ATOM   1240  N   ILE A  82     -13.365   4.847   5.970  1.00 96.60           N  
ATOM   1241  H   ILE A  82     -13.705   3.964   5.618  1.00 96.60           H  
ATOM   1242  CA  ILE A  82     -11.988   4.866   6.464  1.00 96.60           C  
ATOM   1243  HA  ILE A  82     -11.850   5.704   7.147  1.00 96.60           H  
ATOM   1244  C   ILE A  82     -11.066   5.054   5.260  1.00 96.60           C  
ATOM   1245  CB  ILE A  82     -11.673   3.555   7.222  1.00 96.60           C  
ATOM   1246  HB  ILE A  82     -11.898   2.713   6.568  1.00 96.60           H  
ATOM   1247  O   ILE A  82     -11.028   4.204   4.369  1.00 96.60           O  
ATOM   1248  CG1 ILE A  82     -12.542   3.436   8.495  1.00 96.60           C  
ATOM   1249 HG12 ILE A  82     -12.165   4.134   9.243  1.00 96.60           H  
ATOM   1250 HG13 ILE A  82     -13.575   3.695   8.265  1.00 96.60           H  
ATOM   1251  CG2 ILE A  82     -10.178   3.499   7.591  1.00 96.60           C  
ATOM   1252 HG21 ILE A  82      -9.566   3.429   6.692  1.00 96.60           H  
ATOM   1253 HG22 ILE A  82      -9.895   4.394   8.146  1.00 96.60           H  
ATOM   1254 HG23 ILE A  82      -9.961   2.618   8.195  1.00 96.60           H  
ATOM   1255  CD1 ILE A  82     -12.571   2.042   9.127  1.00 96.60           C  
ATOM   1256 HD11 ILE A  82     -12.950   1.318   8.405  1.00 96.60           H  
ATOM   1257 HD12 ILE A  82     -13.234   2.054   9.992  1.00 96.60           H  
ATOM   1258 HD13 ILE A  82     -11.576   1.746   9.460  1.00 96.60           H  
ATOM   1259  N   ILE A  83     -10.318   6.154   5.218  1.00 98.24           N  
ATOM   1260  H   ILE A  83     -10.382   6.806   5.987  1.00 98.24           H  
ATOM   1261  CA  ILE A  83      -9.279   6.382   4.211  1.00 98.24           C  
ATOM   1262  HA  ILE A  83      -9.613   5.980   3.254  1.00 98.24           H  
ATOM   1263  C   ILE A  83      -8.027   5.627   4.638  1.00 98.24           C  
ATOM   1264  CB  ILE A  83      -8.991   7.884   4.020  1.00 98.24           C  
ATOM   1265  HB  ILE A  83      -8.643   8.294   4.967  1.00 98.24           H  
ATOM   1266  O   ILE A  83      -7.518   5.845   5.736  1.00 98.24           O  
ATOM   1267  CG1 ILE A  83     -10.284   8.622   3.615  1.00 98.24           C  
ATOM   1268 HG12 ILE A  83     -11.054   8.462   4.369  1.00 98.24           H  
ATOM   1269 HG13 ILE A  83     -10.649   8.232   2.665  1.00 98.24           H  
ATOM   1270  CG2 ILE A  83      -7.888   8.088   2.960  1.00 98.24           C  
ATOM   1271 HG21 ILE A  83      -8.219   7.719   1.990  1.00 98.24           H  
ATOM   1272 HG22 ILE A  83      -7.626   9.143   2.874  1.00 98.24           H  
ATOM   1273 HG23 ILE A  83      -6.975   7.564   3.242  1.00 98.24           H  
ATOM   1274  CD1 ILE A  83     -10.095  10.129   3.484  1.00 98.24           C  
ATOM   1275 HD11 ILE A  83      -9.694  10.527   4.416  1.00 98.24           H  
ATOM   1276 HD12 ILE A  83     -11.066  10.582   3.281  1.00 98.24           H  
ATOM   1277 HD13 ILE A  83      -9.427  10.368   2.657  1.00 98.24           H  
ATOM   1278  N   PHE A  84      -7.511   4.772   3.756  1.00 98.33           N  
ATOM   1279  H   PHE A  84      -7.971   4.657   2.865  1.00 98.33           H  
ATOM   1280  CA  PHE A  84      -6.290   4.010   4.017  1.00 98.33           C  
ATOM   1281  HA  PHE A  84      -5.985   4.196   5.047  1.00 98.33           H  
ATOM   1282  C   PHE A  84      -5.108   4.418   3.138  1.00 98.33           C  
ATOM   1283  CB  PHE A  84      -6.578   2.517   3.910  1.00 98.33           C  
ATOM   1284  HB2 PHE A  84      -7.471   2.292   4.493  1.00 98.33           H  
ATOM   1285  HB3 PHE A  84      -5.751   1.977   4.370  1.00 98.33           H  
ATOM   1286  O   PHE A  84      -3.971   4.074   3.443  1.00 98.33           O  
ATOM   1287  CG  PHE A  84      -6.745   2.008   2.495  1.00 98.33           C  
ATOM   1288  CD1 PHE A  84      -8.026   1.934   1.925  1.00 98.33           C  
ATOM   1289  HD1 PHE A  84      -8.880   2.298   2.478  1.00 98.33           H  
ATOM   1290  CD2 PHE A  84      -5.623   1.579   1.760  1.00 98.33           C  
ATOM   1291  HD2 PHE A  84      -4.632   1.655   2.181  1.00 98.33           H  
ATOM   1292  CE1 PHE A  84      -8.200   1.347   0.661  1.00 98.33           C  
ATOM   1293  HE1 PHE A  84      -9.190   1.238   0.242  1.00 98.33           H  
ATOM   1294  CE2 PHE A  84      -5.792   1.014   0.486  1.00 98.33           C  
ATOM   1295  HE2 PHE A  84      -4.934   0.659  -0.065  1.00 98.33           H  
ATOM   1296  CZ  PHE A  84      -7.084   0.866  -0.044  1.00 98.33           C  
ATOM   1297  HZ  PHE A  84      -7.220   0.371  -0.995  1.00 98.33           H  
ATOM   1298  N   GLN A  85      -5.359   5.157   2.062  1.00 98.71           N  
ATOM   1299  H   GLN A  85      -6.319   5.373   1.836  1.00 98.71           H  
ATOM   1300  CA  GLN A  85      -4.326   5.735   1.215  1.00 98.71           C  
ATOM   1301  HA  GLN A  85      -3.397   5.803   1.780  1.00 98.71           H  
ATOM   1302  C   GLN A  85      -4.757   7.138   0.809  1.00 98.71           C  
ATOM   1303  CB  GLN A  85      -4.102   4.820   0.004  1.00 98.71           C  
ATOM   1304  HB2 GLN A  85      -4.991   4.808  -0.626  1.00 98.71           H  
ATOM   1305  HB3 GLN A  85      -3.940   3.808   0.376  1.00 98.71           H  
ATOM   1306  O   GLN A  85      -5.911   7.336   0.424  1.00 98.71           O  
ATOM   1307  CG  GLN A  85      -2.881   5.203  -0.839  1.00 98.71           C  
ATOM   1308  HG2 GLN A  85      -2.120   5.662  -0.208  1.00 98.71           H  
ATOM   1309  HG3 GLN A  85      -2.466   4.273  -1.229  1.00 98.71           H  
ATOM   1310  CD  GLN A  85      -3.154   6.114  -2.035  1.00 98.71           C  
ATOM   1311  NE2 GLN A  85      -2.243   6.110  -2.980  1.00 98.71           N  
ATOM   1312 HE21 GLN A  85      -1.484   5.447  -2.912  1.00 98.71           H  
ATOM   1313 HE22 GLN A  85      -2.428   6.603  -3.842  1.00 98.71           H  
ATOM   1314  OE1 GLN A  85      -4.143   6.825  -2.160  1.00 98.71           O  
ATOM   1315  N   ARG A  86      -3.842   8.106   0.905  1.00 98.73           N  
ATOM   1316  H   ARG A  86      -2.946   7.872   1.310  1.00 98.73           H  
ATOM   1317  CA  ARG A  86      -4.099   9.499   0.526  1.00 98.73           C  
ATOM   1318  HA  ARG A  86      -4.909   9.516  -0.203  1.00 98.73           H  
ATOM   1319  C   ARG A  86      -2.875  10.129  -0.122  1.00 98.73           C  
ATOM   1320  CB  ARG A  86      -4.554  10.267   1.775  1.00 98.73           C  
ATOM   1321  HB2 ARG A  86      -3.766  10.236   2.527  1.00 98.73           H  
ATOM   1322  HB3 ARG A  86      -5.435   9.772   2.183  1.00 98.73           H  
ATOM   1323  O   ARG A  86      -1.799  10.139   0.472  1.00 98.73           O  
ATOM   1324  CG  ARG A  86      -4.902  11.729   1.474  1.00 98.73           C  
ATOM   1325  HG2 ARG A  86      -3.990  12.264   1.206  1.00 98.73           H  
ATOM   1326  HG3 ARG A  86      -5.611  11.776   0.647  1.00 98.73           H  
ATOM   1327  CD  ARG A  86      -5.517  12.388   2.710  1.00 98.73           C  
ATOM   1328  HD2 ARG A  86      -6.391  11.805   3.002  1.00 98.73           H  
ATOM   1329  HD3 ARG A  86      -4.803  12.345   3.532  1.00 98.73           H  
ATOM   1330  NE  ARG A  86      -5.873  13.797   2.444  1.00 98.73           N  
ATOM   1331  HE  ARG A  86      -5.124  14.396   2.129  1.00 98.73           H  
ATOM   1332  NH1 ARG A  86      -8.081  13.656   3.004  1.00 98.73           N  
ATOM   1333 HH11 ARG A  86      -7.825  12.909   3.634  1.00 98.73           H  
ATOM   1334 HH12 ARG A  86      -8.681  13.329   2.261  1.00 98.73           H  
ATOM   1335  NH2 ARG A  86      -7.367  15.498   2.066  1.00 98.73           N  
ATOM   1336 HH21 ARG A  86      -6.648  16.097   1.687  1.00 98.73           H  
ATOM   1337 HH22 ARG A  86      -8.324  15.805   2.171  1.00 98.73           H  
ATOM   1338  CZ  ARG A  86      -7.086  14.310   2.509  1.00 98.73           C  
ATOM   1339  N   ARG A  87      -3.067  10.707  -1.309  1.00 98.37           N  
ATOM   1340  H   ARG A  87      -3.982  10.592  -1.720  1.00 98.37           H  
ATOM   1341  CA  ARG A  87      -2.065  11.429  -2.106  1.00 98.37           C  
ATOM   1342  HA  ARG A  87      -1.171  11.617  -1.510  1.00 98.37           H  
ATOM   1343  C   ARG A  87      -2.651  12.765  -2.556  1.00 98.37           C  
ATOM   1344  CB  ARG A  87      -1.668  10.597  -3.330  1.00 98.37           C  
ATOM   1345  HB2 ARG A  87      -2.533  10.562  -3.992  1.00 98.37           H  
ATOM   1346  HB3 ARG A  87      -0.844  11.090  -3.846  1.00 98.37           H  
ATOM   1347  O   ARG A  87      -3.679  12.786  -3.234  1.00 98.37           O  
ATOM   1348  CG  ARG A  87      -1.243   9.156  -3.059  1.00 98.37           C  
ATOM   1349  HG2 ARG A  87      -2.047   8.650  -2.524  1.00 98.37           H  
ATOM   1350  HG3 ARG A  87      -1.096   8.641  -4.008  1.00 98.37           H  
ATOM   1351  CD  ARG A  87       0.037   9.032  -2.244  1.00 98.37           C  
ATOM   1352  HD2 ARG A  87      -0.117   9.485  -1.265  1.00 98.37           H  
ATOM   1353  HD3 ARG A  87       0.229   7.968  -2.103  1.00 98.37           H  
ATOM   1354  NE  ARG A  87       1.213   9.655  -2.877  1.00 98.37           N  
ATOM   1355  HE  ARG A  87       1.528  10.529  -2.481  1.00 98.37           H  
ATOM   1356  NH1 ARG A  87       1.704   7.987  -4.412  1.00 98.37           N  
ATOM   1357 HH11 ARG A  87       0.789   7.567  -4.323  1.00 98.37           H  
ATOM   1358 HH12 ARG A  87       2.347   7.634  -5.106  1.00 98.37           H  
ATOM   1359  NH2 ARG A  87       3.133   9.626  -4.098  1.00 98.37           N  
ATOM   1360 HH21 ARG A  87       3.685   9.144  -4.794  1.00 98.37           H  
ATOM   1361 HH22 ARG A  87       3.481  10.409  -3.564  1.00 98.37           H  
ATOM   1362  CZ  ARG A  87       1.995   9.089  -3.781  1.00 98.37           C  
ATOM   1363  N   ILE A  88      -2.019  13.871  -2.177  1.00 97.57           N  
ATOM   1364  H   ILE A  88      -1.096  13.751  -1.784  1.00 97.57           H  
ATOM   1365  CA  ILE A  88      -2.544  15.231  -2.372  1.00 97.57           C  
ATOM   1366  HA  ILE A  88      -3.279  15.207  -3.177  1.00 97.57           H  
ATOM   1367  C   ILE A  88      -1.500  16.262  -2.815  1.00 97.57           C  
ATOM   1368  CB  ILE A  88      -3.265  15.736  -1.098  1.00 97.57           C  
ATOM   1369  HB  ILE A  88      -3.653  16.730  -1.322  1.00 97.57           H  
ATOM   1370  O   ILE A  88      -1.896  17.290  -3.362  1.00 97.57           O  
ATOM   1371  CG1 ILE A  88      -2.322  15.856   0.121  1.00 97.57           C  
ATOM   1372 HG12 ILE A  88      -1.963  14.868   0.408  1.00 97.57           H  
ATOM   1373 HG13 ILE A  88      -1.462  16.466  -0.153  1.00 97.57           H  
ATOM   1374  CG2 ILE A  88      -4.471  14.847  -0.756  1.00 97.57           C  
ATOM   1375 HG21 ILE A  88      -5.031  14.625  -1.665  1.00 97.57           H  
ATOM   1376 HG22 ILE A  88      -4.132  13.902  -0.333  1.00 97.57           H  
ATOM   1377 HG23 ILE A  88      -5.133  15.355  -0.055  1.00 97.57           H  
ATOM   1378  CD1 ILE A  88      -2.965  16.508   1.348  1.00 97.57           C  
ATOM   1379 HD11 ILE A  88      -2.193  16.707   2.091  1.00 97.57           H  
ATOM   1380 HD12 ILE A  88      -3.433  17.452   1.068  1.00 97.57           H  
ATOM   1381 HD13 ILE A  88      -3.710  15.843   1.787  1.00 97.57           H  
ATOM   1382  N   ASN A  89      -0.205  16.042  -2.568  1.00 96.33           N  
ATOM   1383  H   ASN A  89       0.083  15.144  -2.207  1.00 96.33           H  
ATOM   1384  CA  ASN A  89       0.825  17.053  -2.837  1.00 96.33           C  
ATOM   1385  HA  ASN A  89       0.560  17.571  -3.758  1.00 96.33           H  
ATOM   1386  C   ASN A  89       2.244  16.512  -3.085  1.00 96.33           C  
ATOM   1387  CB  ASN A  89       0.817  18.095  -1.700  1.00 96.33           C  
ATOM   1388  HB2 ASN A  89      -0.149  18.598  -1.695  1.00 96.33           H  
ATOM   1389  HB3 ASN A  89       1.582  18.846  -1.897  1.00 96.33           H  
ATOM   1390  O   ASN A  89       3.095  17.290  -3.508  1.00 96.33           O  
ATOM   1391  CG  ASN A  89       1.073  17.524  -0.316  1.00 96.33           C  
ATOM   1392  ND2 ASN A  89       0.649  18.225   0.711  1.00 96.33           N  
ATOM   1393 HD21 ASN A  89       0.821  17.825   1.622  1.00 96.33           H  
ATOM   1394 HD22 ASN A  89       0.223  19.129   0.567  1.00 96.33           H  
ATOM   1395  OD1 ASN A  89       1.611  16.448  -0.116  1.00 96.33           O  
ATOM   1396  N   GLY A  90       2.507  15.222  -2.864  1.00 96.68           N  
ATOM   1397  H   GLY A  90       1.778  14.613  -2.523  1.00 96.68           H  
ATOM   1398  CA  GLY A  90       3.819  14.611  -3.078  1.00 96.68           C  
ATOM   1399  HA2 GLY A  90       3.679  13.535  -3.187  1.00 96.68           H  
ATOM   1400  HA3 GLY A  90       4.259  15.009  -3.992  1.00 96.68           H  
ATOM   1401  C   GLY A  90       4.835  14.827  -1.960  1.00 96.68           C  
ATOM   1402  O   GLY A  90       6.015  14.555  -2.170  1.00 96.68           O  
ATOM   1403  N   ASN A  91       4.412  15.303  -0.786  1.00 97.19           N  
ATOM   1404  H   ASN A  91       3.424  15.480  -0.673  1.00 97.19           H  
ATOM   1405  CA  ASN A  91       5.315  15.551   0.342  1.00 97.19           C  
ATOM   1406  HA  ASN A  91       6.217  16.033  -0.035  1.00 97.19           H  
ATOM   1407  C   ASN A  91       5.780  14.265   1.044  1.00 97.19           C  
ATOM   1408  CB  ASN A  91       4.634  16.500   1.339  1.00 97.19           C  
ATOM   1409  HB2 ASN A  91       5.229  16.536   2.252  1.00 97.19           H  
ATOM   1410  HB3 ASN A  91       3.646  16.117   1.591  1.00 97.19           H  
ATOM   1411  O   ASN A  91       6.714  14.314   1.845  1.00 97.19           O  
ATOM   1412  CG  ASN A  91       4.510  17.925   0.834  1.00 97.19           C  
ATOM   1413  ND2 ASN A  91       3.819  18.768   1.564  1.00 97.19           N  
ATOM   1414 HD21 ASN A  91       3.819  19.720   1.226  1.00 97.19           H  
ATOM   1415 HD22 ASN A  91       3.440  18.479   2.454  1.00 97.19           H  
ATOM   1416  OD1 ASN A  91       5.048  18.335  -0.177  1.00 97.19           O  
ATOM   1417  N   VAL A  92       5.141  13.121   0.782  1.00 97.92           N  
ATOM   1418  H   VAL A  92       4.361  13.135   0.139  1.00 97.92           H  
ATOM   1419  CA  VAL A  92       5.534  11.828   1.350  1.00 97.92           C  
ATOM   1420  HA  VAL A  92       6.383  11.971   2.019  1.00 97.92           H  
ATOM   1421  C   VAL A  92       5.987  10.897   0.231  1.00 97.92           C  
ATOM   1422  CB  VAL A  92       4.395  11.230   2.197  1.00 97.92           C  
ATOM   1423  HB  VAL A  92       3.518  11.087   1.566  1.00 97.92           H  
ATOM   1424  O   VAL A  92       5.261  10.654  -0.732  1.00 97.92           O  
ATOM   1425  CG1 VAL A  92       4.769   9.873   2.806  1.00 97.92           C  
ATOM   1426 HG11 VAL A  92       5.665   9.965   3.420  1.00 97.92           H  
ATOM   1427 HG12 VAL A  92       3.946   9.513   3.422  1.00 97.92           H  
ATOM   1428 HG13 VAL A  92       4.934   9.140   2.016  1.00 97.92           H  
ATOM   1429  CG2 VAL A  92       4.040  12.170   3.361  1.00 97.92           C  
ATOM   1430 HG21 VAL A  92       3.659  13.115   2.976  1.00 97.92           H  
ATOM   1431 HG22 VAL A  92       4.924  12.364   3.969  1.00 97.92           H  
ATOM   1432 HG23 VAL A  92       3.268  11.717   3.982  1.00 97.92           H  
ATOM   1433  N   SER A  93       7.191  10.333   0.367  1.00 97.85           N  
ATOM   1434  H   SER A  93       7.776  10.615   1.141  1.00 97.85           H  
ATOM   1435  CA  SER A  93       7.642   9.256  -0.521  1.00 97.85           C  
ATOM   1436  HA  SER A  93       7.458   9.559  -1.552  1.00 97.85           H  
ATOM   1437  C   SER A  93       6.863   7.973  -0.237  1.00 97.85           C  
ATOM   1438  CB  SER A  93       9.141   8.981  -0.384  1.00 97.85           C  
ATOM   1439  HB2 SER A  93       9.707   9.881  -0.624  1.00 97.85           H  
ATOM   1440  HB3 SER A  93       9.367   8.668   0.635  1.00 97.85           H  
ATOM   1441  O   SER A  93       6.825   7.520   0.910  1.00 97.85           O  
ATOM   1442  OG  SER A  93       9.481   7.945  -1.287  1.00 97.85           O  
ATOM   1443  HG  SER A  93      10.341   7.586  -1.056  1.00 97.85           H  
ATOM   1444  N   PHE A  94       6.294   7.383  -1.290  1.00 98.54           N  
ATOM   1445  H   PHE A  94       6.367   7.851  -2.182  1.00 98.54           H  
ATOM   1446  CA  PHE A  94       5.634   6.072  -1.277  1.00 98.54           C  
ATOM   1447  HA  PHE A  94       5.382   5.807  -0.250  1.00 98.54           H  
ATOM   1448  C   PHE A  94       6.555   4.945  -1.781  1.00 98.54           C  
ATOM   1449  CB  PHE A  94       4.320   6.147  -2.072  1.00 98.54           C  
ATOM   1450  HB2 PHE A  94       4.461   6.753  -2.967  1.00 98.54           H  
ATOM   1451  HB3 PHE A  94       4.063   5.140  -2.400  1.00 98.54           H  
ATOM   1452  O   PHE A  94       6.171   3.776  -1.754  1.00 98.54           O  
ATOM   1453  CG  PHE A  94       3.142   6.679  -1.280  1.00 98.54           C  
ATOM   1454  CD1 PHE A  94       2.037   5.848  -1.019  1.00 98.54           C  
ATOM   1455  HD1 PHE A  94       2.017   4.837  -1.400  1.00 98.54           H  
ATOM   1456  CD2 PHE A  94       3.166   7.980  -0.750  1.00 98.54           C  
ATOM   1457  HD2 PHE A  94       4.004   8.631  -0.953  1.00 98.54           H  
ATOM   1458  CE1 PHE A  94       0.978   6.310  -0.220  1.00 98.54           C  
ATOM   1459  HE1 PHE A  94       0.145   5.657  -0.007  1.00 98.54           H  
ATOM   1460  CE2 PHE A  94       2.120   8.438   0.066  1.00 98.54           C  
ATOM   1461  HE2 PHE A  94       2.163   9.434   0.481  1.00 98.54           H  
ATOM   1462  CZ  PHE A  94       1.024   7.602   0.333  1.00 98.54           C  
ATOM   1463  HZ  PHE A  94       0.212   7.960   0.949  1.00 98.54           H  
ATOM   1464  N   TYR A  95       7.790   5.259  -2.185  1.00 98.60           N  
ATOM   1465  H   TYR A  95       8.094   6.221  -2.140  1.00 98.60           H  
ATOM   1466  CA  TYR A  95       8.801   4.244  -2.471  1.00 98.60           C  
ATOM   1467  HA  TYR A  95       8.311   3.399  -2.955  1.00 98.60           H  
ATOM   1468  C   TYR A  95       9.406   3.746  -1.152  1.00 98.60           C  
ATOM   1469  CB  TYR A  95       9.841   4.803  -3.448  1.00 98.60           C  
ATOM   1470  HB2 TYR A  95      10.385   5.621  -2.976  1.00 98.60           H  
ATOM   1471  HB3 TYR A  95       9.323   5.207  -4.318  1.00 98.60           H  
ATOM   1472  O   TYR A  95      10.371   4.319  -0.647  1.00 98.60           O  
ATOM   1473  CG  TYR A  95      10.816   3.753  -3.940  1.00 98.60           C  
ATOM   1474  CD1 TYR A  95      12.205   3.930  -3.789  1.00 98.60           C  
ATOM   1475  HD1 TYR A  95      12.589   4.809  -3.293  1.00 98.60           H  
ATOM   1476  CD2 TYR A  95      10.322   2.589  -4.558  1.00 98.60           C  
ATOM   1477  HD2 TYR A  95       9.259   2.432  -4.665  1.00 98.60           H  
ATOM   1478  CE1 TYR A  95      13.097   2.953  -4.274  1.00 98.60           C  
ATOM   1479  HE1 TYR A  95      14.163   3.082  -4.153  1.00 98.60           H  
ATOM   1480  CE2 TYR A  95      11.207   1.624  -5.059  1.00 98.60           C  
ATOM   1481  HE2 TYR A  95      10.831   0.745  -5.563  1.00 98.60           H  
ATOM   1482  OH  TYR A  95      13.437   0.855  -5.398  1.00 98.60           O  
ATOM   1483  HH  TYR A  95      14.362   1.090  -5.294  1.00 98.60           H  
ATOM   1484  CZ  TYR A  95      12.596   1.800  -4.915  1.00 98.60           C  
ATOM   1485  N   ARG A  96       8.747   2.748  -0.551  1.00 98.61           N  
ATOM   1486  H   ARG A  96       7.975   2.339  -1.057  1.00 98.61           H  
ATOM   1487  CA  ARG A  96       8.971   2.246   0.816  1.00 98.61           C  
ATOM   1488  HA  ARG A  96       9.914   2.629   1.206  1.00 98.61           H  
ATOM   1489  C   ARG A  96       9.078   0.720   0.843  1.00 98.61           C  
ATOM   1490  CB  ARG A  96       7.831   2.708   1.740  1.00 98.61           C  
ATOM   1491  HB2 ARG A  96       8.009   2.308   2.738  1.00 98.61           H  
ATOM   1492  HB3 ARG A  96       6.889   2.288   1.389  1.00 98.61           H  
ATOM   1493  O   ARG A  96       8.572   0.055  -0.066  1.00 98.61           O  
ATOM   1494  CG  ARG A  96       7.654   4.225   1.869  1.00 98.61           C  
ATOM   1495  HG2 ARG A  96       6.814   4.407   2.540  1.00 98.61           H  
ATOM   1496  HG3 ARG A  96       7.415   4.661   0.899  1.00 98.61           H  
ATOM   1497  CD  ARG A  96       8.896   4.902   2.444  1.00 98.61           C  
ATOM   1498  HD2 ARG A  96       9.199   4.347   3.332  1.00 98.61           H  
ATOM   1499  HD3 ARG A  96       9.712   4.862   1.724  1.00 98.61           H  
ATOM   1500  NE  ARG A  96       8.615   6.298   2.800  1.00 98.61           N  
ATOM   1501  HE  ARG A  96       7.932   6.768   2.223  1.00 98.61           H  
ATOM   1502  NH1 ARG A  96       9.996   6.439   4.647  1.00 98.61           N  
ATOM   1503 HH11 ARG A  96      10.359   6.936   5.447  1.00 98.61           H  
ATOM   1504 HH12 ARG A  96      10.020   5.432   4.728  1.00 98.61           H  
ATOM   1505  NH2 ARG A  96       8.847   8.216   3.969  1.00 98.61           N  
ATOM   1506 HH21 ARG A  96       9.241   8.712   4.756  1.00 98.61           H  
ATOM   1507 HH22 ARG A  96       8.136   8.612   3.372  1.00 98.61           H  
ATOM   1508  CZ  ARG A  96       9.159   6.963   3.801  1.00 98.61           C  
ATOM   1509  N   GLY A  97       9.746   0.196   1.872  1.00 98.68           N  
ATOM   1510  H   GLY A  97      10.066   0.820   2.599  1.00 98.68           H  
ATOM   1511  CA  GLY A  97       9.972  -1.243   2.050  1.00 98.68           C  
ATOM   1512  HA2 GLY A  97      10.224  -1.692   1.090  1.00 98.68           H  
ATOM   1513  HA3 GLY A  97      10.820  -1.399   2.716  1.00 98.68           H  
ATOM   1514  C   GLY A  97       8.764  -1.987   2.628  1.00 98.68           C  
ATOM   1515  O   GLY A  97       7.737  -1.383   2.960  1.00 98.68           O  
ATOM   1516  N   TRP A  98       8.885  -3.308   2.773  1.00 98.75           N  
ATOM   1517  H   TRP A  98       9.748  -3.733   2.465  1.00 98.75           H  
ATOM   1518  CA  TRP A  98       7.803  -4.181   3.246  1.00 98.75           C  
ATOM   1519  HA  TRP A  98       6.955  -4.100   2.565  1.00 98.75           H  
ATOM   1520  C   TRP A  98       7.310  -3.802   4.642  1.00 98.75           C  
ATOM   1521  CB  TRP A  98       8.273  -5.639   3.260  1.00 98.75           C  
ATOM   1522  HB2 TRP A  98       9.121  -5.739   3.937  1.00 98.75           H  
ATOM   1523  HB3 TRP A  98       8.624  -5.902   2.262  1.00 98.75           H  
ATOM   1524  O   TRP A  98       6.105  -3.711   4.872  1.00 98.75           O  
ATOM   1525  CG  TRP A  98       7.206  -6.617   3.658  1.00 98.75           C  
ATOM   1526  CD1 TRP A  98       7.052  -7.204   4.868  1.00 98.75           C  
ATOM   1527  HD1 TRP A  98       7.698  -7.034   5.717  1.00 98.75           H  
ATOM   1528  CD2 TRP A  98       6.114  -7.115   2.841  1.00 98.75           C  
ATOM   1529  CE2 TRP A  98       5.378  -8.081   3.594  1.00 98.75           C  
ATOM   1530  CE3 TRP A  98       5.706  -6.869   1.514  1.00 98.75           C  
ATOM   1531  HE3 TRP A  98       6.238  -6.135   0.926  1.00 98.75           H  
ATOM   1532  NE1 TRP A  98       5.961  -8.057   4.847  1.00 98.75           N  
ATOM   1533  HE1 TRP A  98       5.666  -8.583   5.657  1.00 98.75           H  
ATOM   1534  CH2 TRP A  98       3.957  -8.567   1.690  1.00 98.75           C  
ATOM   1535  HH2 TRP A  98       3.142  -9.106   1.229  1.00 98.75           H  
ATOM   1536  CZ2 TRP A  98       4.318  -8.811   3.028  1.00 98.75           C  
ATOM   1537  HZ2 TRP A  98       3.781  -9.536   3.622  1.00 98.75           H  
ATOM   1538  CZ3 TRP A  98       4.644  -7.591   0.947  1.00 98.75           C  
ATOM   1539  HZ3 TRP A  98       4.363  -7.390  -0.076  1.00 98.75           H  
ATOM   1540  N   GLU A  99       8.239  -3.558   5.568  1.00 98.70           N  
ATOM   1541  H   GLU A  99       9.210  -3.638   5.301  1.00 98.70           H  
ATOM   1542  CA  GLU A  99       7.923  -3.227   6.961  1.00 98.70           C  
ATOM   1543  HA  GLU A  99       7.292  -4.014   7.373  1.00 98.70           H  
ATOM   1544  C   GLU A  99       7.139  -1.910   7.076  1.00 98.70           C  
ATOM   1545  CB  GLU A  99       9.229  -3.192   7.769  1.00 98.70           C  
ATOM   1546  HB2 GLU A  99       9.746  -4.141   7.630  1.00 98.70           H  
ATOM   1547  HB3 GLU A  99       9.865  -2.388   7.398  1.00 98.70           H  
ATOM   1548  O   GLU A  99       6.149  -1.829   7.806  1.00 98.70           O  
ATOM   1549  CG  GLU A  99       8.958  -2.994   9.265  1.00 98.70           C  
ATOM   1550  HG2 GLU A  99       8.198  -3.713   9.573  1.00 98.70           H  
ATOM   1551  HG3 GLU A  99       8.562  -1.993   9.432  1.00 98.70           H  
ATOM   1552  CD  GLU A  99      10.216  -3.186  10.121  1.00 98.70           C  
ATOM   1553  OE1 GLU A  99      10.074  -3.818  11.193  1.00 98.70           O  
ATOM   1554  OE2 GLU A  99      11.293  -2.707   9.702  1.00 98.70           O  
ATOM   1555  N   GLU A 100       7.507  -0.902   6.286  1.00 98.76           N  
ATOM   1556  H   GLU A 100       8.308  -1.031   5.684  1.00 98.76           H  
ATOM   1557  CA  GLU A 100       6.807   0.384   6.254  1.00 98.76           C  
ATOM   1558  HA  GLU A 100       6.679   0.755   7.271  1.00 98.76           H  
ATOM   1559  C   GLU A 100       5.409   0.248   5.639  1.00 98.76           C  
ATOM   1560  CB  GLU A 100       7.637   1.399   5.463  1.00 98.76           C  
ATOM   1561  HB2 GLU A 100       7.059   2.316   5.347  1.00 98.76           H  
ATOM   1562  HB3 GLU A 100       7.831   0.983   4.474  1.00 98.76           H  
ATOM   1563  O   GLU A 100       4.446   0.800   6.161  1.00 98.76           O  
ATOM   1564  CG  GLU A 100       8.974   1.744   6.132  1.00 98.76           C  
ATOM   1565  HG2 GLU A 100       9.578   0.843   6.238  1.00 98.76           H  
ATOM   1566  HG3 GLU A 100       8.782   2.149   7.126  1.00 98.76           H  
ATOM   1567  CD  GLU A 100       9.729   2.766   5.281  1.00 98.76           C  
ATOM   1568  OE1 GLU A 100       9.708   3.971   5.633  1.00 98.76           O  
ATOM   1569  OE2 GLU A 100      10.247   2.383   4.206  1.00 98.76           O  
ATOM   1570  N   TYR A 101       5.243  -0.533   4.567  1.00 98.81           N  
ATOM   1571  H   TYR A 101       6.052  -0.972   4.153  1.00 98.81           H  
ATOM   1572  CA  TYR A 101       3.908  -0.816   4.024  1.00 98.81           C  
ATOM   1573  HA  TYR A 101       3.373   0.128   3.917  1.00 98.81           H  
ATOM   1574  C   TYR A 101       3.053  -1.681   4.956  1.00 98.81           C  
ATOM   1575  CB  TYR A 101       4.024  -1.460   2.640  1.00 98.81           C  
ATOM   1576  HB2 TYR A 101       3.172  -2.121   2.479  1.00 98.81           H  
ATOM   1577  HB3 TYR A 101       4.922  -2.075   2.586  1.00 98.81           H  
ATOM   1578  O   TYR A 101       1.826  -1.564   4.943  1.00 98.81           O  
ATOM   1579  CG  TYR A 101       4.016  -0.434   1.531  1.00 98.81           C  
ATOM   1580  CD1 TYR A 101       2.798   0.164   1.161  1.00 98.81           C  
ATOM   1581  HD1 TYR A 101       1.886  -0.122   1.663  1.00 98.81           H  
ATOM   1582  CD2 TYR A 101       5.209  -0.056   0.890  1.00 98.81           C  
ATOM   1583  HD2 TYR A 101       6.149  -0.500   1.185  1.00 98.81           H  
ATOM   1584  CE1 TYR A 101       2.768   1.136   0.146  1.00 98.81           C  
ATOM   1585  HE1 TYR A 101       1.838   1.615  -0.122  1.00 98.81           H  
ATOM   1586  CE2 TYR A 101       5.183   0.912  -0.130  1.00 98.81           C  
ATOM   1587  HE2 TYR A 101       6.100   1.193  -0.627  1.00 98.81           H  
ATOM   1588  OH  TYR A 101       3.928   2.473  -1.454  1.00 98.81           O  
ATOM   1589  HH  TYR A 101       4.802   2.838  -1.611  1.00 98.81           H  
ATOM   1590  CZ  TYR A 101       3.962   1.514  -0.497  1.00 98.81           C  
ATOM   1591  N   LYS A 102       3.674  -2.532   5.777  1.00 98.75           N  
ATOM   1592  H   LYS A 102       4.677  -2.617   5.690  1.00 98.75           H  
ATOM   1593  CA  LYS A 102       2.996  -3.357   6.780  1.00 98.75           C  
ATOM   1594  HA  LYS A 102       2.166  -3.883   6.309  1.00 98.75           H  
ATOM   1595  C   LYS A 102       2.382  -2.507   7.891  1.00 98.75           C  
ATOM   1596  CB  LYS A 102       3.984  -4.408   7.305  1.00 98.75           C  
ATOM   1597  HB2 LYS A 102       4.923  -3.935   7.593  1.00 98.75           H  
ATOM   1598  HB3 LYS A 102       4.193  -5.113   6.500  1.00 98.75           H  
ATOM   1599  O   LYS A 102       1.191  -2.662   8.159  1.00 98.75           O  
ATOM   1600  CG  LYS A 102       3.444  -5.161   8.523  1.00 98.75           C  
ATOM   1601  HG2 LYS A 102       3.397  -4.489   9.380  1.00 98.75           H  
ATOM   1602  HG3 LYS A 102       2.433  -5.510   8.310  1.00 98.75           H  
ATOM   1603  CD  LYS A 102       4.356  -6.336   8.872  1.00 98.75           C  
ATOM   1604  HD2 LYS A 102       5.313  -5.953   9.226  1.00 98.75           H  
ATOM   1605  HD3 LYS A 102       4.524  -6.947   7.986  1.00 98.75           H  
ATOM   1606  CE  LYS A 102       3.694  -7.182   9.959  1.00 98.75           C  
ATOM   1607  HE2 LYS A 102       3.523  -6.561  10.839  1.00 98.75           H  
ATOM   1608  HE3 LYS A 102       2.726  -7.529   9.598  1.00 98.75           H  
ATOM   1609  NZ  LYS A 102       4.542  -8.340  10.304  1.00 98.75           N  
ATOM   1610  HZ1 LYS A 102       5.471  -8.064  10.587  1.00 98.75           H  
ATOM   1611  HZ2 LYS A 102       4.098  -8.910  11.011  1.00 98.75           H  
ATOM   1612  HZ3 LYS A 102       4.610  -8.961   9.510  1.00 98.75           H  
ATOM   1613  N   TYR A 103       3.164  -1.611   8.492  1.00 98.39           N  
ATOM   1614  H   TYR A 103       4.136  -1.573   8.221  1.00 98.39           H  
ATOM   1615  CA  TYR A 103       2.739  -0.813   9.651  1.00 98.39           C  
ATOM   1616  HA  TYR A 103       1.859  -1.281  10.093  1.00 98.39           H  
ATOM   1617  C   TYR A 103       2.302   0.619   9.318  1.00 98.39           C  
ATOM   1618  CB  TYR A 103       3.842  -0.837  10.713  1.00 98.39           C  
ATOM   1619  HB2 TYR A 103       4.737  -0.373  10.299  1.00 98.39           H  
ATOM   1620  HB3 TYR A 103       3.525  -0.236  11.565  1.00 98.39           H  
ATOM   1621  O   TYR A 103       1.837   1.335  10.201  1.00 98.39           O  
ATOM   1622  CG  TYR A 103       4.173  -2.227  11.224  1.00 98.39           C  
ATOM   1623  CD1 TYR A 103       3.181  -3.006  11.856  1.00 98.39           C  
ATOM   1624  HD1 TYR A 103       2.181  -2.616  11.973  1.00 98.39           H  
ATOM   1625  CD2 TYR A 103       5.478  -2.733  11.080  1.00 98.39           C  
ATOM   1626  HD2 TYR A 103       6.239  -2.139  10.595  1.00 98.39           H  
ATOM   1627  CE1 TYR A 103       3.497  -4.290  12.342  1.00 98.39           C  
ATOM   1628  HE1 TYR A 103       2.744  -4.890  12.833  1.00 98.39           H  
ATOM   1629  CE2 TYR A 103       5.806  -4.002  11.590  1.00 98.39           C  
ATOM   1630  HE2 TYR A 103       6.821  -4.360  11.502  1.00 98.39           H  
ATOM   1631  OH  TYR A 103       5.140  -6.008  12.705  1.00 98.39           O  
ATOM   1632  HH  TYR A 103       6.096  -6.094  12.738  1.00 98.39           H  
ATOM   1633  CZ  TYR A 103       4.815  -4.780  12.223  1.00 98.39           C  
ATOM   1634  N   GLY A 104       2.400   1.022   8.054  1.00 98.48           N  
ATOM   1635  H   GLY A 104       2.959   0.468   7.421  1.00 98.48           H  
ATOM   1636  CA  GLY A 104       1.986   2.336   7.581  1.00 98.48           C  
ATOM   1637  HA2 GLY A 104       1.132   2.690   8.159  1.00 98.48           H  
ATOM   1638  HA3 GLY A 104       1.676   2.244   6.540  1.00 98.48           H  
ATOM   1639  C   GLY A 104       3.086   3.393   7.664  1.00 98.48           C  
ATOM   1640  O   GLY A 104       4.106   3.243   8.333  1.00 98.48           O  
ATOM   1641  N   PHE A 105       2.870   4.491   6.944  1.00 98.53           N  
ATOM   1642  H   PHE A 105       1.985   4.567   6.464  1.00 98.53           H  
ATOM   1643  CA  PHE A 105       3.777   5.638   6.897  1.00 98.53           C  
ATOM   1644  HA  PHE A 105       4.194   5.787   7.893  1.00 98.53           H  
ATOM   1645  C   PHE A 105       3.029   6.918   6.505  1.00 98.53           C  
ATOM   1646  CB  PHE A 105       4.939   5.358   5.926  1.00 98.53           C  
ATOM   1647  HB2 PHE A 105       5.524   4.526   6.318  1.00 98.53           H  
ATOM   1648  HB3 PHE A 105       5.605   6.220   5.902  1.00 98.53           H  
ATOM   1649  O   PHE A 105       1.910   6.883   5.988  1.00 98.53           O  
ATOM   1650  CG  PHE A 105       4.518   5.026   4.506  1.00 98.53           C  
ATOM   1651  CD1 PHE A 105       4.411   3.682   4.109  1.00 98.53           C  
ATOM   1652  HD1 PHE A 105       4.631   2.895   4.816  1.00 98.53           H  
ATOM   1653  CD2 PHE A 105       4.226   6.049   3.585  1.00 98.53           C  
ATOM   1654  HD2 PHE A 105       4.300   7.084   3.882  1.00 98.53           H  
ATOM   1655  CE1 PHE A 105       4.020   3.358   2.800  1.00 98.53           C  
ATOM   1656  HE1 PHE A 105       3.949   2.321   2.505  1.00 98.53           H  
ATOM   1657  CE2 PHE A 105       3.826   5.725   2.277  1.00 98.53           C  
ATOM   1658  HE2 PHE A 105       3.594   6.512   1.574  1.00 98.53           H  
ATOM   1659  CZ  PHE A 105       3.725   4.379   1.883  1.00 98.53           C  
ATOM   1660  HZ  PHE A 105       3.418   4.127   0.878  1.00 98.53           H  
ATOM   1661  N   GLY A 106       3.674   8.067   6.709  1.00 97.53           N  
ATOM   1662  H   GLY A 106       4.557   8.024   7.198  1.00 97.53           H  
ATOM   1663  CA  GLY A 106       3.073   9.385   6.495  1.00 97.53           C  
ATOM   1664  HA2 GLY A 106       2.371   9.340   5.662  1.00 97.53           H  
ATOM   1665  HA3 GLY A 106       3.851  10.105   6.237  1.00 97.53           H  
ATOM   1666  C   GLY A 106       2.339   9.894   7.735  1.00 97.53           C  
ATOM   1667  O   GLY A 106       2.664   9.506   8.855  1.00 97.53           O  
ATOM   1668  N   ASN A 107       1.381  10.805   7.551  1.00 95.51           N  
ATOM   1669  H   ASN A 107       1.126  11.054   6.606  1.00 95.51           H  
ATOM   1670  CA  ASN A 107       0.648  11.413   8.665  1.00 95.51           C  
ATOM   1671  HA  ASN A 107       0.789  10.803   9.557  1.00 95.51           H  
ATOM   1672  C   ASN A 107      -0.859  11.448   8.383  1.00 95.51           C  
ATOM   1673  CB  ASN A 107       1.252  12.797   8.967  1.00 95.51           C  
ATOM   1674  HB2 ASN A 107       1.059  13.479   8.139  1.00 95.51           H  
ATOM   1675  HB3 ASN A 107       2.331  12.686   9.075  1.00 95.51           H  
ATOM   1676  O   ASN A 107      -1.340  12.302   7.631  1.00 95.51           O  
ATOM   1677  CG  ASN A 107       0.701  13.415  10.243  1.00 95.51           C  
ATOM   1678  ND2 ASN A 107       1.526  14.059  11.031  1.00 95.51           N  
ATOM   1679 HD21 ASN A 107       1.136  14.413  11.893  1.00 95.51           H  
ATOM   1680 HD22 ASN A 107       2.515  14.091  10.828  1.00 95.51           H  
ATOM   1681  OD1 ASN A 107      -0.475  13.343  10.550  1.00 95.51           O  
ATOM   1682  N   VAL A 108      -1.589  10.548   9.052  1.00 94.73           N  
ATOM   1683  H   VAL A 108      -1.098   9.886   9.634  1.00 94.73           H  
ATOM   1684  CA  VAL A 108      -3.056  10.409   8.987  1.00 94.73           C  
ATOM   1685  HA  VAL A 108      -3.344  10.158   7.966  1.00 94.73           H  
ATOM   1686  C   VAL A 108      -3.781  11.710   9.354  1.00 94.73           C  
ATOM   1687  CB  VAL A 108      -3.519   9.256   9.912  1.00 94.73           C  
ATOM   1688  HB  VAL A 108      -3.219   9.484  10.935  1.00 94.73           H  
ATOM   1689  O   VAL A 108      -4.899  11.932   8.906  1.00 94.73           O  
ATOM   1690  CG1 VAL A 108      -5.036   9.032   9.895  1.00 94.73           C  
ATOM   1691 HG11 VAL A 108      -5.282   8.162  10.503  1.00 94.73           H  
ATOM   1692 HG12 VAL A 108      -5.374   8.864   8.872  1.00 94.73           H  
ATOM   1693 HG13 VAL A 108      -5.557   9.891  10.321  1.00 94.73           H  
ATOM   1694  CG2 VAL A 108      -2.878   7.919   9.508  1.00 94.73           C  
ATOM   1695 HG21 VAL A 108      -3.213   7.130  10.182  1.00 94.73           H  
ATOM   1696 HG22 VAL A 108      -1.791   7.969   9.573  1.00 94.73           H  
ATOM   1697 HG23 VAL A 108      -3.168   7.657   8.491  1.00 94.73           H  
ATOM   1698  N   GLY A 109      -3.159  12.597  10.135  1.00 90.33           N  
ATOM   1699  H   GLY A 109      -2.215  12.400  10.432  1.00 90.33           H  
ATOM   1700  CA  GLY A 109      -3.774  13.827  10.626  1.00 90.33           C  
ATOM   1701  HA2 GLY A 109      -4.820  13.611  10.839  1.00 90.33           H  
ATOM   1702  HA3 GLY A 109      -3.283  14.109  11.558  1.00 90.33           H  
ATOM   1703  C   GLY A 109      -3.720  15.032   9.688  1.00 90.33           C  
ATOM   1704  O   GLY A 109      -4.546  15.935   9.809  1.00 90.33           O  
ATOM   1705  N   VAL A 110      -2.743  15.077   8.779  1.00 87.16           N  
ATOM   1706  H   VAL A 110      -2.125  14.281   8.727  1.00 87.16           H  
ATOM   1707  CA  VAL A 110      -2.383  16.332   8.091  1.00 87.16           C  
ATOM   1708  HA  VAL A 110      -3.158  17.079   8.261  1.00 87.16           H  
ATOM   1709  C   VAL A 110      -2.282  16.177   6.580  1.00 87.16           C  
ATOM   1710  CB  VAL A 110      -1.065  16.898   8.668  1.00 87.16           C  
ATOM   1711  HB  VAL A 110      -0.259  16.190   8.472  1.00 87.16           H  
ATOM   1712  O   VAL A 110      -2.615  17.109   5.849  1.00 87.16           O  
ATOM   1713  CG1 VAL A 110      -0.681  18.248   8.044  1.00 87.16           C  
ATOM   1714 HG11 VAL A 110       0.216  18.639   8.522  1.00 87.16           H  
ATOM   1715 HG12 VAL A 110      -0.470  18.130   6.981  1.00 87.16           H  
ATOM   1716 HG13 VAL A 110      -1.495  18.961   8.172  1.00 87.16           H  
ATOM   1717  CG2 VAL A 110      -1.152  17.114  10.187  1.00 87.16           C  
ATOM   1718 HG21 VAL A 110      -1.999  17.757  10.425  1.00 87.16           H  
ATOM   1719 HG22 VAL A 110      -1.271  16.159  10.699  1.00 87.16           H  
ATOM   1720 HG23 VAL A 110      -0.235  17.577  10.554  1.00 87.16           H  
ATOM   1721  N   GLY A 111      -1.802  15.036   6.086  1.00 92.00           N  
ATOM   1722  H   GLY A 111      -1.668  14.236   6.687  1.00 92.00           H  
ATOM   1723  CA  GLY A 111      -1.289  14.983   4.723  1.00 92.00           C  
ATOM   1724  HA2 GLY A 111      -0.229  15.238   4.750  1.00 92.00           H  
ATOM   1725  HA3 GLY A 111      -1.789  15.721   4.095  1.00 92.00           H  
ATOM   1726  C   GLY A 111      -1.459  13.642   4.041  1.00 92.00           C  
ATOM   1727  O   GLY A 111      -2.516  13.018   4.088  1.00 92.00           O  
ATOM   1728  N   GLU A 112      -0.410  13.252   3.331  1.00 98.31           N  
ATOM   1729  H   GLU A 112       0.436  13.803   3.359  1.00 98.31           H  
ATOM   1730  CA  GLU A 112      -0.340  11.974   2.642  1.00 98.31           C  
ATOM   1731  HA  GLU A 112      -1.321  11.746   2.225  1.00 98.31           H  
ATOM   1732  C   GLU A 112       0.032  10.864   3.619  1.00 98.31           C  
ATOM   1733  CB  GLU A 112       0.673  12.047   1.498  1.00 98.31           C  
ATOM   1734  HB2 GLU A 112       1.657  12.259   1.915  1.00 98.31           H  
ATOM   1735  HB3 GLU A 112       0.698  11.086   0.984  1.00 98.31           H  
ATOM   1736  O   GLU A 112       0.833  11.063   4.538  1.00 98.31           O  
ATOM   1737  CG  GLU A 112       0.321  13.143   0.495  1.00 98.31           C  
ATOM   1738  HG2 GLU A 112       0.412  14.121   0.968  1.00 98.31           H  
ATOM   1739  HG3 GLU A 112      -0.718  13.005   0.194  1.00 98.31           H  
ATOM   1740  CD  GLU A 112       1.217  13.105  -0.741  1.00 98.31           C  
ATOM   1741  OE1 GLU A 112       0.655  13.317  -1.840  1.00 98.31           O  
ATOM   1742  OE2 GLU A 112       2.441  12.890  -0.621  1.00 98.31           O  
ATOM   1743  N   PHE A 113      -0.556   9.691   3.417  1.00 98.66           N  
ATOM   1744  H   PHE A 113      -1.186   9.575   2.636  1.00 98.66           H  
ATOM   1745  CA  PHE A 113      -0.264   8.520   4.229  1.00 98.66           C  
ATOM   1746  HA  PHE A 113       0.814   8.467   4.379  1.00 98.66           H  
ATOM   1747  C   PHE A 113      -0.691   7.232   3.531  1.00 98.66           C  
ATOM   1748  CB  PHE A 113      -0.941   8.644   5.608  1.00 98.66           C  
ATOM   1749  HB2 PHE A 113      -0.654   9.587   6.074  1.00 98.66           H  
ATOM   1750  HB3 PHE A 113      -0.562   7.853   6.255  1.00 98.66           H  
ATOM   1751  O   PHE A 113      -1.534   7.234   2.625  1.00 98.66           O  
ATOM   1752  CG  PHE A 113      -2.452   8.558   5.587  1.00 98.66           C  
ATOM   1753  CD1 PHE A 113      -3.231   9.715   5.406  1.00 98.66           C  
ATOM   1754  HD1 PHE A 113      -2.753  10.675   5.281  1.00 98.66           H  
ATOM   1755  CD2 PHE A 113      -3.078   7.312   5.774  1.00 98.66           C  
ATOM   1756  HD2 PHE A 113      -2.484   6.425   5.935  1.00 98.66           H  
ATOM   1757  CE1 PHE A 113      -4.635   9.625   5.421  1.00 98.66           C  
ATOM   1758  HE1 PHE A 113      -5.235  10.516   5.309  1.00 98.66           H  
ATOM   1759  CE2 PHE A 113      -4.477   7.222   5.782  1.00 98.66           C  
ATOM   1760  HE2 PHE A 113      -4.956   6.268   5.946  1.00 98.66           H  
ATOM   1761  CZ  PHE A 113      -5.255   8.378   5.606  1.00 98.66           C  
ATOM   1762  HZ  PHE A 113      -6.332   8.300   5.630  1.00 98.66           H  
ATOM   1763  N   TYR A 114      -0.118   6.136   4.010  1.00 98.71           N  
ATOM   1764  H   TYR A 114       0.576   6.249   4.735  1.00 98.71           H  
ATOM   1765  CA  TYR A 114      -0.610   4.784   3.812  1.00 98.71           C  
ATOM   1766  HA  TYR A 114      -1.550   4.810   3.261  1.00 98.71           H  
ATOM   1767  C   TYR A 114      -0.852   4.174   5.191  1.00 98.71           C  
ATOM   1768  CB  TYR A 114       0.409   3.981   3.003  1.00 98.71           C  
ATOM   1769  HB2 TYR A 114       1.294   3.798   3.612  1.00 98.71           H  
ATOM   1770  HB3 TYR A 114       0.719   4.566   2.138  1.00 98.71           H  
ATOM   1771  O   TYR A 114       0.035   4.218   6.040  1.00 98.71           O  
ATOM   1772  CG  TYR A 114      -0.153   2.666   2.514  1.00 98.71           C  
ATOM   1773  CD1 TYR A 114       0.043   1.485   3.255  1.00 98.71           C  
ATOM   1774  HD1 TYR A 114       0.633   1.503   4.159  1.00 98.71           H  
ATOM   1775  CD2 TYR A 114      -0.904   2.641   1.324  1.00 98.71           C  
ATOM   1776  HD2 TYR A 114      -1.058   3.553   0.766  1.00 98.71           H  
ATOM   1777  CE1 TYR A 114      -0.510   0.273   2.799  1.00 98.71           C  
ATOM   1778  HE1 TYR A 114      -0.345  -0.640   3.353  1.00 98.71           H  
ATOM   1779  CE2 TYR A 114      -1.455   1.431   0.865  1.00 98.71           C  
ATOM   1780  HE2 TYR A 114      -2.043   1.395  -0.040  1.00 98.71           H  
ATOM   1781  OH  TYR A 114      -1.772  -0.914   1.120  1.00 98.71           O  
ATOM   1782  HH  TYR A 114      -1.524  -1.671   1.656  1.00 98.71           H  
ATOM   1783  CZ  TYR A 114      -1.253   0.244   1.598  1.00 98.71           C  
ATOM   1784  N   LEU A 115      -2.055   3.653   5.436  1.00 98.19           N  
ATOM   1785  H   LEU A 115      -2.738   3.664   4.693  1.00 98.19           H  
ATOM   1786  CA  LEU A 115      -2.487   3.242   6.774  1.00 98.19           C  
ATOM   1787  HA  LEU A 115      -2.318   4.074   7.457  1.00 98.19           H  
ATOM   1788  C   LEU A 115      -1.673   2.064   7.304  1.00 98.19           C  
ATOM   1789  CB  LEU A 115      -3.992   2.932   6.733  1.00 98.19           C  
ATOM   1790  HB2 LEU A 115      -4.157   2.137   6.005  1.00 98.19           H  
ATOM   1791  HB3 LEU A 115      -4.494   3.838   6.395  1.00 98.19           H  
ATOM   1792  O   LEU A 115      -1.353   2.057   8.480  1.00 98.19           O  
ATOM   1793  CG  LEU A 115      -4.638   2.512   8.068  1.00 98.19           C  
ATOM   1794  HG  LEU A 115      -4.146   1.618   8.452  1.00 98.19           H  
ATOM   1795  CD1 LEU A 115      -4.559   3.624   9.115  1.00 98.19           C  
ATOM   1796 HD11 LEU A 115      -5.064   3.309  10.028  1.00 98.19           H  
ATOM   1797 HD12 LEU A 115      -5.025   4.537   8.744  1.00 98.19           H  
ATOM   1798 HD13 LEU A 115      -3.518   3.822   9.370  1.00 98.19           H  
ATOM   1799  CD2 LEU A 115      -6.116   2.185   7.834  1.00 98.19           C  
ATOM   1800 HD21 LEU A 115      -6.641   3.062   7.457  1.00 98.19           H  
ATOM   1801 HD22 LEU A 115      -6.572   1.872   8.773  1.00 98.19           H  
ATOM   1802 HD23 LEU A 115      -6.204   1.368   7.117  1.00 98.19           H  
ATOM   1803  N   GLY A 116      -1.313   1.112   6.441  1.00 98.47           N  
ATOM   1804  H   GLY A 116      -1.599   1.222   5.478  1.00 98.47           H  
ATOM   1805  CA  GLY A 116      -0.591  -0.105   6.811  1.00 98.47           C  
ATOM   1806  HA2 GLY A 116       0.356  -0.128   6.272  1.00 98.47           H  
ATOM   1807  HA3 GLY A 116      -0.364  -0.115   7.877  1.00 98.47           H  
ATOM   1808  C   GLY A 116      -1.400  -1.358   6.492  1.00 98.47           C  
ATOM   1809  O   GLY A 116      -2.569  -1.472   6.862  1.00 98.47           O  
ATOM   1810  N   ASN A 117      -0.784  -2.305   5.786  1.00 98.75           N  
ATOM   1811  H   ASN A 117       0.180  -2.151   5.528  1.00 98.75           H  
ATOM   1812  CA  ASN A 117      -1.444  -3.530   5.344  1.00 98.75           C  
ATOM   1813  HA  ASN A 117      -2.322  -3.272   4.753  1.00 98.75           H  
ATOM   1814  C   ASN A 117      -1.942  -4.382   6.517  1.00 98.75           C  
ATOM   1815  CB  ASN A 117      -0.480  -4.340   4.469  1.00 98.75           C  
ATOM   1816  HB2 ASN A 117      -0.950  -5.304   4.276  1.00 98.75           H  
ATOM   1817  HB3 ASN A 117       0.457  -4.513   4.999  1.00 98.75           H  
ATOM   1818  O   ASN A 117      -3.013  -4.972   6.423  1.00 98.75           O  
ATOM   1819  CG  ASN A 117      -0.206  -3.731   3.111  1.00 98.75           C  
ATOM   1820  ND2 ASN A 117       0.908  -4.058   2.499  1.00 98.75           N  
ATOM   1821 HD21 ASN A 117       1.055  -3.686   1.572  1.00 98.75           H  
ATOM   1822 HD22 ASN A 117       1.569  -4.679   2.944  1.00 98.75           H  
ATOM   1823  OD1 ASN A 117      -1.001  -2.984   2.566  1.00 98.75           O  
ATOM   1824  N   GLU A 118      -1.226  -4.416   7.639  1.00 98.28           N  
ATOM   1825  H   GLU A 118      -0.371  -3.882   7.710  1.00 98.28           H  
ATOM   1826  CA  GLU A 118      -1.669  -5.193   8.798  1.00 98.28           C  
ATOM   1827  HA  GLU A 118      -1.875  -6.212   8.471  1.00 98.28           H  
ATOM   1828  C   GLU A 118      -2.978  -4.630   9.377  1.00 98.28           C  
ATOM   1829  CB  GLU A 118      -0.529  -5.234   9.825  1.00 98.28           C  
ATOM   1830  HB2 GLU A 118      -0.323  -4.221  10.173  1.00 98.28           H  
ATOM   1831  HB3 GLU A 118       0.370  -5.608   9.337  1.00 98.28           H  
ATOM   1832  O   GLU A 118      -3.923  -5.372   9.639  1.00 98.28           O  
ATOM   1833  CG  GLU A 118      -0.823  -6.120  11.042  1.00 98.28           C  
ATOM   1834  HG2 GLU A 118       0.063  -6.132  11.677  1.00 98.28           H  
ATOM   1835  HG3 GLU A 118      -1.626  -5.653  11.612  1.00 98.28           H  
ATOM   1836  CD  GLU A 118      -1.204  -7.567  10.688  1.00 98.28           C  
ATOM   1837  OE1 GLU A 118      -1.994  -8.147  11.470  1.00 98.28           O  
ATOM   1838  OE2 GLU A 118      -0.718  -8.082   9.654  1.00 98.28           O  
ATOM   1839  N   PHE A 119      -3.100  -3.305   9.473  1.00 96.37           N  
ATOM   1840  H   PHE A 119      -2.316  -2.722   9.218  1.00 96.37           H  
ATOM   1841  CA  PHE A 119      -4.321  -2.667   9.969  1.00 96.37           C  
ATOM   1842  HA  PHE A 119      -4.615  -3.147  10.902  1.00 96.37           H  
ATOM   1843  C   PHE A 119      -5.497  -2.820   9.002  1.00 96.37           C  
ATOM   1844  CB  PHE A 119      -4.038  -1.191  10.242  1.00 96.37           C  
ATOM   1845  HB2 PHE A 119      -4.954  -0.729  10.611  1.00 96.37           H  
ATOM   1846  HB3 PHE A 119      -3.780  -0.702   9.302  1.00 96.37           H  
ATOM   1847  O   PHE A 119      -6.614  -3.133   9.417  1.00 96.37           O  
ATOM   1848  CG  PHE A 119      -2.940  -0.942  11.256  1.00 96.37           C  
ATOM   1849  CD1 PHE A 119      -2.944  -1.590  12.507  1.00 96.37           C  
ATOM   1850  HD1 PHE A 119      -3.735  -2.277  12.768  1.00 96.37           H  
ATOM   1851  CD2 PHE A 119      -1.908  -0.044  10.952  1.00 96.37           C  
ATOM   1852  HD2 PHE A 119      -1.901   0.447   9.990  1.00 96.37           H  
ATOM   1853  CE1 PHE A 119      -1.918  -1.334  13.434  1.00 96.37           C  
ATOM   1854  HE1 PHE A 119      -1.928  -1.829  14.393  1.00 96.37           H  
ATOM   1855  CE2 PHE A 119      -0.894   0.231  11.881  1.00 96.37           C  
ATOM   1856  HE2 PHE A 119      -0.121   0.945  11.640  1.00 96.37           H  
ATOM   1857  CZ  PHE A 119      -0.895  -0.420  13.125  1.00 96.37           C  
ATOM   1858  HZ  PHE A 119      -0.116  -0.211  13.842  1.00 96.37           H  
ATOM   1859  N   ILE A 120      -5.256  -2.660   7.697  1.00 97.74           N  
ATOM   1860  H   ILE A 120      -4.322  -2.405   7.411  1.00 97.74           H  
ATOM   1861  CA  ILE A 120      -6.295  -2.870   6.681  1.00 97.74           C  
ATOM   1862  HA  ILE A 120      -7.156  -2.252   6.933  1.00 97.74           H  
ATOM   1863  C   ILE A 120      -6.763  -4.338   6.704  1.00 97.74           C  
ATOM   1864  CB  ILE A 120      -5.784  -2.440   5.288  1.00 97.74           C  
ATOM   1865  HB  ILE A 120      -4.903  -3.040   5.063  1.00 97.74           H  
ATOM   1866  O   ILE A 120      -7.965  -4.604   6.624  1.00 97.74           O  
ATOM   1867  CG1 ILE A 120      -5.347  -0.959   5.221  1.00 97.74           C  
ATOM   1868 HG12 ILE A 120      -4.838  -0.668   6.139  1.00 97.74           H  
ATOM   1869 HG13 ILE A 120      -6.223  -0.319   5.125  1.00 97.74           H  
ATOM   1870  CG2 ILE A 120      -6.869  -2.681   4.219  1.00 97.74           C  
ATOM   1871 HG21 ILE A 120      -7.157  -3.732   4.179  1.00 97.74           H  
ATOM   1872 HG22 ILE A 120      -7.757  -2.092   4.448  1.00 97.74           H  
ATOM   1873 HG23 ILE A 120      -6.499  -2.402   3.232  1.00 97.74           H  
ATOM   1874  CD1 ILE A 120      -4.385  -0.691   4.052  1.00 97.74           C  
ATOM   1875 HD11 ILE A 120      -4.887  -0.841   3.096  1.00 97.74           H  
ATOM   1876 HD12 ILE A 120      -4.025   0.336   4.109  1.00 97.74           H  
ATOM   1877 HD13 ILE A 120      -3.525  -1.357   4.113  1.00 97.74           H  
ATOM   1878  N   HIS A 121      -5.850  -5.300   6.874  1.00 97.92           N  
ATOM   1879  H   HIS A 121      -4.875  -5.042   6.930  1.00 97.92           H  
ATOM   1880  CA  HIS A 121      -6.181  -6.718   7.013  1.00 97.92           C  
ATOM   1881  HA  HIS A 121      -6.746  -7.043   6.139  1.00 97.92           H  
ATOM   1882  C   HIS A 121      -7.058  -6.980   8.244  1.00 97.92           C  
ATOM   1883  CB  HIS A 121      -4.890  -7.547   7.091  1.00 97.92           C  
ATOM   1884  HB2 HIS A 121      -4.376  -7.524   6.130  1.00 97.92           H  
ATOM   1885  HB3 HIS A 121      -4.218  -7.120   7.836  1.00 97.92           H  
ATOM   1886  O   HIS A 121      -8.105  -7.626   8.134  1.00 97.92           O  
ATOM   1887  CG  HIS A 121      -5.163  -8.976   7.468  1.00 97.92           C  
ATOM   1888  CD2 HIS A 121      -4.695  -9.640   8.572  1.00 97.92           C  
ATOM   1889  HD2 HIS A 121      -4.013  -9.245   9.311  1.00 97.92           H  
ATOM   1890  ND1 HIS A 121      -6.037  -9.815   6.818  1.00 97.92           N  
ATOM   1891  HD1 HIS A 121      -6.555  -9.587   5.982  1.00 97.92           H  
ATOM   1892  CE1 HIS A 121      -6.091 -10.964   7.511  1.00 97.92           C  
ATOM   1893  HE1 HIS A 121      -6.715 -11.809   7.260  1.00 97.92           H  
ATOM   1894  NE2 HIS A 121      -5.287 -10.911   8.582  1.00 97.92           N  
ATOM   1895  N   GLN A 122      -6.665  -6.451   9.403  1.00 95.30           N  
ATOM   1896  H   GLN A 122      -5.781  -5.965   9.435  1.00 95.30           H  
ATOM   1897  CA  GLN A 122      -7.398  -6.629  10.657  1.00 95.30           C  
ATOM   1898  HA  GLN A 122      -7.482  -7.694  10.871  1.00 95.30           H  
ATOM   1899  C   GLN A 122      -8.819  -6.062  10.589  1.00 95.30           C  
ATOM   1900  CB  GLN A 122      -6.622  -5.955  11.793  1.00 95.30           C  
ATOM   1901  HB2 GLN A 122      -7.265  -5.876  12.669  1.00 95.30           H  
ATOM   1902  HB3 GLN A 122      -6.333  -4.949  11.488  1.00 95.30           H  
ATOM   1903  O   GLN A 122      -9.745  -6.677  11.119  1.00 95.30           O  
ATOM   1904  CG  GLN A 122      -5.376  -6.761  12.182  1.00 95.30           C  
ATOM   1905  HG2 GLN A 122      -4.774  -6.988  11.302  1.00 95.30           H  
ATOM   1906  HG3 GLN A 122      -5.684  -7.711  12.617  1.00 95.30           H  
ATOM   1907  CD  GLN A 122      -4.501  -6.033  13.192  1.00 95.30           C  
ATOM   1908  NE2 GLN A 122      -3.335  -6.559  13.481  1.00 95.30           N  
ATOM   1909 HE21 GLN A 122      -2.954  -7.273  12.875  1.00 95.30           H  
ATOM   1910 HE22 GLN A 122      -2.739  -6.024  14.096  1.00 95.30           H  
ATOM   1911  OE1 GLN A 122      -4.857  -5.010  13.757  1.00 95.30           O  
ATOM   1912  N   LEU A 123      -9.012  -4.924   9.916  1.00 94.01           N  
ATOM   1913  H   LEU A 123      -8.201  -4.434   9.568  1.00 94.01           H  
ATOM   1914  CA  LEU A 123     -10.335  -4.334   9.706  1.00 94.01           C  
ATOM   1915  HA  LEU A 123     -10.883  -4.342  10.649  1.00 94.01           H  
ATOM   1916  C   LEU A 123     -11.162  -5.176   8.725  1.00 94.01           C  
ATOM   1917  CB  LEU A 123     -10.170  -2.874   9.240  1.00 94.01           C  
ATOM   1918  HB2 LEU A 123      -9.497  -2.856   8.383  1.00 94.01           H  
ATOM   1919  HB3 LEU A 123     -11.138  -2.495   8.912  1.00 94.01           H  
ATOM   1920  O   LEU A 123     -12.240  -5.661   9.071  1.00 94.01           O  
ATOM   1921  CG  LEU A 123      -9.617  -1.937  10.334  1.00 94.01           C  
ATOM   1922  HG  LEU A 123      -8.734  -2.379  10.795  1.00 94.01           H  
ATOM   1923  CD1 LEU A 123      -9.218  -0.598   9.718  1.00 94.01           C  
ATOM   1924 HD11 LEU A 123      -8.407  -0.758   9.007  1.00 94.01           H  
ATOM   1925 HD12 LEU A 123     -10.077  -0.138   9.228  1.00 94.01           H  
ATOM   1926 HD13 LEU A 123      -8.856   0.069  10.501  1.00 94.01           H  
ATOM   1927  CD2 LEU A 123     -10.650  -1.666  11.429  1.00 94.01           C  
ATOM   1928 HD21 LEU A 123     -10.919  -2.590  11.940  1.00 94.01           H  
ATOM   1929 HD22 LEU A 123     -10.221  -0.992  12.171  1.00 94.01           H  
ATOM   1930 HD23 LEU A 123     -11.545  -1.208  11.007  1.00 94.01           H  
ATOM   1931  N   THR A 124     -10.626  -5.437   7.532  1.00 95.76           N  
ATOM   1932  H   THR A 124      -9.708  -5.064   7.334  1.00 95.76           H  
ATOM   1933  CA  THR A 124     -11.355  -6.125   6.450  1.00 95.76           C  
ATOM   1934  HA  THR A 124     -12.347  -5.678   6.385  1.00 95.76           H  
ATOM   1935  C   THR A 124     -11.592  -7.621   6.685  1.00 95.76           C  
ATOM   1936  CB  THR A 124     -10.690  -5.921   5.085  1.00 95.76           C  
ATOM   1937  HB  THR A 124     -11.284  -6.456   4.344  1.00 95.76           H  
ATOM   1938  O   THR A 124     -12.370  -8.246   5.967  1.00 95.76           O  
ATOM   1939  CG2 THR A 124     -10.630  -4.455   4.666  1.00 95.76           C  
ATOM   1940 HG21 THR A 124     -11.641  -4.055   4.589  1.00 95.76           H  
ATOM   1941 HG22 THR A 124     -10.066  -3.858   5.382  1.00 95.76           H  
ATOM   1942 HG23 THR A 124     -10.149  -4.396   3.690  1.00 95.76           H  
ATOM   1943  OG1 THR A 124      -9.373  -6.426   5.058  1.00 95.76           O  
ATOM   1944  HG1 THR A 124      -8.839  -5.837   5.598  1.00 95.76           H  
ATOM   1945  N   SER A 125     -10.968  -8.217   7.704  1.00 94.52           N  
ATOM   1946  H   SER A 125     -10.249  -7.694   8.185  1.00 94.52           H  
ATOM   1947  CA  SER A 125     -11.201  -9.617   8.085  1.00 94.52           C  
ATOM   1948  HA  SER A 125     -11.413 -10.193   7.184  1.00 94.52           H  
ATOM   1949  C   SER A 125     -12.394  -9.820   9.017  1.00 94.52           C  
ATOM   1950  CB  SER A 125      -9.946 -10.210   8.718  1.00 94.52           C  
ATOM   1951  HB2 SER A 125      -9.633  -9.614   9.575  1.00 94.52           H  
ATOM   1952  HB3 SER A 125     -10.144 -11.232   9.040  1.00 94.52           H  
ATOM   1953  O   SER A 125     -12.876 -10.945   9.134  1.00 94.52           O  
ATOM   1954  OG  SER A 125      -8.939 -10.220   7.736  1.00 94.52           O  
ATOM   1955  HG  SER A 125      -8.508  -9.363   7.778  1.00 94.52           H  
ATOM   1956  N   LYS A 126     -12.876  -8.762   9.682  1.00 90.36           N  
ATOM   1957  H   LYS A 126     -12.442  -7.865   9.520  1.00 90.36           H  
ATOM   1958  CA  LYS A 126     -13.936  -8.857  10.705  1.00 90.36           C  
ATOM   1959  HA  LYS A 126     -13.870  -9.821  11.208  1.00 90.36           H  
ATOM   1960  C   LYS A 126     -15.350  -8.772  10.127  1.00 90.36           C  
ATOM   1961  CB  LYS A 126     -13.730  -7.738  11.741  1.00 90.36           C  
ATOM   1962  HB2 LYS A 126     -13.666  -6.784  11.218  1.00 90.36           H  
ATOM   1963  HB3 LYS A 126     -14.597  -7.699  12.400  1.00 90.36           H  
ATOM   1964  O   LYS A 126     -16.292  -9.306  10.720  1.00 90.36           O  
ATOM   1965  CG  LYS A 126     -12.476  -7.931  12.613  1.00 90.36           C  
ATOM   1966  HG2 LYS A 126     -12.622  -8.790  13.268  1.00 90.36           H  
ATOM   1967  HG3 LYS A 126     -11.613  -8.127  11.977  1.00 90.36           H  
ATOM   1968  CD  LYS A 126     -12.209  -6.675  13.464  1.00 90.36           C  
ATOM   1969  HD2 LYS A 126     -12.135  -5.818  12.794  1.00 90.36           H  
ATOM   1970  HD3 LYS A 126     -13.045  -6.515  14.145  1.00 90.36           H  
ATOM   1971  CE  LYS A 126     -10.902  -6.785  14.265  1.00 90.36           C  
ATOM   1972  HE2 LYS A 126     -10.990  -7.603  14.980  1.00 90.36           H  
ATOM   1973  HE3 LYS A 126     -10.102  -7.032  13.567  1.00 90.36           H  
ATOM   1974  NZ  LYS A 126     -10.562  -5.512  14.969  1.00 90.36           N  
ATOM   1975  HZ1 LYS A 126      -9.701  -5.582  15.491  1.00 90.36           H  
ATOM   1976  HZ2 LYS A 126     -11.291  -5.205  15.597  1.00 90.36           H  
ATOM   1977  HZ3 LYS A 126     -10.403  -4.760  14.313  1.00 90.36           H  
ATOM   1978  N   ARG A 127     -15.514  -8.042   9.024  1.00 91.21           N  
ATOM   1979  H   ARG A 127     -14.680  -7.696   8.570  1.00 91.21           H  
ATOM   1980  CA  ARG A 127     -16.804  -7.675   8.420  1.00 91.21           C  
ATOM   1981  HA  ARG A 127     -17.542  -8.451   8.621  1.00 91.21           H  
ATOM   1982  C   ARG A 127     -16.672  -7.587   6.904  1.00 91.21           C  
ATOM   1983  CB  ARG A 127     -17.293  -6.327   8.999  1.00 91.21           C  
ATOM   1984  HB2 ARG A 127     -16.551  -5.556   8.788  1.00 91.21           H  
ATOM   1985  HB3 ARG A 127     -18.213  -6.026   8.498  1.00 91.21           H  
ATOM   1986  O   ARG A 127     -15.580  -7.723   6.359  1.00 91.21           O  
ATOM   1987  CG  ARG A 127     -17.563  -6.314  10.508  1.00 91.21           C  
ATOM   1988  HG2 ARG A 127     -17.771  -5.288  10.811  1.00 91.21           H  
ATOM   1989  HG3 ARG A 127     -16.684  -6.641  11.063  1.00 91.21           H  
ATOM   1990  CD  ARG A 127     -18.772  -7.184  10.858  1.00 91.21           C  
ATOM   1991  HD2 ARG A 127     -18.616  -8.207  10.513  1.00 91.21           H  
ATOM   1992  HD3 ARG A 127     -19.640  -6.785  10.333  1.00 91.21           H  
ATOM   1993  NE  ARG A 127     -19.048  -7.150  12.301  1.00 91.21           N  
ATOM   1994  HE  ARG A 127     -19.487  -6.297  12.616  1.00 91.21           H  
ATOM   1995  NH1 ARG A 127     -18.288  -9.253  12.848  1.00 91.21           N  
ATOM   1996 HH11 ARG A 127     -18.183 -10.005  13.513  1.00 91.21           H  
ATOM   1997 HH12 ARG A 127     -17.835  -9.314  11.946  1.00 91.21           H  
ATOM   1998  NH2 ARG A 127     -19.265  -7.980  14.402  1.00 91.21           N  
ATOM   1999 HH21 ARG A 127     -19.154  -8.729  15.070  1.00 91.21           H  
ATOM   2000 HH22 ARG A 127     -19.725  -7.120  14.662  1.00 91.21           H  
ATOM   2001  CZ  ARG A 127     -18.867  -8.127  13.169  1.00 91.21           C  
ATOM   2002  N   HIS A 128     -17.790  -7.357   6.229  1.00 94.11           N  
ATOM   2003  H   HIS A 128     -18.642  -7.183   6.743  1.00 94.11           H  
ATOM   2004  CA  HIS A 128     -17.799  -7.088   4.800  1.00 94.11           C  
ATOM   2005  HA  HIS A 128     -16.968  -7.615   4.333  1.00 94.11           H  
ATOM   2006  C   HIS A 128     -17.611  -5.599   4.551  1.00 94.11           C  
ATOM   2007  CB  HIS A 128     -19.089  -7.614   4.180  1.00 94.11           C  
ATOM   2008  HB2 HIS A 128     -19.947  -7.148   4.663  1.00 94.11           H  
ATOM   2009  HB3 HIS A 128     -19.102  -7.348   3.123  1.00 94.11           H  
ATOM   2010  O   HIS A 128     -18.268  -4.770   5.177  1.00 94.11           O  
ATOM   2011  CG  HIS A 128     -19.186  -9.109   4.306  1.00 94.11           C  
ATOM   2012  CD2 HIS A 128     -20.028  -9.808   5.129  1.00 94.11           C  
ATOM   2013  HD2 HIS A 128     -20.774  -9.386   5.786  1.00 94.11           H  
ATOM   2014  ND1 HIS A 128     -18.384 -10.027   3.667  1.00 94.11           N  
ATOM   2015  HD1 HIS A 128     -17.654  -9.825   2.998  1.00 94.11           H  
ATOM   2016  CE1 HIS A 128     -18.739 -11.251   4.090  1.00 94.11           C  
ATOM   2017  HE1 HIS A 128     -18.295 -12.179   3.762  1.00 94.11           H  
ATOM   2018  NE2 HIS A 128     -19.727 -11.165   4.990  1.00 94.11           N  
ATOM   2019  N   TYR A 129     -16.719  -5.279   3.623  1.00 96.90           N  
ATOM   2020  H   TYR A 129     -16.217  -6.008   3.137  1.00 96.90           H  
ATOM   2021  CA  TYR A 129     -16.398  -3.913   3.258  1.00 96.90           C  
ATOM   2022  HA  TYR A 129     -17.092  -3.231   3.749  1.00 96.90           H  
ATOM   2023  C   TYR A 129     -16.556  -3.721   1.762  1.00 96.90           C  
ATOM   2024  CB  TYR A 129     -14.980  -3.567   3.721  1.00 96.90           C  
ATOM   2025  HB2 TYR A 129     -14.288  -4.348   3.406  1.00 96.90           H  
ATOM   2026  HB3 TYR A 129     -14.669  -2.643   3.232  1.00 96.90           H  
ATOM   2027  O   TYR A 129     -16.279  -4.622   0.971  1.00 96.90           O  
ATOM   2028  CG  TYR A 129     -14.878  -3.375   5.219  1.00 96.90           C  
ATOM   2029  CD1 TYR A 129     -15.006  -2.089   5.760  1.00 96.90           C  
ATOM   2030  HD1 TYR A 129     -15.135  -1.261   5.079  1.00 96.90           H  
ATOM   2031  CD2 TYR A 129     -14.683  -4.471   6.074  1.00 96.90           C  
ATOM   2032  HD2 TYR A 129     -14.582  -5.465   5.663  1.00 96.90           H  
ATOM   2033  CE1 TYR A 129     -14.959  -1.876   7.151  1.00 96.90           C  
ATOM   2034  HE1 TYR A 129     -15.062  -0.882   7.561  1.00 96.90           H  
ATOM   2035  CE2 TYR A 129     -14.618  -4.268   7.464  1.00 96.90           C  
ATOM   2036  HE2 TYR A 129     -14.458  -5.103   8.130  1.00 96.90           H  
ATOM   2037  OH  TYR A 129     -14.728  -2.810   9.358  1.00 96.90           O  
ATOM   2038  HH  TYR A 129     -14.933  -1.915   9.637  1.00 96.90           H  
ATOM   2039  CZ  TYR A 129     -14.770  -2.978   8.010  1.00 96.90           C  
ATOM   2040  N   GLU A 130     -16.949  -2.514   1.392  1.00 97.83           N  
ATOM   2041  H   GLU A 130     -17.164  -1.843   2.116  1.00 97.83           H  
ATOM   2042  CA  GLU A 130     -16.789  -2.004   0.041  1.00 97.83           C  
ATOM   2043  HA  GLU A 130     -16.566  -2.827  -0.638  1.00 97.83           H  
ATOM   2044  C   GLU A 130     -15.619  -1.028  -0.012  1.00 97.83           C  
ATOM   2045  CB  GLU A 130     -18.089  -1.374  -0.436  1.00 97.83           C  
ATOM   2046  HB2 GLU A 130     -17.969  -1.094  -1.482  1.00 97.83           H  
ATOM   2047  HB3 GLU A 130     -18.862  -2.140  -0.375  1.00 97.83           H  
ATOM   2048  O   GLU A 130     -15.294  -0.388   0.991  1.00 97.83           O  
ATOM   2049  CG  GLU A 130     -18.536  -0.126   0.349  1.00 97.83           C  
ATOM   2050  HG2 GLU A 130     -17.783   0.654   0.237  1.00 97.83           H  
ATOM   2051  HG3 GLU A 130     -18.638  -0.357   1.409  1.00 97.83           H  
ATOM   2052  CD  GLU A 130     -19.870   0.382  -0.192  1.00 97.83           C  
ATOM   2053  OE1 GLU A 130     -20.350   1.481   0.192  1.00 97.83           O  
ATOM   2054  OE2 GLU A 130     -20.434  -0.296  -1.072  1.00 97.83           O  
ATOM   2055  N   MET A 131     -15.004  -0.892  -1.184  1.00 98.56           N  
ATOM   2056  H   MET A 131     -15.374  -1.402  -1.974  1.00 98.56           H  
ATOM   2057  CA  MET A 131     -13.912   0.051  -1.418  1.00 98.56           C  
ATOM   2058  HA  MET A 131     -13.701   0.585  -0.492  1.00 98.56           H  
ATOM   2059  C   MET A 131     -14.303   1.084  -2.462  1.00 98.56           C  
ATOM   2060  CB  MET A 131     -12.629  -0.693  -1.803  1.00 98.56           C  
ATOM   2061  HB2 MET A 131     -12.818  -1.310  -2.682  1.00 98.56           H  
ATOM   2062  HB3 MET A 131     -12.358  -1.329  -0.960  1.00 98.56           H  
ATOM   2063  O   MET A 131     -14.960   0.776  -3.454  1.00 98.56           O  
ATOM   2064  CG  MET A 131     -11.427   0.223  -2.066  1.00 98.56           C  
ATOM   2065  HG2 MET A 131     -11.230   0.795  -1.159  1.00 98.56           H  
ATOM   2066  HG3 MET A 131     -11.664   0.923  -2.867  1.00 98.56           H  
ATOM   2067  SD  MET A 131      -9.903  -0.639  -2.527  1.00 98.56           S  
ATOM   2068  CE  MET A 131     -10.297  -1.122  -4.228  1.00 98.56           C  
ATOM   2069  HE1 MET A 131      -9.453  -1.669  -4.648  1.00 98.56           H  
ATOM   2070  HE2 MET A 131     -11.174  -1.768  -4.239  1.00 98.56           H  
ATOM   2071  HE3 MET A 131     -10.486  -0.234  -4.831  1.00 98.56           H  
ATOM   2072  N   ARG A 132     -13.830   2.308  -2.263  1.00 98.66           N  
ATOM   2073  H   ARG A 132     -13.304   2.469  -1.416  1.00 98.66           H  
ATOM   2074  CA  ARG A 132     -13.909   3.411  -3.208  1.00 98.66           C  
ATOM   2075  HA  ARG A 132     -14.275   3.039  -4.165  1.00 98.66           H  
ATOM   2076  C   ARG A 132     -12.516   3.988  -3.435  1.00 98.66           C  
ATOM   2077  CB  ARG A 132     -14.918   4.429  -2.669  1.00 98.66           C  
ATOM   2078  HB2 ARG A 132     -15.886   3.938  -2.571  1.00 98.66           H  
ATOM   2079  HB3 ARG A 132     -14.601   4.763  -1.681  1.00 98.66           H  
ATOM   2080  O   ARG A 132     -11.733   4.150  -2.501  1.00 98.66           O  
ATOM   2081  CG  ARG A 132     -15.075   5.641  -3.585  1.00 98.66           C  
ATOM   2082  HG2 ARG A 132     -14.122   6.161  -3.681  1.00 98.66           H  
ATOM   2083  HG3 ARG A 132     -15.407   5.315  -4.571  1.00 98.66           H  
ATOM   2084  CD  ARG A 132     -16.097   6.609  -2.990  1.00 98.66           C  
ATOM   2085  HD2 ARG A 132     -17.066   6.119  -2.897  1.00 98.66           H  
ATOM   2086  HD3 ARG A 132     -15.772   6.906  -1.993  1.00 98.66           H  
ATOM   2087  NE  ARG A 132     -16.181   7.803  -3.833  1.00 98.66           N  
ATOM   2088  HE  ARG A 132     -15.413   8.456  -3.772  1.00 98.66           H  
ATOM   2089  NH1 ARG A 132     -17.971   7.201  -5.142  1.00 98.66           N  
ATOM   2090 HH11 ARG A 132     -18.204   6.461  -4.495  1.00 98.66           H  
ATOM   2091 HH12 ARG A 132     -18.532   7.364  -5.966  1.00 98.66           H  
ATOM   2092  NH2 ARG A 132     -16.809   9.060  -5.580  1.00 98.66           N  
ATOM   2093 HH21 ARG A 132     -17.340   9.196  -6.428  1.00 98.66           H  
ATOM   2094 HH22 ARG A 132     -15.908   9.497  -5.455  1.00 98.66           H  
ATOM   2095  CZ  ARG A 132     -16.996   8.012  -4.843  1.00 98.66           C  
ATOM   2096  N   VAL A 133     -12.227   4.306  -4.686  1.00 98.80           N  
ATOM   2097  H   VAL A 133     -12.923   4.104  -5.389  1.00 98.80           H  
ATOM   2098  CA  VAL A 133     -11.032   5.015  -5.134  1.00 98.80           C  
ATOM   2099  HA  VAL A 133     -10.371   5.210  -4.290  1.00 98.80           H  
ATOM   2100  C   VAL A 133     -11.501   6.334  -5.726  1.00 98.80           C  
ATOM   2101  CB  VAL A 133     -10.262   4.183  -6.175  1.00 98.80           C  
ATOM   2102  HB  VAL A 133     -10.883   4.046  -7.060  1.00 98.80           H  
ATOM   2103  O   VAL A 133     -12.257   6.311  -6.690  1.00 98.80           O  
ATOM   2104  CG1 VAL A 133      -8.975   4.895  -6.593  1.00 98.80           C  
ATOM   2105 HG11 VAL A 133      -8.482   4.314  -7.373  1.00 98.80           H  
ATOM   2106 HG12 VAL A 133      -8.308   5.010  -5.739  1.00 98.80           H  
ATOM   2107 HG13 VAL A 133      -9.203   5.881  -6.999  1.00 98.80           H  
ATOM   2108  CG2 VAL A 133      -9.889   2.793  -5.637  1.00 98.80           C  
ATOM   2109 HG21 VAL A 133      -9.274   2.267  -6.368  1.00 98.80           H  
ATOM   2110 HG22 VAL A 133     -10.791   2.207  -5.461  1.00 98.80           H  
ATOM   2111 HG23 VAL A 133      -9.337   2.890  -4.703  1.00 98.80           H  
ATOM   2112  N   ASP A 134     -11.076   7.460  -5.160  1.00 98.70           N  
ATOM   2113  H   ASP A 134     -10.426   7.383  -4.391  1.00 98.70           H  
ATOM   2114  CA  ASP A 134     -11.347   8.804  -5.675  1.00 98.70           C  
ATOM   2115  HA  ASP A 134     -12.130   8.758  -6.433  1.00 98.70           H  
ATOM   2116  C   ASP A 134     -10.089   9.374  -6.333  1.00 98.70           C  
ATOM   2117  CB  ASP A 134     -11.833   9.736  -4.556  1.00 98.70           C  
ATOM   2118  HB2 ASP A 134     -11.796  10.764  -4.917  1.00 98.70           H  
ATOM   2119  HB3 ASP A 134     -11.163   9.656  -3.700  1.00 98.70           H  
ATOM   2120  O   ASP A 134      -9.009   9.356  -5.743  1.00 98.70           O  
ATOM   2121  CG  ASP A 134     -13.269   9.450  -4.119  1.00 98.70           C  
ATOM   2122  OD1 ASP A 134     -14.169   9.386  -4.984  1.00 98.70           O  
ATOM   2123  OD2 ASP A 134     -13.525   9.332  -2.901  1.00 98.70           O  
ATOM   2124  N   LEU A 135     -10.233   9.908  -7.545  1.00 98.73           N  
ATOM   2125  H   LEU A 135     -11.159   9.919  -7.947  1.00 98.73           H  
ATOM   2126  CA  LEU A 135      -9.137  10.402  -8.375  1.00 98.73           C  
ATOM   2127  HA  LEU A 135      -8.228  10.458  -7.776  1.00 98.73           H  
ATOM   2128  C   LEU A 135      -9.446  11.805  -8.904  1.00 98.73           C  
ATOM   2129  CB  LEU A 135      -8.891   9.438  -9.553  1.00 98.73           C  
ATOM   2130  HB2 LEU A 135      -8.060   9.816 -10.149  1.00 98.73           H  
ATOM   2131  HB3 LEU A 135      -9.783   9.452 -10.180  1.00 98.73           H  
ATOM   2132  O   LEU A 135     -10.595  12.135  -9.211  1.00 98.73           O  
ATOM   2133  CG  LEU A 135      -8.605   7.973  -9.177  1.00 98.73           C  
ATOM   2134  HG  LEU A 135      -9.412   7.591  -8.553  1.00 98.73           H  
ATOM   2135  CD1 LEU A 135      -8.552   7.119 -10.444  1.00 98.73           C  
ATOM   2136 HD11 LEU A 135      -7.740   7.445 -11.094  1.00 98.73           H  
ATOM   2137 HD12 LEU A 135      -9.498   7.191 -10.981  1.00 98.73           H  
ATOM   2138 HD13 LEU A 135      -8.395   6.076 -10.170  1.00 98.73           H  
ATOM   2139  CD2 LEU A 135      -7.277   7.811  -8.441  1.00 98.73           C  
ATOM   2140 HD21 LEU A 135      -7.126   6.761  -8.190  1.00 98.73           H  
ATOM   2141 HD22 LEU A 135      -7.290   8.380  -7.511  1.00 98.73           H  
ATOM   2142 HD23 LEU A 135      -6.454   8.152  -9.069  1.00 98.73           H  
ATOM   2143  N   ARG A 136      -8.400  12.614  -9.101  1.00 98.50           N  
ATOM   2144  H   ARG A 136      -7.492  12.276  -8.817  1.00 98.50           H  
ATOM   2145  CA  ARG A 136      -8.489  13.855  -9.887  1.00 98.50           C  
ATOM   2146  HA  ARG A 136      -9.497  13.927 -10.297  1.00 98.50           H  
ATOM   2147  C   ARG A 136      -7.522  13.807 -11.058  1.00 98.50           C  
ATOM   2148  CB  ARG A 136      -8.262  15.084  -9.001  1.00 98.50           C  
ATOM   2149  HB2 ARG A 136      -7.198  15.170  -8.779  1.00 98.50           H  
ATOM   2150  HB3 ARG A 136      -8.818  14.957  -8.072  1.00 98.50           H  
ATOM   2151  O   ARG A 136      -6.326  13.601 -10.863  1.00 98.50           O  
ATOM   2152  CG  ARG A 136      -8.731  16.383  -9.664  1.00 98.50           C  
ATOM   2153  HG2 ARG A 136      -9.807  16.332  -9.827  1.00 98.50           H  
ATOM   2154  HG3 ARG A 136      -8.225  16.524 -10.619  1.00 98.50           H  
ATOM   2155  CD  ARG A 136      -8.417  17.563  -8.742  1.00 98.50           C  
ATOM   2156  HD2 ARG A 136      -8.854  17.367  -7.763  1.00 98.50           H  
ATOM   2157  HD3 ARG A 136      -7.335  17.645  -8.636  1.00 98.50           H  
ATOM   2158  NE  ARG A 136      -8.969  18.819  -9.274  1.00 98.50           N  
ATOM   2159  HE  ARG A 136      -9.670  18.733  -9.996  1.00 98.50           H  
ATOM   2160  NH1 ARG A 136      -8.026  20.227  -7.722  1.00 98.50           N  
ATOM   2161 HH11 ARG A 136      -7.905  21.154  -7.337  1.00 98.50           H  
ATOM   2162 HH12 ARG A 136      -7.599  19.432  -7.269  1.00 98.50           H  
ATOM   2163  NH2 ARG A 136      -9.338  21.058  -9.329  1.00 98.50           N  
ATOM   2164 HH21 ARG A 136     -10.048  20.905 -10.031  1.00 98.50           H  
ATOM   2165 HH22 ARG A 136      -9.265  21.965  -8.892  1.00 98.50           H  
ATOM   2166  CZ  ARG A 136      -8.770  20.025  -8.775  1.00 98.50           C  
ATOM   2167  N   TYR A 137      -8.027  14.050 -12.261  1.00 98.09           N  
ATOM   2168  H   TYR A 137      -9.017  14.233 -12.338  1.00 98.09           H  
ATOM   2169  CA  TYR A 137      -7.218  14.105 -13.477  1.00 98.09           C  
ATOM   2170  HA  TYR A 137      -6.189  14.350 -13.215  1.00 98.09           H  
ATOM   2171  C   TYR A 137      -7.740  15.195 -14.411  1.00 98.09           C  
ATOM   2172  CB  TYR A 137      -7.221  12.737 -14.166  1.00 98.09           C  
ATOM   2173  HB2 TYR A 137      -8.247  12.470 -14.418  1.00 98.09           H  
ATOM   2174  HB3 TYR A 137      -6.837  11.987 -13.474  1.00 98.09           H  
ATOM   2175  O   TYR A 137      -8.947  15.312 -14.612  1.00 98.09           O  
ATOM   2176  CG  TYR A 137      -6.374  12.713 -15.419  1.00 98.09           C  
ATOM   2177  CD1 TYR A 137      -6.969  12.518 -16.681  1.00 98.09           C  
ATOM   2178  HD1 TYR A 137      -8.032  12.344 -16.768  1.00 98.09           H  
ATOM   2179  CD2 TYR A 137      -4.987  12.927 -15.324  1.00 98.09           C  
ATOM   2180  HD2 TYR A 137      -4.510  13.069 -14.365  1.00 98.09           H  
ATOM   2181  CE1 TYR A 137      -6.173  12.514 -17.842  1.00 98.09           C  
ATOM   2182  HE1 TYR A 137      -6.608  12.319 -18.811  1.00 98.09           H  
ATOM   2183  CE2 TYR A 137      -4.199  12.964 -16.487  1.00 98.09           C  
ATOM   2184  HE2 TYR A 137      -3.141  13.165 -16.412  1.00 98.09           H  
ATOM   2185  OH  TYR A 137      -4.033  12.847 -18.879  1.00 98.09           O  
ATOM   2186  HH  TYR A 137      -3.120  13.077 -18.692  1.00 98.09           H  
ATOM   2187  CZ  TYR A 137      -4.786  12.758 -17.752  1.00 98.09           C  
ATOM   2188  N   ASN A 138      -6.842  16.027 -14.950  1.00 96.03           N  
ATOM   2189  H   ASN A 138      -5.864  15.790 -14.870  1.00 96.03           H  
ATOM   2190  CA  ASN A 138      -7.184  17.157 -15.826  1.00 96.03           C  
ATOM   2191  HA  ASN A 138      -6.330  17.834 -15.826  1.00 96.03           H  
ATOM   2192  C   ASN A 138      -8.352  18.011 -15.300  1.00 96.03           C  
ATOM   2193  CB  ASN A 138      -7.355  16.646 -17.270  1.00 96.03           C  
ATOM   2194  HB2 ASN A 138      -7.746  17.442 -17.903  1.00 96.03           H  
ATOM   2195  HB3 ASN A 138      -8.057  15.812 -17.292  1.00 96.03           H  
ATOM   2196  O   ASN A 138      -9.288  18.327 -16.026  1.00 96.03           O  
ATOM   2197  CG  ASN A 138      -6.031  16.210 -17.869  1.00 96.03           C  
ATOM   2198  ND2 ASN A 138      -6.051  15.465 -18.945  1.00 96.03           N  
ATOM   2199 HD21 ASN A 138      -5.162  15.083 -19.233  1.00 96.03           H  
ATOM   2200 HD22 ASN A 138      -6.916  15.125 -19.341  1.00 96.03           H  
ATOM   2201  OD1 ASN A 138      -4.972  16.557 -17.375  1.00 96.03           O  
ATOM   2202  N   LYS A 139      -8.292  18.372 -14.009  1.00 95.36           N  
ATOM   2203  H   LYS A 139      -7.491  18.030 -13.497  1.00 95.36           H  
ATOM   2204  CA  LYS A 139      -9.308  19.146 -13.263  1.00 95.36           C  
ATOM   2205  HA  LYS A 139      -8.920  19.287 -12.254  1.00 95.36           H  
ATOM   2206  C   LYS A 139     -10.667  18.451 -13.061  1.00 95.36           C  
ATOM   2207  CB  LYS A 139      -9.495  20.554 -13.873  1.00 95.36           C  
ATOM   2208  HB2 LYS A 139      -9.971  20.460 -14.849  1.00 95.36           H  
ATOM   2209  HB3 LYS A 139     -10.176  21.121 -13.238  1.00 95.36           H  
ATOM   2210  O   LYS A 139     -11.472  18.996 -12.313  1.00 95.36           O  
ATOM   2211  CG  LYS A 139      -8.193  21.358 -14.020  1.00 95.36           C  
ATOM   2212  HG2 LYS A 139      -7.776  21.555 -13.032  1.00 95.36           H  
ATOM   2213  HG3 LYS A 139      -7.467  20.791 -14.604  1.00 95.36           H  
ATOM   2214  CD  LYS A 139      -8.459  22.686 -14.743  1.00 95.36           C  
ATOM   2215  HD2 LYS A 139      -8.885  22.471 -15.723  1.00 95.36           H  
ATOM   2216  HD3 LYS A 139      -9.175  23.274 -14.169  1.00 95.36           H  
ATOM   2217  CE  LYS A 139      -7.154  23.474 -14.914  1.00 95.36           C  
ATOM   2218  HE2 LYS A 139      -6.760  23.719 -13.927  1.00 95.36           H  
ATOM   2219  HE3 LYS A 139      -6.427  22.834 -15.414  1.00 95.36           H  
ATOM   2220  NZ  LYS A 139      -7.360  24.713 -15.707  1.00 95.36           N  
ATOM   2221  HZ1 LYS A 139      -7.703  24.490 -16.630  1.00 95.36           H  
ATOM   2222  HZ2 LYS A 139      -6.493  25.220 -15.814  1.00 95.36           H  
ATOM   2223  HZ3 LYS A 139      -8.032  25.322 -15.261  1.00 95.36           H  
ATOM   2224  N   ASN A 140     -10.883  17.262 -13.619  1.00 98.05           N  
ATOM   2225  H   ASN A 140     -10.155  16.864 -14.195  1.00 98.05           H  
ATOM   2226  CA  ASN A 140     -12.096  16.461 -13.448  1.00 98.05           C  
ATOM   2227  HA  ASN A 140     -12.929  17.126 -13.217  1.00 98.05           H  
ATOM   2228  C   ASN A 140     -11.968  15.464 -12.287  1.00 98.05           C  
ATOM   2229  CB  ASN A 140     -12.414  15.755 -14.774  1.00 98.05           C  
ATOM   2230  HB2 ASN A 140     -13.277  15.099 -14.652  1.00 98.05           H  
ATOM   2231  HB3 ASN A 140     -11.563  15.145 -15.077  1.00 98.05           H  
ATOM   2232  O   ASN A 140     -10.857  15.070 -11.916  1.00 98.05           O  
ATOM   2233  CG  ASN A 140     -12.740  16.744 -15.873  1.00 98.05           C  
ATOM   2234  ND2 ASN A 140     -11.988  16.760 -16.947  1.00 98.05           N  
ATOM   2235 HD21 ASN A 140     -11.168  16.175 -17.021  1.00 98.05           H  
ATOM   2236 HD22 ASN A 140     -12.236  17.445 -17.647  1.00 98.05           H  
ATOM   2237  OD1 ASN A 140     -13.651  17.543 -15.759  1.00 98.05           O  
ATOM   2238  N   TYR A 141     -13.113  15.059 -11.737  1.00 98.17           N  
ATOM   2239  H   TYR A 141     -13.980  15.364 -12.155  1.00 98.17           H  
ATOM   2240  CA  TYR A 141     -13.228  14.111 -10.627  1.00 98.17           C  
ATOM   2241  HA  TYR A 141     -12.251  13.967 -10.165  1.00 98.17           H  
ATOM   2242  C   TYR A 141     -13.725  12.759 -11.132  1.00 98.17           C  
ATOM   2243  CB  TYR A 141     -14.179  14.658  -9.555  1.00 98.17           C  
ATOM   2244  HB2 TYR A 141     -15.167  14.803  -9.993  1.00 98.17           H  
ATOM   2245  HB3 TYR A 141     -14.283  13.909  -8.770  1.00 98.17           H  
ATOM   2246  O   TYR A 141     -14.720  12.684 -11.856  1.00 98.17           O  
ATOM   2247  CG  TYR A 141     -13.724  15.959  -8.928  1.00 98.17           C  
ATOM   2248  CD1 TYR A 141     -12.953  15.940  -7.750  1.00 98.17           C  
ATOM   2249  HD1 TYR A 141     -12.697  14.996  -7.291  1.00 98.17           H  
ATOM   2250  CD2 TYR A 141     -14.077  17.188  -9.520  1.00 98.17           C  
ATOM   2251  HD2 TYR A 141     -14.684  17.204 -10.412  1.00 98.17           H  
ATOM   2252  CE1 TYR A 141     -12.543  17.148  -7.155  1.00 98.17           C  
ATOM   2253  HE1 TYR A 141     -11.977  17.128  -6.236  1.00 98.17           H  
ATOM   2254  CE2 TYR A 141     -13.646  18.397  -8.945  1.00 98.17           C  
ATOM   2255  HE2 TYR A 141     -13.920  19.342  -9.389  1.00 98.17           H  
ATOM   2256  OH  TYR A 141     -12.481  19.547  -7.194  1.00 98.17           O  
ATOM   2257  HH  TYR A 141     -12.197  19.411  -6.287  1.00 98.17           H  
ATOM   2258  CZ  TYR A 141     -12.888  18.379  -7.757  1.00 98.17           C  
ATOM   2259  N   TYR A 142     -13.054  11.695 -10.709  1.00 98.66           N  
ATOM   2260  H   TYR A 142     -12.279  11.821 -10.073  1.00 98.66           H  
ATOM   2261  CA  TYR A 142     -13.394  10.327 -11.073  1.00 98.66           C  
ATOM   2262  HA  TYR A 142     -14.383  10.306 -11.530  1.00 98.66           H  
ATOM   2263  C   TYR A 142     -13.427   9.443  -9.835  1.00 98.66           C  
ATOM   2264  CB  TYR A 142     -12.395   9.775 -12.091  1.00 98.66           C  
ATOM   2265  HB2 TYR A 142     -11.412   9.678 -11.630  1.00 98.66           H  
ATOM   2266  HB3 TYR A 142     -12.735   8.781 -12.382  1.00 98.66           H  
ATOM   2267  O   TYR A 142     -12.745   9.720  -8.849  1.00 98.66           O  
ATOM   2268  CG  TYR A 142     -12.267  10.568 -13.364  1.00 98.66           C  
ATOM   2269  CD1 TYR A 142     -13.050  10.218 -14.478  1.00 98.66           C  
ATOM   2270  HD1 TYR A 142     -13.745   9.393 -14.423  1.00 98.66           H  
ATOM   2271  CD2 TYR A 142     -11.355  11.637 -13.437  1.00 98.66           C  
ATOM   2272  HD2 TYR A 142     -10.758  11.894 -12.575  1.00 98.66           H  
ATOM   2273  CE1 TYR A 142     -12.929  10.945 -15.674  1.00 98.66           C  
ATOM   2274  HE1 TYR A 142     -13.520  10.681 -16.538  1.00 98.66           H  
ATOM   2275  CE2 TYR A 142     -11.229  12.364 -14.633  1.00 98.66           C  
ATOM   2276  HE2 TYR A 142     -10.520  13.176 -14.696  1.00 98.66           H  
ATOM   2277  OH  TYR A 142     -11.888  12.706 -16.914  1.00 98.66           O  
ATOM   2278  HH  TYR A 142     -11.173  13.346 -16.875  1.00 98.66           H  
ATOM   2279  CZ  TYR A 142     -12.020  12.018 -15.752  1.00 98.66           C  
ATOM   2280  N   PHE A 143     -14.185   8.356  -9.905  1.00 98.71           N  
ATOM   2281  H   PHE A 143     -14.783   8.220 -10.708  1.00 98.71           H  
ATOM   2282  CA  PHE A 143     -14.173   7.325  -8.890  1.00 98.71           C  
ATOM   2283  HA  PHE A 143     -13.176   7.345  -8.449  1.00 98.71           H  
ATOM   2284  C   PHE A 143     -14.405   5.931  -9.459  1.00 98.71           C  
ATOM   2285  CB  PHE A 143     -15.199   7.647  -7.805  1.00 98.71           C  
ATOM   2286  HB2 PHE A 143     -15.070   8.690  -7.515  1.00 98.71           H  
ATOM   2287  HB3 PHE A 143     -14.969   7.041  -6.928  1.00 98.71           H  
ATOM   2288  O   PHE A 143     -15.164   5.759 -10.413  1.00 98.71           O  
ATOM   2289  CG  PHE A 143     -16.647   7.401  -8.200  1.00 98.71           C  
ATOM   2290  CD1 PHE A 143     -17.386   8.398  -8.864  1.00 98.71           C  
ATOM   2291  HD1 PHE A 143     -16.912   9.330  -9.134  1.00 98.71           H  
ATOM   2292  CD2 PHE A 143     -17.258   6.169  -7.894  1.00 98.71           C  
ATOM   2293  HD2 PHE A 143     -16.690   5.391  -7.407  1.00 98.71           H  
ATOM   2294  CE1 PHE A 143     -18.729   8.168  -9.210  1.00 98.71           C  
ATOM   2295  HE1 PHE A 143     -19.288   8.928  -9.736  1.00 98.71           H  
ATOM   2296  CE2 PHE A 143     -18.607   5.947  -8.221  1.00 98.71           C  
ATOM   2297  HE2 PHE A 143     -19.070   4.998  -7.993  1.00 98.71           H  
ATOM   2298  CZ  PHE A 143     -19.342   6.947  -8.882  1.00 98.71           C  
ATOM   2299  HZ  PHE A 143     -20.373   6.770  -9.151  1.00 98.71           H  
ATOM   2300  N   ALA A 144     -13.798   4.941  -8.814  1.00 98.42           N  
ATOM   2301  H   ALA A 144     -13.202   5.194  -8.039  1.00 98.42           H  
ATOM   2302  CA  ALA A 144     -14.106   3.525  -8.978  1.00 98.42           C  
ATOM   2303  HA  ALA A 144     -14.927   3.402  -9.685  1.00 98.42           H  
ATOM   2304  C   ALA A 144     -14.549   2.959  -7.625  1.00 98.42           C  
ATOM   2305  CB  ALA A 144     -12.884   2.787  -9.539  1.00 98.42           C  
ATOM   2306  HB1 ALA A 144     -12.020   2.940  -8.893  1.00 98.42           H  
ATOM   2307  HB2 ALA A 144     -12.658   3.152 -10.541  1.00 98.42           H  
ATOM   2308  HB3 ALA A 144     -13.102   1.721  -9.603  1.00 98.42           H  
ATOM   2309  O   ALA A 144     -13.962   3.273  -6.591  1.00 98.42           O  
ATOM   2310  N   ARG A 145     -15.586   2.132  -7.615  1.00 98.49           N  
ATOM   2311  H   ARG A 145     -16.014   1.909  -8.502  1.00 98.49           H  
ATOM   2312  CA  ARG A 145     -16.181   1.522  -6.425  1.00 98.49           C  
ATOM   2313  HA  ARG A 145     -15.540   1.703  -5.563  1.00 98.49           H  
ATOM   2314  C   ARG A 145     -16.272   0.017  -6.626  1.00 98.49           C  
ATOM   2315  CB  ARG A 145     -17.545   2.180  -6.170  1.00 98.49           C  
ATOM   2316  HB2 ARG A 145     -17.377   3.231  -5.935  1.00 98.49           H  
ATOM   2317  HB3 ARG A 145     -18.133   2.131  -7.086  1.00 98.49           H  
ATOM   2318  O   ARG A 145     -16.673  -0.423  -7.692  1.00 98.49           O  
ATOM   2319  CG  ARG A 145     -18.356   1.544  -5.030  1.00 98.49           C  
ATOM   2320  HG2 ARG A 145     -17.783   1.550  -4.103  1.00 98.49           H  
ATOM   2321  HG3 ARG A 145     -18.607   0.517  -5.294  1.00 98.49           H  
ATOM   2322  CD  ARG A 145     -19.651   2.346  -4.844  1.00 98.49           C  
ATOM   2323  HD2 ARG A 145     -20.076   2.556  -5.826  1.00 98.49           H  
ATOM   2324  HD3 ARG A 145     -19.420   3.297  -4.366  1.00 98.49           H  
ATOM   2325  NE  ARG A 145     -20.660   1.604  -4.076  1.00 98.49           N  
ATOM   2326  HE  ARG A 145     -21.076   0.794  -4.512  1.00 98.49           H  
ATOM   2327  NH1 ARG A 145     -20.775   2.894  -2.157  1.00 98.49           N  
ATOM   2328 HH11 ARG A 145     -20.635   3.830  -2.511  1.00 98.49           H  
ATOM   2329 HH12 ARG A 145     -20.630   2.682  -1.181  1.00 98.49           H  
ATOM   2330  NH2 ARG A 145     -22.073   1.147  -2.391  1.00 98.49           N  
ATOM   2331 HH21 ARG A 145     -21.684   0.241  -2.175  1.00 98.49           H  
ATOM   2332 HH22 ARG A 145     -22.531   1.516  -1.570  1.00 98.49           H  
ATOM   2333  CZ  ARG A 145     -21.159   1.904  -2.897  1.00 98.49           C  
ATOM   2334  N   TYR A 146     -15.940  -0.749  -5.597  1.00 98.38           N  
ATOM   2335  H   TYR A 146     -15.649  -0.288  -4.746  1.00 98.38           H  
ATOM   2336  CA  TYR A 146     -15.966  -2.209  -5.578  1.00 98.38           C  
ATOM   2337  HA  TYR A 146     -16.393  -2.591  -6.506  1.00 98.38           H  
ATOM   2338  C   TYR A 146     -16.844  -2.649  -4.413  1.00 98.38           C  
ATOM   2339  CB  TYR A 146     -14.536  -2.760  -5.446  1.00 98.38           C  
ATOM   2340  HB2 TYR A 146     -14.120  -2.456  -4.485  1.00 98.38           H  
ATOM   2341  HB3 TYR A 146     -14.575  -3.849  -5.452  1.00 98.38           H  
ATOM   2342  O   TYR A 146     -16.543  -2.326  -3.262  1.00 98.38           O  
ATOM   2343  CG  TYR A 146     -13.607  -2.292  -6.549  1.00 98.38           C  
ATOM   2344  CD1 TYR A 146     -13.471  -3.044  -7.732  1.00 98.38           C  
ATOM   2345  HD1 TYR A 146     -14.003  -3.976  -7.851  1.00 98.38           H  
ATOM   2346  CD2 TYR A 146     -12.946  -1.054  -6.420  1.00 98.38           C  
ATOM   2347  HD2 TYR A 146     -13.075  -0.469  -5.521  1.00 98.38           H  
ATOM   2348  CE1 TYR A 146     -12.677  -2.551  -8.786  1.00 98.38           C  
ATOM   2349  HE1 TYR A 146     -12.602  -3.076  -9.727  1.00 98.38           H  
ATOM   2350  CE2 TYR A 146     -12.162  -0.558  -7.474  1.00 98.38           C  
ATOM   2351  HE2 TYR A 146     -11.676   0.403  -7.382  1.00 98.38           H  
ATOM   2352  OH  TYR A 146     -11.270  -0.828  -9.680  1.00 98.38           O  
ATOM   2353  HH  TYR A 146     -10.948   0.062  -9.518  1.00 98.38           H  
ATOM   2354  CZ  TYR A 146     -12.021  -1.312  -8.658  1.00 98.38           C  
ATOM   2355  N   SER A 147     -17.933  -3.363  -4.702  1.00 97.82           N  
ATOM   2356  H   SER A 147     -18.105  -3.613  -5.666  1.00 97.82           H  
ATOM   2357  CA  SER A 147     -18.914  -3.794  -3.696  1.00 97.82           C  
ATOM   2358  HA  SER A 147     -19.224  -2.920  -3.124  1.00 97.82           H  
ATOM   2359  C   SER A 147     -18.367  -4.814  -2.691  1.00 97.82           C  
ATOM   2360  CB  SER A 147     -20.152  -4.367  -4.391  1.00 97.82           C  
ATOM   2361  HB2 SER A 147     -20.473  -3.685  -5.178  1.00 97.82           H  
ATOM   2362  HB3 SER A 147     -20.957  -4.461  -3.663  1.00 97.82           H  
ATOM   2363  O   SER A 147     -18.999  -5.070  -1.671  1.00 97.82           O  
ATOM   2364  OG  SER A 147     -19.879  -5.640  -4.948  1.00 97.82           O  
ATOM   2365  HG  SER A 147     -20.302  -6.292  -4.384  1.00 97.82           H  
ATOM   2366  N   SER A 148     -17.204  -5.408  -2.967  1.00 97.82           N  
ATOM   2367  H   SER A 148     -16.760  -5.180  -3.845  1.00 97.82           H  
ATOM   2368  CA  SER A 148     -16.458  -6.234  -2.021  1.00 97.82           C  
ATOM   2369  HA  SER A 148     -16.861  -6.086  -1.020  1.00 97.82           H  
ATOM   2370  C   SER A 148     -14.992  -5.827  -2.023  1.00 97.82           C  
ATOM   2371  CB  SER A 148     -16.586  -7.713  -2.383  1.00 97.82           C  
ATOM   2372  HB2 SER A 148     -17.632  -7.962  -2.559  1.00 97.82           H  
ATOM   2373  HB3 SER A 148     -16.010  -7.908  -3.288  1.00 97.82           H  
ATOM   2374  O   SER A 148     -14.405  -5.639  -3.090  1.00 97.82           O  
ATOM   2375  OG  SER A 148     -16.083  -8.516  -1.335  1.00 97.82           O  
ATOM   2376  HG  SER A 148     -16.699  -8.464  -0.601  1.00 97.82           H  
ATOM   2377  N   PHE A 149     -14.411  -5.705  -0.834  1.00 98.20           N  
ATOM   2378  H   PHE A 149     -15.002  -5.741  -0.015  1.00 98.20           H  
ATOM   2379  CA  PHE A 149     -13.001  -5.433  -0.611  1.00 98.20           C  
ATOM   2380  HA  PHE A 149     -12.429  -5.783  -1.470  1.00 98.20           H  
ATOM   2381  C   PHE A 149     -12.497  -6.167   0.624  1.00 98.20           C  
ATOM   2382  CB  PHE A 149     -12.787  -3.927  -0.460  1.00 98.20           C  
ATOM   2383  HB2 PHE A 149     -13.524  -3.534   0.240  1.00 98.20           H  
ATOM   2384  HB3 PHE A 149     -12.974  -3.469  -1.431  1.00 98.20           H  
ATOM   2385  O   PHE A 149     -13.066  -6.064   1.713  1.00 98.20           O  
ATOM   2386  CG  PHE A 149     -11.397  -3.534   0.019  1.00 98.20           C  
ATOM   2387  CD1 PHE A 149     -11.219  -2.981   1.301  1.00 98.20           C  
ATOM   2388  HD1 PHE A 149     -12.065  -2.860   1.961  1.00 98.20           H  
ATOM   2389  CD2 PHE A 149     -10.279  -3.705  -0.817  1.00 98.20           C  
ATOM   2390  HD2 PHE A 149     -10.398  -4.124  -1.805  1.00 98.20           H  
ATOM   2391  CE1 PHE A 149      -9.938  -2.589   1.729  1.00 98.20           C  
ATOM   2392  HE1 PHE A 149      -9.803  -2.173   2.717  1.00 98.20           H  
ATOM   2393  CE2 PHE A 149      -8.998  -3.318  -0.388  1.00 98.20           C  
ATOM   2394  HE2 PHE A 149      -8.145  -3.439  -1.039  1.00 98.20           H  
ATOM   2395  CZ  PHE A 149      -8.828  -2.753   0.885  1.00 98.20           C  
ATOM   2396  HZ  PHE A 149      -7.845  -2.446   1.212  1.00 98.20           H  
ATOM   2397  N   LYS A 150     -11.390  -6.880   0.444  1.00 98.15           N  
ATOM   2398  H   LYS A 150     -11.042  -6.985  -0.498  1.00 98.15           H  
ATOM   2399  CA  LYS A 150     -10.642  -7.528   1.510  1.00 98.15           C  
ATOM   2400  HA  LYS A 150     -10.724  -6.922   2.412  1.00 98.15           H  
ATOM   2401  C   LYS A 150      -9.174  -7.614   1.138  1.00 98.15           C  
ATOM   2402  CB  LYS A 150     -11.260  -8.911   1.767  1.00 98.15           C  
ATOM   2403  HB2 LYS A 150     -12.309  -8.775   2.033  1.00 98.15           H  
ATOM   2404  HB3 LYS A 150     -11.212  -9.509   0.857  1.00 98.15           H  
ATOM   2405  O   LYS A 150      -8.835  -7.812  -0.031  1.00 98.15           O  
ATOM   2406  CG  LYS A 150     -10.560  -9.664   2.904  1.00 98.15           C  
ATOM   2407  HG2 LYS A 150      -9.555  -9.948   2.590  1.00 98.15           H  
ATOM   2408  HG3 LYS A 150     -10.493  -9.018   3.779  1.00 98.15           H  
ATOM   2409  CD  LYS A 150     -11.333 -10.929   3.270  1.00 98.15           C  
ATOM   2410  HD2 LYS A 150     -11.403 -11.580   2.398  1.00 98.15           H  
ATOM   2411  HD3 LYS A 150     -12.332 -10.649   3.602  1.00 98.15           H  
ATOM   2412  CE  LYS A 150     -10.587 -11.637   4.401  1.00 98.15           C  
ATOM   2413  HE2 LYS A 150      -9.608 -11.946   4.034  1.00 98.15           H  
ATOM   2414  HE3 LYS A 150     -10.425 -10.923   5.208  1.00 98.15           H  
ATOM   2415  NZ  LYS A 150     -11.351 -12.804   4.898  1.00 98.15           N  
ATOM   2416  HZ1 LYS A 150     -10.844 -13.251   5.649  1.00 98.15           H  
ATOM   2417  HZ2 LYS A 150     -11.500 -13.468   4.152  1.00 98.15           H  
ATOM   2418  HZ3 LYS A 150     -12.243 -12.497   5.257  1.00 98.15           H  
ATOM   2419  N   ILE A 151      -8.314  -7.550   2.148  1.00 98.54           N  
ATOM   2420  H   ILE A 151      -8.659  -7.365   3.078  1.00 98.54           H  
ATOM   2421  CA  ILE A 151      -6.937  -8.018   2.016  1.00 98.54           C  
ATOM   2422  HA  ILE A 151      -6.832  -8.477   1.033  1.00 98.54           H  
ATOM   2423  C   ILE A 151      -6.662  -9.128   3.029  1.00 98.54           C  
ATOM   2424  CB  ILE A 151      -5.916  -6.870   2.047  1.00 98.54           C  
ATOM   2425  HB  ILE A 151      -4.955  -7.287   1.743  1.00 98.54           H  
ATOM   2426  O   ILE A 151      -7.174  -9.124   4.154  1.00 98.54           O  
ATOM   2427  CG1 ILE A 151      -5.753  -6.303   3.462  1.00 98.54           C  
ATOM   2428 HG12 ILE A 151      -5.474  -7.110   4.139  1.00 98.54           H  
ATOM   2429 HG13 ILE A 151      -6.691  -5.867   3.807  1.00 98.54           H  
ATOM   2430  CG2 ILE A 151      -6.298  -5.781   1.027  1.00 98.54           C  
ATOM   2431 HG21 ILE A 151      -5.496  -5.048   0.939  1.00 98.54           H  
ATOM   2432 HG22 ILE A 151      -6.454  -6.231   0.047  1.00 98.54           H  
ATOM   2433 HG23 ILE A 151      -7.207  -5.264   1.336  1.00 98.54           H  
ATOM   2434  CD1 ILE A 151      -4.632  -5.274   3.527  1.00 98.54           C  
ATOM   2435 HD11 ILE A 151      -4.459  -5.038   4.577  1.00 98.54           H  
ATOM   2436 HD12 ILE A 151      -3.713  -5.689   3.112  1.00 98.54           H  
ATOM   2437 HD13 ILE A 151      -4.897  -4.362   2.991  1.00 98.54           H  
ATOM   2438  N   PHE A 152      -5.881 -10.116   2.613  1.00 98.59           N  
ATOM   2439  H   PHE A 152      -5.505 -10.067   1.677  1.00 98.59           H  
ATOM   2440  CA  PHE A 152      -5.523 -11.249   3.465  1.00 98.59           C  
ATOM   2441  HA  PHE A 152      -6.354 -11.458   4.138  1.00 98.59           H  
ATOM   2442  C   PHE A 152      -4.330 -10.918   4.370  1.00 98.59           C  
ATOM   2443  CB  PHE A 152      -5.346 -12.496   2.595  1.00 98.59           C  
ATOM   2444  HB2 PHE A 152      -4.936 -13.295   3.213  1.00 98.59           H  
ATOM   2445  HB3 PHE A 152      -4.636 -12.292   1.793  1.00 98.59           H  
ATOM   2446  O   PHE A 152      -3.781  -9.822   4.303  1.00 98.59           O  
ATOM   2447  CG  PHE A 152      -6.661 -12.987   2.015  1.00 98.59           C  
ATOM   2448  CD1 PHE A 152      -7.394 -13.996   2.667  1.00 98.59           C  
ATOM   2449  HD1 PHE A 152      -7.001 -14.453   3.563  1.00 98.59           H  
ATOM   2450  CD2 PHE A 152      -7.197 -12.398   0.859  1.00 98.59           C  
ATOM   2451  HD2 PHE A 152      -6.660 -11.610   0.352  1.00 98.59           H  
ATOM   2452  CE1 PHE A 152      -8.623 -14.438   2.149  1.00 98.59           C  
ATOM   2453  HE1 PHE A 152      -9.147 -15.245   2.640  1.00 98.59           H  
ATOM   2454  CE2 PHE A 152      -8.453 -12.795   0.376  1.00 98.59           C  
ATOM   2455  HE2 PHE A 152      -8.879 -12.291  -0.478  1.00 98.59           H  
ATOM   2456  CZ  PHE A 152      -9.165 -13.826   1.008  1.00 98.59           C  
ATOM   2457  HZ  PHE A 152     -10.132 -14.126   0.630  1.00 98.59           H  
ATOM   2458  N   GLY A 153      -3.969 -11.837   5.264  1.00 98.44           N  
ATOM   2459  H   GLY A 153      -4.438 -12.732   5.271  1.00 98.44           H  
ATOM   2460  CA  GLY A 153      -2.886 -11.613   6.221  1.00 98.44           C  
ATOM   2461  HA2 GLY A 153      -2.993 -10.625   6.668  1.00 98.44           H  
ATOM   2462  HA3 GLY A 153      -2.947 -12.349   7.023  1.00 98.44           H  
ATOM   2463  C   GLY A 153      -1.502 -11.690   5.579  1.00 98.44           C  
ATOM   2464  O   GLY A 153      -1.347 -12.024   4.400  1.00 98.44           O  
ATOM   2465  N   GLU A 154      -0.468 -11.440   6.379  1.00 98.55           N  
ATOM   2466  H   GLU A 154      -0.646 -11.085   7.307  1.00 98.55           H  
ATOM   2467  CA  GLU A 154       0.924 -11.470   5.916  1.00 98.55           C  
ATOM   2468  HA  GLU A 154       1.035 -10.732   5.121  1.00 98.55           H  
ATOM   2469  C   GLU A 154       1.357 -12.837   5.354  1.00 98.55           C  
ATOM   2470  CB  GLU A 154       1.835 -11.065   7.077  1.00 98.55           C  
ATOM   2471  HB2 GLU A 154       1.811 -11.838   7.845  1.00 98.55           H  
ATOM   2472  HB3 GLU A 154       1.465 -10.136   7.508  1.00 98.55           H  
ATOM   2473  O   GLU A 154       2.133 -12.890   4.399  1.00 98.55           O  
ATOM   2474  CG  GLU A 154       3.276 -10.862   6.590  1.00 98.55           C  
ATOM   2475  HG2 GLU A 154       3.714 -11.823   6.319  1.00 98.55           H  
ATOM   2476  HG3 GLU A 154       3.256 -10.231   5.701  1.00 98.55           H  
ATOM   2477  CD  GLU A 154       4.152 -10.200   7.648  1.00 98.55           C  
ATOM   2478  OE1 GLU A 154       5.015  -9.378   7.269  1.00 98.55           O  
ATOM   2479  OE2 GLU A 154       3.960 -10.458   8.854  1.00 98.55           O  
ATOM   2480  N   LEU A 155       0.814 -13.945   5.880  1.00 98.16           N  
ATOM   2481  H   LEU A 155       0.193 -13.832   6.669  1.00 98.16           H  
ATOM   2482  CA  LEU A 155       1.063 -15.300   5.359  1.00 98.16           C  
ATOM   2483  HA  LEU A 155       2.134 -15.499   5.379  1.00 98.16           H  
ATOM   2484  C   LEU A 155       0.622 -15.452   3.895  1.00 98.16           C  
ATOM   2485  CB  LEU A 155       0.327 -16.338   6.228  1.00 98.16           C  
ATOM   2486  HB2 LEU A 155       0.398 -17.308   5.736  1.00 98.16           H  
ATOM   2487  HB3 LEU A 155      -0.729 -16.070   6.270  1.00 98.16           H  
ATOM   2488  O   LEU A 155       1.252 -16.166   3.119  1.00 98.16           O  
ATOM   2489  CG  LEU A 155       0.862 -16.492   7.663  1.00 98.16           C  
ATOM   2490  HG  LEU A 155       0.799 -15.534   8.179  1.00 98.16           H  
ATOM   2491  CD1 LEU A 155       0.001 -17.506   8.417  1.00 98.16           C  
ATOM   2492 HD11 LEU A 155       0.058 -18.482   7.935  1.00 98.16           H  
ATOM   2493 HD12 LEU A 155      -1.036 -17.171   8.431  1.00 98.16           H  
ATOM   2494 HD13 LEU A 155       0.351 -17.592   9.445  1.00 98.16           H  
ATOM   2495  CD2 LEU A 155       2.312 -16.981   7.692  1.00 98.16           C  
ATOM   2496 HD21 LEU A 155       2.615 -17.161   8.724  1.00 98.16           H  
ATOM   2497 HD22 LEU A 155       2.974 -16.221   7.277  1.00 98.16           H  
ATOM   2498 HD23 LEU A 155       2.410 -17.906   7.123  1.00 98.16           H  
ATOM   2499  N   GLU A 156      -0.423 -14.726   3.502  1.00 98.52           N  
ATOM   2500  H   GLU A 156      -0.854 -14.113   4.178  1.00 98.52           H  
ATOM   2501  CA  GLU A 156      -0.911 -14.637   2.124  1.00 98.52           C  
ATOM   2502  HA  GLU A 156      -0.551 -15.498   1.560  1.00 98.52           H  
ATOM   2503  C   GLU A 156      -0.382 -13.393   1.398  1.00 98.52           C  
ATOM   2504  CB  GLU A 156      -2.440 -14.684   2.117  1.00 98.52           C  
ATOM   2505  HB2 GLU A 156      -2.817 -13.917   2.794  1.00 98.52           H  
ATOM   2506  HB3 GLU A 156      -2.804 -14.470   1.112  1.00 98.52           H  
ATOM   2507  O   GLU A 156      -0.888 -13.027   0.337  1.00 98.52           O  
ATOM   2508  CG  GLU A 156      -2.981 -16.053   2.533  1.00 98.52           C  
ATOM   2509  HG2 GLU A 156      -2.685 -16.273   3.558  1.00 98.52           H  
ATOM   2510  HG3 GLU A 156      -2.562 -16.819   1.880  1.00 98.52           H  
ATOM   2511  CD  GLU A 156      -4.504 -16.050   2.409  1.00 98.52           C  
ATOM   2512  OE1 GLU A 156      -5.000 -16.069   1.250  1.00 98.52           O  
ATOM   2513  OE2 GLU A 156      -5.165 -15.950   3.463  1.00 98.52           O  
ATOM   2514  N   LYS A 157       0.646 -12.740   1.956  1.00 98.66           N  
ATOM   2515  H   LYS A 157       0.992 -13.091   2.837  1.00 98.66           H  
ATOM   2516  CA  LYS A 157       1.315 -11.562   1.390  1.00 98.66           C  
ATOM   2517  HA  LYS A 157       1.978 -11.159   2.156  1.00 98.66           H  
ATOM   2518  C   LYS A 157       0.341 -10.424   1.079  1.00 98.66           C  
ATOM   2519  CB  LYS A 157       2.170 -11.979   0.177  1.00 98.66           C  
ATOM   2520  HB2 LYS A 157       2.706 -11.111  -0.206  1.00 98.66           H  
ATOM   2521  HB3 LYS A 157       1.500 -12.327  -0.609  1.00 98.66           H  
ATOM   2522  O   LYS A 157       0.424  -9.804   0.021  1.00 98.66           O  
ATOM   2523  CG  LYS A 157       3.185 -13.096   0.460  1.00 98.66           C  
ATOM   2524  HG2 LYS A 157       3.664 -13.370  -0.479  1.00 98.66           H  
ATOM   2525  HG3 LYS A 157       2.681 -13.981   0.847  1.00 98.66           H  
ATOM   2526  CD  LYS A 157       4.264 -12.642   1.447  1.00 98.66           C  
ATOM   2527  HD2 LYS A 157       4.736 -11.736   1.068  1.00 98.66           H  
ATOM   2528  HD3 LYS A 157       3.812 -12.433   2.417  1.00 98.66           H  
ATOM   2529  CE  LYS A 157       5.318 -13.738   1.605  1.00 98.66           C  
ATOM   2530  HE2 LYS A 157       5.786 -13.906   0.635  1.00 98.66           H  
ATOM   2531  HE3 LYS A 157       4.822 -14.657   1.916  1.00 98.66           H  
ATOM   2532  NZ  LYS A 157       6.343 -13.348   2.604  1.00 98.66           N  
ATOM   2533  HZ1 LYS A 157       6.843 -12.528   2.290  1.00 98.66           H  
ATOM   2534  HZ2 LYS A 157       7.025 -14.082   2.727  1.00 98.66           H  
ATOM   2535  HZ3 LYS A 157       5.916 -13.138   3.494  1.00 98.66           H  
ATOM   2536  N   TYR A 158      -0.609 -10.184   1.985  1.00 98.81           N  
ATOM   2537  H   TYR A 158      -0.632 -10.757   2.816  1.00 98.81           H  
ATOM   2538  CA  TYR A 158      -1.624  -9.134   1.860  1.00 98.81           C  
ATOM   2539  HA  TYR A 158      -2.374  -9.342   2.623  1.00 98.81           H  
ATOM   2540  C   TYR A 158      -2.395  -9.161   0.537  1.00 98.81           C  
ATOM   2541  CB  TYR A 158      -1.042  -7.757   2.198  1.00 98.81           C  
ATOM   2542  HB2 TYR A 158      -1.852  -7.029   2.236  1.00 98.81           H  
ATOM   2543  HB3 TYR A 158      -0.366  -7.453   1.399  1.00 98.81           H  
ATOM   2544  O   TYR A 158      -2.732  -8.112  -0.015  1.00 98.81           O  
ATOM   2545  CG  TYR A 158      -0.306  -7.708   3.518  1.00 98.81           C  
ATOM   2546  CD1 TYR A 158      -1.010  -7.865   4.731  1.00 98.81           C  
ATOM   2547  HD1 TYR A 158      -2.078  -8.021   4.729  1.00 98.81           H  
ATOM   2548  CD2 TYR A 158       1.081  -7.471   3.528  1.00 98.81           C  
ATOM   2549  HD2 TYR A 158       1.616  -7.335   2.600  1.00 98.81           H  
ATOM   2550  CE1 TYR A 158      -0.320  -7.792   5.956  1.00 98.81           C  
ATOM   2551  HE1 TYR A 158      -0.836  -7.912   6.897  1.00 98.81           H  
ATOM   2552  CE2 TYR A 158       1.771  -7.403   4.750  1.00 98.81           C  
ATOM   2553  HE2 TYR A 158       2.836  -7.222   4.764  1.00 98.81           H  
ATOM   2554  OH  TYR A 158       1.759  -7.561   7.124  1.00 98.81           O  
ATOM   2555  HH  TYR A 158       2.707  -7.508   6.980  1.00 98.81           H  
ATOM   2556  CZ  TYR A 158       1.071  -7.574   5.961  1.00 98.81           C  
ATOM   2557  N   ARG A 159      -2.656 -10.365   0.006  1.00 98.65           N  
ATOM   2558  H   ARG A 159      -2.276 -11.175   0.474  1.00 98.65           H  
ATOM   2559  CA  ARG A 159      -3.358 -10.565  -1.266  1.00 98.65           C  
ATOM   2560  HA  ARG A 159      -2.703 -10.198  -2.056  1.00 98.65           H  
ATOM   2561  C   ARG A 159      -4.652  -9.751  -1.332  1.00 98.65           C  
ATOM   2562  CB  ARG A 159      -3.604 -12.068  -1.471  1.00 98.65           C  
ATOM   2563  HB2 ARG A 159      -4.169 -12.451  -0.621  1.00 98.65           H  
ATOM   2564  HB3 ARG A 159      -2.639 -12.575  -1.502  1.00 98.65           H  
ATOM   2565  O   ARG A 159      -5.438  -9.779  -0.388  1.00 98.65           O  
ATOM   2566  CG  ARG A 159      -4.360 -12.393  -2.770  1.00 98.65           C  
ATOM   2567  HG2 ARG A 159      -5.363 -11.968  -2.730  1.00 98.65           H  
ATOM   2568  HG3 ARG A 159      -3.828 -11.949  -3.611  1.00 98.65           H  
ATOM   2569  CD  ARG A 159      -4.466 -13.905  -3.012  1.00 98.65           C  
ATOM   2570  HD2 ARG A 159      -3.460 -14.311  -3.113  1.00 98.65           H  
ATOM   2571  HD3 ARG A 159      -4.989 -14.078  -3.953  1.00 98.65           H  
ATOM   2572  NE  ARG A 159      -5.160 -14.606  -1.915  1.00 98.65           N  
ATOM   2573  HE  ARG A 159      -4.597 -15.071  -1.217  1.00 98.65           H  
ATOM   2574  NH1 ARG A 159      -7.344 -14.036  -2.422  1.00 98.65           N  
ATOM   2575 HH11 ARG A 159      -8.323 -14.109  -2.185  1.00 98.65           H  
ATOM   2576 HH12 ARG A 159      -7.086 -13.602  -3.296  1.00 98.65           H  
ATOM   2577  NH2 ARG A 159      -6.862 -15.228  -0.590  1.00 98.65           N  
ATOM   2578 HH21 ARG A 159      -6.184 -15.602   0.058  1.00 98.65           H  
ATOM   2579 HH22 ARG A 159      -7.769 -15.022  -0.196  1.00 98.65           H  
ATOM   2580  CZ  ARG A 159      -6.452 -14.615  -1.658  1.00 98.65           C  
ATOM   2581  N   LEU A 160      -4.882  -9.067  -2.451  1.00 98.71           N  
ATOM   2582  H   LEU A 160      -4.176  -9.087  -3.174  1.00 98.71           H  
ATOM   2583  CA  LEU A 160      -6.104  -8.301  -2.700  1.00 98.71           C  
ATOM   2584  HA  LEU A 160      -6.389  -7.795  -1.778  1.00 98.71           H  
ATOM   2585  C   LEU A 160      -7.248  -9.218  -3.130  1.00 98.71           C  
ATOM   2586  CB  LEU A 160      -5.823  -7.245  -3.783  1.00 98.71           C  
ATOM   2587  HB2 LEU A 160      -5.509  -7.755  -4.694  1.00 98.71           H  
ATOM   2588  HB3 LEU A 160      -4.993  -6.625  -3.444  1.00 98.71           H  
ATOM   2589  O   LEU A 160      -7.061 -10.088  -3.981  1.00 98.71           O  
ATOM   2590  CG  LEU A 160      -6.983  -6.295  -4.122  1.00 98.71           C  
ATOM   2591  HG  LEU A 160      -7.846  -6.872  -4.455  1.00 98.71           H  
ATOM   2592  CD1 LEU A 160      -7.385  -5.435  -2.924  1.00 98.71           C  
ATOM   2593 HD11 LEU A 160      -6.509  -4.928  -2.521  1.00 98.71           H  
ATOM   2594 HD12 LEU A 160      -8.111  -4.683  -3.235  1.00 98.71           H  
ATOM   2595 HD13 LEU A 160      -7.836  -6.051  -2.146  1.00 98.71           H  
ATOM   2596  CD2 LEU A 160      -6.557  -5.368  -5.260  1.00 98.71           C  
ATOM   2597 HD21 LEU A 160      -5.688  -4.784  -4.959  1.00 98.71           H  
ATOM   2598 HD22 LEU A 160      -6.301  -5.957  -6.141  1.00 98.71           H  
ATOM   2599 HD23 LEU A 160      -7.371  -4.688  -5.513  1.00 98.71           H  
ATOM   2600  N   GLN A 161      -8.447  -8.978  -2.610  1.00 98.36           N  
ATOM   2601  H   GLN A 161      -8.526  -8.323  -1.845  1.00 98.36           H  
ATOM   2602  CA  GLN A 161      -9.686  -9.533  -3.140  1.00 98.36           C  
ATOM   2603  HA  GLN A 161      -9.502  -9.932  -4.137  1.00 98.36           H  
ATOM   2604  C   GLN A 161     -10.739  -8.436  -3.257  1.00 98.36           C  
ATOM   2605  CB  GLN A 161     -10.138 -10.702  -2.267  1.00 98.36           C  
ATOM   2606  HB2 GLN A 161     -10.206 -10.377  -1.229  1.00 98.36           H  
ATOM   2607  HB3 GLN A 161      -9.377 -11.477  -2.358  1.00 98.36           H  
ATOM   2608  O   GLN A 161     -11.120  -7.813  -2.268  1.00 98.36           O  
ATOM   2609  CG  GLN A 161     -11.478 -11.308  -2.699  1.00 98.36           C  
ATOM   2610  HG2 GLN A 161     -12.279 -10.577  -2.582  1.00 98.36           H  
ATOM   2611  HG3 GLN A 161     -11.423 -11.596  -3.749  1.00 98.36           H  
ATOM   2612  CD  GLN A 161     -11.816 -12.524  -1.846  1.00 98.36           C  
ATOM   2613  NE2 GLN A 161     -11.814 -13.713  -2.409  1.00 98.36           N  
ATOM   2614 HE21 GLN A 161     -12.135 -14.476  -1.830  1.00 98.36           H  
ATOM   2615 HE22 GLN A 161     -11.687 -13.798  -3.408  1.00 98.36           H  
ATOM   2616  OE1 GLN A 161     -12.038 -12.446  -0.649  1.00 98.36           O  
ATOM   2617  N   ILE A 162     -11.205  -8.220  -4.483  1.00 98.17           N  
ATOM   2618  H   ILE A 162     -10.831  -8.773  -5.241  1.00 98.17           H  
ATOM   2619  CA  ILE A 162     -12.214  -7.218  -4.828  1.00 98.17           C  
ATOM   2620  HA  ILE A 162     -12.797  -7.022  -3.928  1.00 98.17           H  
ATOM   2621  C   ILE A 162     -13.187  -7.752  -5.878  1.00 98.17           C  
ATOM   2622  CB  ILE A 162     -11.575  -5.894  -5.306  1.00 98.17           C  
ATOM   2623  HB  ILE A 162     -12.362  -5.274  -5.734  1.00 98.17           H  
ATOM   2624  O   ILE A 162     -12.838  -8.619  -6.682  1.00 98.17           O  
ATOM   2625  CG1 ILE A 162     -10.514  -6.147  -6.393  1.00 98.17           C  
ATOM   2626 HG12 ILE A 162     -10.942  -6.794  -7.159  1.00 98.17           H  
ATOM   2627 HG13 ILE A 162      -9.654  -6.662  -5.964  1.00 98.17           H  
ATOM   2628  CG2 ILE A 162     -10.989  -5.120  -4.121  1.00 98.17           C  
ATOM   2629 HG21 ILE A 162     -11.787  -4.929  -3.405  1.00 98.17           H  
ATOM   2630 HG22 ILE A 162     -10.595  -4.158  -4.447  1.00 98.17           H  
ATOM   2631 HG23 ILE A 162     -10.197  -5.697  -3.644  1.00 98.17           H  
ATOM   2632  CD1 ILE A 162     -10.017  -4.880  -7.080  1.00 98.17           C  
ATOM   2633 HD11 ILE A 162     -10.856  -4.331  -7.507  1.00 98.17           H  
ATOM   2634 HD12 ILE A 162      -9.344  -5.189  -7.880  1.00 98.17           H  
ATOM   2635 HD13 ILE A 162      -9.476  -4.239  -6.384  1.00 98.17           H  
ATOM   2636  N   SER A 163     -14.409  -7.224  -5.887  1.00 97.43           N  
ATOM   2637  H   SER A 163     -14.645  -6.543  -5.179  1.00 97.43           H  
ATOM   2638  CA  SER A 163     -15.418  -7.531  -6.908  1.00 97.43           C  
ATOM   2639  HA  SER A 163     -14.926  -7.579  -7.880  1.00 97.43           H  
ATOM   2640  C   SER A 163     -16.501  -6.455  -6.984  1.00 97.43           C  
ATOM   2641  CB  SER A 163     -16.059  -8.901  -6.632  1.00 97.43           C  
ATOM   2642  HB2 SER A 163     -15.278  -9.660  -6.571  1.00 97.43           H  
ATOM   2643  HB3 SER A 163     -16.720  -9.167  -7.457  1.00 97.43           H  
ATOM   2644  O   SER A 163     -16.567  -5.574  -6.128  1.00 97.43           O  
ATOM   2645  OG  SER A 163     -16.800  -8.907  -5.428  1.00 97.43           O  
ATOM   2646  HG  SER A 163     -17.510  -8.262  -5.476  1.00 97.43           H  
ATOM   2647  N   GLY A 164     -17.376  -6.557  -7.991  1.00 97.26           N  
ATOM   2648  H   GLY A 164     -17.255  -7.300  -8.665  1.00 97.26           H  
ATOM   2649  CA  GLY A 164     -18.550  -5.691  -8.137  1.00 97.26           C  
ATOM   2650  HA2 GLY A 164     -19.148  -5.714  -7.227  1.00 97.26           H  
ATOM   2651  HA3 GLY A 164     -19.168  -6.058  -8.957  1.00 97.26           H  
ATOM   2652  C   GLY A 164     -18.180  -4.244  -8.440  1.00 97.26           C  
ATOM   2653  O   GLY A 164     -18.607  -3.330  -7.734  1.00 97.26           O  
ATOM   2654  N   TYR A 165     -17.332  -4.059  -9.452  1.00 97.95           N  
ATOM   2655  H   TYR A 165     -17.032  -4.855  -9.996  1.00 97.95           H  
ATOM   2656  CA  TYR A 165     -16.915  -2.742  -9.911  1.00 97.95           C  
ATOM   2657  HA  TYR A 165     -16.455  -2.231  -9.065  1.00 97.95           H  
ATOM   2658  C   TYR A 165     -18.108  -1.898 -10.403  1.00 97.95           C  
ATOM   2659  CB  TYR A 165     -15.822  -2.877 -10.977  1.00 97.95           C  
ATOM   2660  HB2 TYR A 165     -14.873  -3.109 -10.495  1.00 97.95           H  
ATOM   2661  HB3 TYR A 165     -16.063  -3.711 -11.636  1.00 97.95           H  
ATOM   2662  O   TYR A 165     -19.023  -2.392 -11.061  1.00 97.95           O  
ATOM   2663  CG  TYR A 165     -15.669  -1.634 -11.827  1.00 97.95           C  
ATOM   2664  CD1 TYR A 165     -16.432  -1.552 -13.005  1.00 97.95           C  
ATOM   2665  HD1 TYR A 165     -17.064  -2.378 -13.294  1.00 97.95           H  
ATOM   2666  CD2 TYR A 165     -14.848  -0.557 -11.429  1.00 97.95           C  
ATOM   2667  HD2 TYR A 165     -14.263  -0.629 -10.524  1.00 97.95           H  
ATOM   2668  CE1 TYR A 165     -16.373  -0.407 -13.805  1.00 97.95           C  
ATOM   2669  HE1 TYR A 165     -16.947  -0.359 -14.719  1.00 97.95           H  
ATOM   2670  CE2 TYR A 165     -14.772   0.594 -12.244  1.00 97.95           C  
ATOM   2671  HE2 TYR A 165     -14.129   1.425 -11.993  1.00 97.95           H  
ATOM   2672  OH  TYR A 165     -15.465   1.698 -14.283  1.00 97.95           O  
ATOM   2673  HH  TYR A 165     -16.144   1.663 -14.960  1.00 97.95           H  
ATOM   2674  CZ  TYR A 165     -15.531   0.652 -13.435  1.00 97.95           C  
ATOM   2675  N   SER A 166     -18.057  -0.602 -10.107  1.00 98.00           N  
ATOM   2676  H   SER A 166     -17.285  -0.303  -9.530  1.00 98.00           H  
ATOM   2677  CA  SER A 166     -18.913   0.462 -10.634  1.00 98.00           C  
ATOM   2678  HA  SER A 166     -19.150   0.251 -11.676  1.00 98.00           H  
ATOM   2679  C   SER A 166     -18.170   1.802 -10.559  1.00 98.00           C  
ATOM   2680  CB  SER A 166     -20.217   0.530  -9.827  1.00 98.00           C  
ATOM   2681  HB2 SER A 166     -20.839   1.344 -10.197  1.00 98.00           H  
ATOM   2682  HB3 SER A 166     -20.761  -0.407  -9.949  1.00 98.00           H  
ATOM   2683  O   SER A 166     -17.183   1.927  -9.836  1.00 98.00           O  
ATOM   2684  OG  SER A 166     -19.940   0.731  -8.453  1.00 98.00           O  
ATOM   2685  HG  SER A 166     -19.335   0.030  -8.201  1.00 98.00           H  
ATOM   2686  N   GLY A 167     -18.636   2.831 -11.266  1.00 97.59           N  
ATOM   2687  H   GLY A 167     -19.371   2.672 -11.941  1.00 97.59           H  
ATOM   2688  CA  GLY A 167     -18.070   4.181 -11.185  1.00 97.59           C  
ATOM   2689  HA2 GLY A 167     -18.751   4.813 -10.614  1.00 97.59           H  
ATOM   2690  HA3 GLY A 167     -17.109   4.166 -10.670  1.00 97.59           H  
ATOM   2691  C   GLY A 167     -17.854   4.834 -12.544  1.00 97.59           C  
ATOM   2692  O   GLY A 167     -18.200   4.265 -13.577  1.00 97.59           O  
ATOM   2693  N   ASN A 168     -17.326   6.058 -12.527  1.00 97.66           N  
ATOM   2694  H   ASN A 168     -17.019   6.432 -11.641  1.00 97.66           H  
ATOM   2695  CA  ASN A 168     -17.014   6.829 -13.735  1.00 97.66           C  
ATOM   2696  HA  ASN A 168     -17.487   6.341 -14.588  1.00 97.66           H  
ATOM   2697  C   ASN A 168     -15.507   6.866 -14.068  1.00 97.66           C  
ATOM   2698  CB  ASN A 168     -17.624   8.240 -13.623  1.00 97.66           C  
ATOM   2699  HB2 ASN A 168     -17.577   8.706 -14.608  1.00 97.66           H  
ATOM   2700  HB3 ASN A 168     -18.671   8.171 -13.330  1.00 97.66           H  
ATOM   2701  O   ASN A 168     -15.148   7.281 -15.167  1.00 97.66           O  
ATOM   2702  CG  ASN A 168     -16.895   9.138 -12.639  1.00 97.66           C  
ATOM   2703  ND2 ASN A 168     -17.010  10.439 -12.772  1.00 97.66           N  
ATOM   2704 HD21 ASN A 168     -16.423  11.028 -12.201  1.00 97.66           H  
ATOM   2705 HD22 ASN A 168     -17.544  10.822 -13.539  1.00 97.66           H  
ATOM   2706  OD1 ASN A 168     -16.205   8.689 -11.744  1.00 97.66           O  
ATOM   2707  N   ALA A 169     -14.625   6.450 -13.152  1.00 96.90           N  
ATOM   2708  H   ALA A 169     -14.988   6.102 -12.276  1.00 96.90           H  
ATOM   2709  CA  ALA A 169     -13.271   6.017 -13.501  1.00 96.90           C  
ATOM   2710  HA  ALA A 169     -12.842   6.689 -14.243  1.00 96.90           H  
ATOM   2711  C   ALA A 169     -13.368   4.606 -14.067  1.00 96.90           C  
ATOM   2712  CB  ALA A 169     -12.368   5.968 -12.258  1.00 96.90           C  
ATOM   2713  HB1 ALA A 169     -12.671   5.134 -11.624  1.00 96.90           H  
ATOM   2714  HB2 ALA A 169     -12.435   6.877 -11.660  1.00 96.90           H  
ATOM   2715  HB3 ALA A 169     -11.334   5.809 -12.561  1.00 96.90           H  
ATOM   2716  O   ALA A 169     -14.144   3.829 -13.541  1.00 96.90           O  
ATOM   2717  N   THR A 170     -12.555   4.257 -15.056  1.00 95.43           N  
ATOM   2718  H   THR A 170     -11.896   4.935 -15.413  1.00 95.43           H  
ATOM   2719  CA  THR A 170     -12.457   2.893 -15.602  1.00 95.43           C  
ATOM   2720  HA  THR A 170     -13.420   2.601 -16.020  1.00 95.43           H  
ATOM   2721  C   THR A 170     -12.061   1.851 -14.553  1.00 95.43           C  
ATOM   2722  CB  THR A 170     -11.398   2.889 -16.703  1.00 95.43           C  
ATOM   2723  HB  THR A 170     -11.245   1.871 -17.061  1.00 95.43           H  
ATOM   2724  O   THR A 170     -11.400   2.193 -13.575  1.00 95.43           O  
ATOM   2725  CG2 THR A 170     -11.839   3.777 -17.871  1.00 95.43           C  
ATOM   2726 HG21 THR A 170     -11.763   4.831 -17.606  1.00 95.43           H  
ATOM   2727 HG22 THR A 170     -11.215   3.583 -18.743  1.00 95.43           H  
ATOM   2728 HG23 THR A 170     -12.870   3.547 -18.138  1.00 95.43           H  
ATOM   2729  OG1 THR A 170     -10.200   3.412 -16.165  1.00 95.43           O  
ATOM   2730  HG1 THR A 170      -9.645   2.662 -15.938  1.00 95.43           H  
ATOM   2731  N   ASP A 171     -12.377   0.572 -14.768  1.00 96.28           N  
ATOM   2732  H   ASP A 171     -12.944   0.313 -15.563  1.00 96.28           H  
ATOM   2733  CA  ASP A 171     -11.902  -0.506 -13.893  1.00 96.28           C  
ATOM   2734  HA  ASP A 171     -11.936  -0.167 -12.857  1.00 96.28           H  
ATOM   2735  C   ASP A 171     -10.461  -0.883 -14.236  1.00 96.28           C  
ATOM   2736  CB  ASP A 171     -12.800  -1.745 -13.995  1.00 96.28           C  
ATOM   2737  HB2 ASP A 171     -12.711  -2.196 -14.984  1.00 96.28           H  
ATOM   2738  HB3 ASP A 171     -13.842  -1.447 -13.881  1.00 96.28           H  
ATOM   2739  O   ASP A 171     -10.235  -1.669 -15.145  1.00 96.28           O  
ATOM   2740  CG  ASP A 171     -12.456  -2.787 -12.923  1.00 96.28           C  
ATOM   2741  OD1 ASP A 171     -11.403  -2.685 -12.245  1.00 96.28           O  
ATOM   2742  OD2 ASP A 171     -13.250  -3.731 -12.761  1.00 96.28           O  
ATOM   2743  N   ASN A 172      -9.481  -0.338 -13.518  1.00 94.96           N  
ATOM   2744  H   ASN A 172      -9.724   0.365 -12.835  1.00 94.96           H  
ATOM   2745  CA  ASN A 172      -8.080  -0.729 -13.689  1.00 94.96           C  
ATOM   2746  HA  ASN A 172      -7.964  -1.245 -14.642  1.00 94.96           H  
ATOM   2747  C   ASN A 172      -7.594  -1.722 -12.627  1.00 94.96           C  
ATOM   2748  CB  ASN A 172      -7.189   0.514 -13.719  1.00 94.96           C  
ATOM   2749  HB2 ASN A 172      -7.387   1.133 -12.844  1.00 94.96           H  
ATOM   2750  HB3 ASN A 172      -6.148   0.194 -13.663  1.00 94.96           H  
ATOM   2751  O   ASN A 172      -6.393  -1.986 -12.576  1.00 94.96           O  
ATOM   2752  CG  ASN A 172      -7.321   1.360 -14.960  1.00 94.96           C  
ATOM   2753  ND2 ASN A 172      -6.262   2.041 -15.285  1.00 94.96           N  
ATOM   2754 HD21 ASN A 172      -5.389   1.841 -14.818  1.00 94.96           H  
ATOM   2755 HD22 ASN A 172      -6.412   2.826 -15.902  1.00 94.96           H  
ATOM   2756  OD1 ASN A 172      -8.330   1.501 -15.629  1.00 94.96           O  
ATOM   2757  N   LEU A 173      -8.469  -2.237 -11.753  1.00 96.76           N  
ATOM   2758  H   LEU A 173      -9.455  -2.062 -11.888  1.00 96.76           H  
ATOM   2759  CA  LEU A 173      -8.067  -3.202 -10.726  1.00 96.76           C  
ATOM   2760  HA  LEU A 173      -6.979  -3.249 -10.679  1.00 96.76           H  
ATOM   2761  C   LEU A 173      -8.499  -4.631 -11.054  1.00 96.76           C  
ATOM   2762  CB  LEU A 173      -8.549  -2.784  -9.328  1.00 96.76           C  
ATOM   2763  HB2 LEU A 173      -9.639  -2.787  -9.320  1.00 96.76           H  
ATOM   2764  HB3 LEU A 173      -8.200  -3.549  -8.634  1.00 96.76           H  
ATOM   2765  O   LEU A 173      -7.784  -5.556 -10.664  1.00 96.76           O  
ATOM   2766  CG  LEU A 173      -8.024  -1.445  -8.790  1.00 96.76           C  
ATOM   2767  HG  LEU A 173      -8.310  -0.638  -9.464  1.00 96.76           H  
ATOM   2768  CD1 LEU A 173      -8.583  -1.160  -7.394  1.00 96.76           C  
ATOM   2769 HD11 LEU A 173      -8.308  -0.152  -7.083  1.00 96.76           H  
ATOM   2770 HD12 LEU A 173      -8.183  -1.880  -6.680  1.00 96.76           H  
ATOM   2771 HD13 LEU A 173      -9.669  -1.258  -7.401  1.00 96.76           H  
ATOM   2772  CD2 LEU A 173      -6.509  -1.470  -8.624  1.00 96.76           C  
ATOM   2773 HD21 LEU A 173      -6.045  -1.667  -9.591  1.00 96.76           H  
ATOM   2774 HD22 LEU A 173      -6.206  -2.244  -7.920  1.00 96.76           H  
ATOM   2775 HD23 LEU A 173      -6.165  -0.498  -8.271  1.00 96.76           H  
ATOM   2776  N   THR A 174      -9.614  -4.831 -11.764  1.00 95.09           N  
ATOM   2777  H   THR A 174     -10.197  -4.038 -11.990  1.00 95.09           H  
ATOM   2778  CA  THR A 174     -10.124  -6.177 -12.097  1.00 95.09           C  
ATOM   2779  HA  THR A 174      -9.428  -6.908 -11.685  1.00 95.09           H  
ATOM   2780  C   THR A 174     -10.148  -6.514 -13.587  1.00 95.09           C  
ATOM   2781  CB  THR A 174     -11.472  -6.503 -11.429  1.00 95.09           C  
ATOM   2782  HB  THR A 174     -11.521  -7.590 -11.374  1.00 95.09           H  
ATOM   2783  O   THR A 174     -10.400  -7.666 -13.936  1.00 95.09           O  
ATOM   2784  CG2 THR A 174     -11.599  -5.998  -9.997  1.00 95.09           C  
ATOM   2785 HG21 THR A 174     -10.776  -6.400  -9.406  1.00 95.09           H  
ATOM   2786 HG22 THR A 174     -12.548  -6.328  -9.574  1.00 95.09           H  
ATOM   2787 HG23 THR A 174     -11.552  -4.910  -9.984  1.00 95.09           H  
ATOM   2788  OG1 THR A 174     -12.617  -6.113 -12.137  1.00 95.09           O  
ATOM   2789  HG1 THR A 174     -12.688  -5.166 -12.274  1.00 95.09           H  
ATOM   2790  N   SER A 175      -9.826  -5.555 -14.460  1.00 86.50           N  
ATOM   2791  H   SER A 175      -9.655  -4.623 -14.111  1.00 86.50           H  
ATOM   2792  CA  SER A 175      -9.719  -5.758 -15.911  1.00 86.50           C  
ATOM   2793  HA  SER A 175     -10.585  -6.327 -16.251  1.00 86.50           H  
ATOM   2794  C   SER A 175      -8.455  -6.542 -16.324  1.00 86.50           C  
ATOM   2795  CB  SER A 175      -9.761  -4.382 -16.589  1.00 86.50           C  
ATOM   2796  HB2 SER A 175      -9.879  -4.505 -17.666  1.00 86.50           H  
ATOM   2797  HB3 SER A 175     -10.623  -3.825 -16.221  1.00 86.50           H  
ATOM   2798  O   SER A 175      -7.858  -7.274 -15.536  1.00 86.50           O  
ATOM   2799  OG  SER A 175      -8.559  -3.671 -16.326  1.00 86.50           O  
ATOM   2800  HG  SER A 175      -7.807  -4.210 -16.584  1.00 86.50           H  
ATOM   2801  N   ASP A 176      -7.995  -6.362 -17.566  1.00 77.91           N  
ATOM   2802  H   ASP A 176      -8.578  -5.878 -18.234  1.00 77.91           H  
ATOM   2803  CA  ASP A 176      -6.726  -6.900 -18.073  1.00 77.91           C  
ATOM   2804  HA  ASP A 176      -6.845  -7.973 -18.223  1.00 77.91           H  
ATOM   2805  C   ASP A 176      -5.558  -6.657 -17.107  1.00 77.91           C  
ATOM   2806  CB  ASP A 176      -6.380  -6.252 -19.421  1.00 77.91           C  
ATOM   2807  HB2 ASP A 176      -5.423  -6.646 -19.762  1.00 77.91           H  
ATOM   2808  HB3 ASP A 176      -6.269  -5.177 -19.280  1.00 77.91           H  
ATOM   2809  O   ASP A 176      -5.439  -5.582 -16.527  1.00 77.91           O  
ATOM   2810  CG  ASP A 176      -7.419  -6.514 -20.511  1.00 77.91           C  
ATOM   2811  OD1 ASP A 176      -8.151  -7.518 -20.387  1.00 77.91           O  
ATOM   2812  OD2 ASP A 176      -7.447  -5.695 -21.453  1.00 77.91           O  
ATOM   2813  N   HIS A 177      -4.670  -7.644 -16.949  1.00 81.75           N  
ATOM   2814  H   HIS A 177      -4.795  -8.485 -17.495  1.00 81.75           H  
ATOM   2815  CA  HIS A 177      -3.569  -7.606 -15.968  1.00 81.75           C  
ATOM   2816  HA  HIS A 177      -3.157  -8.615 -15.923  1.00 81.75           H  
ATOM   2817  C   HIS A 177      -4.047  -7.298 -14.537  1.00 81.75           C  
ATOM   2818  CB  HIS A 177      -2.428  -6.691 -16.442  1.00 81.75           C  
ATOM   2819  HB2 HIS A 177      -1.614  -6.730 -15.717  1.00 81.75           H  
ATOM   2820  HB3 HIS A 177      -2.782  -5.662 -16.491  1.00 81.75           H  
ATOM   2821  O   HIS A 177      -3.349  -6.642 -13.766  1.00 81.75           O  
ATOM   2822  CG  HIS A 177      -1.880  -7.074 -17.787  1.00 81.75           C  
ATOM   2823  CD2 HIS A 177      -0.714  -7.746 -18.033  1.00 81.75           C  
ATOM   2824  HD2 HIS A 177      -0.002  -8.082 -17.293  1.00 81.75           H  
ATOM   2825  ND1 HIS A 177      -2.481  -6.838 -19.002  1.00 81.75           N  
ATOM   2826  HD1 HIS A 177      -3.373  -6.385 -19.145  1.00 81.75           H  
ATOM   2827  CE1 HIS A 177      -1.706  -7.374 -19.958  1.00 81.75           C  
ATOM   2828  HE1 HIS A 177      -1.929  -7.373 -21.014  1.00 81.75           H  
ATOM   2829  NE2 HIS A 177      -0.616  -7.934 -19.414  1.00 81.75           N  
ATOM   2830  N   SER A 178      -5.235  -7.812 -14.199  1.00 90.06           N  
ATOM   2831  H   SER A 178      -5.800  -8.165 -14.958  1.00 90.06           H  
ATOM   2832  CA  SER A 178      -5.936  -7.645 -12.928  1.00 90.06           C  
ATOM   2833  HA  SER A 178      -6.450  -6.685 -12.950  1.00 90.06           H  
ATOM   2834  C   SER A 178      -5.013  -7.685 -11.710  1.00 90.06           C  
ATOM   2835  CB  SER A 178      -7.002  -8.742 -12.807  1.00 90.06           C  
ATOM   2836  HB2 SER A 178      -7.819  -8.545 -13.502  1.00 90.06           H  
ATOM   2837  HB3 SER A 178      -6.562  -9.708 -13.054  1.00 90.06           H  
ATOM   2838  O   SER A 178      -4.243  -8.631 -11.521  1.00 90.06           O  
ATOM   2839  OG  SER A 178      -7.527  -8.806 -11.501  1.00 90.06           O  
ATOM   2840  HG  SER A 178      -6.956  -9.375 -10.980  1.00 90.06           H  
ATOM   2841  N   HIS A 179      -5.192  -6.691 -10.845  1.00 97.52           N  
ATOM   2842  H   HIS A 179      -5.905  -6.014 -11.073  1.00 97.52           H  
ATOM   2843  CA  HIS A 179      -4.624  -6.612  -9.502  1.00 97.52           C  
ATOM   2844  HA  HIS A 179      -3.586  -6.943  -9.519  1.00 97.52           H  
ATOM   2845  C   HIS A 179      -5.397  -7.496  -8.509  1.00 97.52           C  
ATOM   2846  CB  HIS A 179      -4.664  -5.145  -9.063  1.00 97.52           C  
ATOM   2847  HB2 HIS A 179      -5.691  -4.782  -9.076  1.00 97.52           H  
ATOM   2848  HB3 HIS A 179      -4.305  -5.084  -8.036  1.00 97.52           H  
ATOM   2849  O   HIS A 179      -4.854  -7.922  -7.489  1.00 97.52           O  
ATOM   2850  CG  HIS A 179      -3.805  -4.241  -9.911  1.00 97.52           C  
ATOM   2851  CD2 HIS A 179      -4.134  -3.586 -11.068  1.00 97.52           C  
ATOM   2852  HD2 HIS A 179      -5.081  -3.665 -11.582  1.00 97.52           H  
ATOM   2853  ND1 HIS A 179      -2.490  -3.966  -9.667  1.00 97.52           N  
ATOM   2854  HD1 HIS A 179      -1.927  -4.430  -8.969  1.00 97.52           H  
ATOM   2855  CE1 HIS A 179      -2.041  -3.143 -10.620  1.00 97.52           C  
ATOM   2856  HE1 HIS A 179      -1.026  -2.778 -10.664  1.00 97.52           H  
ATOM   2857  NE2 HIS A 179      -3.015  -2.852 -11.500  1.00 97.52           N  
ATOM   2858  N   ASN A 180      -6.660  -7.824  -8.812  1.00 97.76           N  
ATOM   2859  H   ASN A 180      -7.073  -7.421  -9.641  1.00 97.76           H  
ATOM   2860  CA  ASN A 180      -7.444  -8.775  -8.028  1.00 97.76           C  
ATOM   2861  HA  ASN A 180      -7.559  -8.360  -7.026  1.00 97.76           H  
ATOM   2862  C   ASN A 180      -6.716 -10.125  -7.917  1.00 97.76           C  
ATOM   2863  CB  ASN A 180      -8.834  -8.951  -8.658  1.00 97.76           C  
ATOM   2864  HB2 ASN A 180      -8.762  -9.581  -9.544  1.00 97.76           H  
ATOM   2865  HB3 ASN A 180      -9.227  -7.978  -8.955  1.00 97.76           H  
ATOM   2866  O   ASN A 180      -6.161 -10.627  -8.900  1.00 97.76           O  
ATOM   2867  CG  ASN A 180      -9.838  -9.598  -7.731  1.00 97.76           C  
ATOM   2868  ND2 ASN A 180     -10.926 -10.086  -8.268  1.00 97.76           N  
ATOM   2869 HD21 ASN A 180     -11.089  -9.957  -9.256  1.00 97.76           H  
ATOM   2870 HD22 ASN A 180     -11.707 -10.169  -7.633  1.00 97.76           H  
ATOM   2871  OD1 ASN A 180      -9.673  -9.643  -6.523  1.00 97.76           O  
ATOM   2872  N   ASN A 181      -6.736 -10.713  -6.721  1.00 97.36           N  
ATOM   2873  H   ASN A 181      -7.229 -10.244  -5.975  1.00 97.36           H  
ATOM   2874  CA  ASN A 181      -6.019 -11.930  -6.338  1.00 97.36           C  
ATOM   2875  HA  ASN A 181      -6.172 -12.039  -5.264  1.00 97.36           H  
ATOM   2876  C   ASN A 181      -4.487 -11.881  -6.472  1.00 97.36           C  
ATOM   2877  CB  ASN A 181      -6.663 -13.160  -7.007  1.00 97.36           C  
ATOM   2878  HB2 ASN A 181      -6.727 -13.008  -8.085  1.00 97.36           H  
ATOM   2879  HB3 ASN A 181      -6.049 -14.043  -6.832  1.00 97.36           H  
ATOM   2880  O   ASN A 181      -3.853 -12.935  -6.386  1.00 97.36           O  
ATOM   2881  CG  ASN A 181      -8.032 -13.477  -6.445  1.00 97.36           C  
ATOM   2882  ND2 ASN A 181      -8.954 -13.892  -7.282  1.00 97.36           N  
ATOM   2883 HD21 ASN A 181      -8.771 -13.922  -8.274  1.00 97.36           H  
ATOM   2884 HD22 ASN A 181      -9.870 -14.075  -6.896  1.00 97.36           H  
ATOM   2885  OD1 ASN A 181      -8.271 -13.411  -5.247  1.00 97.36           O  
ATOM   2886  N   GLN A 182      -3.873 -10.706  -6.640  1.00 98.20           N  
ATOM   2887  H   GLN A 182      -4.413  -9.855  -6.701  1.00 98.20           H  
ATOM   2888  CA  GLN A 182      -2.415 -10.583  -6.581  1.00 98.20           C  
ATOM   2889  HA  GLN A 182      -1.971 -11.535  -6.871  1.00 98.20           H  
ATOM   2890  C   GLN A 182      -1.928 -10.306  -5.163  1.00 98.20           C  
ATOM   2891  CB  GLN A 182      -1.874  -9.539  -7.561  1.00 98.20           C  
ATOM   2892  HB2 GLN A 182      -0.786  -9.569  -7.510  1.00 98.20           H  
ATOM   2893  HB3 GLN A 182      -2.191  -8.543  -7.253  1.00 98.20           H  
ATOM   2894  O   GLN A 182      -2.639  -9.722  -4.341  1.00 98.20           O  
ATOM   2895  CG  GLN A 182      -2.283  -9.753  -9.021  1.00 98.20           C  
ATOM   2896  HG2 GLN A 182      -3.241  -9.261  -9.187  1.00 98.20           H  
ATOM   2897  HG3 GLN A 182      -1.530  -9.262  -9.639  1.00 98.20           H  
ATOM   2898  CD  GLN A 182      -2.400 -11.210  -9.455  1.00 98.20           C  
ATOM   2899  NE2 GLN A 182      -3.580 -11.647  -9.839  1.00 98.20           N  
ATOM   2900 HE21 GLN A 182      -3.757 -12.641  -9.813  1.00 98.20           H  
ATOM   2901 HE22 GLN A 182      -4.355 -11.002  -9.789  1.00 98.20           H  
ATOM   2902  OE1 GLN A 182      -1.480 -12.012  -9.415  1.00 98.20           O  
ATOM   2903  N   LYS A 183      -0.707 -10.762  -4.884  1.00 98.60           N  
ATOM   2904  H   LYS A 183      -0.160 -11.112  -5.658  1.00 98.60           H  
ATOM   2905  CA  LYS A 183       0.021 -10.491  -3.644  1.00 98.60           C  
ATOM   2906  HA  LYS A 183      -0.644 -10.568  -2.784  1.00 98.60           H  
ATOM   2907  C   LYS A 183       0.577  -9.070  -3.678  1.00 98.60           C  
ATOM   2908  CB  LYS A 183       1.154 -11.508  -3.496  1.00 98.60           C  
ATOM   2909  HB2 LYS A 183       1.773 -11.228  -2.644  1.00 98.60           H  
ATOM   2910  HB3 LYS A 183       1.772 -11.459  -4.392  1.00 98.60           H  
ATOM   2911  O   LYS A 183       0.772  -8.504  -4.749  1.00 98.60           O  
ATOM   2912  CG  LYS A 183       0.644 -12.945  -3.306  1.00 98.60           C  
ATOM   2913  HG2 LYS A 183       0.096 -13.021  -2.367  1.00 98.60           H  
ATOM   2914  HG3 LYS A 183      -0.020 -13.220  -4.126  1.00 98.60           H  
ATOM   2915  CD  LYS A 183       1.837 -13.903  -3.300  1.00 98.60           C  
ATOM   2916  HD2 LYS A 183       2.527 -13.615  -2.507  1.00 98.60           H  
ATOM   2917  HD3 LYS A 183       2.355 -13.814  -4.255  1.00 98.60           H  
ATOM   2918  CE  LYS A 183       1.395 -15.352  -3.097  1.00 98.60           C  
ATOM   2919  HE2 LYS A 183       0.661 -15.603  -3.862  1.00 98.60           H  
ATOM   2920  HE3 LYS A 183       0.919 -15.438  -2.120  1.00 98.60           H  
ATOM   2921  NZ  LYS A 183       2.567 -16.257  -3.190  1.00 98.60           N  
ATOM   2922  HZ1 LYS A 183       3.008 -16.161  -4.094  1.00 98.60           H  
ATOM   2923  HZ2 LYS A 183       2.304 -17.222  -3.052  1.00 98.60           H  
ATOM   2924  HZ3 LYS A 183       3.260 -16.002  -2.501  1.00 98.60           H  
ATOM   2925  N   PHE A 184       0.805  -8.494  -2.507  1.00 98.79           N  
ATOM   2926  H   PHE A 184       0.661  -9.023  -1.659  1.00 98.79           H  
ATOM   2927  CA  PHE A 184       1.469  -7.204  -2.396  1.00 98.79           C  
ATOM   2928  HA  PHE A 184       1.082  -6.540  -3.169  1.00 98.79           H  
ATOM   2929  C   PHE A 184       2.977  -7.379  -2.612  1.00 98.79           C  
ATOM   2930  CB  PHE A 184       1.134  -6.597  -1.028  1.00 98.79           C  
ATOM   2931  HB2 PHE A 184       0.096  -6.831  -0.792  1.00 98.79           H  
ATOM   2932  HB3 PHE A 184       1.754  -7.059  -0.260  1.00 98.79           H  
ATOM   2933  O   PHE A 184       3.556  -8.336  -2.096  1.00 98.79           O  
ATOM   2934  CG  PHE A 184       1.281  -5.093  -0.973  1.00 98.79           C  
ATOM   2935  CD1 PHE A 184       2.482  -4.494  -0.552  1.00 98.79           C  
ATOM   2936  HD1 PHE A 184       3.331  -5.104  -0.281  1.00 98.79           H  
ATOM   2937  CD2 PHE A 184       0.193  -4.285  -1.344  1.00 98.79           C  
ATOM   2938  HD2 PHE A 184      -0.726  -4.743  -1.681  1.00 98.79           H  
ATOM   2939  CE1 PHE A 184       2.580  -3.092  -0.497  1.00 98.79           C  
ATOM   2940  HE1 PHE A 184       3.506  -2.630  -0.188  1.00 98.79           H  
ATOM   2941  CE2 PHE A 184       0.283  -2.887  -1.276  1.00 98.79           C  
ATOM   2942  HE2 PHE A 184      -0.565  -2.276  -1.545  1.00 98.79           H  
ATOM   2943  CZ  PHE A 184       1.480  -2.291  -0.851  1.00 98.79           C  
ATOM   2944  HZ  PHE A 184       1.555  -1.215  -0.810  1.00 98.79           H  
ATOM   2945  N   SER A 185       3.611  -6.448  -3.322  1.00 98.79           N  
ATOM   2946  H   SER A 185       3.068  -5.721  -3.766  1.00 98.79           H  
ATOM   2947  CA  SER A 185       5.067  -6.411  -3.505  1.00 98.79           C  
ATOM   2948  HA  SER A 185       5.530  -7.138  -2.837  1.00 98.79           H  
ATOM   2949  C   SER A 185       5.624  -5.037  -3.146  1.00 98.79           C  
ATOM   2950  CB  SER A 185       5.497  -6.772  -4.934  1.00 98.79           C  
ATOM   2951  HB2 SER A 185       5.206  -5.968  -5.610  1.00 98.79           H  
ATOM   2952  HB3 SER A 185       6.582  -6.867  -4.966  1.00 98.79           H  
ATOM   2953  O   SER A 185       4.975  -4.012  -3.366  1.00 98.79           O  
ATOM   2954  OG  SER A 185       4.915  -7.980  -5.377  1.00 98.79           O  
ATOM   2955  HG  SER A 185       5.180  -8.132  -6.287  1.00 98.79           H  
ATOM   2956  N   THR A 186       6.848  -5.028  -2.630  1.00 98.80           N  
ATOM   2957  H   THR A 186       7.306  -5.919  -2.500  1.00 98.80           H  
ATOM   2958  CA  THR A 186       7.686  -3.845  -2.381  1.00 98.80           C  
ATOM   2959  HA  THR A 186       7.246  -2.974  -2.866  1.00 98.80           H  
ATOM   2960  C   THR A 186       9.065  -4.072  -3.000  1.00 98.80           C  
ATOM   2961  CB  THR A 186       7.810  -3.536  -0.879  1.00 98.80           C  
ATOM   2962  HB  THR A 186       8.546  -2.746  -0.725  1.00 98.80           H  
ATOM   2963  O   THR A 186       9.380  -5.180  -3.437  1.00 98.80           O  
ATOM   2964  CG2 THR A 186       6.473  -3.072  -0.306  1.00 98.80           C  
ATOM   2965 HG21 THR A 186       6.610  -2.787   0.737  1.00 98.80           H  
ATOM   2966 HG22 THR A 186       5.738  -3.874  -0.366  1.00 98.80           H  
ATOM   2967 HG23 THR A 186       6.117  -2.206  -0.864  1.00 98.80           H  
ATOM   2968  OG1 THR A 186       8.198  -4.684  -0.169  1.00 98.80           O  
ATOM   2969  HG1 THR A 186       9.080  -4.528   0.178  1.00 98.80           H  
ATOM   2970  N   PHE A 187       9.908  -3.037  -3.074  1.00 98.36           N  
ATOM   2971  H   PHE A 187       9.658  -2.148  -2.664  1.00 98.36           H  
ATOM   2972  CA  PHE A 187      11.224  -3.170  -3.717  1.00 98.36           C  
ATOM   2973  HA  PHE A 187      11.069  -3.513  -4.740  1.00 98.36           H  
ATOM   2974  C   PHE A 187      12.130  -4.216  -3.035  1.00 98.36           C  
ATOM   2975  CB  PHE A 187      11.910  -1.800  -3.781  1.00 98.36           C  
ATOM   2976  HB2 PHE A 187      12.798  -1.892  -4.405  1.00 98.36           H  
ATOM   2977  HB3 PHE A 187      11.237  -1.103  -4.280  1.00 98.36           H  
ATOM   2978  O   PHE A 187      13.034  -4.747  -3.669  1.00 98.36           O  
ATOM   2979  CG  PHE A 187      12.333  -1.224  -2.439  1.00 98.36           C  
ATOM   2980  CD1 PHE A 187      11.618  -0.158  -1.861  1.00 98.36           C  
ATOM   2981  HD1 PHE A 187      10.773   0.275  -2.376  1.00 98.36           H  
ATOM   2982  CD2 PHE A 187      13.458  -1.745  -1.769  1.00 98.36           C  
ATOM   2983  HD2 PHE A 187      14.035  -2.544  -2.211  1.00 98.36           H  
ATOM   2984  CE1 PHE A 187      12.020   0.367  -0.620  1.00 98.36           C  
ATOM   2985  HE1 PHE A 187      11.503   1.216  -0.198  1.00 98.36           H  
ATOM   2986  CE2 PHE A 187      13.827  -1.251  -0.507  1.00 98.36           C  
ATOM   2987  HE2 PHE A 187      14.670  -1.679   0.016  1.00 98.36           H  
ATOM   2988  CZ  PHE A 187      13.104  -0.198   0.072  1.00 98.36           C  
ATOM   2989  HZ  PHE A 187      13.392   0.190   1.038  1.00 98.36           H  
ATOM   2990  N   ASP A 188      11.886  -4.512  -1.757  1.00 98.51           N  
ATOM   2991  H   ASP A 188      11.152  -4.008  -1.280  1.00 98.51           H  
ATOM   2992  CA  ASP A 188      12.613  -5.463  -0.909  1.00 98.51           C  
ATOM   2993  HA  ASP A 188      13.558  -5.715  -1.389  1.00 98.51           H  
ATOM   2994  C   ASP A 188      11.864  -6.791  -0.682  1.00 98.51           C  
ATOM   2995  CB  ASP A 188      12.934  -4.784   0.437  1.00 98.51           C  
ATOM   2996  HB2 ASP A 188      13.539  -5.463   1.038  1.00 98.51           H  
ATOM   2997  HB3 ASP A 188      13.536  -3.895   0.250  1.00 98.51           H  
ATOM   2998  O   ASP A 188      12.399  -7.687  -0.033  1.00 98.51           O  
ATOM   2999  CG  ASP A 188      11.689  -4.380   1.246  1.00 98.51           C  
ATOM   3000  OD1 ASP A 188      10.596  -4.207   0.651  1.00 98.51           O  
ATOM   3001  OD2 ASP A 188      11.793  -4.180   2.472  1.00 98.51           O  
ATOM   3002  N   ASN A 189      10.643  -6.945  -1.208  1.00 98.34           N  
ATOM   3003  H   ASN A 189      10.256  -6.186  -1.750  1.00 98.34           H  
ATOM   3004  CA  ASN A 189       9.868  -8.182  -1.102  1.00 98.34           C  
ATOM   3005  HA  ASN A 189      10.560  -9.022  -1.041  1.00 98.34           H  
ATOM   3006  C   ASN A 189       8.999  -8.393  -2.352  1.00 98.34           C  
ATOM   3007  CB  ASN A 189       9.050  -8.157   0.200  1.00 98.34           C  
ATOM   3008  HB2 ASN A 189       9.713  -7.967   1.045  1.00 98.34           H  
ATOM   3009  HB3 ASN A 189       8.321  -7.349   0.148  1.00 98.34           H  
ATOM   3010  O   ASN A 189       7.868  -7.903  -2.442  1.00 98.34           O  
ATOM   3011  CG  ASN A 189       8.336  -9.473   0.454  1.00 98.34           C  
ATOM   3012  ND2 ASN A 189       7.176  -9.445   1.056  1.00 98.34           N  
ATOM   3013 HD21 ASN A 189       6.603 -10.275   1.004  1.00 98.34           H  
ATOM   3014 HD22 ASN A 189       6.774  -8.549   1.289  1.00 98.34           H  
ATOM   3015  OD1 ASN A 189       8.754 -10.560   0.096  1.00 98.34           O  
ATOM   3016  N   ASP A 190       9.548  -9.136  -3.311  1.00 98.43           N  
ATOM   3017  H   ASP A 190      10.464  -9.530  -3.152  1.00 98.43           H  
ATOM   3018  CA  ASP A 190       8.932  -9.414  -4.607  1.00 98.43           C  
ATOM   3019  HA  ASP A 190       8.385  -8.527  -4.927  1.00 98.43           H  
ATOM   3020  C   ASP A 190       7.947 -10.593  -4.530  1.00 98.43           C  
ATOM   3021  CB  ASP A 190      10.037  -9.662  -5.642  1.00 98.43           C  
ATOM   3022  HB2 ASP A 190      10.527 -10.613  -5.432  1.00 98.43           H  
ATOM   3023  HB3 ASP A 190      10.783  -8.872  -5.553  1.00 98.43           H  
ATOM   3024  O   ASP A 190       8.304 -11.710  -4.153  1.00 98.43           O  
ATOM   3025  CG  ASP A 190       9.510  -9.666  -7.076  1.00 98.43           C  
ATOM   3026  OD1 ASP A 190       8.264  -9.668  -7.232  1.00 98.43           O  
ATOM   3027  OD2 ASP A 190      10.388  -9.616  -7.965  1.00 98.43           O  
ATOM   3028  N   ASN A 191       6.683 -10.330  -4.858  1.00 98.19           N  
ATOM   3029  H   ASN A 191       6.484  -9.404  -5.210  1.00 98.19           H  
ATOM   3030  CA  ASN A 191       5.609 -11.319  -4.920  1.00 98.19           C  
ATOM   3031  HA  ASN A 191       6.057 -12.312  -4.951  1.00 98.19           H  
ATOM   3032  C   ASN A 191       4.772 -11.189  -6.204  1.00 98.19           C  
ATOM   3033  CB  ASN A 191       4.728 -11.203  -3.663  1.00 98.19           C  
ATOM   3034  HB2 ASN A 191       3.959 -11.974  -3.708  1.00 98.19           H  
ATOM   3035  HB3 ASN A 191       4.242 -10.227  -3.661  1.00 98.19           H  
ATOM   3036  O   ASN A 191       3.644 -11.699  -6.242  1.00 98.19           O  
ATOM   3037  CG  ASN A 191       5.486 -11.404  -2.369  1.00 98.19           C  
ATOM   3038  ND2 ASN A 191       5.886 -10.343  -1.715  1.00 98.19           N  
ATOM   3039 HD21 ASN A 191       6.717 -10.471  -1.156  1.00 98.19           H  
ATOM   3040 HD22 ASN A 191       5.711  -9.442  -2.136  1.00 98.19           H  
ATOM   3041  OD1 ASN A 191       5.672 -12.519  -1.899  1.00 98.19           O  
ATOM   3042  N   ASP A 192       5.283 -10.480  -7.217  1.00 96.58           N  
ATOM   3043  H   ASP A 192       6.263 -10.236  -7.200  1.00 96.58           H  
ATOM   3044  CA  ASP A 192       4.579 -10.311  -8.485  1.00 96.58           C  
ATOM   3045  HA  ASP A 192       3.512 -10.280  -8.265  1.00 96.58           H  
ATOM   3046  C   ASP A 192       4.762 -11.540  -9.403  1.00 96.58           C  
ATOM   3047  CB  ASP A 192       4.892  -8.927  -9.074  1.00 96.58           C  
ATOM   3048  HB2 ASP A 192       4.175  -8.720  -9.868  1.00 96.58           H  
ATOM   3049  HB3 ASP A 192       4.720  -8.188  -8.291  1.00 96.58           H  
ATOM   3050  O   ASP A 192       5.212 -12.602  -8.962  1.00 96.58           O  
ATOM   3051  CG  ASP A 192       6.296  -8.733  -9.634  1.00 96.58           C  
ATOM   3052  OD1 ASP A 192       6.623  -9.542 -10.530  1.00 96.58           O  
ATOM   3053  OD2 ASP A 192       6.883  -7.673  -9.296  1.00 96.58           O  
ATOM   3054  N   LYS A 193       4.258 -11.478 -10.643  1.00 94.64           N  
ATOM   3055  H   LYS A 193       4.008 -10.564 -10.992  1.00 94.64           H  
ATOM   3056  CA  LYS A 193       4.192 -12.643 -11.550  1.00 94.64           C  
ATOM   3057  HA  LYS A 193       4.498 -13.532 -10.998  1.00 94.64           H  
ATOM   3058  C   LYS A 193       5.194 -12.593 -12.699  1.00 94.64           C  
ATOM   3059  CB  LYS A 193       2.754 -12.861 -12.037  1.00 94.64           C  
ATOM   3060  HB2 LYS A 193       2.754 -13.569 -12.866  1.00 94.64           H  
ATOM   3061  HB3 LYS A 193       2.336 -11.919 -12.392  1.00 94.64           H  
ATOM   3062  O   LYS A 193       5.063 -13.378 -13.642  1.00 94.64           O  
ATOM   3063  CG  LYS A 193       1.885 -13.446 -10.924  1.00 94.64           C  
ATOM   3064  HG2 LYS A 193       2.364 -14.337 -10.520  1.00 94.64           H  
ATOM   3065  HG3 LYS A 193       1.754 -12.713 -10.127  1.00 94.64           H  
ATOM   3066  CD  LYS A 193       0.528 -13.826 -11.508  1.00 94.64           C  
ATOM   3067  HD2 LYS A 193       0.022 -12.911 -11.815  1.00 94.64           H  
ATOM   3068  HD3 LYS A 193       0.659 -14.477 -12.373  1.00 94.64           H  
ATOM   3069  CE  LYS A 193      -0.297 -14.543 -10.449  1.00 94.64           C  
ATOM   3070  HE2 LYS A 193      -0.186 -13.999  -9.511  1.00 94.64           H  
ATOM   3071  HE3 LYS A 193       0.091 -15.553 -10.315  1.00 94.64           H  
ATOM   3072  NZ  LYS A 193      -1.715 -14.546 -10.850  1.00 94.64           N  
ATOM   3073  HZ1 LYS A 193      -1.819 -14.932 -11.778  1.00 94.64           H  
ATOM   3074  HZ2 LYS A 193      -2.000 -13.577 -10.849  1.00 94.64           H  
ATOM   3075  HZ3 LYS A 193      -2.270 -15.054 -10.177  1.00 94.64           H  
ATOM   3076  N   VAL A 194       6.156 -11.678 -12.664  1.00 94.65           N  
ATOM   3077  H   VAL A 194       6.277 -11.116 -11.834  1.00 94.65           H  
ATOM   3078  CA  VAL A 194       7.158 -11.525 -13.722  1.00 94.65           C  
ATOM   3079  HA  VAL A 194       7.054 -12.344 -14.433  1.00 94.65           H  
ATOM   3080  C   VAL A 194       8.572 -11.670 -13.164  1.00 94.65           C  
ATOM   3081  CB  VAL A 194       6.942 -10.220 -14.513  1.00 94.65           C  
ATOM   3082  HB  VAL A 194       7.772 -10.095 -15.209  1.00 94.65           H  
ATOM   3083  O   VAL A 194       8.788 -11.749 -11.966  1.00 94.65           O  
ATOM   3084  CG1 VAL A 194       5.657 -10.309 -15.346  1.00 94.65           C  
ATOM   3085 HG11 VAL A 194       5.513  -9.384 -15.904  1.00 94.65           H  
ATOM   3086 HG12 VAL A 194       4.805 -10.485 -14.689  1.00 94.65           H  
ATOM   3087 HG13 VAL A 194       5.733 -11.141 -16.046  1.00 94.65           H  
ATOM   3088  CG2 VAL A 194       6.863  -8.971 -13.644  1.00 94.65           C  
ATOM   3089 HG21 VAL A 194       6.871  -8.076 -14.266  1.00 94.65           H  
ATOM   3090 HG22 VAL A 194       7.713  -8.939 -12.961  1.00 94.65           H  
ATOM   3091 HG23 VAL A 194       5.956  -8.984 -13.040  1.00 94.65           H  
ATOM   3092  N   ASN A 195       9.560 -11.769 -14.055  1.00 94.70           N  
ATOM   3093  H   ASN A 195       9.326 -11.759 -15.037  1.00 94.70           H  
ATOM   3094  CA  ASN A 195      10.963 -11.968 -13.663  1.00 94.70           C  
ATOM   3095  HA  ASN A 195      10.999 -12.651 -12.815  1.00 94.70           H  
ATOM   3096  C   ASN A 195      11.659 -10.673 -13.203  1.00 94.70           C  
ATOM   3097  CB  ASN A 195      11.722 -12.600 -14.843  1.00 94.70           C  
ATOM   3098  HB2 ASN A 195      11.616 -11.966 -15.723  1.00 94.70           H  
ATOM   3099  HB3 ASN A 195      12.781 -12.653 -14.592  1.00 94.70           H  
ATOM   3100  O   ASN A 195      12.837 -10.701 -12.855  1.00 94.70           O  
ATOM   3101  CG  ASN A 195      11.278 -14.011 -15.178  1.00 94.70           C  
ATOM   3102  ND2 ASN A 195      11.585 -14.476 -16.365  1.00 94.70           N  
ATOM   3103 HD21 ASN A 195      11.297 -15.428 -16.542  1.00 94.70           H  
ATOM   3104 HD22 ASN A 195      12.139 -13.927 -17.006  1.00 94.70           H  
ATOM   3105  OD1 ASN A 195      10.662 -14.724 -14.410  1.00 94.70           O  
ATOM   3106  N   ILE A 196      10.969  -9.535 -13.280  1.00 96.20           N  
ATOM   3107  H   ILE A 196       9.965  -9.622 -13.351  1.00 96.20           H  
ATOM   3108  CA  ILE A 196      11.459  -8.240 -12.809  1.00 96.20           C  
ATOM   3109  HA  ILE A 196      12.515  -8.321 -12.553  1.00 96.20           H  
ATOM   3110  C   ILE A 196      10.708  -7.879 -11.536  1.00 96.20           C  
ATOM   3111  CB  ILE A 196      11.304  -7.129 -13.877  1.00 96.20           C  
ATOM   3112  HB  ILE A 196      11.712  -6.215 -13.445  1.00 96.20           H  
ATOM   3113  O   ILE A 196       9.528  -8.171 -11.440  1.00 96.20           O  
ATOM   3114  CG1 ILE A 196       9.831  -6.846 -14.267  1.00 96.20           C  
ATOM   3115 HG12 ILE A 196       9.235  -6.674 -13.371  1.00 96.20           H  
ATOM   3116 HG13 ILE A 196       9.419  -7.712 -14.785  1.00 96.20           H  
ATOM   3117  CG2 ILE A 196      12.157  -7.476 -15.111  1.00 96.20           C  
ATOM   3118 HG21 ILE A 196      11.720  -8.320 -15.646  1.00 96.20           H  
ATOM   3119 HG22 ILE A 196      12.224  -6.619 -15.780  1.00 96.20           H  
ATOM   3120 HG23 ILE A 196      13.165  -7.744 -14.796  1.00 96.20           H  
ATOM   3121  CD1 ILE A 196       9.636  -5.604 -15.143  1.00 96.20           C  
ATOM   3122 HD11 ILE A 196       8.572  -5.460 -15.329  1.00 96.20           H  
ATOM   3123 HD12 ILE A 196      10.026  -4.724 -14.632  1.00 96.20           H  
ATOM   3124 HD13 ILE A 196      10.140  -5.727 -16.101  1.00 96.20           H  
ATOM   3125  N   ASN A 197      11.343  -7.143 -10.629  1.00 97.08           N  
ATOM   3126  H   ASN A 197      12.334  -6.974 -10.721  1.00 97.08           H  
ATOM   3127  CA  ASN A 197      10.633  -6.599  -9.480  1.00 97.08           C  
ATOM   3128  HA  ASN A 197       9.912  -7.337  -9.128  1.00 97.08           H  
ATOM   3129  C   ASN A 197       9.850  -5.346  -9.910  1.00 97.08           C  
ATOM   3130  CB  ASN A 197      11.651  -6.370  -8.353  1.00 97.08           C  
ATOM   3131  HB2 ASN A 197      12.126  -7.326  -8.132  1.00 97.08           H  
ATOM   3132  HB3 ASN A 197      12.416  -5.659  -8.665  1.00 97.08           H  
ATOM   3133  O   ASN A 197      10.423  -4.256 -10.047  1.00 97.08           O  
ATOM   3134  CG  ASN A 197      11.005  -5.862  -7.078  1.00 97.08           C  
ATOM   3135  ND2 ASN A 197      11.596  -6.128  -5.942  1.00 97.08           N  
ATOM   3136 HD21 ASN A 197      11.114  -5.856  -5.098  1.00 97.08           H  
ATOM   3137 HD22 ASN A 197      12.405  -6.733  -5.911  1.00 97.08           H  
ATOM   3138  OD1 ASN A 197      10.009  -5.157  -7.078  1.00 97.08           O  
ATOM   3139  N   CYS A 198       8.540  -5.484 -10.130  1.00 98.13           N  
ATOM   3140  H   CYS A 198       8.123  -6.394  -9.999  1.00 98.13           H  
ATOM   3141  CA  CYS A 198       7.687  -4.377 -10.562  1.00 98.13           C  
ATOM   3142  HA  CYS A 198       8.057  -3.991 -11.511  1.00 98.13           H  
ATOM   3143  C   CYS A 198       7.681  -3.228  -9.545  1.00 98.13           C  
ATOM   3144  CB  CYS A 198       6.256  -4.885 -10.757  1.00 98.13           C  
ATOM   3145  HB2 CYS A 198       5.938  -5.333  -9.815  1.00 98.13           H  
ATOM   3146  HB3 CYS A 198       5.598  -4.040 -10.959  1.00 98.13           H  
ATOM   3147  O   CYS A 198       7.636  -2.063  -9.940  1.00 98.13           O  
ATOM   3148  SG  CYS A 198       6.014  -6.135 -12.045  1.00 98.13           S  
ATOM   3149  N   ALA A 199       7.763  -3.528  -8.247  1.00 98.41           N  
ATOM   3150  H   ALA A 199       7.904  -4.493  -7.986  1.00 98.41           H  
ATOM   3151  CA  ALA A 199       7.770  -2.512  -7.198  1.00 98.41           C  
ATOM   3152  HA  ALA A 199       6.927  -1.841  -7.358  1.00 98.41           H  
ATOM   3153  C   ALA A 199       9.037  -1.644  -7.228  1.00 98.41           C  
ATOM   3154  CB  ALA A 199       7.592  -3.211  -5.850  1.00 98.41           C  
ATOM   3155  HB1 ALA A 199       7.527  -2.458  -5.064  1.00 98.41           H  
ATOM   3156  HB2 ALA A 199       6.681  -3.809  -5.851  1.00 98.41           H  
ATOM   3157  HB3 ALA A 199       8.440  -3.866  -5.652  1.00 98.41           H  
ATOM   3158  O   ALA A 199       8.959  -0.431  -7.017  1.00 98.41           O  
ATOM   3159  N   HIS A 200      10.187  -2.244  -7.548  1.00 98.16           N  
ATOM   3160  H   HIS A 200      10.173  -3.246  -7.673  1.00 98.16           H  
ATOM   3161  CA  HIS A 200      11.436  -1.521  -7.788  1.00 98.16           C  
ATOM   3162  HA  HIS A 200      11.624  -0.843  -6.956  1.00 98.16           H  
ATOM   3163  C   HIS A 200      11.349  -0.668  -9.065  1.00 98.16           C  
ATOM   3164  CB  HIS A 200      12.593  -2.529  -7.846  1.00 98.16           C  
ATOM   3165  HB2 HIS A 200      12.418  -3.240  -8.654  1.00 98.16           H  
ATOM   3166  HB3 HIS A 200      12.626  -3.087  -6.909  1.00 98.16           H  
ATOM   3167  O   HIS A 200      11.647   0.525  -9.039  1.00 98.16           O  
ATOM   3168  CG  HIS A 200      13.934  -1.878  -8.065  1.00 98.16           C  
ATOM   3169  CD2 HIS A 200      14.751  -1.347  -7.105  1.00 98.16           C  
ATOM   3170  HD2 HIS A 200      14.560  -1.349  -6.042  1.00 98.16           H  
ATOM   3171  ND1 HIS A 200      14.559  -1.691  -9.276  1.00 98.16           N  
ATOM   3172  HD1 HIS A 200      14.200  -1.967 -10.179  1.00 98.16           H  
ATOM   3173  CE1 HIS A 200      15.718  -1.049  -9.050  1.00 98.16           C  
ATOM   3174  HE1 HIS A 200      16.423  -0.753  -9.813  1.00 98.16           H  
ATOM   3175  NE2 HIS A 200      15.878  -0.812  -7.740  1.00 98.16           N  
ATOM   3176  N   VAL A 201      10.884  -1.254 -10.176  1.00 98.03           N  
ATOM   3177  H   VAL A 201      10.626  -2.229 -10.121  1.00 98.03           H  
ATOM   3178  CA  VAL A 201      10.814  -0.578 -11.486  1.00 98.03           C  
ATOM   3179  HA  VAL A 201      11.788  -0.135 -11.698  1.00 98.03           H  
ATOM   3180  C   VAL A 201       9.811   0.583 -11.503  1.00 98.03           C  
ATOM   3181  CB  VAL A 201      10.507  -1.606 -12.597  1.00 98.03           C  
ATOM   3182  HB  VAL A 201       9.613  -2.169 -12.328  1.00 98.03           H  
ATOM   3183  O   VAL A 201      10.091   1.618 -12.104  1.00 98.03           O  
ATOM   3184  CG1 VAL A 201      10.278  -0.964 -13.972  1.00 98.03           C  
ATOM   3185 HG11 VAL A 201      11.130  -0.341 -14.243  1.00 98.03           H  
ATOM   3186 HG12 VAL A 201      10.137  -1.738 -14.725  1.00 98.03           H  
ATOM   3187 HG13 VAL A 201       9.378  -0.348 -13.952  1.00 98.03           H  
ATOM   3188  CG2 VAL A 201      11.683  -2.584 -12.751  1.00 98.03           C  
ATOM   3189 HG21 VAL A 201      12.586  -2.042 -13.028  1.00 98.03           H  
ATOM   3190 HG22 VAL A 201      11.457  -3.319 -13.524  1.00 98.03           H  
ATOM   3191 HG23 VAL A 201      11.860  -3.120 -11.819  1.00 98.03           H  
ATOM   3192  N   TYR A 202       8.664   0.443 -10.833  1.00 98.09           N  
ATOM   3193  H   TYR A 202       8.483  -0.445 -10.387  1.00 98.09           H  
ATOM   3194  CA  TYR A 202       7.564   1.419 -10.857  1.00 98.09           C  
ATOM   3195  HA  TYR A 202       7.796   2.172 -11.611  1.00 98.09           H  
ATOM   3196  C   TYR A 202       7.404   2.223  -9.558  1.00 98.09           C  
ATOM   3197  CB  TYR A 202       6.279   0.723 -11.315  1.00 98.09           C  
ATOM   3198  HB2 TYR A 202       6.004  -0.043 -10.590  1.00 98.09           H  
ATOM   3199  HB3 TYR A 202       5.469   1.452 -11.341  1.00 98.09           H  
ATOM   3200  O   TYR A 202       6.406   2.919  -9.367  1.00 98.09           O  
ATOM   3201  CG  TYR A 202       6.396   0.117 -12.700  1.00 98.09           C  
ATOM   3202  CD1 TYR A 202       6.634   0.945 -13.815  1.00 98.09           C  
ATOM   3203  HD1 TYR A 202       6.780   2.005 -13.671  1.00 98.09           H  
ATOM   3204  CD2 TYR A 202       6.349  -1.275 -12.873  1.00 98.09           C  
ATOM   3205  HD2 TYR A 202       6.243  -1.923 -12.016  1.00 98.09           H  
ATOM   3206  CE1 TYR A 202       6.733   0.403 -15.110  1.00 98.09           C  
ATOM   3207  HE1 TYR A 202       6.914   1.041 -15.963  1.00 98.09           H  
ATOM   3208  CE2 TYR A 202       6.527  -1.814 -14.157  1.00 98.09           C  
ATOM   3209  HE2 TYR A 202       6.623  -2.881 -14.298  1.00 98.09           H  
ATOM   3210  OH  TYR A 202       6.777  -1.548 -16.518  1.00 98.09           O  
ATOM   3211  HH  TYR A 202       6.788  -2.506 -16.468  1.00 98.09           H  
ATOM   3212  CZ  TYR A 202       6.665  -0.989 -15.284  1.00 98.09           C  
ATOM   3213  N   SER A 203       8.420   2.169  -8.694  1.00 97.63           N  
ATOM   3214  H   SER A 203       9.171   1.533  -8.918  1.00 97.63           H  
ATOM   3215  CA  SER A 203       8.626   3.069  -7.553  1.00 97.63           C  
ATOM   3216  HA  SER A 203       9.455   2.638  -6.992  1.00 97.63           H  
ATOM   3217  C   SER A 203       7.456   3.167  -6.562  1.00 97.63           C  
ATOM   3218  CB  SER A 203       9.090   4.456  -8.013  1.00 97.63           C  
ATOM   3219  HB2 SER A 203       8.267   4.968  -8.512  1.00 97.63           H  
ATOM   3220  HB3 SER A 203       9.384   5.039  -7.141  1.00 97.63           H  
ATOM   3221  O   SER A 203       7.108   4.257  -6.105  1.00 97.63           O  
ATOM   3222  OG  SER A 203      10.195   4.368  -8.893  1.00 97.63           O  
ATOM   3223  HG  SER A 203      10.685   3.562  -8.714  1.00 97.63           H  
ATOM   3224  N   GLY A 204       6.875   2.032  -6.176  1.00 97.80           N  
ATOM   3225  H   GLY A 204       7.211   1.160  -6.561  1.00 97.80           H  
ATOM   3226  CA  GLY A 204       5.802   1.987  -5.179  1.00 97.80           C  
ATOM   3227  HA2 GLY A 204       6.075   2.604  -4.324  1.00 97.80           H  
ATOM   3228  HA3 GLY A 204       4.890   2.397  -5.615  1.00 97.80           H  
ATOM   3229  C   GLY A 204       5.513   0.572  -4.692  1.00 97.80           C  
ATOM   3230  O   GLY A 204       5.895  -0.393  -5.350  1.00 97.80           O  
ATOM   3231  N   GLY A 205       4.824   0.444  -3.558  1.00 98.69           N  
ATOM   3232  H   GLY A 205       4.511   1.278  -3.081  1.00 98.69           H  
ATOM   3233  CA  GLY A 205       4.285  -0.832  -3.082  1.00 98.69           C  
ATOM   3234  HA2 GLY A 205       4.290  -0.865  -1.993  1.00 98.69           H  
ATOM   3235  HA3 GLY A 205       4.910  -1.646  -3.448  1.00 98.69           H  
ATOM   3236  C   GLY A 205       2.853  -1.026  -3.567  1.00 98.69           C  
ATOM   3237  O   GLY A 205       2.024  -0.121  -3.414  1.00 98.69           O  
ATOM   3238  N   TRP A 206       2.556  -2.176  -4.173  1.00 98.60           N  
ATOM   3239  H   TRP A 206       3.254  -2.905  -4.208  1.00 98.60           H  
ATOM   3240  CA  TRP A 206       1.254  -2.428  -4.795  1.00 98.60           C  
ATOM   3241  HA  TRP A 206       0.476  -2.029  -4.144  1.00 98.60           H  
ATOM   3242  C   TRP A 206       0.968  -3.919  -4.997  1.00 98.60           C  
ATOM   3243  CB  TRP A 206       1.199  -1.700  -6.148  1.00 98.60           C  
ATOM   3244  HB2 TRP A 206       1.701  -2.315  -6.895  1.00 98.60           H  
ATOM   3245  HB3 TRP A 206       1.736  -0.754  -6.085  1.00 98.60           H  
ATOM   3246  O   TRP A 206       1.855  -4.762  -4.873  1.00 98.60           O  
ATOM   3247  CG  TRP A 206      -0.174  -1.387  -6.642  1.00 98.60           C  
ATOM   3248  CD1 TRP A 206      -0.683  -1.771  -7.830  1.00 98.60           C  
ATOM   3249  HD1 TRP A 206      -0.139  -2.343  -8.567  1.00 98.60           H  
ATOM   3250  CD2 TRP A 206      -1.193  -0.553  -6.018  1.00 98.60           C  
ATOM   3251  CE2 TRP A 206      -2.305  -0.474  -6.905  1.00 98.60           C  
ATOM   3252  CE3 TRP A 206      -1.274   0.179  -4.815  1.00 98.60           C  
ATOM   3253  HE3 TRP A 206      -0.448   0.136  -4.120  1.00 98.60           H  
ATOM   3254  NE1 TRP A 206      -1.955  -1.254  -7.978  1.00 98.60           N  
ATOM   3255  HE1 TRP A 206      -2.469  -1.286  -8.847  1.00 98.60           H  
ATOM   3256  CH2 TRP A 206      -3.462   1.050  -5.447  1.00 98.60           C  
ATOM   3257  HH2 TRP A 206      -4.308   1.694  -5.257  1.00 98.60           H  
ATOM   3258  CZ2 TRP A 206      -3.424   0.316  -6.638  1.00 98.60           C  
ATOM   3259  HZ2 TRP A 206      -4.228   0.374  -7.357  1.00 98.60           H  
ATOM   3260  CZ3 TRP A 206      -2.399   0.975  -4.529  1.00 98.60           C  
ATOM   3261  HZ3 TRP A 206      -2.440   1.542  -3.611  1.00 98.60           H  
ATOM   3262  N   TRP A 207      -0.272  -4.244  -5.367  1.00 98.54           N  
ATOM   3263  H   TRP A 207      -0.949  -3.499  -5.451  1.00 98.54           H  
ATOM   3264  CA  TRP A 207      -0.675  -5.585  -5.804  1.00 98.54           C  
ATOM   3265  HA  TRP A 207      -0.131  -6.324  -5.217  1.00 98.54           H  
ATOM   3266  C   TRP A 207      -0.305  -5.817  -7.273  1.00 98.54           C  
ATOM   3267  CB  TRP A 207      -2.171  -5.788  -5.540  1.00 98.54           C  
ATOM   3268  HB2 TRP A 207      -2.456  -6.790  -5.860  1.00 98.54           H  
ATOM   3269  HB3 TRP A 207      -2.741  -5.074  -6.136  1.00 98.54           H  
ATOM   3270  O   TRP A 207      -1.178  -5.845  -8.142  1.00 98.54           O  
ATOM   3271  CG  TRP A 207      -2.571  -5.631  -4.113  1.00 98.54           C  
ATOM   3272  CD1 TRP A 207      -2.427  -6.566  -3.149  1.00 98.54           C  
ATOM   3273  HD1 TRP A 207      -2.005  -7.549  -3.300  1.00 98.54           H  
ATOM   3274  CD2 TRP A 207      -3.143  -4.459  -3.461  1.00 98.54           C  
ATOM   3275  CE2 TRP A 207      -3.342  -4.770  -2.083  1.00 98.54           C  
ATOM   3276  CE3 TRP A 207      -3.481  -3.157  -3.891  1.00 98.54           C  
ATOM   3277  HE3 TRP A 207      -3.336  -2.882  -4.925  1.00 98.54           H  
ATOM   3278  NE1 TRP A 207      -2.912  -6.075  -1.954  1.00 98.54           N  
ATOM   3279  HE1 TRP A 207      -2.901  -6.612  -1.099  1.00 98.54           H  
ATOM   3280  CH2 TRP A 207      -4.159  -2.538  -1.627  1.00 98.54           C  
ATOM   3281  HH2 TRP A 207      -4.512  -1.795  -0.928  1.00 98.54           H  
ATOM   3282  CZ2 TRP A 207      -3.828  -3.825  -1.172  1.00 98.54           C  
ATOM   3283  HZ2 TRP A 207      -3.896  -4.069  -0.122  1.00 98.54           H  
ATOM   3284  CZ3 TRP A 207      -3.987  -2.207  -2.983  1.00 98.54           C  
ATOM   3285  HZ3 TRP A 207      -4.216  -1.209  -3.326  1.00 98.54           H  
ATOM   3286  N   TYR A 208       0.989  -5.888  -7.581  1.00 97.93           N  
ATOM   3287  H   TYR A 208       1.664  -5.875  -6.829  1.00 97.93           H  
ATOM   3288  CA  TYR A 208       1.473  -6.031  -8.956  1.00 97.93           C  
ATOM   3289  HA  TYR A 208       0.933  -5.310  -9.571  1.00 97.93           H  
ATOM   3290  C   TYR A 208       1.185  -7.431  -9.541  1.00 97.93           C  
ATOM   3291  CB  TYR A 208       2.962  -5.669  -9.031  1.00 97.93           C  
ATOM   3292  HB2 TYR A 208       3.506  -6.317  -8.343  1.00 97.93           H  
ATOM   3293  HB3 TYR A 208       3.327  -5.893 -10.034  1.00 97.93           H  
ATOM   3294  O   TYR A 208       1.266  -8.443  -8.849  1.00 97.93           O  
ATOM   3295  CG  TYR A 208       3.297  -4.220  -8.715  1.00 97.93           C  
ATOM   3296  CD1 TYR A 208       2.938  -3.179  -9.594  1.00 97.93           C  
ATOM   3297  HD1 TYR A 208       2.398  -3.413 -10.499  1.00 97.93           H  
ATOM   3298  CD2 TYR A 208       3.996  -3.911  -7.538  1.00 97.93           C  
ATOM   3299  HD2 TYR A 208       4.248  -4.699  -6.844  1.00 97.93           H  
ATOM   3300  CE1 TYR A 208       3.295  -1.844  -9.310  1.00 97.93           C  
ATOM   3301  HE1 TYR A 208       3.026  -1.033  -9.971  1.00 97.93           H  
ATOM   3302  CE2 TYR A 208       4.362  -2.587  -7.251  1.00 97.93           C  
ATOM   3303  HE2 TYR A 208       4.887  -2.369  -6.333  1.00 97.93           H  
ATOM   3304  OH  TYR A 208       4.422  -0.283  -7.871  1.00 97.93           O  
ATOM   3305  HH  TYR A 208       4.947  -0.255  -7.068  1.00 97.93           H  
ATOM   3306  CZ  TYR A 208       4.033  -1.551  -8.145  1.00 97.93           C  
ATOM   3307  N   ASN A 209       0.838  -7.480 -10.832  1.00 96.34           N  
ATOM   3308  H   ASN A 209       0.805  -6.596 -11.320  1.00 96.34           H  
ATOM   3309  CA  ASN A 209       0.640  -8.704 -11.624  1.00 96.34           C  
ATOM   3310  HA  ASN A 209       0.682  -9.571 -10.964  1.00 96.34           H  
ATOM   3311  C   ASN A 209       1.798  -8.864 -12.633  1.00 96.34           C  
ATOM   3312  CB  ASN A 209      -0.762  -8.652 -12.271  1.00 96.34           C  
ATOM   3313  HB2 ASN A 209      -0.798  -7.861 -13.021  1.00 96.34           H  
ATOM   3314  HB3 ASN A 209      -1.512  -8.378 -11.529  1.00 96.34           H  
ATOM   3315  O   ASN A 209       2.957  -8.908 -12.234  1.00 96.34           O  
ATOM   3316  CG  ASN A 209      -1.178  -9.960 -12.926  1.00 96.34           C  
ATOM   3317  ND2 ASN A 209      -2.431 -10.084 -13.275  1.00 96.34           N  
ATOM   3318 HD21 ASN A 209      -3.093  -9.412 -12.916  1.00 96.34           H  
ATOM   3319 HD22 ASN A 209      -2.705 -10.939 -13.737  1.00 96.34           H  
ATOM   3320  OD1 ASN A 209      -0.401 -10.866 -13.169  1.00 96.34           O  
ATOM   3321  N   GLY A 210       1.514  -8.826 -13.943  1.00 94.70           N  
ATOM   3322  H   GLY A 210       0.545  -8.932 -14.208  1.00 94.70           H  
ATOM   3323  CA  GLY A 210       2.442  -8.379 -14.987  1.00 94.70           C  
ATOM   3324  HA2 GLY A 210       2.041  -8.606 -15.975  1.00 94.70           H  
ATOM   3325  HA3 GLY A 210       3.400  -8.885 -14.863  1.00 94.70           H  
ATOM   3326  C   GLY A 210       2.678  -6.876 -14.868  1.00 94.70           C  
ATOM   3327  O   GLY A 210       2.334  -6.098 -15.755  1.00 94.70           O  
ATOM   3328  N   CYS A 211       3.162  -6.477 -13.699  1.00 95.92           N  
ATOM   3329  H   CYS A 211       3.469  -7.204 -13.070  1.00 95.92           H  
ATOM   3330  CA  CYS A 211       3.204  -5.125 -13.180  1.00 95.92           C  
ATOM   3331  HA  CYS A 211       3.551  -5.223 -12.152  1.00 95.92           H  
ATOM   3332  C   CYS A 211       1.825  -4.490 -12.996  1.00 95.92           C  
ATOM   3333  CB  CYS A 211       4.293  -4.323 -13.881  1.00 95.92           C  
ATOM   3334  HB2 CYS A 211       4.401  -3.369 -13.365  1.00 95.92           H  
ATOM   3335  HB3 CYS A 211       4.010  -4.136 -14.917  1.00 95.92           H  
ATOM   3336  O   CYS A 211       1.166  -4.836 -12.015  1.00 95.92           O  
ATOM   3337  SG  CYS A 211       5.899  -5.189 -13.854  1.00 95.92           S  
ATOM   3338  N   HIS A 212       1.366  -3.549 -13.827  1.00 96.84           N  
ATOM   3339  H   HIS A 212       1.872  -3.298 -14.664  1.00 96.84           H  
ATOM   3340  CA  HIS A 212       0.147  -2.818 -13.465  1.00 96.84           C  
ATOM   3341  HA  HIS A 212      -0.534  -3.511 -12.970  1.00 96.84           H  
ATOM   3342  C   HIS A 212      -0.659  -2.211 -14.605  1.00 96.84           C  
ATOM   3343  CB  HIS A 212       0.505  -1.720 -12.459  1.00 96.84           C  
ATOM   3344  HB2 HIS A 212      -0.444  -1.285 -12.146  1.00 96.84           H  
ATOM   3345  HB3 HIS A 212       0.979  -2.146 -11.575  1.00 96.84           H  
ATOM   3346  O   HIS A 212      -0.135  -1.879 -15.662  1.00 96.84           O  
ATOM   3347  CG  HIS A 212       1.349  -0.589 -12.973  1.00 96.84           C  
ATOM   3348  CD2 HIS A 212       2.701  -0.471 -12.830  1.00 96.84           C  
ATOM   3349  HD2 HIS A 212       3.368  -1.182 -12.366  1.00 96.84           H  
ATOM   3350  ND1 HIS A 212       0.837   0.585 -13.531  1.00 96.84           N  
ATOM   3351  CE1 HIS A 212       1.899   1.386 -13.700  1.00 96.84           C  
ATOM   3352  HE1 HIS A 212       1.850   2.411 -14.038  1.00 96.84           H  
ATOM   3353  NE2 HIS A 212       3.026   0.781 -13.297  1.00 96.84           N  
ATOM   3354  HE2 HIS A 212       3.922   1.240 -13.214  1.00 96.84           H  
ATOM   3355  N   GLN A 213      -1.956  -2.021 -14.343  1.00 96.50           N  
ATOM   3356  H   GLN A 213      -2.331  -2.444 -13.506  1.00 96.50           H  
ATOM   3357  CA  GLN A 213      -2.796  -1.015 -15.009  1.00 96.50           C  
ATOM   3358  HA  GLN A 213      -2.276  -0.629 -15.885  1.00 96.50           H  
ATOM   3359  C   GLN A 213      -3.094   0.184 -14.087  1.00 96.50           C  
ATOM   3360  CB  GLN A 213      -4.121  -1.639 -15.462  1.00 96.50           C  
ATOM   3361  HB2 GLN A 213      -4.700  -1.899 -14.576  1.00 96.50           H  
ATOM   3362  HB3 GLN A 213      -4.687  -0.891 -16.017  1.00 96.50           H  
ATOM   3363  O   GLN A 213      -3.598   1.217 -14.539  1.00 96.50           O  
ATOM   3364  CG  GLN A 213      -4.010  -2.896 -16.324  1.00 96.50           C  
ATOM   3365  HG2 GLN A 213      -5.029  -3.192 -16.574  1.00 96.50           H  
ATOM   3366  HG3 GLN A 213      -3.556  -3.698 -15.742  1.00 96.50           H  
ATOM   3367  CD  GLN A 213      -3.260  -2.711 -17.633  1.00 96.50           C  
ATOM   3368  NE2 GLN A 213      -1.989  -3.035 -17.713  1.00 96.50           N  
ATOM   3369 HE21 GLN A 213      -1.485  -3.280 -16.873  1.00 96.50           H  
ATOM   3370 HE22 GLN A 213      -1.480  -2.904 -18.575  1.00 96.50           H  
ATOM   3371  OE1 GLN A 213      -3.798  -2.258 -18.628  1.00 96.50           O  
ATOM   3372  N   SER A 214      -2.799   0.062 -12.793  1.00 97.46           N  
ATOM   3373  H   SER A 214      -2.409  -0.812 -12.469  1.00 97.46           H  
ATOM   3374  CA  SER A 214      -2.912   1.124 -11.796  1.00 97.46           C  
ATOM   3375  HA  SER A 214      -2.968   2.086 -12.306  1.00 97.46           H  
ATOM   3376  C   SER A 214      -1.689   1.137 -10.877  1.00 97.46           C  
ATOM   3377  CB  SER A 214      -4.188   0.945 -10.972  1.00 97.46           C  
ATOM   3378  HB2 SER A 214      -5.054   0.906 -11.632  1.00 97.46           H  
ATOM   3379  HB3 SER A 214      -4.300   1.792 -10.296  1.00 97.46           H  
ATOM   3380  O   SER A 214      -1.224   0.086 -10.448  1.00 97.46           O  
ATOM   3381  OG  SER A 214      -4.112  -0.244 -10.214  1.00 97.46           O  
ATOM   3382  HG  SER A 214      -4.006  -0.989 -10.809  1.00 97.46           H  
ATOM   3383  N   ASN A 215      -1.182   2.322 -10.547  1.00 98.15           N  
ATOM   3384  H   ASN A 215      -1.598   3.151 -10.948  1.00 98.15           H  
ATOM   3385  CA  ASN A 215      -0.027   2.484  -9.666  1.00 98.15           C  
ATOM   3386  HA  ASN A 215       0.043   1.618  -9.009  1.00 98.15           H  
ATOM   3387  C   ASN A 215      -0.204   3.706  -8.759  1.00 98.15           C  
ATOM   3388  CB  ASN A 215       1.261   2.538 -10.509  1.00 98.15           C  
ATOM   3389  HB2 ASN A 215       1.256   3.414 -11.158  1.00 98.15           H  
ATOM   3390  HB3 ASN A 215       1.313   1.635 -11.117  1.00 98.15           H  
ATOM   3391  O   ASN A 215       0.579   4.644  -8.792  1.00 98.15           O  
ATOM   3392  CG  ASN A 215       2.513   2.555  -9.649  1.00 98.15           C  
ATOM   3393  ND2 ASN A 215       3.619   3.013 -10.183  1.00 98.15           N  
ATOM   3394 HD21 ASN A 215       4.466   2.974  -9.634  1.00 98.15           H  
ATOM   3395 HD22 ASN A 215       3.647   3.350 -11.135  1.00 98.15           H  
ATOM   3396  OD1 ASN A 215       2.488   2.158  -8.495  1.00 98.15           O  
ATOM   3397  N   LEU A 216      -1.272   3.749  -7.959  1.00 98.68           N  
ATOM   3398  H   LEU A 216      -1.886   2.947  -7.932  1.00 98.68           H  
ATOM   3399  CA  LEU A 216      -1.614   4.944  -7.164  1.00 98.68           C  
ATOM   3400  HA  LEU A 216      -1.600   5.809  -7.827  1.00 98.68           H  
ATOM   3401  C   LEU A 216      -0.595   5.266  -6.053  1.00 98.68           C  
ATOM   3402  CB  LEU A 216      -3.031   4.787  -6.594  1.00 98.68           C  
ATOM   3403  HB2 LEU A 216      -3.259   5.665  -5.989  1.00 98.68           H  
ATOM   3404  HB3 LEU A 216      -3.052   3.918  -5.937  1.00 98.68           H  
ATOM   3405  O   LEU A 216      -0.578   6.381  -5.524  1.00 98.68           O  
ATOM   3406  CG  LEU A 216      -4.127   4.638  -7.665  1.00 98.68           C  
ATOM   3407  HG  LEU A 216      -3.941   3.743  -8.258  1.00 98.68           H  
ATOM   3408  CD1 LEU A 216      -5.481   4.473  -6.983  1.00 98.68           C  
ATOM   3409 HD11 LEU A 216      -5.718   5.357  -6.391  1.00 98.68           H  
ATOM   3410 HD12 LEU A 216      -5.467   3.599  -6.332  1.00 98.68           H  
ATOM   3411 HD13 LEU A 216      -6.250   4.339  -7.744  1.00 98.68           H  
ATOM   3412  CD2 LEU A 216      -4.192   5.845  -8.607  1.00 98.68           C  
ATOM   3413 HD21 LEU A 216      -5.055   5.756  -9.266  1.00 98.68           H  
ATOM   3414 HD22 LEU A 216      -3.298   5.889  -9.229  1.00 98.68           H  
ATOM   3415 HD23 LEU A 216      -4.285   6.762  -8.026  1.00 98.68           H  
ATOM   3416  N   ASN A 217       0.276   4.310  -5.733  1.00 98.76           N  
ATOM   3417  H   ASN A 217       0.193   3.425  -6.212  1.00 98.76           H  
ATOM   3418  CA  ASN A 217       1.417   4.472  -4.836  1.00 98.76           C  
ATOM   3419  HA  ASN A 217       1.230   5.307  -4.160  1.00 98.76           H  
ATOM   3420  C   ASN A 217       2.724   4.823  -5.566  1.00 98.76           C  
ATOM   3421  CB  ASN A 217       1.542   3.208  -3.981  1.00 98.76           C  
ATOM   3422  HB2 ASN A 217       1.536   2.325  -4.619  1.00 98.76           H  
ATOM   3423  HB3 ASN A 217       2.494   3.226  -3.450  1.00 98.76           H  
ATOM   3424  O   ASN A 217       3.751   4.975  -4.914  1.00 98.76           O  
ATOM   3425  CG  ASN A 217       0.447   3.087  -2.939  1.00 98.76           C  
ATOM   3426  ND2 ASN A 217       0.348   1.940  -2.318  1.00 98.76           N  
ATOM   3427 HD21 ASN A 217       0.979   1.193  -2.573  1.00 98.76           H  
ATOM   3428 HD22 ASN A 217      -0.339   1.837  -1.585  1.00 98.76           H  
ATOM   3429  OD1 ASN A 217      -0.308   4.011  -2.657  1.00 98.76           O  
ATOM   3430  N   GLY A 218       2.685   5.011  -6.885  1.00 98.48           N  
ATOM   3431  H   GLY A 218       1.837   4.804  -7.394  1.00 98.48           H  
ATOM   3432  CA  GLY A 218       3.823   5.469  -7.670  1.00 98.48           C  
ATOM   3433  HA2 GLY A 218       4.647   4.765  -7.552  1.00 98.48           H  
ATOM   3434  HA3 GLY A 218       3.549   5.484  -8.725  1.00 98.48           H  
ATOM   3435  C   GLY A 218       4.311   6.863  -7.270  1.00 98.48           C  
ATOM   3436  O   GLY A 218       3.735   7.572  -6.424  1.00 98.48           O  
ATOM   3437  N   GLN A 219       5.396   7.279  -7.910  1.00 98.39           N  
ATOM   3438  H   GLN A 219       5.750   6.695  -8.654  1.00 98.39           H  
ATOM   3439  CA  GLN A 219       6.047   8.553  -7.656  1.00 98.39           C  
ATOM   3440  HA  GLN A 219       6.279   8.601  -6.592  1.00 98.39           H  
ATOM   3441  C   GLN A 219       5.124   9.721  -8.022  1.00 98.39           C  
ATOM   3442  CB  GLN A 219       7.363   8.603  -8.433  1.00 98.39           C  
ATOM   3443  HB2 GLN A 219       7.935   7.700  -8.221  1.00 98.39           H  
ATOM   3444  HB3 GLN A 219       7.134   8.634  -9.498  1.00 98.39           H  
ATOM   3445  O   GLN A 219       4.603   9.819  -9.135  1.00 98.39           O  
ATOM   3446  CG  GLN A 219       8.213   9.827  -8.065  1.00 98.39           C  
ATOM   3447  HG2 GLN A 219       8.431   9.810  -6.997  1.00 98.39           H  
ATOM   3448  HG3 GLN A 219       7.661  10.739  -8.291  1.00 98.39           H  
ATOM   3449  CD  GLN A 219       9.534   9.871  -8.826  1.00 98.39           C  
ATOM   3450  NE2 GLN A 219      10.302  10.926  -8.683  1.00 98.39           N  
ATOM   3451 HE21 GLN A 219      11.181  10.895  -9.181  1.00 98.39           H  
ATOM   3452 HE22 GLN A 219      10.041  11.686  -8.071  1.00 98.39           H  
ATOM   3453  OE1 GLN A 219       9.893   8.989  -9.583  1.00 98.39           O  
ATOM   3454  N   TRP A 220       4.949  10.650  -7.084  1.00 98.16           N  
ATOM   3455  H   TRP A 220       5.460  10.574  -6.216  1.00 98.16           H  
ATOM   3456  CA  TRP A 220       4.118  11.829  -7.306  1.00 98.16           C  
ATOM   3457  HA  TRP A 220       3.106  11.502  -7.545  1.00 98.16           H  
ATOM   3458  C   TRP A 220       4.649  12.668  -8.473  1.00 98.16           C  
ATOM   3459  CB  TRP A 220       4.064  12.669  -6.033  1.00 98.16           C  
ATOM   3460  HB2 TRP A 220       3.688  12.054  -5.215  1.00 98.16           H  
ATOM   3461  HB3 TRP A 220       5.071  12.995  -5.771  1.00 98.16           H  
ATOM   3462  O   TRP A 220       5.843  12.955  -8.549  1.00 98.16           O  
ATOM   3463  CG  TRP A 220       3.186  13.868  -6.154  1.00 98.16           C  
ATOM   3464  CD1 TRP A 220       3.577  15.090  -6.581  1.00 98.16           C  
ATOM   3465  HD1 TRP A 220       4.587  15.349  -6.861  1.00 98.16           H  
ATOM   3466  CD2 TRP A 220       1.768  13.987  -5.842  1.00 98.16           C  
ATOM   3467  CE2 TRP A 220       1.355  15.321  -6.131  1.00 98.16           C  
ATOM   3468  CE3 TRP A 220       0.789  13.106  -5.341  1.00 98.16           C  
ATOM   3469  HE3 TRP A 220       1.075  12.099  -5.074  1.00 98.16           H  
ATOM   3470  NE1 TRP A 220       2.503  15.956  -6.547  1.00 98.16           N  
ATOM   3471  HE1 TRP A 220       2.593  16.949  -6.706  1.00 98.16           H  
ATOM   3472  CH2 TRP A 220      -0.923  14.836  -5.508  1.00 98.16           C  
ATOM   3473  HH2 TRP A 220      -1.949  15.147  -5.375  1.00 98.16           H  
ATOM   3474  CZ2 TRP A 220       0.036  15.755  -5.955  1.00 98.16           C  
ATOM   3475  HZ2 TRP A 220      -0.243  16.777  -6.163  1.00 98.16           H  
ATOM   3476  CZ3 TRP A 220      -0.549  13.520  -5.212  1.00 98.16           C  
ATOM   3477  HZ3 TRP A 220      -1.316  12.826  -4.901  1.00 98.16           H  
ATOM   3478  N   GLY A 221       3.763  13.078  -9.383  1.00 97.35           N  
ATOM   3479  H   GLY A 221       2.800  12.795  -9.271  1.00 97.35           H  
ATOM   3480  CA  GLY A 221       4.105  13.983 -10.486  1.00 97.35           C  
ATOM   3481  HA2 GLY A 221       4.696  14.806 -10.083  1.00 97.35           H  
ATOM   3482  HA3 GLY A 221       3.191  14.406 -10.901  1.00 97.35           H  
ATOM   3483  C   GLY A 221       4.918  13.361 -11.630  1.00 97.35           C  
ATOM   3484  O   GLY A 221       5.049  14.003 -12.673  1.00 97.35           O  
ATOM   3485  N   SER A 222       5.428  12.133 -11.480  1.00 97.87           N  
ATOM   3486  H   SER A 222       5.263  11.642 -10.613  1.00 97.87           H  
ATOM   3487  CA  SER A 222       6.284  11.504 -12.489  1.00 97.87           C  
ATOM   3488  HA  SER A 222       7.091  12.201 -12.716  1.00 97.87           H  
ATOM   3489  C   SER A 222       5.520  11.219 -13.785  1.00 97.87           C  
ATOM   3490  CB  SER A 222       6.935  10.229 -11.948  1.00 97.87           C  
ATOM   3491  HB2 SER A 222       7.466  10.464 -11.026  1.00 97.87           H  
ATOM   3492  HB3 SER A 222       6.171   9.480 -11.741  1.00 97.87           H  
ATOM   3493  O   SER A 222       4.406  10.692 -13.769  1.00 97.87           O  
ATOM   3494  OG  SER A 222       7.855   9.724 -12.896  1.00 97.87           O  
ATOM   3495  HG  SER A 222       8.394   9.065 -12.451  1.00 97.87           H  
ATOM   3496  N   LYS A 223       6.142  11.577 -14.912  1.00 97.32           N  
ATOM   3497  H   LYS A 223       7.039  12.032 -14.812  1.00 97.32           H  
ATOM   3498  CA  LYS A 223       5.683  11.268 -16.279  1.00 97.32           C  
ATOM   3499  HA  LYS A 223       4.668  10.870 -16.244  1.00 97.32           H  
ATOM   3500  C   LYS A 223       6.520  10.164 -16.935  1.00 97.32           C  
ATOM   3501  CB  LYS A 223       5.670  12.537 -17.149  1.00 97.32           C  
ATOM   3502  HB2 LYS A 223       6.700  12.851 -17.320  1.00 97.32           H  
ATOM   3503  HB3 LYS A 223       5.237  12.298 -18.120  1.00 97.32           H  
ATOM   3504  O   LYS A 223       6.287   9.812 -18.089  1.00 97.32           O  
ATOM   3505  CG  LYS A 223       4.905  13.729 -16.558  1.00 97.32           C  
ATOM   3506  HG2 LYS A 223       5.395  14.038 -15.634  1.00 97.32           H  
ATOM   3507  HG3 LYS A 223       4.986  14.556 -17.262  1.00 97.32           H  
ATOM   3508  CD  LYS A 223       3.419  13.472 -16.279  1.00 97.32           C  
ATOM   3509  HD2 LYS A 223       2.900  13.252 -17.212  1.00 97.32           H  
ATOM   3510  HD3 LYS A 223       3.305  12.646 -15.578  1.00 97.32           H  
ATOM   3511  CE  LYS A 223       2.889  14.770 -15.665  1.00 97.32           C  
ATOM   3512  HE2 LYS A 223       2.980  15.560 -16.411  1.00 97.32           H  
ATOM   3513  HE3 LYS A 223       3.528  15.026 -14.820  1.00 97.32           H  
ATOM   3514  NZ  LYS A 223       1.491  14.670 -15.212  1.00 97.32           N  
ATOM   3515  HZ1 LYS A 223       1.368  13.931 -14.536  1.00 97.32           H  
ATOM   3516  HZ2 LYS A 223       0.893  14.405 -15.982  1.00 97.32           H  
ATOM   3517  HZ3 LYS A 223       1.135  15.541 -14.845  1.00 97.32           H  
ATOM   3518  N   THR A 224       7.503   9.619 -16.213  1.00 98.09           N  
ATOM   3519  H   THR A 224       7.637   9.925 -15.260  1.00 98.09           H  
ATOM   3520  CA  THR A 224       8.265   8.451 -16.661  1.00 98.09           C  
ATOM   3521  HA  THR A 224       8.683   8.663 -17.645  1.00 98.09           H  
ATOM   3522  C   THR A 224       7.322   7.258 -16.765  1.00 98.09           C  
ATOM   3523  CB  THR A 224       9.424   8.136 -15.705  1.00 98.09           C  
ATOM   3524  HB  THR A 224       9.032   7.886 -14.719  1.00 98.09           H  
ATOM   3525  O   THR A 224       6.504   7.037 -15.869  1.00 98.09           O  
ATOM   3526  CG2 THR A 224      10.308   6.994 -16.203  1.00 98.09           C  
ATOM   3527 HG21 THR A 224       9.744   6.062 -16.228  1.00 98.09           H  
ATOM   3528 HG22 THR A 224      10.685   7.219 -17.201  1.00 98.09           H  
ATOM   3529 HG23 THR A 224      11.149   6.858 -15.524  1.00 98.09           H  
ATOM   3530  OG1 THR A 224      10.251   9.269 -15.591  1.00 98.09           O  
ATOM   3531  HG1 THR A 224      10.974   9.041 -15.003  1.00 98.09           H  
ATOM   3532  N   TYR A 225       7.438   6.497 -17.856  1.00 97.87           N  
ATOM   3533  H   TYR A 225       8.148   6.734 -18.535  1.00 97.87           H  
ATOM   3534  CA  TYR A 225       6.535   5.393 -18.179  1.00 97.87           C  
ATOM   3535  HA  TYR A 225       5.575   5.814 -18.479  1.00 97.87           H  
ATOM   3536  C   TYR A 225       6.307   4.454 -16.985  1.00 97.87           C  
ATOM   3537  CB  TYR A 225       7.096   4.609 -19.368  1.00 97.87           C  
ATOM   3538  HB2 TYR A 225       8.093   4.246 -19.120  1.00 97.87           H  
ATOM   3539  HB3 TYR A 225       7.193   5.278 -20.223  1.00 97.87           H  
ATOM   3540  O   TYR A 225       7.230   3.792 -16.517  1.00 97.87           O  
ATOM   3541  CG  TYR A 225       6.229   3.429 -19.763  1.00 97.87           C  
ATOM   3542  CD1 TYR A 225       6.507   2.143 -19.259  1.00 97.87           C  
ATOM   3543  HD1 TYR A 225       7.341   1.994 -18.590  1.00 97.87           H  
ATOM   3544  CD2 TYR A 225       5.120   3.624 -20.602  1.00 97.87           C  
ATOM   3545  HD2 TYR A 225       4.871   4.621 -20.935  1.00 97.87           H  
ATOM   3546  CE1 TYR A 225       5.684   1.055 -19.607  1.00 97.87           C  
ATOM   3547  HE1 TYR A 225       5.894   0.075 -19.203  1.00 97.87           H  
ATOM   3548  CE2 TYR A 225       4.325   2.533 -20.995  1.00 97.87           C  
ATOM   3549  HE2 TYR A 225       3.492   2.672 -21.669  1.00 97.87           H  
ATOM   3550  OH  TYR A 225       3.792   0.210 -20.829  1.00 97.87           O  
ATOM   3551  HH  TYR A 225       4.074  -0.603 -20.404  1.00 97.87           H  
ATOM   3552  CZ  TYR A 225       4.596   1.248 -20.486  1.00 97.87           C  
ATOM   3553  N   GLY A 226       5.066   4.403 -16.498  1.00 97.19           N  
ATOM   3554  H   GLY A 226       4.397   5.061 -16.871  1.00 97.19           H  
ATOM   3555  CA  GLY A 226       4.616   3.489 -15.448  1.00 97.19           C  
ATOM   3556  HA2 GLY A 226       5.025   2.499 -15.652  1.00 97.19           H  
ATOM   3557  HA3 GLY A 226       3.530   3.408 -15.497  1.00 97.19           H  
ATOM   3558  C   GLY A 226       5.015   3.870 -14.015  1.00 97.19           C  
ATOM   3559  O   GLY A 226       4.563   3.215 -13.077  1.00 97.19           O  
ATOM   3560  N   VAL A 227       5.861   4.886 -13.825  1.00 98.32           N  
ATOM   3561  H   VAL A 227       6.200   5.374 -14.641  1.00 98.32           H  
ATOM   3562  CA  VAL A 227       6.425   5.252 -12.510  1.00 98.32           C  
ATOM   3563  HA  VAL A 227       6.562   4.351 -11.912  1.00 98.32           H  
ATOM   3564  C   VAL A 227       5.486   6.170 -11.719  1.00 98.32           C  
ATOM   3565  CB  VAL A 227       7.809   5.911 -12.702  1.00 98.32           C  
ATOM   3566  HB  VAL A 227       7.686   6.805 -13.314  1.00 98.32           H  
ATOM   3567  O   VAL A 227       5.515   6.185 -10.492  1.00 98.32           O  
ATOM   3568  CG1 VAL A 227       8.469   6.328 -11.387  1.00 98.32           C  
ATOM   3569 HG11 VAL A 227       9.476   6.705 -11.562  1.00 98.32           H  
ATOM   3570 HG12 VAL A 227       8.531   5.465 -10.723  1.00 98.32           H  
ATOM   3571 HG13 VAL A 227       7.891   7.115 -10.901  1.00 98.32           H  
ATOM   3572  CG2 VAL A 227       8.792   4.968 -13.408  1.00 98.32           C  
ATOM   3573 HG21 VAL A 227       8.432   4.708 -14.404  1.00 98.32           H  
ATOM   3574 HG22 VAL A 227       8.913   4.053 -12.827  1.00 98.32           H  
ATOM   3575 HG23 VAL A 227       9.766   5.445 -13.511  1.00 98.32           H  
ATOM   3576  N   GLY A 228       4.664   6.958 -12.417  1.00 98.30           N  
ATOM   3577  H   GLY A 228       4.670   6.856 -13.422  1.00 98.30           H  
ATOM   3578  CA  GLY A 228       3.741   7.923 -11.815  1.00 98.30           C  
ATOM   3579  HA2 GLY A 228       4.287   8.521 -11.085  1.00 98.30           H  
ATOM   3580  HA3 GLY A 228       3.372   8.593 -12.591  1.00 98.30           H  
ATOM   3581  C   GLY A 228       2.536   7.296 -11.111  1.00 98.30           C  
ATOM   3582  O   GLY A 228       2.348   6.079 -11.122  1.00 98.30           O  
ATOM   3583  N   MET A 229       1.655   8.138 -10.553  1.00 98.38           N  
ATOM   3584  H   MET A 229       1.825   9.133 -10.594  1.00 98.38           H  
ATOM   3585  CA  MET A 229       0.357   7.682 -10.045  1.00 98.38           C  
ATOM   3586  HA  MET A 229       0.531   6.739  -9.526  1.00 98.38           H  
ATOM   3587  C   MET A 229      -0.602   7.400 -11.201  1.00 98.38           C  
ATOM   3588  CB  MET A 229      -0.267   8.613  -9.010  1.00 98.38           C  
ATOM   3589  HB2 MET A 229      -1.172   8.118  -8.659  1.00 98.38           H  
ATOM   3590  HB3 MET A 229      -0.561   9.558  -9.465  1.00 98.38           H  
ATOM   3591  O   MET A 229      -1.485   8.199 -11.530  1.00 98.38           O  
ATOM   3592  CG  MET A 229       0.622   8.893  -7.801  1.00 98.38           C  
ATOM   3593  HG2 MET A 229       0.699   7.987  -7.201  1.00 98.38           H  
ATOM   3594  HG3 MET A 229       1.623   9.166  -8.137  1.00 98.38           H  
ATOM   3595  SD  MET A 229      -0.007  10.246  -6.777  1.00 98.38           S  
ATOM   3596  CE  MET A 229      -1.743   9.772  -6.585  1.00 98.38           C  
ATOM   3597  HE1 MET A 229      -1.815   8.835  -6.032  1.00 98.38           H  
ATOM   3598  HE2 MET A 229      -2.202   9.628  -7.563  1.00 98.38           H  
ATOM   3599  HE3 MET A 229      -2.285  10.571  -6.079  1.00 98.38           H  
ATOM   3600  N   ASN A 230      -0.375   6.276 -11.870  1.00 97.75           N  
ATOM   3601  H   ASN A 230       0.416   5.715 -11.586  1.00 97.75           H  
ATOM   3602  CA  ASN A 230      -1.089   5.936 -13.087  1.00 97.75           C  
ATOM   3603  HA  ASN A 230      -1.274   6.858 -13.637  1.00 97.75           H  
ATOM   3604  C   ASN A 230      -2.445   5.297 -12.774  1.00 97.75           C  
ATOM   3605  CB  ASN A 230      -0.236   5.028 -13.985  1.00 97.75           C  
ATOM   3606  HB2 ASN A 230      -0.738   4.908 -14.945  1.00 97.75           H  
ATOM   3607  HB3 ASN A 230      -0.152   4.047 -13.518  1.00 97.75           H  
ATOM   3608  O   ASN A 230      -2.572   4.436 -11.902  1.00 97.75           O  
ATOM   3609  CG  ASN A 230       1.169   5.531 -14.259  1.00 97.75           C  
ATOM   3610  ND2 ASN A 230       1.373   6.725 -14.749  1.00 97.75           N  
ATOM   3611 HD21 ASN A 230       0.632   7.387 -14.932  1.00 97.75           H  
ATOM   3612 HD22 ASN A 230       2.329   6.959 -14.976  1.00 97.75           H  
ATOM   3613  OD1 ASN A 230       2.128   4.807 -14.108  1.00 97.75           O  
ATOM   3614  N   TRP A 231      -3.437   5.656 -13.577  1.00 97.36           N  
ATOM   3615  H   TRP A 231      -3.251   6.399 -14.237  1.00 97.36           H  
ATOM   3616  CA  TRP A 231      -4.657   4.892 -13.792  1.00 97.36           C  
ATOM   3617  HA  TRP A 231      -4.568   3.904 -13.341  1.00 97.36           H  
ATOM   3618  C   TRP A 231      -4.780   4.737 -15.306  1.00 97.36           C  
ATOM   3619  CB  TRP A 231      -5.844   5.617 -13.139  1.00 97.36           C  
ATOM   3620  HB2 TRP A 231      -6.063   6.541 -13.674  1.00 97.36           H  
ATOM   3621  HB3 TRP A 231      -5.548   5.907 -12.131  1.00 97.36           H  
ATOM   3622  O   TRP A 231      -5.427   5.545 -15.956  1.00 97.36           O  
ATOM   3623  CG  TRP A 231      -7.093   4.800 -13.008  1.00 97.36           C  
ATOM   3624  CD1 TRP A 231      -8.115   4.717 -13.892  1.00 97.36           C  
ATOM   3625  HD1 TRP A 231      -8.166   5.222 -14.845  1.00 97.36           H  
ATOM   3626  CD2 TRP A 231      -7.462   3.932 -11.895  1.00 97.36           C  
ATOM   3627  CE2 TRP A 231      -8.759   3.397 -12.142  1.00 97.36           C  
ATOM   3628  CE3 TRP A 231      -6.823   3.541 -10.699  1.00 97.36           C  
ATOM   3629  HE3 TRP A 231      -5.830   3.911 -10.488  1.00 97.36           H  
ATOM   3630  NE1 TRP A 231      -9.097   3.887 -13.382  1.00 97.36           N  
ATOM   3631  HE1 TRP A 231      -9.936   3.621 -13.877  1.00 97.36           H  
ATOM   3632  CH2 TRP A 231      -8.749   2.192 -10.044  1.00 97.36           C  
ATOM   3633  HH2 TRP A 231      -9.233   1.543  -9.328  1.00 97.36           H  
ATOM   3634  CZ2 TRP A 231      -9.405   2.549 -11.230  1.00 97.36           C  
ATOM   3635  HZ2 TRP A 231     -10.400   2.180 -11.431  1.00 97.36           H  
ATOM   3636  CZ3 TRP A 231      -7.456   2.675  -9.788  1.00 97.36           C  
ATOM   3637  HZ3 TRP A 231      -6.947   2.376  -8.883  1.00 97.36           H  
ATOM   3638  N   LYS A 232      -4.088   3.747 -15.889  1.00 95.62           N  
ATOM   3639  H   LYS A 232      -3.612   3.101 -15.276  1.00 95.62           H  
ATOM   3640  CA  LYS A 232      -3.842   3.574 -17.335  1.00 95.62           C  
ATOM   3641  HA  LYS A 232      -2.966   4.172 -17.584  1.00 95.62           H  
ATOM   3642  C   LYS A 232      -4.952   4.045 -18.281  1.00 95.62           C  
ATOM   3643  CB  LYS A 232      -3.494   2.109 -17.623  1.00 95.62           C  
ATOM   3644  HB2 LYS A 232      -2.659   1.804 -16.993  1.00 95.62           H  
ATOM   3645  HB3 LYS A 232      -4.356   1.489 -17.375  1.00 95.62           H  
ATOM   3646  O   LYS A 232      -4.669   4.851 -19.153  1.00 95.62           O  
ATOM   3647  CG  LYS A 232      -3.096   1.891 -19.096  1.00 95.62           C  
ATOM   3648  HG2 LYS A 232      -3.809   2.360 -19.775  1.00 95.62           H  
ATOM   3649  HG3 LYS A 232      -2.106   2.308 -19.279  1.00 95.62           H  
ATOM   3650  CD  LYS A 232      -3.110   0.400 -19.385  1.00 95.62           C  
ATOM   3651  HD2 LYS A 232      -4.110   0.048 -19.132  1.00 95.62           H  
ATOM   3652  HD3 LYS A 232      -2.372  -0.093 -18.753  1.00 95.62           H  
ATOM   3653  CE  LYS A 232      -2.855   0.057 -20.853  1.00 95.62           C  
ATOM   3654  HE2 LYS A 232      -3.622   0.547 -21.453  1.00 95.62           H  
ATOM   3655  HE3 LYS A 232      -1.879   0.441 -21.151  1.00 95.62           H  
ATOM   3656  NZ  LYS A 232      -2.921  -1.411 -21.052  1.00 95.62           N  
ATOM   3657  HZ1 LYS A 232      -3.171  -1.663 -21.998  1.00 95.62           H  
ATOM   3658  HZ2 LYS A 232      -2.042  -1.839 -20.800  1.00 95.62           H  
ATOM   3659  HZ3 LYS A 232      -3.601  -1.801 -20.415  1.00 95.62           H  
ATOM   3660  N   LEU A 233      -6.188   3.562 -18.174  1.00 93.86           N  
ATOM   3661  H   LEU A 233      -6.374   2.792 -17.548  1.00 93.86           H  
ATOM   3662  CA  LEU A 233      -7.243   3.975 -19.114  1.00 93.86           C  
ATOM   3663  HA  LEU A 233      -6.859   3.894 -20.131  1.00 93.86           H  
ATOM   3664  C   LEU A 233      -7.690   5.448 -18.966  1.00 93.86           C  
ATOM   3665  CB  LEU A 233      -8.431   3.022 -18.977  1.00 93.86           C  
ATOM   3666  HB2 LEU A 233      -9.243   3.404 -19.595  1.00 93.86           H  
ATOM   3667  HB3 LEU A 233      -8.730   3.047 -17.930  1.00 93.86           H  
ATOM   3668  O   LEU A 233      -8.350   5.972 -19.855  1.00 93.86           O  
ATOM   3669  CG  LEU A 233      -8.195   1.553 -19.353  1.00 93.86           C  
ATOM   3670  HG  LEU A 233      -7.335   1.166 -18.806  1.00 93.86           H  
ATOM   3671  CD1 LEU A 233      -9.422   0.723 -18.980  1.00 93.86           C  
ATOM   3672 HD11 LEU A 233     -10.318   1.129 -19.450  1.00 93.86           H  
ATOM   3673 HD12 LEU A 233      -9.284  -0.309 -19.303  1.00 93.86           H  
ATOM   3674 HD13 LEU A 233      -9.541   0.712 -17.897  1.00 93.86           H  
ATOM   3675  CD2 LEU A 233      -7.938   1.399 -20.851  1.00 93.86           C  
ATOM   3676 HD21 LEU A 233      -7.832   0.342 -21.094  1.00 93.86           H  
ATOM   3677 HD22 LEU A 233      -7.022   1.917 -21.136  1.00 93.86           H  
ATOM   3678 HD23 LEU A 233      -8.776   1.807 -21.415  1.00 93.86           H  
ATOM   3679  N   LEU A 234      -7.301   6.124 -17.883  1.00 95.29           N  
ATOM   3680  H   LEU A 234      -6.754   5.626 -17.196  1.00 95.29           H  
ATOM   3681  CA  LEU A 234      -7.490   7.559 -17.662  1.00 95.29           C  
ATOM   3682  HA  LEU A 234      -8.285   7.914 -18.318  1.00 95.29           H  
ATOM   3683  C   LEU A 234      -6.228   8.371 -17.998  1.00 95.29           C  
ATOM   3684  CB  LEU A 234      -7.932   7.751 -16.198  1.00 95.29           C  
ATOM   3685  HB2 LEU A 234      -7.156   7.356 -15.542  1.00 95.29           H  
ATOM   3686  HB3 LEU A 234      -8.840   7.170 -16.035  1.00 95.29           H  
ATOM   3687  O   LEU A 234      -6.316   9.397 -18.660  1.00 95.29           O  
ATOM   3688  CG  LEU A 234      -8.201   9.202 -15.778  1.00 95.29           C  
ATOM   3689  HG  LEU A 234      -7.296   9.797 -15.904  1.00 95.29           H  
ATOM   3690  CD1 LEU A 234      -9.333   9.818 -16.597  1.00 95.29           C  
ATOM   3691 HD11 LEU A 234     -10.221   9.187 -16.549  1.00 95.29           H  
ATOM   3692 HD12 LEU A 234      -9.025   9.932 -17.636  1.00 95.29           H  
ATOM   3693 HD13 LEU A 234      -9.580  10.802 -16.199  1.00 95.29           H  
ATOM   3694  CD2 LEU A 234      -8.590   9.231 -14.297  1.00 95.29           C  
ATOM   3695 HD21 LEU A 234      -8.793  10.255 -13.983  1.00 95.29           H  
ATOM   3696 HD22 LEU A 234      -9.486   8.632 -14.137  1.00 95.29           H  
ATOM   3697 HD23 LEU A 234      -7.776   8.829 -13.694  1.00 95.29           H  
ATOM   3698  N   THR A 235      -5.056   7.922 -17.540  1.00 96.69           N  
ATOM   3699  H   THR A 235      -5.064   7.079 -16.984  1.00 96.69           H  
ATOM   3700  CA  THR A 235      -3.796   8.688 -17.599  1.00 96.69           C  
ATOM   3701  HA  THR A 235      -4.012   9.720 -17.876  1.00 96.69           H  
ATOM   3702  C   THR A 235      -2.792   8.164 -18.624  1.00 96.69           C  
ATOM   3703  CB  THR A 235      -3.111   8.711 -16.222  1.00 96.69           C  
ATOM   3704  HB  THR A 235      -2.220   9.336 -16.284  1.00 96.69           H  
ATOM   3705  O   THR A 235      -1.718   8.731 -18.781  1.00 96.69           O  
ATOM   3706  CG2 THR A 235      -4.009   9.283 -15.127  1.00 96.69           C  
ATOM   3707 HG21 THR A 235      -3.421   9.401 -14.217  1.00 96.69           H  
ATOM   3708 HG22 THR A 235      -4.390  10.255 -15.439  1.00 96.69           H  
ATOM   3709 HG23 THR A 235      -4.846   8.613 -14.930  1.00 96.69           H  
ATOM   3710  OG1 THR A 235      -2.736   7.408 -15.810  1.00 96.69           O  
ATOM   3711  HG1 THR A 235      -2.079   7.083 -16.429  1.00 96.69           H  
ATOM   3712  N   THR A 236      -3.056   7.037 -19.283  1.00 95.86           N  
ATOM   3713  H   THR A 236      -3.969   6.623 -19.158  1.00 95.86           H  
ATOM   3714  CA  THR A 236      -2.017   6.172 -19.877  1.00 95.86           C  
ATOM   3715  HA  THR A 236      -2.497   5.244 -20.187  1.00 95.86           H  
ATOM   3716  C   THR A 236      -0.956   5.774 -18.828  1.00 95.86           C  
ATOM   3717  CB  THR A 236      -1.417   6.780 -21.163  1.00 95.86           C  
ATOM   3718  HB  THR A 236      -0.925   5.978 -21.712  1.00 95.86           H  
ATOM   3719  O   THR A 236      -1.208   5.841 -17.622  1.00 95.86           O  
ATOM   3720  CG2 THR A 236      -2.454   7.409 -22.094  1.00 95.86           C  
ATOM   3721 HG21 THR A 236      -3.248   6.692 -22.304  1.00 95.86           H  
ATOM   3722 HG22 THR A 236      -1.973   7.690 -23.031  1.00 95.86           H  
ATOM   3723 HG23 THR A 236      -2.885   8.303 -21.643  1.00 95.86           H  
ATOM   3724  OG1 THR A 236      -0.442   7.749 -20.861  1.00 95.86           O  
ATOM   3725  HG1 THR A 236      -0.866   8.379 -20.274  1.00 95.86           H  
ATOM   3726  N   HIS A 237       0.235   5.359 -19.262  1.00 96.63           N  
ATOM   3727  H   HIS A 237       0.394   5.329 -20.259  1.00 96.63           H  
ATOM   3728  CA  HIS A 237       1.404   5.173 -18.393  1.00 96.63           C  
ATOM   3729  HA  HIS A 237       1.077   5.048 -17.361  1.00 96.63           H  
ATOM   3730  C   HIS A 237       2.359   6.381 -18.385  1.00 96.63           C  
ATOM   3731  CB  HIS A 237       2.122   3.886 -18.811  1.00 96.63           C  
ATOM   3732  HB2 HIS A 237       2.296   3.913 -19.886  1.00 96.63           H  
ATOM   3733  HB3 HIS A 237       3.091   3.827 -18.315  1.00 96.63           H  
ATOM   3734  O   HIS A 237       3.324   6.374 -17.627  1.00 96.63           O  
ATOM   3735  CG  HIS A 237       1.353   2.641 -18.455  1.00 96.63           C  
ATOM   3736  CD2 HIS A 237       0.826   1.727 -19.325  1.00 96.63           C  
ATOM   3737  HD2 HIS A 237       0.896   1.765 -20.402  1.00 96.63           H  
ATOM   3738  ND1 HIS A 237       1.083   2.193 -17.182  1.00 96.63           N  
ATOM   3739  HD1 HIS A 237       1.411   2.600 -16.318  1.00 96.63           H  
ATOM   3740  CE1 HIS A 237       0.411   1.035 -17.282  1.00 96.63           C  
ATOM   3741  HE1 HIS A 237       0.105   0.427 -16.444  1.00 96.63           H  
ATOM   3742  NE2 HIS A 237       0.202   0.724 -18.575  1.00 96.63           N  
ATOM   3743  N   TYR A 238       2.108   7.409 -19.204  1.00 97.47           N  
ATOM   3744  H   TYR A 238       1.291   7.371 -19.795  1.00 97.47           H  
ATOM   3745  CA  TYR A 238       2.971   8.593 -19.350  1.00 97.47           C  
ATOM   3746  HA  TYR A 238       3.961   8.374 -18.948  1.00 97.47           H  
ATOM   3747  C   TYR A 238       2.460   9.823 -18.588  1.00 97.47           C  
ATOM   3748  CB  TYR A 238       3.133   8.905 -20.840  1.00 97.47           C  
ATOM   3749  HB2 TYR A 238       2.154   9.117 -21.270  1.00 97.47           H  
ATOM   3750  HB3 TYR A 238       3.736   9.806 -20.949  1.00 97.47           H  
ATOM   3751  O   TYR A 238       3.053  10.897 -18.649  1.00 97.47           O  
ATOM   3752  CG  TYR A 238       3.804   7.800 -21.628  1.00 97.47           C  
ATOM   3753  CD1 TYR A 238       5.205   7.668 -21.579  1.00 97.47           C  
ATOM   3754  HD1 TYR A 238       5.784   8.345 -20.969  1.00 97.47           H  
ATOM   3755  CD2 TYR A 238       3.036   6.924 -22.419  1.00 97.47           C  
ATOM   3756  HD2 TYR A 238       1.963   7.040 -22.465  1.00 97.47           H  
ATOM   3757  CE1 TYR A 238       5.847   6.677 -22.345  1.00 97.47           C  
ATOM   3758  HE1 TYR A 238       6.923   6.587 -22.322  1.00 97.47           H  
ATOM   3759  CE2 TYR A 238       3.674   5.921 -23.174  1.00 97.47           C  
ATOM   3760  HE2 TYR A 238       3.102   5.248 -23.796  1.00 97.47           H  
ATOM   3761  OH  TYR A 238       5.680   4.816 -23.858  1.00 97.47           O  
ATOM   3762  HH  TYR A 238       6.634   4.811 -23.749  1.00 97.47           H  
ATOM   3763  CZ  TYR A 238       5.079   5.804 -23.148  1.00 97.47           C  
ATOM   3764  N   ASP A 239       1.345   9.683 -17.874  1.00 97.73           N  
ATOM   3765  H   ASP A 239       0.894   8.780 -17.844  1.00 97.73           H  
ATOM   3766  CA  ASP A 239       0.730  10.755 -17.103  1.00 97.73           C  
ATOM   3767  HA  ASP A 239       1.485  11.521 -16.922  1.00 97.73           H  
ATOM   3768  C   ASP A 239       0.274  10.239 -15.731  1.00 97.73           C  
ATOM   3769  CB  ASP A 239      -0.409  11.389 -17.926  1.00 97.73           C  
ATOM   3770  HB2 ASP A 239      -0.164  11.345 -18.987  1.00 97.73           H  
ATOM   3771  HB3 ASP A 239      -1.332  10.835 -17.752  1.00 97.73           H  
ATOM   3772  O   ASP A 239       0.188   9.036 -15.495  1.00 97.73           O  
ATOM   3773  CG  ASP A 239      -0.704  12.835 -17.567  1.00 97.73           C  
ATOM   3774  OD1 ASP A 239      -0.196  13.291 -16.523  1.00 97.73           O  
ATOM   3775  OD2 ASP A 239      -1.503  13.482 -18.270  1.00 97.73           O  
ATOM   3776  N   THR A 240      -0.022  11.142 -14.807  1.00 97.96           N  
ATOM   3777  H   THR A 240      -0.121  12.097 -15.122  1.00 97.96           H  
ATOM   3778  CA  THR A 240      -0.353  10.831 -13.415  1.00 97.96           C  
ATOM   3779  HA  THR A 240      -0.584   9.769 -13.330  1.00 97.96           H  
ATOM   3780  C   THR A 240      -1.590  11.598 -12.986  1.00 97.96           C  
ATOM   3781  CB  THR A 240       0.846  11.104 -12.490  1.00 97.96           C  
ATOM   3782  HB  THR A 240       1.638  10.405 -12.756  1.00 97.96           H  
ATOM   3783  O   THR A 240      -1.783  12.756 -13.365  1.00 97.96           O  
ATOM   3784  CG2 THR A 240       1.420  12.513 -12.580  1.00 97.96           C  
ATOM   3785 HG21 THR A 240       1.959  12.608 -13.522  1.00 97.96           H  
ATOM   3786 HG22 THR A 240       0.637  13.265 -12.490  1.00 97.96           H  
ATOM   3787 HG23 THR A 240       2.141  12.639 -11.772  1.00 97.96           H  
ATOM   3788  OG1 THR A 240       0.545  10.906 -11.132  1.00 97.96           O  
ATOM   3789  HG1 THR A 240      -0.128  11.530 -10.850  1.00 97.96           H  
ATOM   3790  N   VAL A 241      -2.412  10.979 -12.141  1.00 98.50           N  
ATOM   3791  H   VAL A 241      -2.192  10.036 -11.852  1.00 98.50           H  
ATOM   3792  CA  VAL A 241      -3.467  11.711 -11.435  1.00 98.50           C  
ATOM   3793  HA  VAL A 241      -4.042  12.267 -12.175  1.00 98.50           H  
ATOM   3794  C   VAL A 241      -2.835  12.738 -10.487  1.00 98.50           C  
ATOM   3795  CB  VAL A 241      -4.455  10.770 -10.719  1.00 98.50           C  
ATOM   3796  HB  VAL A 241      -5.265  11.373 -10.309  1.00 98.50           H  
ATOM   3797  O   VAL A 241      -1.697  12.572 -10.041  1.00 98.50           O  
ATOM   3798  CG1 VAL A 241      -5.079   9.762 -11.692  1.00 98.50           C  
ATOM   3799 HG11 VAL A 241      -4.334   9.034 -12.012  1.00 98.50           H  
ATOM   3800 HG12 VAL A 241      -5.891   9.229 -11.196  1.00 98.50           H  
ATOM   3801 HG13 VAL A 241      -5.478  10.279 -12.564  1.00 98.50           H  
ATOM   3802  CG2 VAL A 241      -3.820  10.020  -9.553  1.00 98.50           C  
ATOM   3803 HG21 VAL A 241      -4.562   9.382  -9.072  1.00 98.50           H  
ATOM   3804 HG22 VAL A 241      -3.467  10.742  -8.817  1.00 98.50           H  
ATOM   3805 HG23 VAL A 241      -2.990   9.402  -9.899  1.00 98.50           H  
ATOM   3806  N   SER A 242      -3.567  13.808 -10.182  1.00 98.05           N  
ATOM   3807  H   SER A 242      -4.495  13.876 -10.574  1.00 98.05           H  
ATOM   3808  CA  SER A 242      -3.134  14.880  -9.272  1.00 98.05           C  
ATOM   3809  HA  SER A 242      -2.051  14.834  -9.160  1.00 98.05           H  
ATOM   3810  C   SER A 242      -3.727  14.749  -7.865  1.00 98.05           C  
ATOM   3811  CB  SER A 242      -3.478  16.244  -9.882  1.00 98.05           C  
ATOM   3812  HB2 SER A 242      -2.968  17.025  -9.318  1.00 98.05           H  
ATOM   3813  HB3 SER A 242      -3.132  16.279 -10.915  1.00 98.05           H  
ATOM   3814  O   SER A 242      -3.621  15.673  -7.065  1.00 98.05           O  
ATOM   3815  OG  SER A 242      -4.877  16.475  -9.835  1.00 98.05           O  
ATOM   3816  HG  SER A 242      -5.103  16.466  -8.902  1.00 98.05           H  
ATOM   3817  N   PHE A 243      -4.464  13.670  -7.603  1.00 98.45           N  
ATOM   3818  H   PHE A 243      -4.553  12.978  -8.334  1.00 98.45           H  
ATOM   3819  CA  PHE A 243      -5.078  13.332  -6.322  1.00 98.45           C  
ATOM   3820  HA  PHE A 243      -4.374  13.514  -5.510  1.00 98.45           H  
ATOM   3821  C   PHE A 243      -5.469  11.857  -6.350  1.00 98.45           C  
ATOM   3822  CB  PHE A 243      -6.341  14.174  -6.109  1.00 98.45           C  
ATOM   3823  HB2 PHE A 243      -6.077  15.231  -6.086  1.00 98.45           H  
ATOM   3824  HB3 PHE A 243      -6.994  14.003  -6.965  1.00 98.45           H  
ATOM   3825  O   PHE A 243      -5.975  11.385  -7.372  1.00 98.45           O  
ATOM   3826  CG  PHE A 243      -7.147  13.839  -4.874  1.00 98.45           C  
ATOM   3827  CD1 PHE A 243      -8.194  12.899  -4.949  1.00 98.45           C  
ATOM   3828  HD1 PHE A 243      -8.396  12.371  -5.869  1.00 98.45           H  
ATOM   3829  CD2 PHE A 243      -6.875  14.489  -3.658  1.00 98.45           C  
ATOM   3830  HD2 PHE A 243      -6.066  15.203  -3.602  1.00 98.45           H  
ATOM   3831  CE1 PHE A 243      -8.986  12.637  -3.821  1.00 98.45           C  
ATOM   3832  HE1 PHE A 243      -9.788  11.915  -3.878  1.00 98.45           H  
ATOM   3833  CE2 PHE A 243      -7.671  14.228  -2.529  1.00 98.45           C  
ATOM   3834  HE2 PHE A 243      -7.482  14.737  -1.595  1.00 98.45           H  
ATOM   3835  CZ  PHE A 243      -8.740  13.324  -2.622  1.00 98.45           C  
ATOM   3836  HZ  PHE A 243      -9.384  13.161  -1.770  1.00 98.45           H  
ATOM   3837  N   SER A 244      -5.274  11.166  -5.231  1.00 98.63           N  
ATOM   3838  H   SER A 244      -4.879  11.643  -4.434  1.00 98.63           H  
ATOM   3839  CA  SER A 244      -5.789   9.817  -5.004  1.00 98.63           C  
ATOM   3840  HA  SER A 244      -6.659   9.648  -5.638  1.00 98.63           H  
ATOM   3841  C   SER A 244      -6.202   9.668  -3.548  1.00 98.63           C  
ATOM   3842  CB  SER A 244      -4.735   8.767  -5.362  1.00 98.63           C  
ATOM   3843  HB2 SER A 244      -3.810   8.988  -4.831  1.00 98.63           H  
ATOM   3844  HB3 SER A 244      -4.548   8.807  -6.436  1.00 98.63           H  
ATOM   3845  O   SER A 244      -5.432   9.998  -2.647  1.00 98.63           O  
ATOM   3846  OG  SER A 244      -5.139   7.460  -5.011  1.00 98.63           O  
ATOM   3847  HG  SER A 244      -5.032   7.335  -4.065  1.00 98.63           H  
ATOM   3848  N   GLU A 245      -7.384   9.114  -3.320  1.00 98.72           N  
ATOM   3849  H   GLU A 245      -7.983   8.926  -4.111  1.00 98.72           H  
ATOM   3850  CA  GLU A 245      -7.762   8.532  -2.038  1.00 98.72           C  
ATOM   3851  HA  GLU A 245      -6.880   8.446  -1.402  1.00 98.72           H  
ATOM   3852  C   GLU A 245      -8.317   7.132  -2.266  1.00 98.72           C  
ATOM   3853  CB  GLU A 245      -8.807   9.389  -1.311  1.00 98.72           C  
ATOM   3854  HB2 GLU A 245      -9.553   9.725  -2.032  1.00 98.72           H  
ATOM   3855  HB3 GLU A 245      -9.307   8.766  -0.569  1.00 98.72           H  
ATOM   3856  O   GLU A 245      -9.216   6.947  -3.085  1.00 98.72           O  
ATOM   3857  CG  GLU A 245      -8.218  10.599  -0.574  1.00 98.72           C  
ATOM   3858  HG2 GLU A 245      -7.658  11.218  -1.276  1.00 98.72           H  
ATOM   3859  HG3 GLU A 245      -7.524  10.240   0.186  1.00 98.72           H  
ATOM   3860  CD  GLU A 245      -9.310  11.445   0.105  1.00 98.72           C  
ATOM   3861  OE1 GLU A 245      -8.993  12.398   0.853  1.00 98.72           O  
ATOM   3862  OE2 GLU A 245     -10.523  11.196  -0.086  1.00 98.72           O  
ATOM   3863  N   MET A 246      -7.836   6.159  -1.498  1.00 98.81           N  
ATOM   3864  H   MET A 246      -7.110   6.387  -0.833  1.00 98.81           H  
ATOM   3865  CA  MET A 246      -8.481   4.854  -1.389  1.00 98.81           C  
ATOM   3866  HA  MET A 246      -9.282   4.778  -2.123  1.00 98.81           H  
ATOM   3867  C   MET A 246      -9.090   4.719  -0.003  1.00 98.81           C  
ATOM   3868  CB  MET A 246      -7.523   3.701  -1.655  1.00 98.81           C  
ATOM   3869  HB2 MET A 246      -6.833   3.609  -0.816  1.00 98.81           H  
ATOM   3870  HB3 MET A 246      -8.118   2.789  -1.711  1.00 98.81           H  
ATOM   3871  O   MET A 246      -8.449   5.014   1.012  1.00 98.81           O  
ATOM   3872  CG  MET A 246      -6.719   3.826  -2.946  1.00 98.81           C  
ATOM   3873  HG2 MET A 246      -7.389   3.852  -3.805  1.00 98.81           H  
ATOM   3874  HG3 MET A 246      -6.145   4.753  -2.922  1.00 98.81           H  
ATOM   3875  SD  MET A 246      -5.556   2.457  -3.111  1.00 98.81           S  
ATOM   3876  CE  MET A 246      -6.661   1.128  -3.671  1.00 98.81           C  
ATOM   3877  HE1 MET A 246      -7.525   1.045  -3.011  1.00 98.81           H  
ATOM   3878  HE2 MET A 246      -6.119   0.182  -3.681  1.00 98.81           H  
ATOM   3879  HE3 MET A 246      -7.010   1.348  -4.679  1.00 98.81           H  
ATOM   3880  N   LYS A 247     -10.348   4.296   0.036  1.00 98.58           N  
ATOM   3881  H   LYS A 247     -10.813   4.084  -0.836  1.00 98.58           H  
ATOM   3882  CA  LYS A 247     -11.143   4.258   1.256  1.00 98.58           C  
ATOM   3883  HA  LYS A 247     -10.464   4.107   2.095  1.00 98.58           H  
ATOM   3884  C   LYS A 247     -12.095   3.074   1.250  1.00 98.58           C  
ATOM   3885  CB  LYS A 247     -11.835   5.622   1.430  1.00 98.58           C  
ATOM   3886  HB2 LYS A 247     -12.270   5.678   2.428  1.00 98.58           H  
ATOM   3887  HB3 LYS A 247     -11.063   6.388   1.374  1.00 98.58           H  
ATOM   3888  O   LYS A 247     -12.522   2.635   0.186  1.00 98.58           O  
ATOM   3889  CG  LYS A 247     -12.912   5.917   0.368  1.00 98.58           C  
ATOM   3890  HG2 LYS A 247     -13.759   5.251   0.533  1.00 98.58           H  
ATOM   3891  HG3 LYS A 247     -12.513   5.710  -0.625  1.00 98.58           H  
ATOM   3892  CD  LYS A 247     -13.420   7.365   0.369  1.00 98.58           C  
ATOM   3893  HD2 LYS A 247     -14.263   7.435  -0.319  1.00 98.58           H  
ATOM   3894  HD3 LYS A 247     -13.760   7.647   1.365  1.00 98.58           H  
ATOM   3895  CE  LYS A 247     -12.316   8.318  -0.092  1.00 98.58           C  
ATOM   3896  HE2 LYS A 247     -11.875   7.938  -1.013  1.00 98.58           H  
ATOM   3897  HE3 LYS A 247     -11.536   8.350   0.669  1.00 98.58           H  
ATOM   3898  NZ  LYS A 247     -12.817   9.683  -0.333  1.00 98.58           N  
ATOM   3899  HZ1 LYS A 247     -12.038  10.324  -0.379  1.00 98.58           H  
ATOM   3900  HZ2 LYS A 247     -13.283   9.709  -1.228  1.00 98.58           H  
ATOM   3901  HZ3 LYS A 247     -13.459  10.008   0.376  1.00 98.58           H  
ATOM   3902  N   PHE A 248     -12.435   2.558   2.422  1.00 98.00           N  
ATOM   3903  H   PHE A 248     -12.044   2.961   3.262  1.00 98.00           H  
ATOM   3904  CA  PHE A 248     -13.402   1.474   2.563  1.00 98.00           C  
ATOM   3905  HA  PHE A 248     -13.985   1.416   1.644  1.00 98.00           H  
ATOM   3906  C   PHE A 248     -14.395   1.760   3.681  1.00 98.00           C  
ATOM   3907  CB  PHE A 248     -12.691   0.129   2.753  1.00 98.00           C  
ATOM   3908  HB2 PHE A 248     -12.118  -0.088   1.852  1.00 98.00           H  
ATOM   3909  HB3 PHE A 248     -13.440  -0.658   2.850  1.00 98.00           H  
ATOM   3910  O   PHE A 248     -14.096   2.496   4.619  1.00 98.00           O  
ATOM   3911  CG  PHE A 248     -11.772   0.059   3.956  1.00 98.00           C  
ATOM   3912  CD1 PHE A 248     -10.391   0.226   3.785  1.00 98.00           C  
ATOM   3913  HD1 PHE A 248      -9.990   0.374   2.793  1.00 98.00           H  
ATOM   3914  CD2 PHE A 248     -12.282  -0.173   5.244  1.00 98.00           C  
ATOM   3915  HD2 PHE A 248     -13.349  -0.235   5.401  1.00 98.00           H  
ATOM   3916  CE1 PHE A 248      -9.529   0.157   4.890  1.00 98.00           C  
ATOM   3917  HE1 PHE A 248      -8.464   0.272   4.752  1.00 98.00           H  
ATOM   3918  CE2 PHE A 248     -11.422  -0.284   6.348  1.00 98.00           C  
ATOM   3919  HE2 PHE A 248     -11.821  -0.481   7.332  1.00 98.00           H  
ATOM   3920  CZ  PHE A 248     -10.042  -0.108   6.169  1.00 98.00           C  
ATOM   3921  HZ  PHE A 248      -9.366  -0.175   7.009  1.00 98.00           H  
ATOM   3922  N   ARG A 249     -15.590   1.186   3.583  1.00 95.87           N  
ATOM   3923  H   ARG A 249     -15.773   0.592   2.787  1.00 95.87           H  
ATOM   3924  CA  ARG A 249     -16.587   1.235   4.654  1.00 95.87           C  
ATOM   3925  HA  ARG A 249     -16.073   1.403   5.601  1.00 95.87           H  
ATOM   3926  C   ARG A 249     -17.302  -0.092   4.767  1.00 95.87           C  
ATOM   3927  CB  ARG A 249     -17.565   2.397   4.459  1.00 95.87           C  
ATOM   3928  HB2 ARG A 249     -18.146   2.507   5.375  1.00 95.87           H  
ATOM   3929  HB3 ARG A 249     -16.997   3.313   4.298  1.00 95.87           H  
ATOM   3930  O   ARG A 249     -17.410  -0.820   3.782  1.00 95.87           O  
ATOM   3931  CG  ARG A 249     -18.538   2.233   3.294  1.00 95.87           C  
ATOM   3932  HG2 ARG A 249     -17.987   2.119   2.361  1.00 95.87           H  
ATOM   3933  HG3 ARG A 249     -19.168   1.357   3.446  1.00 95.87           H  
ATOM   3934  CD  ARG A 249     -19.420   3.477   3.229  1.00 95.87           C  
ATOM   3935  HD2 ARG A 249     -19.951   3.601   4.172  1.00 95.87           H  
ATOM   3936  HD3 ARG A 249     -18.796   4.355   3.064  1.00 95.87           H  
ATOM   3937  NE  ARG A 249     -20.382   3.340   2.140  1.00 95.87           N  
ATOM   3938  HE  ARG A 249     -20.330   2.494   1.591  1.00 95.87           H  
ATOM   3939  NH1 ARG A 249     -21.225   5.464   2.149  1.00 95.87           N  
ATOM   3940 HH11 ARG A 249     -21.753   6.176   1.664  1.00 95.87           H  
ATOM   3941 HH12 ARG A 249     -20.681   5.726   2.959  1.00 95.87           H  
ATOM   3942  NH2 ARG A 249     -21.841   4.013   0.573  1.00 95.87           N  
ATOM   3943 HH21 ARG A 249     -21.763   3.071   0.215  1.00 95.87           H  
ATOM   3944 HH22 ARG A 249     -22.291   4.762   0.067  1.00 95.87           H  
ATOM   3945  CZ  ARG A 249     -21.146   4.278   1.635  1.00 95.87           C  
ATOM   3946  N   GLU A 250     -17.734  -0.410   5.979  1.00 94.07           N  
ATOM   3947  H   GLU A 250     -17.604   0.245   6.737  1.00 94.07           H  
ATOM   3948  CA  GLU A 250     -18.513  -1.619   6.239  1.00 94.07           C  
ATOM   3949  HA  GLU A 250     -17.915  -2.492   5.974  1.00 94.07           H  
ATOM   3950  C   GLU A 250     -19.774  -1.603   5.366  1.00 94.07           C  
ATOM   3951  CB  GLU A 250     -18.821  -1.677   7.742  1.00 94.07           C  
ATOM   3952  HB2 GLU A 250     -17.870  -1.613   8.271  1.00 94.07           H  
ATOM   3953  HB3 GLU A 250     -19.424  -0.810   8.014  1.00 94.07           H  
ATOM   3954  O   GLU A 250     -20.227  -0.526   4.979  1.00 94.07           O  
ATOM   3955  CG  GLU A 250     -19.544  -2.956   8.194  1.00 94.07           C  
ATOM   3956  HG2 GLU A 250     -20.552  -2.957   7.779  1.00 94.07           H  
ATOM   3957  HG3 GLU A 250     -19.006  -3.817   7.796  1.00 94.07           H  
ATOM   3958  CD  GLU A 250     -19.632  -3.078   9.726  1.00 94.07           C  
ATOM   3959  OE1 GLU A 250     -20.022  -4.170  10.202  1.00 94.07           O  
ATOM   3960  OE2 GLU A 250     -19.270  -2.096  10.415  1.00 94.07           O  
ATOM   3961  N   ILE A 251     -20.334  -2.762   5.038  1.00 91.40           N  
ATOM   3962  H   ILE A 251     -19.871  -3.609   5.336  1.00 91.40           H  
ATOM   3963  CA  ILE A 251     -21.650  -2.917   4.412  1.00 91.40           C  
ATOM   3964  HA  ILE A 251     -22.168  -1.958   4.441  1.00 91.40           H  
ATOM   3965  C   ILE A 251     -22.482  -3.882   5.257  1.00 91.40           C  
ATOM   3966  CB  ILE A 251     -21.560  -3.327   2.923  1.00 91.40           C  
ATOM   3967  HB  ILE A 251     -22.572  -3.532   2.575  1.00 91.40           H  
ATOM   3968  O   ILE A 251     -21.984  -4.921   5.687  1.00 91.40           O  
ATOM   3969  CG1 ILE A 251     -20.707  -4.596   2.701  1.00 91.40           C  
ATOM   3970 HG12 ILE A 251     -21.085  -5.398   3.336  1.00 91.40           H  
ATOM   3971 HG13 ILE A 251     -19.673  -4.391   2.977  1.00 91.40           H  
ATOM   3972  CG2 ILE A 251     -21.015  -2.141   2.106  1.00 91.40           C  
ATOM   3973 HG21 ILE A 251     -21.097  -2.341   1.038  1.00 91.40           H  
ATOM   3974 HG22 ILE A 251     -21.584  -1.236   2.322  1.00 91.40           H  
ATOM   3975 HG23 ILE A 251     -19.968  -1.972   2.358  1.00 91.40           H  
ATOM   3976  CD1 ILE A 251     -20.717  -5.116   1.260  1.00 91.40           C  
ATOM   3977 HD11 ILE A 251     -21.742  -5.299   0.938  1.00 91.40           H  
ATOM   3978 HD12 ILE A 251     -20.247  -4.392   0.594  1.00 91.40           H  
ATOM   3979 HD13 ILE A 251     -20.154  -6.048   1.207  1.00 91.40           H  
ATOM   3980  N   ASN A 252     -23.743  -3.523   5.508  1.00 78.60           N  
ATOM   3981  H   ASN A 252     -24.142  -2.753   4.990  1.00 78.60           H  
ATOM   3982  CA  ASN A 252     -24.689  -4.423   6.164  1.00 78.60           C  
ATOM   3983  HA  ASN A 252     -24.159  -5.102   6.833  1.00 78.60           H  
ATOM   3984  C   ASN A 252     -25.344  -5.238   5.048  1.00 78.60           C  
ATOM   3985  CB  ASN A 252     -25.728  -3.637   6.991  1.00 78.60           C  
ATOM   3986  HB2 ASN A 252     -26.424  -4.354   7.428  1.00 78.60           H  
ATOM   3987  HB3 ASN A 252     -26.301  -2.990   6.326  1.00 78.60           H  
ATOM   3988  O   ASN A 252     -25.882  -4.633   4.118  1.00 78.60           O  
ATOM   3989  CG  ASN A 252     -25.154  -2.792   8.116  1.00 78.60           C  
ATOM   3990  ND2 ASN A 252     -25.978  -2.027   8.788  1.00 78.60           N  
ATOM   3991 HD21 ASN A 252     -26.973  -2.105   8.629  1.00 78.60           H  
ATOM   3992 HD22 ASN A 252     -25.593  -1.539   9.583  1.00 78.60           H  
ATOM   3993  OD1 ASN A 252     -23.965  -2.716   8.362  1.00 78.60           O  
ATOM   3994  N   TYR A 253     -25.250  -6.563   5.126  1.00 60.38           N  
ATOM   3995  H   TYR A 253     -24.861  -6.963   5.968  1.00 60.38           H  
ATOM   3996  CA  TYR A 253     -26.095  -7.459   4.336  1.00 60.38           C  
ATOM   3997  HA  TYR A 253     -26.338  -6.993   3.381  1.00 60.38           H  
ATOM   3998  C   TYR A 253     -27.433  -7.666   5.041  1.00 60.38           C  
ATOM   3999  CB  TYR A 253     -25.380  -8.786   4.058  1.00 60.38           C  
ATOM   4000  HB2 TYR A 253     -24.901  -9.144   4.969  1.00 60.38           H  
ATOM   4001  HB3 TYR A 253     -26.131  -9.525   3.782  1.00 60.38           H  
ATOM   4002  O   TYR A 253     -27.430  -7.673   6.295  1.00 60.38           O  
ATOM   4003  CG  TYR A 253     -24.373  -8.711   2.928  1.00 60.38           C  
ATOM   4004  CD1 TYR A 253     -24.819  -8.793   1.596  1.00 60.38           C  
ATOM   4005  HD1 TYR A 253     -25.877  -8.890   1.399  1.00 60.38           H  
ATOM   4006  CD2 TYR A 253     -23.002  -8.559   3.202  1.00 60.38           C  
ATOM   4007  HD2 TYR A 253     -22.673  -8.480   4.228  1.00 60.38           H  
ATOM   4008  CE1 TYR A 253     -23.897  -8.736   0.533  1.00 60.38           C  
ATOM   4009  HE1 TYR A 253     -24.233  -8.794  -0.491  1.00 60.38           H  
ATOM   4010  CE2 TYR A 253     -22.075  -8.500   2.143  1.00 60.38           C  
ATOM   4011  HE2 TYR A 253     -21.021  -8.387   2.352  1.00 60.38           H  
ATOM   4012  OH  TYR A 253     -21.628  -8.515  -0.213  1.00 60.38           O  
ATOM   4013  HH  TYR A 253     -20.749  -8.311   0.114  1.00 60.38           H  
ATOM   4014  CZ  TYR A 253     -22.523  -8.587   0.808  1.00 60.38           C  
ATOM   4015  OXT TYR A 253     -28.419  -7.804   4.291  1.00 60.38           O  
TER    4016      TYR A 253                                                       
END   
