# Supplementary material for: Nuclear genome of Bulinus truncatus, an intermediate host of the carcinogenic human blood fluke Schistosoma haematobium
Source: Nat Commun. 2022 Feb 21;13:977. doi: 10.1038/s41467-022-28634-9 (PMC8861042; doi:10.1038/s41467-022-28634-9)
Supplement: Supplementary file 6 — Supplementary Data 3 [file 41467_2022_28634_MOESM6_ESM.zip › Supplementary_Data_3/bglb000100-pa.mature.pep.pdb]

ATOM      1  N   SER A   1      14.061   6.001 -30.614  1.00 54.42           N  
ATOM      2  H   SER A   1      14.436   6.446 -29.788  1.00 54.42           H  
ATOM      3  H2  SER A   1      13.113   6.315 -30.764  1.00 54.42           H  
ATOM      4  H3  SER A   1      14.609   6.235 -31.430  1.00 54.42           H  
ATOM      5  CA  SER A   1      14.052   4.544 -30.413  1.00 54.42           C  
ATOM      6  HA  SER A   1      15.074   4.167 -30.428  1.00 54.42           H  
ATOM      7  C   SER A   1      13.296   3.973 -31.580  1.00 54.42           C  
ATOM      8  CB  SER A   1      13.412   4.151 -29.080  1.00 54.42           C  
ATOM      9  HB2 SER A   1      13.813   3.183 -28.779  1.00 54.42           H  
ATOM     10  HB3 SER A   1      12.327   4.093 -29.168  1.00 54.42           H  
ATOM     11  O   SER A   1      12.088   4.158 -31.678  1.00 54.42           O  
ATOM     12  OG  SER A   1      13.748   5.105 -28.088  1.00 54.42           O  
ATOM     13  HG  SER A   1      13.395   4.795 -27.250  1.00 54.42           H  
ATOM     14  N   GLU A   2      14.037   3.465 -32.544  1.00 77.71           N  
ATOM     15  H   GLU A   2      15.021   3.307 -32.380  1.00 77.71           H  
ATOM     16  CA  GLU A   2      13.547   3.127 -33.873  1.00 77.71           C  
ATOM     17  HA  GLU A   2      12.457   3.139 -33.883  1.00 77.71           H  
ATOM     18  C   GLU A   2      13.995   1.712 -34.218  1.00 77.71           C  
ATOM     19  CB  GLU A   2      14.034   4.155 -34.908  1.00 77.71           C  
ATOM     20  HB2 GLU A   2      13.809   3.780 -35.907  1.00 77.71           H  
ATOM     21  HB3 GLU A   2      15.112   4.279 -34.810  1.00 77.71           H  
ATOM     22  O   GLU A   2      15.107   1.290 -33.878  1.00 77.71           O  
ATOM     23  CG  GLU A   2      13.322   5.505 -34.712  1.00 77.71           C  
ATOM     24  HG2 GLU A   2      12.248   5.347 -34.811  1.00 77.71           H  
ATOM     25  HG3 GLU A   2      13.514   5.860 -33.699  1.00 77.71           H  
ATOM     26  CD  GLU A   2      13.767   6.597 -35.692  1.00 77.71           C  
ATOM     27  OE1 GLU A   2      13.186   7.697 -35.577  1.00 77.71           O  
ATOM     28  OE2 GLU A   2      14.713   6.347 -36.468  1.00 77.71           O  
ATOM     29  N   LEU A   3      13.092   0.981 -34.865  1.00 90.17           N  
ATOM     30  H   LEU A   3      12.227   1.432 -35.127  1.00 90.17           H  
ATOM     31  CA  LEU A   3      13.406  -0.253 -35.560  1.00 90.17           C  
ATOM     32  HA  LEU A   3      14.034  -0.885 -34.932  1.00 90.17           H  
ATOM     33  C   LEU A   3      14.162   0.120 -36.836  1.00 90.17           C  
ATOM     34  CB  LEU A   3      12.080  -0.960 -35.866  1.00 90.17           C  
ATOM     35  HB2 LEU A   3      11.569  -1.175 -34.927  1.00 90.17           H  
ATOM     36  HB3 LEU A   3      11.451  -0.283 -36.444  1.00 90.17           H  
ATOM     37  O   LEU A   3      13.598   0.773 -37.712  1.00 90.17           O  
ATOM     38  CG  LEU A   3      12.246  -2.263 -36.660  1.00 90.17           C  
ATOM     39  HG  LEU A   3      12.783  -2.087 -37.592  1.00 90.17           H  
ATOM     40  CD1 LEU A   3      12.976  -3.326 -35.844  1.00 90.17           C  
ATOM     41 HD11 LEU A   3      14.034  -3.075 -35.771  1.00 90.17           H  
ATOM     42 HD12 LEU A   3      12.551  -3.380 -34.842  1.00 90.17           H  
ATOM     43 HD13 LEU A   3      12.879  -4.299 -36.326  1.00 90.17           H  
ATOM     44  CD2 LEU A   3      10.858  -2.783 -36.994  1.00 90.17           C  
ATOM     45 HD21 LEU A   3      10.342  -2.057 -37.623  1.00 90.17           H  
ATOM     46 HD22 LEU A   3      10.286  -2.935 -36.079  1.00 90.17           H  
ATOM     47 HD23 LEU A   3      10.943  -3.732 -37.522  1.00 90.17           H  
ATOM     48  N   VAL A   4      15.424  -0.285 -36.932  1.00 91.81           N  
ATOM     49  H   VAL A   4      15.810  -0.857 -36.194  1.00 91.81           H  
ATOM     50  CA  VAL A   4      16.327   0.123 -38.010  1.00 91.81           C  
ATOM     51  HA  VAL A   4      15.804   0.813 -38.672  1.00 91.81           H  
ATOM     52  C   VAL A   4      16.732  -1.091 -38.832  1.00 91.81           C  
ATOM     53  CB  VAL A   4      17.557   0.878 -37.465  1.00 91.81           C  
ATOM     54  HB  VAL A   4      18.127   0.216 -36.813  1.00 91.81           H  
ATOM     55  O   VAL A   4      17.106  -2.134 -38.289  1.00 91.81           O  
ATOM     56  CG1 VAL A   4      18.472   1.359 -38.598  1.00 91.81           C  
ATOM     57 HG11 VAL A   4      17.919   1.993 -39.291  1.00 91.81           H  
ATOM     58 HG12 VAL A   4      18.894   0.513 -39.140  1.00 91.81           H  
ATOM     59 HG13 VAL A   4      19.303   1.933 -38.187  1.00 91.81           H  
ATOM     60  CG2 VAL A   4      17.141   2.117 -36.661  1.00 91.81           C  
ATOM     61 HG21 VAL A   4      16.593   1.815 -35.769  1.00 91.81           H  
ATOM     62 HG22 VAL A   4      16.510   2.767 -37.268  1.00 91.81           H  
ATOM     63 HG23 VAL A   4      18.024   2.673 -36.347  1.00 91.81           H  
ATOM     64  N   ILE A   5      16.688  -0.932 -40.152  1.00 94.65           N  
ATOM     65  H   ILE A   5      16.400  -0.033 -40.514  1.00 94.65           H  
ATOM     66  CA  ILE A   5      17.368  -1.811 -41.096  1.00 94.65           C  
ATOM     67  HA  ILE A   5      17.919  -2.554 -40.519  1.00 94.65           H  
ATOM     68  C   ILE A   5      18.391  -0.993 -41.879  1.00 94.65           C  
ATOM     69  CB  ILE A   5      16.373  -2.598 -41.969  1.00 94.65           C  
ATOM     70  HB  ILE A   5      15.748  -3.163 -41.278  1.00 94.65           H  
ATOM     71  O   ILE A   5      18.030  -0.027 -42.545  1.00 94.65           O  
ATOM     72  CG1 ILE A   5      17.135  -3.612 -42.847  1.00 94.65           C  
ATOM     73 HG12 ILE A   5      17.645  -3.083 -43.652  1.00 94.65           H  
ATOM     74 HG13 ILE A   5      17.893  -4.108 -42.241  1.00 94.65           H  
ATOM     75  CG2 ILE A   5      15.428  -1.705 -42.788  1.00 94.65           C  
ATOM     76 HG21 ILE A   5      14.897  -1.020 -42.127  1.00 94.65           H  
ATOM     77 HG22 ILE A   5      15.990  -1.107 -43.506  1.00 94.65           H  
ATOM     78 HG23 ILE A   5      14.700  -2.319 -43.317  1.00 94.65           H  
ATOM     79  CD1 ILE A   5      16.246  -4.702 -43.454  1.00 94.65           C  
ATOM     80 HD11 ILE A   5      15.748  -5.264 -42.664  1.00 94.65           H  
ATOM     81 HD12 ILE A   5      15.507  -4.265 -44.126  1.00 94.65           H  
ATOM     82 HD13 ILE A   5      16.877  -5.386 -44.021  1.00 94.65           H  
ATOM     83  N   ASP A   6      19.659  -1.372 -41.766  1.00 93.78           N  
ATOM     84  H   ASP A   6      19.869  -2.191 -41.214  1.00 93.78           H  
ATOM     85  CA  ASP A   6      20.779  -0.746 -42.466  1.00 93.78           C  
ATOM     86  HA  ASP A   6      20.411   0.081 -43.073  1.00 93.78           H  
ATOM     87  C   ASP A   6      21.426  -1.764 -43.407  1.00 93.78           C  
ATOM     88  CB  ASP A   6      21.783  -0.168 -41.457  1.00 93.78           C  
ATOM     89  HB2 ASP A   6      22.200  -0.977 -40.857  1.00 93.78           H  
ATOM     90  HB3 ASP A   6      21.262   0.518 -40.790  1.00 93.78           H  
ATOM     91  O   ASP A   6      21.564  -2.938 -43.049  1.00 93.78           O  
ATOM     92  CG  ASP A   6      22.916   0.595 -42.153  1.00 93.78           C  
ATOM     93  OD1 ASP A   6      22.643   1.196 -43.212  1.00 93.78           O  
ATOM     94  OD2 ASP A   6      24.056   0.562 -41.639  1.00 93.78           O  
ATOM     95  N   VAL A   7      21.785  -1.334 -44.616  1.00 94.63           N  
ATOM     96  H   VAL A   7      21.803  -0.337 -44.776  1.00 94.63           H  
ATOM     97  CA  VAL A   7      22.381  -2.208 -45.629  1.00 94.63           C  
ATOM     98  HA  VAL A   7      22.737  -3.104 -45.120  1.00 94.63           H  
ATOM     99  C   VAL A   7      23.587  -1.539 -46.270  1.00 94.63           C  
ATOM    100  CB  VAL A   7      21.377  -2.668 -46.700  1.00 94.63           C  
ATOM    101  HB  VAL A   7      21.048  -1.822 -47.304  1.00 94.63           H  
ATOM    102  O   VAL A   7      23.474  -0.451 -46.829  1.00 94.63           O  
ATOM    103  CG1 VAL A   7      22.077  -3.694 -47.595  1.00 94.63           C  
ATOM    104 HG11 VAL A   7      21.347  -4.376 -48.030  1.00 94.63           H  
ATOM    105 HG12 VAL A   7      22.769  -4.306 -47.017  1.00 94.63           H  
ATOM    106 HG13 VAL A   7      22.625  -3.179 -48.384  1.00 94.63           H  
ATOM    107  CG2 VAL A   7      20.139  -3.348 -46.098  1.00 94.63           C  
ATOM    108 HG21 VAL A   7      19.603  -2.645 -45.461  1.00 94.63           H  
ATOM    109 HG22 VAL A   7      19.472  -3.680 -46.894  1.00 94.63           H  
ATOM    110 HG23 VAL A   7      20.454  -4.201 -45.496  1.00 94.63           H  
ATOM    111  N   GLN A   8      24.741  -2.207 -46.203  1.00 92.62           N  
ATOM    112  H   GLN A   8      24.746  -3.103 -45.737  1.00 92.62           H  
ATOM    113  CA  GLN A   8      26.017  -1.667 -46.663  1.00 92.62           C  
ATOM    114  HA  GLN A   8      25.819  -0.766 -47.244  1.00 92.62           H  
ATOM    115  C   GLN A   8      26.786  -2.680 -47.533  1.00 92.62           C  
ATOM    116  CB  GLN A   8      26.866  -1.223 -45.462  1.00 92.62           C  
ATOM    117  HB2 GLN A   8      27.072  -2.075 -44.815  1.00 92.62           H  
ATOM    118  HB3 GLN A   8      27.813  -0.841 -45.845  1.00 92.62           H  
ATOM    119  O   GLN A   8      27.114  -3.764 -47.043  1.00 92.62           O  
ATOM    120  CG  GLN A   8      26.179  -0.115 -44.644  1.00 92.62           C  
ATOM    121  HG2 GLN A   8      25.821   0.664 -45.317  1.00 92.62           H  
ATOM    122  HG3 GLN A   8      25.317  -0.529 -44.120  1.00 92.62           H  
ATOM    123  CD  GLN A   8      27.092   0.542 -43.616  1.00 92.62           C  
ATOM    124  NE2 GLN A   8      26.557   1.419 -42.801  1.00 92.62           N  
ATOM    125 HE21 GLN A   8      25.556   1.390 -42.671  1.00 92.62           H  
ATOM    126 HE22 GLN A   8      27.157   1.797 -42.082  1.00 92.62           H  
ATOM    127  OE1 GLN A   8      28.285   0.291 -43.518  1.00 92.62           O  
ATOM    128  N   PRO A   9      27.123  -2.343 -48.795  1.00 92.35           N  
ATOM    129  CA  PRO A   9      26.584  -1.224 -49.579  1.00 92.35           C  
ATOM    130  HA  PRO A   9      26.662  -0.282 -49.037  1.00 92.35           H  
ATOM    131  C   PRO A   9      25.113  -1.470 -49.967  1.00 92.35           C  
ATOM    132  CB  PRO A   9      27.487  -1.142 -50.812  1.00 92.35           C  
ATOM    133  HB2 PRO A   9      26.977  -0.714 -51.675  1.00 92.35           H  
ATOM    134  HB3 PRO A   9      28.377  -0.561 -50.571  1.00 92.35           H  
ATOM    135  O   PRO A   9      24.661  -2.610 -50.021  1.00 92.35           O  
ATOM    136  CG  PRO A   9      27.879  -2.599 -51.049  1.00 92.35           C  
ATOM    137  HG2 PRO A   9      27.089  -3.107 -51.604  1.00 92.35           H  
ATOM    138  HG3 PRO A   9      28.829  -2.676 -51.577  1.00 92.35           H  
ATOM    139  CD  PRO A   9      27.960  -3.184 -49.641  1.00 92.35           C  
ATOM    140  HD2 PRO A   9      28.988  -3.153 -49.280  1.00 92.35           H  
ATOM    141  HD3 PRO A   9      27.595  -4.211 -49.647  1.00 92.35           H  
ATOM    142  N   ASN A  10      24.362  -0.413 -50.281  1.00 91.25           N  
ATOM    143  H   ASN A  10      24.764   0.513 -50.262  1.00 91.25           H  
ATOM    144  CA  ASN A  10      22.986  -0.523 -50.787  1.00 91.25           C  
ATOM    145  HA  ASN A  10      22.489  -1.332 -50.252  1.00 91.25           H  
ATOM    146  C   ASN A  10      22.907  -0.885 -52.286  1.00 91.25           C  
ATOM    147  CB  ASN A  10      22.218   0.774 -50.473  1.00 91.25           C  
ATOM    148  HB2 ASN A  10      22.244   0.966 -49.401  1.00 91.25           H  
ATOM    149  HB3 ASN A  10      21.178   0.637 -50.767  1.00 91.25           H  
ATOM    150  O   ASN A  10      21.822  -1.186 -52.777  1.00 91.25           O  
ATOM    151  CG  ASN A  10      22.772   1.995 -51.192  1.00 91.25           C  
ATOM    152  ND2 ASN A  10      21.957   2.991 -51.435  1.00 91.25           N  
ATOM    153 HD21 ASN A  10      20.967   2.893 -51.259  1.00 91.25           H  
ATOM    154 HD22 ASN A  10      22.332   3.749 -51.988  1.00 91.25           H  
ATOM    155  OD1 ASN A  10      23.947   2.081 -51.516  1.00 91.25           O  
ATOM    156  N   VAL A  11      24.040  -0.891 -52.996  1.00 91.92           N  
ATOM    157  H   VAL A  11      24.886  -0.597 -52.530  1.00 91.92           H  
ATOM    158  CA  VAL A  11      24.158  -1.289 -54.406  1.00 91.92           C  
ATOM    159  HA  VAL A  11      23.195  -1.667 -54.749  1.00 91.92           H  
ATOM    160  C   VAL A  11      25.193  -2.407 -54.542  1.00 91.92           C  
ATOM    161  CB  VAL A  11      24.528  -0.093 -55.310  1.00 91.92           C  
ATOM    162  HB  VAL A  11      25.531   0.247 -55.053  1.00 91.92           H  
ATOM    163  O   VAL A  11      26.327  -2.287 -54.070  1.00 91.92           O  
ATOM    164  CG1 VAL A  11      24.520  -0.503 -56.787  1.00 91.92           C  
ATOM    165 HG11 VAL A  11      23.540  -0.895 -57.060  1.00 91.92           H  
ATOM    166 HG12 VAL A  11      25.286  -1.252 -56.988  1.00 91.92           H  
ATOM    167 HG13 VAL A  11      24.732   0.369 -57.406  1.00 91.92           H  
ATOM    168  CG2 VAL A  11      23.570   1.094 -55.140  1.00 91.92           C  
ATOM    169 HG21 VAL A  11      23.644   1.504 -54.132  1.00 91.92           H  
ATOM    170 HG22 VAL A  11      22.540   0.790 -55.328  1.00 91.92           H  
ATOM    171 HG23 VAL A  11      23.827   1.883 -55.846  1.00 91.92           H  
ATOM    172  N   ILE A  12      24.819  -3.497 -55.209  1.00 91.34           N  
ATOM    173  H   ILE A  12      23.867  -3.530 -55.547  1.00 91.34           H  
ATOM    174  CA  ILE A  12      25.723  -4.577 -55.605  1.00 91.34           C  
ATOM    175  HA  ILE A  12      26.560  -4.617 -54.908  1.00 91.34           H  
ATOM    176  C   ILE A  12      26.270  -4.265 -56.999  1.00 91.34           C  
ATOM    177  CB  ILE A  12      25.015  -5.948 -55.562  1.00 91.34           C  
ATOM    178  HB  ILE A  12      24.136  -5.892 -56.204  1.00 91.34           H  
ATOM    179  O   ILE A  12      25.521  -4.240 -57.978  1.00 91.34           O  
ATOM    180  CG1 ILE A  12      24.556  -6.310 -54.131  1.00 91.34           C  
ATOM    181 HG12 ILE A  12      25.409  -6.639 -53.538  1.00 91.34           H  
ATOM    182 HG13 ILE A  12      24.125  -5.437 -53.642  1.00 91.34           H  
ATOM    183  CG2 ILE A  12      25.951  -7.052 -56.102  1.00 91.34           C  
ATOM    184 HG21 ILE A  12      26.877  -7.078 -55.526  1.00 91.34           H  
ATOM    185 HG22 ILE A  12      25.478  -8.032 -56.046  1.00 91.34           H  
ATOM    186 HG23 ILE A  12      26.194  -6.871 -57.149  1.00 91.34           H  
ATOM    187  CD1 ILE A  12      23.483  -7.406 -54.150  1.00 91.34           C  
ATOM    188 HD11 ILE A  12      23.168  -7.658 -53.138  1.00 91.34           H  
ATOM    189 HD12 ILE A  12      23.849  -8.312 -54.632  1.00 91.34           H  
ATOM    190 HD13 ILE A  12      22.611  -7.037 -54.690  1.00 91.34           H  
ATOM    191  N   LEU A  13      27.588  -4.092 -57.084  1.00 88.70           N  
ATOM    192  H   LEU A  13      28.131  -4.141 -56.233  1.00 88.70           H  
ATOM    193  CA  LEU A  13      28.336  -4.031 -58.331  1.00 88.70           C  
ATOM    194  HA  LEU A  13      27.658  -3.722 -59.127  1.00 88.70           H  
ATOM    195  C   LEU A  13      28.901  -5.431 -58.624  1.00 88.70           C  
ATOM    196  CB  LEU A  13      29.455  -2.985 -58.225  1.00 88.70           C  
ATOM    197  HB2 LEU A  13      30.052  -3.028 -59.136  1.00 88.70           H  
ATOM    198  HB3 LEU A  13      30.097  -3.254 -57.386  1.00 88.70           H  
ATOM    199  O   LEU A  13      29.693  -5.947 -57.824  1.00 88.70           O  
ATOM    200  CG  LEU A  13      28.975  -1.537 -58.019  1.00 88.70           C  
ATOM    201  HG  LEU A  13      28.389  -1.468 -57.102  1.00 88.70           H  
ATOM    202  CD1 LEU A  13      30.199  -0.633 -57.874  1.00 88.70           C  
ATOM    203 HD11 LEU A  13      30.798  -0.961 -57.025  1.00 88.70           H  
ATOM    204 HD12 LEU A  13      30.802  -0.672 -58.782  1.00 88.70           H  
ATOM    205 HD13 LEU A  13      29.876   0.392 -57.695  1.00 88.70           H  
ATOM    206  CD2 LEU A  13      28.137  -1.020 -59.188  1.00 88.70           C  
ATOM    207 HD21 LEU A  13      28.648  -1.189 -60.136  1.00 88.70           H  
ATOM    208 HD22 LEU A  13      27.175  -1.534 -59.190  1.00 88.70           H  
ATOM    209 HD23 LEU A  13      27.932   0.043 -59.059  1.00 88.70           H  
ATOM    210  N   PRO A  14      28.512  -6.074 -59.738  1.00 81.60           N  
ATOM    211  CA  PRO A  14      28.930  -7.437 -60.042  1.00 81.60           C  
ATOM    212  HA  PRO A  14      28.551  -8.111 -59.273  1.00 81.60           H  
ATOM    213  C   PRO A  14      30.452  -7.556 -60.095  1.00 81.60           C  
ATOM    214  CB  PRO A  14      28.291  -7.782 -61.385  1.00 81.60           C  
ATOM    215  HB2 PRO A  14      27.382  -8.350 -61.184  1.00 81.60           H  
ATOM    216  HB3 PRO A  14      28.957  -8.362 -62.024  1.00 81.60           H  
ATOM    217  O   PRO A  14      31.106  -6.696 -60.671  1.00 81.60           O  
ATOM    218  CG  PRO A  14      27.947  -6.431 -62.013  1.00 81.60           C  
ATOM    219  HG2 PRO A  14      27.055  -6.496 -62.635  1.00 81.60           H  
ATOM    220  HG3 PRO A  14      28.799  -6.075 -62.593  1.00 81.60           H  
ATOM    221  CD  PRO A  14      27.729  -5.512 -60.821  1.00 81.60           C  
ATOM    222  HD2 PRO A  14      26.675  -5.495 -60.544  1.00 81.60           H  
ATOM    223  HD3 PRO A  14      28.079  -4.511 -61.076  1.00 81.60           H  
ATOM    224  N   GLU A  15      30.997  -8.625 -59.505  1.00 79.49           N  
ATOM    225  H   GLU A  15      30.378  -9.277 -59.046  1.00 79.49           H  
ATOM    226  CA  GLU A  15      32.442  -8.933 -59.430  1.00 79.49           C  
ATOM    227  HA  GLU A  15      32.551  -9.858 -58.863  1.00 79.49           H  
ATOM    228  C   GLU A  15      33.312  -7.901 -58.679  1.00 79.49           C  
ATOM    229  CB  GLU A  15      33.012  -9.217 -60.834  1.00 79.49           C  
ATOM    230  HB2 GLU A  15      34.058  -9.513 -60.747  1.00 79.49           H  
ATOM    231  HB3 GLU A  15      33.003  -8.288 -61.403  1.00 79.49           H  
ATOM    232  O   GLU A  15      34.522  -8.089 -58.568  1.00 79.49           O  
ATOM    233  CG  GLU A  15      32.267 -10.285 -61.655  1.00 79.49           C  
ATOM    234  HG2 GLU A  15      32.682 -10.274 -62.663  1.00 79.49           H  
ATOM    235  HG3 GLU A  15      31.215 -10.015 -61.744  1.00 79.49           H  
ATOM    236  CD  GLU A  15      32.400 -11.710 -61.096  1.00 79.49           C  
ATOM    237  OE1 GLU A  15      31.574 -12.557 -61.505  1.00 79.49           O  
ATOM    238  OE2 GLU A  15      33.329 -11.960 -60.296  1.00 79.49           O  
ATOM    239  N   ILE A  16      32.722  -6.823 -58.147  1.00 85.30           N  
ATOM    240  H   ILE A  16      31.735  -6.701 -58.319  1.00 85.30           H  
ATOM    241  CA  ILE A  16      33.433  -5.764 -57.411  1.00 85.30           C  
ATOM    242  HA  ILE A  16      34.504  -5.962 -57.430  1.00 85.30           H  
ATOM    243  C   ILE A  16      33.017  -5.756 -55.937  1.00 85.30           C  
ATOM    244  CB  ILE A  16      33.204  -4.388 -58.081  1.00 85.30           C  
ATOM    245  HB  ILE A  16      32.132  -4.188 -58.084  1.00 85.30           H  
ATOM    246  O   ILE A  16      33.872  -5.677 -55.054  1.00 85.30           O  
ATOM    247  CG1 ILE A  16      33.697  -4.387 -59.547  1.00 85.30           C  
ATOM    248 HG12 ILE A  16      33.217  -5.198 -60.094  1.00 85.30           H  
ATOM    249 HG13 ILE A  16      34.773  -4.559 -59.572  1.00 85.30           H  
ATOM    250  CG2 ILE A  16      33.902  -3.267 -57.282  1.00 85.30           C  
ATOM    251 HG21 ILE A  16      33.531  -3.230 -56.258  1.00 85.30           H  
ATOM    252 HG22 ILE A  16      33.699  -2.292 -57.725  1.00 85.30           H  
ATOM    253 HG23 ILE A  16      34.978  -3.436 -57.264  1.00 85.30           H  
ATOM    254  CD1 ILE A  16      33.380  -3.093 -60.304  1.00 85.30           C  
ATOM    255 HD11 ILE A  16      32.327  -2.835 -60.184  1.00 85.30           H  
ATOM    256 HD12 ILE A  16      34.008  -2.279 -59.941  1.00 85.30           H  
ATOM    257 HD13 ILE A  16      33.585  -3.243 -61.364  1.00 85.30           H  
ATOM    258  N   THR A  17      31.714  -5.845 -55.641  1.00 87.55           N  
ATOM    259  H   THR A  17      31.039  -5.894 -56.390  1.00 87.55           H  
ATOM    260  CA  THR A  17      31.220  -5.840 -54.257  1.00 87.55           C  
ATOM    261  HA  THR A  17      31.659  -4.985 -53.743  1.00 87.55           H  
ATOM    262  C   THR A  17      31.660  -7.114 -53.535  1.00 87.55           C  
ATOM    263  CB  THR A  17      29.692  -5.677 -54.196  1.00 87.55           C  
ATOM    264  HB  THR A  17      29.207  -6.497 -54.726  1.00 87.55           H  
ATOM    265  O   THR A  17      31.124  -8.192 -53.777  1.00 87.55           O  
ATOM    266  CG2 THR A  17      29.165  -5.610 -52.762  1.00 87.55           C  
ATOM    267 HG21 THR A  17      28.095  -5.402 -52.768  1.00 87.55           H  
ATOM    268 HG22 THR A  17      29.320  -6.567 -52.264  1.00 87.55           H  
ATOM    269 HG23 THR A  17      29.686  -4.835 -52.200  1.00 87.55           H  
ATOM    270  OG1 THR A  17      29.314  -4.455 -54.785  1.00 87.55           O  
ATOM    271  HG1 THR A  17      28.909  -3.911 -54.106  1.00 87.55           H  
ATOM    272  N   ALA A  18      32.620  -6.990 -52.616  1.00 87.92           N  
ATOM    273  H   ALA A  18      33.126  -6.117 -52.585  1.00 87.92           H  
ATOM    274  CA  ALA A  18      33.157  -8.131 -51.872  1.00 87.92           C  
ATOM    275  HA  ALA A  18      33.357  -8.942 -52.571  1.00 87.92           H  
ATOM    276  C   ALA A  18      32.184  -8.673 -50.809  1.00 87.92           C  
ATOM    277  CB  ALA A  18      34.485  -7.701 -51.236  1.00 87.92           C  
ATOM    278  HB1 ALA A  18      34.320  -6.891 -50.525  1.00 87.92           H  
ATOM    279  HB2 ALA A  18      35.173  -7.368 -52.013  1.00 87.92           H  
ATOM    280  HB3 ALA A  18      34.928  -8.550 -50.716  1.00 87.92           H  
ATOM    281  O   ALA A  18      32.153  -9.877 -50.554  1.00 87.92           O  
ATOM    282  N   GLN A  19      31.403  -7.801 -50.163  1.00 92.37           N  
ATOM    283  H   GLN A  19      31.437  -6.827 -50.429  1.00 92.37           H  
ATOM    284  CA  GLN A  19      30.477  -8.166 -49.087  1.00 92.37           C  
ATOM    285  HA  GLN A  19      30.153  -9.195 -49.239  1.00 92.37           H  
ATOM    286  C   GLN A  19      29.231  -7.275 -49.104  1.00 92.37           C  
ATOM    287  CB  GLN A  19      31.169  -8.067 -47.712  1.00 92.37           C  
ATOM    288  HB2 GLN A  19      31.531  -7.050 -47.560  1.00 92.37           H  
ATOM    289  HB3 GLN A  19      30.435  -8.290 -46.937  1.00 92.37           H  
ATOM    290  O   GLN A  19      29.334  -6.081 -49.375  1.00 92.37           O  
ATOM    291  CG  GLN A  19      32.339  -9.052 -47.569  1.00 92.37           C  
ATOM    292  HG2 GLN A  19      31.975 -10.052 -47.804  1.00 92.37           H  
ATOM    293  HG3 GLN A  19      33.126  -8.798 -48.280  1.00 92.37           H  
ATOM    294  CD  GLN A  19      32.984  -9.067 -46.189  1.00 92.37           C  
ATOM    295  NE2 GLN A  19      33.718 -10.104 -45.864  1.00 92.37           N  
ATOM    296 HE21 GLN A  19      34.069 -10.100 -44.917  1.00 92.37           H  
ATOM    297 HE22 GLN A  19      33.582 -10.951 -46.398  1.00 92.37           H  
ATOM    298  OE1 GLN A  19      32.861  -8.167 -45.378  1.00 92.37           O  
ATOM    299  N   LEU A  20      28.077  -7.858 -48.777  1.00 91.98           N  
ATOM    300  H   LEU A  20      28.091  -8.855 -48.615  1.00 91.98           H  
ATOM    301  CA  LEU A  20      26.827  -7.161 -48.475  1.00 91.98           C  
ATOM    302  HA  LEU A  20      26.960  -6.087 -48.604  1.00 91.98           H  
ATOM    303  C   LEU A  20      26.451  -7.432 -47.018  1.00 91.98           C  
ATOM    304  CB  LEU A  20      25.735  -7.646 -49.445  1.00 91.98           C  
ATOM    305  HB2 LEU A  20      26.007  -7.340 -50.455  1.00 91.98           H  
ATOM    306  HB3 LEU A  20      25.701  -8.735 -49.413  1.00 91.98           H  
ATOM    307  O   LEU A  20      26.233  -8.584 -46.644  1.00 91.98           O  
ATOM    308  CG  LEU A  20      24.328  -7.100 -49.158  1.00 91.98           C  
ATOM    309  HG  LEU A  20      24.045  -7.287 -48.122  1.00 91.98           H  
ATOM    310  CD1 LEU A  20      24.271  -5.606 -49.450  1.00 91.98           C  
ATOM    311 HD11 LEU A  20      23.237  -5.263 -49.426  1.00 91.98           H  
ATOM    312 HD12 LEU A  20      24.841  -5.050 -48.705  1.00 91.98           H  
ATOM    313 HD13 LEU A  20      24.673  -5.388 -50.439  1.00 91.98           H  
ATOM    314  CD2 LEU A  20      23.316  -7.794 -50.061  1.00 91.98           C  
ATOM    315 HD21 LEU A  20      23.544  -7.543 -51.096  1.00 91.98           H  
ATOM    316 HD22 LEU A  20      22.307  -7.462 -49.817  1.00 91.98           H  
ATOM    317 HD23 LEU A  20      23.378  -8.876 -49.938  1.00 91.98           H  
ATOM    318  N   VAL A  21      26.360  -6.385 -46.203  1.00 94.82           N  
ATOM    319  H   VAL A  21      26.570  -5.469 -46.574  1.00 94.82           H  
ATOM    320  CA  VAL A  21      26.013  -6.468 -44.779  1.00 94.82           C  
ATOM    321  HA  VAL A  21      26.010  -7.512 -44.465  1.00 94.82           H  
ATOM    322  C   VAL A  21      24.617  -5.900 -44.566  1.00 94.82           C  
ATOM    323  CB  VAL A  21      27.045  -5.727 -43.907  1.00 94.82           C  
ATOM    324  HB  VAL A  21      27.021  -4.662 -44.138  1.00 94.82           H  
ATOM    325  O   VAL A  21      24.373  -4.737 -44.863  1.00 94.82           O  
ATOM    326  CG1 VAL A  21      26.731  -5.919 -42.418  1.00 94.82           C  
ATOM    327 HG11 VAL A  21      26.724  -6.981 -42.174  1.00 94.82           H  
ATOM    328 HG12 VAL A  21      27.487  -5.415 -41.816  1.00 94.82           H  
ATOM    329 HG13 VAL A  21      25.762  -5.481 -42.177  1.00 94.82           H  
ATOM    330  CG2 VAL A  21      28.469  -6.244 -44.148  1.00 94.82           C  
ATOM    331 HG21 VAL A  21      28.765  -6.069 -45.182  1.00 94.82           H  
ATOM    332 HG22 VAL A  21      28.518  -7.310 -43.927  1.00 94.82           H  
ATOM    333 HG23 VAL A  21      29.168  -5.709 -43.505  1.00 94.82           H  
ATOM    334  N   ILE A  22      23.705  -6.710 -44.034  1.00 95.20           N  
ATOM    335  H   ILE A  22      23.985  -7.662 -43.848  1.00 95.20           H  
ATOM    336  CA  ILE A  22      22.321  -6.340 -43.719  1.00 95.20           C  
ATOM    337  HA  ILE A  22      22.124  -5.318 -44.044  1.00 95.20           H  
ATOM    338  C   ILE A  22      22.150  -6.415 -42.205  1.00 95.20           C  
ATOM    339  CB  ILE A  22      21.340  -7.281 -44.446  1.00 95.20           C  
ATOM    340  HB  ILE A  22      21.567  -8.297 -44.123  1.00 95.20           H  
ATOM    341  O   ILE A  22      22.187  -7.500 -41.625  1.00 95.20           O  
ATOM    342  CG1 ILE A  22      21.491  -7.218 -45.984  1.00 95.20           C  
ATOM    343 HG12 ILE A  22      20.772  -6.514 -46.403  1.00 95.20           H  
ATOM    344 HG13 ILE A  22      22.485  -6.876 -46.272  1.00 95.20           H  
ATOM    345  CG2 ILE A  22      19.878  -6.979 -44.060  1.00 95.20           C  
ATOM    346 HG21 ILE A  22      19.206  -7.594 -44.659  1.00 95.20           H  
ATOM    347 HG22 ILE A  22      19.711  -7.206 -43.007  1.00 95.20           H  
ATOM    348 HG23 ILE A  22      19.650  -5.928 -44.238  1.00 95.20           H  
ATOM    349  CD1 ILE A  22      21.279  -8.596 -46.615  1.00 95.20           C  
ATOM    350 HD11 ILE A  22      20.328  -9.014 -46.285  1.00 95.20           H  
ATOM    351 HD12 ILE A  22      21.284  -8.502 -47.701  1.00 95.20           H  
ATOM    352 HD13 ILE A  22      22.087  -9.263 -46.317  1.00 95.20           H  
ATOM    353  N   ASN A  23      21.953  -5.271 -41.560  1.00 95.16           N  
ATOM    354  H   ASN A  23      21.914  -4.421 -42.103  1.00 95.16           H  
ATOM    355  CA  ASN A  23      21.799  -5.154 -40.118  1.00 95.16           C  
ATOM    356  HA  ASN A  23      22.024  -6.110 -39.645  1.00 95.16           H  
ATOM    357  C   ASN A  23      20.357  -4.777 -39.751  1.00 95.16           C  
ATOM    358  CB  ASN A  23      22.817  -4.126 -39.608  1.00 95.16           C  
ATOM    359  HB2 ASN A  23      22.601  -3.154 -40.052  1.00 95.16           H  
ATOM    360  HB3 ASN A  23      23.824  -4.421 -39.903  1.00 95.16           H  
ATOM    361  O   ASN A  23      19.873  -3.718 -40.129  1.00 95.16           O  
ATOM    362  CG  ASN A  23      22.779  -4.024 -38.099  1.00 95.16           C  
ATOM    363  ND2 ASN A  23      22.831  -2.831 -37.557  1.00 95.16           N  
ATOM    364 HD21 ASN A  23      22.913  -2.015 -38.146  1.00 95.16           H  
ATOM    365 HD22 ASN A  23      22.834  -2.778 -36.549  1.00 95.16           H  
ATOM    366  OD1 ASN A  23      22.693  -5.022 -37.399  1.00 95.16           O  
ATOM    367  N   CYS A  24      19.681  -5.628 -38.987  1.00 95.69           N  
ATOM    368  H   CYS A  24      20.168  -6.453 -38.668  1.00 95.69           H  
ATOM    369  CA  CYS A  24      18.337  -5.420 -38.452  1.00 95.69           C  
ATOM    370  HA  CYS A  24      17.893  -4.516 -38.869  1.00 95.69           H  
ATOM    371  C   CYS A  24      18.444  -5.262 -36.936  1.00 95.69           C  
ATOM    372  CB  CYS A  24      17.486  -6.625 -38.873  1.00 95.69           C  
ATOM    373  HB2 CYS A  24      17.304  -6.527 -39.943  1.00 95.69           H  
ATOM    374  HB3 CYS A  24      18.077  -7.528 -38.717  1.00 95.69           H  
ATOM    375  O   CYS A  24      18.881  -6.188 -36.258  1.00 95.69           O  
ATOM    376  SG  CYS A  24      15.890  -6.891 -38.052  1.00 95.69           S  
ATOM    377  N   SER A  25      18.089  -4.097 -36.393  1.00 93.63           N  
ATOM    378  H   SER A  25      17.680  -3.384 -36.980  1.00 93.63           H  
ATOM    379  CA  SER A  25      18.313  -3.782 -34.976  1.00 93.63           C  
ATOM    380  HA  SER A  25      18.282  -4.709 -34.403  1.00 93.63           H  
ATOM    381  C   SER A  25      17.239  -2.870 -34.384  1.00 93.63           C  
ATOM    382  CB  SER A  25      19.710  -3.174 -34.792  1.00 93.63           C  
ATOM    383  HB2 SER A  25      19.915  -3.055 -33.728  1.00 93.63           H  
ATOM    384  HB3 SER A  25      20.454  -3.852 -35.212  1.00 93.63           H  
ATOM    385  O   SER A  25      16.542  -2.156 -35.103  1.00 93.63           O  
ATOM    386  OG  SER A  25      19.824  -1.918 -35.431  1.00 93.63           O  
ATOM    387  HG  SER A  25      19.600  -2.025 -36.358  1.00 93.63           H  
ATOM    388  N   ILE A  26      17.102  -2.888 -33.057  1.00 89.98           N  
ATOM    389  H   ILE A  26      17.655  -3.548 -32.529  1.00 89.98           H  
ATOM    390  CA  ILE A  26      16.249  -1.958 -32.305  1.00 89.98           C  
ATOM    391  HA  ILE A  26      15.661  -1.355 -32.996  1.00 89.98           H  
ATOM    392  C   ILE A  26      17.145  -1.010 -31.512  1.00 89.98           C  
ATOM    393  CB  ILE A  26      15.261  -2.722 -31.399  1.00 89.98           C  
ATOM    394  HB  ILE A  26      15.832  -3.391 -30.755  1.00 89.98           H  
ATOM    395  O   ILE A  26      17.847  -1.421 -30.588  1.00 89.98           O  
ATOM    396  CG1 ILE A  26      14.301  -3.563 -32.272  1.00 89.98           C  
ATOM    397 HG12 ILE A  26      14.879  -4.188 -32.953  1.00 89.98           H  
ATOM    398 HG13 ILE A  26      13.685  -2.891 -32.870  1.00 89.98           H  
ATOM    399  CG2 ILE A  26      14.490  -1.738 -30.495  1.00 89.98           C  
ATOM    400 HG21 ILE A  26      13.970  -0.995 -31.100  1.00 89.98           H  
ATOM    401 HG22 ILE A  26      13.778  -2.271 -29.866  1.00 89.98           H  
ATOM    402 HG23 ILE A  26      15.176  -1.216 -29.827  1.00 89.98           H  
ATOM    403  CD1 ILE A  26      13.382  -4.501 -31.484  1.00 89.98           C  
ATOM    404 HD11 ILE A  26      12.832  -5.142 -32.172  1.00 89.98           H  
ATOM    405 HD12 ILE A  26      12.654  -3.924 -30.914  1.00 89.98           H  
ATOM    406 HD13 ILE A  26      13.973  -5.125 -30.814  1.00 89.98           H  
ATOM    407  N   THR A  27      17.100   0.279 -31.838  1.00 83.75           N  
ATOM    408  H   THR A  27      16.472   0.576 -32.571  1.00 83.75           H  
ATOM    409  CA  THR A  27      17.873   1.284 -31.097  1.00 83.75           C  
ATOM    410  HA  THR A  27      18.865   0.870 -30.915  1.00 83.75           H  
ATOM    411  C   THR A  27      17.239   1.560 -29.729  1.00 83.75           C  
ATOM    412  CB  THR A  27      18.079   2.575 -31.901  1.00 83.75           C  
ATOM    413  HB  THR A  27      18.581   3.307 -31.269  1.00 83.75           H  
ATOM    414  O   THR A  27      16.021   1.690 -29.599  1.00 83.75           O  
ATOM    415  CG2 THR A  27      18.921   2.344 -33.154  1.00 83.75           C  
ATOM    416 HG21 THR A  27      18.443   1.620 -33.814  1.00 83.75           H  
ATOM    417 HG22 THR A  27      19.906   1.970 -32.873  1.00 83.75           H  
ATOM    418 HG23 THR A  27      19.045   3.285 -33.689  1.00 83.75           H  
ATOM    419  OG1 THR A  27      16.851   3.105 -32.331  1.00 83.75           O  
ATOM    420  HG1 THR A  27      16.623   2.624 -33.130  1.00 83.75           H  
ATOM    421  N   ASN A  28      18.069   1.664 -28.686  1.00 77.87           N  
ATOM    422  H   ASN A  28      19.059   1.575 -28.863  1.00 77.87           H  
ATOM    423  CA  ASN A  28      17.663   1.902 -27.290  1.00 77.87           C  
ATOM    424  HA  ASN A  28      18.574   1.864 -26.694  1.00 77.87           H  
ATOM    425  C   ASN A  28      16.742   0.829 -26.671  1.00 77.87           C  
ATOM    426  CB  ASN A  28      17.087   3.327 -27.134  1.00 77.87           C  
ATOM    427  HB2 ASN A  28      16.865   3.512 -26.083  1.00 77.87           H  
ATOM    428  HB3 ASN A  28      16.150   3.402 -27.685  1.00 77.87           H  
ATOM    429  O   ASN A  28      16.083   1.116 -25.674  1.00 77.87           O  
ATOM    430  CG  ASN A  28      18.024   4.424 -27.589  1.00 77.87           C  
ATOM    431  ND2 ASN A  28      17.492   5.580 -27.906  1.00 77.87           N  
ATOM    432 HD21 ASN A  28      16.504   5.732 -27.758  1.00 77.87           H  
ATOM    433 HD22 ASN A  28      18.145   6.306 -28.167  1.00 77.87           H  
ATOM    434  OD1 ASN A  28      19.231   4.274 -27.651  1.00 77.87           O  
ATOM    435  N   ASN A  29      16.680  -0.389 -27.232  1.00 70.93           N  
ATOM    436  H   ASN A  29      17.263  -0.578 -28.034  1.00 70.93           H  
ATOM    437  CA  ASN A  29      15.831  -1.496 -26.752  1.00 70.93           C  
ATOM    438  HA  ASN A  29      15.854  -2.266 -27.522  1.00 70.93           H  
ATOM    439  C   ASN A  29      14.342  -1.134 -26.587  1.00 70.93           C  
ATOM    440  CB  ASN A  29      16.424  -2.109 -25.468  1.00 70.93           C  
ATOM    441  HB2 ASN A  29      15.780  -2.918 -25.125  1.00 70.93           H  
ATOM    442  HB3 ASN A  29      16.453  -1.351 -24.686  1.00 70.93           H  
ATOM    443  O   ASN A  29      13.626  -1.759 -25.809  1.00 70.93           O  
ATOM    444  CG  ASN A  29      17.805  -2.694 -25.652  1.00 70.93           C  
ATOM    445  ND2 ASN A  29      18.524  -2.910 -24.577  1.00 70.93           N  
ATOM    446 HD21 ASN A  29      18.158  -2.672 -23.666  1.00 70.93           H  
ATOM    447 HD22 ASN A  29      19.449  -3.275 -24.749  1.00 70.93           H  
ATOM    448  OD1 ASN A  29      18.270  -2.969 -26.742  1.00 70.93           O  
ATOM    449  N   GLN A  30      13.875  -0.114 -27.305  1.00 72.27           N  
ATOM    450  H   GLN A  30      14.505   0.353 -27.941  1.00 72.27           H  
ATOM    451  CA  GLN A  30      12.502   0.363 -27.255  1.00 72.27           C  
ATOM    452  HA  GLN A  30      11.859  -0.390 -26.799  1.00 72.27           H  
ATOM    453  C   GLN A  30      12.018   0.598 -28.680  1.00 72.27           C  
ATOM    454  CB  GLN A  30      12.412   1.653 -26.425  1.00 72.27           C  
ATOM    455  HB2 GLN A  30      13.167   2.358 -26.775  1.00 72.27           H  
ATOM    456  HB3 GLN A  30      11.428   2.097 -26.577  1.00 72.27           H  
ATOM    457  O   GLN A  30      12.703   1.227 -29.485  1.00 72.27           O  
ATOM    458  CG  GLN A  30      12.606   1.418 -24.920  1.00 72.27           C  
ATOM    459  HG2 GLN A  30      13.593   0.999 -24.728  1.00 72.27           H  
ATOM    460  HG3 GLN A  30      11.860   0.702 -24.577  1.00 72.27           H  
ATOM    461  CD  GLN A  30      12.466   2.703 -24.108  1.00 72.27           C  
ATOM    462  NE2 GLN A  30      12.194   2.600 -22.826  1.00 72.27           N  
ATOM    463 HE21 GLN A  30      12.040   1.691 -22.412  1.00 72.27           H  
ATOM    464 HE22 GLN A  30      12.062   3.465 -22.321  1.00 72.27           H  
ATOM    465  OE1 GLN A  30      12.590   3.816 -24.604  1.00 72.27           O  
ATOM    466  N   VAL A  31      10.813   0.133 -28.982  1.00 76.29           N  
ATOM    467  H   VAL A  31      10.276  -0.345 -28.273  1.00 76.29           H  
ATOM    468  CA  VAL A  31      10.113   0.475 -30.220  1.00 76.29           C  
ATOM    469  HA  VAL A  31      10.708   1.170 -30.813  1.00 76.29           H  
ATOM    470  C   VAL A  31       8.833   1.175 -29.798  1.00 76.29           C  
ATOM    471  CB  VAL A  31       9.833  -0.767 -31.085  1.00 76.29           C  
ATOM    472  HB  VAL A  31       9.127  -1.421 -30.571  1.00 76.29           H  
ATOM    473  O   VAL A  31       8.095   0.643 -28.973  1.00 76.29           O  
ATOM    474  CG1 VAL A  31       9.245  -0.357 -32.435  1.00 76.29           C  
ATOM    475 HG11 VAL A  31       8.330   0.215 -32.281  1.00 76.29           H  
ATOM    476 HG12 VAL A  31       9.007  -1.246 -33.020  1.00 76.29           H  
ATOM    477 HG13 VAL A  31       9.955   0.256 -32.989  1.00 76.29           H  
ATOM    478  CG2 VAL A  31      11.103  -1.567 -31.385  1.00 76.29           C  
ATOM    479 HG21 VAL A  31      11.525  -1.942 -30.452  1.00 76.29           H  
ATOM    480 HG22 VAL A  31      10.863  -2.419 -32.021  1.00 76.29           H  
ATOM    481 HG23 VAL A  31      11.829  -0.932 -31.892  1.00 76.29           H  
ATOM    482  N   GLN A  32       8.574   2.376 -30.318  1.00 76.71           N  
ATOM    483  H   GLN A  32       9.193   2.759 -31.018  1.00 76.71           H  
ATOM    484  CA  GLN A  32       7.315   3.069 -30.029  1.00 76.71           C  
ATOM    485  HA  GLN A  32       7.295   3.335 -28.972  1.00 76.71           H  
ATOM    486  C   GLN A  32       6.132   2.128 -30.305  1.00 76.71           C  
ATOM    487  CB  GLN A  32       7.197   4.347 -30.872  1.00 76.71           C  
ATOM    488  HB2 GLN A  32       6.171   4.710 -30.805  1.00 76.71           H  
ATOM    489  HB3 GLN A  32       7.405   4.112 -31.916  1.00 76.71           H  
ATOM    490  O   GLN A  32       6.143   1.421 -31.304  1.00 76.71           O  
ATOM    491  CG  GLN A  32       8.130   5.473 -30.394  1.00 76.71           C  
ATOM    492  HG2 GLN A  32       9.168   5.152 -30.483  1.00 76.71           H  
ATOM    493  HG3 GLN A  32       7.923   5.687 -29.346  1.00 76.71           H  
ATOM    494  CD  GLN A  32       7.952   6.758 -31.202  1.00 76.71           C  
ATOM    495  NE2 GLN A  32       8.460   7.878 -30.735  1.00 76.71           N  
ATOM    496 HE21 GLN A  32       8.942   7.915 -29.849  1.00 76.71           H  
ATOM    497 HE22 GLN A  32       8.326   8.683 -31.330  1.00 76.71           H  
ATOM    498  OE1 GLN A  32       7.350   6.790 -32.258  1.00 76.71           O  
ATOM    499  N   GLN A  33       5.124   2.133 -29.428  1.00 81.59           N  
ATOM    500  H   GLN A  33       5.226   2.728 -28.619  1.00 81.59           H  
ATOM    501  CA  GLN A  33       3.933   1.259 -29.440  1.00 81.59           C  
ATOM    502  HA  GLN A  33       3.221   1.714 -28.751  1.00 81.59           H  
ATOM    503  C   GLN A  33       4.133  -0.174 -28.910  1.00 81.59           C  
ATOM    504  CB  GLN A  33       3.234   1.241 -30.818  1.00 81.59           C  
ATOM    505  HB2 GLN A  33       3.808   0.612 -31.498  1.00 81.59           H  
ATOM    506  HB3 GLN A  33       2.258   0.769 -30.702  1.00 81.59           H  
ATOM    507  O   GLN A  33       3.146  -0.767 -28.479  1.00 81.59           O  
ATOM    508  CG  GLN A  33       3.024   2.626 -31.458  1.00 81.59           C  
ATOM    509  HG2 GLN A  33       2.279   3.177 -30.883  1.00 81.59           H  
ATOM    510  HG3 GLN A  33       3.950   3.201 -31.448  1.00 81.59           H  
ATOM    511  CD  GLN A  33       2.571   2.555 -32.913  1.00 81.59           C  
ATOM    512  NE2 GLN A  33       2.546   3.673 -33.605  1.00 81.59           N  
ATOM    513 HE21 GLN A  33       2.269   3.579 -34.572  1.00 81.59           H  
ATOM    514 HE22 GLN A  33       2.859   4.544 -33.201  1.00 81.59           H  
ATOM    515  OE1 GLN A  33       2.233   1.522 -33.463  1.00 81.59           O  
ATOM    516  N   ILE A  34       5.355  -0.722 -28.884  1.00 84.05           N  
ATOM    517  H   ILE A  34       6.146  -0.170 -29.183  1.00 84.05           H  
ATOM    518  CA  ILE A  34       5.638  -2.051 -28.312  1.00 84.05           C  
ATOM    519  HA  ILE A  34       4.706  -2.609 -28.214  1.00 84.05           H  
ATOM    520  C   ILE A  34       6.225  -1.876 -26.910  1.00 84.05           C  
ATOM    521  CB  ILE A  34       6.579  -2.884 -29.216  1.00 84.05           C  
ATOM    522  HB  ILE A  34       7.525  -2.353 -29.323  1.00 84.05           H  
ATOM    523  O   ILE A  34       7.345  -1.392 -26.761  1.00 84.05           O  
ATOM    524  CG1 ILE A  34       5.970  -3.106 -30.615  1.00 84.05           C  
ATOM    525 HG12 ILE A  34       5.067  -3.703 -30.485  1.00 84.05           H  
ATOM    526 HG13 ILE A  34       5.699  -2.142 -31.046  1.00 84.05           H  
ATOM    527  CG2 ILE A  34       6.849  -4.243 -28.548  1.00 84.05           C  
ATOM    528 HG21 ILE A  34       5.904  -4.746 -28.343  1.00 84.05           H  
ATOM    529 HG22 ILE A  34       7.379  -4.099 -27.606  1.00 84.05           H  
ATOM    530 HG23 ILE A  34       7.477  -4.868 -29.184  1.00 84.05           H  
ATOM    531  CD1 ILE A  34       6.864  -3.822 -31.637  1.00 84.05           C  
ATOM    532 HD11 ILE A  34       6.379  -3.801 -32.613  1.00 84.05           H  
ATOM    533 HD12 ILE A  34       7.016  -4.864 -31.355  1.00 84.05           H  
ATOM    534 HD13 ILE A  34       7.827  -3.316 -31.709  1.00 84.05           H  
ATOM    535  N   GLU A  35       5.493  -2.306 -25.885  1.00 83.70           N  
ATOM    536  H   GLU A  35       4.618  -2.776 -26.065  1.00 83.70           H  
ATOM    537  CA  GLU A  35       5.968  -2.264 -24.498  1.00 83.70           C  
ATOM    538  HA  GLU A  35       6.609  -1.391 -24.372  1.00 83.70           H  
ATOM    539  C   GLU A  35       6.821  -3.496 -24.164  1.00 83.70           C  
ATOM    540  CB  GLU A  35       4.766  -2.100 -23.558  1.00 83.70           C  
ATOM    541  HB2 GLU A  35       4.132  -1.305 -23.951  1.00 83.70           H  
ATOM    542  HB3 GLU A  35       4.192  -3.026 -23.529  1.00 83.70           H  
ATOM    543  O   GLU A  35       7.880  -3.373 -23.549  1.00 83.70           O  
ATOM    544  CG  GLU A  35       5.216  -1.709 -22.141  1.00 83.70           C  
ATOM    545  HG2 GLU A  35       5.754  -2.547 -21.697  1.00 83.70           H  
ATOM    546  HG3 GLU A  35       5.905  -0.868 -22.216  1.00 83.70           H  
ATOM    547  CD  GLU A  35       4.053  -1.312 -21.221  1.00 83.70           C  
ATOM    548  OE1 GLU A  35       4.334  -0.732 -20.148  1.00 83.70           O  
ATOM    549  OE2 GLU A  35       2.895  -1.572 -21.595  1.00 83.70           O  
ATOM    550  N   VAL A  36       6.420  -4.679 -24.649  1.00 87.26           N  
ATOM    551  H   VAL A  36       5.535  -4.706 -25.134  1.00 87.26           H  
ATOM    552  CA  VAL A  36       7.182  -5.929 -24.493  1.00 87.26           C  
ATOM    553  HA  VAL A  36       8.121  -5.712 -23.985  1.00 87.26           H  
ATOM    554  C   VAL A  36       7.520  -6.505 -25.863  1.00 87.26           C  
ATOM    555  CB  VAL A  36       6.431  -6.953 -23.618  1.00 87.26           C  
ATOM    556  HB  VAL A  36       5.503  -7.244 -24.109  1.00 87.26           H  
ATOM    557  O   VAL A  36       6.676  -7.107 -26.526  1.00 87.26           O  
ATOM    558  CG1 VAL A  36       7.288  -8.209 -23.394  1.00 87.26           C  
ATOM    559 HG11 VAL A  36       6.752  -8.905 -22.749  1.00 87.26           H  
ATOM    560 HG12 VAL A  36       7.485  -8.710 -24.342  1.00 87.26           H  
ATOM    561 HG13 VAL A  36       8.233  -7.940 -22.923  1.00 87.26           H  
ATOM    562  CG2 VAL A  36       6.089  -6.371 -22.240  1.00 87.26           C  
ATOM    563 HG21 VAL A  36       6.992  -6.009 -21.747  1.00 87.26           H  
ATOM    564 HG22 VAL A  36       5.390  -5.542 -22.347  1.00 87.26           H  
ATOM    565 HG23 VAL A  36       5.614  -7.131 -21.620  1.00 87.26           H  
ATOM    566  N   ILE A  37       8.771  -6.343 -26.296  1.00 88.51           N  
ATOM    567  H   ILE A  37       9.411  -5.827 -25.710  1.00 88.51           H  
ATOM    568  CA  ILE A  37       9.273  -6.927 -27.549  1.00 88.51           C  
ATOM    569  HA  ILE A  37       8.555  -6.727 -28.345  1.00 88.51           H  
ATOM    570  C   ILE A  37       9.379  -8.443 -27.363  1.00 88.51           C  
ATOM    571  CB  ILE A  37      10.631  -6.300 -27.946  1.00 88.51           C  
ATOM    572  HB  ILE A  37      11.345  -6.505 -27.148  1.00 88.51           H  
ATOM    573  O   ILE A  37      10.039  -8.887 -26.429  1.00 88.51           O  
ATOM    574  CG1 ILE A  37      10.522  -4.766 -28.127  1.00 88.51           C  
ATOM    575 HG12 ILE A  37       9.887  -4.332 -27.354  1.00 88.51           H  
ATOM    576 HG13 ILE A  37      10.065  -4.542 -29.091  1.00 88.51           H  
ATOM    577  CG2 ILE A  37      11.149  -6.946 -29.248  1.00 88.51           C  
ATOM    578 HG21 ILE A  37      11.352  -8.007 -29.096  1.00 88.51           H  
ATOM    579 HG22 ILE A  37      10.415  -6.831 -30.045  1.00 88.51           H  
ATOM    580 HG23 ILE A  37      12.082  -6.475 -29.560  1.00 88.51           H  
ATOM    581  CD1 ILE A  37      11.873  -4.049 -28.028  1.00 88.51           C  
ATOM    582 HD11 ILE A  37      11.733  -2.982 -28.199  1.00 88.51           H  
ATOM    583 HD12 ILE A  37      12.574  -4.442 -28.765  1.00 88.51           H  
ATOM    584 HD13 ILE A  37      12.294  -4.191 -27.033  1.00 88.51           H  
ATOM    585  N   LYS A  38       8.766  -9.237 -28.248  1.00 90.95           N  
ATOM    586  H   LYS A  38       8.258  -8.785 -28.995  1.00 90.95           H  
ATOM    587  CA  LYS A  38       8.790 -10.713 -28.233  1.00 90.95           C  
ATOM    588  HA  LYS A  38       9.075 -11.067 -27.243  1.00 90.95           H  
ATOM    589  C   LYS A  38       9.819 -11.295 -29.197  1.00 90.95           C  
ATOM    590  CB  LYS A  38       7.396 -11.268 -28.570  1.00 90.95           C  
ATOM    591  HB2 LYS A  38       7.491 -12.324 -28.821  1.00 90.95           H  
ATOM    592  HB3 LYS A  38       6.990 -10.750 -29.439  1.00 90.95           H  
ATOM    593  O   LYS A  38      10.591 -12.169 -28.811  1.00 90.95           O  
ATOM    594  CG  LYS A  38       6.425 -11.149 -27.392  1.00 90.95           C  
ATOM    595  HG2 LYS A  38       6.807 -11.747 -26.564  1.00 90.95           H  
ATOM    596  HG3 LYS A  38       6.357 -10.110 -27.068  1.00 90.95           H  
ATOM    597  CD  LYS A  38       5.028 -11.650 -27.781  1.00 90.95           C  
ATOM    598  HD2 LYS A  38       4.593 -10.956 -28.501  1.00 90.95           H  
ATOM    599  HD3 LYS A  38       5.090 -12.645 -28.223  1.00 90.95           H  
ATOM    600  CE  LYS A  38       4.170 -11.698 -26.518  1.00 90.95           C  
ATOM    601  HE2 LYS A  38       4.495 -12.519 -25.879  1.00 90.95           H  
ATOM    602  HE3 LYS A  38       4.332 -10.772 -25.967  1.00 90.95           H  
ATOM    603  NZ  LYS A  38       2.724 -11.794 -26.807  1.00 90.95           N  
ATOM    604  HZ1 LYS A  38       2.439 -10.990 -27.347  1.00 90.95           H  
ATOM    605  HZ2 LYS A  38       2.411 -12.660 -27.222  1.00 90.95           H  
ATOM    606  HZ3 LYS A  38       2.231 -11.555 -25.959  1.00 90.95           H  
ATOM    607  N   CYS A  39       9.836 -10.823 -30.442  1.00 93.26           N  
ATOM    608  H   CYS A  39       9.176 -10.101 -30.694  1.00 93.26           H  
ATOM    609  CA  CYS A  39      10.744 -11.333 -31.469  1.00 93.26           C  
ATOM    610  HA  CYS A  39      11.636 -11.723 -30.979  1.00 93.26           H  
ATOM    611  C   CYS A  39      11.189 -10.227 -32.431  1.00 93.26           C  
ATOM    612  CB  CYS A  39      10.086 -12.476 -32.267  1.00 93.26           C  
ATOM    613  HB2 CYS A  39      10.788 -12.817 -33.029  1.00 93.26           H  
ATOM    614  HB3 CYS A  39       9.197 -12.099 -32.772  1.00 93.26           H  
ATOM    615  O   CYS A  39      10.404  -9.339 -32.774  1.00 93.26           O  
ATOM    616  SG  CYS A  39       9.614 -13.902 -31.243  1.00 93.26           S  
ATOM    617  HG  CYS A  39       9.007 -14.587 -32.216  1.00 93.26           H  
ATOM    618  N   LEU A  40      12.418 -10.347 -32.931  1.00 94.21           N  
ATOM    619  H   LEU A  40      12.977 -11.123 -32.605  1.00 94.21           H  
ATOM    620  CA  LEU A  40      12.967  -9.571 -34.041  1.00 94.21           C  
ATOM    621  HA  LEU A  40      12.250  -8.804 -34.335  1.00 94.21           H  
ATOM    622  C   LEU A  40      13.204 -10.508 -35.230  1.00 94.21           C  
ATOM    623  CB  LEU A  40      14.262  -8.888 -33.569  1.00 94.21           C  
ATOM    624  HB2 LEU A  40      14.986  -9.660 -33.311  1.00 94.21           H  
ATOM    625  HB3 LEU A  40      14.052  -8.315 -32.666  1.00 94.21           H  
ATOM    626  O   LEU A  40      13.845 -11.542 -35.080  1.00 94.21           O  
ATOM    627  CG  LEU A  40      14.892  -7.953 -34.615  1.00 94.21           C  
ATOM    628  HG  LEU A  40      15.052  -8.493 -35.548  1.00 94.21           H  
ATOM    629  CD1 LEU A  40      14.002  -6.737 -34.873  1.00 94.21           C  
ATOM    630 HD11 LEU A  40      14.553  -5.998 -35.454  1.00 94.21           H  
ATOM    631 HD12 LEU A  40      13.114  -7.028 -35.433  1.00 94.21           H  
ATOM    632 HD13 LEU A  40      13.708  -6.281 -33.928  1.00 94.21           H  
ATOM    633  CD2 LEU A  40      16.242  -7.462 -34.104  1.00 94.21           C  
ATOM    634 HD21 LEU A  40      16.103  -6.888 -33.187  1.00 94.21           H  
ATOM    635 HD22 LEU A  40      16.900  -8.309 -33.911  1.00 94.21           H  
ATOM    636 HD23 LEU A  40      16.709  -6.824 -34.854  1.00 94.21           H  
ATOM    637  N   THR A  41      12.675 -10.175 -36.402  1.00 95.55           N  
ATOM    638  H   THR A  41      12.158  -9.309 -36.464  1.00 95.55           H  
ATOM    639  CA  THR A  41      12.711 -11.035 -37.593  1.00 95.55           C  
ATOM    640  HA  THR A  41      13.308 -11.922 -37.378  1.00 95.55           H  
ATOM    641  C   THR A  41      13.352 -10.305 -38.765  1.00 95.55           C  
ATOM    642  CB  THR A  41      11.301 -11.521 -37.958  1.00 95.55           C  
ATOM    643  HB  THR A  41      10.680 -10.660 -38.206  1.00 95.55           H  
ATOM    644  O   THR A  41      12.901  -9.221 -39.134  1.00 95.55           O  
ATOM    645  CG2 THR A  41      11.281 -12.489 -39.137  1.00 95.55           C  
ATOM    646 HG21 THR A  41      12.030 -13.271 -39.008  1.00 95.55           H  
ATOM    647 HG22 THR A  41      11.481 -11.956 -40.067  1.00 95.55           H  
ATOM    648 HG23 THR A  41      10.295 -12.948 -39.209  1.00 95.55           H  
ATOM    649  OG1 THR A  41      10.728 -12.164 -36.842  1.00 95.55           O  
ATOM    650  HG1 THR A  41      10.702 -11.515 -36.135  1.00 95.55           H  
ATOM    651  N   LEU A  42      14.376 -10.905 -39.373  1.00 96.13           N  
ATOM    652  H   LEU A  42      14.638 -11.823 -39.042  1.00 96.13           H  
ATOM    653  CA  LEU A  42      14.946 -10.460 -40.645  1.00 96.13           C  
ATOM    654  HA  LEU A  42      14.655  -9.423 -40.813  1.00 96.13           H  
ATOM    655  C   LEU A  42      14.360 -11.316 -41.769  1.00 96.13           C  
ATOM    656  CB  LEU A  42      16.485 -10.517 -40.592  1.00 96.13           C  
ATOM    657  HB2 LEU A  42      16.784 -11.538 -40.351  1.00 96.13           H  
ATOM    658  HB3 LEU A  42      16.832  -9.868 -39.788  1.00 96.13           H  
ATOM    659  O   LEU A  42      14.423 -12.541 -41.717  1.00 96.13           O  
ATOM    660  CG  LEU A  42      17.181 -10.104 -41.906  1.00 96.13           C  
ATOM    661  HG  LEU A  42      16.863 -10.774 -42.705  1.00 96.13           H  
ATOM    662  CD1 LEU A  42      16.863  -8.666 -42.324  1.00 96.13           C  
ATOM    663 HD11 LEU A  42      17.381  -8.436 -43.255  1.00 96.13           H  
ATOM    664 HD12 LEU A  42      17.201  -7.971 -41.554  1.00 96.13           H  
ATOM    665 HD13 LEU A  42      15.794  -8.535 -42.494  1.00 96.13           H  
ATOM    666  CD2 LEU A  42      18.698 -10.226 -41.762  1.00 96.13           C  
ATOM    667 HD21 LEU A  42      18.973 -11.247 -41.496  1.00 96.13           H  
ATOM    668 HD22 LEU A  42      19.061  -9.550 -40.988  1.00 96.13           H  
ATOM    669 HD23 LEU A  42      19.183  -9.972 -42.705  1.00 96.13           H  
ATOM    670  N   SER A  43      13.804 -10.670 -42.788  1.00 95.91           N  
ATOM    671  H   SER A  43      13.835  -9.660 -42.778  1.00 95.91           H  
ATOM    672  CA  SER A  43      13.095 -11.311 -43.899  1.00 95.91           C  
ATOM    673  HA  SER A  43      13.364 -12.367 -43.931  1.00 95.91           H  
ATOM    674  C   SER A  43      13.506 -10.707 -45.243  1.00 95.91           C  
ATOM    675  CB  SER A  43      11.581 -11.242 -43.652  1.00 95.91           C  
ATOM    676  HB2 SER A  43      11.045 -11.679 -44.495  1.00 95.91           H  
ATOM    677  HB3 SER A  43      11.358 -11.827 -42.760  1.00 95.91           H  
ATOM    678  O   SER A  43      13.968  -9.566 -45.293  1.00 95.91           O  
ATOM    679  OG  SER A  43      11.149  -9.911 -43.416  1.00 95.91           O  
ATOM    680  HG  SER A  43      11.821  -9.507 -42.861  1.00 95.91           H  
ATOM    681  N   ARG A  44      13.352 -11.460 -46.335  1.00 94.55           N  
ATOM    682  H   ARG A  44      12.951 -12.379 -46.214  1.00 94.55           H  
ATOM    683  CA  ARG A  44      13.689 -11.038 -47.705  1.00 94.55           C  
ATOM    684  HA  ARG A  44      13.957  -9.982 -47.709  1.00 94.55           H  
ATOM    685  C   ARG A  44      12.479 -11.203 -48.615  1.00 94.55           C  
ATOM    686  CB  ARG A  44      14.908 -11.835 -48.194  1.00 94.55           C  
ATOM    687  HB2 ARG A  44      15.738 -11.609 -47.524  1.00 94.55           H  
ATOM    688  HB3 ARG A  44      14.684 -12.900 -48.137  1.00 94.55           H  
ATOM    689  O   ARG A  44      11.786 -12.211 -48.550  1.00 94.55           O  
ATOM    690  CG  ARG A  44      15.343 -11.476 -49.625  1.00 94.55           C  
ATOM    691  HG2 ARG A  44      15.518 -10.401 -49.674  1.00 94.55           H  
ATOM    692  HG3 ARG A  44      14.554 -11.732 -50.331  1.00 94.55           H  
ATOM    693  CD  ARG A  44      16.633 -12.194 -50.046  1.00 94.55           C  
ATOM    694  HD2 ARG A  44      17.424 -11.951 -49.336  1.00 94.55           H  
ATOM    695  HD3 ARG A  44      16.931 -11.816 -51.024  1.00 94.55           H  
ATOM    696  NE  ARG A  44      16.480 -13.661 -50.113  1.00 94.55           N  
ATOM    697  HE  ARG A  44      15.625 -14.059 -49.751  1.00 94.55           H  
ATOM    698  NH1 ARG A  44      18.500 -14.098 -51.123  1.00 94.55           N  
ATOM    699 HH11 ARG A  44      18.689 -13.108 -51.198  1.00 94.55           H  
ATOM    700 HH12 ARG A  44      19.202 -14.722 -51.494  1.00 94.55           H  
ATOM    701  NH2 ARG A  44      17.175 -15.791 -50.487  1.00 94.55           N  
ATOM    702 HH21 ARG A  44      16.445 -16.139 -49.882  1.00 94.55           H  
ATOM    703 HH22 ARG A  44      17.886 -16.427 -50.821  1.00 94.55           H  
ATOM    704  CZ  ARG A  44      17.381 -14.507 -50.584  1.00 94.55           C  
ATOM    705  N   TYR A  45      12.215 -10.210 -49.455  1.00 95.62           N  
ATOM    706  H   TYR A  45      12.812  -9.395 -49.450  1.00 95.62           H  
ATOM    707  CA  TYR A  45      11.095 -10.241 -50.387  1.00 95.62           C  
ATOM    708  HA  TYR A  45      10.196 -10.504 -49.830  1.00 95.62           H  
ATOM    709  C   TYR A  45      11.314 -11.301 -51.465  1.00 95.62           C  
ATOM    710  CB  TYR A  45      10.879  -8.858 -51.007  1.00 95.62           C  
ATOM    711  HB2 TYR A  45      10.837  -8.119 -50.207  1.00 95.62           H  
ATOM    712  HB3 TYR A  45      11.727  -8.610 -51.645  1.00 95.62           H  
ATOM    713  O   TYR A  45      12.342 -11.307 -52.146  1.00 95.62           O  
ATOM    714  CG  TYR A  45       9.591  -8.757 -51.799  1.00 95.62           C  
ATOM    715  CD1 TYR A  45       9.611  -8.644 -53.203  1.00 95.62           C  
ATOM    716  HD1 TYR A  45      10.550  -8.618 -53.735  1.00 95.62           H  
ATOM    717  CD2 TYR A  45       8.361  -8.810 -51.116  1.00 95.62           C  
ATOM    718  HD2 TYR A  45       8.350  -8.944 -50.044  1.00 95.62           H  
ATOM    719  CE1 TYR A  45       8.399  -8.571 -53.919  1.00 95.62           C  
ATOM    720  HE1 TYR A  45       8.405  -8.484 -54.996  1.00 95.62           H  
ATOM    721  CE2 TYR A  45       7.149  -8.744 -51.827  1.00 95.62           C  
ATOM    722  HE2 TYR A  45       6.208  -8.821 -51.302  1.00 95.62           H  
ATOM    723  OH  TYR A  45       5.991  -8.571 -53.911  1.00 95.62           O  
ATOM    724  HH  TYR A  45       5.251  -8.706 -53.315  1.00 95.62           H  
ATOM    725  CZ  TYR A  45       7.167  -8.622 -53.232  1.00 95.62           C  
ATOM    726  N   ASN A  46      10.327 -12.175 -51.631  1.00 91.60           N  
ATOM    727  H   ASN A  46       9.516 -12.117 -51.032  1.00 91.60           H  
ATOM    728  CA  ASN A  46      10.304 -13.201 -52.654  1.00 91.60           C  
ATOM    729  HA  ASN A  46      11.283 -13.267 -53.127  1.00 91.60           H  
ATOM    730  C   ASN A  46       9.283 -12.822 -53.727  1.00 91.60           C  
ATOM    731  CB  ASN A  46      10.043 -14.548 -51.979  1.00 91.60           C  
ATOM    732  HB2 ASN A  46       9.086 -14.531 -51.458  1.00 91.60           H  
ATOM    733  HB3 ASN A  46      10.818 -14.700 -51.229  1.00 91.60           H  
ATOM    734  O   ASN A  46       8.070 -12.898 -53.538  1.00 91.60           O  
ATOM    735  CG  ASN A  46      10.074 -15.727 -52.938  1.00 91.60           C  
ATOM    736  ND2 ASN A  46      10.309 -16.902 -52.420  1.00 91.60           N  
ATOM    737 HD21 ASN A  46      10.463 -16.956 -51.423  1.00 91.60           H  
ATOM    738 HD22 ASN A  46      10.306 -17.725 -53.006  1.00 91.60           H  
ATOM    739  OD1 ASN A  46       9.893 -15.616 -54.147  1.00 91.60           O  
ATOM    740  N   GLU A  47       9.796 -12.433 -54.890  1.00 86.99           N  
ATOM    741  H   GLU A  47      10.801 -12.362 -54.966  1.00 86.99           H  
ATOM    742  CA  GLU A  47       8.993 -12.009 -56.041  1.00 86.99           C  
ATOM    743  HA  GLU A  47       8.363 -11.165 -55.760  1.00 86.99           H  
ATOM    744  C   GLU A  47       8.068 -13.111 -56.575  1.00 86.99           C  
ATOM    745  CB  GLU A  47       9.949 -11.575 -57.157  1.00 86.99           C  
ATOM    746  HB2 GLU A  47      10.688 -12.366 -57.285  1.00 86.99           H  
ATOM    747  HB3 GLU A  47       9.396 -11.465 -58.090  1.00 86.99           H  
ATOM    748  O   GLU A  47       7.030 -12.800 -57.158  1.00 86.99           O  
ATOM    749  CG  GLU A  47      10.641 -10.239 -56.846  1.00 86.99           C  
ATOM    750  HG2 GLU A  47      10.958 -10.232 -55.803  1.00 86.99           H  
ATOM    751  HG3 GLU A  47       9.925  -9.429 -56.983  1.00 86.99           H  
ATOM    752  CD  GLU A  47      11.878  -9.998 -57.718  1.00 86.99           C  
ATOM    753  OE1 GLU A  47      12.649  -9.078 -57.381  1.00 86.99           O  
ATOM    754  OE2 GLU A  47      12.224 -10.860 -58.554  1.00 86.99           O  
ATOM    755  N   THR A  48       8.410 -14.386 -56.356  1.00 88.08           N  
ATOM    756  H   THR A  48       9.225 -14.572 -55.790  1.00 88.08           H  
ATOM    757  CA  THR A  48       7.628 -15.532 -56.847  1.00 88.08           C  
ATOM    758  HA  THR A  48       7.399 -15.373 -57.901  1.00 88.08           H  
ATOM    759  C   THR A  48       6.307 -15.657 -56.096  1.00 88.08           C  
ATOM    760  CB  THR A  48       8.401 -16.855 -56.711  1.00 88.08           C  
ATOM    761  HB  THR A  48       8.441 -17.149 -55.662  1.00 88.08           H  
ATOM    762  O   THR A  48       5.258 -15.814 -56.715  1.00 88.08           O  
ATOM    763  CG2 THR A  48       7.749 -17.986 -57.506  1.00 88.08           C  
ATOM    764 HG21 THR A  48       6.751 -18.190 -57.119  1.00 88.08           H  
ATOM    765 HG22 THR A  48       7.682 -17.708 -58.557  1.00 88.08           H  
ATOM    766 HG23 THR A  48       8.354 -18.888 -57.411  1.00 88.08           H  
ATOM    767  OG1 THR A  48       9.721 -16.724 -57.183  1.00 88.08           O  
ATOM    768  HG1 THR A  48      10.234 -16.358 -56.458  1.00 88.08           H  
ATOM    769  N   ILE A  49       6.352 -15.564 -54.762  1.00 91.02           N  
ATOM    770  H   ILE A  49       7.249 -15.410 -54.324  1.00 91.02           H  
ATOM    771  CA  ILE A  49       5.165 -15.665 -53.896  1.00 91.02           C  
ATOM    772  HA  ILE A  49       4.382 -16.186 -54.447  1.00 91.02           H  
ATOM    773  C   ILE A  49       4.564 -14.296 -53.549  1.00 91.02           C  
ATOM    774  CB  ILE A  49       5.452 -16.519 -52.641  1.00 91.02           C  
ATOM    775  HB  ILE A  49       4.531 -16.576 -52.062  1.00 91.02           H  
ATOM    776  O   ILE A  49       3.477 -14.231 -52.988  1.00 91.02           O  
ATOM    777  CG1 ILE A  49       6.540 -15.880 -51.760  1.00 91.02           C  
ATOM    778 HG12 ILE A  49       7.496 -15.931 -52.281  1.00 91.02           H  
ATOM    779 HG13 ILE A  49       6.299 -14.830 -51.591  1.00 91.02           H  
ATOM    780  CG2 ILE A  49       5.841 -17.953 -53.049  1.00 91.02           C  
ATOM    781 HG21 ILE A  49       6.814 -17.962 -53.541  1.00 91.02           H  
ATOM    782 HG22 ILE A  49       5.088 -18.362 -53.723  1.00 91.02           H  
ATOM    783 HG23 ILE A  49       5.888 -18.586 -52.163  1.00 91.02           H  
ATOM    784  CD1 ILE A  49       6.690 -16.541 -50.389  1.00 91.02           C  
ATOM    785 HD11 ILE A  49       5.713 -16.674 -49.924  1.00 91.02           H  
ATOM    786 HD12 ILE A  49       7.187 -17.507 -50.483  1.00 91.02           H  
ATOM    787 HD13 ILE A  49       7.290 -15.891 -49.753  1.00 91.02           H  
ATOM    788  N   LYS A  50       5.244 -13.199 -53.914  1.00 91.76           N  
ATOM    789  H   LYS A  50       6.153 -13.352 -54.327  1.00 91.76           H  
ATOM    790  CA  LYS A  50       4.888 -11.803 -53.596  1.00 91.76           C  
ATOM    791  HA  LYS A  50       5.732 -11.197 -53.923  1.00 91.76           H  
ATOM    792  C   LYS A  50       4.770 -11.508 -52.096  1.00 91.76           C  
ATOM    793  CB  LYS A  50       3.651 -11.348 -54.386  1.00 91.76           C  
ATOM    794  HB2 LYS A  50       2.788 -11.949 -54.101  1.00 91.76           H  
ATOM    795  HB3 LYS A  50       3.439 -10.310 -54.130  1.00 91.76           H  
ATOM    796  O   LYS A  50       4.101 -10.553 -51.701  1.00 91.76           O  
ATOM    797  CG  LYS A  50       3.863 -11.431 -55.900  1.00 91.76           C  
ATOM    798  HG2 LYS A  50       3.962 -12.472 -56.208  1.00 91.76           H  
ATOM    799  HG3 LYS A  50       4.772 -10.891 -56.166  1.00 91.76           H  
ATOM    800  CD  LYS A  50       2.668 -10.796 -56.612  1.00 91.76           C  
ATOM    801  HD2 LYS A  50       2.552  -9.768 -56.267  1.00 91.76           H  
ATOM    802  HD3 LYS A  50       1.767 -11.363 -56.375  1.00 91.76           H  
ATOM    803  CE  LYS A  50       2.920 -10.810 -58.118  1.00 91.76           C  
ATOM    804  HE2 LYS A  50       3.877 -10.324 -58.311  1.00 91.76           H  
ATOM    805  HE3 LYS A  50       3.008 -11.846 -58.443  1.00 91.76           H  
ATOM    806  NZ  LYS A  50       1.830 -10.118 -58.845  1.00 91.76           N  
ATOM    807  HZ1 LYS A  50       1.772  -9.157 -58.542  1.00 91.76           H  
ATOM    808  HZ2 LYS A  50       0.950 -10.577 -58.660  1.00 91.76           H  
ATOM    809  HZ3 LYS A  50       2.013 -10.138 -59.838  1.00 91.76           H  
ATOM    810  N   GLU A  51       5.483 -12.271 -51.278  1.00 93.51           N  
ATOM    811  H   GLU A  51       6.084 -12.963 -51.700  1.00 93.51           H  
ATOM    812  CA  GLU A  51       5.530 -12.158 -49.820  1.00 93.51           C  
ATOM    813  HA  GLU A  51       5.044 -11.232 -49.513  1.00 93.51           H  
ATOM    814  C   GLU A  51       6.986 -12.076 -49.334  1.00 93.51           C  
ATOM    815  CB  GLU A  51       4.757 -13.317 -49.165  1.00 93.51           C  
ATOM    816  HB2 GLU A  51       4.912 -13.270 -48.087  1.00 93.51           H  
ATOM    817  HB3 GLU A  51       5.145 -14.268 -49.532  1.00 93.51           H  
ATOM    818  O   GLU A  51       7.932 -12.176 -50.114  1.00 93.51           O  
ATOM    819  CG  GLU A  51       3.245 -13.228 -49.437  1.00 93.51           C  
ATOM    820  HG2 GLU A  51       3.066 -13.312 -50.509  1.00 93.51           H  
ATOM    821  HG3 GLU A  51       2.901 -12.245 -49.118  1.00 93.51           H  
ATOM    822  CD  GLU A  51       2.418 -14.302 -48.710  1.00 93.51           C  
ATOM    823  OE1 GLU A  51       1.174 -14.237 -48.834  1.00 93.51           O  
ATOM    824  OE2 GLU A  51       3.014 -15.145 -48.004  1.00 93.51           O  
ATOM    825  N   PHE A  52       7.177 -11.818 -48.041  1.00 94.53           N  
ATOM    826  H   PHE A  52       6.382 -11.916 -47.426  1.00 94.53           H  
ATOM    827  CA  PHE A  52       8.499 -11.814 -47.415  1.00 94.53           C  
ATOM    828  HA  PHE A  52       9.276 -11.632 -48.156  1.00 94.53           H  
ATOM    829  C   PHE A  52       8.766 -13.177 -46.783  1.00 94.53           C  
ATOM    830  CB  PHE A  52       8.561 -10.708 -46.359  1.00 94.53           C  
ATOM    831  HB2 PHE A  52       9.342 -10.956 -45.640  1.00 94.53           H  
ATOM    832  HB3 PHE A  52       7.609 -10.703 -45.829  1.00 94.53           H  
ATOM    833  O   PHE A  52       8.031 -13.576 -45.883  1.00 94.53           O  
ATOM    834  CG  PHE A  52       8.841  -9.320 -46.890  1.00 94.53           C  
ATOM    835  CD1 PHE A  52      10.165  -8.855 -46.972  1.00 94.53           C  
ATOM    836  HD1 PHE A  52      10.980  -9.483 -46.642  1.00 94.53           H  
ATOM    837  CD2 PHE A  52       7.783  -8.500 -47.322  1.00 94.53           C  
ATOM    838  HD2 PHE A  52       6.771  -8.875 -47.290  1.00 94.53           H  
ATOM    839  CE1 PHE A  52      10.434  -7.587 -47.511  1.00 94.53           C  
ATOM    840  HE1 PHE A  52      11.456  -7.252 -47.605  1.00 94.53           H  
ATOM    841  CE2 PHE A  52       8.051  -7.229 -47.860  1.00 94.53           C  
ATOM    842  HE2 PHE A  52       7.241  -6.642 -48.268  1.00 94.53           H  
ATOM    843  CZ  PHE A  52       9.379  -6.773 -47.959  1.00 94.53           C  
ATOM    844  HZ  PHE A  52       9.604  -5.826 -48.425  1.00 94.53           H  
ATOM    845  N   ASP A  53       9.845 -13.830 -47.206  1.00 92.87           N  
ATOM    846  H   ASP A  53      10.419 -13.420 -47.929  1.00 92.87           H  
ATOM    847  CA  ASP A  53      10.348 -15.044 -46.573  1.00 92.87           C  
ATOM    848  HA  ASP A  53       9.510 -15.665 -46.256  1.00 92.87           H  
ATOM    849  C   ASP A  53      11.174 -14.662 -45.343  1.00 92.87           C  
ATOM    850  CB  ASP A  53      11.206 -15.856 -47.557  1.00 92.87           C  
ATOM    851  HB2 ASP A  53      11.969 -15.207 -47.986  1.00 92.87           H  
ATOM    852  HB3 ASP A  53      11.715 -16.644 -47.002  1.00 92.87           H  
ATOM    853  O   ASP A  53      12.154 -13.913 -45.441  1.00 92.87           O  
ATOM    854  CG  ASP A  53      10.409 -16.519 -48.681  1.00 92.87           C  
ATOM    855  OD1 ASP A  53       9.235 -16.872 -48.460  1.00 92.87           O  
ATOM    856  OD2 ASP A  53      11.000 -16.716 -49.769  1.00 92.87           O  
ATOM    857  N   ASP A  54      10.789 -15.169 -44.176  1.00 93.50           N  
ATOM    858  H   ASP A  54       9.953 -15.735 -44.140  1.00 93.50           H  
ATOM    859  CA  ASP A  54      11.554 -14.972 -42.950  1.00 93.50           C  
ATOM    860  HA  ASP A  54      11.808 -13.915 -42.862  1.00 93.50           H  
ATOM    861  C   ASP A  54      12.870 -15.759 -43.029  1.00 93.50           C  
ATOM    862  CB  ASP A  54      10.712 -15.336 -41.719  1.00 93.50           C  
ATOM    863  HB2 ASP A  54      11.358 -15.293 -40.842  1.00 93.50           H  
ATOM    864  HB3 ASP A  54      10.349 -16.358 -41.827  1.00 93.50           H  
ATOM    865  O   ASP A  54      12.882 -16.971 -43.240  1.00 93.50           O  
ATOM    866  CG  ASP A  54       9.520 -14.400 -41.464  1.00 93.50           C  
ATOM    867  OD1 ASP A  54       9.524 -13.241 -41.956  1.00 93.50           O  
ATOM    868  OD2 ASP A  54       8.625 -14.834 -40.708  1.00 93.50           O  
ATOM    869  N   LEU A  55      13.996 -15.061 -42.869  1.00 93.48           N  
ATOM    870  H   LEU A  55      13.915 -14.074 -42.670  1.00 93.48           H  
ATOM    871  CA  LEU A  55      15.341 -15.637 -42.918  1.00 93.48           C  
ATOM    872  HA  LEU A  55      15.337 -16.524 -43.552  1.00 93.48           H  
ATOM    873  C   LEU A  55      15.802 -16.066 -41.525  1.00 93.48           C  
ATOM    874  CB  LEU A  55      16.330 -14.607 -43.496  1.00 93.48           C  
ATOM    875  HB2 LEU A  55      16.406 -13.761 -42.813  1.00 93.48           H  
ATOM    876  HB3 LEU A  55      17.309 -15.085 -43.531  1.00 93.48           H  
ATOM    877  O   LEU A  55      16.305 -17.177 -41.336  1.00 93.48           O  
ATOM    878  CG  LEU A  55      16.005 -14.056 -44.892  1.00 93.48           C  
ATOM    879  HG  LEU A  55      15.086 -13.471 -44.859  1.00 93.48           H  
ATOM    880  CD1 LEU A  55      17.142 -13.115 -45.305  1.00 93.48           C  
ATOM    881 HD11 LEU A  55      18.111 -13.580 -45.119  1.00 93.48           H  
ATOM    882 HD12 LEU A  55      17.081 -12.195 -44.724  1.00 93.48           H  
ATOM    883 HD13 LEU A  55      17.070 -12.874 -46.366  1.00 93.48           H  
ATOM    884  CD2 LEU A  55      15.817 -15.181 -45.905  1.00 93.48           C  
ATOM    885 HD21 LEU A  55      15.790 -14.784 -46.920  1.00 93.48           H  
ATOM    886 HD22 LEU A  55      14.865 -15.679 -45.719  1.00 93.48           H  
ATOM    887 HD23 LEU A  55      16.609 -15.924 -45.811  1.00 93.48           H  
ATOM    888  N   PHE A  56      15.611 -15.171 -40.553  1.00 94.60           N  
ATOM    889  H   PHE A  56      15.147 -14.308 -40.798  1.00 94.60           H  
ATOM    890  CA  PHE A  56      16.042 -15.331 -39.169  1.00 94.60           C  
ATOM    891  HA  PHE A  56      16.171 -16.392 -38.952  1.00 94.60           H  
ATOM    892  C   PHE A  56      15.007 -14.750 -38.216  1.00 94.60           C  
ATOM    893  CB  PHE A  56      17.377 -14.615 -38.940  1.00 94.60           C  
ATOM    894  HB2 PHE A  56      17.231 -13.541 -39.055  1.00 94.60           H  
ATOM    895  HB3 PHE A  56      17.686 -14.800 -37.911  1.00 94.60           H  
ATOM    896  O   PHE A  56      14.533 -13.636 -38.434  1.00 94.60           O  
ATOM    897  CG  PHE A  56      18.488 -15.060 -39.859  1.00 94.60           C  
ATOM    898  CD1 PHE A  56      19.189 -16.245 -39.586  1.00 94.60           C  
ATOM    899  HD1 PHE A  56      18.969 -16.814 -38.695  1.00 94.60           H  
ATOM    900  CD2 PHE A  56      18.787 -14.315 -41.013  1.00 94.60           C  
ATOM    901  HD2 PHE A  56      18.239 -13.410 -41.228  1.00 94.60           H  
ATOM    902  CE1 PHE A  56      20.174 -16.689 -40.479  1.00 94.60           C  
ATOM    903  HE1 PHE A  56      20.716 -17.598 -40.262  1.00 94.60           H  
ATOM    904  CE2 PHE A  56      19.766 -14.770 -41.909  1.00 94.60           C  
ATOM    905  HE2 PHE A  56      19.976 -14.213 -42.811  1.00 94.60           H  
ATOM    906  CZ  PHE A  56      20.456 -15.962 -41.648  1.00 94.60           C  
ATOM    907  HZ  PHE A  56      21.204 -16.314 -42.343  1.00 94.60           H  
ATOM    908  N   VAL A  57      14.715 -15.469 -37.135  1.00 94.53           N  
ATOM    909  H   VAL A  57      15.135 -16.383 -37.046  1.00 94.53           H  
ATOM    910  CA  VAL A  57      13.841 -15.012 -36.048  1.00 94.53           C  
ATOM    911  HA  VAL A  57      13.550 -13.975 -36.216  1.00 94.53           H  
ATOM    912  C   VAL A  57      14.619 -15.088 -34.740  1.00 94.53           C  
ATOM    913  CB  VAL A  57      12.552 -15.855 -35.973  1.00 94.53           C  
ATOM    914  HB  VAL A  57      12.810 -16.888 -35.741  1.00 94.53           H  
ATOM    915  O   VAL A  57      14.987 -16.176 -34.306  1.00 94.53           O  
ATOM    916  CG1 VAL A  57      11.616 -15.330 -34.876  1.00 94.53           C  
ATOM    917 HG11 VAL A  57      12.092 -15.408 -33.899  1.00 94.53           H  
ATOM    918 HG12 VAL A  57      10.697 -15.917 -34.861  1.00 94.53           H  
ATOM    919 HG13 VAL A  57      11.366 -14.287 -35.073  1.00 94.53           H  
ATOM    920  CG2 VAL A  57      11.770 -15.855 -37.292  1.00 94.53           C  
ATOM    921 HG21 VAL A  57      12.389 -16.219 -38.112  1.00 94.53           H  
ATOM    922 HG22 VAL A  57      10.895 -16.499 -37.208  1.00 94.53           H  
ATOM    923 HG23 VAL A  57      11.431 -14.844 -37.519  1.00 94.53           H  
ATOM    924  N   LEU A  58      14.871 -13.945 -34.112  1.00 93.97           N  
ATOM    925  H   LEU A  58      14.541 -13.090 -34.537  1.00 93.97           H  
ATOM    926  CA  LEU A  58      15.487 -13.826 -32.795  1.00 93.97           C  
ATOM    927  HA  LEU A  58      16.051 -14.731 -32.567  1.00 93.97           H  
ATOM    928  C   LEU A  58      14.393 -13.648 -31.743  1.00 93.97           C  
ATOM    929  CB  LEU A  58      16.454 -12.633 -32.814  1.00 93.97           C  
ATOM    930  HB2 LEU A  58      17.228 -12.812 -33.560  1.00 93.97           H  
ATOM    931  HB3 LEU A  58      15.891 -11.749 -33.115  1.00 93.97           H  
ATOM    932  O   LEU A  58      13.641 -12.673 -31.788  1.00 93.97           O  
ATOM    933  CG  LEU A  58      17.131 -12.339 -31.467  1.00 93.97           C  
ATOM    934  HG  LEU A  58      16.379 -12.245 -30.684  1.00 93.97           H  
ATOM    935  CD1 LEU A  58      18.119 -13.439 -31.082  1.00 93.97           C  
ATOM    936 HD11 LEU A  58      18.849 -13.591 -31.878  1.00 93.97           H  
ATOM    937 HD12 LEU A  58      17.591 -14.374 -30.894  1.00 93.97           H  
ATOM    938 HD13 LEU A  58      18.644 -13.161 -30.168  1.00 93.97           H  
ATOM    939  CD2 LEU A  58      17.871 -11.008 -31.563  1.00 93.97           C  
ATOM    940 HD21 LEU A  58      18.707 -11.087 -32.258  1.00 93.97           H  
ATOM    941 HD22 LEU A  58      18.246 -10.749 -30.573  1.00 93.97           H  
ATOM    942 HD23 LEU A  58      17.193 -10.221 -31.895  1.00 93.97           H  
ATOM    943  N   ASN A  59      14.315 -14.561 -30.781  1.00 91.89           N  
ATOM    944  H   ASN A  59      14.979 -15.322 -30.781  1.00 91.89           H  
ATOM    945  CA  ASN A  59      13.413 -14.425 -29.643  1.00 91.89           C  
ATOM    946  HA  ASN A  59      12.487 -13.950 -29.966  1.00 91.89           H  
ATOM    947  C   ASN A  59      14.056 -13.528 -28.570  1.00 91.89           C  
ATOM    948  CB  ASN A  59      13.077 -15.837 -29.159  1.00 91.89           C  
ATOM    949  HB2 ASN A  59      14.003 -16.344 -28.886  1.00 91.89           H  
ATOM    950  HB3 ASN A  59      12.632 -16.396 -29.982  1.00 91.89           H  
ATOM    951  O   ASN A  59      15.166 -13.795 -28.119  1.00 91.89           O  
ATOM    952  CG  ASN A  59      12.127 -15.843 -27.977  1.00 91.89           C  
ATOM    953  ND2 ASN A  59      10.950 -16.398 -28.128  1.00 91.89           N  
ATOM    954 HD21 ASN A  59      10.327 -16.350 -27.335  1.00 91.89           H  
ATOM    955 HD22 ASN A  59      10.675 -16.761 -29.029  1.00 91.89           H  
ATOM    956  OD1 ASN A  59      12.430 -15.371 -26.892  1.00 91.89           O  
ATOM    957  N   SER A  60      13.367 -12.468 -28.145  1.00 86.51           N  
ATOM    958  H   SER A  60      12.414 -12.341 -28.454  1.00 86.51           H  
ATOM    959  CA  SER A  60      13.918 -11.467 -27.217  1.00 86.51           C  
ATOM    960  HA  SER A  60      14.869 -11.102 -27.603  1.00 86.51           H  
ATOM    961  C   SER A  60      14.160 -12.007 -25.805  1.00 86.51           C  
ATOM    962  CB  SER A  60      12.947 -10.292 -27.102  1.00 86.51           C  
ATOM    963  HB2 SER A  60      12.727  -9.894 -28.093  1.00 86.51           H  
ATOM    964  HB3 SER A  60      13.391  -9.510 -26.487  1.00 86.51           H  
ATOM    965  O   SER A  60      15.040 -11.518 -25.105  1.00 86.51           O  
ATOM    966  OG  SER A  60      11.761 -10.760 -26.492  1.00 86.51           O  
ATOM    967  HG  SER A  60      11.153 -10.024 -26.387  1.00 86.51           H  
ATOM    968  N   SER A  61      13.368 -12.996 -25.378  1.00 85.51           N  
ATOM    969  H   SER A  61      12.701 -13.374 -26.035  1.00 85.51           H  
ATOM    970  CA  SER A  61      13.366 -13.511 -24.004  1.00 85.51           C  
ATOM    971  HA  SER A  61      13.593 -12.701 -23.310  1.00 85.51           H  
ATOM    972  C   SER A  61      14.413 -14.602 -23.801  1.00 85.51           C  
ATOM    973  CB  SER A  61      11.982 -14.069 -23.664  1.00 85.51           C  
ATOM    974  HB2 SER A  61      11.775 -14.933 -24.295  1.00 85.51           H  
ATOM    975  HB3 SER A  61      11.961 -14.385 -22.621  1.00 85.51           H  
ATOM    976  O   SER A  61      15.027 -14.685 -22.743  1.00 85.51           O  
ATOM    977  OG  SER A  61      10.979 -13.094 -23.879  1.00 85.51           O  
ATOM    978  HG  SER A  61      11.294 -12.472 -24.539  1.00 85.51           H  
ATOM    979  N   THR A  62      14.609 -15.444 -24.816  1.00 87.49           N  
ATOM    980  H   THR A  62      14.071 -15.295 -25.658  1.00 87.49           H  
ATOM    981  CA  THR A  62      15.588 -16.546 -24.795  1.00 87.49           C  
ATOM    982  HA  THR A  62      15.815 -16.814 -23.763  1.00 87.49           H  
ATOM    983  C   THR A  62      16.919 -16.162 -25.433  1.00 87.49           C  
ATOM    984  CB  THR A  62      15.030 -17.798 -25.485  1.00 87.49           C  
ATOM    985  HB  THR A  62      15.809 -18.557 -25.562  1.00 87.49           H  
ATOM    986  O   THR A  62      17.920 -16.811 -25.157  1.00 87.49           O  
ATOM    987  CG2 THR A  62      13.826 -18.375 -24.738  1.00 87.49           C  
ATOM    988 HG21 THR A  62      14.124 -18.631 -23.721  1.00 87.49           H  
ATOM    989 HG22 THR A  62      13.499 -19.283 -25.244  1.00 87.49           H  
ATOM    990 HG23 THR A  62      13.006 -17.657 -24.706  1.00 87.49           H  
ATOM    991  OG1 THR A  62      14.562 -17.454 -26.763  1.00 87.49           O  
ATOM    992  HG1 THR A  62      13.733 -16.988 -26.631  1.00 87.49           H  
ATOM    993  N   LEU A  63      16.941 -15.102 -26.254  1.00 85.31           N  
ATOM    994  H   LEU A  63      16.071 -14.618 -26.425  1.00 85.31           H  
ATOM    995  CA  LEU A  63      18.055 -14.739 -27.140  1.00 85.31           C  
ATOM    996  HA  LEU A  63      17.693 -13.935 -27.782  1.00 85.31           H  
ATOM    997  C   LEU A  63      18.431 -15.855 -28.130  1.00 85.31           C  
ATOM    998  CB  LEU A  63      19.245 -14.177 -26.335  1.00 85.31           C  
ATOM    999  HB2 LEU A  63      19.612 -14.955 -25.666  1.00 85.31           H  
ATOM   1000  HB3 LEU A  63      20.054 -13.937 -27.025  1.00 85.31           H  
ATOM   1001  O   LEU A  63      19.521 -15.841 -28.700  1.00 85.31           O  
ATOM   1002  CG  LEU A  63      18.921 -12.916 -25.515  1.00 85.31           C  
ATOM   1003  HG  LEU A  63      18.059 -13.097 -24.872  1.00 85.31           H  
ATOM   1004  CD1 LEU A  63      20.115 -12.574 -24.622  1.00 85.31           C  
ATOM   1005 HD11 LEU A  63      20.996 -12.380 -25.234  1.00 85.31           H  
ATOM   1006 HD12 LEU A  63      19.881 -11.694 -24.022  1.00 85.31           H  
ATOM   1007 HD13 LEU A  63      20.315 -13.411 -23.954  1.00 85.31           H  
ATOM   1008  CD2 LEU A  63      18.633 -11.707 -26.412  1.00 85.31           C  
ATOM   1009 HD21 LEU A  63      19.461 -11.541 -27.101  1.00 85.31           H  
ATOM   1010 HD22 LEU A  63      18.480 -10.822 -25.795  1.00 85.31           H  
ATOM   1011 HD23 LEU A  63      17.717 -11.881 -26.977  1.00 85.31           H  
ATOM   1012  N   ASP A  64      17.508 -16.786 -28.380  1.00 88.43           N  
ATOM   1013  H   ASP A  64      16.648 -16.774 -27.850  1.00 88.43           H  
ATOM   1014  CA  ASP A  64      17.689 -17.853 -29.355  1.00 88.43           C  
ATOM   1015  HA  ASP A  64      18.730 -18.172 -29.329  1.00 88.43           H  
ATOM   1016  C   ASP A  64      17.382 -17.343 -30.767  1.00 88.43           C  
ATOM   1017  CB  ASP A  64      16.821 -19.073 -29.004  1.00 88.43           C  
ATOM   1018  HB2 ASP A  64      16.813 -19.742 -29.865  1.00 88.43           H  
ATOM   1019  HB3 ASP A  64      15.795 -18.750 -28.831  1.00 88.43           H  
ATOM   1020  O   ASP A  64      16.303 -16.804 -31.045  1.00 88.43           O  
ATOM   1021  CG  ASP A  64      17.329 -19.880 -27.802  1.00 88.43           C  
ATOM   1022  OD1 ASP A  64      18.547 -19.831 -27.526  1.00 88.43           O  
ATOM   1023  OD2 ASP A  64      16.496 -20.614 -27.222  1.00 88.43           O  
ATOM   1024  N   LEU A  65      18.338 -17.547 -31.677  1.00 91.02           N  
ATOM   1025  H   LEU A  65      19.202 -17.966 -31.364  1.00 91.02           H  
ATOM   1026  CA  LEU A  65      18.186 -17.267 -33.101  1.00 91.02           C  
ATOM   1027  HA  LEU A  65      17.419 -16.502 -33.225  1.00 91.02           H  
ATOM   1028  C   LEU A  65      17.741 -18.533 -33.842  1.00 91.02           C  
ATOM   1029  CB  LEU A  65      19.508 -16.720 -33.667  1.00 91.02           C  
ATOM   1030  HB2 LEU A  65      20.248 -17.520 -33.651  1.00 91.02           H  
ATOM   1031  HB3 LEU A  65      19.878 -15.919 -33.026  1.00 91.02           H  
ATOM   1032  O   LEU A  65      18.479 -19.514 -33.935  1.00 91.02           O  
ATOM   1033  CG  LEU A  65      19.354 -16.192 -35.108  1.00 91.02           C  
ATOM   1034  HG  LEU A  65      18.716 -16.859 -35.688  1.00 91.02           H  
ATOM   1035  CD1 LEU A  65      18.739 -14.792 -35.110  1.00 91.02           C  
ATOM   1036 HD11 LEU A  65      18.802 -14.350 -36.104  1.00 91.02           H  
ATOM   1037 HD12 LEU A  65      19.284 -14.147 -34.420  1.00 91.02           H  
ATOM   1038 HD13 LEU A  65      17.694 -14.847 -34.805  1.00 91.02           H  
ATOM   1039  CD2 LEU A  65      20.700 -16.123 -35.821  1.00 91.02           C  
ATOM   1040 HD21 LEU A  65      20.546 -15.817 -36.856  1.00 91.02           H  
ATOM   1041 HD22 LEU A  65      21.342 -15.394 -35.326  1.00 91.02           H  
ATOM   1042 HD23 LEU A  65      21.181 -17.101 -35.806  1.00 91.02           H  
ATOM   1043  N   LYS A  66      16.556 -18.491 -34.450  1.00 91.51           N  
ATOM   1044  H   LYS A  66      15.990 -17.667 -34.307  1.00 91.51           H  
ATOM   1045  CA  LYS A  66      16.075 -19.522 -35.371  1.00 91.51           C  
ATOM   1046  HA  LYS A  66      16.600 -20.453 -35.154  1.00 91.51           H  
ATOM   1047  C   LYS A  66      16.387 -19.121 -36.810  1.00 91.51           C  
ATOM   1048  CB  LYS A  66      14.581 -19.756 -35.121  1.00 91.51           C  
ATOM   1049  HB2 LYS A  66      14.425 -19.916 -34.054  1.00 91.51           H  
ATOM   1050  HB3 LYS A  66      14.018 -18.873 -35.422  1.00 91.51           H  
ATOM   1051  O   LYS A  66      15.784 -18.192 -37.343  1.00 91.51           O  
ATOM   1052  CG  LYS A  66      14.074 -20.985 -35.886  1.00 91.51           C  
ATOM   1053  HG2 LYS A  66      14.218 -20.838 -36.956  1.00 91.51           H  
ATOM   1054  HG3 LYS A  66      14.635 -21.863 -35.568  1.00 91.51           H  
ATOM   1055  CD  LYS A  66      12.585 -21.203 -35.603  1.00 91.51           C  
ATOM   1056  HD2 LYS A  66      12.435 -21.313 -34.529  1.00 91.51           H  
ATOM   1057  HD3 LYS A  66      12.030 -20.333 -35.955  1.00 91.51           H  
ATOM   1058  CE  LYS A  66      12.098 -22.461 -36.326  1.00 91.51           C  
ATOM   1059  HE2 LYS A  66      12.349 -22.373 -37.383  1.00 91.51           H  
ATOM   1060  HE3 LYS A  66      12.638 -23.321 -35.928  1.00 91.51           H  
ATOM   1061  NZ  LYS A  66      10.636 -22.641 -36.161  1.00 91.51           N  
ATOM   1062  HZ1 LYS A  66      10.147 -21.844 -36.543  1.00 91.51           H  
ATOM   1063  HZ2 LYS A  66      10.399 -22.724 -35.182  1.00 91.51           H  
ATOM   1064  HZ3 LYS A  66      10.324 -23.468 -36.649  1.00 91.51           H  
ATOM   1065  N   GLN A  67      17.302 -19.846 -37.447  1.00 90.99           N  
ATOM   1066  H   GLN A  67      17.789 -20.562 -36.928  1.00 90.99           H  
ATOM   1067  CA  GLN A  67      17.583 -19.724 -38.878  1.00 90.99           C  
ATOM   1068  HA  GLN A  67      17.468 -18.682 -39.178  1.00 90.99           H  
ATOM   1069  C   GLN A  67      16.585 -20.563 -39.687  1.00 90.99           C  
ATOM   1070  CB  GLN A  67      19.044 -20.122 -39.125  1.00 90.99           C  
ATOM   1071  HB2 GLN A  67      19.680 -19.430 -38.574  1.00 90.99           H  
ATOM   1072  HB3 GLN A  67      19.223 -21.130 -38.751  1.00 90.99           H  
ATOM   1073  O   GLN A  67      16.454 -21.765 -39.460  1.00 90.99           O  
ATOM   1074  CG  GLN A  67      19.416 -20.071 -40.613  1.00 90.99           C  
ATOM   1075  HG2 GLN A  67      19.044 -19.143 -41.048  1.00 90.99           H  
ATOM   1076  HG3 GLN A  67      18.936 -20.899 -41.135  1.00 90.99           H  
ATOM   1077  CD  GLN A  67      20.919 -20.157 -40.861  1.00 90.99           C  
ATOM   1078  NE2 GLN A  67      21.339 -20.004 -42.093  1.00 90.99           N  
ATOM   1079 HE21 GLN A  67      22.340 -19.939 -42.211  1.00 90.99           H  
ATOM   1080 HE22 GLN A  67      20.658 -19.758 -42.797  1.00 90.99           H  
ATOM   1081  OE1 GLN A  67      21.741 -20.323 -39.977  1.00 90.99           O  
ATOM   1082  N   LEU A  68      15.876 -19.927 -40.620  1.00 87.25           N  
ATOM   1083  H   LEU A  68      16.024 -18.935 -40.739  1.00 87.25           H  
ATOM   1084  CA  LEU A  68      14.834 -20.554 -41.444  1.00 87.25           C  
ATOM   1085  HA  LEU A  68      14.553 -21.518 -41.020  1.00 87.25           H  
ATOM   1086  C   LEU A  68      15.305 -20.844 -42.874  1.00 87.25           C  
ATOM   1087  CB  LEU A  68      13.602 -19.636 -41.448  1.00 87.25           C  
ATOM   1088  HB2 LEU A  68      13.924 -18.664 -41.822  1.00 87.25           H  
ATOM   1089  HB3 LEU A  68      12.865 -20.035 -42.144  1.00 87.25           H  
ATOM   1090  O   LEU A  68      14.799 -21.768 -43.507  1.00 87.25           O  
ATOM   1091  CG  LEU A  68      12.933 -19.427 -40.078  1.00 87.25           C  
ATOM   1092  HG  LEU A  68      13.656 -19.021 -39.371  1.00 87.25           H  
ATOM   1093  CD1 LEU A  68      11.791 -18.426 -40.213  1.00 87.25           C  
ATOM   1094 HD11 LEU A  68      11.061 -18.773 -40.943  1.00 87.25           H  
ATOM   1095 HD12 LEU A  68      11.303 -18.261 -39.252  1.00 87.25           H  
ATOM   1096 HD13 LEU A  68      12.200 -17.476 -40.558  1.00 87.25           H  
ATOM   1097  CD2 LEU A  68      12.360 -20.724 -39.500  1.00 87.25           C  
ATOM   1098 HD21 LEU A  68      13.175 -21.414 -39.284  1.00 87.25           H  
ATOM   1099 HD22 LEU A  68      11.820 -20.493 -38.582  1.00 87.25           H  
ATOM   1100 HD23 LEU A  68      11.681 -21.172 -40.225  1.00 87.25           H  
ATOM   1101  N   GLN A  69      16.306 -20.105 -43.363  1.00 81.21           N  
ATOM   1102  H   GLN A  69      16.654 -19.343 -42.798  1.00 81.21           H  
ATOM   1103  CA  GLN A  69      16.921 -20.321 -44.672  1.00 81.21           C  
ATOM   1104  HA  GLN A  69      16.574 -21.279 -45.057  1.00 81.21           H  
ATOM   1105  C   GLN A  69      18.448 -20.400 -44.551  1.00 81.21           C  
ATOM   1106  CB  GLN A  69      16.448 -19.229 -45.648  1.00 81.21           C  
ATOM   1107  HB2 GLN A  69      15.367 -19.121 -45.549  1.00 81.21           H  
ATOM   1108  HB3 GLN A  69      16.913 -18.277 -45.391  1.00 81.21           H  
ATOM   1109  O   GLN A  69      19.077 -19.637 -43.815  1.00 81.21           O  
ATOM   1110  CG  GLN A  69      16.760 -19.584 -47.111  1.00 81.21           C  
ATOM   1111  HG2 GLN A  69      16.472 -20.620 -47.288  1.00 81.21           H  
ATOM   1112  HG3 GLN A  69      17.831 -19.494 -47.291  1.00 81.21           H  
ATOM   1113  CD  GLN A  69      16.021 -18.701 -48.119  1.00 81.21           C  
ATOM   1114  NE2 GLN A  69      15.492 -19.265 -49.182  1.00 81.21           N  
ATOM   1115 HE21 GLN A  69      15.504 -20.269 -49.286  1.00 81.21           H  
ATOM   1116 HE22 GLN A  69      14.875 -18.681 -49.728  1.00 81.21           H  
ATOM   1117  OE1 GLN A  69      15.928 -17.489 -48.017  1.00 81.21           O  
ATOM   1118  N   GLN A  70      19.059 -21.341 -45.271  1.00 74.62           N  
ATOM   1119  H   GLN A  70      18.506 -21.922 -45.884  1.00 74.62           H  
ATOM   1120  CA  GLN A  70      20.509 -21.519 -45.293  1.00 74.62           C  
ATOM   1121  HA  GLN A  70      20.917 -21.134 -44.358  1.00 74.62           H  
ATOM   1122  C   GLN A  70      21.124 -20.715 -46.444  1.00 74.62           C  
ATOM   1123  CB  GLN A  70      20.834 -23.020 -45.342  1.00 74.62           C  
ATOM   1124  HB2 GLN A  70      20.115 -23.547 -44.716  1.00 74.62           H  
ATOM   1125  HB3 GLN A  70      20.734 -23.389 -46.363  1.00 74.62           H  
ATOM   1126  O   GLN A  70      20.657 -20.803 -47.578  1.00 74.62           O  
ATOM   1127  CG  GLN A  70      22.237 -23.334 -44.802  1.00 74.62           C  
ATOM   1128  HG2 GLN A  70      22.357 -22.864 -43.825  1.00 74.62           H  
ATOM   1129  HG3 GLN A  70      22.990 -22.923 -45.475  1.00 74.62           H  
ATOM   1130  CD  GLN A  70      22.483 -24.833 -44.639  1.00 74.62           C  
ATOM   1131  NE2 GLN A  70      23.549 -25.224 -43.977  1.00 74.62           N  
ATOM   1132 HE21 GLN A  70      23.658 -26.224 -43.878  1.00 74.62           H  
ATOM   1133 HE22 GLN A  70      24.180 -24.551 -43.567  1.00 74.62           H  
ATOM   1134  OE1 GLN A  70      21.737 -25.685 -45.093  1.00 74.62           O  
ATOM   1135  N   PHE A  71      22.173 -19.946 -46.153  1.00 76.76           N  
ATOM   1136  H   PHE A  71      22.524 -19.930 -45.206  1.00 76.76           H  
ATOM   1137  CA  PHE A  71      22.922 -19.162 -47.135  1.00 76.76           C  
ATOM   1138  HA  PHE A  71      22.416 -19.189 -48.100  1.00 76.76           H  
ATOM   1139  C   PHE A  71      24.320 -19.762 -47.314  1.00 76.76           C  
ATOM   1140  CB  PHE A  71      22.985 -17.699 -46.682  1.00 76.76           C  
ATOM   1141  HB2 PHE A  71      23.697 -17.164 -47.311  1.00 76.76           H  
ATOM   1142  HB3 PHE A  71      23.347 -17.671 -45.654  1.00 76.76           H  
ATOM   1143  O   PHE A  71      24.957 -20.169 -46.340  1.00 76.76           O  
ATOM   1144  CG  PHE A  71      21.663 -16.966 -46.718  1.00 76.76           C  
ATOM   1145  CD1 PHE A  71      21.290 -16.267 -47.879  1.00 76.76           C  
ATOM   1146  HD1 PHE A  71      21.948 -16.239 -48.735  1.00 76.76           H  
ATOM   1147  CD2 PHE A  71      20.817 -16.970 -45.592  1.00 76.76           C  
ATOM   1148  HD2 PHE A  71      21.102 -17.503 -44.697  1.00 76.76           H  
ATOM   1149  CE1 PHE A  71      20.071 -15.576 -47.917  1.00 76.76           C  
ATOM   1150  HE1 PHE A  71      19.800 -15.014 -48.799  1.00 76.76           H  
ATOM   1151  CE2 PHE A  71      19.590 -16.287 -45.635  1.00 76.76           C  
ATOM   1152  HE2 PHE A  71      18.935 -16.302 -44.776  1.00 76.76           H  
ATOM   1153  CZ  PHE A  71      19.223 -15.592 -46.802  1.00 76.76           C  
ATOM   1154  HZ  PHE A  71      18.290 -15.052 -46.857  1.00 76.76           H  
ATOM   1155  N   GLN A  72      24.804 -19.840 -48.555  1.00 69.90           N  
ATOM   1156  H   GLN A  72      24.272 -19.430 -49.310  1.00 69.90           H  
ATOM   1157  CA  GLN A  72      26.206 -20.169 -48.817  1.00 69.90           C  
ATOM   1158  HA  GLN A  72      26.545 -20.893 -48.076  1.00 69.90           H  
ATOM   1159  C   GLN A  72      27.069 -18.915 -48.651  1.00 69.90           C  
ATOM   1160  CB  GLN A  72      26.387 -20.803 -50.204  1.00 69.90           C  
ATOM   1161  HB2 GLN A  72      25.880 -20.204 -50.960  1.00 69.90           H  
ATOM   1162  HB3 GLN A  72      27.453 -20.815 -50.434  1.00 69.90           H  
ATOM   1163  O   GLN A  72      26.643 -17.819 -48.997  1.00 69.90           O  
ATOM   1164  CG  GLN A  72      25.884 -22.255 -50.252  1.00 69.90           C  
ATOM   1165  HG2 GLN A  72      24.797 -22.270 -50.168  1.00 69.90           H  
ATOM   1166  HG3 GLN A  72      26.301 -22.802 -49.406  1.00 69.90           H  
ATOM   1167  CD  GLN A  72      26.290 -22.978 -51.535  1.00 69.90           C  
ATOM   1168  NE2 GLN A  72      26.279 -24.293 -51.546  1.00 69.90           N  
ATOM   1169 HE21 GLN A  72      26.544 -24.714 -52.425  1.00 69.90           H  
ATOM   1170 HE22 GLN A  72      25.979 -24.819 -50.738  1.00 69.90           H  
ATOM   1171  OE1 GLN A  72      26.630 -22.398 -52.549  1.00 69.90           O  
ATOM   1172  N   PHE A  73      28.279 -19.084 -48.110  1.00 77.74           N  
ATOM   1173  H   PHE A  73      28.570 -20.027 -47.893  1.00 77.74           H  
ATOM   1174  CA  PHE A  73      29.264 -18.008 -47.917  1.00 77.74           C  
ATOM   1175  HA  PHE A  73      30.066 -18.431 -47.312  1.00 77.74           H  
ATOM   1176  C   PHE A  73      28.758 -16.802 -47.110  1.00 77.74           C  
ATOM   1177  CB  PHE A  73      29.893 -17.612 -49.261  1.00 77.74           C  
ATOM   1178  HB2 PHE A  73      30.749 -16.963 -49.075  1.00 77.74           H  
ATOM   1179  HB3 PHE A  73      29.169 -17.039 -49.840  1.00 77.74           H  
ATOM   1180  O   PHE A  73      29.220 -15.679 -47.303  1.00 77.74           O  
ATOM   1181  CG  PHE A  73      30.364 -18.798 -50.074  1.00 77.74           C  
ATOM   1182  CD1 PHE A  73      31.503 -19.519 -49.669  1.00 77.74           C  
ATOM   1183  HD1 PHE A  73      32.064 -19.203 -48.803  1.00 77.74           H  
ATOM   1184  CD2 PHE A  73      29.643 -19.202 -51.211  1.00 77.74           C  
ATOM   1185  HD2 PHE A  73      28.772 -18.647 -51.526  1.00 77.74           H  
ATOM   1186  CE1 PHE A  73      31.918 -20.645 -50.402  1.00 77.74           C  
ATOM   1187  HE1 PHE A  73      32.799 -21.192 -50.100  1.00 77.74           H  
ATOM   1188  CE2 PHE A  73      30.055 -20.331 -51.939  1.00 77.74           C  
ATOM   1189  HE2 PHE A  73      29.496 -20.639 -52.811  1.00 77.74           H  
ATOM   1190  CZ  PHE A  73      31.193 -21.051 -51.537  1.00 77.74           C  
ATOM   1191  HZ  PHE A  73      31.513 -21.911 -52.105  1.00 77.74           H  
ATOM   1192  N   SER A  74      27.851 -17.031 -46.163  1.00 85.25           N  
ATOM   1193  H   SER A  74      27.462 -17.959 -46.072  1.00 85.25           H  
ATOM   1194  CA  SER A  74      27.342 -15.996 -45.266  1.00 85.25           C  
ATOM   1195  HA  SER A  74      27.583 -15.023 -45.693  1.00 85.25           H  
ATOM   1196  C   SER A  74      27.944 -16.086 -43.867  1.00 85.25           C  
ATOM   1197  CB  SER A  74      25.825 -16.089 -45.167  1.00 85.25           C  
ATOM   1198  HB2 SER A  74      25.447 -15.252 -44.581  1.00 85.25           H  
ATOM   1199  HB3 SER A  74      25.392 -16.057 -46.167  1.00 85.25           H  
ATOM   1200  O   SER A  74      28.222 -17.183 -43.380  1.00 85.25           O  
ATOM   1201  OG  SER A  74      25.477 -17.309 -44.540  1.00 85.25           O  
ATOM   1202  HG  SER A  74      26.149 -17.524 -43.889  1.00 85.25           H  
ATOM   1203  N   GLN A  75      28.038 -14.958 -43.175  1.00 87.22           N  
ATOM   1204  H   GLN A  75      27.760 -14.103 -43.635  1.00 87.22           H  
ATOM   1205  CA  GLN A  75      28.256 -14.892 -41.733  1.00 87.22           C  
ATOM   1206  HA  GLN A  75      28.365 -15.898 -41.329  1.00 87.22           H  
ATOM   1207  C   GLN A  75      27.033 -14.262 -41.069  1.00 87.22           C  
ATOM   1208  CB  GLN A  75      29.536 -14.112 -41.415  1.00 87.22           C  
ATOM   1209  HB2 GLN A  75      29.630 -14.004 -40.334  1.00 87.22           H  
ATOM   1210  HB3 GLN A  75      29.470 -13.116 -41.853  1.00 87.22           H  
ATOM   1211  O   GLN A  75      26.402 -13.374 -41.638  1.00 87.22           O  
ATOM   1212  CG  GLN A  75      30.787 -14.819 -41.954  1.00 87.22           C  
ATOM   1213  HG2 GLN A  75      30.690 -14.975 -43.029  1.00 87.22           H  
ATOM   1214  HG3 GLN A  75      30.886 -15.792 -41.473  1.00 87.22           H  
ATOM   1215  CD  GLN A  75      32.060 -14.015 -41.720  1.00 87.22           C  
ATOM   1216  NE2 GLN A  75      33.215 -14.608 -41.919  1.00 87.22           N  
ATOM   1217 HE21 GLN A  75      33.263 -15.578 -42.197  1.00 87.22           H  
ATOM   1218 HE22 GLN A  75      34.025 -14.019 -41.790  1.00 87.22           H  
ATOM   1219  OE1 GLN A  75      32.057 -12.848 -41.379  1.00 87.22           O  
ATOM   1220  N   ILE A  76      26.688 -14.742 -39.877  1.00 88.71           N  
ATOM   1221  H   ILE A  76      27.273 -15.435 -39.433  1.00 88.71           H  
ATOM   1222  CA  ILE A  76      25.561 -14.229 -39.098  1.00 88.71           C  
ATOM   1223  HA  ILE A  76      25.157 -13.340 -39.583  1.00 88.71           H  
ATOM   1224  C   ILE A  76      26.090 -13.831 -37.725  1.00 88.71           C  
ATOM   1225  CB  ILE A  76      24.422 -15.265 -39.005  1.00 88.71           C  
ATOM   1226  HB  ILE A  76      24.820 -16.146 -38.500  1.00 88.71           H  
ATOM   1227  O   ILE A  76      26.766 -14.622 -37.068  1.00 88.71           O  
ATOM   1228  CG1 ILE A  76      23.882 -15.686 -40.394  1.00 88.71           C  
ATOM   1229 HG12 ILE A  76      24.640 -15.577 -41.170  1.00 88.71           H  
ATOM   1230 HG13 ILE A  76      23.038 -15.055 -40.674  1.00 88.71           H  
ATOM   1231  CG2 ILE A  76      23.253 -14.714 -38.166  1.00 88.71           C  
ATOM   1232 HG21 ILE A  76      22.419 -15.415 -38.189  1.00 88.71           H  
ATOM   1233 HG22 ILE A  76      22.919 -13.757 -38.567  1.00 88.71           H  
ATOM   1234 HG23 ILE A  76      23.556 -14.579 -37.128  1.00 88.71           H  
ATOM   1235  CD1 ILE A  76      23.456 -17.157 -40.389  1.00 88.71           C  
ATOM   1236 HD11 ILE A  76      22.770 -17.350 -39.565  1.00 88.71           H  
ATOM   1237 HD12 ILE A  76      24.336 -17.787 -40.257  1.00 88.71           H  
ATOM   1238 HD13 ILE A  76      22.989 -17.414 -41.340  1.00 88.71           H  
ATOM   1239  N   SER A  77      25.772 -12.613 -37.301  1.00 89.54           N  
ATOM   1240  H   SER A  77      25.202 -12.041 -37.908  1.00 89.54           H  
ATOM   1241  CA  SER A  77      26.009 -12.111 -35.948  1.00 89.54           C  
ATOM   1242  HA  SER A  77      26.442 -12.897 -35.329  1.00 89.54           H  
ATOM   1243  C   SER A  77      24.674 -11.696 -35.341  1.00 89.54           C  
ATOM   1244  CB  SER A  77      26.986 -10.937 -35.979  1.00 89.54           C  
ATOM   1245  HB2 SER A  77      26.543 -10.108 -36.529  1.00 89.54           H  
ATOM   1246  HB3 SER A  77      27.909 -11.243 -36.471  1.00 89.54           H  
ATOM   1247  O   SER A  77      23.812 -11.174 -36.043  1.00 89.54           O  
ATOM   1248  OG  SER A  77      27.271 -10.529 -34.658  1.00 89.54           O  
ATOM   1249  HG  SER A  77      27.657  -9.650 -34.675  1.00 89.54           H  
ATOM   1250  N   PHE A  78      24.467 -11.945 -34.054  1.00 90.86           N  
ATOM   1251  H   PHE A  78      25.223 -12.306 -33.490  1.00 90.86           H  
ATOM   1252  CA  PHE A  78      23.248 -11.552 -33.355  1.00 90.86           C  
ATOM   1253  HA  PHE A  78      22.892 -10.611 -33.775  1.00 90.86           H  
ATOM   1254  C   PHE A  78      23.548 -11.303 -31.879  1.00 90.86           C  
ATOM   1255  CB  PHE A  78      22.145 -12.610 -33.542  1.00 90.86           C  
ATOM   1256  HB2 PHE A  78      21.214 -12.213 -33.137  1.00 90.86           H  
ATOM   1257  HB3 PHE A  78      21.979 -12.766 -34.608  1.00 90.86           H  
ATOM   1258  O   PHE A  78      24.555 -11.762 -31.338  1.00 90.86           O  
ATOM   1259  CG  PHE A  78      22.425 -13.950 -32.886  1.00 90.86           C  
ATOM   1260  CD1 PHE A  78      23.230 -14.903 -33.539  1.00 90.86           C  
ATOM   1261  HD1 PHE A  78      23.656 -14.679 -34.506  1.00 90.86           H  
ATOM   1262  CD2 PHE A  78      21.883 -14.247 -31.622  1.00 90.86           C  
ATOM   1263  HD2 PHE A  78      21.268 -13.523 -31.107  1.00 90.86           H  
ATOM   1264  CE1 PHE A  78      23.478 -16.151 -32.940  1.00 90.86           C  
ATOM   1265  HE1 PHE A  78      24.091 -16.882 -33.446  1.00 90.86           H  
ATOM   1266  CE2 PHE A  78      22.135 -15.492 -31.020  1.00 90.86           C  
ATOM   1267  HE2 PHE A  78      21.709 -15.718 -30.053  1.00 90.86           H  
ATOM   1268  CZ  PHE A  78      22.929 -16.445 -31.679  1.00 90.86           C  
ATOM   1269  HZ  PHE A  78      23.116 -17.402 -31.214  1.00 90.86           H  
ATOM   1270  N   GLY A  79      22.662 -10.575 -31.215  1.00 85.93           N  
ATOM   1271  H   GLY A  79      21.853 -10.229 -31.710  1.00 85.93           H  
ATOM   1272  CA  GLY A  79      22.769 -10.323 -29.785  1.00 85.93           C  
ATOM   1273  HA2 GLY A  79      23.628  -9.682 -29.586  1.00 85.93           H  
ATOM   1274  HA3 GLY A  79      22.917 -11.267 -29.261  1.00 85.93           H  
ATOM   1275  C   GLY A  79      21.503  -9.681 -29.254  1.00 85.93           C  
ATOM   1276  O   GLY A  79      20.415  -9.969 -29.743  1.00 85.93           O  
ATOM   1277  N   ASN A  80      21.624  -8.816 -28.248  1.00 86.18           N  
ATOM   1278  H   ASN A  80      22.542  -8.590 -27.892  1.00 86.18           H  
ATOM   1279  CA  ASN A  80      20.458  -8.171 -27.654  1.00 86.18           C  
ATOM   1280  HA  ASN A  80      19.759  -8.950 -27.351  1.00 86.18           H  
ATOM   1281  C   ASN A  80      19.746  -7.274 -28.686  1.00 86.18           C  
ATOM   1282  CB  ASN A  80      20.890  -7.404 -26.394  1.00 86.18           C  
ATOM   1283  HB2 ASN A  80      21.489  -6.540 -26.681  1.00 86.18           H  
ATOM   1284  HB3 ASN A  80      21.485  -8.055 -25.752  1.00 86.18           H  
ATOM   1285  O   ASN A  80      20.216  -6.178 -28.981  1.00 86.18           O  
ATOM   1286  CG  ASN A  80      19.692  -6.938 -25.588  1.00 86.18           C  
ATOM   1287  ND2 ASN A  80      19.865  -5.962 -24.731  1.00 86.18           N  
ATOM   1288 HD21 ASN A  80      19.029  -5.670 -24.245  1.00 86.18           H  
ATOM   1289 HD22 ASN A  80      20.772  -5.528 -24.632  1.00 86.18           H  
ATOM   1290  OD1 ASN A  80      18.599  -7.463 -25.684  1.00 86.18           O  
ATOM   1291  N   LEU A  81      18.634  -7.774 -29.237  1.00 88.14           N  
ATOM   1292  H   LEU A  81      18.394  -8.720 -28.978  1.00 88.14           H  
ATOM   1293  CA  LEU A  81      17.760  -7.099 -30.205  1.00 88.14           C  
ATOM   1294  HA  LEU A  81      17.048  -7.848 -30.552  1.00 88.14           H  
ATOM   1295  C   LEU A  81      18.455  -6.616 -31.494  1.00 88.14           C  
ATOM   1296  CB  LEU A  81      16.952  -5.997 -29.498  1.00 88.14           C  
ATOM   1297  HB2 LEU A  81      17.643  -5.224 -29.161  1.00 88.14           H  
ATOM   1298  HB3 LEU A  81      16.281  -5.545 -30.228  1.00 88.14           H  
ATOM   1299  O   LEU A  81      18.092  -5.573 -32.046  1.00 88.14           O  
ATOM   1300  CG  LEU A  81      16.106  -6.462 -28.301  1.00 88.14           C  
ATOM   1301  HG  LEU A  81      16.739  -6.946 -27.557  1.00 88.14           H  
ATOM   1302  CD1 LEU A  81      15.464  -5.239 -27.651  1.00 88.14           C  
ATOM   1303 HD11 LEU A  81      16.255  -4.593 -27.272  1.00 88.14           H  
ATOM   1304 HD12 LEU A  81      14.835  -5.546 -26.815  1.00 88.14           H  
ATOM   1305 HD13 LEU A  81      14.869  -4.691 -28.381  1.00 88.14           H  
ATOM   1306  CD2 LEU A  81      15.002  -7.440 -28.716  1.00 88.14           C  
ATOM   1307 HD21 LEU A  81      14.409  -7.016 -29.527  1.00 88.14           H  
ATOM   1308 HD22 LEU A  81      15.445  -8.381 -29.040  1.00 88.14           H  
ATOM   1309 HD23 LEU A  81      14.357  -7.640 -27.861  1.00 88.14           H  
ATOM   1310  N   TYR A  82      19.413  -7.394 -32.009  1.00 92.56           N  
ATOM   1311  H   TYR A  82      19.684  -8.231 -31.512  1.00 92.56           H  
ATOM   1312  CA  TYR A  82      19.951  -7.200 -33.358  1.00 92.56           C  
ATOM   1313  HA  TYR A  82      19.170  -6.720 -33.949  1.00 92.56           H  
ATOM   1314  C   TYR A  82      20.289  -8.521 -34.060  1.00 92.56           C  
ATOM   1315  CB  TYR A  82      21.160  -6.253 -33.342  1.00 92.56           C  
ATOM   1316  HB2 TYR A  82      20.941  -5.393 -32.708  1.00 92.56           H  
ATOM   1317  HB3 TYR A  82      21.305  -5.875 -34.354  1.00 92.56           H  
ATOM   1318  O   TYR A  82      20.633  -9.515 -33.415  1.00 92.56           O  
ATOM   1319  CG  TYR A  82      22.456  -6.896 -32.892  1.00 92.56           C  
ATOM   1320  CD1 TYR A  82      22.799  -6.920 -31.527  1.00 92.56           C  
ATOM   1321  HD1 TYR A  82      22.143  -6.459 -30.804  1.00 92.56           H  
ATOM   1322  CD2 TYR A  82      23.314  -7.477 -33.847  1.00 92.56           C  
ATOM   1323  HD2 TYR A  82      23.065  -7.445 -34.898  1.00 92.56           H  
ATOM   1324  CE1 TYR A  82      24.005  -7.523 -31.117  1.00 92.56           C  
ATOM   1325  HE1 TYR A  82      24.286  -7.513 -30.075  1.00 92.56           H  
ATOM   1326  CE2 TYR A  82      24.503  -8.103 -33.439  1.00 92.56           C  
ATOM   1327  HE2 TYR A  82      25.156  -8.562 -34.166  1.00 92.56           H  
ATOM   1328  OH  TYR A  82      26.000  -8.743 -31.692  1.00 92.56           O  
ATOM   1329  HH  TYR A  82      26.088  -8.807 -30.738  1.00 92.56           H  
ATOM   1330  CZ  TYR A  82      24.851  -8.129 -32.074  1.00 92.56           C  
ATOM   1331  N   ILE A  83      20.209  -8.506 -35.391  1.00 94.16           N  
ATOM   1332  H   ILE A  83      19.898  -7.645 -35.818  1.00 94.16           H  
ATOM   1333  CA  ILE A  83      20.600  -9.577 -36.312  1.00 94.16           C  
ATOM   1334  HA  ILE A  83      21.257 -10.279 -35.799  1.00 94.16           H  
ATOM   1335  C   ILE A  83      21.361  -8.929 -37.473  1.00 94.16           C  
ATOM   1336  CB  ILE A  83      19.366 -10.341 -36.855  1.00 94.16           C  
ATOM   1337  HB  ILE A  83      18.775  -9.644 -37.449  1.00 94.16           H  
ATOM   1338  O   ILE A  83      20.830  -8.050 -38.149  1.00 94.16           O  
ATOM   1339  CG1 ILE A  83      18.450 -10.888 -35.735  1.00 94.16           C  
ATOM   1340 HG12 ILE A  83      18.968 -11.673 -35.183  1.00 94.16           H  
ATOM   1341 HG13 ILE A  83      18.207 -10.089 -35.035  1.00 94.16           H  
ATOM   1342  CG2 ILE A  83      19.826 -11.489 -37.779  1.00 94.16           C  
ATOM   1343 HG21 ILE A  83      20.428 -12.204 -37.218  1.00 94.16           H  
ATOM   1344 HG22 ILE A  83      20.417 -11.102 -38.610  1.00 94.16           H  
ATOM   1345 HG23 ILE A  83      18.968 -12.003 -38.212  1.00 94.16           H  
ATOM   1346  CD1 ILE A  83      17.112 -11.424 -36.262  1.00 94.16           C  
ATOM   1347 HD11 ILE A  83      16.448 -11.633 -35.423  1.00 94.16           H  
ATOM   1348 HD12 ILE A  83      16.635 -10.680 -36.899  1.00 94.16           H  
ATOM   1349 HD13 ILE A  83      17.256 -12.349 -36.821  1.00 94.16           H  
ATOM   1350  N   THR A  84      22.574  -9.391 -37.747  1.00 94.81           N  
ATOM   1351  H   THR A  84      22.969 -10.089 -37.134  1.00 94.81           H  
ATOM   1352  CA  THR A  84      23.396  -8.956 -38.878  1.00 94.81           C  
ATOM   1353  HA  THR A  84      22.850  -8.210 -39.456  1.00 94.81           H  
ATOM   1354  C   THR A  84      23.696 -10.146 -39.782  1.00 94.81           C  
ATOM   1355  CB  THR A  84      24.700  -8.301 -38.407  1.00 94.81           C  
ATOM   1356  HB  THR A  84      25.344  -9.072 -37.983  1.00 94.81           H  
ATOM   1357  O   THR A  84      24.270 -11.138 -39.333  1.00 94.81           O  
ATOM   1358  CG2 THR A  84      25.452  -7.630 -39.556  1.00 94.81           C  
ATOM   1359 HG21 THR A  84      26.321  -7.099 -39.166  1.00 94.81           H  
ATOM   1360 HG22 THR A  84      25.798  -8.384 -40.263  1.00 94.81           H  
ATOM   1361 HG23 THR A  84      24.804  -6.923 -40.073  1.00 94.81           H  
ATOM   1362  OG1 THR A  84      24.470  -7.338 -37.398  1.00 94.81           O  
ATOM   1363  HG1 THR A  84      23.774  -6.730 -37.657  1.00 94.81           H  
ATOM   1364  N   LEU A  85      23.320 -10.043 -41.055  1.00 94.09           N  
ATOM   1365  H   LEU A  85      22.877  -9.182 -41.343  1.00 94.09           H  
ATOM   1366  CA  LEU A  85      23.639 -11.003 -42.109  1.00 94.09           C  
ATOM   1367  HA  LEU A  85      24.034 -11.917 -41.667  1.00 94.09           H  
ATOM   1368  C   LEU A  85      24.708 -10.401 -43.025  1.00 94.09           C  
ATOM   1369  CB  LEU A  85      22.346 -11.341 -42.881  1.00 94.09           C  
ATOM   1370  HB2 LEU A  85      21.887 -10.405 -43.198  1.00 94.09           H  
ATOM   1371  HB3 LEU A  85      21.652 -11.841 -42.206  1.00 94.09           H  
ATOM   1372  O   LEU A  85      24.461  -9.384 -43.664  1.00 94.09           O  
ATOM   1373  CG  LEU A  85      22.558 -12.216 -44.134  1.00 94.09           C  
ATOM   1374  HG  LEU A  85      23.297 -11.752 -44.787  1.00 94.09           H  
ATOM   1375  CD1 LEU A  85      23.050 -13.618 -43.770  1.00 94.09           C  
ATOM   1376 HD11 LEU A  85      24.043 -13.559 -43.325  1.00 94.09           H  
ATOM   1377 HD12 LEU A  85      22.366 -14.085 -43.061  1.00 94.09           H  
ATOM   1378 HD13 LEU A  85      23.111 -14.230 -44.670  1.00 94.09           H  
ATOM   1379  CD2 LEU A  85      21.254 -12.325 -44.927  1.00 94.09           C  
ATOM   1380 HD21 LEU A  85      20.451 -12.714 -44.300  1.00 94.09           H  
ATOM   1381 HD22 LEU A  85      20.971 -11.338 -45.291  1.00 94.09           H  
ATOM   1382 HD23 LEU A  85      21.395 -12.980 -45.786  1.00 94.09           H  
ATOM   1383  N   THR A  86      25.859 -11.055 -43.135  1.00 94.21           N  
ATOM   1384  H   THR A  86      26.009 -11.861 -42.545  1.00 94.21           H  
ATOM   1385  CA  THR A  86      26.932 -10.691 -44.068  1.00 94.21           C  
ATOM   1386  HA  THR A  86      26.727  -9.714 -44.508  1.00 94.21           H  
ATOM   1387  C   THR A  86      27.003 -11.727 -45.179  1.00 94.21           C  
ATOM   1388  CB  THR A  86      28.280 -10.592 -43.345  1.00 94.21           C  
ATOM   1389  HB  THR A  86      28.515 -11.558 -42.898  1.00 94.21           H  
ATOM   1390  O   THR A  86      27.353 -12.876 -44.920  1.00 94.21           O  
ATOM   1391  CG2 THR A  86      29.425 -10.191 -44.277  1.00 94.21           C  
ATOM   1392 HG21 THR A  86      29.639 -11.000 -44.975  1.00 94.21           H  
ATOM   1393 HG22 THR A  86      30.328  -9.992 -43.700  1.00 94.21           H  
ATOM   1394 HG23 THR A  86      29.156  -9.301 -44.845  1.00 94.21           H  
ATOM   1395  OG1 THR A  86      28.210  -9.635 -42.315  1.00 94.21           O  
ATOM   1396  HG1 THR A  86      29.111  -9.411 -42.068  1.00 94.21           H  
ATOM   1397  N   LEU A  87      26.692 -11.344 -46.412  1.00 90.97           N  
ATOM   1398  H   LEU A  87      26.429 -10.378 -46.551  1.00 90.97           H  
ATOM   1399  CA  LEU A  87      26.823 -12.177 -47.607  1.00 90.97           C  
ATOM   1400  HA  LEU A  87      26.842 -13.232 -47.331  1.00 90.97           H  
ATOM   1401  C   LEU A  87      28.152 -11.851 -48.295  1.00 90.97           C  
ATOM   1402  CB  LEU A  87      25.615 -11.928 -48.534  1.00 90.97           C  
ATOM   1403  HB2 LEU A  87      25.753 -12.497 -49.454  1.00 90.97           H  
ATOM   1404  HB3 LEU A  87      25.602 -10.871 -48.800  1.00 90.97           H  
ATOM   1405  O   LEU A  87      28.371 -10.706 -48.687  1.00 90.97           O  
ATOM   1406  CG  LEU A  87      24.246 -12.288 -47.924  1.00 90.97           C  
ATOM   1407  HG  LEU A  87      24.119 -11.769 -46.974  1.00 90.97           H  
ATOM   1408  CD1 LEU A  87      23.108 -11.858 -48.844  1.00 90.97           C  
ATOM   1409 HD11 LEU A  87      23.226 -12.308 -49.829  1.00 90.97           H  
ATOM   1410 HD12 LEU A  87      23.110 -10.772 -48.935  1.00 90.97           H  
ATOM   1411 HD13 LEU A  87      22.148 -12.160 -48.423  1.00 90.97           H  
ATOM   1412  CD2 LEU A  87      24.110 -13.791 -47.681  1.00 90.97           C  
ATOM   1413 HD21 LEU A  87      24.263 -14.331 -48.615  1.00 90.97           H  
ATOM   1414 HD22 LEU A  87      24.851 -14.103 -46.945  1.00 90.97           H  
ATOM   1415 HD23 LEU A  87      23.116 -14.013 -47.293  1.00 90.97           H  
ATOM   1416  N   ASN A  88      29.051 -12.829 -48.429  1.00 90.12           N  
ATOM   1417  H   ASN A  88      28.813 -13.765 -48.132  1.00 90.12           H  
ATOM   1418  CA  ASN A  88      30.290 -12.645 -49.188  1.00 90.12           C  
ATOM   1419  HA  ASN A  88      30.637 -11.619 -49.068  1.00 90.12           H  
ATOM   1420  C   ASN A  88      30.029 -12.879 -50.681  1.00 90.12           C  
ATOM   1421  CB  ASN A  88      31.394 -13.578 -48.670  1.00 90.12           C  
ATOM   1422  HB2 ASN A  88      31.089 -14.614 -48.818  1.00 90.12           H  
ATOM   1423  HB3 ASN A  88      32.297 -13.409 -49.257  1.00 90.12           H  
ATOM   1424  O   ASN A  88      29.369 -13.853 -51.037  1.00 90.12           O  
ATOM   1425  CG  ASN A  88      31.747 -13.345 -47.215  1.00 90.12           C  
ATOM   1426  ND2 ASN A  88      31.460 -14.274 -46.341  1.00 90.12           N  
ATOM   1427 HD21 ASN A  88      30.793 -14.976 -46.629  1.00 90.12           H  
ATOM   1428 HD22 ASN A  88      31.616 -14.022 -45.375  1.00 90.12           H  
ATOM   1429  OD1 ASN A  88      32.300 -12.335 -46.829  1.00 90.12           O  
ATOM   1430  N   ASN A  89      30.594 -12.026 -51.536  1.00 87.16           N  
ATOM   1431  H   ASN A  89      31.174 -11.290 -51.159  1.00 87.16           H  
ATOM   1432  CA  ASN A  89      30.429 -12.035 -52.994  1.00 87.16           C  
ATOM   1433  HA  ASN A  89      30.839 -11.100 -53.376  1.00 87.16           H  
ATOM   1434  C   ASN A  89      28.948 -12.067 -53.439  1.00 87.16           C  
ATOM   1435  CB  ASN A  89      31.276 -13.169 -53.594  1.00 87.16           C  
ATOM   1436  HB2 ASN A  89      31.227 -13.114 -54.681  1.00 87.16           H  
ATOM   1437  HB3 ASN A  89      30.855 -14.126 -53.285  1.00 87.16           H  
ATOM   1438  O   ASN A  89      28.534 -13.003 -54.129  1.00 87.16           O  
ATOM   1439  CG  ASN A  89      32.734 -13.105 -53.188  1.00 87.16           C  
ATOM   1440  ND2 ASN A  89      33.368 -14.242 -53.024  1.00 87.16           N  
ATOM   1441 HD21 ASN A  89      34.351 -14.161 -52.808  1.00 87.16           H  
ATOM   1442 HD22 ASN A  89      32.886 -15.110 -53.208  1.00 87.16           H  
ATOM   1443  OD1 ASN A  89      33.335 -12.062 -53.005  1.00 87.16           O  
ATOM   1444  N   PRO A  90      28.132 -11.079 -53.022  1.00 90.11           N  
ATOM   1445  CA  PRO A  90      26.720 -11.005 -53.383  1.00 90.11           C  
ATOM   1446  HA  PRO A  90      26.198 -11.884 -53.005  1.00 90.11           H  
ATOM   1447  C   PRO A  90      26.518 -10.921 -54.903  1.00 90.11           C  
ATOM   1448  CB  PRO A  90      26.190  -9.755 -52.672  1.00 90.11           C  
ATOM   1449  HB2 PRO A  90      25.365  -9.291 -53.212  1.00 90.11           H  
ATOM   1450  HB3 PRO A  90      25.885 -10.010 -51.657  1.00 90.11           H  
ATOM   1451  O   PRO A  90      27.296 -10.310 -55.636  1.00 90.11           O  
ATOM   1452  CG  PRO A  90      27.428  -8.858 -52.634  1.00 90.11           C  
ATOM   1453  HG2 PRO A  90      27.375  -8.080 -51.872  1.00 90.11           H  
ATOM   1454  HG3 PRO A  90      27.605  -8.418 -53.615  1.00 90.11           H  
ATOM   1455  CD  PRO A  90      28.522  -9.867 -52.317  1.00 90.11           C  
ATOM   1456  HD2 PRO A  90      28.544 -10.061 -51.244  1.00 90.11           H  
ATOM   1457  HD3 PRO A  90      29.489  -9.492 -52.650  1.00 90.11           H  
ATOM   1458  N   SER A  91      25.427 -11.516 -55.374  1.00 89.03           N  
ATOM   1459  H   SER A  91      24.820 -11.955 -54.697  1.00 89.03           H  
ATOM   1460  CA  SER A  91      25.032 -11.566 -56.783  1.00 89.03           C  
ATOM   1461  HA  SER A  91      25.813 -11.114 -57.395  1.00 89.03           H  
ATOM   1462  C   SER A  91      23.730 -10.797 -57.034  1.00 89.03           C  
ATOM   1463  CB  SER A  91      24.899 -13.034 -57.196  1.00 89.03           C  
ATOM   1464  HB2 SER A  91      24.825 -13.102 -58.282  1.00 89.03           H  
ATOM   1465  HB3 SER A  91      25.780 -13.588 -56.873  1.00 89.03           H  
ATOM   1466  O   SER A  91      23.072 -10.333 -56.105  1.00 89.03           O  
ATOM   1467  OG  SER A  91      23.736 -13.597 -56.616  1.00 89.03           O  
ATOM   1468  HG  SER A  91      23.819 -13.534 -55.662  1.00 89.03           H  
ATOM   1469  N   HIS A  92      23.284 -10.719 -58.292  1.00 88.91           N  
ATOM   1470  H   HIS A  92      23.853 -11.088 -59.041  1.00 88.91           H  
ATOM   1471  CA  HIS A  92      21.977 -10.133 -58.627  1.00 88.91           C  
ATOM   1472  HA  HIS A  92      21.975  -9.097 -58.287  1.00 88.91           H  
ATOM   1473  C   HIS A  92      20.787 -10.834 -57.934  1.00 88.91           C  
ATOM   1474  CB  HIS A  92      21.784 -10.132 -60.149  1.00 88.91           C  
ATOM   1475  HB2 HIS A  92      20.984  -9.433 -60.391  1.00 88.91           H  
ATOM   1476  HB3 HIS A  92      22.690  -9.772 -60.638  1.00 88.91           H  
ATOM   1477  O   HIS A  92      19.719 -10.242 -57.807  1.00 88.91           O  
ATOM   1478  CG  HIS A  92      21.424 -11.481 -60.718  1.00 88.91           C  
ATOM   1479  CD2 HIS A  92      20.162 -11.920 -61.017  1.00 88.91           C  
ATOM   1480  HD2 HIS A  92      19.249 -11.359 -60.884  1.00 88.91           H  
ATOM   1481  ND1 HIS A  92      22.294 -12.501 -61.028  1.00 88.91           N  
ATOM   1482  HD1 HIS A  92      23.302 -12.471 -60.975  1.00 88.91           H  
ATOM   1483  CE1 HIS A  92      21.571 -13.524 -61.510  1.00 88.91           C  
ATOM   1484  HE1 HIS A  92      21.979 -14.461 -61.861  1.00 88.91           H  
ATOM   1485  NE2 HIS A  92      20.267 -13.215 -61.530  1.00 88.91           N  
ATOM   1486  N   PHE A  93      20.948 -12.078 -57.460  1.00 88.72           N  
ATOM   1487  H   PHE A  93      21.846 -12.528 -57.561  1.00 88.72           H  
ATOM   1488  CA  PHE A  93      19.918 -12.772 -56.678  1.00 88.72           C  
ATOM   1489  HA  PHE A  93      18.954 -12.627 -57.165  1.00 88.72           H  
ATOM   1490  C   PHE A  93      19.779 -12.227 -55.248  1.00 88.72           C  
ATOM   1491  CB  PHE A  93      20.222 -14.275 -56.640  1.00 88.72           C  
ATOM   1492  HB2 PHE A  93      21.214 -14.431 -56.216  1.00 88.72           H  
ATOM   1493  HB3 PHE A  93      19.511 -14.753 -55.966  1.00 88.72           H  
ATOM   1494  O   PHE A  93      18.729 -12.406 -54.627  1.00 88.72           O  
ATOM   1495  CG  PHE A  93      20.118 -14.975 -57.981  1.00 88.72           C  
ATOM   1496  CD1 PHE A  93      18.856 -15.143 -58.582  1.00 88.72           C  
ATOM   1497  HD1 PHE A  93      17.973 -14.748 -58.102  1.00 88.72           H  
ATOM   1498  CD2 PHE A  93      21.266 -15.487 -58.612  1.00 88.72           C  
ATOM   1499  HD2 PHE A  93      22.235 -15.364 -58.151  1.00 88.72           H  
ATOM   1500  CE1 PHE A  93      18.742 -15.817 -59.811  1.00 88.72           C  
ATOM   1501  HE1 PHE A  93      17.775 -15.925 -60.281  1.00 88.72           H  
ATOM   1502  CE2 PHE A  93      21.150 -16.176 -59.834  1.00 88.72           C  
ATOM   1503  HE2 PHE A  93      22.032 -16.577 -60.311  1.00 88.72           H  
ATOM   1504  CZ  PHE A  93      19.889 -16.334 -60.436  1.00 88.72           C  
ATOM   1505  HZ  PHE A  93      19.802 -16.843 -61.385  1.00 88.72           H  
ATOM   1506  N   ASP A  94      20.811 -11.552 -54.737  1.00 90.71           N  
ATOM   1507  H   ASP A  94      21.642 -11.437 -55.299  1.00 90.71           H  
ATOM   1508  CA  ASP A  94      20.843 -10.960 -53.397  1.00 90.71           C  
ATOM   1509  HA  ASP A  94      20.186 -11.537 -52.746  1.00 90.71           H  
ATOM   1510  C   ASP A  94      20.324  -9.512 -53.385  1.00 90.71           C  
ATOM   1511  CB  ASP A  94      22.263 -11.079 -52.825  1.00 90.71           C  
ATOM   1512  HB2 ASP A  94      22.945 -10.458 -53.406  1.00 90.71           H  
ATOM   1513  HB3 ASP A  94      22.267 -10.720 -51.796  1.00 90.71           H  
ATOM   1514  O   ASP A  94      19.979  -8.998 -52.317  1.00 90.71           O  
ATOM   1515  CG  ASP A  94      22.731 -12.537 -52.850  1.00 90.71           C  
ATOM   1516  OD1 ASP A  94      22.058 -13.367 -52.193  1.00 90.71           O  
ATOM   1517  OD2 ASP A  94      23.702 -12.822 -53.592  1.00 90.71           O  
ATOM   1518  N   ALA A  95      20.195  -8.897 -54.569  1.00 92.59           N  
ATOM   1519  H   ALA A  95      20.511  -9.402 -55.385  1.00 92.59           H  
ATOM   1520  CA  ALA A  95      19.580  -7.592 -54.809  1.00 92.59           C  
ATOM   1521  HA  ALA A  95      19.955  -6.884 -54.070  1.00 92.59           H  
ATOM   1522  C   ALA A  95      18.051  -7.668 -54.671  1.00 92.59           C  
ATOM   1523  CB  ALA A  95      20.014  -7.094 -56.187  1.00 92.59           C  
ATOM   1524  HB1 ALA A  95      19.647  -6.079 -56.339  1.00 92.59           H  
ATOM   1525  HB2 ALA A  95      21.102  -7.094 -56.248  1.00 92.59           H  
ATOM   1526  HB3 ALA A  95      19.610  -7.737 -56.969  1.00 92.59           H  
ATOM   1527  O   ALA A  95      17.300  -7.795 -55.641  1.00 92.59           O  
ATOM   1528  N   LYS A  96      17.589  -7.692 -53.422  1.00 93.31           N  
ATOM   1529  H   LYS A  96      18.278  -7.608 -52.688  1.00 93.31           H  
ATOM   1530  CA  LYS A  96      16.178  -7.818 -53.042  1.00 93.31           C  
ATOM   1531  HA  LYS A  96      15.559  -7.590 -53.910  1.00 93.31           H  
ATOM   1532  C   LYS A  96      15.820  -6.775 -51.989  1.00 93.31           C  
ATOM   1533  CB  LYS A  96      15.896  -9.261 -52.560  1.00 93.31           C  
ATOM   1534  HB2 LYS A  96      14.871  -9.333 -52.198  1.00 93.31           H  
ATOM   1535  HB3 LYS A  96      16.562  -9.472 -51.723  1.00 93.31           H  
ATOM   1536  O   LYS A  96      16.679  -6.091 -51.437  1.00 93.31           O  
ATOM   1537  CG  LYS A  96      16.104 -10.354 -53.628  1.00 93.31           C  
ATOM   1538  HG2 LYS A  96      16.007 -11.330 -53.153  1.00 93.31           H  
ATOM   1539  HG3 LYS A  96      17.116 -10.279 -54.025  1.00 93.31           H  
ATOM   1540  CD  LYS A  96      15.090 -10.276 -54.783  1.00 93.31           C  
ATOM   1541  HD2 LYS A  96      14.100 -10.556 -54.424  1.00 93.31           H  
ATOM   1542  HD3 LYS A  96      15.048  -9.255 -55.162  1.00 93.31           H  
ATOM   1543  CE  LYS A  96      15.511 -11.187 -55.939  1.00 93.31           C  
ATOM   1544  HE2 LYS A  96      16.551 -10.952 -56.165  1.00 93.31           H  
ATOM   1545  HE3 LYS A  96      15.460 -12.233 -55.635  1.00 93.31           H  
ATOM   1546  NZ  LYS A  96      14.686 -10.932 -57.151  1.00 93.31           N  
ATOM   1547  HZ1 LYS A  96      15.180 -11.122 -58.011  1.00 93.31           H  
ATOM   1548  HZ2 LYS A  96      14.386  -9.969 -57.209  1.00 93.31           H  
ATOM   1549  HZ3 LYS A  96      13.803 -11.420 -57.188  1.00 93.31           H  
ATOM   1550  N   VAL A  97      14.528  -6.671 -51.682  1.00 95.95           N  
ATOM   1551  H   VAL A  97      13.871  -7.254 -52.181  1.00 95.95           H  
ATOM   1552  CA  VAL A  97      14.053  -5.871 -50.547  1.00 95.95           C  
ATOM   1553  HA  VAL A  97      14.712  -5.012 -50.425  1.00 95.95           H  
ATOM   1554  C   VAL A  97      14.144  -6.709 -49.279  1.00 95.95           C  
ATOM   1555  CB  VAL A  97      12.633  -5.323 -50.772  1.00 95.95           C  
ATOM   1556  HB  VAL A  97      11.929  -6.152 -50.845  1.00 95.95           H  
ATOM   1557  O   VAL A  97      13.513  -7.760 -49.180  1.00 95.95           O  
ATOM   1558  CG1 VAL A  97      12.199  -4.415 -49.612  1.00 95.95           C  
ATOM   1559 HG11 VAL A  97      12.907  -3.594 -49.503  1.00 95.95           H  
ATOM   1560 HG12 VAL A  97      12.165  -4.979 -48.679  1.00 95.95           H  
ATOM   1561 HG13 VAL A  97      11.209  -4.007 -49.814  1.00 95.95           H  
ATOM   1562  CG2 VAL A  97      12.550  -4.510 -52.069  1.00 95.95           C  
ATOM   1563 HG21 VAL A  97      11.550  -4.094 -52.189  1.00 95.95           H  
ATOM   1564 HG22 VAL A  97      13.275  -3.696 -52.047  1.00 95.95           H  
ATOM   1565 HG23 VAL A  97      12.758  -5.143 -52.932  1.00 95.95           H  
ATOM   1566  N   TYR A  98      14.894  -6.234 -48.296  1.00 96.14           N  
ATOM   1567  H   TYR A  98      15.367  -5.353 -48.437  1.00 96.14           H  
ATOM   1568  CA  TYR A  98      14.971  -6.831 -46.968  1.00 96.14           C  
ATOM   1569  HA  TYR A  98      14.634  -7.866 -47.023  1.00 96.14           H  
ATOM   1570  C   TYR A  98      14.036  -6.093 -46.012  1.00 96.14           C  
ATOM   1571  CB  TYR A  98      16.424  -6.867 -46.484  1.00 96.14           C  
ATOM   1572  HB2 TYR A  98      16.834  -5.857 -46.490  1.00 96.14           H  
ATOM   1573  HB3 TYR A  98      16.442  -7.230 -45.456  1.00 96.14           H  
ATOM   1574  O   TYR A  98      13.774  -4.898 -46.165  1.00 96.14           O  
ATOM   1575  CG  TYR A  98      17.303  -7.771 -47.326  1.00 96.14           C  
ATOM   1576  CD1 TYR A  98      17.511  -9.113 -46.950  1.00 96.14           C  
ATOM   1577  HD1 TYR A  98      17.071  -9.495 -46.041  1.00 96.14           H  
ATOM   1578  CD2 TYR A  98      17.883  -7.275 -48.508  1.00 96.14           C  
ATOM   1579  HD2 TYR A  98      17.721  -6.249 -48.803  1.00 96.14           H  
ATOM   1580  CE1 TYR A  98      18.301  -9.954 -47.761  1.00 96.14           C  
ATOM   1581  HE1 TYR A  98      18.493 -10.977 -47.471  1.00 96.14           H  
ATOM   1582  CE2 TYR A  98      18.661  -8.115 -49.325  1.00 96.14           C  
ATOM   1583  HE2 TYR A  98      19.097  -7.727 -50.233  1.00 96.14           H  
ATOM   1584  OH  TYR A  98      19.590 -10.277 -49.765  1.00 96.14           O  
ATOM   1585  HH  TYR A  98      19.912  -9.800 -50.534  1.00 96.14           H  
ATOM   1586  CZ  TYR A  98      18.871  -9.457 -48.955  1.00 96.14           C  
ATOM   1587  N   ARG A  99      13.498  -6.811 -45.028  1.00 96.26           N  
ATOM   1588  H   ARG A  99      13.746  -7.789 -44.981  1.00 96.26           H  
ATOM   1589  CA  ARG A  99      12.575  -6.285 -44.020  1.00 96.26           C  
ATOM   1590  HA  ARG A  99      12.627  -5.196 -44.032  1.00 96.26           H  
ATOM   1591  C   ARG A  99      12.992  -6.749 -42.634  1.00 96.26           C  
ATOM   1592  CB  ARG A  99      11.142  -6.700 -44.377  1.00 96.26           C  
ATOM   1593  HB2 ARG A  99      10.880  -6.236 -45.328  1.00 96.26           H  
ATOM   1594  HB3 ARG A  99      11.119  -7.778 -44.536  1.00 96.26           H  
ATOM   1595  O   ARG A  99      13.087  -7.950 -42.385  1.00 96.26           O  
ATOM   1596  CG  ARG A  99      10.085  -6.298 -43.333  1.00 96.26           C  
ATOM   1597  HG2 ARG A  99      10.018  -5.210 -43.311  1.00 96.26           H  
ATOM   1598  HG3 ARG A  99      10.374  -6.646 -42.342  1.00 96.26           H  
ATOM   1599  CD  ARG A  99       8.704  -6.881 -43.665  1.00 96.26           C  
ATOM   1600  HD2 ARG A  99       8.455  -6.644 -44.700  1.00 96.26           H  
ATOM   1601  HD3 ARG A  99       7.972  -6.417 -43.005  1.00 96.26           H  
ATOM   1602  NE  ARG A  99       8.666  -8.345 -43.473  1.00 96.26           N  
ATOM   1603  HE  ARG A  99       9.545  -8.817 -43.314  1.00 96.26           H  
ATOM   1604  NH1 ARG A  99       6.438  -8.712 -43.889  1.00 96.26           N  
ATOM   1605 HH11 ARG A  99       6.295  -7.718 -43.993  1.00 96.26           H  
ATOM   1606 HH12 ARG A  99       5.667  -9.365 -43.892  1.00 96.26           H  
ATOM   1607  NH2 ARG A  99       7.747 -10.418 -43.270  1.00 96.26           N  
ATOM   1608 HH21 ARG A  99       6.987 -11.079 -43.343  1.00 96.26           H  
ATOM   1609 HH22 ARG A  99       8.636 -10.819 -43.004  1.00 96.26           H  
ATOM   1610  CZ  ARG A  99       7.621  -9.149 -43.547  1.00 96.26           C  
ATOM   1611  N   CYS A 100      13.167  -5.788 -41.739  1.00 95.91           N  
ATOM   1612  H   CYS A 100      12.997  -4.839 -42.041  1.00 95.91           H  
ATOM   1613  CA  CYS A 100      13.350  -5.992 -40.310  1.00 95.91           C  
ATOM   1614  HA  CYS A 100      13.719  -6.999 -40.114  1.00 95.91           H  
ATOM   1615  C   CYS A 100      11.994  -5.796 -39.629  1.00 95.91           C  
ATOM   1616  CB  CYS A 100      14.392  -4.979 -39.834  1.00 95.91           C  
ATOM   1617  HB2 CYS A 100      15.283  -5.096 -40.451  1.00 95.91           H  
ATOM   1618  HB3 CYS A 100      13.999  -3.973 -39.983  1.00 95.91           H  
ATOM   1619  O   CYS A 100      11.369  -4.757 -39.823  1.00 95.91           O  
ATOM   1620  SG  CYS A 100      14.934  -5.111 -38.124  1.00 95.91           S  
ATOM   1621  N   ASN A 101      11.505  -6.791 -38.894  1.00 94.68           N  
ATOM   1622  H   ASN A 101      12.064  -7.627 -38.795  1.00 94.68           H  
ATOM   1623  CA  ASN A 101      10.182  -6.786 -38.273  1.00 94.68           C  
ATOM   1624  HA  ASN A 101       9.725  -5.803 -38.385  1.00 94.68           H  
ATOM   1625  C   ASN A 101      10.294  -7.073 -36.771  1.00 94.68           C  
ATOM   1626  CB  ASN A 101       9.293  -7.812 -39.002  1.00 94.68           C  
ATOM   1627  HB2 ASN A 101       9.282  -7.594 -40.069  1.00 94.68           H  
ATOM   1628  HB3 ASN A 101       9.705  -8.811 -38.858  1.00 94.68           H  
ATOM   1629  O   ASN A 101      10.817  -8.116 -36.385  1.00 94.68           O  
ATOM   1630  CG  ASN A 101       7.858  -7.786 -38.508  1.00 94.68           C  
ATOM   1631  ND2 ASN A 101       7.156  -8.893 -38.529  1.00 94.68           N  
ATOM   1632 HD21 ASN A 101       6.231  -8.823 -38.130  1.00 94.68           H  
ATOM   1633 HD22 ASN A 101       7.569  -9.778 -38.785  1.00 94.68           H  
ATOM   1634  OD1 ASN A 101       7.328  -6.759 -38.128  1.00 94.68           O  
ATOM   1635  N   ALA A 102       9.787  -6.176 -35.930  1.00 93.66           N  
ATOM   1636  H   ALA A 102       9.299  -5.385 -36.324  1.00 93.66           H  
ATOM   1637  CA  ALA A 102       9.676  -6.358 -34.489  1.00 93.66           C  
ATOM   1638  HA  ALA A 102      10.300  -7.195 -34.177  1.00 93.66           H  
ATOM   1639  C   ALA A 102       8.225  -6.674 -34.117  1.00 93.66           C  
ATOM   1640  CB  ALA A 102      10.193  -5.109 -33.771  1.00 93.66           C  
ATOM   1641  HB1 ALA A 102      11.247  -4.969 -34.011  1.00 93.66           H  
ATOM   1642  HB2 ALA A 102      10.090  -5.235 -32.694  1.00 93.66           H  
ATOM   1643  HB3 ALA A 102       9.623  -4.234 -34.083  1.00 93.66           H  
ATOM   1644  O   ALA A 102       7.305  -5.938 -34.470  1.00 93.66           O  
ATOM   1645  N   THR A 103       8.028  -7.763 -33.381  1.00 93.37           N  
ATOM   1646  H   THR A 103       8.843  -8.264 -33.057  1.00 93.37           H  
ATOM   1647  CA  THR A 103       6.718  -8.185 -32.862  1.00 93.37           C  
ATOM   1648  HA  THR A 103       5.950  -7.487 -33.193  1.00 93.37           H  
ATOM   1649  C   THR A 103       6.740  -8.153 -31.343  1.00 93.37           C  
ATOM   1650  CB  THR A 103       6.317  -9.581 -33.356  1.00 93.37           C  
ATOM   1651  HB  THR A 103       5.418  -9.905 -32.831  1.00 93.37           H  
ATOM   1652  O   THR A 103       7.752  -8.497 -30.728  1.00 93.37           O  
ATOM   1653  CG2 THR A 103       6.036  -9.609 -34.855  1.00 93.37           C  
ATOM   1654 HG21 THR A 103       6.882  -9.213 -35.417  1.00 93.37           H  
ATOM   1655 HG22 THR A 103       5.151  -9.005 -35.054  1.00 93.37           H  
ATOM   1656 HG23 THR A 103       5.836 -10.633 -35.171  1.00 93.37           H  
ATOM   1657  OG1 THR A 103       7.348 -10.505 -33.110  1.00 93.37           O  
ATOM   1658  HG1 THR A 103       8.153 -10.116 -33.460  1.00 93.37           H  
ATOM   1659  N   GLY A 104       5.640  -7.741 -30.724  1.00 91.51           N  
ATOM   1660  H   GLY A 104       4.847  -7.438 -31.270  1.00 91.51           H  
ATOM   1661  CA  GLY A 104       5.528  -7.637 -29.273  1.00 91.51           C  
ATOM   1662  HA2 GLY A 104       6.223  -6.874 -28.921  1.00 91.51           H  
ATOM   1663  HA3 GLY A 104       5.792  -8.585 -28.805  1.00 91.51           H  
ATOM   1664  C   GLY A 104       4.122  -7.261 -28.830  1.00 91.51           C  
ATOM   1665  O   GLY A 104       3.215  -7.243 -29.657  1.00 91.51           O  
ATOM   1666  N   ASP A 105       3.944  -6.979 -27.544  1.00 91.40           N  
ATOM   1667  H   ASP A 105       4.749  -6.967 -26.935  1.00 91.40           H  
ATOM   1668  CA  ASP A 105       2.659  -6.547 -26.986  1.00 91.40           C  
ATOM   1669  HA  ASP A 105       1.874  -6.711 -27.725  1.00 91.40           H  
ATOM   1670  C   ASP A 105       2.685  -5.043 -26.684  1.00 91.40           C  
ATOM   1671  CB  ASP A 105       2.280  -7.391 -25.759  1.00 91.40           C  
ATOM   1672  HB2 ASP A 105       1.328  -7.030 -25.370  1.00 91.40           H  
ATOM   1673  HB3 ASP A 105       3.037  -7.252 -24.987  1.00 91.40           H  
ATOM   1674  O   ASP A 105       3.698  -4.512 -26.215  1.00 91.40           O  
ATOM   1675  CG  ASP A 105       2.139  -8.889 -26.065  1.00 91.40           C  
ATOM   1676  OD1 ASP A 105       1.865  -9.289 -27.226  1.00 91.40           O  
ATOM   1677  OD2 ASP A 105       2.380  -9.719 -25.158  1.00 91.40           O  
ATOM   1678  N   ASN A 106       1.584  -4.353 -26.985  1.00 88.29           N  
ATOM   1679  H   ASN A 106       0.798  -4.858 -27.369  1.00 88.29           H  
ATOM   1680  CA  ASN A 106       1.358  -2.969 -26.569  1.00 88.29           C  
ATOM   1681  HA  ASN A 106       2.305  -2.432 -26.629  1.00 88.29           H  
ATOM   1682  C   ASN A 106       0.897  -2.898 -25.096  1.00 88.29           C  
ATOM   1683  CB  ASN A 106       0.382  -2.303 -27.566  1.00 88.29           C  
ATOM   1684  HB2 ASN A 106       0.433  -1.222 -27.429  1.00 88.29           H  
ATOM   1685  HB3 ASN A 106       0.709  -2.519 -28.583  1.00 88.29           H  
ATOM   1686  O   ASN A 106       0.726  -3.930 -24.445  1.00 88.29           O  
ATOM   1687  CG  ASN A 106      -1.074  -2.723 -27.427  1.00 88.29           C  
ATOM   1688  ND2 ASN A 106      -1.966  -2.090 -28.148  1.00 88.29           N  
ATOM   1689 HD21 ASN A 106      -2.927  -2.220 -27.869  1.00 88.29           H  
ATOM   1690 HD22 ASN A 106      -1.692  -1.311 -28.730  1.00 88.29           H  
ATOM   1691  OD1 ASN A 106      -1.450  -3.580 -26.651  1.00 88.29           O  
ATOM   1692  N   ALA A 107       0.638  -1.689 -24.590  1.00 85.67           N  
ATOM   1693  H   ALA A 107       0.835  -0.869 -25.146  1.00 85.67           H  
ATOM   1694  CA  ALA A 107       0.193  -1.474 -23.207  1.00 85.67           C  
ATOM   1695  HA  ALA A 107       0.914  -1.949 -22.541  1.00 85.67           H  
ATOM   1696  C   ALA A 107      -1.148  -2.135 -22.844  1.00 85.67           C  
ATOM   1697  CB  ALA A 107       0.175   0.036 -22.939  1.00 85.67           C  
ATOM   1698  HB1 ALA A 107      -0.546   0.527 -23.591  1.00 85.67           H  
ATOM   1699  HB2 ALA A 107      -0.106   0.208 -21.900  1.00 85.67           H  
ATOM   1700  HB3 ALA A 107       1.172   0.448 -23.098  1.00 85.67           H  
ATOM   1701  O   ALA A 107      -1.395  -2.440 -21.679  1.00 85.67           O  
ATOM   1702  N   ASP A 108      -1.988  -2.424 -23.840  1.00 86.42           N  
ATOM   1703  H   ASP A 108      -1.721  -2.181 -24.783  1.00 86.42           H  
ATOM   1704  CA  ASP A 108      -3.258  -3.132 -23.653  1.00 86.42           C  
ATOM   1705  HA  ASP A 108      -3.651  -2.887 -22.666  1.00 86.42           H  
ATOM   1706  C   ASP A 108      -3.094  -4.666 -23.712  1.00 86.42           C  
ATOM   1707  CB  ASP A 108      -4.280  -2.640 -24.691  1.00 86.42           C  
ATOM   1708  HB2 ASP A 108      -3.949  -2.945 -25.683  1.00 86.42           H  
ATOM   1709  HB3 ASP A 108      -5.238  -3.123 -24.500  1.00 86.42           H  
ATOM   1710  O   ASP A 108      -4.080  -5.403 -23.661  1.00 86.42           O  
ATOM   1711  CG  ASP A 108      -4.499  -1.124 -24.669  1.00 86.42           C  
ATOM   1712  OD1 ASP A 108      -4.664  -0.559 -23.565  1.00 86.42           O  
ATOM   1713  OD2 ASP A 108      -4.517  -0.547 -25.781  1.00 86.42           O  
ATOM   1714  N   GLY A 109      -1.865  -5.174 -23.876  1.00 81.69           N  
ATOM   1715  H   GLY A 109      -1.088  -4.529 -23.905  1.00 81.69           H  
ATOM   1716  CA  GLY A 109      -1.573  -6.599 -24.063  1.00 81.69           C  
ATOM   1717  HA2 GLY A 109      -2.125  -7.177 -23.321  1.00 81.69           H  
ATOM   1718  HA3 GLY A 109      -0.507  -6.755 -23.901  1.00 81.69           H  
ATOM   1719  C   GLY A 109      -1.929  -7.140 -25.455  1.00 81.69           C  
ATOM   1720  O   GLY A 109      -1.950  -8.354 -25.663  1.00 81.69           O  
ATOM   1721  N   THR A 110      -2.219  -6.265 -26.420  1.00 86.53           N  
ATOM   1722  H   THR A 110      -2.083  -5.286 -26.211  1.00 86.53           H  
ATOM   1723  CA  THR A 110      -2.505  -6.641 -27.811  1.00 86.53           C  
ATOM   1724  HA  THR A 110      -3.057  -7.580 -27.808  1.00 86.53           H  
ATOM   1725  C   THR A 110      -1.201  -6.838 -28.574  1.00 86.53           C  
ATOM   1726  CB  THR A 110      -3.377  -5.592 -28.514  1.00 86.53           C  
ATOM   1727  HB  THR A 110      -2.835  -4.649 -28.592  1.00 86.53           H  
ATOM   1728  O   THR A 110      -0.331  -5.966 -28.567  1.00 86.53           O  
ATOM   1729  CG2 THR A 110      -3.813  -6.032 -29.913  1.00 86.53           C  
ATOM   1730 HG21 THR A 110      -2.948  -6.101 -30.573  1.00 86.53           H  
ATOM   1731 HG22 THR A 110      -4.317  -6.997 -29.862  1.00 86.53           H  
ATOM   1732 HG23 THR A 110      -4.500  -5.291 -30.323  1.00 86.53           H  
ATOM   1733  OG1 THR A 110      -4.560  -5.388 -27.779  1.00 86.53           O  
ATOM   1734  HG1 THR A 110      -4.310  -5.138 -26.886  1.00 86.53           H  
ATOM   1735  N   SER A 111      -1.073  -7.970 -29.272  1.00 87.32           N  
ATOM   1736  H   SER A 111      -1.814  -8.655 -29.236  1.00 87.32           H  
ATOM   1737  CA  SER A 111       0.118  -8.245 -30.074  1.00 87.32           C  
ATOM   1738  HA  SER A 111       0.974  -7.981 -29.453  1.00 87.32           H  
ATOM   1739  C   SER A 111       0.135  -7.382 -31.336  1.00 87.32           C  
ATOM   1740  CB  SER A 111       0.242  -9.732 -30.406  1.00 87.32           C  
ATOM   1741  HB2 SER A 111      -0.456 -10.005 -31.197  1.00 87.32           H  
ATOM   1742  HB3 SER A 111       0.019 -10.313 -29.512  1.00 87.32           H  
ATOM   1743  O   SER A 111      -0.805  -7.408 -32.131  1.00 87.32           O  
ATOM   1744  OG  SER A 111       1.571 -10.013 -30.802  1.00 87.32           O  
ATOM   1745  HG  SER A 111       2.141  -9.469 -30.254  1.00 87.32           H  
ATOM   1746  N   ILE A 112       1.211  -6.623 -31.521  1.00 91.79           N  
ATOM   1747  H   ILE A 112       1.943  -6.672 -30.827  1.00 91.79           H  
ATOM   1748  CA  ILE A 112       1.429  -5.736 -32.663  1.00 91.79           C  
ATOM   1749  HA  ILE A 112       0.654  -5.932 -33.403  1.00 91.79           H  
ATOM   1750  C   ILE A 112       2.768  -6.046 -33.347  1.00 91.79           C  
ATOM   1751  CB  ILE A 112       1.295  -4.252 -32.256  1.00 91.79           C  
ATOM   1752  HB  ILE A 112       1.439  -3.662 -33.161  1.00 91.79           H  
ATOM   1753  O   ILE A 112       3.683  -6.627 -32.755  1.00 91.79           O  
ATOM   1754  CG1 ILE A 112       2.372  -3.840 -31.239  1.00 91.79           C  
ATOM   1755 HG12 ILE A 112       2.143  -4.243 -30.252  1.00 91.79           H  
ATOM   1756 HG13 ILE A 112       3.329  -4.249 -31.565  1.00 91.79           H  
ATOM   1757  CG2 ILE A 112      -0.113  -3.936 -31.720  1.00 91.79           C  
ATOM   1758 HG21 ILE A 112      -0.245  -2.860 -31.615  1.00 91.79           H  
ATOM   1759 HG22 ILE A 112      -0.264  -4.406 -30.749  1.00 91.79           H  
ATOM   1760 HG23 ILE A 112      -0.866  -4.312 -32.413  1.00 91.79           H  
ATOM   1761  CD1 ILE A 112       2.526  -2.322 -31.156  1.00 91.79           C  
ATOM   1762 HD11 ILE A 112       3.399  -2.100 -30.544  1.00 91.79           H  
ATOM   1763 HD12 ILE A 112       2.689  -1.904 -32.150  1.00 91.79           H  
ATOM   1764 HD13 ILE A 112       1.644  -1.866 -30.706  1.00 91.79           H  
ATOM   1765  N   SER A 113       2.879  -5.653 -34.616  1.00 91.15           N  
ATOM   1766  H   SER A 113       2.116  -5.131 -35.021  1.00 91.15           H  
ATOM   1767  CA  SER A 113       4.058  -5.866 -35.460  1.00 91.15           C  
ATOM   1768  HA  SER A 113       4.894  -6.206 -34.849  1.00 91.15           H  
ATOM   1769  C   SER A 113       4.428  -4.556 -36.143  1.00 91.15           C  
ATOM   1770  CB  SER A 113       3.750  -6.938 -36.509  1.00 91.15           C  
ATOM   1771  HB2 SER A 113       3.074  -6.527 -37.260  1.00 91.15           H  
ATOM   1772  HB3 SER A 113       3.242  -7.770 -36.022  1.00 91.15           H  
ATOM   1773  O   SER A 113       3.584  -3.942 -36.795  1.00 91.15           O  
ATOM   1774  OG  SER A 113       4.906  -7.448 -37.148  1.00 91.15           O  
ATOM   1775  HG  SER A 113       5.555  -6.762 -37.319  1.00 91.15           H  
ATOM   1776  N   LEU A 114       5.687  -4.147 -36.031  1.00 91.74           N  
ATOM   1777  H   LEU A 114       6.329  -4.719 -35.500  1.00 91.74           H  
ATOM   1778  CA  LEU A 114       6.243  -2.972 -36.699  1.00 91.74           C  
ATOM   1779  HA  LEU A 114       5.497  -2.525 -37.356  1.00 91.74           H  
ATOM   1780  C   LEU A 114       7.415  -3.401 -37.567  1.00 91.74           C  
ATOM   1781  CB  LEU A 114       6.681  -1.937 -35.652  1.00 91.74           C  
ATOM   1782  HB2 LEU A 114       7.349  -2.425 -34.942  1.00 91.74           H  
ATOM   1783  HB3 LEU A 114       7.240  -1.144 -36.147  1.00 91.74           H  
ATOM   1784  O   LEU A 114       8.208  -4.238 -37.150  1.00 91.74           O  
ATOM   1785  CG  LEU A 114       5.506  -1.307 -34.885  1.00 91.74           C  
ATOM   1786  HG  LEU A 114       4.887  -2.087 -34.440  1.00 91.74           H  
ATOM   1787  CD1 LEU A 114       6.054  -0.442 -33.764  1.00 91.74           C  
ATOM   1788 HD11 LEU A 114       6.576  -1.070 -33.043  1.00 91.74           H  
ATOM   1789 HD12 LEU A 114       6.721   0.325 -34.157  1.00 91.74           H  
ATOM   1790 HD13 LEU A 114       5.223   0.042 -33.250  1.00 91.74           H  
ATOM   1791  CD2 LEU A 114       4.634  -0.425 -35.778  1.00 91.74           C  
ATOM   1792 HD21 LEU A 114       3.865   0.056 -35.173  1.00 91.74           H  
ATOM   1793 HD22 LEU A 114       4.131  -1.030 -36.532  1.00 91.74           H  
ATOM   1794 HD23 LEU A 114       5.239   0.344 -36.259  1.00 91.74           H  
ATOM   1795  N   PHE A 115       7.550  -2.829 -38.762  1.00 93.66           N  
ATOM   1796  H   PHE A 115       6.916  -2.094 -39.041  1.00 93.66           H  
ATOM   1797  CA  PHE A 115       8.605  -3.214 -39.695  1.00 93.66           C  
ATOM   1798  HA  PHE A 115       9.389  -3.715 -39.127  1.00 93.66           H  
ATOM   1799  C   PHE A 115       9.270  -2.015 -40.372  1.00 93.66           C  
ATOM   1800  CB  PHE A 115       8.069  -4.233 -40.713  1.00 93.66           C  
ATOM   1801  HB2 PHE A 115       8.896  -4.548 -41.348  1.00 93.66           H  
ATOM   1802  HB3 PHE A 115       7.727  -5.116 -40.174  1.00 93.66           H  
ATOM   1803  O   PHE A 115       8.628  -1.006 -40.646  1.00 93.66           O  
ATOM   1804  CG  PHE A 115       6.941  -3.722 -41.589  1.00 93.66           C  
ATOM   1805  CD1 PHE A 115       5.603  -3.980 -41.237  1.00 93.66           C  
ATOM   1806  HD1 PHE A 115       5.378  -4.555 -40.351  1.00 93.66           H  
ATOM   1807  CD2 PHE A 115       7.225  -2.936 -42.721  1.00 93.66           C  
ATOM   1808  HD2 PHE A 115       8.249  -2.681 -42.951  1.00 93.66           H  
ATOM   1809  CE1 PHE A 115       4.556  -3.450 -42.012  1.00 93.66           C  
ATOM   1810  HE1 PHE A 115       3.532  -3.621 -41.716  1.00 93.66           H  
ATOM   1811  CE2 PHE A 115       6.179  -2.395 -43.490  1.00 93.66           C  
ATOM   1812  HE2 PHE A 115       6.400  -1.719 -44.302  1.00 93.66           H  
ATOM   1813  CZ  PHE A 115       4.843  -2.655 -43.136  1.00 93.66           C  
ATOM   1814  HZ  PHE A 115       4.035  -2.205 -43.693  1.00 93.66           H  
ATOM   1815  N   ALA A 116      10.545  -2.180 -40.713  1.00 93.99           N  
ATOM   1816  H   ALA A 116      10.992  -3.040 -40.431  1.00 93.99           H  
ATOM   1817  CA  ALA A 116      11.318  -1.298 -41.579  1.00 93.99           C  
ATOM   1818  HA  ALA A 116      10.676  -0.502 -41.955  1.00 93.99           H  
ATOM   1819  C   ALA A 116      11.841  -2.102 -42.781  1.00 93.99           C  
ATOM   1820  CB  ALA A 116      12.435  -0.649 -40.755  1.00 93.99           C  
ATOM   1821  HB1 ALA A 116      12.006  -0.119 -39.905  1.00 93.99           H  
ATOM   1822  HB2 ALA A 116      12.978   0.071 -41.366  1.00 93.99           H  
ATOM   1823  HB3 ALA A 116      13.125  -1.408 -40.385  1.00 93.99           H  
ATOM   1824  O   ALA A 116      12.064  -3.312 -42.674  1.00 93.99           O  
ATOM   1825  N   LYS A 117      12.001  -1.462 -43.944  1.00 95.88           N  
ATOM   1826  H   LYS A 117      11.920  -0.455 -43.955  1.00 95.88           H  
ATOM   1827  CA  LYS A 117      12.427  -2.113 -45.194  1.00 95.88           C  
ATOM   1828  HA  LYS A 117      12.797  -3.114 -44.972  1.00 95.88           H  
ATOM   1829  C   LYS A 117      13.581  -1.350 -45.832  1.00 95.88           C  
ATOM   1830  CB  LYS A 117      11.260  -2.221 -46.189  1.00 95.88           C  
ATOM   1831  HB2 LYS A 117      11.639  -2.628 -47.126  1.00 95.88           H  
ATOM   1832  HB3 LYS A 117      10.873  -1.221 -46.386  1.00 95.88           H  
ATOM   1833  O   LYS A 117      13.583  -0.127 -45.780  1.00 95.88           O  
ATOM   1834  CG  LYS A 117      10.121  -3.120 -45.692  1.00 95.88           C  
ATOM   1835  HG2 LYS A 117       9.745  -2.746 -44.740  1.00 95.88           H  
ATOM   1836  HG3 LYS A 117      10.509  -4.129 -45.552  1.00 95.88           H  
ATOM   1837  CD  LYS A 117       8.971  -3.147 -46.704  1.00 95.88           C  
ATOM   1838  HD2 LYS A 117       8.600  -2.130 -46.831  1.00 95.88           H  
ATOM   1839  HD3 LYS A 117       9.343  -3.508 -47.663  1.00 95.88           H  
ATOM   1840  CE  LYS A 117       7.837  -4.050 -46.208  1.00 95.88           C  
ATOM   1841  HE2 LYS A 117       8.204  -5.076 -46.175  1.00 95.88           H  
ATOM   1842  HE3 LYS A 117       7.574  -3.751 -45.194  1.00 95.88           H  
ATOM   1843  NZ  LYS A 117       6.650  -3.950 -47.093  1.00 95.88           N  
ATOM   1844  HZ1 LYS A 117       6.317  -2.996 -47.118  1.00 95.88           H  
ATOM   1845  HZ2 LYS A 117       6.886  -4.220 -48.037  1.00 95.88           H  
ATOM   1846  HZ3 LYS A 117       5.898  -4.536 -46.758  1.00 95.88           H  
ATOM   1847  N   MET A 118      14.494  -2.072 -46.474  1.00 95.48           N  
ATOM   1848  H   MET A 118      14.404  -3.078 -46.472  1.00 95.48           H  
ATOM   1849  CA  MET A 118      15.567  -1.499 -47.289  1.00 95.48           C  
ATOM   1850  HA  MET A 118      15.300  -0.475 -47.552  1.00 95.48           H  
ATOM   1851  C   MET A 118      15.717  -2.301 -48.580  1.00 95.48           C  
ATOM   1852  CB  MET A 118      16.881  -1.469 -46.495  1.00 95.48           C  
ATOM   1853  HB2 MET A 118      17.246  -2.487 -46.356  1.00 95.48           H  
ATOM   1854  HB3 MET A 118      16.699  -1.034 -45.512  1.00 95.48           H  
ATOM   1855  O   MET A 118      15.687  -3.533 -48.548  1.00 95.48           O  
ATOM   1856  CG  MET A 118      17.961  -0.628 -47.183  1.00 95.48           C  
ATOM   1857  HG2 MET A 118      18.174  -1.049 -48.165  1.00 95.48           H  
ATOM   1858  HG3 MET A 118      18.878  -0.686 -46.596  1.00 95.48           H  
ATOM   1859  SD  MET A 118      17.533   1.124 -47.383  1.00 95.48           S  
ATOM   1860  CE  MET A 118      17.665   1.691 -45.662  1.00 95.48           C  
ATOM   1861  HE1 MET A 118      18.659   1.468 -45.275  1.00 95.48           H  
ATOM   1862  HE2 MET A 118      17.503   2.768 -45.622  1.00 95.48           H  
ATOM   1863  HE3 MET A 118      16.917   1.196 -45.042  1.00 95.48           H  
ATOM   1864  N   ALA A 119      15.845  -1.612 -49.710  1.00 95.19           N  
ATOM   1865  H   ALA A 119      15.975  -0.611 -49.657  1.00 95.19           H  
ATOM   1866  CA  ALA A 119      16.107  -2.234 -51.002  1.00 95.19           C  
ATOM   1867  HA  ALA A 119      15.728  -3.256 -51.004  1.00 95.19           H  
ATOM   1868  C   ALA A 119      17.617  -2.299 -51.255  1.00 95.19           C  
ATOM   1869  CB  ALA A 119      15.362  -1.462 -52.097  1.00 95.19           C  
ATOM   1870  HB1 ALA A 119      15.749  -0.445 -52.160  1.00 95.19           H  
ATOM   1871  HB2 ALA A 119      15.518  -1.949 -53.060  1.00 95.19           H  
ATOM   1872  HB3 ALA A 119      14.294  -1.429 -51.878  1.00 95.19           H  
ATOM   1873  O   ALA A 119      18.327  -1.340 -50.967  1.00 95.19           O  
ATOM   1874  N   VAL A 120      18.086  -3.429 -51.785  1.00 94.73           N  
ATOM   1875  H   VAL A 120      17.454  -4.201 -51.946  1.00 94.73           H  
ATOM   1876  CA  VAL A 120      19.439  -3.563 -52.331  1.00 94.73           C  
ATOM   1877  HA  VAL A 120      20.038  -2.702 -52.033  1.00 94.73           H  
ATOM   1878  C   VAL A 120      19.334  -3.572 -53.841  1.00 94.73           C  
ATOM   1879  CB  VAL A 120      20.151  -4.824 -51.826  1.00 94.73           C  
ATOM   1880  HB  VAL A 120      19.604  -5.714 -52.137  1.00 94.73           H  
ATOM   1881  O   VAL A 120      18.657  -4.431 -54.409  1.00 94.73           O  
ATOM   1882  CG1 VAL A 120      21.589  -4.902 -52.349  1.00 94.73           C  
ATOM   1883 HG11 VAL A 120      22.080  -5.789 -51.947  1.00 94.73           H  
ATOM   1884 HG12 VAL A 120      22.149  -4.017 -52.047  1.00 94.73           H  
ATOM   1885 HG13 VAL A 120      21.594  -4.967 -53.437  1.00 94.73           H  
ATOM   1886  CG2 VAL A 120      20.206  -4.797 -50.303  1.00 94.73           C  
ATOM   1887 HG21 VAL A 120      19.201  -4.850 -49.885  1.00 94.73           H  
ATOM   1888 HG22 VAL A 120      20.787  -5.642 -49.934  1.00 94.73           H  
ATOM   1889 HG23 VAL A 120      20.667  -3.856 -50.001  1.00 94.73           H  
ATOM   1890  N   GLU A 121      19.987  -2.613 -54.476  1.00 93.28           N  
ATOM   1891  H   GLU A 121      20.542  -1.963 -53.937  1.00 93.28           H  
ATOM   1892  CA  GLU A 121      19.979  -2.451 -55.923  1.00 93.28           C  
ATOM   1893  HA  GLU A 121      19.053  -2.868 -56.319  1.00 93.28           H  
ATOM   1894  C   GLU A 121      21.130  -3.233 -56.561  1.00 93.28           C  
ATOM   1895  CB  GLU A 121      19.991  -0.959 -56.286  1.00 93.28           C  
ATOM   1896  HB2 GLU A 121      20.026  -0.861 -57.371  1.00 93.28           H  
ATOM   1897  HB3 GLU A 121      20.882  -0.500 -55.856  1.00 93.28           H  
ATOM   1898  O   GLU A 121      22.110  -3.599 -55.909  1.00 93.28           O  
ATOM   1899  CG  GLU A 121      18.728  -0.254 -55.754  1.00 93.28           C  
ATOM   1900  HG2 GLU A 121      17.856  -0.770 -56.155  1.00 93.28           H  
ATOM   1901  HG3 GLU A 121      18.695  -0.343 -54.668  1.00 93.28           H  
ATOM   1902  CD  GLU A 121      18.635   1.235 -56.115  1.00 93.28           C  
ATOM   1903  OE1 GLU A 121      17.569   1.818 -55.807  1.00 93.28           O  
ATOM   1904  OE2 GLU A 121      19.605   1.773 -56.682  1.00 93.28           O  
ATOM   1905  N   TYR A 122      21.002  -3.521 -57.851  1.00 91.59           N  
ATOM   1906  H   TYR A 122      20.219  -3.129 -58.354  1.00 91.59           H  
ATOM   1907  CA  TYR A 122      22.038  -4.169 -58.645  1.00 91.59           C  
ATOM   1908  HA  TYR A 122      22.952  -4.281 -58.061  1.00 91.59           H  
ATOM   1909  C   TYR A 122      22.343  -3.284 -59.843  1.00 91.59           C  
ATOM   1910  CB  TYR A 122      21.567  -5.559 -59.075  1.00 91.59           C  
ATOM   1911  HB2 TYR A 122      20.619  -5.473 -59.605  1.00 91.59           H  
ATOM   1912  HB3 TYR A 122      21.393  -6.155 -58.180  1.00 91.59           H  
ATOM   1913  O   TYR A 122      21.467  -3.059 -60.679  1.00 91.59           O  
ATOM   1914  CG  TYR A 122      22.556  -6.308 -59.940  1.00 91.59           C  
ATOM   1915  CD1 TYR A 122      22.433  -6.258 -61.340  1.00 91.59           C  
ATOM   1916  HD1 TYR A 122      21.652  -5.663 -61.788  1.00 91.59           H  
ATOM   1917  CD2 TYR A 122      23.600  -7.042 -59.345  1.00 91.59           C  
ATOM   1918  HD2 TYR A 122      23.710  -7.040 -58.270  1.00 91.59           H  
ATOM   1919  CE1 TYR A 122      23.333  -6.972 -62.149  1.00 91.59           C  
ATOM   1920  HE1 TYR A 122      23.242  -6.947 -63.225  1.00 91.59           H  
ATOM   1921  CE2 TYR A 122      24.510  -7.753 -60.150  1.00 91.59           C  
ATOM   1922  HE2 TYR A 122      25.316  -8.304 -59.688  1.00 91.59           H  
ATOM   1923  OH  TYR A 122      25.184  -8.460 -62.350  1.00 91.59           O  
ATOM   1924  HH  TYR A 122      25.874  -8.892 -61.841  1.00 91.59           H  
ATOM   1925  CZ  TYR A 122      24.362  -7.729 -61.555  1.00 91.59           C  
ATOM   1926  N   GLU A 123      23.580  -2.806 -59.937  1.00 88.82           N  
ATOM   1927  H   GLU A 123      24.265  -3.073 -59.244  1.00 88.82           H  
ATOM   1928  CA  GLU A 123      24.005  -1.909 -61.007  1.00 88.82           C  
ATOM   1929  HA  GLU A 123      23.219  -1.839 -61.759  1.00 88.82           H  
ATOM   1930  C   GLU A 123      25.258  -2.434 -61.703  1.00 88.82           C  
ATOM   1931  CB  GLU A 123      24.260  -0.490 -60.490  1.00 88.82           C  
ATOM   1932  HB2 GLU A 123      24.719   0.070 -61.305  1.00 88.82           H  
ATOM   1933  HB3 GLU A 123      24.966  -0.529 -59.662  1.00 88.82           H  
ATOM   1934  O   GLU A 123      26.210  -2.896 -61.080  1.00 88.82           O  
ATOM   1935  CG  GLU A 123      22.984   0.251 -60.062  1.00 88.82           C  
ATOM   1936  HG2 GLU A 123      22.243   0.142 -60.854  1.00 88.82           H  
ATOM   1937  HG3 GLU A 123      22.584  -0.206 -59.156  1.00 88.82           H  
ATOM   1938  CD  GLU A 123      23.248   1.749 -59.826  1.00 88.82           C  
ATOM   1939  OE1 GLU A 123      22.260   2.511 -59.823  1.00 88.82           O  
ATOM   1940  OE2 GLU A 123      24.439   2.136 -59.743  1.00 88.82           O  
ATOM   1941  N   THR A 124      25.293  -2.325 -63.028  1.00 83.26           N  
ATOM   1942  H   THR A 124      24.487  -1.945 -63.502  1.00 83.26           H  
ATOM   1943  CA  THR A 124      26.491  -2.604 -63.827  1.00 83.26           C  
ATOM   1944  HA  THR A 124      27.175  -3.236 -63.262  1.00 83.26           H  
ATOM   1945  C   THR A 124      27.203  -1.292 -64.156  1.00 83.26           C  
ATOM   1946  CB  THR A 124      26.125  -3.352 -65.118  1.00 83.26           C  
ATOM   1947  HB  THR A 124      27.012  -3.415 -65.748  1.00 83.26           H  
ATOM   1948  O   THR A 124      26.650  -0.479 -64.894  1.00 83.26           O  
ATOM   1949  CG2 THR A 124      25.621  -4.770 -64.856  1.00 83.26           C  
ATOM   1950 HG21 THR A 124      25.297  -5.220 -65.795  1.00 83.26           H  
ATOM   1951 HG22 THR A 124      26.430  -5.371 -64.440  1.00 83.26           H  
ATOM   1952 HG23 THR A 124      24.782  -4.754 -64.160  1.00 83.26           H  
ATOM   1953  OG1 THR A 124      25.119  -2.664 -65.826  1.00 83.26           O  
ATOM   1954  HG1 THR A 124      25.344  -1.732 -65.786  1.00 83.26           H  
ATOM   1955  N   SER A 125      28.437  -1.095 -63.674  1.00 80.03           N  
ATOM   1956  H   SER A 125      28.814  -1.773 -63.027  1.00 80.03           H  
ATOM   1957  CA  SER A 125      29.236   0.113 -63.949  1.00 80.03           C  
ATOM   1958  HA  SER A 125      28.684   0.769 -64.622  1.00 80.03           H  
ATOM   1959  C   SER A 125      30.566  -0.226 -64.618  1.00 80.03           C  
ATOM   1960  CB  SER A 125      29.459   0.912 -62.661  1.00 80.03           C  
ATOM   1961  HB2 SER A 125      28.495   1.252 -62.283  1.00 80.03           H  
ATOM   1962  HB3 SER A 125      29.925   0.277 -61.907  1.00 80.03           H  
ATOM   1963  O   SER A 125      31.483  -0.753 -63.987  1.00 80.03           O  
ATOM   1964  OG  SER A 125      30.291   2.035 -62.915  1.00 80.03           O  
ATOM   1965  HG  SER A 125      30.110   2.673 -62.221  1.00 80.03           H  
ATOM   1966  N   SER A 126      30.706   0.121 -65.903  1.00 79.01           N  
ATOM   1967  H   SER A 126      29.935   0.566 -66.380  1.00 79.01           H  
ATOM   1968  CA  SER A 126      31.984  -0.006 -66.619  1.00 79.01           C  
ATOM   1969  HA  SER A 126      32.311  -1.045 -66.575  1.00 79.01           H  
ATOM   1970  C   SER A 126      33.084   0.846 -65.985  1.00 79.01           C  
ATOM   1971  CB  SER A 126      31.815   0.384 -68.092  1.00 79.01           C  
ATOM   1972  HB2 SER A 126      31.189  -0.363 -68.580  1.00 79.01           H  
ATOM   1973  HB3 SER A 126      32.788   0.394 -68.584  1.00 79.01           H  
ATOM   1974  O   SER A 126      34.248   0.452 -65.993  1.00 79.01           O  
ATOM   1975  OG  SER A 126      31.193   1.651 -68.230  1.00 79.01           O  
ATOM   1976  HG  SER A 126      31.789   2.349 -67.949  1.00 79.01           H  
ATOM   1977  N   THR A 127      32.722   1.996 -65.413  1.00 82.46           N  
ATOM   1978  H   THR A 127      31.747   2.261 -65.420  1.00 82.46           H  
ATOM   1979  CA  THR A 127      33.659   2.909 -64.750  1.00 82.46           C  
ATOM   1980  HA  THR A 127      34.482   3.125 -65.430  1.00 82.46           H  
ATOM   1981  C   THR A 127      34.255   2.273 -63.496  1.00 82.46           C  
ATOM   1982  CB  THR A 127      32.968   4.237 -64.411  1.00 82.46           C  
ATOM   1983  HB  THR A 127      32.223   4.077 -63.632  1.00 82.46           H  
ATOM   1984  O   THR A 127      35.475   2.270 -63.354  1.00 82.46           O  
ATOM   1985  CG2 THR A 127      33.955   5.308 -63.956  1.00 82.46           C  
ATOM   1986 HG21 THR A 127      34.712   5.476 -64.723  1.00 82.46           H  
ATOM   1987 HG22 THR A 127      33.427   6.241 -63.760  1.00 82.46           H  
ATOM   1988 HG23 THR A 127      34.446   5.001 -63.032  1.00 82.46           H  
ATOM   1989  OG1 THR A 127      32.325   4.727 -65.568  1.00 82.46           O  
ATOM   1990  HG1 THR A 127      31.966   5.588 -65.342  1.00 82.46           H  
ATOM   1991  N   ALA A 128      33.428   1.640 -62.654  1.00 78.37           N  
ATOM   1992  H   ALA A 128      32.436   1.643 -62.840  1.00 78.37           H  
ATOM   1993  CA  ALA A 128      33.896   0.963 -61.442  1.00 78.37           C  
ATOM   1994  HA  ALA A 128      34.429   1.682 -60.820  1.00 78.37           H  
ATOM   1995  C   ALA A 128      34.873  -0.185 -61.763  1.00 78.37           C  
ATOM   1996  CB  ALA A 128      32.673   0.463 -60.665  1.00 78.37           C  
ATOM   1997  HB1 ALA A 128      32.135  -0.286 -61.245  1.00 78.37           H  
ATOM   1998  HB2 ALA A 128      33.004   0.018 -59.726  1.00 78.37           H  
ATOM   1999  HB3 ALA A 128      32.010   1.298 -60.437  1.00 78.37           H  
ATOM   2000  O   ALA A 128      35.913  -0.324 -61.120  1.00 78.37           O  
ATOM   2001  N   PHE A 129      34.600  -0.957 -62.823  1.00 78.12           N  
ATOM   2002  H   PHE A 129      33.712  -0.838 -63.290  1.00 78.12           H  
ATOM   2003  CA  PHE A 129      35.532  -1.984 -63.305  1.00 78.12           C  
ATOM   2004  HA  PHE A 129      35.750  -2.673 -62.489  1.00 78.12           H  
ATOM   2005  C   PHE A 129      36.877  -1.395 -63.754  1.00 78.12           C  
ATOM   2006  CB  PHE A 129      34.897  -2.768 -64.463  1.00 78.12           C  
ATOM   2007  HB2 PHE A 129      34.297  -2.099 -65.080  1.00 78.12           H  
ATOM   2008  HB3 PHE A 129      35.692  -3.158 -65.098  1.00 78.12           H  
ATOM   2009  O   PHE A 129      37.933  -1.960 -63.466  1.00 78.12           O  
ATOM   2010  CG  PHE A 129      34.065  -3.954 -64.027  1.00 78.12           C  
ATOM   2011  CD1 PHE A 129      34.709  -5.117 -63.566  1.00 78.12           C  
ATOM   2012  HD1 PHE A 129      35.786  -5.150 -63.490  1.00 78.12           H  
ATOM   2013  CD2 PHE A 129      32.661  -3.911 -64.092  1.00 78.12           C  
ATOM   2014  HD2 PHE A 129      32.159  -3.021 -64.441  1.00 78.12           H  
ATOM   2015  CE1 PHE A 129      33.952  -6.239 -63.193  1.00 78.12           C  
ATOM   2016  HE1 PHE A 129      34.442  -7.129 -62.827  1.00 78.12           H  
ATOM   2017  CE2 PHE A 129      31.902  -5.028 -63.706  1.00 78.12           C  
ATOM   2018  HE2 PHE A 129      30.823  -4.994 -63.736  1.00 78.12           H  
ATOM   2019  CZ  PHE A 129      32.550  -6.196 -63.276  1.00 78.12           C  
ATOM   2020  HZ  PHE A 129      31.965  -7.058 -62.988  1.00 78.12           H  
ATOM   2021  N   ILE A 130      36.863  -0.262 -64.465  1.00 81.64           N  
ATOM   2022  H   ILE A 130      35.971   0.173 -64.653  1.00 81.64           H  
ATOM   2023  CA  ILE A 130      38.089   0.407 -64.924  1.00 81.64           C  
ATOM   2024  HA  ILE A 130      38.706  -0.328 -65.442  1.00 81.64           H  
ATOM   2025  C   ILE A 130      38.917   0.906 -63.732  1.00 81.64           C  
ATOM   2026  CB  ILE A 130      37.748   1.541 -65.921  1.00 81.64           C  
ATOM   2027  HB  ILE A 130      36.960   2.159 -65.490  1.00 81.64           H  
ATOM   2028  O   ILE A 130      40.146   0.788 -63.759  1.00 81.64           O  
ATOM   2029  CG1 ILE A 130      37.240   0.937 -67.251  1.00 81.64           C  
ATOM   2030 HG12 ILE A 130      36.522   0.143 -67.046  1.00 81.64           H  
ATOM   2031 HG13 ILE A 130      38.074   0.484 -67.786  1.00 81.64           H  
ATOM   2032  CG2 ILE A 130      38.967   2.446 -66.199  1.00 81.64           C  
ATOM   2033 HG21 ILE A 130      39.259   2.963 -65.285  1.00 81.64           H  
ATOM   2034 HG22 ILE A 130      38.711   3.213 -66.930  1.00 81.64           H  
ATOM   2035 HG23 ILE A 130      39.801   1.847 -66.564  1.00 81.64           H  
ATOM   2036  CD1 ILE A 130      36.551   1.956 -68.170  1.00 81.64           C  
ATOM   2037 HD11 ILE A 130      37.265   2.693 -68.538  1.00 81.64           H  
ATOM   2038 HD12 ILE A 130      35.750   2.461 -67.630  1.00 81.64           H  
ATOM   2039 HD13 ILE A 130      36.122   1.433 -69.025  1.00 81.64           H  
ATOM   2040  N   GLU A 131      38.276   1.440 -62.694  1.00 81.71           N  
ATOM   2041  H   GLU A 131      37.271   1.528 -62.728  1.00 81.71           H  
ATOM   2042  CA  GLU A 131      38.958   1.910 -61.485  1.00 81.71           C  
ATOM   2043  HA  GLU A 131      39.764   2.584 -61.776  1.00 81.71           H  
ATOM   2044  C   GLU A 131      39.625   0.773 -60.705  1.00 81.71           C  
ATOM   2045  CB  GLU A 131      37.996   2.703 -60.597  1.00 81.71           C  
ATOM   2046  HB2 GLU A 131      38.465   2.853 -59.625  1.00 81.71           H  
ATOM   2047  HB3 GLU A 131      37.069   2.144 -60.464  1.00 81.71           H  
ATOM   2048  O   GLU A 131      40.806   0.895 -60.369  1.00 81.71           O  
ATOM   2049  CG  GLU A 131      37.709   4.078 -61.216  1.00 81.71           C  
ATOM   2050  HG2 GLU A 131      37.203   3.949 -62.172  1.00 81.71           H  
ATOM   2051  HG3 GLU A 131      38.661   4.571 -61.414  1.00 81.71           H  
ATOM   2052  CD  GLU A 131      36.859   4.977 -60.312  1.00 81.71           C  
ATOM   2053  OE1 GLU A 131      36.879   6.195 -60.590  1.00 81.71           O  
ATOM   2054  OE2 GLU A 131      36.216   4.451 -59.378  1.00 81.71           O  
ATOM   2055  N   GLU A 132      38.957  -0.370 -60.517  1.00 79.22           N  
ATOM   2056  H   GLU A 132      37.975  -0.412 -60.748  1.00 79.22           H  
ATOM   2057  CA  GLU A 132      39.579  -1.511 -59.828  1.00 79.22           C  
ATOM   2058  HA  GLU A 132      39.994  -1.131 -58.894  1.00 79.22           H  
ATOM   2059  C   GLU A 132      40.762  -2.084 -60.634  1.00 79.22           C  
ATOM   2060  CB  GLU A 132      38.519  -2.574 -59.480  1.00 79.22           C  
ATOM   2061  HB2 GLU A 132      38.138  -3.006 -60.405  1.00 79.22           H  
ATOM   2062  HB3 GLU A 132      37.686  -2.087 -58.974  1.00 79.22           H  
ATOM   2063  O   GLU A 132      41.812  -2.411 -60.076  1.00 79.22           O  
ATOM   2064  CG  GLU A 132      39.038  -3.717 -58.576  1.00 79.22           C  
ATOM   2065  HG2 GLU A 132      39.784  -4.283 -59.134  1.00 79.22           H  
ATOM   2066  HG3 GLU A 132      38.206  -4.392 -58.373  1.00 79.22           H  
ATOM   2067  CD  GLU A 132      39.652  -3.265 -57.229  1.00 79.22           C  
ATOM   2068  OE1 GLU A 132      40.451  -4.029 -56.623  1.00 79.22           O  
ATOM   2069  OE2 GLU A 132      39.435  -2.111 -56.808  1.00 79.22           O  
ATOM   2070  N   ILE A 133      40.680  -2.096 -61.972  1.00 79.45           N  
ATOM   2071  H   ILE A 133      39.799  -1.832 -62.389  1.00 79.45           H  
ATOM   2072  CA  ILE A 133      41.821  -2.458 -62.834  1.00 79.45           C  
ATOM   2073  HA  ILE A 133      42.192  -3.429 -62.506  1.00 79.45           H  
ATOM   2074  C   ILE A 133      42.986  -1.465 -62.675  1.00 79.45           C  
ATOM   2075  CB  ILE A 133      41.372  -2.587 -64.310  1.00 79.45           C  
ATOM   2076  HB  ILE A 133      40.812  -1.691 -64.579  1.00 79.45           H  
ATOM   2077  O   ILE A 133      44.152  -1.877 -62.693  1.00 79.45           O  
ATOM   2078  CG1 ILE A 133      40.454  -3.818 -64.483  1.00 79.45           C  
ATOM   2079 HG12 ILE A 133      41.038  -4.729 -64.356  1.00 79.45           H  
ATOM   2080 HG13 ILE A 133      39.689  -3.816 -63.706  1.00 79.45           H  
ATOM   2081  CG2 ILE A 133      42.582  -2.704 -65.267  1.00 79.45           C  
ATOM   2082 HG21 ILE A 133      42.240  -2.835 -66.293  1.00 79.45           H  
ATOM   2083 HG22 ILE A 133      43.175  -1.790 -65.233  1.00 79.45           H  
ATOM   2084 HG23 ILE A 133      43.196  -3.556 -64.973  1.00 79.45           H  
ATOM   2085  CD1 ILE A 133      39.732  -3.870 -65.837  1.00 79.45           C  
ATOM   2086 HD11 ILE A 133      40.436  -4.058 -66.648  1.00 79.45           H  
ATOM   2087 HD12 ILE A 133      39.004  -4.681 -65.821  1.00 79.45           H  
ATOM   2088 HD13 ILE A 133      39.206  -2.932 -66.014  1.00 79.45           H  
ATOM   2089  N   ARG A 134      42.715  -0.159 -62.534  1.00 84.81           N  
ATOM   2090  H   ARG A 134      41.744   0.116 -62.492  1.00 84.81           H  
ATOM   2091  CA  ARG A 134      43.760   0.854 -62.286  1.00 84.81           C  
ATOM   2092  HA  ARG A 134      44.550   0.750 -63.030  1.00 84.81           H  
ATOM   2093  C   ARG A 134      44.435   0.626 -60.934  1.00 84.81           C  
ATOM   2094  CB  ARG A 134      43.187   2.279 -62.361  1.00 84.81           C  
ATOM   2095  HB2 ARG A 134      43.906   2.967 -61.917  1.00 84.81           H  
ATOM   2096  HB3 ARG A 134      42.272   2.336 -61.771  1.00 84.81           H  
ATOM   2097  O   ARG A 134      45.668   0.647 -60.889  1.00 84.81           O  
ATOM   2098  CG  ARG A 134      42.902   2.757 -63.792  1.00 84.81           C  
ATOM   2099  HG2 ARG A 134      42.266   2.039 -64.309  1.00 84.81           H  
ATOM   2100  HG3 ARG A 134      43.842   2.856 -64.335  1.00 84.81           H  
ATOM   2101  CD  ARG A 134      42.194   4.116 -63.730  1.00 84.81           C  
ATOM   2102  HD2 ARG A 134      42.828   4.825 -63.198  1.00 84.81           H  
ATOM   2103  HD3 ARG A 134      41.271   3.991 -63.164  1.00 84.81           H  
ATOM   2104  NE  ARG A 134      41.873   4.655 -65.067  1.00 84.81           N  
ATOM   2105  HE  ARG A 134      42.247   4.171 -65.870  1.00 84.81           H  
ATOM   2106  NH1 ARG A 134      40.512   6.368 -64.341  1.00 84.81           N  
ATOM   2107 HH11 ARG A 134      40.584   6.059 -63.383  1.00 84.81           H  
ATOM   2108 HH12 ARG A 134      39.926   7.170 -64.527  1.00 84.81           H  
ATOM   2109  NH2 ARG A 134      40.892   6.122 -66.517  1.00 84.81           N  
ATOM   2110 HH21 ARG A 134      40.325   6.948 -66.649  1.00 84.81           H  
ATOM   2111 HH22 ARG A 134      41.322   5.672 -67.312  1.00 84.81           H  
ATOM   2112  CZ  ARG A 134      41.098   5.706 -65.299  1.00 84.81           C  
ATOM   2113  N   ARG A 135      43.658   0.335 -59.882  1.00 81.49           N  
ATOM   2114  H   ARG A 135      42.658   0.356 -60.019  1.00 81.49           H  
ATOM   2115  CA  ARG A 135      44.167   0.003 -58.541  1.00 81.49           C  
ATOM   2116  HA  ARG A 135      44.736   0.850 -58.156  1.00 81.49           H  
ATOM   2117  C   ARG A 135      45.119  -1.194 -58.593  1.00 81.49           C  
ATOM   2118  CB  ARG A 135      42.974  -0.265 -57.603  1.00 81.49           C  
ATOM   2119  HB2 ARG A 135      42.534  -1.234 -57.837  1.00 81.49           H  
ATOM   2120  HB3 ARG A 135      42.208   0.494 -57.763  1.00 81.49           H  
ATOM   2121  O   ARG A 135      46.269  -1.092 -58.171  1.00 81.49           O  
ATOM   2122  CG  ARG A 135      43.380  -0.230 -56.122  1.00 81.49           C  
ATOM   2123  HG2 ARG A 135      44.278  -0.825 -55.956  1.00 81.49           H  
ATOM   2124  HG3 ARG A 135      43.595   0.803 -55.850  1.00 81.49           H  
ATOM   2125  CD  ARG A 135      42.249  -0.755 -55.227  1.00 81.49           C  
ATOM   2126  HD2 ARG A 135      42.376  -0.362 -54.218  1.00 81.49           H  
ATOM   2127  HD3 ARG A 135      41.296  -0.383 -55.602  1.00 81.49           H  
ATOM   2128  NE  ARG A 135      42.200  -2.226 -55.197  1.00 81.49           N  
ATOM   2129  HE  ARG A 135      41.535  -2.656 -55.823  1.00 81.49           H  
ATOM   2130  NH1 ARG A 135      43.453  -2.609 -53.307  1.00 81.49           N  
ATOM   2131 HH11 ARG A 135      43.583  -1.612 -53.220  1.00 81.49           H  
ATOM   2132 HH12 ARG A 135      44.029  -3.253 -52.783  1.00 81.49           H  
ATOM   2133  NH2 ARG A 135      42.621  -4.315 -54.500  1.00 81.49           N  
ATOM   2134 HH21 ARG A 135      42.990  -4.988 -53.844  1.00 81.49           H  
ATOM   2135 HH22 ARG A 135      41.967  -4.572 -55.226  1.00 81.49           H  
ATOM   2136  CZ  ARG A 135      42.764  -3.038 -54.329  1.00 81.49           C  
ATOM   2137  N   LEU A 136      44.694  -2.286 -59.232  1.00 75.79           N  
ATOM   2138  H   LEU A 136      43.727  -2.307 -59.525  1.00 75.79           H  
ATOM   2139  CA  LEU A 136      45.502  -3.505 -59.373  1.00 75.79           C  
ATOM   2140  HA  LEU A 136      45.826  -3.819 -58.381  1.00 75.79           H  
ATOM   2141  C   LEU A 136      46.791  -3.295 -60.194  1.00 75.79           C  
ATOM   2142  CB  LEU A 136      44.623  -4.609 -59.991  1.00 75.79           C  
ATOM   2143  HB2 LEU A 136      44.178  -4.220 -60.907  1.00 75.79           H  
ATOM   2144  HB3 LEU A 136      45.259  -5.452 -60.262  1.00 75.79           H  
ATOM   2145  O   LEU A 136      47.799  -3.964 -59.954  1.00 75.79           O  
ATOM   2146  CG  LEU A 136      43.499  -5.128 -59.070  1.00 75.79           C  
ATOM   2147  HG  LEU A 136      42.906  -4.294 -58.695  1.00 75.79           H  
ATOM   2148  CD1 LEU A 136      42.586  -6.061 -59.867  1.00 75.79           C  
ATOM   2149 HD11 LEU A 136      43.142  -6.922 -60.238  1.00 75.79           H  
ATOM   2150 HD12 LEU A 136      41.773  -6.400 -59.225  1.00 75.79           H  
ATOM   2151 HD13 LEU A 136      42.144  -5.512 -60.699  1.00 75.79           H  
ATOM   2152  CD2 LEU A 136      44.050  -5.907 -57.873  1.00 75.79           C  
ATOM   2153 HD21 LEU A 136      44.626  -5.245 -57.226  1.00 75.79           H  
ATOM   2154 HD22 LEU A 136      43.216  -6.300 -57.291  1.00 75.79           H  
ATOM   2155 HD23 LEU A 136      44.676  -6.733 -58.209  1.00 75.79           H  
ATOM   2156  N   LYS A 137      46.810  -2.359 -61.154  1.00 77.25           N  
ATOM   2157  H   LYS A 137      45.955  -1.850 -61.327  1.00 77.25           H  
ATOM   2158  CA  LYS A 137      48.028  -2.023 -61.918  1.00 77.25           C  
ATOM   2159  HA  LYS A 137      48.527  -2.951 -62.198  1.00 77.25           H  
ATOM   2160  C   LYS A 137      49.063  -1.251 -61.095  1.00 77.25           C  
ATOM   2161  CB  LYS A 137      47.672  -1.244 -63.191  1.00 77.25           C  
ATOM   2162  HB2 LYS A 137      46.917  -0.492 -62.962  1.00 77.25           H  
ATOM   2163  HB3 LYS A 137      48.564  -0.731 -63.548  1.00 77.25           H  
ATOM   2164  O   LYS A 137      50.255  -1.454 -61.323  1.00 77.25           O  
ATOM   2165  CG  LYS A 137      47.173  -2.168 -64.309  1.00 77.25           C  
ATOM   2166  HG2 LYS A 137      47.951  -2.895 -64.545  1.00 77.25           H  
ATOM   2167  HG3 LYS A 137      46.281  -2.701 -63.983  1.00 77.25           H  
ATOM   2168  CD  LYS A 137      46.854  -1.345 -65.562  1.00 77.25           C  
ATOM   2169  HD2 LYS A 137      47.742  -0.787 -65.861  1.00 77.25           H  
ATOM   2170  HD3 LYS A 137      46.053  -0.645 -65.325  1.00 77.25           H  
ATOM   2171  CE  LYS A 137      46.413  -2.267 -66.703  1.00 77.25           C  
ATOM   2172  HE2 LYS A 137      45.534  -2.820 -66.371  1.00 77.25           H  
ATOM   2173  HE3 LYS A 137      47.208  -2.986 -66.899  1.00 77.25           H  
ATOM   2174  NZ  LYS A 137      46.098  -1.493 -67.930  1.00 77.25           N  
ATOM   2175  HZ1 LYS A 137      46.903  -0.970 -68.243  1.00 77.25           H  
ATOM   2176  HZ2 LYS A 137      45.349  -0.843 -67.739  1.00 77.25           H  
ATOM   2177  HZ3 LYS A 137      45.793  -2.109 -68.670  1.00 77.25           H  
ATOM   2178  N   GLN A 138      48.644  -0.391 -60.165  1.00 71.02           N  
ATOM   2179  H   GLN A 138      47.653  -0.294 -59.997  1.00 71.02           H  
ATOM   2180  CA  GLN A 138      49.576   0.342 -59.299  1.00 71.02           C  
ATOM   2181  HA  GLN A 138      50.330   0.822 -59.923  1.00 71.02           H  
ATOM   2182  C   GLN A 138      50.344  -0.598 -58.363  1.00 71.02           C  
ATOM   2183  CB  GLN A 138      48.839   1.432 -58.505  1.00 71.02           C  
ATOM   2184  HB2 GLN A 138      47.835   1.092 -58.251  1.00 71.02           H  
ATOM   2185  HB3 GLN A 138      49.377   1.621 -57.576  1.00 71.02           H  
ATOM   2186  O   GLN A 138      51.569  -0.488 -58.275  1.00 71.02           O  
ATOM   2187  CG  GLN A 138      48.772   2.755 -59.284  1.00 71.02           C  
ATOM   2188  HG2 GLN A 138      49.786   3.090 -59.502  1.00 71.02           H  
ATOM   2189  HG3 GLN A 138      48.247   2.595 -60.226  1.00 71.02           H  
ATOM   2190  CD  GLN A 138      48.048   3.857 -58.514  1.00 71.02           C  
ATOM   2191  NE2 GLN A 138      48.229   5.109 -58.876  1.00 71.02           N  
ATOM   2192 HE21 GLN A 138      48.845   5.362 -59.635  1.00 71.02           H  
ATOM   2193 HE22 GLN A 138      47.696   5.783 -58.346  1.00 71.02           H  
ATOM   2194  OE1 GLN A 138      47.295   3.630 -57.587  1.00 71.02           O  
ATOM   2195  N   ASP A 139      49.670  -1.583 -57.762  1.00 65.94           N  
ATOM   2196  H   ASP A 139      48.661  -1.577 -57.799  1.00 65.94           H  
ATOM   2197  CA  ASP A 139      50.323  -2.558 -56.876  1.00 65.94           C  
ATOM   2198  HA  ASP A 139      50.856  -2.018 -56.093  1.00 65.94           H  
ATOM   2199  C   ASP A 139      51.385  -3.400 -57.603  1.00 65.94           C  
ATOM   2200  CB  ASP A 139      49.262  -3.460 -56.217  1.00 65.94           C  
ATOM   2201  HB2 ASP A 139      49.744  -4.385 -55.901  1.00 65.94           H  
ATOM   2202  HB3 ASP A 139      48.497  -3.720 -56.949  1.00 65.94           H  
ATOM   2203  O   ASP A 139      52.435  -3.717 -57.038  1.00 65.94           O  
ATOM   2204  CG  ASP A 139      48.608  -2.841 -54.972  1.00 65.94           C  
ATOM   2205  OD1 ASP A 139      49.147  -1.832 -54.462  1.00 65.94           O  
ATOM   2206  OD2 ASP A 139      47.593  -3.415 -54.520  1.00 65.94           O  
ATOM   2207  N   LYS A 140      51.183  -3.693 -58.895  1.00 63.99           N  
ATOM   2208  H   LYS A 140      50.301  -3.413 -59.300  1.00 63.99           H  
ATOM   2209  CA  LYS A 140      52.163  -4.432 -59.705  1.00 63.99           C  
ATOM   2210  HA  LYS A 140      52.410  -5.346 -59.164  1.00 63.99           H  
ATOM   2211  C   LYS A 140      53.487  -3.675 -59.884  1.00 63.99           C  
ATOM   2212  CB  LYS A 140      51.525  -4.811 -61.048  1.00 63.99           C  
ATOM   2213  HB2 LYS A 140      51.326  -3.908 -61.625  1.00 63.99           H  
ATOM   2214  HB3 LYS A 140      50.578  -5.316 -60.855  1.00 63.99           H  
ATOM   2215  O   LYS A 140      54.544  -4.308 -59.887  1.00 63.99           O  
ATOM   2216  CG  LYS A 140      52.436  -5.745 -61.857  1.00 63.99           C  
ATOM   2217  HG2 LYS A 140      53.352  -5.218 -62.125  1.00 63.99           H  
ATOM   2218  HG3 LYS A 140      52.691  -6.615 -61.252  1.00 63.99           H  
ATOM   2219  CD  LYS A 140      51.748  -6.209 -63.142  1.00 63.99           C  
ATOM   2220  HD2 LYS A 140      51.461  -5.337 -63.730  1.00 63.99           H  
ATOM   2221  HD3 LYS A 140      50.857  -6.781 -62.881  1.00 63.99           H  
ATOM   2222  CE  LYS A 140      52.723  -7.080 -63.938  1.00 63.99           C  
ATOM   2223  HE2 LYS A 140      53.595  -6.476 -64.192  1.00 63.99           H  
ATOM   2224  HE3 LYS A 140      53.059  -7.894 -63.296  1.00 63.99           H  
ATOM   2225  NZ  LYS A 140      52.088  -7.620 -65.164  1.00 63.99           N  
ATOM   2226  HZ1 LYS A 140      51.284  -8.180 -64.916  1.00 63.99           H  
ATOM   2227  HZ2 LYS A 140      52.741  -8.199 -65.672  1.00 63.99           H  
ATOM   2228  HZ3 LYS A 140      51.787  -6.863 -65.760  1.00 63.99           H  
ATOM   2229  N   ASN A 141      53.453  -2.347 -60.002  1.00 59.10           N  
ATOM   2230  H   ASN A 141      52.561  -1.881 -59.924  1.00 59.10           H  
ATOM   2231  CA  ASN A 141      54.664  -1.544 -60.210  1.00 59.10           C  
ATOM   2232  HA  ASN A 141      55.273  -2.019 -60.980  1.00 59.10           H  
ATOM   2233  C   ASN A 141      55.554  -1.483 -58.956  1.00 59.10           C  
ATOM   2234  CB  ASN A 141      54.271  -0.143 -60.706  1.00 59.10           C  
ATOM   2235  HB2 ASN A 141      55.134   0.516 -60.614  1.00 59.10           H  
ATOM   2236  HB3 ASN A 141      53.473   0.258 -60.083  1.00 59.10           H  
ATOM   2237  O   ASN A 141      56.776  -1.429 -59.082  1.00 59.10           O  
ATOM   2238  CG  ASN A 141      53.843  -0.115 -62.165  1.00 59.10           C  
ATOM   2239  ND2 ASN A 141      53.294   0.991 -62.609  1.00 59.10           N  
ATOM   2240 HD21 ASN A 141      53.043   1.002 -63.587  1.00 59.10           H  
ATOM   2241 HD22 ASN A 141      53.166   1.776 -61.987  1.00 59.10           H  
ATOM   2242  OD1 ASN A 141      54.004  -1.049 -62.934  1.00 59.10           O  
ATOM   2243  N   ASN A 142      54.976  -1.585 -57.755  1.00 55.68           N  
ATOM   2244  H   ASN A 142      53.969  -1.632 -57.699  1.00 55.68           H  
ATOM   2245  CA  ASN A 142      55.751  -1.613 -56.510  1.00 55.68           C  
ATOM   2246  HA  ASN A 142      56.498  -0.820 -56.552  1.00 55.68           H  
ATOM   2247  C   ASN A 142      56.563  -2.909 -56.318  1.00 55.68           C  
ATOM   2248  CB  ASN A 142      54.809  -1.330 -55.324  1.00 55.68           C  
ATOM   2249  HB2 ASN A 142      53.860  -1.847 -55.466  1.00 55.68           H  
ATOM   2250  HB3 ASN A 142      55.262  -1.710 -54.409  1.00 55.68           H  
ATOM   2251  O   ASN A 142      57.540  -2.903 -55.574  1.00 55.68           O  
ATOM   2252  CG  ASN A 142      54.557   0.153 -55.099  1.00 55.68           C  
ATOM   2253  ND2 ASN A 142      53.545   0.491 -54.336  1.00 55.68           N  
ATOM   2254 HD21 ASN A 142      52.895  -0.206 -54.002  1.00 55.68           H  
ATOM   2255 HD22 ASN A 142      53.370   1.480 -54.233  1.00 55.68           H  
ATOM   2256  OD1 ASN A 142      55.269   1.023 -55.572  1.00 55.68           O  
ATOM   2257  N   CYS A 143      56.231  -4.002 -57.014  1.00 46.54           N  
ATOM   2258  H   CYS A 143      55.415  -3.962 -57.608  1.00 46.54           H  
ATOM   2259  CA  CYS A 143      56.976  -5.265 -56.921  1.00 46.54           C  
ATOM   2260  HA  CYS A 143      57.364  -5.368 -55.907  1.00 46.54           H  
ATOM   2261  C   CYS A 143      58.222  -5.355 -57.830  1.00 46.54           C  
ATOM   2262  CB  CYS A 143      56.014  -6.440 -57.169  1.00 46.54           C  
ATOM   2263  HB2 CYS A 143      56.568  -7.271 -57.606  1.00 46.54           H  
ATOM   2264  HB3 CYS A 143      55.222  -6.149 -57.859  1.00 46.54           H  
ATOM   2265  O   CYS A 143      58.996  -6.298 -57.686  1.00 46.54           O  
ATOM   2266  SG  CYS A 143      55.309  -7.018 -55.600  1.00 46.54           S  
ATOM   2267  HG  CYS A 143      54.632  -5.906 -55.301  1.00 46.54           H  
ATOM   2268  N   GLN A 144      58.452  -4.425 -58.769  1.00 50.24           N  
ATOM   2269  H   GLN A 144      57.817  -3.642 -58.839  1.00 50.24           H  
ATOM   2270  CA  GLN A 144      59.521  -4.562 -59.780  1.00 50.24           C  
ATOM   2271  HA  GLN A 144      59.741  -5.623 -59.893  1.00 50.24           H  
ATOM   2272  C   GLN A 144      60.886  -3.947 -59.409  1.00 50.24           C  
ATOM   2273  CB  GLN A 144      59.018  -4.063 -61.150  1.00 50.24           C  
ATOM   2274  HB2 GLN A 144      58.342  -3.218 -61.015  1.00 50.24           H  
ATOM   2275  HB3 GLN A 144      59.862  -3.726 -61.752  1.00 50.24           H  
ATOM   2276  O   GLN A 144      61.862  -4.169 -60.123  1.00 50.24           O  
ATOM   2277  CG  GLN A 144      58.314  -5.190 -61.920  1.00 50.24           C  
ATOM   2278  HG2 GLN A 144      59.002  -6.029 -62.020  1.00 50.24           H  
ATOM   2279  HG3 GLN A 144      57.442  -5.527 -61.359  1.00 50.24           H  
ATOM   2280  CD  GLN A 144      57.856  -4.758 -63.310  1.00 50.24           C  
ATOM   2281  NE2 GLN A 144      58.095  -5.546 -64.336  1.00 50.24           N  
ATOM   2282 HE21 GLN A 144      57.847  -5.154 -65.233  1.00 50.24           H  
ATOM   2283 HE22 GLN A 144      58.651  -6.381 -64.218  1.00 50.24           H  
ATOM   2284  OE1 GLN A 144      57.262  -3.718 -63.518  1.00 50.24           O  
ATOM   2285  N   SER A 145      61.012  -3.217 -58.300  1.00 49.80           N  
ATOM   2286  H   SER A 145      60.213  -3.107 -57.691  1.00 49.80           H  
ATOM   2287  CA  SER A 145      62.215  -2.430 -57.970  1.00 49.80           C  
ATOM   2288  HA  SER A 145      62.607  -2.019 -58.900  1.00 49.80           H  
ATOM   2289  C   SER A 145      63.388  -3.210 -57.340  1.00 49.80           C  
ATOM   2290  CB  SER A 145      61.805  -1.232 -57.104  1.00 49.80           C  
ATOM   2291  HB2 SER A 145      61.156  -0.579 -57.688  1.00 49.80           H  
ATOM   2292  HB3 SER A 145      62.686  -0.668 -56.797  1.00 49.80           H  
ATOM   2293  O   SER A 145      64.400  -2.601 -57.003  1.00 49.80           O  
ATOM   2294  OG  SER A 145      61.097  -1.688 -55.967  1.00 49.80           O  
ATOM   2295  HG  SER A 145      60.665  -0.945 -55.539  1.00 49.80           H  
ATOM   2296  N   SER A 146      63.322  -4.541 -57.196  1.00 38.94           N  
ATOM   2297  H   SER A 146      62.481  -5.009 -57.504  1.00 38.94           H  
ATOM   2298  CA  SER A 146      64.281  -5.302 -56.368  1.00 38.94           C  
ATOM   2299  HA  SER A 146      64.810  -4.576 -55.751  1.00 38.94           H  
ATOM   2300  C   SER A 146      65.409  -6.069 -57.098  1.00 38.94           C  
ATOM   2301  CB  SER A 146      63.532  -6.186 -55.357  1.00 38.94           C  
ATOM   2302  HB2 SER A 146      62.603  -5.702 -55.057  1.00 38.94           H  
ATOM   2303  HB3 SER A 146      64.154  -6.311 -54.471  1.00 38.94           H  
ATOM   2304  O   SER A 146      66.017  -6.945 -56.483  1.00 38.94           O  
ATOM   2305  OG  SER A 146      63.258  -7.464 -55.891  1.00 38.94           O  
ATOM   2306  HG  SER A 146      64.102  -7.911 -55.992  1.00 38.94           H  
ATOM   2307  N   LEU A 147      65.728  -5.805 -58.376  1.00 39.04           N  
ATOM   2308  H   LEU A 147      65.217  -5.078 -58.857  1.00 39.04           H  
ATOM   2309  CA  LEU A 147      66.768  -6.562 -59.113  1.00 39.04           C  
ATOM   2310  HA  LEU A 147      67.423  -7.065 -58.401  1.00 39.04           H  
ATOM   2311  C   LEU A 147      67.699  -5.687 -59.989  1.00 39.04           C  
ATOM   2312  CB  LEU A 147      66.104  -7.659 -59.990  1.00 39.04           C  
ATOM   2313  HB2 LEU A 147      66.827  -7.922 -60.762  1.00 39.04           H  
ATOM   2314  HB3 LEU A 147      65.242  -7.242 -60.511  1.00 39.04           H  
ATOM   2315  O   LEU A 147      67.351  -5.430 -61.138  1.00 39.04           O  
ATOM   2316  CG  LEU A 147      65.712  -8.969 -59.273  1.00 39.04           C  
ATOM   2317  HG  LEU A 147      66.252  -9.050 -58.330  1.00 39.04           H  
ATOM   2318  CD1 LEU A 147      64.209  -9.053 -59.003  1.00 39.04           C  
ATOM   2319 HD11 LEU A 147      63.891  -8.186 -58.425  1.00 39.04           H  
ATOM   2320 HD12 LEU A 147      63.654  -9.069 -59.941  1.00 39.04           H  
ATOM   2321 HD13 LEU A 147      63.983  -9.953 -58.432  1.00 39.04           H  
ATOM   2322  CD2 LEU A 147      66.086 -10.178 -60.139  1.00 39.04           C  
ATOM   2323 HD21 LEU A 147      65.797 -11.096 -59.627  1.00 39.04           H  
ATOM   2324 HD22 LEU A 147      65.574 -10.126 -61.099  1.00 39.04           H  
ATOM   2325 HD23 LEU A 147      67.164 -10.197 -60.299  1.00 39.04           H  
ATOM   2326  N   ARG A 148      68.902  -5.308 -59.495  1.00 36.10           N  
ATOM   2327  H   ARG A 148      68.986  -5.356 -58.490  1.00 36.10           H  
ATOM   2328  CA  ARG A 148      70.186  -5.135 -60.255  1.00 36.10           C  
ATOM   2329  HA  ARG A 148      70.530  -6.116 -60.583  1.00 36.10           H  
ATOM   2330  C   ARG A 148      71.317  -4.530 -59.381  1.00 36.10           C  
ATOM   2331  CB  ARG A 148      69.998  -4.236 -61.512  1.00 36.10           C  
ATOM   2332  HB2 ARG A 148      69.140  -3.579 -61.368  1.00 36.10           H  
ATOM   2333  HB3 ARG A 148      70.867  -3.592 -61.640  1.00 36.10           H  
ATOM   2334  O   ARG A 148      71.223  -3.374 -58.996  1.00 36.10           O  
ATOM   2335  CG  ARG A 148      69.845  -5.051 -62.815  1.00 36.10           C  
ATOM   2336  HG2 ARG A 148      69.182  -5.902 -62.657  1.00 36.10           H  
ATOM   2337  HG3 ARG A 148      70.820  -5.443 -63.102  1.00 36.10           H  
ATOM   2338  CD  ARG A 148      69.290  -4.193 -63.961  1.00 36.10           C  
ATOM   2339  HD2 ARG A 148      70.020  -3.418 -64.195  1.00 36.10           H  
ATOM   2340  HD3 ARG A 148      68.371  -3.716 -63.623  1.00 36.10           H  
ATOM   2341  NE  ARG A 148      68.994  -5.007 -65.161  1.00 36.10           N  
ATOM   2342  HE  ARG A 148      68.846  -5.994 -65.001  1.00 36.10           H  
ATOM   2343  NH1 ARG A 148      68.951  -3.300 -66.700  1.00 36.10           N  
ATOM   2344 HH11 ARG A 148      68.830  -2.965 -67.645  1.00 36.10           H  
ATOM   2345 HH12 ARG A 148      69.167  -2.642 -65.965  1.00 36.10           H  
ATOM   2346  NH2 ARG A 148      68.534  -5.388 -67.362  1.00 36.10           N  
ATOM   2347 HH21 ARG A 148      68.424  -6.374 -67.172  1.00 36.10           H  
ATOM   2348 HH22 ARG A 148      68.417  -5.033 -68.301  1.00 36.10           H  
ATOM   2349  CZ  ARG A 148      68.829  -4.562 -66.396  1.00 36.10           C  
ATOM   2350  N   SER A 149      72.414  -5.264 -59.113  1.00 33.78           N  
ATOM   2351  H   SER A 149      72.424  -6.233 -59.401  1.00 33.78           H  
ATOM   2352  CA  SER A 149      73.685  -4.701 -58.587  1.00 33.78           C  
ATOM   2353  HA  SER A 149      73.789  -3.694 -58.990  1.00 33.78           H  
ATOM   2354  C   SER A 149      74.938  -5.505 -58.999  1.00 33.78           C  
ATOM   2355  CB  SER A 149      73.665  -4.560 -57.049  1.00 33.78           C  
ATOM   2356  HB2 SER A 149      72.730  -4.096 -56.734  1.00 33.78           H  
ATOM   2357  HB3 SER A 149      74.482  -3.900 -56.756  1.00 33.78           H  
ATOM   2358  O   SER A 149      75.070  -6.665 -58.611  1.00 33.78           O  
ATOM   2359  OG  SER A 149      73.832  -5.801 -56.381  1.00 33.78           O  
ATOM   2360  HG  SER A 149      74.274  -6.400 -56.987  1.00 33.78           H  
ATOM   2361  N   GLN A 150      75.867  -4.867 -59.722  1.00 45.29           N  
ATOM   2362  H   GLN A 150      75.584  -3.986 -60.127  1.00 45.29           H  
ATOM   2363  CA  GLN A 150      77.312  -5.156 -59.880  1.00 45.29           C  
ATOM   2364  HA  GLN A 150      77.797  -5.189 -58.904  1.00 45.29           H  
ATOM   2365  C   GLN A 150      77.904  -3.992 -60.723  1.00 45.29           C  
ATOM   2366  CB  GLN A 150      77.557  -6.478 -60.667  1.00 45.29           C  
ATOM   2367  HB2 GLN A 150      76.667  -6.731 -61.243  1.00 45.29           H  
ATOM   2368  HB3 GLN A 150      78.360  -6.307 -61.384  1.00 45.29           H  
ATOM   2369  O   GLN A 150      77.389  -3.771 -61.808  1.00 45.29           O  
ATOM   2370  CG  GLN A 150      77.984  -7.698 -59.825  1.00 45.29           C  
ATOM   2371  HG2 GLN A 150      78.856  -7.426 -59.230  1.00 45.29           H  
ATOM   2372  HG3 GLN A 150      77.181  -7.977 -59.144  1.00 45.29           H  
ATOM   2373  CD  GLN A 150      78.345  -8.925 -60.674  1.00 45.29           C  
ATOM   2374  NE2 GLN A 150      78.862  -9.979 -60.078  1.00 45.29           N  
ATOM   2375 HE21 GLN A 150      79.057 -10.757 -60.692  1.00 45.29           H  
ATOM   2376 HE22 GLN A 150      78.971 -10.019 -59.075  1.00 45.29           H  
ATOM   2377  OE1 GLN A 150      78.182  -8.980 -61.878  1.00 45.29           O  
ATOM   2378  N   LYS A 151      78.960  -3.228 -60.393  1.00 51.11           N  
ATOM   2379  H   LYS A 151      79.211  -2.625 -61.164  1.00 51.11           H  
ATOM   2380  CA  LYS A 151      79.714  -2.960 -59.152  1.00 51.11           C  
ATOM   2381  HA  LYS A 151      79.025  -2.651 -58.366  1.00 51.11           H  
ATOM   2382  C   LYS A 151      80.696  -1.783 -59.441  1.00 51.11           C  
ATOM   2383  CB  LYS A 151      80.490  -4.239 -58.727  1.00 51.11           C  
ATOM   2384  HB2 LYS A 151      81.479  -4.260 -59.184  1.00 51.11           H  
ATOM   2385  HB3 LYS A 151      79.977  -5.120 -59.111  1.00 51.11           H  
ATOM   2386  O   LYS A 151      81.766  -2.015 -59.991  1.00 51.11           O  
ATOM   2387  CG  LYS A 151      80.635  -4.428 -57.207  1.00 51.11           C  
ATOM   2388  HG2 LYS A 151      81.119  -3.552 -56.773  1.00 51.11           H  
ATOM   2389  HG3 LYS A 151      79.645  -4.544 -56.766  1.00 51.11           H  
ATOM   2390  CD  LYS A 151      81.483  -5.681 -56.913  1.00 51.11           C  
ATOM   2391  HD2 LYS A 151      81.074  -6.530 -57.462  1.00 51.11           H  
ATOM   2392  HD3 LYS A 151      82.496  -5.495 -57.268  1.00 51.11           H  
ATOM   2393  CE  LYS A 151      81.520  -6.023 -55.416  1.00 51.11           C  
ATOM   2394  HE2 LYS A 151      80.520  -6.320 -55.098  1.00 51.11           H  
ATOM   2395  HE3 LYS A 151      81.790  -5.122 -54.866  1.00 51.11           H  
ATOM   2396  NZ  LYS A 151      82.503  -7.101 -55.117  1.00 51.11           N  
ATOM   2397  HZ1 LYS A 151      82.296  -7.950 -55.623  1.00 51.11           H  
ATOM   2398  HZ2 LYS A 151      82.532  -7.306 -54.129  1.00 51.11           H  
ATOM   2399  HZ3 LYS A 151      83.436  -6.806 -55.370  1.00 51.11           H  
ATOM   2400  N   SER A 152      80.367  -0.549 -59.057  1.00 59.42           N  
ATOM   2401  H   SER A 152      79.428  -0.366 -58.734  1.00 59.42           H  
ATOM   2402  CA  SER A 152      81.320   0.547 -58.774  1.00 59.42           C  
ATOM   2403  HA  SER A 152      82.340   0.169 -58.850  1.00 59.42           H  
ATOM   2404  C   SER A 152      81.075   0.991 -57.322  1.00 59.42           C  
ATOM   2405  CB  SER A 152      81.186   1.719 -59.766  1.00 59.42           C  
ATOM   2406  HB2 SER A 152      81.361   1.364 -60.782  1.00 59.42           H  
ATOM   2407  HB3 SER A 152      81.922   2.488 -59.532  1.00 59.42           H  
ATOM   2408  O   SER A 152      79.953   0.871 -56.828  1.00 59.42           O  
ATOM   2409  OG  SER A 152      79.896   2.268 -59.676  1.00 59.42           O  
ATOM   2410  HG  SER A 152      79.976   3.216 -59.552  1.00 59.42           H  
ATOM   2411  N   ARG A 153      82.113   1.405 -56.573  1.00 79.44           N  
ATOM   2412  H   ARG A 153      83.017   1.500 -57.013  1.00 79.44           H  
ATOM   2413  CA  ARG A 153      81.940   1.847 -55.163  1.00 79.44           C  
ATOM   2414  HA  ARG A 153      81.335   1.122 -54.619  1.00 79.44           H  
ATOM   2415  C   ARG A 153      81.158   3.157 -55.077  1.00 79.44           C  
ATOM   2416  CB  ARG A 153      83.288   2.019 -54.437  1.00 79.44           C  
ATOM   2417  HB2 ARG A 153      83.949   2.632 -55.049  1.00 79.44           H  
ATOM   2418  HB3 ARG A 153      83.112   2.548 -53.500  1.00 79.44           H  
ATOM   2419  O   ARG A 153      80.462   3.383 -54.097  1.00 79.44           O  
ATOM   2420  CG  ARG A 153      83.977   0.688 -54.102  1.00 79.44           C  
ATOM   2421  HG2 ARG A 153      83.350   0.105 -53.428  1.00 79.44           H  
ATOM   2422  HG3 ARG A 153      84.112   0.124 -55.025  1.00 79.44           H  
ATOM   2423  CD  ARG A 153      85.362   0.907 -53.468  1.00 79.44           C  
ATOM   2424  HD2 ARG A 153      85.909   1.640 -54.062  1.00 79.44           H  
ATOM   2425  HD3 ARG A 153      85.908  -0.035 -53.510  1.00 79.44           H  
ATOM   2426  NE  ARG A 153      85.306   1.343 -52.057  1.00 79.44           N  
ATOM   2427  HE  ARG A 153      84.418   1.291 -51.580  1.00 79.44           H  
ATOM   2428  NH1 ARG A 153      87.525   1.958 -51.810  1.00 79.44           N  
ATOM   2429 HH11 ARG A 153      87.699   1.813 -52.795  1.00 79.44           H  
ATOM   2430 HH12 ARG A 153      88.299   2.189 -51.204  1.00 79.44           H  
ATOM   2431  NH2 ARG A 153      86.201   1.931 -50.049  1.00 79.44           N  
ATOM   2432 HH21 ARG A 153      85.750   1.138 -49.615  1.00 79.44           H  
ATOM   2433 HH22 ARG A 153      87.033   2.229 -49.561  1.00 79.44           H  
ATOM   2434  CZ  ARG A 153      86.335   1.748 -51.323  1.00 79.44           C  
ATOM   2435  N   LEU A 154      81.284   4.000 -56.095  1.00 89.11           N  
ATOM   2436  H   LEU A 154      81.836   3.709 -56.890  1.00 89.11           H  
ATOM   2437  CA  LEU A 154      80.518   5.222 -56.274  1.00 89.11           C  
ATOM   2438  HA  LEU A 154      79.903   5.405 -55.393  1.00 89.11           H  
ATOM   2439  C   LEU A 154      79.605   5.033 -57.484  1.00 89.11           C  
ATOM   2440  CB  LEU A 154      81.508   6.380 -56.466  1.00 89.11           C  
ATOM   2441  HB2 LEU A 154      82.033   6.236 -57.410  1.00 89.11           H  
ATOM   2442  HB3 LEU A 154      82.248   6.351 -55.666  1.00 89.11           H  
ATOM   2443  O   LEU A 154      80.076   4.621 -58.537  1.00 89.11           O  
ATOM   2444  CG  LEU A 154      80.849   7.767 -56.476  1.00 89.11           C  
ATOM   2445  HG  LEU A 154      80.093   7.823 -57.259  1.00 89.11           H  
ATOM   2446  CD1 LEU A 154      80.217   8.082 -55.118  1.00 89.11           C  
ATOM   2447 HD11 LEU A 154      80.006   9.148 -55.028  1.00 89.11           H  
ATOM   2448 HD12 LEU A 154      79.282   7.534 -55.003  1.00 89.11           H  
ATOM   2449 HD13 LEU A 154      80.910   7.822 -54.318  1.00 89.11           H  
ATOM   2450  CD2 LEU A 154      81.924   8.811 -56.744  1.00 89.11           C  
ATOM   2451 HD21 LEU A 154      81.460   9.797 -56.773  1.00 89.11           H  
ATOM   2452 HD22 LEU A 154      82.390   8.615 -57.709  1.00 89.11           H  
ATOM   2453 HD23 LEU A 154      82.675   8.800 -55.954  1.00 89.11           H  
ATOM   2454  N   GLN A 155      78.319   5.304 -57.325  1.00 91.12           N  
ATOM   2455  H   GLN A 155      78.006   5.635 -56.423  1.00 91.12           H  
ATOM   2456  CA  GLN A 155      77.312   5.222 -58.375  1.00 91.12           C  
ATOM   2457  HA  GLN A 155      77.786   4.969 -59.323  1.00 91.12           H  
ATOM   2458  C   GLN A 155      76.660   6.595 -58.529  1.00 91.12           C  
ATOM   2459  CB  GLN A 155      76.322   4.099 -58.028  1.00 91.12           C  
ATOM   2460  HB2 GLN A 155      75.938   4.249 -57.019  1.00 91.12           H  
ATOM   2461  HB3 GLN A 155      76.860   3.151 -58.047  1.00 91.12           H  
ATOM   2462  O   GLN A 155      76.319   7.232 -57.529  1.00 91.12           O  
ATOM   2463  CG  GLN A 155      75.146   4.020 -59.009  1.00 91.12           C  
ATOM   2464  HG2 GLN A 155      74.552   4.930 -58.926  1.00 91.12           H  
ATOM   2465  HG3 GLN A 155      75.528   3.954 -60.028  1.00 91.12           H  
ATOM   2466  CD  GLN A 155      74.221   2.830 -58.765  1.00 91.12           C  
ATOM   2467  NE2 GLN A 155      73.282   2.602 -59.648  1.00 91.12           N  
ATOM   2468 HE21 GLN A 155      72.584   1.919 -59.392  1.00 91.12           H  
ATOM   2469 HE22 GLN A 155      73.035   3.394 -60.224  1.00 91.12           H  
ATOM   2470  OE1 GLN A 155      74.319   2.080 -57.803  1.00 91.12           O  
ATOM   2471  N   PHE A 156      76.509   7.048 -59.773  1.00 93.91           N  
ATOM   2472  H   PHE A 156      76.787   6.473 -60.556  1.00 93.91           H  
ATOM   2473  CA  PHE A 156      75.905   8.335 -60.084  1.00 93.91           C  
ATOM   2474  HA  PHE A 156      75.353   8.664 -59.204  1.00 93.91           H  
ATOM   2475  C   PHE A 156      74.915   8.211 -61.235  1.00 93.91           C  
ATOM   2476  CB  PHE A 156      76.999   9.362 -60.385  1.00 93.91           C  
ATOM   2477  HB2 PHE A 156      77.519   9.067 -61.296  1.00 93.91           H  
ATOM   2478  HB3 PHE A 156      77.722   9.331 -59.570  1.00 93.91           H  
ATOM   2479  O   PHE A 156      75.310   7.990 -62.375  1.00 93.91           O  
ATOM   2480  CG  PHE A 156      76.502  10.790 -60.531  1.00 93.91           C  
ATOM   2481  CD1 PHE A 156      77.037  11.625 -61.528  1.00 93.91           C  
ATOM   2482  HD1 PHE A 156      77.769  11.238 -62.221  1.00 93.91           H  
ATOM   2483  CD2 PHE A 156      75.548  11.313 -59.634  1.00 93.91           C  
ATOM   2484  HD2 PHE A 156      75.150  10.698 -58.840  1.00 93.91           H  
ATOM   2485  CE1 PHE A 156      76.610  12.960 -61.629  1.00 93.91           C  
ATOM   2486  HE1 PHE A 156      77.003  13.581 -62.420  1.00 93.91           H  
ATOM   2487  CE2 PHE A 156      75.144  12.652 -59.717  1.00 93.91           C  
ATOM   2488  HE2 PHE A 156      74.441  13.044 -58.997  1.00 93.91           H  
ATOM   2489  CZ  PHE A 156      75.672  13.478 -60.721  1.00 93.91           C  
ATOM   2490  HZ  PHE A 156      75.358  14.509 -60.796  1.00 93.91           H  
ATOM   2491  N   ASP A 157      73.632   8.372 -60.921  1.00 92.92           N  
ATOM   2492  H   ASP A 157      73.393   8.571 -59.960  1.00 92.92           H  
ATOM   2493  CA  ASP A 157      72.537   8.206 -61.874  1.00 92.92           C  
ATOM   2494  HA  ASP A 157      72.942   7.981 -62.860  1.00 92.92           H  
ATOM   2495  C   ASP A 157      71.702   9.487 -61.977  1.00 92.92           C  
ATOM   2496  CB  ASP A 157      71.647   7.025 -61.465  1.00 92.92           C  
ATOM   2497  HB2 ASP A 157      70.861   6.906 -62.211  1.00 92.92           H  
ATOM   2498  HB3 ASP A 157      71.168   7.260 -60.515  1.00 92.92           H  
ATOM   2499  O   ASP A 157      71.466  10.179 -60.982  1.00 92.92           O  
ATOM   2500  CG  ASP A 157      72.400   5.698 -61.336  1.00 92.92           C  
ATOM   2501  OD1 ASP A 157      72.962   5.210 -62.336  1.00 92.92           O  
ATOM   2502  OD2 ASP A 157      72.354   5.119 -60.227  1.00 92.92           O  
ATOM   2503  N   GLY A 158      71.213   9.786 -63.180  1.00 90.90           N  
ATOM   2504  H   GLY A 158      71.413   9.151 -63.939  1.00 90.90           H  
ATOM   2505  CA  GLY A 158      70.234  10.843 -63.438  1.00 90.90           C  
ATOM   2506  HA2 GLY A 158      70.581  11.472 -64.258  1.00 90.90           H  
ATOM   2507  HA3 GLY A 158      70.123  11.473 -62.556  1.00 90.90           H  
ATOM   2508  C   GLY A 158      68.871  10.265 -63.822  1.00 90.90           C  
ATOM   2509  O   GLY A 158      68.797   9.173 -64.379  1.00 90.90           O  
ATOM   2510  N   SER A 159      67.783  11.002 -63.572  1.00 91.65           N  
ATOM   2511  H   SER A 159      67.894  11.843 -63.023  1.00 91.65           H  
ATOM   2512  CA  SER A 159      66.429  10.620 -64.014  1.00 91.65           C  
ATOM   2513  HA  SER A 159      66.190   9.647 -63.583  1.00 91.65           H  
ATOM   2514  C   SER A 159      66.319  10.471 -65.535  1.00 91.65           C  
ATOM   2515  CB  SER A 159      65.377  11.630 -63.534  1.00 91.65           C  
ATOM   2516  HB2 SER A 159      65.315  11.586 -62.446  1.00 91.65           H  
ATOM   2517  HB3 SER A 159      64.406  11.352 -63.943  1.00 91.65           H  
ATOM   2518  O   SER A 159      65.506   9.682 -66.012  1.00 91.65           O  
ATOM   2519  OG  SER A 159      65.692  12.956 -63.929  1.00 91.65           O  
ATOM   2520  HG  SER A 159      64.892  13.395 -64.229  1.00 91.65           H  
ATOM   2521  N   SER A 160      67.127  11.224 -66.285  1.00 90.07           N  
ATOM   2522  H   SER A 160      67.729  11.880 -65.807  1.00 90.07           H  
ATOM   2523  CA  SER A 160      67.327  11.112 -67.730  1.00 90.07           C  
ATOM   2524  HA  SER A 160      67.394  10.060 -68.010  1.00 90.07           H  
ATOM   2525  C   SER A 160      68.625  11.829 -68.120  1.00 90.07           C  
ATOM   2526  CB  SER A 160      66.150  11.756 -68.468  1.00 90.07           C  
ATOM   2527  HB2 SER A 160      66.091  12.810 -68.194  1.00 90.07           H  
ATOM   2528  HB3 SER A 160      65.220  11.265 -68.182  1.00 90.07           H  
ATOM   2529  O   SER A 160      68.992  12.815 -67.486  1.00 90.07           O  
ATOM   2530  OG  SER A 160      66.319  11.653 -69.867  1.00 90.07           O  
ATOM   2531  HG  SER A 160      65.974  12.463 -70.251  1.00 90.07           H  
ATOM   2532  N   GLU A 161      69.302  11.372 -69.175  1.00 89.15           N  
ATOM   2533  H   GLU A 161      68.968  10.535 -69.631  1.00 89.15           H  
ATOM   2534  CA  GLU A 161      70.463  12.064 -69.768  1.00 89.15           C  
ATOM   2535  HA  GLU A 161      71.105  12.455 -68.979  1.00 89.15           H  
ATOM   2536  C   GLU A 161      70.050  13.251 -70.657  1.00 89.15           C  
ATOM   2537  CB  GLU A 161      71.280  11.074 -70.610  1.00 89.15           C  
ATOM   2538  HB2 GLU A 161      70.629  10.630 -71.363  1.00 89.15           H  
ATOM   2539  HB3 GLU A 161      72.070  11.628 -71.117  1.00 89.15           H  
ATOM   2540  O   GLU A 161      70.837  14.166 -70.908  1.00 89.15           O  
ATOM   2541  CG  GLU A 161      71.928   9.964 -69.769  1.00 89.15           C  
ATOM   2542  HG2 GLU A 161      71.146   9.406 -69.254  1.00 89.15           H  
ATOM   2543  HG3 GLU A 161      72.566  10.429 -69.017  1.00 89.15           H  
ATOM   2544  CD  GLU A 161      72.764   8.984 -70.611  1.00 89.15           C  
ATOM   2545  OE1 GLU A 161      73.277   8.013 -70.013  1.00 89.15           O  
ATOM   2546  OE2 GLU A 161      72.868   9.181 -71.845  1.00 89.15           O  
ATOM   2547  N   ILE A 162      68.801  13.247 -71.131  1.00 90.91           N  
ATOM   2548  H   ILE A 162      68.193  12.500 -70.827  1.00 90.91           H  
ATOM   2549  CA  ILE A 162      68.215  14.303 -71.959  1.00 90.91           C  
ATOM   2550  HA  ILE A 162      68.941  15.108 -72.076  1.00 90.91           H  
ATOM   2551  C   ILE A 162      67.000  14.855 -71.226  1.00 90.91           C  
ATOM   2552  CB  ILE A 162      67.854  13.787 -73.370  1.00 90.91           C  
ATOM   2553  HB  ILE A 162      67.134  12.975 -73.268  1.00 90.91           H  
ATOM   2554  O   ILE A 162      66.088  14.101 -70.894  1.00 90.91           O  
ATOM   2555  CG1 ILE A 162      69.109  13.246 -74.093  1.00 90.91           C  
ATOM   2556 HG12 ILE A 162      69.802  14.066 -74.280  1.00 90.91           H  
ATOM   2557 HG13 ILE A 162      69.616  12.522 -73.455  1.00 90.91           H  
ATOM   2558  CG2 ILE A 162      67.203  14.923 -74.189  1.00 90.91           C  
ATOM   2559 HG21 ILE A 162      66.274  15.245 -73.716  1.00 90.91           H  
ATOM   2560 HG22 ILE A 162      67.884  15.771 -74.249  1.00 90.91           H  
ATOM   2561 HG23 ILE A 162      66.950  14.581 -75.193  1.00 90.91           H  
ATOM   2562  CD1 ILE A 162      68.809  12.528 -75.414  1.00 90.91           C  
ATOM   2563 HD11 ILE A 162      68.078  11.736 -75.247  1.00 90.91           H  
ATOM   2564 HD12 ILE A 162      69.729  12.082 -75.794  1.00 90.91           H  
ATOM   2565 HD13 ILE A 162      68.432  13.228 -76.159  1.00 90.91           H  
ATOM   2566  N   ILE A 163      66.989  16.164 -70.992  1.00 90.57           N  
ATOM   2567  H   ILE A 163      67.770  16.713 -71.323  1.00 90.57           H  
ATOM   2568  CA  ILE A 163      65.929  16.852 -70.250  1.00 90.57           C  
ATOM   2569  HA  ILE A 163      65.130  16.152 -70.007  1.00 90.57           H  
ATOM   2570  C   ILE A 163      65.324  17.938 -71.132  1.00 90.57           C  
ATOM   2571  CB  ILE A 163      66.497  17.420 -68.931  1.00 90.57           C  
ATOM   2572  HB  ILE A 163      67.344  18.058 -69.184  1.00 90.57           H  
ATOM   2573  O   ILE A 163      66.048  18.742 -71.728  1.00 90.57           O  
ATOM   2574  CG1 ILE A 163      67.027  16.318 -67.983  1.00 90.57           C  
ATOM   2575 HG12 ILE A 163      67.755  15.700 -68.509  1.00 90.57           H  
ATOM   2576 HG13 ILE A 163      67.561  16.804 -67.167  1.00 90.57           H  
ATOM   2577  CG2 ILE A 163      65.476  18.296 -68.190  1.00 90.57           C  
ATOM   2578 HG21 ILE A 163      65.253  19.199 -68.758  1.00 90.57           H  
ATOM   2579 HG22 ILE A 163      64.552  17.744 -68.020  1.00 90.57           H  
ATOM   2580 HG23 ILE A 163      65.888  18.593 -67.226  1.00 90.57           H  
ATOM   2581  CD1 ILE A 163      65.957  15.399 -67.375  1.00 90.57           C  
ATOM   2582 HD11 ILE A 163      65.304  15.964 -66.711  1.00 90.57           H  
ATOM   2583 HD12 ILE A 163      65.359  14.935 -68.159  1.00 90.57           H  
ATOM   2584 HD13 ILE A 163      66.446  14.620 -66.788  1.00 90.57           H  
ATOM   2585  N   ARG A 164      63.994  17.991 -71.208  1.00 89.41           N  
ATOM   2586  H   ARG A 164      63.465  17.249 -70.772  1.00 89.41           H  
ATOM   2587  CA  ARG A 164      63.285  19.110 -71.841  1.00 89.41           C  
ATOM   2588  HA  ARG A 164      63.845  19.432 -72.720  1.00 89.41           H  
ATOM   2589  C   ARG A 164      63.245  20.312 -70.901  1.00 89.41           C  
ATOM   2590  CB  ARG A 164      61.881  18.667 -72.280  1.00 89.41           C  
ATOM   2591  HB2 ARG A 164      61.347  19.527 -72.684  1.00 89.41           H  
ATOM   2592  HB3 ARG A 164      61.338  18.311 -71.404  1.00 89.41           H  
ATOM   2593  O   ARG A 164      62.641  20.248 -69.828  1.00 89.41           O  
ATOM   2594  CG  ARG A 164      61.877  17.544 -73.328  1.00 89.41           C  
ATOM   2595  HG2 ARG A 164      62.382  16.664 -72.930  1.00 89.41           H  
ATOM   2596  HG3 ARG A 164      60.843  17.273 -73.539  1.00 89.41           H  
ATOM   2597  CD  ARG A 164      62.551  17.978 -74.633  1.00 89.41           C  
ATOM   2598  HD2 ARG A 164      62.024  18.844 -75.033  1.00 89.41           H  
ATOM   2599  HD3 ARG A 164      63.585  18.252 -74.423  1.00 89.41           H  
ATOM   2600  NE  ARG A 164      62.530  16.896 -75.628  1.00 89.41           N  
ATOM   2601  HE  ARG A 164      61.784  16.221 -75.542  1.00 89.41           H  
ATOM   2602  NH1 ARG A 164      64.176  17.745 -76.959  1.00 89.41           N  
ATOM   2603 HH11 ARG A 164      65.037  17.536 -77.444  1.00 89.41           H  
ATOM   2604 HH12 ARG A 164      64.036  18.648 -76.528  1.00 89.41           H  
ATOM   2605  NH2 ARG A 164      63.471  15.663 -77.295  1.00 89.41           N  
ATOM   2606 HH21 ARG A 164      64.179  15.588 -78.011  1.00 89.41           H  
ATOM   2607 HH22 ARG A 164      62.884  14.886 -77.026  1.00 89.41           H  
ATOM   2608  CZ  ARG A 164      63.380  16.774 -76.624  1.00 89.41           C  
ATOM   2609  N   GLU A 165      63.881  21.405 -71.324  1.00 89.44           N  
ATOM   2610  H   GLU A 165      64.344  21.363 -72.220  1.00 89.44           H  
ATOM   2611  CA  GLU A 165      63.930  22.683 -70.600  1.00 89.44           C  
ATOM   2612  HA  GLU A 165      64.581  22.571 -69.733  1.00 89.44           H  
ATOM   2613  C   GLU A 165      62.535  23.094 -70.099  1.00 89.44           C  
ATOM   2614  CB  GLU A 165      64.554  23.747 -71.524  1.00 89.44           C  
ATOM   2615  HB2 GLU A 165      65.609  23.508 -71.659  1.00 89.44           H  
ATOM   2616  HB3 GLU A 165      64.082  23.688 -72.504  1.00 89.44           H  
ATOM   2617  O   GLU A 165      61.564  23.068 -70.854  1.00 89.44           O  
ATOM   2618  CG  GLU A 165      64.450  25.193 -71.021  1.00 89.44           C  
ATOM   2619  HG2 GLU A 165      63.406  25.502 -71.064  1.00 89.44           H  
ATOM   2620  HG3 GLU A 165      64.786  25.242 -69.985  1.00 89.44           H  
ATOM   2621  CD  GLU A 165      65.277  26.165 -71.867  1.00 89.44           C  
ATOM   2622  OE1 GLU A 165      66.074  26.934 -71.274  1.00 89.44           O  
ATOM   2623  OE2 GLU A 165      65.131  26.122 -73.111  1.00 89.44           O  
ATOM   2624  N   LEU A 166      62.445  23.460 -68.813  1.00 83.62           N  
ATOM   2625  H   LEU A 166      63.317  23.524 -68.307  1.00 83.62           H  
ATOM   2626  CA  LEU A 166      61.222  23.879 -68.104  1.00 83.62           C  
ATOM   2627  HA  LEU A 166      61.496  24.000 -67.056  1.00 83.62           H  
ATOM   2628  C   LEU A 166      60.040  22.882 -68.072  1.00 83.62           C  
ATOM   2629  CB  LEU A 166      60.768  25.259 -68.623  1.00 83.62           C  
ATOM   2630  HB2 LEU A 166      59.883  25.569 -68.067  1.00 83.62           H  
ATOM   2631  HB3 LEU A 166      60.471  25.151 -69.666  1.00 83.62           H  
ATOM   2632  O   LEU A 166      59.014  23.205 -67.474  1.00 83.62           O  
ATOM   2633  CG  LEU A 166      61.811  26.384 -68.523  1.00 83.62           C  
ATOM   2634  HG  LEU A 166      62.729  26.097 -69.036  1.00 83.62           H  
ATOM   2635  CD1 LEU A 166      61.265  27.641 -69.198  1.00 83.62           C  
ATOM   2636 HD11 LEU A 166      60.356  27.974 -68.697  1.00 83.62           H  
ATOM   2637 HD12 LEU A 166      62.016  28.430 -69.165  1.00 83.62           H  
ATOM   2638 HD13 LEU A 166      61.045  27.421 -70.243  1.00 83.62           H  
ATOM   2639  CD2 LEU A 166      62.167  26.716 -67.074  1.00 83.62           C  
ATOM   2640 HD21 LEU A 166      61.263  26.904 -66.495  1.00 83.62           H  
ATOM   2641 HD22 LEU A 166      62.723  25.882 -66.646  1.00 83.62           H  
ATOM   2642 HD23 LEU A 166      62.814  27.593 -67.050  1.00 83.62           H  
ATOM   2643  N   ILE A 167      60.158  21.689 -68.664  1.00 85.80           N  
ATOM   2644  H   ILE A 167      61.007  21.502 -69.178  1.00 85.80           H  
ATOM   2645  CA  ILE A 167      59.094  20.669 -68.681  1.00 85.80           C  
ATOM   2646  HA  ILE A 167      58.161  21.111 -68.328  1.00 85.80           H  
ATOM   2647  C   ILE A 167      59.419  19.527 -67.717  1.00 85.80           C  
ATOM   2648  CB  ILE A 167      58.847  20.157 -70.121  1.00 85.80           C  
ATOM   2649  HB  ILE A 167      59.789  19.780 -70.519  1.00 85.80           H  
ATOM   2650  O   ILE A 167      58.570  19.124 -66.922  1.00 85.80           O  
ATOM   2651  CG1 ILE A 167      58.364  21.313 -71.028  1.00 85.80           C  
ATOM   2652 HG12 ILE A 167      57.458  21.750 -70.606  1.00 85.80           H  
ATOM   2653 HG13 ILE A 167      59.127  22.092 -71.050  1.00 85.80           H  
ATOM   2654  CG2 ILE A 167      57.828  18.999 -70.120  1.00 85.80           C  
ATOM   2655 HG21 ILE A 167      58.203  18.154 -69.541  1.00 85.80           H  
ATOM   2656 HG22 ILE A 167      56.891  19.333 -69.674  1.00 85.80           H  
ATOM   2657 HG23 ILE A 167      57.652  18.632 -71.131  1.00 85.80           H  
ATOM   2658  CD1 ILE A 167      58.085  20.913 -72.482  1.00 85.80           C  
ATOM   2659 HD11 ILE A 167      57.914  21.812 -73.074  1.00 85.80           H  
ATOM   2660 HD12 ILE A 167      58.937  20.366 -72.885  1.00 85.80           H  
ATOM   2661 HD13 ILE A 167      57.189  20.295 -72.546  1.00 85.80           H  
ATOM   2662  N   GLU A 168      60.642  19.000 -67.783  1.00 85.60           N  
ATOM   2663  H   GLU A 168      61.317  19.404 -68.416  1.00 85.60           H  
ATOM   2664  CA  GLU A 168      61.037  17.791 -67.058  1.00 85.60           C  
ATOM   2665  HA  GLU A 168      60.141  17.304 -66.675  1.00 85.60           H  
ATOM   2666  C   GLU A 168      61.965  18.128 -65.881  1.00 85.60           C  
ATOM   2667  CB  GLU A 168      61.697  16.799 -68.024  1.00 85.60           C  
ATOM   2668  HB2 GLU A 168      62.148  15.986 -67.455  1.00 85.60           H  
ATOM   2669  HB3 GLU A 168      62.477  17.328 -68.572  1.00 85.60           H  
ATOM   2670  O   GLU A 168      62.930  18.880 -66.047  1.00 85.60           O  
ATOM   2671  CG  GLU A 168      60.687  16.209 -69.020  1.00 85.60           C  
ATOM   2672  HG2 GLU A 168      60.158  17.024 -69.516  1.00 85.60           H  
ATOM   2673  HG3 GLU A 168      59.957  15.617 -68.469  1.00 85.60           H  
ATOM   2674  CD  GLU A 168      61.342  15.351 -70.110  1.00 85.60           C  
ATOM   2675  OE1 GLU A 168      60.587  14.601 -70.767  1.00 85.60           O  
ATOM   2676  OE2 GLU A 168      62.565  15.511 -70.333  1.00 85.60           O  
ATOM   2677  N   PRO A 169      61.711  17.593 -64.673  1.00 89.61           N  
ATOM   2678  CA  PRO A 169      62.650  17.715 -63.569  1.00 89.61           C  
ATOM   2679  HA  PRO A 169      63.029  18.736 -63.514  1.00 89.61           H  
ATOM   2680  C   PRO A 169      63.832  16.752 -63.749  1.00 89.61           C  
ATOM   2681  CB  PRO A 169      61.830  17.412 -62.315  1.00 89.61           C  
ATOM   2682  HB2 PRO A 169      61.326  18.322 -61.987  1.00 89.61           H  
ATOM   2683  HB3 PRO A 169      62.442  17.002 -61.511  1.00 89.61           H  
ATOM   2684  O   PRO A 169      63.661  15.594 -64.139  1.00 89.61           O  
ATOM   2685  CG  PRO A 169      60.790  16.408 -62.815  1.00 89.61           C  
ATOM   2686  HG2 PRO A 169      59.879  16.440 -62.218  1.00 89.61           H  
ATOM   2687  HG3 PRO A 169      61.216  15.405 -62.805  1.00 89.61           H  
ATOM   2688  CD  PRO A 169      60.532  16.839 -64.261  1.00 89.61           C  
ATOM   2689  HD2 PRO A 169      60.389  15.960 -64.890  1.00 89.61           H  
ATOM   2690  HD3 PRO A 169      59.656  17.485 -64.306  1.00 89.61           H  
ATOM   2691  N   LEU A 170      65.032  17.206 -63.386  1.00 90.99           N  
ATOM   2692  H   LEU A 170      65.096  18.152 -63.040  1.00 90.99           H  
ATOM   2693  CA  LEU A 170      66.221  16.357 -63.309  1.00 90.99           C  
ATOM   2694  HA  LEU A 170      66.081  15.482 -63.945  1.00 90.99           H  
ATOM   2695  C   LEU A 170      66.424  15.896 -61.866  1.00 90.99           C  
ATOM   2696  CB  LEU A 170      67.445  17.123 -63.832  1.00 90.99           C  
ATOM   2697  HB2 LEU A 170      67.271  17.415 -64.868  1.00 90.99           H  
ATOM   2698  HB3 LEU A 170      67.556  18.026 -63.232  1.00 90.99           H  
ATOM   2699  O   LEU A 170      66.609  16.725 -60.979  1.00 90.99           O  
ATOM   2700  CG  LEU A 170      68.767  16.340 -63.734  1.00 90.99           C  
ATOM   2701  HG  LEU A 170      68.905  16.004 -62.707  1.00 90.99           H  
ATOM   2702  CD1 LEU A 170      68.816  15.114 -64.644  1.00 90.99           C  
ATOM   2703 HD11 LEU A 170      69.770  14.601 -64.518  1.00 90.99           H  
ATOM   2704 HD12 LEU A 170      68.018  14.414 -64.396  1.00 90.99           H  
ATOM   2705 HD13 LEU A 170      68.722  15.410 -65.689  1.00 90.99           H  
ATOM   2706  CD2 LEU A 170      69.928  17.272 -64.072  1.00 90.99           C  
ATOM   2707 HD21 LEU A 170      69.972  18.087 -63.350  1.00 90.99           H  
ATOM   2708 HD22 LEU A 170      70.870  16.726 -64.028  1.00 90.99           H  
ATOM   2709 HD23 LEU A 170      69.796  17.687 -65.071  1.00 90.99           H  
ATOM   2710  N   THR A 171      66.459  14.590 -61.625  1.00 92.99           N  
ATOM   2711  H   THR A 171      66.293  13.954 -62.392  1.00 92.99           H  
ATOM   2712  CA  THR A 171      66.865  14.030 -60.330  1.00 92.99           C  
ATOM   2713  HA  THR A 171      66.965  14.835 -59.603  1.00 92.99           H  
ATOM   2714  C   THR A 171      68.221  13.365 -60.478  1.00 92.99           C  
ATOM   2715  CB  THR A 171      65.823  13.060 -59.760  1.00 92.99           C  
ATOM   2716  HB  THR A 171      65.680  12.226 -60.448  1.00 92.99           H  
ATOM   2717  O   THR A 171      68.349  12.398 -61.217  1.00 92.99           O  
ATOM   2718  CG2 THR A 171      66.228  12.514 -58.391  1.00 92.99           C  
ATOM   2719 HG21 THR A 171      67.097  11.864 -58.494  1.00 92.99           H  
ATOM   2720 HG22 THR A 171      65.409  11.928 -57.974  1.00 92.99           H  
ATOM   2721 HG23 THR A 171      66.472  13.335 -57.716  1.00 92.99           H  
ATOM   2722  OG1 THR A 171      64.593  13.723 -59.575  1.00 92.99           O  
ATOM   2723  HG1 THR A 171      64.639  14.214 -58.752  1.00 92.99           H  
ATOM   2724  N   LEU A 172      69.222  13.873 -59.768  1.00 93.36           N  
ATOM   2725  H   LEU A 172      69.021  14.660 -59.167  1.00 93.36           H  
ATOM   2726  CA  LEU A 172      70.565  13.304 -59.696  1.00 93.36           C  
ATOM   2727  HA  LEU A 172      70.723  12.605 -60.516  1.00 93.36           H  
ATOM   2728  C   LEU A 172      70.714  12.537 -58.386  1.00 93.36           C  
ATOM   2729  CB  LEU A 172      71.602  14.432 -59.790  1.00 93.36           C  
ATOM   2730  HB2 LEU A 172      71.417  15.139 -58.982  1.00 93.36           H  
ATOM   2731  HB3 LEU A 172      72.594  14.005 -59.641  1.00 93.36           H  
ATOM   2732  O   LEU A 172      70.367  13.065 -57.329  1.00 93.36           O  
ATOM   2733  CG  LEU A 172      71.598  15.190 -61.125  1.00 93.36           C  
ATOM   2734  HG  LEU A 172      70.601  15.588 -61.313  1.00 93.36           H  
ATOM   2735  CD1 LEU A 172      72.558  16.371 -61.034  1.00 93.36           C  
ATOM   2736 HD11 LEU A 172      72.502  16.939 -61.962  1.00 93.36           H  
ATOM   2737 HD12 LEU A 172      73.578  16.017 -60.887  1.00 93.36           H  
ATOM   2738 HD13 LEU A 172      72.270  17.024 -60.210  1.00 93.36           H  
ATOM   2739  CD2 LEU A 172      72.016  14.300 -62.298  1.00 93.36           C  
ATOM   2740 HD21 LEU A 172      72.964  13.807 -62.083  1.00 93.36           H  
ATOM   2741 HD22 LEU A 172      71.254  13.543 -62.482  1.00 93.36           H  
ATOM   2742 HD23 LEU A 172      72.128  14.898 -63.202  1.00 93.36           H  
ATOM   2743  N   ASN A 173      71.240  11.320 -58.448  1.00 94.47           N  
ATOM   2744  H   ASN A 173      71.473  10.947 -59.357  1.00 94.47           H  
ATOM   2745  CA  ASN A 173      71.432  10.440 -57.305  1.00 94.47           C  
ATOM   2746  HA  ASN A 173      71.232  10.987 -56.383  1.00 94.47           H  
ATOM   2747  C   ASN A 173      72.879   9.945 -57.254  1.00 94.47           C  
ATOM   2748  CB  ASN A 173      70.431   9.282 -57.406  1.00 94.47           C  
ATOM   2749  HB2 ASN A 173      69.423   9.675 -57.545  1.00 94.47           H  
ATOM   2750  HB3 ASN A 173      70.679   8.662 -58.267  1.00 94.47           H  
ATOM   2751  O   ASN A 173      73.312   9.187 -58.113  1.00 94.47           O  
ATOM   2752  CG  ASN A 173      70.440   8.447 -56.143  1.00 94.47           C  
ATOM   2753  ND2 ASN A 173      70.530   7.145 -56.258  1.00 94.47           N  
ATOM   2754 HD21 ASN A 173      70.737   6.738 -57.159  1.00 94.47           H  
ATOM   2755 HD22 ASN A 173      70.642   6.611 -55.408  1.00 94.47           H  
ATOM   2756  OD1 ASN A 173      70.342   8.964 -55.041  1.00 94.47           O  
ATOM   2757  N   CYS A 174      73.613  10.384 -56.240  1.00 94.64           N  
ATOM   2758  H   CYS A 174      73.164  10.982 -55.560  1.00 94.64           H  
ATOM   2759  CA  CYS A 174      75.007  10.050 -55.979  1.00 94.64           C  
ATOM   2760  HA  CYS A 174      75.450   9.530 -56.829  1.00 94.64           H  
ATOM   2761  C   CYS A 174      75.054   9.136 -54.753  1.00 94.64           C  
ATOM   2762  CB  CYS A 174      75.737  11.386 -55.774  1.00 94.64           C  
ATOM   2763  HB2 CYS A 174      75.194  11.946 -55.012  1.00 94.64           H  
ATOM   2764  HB3 CYS A 174      75.669  11.951 -56.703  1.00 94.64           H  
ATOM   2765  O   CYS A 174      74.716   9.573 -53.654  1.00 94.64           O  
ATOM   2766  SG  CYS A 174      77.475  11.378 -55.271  1.00 94.64           S  
ATOM   2767  N   SER A 175      75.435   7.872 -54.922  1.00 93.10           N  
ATOM   2768  H   SER A 175      75.687   7.572 -55.853  1.00 93.10           H  
ATOM   2769  CA  SER A 175      75.459   6.873 -53.849  1.00 93.10           C  
ATOM   2770  HA  SER A 175      75.273   7.382 -52.903  1.00 93.10           H  
ATOM   2771  C   SER A 175      76.815   6.191 -53.728  1.00 93.10           C  
ATOM   2772  CB  SER A 175      74.342   5.839 -54.014  1.00 93.10           C  
ATOM   2773  HB2 SER A 175      73.379   6.331 -53.878  1.00 93.10           H  
ATOM   2774  HB3 SER A 175      74.446   5.069 -53.250  1.00 93.10           H  
ATOM   2775  O   SER A 175      77.399   5.782 -54.726  1.00 93.10           O  
ATOM   2776  OG  SER A 175      74.368   5.242 -55.291  1.00 93.10           O  
ATOM   2777  HG  SER A 175      75.279   5.113 -55.566  1.00 93.10           H  
ATOM   2778  N   PHE A 176      77.304   6.031 -52.501  1.00 90.46           N  
ATOM   2779  H   PHE A 176      76.737   6.346 -51.727  1.00 90.46           H  
ATOM   2780  CA  PHE A 176      78.566   5.373 -52.189  1.00 90.46           C  
ATOM   2781  HA  PHE A 176      79.035   5.061 -53.122  1.00 90.46           H  
ATOM   2782  C   PHE A 176      78.348   4.127 -51.333  1.00 90.46           C  
ATOM   2783  CB  PHE A 176      79.526   6.358 -51.518  1.00 90.46           C  
ATOM   2784  HB2 PHE A 176      79.642   7.219 -52.175  1.00 90.46           H  
ATOM   2785  HB3 PHE A 176      79.088   6.707 -50.583  1.00 90.46           H  
ATOM   2786  O   PHE A 176      77.692   4.168 -50.286  1.00 90.46           O  
ATOM   2787  CG  PHE A 176      80.903   5.778 -51.247  1.00 90.46           C  
ATOM   2788  CD1 PHE A 176      81.184   5.140 -50.024  1.00 90.46           C  
ATOM   2789  HD1 PHE A 176      80.417   5.057 -49.269  1.00 90.46           H  
ATOM   2790  CD2 PHE A 176      81.904   5.847 -52.234  1.00 90.46           C  
ATOM   2791  HD2 PHE A 176      81.689   6.285 -53.197  1.00 90.46           H  
ATOM   2792  CE1 PHE A 176      82.460   4.596 -49.790  1.00 90.46           C  
ATOM   2793  HE1 PHE A 176      82.668   4.099 -48.854  1.00 90.46           H  
ATOM   2794  CE2 PHE A 176      83.183   5.321 -51.996  1.00 90.46           C  
ATOM   2795  HE2 PHE A 176      83.944   5.383 -52.760  1.00 90.46           H  
ATOM   2796  CZ  PHE A 176      83.461   4.691 -50.772  1.00 90.46           C  
ATOM   2797  HZ  PHE A 176      84.440   4.273 -50.591  1.00 90.46           H  
ATOM   2798  N   LYS A 177      78.969   3.031 -51.764  1.00 86.16           N  
ATOM   2799  H   LYS A 177      79.515   3.119 -52.609  1.00 86.16           H  
ATOM   2800  CA  LYS A 177      78.907   1.712 -51.150  1.00 86.16           C  
ATOM   2801  HA  LYS A 177      78.321   1.772 -50.233  1.00 86.16           H  
ATOM   2802  C   LYS A 177      80.305   1.212 -50.807  1.00 86.16           C  
ATOM   2803  CB  LYS A 177      78.172   0.781 -52.115  1.00 86.16           C  
ATOM   2804  HB2 LYS A 177      78.727   0.695 -53.049  1.00 86.16           H  
ATOM   2805  HB3 LYS A 177      77.201   1.228 -52.329  1.00 86.16           H  
ATOM   2806  O   LYS A 177      81.195   1.148 -51.658  1.00 86.16           O  
ATOM   2807  CG  LYS A 177      77.969  -0.608 -51.504  1.00 86.16           C  
ATOM   2808  HG2 LYS A 177      77.592  -0.500 -50.488  1.00 86.16           H  
ATOM   2809  HG3 LYS A 177      78.915  -1.150 -51.476  1.00 86.16           H  
ATOM   2810  CD  LYS A 177      76.964  -1.382 -52.352  1.00 86.16           C  
ATOM   2811  HD2 LYS A 177      76.136  -0.714 -52.593  1.00 86.16           H  
ATOM   2812  HD3 LYS A 177      77.427  -1.714 -53.282  1.00 86.16           H  
ATOM   2813  CE  LYS A 177      76.424  -2.563 -51.557  1.00 86.16           C  
ATOM   2814  HE2 LYS A 177      76.337  -2.246 -50.517  1.00 86.16           H  
ATOM   2815  HE3 LYS A 177      77.114  -3.405 -51.612  1.00 86.16           H  
ATOM   2816  NZ  LYS A 177      75.077  -2.894 -52.063  1.00 86.16           N  
ATOM   2817  HZ1 LYS A 177      74.636  -3.611 -51.506  1.00 86.16           H  
ATOM   2818  HZ2 LYS A 177      75.092  -3.137 -53.043  1.00 86.16           H  
ATOM   2819  HZ3 LYS A 177      74.522  -2.055 -51.971  1.00 86.16           H  
ATOM   2820  N   PHE A 178      80.489   0.800 -49.555  1.00 76.52           N  
ATOM   2821  H   PHE A 178      79.703   0.823 -48.921  1.00 76.52           H  
ATOM   2822  CA  PHE A 178      81.721   0.143 -49.123  1.00 76.52           C  
ATOM   2823  HA  PHE A 178      82.569   0.725 -49.483  1.00 76.52           H  
ATOM   2824  C   PHE A 178      81.827  -1.252 -49.751  1.00 76.52           C  
ATOM   2825  CB  PHE A 178      81.794   0.112 -47.592  1.00 76.52           C  
ATOM   2826  HB2 PHE A 178      82.596  -0.563 -47.295  1.00 76.52           H  
ATOM   2827  HB3 PHE A 178      80.863  -0.286 -47.189  1.00 76.52           H  
ATOM   2828  O   PHE A 178      80.838  -1.984 -49.829  1.00 76.52           O  
ATOM   2829  CG  PHE A 178      82.078   1.478 -46.996  1.00 76.52           C  
ATOM   2830  CD1 PHE A 178      83.407   1.937 -46.915  1.00 76.52           C  
ATOM   2831  HD1 PHE A 178      84.219   1.312 -47.256  1.00 76.52           H  
ATOM   2832  CD2 PHE A 178      81.024   2.303 -46.556  1.00 76.52           C  
ATOM   2833  HD2 PHE A 178      80.001   1.965 -46.630  1.00 76.52           H  
ATOM   2834  CE1 PHE A 178      83.683   3.210 -46.389  1.00 76.52           C  
ATOM   2835  HE1 PHE A 178      84.706   3.552 -46.319  1.00 76.52           H  
ATOM   2836  CE2 PHE A 178      81.300   3.580 -46.034  1.00 76.52           C  
ATOM   2837  HE2 PHE A 178      80.490   4.213 -45.704  1.00 76.52           H  
ATOM   2838  CZ  PHE A 178      82.629   4.030 -45.951  1.00 76.52           C  
ATOM   2839  HZ  PHE A 178      82.841   5.010 -45.552  1.00 76.52           H  
ATOM   2840  N   SER A 179      83.020  -1.625 -50.223  1.00 68.74           N  
ATOM   2841  H   SER A 179      83.835  -1.074 -49.996  1.00 68.74           H  
ATOM   2842  CA  SER A 179      83.240  -2.973 -50.749  1.00 68.74           C  
ATOM   2843  HA  SER A 179      82.405  -3.241 -51.395  1.00 68.74           H  
ATOM   2844  C   SER A 179      83.305  -3.960 -49.585  1.00 68.74           C  
ATOM   2845  CB  SER A 179      84.529  -3.040 -51.573  1.00 68.74           C  
ATOM   2846  HB2 SER A 179      84.523  -2.250 -52.325  1.00 68.74           H  
ATOM   2847  HB3 SER A 179      85.386  -2.893 -50.916  1.00 68.74           H  
ATOM   2848  O   SER A 179      83.870  -3.648 -48.538  1.00 68.74           O  
ATOM   2849  OG  SER A 179      84.626  -4.302 -52.218  1.00 68.74           O  
ATOM   2850  HG  SER A 179      85.557  -4.462 -52.389  1.00 68.74           H  
ATOM   2851  N   ASN A 180      82.791  -5.177 -49.775  1.00 62.30           N  
ATOM   2852  H   ASN A 180      82.310  -5.366 -50.643  1.00 62.30           H  
ATOM   2853  CA  ASN A 180      82.900  -6.242 -48.770  1.00 62.30           C  
ATOM   2854  HA  ASN A 180      82.464  -5.880 -47.839  1.00 62.30           H  
ATOM   2855  C   ASN A 180      84.367  -6.608 -48.435  1.00 62.30           C  
ATOM   2856  CB  ASN A 180      82.104  -7.477 -49.239  1.00 62.30           C  
ATOM   2857  HB2 ASN A 180      82.401  -7.740 -50.254  1.00 62.30           H  
ATOM   2858  HB3 ASN A 180      82.363  -8.315 -48.591  1.00 62.30           H  
ATOM   2859  O   ASN A 180      84.604  -7.190 -47.379  1.00 62.30           O  
ATOM   2860  CG  ASN A 180      80.592  -7.316 -49.170  1.00 62.30           C  
ATOM   2861  ND2 ASN A 180      79.854  -8.261 -49.704  1.00 62.30           N  
ATOM   2862 HD21 ASN A 180      78.860  -8.158 -49.557  1.00 62.30           H  
ATOM   2863 HD22 ASN A 180      80.282  -9.115 -50.032  1.00 62.30           H  
ATOM   2864  OD1 ASN A 180      80.039  -6.368 -48.651  1.00 62.30           O  
ATOM   2865  N   ASP A 181      85.331  -6.241 -49.291  1.00 56.23           N  
ATOM   2866  H   ASP A 181      85.061  -5.770 -50.143  1.00 56.23           H  
ATOM   2867  CA  ASP A 181      86.774  -6.438 -49.064  1.00 56.23           C  
ATOM   2868  HA  ASP A 181      86.917  -7.374 -48.523  1.00 56.23           H  
ATOM   2869  C   ASP A 181      87.431  -5.352 -48.184  1.00 56.23           C  
ATOM   2870  CB  ASP A 181      87.512  -6.559 -50.413  1.00 56.23           C  
ATOM   2871  HB2 ASP A 181      87.152  -5.785 -51.090  1.00 56.23           H  
ATOM   2872  HB3 ASP A 181      88.576  -6.385 -50.251  1.00 56.23           H  
ATOM   2873  O   ASP A 181      88.523  -5.571 -47.668  1.00 56.23           O  
ATOM   2874  CG  ASP A 181      87.377  -7.939 -51.066  1.00 56.23           C  
ATOM   2875  OD1 ASP A 181      87.324  -8.948 -50.329  1.00 56.23           O  
ATOM   2876  OD2 ASP A 181      87.267  -7.966 -52.314  1.00 56.23           O  
ATOM   2877  N   ASP A 182      86.767  -4.218 -47.907  1.00 54.90           N  
ATOM   2878  H   ASP A 182      85.836  -4.105 -48.281  1.00 54.90           H  
ATOM   2879  CA  ASP A 182      87.309  -3.118 -47.075  1.00 54.90           C  
ATOM   2880  HA  ASP A 182      88.351  -2.967 -47.356  1.00 54.90           H  
ATOM   2881  C   ASP A 182      87.295  -3.439 -45.559  1.00 54.90           C  
ATOM   2882  CB  ASP A 182      86.558  -1.797 -47.345  1.00 54.90           C  
ATOM   2883  HB2 ASP A 182      85.497  -1.946 -47.142  1.00 54.90           H  
ATOM   2884  HB3 ASP A 182      86.914  -1.037 -46.649  1.00 54.90           H  
ATOM   2885  O   ASP A 182      87.241  -2.544 -44.707  1.00 54.90           O  
ATOM   2886  CG  ASP A 182      86.736  -1.202 -48.741  1.00 54.90           C  
ATOM   2887  OD1 ASP A 182      87.850  -1.261 -49.291  1.00 54.90           O  
ATOM   2888  OD2 ASP A 182      85.750  -0.590 -49.231  1.00 54.90           O  
ATOM   2889  N   ASN A 183      87.282  -4.721 -45.187  1.00 51.16           N  
ATOM   2890  H   ASN A 183      87.376  -5.405 -45.923  1.00 51.16           H  
ATOM   2891  CA  ASN A 183      87.251  -5.172 -43.793  1.00 51.16           C  
ATOM   2892  HA  ASN A 183      86.670  -4.455 -43.213  1.00 51.16           H  
ATOM   2893  C   ASN A 183      88.631  -5.168 -43.115  1.00 51.16           C  
ATOM   2894  CB  ASN A 183      86.536  -6.533 -43.710  1.00 51.16           C  
ATOM   2895  HB2 ASN A 183      86.852  -7.167 -44.539  1.00 51.16           H  
ATOM   2896  HB3 ASN A 183      86.812  -7.031 -42.781  1.00 51.16           H  
ATOM   2897  O   ASN A 183      88.694  -5.361 -41.903  1.00 51.16           O  
ATOM   2898  CG  ASN A 183      85.021  -6.405 -43.706  1.00 51.16           C  
ATOM   2899  ND2 ASN A 183      84.323  -7.458 -44.055  1.00 51.16           N  
ATOM   2900 HD21 ASN A 183      83.327  -7.315 -44.138  1.00 51.16           H  
ATOM   2901 HD22 ASN A 183      84.791  -8.232 -44.504  1.00 51.16           H  
ATOM   2902  OD1 ASN A 183      84.440  -5.384 -43.364  1.00 51.16           O  
ATOM   2903  N   GLN A 184      89.716  -4.907 -43.851  1.00 50.08           N  
ATOM   2904  H   GLN A 184      89.607  -4.803 -44.850  1.00 50.08           H  
ATOM   2905  CA  GLN A 184      91.062  -4.763 -43.280  1.00 50.08           C  
ATOM   2906  HA  GLN A 184      91.051  -5.121 -42.250  1.00 50.08           H  
ATOM   2907  C   GLN A 184      91.539  -3.309 -43.163  1.00 50.08           C  
ATOM   2908  CB  GLN A 184      92.054  -5.650 -44.044  1.00 50.08           C  
ATOM   2909  HB2 GLN A 184      93.069  -5.378 -43.753  1.00 50.08           H  
ATOM   2910  HB3 GLN A 184      91.948  -5.498 -45.118  1.00 50.08           H  
ATOM   2911  O   GLN A 184      92.449  -3.046 -42.382  1.00 50.08           O  
ATOM   2912  CG  GLN A 184      91.832  -7.129 -43.686  1.00 50.08           C  
ATOM   2913  HG2 GLN A 184      90.855  -7.452 -44.047  1.00 50.08           H  
ATOM   2914  HG3 GLN A 184      91.849  -7.238 -42.602  1.00 50.08           H  
ATOM   2915  CD  GLN A 184      92.890  -8.059 -44.272  1.00 50.08           C  
ATOM   2916  NE2 GLN A 184      93.024  -9.259 -43.749  1.00 50.08           N  
ATOM   2917 HE21 GLN A 184      93.737  -9.830 -44.179  1.00 50.08           H  
ATOM   2918 HE22 GLN A 184      92.444  -9.557 -42.978  1.00 50.08           H  
ATOM   2919  OE1 GLN A 184      93.612  -7.755 -45.201  1.00 50.08           O  
ATOM   2920  N   GLU A 185      90.889  -2.351 -43.835  1.00 55.61           N  
ATOM   2921  H   GLU A 185      90.121  -2.603 -44.439  1.00 55.61           H  
ATOM   2922  CA  GLU A 185      91.271  -0.940 -43.762  1.00 55.61           C  
ATOM   2923  HA  GLU A 185      92.171  -0.869 -43.151  1.00 55.61           H  
ATOM   2924  C   GLU A 185      90.224  -0.054 -43.065  1.00 55.61           C  
ATOM   2925  CB  GLU A 185      91.695  -0.389 -45.129  1.00 55.61           C  
ATOM   2926  HB2 GLU A 185      91.708   0.699 -45.056  1.00 55.61           H  
ATOM   2927  HB3 GLU A 185      90.966  -0.679 -45.886  1.00 55.61           H  
ATOM   2928  O   GLU A 185      89.019  -0.052 -43.335  1.00 55.61           O  
ATOM   2929  CG  GLU A 185      93.108  -0.864 -45.525  1.00 55.61           C  
ATOM   2930  HG2 GLU A 185      93.093  -1.948 -45.646  1.00 55.61           H  
ATOM   2931  HG3 GLU A 185      93.794  -0.624 -44.713  1.00 55.61           H  
ATOM   2932  CD  GLU A 185      93.625  -0.213 -46.820  1.00 55.61           C  
ATOM   2933  OE1 GLU A 185      94.783  -0.497 -47.194  1.00 55.61           O  
ATOM   2934  OE2 GLU A 185      92.858   0.575 -47.420  1.00 55.61           O  
ATOM   2935  N   THR A 186      90.764   0.743 -42.149  1.00 65.29           N  
ATOM   2936  H   THR A 186      91.748   0.570 -41.998  1.00 65.29           H  
ATOM   2937  CA  THR A 186      90.251   1.928 -41.455  1.00 65.29           C  
ATOM   2938  HA  THR A 186      91.177   2.440 -41.195  1.00 65.29           H  
ATOM   2939  C   THR A 186      89.528   3.010 -42.280  1.00 65.29           C  
ATOM   2940  CB  THR A 186      89.618   1.668 -40.084  1.00 65.29           C  
ATOM   2941  HB  THR A 186      89.786   2.528 -39.436  1.00 65.29           H  
ATOM   2942  O   THR A 186      89.845   4.169 -42.046  1.00 65.29           O  
ATOM   2943  CG2 THR A 186      89.972   0.374 -39.346  1.00 65.29           C  
ATOM   2944 HG21 THR A 186      89.518   0.385 -38.355  1.00 65.29           H  
ATOM   2945 HG22 THR A 186      89.608  -0.493 -39.896  1.00 65.29           H  
ATOM   2946 HG23 THR A 186      91.052   0.271 -39.239  1.00 65.29           H  
ATOM   2947  OG1 THR A 186      88.274   1.569 -40.292  1.00 65.29           O  
ATOM   2948  HG1 THR A 186      88.163   0.843 -40.910  1.00 65.29           H  
ATOM   2949  N   SER A 187      88.679   2.721 -43.276  1.00 74.50           N  
ATOM   2950  H   SER A 187      88.485   1.751 -43.479  1.00 74.50           H  
ATOM   2951  CA  SER A 187      88.118   3.754 -44.171  1.00 74.50           C  
ATOM   2952  HA  SER A 187      88.834   4.576 -44.199  1.00 74.50           H  
ATOM   2953  C   SER A 187      86.791   4.354 -43.687  1.00 74.50           C  
ATOM   2954  CB  SER A 187      88.036   3.266 -45.621  1.00 74.50           C  
ATOM   2955  HB2 SER A 187      89.024   2.918 -45.924  1.00 74.50           H  
ATOM   2956  HB3 SER A 187      87.748   4.096 -46.265  1.00 74.50           H  
ATOM   2957  O   SER A 187      85.889   3.662 -43.209  1.00 74.50           O  
ATOM   2958  OG  SER A 187      87.117   2.206 -45.788  1.00 74.50           O  
ATOM   2959  HG  SER A 187      87.613   1.447 -46.102  1.00 74.50           H  
ATOM   2960  N   THR A 188      86.654   5.674 -43.833  1.00 83.25           N  
ATOM   2961  H   THR A 188      87.449   6.188 -44.185  1.00 83.25           H  
ATOM   2962  CA  THR A 188      85.444   6.435 -43.491  1.00 83.25           C  
ATOM   2963  HA  THR A 188      84.611   5.740 -43.386  1.00 83.25           H  
ATOM   2964  C   THR A 188      85.086   7.417 -44.602  1.00 83.25           C  
ATOM   2965  CB  THR A 188      85.595   7.187 -42.158  1.00 83.25           C  
ATOM   2966  HB  THR A 188      84.701   7.791 -42.003  1.00 83.25           H  
ATOM   2967  O   THR A 188      85.933   8.183 -45.056  1.00 83.25           O  
ATOM   2968  CG2 THR A 188      85.735   6.249 -40.960  1.00 83.25           C  
ATOM   2969 HG21 THR A 188      84.881   5.572 -40.917  1.00 83.25           H  
ATOM   2970 HG22 THR A 188      85.792   6.829 -40.039  1.00 83.25           H  
ATOM   2971 HG23 THR A 188      86.645   5.658 -41.054  1.00 83.25           H  
ATOM   2972  OG1 THR A 188      86.712   8.043 -42.143  1.00 83.25           O  
ATOM   2973  HG1 THR A 188      87.465   7.554 -42.483  1.00 83.25           H  
ATOM   2974  N   LEU A 189      83.822   7.417 -45.032  1.00 86.88           N  
ATOM   2975  H   LEU A 189      83.159   6.771 -44.628  1.00 86.88           H  
ATOM   2976  CA  LEU A 189      83.306   8.419 -45.964  1.00 86.88           C  
ATOM   2977  HA  LEU A 189      84.031   8.556 -46.767  1.00 86.88           H  
ATOM   2978  C   LEU A 189      83.150   9.745 -45.210  1.00 86.88           C  
ATOM   2979  CB  LEU A 189      81.984   7.918 -46.573  1.00 86.88           C  
ATOM   2980  HB2 LEU A 189      82.155   6.950 -47.045  1.00 86.88           H  
ATOM   2981  HB3 LEU A 189      81.265   7.778 -45.766  1.00 86.88           H  
ATOM   2982  O   LEU A 189      82.416   9.813 -44.221  1.00 86.88           O  
ATOM   2983  CG  LEU A 189      81.365   8.866 -47.619  1.00 86.88           C  
ATOM   2984  HG  LEU A 189      81.255   9.864 -47.195  1.00 86.88           H  
ATOM   2985  CD1 LEU A 189      82.201   8.952 -48.895  1.00 86.88           C  
ATOM   2986 HD11 LEU A 189      81.711   9.625 -49.598  1.00 86.88           H  
ATOM   2987 HD12 LEU A 189      83.190   9.358 -48.679  1.00 86.88           H  
ATOM   2988 HD13 LEU A 189      82.304   7.967 -49.351  1.00 86.88           H  
ATOM   2989  CD2 LEU A 189      79.982   8.346 -48.000  1.00 86.88           C  
ATOM   2990 HD21 LEU A 189      79.338   8.328 -47.121  1.00 86.88           H  
ATOM   2991 HD22 LEU A 189      80.059   7.339 -48.410  1.00 86.88           H  
ATOM   2992 HD23 LEU A 189      79.533   9.000 -48.748  1.00 86.88           H  
ATOM   2993  N   GLN A 190      83.873  10.770 -45.652  1.00 89.23           N  
ATOM   2994  H   GLN A 190      84.445  10.636 -46.473  1.00 89.23           H  
ATOM   2995  CA  GLN A 190      83.881  12.096 -45.035  1.00 89.23           C  
ATOM   2996  HA  GLN A 190      83.614  12.010 -43.981  1.00 89.23           H  
ATOM   2997  C   GLN A 190      82.844  13.015 -45.666  1.00 89.23           C  
ATOM   2998  CB  GLN A 190      85.285  12.713 -45.133  1.00 89.23           C  
ATOM   2999  HB2 GLN A 190      85.241  13.752 -44.808  1.00 89.23           H  
ATOM   3000  HB3 GLN A 190      85.619  12.701 -46.171  1.00 89.23           H  
ATOM   3001  O   GLN A 190      82.148  13.726 -44.945  1.00 89.23           O  
ATOM   3002  CG  GLN A 190      86.311  11.971 -44.265  1.00 89.23           C  
ATOM   3003  HG2 GLN A 190      86.395  10.937 -44.602  1.00 89.23           H  
ATOM   3004  HG3 GLN A 190      87.284  12.446 -44.392  1.00 89.23           H  
ATOM   3005  CD  GLN A 190      85.968  11.992 -42.776  1.00 89.23           C  
ATOM   3006  NE2 GLN A 190      86.289  10.962 -42.027  1.00 89.23           N  
ATOM   3007 HE21 GLN A 190      86.291  11.151 -41.035  1.00 89.23           H  
ATOM   3008 HE22 GLN A 190      86.775  10.166 -42.416  1.00 89.23           H  
ATOM   3009  OE1 GLN A 190      85.373  12.914 -42.241  1.00 89.23           O  
ATOM   3010  N   SER A 191      82.704  12.978 -46.991  1.00 92.68           N  
ATOM   3011  H   SER A 191      83.312  12.394 -47.546  1.00 92.68           H  
ATOM   3012  CA  SER A 191      81.720  13.799 -47.692  1.00 92.68           C  
ATOM   3013  HA  SER A 191      80.807  13.786 -47.098  1.00 92.68           H  
ATOM   3014  C   SER A 191      81.354  13.258 -49.072  1.00 92.68           C  
ATOM   3015  CB  SER A 191      82.196  15.256 -47.785  1.00 92.68           C  
ATOM   3016  HB2 SER A 191      82.160  15.707 -46.794  1.00 92.68           H  
ATOM   3017  HB3 SER A 191      81.522  15.816 -48.433  1.00 92.68           H  
ATOM   3018  O   SER A 191      82.135  12.542 -49.704  1.00 92.68           O  
ATOM   3019  OG  SER A 191      83.518  15.356 -48.277  1.00 92.68           O  
ATOM   3020  HG  SER A 191      83.503  16.071 -48.917  1.00 92.68           H  
ATOM   3021  N   LEU A 192      80.151  13.621 -49.520  1.00 93.96           N  
ATOM   3022  H   LEU A 192      79.599  14.216 -48.919  1.00 93.96           H  
ATOM   3023  CA  LEU A 192      79.638  13.430 -50.877  1.00 93.96           C  
ATOM   3024  HA  LEU A 192      80.406  12.967 -51.497  1.00 93.96           H  
ATOM   3025  C   LEU A 192      79.303  14.793 -51.478  1.00 93.96           C  
ATOM   3026  CB  LEU A 192      78.379  12.542 -50.865  1.00 93.96           C  
ATOM   3027  HB2 LEU A 192      77.831  12.681 -51.797  1.00 93.96           H  
ATOM   3028  HB3 LEU A 192      77.733  12.875 -50.052  1.00 93.96           H  
ATOM   3029  O   LEU A 192      78.683  15.623 -50.810  1.00 93.96           O  
ATOM   3030  CG  LEU A 192      78.665  11.047 -50.693  1.00 93.96           C  
ATOM   3031  HG  LEU A 192      79.404  10.915 -49.904  1.00 93.96           H  
ATOM   3032  CD1 LEU A 192      77.384  10.303 -50.304  1.00 93.96           C  
ATOM   3033 HD11 LEU A 192      76.620  10.456 -51.066  1.00 93.96           H  
ATOM   3034 HD12 LEU A 192      77.014  10.673 -49.348  1.00 93.96           H  
ATOM   3035 HD13 LEU A 192      77.585   9.235 -50.221  1.00 93.96           H  
ATOM   3036  CD2 LEU A 192      79.189  10.431 -51.986  1.00 93.96           C  
ATOM   3037 HD21 LEU A 192      80.027  11.010 -52.375  1.00 93.96           H  
ATOM   3038 HD22 LEU A 192      78.401  10.408 -52.739  1.00 93.96           H  
ATOM   3039 HD23 LEU A 192      79.523   9.412 -51.790  1.00 93.96           H  
ATOM   3040  N   PHE A 193      79.667  14.995 -52.738  1.00 94.71           N  
ATOM   3041  H   PHE A 193      80.193  14.270 -53.206  1.00 94.71           H  
ATOM   3042  CA  PHE A 193      79.389  16.208 -53.498  1.00 94.71           C  
ATOM   3043  HA  PHE A 193      78.734  16.863 -52.924  1.00 94.71           H  
ATOM   3044  C   PHE A 193      78.687  15.853 -54.802  1.00 94.71           C  
ATOM   3045  CB  PHE A 193      80.687  16.973 -53.797  1.00 94.71           C  
ATOM   3046  HB2 PHE A 193      81.305  16.368 -54.459  1.00 94.71           H  
ATOM   3047  HB3 PHE A 193      80.435  17.883 -54.341  1.00 94.71           H  
ATOM   3048  O   PHE A 193      79.060  14.889 -55.465  1.00 94.71           O  
ATOM   3049  CG  PHE A 193      81.500  17.342 -52.574  1.00 94.71           C  
ATOM   3050  CD1 PHE A 193      81.365  18.611 -51.986  1.00 94.71           C  
ATOM   3051  HD1 PHE A 193      80.705  19.340 -52.433  1.00 94.71           H  
ATOM   3052  CD2 PHE A 193      82.416  16.423 -52.038  1.00 94.71           C  
ATOM   3053  HD2 PHE A 193      82.562  15.467 -52.518  1.00 94.71           H  
ATOM   3054  CE1 PHE A 193      82.084  18.936 -50.822  1.00 94.71           C  
ATOM   3055  HE1 PHE A 193      81.955  19.905 -50.364  1.00 94.71           H  
ATOM   3056  CE2 PHE A 193      83.177  16.766 -50.913  1.00 94.71           C  
ATOM   3057  HE2 PHE A 193      83.932  16.066 -50.586  1.00 94.71           H  
ATOM   3058  CZ  PHE A 193      82.992  18.010 -50.279  1.00 94.71           C  
ATOM   3059  HZ  PHE A 193      83.573  18.277 -49.409  1.00 94.71           H  
ATOM   3060  N   ILE A 194      77.715  16.674 -55.190  1.00 94.53           N  
ATOM   3061  H   ILE A 194      77.453  17.425 -54.568  1.00 94.53           H  
ATOM   3062  CA  ILE A 194      77.241  16.767 -56.569  1.00 94.53           C  
ATOM   3063  HA  ILE A 194      77.744  16.012 -57.173  1.00 94.53           H  
ATOM   3064  C   ILE A 194      77.648  18.142 -57.085  1.00 94.53           C  
ATOM   3065  CB  ILE A 194      75.726  16.509 -56.684  1.00 94.53           C  
ATOM   3066  HB  ILE A 194      75.201  17.179 -56.002  1.00 94.53           H  
ATOM   3067  O   ILE A 194      77.332  19.162 -56.466  1.00 94.53           O  
ATOM   3068  CG1 ILE A 194      75.412  15.046 -56.304  1.00 94.53           C  
ATOM   3069 HG12 ILE A 194      75.828  14.826 -55.321  1.00 94.53           H  
ATOM   3070 HG13 ILE A 194      75.889  14.377 -57.020  1.00 94.53           H  
ATOM   3071  CG2 ILE A 194      75.244  16.788 -58.122  1.00 94.53           C  
ATOM   3072 HG21 ILE A 194      74.165  16.658 -58.202  1.00 94.53           H  
ATOM   3073 HG22 ILE A 194      75.466  17.816 -58.409  1.00 94.53           H  
ATOM   3074 HG23 ILE A 194      75.742  16.114 -58.819  1.00 94.53           H  
ATOM   3075  CD1 ILE A 194      73.913  14.727 -56.251  1.00 94.53           C  
ATOM   3076 HD11 ILE A 194      73.465  14.791 -57.243  1.00 94.53           H  
ATOM   3077 HD12 ILE A 194      73.779  13.708 -55.888  1.00 94.53           H  
ATOM   3078 HD13 ILE A 194      73.411  15.417 -55.573  1.00 94.53           H  
ATOM   3079  N   LEU A 195      78.342  18.176 -58.217  1.00 92.95           N  
ATOM   3080  H   LEU A 195      78.561  17.300 -58.669  1.00 92.95           H  
ATOM   3081  CA  LEU A 195      78.871  19.400 -58.808  1.00 92.95           C  
ATOM   3082  HA  LEU A 195      78.305  20.244 -58.413  1.00 92.95           H  
ATOM   3083  C   LEU A 195      78.662  19.441 -60.322  1.00 92.95           C  
ATOM   3084  CB  LEU A 195      80.328  19.591 -58.345  1.00 92.95           C  
ATOM   3085  HB2 LEU A 195      80.691  20.562 -58.679  1.00 92.95           H  
ATOM   3086  HB3 LEU A 195      80.308  19.619 -57.256  1.00 92.95           H  
ATOM   3087  O   LEU A 195      78.532  18.408 -60.971  1.00 92.95           O  
ATOM   3088  CG  LEU A 195      81.320  18.497 -58.777  1.00 92.95           C  
ATOM   3089  HG  LEU A 195      80.802  17.543 -58.878  1.00 92.95           H  
ATOM   3090  CD1 LEU A 195      82.012  18.875 -60.087  1.00 92.95           C  
ATOM   3091 HD11 LEU A 195      82.720  18.099 -60.379  1.00 92.95           H  
ATOM   3092 HD12 LEU A 195      81.273  19.018 -60.875  1.00 92.95           H  
ATOM   3093 HD13 LEU A 195      82.567  19.804 -59.960  1.00 92.95           H  
ATOM   3094  CD2 LEU A 195      82.402  18.339 -57.717  1.00 92.95           C  
ATOM   3095 HD21 LEU A 195      82.875  19.297 -57.500  1.00 92.95           H  
ATOM   3096 HD22 LEU A 195      81.981  17.915 -56.806  1.00 92.95           H  
ATOM   3097 HD23 LEU A 195      83.164  17.659 -58.097  1.00 92.95           H  
ATOM   3098  N   HIS A 196      78.621  20.651 -60.869  1.00 92.19           N  
ATOM   3099  H   HIS A 196      78.756  21.442 -60.256  1.00 92.19           H  
ATOM   3100  CA  HIS A 196      78.510  20.940 -62.294  1.00 92.19           C  
ATOM   3101  HA  HIS A 196      78.302  20.025 -62.849  1.00 92.19           H  
ATOM   3102  C   HIS A 196      79.811  21.553 -62.810  1.00 92.19           C  
ATOM   3103  CB  HIS A 196      77.366  21.931 -62.513  1.00 92.19           C  
ATOM   3104  HB2 HIS A 196      76.460  21.554 -62.037  1.00 92.19           H  
ATOM   3105  HB3 HIS A 196      77.634  22.876 -62.040  1.00 92.19           H  
ATOM   3106  O   HIS A 196      80.385  22.414 -62.142  1.00 92.19           O  
ATOM   3107  CG  HIS A 196      77.054  22.152 -63.966  1.00 92.19           C  
ATOM   3108  CD2 HIS A 196      76.473  21.226 -64.782  1.00 92.19           C  
ATOM   3109  HD2 HIS A 196      76.187  20.226 -64.494  1.00 92.19           H  
ATOM   3110  ND1 HIS A 196      77.333  23.257 -64.746  1.00 92.19           N  
ATOM   3111  HD1 HIS A 196      77.707  24.152 -64.467  1.00 92.19           H  
ATOM   3112  CE1 HIS A 196      76.910  22.995 -65.995  1.00 92.19           C  
ATOM   3113  HE1 HIS A 196      76.956  23.669 -66.837  1.00 92.19           H  
ATOM   3114  NE2 HIS A 196      76.380  21.772 -66.057  1.00 92.19           N  
ATOM   3115  N   GLU A 197      80.234  21.191 -64.022  1.00 90.12           N  
ATOM   3116  H   GLU A 197      79.723  20.471 -64.512  1.00 90.12           H  
ATOM   3117  CA  GLU A 197      81.528  21.609 -64.582  1.00 90.12           C  
ATOM   3118  HA  GLU A 197      82.311  21.214 -63.935  1.00 90.12           H  
ATOM   3119  C   GLU A 197      81.735  23.132 -64.632  1.00 90.12           C  
ATOM   3120  CB  GLU A 197      81.718  20.974 -65.971  1.00 90.12           C  
ATOM   3121  HB2 GLU A 197      82.779  21.003 -66.218  1.00 90.12           H  
ATOM   3122  HB3 GLU A 197      81.411  19.929 -65.917  1.00 90.12           H  
ATOM   3123  O   GLU A 197      82.844  23.608 -64.404  1.00 90.12           O  
ATOM   3124  CG  GLU A 197      80.932  21.631 -67.112  1.00 90.12           C  
ATOM   3125  HG2 GLU A 197      81.384  22.601 -67.316  1.00 90.12           H  
ATOM   3126  HG3 GLU A 197      79.898  21.778 -66.798  1.00 90.12           H  
ATOM   3127  CD  GLU A 197      80.972  20.800 -68.402  1.00 90.12           C  
ATOM   3128  OE1 GLU A 197      79.960  20.821 -69.131  1.00 90.12           O  
ATOM   3129  OE2 GLU A 197      81.983  20.101 -68.656  1.00 90.12           O  
ATOM   3130  N   THR A 198      80.673  23.907 -64.885  1.00 86.74           N  
ATOM   3131  H   THR A 198      79.816  23.446 -65.157  1.00 86.74           H  
ATOM   3132  CA  THR A 198      80.746  25.378 -64.966  1.00 86.74           C  
ATOM   3133  HA  THR A 198      81.788  25.687 -65.053  1.00 86.74           H  
ATOM   3134  C   THR A 198      80.183  26.099 -63.749  1.00 86.74           C  
ATOM   3135  CB  THR A 198      80.008  25.913 -66.198  1.00 86.74           C  
ATOM   3136  HB  THR A 198      80.088  27.000 -66.208  1.00 86.74           H  
ATOM   3137  O   THR A 198      80.558  27.241 -63.493  1.00 86.74           O  
ATOM   3138  CG2 THR A 198      80.561  25.382 -67.516  1.00 86.74           C  
ATOM   3139 HG21 THR A 198      80.243  26.033 -68.331  1.00 86.74           H  
ATOM   3140 HG22 THR A 198      81.651  25.362 -67.485  1.00 86.74           H  
ATOM   3141 HG23 THR A 198      80.182  24.379 -67.709  1.00 86.74           H  
ATOM   3142  OG1 THR A 198      78.648  25.549 -66.133  1.00 86.74           O  
ATOM   3143  HG1 THR A 198      78.274  25.699 -67.004  1.00 86.74           H  
ATOM   3144  N   LYS A 199      79.269  25.465 -63.004  1.00 85.43           N  
ATOM   3145  H   LYS A 199      79.121  24.482 -63.184  1.00 85.43           H  
ATOM   3146  CA  LYS A 199      78.557  26.118 -61.895  1.00 85.43           C  
ATOM   3147  HA  LYS A 199      78.704  27.195 -61.971  1.00 85.43           H  
ATOM   3148  C   LYS A 199      79.127  25.750 -60.516  1.00 85.43           C  
ATOM   3149  CB  LYS A 199      77.044  25.877 -61.972  1.00 85.43           C  
ATOM   3150  HB2 LYS A 199      76.622  26.467 -61.158  1.00 85.43           H  
ATOM   3151  HB3 LYS A 199      76.843  24.821 -61.795  1.00 85.43           H  
ATOM   3152  O   LYS A 199      78.732  26.343 -59.519  1.00 85.43           O  
ATOM   3153  CG  LYS A 199      76.260  26.316 -63.217  1.00 85.43           C  
ATOM   3154  HG2 LYS A 199      76.408  27.383 -63.380  1.00 85.43           H  
ATOM   3155  HG3 LYS A 199      76.592  25.767 -64.099  1.00 85.43           H  
ATOM   3156  CD  LYS A 199      74.768  26.030 -62.944  1.00 85.43           C  
ATOM   3157  HD2 LYS A 199      74.493  26.497 -61.998  1.00 85.43           H  
ATOM   3158  HD3 LYS A 199      74.622  24.954 -62.852  1.00 85.43           H  
ATOM   3159  CE  LYS A 199      73.829  26.568 -64.028  1.00 85.43           C  
ATOM   3160  HE2 LYS A 199      74.125  27.584 -64.289  1.00 85.43           H  
ATOM   3161  HE3 LYS A 199      73.928  25.953 -64.923  1.00 85.43           H  
ATOM   3162  NZ  LYS A 199      72.411  26.567 -63.574  1.00 85.43           N  
ATOM   3163  HZ1 LYS A 199      71.810  26.750 -64.365  1.00 85.43           H  
ATOM   3164  HZ2 LYS A 199      72.185  27.242 -62.857  1.00 85.43           H  
ATOM   3165  HZ3 LYS A 199      72.101  25.653 -63.274  1.00 85.43           H  
ATOM   3166  N   GLY A 200      80.061  24.800 -60.449  1.00 88.32           N  
ATOM   3167  H   GLY A 200      80.303  24.295 -61.289  1.00 88.32           H  
ATOM   3168  CA  GLY A 200      80.667  24.349 -59.199  1.00 88.32           C  
ATOM   3169  HA2 GLY A 200      80.916  25.217 -58.589  1.00 88.32           H  
ATOM   3170  HA3 GLY A 200      81.587  23.808 -59.421  1.00 88.32           H  
ATOM   3171  C   GLY A 200      79.751  23.424 -58.397  1.00 88.32           C  
ATOM   3172  O   GLY A 200      78.929  22.700 -58.957  1.00 88.32           O  
ATOM   3173  N   VAL A 201      79.919  23.411 -57.073  1.00 90.43           N  
ATOM   3174  H   VAL A 201      80.563  24.073 -56.664  1.00 90.43           H  
ATOM   3175  CA  VAL A 201      79.155  22.535 -56.171  1.00 90.43           C  
ATOM   3176  HA  VAL A 201      79.238  21.511 -56.534  1.00 90.43           H  
ATOM   3177  C   VAL A 201      77.675  22.919 -56.194  1.00 90.43           C  
ATOM   3178  CB  VAL A 201      79.724  22.573 -54.739  1.00 90.43           C  
ATOM   3179  HB  VAL A 201      79.653  23.588 -54.348  1.00 90.43           H  
ATOM   3180  O   VAL A 201      77.330  24.078 -55.995  1.00 90.43           O  
ATOM   3181  CG1 VAL A 201      78.964  21.632 -53.794  1.00 90.43           C  
ATOM   3182 HG11 VAL A 201      79.440  21.632 -52.813  1.00 90.43           H  
ATOM   3183 HG12 VAL A 201      78.963  20.617 -54.192  1.00 90.43           H  
ATOM   3184 HG13 VAL A 201      77.935  21.971 -53.672  1.00 90.43           H  
ATOM   3185  CG2 VAL A 201      81.202  22.150 -54.722  1.00 90.43           C  
ATOM   3186 HG21 VAL A 201      81.576  22.152 -53.699  1.00 90.43           H  
ATOM   3187 HG22 VAL A 201      81.807  22.845 -55.305  1.00 90.43           H  
ATOM   3188 HG23 VAL A 201      81.308  21.148 -55.137  1.00 90.43           H  
ATOM   3189  N   ILE A 202      76.801  21.938 -56.411  1.00 90.41           N  
ATOM   3190  H   ILE A 202      77.162  21.008 -56.572  1.00 90.41           H  
ATOM   3191  CA  ILE A 202      75.341  22.099 -56.363  1.00 90.41           C  
ATOM   3192  HA  ILE A 202      75.075  23.130 -56.595  1.00 90.41           H  
ATOM   3193  C   ILE A 202      74.844  21.787 -54.953  1.00 90.41           C  
ATOM   3194  CB  ILE A 202      74.654  21.173 -57.392  1.00 90.41           C  
ATOM   3195  HB  ILE A 202      74.889  20.138 -57.141  1.00 90.41           H  
ATOM   3196  O   ILE A 202      74.130  22.578 -54.334  1.00 90.41           O  
ATOM   3197  CG1 ILE A 202      75.177  21.446 -58.817  1.00 90.41           C  
ATOM   3198 HG12 ILE A 202      76.254  21.278 -58.853  1.00 90.41           H  
ATOM   3199 HG13 ILE A 202      74.984  22.483 -59.093  1.00 90.41           H  
ATOM   3200  CG2 ILE A 202      73.122  21.334 -57.320  1.00 90.41           C  
ATOM   3201 HG21 ILE A 202      72.631  20.639 -58.000  1.00 90.41           H  
ATOM   3202 HG22 ILE A 202      72.748  21.122 -56.318  1.00 90.41           H  
ATOM   3203 HG23 ILE A 202      72.847  22.352 -57.596  1.00 90.41           H  
ATOM   3204  CD1 ILE A 202      74.538  20.528 -59.858  1.00 90.41           C  
ATOM   3205 HD11 ILE A 202      75.131  20.546 -60.772  1.00 90.41           H  
ATOM   3206 HD12 ILE A 202      74.499  19.501 -59.493  1.00 90.41           H  
ATOM   3207 HD13 ILE A 202      73.528  20.870 -60.083  1.00 90.41           H  
ATOM   3208  N   ALA A 203      75.245  20.628 -54.437  1.00 92.75           N  
ATOM   3209  H   ALA A 203      75.863  20.044 -54.982  1.00 92.75           H  
ATOM   3210  CA  ALA A 203      74.929  20.186 -53.092  1.00 92.75           C  
ATOM   3211  HA  ALA A 203      74.844  21.063 -52.450  1.00 92.75           H  
ATOM   3212  C   ALA A 203      76.048  19.305 -52.547  1.00 92.75           C  
ATOM   3213  CB  ALA A 203      73.593  19.434 -53.092  1.00 92.75           C  
ATOM   3214  HB1 ALA A 203      73.679  18.532 -53.698  1.00 92.75           H  
ATOM   3215  HB2 ALA A 203      72.806  20.072 -53.494  1.00 92.75           H  
ATOM   3216  HB3 ALA A 203      73.335  19.154 -52.071  1.00 92.75           H  
ATOM   3217  O   ALA A 203      76.748  18.627 -53.303  1.00 92.75           O  
ATOM   3218  N   TYR A 204      76.191  19.292 -51.230  1.00 93.77           N  
ATOM   3219  H   TYR A 204      75.596  19.875 -50.659  1.00 93.77           H  
ATOM   3220  CA  TYR A 204      77.108  18.389 -50.557  1.00 93.77           C  
ATOM   3221  HA  TYR A 204      77.201  17.488 -51.163  1.00 93.77           H  
ATOM   3222  C   TYR A 204      76.572  17.965 -49.196  1.00 93.77           C  
ATOM   3223  CB  TYR A 204      78.496  19.027 -50.453  1.00 93.77           C  
ATOM   3224  HB2 TYR A 204      78.771  19.393 -51.442  1.00 93.77           H  
ATOM   3225  HB3 TYR A 204      79.211  18.252 -50.177  1.00 93.77           H  
ATOM   3226  O   TYR A 204      75.744  18.643 -48.587  1.00 93.77           O  
ATOM   3227  CG  TYR A 204      78.615  20.168 -49.464  1.00 93.77           C  
ATOM   3228  CD1 TYR A 204      78.303  21.483 -49.861  1.00 93.77           C  
ATOM   3229  HD1 TYR A 204      77.967  21.679 -50.868  1.00 93.77           H  
ATOM   3230  CD2 TYR A 204      79.036  19.909 -48.145  1.00 93.77           C  
ATOM   3231  HD2 TYR A 204      79.275  18.900 -47.841  1.00 93.77           H  
ATOM   3232  CE1 TYR A 204      78.421  22.542 -48.941  1.00 93.77           C  
ATOM   3233  HE1 TYR A 204      78.183  23.554 -49.232  1.00 93.77           H  
ATOM   3234  CE2 TYR A 204      79.131  20.961 -47.216  1.00 93.77           C  
ATOM   3235  HE2 TYR A 204      79.431  20.754 -46.199  1.00 93.77           H  
ATOM   3236  OH  TYR A 204      78.908  23.294 -46.717  1.00 93.77           O  
ATOM   3237  HH  TYR A 204      79.169  22.975 -45.851  1.00 93.77           H  
ATOM   3238  CZ  TYR A 204      78.825  22.279 -47.615  1.00 93.77           C  
ATOM   3239  N   ILE A 205      77.065  16.835 -48.710  1.00 93.53           N  
ATOM   3240  H   ILE A 205      77.727  16.326 -49.278  1.00 93.53           H  
ATOM   3241  CA  ILE A 205      76.834  16.364 -47.350  1.00 93.53           C  
ATOM   3242  HA  ILE A 205      76.481  17.204 -46.752  1.00 93.53           H  
ATOM   3243  C   ILE A 205      78.166  15.919 -46.761  1.00 93.53           C  
ATOM   3244  CB  ILE A 205      75.731  15.283 -47.313  1.00 93.53           C  
ATOM   3245  HB  ILE A 205      74.837  15.737 -47.743  1.00 93.53           H  
ATOM   3246  O   ILE A 205      78.928  15.199 -47.404  1.00 93.53           O  
ATOM   3247  CG1 ILE A 205      75.399  14.926 -45.848  1.00 93.53           C  
ATOM   3248 HG12 ILE A 205      76.283  14.534 -45.345  1.00 93.53           H  
ATOM   3249 HG13 ILE A 205      75.098  15.842 -45.339  1.00 93.53           H  
ATOM   3250  CG2 ILE A 205      76.054  14.050 -48.174  1.00 93.53           C  
ATOM   3251 HG21 ILE A 205      76.929  13.528 -47.787  1.00 93.53           H  
ATOM   3252 HG22 ILE A 205      76.246  14.361 -49.201  1.00 93.53           H  
ATOM   3253 HG23 ILE A 205      75.209  13.362 -48.190  1.00 93.53           H  
ATOM   3254  CD1 ILE A 205      74.270  13.904 -45.684  1.00 93.53           C  
ATOM   3255 HD11 ILE A 205      74.656  12.896 -45.837  1.00 93.53           H  
ATOM   3256 HD12 ILE A 205      73.477  14.089 -46.409  1.00 93.53           H  
ATOM   3257 HD13 ILE A 205      73.857  13.976 -44.678  1.00 93.53           H  
ATOM   3258  N   SER A 206      78.441  16.356 -45.537  1.00 91.93           N  
ATOM   3259  H   SER A 206      77.754  16.930 -45.069  1.00 91.93           H  
ATOM   3260  CA  SER A 206      79.613  15.943 -44.763  1.00 91.93           C  
ATOM   3261  HA  SER A 206      80.281  15.354 -45.391  1.00 91.93           H  
ATOM   3262  C   SER A 206      79.176  15.075 -43.591  1.00 91.93           C  
ATOM   3263  CB  SER A 206      80.400  17.152 -44.261  1.00 91.93           C  
ATOM   3264  HB2 SER A 206      81.267  16.813 -43.693  1.00 91.93           H  
ATOM   3265  HB3 SER A 206      79.757  17.740 -43.605  1.00 91.93           H  
ATOM   3266  O   SER A 206      78.056  15.193 -43.090  1.00 91.93           O  
ATOM   3267  OG  SER A 206      80.836  17.959 -45.337  1.00 91.93           O  
ATOM   3268  HG  SER A 206      81.082  18.812 -44.971  1.00 91.93           H  
ATOM   3269  N   LYS A 207      80.058  14.192 -43.126  1.00 86.59           N  
ATOM   3270  H   LYS A 207      80.945  14.118 -43.602  1.00 86.59           H  
ATOM   3271  CA  LYS A 207      79.773  13.275 -42.021  1.00 86.59           C  
ATOM   3272  HA  LYS A 207      78.964  12.615 -42.334  1.00 86.59           H  
ATOM   3273  C   LYS A 207      79.321  14.053 -40.778  1.00 86.59           C  
ATOM   3274  CB  LYS A 207      81.027  12.432 -41.764  1.00 86.59           C  
ATOM   3275  HB2 LYS A 207      81.832  13.080 -41.415  1.00 86.59           H  
ATOM   3276  HB3 LYS A 207      81.341  11.974 -42.702  1.00 86.59           H  
ATOM   3277  O   LYS A 207      80.052  14.891 -40.259  1.00 86.59           O  
ATOM   3278  CG  LYS A 207      80.777  11.322 -40.736  1.00 86.59           C  
ATOM   3279  HG2 LYS A 207      79.997  10.656 -41.106  1.00 86.59           H  
ATOM   3280  HG3 LYS A 207      80.458  11.757 -39.789  1.00 86.59           H  
ATOM   3281  CD  LYS A 207      82.067  10.527 -40.514  1.00 86.59           C  
ATOM   3282  HD2 LYS A 207      82.397  10.110 -41.465  1.00 86.59           H  
ATOM   3283  HD3 LYS A 207      82.838  11.203 -40.144  1.00 86.59           H  
ATOM   3284  CE  LYS A 207      81.836   9.398 -39.506  1.00 86.59           C  
ATOM   3285  HE2 LYS A 207      81.078   8.726 -39.910  1.00 86.59           H  
ATOM   3286  HE3 LYS A 207      81.455   9.827 -38.579  1.00 86.59           H  
ATOM   3287  NZ  LYS A 207      83.095   8.658 -39.250  1.00 86.59           N  
ATOM   3288  HZ1 LYS A 207      83.466   8.292 -40.115  1.00 86.59           H  
ATOM   3289  HZ2 LYS A 207      83.792   9.278 -38.862  1.00 86.59           H  
ATOM   3290  HZ3 LYS A 207      82.947   7.893 -38.607  1.00 86.59           H  
ATOM   3291  N   GLY A 208      78.116  13.752 -40.290  1.00 83.47           N  
ATOM   3292  H   GLY A 208      77.539  13.117 -40.822  1.00 83.47           H  
ATOM   3293  CA  GLY A 208      77.529  14.406 -39.114  1.00 83.47           C  
ATOM   3294  HA2 GLY A 208      76.724  13.780 -38.728  1.00 83.47           H  
ATOM   3295  HA3 GLY A 208      78.289  14.500 -38.338  1.00 83.47           H  
ATOM   3296  C   GLY A 208      76.947  15.803 -39.362  1.00 83.47           C  
ATOM   3297  O   GLY A 208      76.532  16.450 -38.404  1.00 83.47           O  
ATOM   3298  N   GLN A 209      76.894  16.269 -40.613  1.00 87.41           N  
ATOM   3299  H   GLN A 209      77.225  15.691 -41.372  1.00 87.41           H  
ATOM   3300  CA  GLN A 209      76.285  17.545 -40.993  1.00 87.41           C  
ATOM   3301  HA  GLN A 209      75.963  18.063 -40.089  1.00 87.41           H  
ATOM   3302  C   GLN A 209      75.040  17.320 -41.868  1.00 87.41           C  
ATOM   3303  CB  GLN A 209      77.324  18.437 -41.693  1.00 87.41           C  
ATOM   3304  HB2 GLN A 209      76.836  19.351 -42.033  1.00 87.41           H  
ATOM   3305  HB3 GLN A 209      77.721  17.921 -42.567  1.00 87.41           H  
ATOM   3306  O   GLN A 209      74.979  16.329 -42.599  1.00 87.41           O  
ATOM   3307  CG  GLN A 209      78.472  18.815 -40.742  1.00 87.41           C  
ATOM   3308  HG2 GLN A 209      79.073  17.934 -40.519  1.00 87.41           H  
ATOM   3309  HG3 GLN A 209      78.046  19.182 -39.808  1.00 87.41           H  
ATOM   3310  CD  GLN A 209      79.390  19.890 -41.318  1.00 87.41           C  
ATOM   3311  NE2 GLN A 209      79.861  20.811 -40.506  1.00 87.41           N  
ATOM   3312 HE21 GLN A 209      80.461  21.505 -40.931  1.00 87.41           H  
ATOM   3313 HE22 GLN A 209      79.642  20.794 -39.521  1.00 87.41           H  
ATOM   3314  OE1 GLN A 209      79.711  19.931 -42.494  1.00 87.41           O  
ATOM   3315  N   PRO A 210      74.033  18.213 -41.807  1.00 86.99           N  
ATOM   3316  CA  PRO A 210      72.905  18.169 -42.729  1.00 86.99           C  
ATOM   3317  HA  PRO A 210      72.436  17.185 -42.703  1.00 86.99           H  
ATOM   3318  C   PRO A 210      73.366  18.459 -44.161  1.00 86.99           C  
ATOM   3319  CB  PRO A 210      71.918  19.224 -42.220  1.00 86.99           C  
ATOM   3320  HB2 PRO A 210      71.272  18.780 -41.461  1.00 86.99           H  
ATOM   3321  HB3 PRO A 210      71.321  19.660 -43.020  1.00 86.99           H  
ATOM   3322  O   PRO A 210      74.432  19.032 -44.387  1.00 86.99           O  
ATOM   3323  CG  PRO A 210      72.834  20.258 -41.567  1.00 86.99           C  
ATOM   3324  HG2 PRO A 210      72.313  20.838 -40.804  1.00 86.99           H  
ATOM   3325  HG3 PRO A 210      73.247  20.915 -42.332  1.00 86.99           H  
ATOM   3326  CD  PRO A 210      73.950  19.403 -40.968  1.00 86.99           C  
ATOM   3327  HD2 PRO A 210      73.684  19.110 -39.952  1.00 86.99           H  
ATOM   3328  HD3 PRO A 210      74.883  19.966 -40.965  1.00 86.99           H  
ATOM   3329  N   VAL A 211      72.536  18.084 -45.133  1.00 87.90           N  
ATOM   3330  H   VAL A 211      71.669  17.626 -44.892  1.00 87.90           H  
ATOM   3331  CA  VAL A 211      72.796  18.399 -46.538  1.00 87.90           C  
ATOM   3332  HA  VAL A 211      73.788  18.024 -46.788  1.00 87.90           H  
ATOM   3333  C   VAL A 211      72.784  19.912 -46.749  1.00 87.90           C  
ATOM   3334  CB  VAL A 211      71.774  17.741 -47.474  1.00 87.90           C  
ATOM   3335  HB  VAL A 211      70.794  18.199 -47.340  1.00 87.90           H  
ATOM   3336  O   VAL A 211      71.876  20.602 -46.283  1.00 87.90           O  
ATOM   3337  CG1 VAL A 211      72.234  17.935 -48.918  1.00 87.90           C  
ATOM   3338 HG11 VAL A 211      73.309  17.774 -49.003  1.00 87.90           H  
ATOM   3339 HG12 VAL A 211      71.990  18.939 -49.264  1.00 87.90           H  
ATOM   3340 HG13 VAL A 211      71.755  17.190 -49.553  1.00 87.90           H  
ATOM   3341  CG2 VAL A 211      71.630  16.235 -47.242  1.00 87.90           C  
ATOM   3342 HG21 VAL A 211      71.350  16.014 -46.212  1.00 87.90           H  
ATOM   3343 HG22 VAL A 211      70.846  15.852 -47.895  1.00 87.90           H  
ATOM   3344 HG23 VAL A 211      72.568  15.736 -47.487  1.00 87.90           H  
ATOM   3345  N   VAL A 212      73.774  20.417 -47.479  1.00 86.98           N  
ATOM   3346  H   VAL A 212      74.482  19.787 -47.829  1.00 86.98           H  
ATOM   3347  CA  VAL A 212      73.915  21.833 -47.813  1.00 86.98           C  
ATOM   3348  HA  VAL A 212      73.140  22.403 -47.301  1.00 86.98           H  
ATOM   3349  C   VAL A 212      73.730  22.018 -49.313  1.00 86.98           C  
ATOM   3350  CB  VAL A 212      75.272  22.379 -47.340  1.00 86.98           C  
ATOM   3351  HB  VAL A 212      76.065  21.829 -47.846  1.00 86.98           H  
ATOM   3352  O   VAL A 212      74.359  21.338 -50.123  1.00 86.98           O  
ATOM   3353  CG1 VAL A 212      75.411  23.875 -47.658  1.00 86.98           C  
ATOM   3354 HG11 VAL A 212      74.588  24.435 -47.214  1.00 86.98           H  
ATOM   3355 HG12 VAL A 212      76.352  24.252 -47.259  1.00 86.98           H  
ATOM   3356 HG13 VAL A 212      75.419  24.035 -48.736  1.00 86.98           H  
ATOM   3357  CG2 VAL A 212      75.449  22.202 -45.825  1.00 86.98           C  
ATOM   3358 HG21 VAL A 212      75.491  21.141 -45.579  1.00 86.98           H  
ATOM   3359 HG22 VAL A 212      76.385  22.659 -45.504  1.00 86.98           H  
ATOM   3360 HG23 VAL A 212      74.617  22.662 -45.292  1.00 86.98           H  
ATOM   3361  N   THR A 213      72.868  22.962 -49.681  1.00 86.08           N  
ATOM   3362  H   THR A 213      72.375  23.475 -48.965  1.00 86.08           H  
ATOM   3363  CA  THR A 213      72.685  23.430 -51.058  1.00 86.08           C  
ATOM   3364  HA  THR A 213      72.983  22.650 -51.760  1.00 86.08           H  
ATOM   3365  C   THR A 213      73.567  24.648 -51.292  1.00 86.08           C  
ATOM   3366  CB  THR A 213      71.212  23.777 -51.328  1.00 86.08           C  
ATOM   3367  HB  THR A 213      71.119  24.220 -52.320  1.00 86.08           H  
ATOM   3368  O   THR A 213      73.449  25.633 -50.568  1.00 86.08           O  
ATOM   3369  CG2 THR A 213      70.349  22.522 -51.253  1.00 86.08           C  
ATOM   3370 HG21 THR A 213      70.835  21.733 -51.828  1.00 86.08           H  
ATOM   3371 HG22 THR A 213      69.369  22.735 -51.681  1.00 86.08           H  
ATOM   3372 HG23 THR A 213      70.238  22.193 -50.220  1.00 86.08           H  
ATOM   3373  OG1 THR A 213      70.717  24.671 -50.352  1.00 86.08           O  
ATOM   3374  HG1 THR A 213      71.264  25.458 -50.403  1.00 86.08           H  
ATOM   3375  N   ALA A 214      74.438  24.595 -52.296  1.00 76.40           N  
ATOM   3376  H   ALA A 214      74.459  23.774 -52.883  1.00 76.40           H  
ATOM   3377  CA  ALA A 214      75.351  25.688 -52.635  1.00 76.40           C  
ATOM   3378  HA  ALA A 214      75.521  26.301 -51.751  1.00 76.40           H  
ATOM   3379  C   ALA A 214      74.781  26.645 -53.703  1.00 76.40           C  
ATOM   3380  CB  ALA A 214      76.694  25.061 -53.016  1.00 76.40           C  
ATOM   3381  HB1 ALA A 214      77.166  24.637 -52.130  1.00 76.40           H  
ATOM   3382  HB2 ALA A 214      76.526  24.262 -53.737  1.00 76.40           H  
ATOM   3383  HB3 ALA A 214      77.353  25.814 -53.448  1.00 76.40           H  
ATOM   3384  O   ALA A 214      75.394  27.665 -54.006  1.00 76.40           O  
ATOM   3385  N   MET A 215      73.590  26.353 -54.239  1.00 71.85           N  
ATOM   3386  H   MET A 215      73.129  25.505 -53.940  1.00 71.85           H  
ATOM   3387  CA  MET A 215      72.880  27.199 -55.202  1.00 71.85           C  
ATOM   3388  HA  MET A 215      73.449  28.111 -55.382  1.00 71.85           H  
ATOM   3389  C   MET A 215      71.502  27.602 -54.684  1.00 71.85           C  
ATOM   3390  CB  MET A 215      72.721  26.464 -56.536  1.00 71.85           C  
ATOM   3391  HB2 MET A 215      72.231  25.503 -56.377  1.00 71.85           H  
ATOM   3392  HB3 MET A 215      72.103  27.063 -57.204  1.00 71.85           H  
ATOM   3393  O   MET A 215      70.729  26.745 -54.262  1.00 71.85           O  
ATOM   3394  CG  MET A 215      74.072  26.241 -57.198  1.00 71.85           C  
ATOM   3395  HG2 MET A 215      74.576  27.202 -57.307  1.00 71.85           H  
ATOM   3396  HG3 MET A 215      74.682  25.606 -56.555  1.00 71.85           H  
ATOM   3397  SD  MET A 215      73.950  25.467 -58.820  1.00 71.85           S  
ATOM   3398  CE  MET A 215      75.727  25.333 -59.037  1.00 71.85           C  
ATOM   3399  HE1 MET A 215      76.166  26.327 -59.115  1.00 71.85           H  
ATOM   3400  HE2 MET A 215      76.164  24.832 -58.173  1.00 71.85           H  
ATOM   3401  HE3 MET A 215      75.933  24.716 -59.912  1.00 71.85           H  
ATOM   3402  N   GLU A 216      71.160  28.888 -54.800  1.00 65.90           N  
ATOM   3403  H   GLU A 216      71.856  29.554 -55.103  1.00 65.90           H  
ATOM   3404  CA  GLU A 216      69.820  29.407 -54.474  1.00 65.90           C  
ATOM   3405  HA  GLU A 216      69.561  29.130 -53.452  1.00 65.90           H  
ATOM   3406  C   GLU A 216      68.721  28.839 -55.388  1.00 65.90           C  
ATOM   3407  CB  GLU A 216      69.807  30.939 -54.592  1.00 65.90           C  
ATOM   3408  HB2 GLU A 216      68.773  31.277 -54.519  1.00 65.90           H  
ATOM   3409  HB3 GLU A 216      70.193  31.221 -55.572  1.00 65.90           H  
ATOM   3410  O   GLU A 216      67.571  28.704 -54.970  1.00 65.90           O  
ATOM   3411  CG  GLU A 216      70.614  31.646 -53.493  1.00 65.90           C  
ATOM   3412  HG2 GLU A 216      70.260  31.292 -52.524  1.00 65.90           H  
ATOM   3413  HG3 GLU A 216      71.664  31.371 -53.592  1.00 65.90           H  
ATOM   3414  CD  GLU A 216      70.483  33.179 -53.554  1.00 65.90           C  
ATOM   3415  OE1 GLU A 216      70.795  33.819 -52.525  1.00 65.90           O  
ATOM   3416  OE2 GLU A 216      70.071  33.701 -54.615  1.00 65.90           O  
ATOM   3417  N   GLU A 217      69.070  28.471 -56.628  1.00 65.20           N  
ATOM   3418  H   GLU A 217      70.021  28.640 -56.921  1.00 65.20           H  
ATOM   3419  CA  GLU A 217      68.127  27.920 -57.614  1.00 65.20           C  
ATOM   3420  HA  GLU A 217      67.271  28.591 -57.687  1.00 65.20           H  
ATOM   3421  C   GLU A 217      67.571  26.544 -57.191  1.00 65.20           C  
ATOM   3422  CB  GLU A 217      68.794  27.840 -59.006  1.00 65.20           C  
ATOM   3423  HB2 GLU A 217      69.674  27.200 -58.943  1.00 65.20           H  
ATOM   3424  HB3 GLU A 217      68.088  27.381 -59.698  1.00 65.20           H  
ATOM   3425  O   GLU A 217      66.463  26.170 -57.584  1.00 65.20           O  
ATOM   3426  CG  GLU A 217      69.201  29.217 -59.576  1.00 65.20           C  
ATOM   3427  HG2 GLU A 217      69.985  29.640 -58.948  1.00 65.20           H  
ATOM   3428  HG3 GLU A 217      68.336  29.877 -59.519  1.00 65.20           H  
ATOM   3429  CD  GLU A 217      69.705  29.168 -61.039  1.00 65.20           C  
ATOM   3430  OE1 GLU A 217      69.393  30.118 -61.804  1.00 65.20           O  
ATOM   3431  OE2 GLU A 217      70.397  28.190 -61.417  1.00 65.20           O  
ATOM   3432  N   VAL A 218      68.292  25.807 -56.340  1.00 64.15           N  
ATOM   3433  H   VAL A 218      69.136  26.214 -55.961  1.00 64.15           H  
ATOM   3434  CA  VAL A 218      67.865  24.510 -55.808  1.00 64.15           C  
ATOM   3435  HA  VAL A 218      67.068  24.112 -56.437  1.00 64.15           H  
ATOM   3436  C   VAL A 218      67.307  24.710 -54.400  1.00 64.15           C  
ATOM   3437  CB  VAL A 218      69.011  23.482 -55.843  1.00 64.15           C  
ATOM   3438  HB  VAL A 218      69.824  23.814 -55.197  1.00 64.15           H  
ATOM   3439  O   VAL A 218      68.041  24.813 -53.420  1.00 64.15           O  
ATOM   3440  CG1 VAL A 218      68.523  22.109 -55.360  1.00 64.15           C  
ATOM   3441 HG11 VAL A 218      68.124  22.185 -54.349  1.00 64.15           H  
ATOM   3442 HG12 VAL A 218      69.370  21.423 -55.339  1.00 64.15           H  
ATOM   3443 HG13 VAL A 218      67.756  21.720 -56.029  1.00 64.15           H  
ATOM   3444  CG2 VAL A 218      69.559  23.301 -57.266  1.00 64.15           C  
ATOM   3445 HG21 VAL A 218      68.758  23.028 -57.953  1.00 64.15           H  
ATOM   3446 HG22 VAL A 218      70.022  24.224 -57.614  1.00 64.15           H  
ATOM   3447 HG23 VAL A 218      70.319  22.519 -57.277  1.00 64.15           H  
ATOM   3448  N   LYS A 219      65.975  24.736 -54.274  1.00 65.76           N  
ATOM   3449  H   LYS A 219      65.428  24.697 -55.122  1.00 65.76           H  
ATOM   3450  CA  LYS A 219      65.316  24.835 -52.962  1.00 65.76           C  
ATOM   3451  HA  LYS A 219      65.677  25.743 -52.479  1.00 65.76           H  
ATOM   3452  C   LYS A 219      65.718  23.651 -52.084  1.00 65.76           C  
ATOM   3453  CB  LYS A 219      63.787  24.901 -53.110  1.00 65.76           C  
ATOM   3454  HB2 LYS A 219      63.339  24.864 -52.117  1.00 65.76           H  
ATOM   3455  HB3 LYS A 219      63.440  24.037 -53.678  1.00 65.76           H  
ATOM   3456  O   LYS A 219      65.630  22.507 -52.522  1.00 65.76           O  
ATOM   3457  CG  LYS A 219      63.333  26.192 -53.806  1.00 65.76           C  
ATOM   3458  HG2 LYS A 219      63.721  27.049 -53.256  1.00 65.76           H  
ATOM   3459  HG3 LYS A 219      63.734  26.216 -54.819  1.00 65.76           H  
ATOM   3460  CD  LYS A 219      61.803  26.287 -53.872  1.00 65.76           C  
ATOM   3461  HD2 LYS A 219      61.396  26.301 -52.861  1.00 65.76           H  
ATOM   3462  HD3 LYS A 219      61.416  25.422 -54.411  1.00 65.76           H  
ATOM   3463  CE  LYS A 219      61.421  27.575 -54.610  1.00 65.76           C  
ATOM   3464  HE2 LYS A 219      61.831  28.425 -54.065  1.00 65.76           H  
ATOM   3465  HE3 LYS A 219      61.902  27.560 -55.588  1.00 65.76           H  
ATOM   3466  NZ  LYS A 219      59.953  27.720 -54.772  1.00 65.76           N  
ATOM   3467  HZ1 LYS A 219      59.493  27.780 -53.875  1.00 65.76           H  
ATOM   3468  HZ2 LYS A 219      59.750  28.563 -55.291  1.00 65.76           H  
ATOM   3469  HZ3 LYS A 219      59.579  26.941 -55.294  1.00 65.76           H  
ATOM   3470  N   SER A 220      66.019  23.899 -50.808  1.00 61.62           N  
ATOM   3471  H   SER A 220      66.196  24.855 -50.533  1.00 61.62           H  
ATOM   3472  CA  SER A 220      66.431  22.853 -49.854  1.00 61.62           C  
ATOM   3473  HA  SER A 220      67.370  22.424 -50.203  1.00 61.62           H  
ATOM   3474  C   SER A 220      65.424  21.697 -49.726  1.00 61.62           C  
ATOM   3475  CB  SER A 220      66.676  23.461 -48.468  1.00 61.62           C  
ATOM   3476  HB2 SER A 220      65.718  23.665 -47.989  1.00 61.62           H  
ATOM   3477  HB3 SER A 220      67.231  22.753 -47.852  1.00 61.62           H  
ATOM   3478  O   SER A 220      65.812  20.584 -49.396  1.00 61.62           O  
ATOM   3479  OG  SER A 220      67.395  24.676 -48.567  1.00 61.62           O  
ATOM   3480  HG  SER A 220      68.286  24.507 -48.880  1.00 61.62           H  
ATOM   3481  N   LYS A 221      64.137  21.921 -50.049  1.00 71.57           N  
ATOM   3482  H   LYS A 221      63.903  22.851 -50.365  1.00 71.57           H  
ATOM   3483  CA  LYS A 221      63.097  20.870 -50.100  1.00 71.57           C  
ATOM   3484  HA  LYS A 221      63.079  20.346 -49.144  1.00 71.57           H  
ATOM   3485  C   LYS A 221      63.361  19.782 -51.148  1.00 71.57           C  
ATOM   3486  CB  LYS A 221      61.716  21.490 -50.369  1.00 71.57           C  
ATOM   3487  HB2 LYS A 221      61.754  22.085 -51.282  1.00 71.57           H  
ATOM   3488  HB3 LYS A 221      61.004  20.680 -50.524  1.00 71.57           H  
ATOM   3489  O   LYS A 221      62.793  18.698 -51.045  1.00 71.57           O  
ATOM   3490  CG  LYS A 221      61.220  22.352 -49.200  1.00 71.57           C  
ATOM   3491  HG2 LYS A 221      61.294  21.775 -48.278  1.00 71.57           H  
ATOM   3492  HG3 LYS A 221      61.842  23.242 -49.111  1.00 71.57           H  
ATOM   3493  CD  LYS A 221      59.758  22.766 -49.413  1.00 71.57           C  
ATOM   3494  HD2 LYS A 221      59.152  21.866 -49.527  1.00 71.57           H  
ATOM   3495  HD3 LYS A 221      59.679  23.365 -50.320  1.00 71.57           H  
ATOM   3496  CE  LYS A 221      59.257  23.569 -48.206  1.00 71.57           C  
ATOM   3497  HE2 LYS A 221      59.454  22.989 -47.304  1.00 71.57           H  
ATOM   3498  HE3 LYS A 221      59.831  24.493 -48.135  1.00 71.57           H  
ATOM   3499  NZ  LYS A 221      57.804  23.864 -48.302  1.00 71.57           N  
ATOM   3500  HZ1 LYS A 221      57.492  24.380 -47.492  1.00 71.57           H  
ATOM   3501  HZ2 LYS A 221      57.596  24.407 -49.128  1.00 71.57           H  
ATOM   3502  HZ3 LYS A 221      57.273  23.006 -48.344  1.00 71.57           H  
ATOM   3503  N   ASN A 222      64.201  20.064 -52.135  1.00 82.07           N  
ATOM   3504  H   ASN A 222      64.653  20.968 -52.152  1.00 82.07           H  
ATOM   3505  CA  ASN A 222      64.465  19.168 -53.248  1.00 82.07           C  
ATOM   3506  HA  ASN A 222      63.667  18.427 -53.314  1.00 82.07           H  
ATOM   3507  C   ASN A 222      65.775  18.387 -53.094  1.00 82.07           C  
ATOM   3508  CB  ASN A 222      64.464  19.965 -54.548  1.00 82.07           C  
ATOM   3509  HB2 ASN A 222      65.305  20.657 -54.569  1.00 82.07           H  
ATOM   3510  HB3 ASN A 222      64.597  19.219 -55.332  1.00 82.07           H  
ATOM   3511  O   ASN A 222      66.186  17.705 -54.032  1.00 82.07           O  
ATOM   3512  CG  ASN A 222      63.192  20.701 -54.905  1.00 82.07           C  
ATOM   3513  ND2 ASN A 222      63.243  21.437 -55.989  1.00 82.07           N  
ATOM   3514 HD21 ASN A 222      64.066  21.347 -56.568  1.00 82.07           H  
ATOM   3515 HD22 ASN A 222      62.378  21.809 -56.354  1.00 82.07           H  
ATOM   3516  OD1 ASN A 222      62.160  20.622 -54.256  1.00 82.07           O  
ATOM   3517  N   VAL A 223      66.445  18.494 -51.945  1.00 88.02           N  
ATOM   3518  H   VAL A 223      66.065  19.050 -51.193  1.00 88.02           H  
ATOM   3519  CA  VAL A 223      67.713  17.810 -51.700  1.00 88.02           C  
ATOM   3520  HA  VAL A 223      67.919  17.156 -52.548  1.00 88.02           H  
ATOM   3521  C   VAL A 223      67.591  16.923 -50.473  1.00 88.02           C  
ATOM   3522  CB  VAL A 223      68.892  18.791 -51.614  1.00 88.02           C  
ATOM   3523  HB  VAL A 223      68.830  19.376 -50.696  1.00 88.02           H  
ATOM   3524  O   VAL A 223      67.075  17.331 -49.435  1.00 88.02           O  
ATOM   3525  CG1 VAL A 223      70.205  18.015 -51.634  1.00 88.02           C  
ATOM   3526 HG11 VAL A 223      70.188  17.251 -50.856  1.00 88.02           H  
ATOM   3527 HG12 VAL A 223      71.041  18.695 -51.474  1.00 88.02           H  
ATOM   3528 HG13 VAL A 223      70.329  17.504 -52.589  1.00 88.02           H  
ATOM   3529  CG2 VAL A 223      68.894  19.733 -52.822  1.00 88.02           C  
ATOM   3530 HG21 VAL A 223      69.870  20.200 -52.949  1.00 88.02           H  
ATOM   3531 HG22 VAL A 223      68.139  20.507 -52.684  1.00 88.02           H  
ATOM   3532 HG23 VAL A 223      68.673  19.173 -53.731  1.00 88.02           H  
ATOM   3533  N   LYS A 224      68.043  15.680 -50.609  1.00 92.14           N  
ATOM   3534  H   LYS A 224      68.484  15.435 -51.484  1.00 92.14           H  
ATOM   3535  CA  LYS A 224      68.023  14.664 -49.557  1.00 92.14           C  
ATOM   3536  HA  LYS A 224      67.902  15.141 -48.584  1.00 92.14           H  
ATOM   3537  C   LYS A 224      69.354  13.937 -49.560  1.00 92.14           C  
ATOM   3538  CB  LYS A 224      66.868  13.681 -49.791  1.00 92.14           C  
ATOM   3539  HB2 LYS A 224      66.908  12.901 -49.030  1.00 92.14           H  
ATOM   3540  HB3 LYS A 224      66.994  13.212 -50.767  1.00 92.14           H  
ATOM   3541  O   LYS A 224      69.974  13.799 -50.604  1.00 92.14           O  
ATOM   3542  CG  LYS A 224      65.495  14.366 -49.732  1.00 92.14           C  
ATOM   3543  HG2 LYS A 224      65.358  14.824 -48.752  1.00 92.14           H  
ATOM   3544  HG3 LYS A 224      65.432  15.138 -50.499  1.00 92.14           H  
ATOM   3545  CD  LYS A 224      64.383  13.348 -49.984  1.00 92.14           C  
ATOM   3546  HD2 LYS A 224      64.398  12.592 -49.198  1.00 92.14           H  
ATOM   3547  HD3 LYS A 224      64.560  12.867 -50.946  1.00 92.14           H  
ATOM   3548  CE  LYS A 224      63.028  14.059 -50.006  1.00 92.14           C  
ATOM   3549  HE2 LYS A 224      63.077  14.866 -50.738  1.00 92.14           H  
ATOM   3550  HE3 LYS A 224      62.849  14.506 -49.028  1.00 92.14           H  
ATOM   3551  NZ  LYS A 224      61.943  13.113 -50.361  1.00 92.14           N  
ATOM   3552  HZ1 LYS A 224      61.890  12.364 -49.687  1.00 92.14           H  
ATOM   3553  HZ2 LYS A 224      61.053  13.589 -50.404  1.00 92.14           H  
ATOM   3554  HZ3 LYS A 224      62.130  12.708 -51.267  1.00 92.14           H  
ATOM   3555  N   GLY A 225      69.800  13.462 -48.413  1.00 90.49           N  
ATOM   3556  H   GLY A 225      69.284  13.602 -47.556  1.00 90.49           H  
ATOM   3557  CA  GLY A 225      71.045  12.718 -48.337  1.00 90.49           C  
ATOM   3558  HA2 GLY A 225      71.877  13.322 -48.701  1.00 90.49           H  
ATOM   3559  HA3 GLY A 225      70.958  11.831 -48.965  1.00 90.49           H  
ATOM   3560  C   GLY A 225      71.346  12.281 -46.921  1.00 90.49           C  
ATOM   3561  O   GLY A 225      70.898  12.907 -45.960  1.00 90.49           O  
ATOM   3562  N   GLU A 226      72.094  11.195 -46.807  1.00 92.13           N  
ATOM   3563  H   GLU A 226      72.450  10.770 -47.651  1.00 92.13           H  
ATOM   3564  CA  GLU A 226      72.481  10.608 -45.534  1.00 92.13           C  
ATOM   3565  HA  GLU A 226      72.605  11.412 -44.809  1.00 92.13           H  
ATOM   3566  C   GLU A 226      73.820   9.876 -45.690  1.00 92.13           C  
ATOM   3567  CB  GLU A 226      71.352   9.685 -45.037  1.00 92.13           C  
ATOM   3568  HB2 GLU A 226      71.332   8.770 -45.629  1.00 92.13           H  
ATOM   3569  HB3 GLU A 226      70.401  10.202 -45.169  1.00 92.13           H  
ATOM   3570  O   GLU A 226      73.998   9.072 -46.607  1.00 92.13           O  
ATOM   3571  CG  GLU A 226      71.504   9.342 -43.548  1.00 92.13           C  
ATOM   3572  HG2 GLU A 226      72.387   8.715 -43.424  1.00 92.13           H  
ATOM   3573  HG3 GLU A 226      71.672  10.266 -42.995  1.00 92.13           H  
ATOM   3574  CD  GLU A 226      70.280   8.628 -42.944  1.00 92.13           C  
ATOM   3575  OE1 GLU A 226      70.363   8.252 -41.753  1.00 92.13           O  
ATOM   3576  OE2 GLU A 226      69.282   8.372 -43.663  1.00 92.13           O  
ATOM   3577  N   ILE A 227      74.769  10.160 -44.790  1.00 88.37           N  
ATOM   3578  H   ILE A 227      74.549  10.825 -44.062  1.00 88.37           H  
ATOM   3579  CA  ILE A 227      76.021   9.404 -44.663  1.00 88.37           C  
ATOM   3580  HA  ILE A 227      76.183   8.826 -45.573  1.00 88.37           H  
ATOM   3581  C   ILE A 227      75.847   8.408 -43.520  1.00 88.37           C  
ATOM   3582  CB  ILE A 227      77.253  10.325 -44.494  1.00 88.37           C  
ATOM   3583  HB  ILE A 227      77.059  11.032 -43.686  1.00 88.37           H  
ATOM   3584  O   ILE A 227      75.848   8.780 -42.343  1.00 88.37           O  
ATOM   3585  CG1 ILE A 227      77.494  11.111 -45.803  1.00 88.37           C  
ATOM   3586 HG12 ILE A 227      76.584  11.646 -46.074  1.00 88.37           H  
ATOM   3587 HG13 ILE A 227      77.716  10.410 -46.608  1.00 88.37           H  
ATOM   3588  CG2 ILE A 227      78.505   9.496 -44.131  1.00 88.37           C  
ATOM   3589 HG21 ILE A 227      78.365   8.977 -43.183  1.00 88.37           H  
ATOM   3590 HG22 ILE A 227      78.701   8.758 -44.909  1.00 88.37           H  
ATOM   3591 HG23 ILE A 227      79.380  10.136 -44.016  1.00 88.37           H  
ATOM   3592  CD1 ILE A 227      78.627  12.141 -45.729  1.00 88.37           C  
ATOM   3593 HD11 ILE A 227      78.698  12.662 -46.683  1.00 88.37           H  
ATOM   3594 HD12 ILE A 227      78.406  12.862 -44.942  1.00 88.37           H  
ATOM   3595 HD13 ILE A 227      79.590  11.664 -45.544  1.00 88.37           H  
ATOM   3596  N   TYR A 228      75.710   7.131 -43.864  1.00 86.16           N  
ATOM   3597  H   TYR A 228      75.784   6.890 -44.842  1.00 86.16           H  
ATOM   3598  CA  TYR A 228      75.575   6.058 -42.888  1.00 86.16           C  
ATOM   3599  HA  TYR A 228      74.971   6.427 -42.059  1.00 86.16           H  
ATOM   3600  C   TYR A 228      76.944   5.649 -42.341  1.00 86.16           C  
ATOM   3601  CB  TYR A 228      74.838   4.861 -43.502  1.00 86.16           C  
ATOM   3602  HB2 TYR A 228      75.389   4.514 -44.377  1.00 86.16           H  
ATOM   3603  HB3 TYR A 228      74.833   4.045 -42.780  1.00 86.16           H  
ATOM   3604  O   TYR A 228      77.891   5.423 -43.089  1.00 86.16           O  
ATOM   3605  CG  TYR A 228      73.401   5.154 -43.888  1.00 86.16           C  
ATOM   3606  CD1 TYR A 228      72.422   5.339 -42.892  1.00 86.16           C  
ATOM   3607  HD1 TYR A 228      72.694   5.318 -41.847  1.00 86.16           H  
ATOM   3608  CD2 TYR A 228      73.045   5.261 -45.245  1.00 86.16           C  
ATOM   3609  HD2 TYR A 228      73.792   5.122 -46.012  1.00 86.16           H  
ATOM   3610  CE1 TYR A 228      71.098   5.642 -43.258  1.00 86.16           C  
ATOM   3611  HE1 TYR A 228      70.360   5.868 -42.502  1.00 86.16           H  
ATOM   3612  CE2 TYR A 228      71.718   5.551 -45.613  1.00 86.16           C  
ATOM   3613  HE2 TYR A 228      71.454   5.652 -46.655  1.00 86.16           H  
ATOM   3614  OH  TYR A 228      69.487   6.136 -44.961  1.00 86.16           O  
ATOM   3615  HH  TYR A 228      69.226   6.882 -44.415  1.00 86.16           H  
ATOM   3616  CZ  TYR A 228      70.746   5.767 -44.618  1.00 86.16           C  
ATOM   3617  N   GLN A 229      77.046   5.478 -41.020  1.00 74.49           N  
ATOM   3618  H   GLN A 229      76.274   5.757 -40.431  1.00 74.49           H  
ATOM   3619  CA  GLN A 229      78.228   4.842 -40.419  1.00 74.49           C  
ATOM   3620  HA  GLN A 229      79.126   5.241 -40.889  1.00 74.49           H  
ATOM   3621  C   GLN A 229      78.253   3.324 -40.644  1.00 74.49           C  
ATOM   3622  CB  GLN A 229      78.296   5.130 -38.915  1.00 74.49           C  
ATOM   3623  HB2 GLN A 229      77.395   4.770 -38.418  1.00 74.49           H  
ATOM   3624  HB3 GLN A 229      79.146   4.572 -38.524  1.00 74.49           H  
ATOM   3625  O   GLN A 229      79.309   2.699 -40.594  1.00 74.49           O  
ATOM   3626  CG  GLN A 229      78.496   6.622 -38.606  1.00 74.49           C  
ATOM   3627  HG2 GLN A 229      77.541   7.141 -38.684  1.00 74.49           H  
ATOM   3628  HG3 GLN A 229      79.178   7.052 -39.339  1.00 74.49           H  
ATOM   3629  CD  GLN A 229      79.093   6.867 -37.221  1.00 74.49           C  
ATOM   3630  NE2 GLN A 229      79.268   8.109 -36.829  1.00 74.49           N  
ATOM   3631 HE21 GLN A 229      78.841   8.870 -37.338  1.00 74.49           H  
ATOM   3632 HE22 GLN A 229      79.583   8.207 -35.874  1.00 74.49           H  
ATOM   3633  OE1 GLN A 229      79.453   5.974 -36.479  1.00 74.49           O  
ATOM   3634  N   ASN A 230      77.082   2.726 -40.870  1.00 70.69           N  
ATOM   3635  H   ASN A 230      76.267   3.310 -40.992  1.00 70.69           H  
ATOM   3636  CA  ASN A 230      76.945   1.298 -41.096  1.00 70.69           C  
ATOM   3637  HA  ASN A 230      77.628   0.768 -40.432  1.00 70.69           H  
ATOM   3638  C   ASN A 230      77.322   0.955 -42.544  1.00 70.69           C  
ATOM   3639  CB  ASN A 230      75.506   0.887 -40.735  1.00 70.69           C  
ATOM   3640  HB2 ASN A 230      75.292   1.196 -39.711  1.00 70.69           H  
ATOM   3641  HB3 ASN A 230      74.804   1.381 -41.407  1.00 70.69           H  
ATOM   3642  O   ASN A 230      76.597   1.333 -43.462  1.00 70.69           O  
ATOM   3643  CG  ASN A 230      75.286  -0.611 -40.832  1.00 70.69           C  
ATOM   3644  ND2 ASN A 230      74.147  -1.096 -40.400  1.00 70.69           N  
ATOM   3645 HD21 ASN A 230      73.458  -0.497 -39.969  1.00 70.69           H  
ATOM   3646 HD22 ASN A 230      74.047  -2.100 -40.448  1.00 70.69           H  
ATOM   3647  OD1 ASN A 230      76.126  -1.368 -41.286  1.00 70.69           O  
ATOM   3648  N   LYS A 231      78.396   0.173 -42.728  1.00 68.95           N  
ATOM   3649  H   LYS A 231      78.935  -0.076 -41.911  1.00 68.95           H  
ATOM   3650  CA  LYS A 231      78.875  -0.302 -44.041  1.00 68.95           C  
ATOM   3651  HA  LYS A 231      79.074   0.568 -44.668  1.00 68.95           H  
ATOM   3652  C   LYS A 231      77.837  -1.130 -44.829  1.00 68.95           C  
ATOM   3653  CB  LYS A 231      80.193  -1.096 -43.880  1.00 68.95           C  
ATOM   3654  HB2 LYS A 231      80.030  -1.928 -43.196  1.00 68.95           H  
ATOM   3655  HB3 LYS A 231      80.452  -1.515 -44.852  1.00 68.95           H  
ATOM   3656  O   LYS A 231      78.048  -1.379 -46.008  1.00 68.95           O  
ATOM   3657  CG  LYS A 231      81.403  -0.266 -43.394  1.00 68.95           C  
ATOM   3658  HG2 LYS A 231      81.229   0.072 -42.373  1.00 68.95           H  
ATOM   3659  HG3 LYS A 231      81.515   0.606 -44.038  1.00 68.95           H  
ATOM   3660  CD  LYS A 231      82.705  -1.096 -43.447  1.00 68.95           C  
ATOM   3661  HD2 LYS A 231      82.611  -1.952 -42.779  1.00 68.95           H  
ATOM   3662  HD3 LYS A 231      82.838  -1.467 -44.463  1.00 68.95           H  
ATOM   3663  CE  LYS A 231      83.954  -0.280 -43.058  1.00 68.95           C  
ATOM   3664  HE2 LYS A 231      84.005   0.601 -43.697  1.00 68.95           H  
ATOM   3665  HE3 LYS A 231      83.844   0.066 -42.030  1.00 68.95           H  
ATOM   3666  NZ  LYS A 231      85.216  -1.066 -43.200  1.00 68.95           N  
ATOM   3667  HZ1 LYS A 231      86.034  -0.517 -42.976  1.00 68.95           H  
ATOM   3668  HZ2 LYS A 231      85.222  -1.898 -42.628  1.00 68.95           H  
ATOM   3669  HZ3 LYS A 231      85.377  -1.379 -44.147  1.00 68.95           H  
ATOM   3670  N   LEU A 232      76.729  -1.548 -44.204  1.00 69.66           N  
ATOM   3671  H   LEU A 232      76.651  -1.351 -43.216  1.00 69.66           H  
ATOM   3672  CA  LEU A 232      75.619  -2.265 -44.850  1.00 69.66           C  
ATOM   3673  HA  LEU A 232      76.023  -2.924 -45.619  1.00 69.66           H  
ATOM   3674  C   LEU A 232      74.604  -1.354 -45.561  1.00 69.66           C  
ATOM   3675  CB  LEU A 232      74.877  -3.110 -43.798  1.00 69.66           C  
ATOM   3676  HB2 LEU A 232      73.998  -3.558 -44.261  1.00 69.66           H  
ATOM   3677  HB3 LEU A 232      74.518  -2.443 -43.015  1.00 69.66           H  
ATOM   3678  O   LEU A 232      73.765  -1.868 -46.299  1.00 69.66           O  
ATOM   3679  CG  LEU A 232      75.708  -4.240 -43.167  1.00 69.66           C  
ATOM   3680  HG  LEU A 232      76.671  -3.856 -42.829  1.00 69.66           H  
ATOM   3681  CD1 LEU A 232      74.967  -4.804 -41.954  1.00 69.66           C  
ATOM   3682 HD11 LEU A 232      75.547  -5.618 -41.520  1.00 69.66           H  
ATOM   3683 HD12 LEU A 232      73.988  -5.179 -42.253  1.00 69.66           H  
ATOM   3684 HD13 LEU A 232      74.852  -4.024 -41.202  1.00 69.66           H  
ATOM   3685  CD2 LEU A 232      75.942  -5.378 -44.162  1.00 69.66           C  
ATOM   3686 HD21 LEU A 232      76.501  -6.179 -43.678  1.00 69.66           H  
ATOM   3687 HD22 LEU A 232      74.991  -5.769 -44.521  1.00 69.66           H  
ATOM   3688 HD23 LEU A 232      76.528  -5.019 -45.008  1.00 69.66           H  
ATOM   3689  N   LYS A 233      74.623  -0.039 -45.310  1.00 79.25           N  
ATOM   3690  H   LYS A 233      75.386   0.338 -44.767  1.00 79.25           H  
ATOM   3691  CA  LYS A 233      73.728   0.924 -45.965  1.00 79.25           C  
ATOM   3692  HA  LYS A 233      73.015   0.391 -46.594  1.00 79.25           H  
ATOM   3693  C   LYS A 233      74.520   1.839 -46.890  1.00 79.25           C  
ATOM   3694  CB  LYS A 233      72.943   1.751 -44.941  1.00 79.25           C  
ATOM   3695  HB2 LYS A 233      73.635   2.188 -44.221  1.00 79.25           H  
ATOM   3696  HB3 LYS A 233      72.459   2.563 -45.484  1.00 79.25           H  
ATOM   3697  O   LYS A 233      75.538   2.401 -46.488  1.00 79.25           O  
ATOM   3698  CG  LYS A 233      71.856   0.957 -44.203  1.00 79.25           C  
ATOM   3699  HG2 LYS A 233      71.237   0.431 -44.930  1.00 79.25           H  
ATOM   3700  HG3 LYS A 233      72.316   0.234 -43.529  1.00 79.25           H  
ATOM   3701  CD  LYS A 233      70.982   1.937 -43.409  1.00 79.25           C  
ATOM   3702  HD2 LYS A 233      70.595   2.688 -44.098  1.00 79.25           H  
ATOM   3703  HD3 LYS A 233      71.595   2.440 -42.662  1.00 79.25           H  
ATOM   3704  CE  LYS A 233      69.803   1.236 -42.729  1.00 79.25           C  
ATOM   3705  HE2 LYS A 233      69.274   0.650 -43.481  1.00 79.25           H  
ATOM   3706  HE3 LYS A 233      70.183   0.552 -41.970  1.00 79.25           H  
ATOM   3707  NZ  LYS A 233      68.885   2.238 -42.130  1.00 79.25           N  
ATOM   3708  HZ1 LYS A 233      69.363   2.804 -41.443  1.00 79.25           H  
ATOM   3709  HZ2 LYS A 233      68.082   1.797 -41.703  1.00 79.25           H  
ATOM   3710  HZ3 LYS A 233      68.554   2.868 -42.846  1.00 79.25           H  
ATOM   3711  N   ASP A 234      74.008   2.023 -48.098  1.00 85.65           N  
ATOM   3712  H   ASP A 234      73.188   1.501 -48.373  1.00 85.65           H  
ATOM   3713  CA  ASP A 234      74.621   2.886 -49.101  1.00 85.65           C  
ATOM   3714  HA  ASP A 234      75.695   2.700 -49.112  1.00 85.65           H  
ATOM   3715  C   ASP A 234      74.388   4.350 -48.696  1.00 85.65           C  
ATOM   3716  CB  ASP A 234      74.081   2.529 -50.502  1.00 85.65           C  
ATOM   3717  HB2 ASP A 234      73.007   2.714 -50.524  1.00 85.65           H  
ATOM   3718  HB3 ASP A 234      74.553   3.186 -51.231  1.00 85.65           H  
ATOM   3719  O   ASP A 234      73.253   4.779 -48.479  1.00 85.65           O  
ATOM   3720  CG  ASP A 234      74.346   1.063 -50.917  1.00 85.65           C  
ATOM   3721  OD1 ASP A 234      75.170   0.371 -50.277  1.00 85.65           O  
ATOM   3722  OD2 ASP A 234      73.710   0.566 -51.872  1.00 85.65           O  
ATOM   3723  N   SER A 235      75.470   5.111 -48.530  1.00 90.96           N  
ATOM   3724  H   SER A 235      76.350   4.742 -48.861  1.00 90.96           H  
ATOM   3725  CA  SER A 235      75.372   6.551 -48.259  1.00 90.96           C  
ATOM   3726  HA  SER A 235      74.608   6.738 -47.505  1.00 90.96           H  
ATOM   3727  C   SER A 235      74.967   7.259 -49.541  1.00 90.96           C  
ATOM   3728  CB  SER A 235      76.703   7.104 -47.761  1.00 90.96           C  
ATOM   3729  HB2 SER A 235      77.485   6.874 -48.485  1.00 90.96           H  
ATOM   3730  HB3 SER A 235      76.630   8.185 -47.650  1.00 90.96           H  
ATOM   3731  O   SER A 235      75.463   6.891 -50.601  1.00 90.96           O  
ATOM   3732  OG  SER A 235      77.016   6.514 -46.513  1.00 90.96           O  
ATOM   3733  HG  SER A 235      76.988   5.562 -46.633  1.00 90.96           H  
ATOM   3734  N   TYR A 236      74.094   8.259 -49.475  1.00 94.21           N  
ATOM   3735  H   TYR A 236      73.765   8.580 -48.575  1.00 94.21           H  
ATOM   3736  CA  TYR A 236      73.575   8.890 -50.688  1.00 94.21           C  
ATOM   3737  HA  TYR A 236      74.315   8.754 -51.476  1.00 94.21           H  
ATOM   3738  C   TYR A 236      73.383  10.396 -50.551  1.00 94.21           C  
ATOM   3739  CB  TYR A 236      72.286   8.191 -51.155  1.00 94.21           C  
ATOM   3740  HB2 TYR A 236      72.114   8.455 -52.198  1.00 94.21           H  
ATOM   3741  HB3 TYR A 236      72.429   7.111 -51.123  1.00 94.21           H  
ATOM   3742  O   TYR A 236      73.207  10.933 -49.457  1.00 94.21           O  
ATOM   3743  CG  TYR A 236      71.052   8.555 -50.351  1.00 94.21           C  
ATOM   3744  CD1 TYR A 236      70.831   7.961 -49.094  1.00 94.21           C  
ATOM   3745  HD1 TYR A 236      71.523   7.221 -48.721  1.00 94.21           H  
ATOM   3746  CD2 TYR A 236      70.150   9.519 -50.845  1.00 94.21           C  
ATOM   3747  HD2 TYR A 236      70.318   9.966 -51.814  1.00 94.21           H  
ATOM   3748  CE1 TYR A 236      69.719   8.341 -48.318  1.00 94.21           C  
ATOM   3749  HE1 TYR A 236      69.564   7.895 -47.347  1.00 94.21           H  
ATOM   3750  CE2 TYR A 236      69.033   9.897 -50.076  1.00 94.21           C  
ATOM   3751  HE2 TYR A 236      68.339  10.636 -50.448  1.00 94.21           H  
ATOM   3752  OH  TYR A 236      67.758   9.700 -48.053  1.00 94.21           O  
ATOM   3753  HH  TYR A 236      67.784   9.264 -47.198  1.00 94.21           H  
ATOM   3754  CZ  TYR A 236      68.820   9.314 -48.809  1.00 94.21           C  
ATOM   3755  N   LEU A 237      73.386  11.064 -51.697  1.00 94.11           N  
ATOM   3756  H   LEU A 237      73.626  10.542 -52.528  1.00 94.11           H  
ATOM   3757  CA  LEU A 237      73.023  12.454 -51.896  1.00 94.11           C  
ATOM   3758  HA  LEU A 237      72.427  12.796 -51.050  1.00 94.11           H  
ATOM   3759  C   LEU A 237      72.176  12.533 -53.169  1.00 94.11           C  
ATOM   3760  CB  LEU A 237      74.313  13.287 -51.982  1.00 94.11           C  
ATOM   3761  HB2 LEU A 237      74.851  13.194 -51.038  1.00 94.11           H  
ATOM   3762  HB3 LEU A 237      74.943  12.868 -52.767  1.00 94.11           H  
ATOM   3763  O   LEU A 237      72.613  12.131 -54.243  1.00 94.11           O  
ATOM   3764  CG  LEU A 237      74.088  14.776 -52.286  1.00 94.11           C  
ATOM   3765  HG  LEU A 237      73.579  14.882 -53.244  1.00 94.11           H  
ATOM   3766  CD1 LEU A 237      73.261  15.477 -51.208  1.00 94.11           C  
ATOM   3767 HD11 LEU A 237      73.720  15.333 -50.230  1.00 94.11           H  
ATOM   3768 HD12 LEU A 237      73.209  16.543 -51.432  1.00 94.11           H  
ATOM   3769 HD13 LEU A 237      72.245  15.082 -51.198  1.00 94.11           H  
ATOM   3770  CD2 LEU A 237      75.437  15.485 -52.375  1.00 94.11           C  
ATOM   3771 HD21 LEU A 237      75.925  15.490 -51.400  1.00 94.11           H  
ATOM   3772 HD22 LEU A 237      76.085  14.969 -53.083  1.00 94.11           H  
ATOM   3773 HD23 LEU A 237      75.288  16.509 -52.718  1.00 94.11           H  
ATOM   3774  N   GLN A 238      70.961  13.047 -53.042  1.00 94.48           N  
ATOM   3775  H   GLN A 238      70.675  13.366 -52.127  1.00 94.48           H  
ATOM   3776  CA  GLN A 238      69.994  13.191 -54.116  1.00 94.48           C  
ATOM   3777  HA  GLN A 238      70.466  12.871 -55.045  1.00 94.48           H  
ATOM   3778  C   GLN A 238      69.576  14.653 -54.250  1.00 94.48           C  
ATOM   3779  CB  GLN A 238      68.791  12.273 -53.860  1.00 94.48           C  
ATOM   3780  HB2 GLN A 238      69.145  11.249 -53.749  1.00 94.48           H  
ATOM   3781  HB3 GLN A 238      68.299  12.572 -52.933  1.00 94.48           H  
ATOM   3782  O   GLN A 238      69.175  15.282 -53.271  1.00 94.48           O  
ATOM   3783  CG  GLN A 238      67.777  12.327 -55.011  1.00 94.48           C  
ATOM   3784  HG2 GLN A 238      67.411  13.345 -55.146  1.00 94.48           H  
ATOM   3785  HG3 GLN A 238      68.260  12.006 -55.934  1.00 94.48           H  
ATOM   3786  CD  GLN A 238      66.581  11.430 -54.736  1.00 94.48           C  
ATOM   3787  NE2 GLN A 238      66.671  10.159 -55.057  1.00 94.48           N  
ATOM   3788 HE21 GLN A 238      65.868   9.575 -54.872  1.00 94.48           H  
ATOM   3789 HE22 GLN A 238      67.538   9.788 -55.418  1.00 94.48           H  
ATOM   3790  OE1 GLN A 238      65.565  11.854 -54.202  1.00 94.48           O  
ATOM   3791  N   VAL A 239      69.617  15.175 -55.473  1.00 92.04           N  
ATOM   3792  H   VAL A 239      69.926  14.576 -56.226  1.00 92.04           H  
ATOM   3793  CA  VAL A 239      69.183  16.533 -55.819  1.00 92.04           C  
ATOM   3794  HA  VAL A 239      68.760  17.026 -54.944  1.00 92.04           H  
ATOM   3795  C   VAL A 239      68.105  16.439 -56.887  1.00 92.04           C  
ATOM   3796  CB  VAL A 239      70.368  17.379 -56.326  1.00 92.04           C  
ATOM   3797  HB  VAL A 239      70.846  16.860 -57.157  1.00 92.04           H  
ATOM   3798  O   VAL A 239      68.328  15.831 -57.927  1.00 92.04           O  
ATOM   3799  CG1 VAL A 239      69.907  18.760 -56.810  1.00 92.04           C  
ATOM   3800 HG11 VAL A 239      70.773  19.385 -57.032  1.00 92.04           H  
ATOM   3801 HG12 VAL A 239      69.325  18.664 -57.726  1.00 92.04           H  
ATOM   3802 HG13 VAL A 239      69.299  19.243 -56.045  1.00 92.04           H  
ATOM   3803  CG2 VAL A 239      71.422  17.609 -55.238  1.00 92.04           C  
ATOM   3804 HG21 VAL A 239      72.323  18.015 -55.696  1.00 92.04           H  
ATOM   3805 HG22 VAL A 239      71.050  18.325 -54.505  1.00 92.04           H  
ATOM   3806 HG23 VAL A 239      71.677  16.675 -54.738  1.00 92.04           H  
ATOM   3807  N   THR A 240      66.950  17.059 -56.654  1.00 90.97           N  
ATOM   3808  H   THR A 240      66.817  17.504 -55.757  1.00 90.97           H  
ATOM   3809  CA  THR A 240      65.913  17.245 -57.675  1.00 90.97           C  
ATOM   3810  HA  THR A 240      66.161  16.645 -58.550  1.00 90.97           H  
ATOM   3811  C   THR A 240      65.874  18.701 -58.122  1.00 90.97           C  
ATOM   3812  CB  THR A 240      64.546  16.747 -57.198  1.00 90.97           C  
ATOM   3813  HB  THR A 240      64.237  17.288 -56.304  1.00 90.97           H  
ATOM   3814  O   THR A 240      65.581  19.618 -57.356  1.00 90.97           O  
ATOM   3815  CG2 THR A 240      63.468  16.885 -58.273  1.00 90.97           C  
ATOM   3816 HG21 THR A 240      63.257  17.938 -58.461  1.00 90.97           H  
ATOM   3817 HG22 THR A 240      63.799  16.415 -59.199  1.00 90.97           H  
ATOM   3818 HG23 THR A 240      62.552  16.400 -57.935  1.00 90.97           H  
ATOM   3819  OG1 THR A 240      64.646  15.375 -56.891  1.00 90.97           O  
ATOM   3820  HG1 THR A 240      65.317  15.288 -56.209  1.00 90.97           H  
ATOM   3821  N   TRP A 241      66.159  18.931 -59.391  1.00 84.70           N  
ATOM   3822  H   TRP A 241      66.387  18.149 -59.989  1.00 84.70           H  
ATOM   3823  CA  TRP A 241      66.157  20.247 -59.994  1.00 84.70           C  
ATOM   3824  HA  TRP A 241      66.171  21.003 -59.209  1.00 84.70           H  
ATOM   3825  C   TRP A 241      64.892  20.425 -60.825  1.00 84.70           C  
ATOM   3826  CB  TRP A 241      67.438  20.436 -60.799  1.00 84.70           C  
ATOM   3827  HB2 TRP A 241      68.257  19.966 -60.254  1.00 84.70           H  
ATOM   3828  HB3 TRP A 241      67.354  19.919 -61.755  1.00 84.70           H  
ATOM   3829  O   TRP A 241      64.649  19.713 -61.795  1.00 84.70           O  
ATOM   3830  CG  TRP A 241      67.846  21.853 -61.043  1.00 84.70           C  
ATOM   3831  CD1 TRP A 241      67.072  22.964 -60.987  1.00 84.70           C  
ATOM   3832  HD1 TRP A 241      66.012  22.998 -60.782  1.00 84.70           H  
ATOM   3833  CD2 TRP A 241      69.184  22.329 -61.364  1.00 84.70           C  
ATOM   3834  CE2 TRP A 241      69.154  23.752 -61.444  1.00 84.70           C  
ATOM   3835  CE3 TRP A 241      70.424  21.694 -61.585  1.00 84.70           C  
ATOM   3836  HE3 TRP A 241      70.479  20.616 -61.577  1.00 84.70           H  
ATOM   3837  NE1 TRP A 241      67.836  24.082 -61.239  1.00 84.70           N  
ATOM   3838  HE1 TRP A 241      67.463  25.018 -61.306  1.00 84.70           H  
ATOM   3839  CH2 TRP A 241      71.531  23.855 -61.836  1.00 84.70           C  
ATOM   3840  HH2 TRP A 241      72.450  24.410 -61.951  1.00 84.70           H  
ATOM   3841  CZ2 TRP A 241      70.303  24.519 -61.668  1.00 84.70           C  
ATOM   3842  HZ2 TRP A 241      70.236  25.597 -61.681  1.00 84.70           H  
ATOM   3843  CZ3 TRP A 241      71.583  22.452 -61.827  1.00 84.70           C  
ATOM   3844  HZ3 TRP A 241      72.524  21.954 -62.006  1.00 84.70           H  
ATOM   3845  N   THR A 242      64.067  21.384 -60.422  1.00 81.03           N  
ATOM   3846  H   THR A 242      64.311  21.909 -59.594  1.00 81.03           H  
ATOM   3847  CA  THR A 242      62.905  21.851 -61.183  1.00 81.03           C  
ATOM   3848  HA  THR A 242      62.633  21.117 -61.942  1.00 81.03           H  
ATOM   3849  C   THR A 242      63.269  23.160 -61.884  1.00 81.03           C  
ATOM   3850  CB  THR A 242      61.702  22.048 -60.246  1.00 81.03           C  
ATOM   3851  HB  THR A 242      60.882  22.494 -60.809  1.00 81.03           H  
ATOM   3852  O   THR A 242      63.860  24.020 -61.233  1.00 81.03           O  
ATOM   3853  CG2 THR A 242      61.228  20.727 -59.637  1.00 81.03           C  
ATOM   3854 HG21 THR A 242      60.363  20.912 -59.001  1.00 81.03           H  
ATOM   3855 HG22 THR A 242      62.020  20.271 -59.042  1.00 81.03           H  
ATOM   3856 HG23 THR A 242      60.935  20.043 -60.434  1.00 81.03           H  
ATOM   3857  OG1 THR A 242      62.052  22.906 -59.174  1.00 81.03           O  
ATOM   3858  HG1 THR A 242      62.544  23.632 -59.566  1.00 81.03           H  
ATOM   3859  N   ASN A 243      62.870  23.343 -63.147  1.00 83.32           N  
ATOM   3860  H   ASN A 243      62.337  22.605 -63.583  1.00 83.32           H  
ATOM   3861  CA  ASN A 243      63.145  24.530 -63.985  1.00 83.32           C  
ATOM   3862  HA  ASN A 243      62.511  24.418 -64.865  1.00 83.32           H  
ATOM   3863  C   ASN A 243      64.577  24.631 -64.540  1.00 83.32           C  
ATOM   3864  CB  ASN A 243      62.698  25.842 -63.305  1.00 83.32           C  
ATOM   3865  HB2 ASN A 243      63.400  26.097 -62.512  1.00 83.32           H  
ATOM   3866  HB3 ASN A 243      62.740  26.647 -64.038  1.00 83.32           H  
ATOM   3867  O   ASN A 243      65.194  25.695 -64.466  1.00 83.32           O  
ATOM   3868  CG  ASN A 243      61.299  25.816 -62.740  1.00 83.32           C  
ATOM   3869  ND2 ASN A 243      61.025  26.646 -61.763  1.00 83.32           N  
ATOM   3870 HD21 ASN A 243      60.064  26.643 -61.451  1.00 83.32           H  
ATOM   3871 HD22 ASN A 243      61.737  27.284 -61.438  1.00 83.32           H  
ATOM   3872  OD1 ASN A 243      60.430  25.073 -63.152  1.00 83.32           O  
ATOM   3873  N   LEU A 244      65.093  23.539 -65.111  1.00 87.40           N  
ATOM   3874  H   LEU A 244      64.546  22.692 -65.165  1.00 87.40           H  
ATOM   3875  CA  LEU A 244      66.373  23.571 -65.819  1.00 87.40           C  
ATOM   3876  HA  LEU A 244      67.126  23.990 -65.152  1.00 87.40           H  
ATOM   3877  C   LEU A 244      66.293  24.468 -67.054  1.00 87.40           C  
ATOM   3878  CB  LEU A 244      66.828  22.167 -66.242  1.00 87.40           C  
ATOM   3879  HB2 LEU A 244      66.069  21.690 -66.862  1.00 87.40           H  
ATOM   3880  HB3 LEU A 244      67.716  22.297 -66.861  1.00 87.40           H  
ATOM   3881  O   LEU A 244      65.288  24.443 -67.768  1.00 87.40           O  
ATOM   3882  CG  LEU A 244      67.195  21.267 -65.053  1.00 87.40           C  
ATOM   3883  HG  LEU A 244      67.524  21.881 -64.214  1.00 87.40           H  
ATOM   3884  CD1 LEU A 244      65.997  20.423 -64.612  1.00 87.40           C  
ATOM   3885 HD11 LEU A 244      65.199  21.059 -64.229  1.00 87.40           H  
ATOM   3886 HD12 LEU A 244      66.306  19.756 -63.807  1.00 87.40           H  
ATOM   3887 HD13 LEU A 244      65.612  19.828 -65.440  1.00 87.40           H  
ATOM   3888  CD2 LEU A 244      68.346  20.338 -65.427  1.00 87.40           C  
ATOM   3889 HD21 LEU A 244      69.209  20.925 -65.744  1.00 87.40           H  
ATOM   3890 HD22 LEU A 244      68.049  19.666 -66.232  1.00 87.40           H  
ATOM   3891 HD23 LEU A 244      68.640  19.763 -64.549  1.00 87.40           H  
ATOM   3892  N   LYS A 245      67.374  25.206 -67.300  1.00 88.06           N  
ATOM   3893  H   LYS A 245      68.118  25.141 -66.620  1.00 88.06           H  
ATOM   3894  CA  LYS A 245      67.622  26.041 -68.480  1.00 88.06           C  
ATOM   3895  HA  LYS A 245      66.696  26.178 -69.038  1.00 88.06           H  
ATOM   3896  C   LYS A 245      68.637  25.372 -69.401  1.00 88.06           C  
ATOM   3897  CB  LYS A 245      68.148  27.412 -68.028  1.00 88.06           C  
ATOM   3898  HB2 LYS A 245      68.394  28.008 -68.907  1.00 88.06           H  
ATOM   3899  HB3 LYS A 245      69.060  27.252 -67.453  1.00 88.06           H  
ATOM   3900  O   LYS A 245      69.448  24.564 -68.954  1.00 88.06           O  
ATOM   3901  CG  LYS A 245      67.142  28.193 -67.170  1.00 88.06           C  
ATOM   3902  HG2 LYS A 245      66.272  28.455 -67.771  1.00 88.06           H  
ATOM   3903  HG3 LYS A 245      66.821  27.578 -66.329  1.00 88.06           H  
ATOM   3904  CD  LYS A 245      67.806  29.460 -66.620  1.00 88.06           C  
ATOM   3905  HD2 LYS A 245      68.063  30.129 -67.441  1.00 88.06           H  
ATOM   3906  HD3 LYS A 245      68.719  29.164 -66.104  1.00 88.06           H  
ATOM   3907  CE  LYS A 245      66.872  30.162 -65.632  1.00 88.06           C  
ATOM   3908  HE2 LYS A 245      66.393  29.396 -65.022  1.00 88.06           H  
ATOM   3909  HE3 LYS A 245      66.096  30.686 -66.189  1.00 88.06           H  
ATOM   3910  NZ  LYS A 245      67.629  31.087 -64.749  1.00 88.06           N  
ATOM   3911  HZ1 LYS A 245      68.271  30.567 -64.169  1.00 88.06           H  
ATOM   3912  HZ2 LYS A 245      67.018  31.574 -64.109  1.00 88.06           H  
ATOM   3913  HZ3 LYS A 245      68.171  31.749 -65.286  1.00 88.06           H  
ATOM   3914  N   LEU A 246      68.685  25.776 -70.670  1.00 88.15           N  
ATOM   3915  H   LEU A 246      67.922  26.349 -70.999  1.00 88.15           H  
ATOM   3916  CA  LEU A 246      69.729  25.343 -71.619  1.00 88.15           C  
ATOM   3917  HA  LEU A 246      69.578  24.293 -71.869  1.00 88.15           H  
ATOM   3918  C   LEU A 246      71.160  25.478 -71.061  1.00 88.15           C  
ATOM   3919  CB  LEU A 246      69.605  26.194 -72.890  1.00 88.15           C  
ATOM   3920  HB2 LEU A 246      69.440  27.230 -72.593  1.00 88.15           H  
ATOM   3921  HB3 LEU A 246      70.541  26.162 -73.447  1.00 88.15           H  
ATOM   3922  O   LEU A 246      71.998  24.608 -71.301  1.00 88.15           O  
ATOM   3923  CG  LEU A 246      68.470  25.729 -73.816  1.00 88.15           C  
ATOM   3924  HG  LEU A 246      67.642  25.337 -73.224  1.00 88.15           H  
ATOM   3925  CD1 LEU A 246      67.987  26.923 -74.635  1.00 88.15           C  
ATOM   3926 HD11 LEU A 246      67.587  27.678 -73.958  1.00 88.15           H  
ATOM   3927 HD12 LEU A 246      68.802  27.340 -75.226  1.00 88.15           H  
ATOM   3928 HD13 LEU A 246      67.171  26.617 -75.290  1.00 88.15           H  
ATOM   3929  CD2 LEU A 246      68.958  24.636 -74.768  1.00 88.15           C  
ATOM   3930 HD21 LEU A 246      68.123  24.287 -75.376  1.00 88.15           H  
ATOM   3931 HD22 LEU A 246      69.348  23.798 -74.189  1.00 88.15           H  
ATOM   3932 HD23 LEU A 246      69.744  25.020 -75.418  1.00 88.15           H  
ATOM   3933  N   SER A 247      71.416  26.536 -70.279  1.00 87.37           N  
ATOM   3934  H   SER A 247      70.650  27.162 -70.079  1.00 87.37           H  
ATOM   3935  CA  SER A 247      72.693  26.808 -69.596  1.00 87.37           C  
ATOM   3936  HA  SER A 247      73.490  26.841 -70.339  1.00 87.37           H  
ATOM   3937  C   SER A 247      73.097  25.765 -68.551  1.00 87.37           C  
ATOM   3938  CB  SER A 247      72.619  28.166 -68.889  1.00 87.37           C  
ATOM   3939  HB2 SER A 247      72.495  28.948 -69.638  1.00 87.37           H  
ATOM   3940  HB3 SER A 247      73.551  28.351 -68.354  1.00 87.37           H  
ATOM   3941  O   SER A 247      74.218  25.812 -68.050  1.00 87.37           O  
ATOM   3942  OG  SER A 247      71.531  28.225 -67.976  1.00 87.37           O  
ATOM   3943  HG  SER A 247      71.577  27.497 -67.353  1.00 87.37           H  
ATOM   3944  N   ASP A 248      72.181  24.867 -68.193  1.00 89.58           N  
ATOM   3945  H   ASP A 248      71.269  24.904 -68.625  1.00 89.58           H  
ATOM   3946  CA  ASP A 248      72.365  23.841 -67.167  1.00 89.58           C  
ATOM   3947  HA  ASP A 248      73.180  24.141 -66.509  1.00 89.58           H  
ATOM   3948  C   ASP A 248      72.776  22.500 -67.793  1.00 89.58           C  
ATOM   3949  CB  ASP A 248      71.090  23.715 -66.310  1.00 89.58           C  
ATOM   3950  HB2 ASP A 248      71.312  23.090 -65.445  1.00 89.58           H  
ATOM   3951  HB3 ASP A 248      70.319  23.210 -66.892  1.00 89.58           H  
ATOM   3952  O   ASP A 248      72.946  21.508 -67.085  1.00 89.58           O  
ATOM   3953  CG  ASP A 248      70.529  25.051 -65.807  1.00 89.58           C  
ATOM   3954  OD1 ASP A 248      71.241  26.086 -65.836  1.00 89.58           O  
ATOM   3955  OD2 ASP A 248      69.368  25.074 -65.358  1.00 89.58           O  
ATOM   3956  N   SER A 249      72.937  22.468 -69.121  1.00 92.02           N  
ATOM   3957  H   SER A 249      72.776  23.324 -69.631  1.00 92.02           H  
ATOM   3958  CA  SER A 249      73.614  21.376 -69.816  1.00 92.02           C  
ATOM   3959  HA  SER A 249      73.146  20.431 -69.539  1.00 92.02           H  
ATOM   3960  C   SER A 249      75.085  21.339 -69.435  1.00 92.02           C  
ATOM   3961  CB  SER A 249      73.560  21.537 -71.335  1.00 92.02           C  
ATOM   3962  HB2 SER A 249      74.123  22.423 -71.630  1.00 92.02           H  
ATOM   3963  HB3 SER A 249      74.015  20.663 -71.800  1.00 92.02           H  
ATOM   3964  O   SER A 249      75.730  22.384 -69.320  1.00 92.02           O  
ATOM   3965  OG  SER A 249      72.235  21.663 -71.789  1.00 92.02           O  
ATOM   3966  HG  SER A 249      71.988  22.584 -71.685  1.00 92.02           H  
ATOM   3967  N   GLY A 250      75.629  20.133 -69.348  1.00 92.67           N  
ATOM   3968  H   GLY A 250      75.044  19.316 -69.451  1.00 92.67           H  
ATOM   3969  CA  GLY A 250      77.042  19.942 -69.090  1.00 92.67           C  
ATOM   3970  HA2 GLY A 250      77.416  20.759 -68.472  1.00 92.67           H  
ATOM   3971  HA3 GLY A 250      77.595  19.957 -70.029  1.00 92.67           H  
ATOM   3972  C   GLY A 250      77.338  18.644 -68.368  1.00 92.67           C  
ATOM   3973  O   GLY A 250      76.493  17.752 -68.227  1.00 92.67           O  
ATOM   3974  N   LYS A 251      78.582  18.540 -67.918  1.00 94.56           N  
ATOM   3975  H   LYS A 251      79.212  19.296 -68.146  1.00 94.56           H  
ATOM   3976  CA  LYS A 251      79.046  17.424 -67.100  1.00 94.56           C  
ATOM   3977  HA  LYS A 251      78.507  16.524 -67.397  1.00 94.56           H  
ATOM   3978  C   LYS A 251      78.730  17.682 -65.636  1.00 94.56           C  
ATOM   3979  CB  LYS A 251      80.531  17.159 -67.324  1.00 94.56           C  
ATOM   3980  HB2 LYS A 251      81.102  18.051 -67.065  1.00 94.56           H  
ATOM   3981  HB3 LYS A 251      80.847  16.340 -66.679  1.00 94.56           H  
ATOM   3982  O   LYS A 251      79.159  18.675 -65.043  1.00 94.56           O  
ATOM   3983  CG  LYS A 251      80.799  16.784 -68.783  1.00 94.56           C  
ATOM   3984  HG2 LYS A 251      80.433  17.569 -69.444  1.00 94.56           H  
ATOM   3985  HG3 LYS A 251      80.292  15.849 -69.021  1.00 94.56           H  
ATOM   3986  CD  LYS A 251      82.299  16.632 -68.996  1.00 94.56           C  
ATOM   3987  HD2 LYS A 251      82.669  15.785 -68.417  1.00 94.56           H  
ATOM   3988  HD3 LYS A 251      82.794  17.546 -68.669  1.00 94.56           H  
ATOM   3989  CE  LYS A 251      82.545  16.419 -70.484  1.00 94.56           C  
ATOM   3990  HE2 LYS A 251      82.131  15.454 -70.776  1.00 94.56           H  
ATOM   3991  HE3 LYS A 251      82.006  17.197 -71.025  1.00 94.56           H  
ATOM   3992  NZ  LYS A 251      83.990  16.505 -70.777  1.00 94.56           N  
ATOM   3993  HZ1 LYS A 251      84.310  17.424 -70.506  1.00 94.56           H  
ATOM   3994  HZ2 LYS A 251      84.154  16.375 -71.765  1.00 94.56           H  
ATOM   3995  HZ3 LYS A 251      84.493  15.811 -70.243  1.00 94.56           H  
ATOM   3996  N   TYR A 252      77.999  16.743 -65.063  1.00 94.34           N  
ATOM   3997  H   TYR A 252      77.720  15.953 -65.628  1.00 94.34           H  
ATOM   3998  CA  TYR A 252      77.753  16.638 -63.642  1.00 94.34           C  
ATOM   3999  HA  TYR A 252      77.972  17.593 -63.166  1.00 94.34           H  
ATOM   4000  C   TYR A 252      78.683  15.581 -63.073  1.00 94.34           C  
ATOM   4001  CB  TYR A 252      76.284  16.297 -63.386  1.00 94.34           C  
ATOM   4002  HB2 TYR A 252      76.167  16.045 -62.331  1.00 94.34           H  
ATOM   4003  HB3 TYR A 252      76.005  15.420 -63.969  1.00 94.34           H  
ATOM   4004  O   TYR A 252      78.947  14.562 -63.711  1.00 94.34           O  
ATOM   4005  CG  TYR A 252      75.339  17.432 -63.713  1.00 94.34           C  
ATOM   4006  CD1 TYR A 252      74.797  18.209 -62.673  1.00 94.34           C  
ATOM   4007  HD1 TYR A 252      75.048  17.989 -61.646  1.00 94.34           H  
ATOM   4008  CD2 TYR A 252      75.019  17.730 -65.052  1.00 94.34           C  
ATOM   4009  HD2 TYR A 252      75.446  17.149 -65.856  1.00 94.34           H  
ATOM   4010  CE1 TYR A 252      73.902  19.252 -62.974  1.00 94.34           C  
ATOM   4011  HE1 TYR A 252      73.436  19.832 -62.191  1.00 94.34           H  
ATOM   4012  CE2 TYR A 252      74.179  18.819 -65.354  1.00 94.34           C  
ATOM   4013  HE2 TYR A 252      73.994  19.105 -66.379  1.00 94.34           H  
ATOM   4014  OH  TYR A 252      72.818  20.644 -64.573  1.00 94.34           O  
ATOM   4015  HH  TYR A 252      72.825  20.864 -65.507  1.00 94.34           H  
ATOM   4016  CZ  TYR A 252      73.607  19.573 -64.311  1.00 94.34           C  
ATOM   4017  N   PHE A 253      79.156  15.808 -61.858  1.00 94.84           N  
ATOM   4018  H   PHE A 253      78.899  16.662 -61.384  1.00 94.84           H  
ATOM   4019  CA  PHE A 253      80.036  14.883 -61.173  1.00 94.84           C  
ATOM   4020  HA  PHE A 253      80.062  13.943 -61.725  1.00 94.84           H  
ATOM   4021  C   PHE A 253      79.497  14.589 -59.786  1.00 94.84           C  
ATOM   4022  CB  PHE A 253      81.471  15.409 -61.110  1.00 94.84           C  
ATOM   4023  HB2 PHE A 253      81.498  16.261 -60.431  1.00 94.84           H  
ATOM   4024  HB3 PHE A 253      82.098  14.637 -60.665  1.00 94.84           H  
ATOM   4025  O   PHE A 253      79.000  15.474 -59.087  1.00 94.84           O  
ATOM   4026  CG  PHE A 253      82.074  15.828 -62.437  1.00 94.84           C  
ATOM   4027  CD1 PHE A 253      82.990  14.983 -63.086  1.00 94.84           C  
ATOM   4028  HD1 PHE A 253      83.249  14.033 -62.643  1.00 94.84           H  
ATOM   4029  CD2 PHE A 253      81.738  17.064 -63.020  1.00 94.84           C  
ATOM   4030  HD2 PHE A 253      81.007  17.707 -62.552  1.00 94.84           H  
ATOM   4031  CE1 PHE A 253      83.575  15.376 -64.303  1.00 94.84           C  
ATOM   4032  HE1 PHE A 253      84.285  14.723 -64.789  1.00 94.84           H  
ATOM   4033  CE2 PHE A 253      82.329  17.459 -64.227  1.00 94.84           C  
ATOM   4034  HE2 PHE A 253      82.067  18.415 -64.657  1.00 94.84           H  
ATOM   4035  CZ  PHE A 253      83.247  16.618 -64.874  1.00 94.84           C  
ATOM   4036  HZ  PHE A 253      83.700  16.931 -65.803  1.00 94.84           H  
ATOM   4037  N   CYS A 254      79.637  13.334 -59.403  1.00 95.66           N  
ATOM   4038  H   CYS A 254      80.052  12.694 -60.065  1.00 95.66           H  
ATOM   4039  CA  CYS A 254      79.482  12.846 -58.050  1.00 95.66           C  
ATOM   4040  HA  CYS A 254      78.971  13.582 -57.430  1.00 95.66           H  
ATOM   4041  C   CYS A 254      80.889  12.596 -57.520  1.00 95.66           C  
ATOM   4042  CB  CYS A 254      78.615  11.597 -58.150  1.00 95.66           C  
ATOM   4043  HB2 CYS A 254      77.611  11.938 -58.404  1.00 95.66           H  
ATOM   4044  HB3 CYS A 254      78.997  11.013 -58.987  1.00 95.66           H  
ATOM   4045  O   CYS A 254      81.636  11.832 -58.125  1.00 95.66           O  
ATOM   4046  SG  CYS A 254      78.469  10.452 -56.762  1.00 95.66           S  
ATOM   4047  N   GLU A 255      81.270  13.260 -56.431  1.00 93.52           N  
ATOM   4048  H   GLU A 255      80.603  13.878 -55.992  1.00 93.52           H  
ATOM   4049  CA  GLU A 255      82.573  13.070 -55.789  1.00 93.52           C  
ATOM   4050  HA  GLU A 255      83.129  12.313 -56.342  1.00 93.52           H  
ATOM   4051  C   GLU A 255      82.389  12.559 -54.361  1.00 93.52           C  
ATOM   4052  CB  GLU A 255      83.435  14.343 -55.797  1.00 93.52           C  
ATOM   4053  HB2 GLU A 255      82.907  15.145 -55.281  1.00 93.52           H  
ATOM   4054  HB3 GLU A 255      84.346  14.122 -55.242  1.00 93.52           H  
ATOM   4055  O   GLU A 255      81.643  13.139 -53.573  1.00 93.52           O  
ATOM   4056  CG  GLU A 255      83.830  14.817 -57.204  1.00 93.52           C  
ATOM   4057  HG2 GLU A 255      84.251  13.970 -57.746  1.00 93.52           H  
ATOM   4058  HG3 GLU A 255      82.936  15.145 -57.733  1.00 93.52           H  
ATOM   4059  CD  GLU A 255      84.864  15.960 -57.187  1.00 93.52           C  
ATOM   4060  OE1 GLU A 255      85.375  16.284 -58.283  1.00 93.52           O  
ATOM   4061  OE2 GLU A 255      85.173  16.503 -56.099  1.00 93.52           O  
ATOM   4062  N   ALA A 256      83.098  11.489 -54.008  1.00 92.50           N  
ATOM   4063  H   ALA A 256      83.701  11.076 -54.705  1.00 92.50           H  
ATOM   4064  CA  ALA A 256      83.142  10.948 -52.655  1.00 92.50           C  
ATOM   4065  HA  ALA A 256      82.461  11.509 -52.014  1.00 92.50           H  
ATOM   4066  C   ALA A 256      84.550  11.083 -52.079  1.00 92.50           C  
ATOM   4067  CB  ALA A 256      82.662   9.496 -52.667  1.00 92.50           C  
ATOM   4068  HB1 ALA A 256      81.632   9.463 -53.022  1.00 92.50           H  
ATOM   4069  HB2 ALA A 256      82.711   9.077 -51.662  1.00 92.50           H  
ATOM   4070  HB3 ALA A 256      83.289   8.897 -53.328  1.00 92.50           H  
ATOM   4071  O   ALA A 256      85.520  10.591 -52.660  1.00 92.50           O  
ATOM   4072  N   HIS A 257      84.666  11.728 -50.921  1.00 91.58           N  
ATOM   4073  H   HIS A 257      83.827  12.096 -50.496  1.00 91.58           H  
ATOM   4074  CA  HIS A 257      85.923  11.850 -50.188  1.00 91.58           C  
ATOM   4075  HA  HIS A 257      86.767  11.676 -50.856  1.00 91.58           H  
ATOM   4076  C   HIS A 257      85.978  10.804 -49.077  1.00 91.58           C  
ATOM   4077  CB  HIS A 257      86.060  13.260 -49.612  1.00 91.58           C  
ATOM   4078  HB2 HIS A 257      85.158  13.496 -49.046  1.00 91.58           H  
ATOM   4079  HB3 HIS A 257      86.895  13.260 -48.911  1.00 91.58           H  
ATOM   4080  O   HIS A 257      85.173  10.832 -48.144  1.00 91.58           O  
ATOM   4081  CG  HIS A 257      86.312  14.362 -50.611  1.00 91.58           C  
ATOM   4082  CD2 HIS A 257      86.353  14.291 -51.981  1.00 91.58           C  
ATOM   4083  HD2 HIS A 257      86.192  13.412 -52.586  1.00 91.58           H  
ATOM   4084  ND1 HIS A 257      86.575  15.667 -50.268  1.00 91.58           N  
ATOM   4085  HD1 HIS A 257      86.537  16.041 -49.331  1.00 91.58           H  
ATOM   4086  CE1 HIS A 257      86.751  16.371 -51.396  1.00 91.58           C  
ATOM   4087  HE1 HIS A 257      86.903  17.439 -51.445  1.00 91.58           H  
ATOM   4088  NE2 HIS A 257      86.686  15.564 -52.462  1.00 91.58           N  
ATOM   4089  N   VAL A 258      86.948   9.899 -49.159  1.00 87.96           N  
ATOM   4090  H   VAL A 258      87.594   9.952 -49.933  1.00 87.96           H  
ATOM   4091  CA  VAL A 258      87.146   8.811 -48.199  1.00 87.96           C  
ATOM   4092  HA  VAL A 258      86.354   8.839 -47.451  1.00 87.96           H  
ATOM   4093  C   VAL A 258      88.477   9.015 -47.483  1.00 87.96           C  
ATOM   4094  CB  VAL A 258      87.068   7.442 -48.899  1.00 87.96           C  
ATOM   4095  HB  VAL A 258      87.871   7.365 -49.631  1.00 87.96           H  
ATOM   4096  O   VAL A 258      89.503   9.253 -48.116  1.00 87.96           O  
ATOM   4097  CG1 VAL A 258      87.204   6.288 -47.897  1.00 87.96           C  
ATOM   4098 HG11 VAL A 258      87.121   5.337 -48.423  1.00 87.96           H  
ATOM   4099 HG12 VAL A 258      86.423   6.350 -47.138  1.00 87.96           H  
ATOM   4100 HG13 VAL A 258      88.184   6.319 -47.421  1.00 87.96           H  
ATOM   4101  CG2 VAL A 258      85.724   7.266 -49.623  1.00 87.96           C  
ATOM   4102 HG21 VAL A 258      85.609   8.018 -50.403  1.00 87.96           H  
ATOM   4103 HG22 VAL A 258      84.898   7.350 -48.917  1.00 87.96           H  
ATOM   4104 HG23 VAL A 258      85.691   6.285 -50.097  1.00 87.96           H  
ATOM   4105  N   GLN A 259      88.465   8.926 -46.156  1.00 83.79           N  
ATOM   4106  H   GLN A 259      87.589   8.711 -45.700  1.00 83.79           H  
ATOM   4107  CA  GLN A 259      89.654   9.044 -45.316  1.00 83.79           C  
ATOM   4108  HA  GLN A 259      90.505   9.331 -45.932  1.00 83.79           H  
ATOM   4109  C   GLN A 259      89.981   7.700 -44.668  1.00 83.79           C  
ATOM   4110  CB  GLN A 259      89.435  10.160 -44.290  1.00 83.79           C  
ATOM   4111  HB2 GLN A 259      88.618   9.893 -43.619  1.00 83.79           H  
ATOM   4112  HB3 GLN A 259      89.162  11.063 -44.837  1.00 83.79           H  
ATOM   4113  O   GLN A 259      89.115   7.090 -44.033  1.00 83.79           O  
ATOM   4114  CG  GLN A 259      90.698  10.457 -43.470  1.00 83.79           C  
ATOM   4115  HG2 GLN A 259      90.896   9.636 -42.781  1.00 83.79           H  
ATOM   4116  HG3 GLN A 259      91.549  10.548 -44.145  1.00 83.79           H  
ATOM   4117  CD  GLN A 259      90.581  11.753 -42.673  1.00 83.79           C  
ATOM   4118  NE2 GLN A 259      91.679  12.276 -42.175  1.00 83.79           N  
ATOM   4119 HE21 GLN A 259      91.578  13.136 -41.654  1.00 83.79           H  
ATOM   4120 HE22 GLN A 259      92.572  11.822 -42.298  1.00 83.79           H  
ATOM   4121  OE1 GLN A 259      89.514  12.319 -42.490  1.00 83.79           O  
ATOM   4122  N   TYR A 260      91.229   7.266 -44.830  1.00 79.35           N  
ATOM   4123  H   TYR A 260      91.878   7.849 -45.340  1.00 79.35           H  
ATOM   4124  CA  TYR A 260      91.801   6.065 -44.227  1.00 79.35           C  
ATOM   4125  HA  TYR A 260      90.997   5.386 -43.944  1.00 79.35           H  
ATOM   4126  C   TYR A 260      92.578   6.437 -42.951  1.00 79.35           C  
ATOM   4127  CB  TYR A 260      92.679   5.346 -45.268  1.00 79.35           C  
ATOM   4128  HB2 TYR A 260      93.141   4.478 -44.797  1.00 79.35           H  
ATOM   4129  HB3 TYR A 260      93.488   6.014 -45.566  1.00 79.35           H  
ATOM   4130  O   TYR A 260      92.981   7.587 -42.774  1.00 79.35           O  
ATOM   4131  CG  TYR A 260      91.941   4.882 -46.518  1.00 79.35           C  
ATOM   4132  CD1 TYR A 260      91.508   3.547 -46.632  1.00 79.35           C  
ATOM   4133  HD1 TYR A 260      91.758   2.827 -45.867  1.00 79.35           H  
ATOM   4134  CD2 TYR A 260      91.706   5.770 -47.585  1.00 79.35           C  
ATOM   4135  HD2 TYR A 260      92.045   6.794 -47.525  1.00 79.35           H  
ATOM   4136  CE1 TYR A 260      90.829   3.105 -47.788  1.00 79.35           C  
ATOM   4137  HE1 TYR A 260      90.583   2.059 -47.900  1.00 79.35           H  
ATOM   4138  CE2 TYR A 260      91.029   5.328 -48.737  1.00 79.35           C  
ATOM   4139  HE2 TYR A 260      90.830   6.018 -49.544  1.00 79.35           H  
ATOM   4140  OH  TYR A 260      89.953   3.569 -49.984  1.00 79.35           O  
ATOM   4141  HH  TYR A 260      90.289   4.049 -50.745  1.00 79.35           H  
ATOM   4142  CZ  TYR A 260      90.589   3.993 -48.854  1.00 79.35           C  
ATOM   4143  N   LEU A 261      92.796   5.471 -42.051  1.00 70.21           N  
ATOM   4144  H   LEU A 261      92.394   4.562 -42.231  1.00 70.21           H  
ATOM   4145  CA  LEU A 261      93.489   5.688 -40.767  1.00 70.21           C  
ATOM   4146  HA  LEU A 261      92.944   6.442 -40.200  1.00 70.21           H  
ATOM   4147  C   LEU A 261      94.929   6.222 -40.900  1.00 70.21           C  
ATOM   4148  CB  LEU A 261      93.519   4.369 -39.972  1.00 70.21           C  
ATOM   4149  HB2 LEU A 261      93.728   3.554 -40.665  1.00 70.21           H  
ATOM   4150  HB3 LEU A 261      94.352   4.406 -39.270  1.00 70.21           H  
ATOM   4151  O   LEU A 261      95.397   6.894 -39.989  1.00 70.21           O  
ATOM   4152  CG  LEU A 261      92.254   4.055 -39.162  1.00 70.21           C  
ATOM   4153  HG  LEU A 261      91.373   4.142 -39.798  1.00 70.21           H  
ATOM   4154  CD1 LEU A 261      92.381   2.626 -38.637  1.00 70.21           C  
ATOM   4155 HD11 LEU A 261      93.257   2.555 -37.992  1.00 70.21           H  
ATOM   4156 HD12 LEU A 261      91.506   2.359 -38.044  1.00 70.21           H  
ATOM   4157 HD13 LEU A 261      92.522   1.929 -39.462  1.00 70.21           H  
ATOM   4158  CD2 LEU A 261      92.076   4.956 -37.940  1.00 70.21           C  
ATOM   4159 HD21 LEU A 261      91.952   5.991 -38.258  1.00 70.21           H  
ATOM   4160 HD22 LEU A 261      92.952   4.891 -37.295  1.00 70.21           H  
ATOM   4161 HD23 LEU A 261      91.188   4.657 -37.382  1.00 70.21           H  
ATOM   4162  N   GLU A 262      95.625   5.952 -42.007  1.00 65.31           N  
ATOM   4163  H   GLU A 262      95.189   5.381 -42.717  1.00 65.31           H  
ATOM   4164  CA  GLU A 262      97.034   6.333 -42.230  1.00 65.31           C  
ATOM   4165  HA  GLU A 262      97.557   6.306 -41.274  1.00 65.31           H  
ATOM   4166  C   GLU A 262      97.212   7.768 -42.770  1.00 65.31           C  
ATOM   4167  CB  GLU A 262      97.711   5.306 -43.158  1.00 65.31           C  
ATOM   4168  HB2 GLU A 262      98.750   5.600 -43.305  1.00 65.31           H  
ATOM   4169  HB3 GLU A 262      97.202   5.317 -44.121  1.00 65.31           H  
ATOM   4170  O   GLU A 262      98.143   8.039 -43.520  1.00 65.31           O  
ATOM   4171  CG  GLU A 262      97.712   3.878 -42.595  1.00 65.31           C  
ATOM   4172  HG2 GLU A 262      96.685   3.518 -42.528  1.00 65.31           H  
ATOM   4173  HG3 GLU A 262      98.129   3.903 -41.588  1.00 65.31           H  
ATOM   4174  CD  GLU A 262      98.529   2.906 -43.464  1.00 65.31           C  
ATOM   4175  OE1 GLU A 262      98.909   1.849 -42.915  1.00 65.31           O  
ATOM   4176  OE2 GLU A 262      98.756   3.217 -44.657  1.00 65.31           O  
ATOM   4177  N   GLU A 263      96.273   8.678 -42.486  1.00 64.08           N  
ATOM   4178  H   GLU A 263      95.565   8.407 -41.819  1.00 64.08           H  
ATOM   4179  CA  GLU A 263      96.189  10.029 -43.087  1.00 64.08           C  
ATOM   4180  HA  GLU A 263      95.251  10.464 -42.742  1.00 64.08           H  
ATOM   4181  C   GLU A 263      96.083  10.053 -44.628  1.00 64.08           C  
ATOM   4182  CB  GLU A 263      97.304  10.961 -42.577  1.00 64.08           C  
ATOM   4183  HB2 GLU A 263      97.175  11.936 -43.047  1.00 64.08           H  
ATOM   4184  HB3 GLU A 263      98.278  10.569 -42.870  1.00 64.08           H  
ATOM   4185  O   GLU A 263      96.008  11.116 -45.249  1.00 64.08           O  
ATOM   4186  CG  GLU A 263      97.265  11.168 -41.055  1.00 64.08           C  
ATOM   4187  HG2 GLU A 263      96.253  11.462 -40.776  1.00 64.08           H  
ATOM   4188  HG3 GLU A 263      97.491  10.225 -40.558  1.00 64.08           H  
ATOM   4189  CD  GLU A 263      98.255  12.243 -40.571  1.00 64.08           C  
ATOM   4190  OE1 GLU A 263      98.052  12.724 -39.433  1.00 64.08           O  
ATOM   4191  OE2 GLU A 263      99.187  12.598 -41.328  1.00 64.08           O  
ATOM   4192  N   ARG A 264      95.978   8.887 -45.272  1.00 76.24           N  
ATOM   4193  H   ARG A 264      96.145   8.054 -44.726  1.00 76.24           H  
ATOM   4194  CA  ARG A 264      95.680   8.766 -46.697  1.00 76.24           C  
ATOM   4195  HA  ARG A 264      96.323   9.472 -47.223  1.00 76.24           H  
ATOM   4196  C   ARG A 264      94.226   9.160 -46.953  1.00 76.24           C  
ATOM   4197  CB  ARG A 264      96.036   7.349 -47.167  1.00 76.24           C  
ATOM   4198  HB2 ARG A 264      95.426   6.624 -46.630  1.00 76.24           H  
ATOM   4199  HB3 ARG A 264      97.081   7.156 -46.922  1.00 76.24           H  
ATOM   4200  O   ARG A 264      93.299   8.651 -46.321  1.00 76.24           O  
ATOM   4201  CG  ARG A 264      95.841   7.153 -48.677  1.00 76.24           C  
ATOM   4202  HG2 ARG A 264      94.786   7.268 -48.926  1.00 76.24           H  
ATOM   4203  HG3 ARG A 264      96.425   7.891 -49.227  1.00 76.24           H  
ATOM   4204  CD  ARG A 264      96.299   5.746 -49.067  1.00 76.24           C  
ATOM   4205  HD2 ARG A 264      95.792   5.024 -48.426  1.00 76.24           H  
ATOM   4206  HD3 ARG A 264      97.372   5.667 -48.897  1.00 76.24           H  
ATOM   4207  NE  ARG A 264      95.988   5.432 -50.473  1.00 76.24           N  
ATOM   4208  HE  ARG A 264      95.343   6.031 -50.968  1.00 76.24           H  
ATOM   4209  NH1 ARG A 264      97.021   3.383 -50.518  1.00 76.24           N  
ATOM   4210 HH11 ARG A 264      97.117   2.472 -50.944  1.00 76.24           H  
ATOM   4211 HH12 ARG A 264      97.242   3.488 -49.538  1.00 76.24           H  
ATOM   4212  NH2 ARG A 264      95.872   4.086 -52.294  1.00 76.24           N  
ATOM   4213 HH21 ARG A 264      94.968   4.490 -52.491  1.00 76.24           H  
ATOM   4214 HH22 ARG A 264      96.034   3.182 -52.712  1.00 76.24           H  
ATOM   4215  CZ  ARG A 264      96.306   4.311 -51.091  1.00 76.24           C  
ATOM   4216  N   SER A 265      94.021  10.050 -47.918  1.00 79.32           N  
ATOM   4217  H   SER A 265      94.824  10.392 -48.426  1.00 79.32           H  
ATOM   4218  CA  SER A 265      92.699  10.388 -48.446  1.00 79.32           C  
ATOM   4219  HA  SER A 265      91.937   9.856 -47.876  1.00 79.32           H  
ATOM   4220  C   SER A 265      92.587   9.913 -49.889  1.00 79.32           C  
ATOM   4221  CB  SER A 265      92.389  11.882 -48.296  1.00 79.32           C  
ATOM   4222  HB2 SER A 265      92.352  12.130 -47.235  1.00 79.32           H  
ATOM   4223  HB3 SER A 265      91.409  12.084 -48.730  1.00 79.32           H  
ATOM   4224  O   SER A 265      93.530  10.043 -50.669  1.00 79.32           O  
ATOM   4225  OG  SER A 265      93.353  12.704 -48.927  1.00 79.32           O  
ATOM   4226  HG  SER A 265      94.168  12.649 -48.422  1.00 79.32           H  
ATOM   4227  N   GLU A 266      91.439   9.347 -50.243  1.00 85.77           N  
ATOM   4228  H   GLU A 266      90.699   9.273 -49.559  1.00 85.77           H  
ATOM   4229  CA  GLU A 266      91.101   9.028 -51.627  1.00 85.77           C  
ATOM   4230  HA  GLU A 266      91.902   9.372 -52.281  1.00 85.77           H  
ATOM   4231  C   GLU A 266      89.841   9.767 -52.041  1.00 85.77           C  
ATOM   4232  CB  GLU A 266      90.935   7.527 -51.873  1.00 85.77           C  
ATOM   4233  HB2 GLU A 266      90.577   7.385 -52.893  1.00 85.77           H  
ATOM   4234  HB3 GLU A 266      90.178   7.132 -51.195  1.00 85.77           H  
ATOM   4235  O   GLU A 266      88.919   9.987 -51.249  1.00 85.77           O  
ATOM   4236  CG  GLU A 266      92.271   6.785 -51.734  1.00 85.77           C  
ATOM   4237  HG2 GLU A 266      92.648   6.895 -50.717  1.00 85.77           H  
ATOM   4238  HG3 GLU A 266      92.994   7.248 -52.405  1.00 85.77           H  
ATOM   4239  CD  GLU A 266      92.165   5.294 -52.069  1.00 85.77           C  
ATOM   4240  OE1 GLU A 266      93.249   4.714 -52.313  1.00 85.77           O  
ATOM   4241  OE2 GLU A 266      91.036   4.746 -52.049  1.00 85.77           O  
ATOM   4242  N   LYS A 267      89.814  10.141 -53.315  1.00 88.13           N  
ATOM   4243  H   LYS A 267      90.577   9.861 -53.914  1.00 88.13           H  
ATOM   4244  CA  LYS A 267      88.658  10.744 -53.958  1.00 88.13           C  
ATOM   4245  HA  LYS A 267      87.856  10.878 -53.233  1.00 88.13           H  
ATOM   4246  C   LYS A 267      88.166   9.795 -55.034  1.00 88.13           C  
ATOM   4247  CB  LYS A 267      89.014  12.114 -54.538  1.00 88.13           C  
ATOM   4248  HB2 LYS A 267      88.124  12.512 -55.024  1.00 88.13           H  
ATOM   4249  HB3 LYS A 267      89.796  12.003 -55.289  1.00 88.13           H  
ATOM   4250  O   LYS A 267      88.934   9.422 -55.917  1.00 88.13           O  
ATOM   4251  CG  LYS A 267      89.483  13.096 -53.457  1.00 88.13           C  
ATOM   4252  HG2 LYS A 267      88.757  13.119 -52.644  1.00 88.13           H  
ATOM   4253  HG3 LYS A 267      90.451  12.789 -53.063  1.00 88.13           H  
ATOM   4254  CD  LYS A 267      89.602  14.485 -54.081  1.00 88.13           C  
ATOM   4255  HD2 LYS A 267      90.354  14.469 -54.870  1.00 88.13           H  
ATOM   4256  HD3 LYS A 267      88.639  14.748 -54.518  1.00 88.13           H  
ATOM   4257  CE  LYS A 267      89.973  15.527 -53.031  1.00 88.13           C  
ATOM   4258  HE2 LYS A 267      91.005  15.373 -52.714  1.00 88.13           H  
ATOM   4259  HE3 LYS A 267      89.319  15.388 -52.170  1.00 88.13           H  
ATOM   4260  NZ  LYS A 267      89.770  16.879 -53.597  1.00 88.13           N  
ATOM   4261  HZ1 LYS A 267      90.006  17.600 -52.929  1.00 88.13           H  
ATOM   4262  HZ2 LYS A 267      90.307  16.998 -54.444  1.00 88.13           H  
ATOM   4263  HZ3 LYS A 267      88.796  16.972 -53.844  1.00 88.13           H  
ATOM   4264  N   PHE A 268      86.896   9.435 -54.959  1.00 90.00           N  
ATOM   4265  H   PHE A 268      86.340   9.813 -54.205  1.00 90.00           H  
ATOM   4266  CA  PHE A 268      86.196   8.748 -56.036  1.00 90.00           C  
ATOM   4267  HA  PHE A 268      86.914   8.302 -56.724  1.00 90.00           H  
ATOM   4268  C   PHE A 268      85.386   9.786 -56.794  1.00 90.00           C  
ATOM   4269  CB  PHE A 268      85.320   7.625 -55.471  1.00 90.00           C  
ATOM   4270  HB2 PHE A 268      84.780   7.151 -56.291  1.00 90.00           H  
ATOM   4271  HB3 PHE A 268      84.583   8.051 -54.792  1.00 90.00           H  
ATOM   4272  O   PHE A 268      84.782  10.654 -56.165  1.00 90.00           O  
ATOM   4273  CG  PHE A 268      86.118   6.575 -54.732  1.00 90.00           C  
ATOM   4274  CD1 PHE A 268      86.648   5.480 -55.438  1.00 90.00           C  
ATOM   4275  HD1 PHE A 268      86.441   5.366 -56.492  1.00 90.00           H  
ATOM   4276  CD2 PHE A 268      86.416   6.743 -53.365  1.00 90.00           C  
ATOM   4277  HD2 PHE A 268      86.031   7.598 -52.829  1.00 90.00           H  
ATOM   4278  CE1 PHE A 268      87.505   4.575 -54.789  1.00 90.00           C  
ATOM   4279  HE1 PHE A 268      87.965   3.773 -55.348  1.00 90.00           H  
ATOM   4280  CE2 PHE A 268      87.277   5.840 -52.720  1.00 90.00           C  
ATOM   4281  HE2 PHE A 268      87.565   6.001 -51.691  1.00 90.00           H  
ATOM   4282  CZ  PHE A 268      87.836   4.770 -53.437  1.00 90.00           C  
ATOM   4283  HZ  PHE A 268      88.572   4.138 -52.962  1.00 90.00           H  
ATOM   4284  N   ASN A 269      85.376   9.701 -58.119  1.00 90.62           N  
ATOM   4285  H   ASN A 269      85.845   8.938 -58.586  1.00 90.62           H  
ATOM   4286  CA  ASN A 269      84.506  10.514 -58.949  1.00 90.62           C  
ATOM   4287  HA  ASN A 269      83.740  10.944 -58.304  1.00 90.62           H  
ATOM   4288  C   ASN A 269      83.769   9.632 -59.956  1.00 90.62           C  
ATOM   4289  CB  ASN A 269      85.271  11.697 -59.569  1.00 90.62           C  
ATOM   4290  HB2 ASN A 269      85.684  12.298 -58.759  1.00 90.62           H  
ATOM   4291  HB3 ASN A 269      84.566  12.325 -60.112  1.00 90.62           H  
ATOM   4292  O   ASN A 269      84.297   8.624 -60.413  1.00 90.62           O  
ATOM   4293  CG  ASN A 269      86.388  11.321 -60.530  1.00 90.62           C  
ATOM   4294  ND2 ASN A 269      87.516  11.983 -60.441  1.00 90.62           N  
ATOM   4295 HD21 ASN A 269      88.223  11.727 -61.116  1.00 90.62           H  
ATOM   4296 HD22 ASN A 269      87.597  12.751 -59.790  1.00 90.62           H  
ATOM   4297  OD1 ASN A 269      86.286  10.476 -61.395  1.00 90.62           O  
ATOM   4298  N   GLU A 270      82.538  10.015 -60.253  1.00 92.99           N  
ATOM   4299  H   GLU A 270      82.156  10.810 -59.761  1.00 92.99           H  
ATOM   4300  CA  GLU A 270      81.743   9.494 -61.358  1.00 92.99           C  
ATOM   4301  HA  GLU A 270      82.385   8.962 -62.060  1.00 92.99           H  
ATOM   4302  C   GLU A 270      81.131  10.681 -62.091  1.00 92.99           C  
ATOM   4303  CB  GLU A 270      80.647   8.541 -60.859  1.00 92.99           C  
ATOM   4304  HB2 GLU A 270      80.171   8.976 -59.980  1.00 92.99           H  
ATOM   4305  HB3 GLU A 270      79.882   8.441 -61.628  1.00 92.99           H  
ATOM   4306  O   GLU A 270      80.809  11.701 -61.473  1.00 92.99           O  
ATOM   4307  CG  GLU A 270      81.160   7.138 -60.503  1.00 92.99           C  
ATOM   4308  HG2 GLU A 270      81.903   7.217 -59.710  1.00 92.99           H  
ATOM   4309  HG3 GLU A 270      80.308   6.586 -60.105  1.00 92.99           H  
ATOM   4310  CD  GLU A 270      81.740   6.349 -61.693  1.00 92.99           C  
ATOM   4311  OE1 GLU A 270      82.374   5.297 -61.432  1.00 92.99           O  
ATOM   4312  OE2 GLU A 270      81.533   6.784 -62.851  1.00 92.99           O  
ATOM   4313  N   MET A 271      80.992  10.567 -63.408  1.00 93.05           N  
ATOM   4314  H   MET A 271      81.161   9.666 -63.832  1.00 93.05           H  
ATOM   4315  CA  MET A 271      80.548  11.662 -64.268  1.00 93.05           C  
ATOM   4316  HA  MET A 271      80.241  12.501 -63.643  1.00 93.05           H  
ATOM   4317  C   MET A 271      79.341  11.242 -65.093  1.00 93.05           C  
ATOM   4318  CB  MET A 271      81.717  12.147 -65.136  1.00 93.05           C  
ATOM   4319  HB2 MET A 271      82.515  12.466 -64.465  1.00 93.05           H  
ATOM   4320  HB3 MET A 271      82.100  11.315 -65.727  1.00 93.05           H  
ATOM   4321  O   MET A 271      79.328  10.170 -65.692  1.00 93.05           O  
ATOM   4322  CG  MET A 271      81.373  13.330 -66.057  1.00 93.05           C  
ATOM   4323  HG2 MET A 271      82.299  13.864 -66.268  1.00 93.05           H  
ATOM   4324  HG3 MET A 271      80.724  14.019 -65.516  1.00 93.05           H  
ATOM   4325  SD  MET A 271      80.608  12.945 -67.664  1.00 93.05           S  
ATOM   4326  CE  MET A 271      81.946  12.023 -68.465  1.00 93.05           C  
ATOM   4327  HE1 MET A 271      82.093  11.072 -67.953  1.00 93.05           H  
ATOM   4328  HE2 MET A 271      81.672  11.821 -69.501  1.00 93.05           H  
ATOM   4329  HE3 MET A 271      82.868  12.603 -68.434  1.00 93.05           H  
ATOM   4330  N   LEU A 272      78.360  12.135 -65.165  1.00 92.57           N  
ATOM   4331  H   LEU A 272      78.479  13.006 -64.668  1.00 92.57           H  
ATOM   4332  CA  LEU A 272      77.195  12.019 -66.026  1.00 92.57           C  
ATOM   4333  HA  LEU A 272      77.307  11.145 -66.668  1.00 92.57           H  
ATOM   4334  C   LEU A 272      77.109  13.269 -66.899  1.00 92.57           C  
ATOM   4335  CB  LEU A 272      75.952  11.835 -65.144  1.00 92.57           C  
ATOM   4336  HB2 LEU A 272      75.805  12.751 -64.571  1.00 92.57           H  
ATOM   4337  HB3 LEU A 272      76.131  11.024 -64.438  1.00 92.57           H  
ATOM   4338  O   LEU A 272      77.267  14.389 -66.415  1.00 92.57           O  
ATOM   4339  CG  LEU A 272      74.668  11.526 -65.929  1.00 92.57           C  
ATOM   4340  HG  LEU A 272      74.533  12.253 -66.729  1.00 92.57           H  
ATOM   4341  CD1 LEU A 272      74.683  10.115 -66.519  1.00 92.57           C  
ATOM   4342 HD11 LEU A 272      74.852   9.379 -65.734  1.00 92.57           H  
ATOM   4343 HD12 LEU A 272      75.466  10.019 -67.271  1.00 92.57           H  
ATOM   4344 HD13 LEU A 272      73.729   9.901 -67.001  1.00 92.57           H  
ATOM   4345  CD2 LEU A 272      73.482  11.631 -64.977  1.00 92.57           C  
ATOM   4346 HD21 LEU A 272      73.602  10.912 -64.166  1.00 92.57           H  
ATOM   4347 HD22 LEU A 272      72.563  11.414 -65.521  1.00 92.57           H  
ATOM   4348 HD23 LEU A 272      73.431  12.635 -64.557  1.00 92.57           H  
ATOM   4349  N   THR A 273      76.846  13.099 -68.191  1.00 94.01           N  
ATOM   4350  H   THR A 273      76.628  12.171 -68.523  1.00 94.01           H  
ATOM   4351  CA  THR A 273      76.590  14.234 -69.084  1.00 94.01           C  
ATOM   4352  HA  THR A 273      77.001  15.150 -68.658  1.00 94.01           H  
ATOM   4353  C   THR A 273      75.089  14.418 -69.228  1.00 94.01           C  
ATOM   4354  CB  THR A 273      77.270  14.035 -70.441  1.00 94.01           C  
ATOM   4355  HB  THR A 273      76.884  13.136 -70.920  1.00 94.01           H  
ATOM   4356  O   THR A 273      74.400  13.500 -69.663  1.00 94.01           O  
ATOM   4357  CG2 THR A 273      77.076  15.236 -71.367  1.00 94.01           C  
ATOM   4358 HG21 THR A 273      76.023  15.339 -71.630  1.00 94.01           H  
ATOM   4359 HG22 THR A 273      77.648  15.083 -72.282  1.00 94.01           H  
ATOM   4360 HG23 THR A 273      77.416  16.146 -70.874  1.00 94.01           H  
ATOM   4361  OG1 THR A 273      78.662  13.897 -70.240  1.00 94.01           O  
ATOM   4362  HG1 THR A 273      78.774  13.330 -69.474  1.00 94.01           H  
ATOM   4363  N   ILE A 274      74.587  15.602 -68.881  1.00 93.55           N  
ATOM   4364  H   ILE A 274      75.217  16.325 -68.562  1.00 93.55           H  
ATOM   4365  CA  ILE A 274      73.181  15.963 -69.060  1.00 93.55           C  
ATOM   4366  HA  ILE A 274      72.612  15.078 -69.344  1.00 93.55           H  
ATOM   4367  C   ILE A 274      73.072  16.973 -70.193  1.00 93.55           C  
ATOM   4368  CB  ILE A 274      72.566  16.510 -67.760  1.00 93.55           C  
ATOM   4369  HB  ILE A 274      73.128  17.400 -67.479  1.00 93.55           H  
ATOM   4370  O   ILE A 274      73.746  18.005 -70.193  1.00 93.55           O  
ATOM   4371  CG1 ILE A 274      72.664  15.515 -66.582  1.00 93.55           C  
ATOM   4372 HG12 ILE A 274      72.240  15.991 -65.698  1.00 93.55           H  
ATOM   4373 HG13 ILE A 274      73.710  15.305 -66.360  1.00 93.55           H  
ATOM   4374  CG2 ILE A 274      71.106  16.947 -67.996  1.00 93.55           C  
ATOM   4375 HG21 ILE A 274      70.538  16.157 -68.488  1.00 93.55           H  
ATOM   4376 HG22 ILE A 274      71.076  17.843 -68.616  1.00 93.55           H  
ATOM   4377 HG23 ILE A 274      70.631  17.186 -67.044  1.00 93.55           H  
ATOM   4378  CD1 ILE A 274      71.938  14.186 -66.809  1.00 93.55           C  
ATOM   4379 HD11 ILE A 274      71.838  13.665 -65.857  1.00 93.55           H  
ATOM   4380 HD12 ILE A 274      72.498  13.565 -67.509  1.00 93.55           H  
ATOM   4381 HD13 ILE A 274      70.935  14.365 -67.196  1.00 93.55           H  
ATOM   4382  N   THR A 275      72.192  16.690 -71.148  1.00 93.44           N  
ATOM   4383  H   THR A 275      71.665  15.831 -71.067  1.00 93.44           H  
ATOM   4384  CA  THR A 275      71.866  17.609 -72.239  1.00 93.44           C  
ATOM   4385  HA  THR A 275      72.568  18.443 -72.243  1.00 93.44           H  
ATOM   4386  C   THR A 275      70.467  18.168 -72.029  1.00 93.44           C  
ATOM   4387  CB  THR A 275      71.985  16.915 -73.599  1.00 93.44           C  
ATOM   4388  HB  THR A 275      71.229  16.136 -73.685  1.00 93.44           H  
ATOM   4389  O   THR A 275      69.473  17.456 -72.180  1.00 93.44           O  
ATOM   4390  CG2 THR A 275      71.838  17.904 -74.757  1.00 93.44           C  
ATOM   4391 HG21 THR A 275      70.859  18.381 -74.724  1.00 93.44           H  
ATOM   4392 HG22 THR A 275      71.948  17.372 -75.701  1.00 93.44           H  
ATOM   4393 HG23 THR A 275      72.610  18.671 -74.686  1.00 93.44           H  
ATOM   4394  OG1 THR A 275      73.260  16.332 -73.729  1.00 93.44           O  
ATOM   4395  HG1 THR A 275      73.360  15.720 -72.996  1.00 93.44           H  
ATOM   4396  N   VAL A 276      70.380  19.457 -71.713  1.00 91.65           N  
ATOM   4397  H   VAL A 276      71.222  20.011 -71.641  1.00 91.65           H  
ATOM   4398  CA  VAL A 276      69.108  20.177 -71.678  1.00 91.65           C  
ATOM   4399  HA  VAL A 276      68.331  19.483 -71.357  1.00 91.65           H  
ATOM   4400  C   VAL A 276      68.796  20.641 -73.095  1.00 91.65           C  
ATOM   4401  CB  VAL A 276      69.113  21.339 -70.670  1.00 91.65           C  
ATOM   4402  HB  VAL A 276      69.806  22.116 -70.994  1.00 91.65           H  
ATOM   4403  O   VAL A 276      69.581  21.349 -73.722  1.00 91.65           O  
ATOM   4404  CG1 VAL A 276      67.711  21.947 -70.582  1.00 91.65           C  
ATOM   4405 HG11 VAL A 276      67.682  22.713 -69.807  1.00 91.65           H  
ATOM   4406 HG12 VAL A 276      66.977  21.177 -70.347  1.00 91.65           H  
ATOM   4407 HG13 VAL A 276      67.466  22.410 -71.538  1.00 91.65           H  
ATOM   4408  CG2 VAL A 276      69.525  20.870 -69.269  1.00 91.65           C  
ATOM   4409 HG21 VAL A 276      69.482  21.709 -68.576  1.00 91.65           H  
ATOM   4410 HG22 VAL A 276      68.857  20.081 -68.923  1.00 91.65           H  
ATOM   4411 HG23 VAL A 276      70.550  20.498 -69.280  1.00 91.65           H  
ATOM   4412  N   GLN A 277      67.657  20.214 -73.625  1.00 91.98           N  
ATOM   4413  H   GLN A 277      67.038  19.669 -73.041  1.00 91.98           H  
ATOM   4414  CA  GLN A 277      67.208  20.580 -74.964  1.00 91.98           C  
ATOM   4415  HA  GLN A 277      68.001  21.114 -75.487  1.00 91.98           H  
ATOM   4416  C   GLN A 277      66.013  21.520 -74.870  1.00 91.98           C  
ATOM   4417  CB  GLN A 277      66.872  19.324 -75.781  1.00 91.98           C  
ATOM   4418  HB2 GLN A 277      66.462  19.636 -76.742  1.00 91.98           H  
ATOM   4419  HB3 GLN A 277      66.120  18.743 -75.248  1.00 91.98           H  
ATOM   4420  O   GLN A 277      65.141  21.342 -74.016  1.00 91.98           O  
ATOM   4421  CG  GLN A 277      68.108  18.446 -76.033  1.00 91.98           C  
ATOM   4422  HG2 GLN A 277      68.888  19.053 -76.493  1.00 91.98           H  
ATOM   4423  HG3 GLN A 277      68.485  18.076 -75.080  1.00 91.98           H  
ATOM   4424  CD  GLN A 277      67.844  17.242 -76.937  1.00 91.98           C  
ATOM   4425  NE2 GLN A 277      68.859  16.466 -77.241  1.00 91.98           N  
ATOM   4426 HE21 GLN A 277      68.661  15.650 -77.803  1.00 91.98           H  
ATOM   4427 HE22 GLN A 277      69.767  16.632 -76.830  1.00 91.98           H  
ATOM   4428  OE1 GLN A 277      66.745  16.972 -77.402  1.00 91.98           O  
ATOM   4429  N   SER A 278      65.936  22.474 -75.798  1.00 88.82           N  
ATOM   4430  H   SER A 278      66.700  22.620 -76.443  1.00 88.82           H  
ATOM   4431  CA  SER A 278      64.729  23.277 -75.967  1.00 88.82           C  
ATOM   4432  HA  SER A 278      64.578  23.840 -75.046  1.00 88.82           H  
ATOM   4433  C   SER A 278      63.525  22.362 -76.224  1.00 88.82           C  
ATOM   4434  CB  SER A 278      64.865  24.266 -77.123  1.00 88.82           C  
ATOM   4435  HB2 SER A 278      65.006  23.722 -78.057  1.00 88.82           H  
ATOM   4436  HB3 SER A 278      63.960  24.868 -77.196  1.00 88.82           H  
ATOM   4437  O   SER A 278      63.660  21.352 -76.932  1.00 88.82           O  
ATOM   4438  OG  SER A 278      65.971  25.110 -76.899  1.00 88.82           O  
ATOM   4439  HG  SER A 278      65.864  25.516 -76.036  1.00 88.82           H  
ATOM   4440  N   PRO A 279      62.353  22.685 -75.661  1.00 89.14           N  
ATOM   4441  CA  PRO A 279      61.152  21.901 -75.881  1.00 89.14           C  
ATOM   4442  HA  PRO A 279      61.333  20.860 -75.615  1.00 89.14           H  
ATOM   4443  C   PRO A 279      60.736  21.973 -77.352  1.00 89.14           C  
ATOM   4444  CB  PRO A 279      60.117  22.487 -74.922  1.00 89.14           C  
ATOM   4445  HB2 PRO A 279      60.210  21.981 -73.961  1.00 89.14           H  
ATOM   4446  HB3 PRO A 279      59.101  22.402 -75.306  1.00 89.14           H  
ATOM   4447  O   PRO A 279      60.752  23.036 -77.977  1.00 89.14           O  
ATOM   4448  CG  PRO A 279      60.554  23.939 -74.747  1.00 89.14           C  
ATOM   4449  HG2 PRO A 279      60.216  24.354 -73.797  1.00 89.14           H  
ATOM   4450  HG3 PRO A 279      60.193  24.538 -75.583  1.00 89.14           H  
ATOM   4451  CD  PRO A 279      62.072  23.831 -74.808  1.00 89.14           C  
ATOM   4452  HD2 PRO A 279      62.499  24.754 -75.201  1.00 89.14           H  
ATOM   4453  HD3 PRO A 279      62.449  23.632 -73.804  1.00 89.14           H  
ATOM   4454  N   THR A 280      60.357  20.832 -77.920  1.00 89.73           N  
ATOM   4455  H   THR A 280      60.355  19.988 -77.366  1.00 89.73           H  
ATOM   4456  CA  THR A 280      59.748  20.788 -79.250  1.00 89.73           C  
ATOM   4457  HA  THR A 280      60.295  21.471 -79.900  1.00 89.73           H  
ATOM   4458  C   THR A 280      58.301  21.267 -79.179  1.00 89.73           C  
ATOM   4459  CB  THR A 280      59.818  19.388 -79.880  1.00 89.73           C  
ATOM   4460  HB  THR A 280      59.460  19.467 -80.906  1.00 89.73           H  
ATOM   4461  O   THR A 280      57.673  21.257 -78.117  1.00 89.73           O  
ATOM   4462  CG2 THR A 280      61.233  18.813 -79.921  1.00 89.73           C  
ATOM   4463 HG21 THR A 280      61.898  19.506 -80.437  1.00 89.73           H  
ATOM   4464 HG22 THR A 280      61.221  17.862 -80.454  1.00 89.73           H  
ATOM   4465 HG23 THR A 280      61.606  18.646 -78.910  1.00 89.73           H  
ATOM   4466  OG1 THR A 280      58.987  18.480 -79.203  1.00 89.73           O  
ATOM   4467  HG1 THR A 280      59.408  18.300 -78.359  1.00 89.73           H  
ATOM   4468  N   LEU A 281      57.723  21.626 -80.330  1.00 87.12           N  
ATOM   4469  H   LEU A 281      58.280  21.671 -81.171  1.00 87.12           H  
ATOM   4470  CA  LEU A 281      56.291  21.928 -80.406  1.00 87.12           C  
ATOM   4471  HA  LEU A 281      56.098  22.805 -79.789  1.00 87.12           H  
ATOM   4472  C   LEU A 281      55.447  20.771 -79.843  1.00 87.12           C  
ATOM   4473  CB  LEU A 281      55.921  22.237 -81.869  1.00 87.12           C  
ATOM   4474  HB2 LEU A 281      56.119  21.350 -82.471  1.00 87.12           H  
ATOM   4475  HB3 LEU A 281      56.560  23.042 -82.231  1.00 87.12           H  
ATOM   4476  O   LEU A 281      54.465  21.017 -79.154  1.00 87.12           O  
ATOM   4477  CG  LEU A 281      54.448  22.648 -82.071  1.00 87.12           C  
ATOM   4478  HG  LEU A 281      53.790  21.868 -81.689  1.00 87.12           H  
ATOM   4479  CD1 LEU A 281      54.120  23.968 -81.370  1.00 87.12           C  
ATOM   4480 HD11 LEU A 281      54.802  24.753 -81.698  1.00 87.12           H  
ATOM   4481 HD12 LEU A 281      54.195  23.845 -80.290  1.00 87.12           H  
ATOM   4482 HD13 LEU A 281      53.095  24.260 -81.601  1.00 87.12           H  
ATOM   4483  CD2 LEU A 281      54.164  22.810 -83.564  1.00 87.12           C  
ATOM   4484 HD21 LEU A 281      54.795  23.593 -83.985  1.00 87.12           H  
ATOM   4485 HD22 LEU A 281      54.358  21.870 -84.080  1.00 87.12           H  
ATOM   4486 HD23 LEU A 281      53.117  23.074 -83.709  1.00 87.12           H  
ATOM   4487  N   ASN A 282      55.857  19.522 -80.078  1.00 87.50           N  
ATOM   4488  H   ASN A 282      56.731  19.381 -80.563  1.00 87.50           H  
ATOM   4489  CA  ASN A 282      55.152  18.344 -79.579  1.00 87.50           C  
ATOM   4490  HA  ASN A 282      54.096  18.441 -79.832  1.00 87.50           H  
ATOM   4491  C   ASN A 282      55.240  18.205 -78.049  1.00 87.50           C  
ATOM   4492  CB  ASN A 282      55.709  17.111 -80.300  1.00 87.50           C  
ATOM   4493  HB2 ASN A 282      55.783  17.311 -81.369  1.00 87.50           H  
ATOM   4494  HB3 ASN A 282      56.703  16.873 -79.920  1.00 87.50           H  
ATOM   4495  O   ASN A 282      54.256  17.835 -77.417  1.00 87.50           O  
ATOM   4496  CG  ASN A 282      54.787  15.920 -80.135  1.00 87.50           C  
ATOM   4497  ND2 ASN A 282      55.199  14.891 -79.434  1.00 87.50           N  
ATOM   4498 HD21 ASN A 282      54.540  14.128 -79.368  1.00 87.50           H  
ATOM   4499 HD22 ASN A 282      56.088  14.918 -78.956  1.00 87.50           H  
ATOM   4500  OD1 ASN A 282      53.691  15.894 -80.663  1.00 87.50           O  
ATOM   4501  N   ASP A 283      56.382  18.546 -77.441  1.00 87.29           N  
ATOM   4502  H   ASP A 283      57.165  18.850 -78.002  1.00 87.29           H  
ATOM   4503  CA  ASP A 283      56.534  18.537 -75.978  1.00 87.29           C  
ATOM   4504  HA  ASP A 283      56.268  17.550 -75.600  1.00 87.29           H  
ATOM   4505  C   ASP A 283      55.594  19.560 -75.330  1.00 87.29           C  
ATOM   4506  CB  ASP A 283      57.985  18.830 -75.565  1.00 87.29           C  
ATOM   4507  HB2 ASP A 283      58.251  19.845 -75.863  1.00 87.29           H  
ATOM   4508  HB3 ASP A 283      58.053  18.770 -74.479  1.00 87.29           H  
ATOM   4509  O   ASP A 283      54.891  19.248 -74.368  1.00 87.29           O  
ATOM   4510  CG  ASP A 283      58.987  17.843 -76.158  1.00 87.29           C  
ATOM   4511  OD1 ASP A 283      58.737  16.623 -76.105  1.00 87.29           O  
ATOM   4512  OD2 ASP A 283      59.990  18.318 -76.741  1.00 87.29           O  
ATOM   4513  N   ILE A 284      55.516  20.759 -75.915  1.00 86.87           N  
ATOM   4514  H   ILE A 284      56.124  20.940 -76.700  1.00 86.87           H  
ATOM   4515  CA  ILE A 284      54.597  21.812 -75.471  1.00 86.87           C  
ATOM   4516  HA  ILE A 284      54.750  21.973 -74.404  1.00 86.87           H  
ATOM   4517  C   ILE A 284      53.142  21.361 -75.651  1.00 86.87           C  
ATOM   4518  CB  ILE A 284      54.892  23.139 -76.207  1.00 86.87           C  
ATOM   4519  HB  ILE A 284      54.813  22.967 -77.281  1.00 86.87           H  
ATOM   4520  O   ILE A 284      52.346  21.512 -74.728  1.00 86.87           O  
ATOM   4521  CG1 ILE A 284      56.325  23.625 -75.892  1.00 86.87           C  
ATOM   4522 HG12 ILE A 284      56.408  23.857 -74.830  1.00 86.87           H  
ATOM   4523 HG13 ILE A 284      57.030  22.823 -76.113  1.00 86.87           H  
ATOM   4524  CG2 ILE A 284      53.864  24.216 -75.815  1.00 86.87           C  
ATOM   4525 HG21 ILE A 284      53.878  24.374 -74.736  1.00 86.87           H  
ATOM   4526 HG22 ILE A 284      52.865  23.906 -76.121  1.00 86.87           H  
ATOM   4527 HG23 ILE A 284      54.075  25.157 -76.322  1.00 86.87           H  
ATOM   4528  CD1 ILE A 284      56.774  24.843 -76.708  1.00 86.87           C  
ATOM   4529 HD11 ILE A 284      56.619  24.656 -77.771  1.00 86.87           H  
ATOM   4530 HD12 ILE A 284      56.225  25.735 -76.405  1.00 86.87           H  
ATOM   4531 HD13 ILE A 284      57.836  25.018 -76.534  1.00 86.87           H  
ATOM   4532  N   VAL A 285      52.791  20.760 -76.795  1.00 88.68           N  
ATOM   4533  H   VAL A 285      53.487  20.674 -77.522  1.00 88.68           H  
ATOM   4534  CA  VAL A 285      51.442  20.220 -77.047  1.00 88.68           C  
ATOM   4535  HA  VAL A 285      50.717  21.025 -76.929  1.00 88.68           H  
ATOM   4536  C   VAL A 285      51.073  19.152 -76.015  1.00 88.68           C  
ATOM   4537  CB  VAL A 285      51.321  19.681 -78.487  1.00 88.68           C  
ATOM   4538  HB  VAL A 285      52.183  19.051 -78.709  1.00 88.68           H  
ATOM   4539  O   VAL A 285      49.966  19.191 -75.487  1.00 88.68           O  
ATOM   4540  CG1 VAL A 285      50.048  18.856 -78.723  1.00 88.68           C  
ATOM   4541 HG11 VAL A 285      49.167  19.423 -78.422  1.00 88.68           H  
ATOM   4542 HG12 VAL A 285      49.967  18.590 -79.777  1.00 88.68           H  
ATOM   4543 HG13 VAL A 285      50.088  17.929 -78.151  1.00 88.68           H  
ATOM   4544  CG2 VAL A 285      51.281  20.842 -79.491  1.00 88.68           C  
ATOM   4545 HG21 VAL A 285      50.337  21.380 -79.400  1.00 88.68           H  
ATOM   4546 HG22 VAL A 285      51.377  20.453 -80.505  1.00 88.68           H  
ATOM   4547 HG23 VAL A 285      52.090  21.548 -79.305  1.00 88.68           H  
ATOM   4548  N   ASN A 286      51.995  18.258 -75.652  1.00 86.97           N  
ATOM   4549  H   ASN A 286      52.878  18.253 -76.143  1.00 86.97           H  
ATOM   4550  CA  ASN A 286      51.754  17.234 -74.633  1.00 86.97           C  
ATOM   4551  HA  ASN A 286      50.858  16.674 -74.900  1.00 86.97           H  
ATOM   4552  C   ASN A 286      51.512  17.838 -73.241  1.00 86.97           C  
ATOM   4553  CB  ASN A 286      52.953  16.273 -74.594  1.00 86.97           C  
ATOM   4554  HB2 ASN A 286      52.873  15.636 -73.713  1.00 86.97           H  
ATOM   4555  HB3 ASN A 286      53.877  16.846 -74.516  1.00 86.97           H  
ATOM   4556  O   ASN A 286      50.638  17.368 -72.509  1.00 86.97           O  
ATOM   4557  CG  ASN A 286      53.036  15.355 -75.797  1.00 86.97           C  
ATOM   4558  ND2 ASN A 286      54.210  14.859 -76.103  1.00 86.97           N  
ATOM   4559 HD21 ASN A 286      55.043  15.200 -75.644  1.00 86.97           H  
ATOM   4560 HD22 ASN A 286      54.234  14.318 -76.956  1.00 86.97           H  
ATOM   4561  OD1 ASN A 286      52.059  15.016 -76.439  1.00 86.97           O  
ATOM   4562  N   VAL A 287      52.261  18.880 -72.863  1.00 87.73           N  
ATOM   4563  H   VAL A 287      52.986  19.203 -73.488  1.00 87.73           H  
ATOM   4564  CA  VAL A 287      52.036  19.609 -71.602  1.00 87.73           C  
ATOM   4565  HA  VAL A 287      51.994  18.893 -70.782  1.00 87.73           H  
ATOM   4566  C   VAL A 287      50.689  20.325 -71.633  1.00 87.73           C  
ATOM   4567  CB  VAL A 287      53.174  20.604 -71.310  1.00 87.73           C  
ATOM   4568  HB  VAL A 287      53.320  21.255 -72.172  1.00 87.73           H  
ATOM   4569  O   VAL A 287      49.925  20.207 -70.680  1.00 87.73           O  
ATOM   4570  CG1 VAL A 287      52.889  21.478 -70.080  1.00 87.73           C  
ATOM   4571 HG11 VAL A 287      52.656  20.853 -69.217  1.00 87.73           H  
ATOM   4572 HG12 VAL A 287      53.761  22.092 -69.852  1.00 87.73           H  
ATOM   4573 HG13 VAL A 287      52.052  22.147 -70.276  1.00 87.73           H  
ATOM   4574  CG2 VAL A 287      54.479  19.856 -71.029  1.00 87.73           C  
ATOM   4575 HG21 VAL A 287      54.740  19.203 -71.863  1.00 87.73           H  
ATOM   4576 HG22 VAL A 287      54.383  19.256 -70.124  1.00 87.73           H  
ATOM   4577 HG23 VAL A 287      55.284  20.579 -70.898  1.00 87.73           H  
ATOM   4578  N   ILE A 288      50.362  21.004 -72.735  1.00 88.72           N  
ATOM   4579  H   ILE A 288      51.038  21.056 -73.484  1.00 88.72           H  
ATOM   4580  CA  ILE A 288      49.068  21.670 -72.919  1.00 88.72           C  
ATOM   4581  HA  ILE A 288      48.920  22.374 -72.101  1.00 88.72           H  
ATOM   4582  C   ILE A 288      47.928  20.654 -72.829  1.00 88.72           C  
ATOM   4583  CB  ILE A 288      49.045  22.462 -74.247  1.00 88.72           C  
ATOM   4584  HB  ILE A 288      49.412  21.817 -75.046  1.00 88.72           H  
ATOM   4585  O   ILE A 288      46.952  20.911 -72.139  1.00 88.72           O  
ATOM   4586  CG1 ILE A 288      49.967  23.697 -74.136  1.00 88.72           C  
ATOM   4587 HG12 ILE A 288      49.551  24.395 -73.410  1.00 88.72           H  
ATOM   4588 HG13 ILE A 288      50.947  23.393 -73.769  1.00 88.72           H  
ATOM   4589  CG2 ILE A 288      47.615  22.907 -74.612  1.00 88.72           C  
ATOM   4590 HG21 ILE A 288      46.987  22.036 -74.802  1.00 88.72           H  
ATOM   4591 HG22 ILE A 288      47.611  23.498 -75.528  1.00 88.72           H  
ATOM   4592 HG23 ILE A 288      47.182  23.492 -73.801  1.00 88.72           H  
ATOM   4593  CD1 ILE A 288      50.179  24.434 -75.466  1.00 88.72           C  
ATOM   4594 HD11 ILE A 288      50.953  25.190 -75.334  1.00 88.72           H  
ATOM   4595 HD12 ILE A 288      49.265  24.938 -75.780  1.00 88.72           H  
ATOM   4596 HD13 ILE A 288      50.492  23.729 -76.235  1.00 88.72           H  
ATOM   4597  N   GLN A 289      48.050  19.483 -73.452  1.00 88.42           N  
ATOM   4598  H   GLN A 289      48.855  19.331 -74.043  1.00 88.42           H  
ATOM   4599  CA  GLN A 289      47.014  18.454 -73.412  1.00 88.42           C  
ATOM   4600  HA  GLN A 289      46.069  18.919 -73.695  1.00 88.42           H  
ATOM   4601  C   GLN A 289      46.827  17.871 -72.005  1.00 88.42           C  
ATOM   4602  CB  GLN A 289      47.350  17.381 -74.453  1.00 88.42           C  
ATOM   4603  HB2 GLN A 289      47.542  17.882 -75.402  1.00 88.42           H  
ATOM   4604  HB3 GLN A 289      48.246  16.835 -74.159  1.00 88.42           H  
ATOM   4605  O   GLN A 289      45.691  17.669 -71.577  1.00 88.42           O  
ATOM   4606  CG  GLN A 289      46.184  16.404 -74.652  1.00 88.42           C  
ATOM   4607  HG2 GLN A 289      45.255  16.968 -74.732  1.00 88.42           H  
ATOM   4608  HG3 GLN A 289      46.106  15.741 -73.790  1.00 88.42           H  
ATOM   4609  CD  GLN A 289      46.328  15.560 -75.914  1.00 88.42           C  
ATOM   4610  NE2 GLN A 289      45.298  14.838 -76.293  1.00 88.42           N  
ATOM   4611 HE21 GLN A 289      45.426  14.297 -77.136  1.00 88.42           H  
ATOM   4612 HE22 GLN A 289      44.445  14.839 -75.752  1.00 88.42           H  
ATOM   4613  OE1 GLN A 289      47.342  15.529 -76.589  1.00 88.42           O  
ATOM   4614  N   LYS A 290      47.918  17.665 -71.253  1.00 87.55           N  
ATOM   4615  H   LYS A 290      48.822  17.831 -71.672  1.00 87.55           H  
ATOM   4616  CA  LYS A 290      47.850  17.290 -69.831  1.00 87.55           C  
ATOM   4617  HA  LYS A 290      47.225  16.404 -69.717  1.00 87.55           H  
ATOM   4618  C   LYS A 290      47.184  18.375 -68.988  1.00 87.55           C  
ATOM   4619  CB  LYS A 290      49.251  16.997 -69.283  1.00 87.55           C  
ATOM   4620  HB2 LYS A 290      49.943  17.770 -69.618  1.00 87.55           H  
ATOM   4621  HB3 LYS A 290      49.213  17.025 -68.194  1.00 87.55           H  
ATOM   4622  O   LYS A 290      46.342  18.052 -68.162  1.00 87.55           O  
ATOM   4623  CG  LYS A 290      49.765  15.617 -69.706  1.00 87.55           C  
ATOM   4624  HG2 LYS A 290      49.758  15.530 -70.793  1.00 87.55           H  
ATOM   4625  HG3 LYS A 290      49.116  14.849 -69.285  1.00 87.55           H  
ATOM   4626  CD  LYS A 290      51.192  15.425 -69.183  1.00 87.55           C  
ATOM   4627  HD2 LYS A 290      51.194  15.546 -68.100  1.00 87.55           H  
ATOM   4628  HD3 LYS A 290      51.833  16.185 -69.629  1.00 87.55           H  
ATOM   4629  CE  LYS A 290      51.714  14.034 -69.547  1.00 87.55           C  
ATOM   4630  HE2 LYS A 290      51.050  13.291 -69.104  1.00 87.55           H  
ATOM   4631  HE3 LYS A 290      51.669  13.921 -70.630  1.00 87.55           H  
ATOM   4632  NZ  LYS A 290      53.103  13.843 -69.061  1.00 87.55           N  
ATOM   4633  HZ1 LYS A 290      53.440  12.918 -69.286  1.00 87.55           H  
ATOM   4634  HZ2 LYS A 290      53.146  13.972 -68.060  1.00 87.55           H  
ATOM   4635  HZ3 LYS A 290      53.720  14.518 -69.490  1.00 87.55           H  
ATOM   4636  N   LEU A 291      47.527  19.644 -69.216  1.00 89.42           N  
ATOM   4637  H   LEU A 291      48.245  19.833 -69.900  1.00 89.42           H  
ATOM   4638  CA  LEU A 291      46.909  20.772 -68.518  1.00 89.42           C  
ATOM   4639  HA  LEU A 291      46.953  20.588 -67.445  1.00 89.42           H  
ATOM   4640  C   LEU A 291      45.421  20.904 -68.857  1.00 89.42           C  
ATOM   4641  CB  LEU A 291      47.660  22.076 -68.841  1.00 89.42           C  
ATOM   4642  HB2 LEU A 291      47.047  22.916 -68.515  1.00 89.42           H  
ATOM   4643  HB3 LEU A 291      47.771  22.154 -69.923  1.00 89.42           H  
ATOM   4644  O   LEU A 291      44.637  21.126 -67.949  1.00 89.42           O  
ATOM   4645  CG  LEU A 291      49.043  22.208 -68.179  1.00 89.42           C  
ATOM   4646  HG  LEU A 291      49.654  21.334 -68.406  1.00 89.42           H  
ATOM   4647  CD1 LEU A 291      49.746  23.451 -68.729  1.00 89.42           C  
ATOM   4648 HD11 LEU A 291      49.164  24.343 -68.498  1.00 89.42           H  
ATOM   4649 HD12 LEU A 291      50.738  23.538 -68.285  1.00 89.42           H  
ATOM   4650 HD13 LEU A 291      49.854  23.359 -69.810  1.00 89.42           H  
ATOM   4651  CD2 LEU A 291      48.950  22.348 -66.658  1.00 89.42           C  
ATOM   4652 HD21 LEU A 291      49.944  22.512 -66.241  1.00 89.42           H  
ATOM   4653 HD22 LEU A 291      48.305  23.186 -66.396  1.00 89.42           H  
ATOM   4654 HD23 LEU A 291      48.544  21.436 -66.221  1.00 89.42           H  
ATOM   4655  N   ILE A 292      45.019  20.725 -70.120  1.00 91.50           N  
ATOM   4656  H   ILE A 292      45.723  20.594 -70.832  1.00 91.50           H  
ATOM   4657  CA  ILE A 292      43.603  20.714 -70.528  1.00 91.50           C  
ATOM   4658  HA  ILE A 292      43.132  21.640 -70.199  1.00 91.50           H  
ATOM   4659  C   ILE A 292      42.864  19.579 -69.817  1.00 91.50           C  
ATOM   4660  CB  ILE A 292      43.462  20.617 -72.066  1.00 91.50           C  
ATOM   4661  HB  ILE A 292      44.102  19.809 -72.422  1.00 91.50           H  
ATOM   4662  O   ILE A 292      41.830  19.830 -69.216  1.00 91.50           O  
ATOM   4663  CG1 ILE A 292      43.908  21.942 -72.724  1.00 91.50           C  
ATOM   4664 HG12 ILE A 292      44.851  22.273 -72.290  1.00 91.50           H  
ATOM   4665 HG13 ILE A 292      43.170  22.715 -72.513  1.00 91.50           H  
ATOM   4666  CG2 ILE A 292      42.011  20.301 -72.485  1.00 91.50           C  
ATOM   4667 HG21 ILE A 292      41.907  20.266 -73.569  1.00 91.50           H  
ATOM   4668 HG22 ILE A 292      41.697  19.327 -72.108  1.00 91.50           H  
ATOM   4669 HG23 ILE A 292      41.326  21.046 -72.080  1.00 91.50           H  
ATOM   4670  CD1 ILE A 292      44.103  21.841 -74.243  1.00 91.50           C  
ATOM   4671 HD11 ILE A 292      43.149  21.679 -74.745  1.00 91.50           H  
ATOM   4672 HD12 ILE A 292      44.782  21.021 -74.477  1.00 91.50           H  
ATOM   4673 HD13 ILE A 292      44.529  22.774 -74.612  1.00 91.50           H  
ATOM   4674  N   THR A 293      43.432  18.369 -69.815  1.00 88.07           N  
ATOM   4675  H   THR A 293      44.300  18.245 -70.317  1.00 88.07           H  
ATOM   4676  CA  THR A 293      42.825  17.212 -69.137  1.00 88.07           C  
ATOM   4677  HA  THR A 293      41.827  17.052 -69.545  1.00 88.07           H  
ATOM   4678  C   THR A 293      42.662  17.477 -67.638  1.00 88.07           C  
ATOM   4679  CB  THR A 293      43.648  15.931 -69.349  1.00 88.07           C  
ATOM   4680  HB  THR A 293      44.592  16.020 -68.813  1.00 88.07           H  
ATOM   4681  O   THR A 293      41.578  17.279 -67.106  1.00 88.07           O  
ATOM   4682  CG2 THR A 293      42.917  14.685 -68.853  1.00 88.07           C  
ATOM   4683 HG21 THR A 293      42.766  14.738 -67.775  1.00 88.07           H  
ATOM   4684 HG22 THR A 293      43.509  13.797 -69.074  1.00 88.07           H  
ATOM   4685 HG23 THR A 293      41.945  14.603 -69.339  1.00 88.07           H  
ATOM   4686  OG1 THR A 293      43.938  15.722 -70.720  1.00 88.07           O  
ATOM   4687  HG1 THR A 293      44.455  16.472 -71.024  1.00 88.07           H  
ATOM   4688  N   GLN A 294      43.696  18.004 -66.970  1.00 90.60           N  
ATOM   4689  H   GLN A 294      44.576  18.137 -67.448  1.00 90.60           H  
ATOM   4690  CA  GLN A 294      43.615  18.362 -65.551  1.00 90.60           C  
ATOM   4691  HA  GLN A 294      43.294  17.480 -64.995  1.00 90.60           H  
ATOM   4692  C   GLN A 294      42.587  19.470 -65.296  1.00 90.60           C  
ATOM   4693  CB  GLN A 294      45.002  18.799 -65.048  1.00 90.60           C  
ATOM   4694  HB2 GLN A 294      45.279  19.739 -65.526  1.00 90.60           H  
ATOM   4695  HB3 GLN A 294      45.739  18.047 -65.330  1.00 90.60           H  
ATOM   4696  O   GLN A 294      41.860  19.416 -64.315  1.00 90.60           O  
ATOM   4697  CG  GLN A 294      45.043  18.985 -63.519  1.00 90.60           C  
ATOM   4698  HG2 GLN A 294      44.299  19.717 -63.204  1.00 90.60           H  
ATOM   4699  HG3 GLN A 294      46.023  19.367 -63.233  1.00 90.60           H  
ATOM   4700  CD  GLN A 294      44.818  17.666 -62.790  1.00 90.60           C  
ATOM   4701  NE2 GLN A 294      43.807  17.543 -61.960  1.00 90.60           N  
ATOM   4702 HE21 GLN A 294      43.159  18.297 -61.780  1.00 90.60           H  
ATOM   4703 HE22 GLN A 294      43.535  16.597 -61.733  1.00 90.60           H  
ATOM   4704  OE1 GLN A 294      45.578  16.725 -62.970  1.00 90.60           O  
ATOM   4705  N   VAL A 295      42.501  20.472 -66.175  1.00 92.32           N  
ATOM   4706  H   VAL A 295      43.127  20.472 -66.968  1.00 92.32           H  
ATOM   4707  CA  VAL A 295      41.512  21.554 -66.065  1.00 92.32           C  
ATOM   4708  HA  VAL A 295      41.557  21.962 -65.055  1.00 92.32           H  
ATOM   4709  C   VAL A 295      40.089  21.028 -66.251  1.00 92.32           C  
ATOM   4710  CB  VAL A 295      41.836  22.683 -67.064  1.00 92.32           C  
ATOM   4711  HB  VAL A 295      42.076  22.251 -68.036  1.00 92.32           H  
ATOM   4712  O   VAL A 295      39.187  21.490 -65.555  1.00 92.32           O  
ATOM   4713  CG1 VAL A 295      40.686  23.681 -67.264  1.00 92.32           C  
ATOM   4714 HG11 VAL A 295      41.017  24.510 -67.889  1.00 92.32           H  
ATOM   4715 HG12 VAL A 295      40.348  24.056 -66.298  1.00 92.32           H  
ATOM   4716 HG13 VAL A 295      39.857  23.186 -67.768  1.00 92.32           H  
ATOM   4717  CG2 VAL A 295      43.043  23.497 -66.573  1.00 92.32           C  
ATOM   4718 HG21 VAL A 295      42.774  24.053 -65.675  1.00 92.32           H  
ATOM   4719 HG22 VAL A 295      43.366  24.186 -67.353  1.00 92.32           H  
ATOM   4720 HG23 VAL A 295      43.871  22.833 -66.322  1.00 92.32           H  
ATOM   4721  N   ASP A 296      39.876  20.074 -67.158  1.00 91.64           N  
ATOM   4722  H   ASP A 296      40.647  19.761 -67.730  1.00 91.64           H  
ATOM   4723  CA  ASP A 296      38.578  19.429 -67.356  1.00 91.64           C  
ATOM   4724  HA  ASP A 296      37.814  20.201 -67.441  1.00 91.64           H  
ATOM   4725  C   ASP A 296      38.194  18.573 -66.134  1.00 91.64           C  
ATOM   4726  CB  ASP A 296      38.579  18.623 -68.670  1.00 91.64           C  
ATOM   4727  HB2 ASP A 296      39.457  17.978 -68.700  1.00 91.64           H  
ATOM   4728  HB3 ASP A 296      37.697  17.983 -68.679  1.00 91.64           H  
ATOM   4729  O   ASP A 296      37.083  18.719 -65.623  1.00 91.64           O  
ATOM   4730  CG  ASP A 296      38.532  19.495 -69.940  1.00 91.64           C  
ATOM   4731  OD1 ASP A 296      37.956  20.614 -69.887  1.00 91.64           O  
ATOM   4732  OD2 ASP A 296      39.009  19.018 -70.997  1.00 91.64           O  
ATOM   4733  N   GLU A 297      39.126  17.780 -65.591  1.00 90.24           N  
ATOM   4734  H   GLU A 297      40.013  17.691 -66.065  1.00 90.24           H  
ATOM   4735  CA  GLU A 297      38.935  17.009 -64.350  1.00 90.24           C  
ATOM   4736  HA  GLU A 297      38.075  16.348 -64.466  1.00 90.24           H  
ATOM   4737  C   GLU A 297      38.647  17.920 -63.141  1.00 90.24           C  
ATOM   4738  CB  GLU A 297      40.184  16.149 -64.064  1.00 90.24           C  
ATOM   4739  HB2 GLU A 297      40.117  15.776 -63.042  1.00 90.24           H  
ATOM   4740  HB3 GLU A 297      41.071  16.778 -64.139  1.00 90.24           H  
ATOM   4741  O   GLU A 297      37.694  17.698 -62.388  1.00 90.24           O  
ATOM   4742  CG  GLU A 297      40.334  14.936 -65.002  1.00 90.24           C  
ATOM   4743  HG2 GLU A 297      39.473  14.284 -64.856  1.00 90.24           H  
ATOM   4744  HG3 GLU A 297      40.315  15.274 -66.038  1.00 90.24           H  
ATOM   4745  CD  GLU A 297      41.623  14.119 -64.766  1.00 90.24           C  
ATOM   4746  OE1 GLU A 297      41.841  13.139 -65.523  1.00 90.24           O  
ATOM   4747  OE2 GLU A 297      42.394  14.440 -63.831  1.00 90.24           O  
ATOM   4748  N   ASP A 298      39.418  18.998 -62.973  1.00 90.44           N  
ATOM   4749  H   ASP A 298      40.229  19.097 -63.566  1.00 90.44           H  
ATOM   4750  CA  ASP A 298      39.218  19.978 -61.902  1.00 90.44           C  
ATOM   4751  HA  ASP A 298      39.227  19.462 -60.943  1.00 90.44           H  
ATOM   4752  C   ASP A 298      37.860  20.681 -62.053  1.00 90.44           C  
ATOM   4753  CB  ASP A 298      40.346  21.027 -61.905  1.00 90.44           C  
ATOM   4754  HB2 ASP A 298      40.044  21.846 -61.252  1.00 90.44           H  
ATOM   4755  HB3 ASP A 298      40.450  21.437 -62.910  1.00 90.44           H  
ATOM   4756  O   ASP A 298      37.165  20.925 -61.066  1.00 90.44           O  
ATOM   4757  CG  ASP A 298      41.718  20.537 -61.413  1.00 90.44           C  
ATOM   4758  OD1 ASP A 298      41.835  19.388 -60.928  1.00 90.44           O  
ATOM   4759  OD2 ASP A 298      42.662  21.360 -61.468  1.00 90.44           O  
ATOM   4760  N   LYS A 299      37.436  20.980 -63.286  1.00 92.82           N  
ATOM   4761  H   LYS A 299      38.045  20.741 -64.055  1.00 92.82           H  
ATOM   4762  CA  LYS A 299      36.129  21.583 -63.576  1.00 92.82           C  
ATOM   4763  HA  LYS A 299      36.017  22.471 -62.955  1.00 92.82           H  
ATOM   4764  C   LYS A 299      34.979  20.642 -63.222  1.00 92.82           C  
ATOM   4765  CB  LYS A 299      36.105  21.991 -65.051  1.00 92.82           C  
ATOM   4766  HB2 LYS A 299      36.271  21.105 -65.664  1.00 92.82           H  
ATOM   4767  HB3 LYS A 299      36.927  22.685 -65.227  1.00 92.82           H  
ATOM   4768  O   LYS A 299      33.990  21.110 -62.654  1.00 92.82           O  
ATOM   4769  CG  LYS A 299      34.802  22.667 -65.490  1.00 92.82           C  
ATOM   4770  HG2 LYS A 299      33.952  22.010 -65.305  1.00 92.82           H  
ATOM   4771  HG3 LYS A 299      34.669  23.603 -64.947  1.00 92.82           H  
ATOM   4772  CD  LYS A 299      34.911  22.934 -66.990  1.00 92.82           C  
ATOM   4773  HD2 LYS A 299      35.093  21.984 -67.494  1.00 92.82           H  
ATOM   4774  HD3 LYS A 299      35.761  23.589 -67.180  1.00 92.82           H  
ATOM   4775  CE  LYS A 299      33.636  23.561 -67.544  1.00 92.82           C  
ATOM   4776  HE2 LYS A 299      32.792  22.942 -67.241  1.00 92.82           H  
ATOM   4777  HE3 LYS A 299      33.515  24.559 -67.122  1.00 92.82           H  
ATOM   4778  NZ  LYS A 299      33.731  23.609 -69.021  1.00 92.82           N  
ATOM   4779  HZ1 LYS A 299      34.544  24.138 -69.304  1.00 92.82           H  
ATOM   4780  HZ2 LYS A 299      33.878  22.672 -69.367  1.00 92.82           H  
ATOM   4781  HZ3 LYS A 299      32.895  23.987 -69.444  1.00 92.82           H  
ATOM   4782  N   GLU A 300      35.092  19.352 -63.528  1.00 90.70           N  
ATOM   4783  H   GLU A 300      35.916  19.043 -64.024  1.00 90.70           H  
ATOM   4784  CA  GLU A 300      34.115  18.337 -63.116  1.00 90.70           C  
ATOM   4785  HA  GLU A 300      33.120  18.637 -63.444  1.00 90.70           H  
ATOM   4786  C   GLU A 300      34.058  18.213 -61.588  1.00 90.70           C  
ATOM   4787  CB  GLU A 300      34.437  16.981 -63.763  1.00 90.70           C  
ATOM   4788  HB2 GLU A 300      35.492  16.747 -63.626  1.00 90.70           H  
ATOM   4789  HB3 GLU A 300      33.841  16.217 -63.263  1.00 90.70           H  
ATOM   4790  O   GLU A 300      32.975  18.291 -61.003  1.00 90.70           O  
ATOM   4791  CG  GLU A 300      34.086  16.965 -65.259  1.00 90.70           C  
ATOM   4792  HG2 GLU A 300      34.665  17.731 -65.775  1.00 90.70           H  
ATOM   4793  HG3 GLU A 300      33.033  17.229 -65.361  1.00 90.70           H  
ATOM   4794  CD  GLU A 300      34.326  15.605 -65.935  1.00 90.70           C  
ATOM   4795  OE1 GLU A 300      33.997  15.515 -67.141  1.00 90.70           O  
ATOM   4796  OE2 GLU A 300      34.768  14.656 -65.250  1.00 90.70           O  
ATOM   4797  N   SER A 301      35.213  18.144 -60.921  1.00 90.29           N  
ATOM   4798  H   SER A 301      36.062  18.063 -61.462  1.00 90.29           H  
ATOM   4799  CA  SER A 301      35.310  18.107 -59.455  1.00 90.29           C  
ATOM   4800  HA  SER A 301      34.774  17.230 -59.091  1.00 90.29           H  
ATOM   4801  C   SER A 301      34.694  19.348 -58.789  1.00 90.29           C  
ATOM   4802  CB  SER A 301      36.782  17.960 -59.072  1.00 90.29           C  
ATOM   4803  HB2 SER A 301      37.188  17.071 -59.555  1.00 90.29           H  
ATOM   4804  HB3 SER A 301      37.342  18.830 -59.417  1.00 90.29           H  
ATOM   4805  O   SER A 301      33.969  19.243 -57.791  1.00 90.29           O  
ATOM   4806  OG  SER A 301      36.921  17.834 -57.671  1.00 90.29           O  
ATOM   4807  HG  SER A 301      37.832  17.586 -57.499  1.00 90.29           H  
ATOM   4808  N   ILE A 302      34.896  20.534 -59.375  1.00 92.47           N  
ATOM   4809  H   ILE A 302      35.542  20.566 -60.151  1.00 92.47           H  
ATOM   4810  CA  ILE A 302      34.272  21.786 -58.925  1.00 92.47           C  
ATOM   4811  HA  ILE A 302      34.445  21.885 -57.853  1.00 92.47           H  
ATOM   4812  C   ILE A 302      32.749  21.745 -59.117  1.00 92.47           C  
ATOM   4813  CB  ILE A 302      34.922  23.005 -59.625  1.00 92.47           C  
ATOM   4814  HB  ILE A 302      34.984  22.796 -60.693  1.00 92.47           H  
ATOM   4815  O   ILE A 302      32.026  22.207 -58.234  1.00 92.47           O  
ATOM   4816  CG1 ILE A 302      36.348  23.241 -59.072  1.00 92.47           C  
ATOM   4817 HG12 ILE A 302      36.883  22.293 -59.011  1.00 92.47           H  
ATOM   4818 HG13 ILE A 302      36.285  23.632 -58.057  1.00 92.47           H  
ATOM   4819  CG2 ILE A 302      34.090  24.291 -59.435  1.00 92.47           C  
ATOM   4820 HG21 ILE A 302      33.111  24.185 -59.903  1.00 92.47           H  
ATOM   4821 HG22 ILE A 302      33.961  24.495 -58.372  1.00 92.47           H  
ATOM   4822 HG23 ILE A 302      34.585  25.139 -59.909  1.00 92.47           H  
ATOM   4823  CD1 ILE A 302      37.195  24.199 -59.923  1.00 92.47           C  
ATOM   4824 HD11 ILE A 302      38.223  24.184 -59.560  1.00 92.47           H  
ATOM   4825 HD12 ILE A 302      37.188  23.880 -60.965  1.00 92.47           H  
ATOM   4826 HD13 ILE A 302      36.818  25.219 -59.848  1.00 92.47           H  
ATOM   4827  N   GLN A 303      32.238  21.192 -60.223  1.00 90.63           N  
ATOM   4828  H   GLN A 303      32.872  20.797 -60.903  1.00 90.63           H  
ATOM   4829  CA  GLN A 303      30.790  21.048 -60.444  1.00 90.63           C  
ATOM   4830  HA  GLN A 303      30.311  22.016 -60.296  1.00 90.63           H  
ATOM   4831  C   GLN A 303      30.150  20.094 -59.432  1.00 90.63           C  
ATOM   4832  CB  GLN A 303      30.495  20.565 -61.873  1.00 90.63           C  
ATOM   4833  HB2 GLN A 303      29.467  20.207 -61.928  1.00 90.63           H  
ATOM   4834  HB3 GLN A 303      31.148  19.727 -62.118  1.00 90.63           H  
ATOM   4835  O   GLN A 303      29.132  20.438 -58.835  1.00 90.63           O  
ATOM   4836  CG  GLN A 303      30.681  21.664 -62.925  1.00 90.63           C  
ATOM   4837  HG2 GLN A 303      31.676  22.098 -62.820  1.00 90.63           H  
ATOM   4838  HG3 GLN A 303      30.619  21.211 -63.914  1.00 90.63           H  
ATOM   4839  CD  GLN A 303      29.649  22.787 -62.853  1.00 90.63           C  
ATOM   4840  NE2 GLN A 303      29.932  23.915 -63.465  1.00 90.63           N  
ATOM   4841 HE21 GLN A 303      29.201  24.611 -63.456  1.00 90.63           H  
ATOM   4842 HE22 GLN A 303      30.824  24.015 -63.928  1.00 90.63           H  
ATOM   4843  OE1 GLN A 303      28.580  22.715 -62.273  1.00 90.63           O  
ATOM   4844  N   VAL A 304      30.774  18.942 -59.172  1.00 91.97           N  
ATOM   4845  H   VAL A 304      31.589  18.702 -59.718  1.00 91.97           H  
ATOM   4846  CA  VAL A 304      30.310  17.993 -58.146  1.00 91.97           C  
ATOM   4847  HA  VAL A 304      29.278  17.714 -58.359  1.00 91.97           H  
ATOM   4848  C   VAL A 304      30.325  18.645 -56.764  1.00 91.97           C  
ATOM   4849  CB  VAL A 304      31.171  16.716 -58.160  1.00 91.97           C  
ATOM   4850  HB  VAL A 304      32.223  16.991 -58.078  1.00 91.97           H  
ATOM   4851  O   VAL A 304      29.338  18.590 -56.033  1.00 91.97           O  
ATOM   4852  CG1 VAL A 304      30.825  15.775 -56.999  1.00 91.97           C  
ATOM   4853 HG11 VAL A 304      29.757  15.554 -56.999  1.00 91.97           H  
ATOM   4854 HG12 VAL A 304      31.382  14.843 -57.102  1.00 91.97           H  
ATOM   4855 HG13 VAL A 304      31.101  16.228 -56.047  1.00 91.97           H  
ATOM   4856  CG2 VAL A 304      30.966  15.939 -59.466  1.00 91.97           C  
ATOM   4857 HG21 VAL A 304      29.929  15.617 -59.555  1.00 91.97           H  
ATOM   4858 HG22 VAL A 304      31.219  16.557 -60.328  1.00 91.97           H  
ATOM   4859 HG23 VAL A 304      31.615  15.063 -59.480  1.00 91.97           H  
ATOM   4860  N   SER A 305      31.411  19.338 -56.418  1.00 91.63           N  
ATOM   4861  H   SER A 305      32.204  19.332 -57.044  1.00 91.63           H  
ATOM   4862  CA  SER A 305      31.514  20.063 -55.147  1.00 91.63           C  
ATOM   4863  HA  SER A 305      31.364  19.361 -54.327  1.00 91.63           H  
ATOM   4864  C   SER A 305      30.449  21.156 -55.023  1.00 91.63           C  
ATOM   4865  CB  SER A 305      32.904  20.680 -54.995  1.00 91.63           C  
ATOM   4866  HB2 SER A 305      32.945  21.239 -54.060  1.00 91.63           H  
ATOM   4867  HB3 SER A 305      33.104  21.360 -55.823  1.00 91.63           H  
ATOM   4868  O   SER A 305      29.877  21.337 -53.949  1.00 91.63           O  
ATOM   4869  OG  SER A 305      33.886  19.665 -54.965  1.00 91.63           O  
ATOM   4870  HG  SER A 305      34.035  19.355 -55.861  1.00 91.63           H  
ATOM   4871  N   LYS A 306      30.131  21.858 -56.118  1.00 94.16           N  
ATOM   4872  H   LYS A 306      30.646  21.670 -56.967  1.00 94.16           H  
ATOM   4873  CA  LYS A 306      29.054  22.851 -56.161  1.00 94.16           C  
ATOM   4874  HA  LYS A 306      29.213  23.568 -55.356  1.00 94.16           H  
ATOM   4875  C   LYS A 306      27.688  22.209 -55.902  1.00 94.16           C  
ATOM   4876  CB  LYS A 306      29.099  23.591 -57.504  1.00 94.16           C  
ATOM   4877  HB2 LYS A 306      30.095  24.005 -57.656  1.00 94.16           H  
ATOM   4878  HB3 LYS A 306      28.885  22.891 -58.313  1.00 94.16           H  
ATOM   4879  O   LYS A 306      26.946  22.732 -55.076  1.00 94.16           O  
ATOM   4880  CG  LYS A 306      28.077  24.730 -57.541  1.00 94.16           C  
ATOM   4881  HG2 LYS A 306      27.090  24.342 -57.290  1.00 94.16           H  
ATOM   4882  HG3 LYS A 306      28.352  25.491 -56.811  1.00 94.16           H  
ATOM   4883  CD  LYS A 306      28.001  25.348 -58.935  1.00 94.16           C  
ATOM   4884  HD2 LYS A 306      28.939  25.846 -59.183  1.00 94.16           H  
ATOM   4885  HD3 LYS A 306      27.800  24.557 -59.657  1.00 94.16           H  
ATOM   4886  CE  LYS A 306      26.840  26.342 -58.914  1.00 94.16           C  
ATOM   4887  HE2 LYS A 306      27.121  27.225 -58.342  1.00 94.16           H  
ATOM   4888  HE3 LYS A 306      26.006  25.871 -58.394  1.00 94.16           H  
ATOM   4889  NZ  LYS A 306      26.409  26.690 -60.281  1.00 94.16           N  
ATOM   4890  HZ1 LYS A 306      25.565  27.242 -60.223  1.00 94.16           H  
ATOM   4891  HZ2 LYS A 306      27.136  27.170 -60.791  1.00 94.16           H  
ATOM   4892  HZ3 LYS A 306      26.160  25.832 -60.753  1.00 94.16           H  
ATOM   4893  N   GLN A 307      27.389  21.077 -56.542  1.00 91.02           N  
ATOM   4894  H   GLN A 307      28.040  20.715 -57.223  1.00 91.02           H  
ATOM   4895  CA  GLN A 307      26.140  20.345 -56.312  1.00 91.02           C  
ATOM   4896  HA  GLN A 307      25.309  21.023 -56.507  1.00 91.02           H  
ATOM   4897  C   GLN A 307      26.025  19.872 -54.858  1.00 91.02           C  
ATOM   4898  CB  GLN A 307      26.053  19.154 -57.282  1.00 91.02           C  
ATOM   4899  HB2 GLN A 307      26.828  18.426 -57.042  1.00 91.02           H  
ATOM   4900  HB3 GLN A 307      26.223  19.506 -58.299  1.00 91.02           H  
ATOM   4901  O   GLN A 307      24.986  20.044 -54.228  1.00 91.02           O  
ATOM   4902  CG  GLN A 307      24.681  18.459 -57.218  1.00 91.02           C  
ATOM   4903  HG2 GLN A 307      24.505  18.070 -56.216  1.00 91.02           H  
ATOM   4904  HG3 GLN A 307      24.676  17.616 -57.909  1.00 91.02           H  
ATOM   4905  CD  GLN A 307      23.552  19.406 -57.613  1.00 91.02           C  
ATOM   4906  NE2 GLN A 307      22.551  19.604 -56.783  1.00 91.02           N  
ATOM   4907 HE21 GLN A 307      21.913  20.346 -57.035  1.00 91.02           H  
ATOM   4908 HE22 GLN A 307      22.519  19.208 -55.854  1.00 91.02           H  
ATOM   4909  OE1 GLN A 307      23.581  20.006 -58.675  1.00 91.02           O  
ATOM   4910  N   ASN A 308      27.112  19.351 -54.285  1.00 93.14           N  
ATOM   4911  H   ASN A 308      27.915  19.159 -54.866  1.00 93.14           H  
ATOM   4912  CA  ASN A 308      27.140  18.942 -52.881  1.00 93.14           C  
ATOM   4913  HA  ASN A 308      26.339  18.222 -52.708  1.00 93.14           H  
ATOM   4914  C   ASN A 308      26.883  20.123 -51.932  1.00 93.14           C  
ATOM   4915  CB  ASN A 308      28.488  18.266 -52.585  1.00 93.14           C  
ATOM   4916  HB2 ASN A 308      28.577  18.105 -51.510  1.00 93.14           H  
ATOM   4917  HB3 ASN A 308      29.303  18.915 -52.905  1.00 93.14           H  
ATOM   4918  O   ASN A 308      26.154  19.978 -50.956  1.00 93.14           O  
ATOM   4919  CG  ASN A 308      28.631  16.910 -53.254  1.00 93.14           C  
ATOM   4920  ND2 ASN A 308      29.836  16.401 -53.357  1.00 93.14           N  
ATOM   4921 HD21 ASN A 308      30.649  16.912 -53.046  1.00 93.14           H  
ATOM   4922 HD22 ASN A 308      29.884  15.499 -53.809  1.00 93.14           H  
ATOM   4923  OD1 ASN A 308      27.677  16.273 -53.660  1.00 93.14           O  
ATOM   4924  N   ILE A 309      27.439  21.304 -52.223  1.00 93.68           N  
ATOM   4925  H   ILE A 309      28.043  21.361 -53.030  1.00 93.68           H  
ATOM   4926  CA  ILE A 309      27.179  22.524 -51.443  1.00 93.68           C  
ATOM   4927  HA  ILE A 309      27.354  22.303 -50.390  1.00 93.68           H  
ATOM   4928  C   ILE A 309      25.709  22.955 -51.555  1.00 93.68           C  
ATOM   4929  CB  ILE A 309      28.151  23.651 -51.869  1.00 93.68           C  
ATOM   4930  HB  ILE A 309      28.151  23.714 -52.957  1.00 93.68           H  
ATOM   4931  O   ILE A 309      25.135  23.400 -50.561  1.00 93.68           O  
ATOM   4932  CG1 ILE A 309      29.585  23.326 -51.388  1.00 93.68           C  
ATOM   4933 HG12 ILE A 309      29.643  23.454 -50.307  1.00 93.68           H  
ATOM   4934 HG13 ILE A 309      29.816  22.281 -51.598  1.00 93.68           H  
ATOM   4935  CG2 ILE A 309      27.723  25.025 -51.312  1.00 93.68           C  
ATOM   4936 HG21 ILE A 309      28.446  25.794 -51.585  1.00 93.68           H  
ATOM   4937 HG22 ILE A 309      26.763  25.318 -51.738  1.00 93.68           H  
ATOM   4938 HG23 ILE A 309      27.634  24.975 -50.227  1.00 93.68           H
[truncated: 433,359 more chars]
