# Supplementary material for: Nuclear genome of Bulinus truncatus, an intermediate host of the carcinogenic human blood fluke Schistosoma haematobium
Source: Nat Commun. 2022 Feb 21;13:977. doi: 10.1038/s41467-022-28634-9 (PMC8861042; doi:10.1038/s41467-022-28634-9)
Supplement: Supplementary file 6 — Supplementary Data 3 [file 41467_2022_28634_MOESM6_ESM.zip › Supplementary_Data_3/btru_045456-t1.mature.pep.pdb]

ATOM      1  N   MET A   1      -5.169  -2.698  48.178  1.00 59.29           N  
ATOM      2  H   MET A   1      -4.306  -3.216  48.252  1.00 59.29           H  
ATOM      3  H2  MET A   1      -4.964  -1.723  48.017  1.00 59.29           H  
ATOM      4  H3  MET A   1      -5.671  -2.804  49.049  1.00 59.29           H  
ATOM      5  CA  MET A   1      -5.958  -3.260  47.061  1.00 59.29           C  
ATOM      6  HA  MET A   1      -6.935  -2.779  47.019  1.00 59.29           H  
ATOM      7  C   MET A   1      -6.138  -4.735  47.361  1.00 59.29           C  
ATOM      8  CB  MET A   1      -5.220  -3.023  45.730  1.00 59.29           C  
ATOM      9  HB2 MET A   1      -4.345  -3.670  45.666  1.00 59.29           H  
ATOM     10  HB3 MET A   1      -4.868  -1.992  45.717  1.00 59.29           H  
ATOM     11  O   MET A   1      -5.128  -5.386  47.593  1.00 59.29           O  
ATOM     12  CG  MET A   1      -6.087  -3.218  44.484  1.00 59.29           C  
ATOM     13  HG2 MET A   1      -6.991  -2.617  44.585  1.00 59.29           H  
ATOM     14  HG3 MET A   1      -6.372  -4.266  44.389  1.00 59.29           H  
ATOM     15  SD  MET A   1      -5.212  -2.699  42.982  1.00 59.29           S  
ATOM     16  CE  MET A   1      -6.571  -2.650  41.785  1.00 59.29           C  
ATOM     17  HE1 MET A   1      -7.028  -3.637  41.707  1.00 59.29           H  
ATOM     18  HE2 MET A   1      -7.319  -1.926  42.109  1.00 59.29           H  
ATOM     19  HE3 MET A   1      -6.184  -2.355  40.810  1.00 59.29           H  
ATOM     20  N   PHE A   2      -7.372  -5.230  47.478  1.00 72.36           N  
ATOM     21  H   PHE A   2      -8.187  -4.673  47.267  1.00 72.36           H  
ATOM     22  CA  PHE A   2      -7.592  -6.651  47.761  1.00 72.36           C  
ATOM     23  HA  PHE A   2      -6.993  -6.927  48.629  1.00 72.36           H  
ATOM     24  C   PHE A   2      -7.124  -7.496  46.573  1.00 72.36           C  
ATOM     25  CB  PHE A   2      -9.065  -6.920  48.097  1.00 72.36           C  
ATOM     26  HB2 PHE A   2      -9.697  -6.529  47.300  1.00 72.36           H  
ATOM     27  HB3 PHE A   2      -9.218  -7.998  48.131  1.00 72.36           H  
ATOM     28  O   PHE A   2      -7.376  -7.131  45.422  1.00 72.36           O  
ATOM     29  CG  PHE A   2      -9.506  -6.346  49.431  1.00 72.36           C  
ATOM     30  CD1 PHE A   2      -9.186  -7.026  50.621  1.00 72.36           C  
ATOM     31  HD1 PHE A   2      -8.622  -7.946  50.585  1.00 72.36           H  
ATOM     32  CD2 PHE A   2     -10.234  -5.142  49.492  1.00 72.36           C  
ATOM     33  HD2 PHE A   2     -10.511  -4.627  48.584  1.00 72.36           H  
ATOM     34  CE1 PHE A   2      -9.598  -6.514  51.864  1.00 72.36           C  
ATOM     35  HE1 PHE A   2      -9.365  -7.048  52.773  1.00 72.36           H  
ATOM     36  CE2 PHE A   2     -10.634  -4.623  50.737  1.00 72.36           C  
ATOM     37  HE2 PHE A   2     -11.210  -3.710  50.785  1.00 72.36           H  
ATOM     38  CZ  PHE A   2     -10.320  -5.311  51.922  1.00 72.36           C  
ATOM     39  HZ  PHE A   2     -10.647  -4.924  52.876  1.00 72.36           H  
ATOM     40  N   THR A   3      -6.434  -8.603  46.837  1.00 80.67           N  
ATOM     41  H   THR A   3      -6.259  -8.852  47.800  1.00 80.67           H  
ATOM     42  CA  THR A   3      -6.114  -9.582  45.793  1.00 80.67           C  
ATOM     43  HA  THR A   3      -5.710  -9.044  44.935  1.00 80.67           H  
ATOM     44  C   THR A   3      -7.392 -10.288  45.334  1.00 80.67           C  
ATOM     45  CB  THR A   3      -5.050 -10.599  46.241  1.00 80.67           C  
ATOM     46  HB  THR A   3      -4.807 -11.239  45.392  1.00 80.67           H  
ATOM     47  O   THR A   3      -8.396 -10.315  46.052  1.00 80.67           O  
ATOM     48  CG2 THR A   3      -3.764  -9.927  46.721  1.00 80.67           C  
ATOM     49 HG21 THR A   3      -3.387  -9.256  45.950  1.00 80.67           H  
ATOM     50 HG22 THR A   3      -3.009 -10.687  46.925  1.00 80.67           H  
ATOM     51 HG23 THR A   3      -3.950  -9.360  47.633  1.00 80.67           H  
ATOM     52  OG1 THR A   3      -5.536 -11.409  47.281  1.00 80.67           O  
ATOM     53  HG1 THR A   3      -4.883 -12.093  47.444  1.00 80.67           H  
ATOM     54  N   LYS A   4      -7.372 -10.882  44.133  1.00 76.51           N  
ATOM     55  H   LYS A   4      -6.532 -10.821  43.577  1.00 76.51           H  
ATOM     56  CA  LYS A   4      -8.492 -11.699  43.633  1.00 76.51           C  
ATOM     57  HA  LYS A   4      -9.364 -11.061  43.494  1.00 76.51           H  
ATOM     58  C   LYS A   4      -8.890 -12.766  44.659  1.00 76.51           C  
ATOM     59  CB  LYS A   4      -8.097 -12.331  42.289  1.00 76.51           C  
ATOM     60  HB2 LYS A   4      -7.784 -11.545  41.603  1.00 76.51           H  
ATOM     61  HB3 LYS A   4      -7.255 -13.005  42.450  1.00 76.51           H  
ATOM     62  O   LYS A   4     -10.075 -12.947  44.911  1.00 76.51           O  
ATOM     63  CG  LYS A   4      -9.254 -13.114  41.648  1.00 76.51           C  
ATOM     64  HG2 LYS A   4      -9.622 -13.863  42.349  1.00 76.51           H  
ATOM     65  HG3 LYS A   4     -10.067 -12.430  41.406  1.00 76.51           H  
ATOM     66  CD  LYS A   4      -8.789 -13.836  40.377  1.00 76.51           C  
ATOM     67  HD2 LYS A   4      -7.944 -14.476  40.632  1.00 76.51           H  
ATOM     68  HD3 LYS A   4      -8.478 -13.107  39.630  1.00 76.51           H  
ATOM     69  CE  LYS A   4      -9.935 -14.699  39.834  1.00 76.51           C  
ATOM     70  HE2 LYS A   4     -10.740 -14.048  39.494  1.00 76.51           H  
ATOM     71  HE3 LYS A   4     -10.324 -15.300  40.656  1.00 76.51           H  
ATOM     72  NZ  LYS A   4      -9.481 -15.593  38.740  1.00 76.51           N  
ATOM     73  HZ1 LYS A   4      -9.096 -15.066  37.969  1.00 76.51           H  
ATOM     74  HZ2 LYS A   4     -10.251 -16.158  38.411  1.00 76.51           H  
ATOM     75  HZ3 LYS A   4      -8.773 -16.223  39.090  1.00 76.51           H  
ATOM     76  N   ASP A   5      -7.907 -13.400  45.293  1.00 80.89           N  
ATOM     77  H   ASP A   5      -6.957 -13.263  44.979  1.00 80.89           H  
ATOM     78  CA  ASP A   5      -8.141 -14.450  46.285  1.00 80.89           C  
ATOM     79  HA  ASP A   5      -8.823 -15.188  45.862  1.00 80.89           H  
ATOM     80  C   ASP A   5      -8.792 -13.906  47.563  1.00 80.89           C  
ATOM     81  CB  ASP A   5      -6.818 -15.162  46.596  1.00 80.89           C  
ATOM     82  HB2 ASP A   5      -7.010 -15.977  47.294  1.00 80.89           H  
ATOM     83  HB3 ASP A   5      -6.138 -14.456  47.071  1.00 80.89           H  
ATOM     84  O   ASP A   5      -9.723 -14.517  48.084  1.00 80.89           O  
ATOM     85  CG  ASP A   5      -6.166 -15.735  45.334  1.00 80.89           C  
ATOM     86  OD1 ASP A   5      -6.913 -16.169  44.426  1.00 80.89           O  
ATOM     87  OD2 ASP A   5      -4.927 -15.615  45.241  1.00 80.89           O  
ATOM     88  N   GLN A   6      -8.385 -12.715  48.023  1.00 82.46           N  
ATOM     89  H   GLN A   6      -7.637 -12.236  47.542  1.00 82.46           H  
ATOM     90  CA  GLN A   6      -9.026 -12.049  49.163  1.00 82.46           C  
ATOM     91  HA  GLN A   6      -9.021 -12.725  50.019  1.00 82.46           H  
ATOM     92  C   GLN A   6     -10.493 -11.709  48.876  1.00 82.46           C  
ATOM     93  CB  GLN A   6      -8.258 -10.773  49.530  1.00 82.46           C  
ATOM     94  HB2 GLN A   6      -8.061 -10.198  48.625  1.00 82.46           H  
ATOM     95  HB3 GLN A   6      -8.883 -10.170  50.188  1.00 82.46           H  
ATOM     96  O   GLN A   6     -11.347 -11.911  49.733  1.00 82.46           O  
ATOM     97  CG  GLN A   6      -6.944 -11.065  50.267  1.00 82.46           C  
ATOM     98  HG2 GLN A   6      -6.348 -11.789  49.712  1.00 82.46           H  
ATOM     99  HG3 GLN A   6      -7.183 -11.507  51.235  1.00 82.46           H  
ATOM    100  CD  GLN A   6      -6.103  -9.811  50.487  1.00 82.46           C  
ATOM    101  NE2 GLN A   6      -5.298  -9.772  51.525  1.00 82.46           N  
ATOM    102 HE21 GLN A   6      -5.236 -10.558  52.156  1.00 82.46           H  
ATOM    103 HE22 GLN A   6      -4.743  -8.937  51.641  1.00 82.46           H  
ATOM    104  OE1 GLN A   6      -6.143  -8.844  49.741  1.00 82.46           O  
ATOM    105  N   LEU A   7     -10.802 -11.234  47.667  1.00 76.61           N  
ATOM    106  H   LEU A   7     -10.053 -11.094  47.004  1.00 76.61           H  
ATOM    107  CA  LEU A   7     -12.180 -10.966  47.248  1.00 76.61           C  
ATOM    108  HA  LEU A   7     -12.665 -10.341  47.998  1.00 76.61           H  
ATOM    109  C   LEU A   7     -13.008 -12.253  47.160  1.00 76.61           C  
ATOM    110  CB  LEU A   7     -12.157 -10.221  45.902  1.00 76.61           C  
ATOM    111  HB2 LEU A   7     -11.355 -10.629  45.287  1.00 76.61           H  
ATOM    112  HB3 LEU A   7     -13.093 -10.394  45.372  1.00 76.61           H  
ATOM    113  O   LEU A   7     -14.127 -12.290  47.665  1.00 76.61           O  
ATOM    114  CG  LEU A   7     -11.961  -8.707  46.082  1.00 76.61           C  
ATOM    115  HG  LEU A   7     -11.285  -8.520  46.916  1.00 76.61           H  
ATOM    116  CD1 LEU A   7     -11.342  -8.095  44.826  1.00 76.61           C  
ATOM    117 HD11 LEU A   7     -10.357  -8.532  44.659  1.00 76.61           H  
ATOM    118 HD12 LEU A   7     -11.227  -7.019  44.960  1.00 76.61           H  
ATOM    119 HD13 LEU A   7     -11.980  -8.290  43.964  1.00 76.61           H  
ATOM    120  CD2 LEU A   7     -13.297  -8.013  46.355  1.00 76.61           C  
ATOM    121 HD21 LEU A   7     -13.755  -8.431  47.252  1.00 76.61           H  
ATOM    122 HD22 LEU A   7     -13.976  -8.154  45.514  1.00 76.61           H  
ATOM    123 HD23 LEU A   7     -13.135  -6.947  46.513  1.00 76.61           H  
ATOM    124  N   MET A   8     -12.460 -13.319  46.572  1.00 79.73           N  
ATOM    125  H   MET A   8     -11.535 -13.237  46.176  1.00 79.73           H  
ATOM    126  CA  MET A   8     -13.170 -14.597  46.459  1.00 79.73           C  
ATOM    127  HA  MET A   8     -14.141 -14.414  45.999  1.00 79.73           H  
ATOM    128  C   MET A   8     -13.461 -15.222  47.827  1.00 79.73           C  
ATOM    129  CB  MET A   8     -12.386 -15.575  45.574  1.00 79.73           C  
ATOM    130  HB2 MET A   8     -12.832 -16.565  45.665  1.00 79.73           H  
ATOM    131  HB3 MET A   8     -11.356 -15.640  45.924  1.00 79.73           H  
ATOM    132  O   MET A   8     -14.555 -15.748  48.015  1.00 79.73           O  
ATOM    133  CG  MET A   8     -12.390 -15.173  44.092  1.00 79.73           C  
ATOM    134  HG2 MET A   8     -11.856 -14.229  43.983  1.00 79.73           H  
ATOM    135  HG3 MET A   8     -11.833 -15.930  43.539  1.00 79.73           H  
ATOM    136  SD  MET A   8     -14.011 -14.958  43.298  1.00 79.73           S  
ATOM    137  CE  MET A   8     -14.720 -16.614  43.503  1.00 79.73           C  
ATOM    138  HE1 MET A   8     -14.920 -16.806  44.557  1.00 79.73           H  
ATOM    139  HE2 MET A   8     -15.658 -16.677  42.951  1.00 79.73           H  
ATOM    140  HE3 MET A   8     -14.028 -17.363  43.118  1.00 79.73           H  
ATOM    141  N   GLY A   9     -12.542 -15.105  48.791  1.00 80.74           N  
ATOM    142  H   GLY A   9     -11.644 -14.704  48.561  1.00 80.74           H  
ATOM    143  CA  GLY A   9     -12.757 -15.584  50.161  1.00 80.74           C  
ATOM    144  HA2 GLY A   9     -12.990 -16.648  50.137  1.00 80.74           H  
ATOM    145  HA3 GLY A   9     -11.839 -15.441  50.731  1.00 80.74           H  
ATOM    146  C   GLY A   9     -13.890 -14.860  50.898  1.00 80.74           C  
ATOM    147  O   GLY A   9     -14.591 -15.479  51.693  1.00 80.74           O  
ATOM    148  N   VAL A  10     -14.116 -13.573  50.604  1.00 83.84           N  
ATOM    149  H   VAL A  10     -13.492 -13.115  49.956  1.00 83.84           H  
ATOM    150  CA  VAL A  10     -15.244 -12.800  51.161  1.00 83.84           C  
ATOM    151  HA  VAL A  10     -15.368 -13.063  52.212  1.00 83.84           H  
ATOM    152  C   VAL A  10     -16.558 -13.150  50.461  1.00 83.84           C  
ATOM    153  CB  VAL A  10     -14.962 -11.285  51.077  1.00 83.84           C  
ATOM    154  HB  VAL A  10     -14.742 -11.018  50.043  1.00 83.84           H  
ATOM    155  O   VAL A  10     -17.597 -13.233  51.108  1.00 83.84           O  
ATOM    156  CG1 VAL A  10     -16.143 -10.428  51.555  1.00 83.84           C  
ATOM    157 HG11 VAL A  10     -15.866  -9.374  51.553  1.00 83.84           H  
ATOM    158 HG12 VAL A  10     -16.996 -10.553  50.888  1.00 83.84           H  
ATOM    159 HG13 VAL A  10     -16.438 -10.724  52.562  1.00 83.84           H  
ATOM    160  CG2 VAL A  10     -13.756 -10.903  51.946  1.00 83.84           C  
ATOM    161 HG21 VAL A  10     -13.525  -9.846  51.814  1.00 83.84           H  
ATOM    162 HG22 VAL A  10     -13.978 -11.096  52.995  1.00 83.84           H  
ATOM    163 HG23 VAL A  10     -12.879 -11.485  51.665  1.00 83.84           H  
ATOM    164  N   LEU A  11     -16.523 -13.371  49.145  1.00 80.66           N  
ATOM    165  H   LEU A  11     -15.638 -13.269  48.669  1.00 80.66           H  
ATOM    166  CA  LEU A  11     -17.724 -13.619  48.347  1.00 80.66           C  
ATOM    167  HA  LEU A  11     -18.522 -12.967  48.702  1.00 80.66           H  
ATOM    168  C   LEU A  11     -18.249 -15.053  48.494  1.00 80.66           C  
ATOM    169  CB  LEU A  11     -17.424 -13.289  46.874  1.00 80.66           C  
ATOM    170  HB2 LEU A  11     -18.272 -13.600  46.263  1.00 80.66           H  
ATOM    171  HB3 LEU A  11     -16.557 -13.871  46.563  1.00 80.66           H  
ATOM    172  O   LEU A  11     -19.459 -15.254  48.461  1.00 80.66           O  
ATOM    173  CG  LEU A  11     -17.160 -11.797  46.596  1.00 80.66           C  
ATOM    174  HG  LEU A  11     -16.436 -11.401  47.308  1.00 80.66           H  
ATOM    175  CD1 LEU A  11     -16.597 -11.634  45.183  1.00 80.66           C  
ATOM    176 HD11 LEU A  11     -16.402 -10.580  44.986  1.00 80.66           H  
ATOM    177 HD12 LEU A  11     -15.661 -12.187  45.100  1.00 80.66           H  
ATOM    178 HD13 LEU A  11     -17.309 -12.017  44.451  1.00 80.66           H  
ATOM    179  CD2 LEU A  11     -18.427 -10.951  46.695  1.00 80.66           C  
ATOM    180 HD21 LEU A  11     -18.179  -9.903  46.528  1.00 80.66           H  
ATOM    181 HD22 LEU A  11     -18.868 -11.045  47.687  1.00 80.66           H  
ATOM    182 HD23 LEU A  11     -19.141 -11.273  45.937  1.00 80.66           H  
ATOM    183  N   GLN A  12     -17.372 -16.052  48.637  1.00 81.16           N  
ATOM    184  H   GLN A  12     -16.387 -15.828  48.649  1.00 81.16           H  
ATOM    185  CA  GLN A  12     -17.756 -17.469  48.698  1.00 81.16           C  
ATOM    186  HA  GLN A  12     -18.161 -17.746  47.724  1.00 81.16           H  
ATOM    187  C   GLN A  12     -18.876 -17.791  49.702  1.00 81.16           C  
ATOM    188  CB  GLN A  12     -16.529 -18.355  48.953  1.00 81.16           C  
ATOM    189  HB2 GLN A  12     -15.784 -17.812  49.534  1.00 81.16           H  
ATOM    190  HB3 GLN A  12     -16.831 -19.233  49.524  1.00 81.16           H  
ATOM    191  O   GLN A  12     -19.810 -18.485  49.312  1.00 81.16           O  
ATOM    192  CG  GLN A  12     -15.921 -18.846  47.633  1.00 81.16           C  
ATOM    193  HG2 GLN A  12     -15.587 -17.998  47.036  1.00 81.16           H  
ATOM    194  HG3 GLN A  12     -16.689 -19.378  47.072  1.00 81.16           H  
ATOM    195  CD  GLN A  12     -14.740 -19.782  47.857  1.00 81.16           C  
ATOM    196  NE2 GLN A  12     -14.502 -20.715  46.961  1.00 81.16           N  
ATOM    197 HE21 GLN A  12     -15.099 -20.815  46.153  1.00 81.16           H  
ATOM    198 HE22 GLN A  12     -13.714 -21.314  47.162  1.00 81.16           H  
ATOM    199  OE1 GLN A  12     -14.000 -19.703  48.820  1.00 81.16           O  
ATOM    200  N   PRO A  13     -18.847 -17.299  50.954  1.00 83.18           N  
ATOM    201  CA  PRO A  13     -19.936 -17.548  51.898  1.00 83.18           C  
ATOM    202  HA  PRO A  13     -20.205 -18.604  51.873  1.00 83.18           H  
ATOM    203  C   PRO A  13     -21.216 -16.747  51.603  1.00 83.18           C  
ATOM    204  CB  PRO A  13     -19.351 -17.225  53.277  1.00 83.18           C  
ATOM    205  HB2 PRO A  13     -18.912 -18.129  53.700  1.00 83.18           H  
ATOM    206  HB3 PRO A  13     -20.096 -16.817  53.959  1.00 83.18           H  
ATOM    207  O   PRO A  13     -22.261 -17.062  52.165  1.00 83.18           O  
ATOM    208  CG  PRO A  13     -18.241 -16.218  52.984  1.00 83.18           C  
ATOM    209  HG2 PRO A  13     -17.456 -16.243  53.740  1.00 83.18           H  
ATOM    210  HG3 PRO A  13     -18.668 -15.217  52.909  1.00 83.18           H  
ATOM    211  CD  PRO A  13     -17.724 -16.651  51.620  1.00 83.18           C  
ATOM    212  HD2 PRO A  13     -17.360 -15.775  51.084  1.00 83.18           H  
ATOM    213  HD3 PRO A  13     -16.914 -17.370  51.749  1.00 83.18           H  
ATOM    214  N   MET A  14     -21.159 -15.717  50.751  1.00 84.33           N  
ATOM    215  H   MET A  14     -20.293 -15.541  50.262  1.00 84.33           H  
ATOM    216  CA  MET A  14     -22.303 -14.849  50.434  1.00 84.33           C  
ATOM    217  HA  MET A  14     -22.981 -14.833  51.288  1.00 84.33           H  
ATOM    218  C   MET A  14     -23.125 -15.335  49.234  1.00 84.33           C  
ATOM    219  CB  MET A  14     -21.826 -13.408  50.186  1.00 84.33           C  
ATOM    220  HB2 MET A  14     -22.695 -12.788  49.966  1.00 84.33           H  
ATOM    221  HB3 MET A  14     -21.166 -13.385  49.319  1.00 84.33           H  
ATOM    222  O   MET A  14     -24.261 -14.894  49.066  1.00 84.33           O  
ATOM    223  CG  MET A  14     -21.089 -12.804  51.386  1.00 84.33           C  
ATOM    224  HG2 MET A  14     -21.710 -12.897  52.277  1.00 84.33           H  
ATOM    225  HG3 MET A  14     -20.176 -13.377  51.552  1.00 84.33           H  
ATOM    226  SD  MET A  14     -20.617 -11.063  51.173  1.00 84.33           S  
ATOM    227  CE  MET A  14     -22.164 -10.245  51.646  1.00 84.33           C  
ATOM    228  HE1 MET A  14     -22.038  -9.164  51.579  1.00 84.33           H  
ATOM    229  HE2 MET A  14     -22.964 -10.557  50.974  1.00 84.33           H  
ATOM    230  HE3 MET A  14     -22.424 -10.516  52.669  1.00 84.33           H  
ATOM    231  N   PHE A  15     -22.574 -16.226  48.404  1.00 83.89           N  
ATOM    232  H   PHE A  15     -21.653 -16.583  48.616  1.00 83.89           H  
ATOM    233  CA  PHE A  15     -23.214 -16.689  47.175  1.00 83.89           C  
ATOM    234  HA  PHE A  15     -24.263 -16.396  47.185  1.00 83.89           H  
ATOM    235  C   PHE A  15     -23.170 -18.211  47.059  1.00 83.89           C  
ATOM    236  CB  PHE A  15     -22.563 -16.023  45.956  1.00 83.89           C  
ATOM    237  HB2 PHE A  15     -21.495 -16.242  45.969  1.00 83.89           H  
ATOM    238  HB3 PHE A  15     -22.976 -16.455  45.045  1.00 83.89           H  
ATOM    239  O   PHE A  15     -22.179 -18.868  47.371  1.00 83.89           O  
ATOM    240  CG  PHE A  15     -22.732 -14.521  45.900  1.00 83.89           C  
ATOM    241  CD1 PHE A  15     -23.915 -13.961  45.387  1.00 83.89           C  
ATOM    242  HD1 PHE A  15     -24.701 -14.605  45.021  1.00 83.89           H  
ATOM    243  CD2 PHE A  15     -21.719 -13.679  46.392  1.00 83.89           C  
ATOM    244  HD2 PHE A  15     -20.812 -14.107  46.794  1.00 83.89           H  
ATOM    245  CE1 PHE A  15     -24.083 -12.566  45.365  1.00 83.89           C  
ATOM    246  HE1 PHE A  15     -24.995 -12.140  44.973  1.00 83.89           H  
ATOM    247  CE2 PHE A  15     -21.899 -12.286  46.398  1.00 83.89           C  
ATOM    248  HE2 PHE A  15     -21.145 -11.643  46.826  1.00 83.89           H  
ATOM    249  CZ  PHE A  15     -23.077 -11.728  45.875  1.00 83.89           C  
ATOM    250  HZ  PHE A  15     -23.216 -10.657  45.879  1.00 83.89           H  
ATOM    251  N   THR A  16     -24.258 -18.781  46.557  1.00 84.56           N  
ATOM    252  H   THR A  16     -25.028 -18.178  46.305  1.00 84.56           H  
ATOM    253  CA  THR A  16     -24.317 -20.197  46.190  1.00 84.56           C  
ATOM    254  HA  THR A  16     -23.952 -20.783  47.034  1.00 84.56           H  
ATOM    255  C   THR A  16     -23.410 -20.486  44.991  1.00 84.56           C  
ATOM    256  CB  THR A  16     -25.753 -20.642  45.886  1.00 84.56           C  
ATOM    257  HB  THR A  16     -25.747 -21.701  45.629  1.00 84.56           H  
ATOM    258  O   THR A  16     -23.083 -19.600  44.198  1.00 84.56           O  
ATOM    259  CG2 THR A  16     -26.700 -20.427  47.066  1.00 84.56           C  
ATOM    260 HG21 THR A  16     -26.323 -20.956  47.941  1.00 84.56           H  
ATOM    261 HG22 THR A  16     -26.794 -19.367  47.302  1.00 84.56           H  
ATOM    262 HG23 THR A  16     -27.683 -20.823  46.813  1.00 84.56           H  
ATOM    263  OG1 THR A  16     -26.253 -19.913  44.798  1.00 84.56           O  
ATOM    264  HG1 THR A  16     -26.471 -19.038  45.130  1.00 84.56           H  
ATOM    265  N   LYS A  17     -23.020 -21.754  44.817  1.00 80.80           N  
ATOM    266  H   LYS A  17     -23.312 -22.442  45.497  1.00 80.80           H  
ATOM    267  CA  LYS A  17     -22.229 -22.194  43.657  1.00 80.80           C  
ATOM    268  HA  LYS A  17     -21.275 -21.667  43.669  1.00 80.80           H  
ATOM    269  C   LYS A  17     -22.905 -21.834  42.325  1.00 80.80           C  
ATOM    270  CB  LYS A  17     -21.980 -23.702  43.783  1.00 80.80           C  
ATOM    271  HB2 LYS A  17     -21.578 -23.911  44.774  1.00 80.80           H  
ATOM    272  HB3 LYS A  17     -22.927 -24.231  43.673  1.00 80.80           H  
ATOM    273  O   LYS A  17     -22.216 -21.407  41.402  1.00 80.80           O  
ATOM    274  CG  LYS A  17     -20.985 -24.214  42.734  1.00 80.80           C  
ATOM    275  HG2 LYS A  17     -21.376 -24.026  41.734  1.00 80.80           H  
ATOM    276  HG3 LYS A  17     -20.033 -23.695  42.849  1.00 80.80           H  
ATOM    277  CD  LYS A  17     -20.773 -25.720  42.906  1.00 80.80           C  
ATOM    278  HD2 LYS A  17     -20.348 -25.919  43.890  1.00 80.80           H  
ATOM    279  HD3 LYS A  17     -21.738 -26.221  42.822  1.00 80.80           H  
ATOM    280  CE  LYS A  17     -19.833 -26.232  41.813  1.00 80.80           C  
ATOM    281  HE2 LYS A  17     -18.865 -25.744  41.924  1.00 80.80           H  
ATOM    282  HE3 LYS A  17     -20.246 -25.941  40.848  1.00 80.80           H  
ATOM    283  NZ  LYS A  17     -19.691 -27.707  41.881  1.00 80.80           N  
ATOM    284  HZ1 LYS A  17     -20.596 -28.137  41.758  1.00 80.80           H  
ATOM    285  HZ2 LYS A  17     -19.315 -27.989  42.775  1.00 80.80           H  
ATOM    286  HZ3 LYS A  17     -19.085 -28.034  41.142  1.00 80.80           H  
ATOM    287  N   ASP A  18     -24.233 -21.936  42.261  1.00 83.19           N  
ATOM    288  H   ASP A  18     -24.731 -22.346  43.038  1.00 83.19           H  
ATOM    289  CA  ASP A  18     -25.020 -21.583  41.075  1.00 83.19           C  
ATOM    290  HA  ASP A  18     -24.607 -22.099  40.208  1.00 83.19           H  
ATOM    291  C   ASP A  18     -24.963 -20.076  40.780  1.00 83.19           C  
ATOM    292  CB  ASP A  18     -26.473 -22.058  41.257  1.00 83.19           C  
ATOM    293  HB2 ASP A  18     -26.893 -21.578  42.141  1.00 83.19           H  
ATOM    294  HB3 ASP A  18     -27.054 -21.741  40.391  1.00 83.19           H  
ATOM    295  O   ASP A  18     -24.777 -19.682  39.631  1.00 83.19           O  
ATOM    296  CG  ASP A  18     -26.601 -23.582  41.392  1.00 83.19           C  
ATOM    297  OD1 ASP A  18     -25.707 -24.301  40.889  1.00 83.19           O  
ATOM    298  OD2 ASP A  18     -27.560 -24.016  42.065  1.00 83.19           O  
ATOM    299  N   GLN A  19     -25.008 -19.221  41.811  1.00 83.65           N  
ATOM    300  H   GLN A  19     -25.142 -19.594  42.740  1.00 83.65           H  
ATOM    301  CA  GLN A  19     -24.834 -17.770  41.651  1.00 83.65           C  
ATOM    302  HA  GLN A  19     -25.541 -17.410  40.904  1.00 83.65           H  
ATOM    303  C   GLN A  19     -23.432 -17.393  41.145  1.00 83.65           C  
ATOM    304  CB  GLN A  19     -25.116 -17.059  42.982  1.00 83.65           C  
ATOM    305  HB2 GLN A  19     -24.738 -16.039  42.929  1.00 83.65           H  
ATOM    306  HB3 GLN A  19     -24.585 -17.576  43.781  1.00 83.65           H  
ATOM    307  O   GLN A  19     -23.297 -16.462  40.354  1.00 83.65           O  
ATOM    308  CG  GLN A  19     -26.613 -16.994  43.311  1.00 83.65           C  
ATOM    309  HG2 GLN A  19     -27.100 -16.328  42.598  1.00 83.65           H  
ATOM    310  HG3 GLN A  19     -27.069 -17.978  43.210  1.00 83.65           H  
ATOM    311  CD  GLN A  19     -26.846 -16.491  44.729  1.00 83.65           C  
ATOM    312  NE2 GLN A  19     -27.642 -15.465  44.926  1.00 83.65           N  
ATOM    313 HE21 GLN A  19     -27.755 -15.164  45.884  1.00 83.65           H  
ATOM    314 HE22 GLN A  19     -28.102 -15.015  44.148  1.00 83.65           H  
ATOM    315  OE1 GLN A  19     -26.315 -17.023  45.691  1.00 83.65           O  
ATOM    316  N   PHE A  20     -22.382 -18.114  41.553  1.00 79.83           N  
ATOM    317  H   PHE A  20     -22.534 -18.846  42.233  1.00 79.83           H  
ATOM    318  CA  PHE A  20     -21.039 -17.907  40.996  1.00 79.83           C  
ATOM    319  HA  PHE A  20     -20.808 -16.842  41.031  1.00 79.83           H  
ATOM    320  C   PHE A  20     -20.935 -18.324  39.529  1.00 79.83           C  
ATOM    321  CB  PHE A  20     -19.988 -18.663  41.813  1.00 79.83           C  
ATOM    322  HB2 PHE A  20     -19.112 -18.833  41.187  1.00 79.83           H  
ATOM    323  HB3 PHE A  20     -20.373 -19.642  42.099  1.00 79.83           H  
ATOM    324  O   PHE A  20     -20.272 -17.633  38.757  1.00 79.83           O  
ATOM    325  CG  PHE A  20     -19.521 -17.910  43.032  1.00 79.83           C  
ATOM    326  CD1 PHE A  20     -18.682 -16.791  42.876  1.00 79.83           C  
ATOM    327  HD1 PHE A  20     -18.392 -16.468  41.887  1.00 79.83           H  
ATOM    328  CD2 PHE A  20     -19.920 -18.324  44.313  1.00 79.83           C  
ATOM    329  HD2 PHE A  20     -20.584 -19.167  44.437  1.00 79.83           H  
ATOM    330  CE1 PHE A  20     -18.239 -16.083  44.004  1.00 79.83           C  
ATOM    331  HE1 PHE A  20     -17.613 -15.211  43.890  1.00 79.83           H  
ATOM    332  CE2 PHE A  20     -19.468 -17.627  45.439  1.00 79.83           C  
ATOM    333  HE2 PHE A  20     -19.811 -17.928  46.418  1.00 79.83           H  
ATOM    334  CZ  PHE A  20     -18.632 -16.508  45.281  1.00 79.83           C  
ATOM    335  HZ  PHE A  20     -18.301 -15.954  46.146  1.00 79.83           H  
ATOM    336  N   MET A  21     -21.571 -19.434  39.142  1.00 78.34           N  
ATOM    337  H   MET A  21     -22.103 -19.955  39.825  1.00 78.34           H  
ATOM    338  CA  MET A  21     -21.607 -19.872  37.744  1.00 78.34           C  
ATOM    339  HA  MET A  21     -20.587 -19.932  37.364  1.00 78.34           H  
ATOM    340  C   MET A  21     -22.340 -18.859  36.860  1.00 78.34           C  
ATOM    341  CB  MET A  21     -22.254 -21.258  37.627  1.00 78.34           C  
ATOM    342  HB2 MET A  21     -23.181 -21.293  38.199  1.00 78.34           H  
ATOM    343  HB3 MET A  21     -22.491 -21.429  36.577  1.00 78.34           H  
ATOM    344  O   MET A  21     -21.815 -18.494  35.810  1.00 78.34           O  
ATOM    345  CG  MET A  21     -21.307 -22.366  38.106  1.00 78.34           C  
ATOM    346  HG2 MET A  21     -21.053 -22.179  39.149  1.00 78.34           H  
ATOM    347  HG3 MET A  21     -20.387 -22.304  37.523  1.00 78.34           H  
ATOM    348  SD  MET A  21     -21.942 -24.065  37.979  1.00 78.34           S  
ATOM    349  CE  MET A  21     -22.389 -24.139  36.220  1.00 78.34           C  
ATOM    350  HE1 MET A  21     -21.542 -23.828  35.608  1.00 78.34           H  
ATOM    351  HE2 MET A  21     -23.240 -23.485  36.026  1.00 78.34           H  
ATOM    352  HE3 MET A  21     -22.670 -25.160  35.960  1.00 78.34           H  
ATOM    353  N   ASP A  22     -23.487 -18.347  37.312  1.00 85.38           N  
ATOM    354  H   ASP A  22     -23.894 -18.727  38.155  1.00 85.38           H  
ATOM    355  CA  ASP A  22     -24.232 -17.294  36.611  1.00 85.38           C  
ATOM    356  HA  ASP A  22     -24.453 -17.633  35.598  1.00 85.38           H  
ATOM    357  C   ASP A  22     -23.417 -15.992  36.502  1.00 85.38           C  
ATOM    358  CB  ASP A  22     -25.564 -17.067  37.340  1.00 85.38           C  
ATOM    359  HB2 ASP A  22     -25.366 -16.685  38.341  1.00 85.38           H  
ATOM    360  HB3 ASP A  22     -26.083 -18.020  37.439  1.00 85.38           H  
ATOM    361  O   ASP A  22     -23.372 -15.358  35.443  1.00 85.38           O  
ATOM    362  CG  ASP A  22     -26.477 -16.097  36.583  1.00 85.38           C  
ATOM    363  OD1 ASP A  22     -26.687 -16.320  35.370  1.00 85.38           O  
ATOM    364  OD2 ASP A  22     -26.957 -15.138  37.227  1.00 85.38           O  
ATOM    365  N   PHE A  23     -22.675 -15.622  37.555  1.00 81.81           N  
ATOM    366  H   PHE A  23     -22.783 -16.132  38.420  1.00 81.81           H  
ATOM    367  CA  PHE A  23     -21.771 -14.471  37.513  1.00 81.81           C  
ATOM    368  HA  PHE A  23     -22.346 -13.611  37.170  1.00 81.81           H  
ATOM    369  C   PHE A  23     -20.617 -14.666  36.523  1.00 81.81           C  
ATOM    370  CB  PHE A  23     -21.230 -14.148  38.912  1.00 81.81           C  
ATOM    371  HB2 PHE A  23     -20.639 -14.990  39.274  1.00 81.81           H  
ATOM    372  HB3 PHE A  23     -22.071 -14.019  39.592  1.00 81.81           H  
ATOM    373  O   PHE A  23     -20.308 -13.737  35.779  1.00 81.81           O  
ATOM    374  CG  PHE A  23     -20.383 -12.886  38.943  1.00 81.81           C  
ATOM    375  CD1 PHE A  23     -18.977 -12.962  38.891  1.00 81.81           C  
ATOM    376  HD1 PHE A  23     -18.496 -13.927  38.837  1.00 81.81           H  
ATOM    377  CD2 PHE A  23     -21.008 -11.626  38.990  1.00 81.81           C  
ATOM    378  HD2 PHE A  23     -22.086 -11.566  39.021  1.00 81.81           H  
ATOM    379  CE1 PHE A  23     -18.203 -11.786  38.900  1.00 81.81           C  
ATOM    380  HE1 PHE A  23     -17.126 -11.854  38.866  1.00 81.81           H  
ATOM    381  CE2 PHE A  23     -20.237 -10.450  38.997  1.00 81.81           C  
ATOM    382  HE2 PHE A  23     -20.727  -9.489  39.040  1.00 81.81           H  
ATOM    383  CZ  PHE A  23     -18.834 -10.529  38.956  1.00 81.81           C  
ATOM    384  HZ  PHE A  23     -18.243  -9.625  38.969  1.00 81.81           H  
ATOM    385  N   ASP A  24     -19.976 -15.837  36.476  1.00 80.36           N  
ATOM    386  H   ASP A  24     -20.264 -16.574  37.103  1.00 80.36           H  
ATOM    387  CA  ASP A  24     -18.857 -16.092  35.557  1.00 80.36           C  
ATOM    388  HA  ASP A  24     -18.194 -15.227  35.606  1.00 80.36           H  
ATOM    389  C   ASP A  24     -19.330 -16.220  34.099  1.00 80.36           C  
ATOM    390  CB  ASP A  24     -18.057 -17.321  36.023  1.00 80.36           C  
ATOM    391  HB2 ASP A  24     -17.983 -17.301  37.110  1.00 80.36           H  
ATOM    392  HB3 ASP A  24     -18.589 -18.229  35.739  1.00 80.36           H  
ATOM    393  O   ASP A  24     -18.670 -15.725  33.178  1.00 80.36           O  
ATOM    394  CG  ASP A  24     -16.621 -17.353  35.471  1.00 80.36           C  
ATOM    395  OD1 ASP A  24     -16.003 -16.266  35.329  1.00 80.36           O  
ATOM    396  OD2 ASP A  24     -16.105 -18.470  35.247  1.00 80.36           O  
ATOM    397  N   GLU A  25     -20.522 -16.783  33.868  1.00 83.00           N  
ATOM    398  H   GLU A  25     -21.017 -17.210  34.638  1.00 83.00           H  
ATOM    399  CA  GLU A  25     -21.166 -16.772  32.553  1.00 83.00           C  
ATOM    400  HA  GLU A  25     -20.453 -17.171  31.831  1.00 83.00           H  
ATOM    401  C   GLU A  25     -21.510 -15.339  32.127  1.00 83.00           C  
ATOM    402  CB  GLU A  25     -22.412 -17.676  32.536  1.00 83.00           C  
ATOM    403  HB2 GLU A  25     -22.158 -18.647  32.959  1.00 83.00           H  
ATOM    404  HB3 GLU A  25     -23.214 -17.223  33.119  1.00 83.00           H  
ATOM    405  O   GLU A  25     -21.183 -14.923  31.010  1.00 83.00           O  
ATOM    406  CG  GLU A  25     -22.857 -17.868  31.077  1.00 83.00           C  
ATOM    407  HG2 GLU A  25     -23.051 -16.891  30.635  1.00 83.00           H  
ATOM    408  HG3 GLU A  25     -22.033 -18.314  30.519  1.00 83.00           H  
ATOM    409  CD  GLU A  25     -24.107 -18.728  30.870  1.00 83.00           C  
ATOM    410  OE1 GLU A  25     -24.624 -18.636  29.724  1.00 83.00           O  
ATOM    411  OE2 GLU A  25     -24.531 -19.450  31.790  1.00 83.00           O  
ATOM    412  N   THR A  26     -22.083 -14.544  33.033  1.00 80.32           N  
ATOM    413  H   THR A  26     -22.369 -14.954  33.910  1.00 80.32           H  
ATOM    414  CA  THR A  26     -22.364 -13.122  32.808  1.00 80.32           C  
ATOM    415  HA  THR A  26     -22.994 -13.032  31.923  1.00 80.32           H  
ATOM    416  C   THR A  26     -21.080 -12.343  32.550  1.00 80.32           C  
ATOM    417  CB  THR A  26     -23.139 -12.517  33.986  1.00 80.32           C  
ATOM    418  HB  THR A  26     -22.582 -12.634  34.915  1.00 80.32           H  
ATOM    419  O   THR A  26     -21.027 -11.559  31.607  1.00 80.32           O  
ATOM    420  CG2 THR A  26     -23.470 -11.039  33.766  1.00 80.32           C  
ATOM    421 HG21 THR A  26     -22.560 -10.441  33.802  1.00 80.32           H  
ATOM    422 HG22 THR A  26     -24.136 -10.702  34.561  1.00 80.32           H  
ATOM    423 HG23 THR A  26     -23.967 -10.907  32.805  1.00 80.32           H  
ATOM    424  OG1 THR A  26     -24.378 -13.162  34.088  1.00 80.32           O  
ATOM    425  HG1 THR A  26     -24.268 -13.975  34.587  1.00 80.32           H  
ATOM    426  N   LEU A  27     -20.005 -12.589  33.301  1.00 77.35           N  
ATOM    427  H   LEU A  27     -20.109 -13.232  34.073  1.00 77.35           H  
ATOM    428  CA  LEU A  27     -18.702 -11.958  33.100  1.00 77.35           C  
ATOM    429  HA  LEU A  27     -18.850 -10.878  33.099  1.00 77.35           H  
ATOM    430  C   LEU A  27     -18.088 -12.366  31.757  1.00 77.35           C  
ATOM    431  CB  LEU A  27     -17.766 -12.338  34.261  1.00 77.35           C  
ATOM    432  HB2 LEU A  27     -17.483 -13.384  34.148  1.00 77.35           H  
ATOM    433  HB3 LEU A  27     -18.298 -12.245  35.209  1.00 77.35           H  
ATOM    434  O   LEU A  27     -17.484 -11.536  31.082  1.00 77.35           O  
ATOM    435  CG  LEU A  27     -16.503 -11.462  34.325  1.00 77.35           C  
ATOM    436  HG  LEU A  27     -16.123 -11.275  33.320  1.00 77.35           H  
ATOM    437  CD1 LEU A  27     -16.787 -10.119  35.002  1.00 77.35           C  
ATOM    438 HD11 LEU A  27     -15.879  -9.518  35.049  1.00 77.35           H  
ATOM    439 HD12 LEU A  27     -17.160 -10.289  36.012  1.00 77.35           H  
ATOM    440 HD13 LEU A  27     -17.547  -9.574  34.441  1.00 77.35           H  
ATOM    441  CD2 LEU A  27     -15.390 -12.165  35.101  1.00 77.35           C  
ATOM    442 HD21 LEU A  27     -14.497 -11.542  35.141  1.00 77.35           H  
ATOM    443 HD22 LEU A  27     -15.736 -12.366  36.115  1.00 77.35           H  
ATOM    444 HD23 LEU A  27     -15.170 -13.126  34.636  1.00 77.35           H  
ATOM    445  N   THR A  28     -18.253 -13.619  31.339  1.00 72.01           N  
ATOM    446  H   THR A  28     -18.702 -14.268  31.969  1.00 72.01           H  
ATOM    447  CA  THR A  28     -17.791 -14.121  30.037  1.00 72.01           C  
ATOM    448  HA  THR A  28     -16.743 -13.851  29.909  1.00 72.01           H  
ATOM    449  C   THR A  28     -18.575 -13.486  28.890  1.00 72.01           C  
ATOM    450  CB  THR A  28     -17.882 -15.653  29.992  1.00 72.01           C  
ATOM    451  HB  THR A  28     -18.902 -15.984  30.185  1.00 72.01           H  
ATOM    452  O   THR A  28     -17.975 -13.033  27.910  1.00 72.01           O  
ATOM    453  CG2 THR A  28     -17.398 -16.227  28.659  1.00 72.01           C  
ATOM    454 HG21 THR A  28     -16.396 -15.859  28.438  1.00 72.01           H  
ATOM    455 HG22 THR A  28     -18.083 -15.949  27.857  1.00 72.01           H  
ATOM    456 HG23 THR A  28     -17.372 -17.314  28.733  1.00 72.01           H  
ATOM    457  OG1 THR A  28     -17.024 -16.171  30.975  1.00 72.01           O  
ATOM    458  HG1 THR A  28     -17.500 -16.187  31.808  1.00 72.01           H  
ATOM    459  N   ARG A  29     -19.903 -13.366  29.027  1.00 70.62           N  
ATOM    460  H   ARG A  29     -20.328 -13.774  29.848  1.00 70.62           H  
ATOM    461  CA  ARG A  29     -20.761 -12.620  28.095  1.00 70.62           C  
ATOM    462  HA  ARG A  29     -20.622 -13.005  27.085  1.00 70.62           H  
ATOM    463  C   ARG A  29     -20.346 -11.151  28.052  1.00 70.62           C  
ATOM    464  CB  ARG A  29     -22.242 -12.778  28.488  1.00 70.62           C  
ATOM    465  HB2 ARG A  29     -22.362 -12.556  29.548  1.00 70.62           H  
ATOM    466  HB3 ARG A  29     -22.831 -12.055  27.924  1.00 70.62           H  
ATOM    467  O   ARG A  29     -20.071 -10.638  26.973  1.00 70.62           O  
ATOM    468  CG  ARG A  29     -22.799 -14.184  28.196  1.00 70.62           C  
ATOM    469  HG2 ARG A  29     -22.773 -14.367  27.122  1.00 70.62           H  
ATOM    470  HG3 ARG A  29     -22.191 -14.940  28.692  1.00 70.62           H  
ATOM    471  CD  ARG A  29     -24.246 -14.292  28.696  1.00 70.62           C  
ATOM    472  HD2 ARG A  29     -24.851 -13.554  28.170  1.00 70.62           H  
ATOM    473  HD3 ARG A  29     -24.262 -14.062  29.762  1.00 70.62           H  
ATOM    474  NE  ARG A  29     -24.814 -15.643  28.504  1.00 70.62           N  
ATOM    475  HE  ARG A  29     -24.211 -16.440  28.650  1.00 70.62           H  
ATOM    476  NH1 ARG A  29     -27.041 -15.059  28.508  1.00 70.62           N  
ATOM    477 HH11 ARG A  29     -26.785 -14.113  28.751  1.00 70.62           H  
ATOM    478 HH12 ARG A  29     -28.001 -15.364  28.584  1.00 70.62           H  
ATOM    479  NH2 ARG A  29     -26.457 -17.201  28.366  1.00 70.62           N  
ATOM    480 HH21 ARG A  29     -25.780 -17.875  28.696  1.00 70.62           H  
ATOM    481 HH22 ARG A  29     -27.422 -17.475  28.485  1.00 70.62           H  
ATOM    482  CZ  ARG A  29     -26.097 -15.958  28.450  1.00 70.62           C  
ATOM    483  N   LEU A  30     -20.189 -10.505  29.206  1.00 67.52           N  
ATOM    484  H   LEU A  30     -20.444 -10.992  30.053  1.00 67.52           H  
ATOM    485  CA  LEU A  30     -19.741  -9.119  29.318  1.00 67.52           C  
ATOM    486  HA  LEU A  30     -20.419  -8.489  28.742  1.00 67.52           H  
ATOM    487  C   LEU A  30     -18.352  -8.921  28.721  1.00 67.52           C  
ATOM    488  CB  LEU A  30     -19.760  -8.654  30.784  1.00 67.52           C  
ATOM    489  HB2 LEU A  30     -19.168  -7.742  30.868  1.00 67.52           H  
ATOM    490  HB3 LEU A  30     -19.276  -9.414  31.396  1.00 67.52           H  
ATOM    491  O   LEU A  30     -18.157  -7.932  28.039  1.00 67.52           O  
ATOM    492  CG  LEU A  30     -21.161  -8.358  31.351  1.00 67.52           C  
ATOM    493  HG  LEU A  30     -21.822  -9.210  31.194  1.00 67.52           H  
ATOM    494  CD1 LEU A  30     -21.037  -8.095  32.852  1.00 67.52           C  
ATOM    495 HD11 LEU A  30     -20.405  -7.226  33.037  1.00 67.52           H  
ATOM    496 HD12 LEU A  30     -22.026  -7.914  33.273  1.00 67.52           H  
ATOM    497 HD13 LEU A  30     -20.612  -8.970  33.345  1.00 67.52           H  
ATOM    498  CD2 LEU A  30     -21.801  -7.129  30.699  1.00 67.52           C  
ATOM    499 HD21 LEU A  30     -22.004  -7.317  29.645  1.00 67.52           H  
ATOM    500 HD22 LEU A  30     -21.147  -6.262  30.797  1.00 67.52           H  
ATOM    501 HD23 LEU A  30     -22.751  -6.914  31.188  1.00 67.52           H  
ATOM    502  N   LYS A  31     -17.401  -9.848  28.893  1.00 63.10           N  
ATOM    503  H   LYS A  31     -17.612 -10.619  29.511  1.00 63.10           H  
ATOM    504  CA  LYS A  31     -16.072  -9.794  28.254  1.00 63.10           C  
ATOM    505  HA  LYS A  31     -15.615  -8.827  28.461  1.00 63.10           H  
ATOM    506  C   LYS A  31     -16.158  -9.895  26.732  1.00 63.10           C  
ATOM    507  CB  LYS A  31     -15.162 -10.901  28.803  1.00 63.10           C  
ATOM    508  HB2 LYS A  31     -15.731 -11.828  28.876  1.00 63.10           H  
ATOM    509  HB3 LYS A  31     -14.346 -11.066  28.099  1.00 63.10           H  
ATOM    510  O   LYS A  31     -15.443  -9.159  26.059  1.00 63.10           O  
ATOM    511  CG  LYS A  31     -14.541 -10.553  30.164  1.00 63.10           C  
ATOM    512  HG2 LYS A  31     -15.315 -10.258  30.873  1.00 63.10           H  
ATOM    513  HG3 LYS A  31     -13.844  -9.724  30.043  1.00 63.10           H  
ATOM    514  CD  LYS A  31     -13.795 -11.782  30.697  1.00 63.10           C  
ATOM    515  HD2 LYS A  31     -13.020 -12.070  29.986  1.00 63.10           H  
ATOM    516  HD3 LYS A  31     -14.508 -12.601  30.790  1.00 63.10           H  
ATOM    517  CE  LYS A  31     -13.162 -11.518  32.066  1.00 63.10           C  
ATOM    518  HE2 LYS A  31     -12.395 -10.750  31.960  1.00 63.10           H  
ATOM    519  HE3 LYS A  31     -13.937 -11.144  32.734  1.00 63.10           H  
ATOM    520  NZ  LYS A  31     -12.581 -12.767  32.622  1.00 63.10           N  
ATOM    521  HZ1 LYS A  31     -11.878 -13.151  32.006  1.00 63.10           H  
ATOM    522  HZ2 LYS A  31     -13.304 -13.464  32.728  1.00 63.10           H  
ATOM    523  HZ3 LYS A  31     -12.181 -12.612  33.536  1.00 63.10           H  
ATOM    524  N   LYS A  32     -17.049 -10.736  26.188  1.00 58.87           N  
ATOM    525  H   LYS A  32     -17.586 -11.325  26.808  1.00 58.87           H  
ATOM    526  CA  LYS A  32     -17.352 -10.755  24.743  1.00 58.87           C  
ATOM    527  HA  LYS A  32     -16.421 -10.845  24.183  1.00 58.87           H  
ATOM    528  C   LYS A  32     -17.973  -9.436  24.272  1.00 58.87           C  
ATOM    529  CB  LYS A  32     -18.270 -11.934  24.383  1.00 58.87           C  
ATOM    530  HB2 LYS A  32     -18.750 -11.714  23.430  1.00 58.87           H  
ATOM    531  HB3 LYS A  32     -19.054 -12.045  25.133  1.00 58.87           H  
ATOM    532  O   LYS A  32     -17.636  -8.977  23.188  1.00 58.87           O  
ATOM    533  CG  LYS A  32     -17.511 -13.259  24.230  1.00 58.87           C  
ATOM    534  HG2 LYS A  32     -17.054 -13.532  25.181  1.00 58.87           H  
ATOM    535  HG3 LYS A  32     -16.730 -13.139  23.479  1.00 58.87           H  
ATOM    536  CD  LYS A  32     -18.477 -14.367  23.785  1.00 58.87           C  
ATOM    537  HD2 LYS A  32     -19.222 -14.518  24.566  1.00 58.87           H  
ATOM    538  HD3 LYS A  32     -18.980 -14.056  22.869  1.00 58.87           H  
ATOM    539  CE  LYS A  32     -17.722 -15.677  23.529  1.00 58.87           C  
ATOM    540  HE2 LYS A  32     -16.977 -15.503  22.754  1.00 58.87           H  
ATOM    541  HE3 LYS A  32     -17.195 -15.955  24.442  1.00 58.87           H  
ATOM    542  NZ  LYS A  32     -18.643 -16.770  23.121  1.00 58.87           N  
ATOM    543  HZ1 LYS A  32     -19.321 -16.953  23.847  1.00 58.87           H  
ATOM    544  HZ2 LYS A  32     -19.137 -16.527  22.275  1.00 58.87           H  
ATOM    545  HZ3 LYS A  32     -18.129 -17.624  22.956  1.00 58.87           H  
ATOM    546  N   PHE A  33     -18.816  -8.808  25.093  1.00 60.87           N  
ATOM    547  H   PHE A  33     -19.126  -9.294  25.922  1.00 60.87           H  
ATOM    548  CA  PHE A  33     -19.335  -7.457  24.846  1.00 60.87           C  
ATOM    549  HA  PHE A  33     -19.630  -7.375  23.800  1.00 60.87           H  
ATOM    550  C   PHE A  33     -18.301  -6.351  25.083  1.00 60.87           C  
ATOM    551  CB  PHE A  33     -20.574  -7.202  25.720  1.00 60.87           C  
ATOM    552  HB2 PHE A  33     -20.401  -7.575  26.729  1.00 60.87           H  
ATOM    553  HB3 PHE A  33     -20.731  -6.127  25.802  1.00 60.87           H  
ATOM    554  O   PHE A  33     -18.476  -5.253  24.571  1.00 60.87           O  
ATOM    555  CG  PHE A  33     -21.850  -7.792  25.163  1.00 60.87           C  
ATOM    556  CD1 PHE A  33     -22.463  -7.182  24.055  1.00 60.87           C  
ATOM    557  HD1 PHE A  33     -22.025  -6.300  23.611  1.00 60.87           H  
ATOM    558  CD2 PHE A  33     -22.447  -8.921  25.753  1.00 60.87           C  
ATOM    559  HD2 PHE A  33     -22.027  -9.350  26.651  1.00 60.87           H  
ATOM    560  CE1 PHE A  33     -23.649  -7.715  23.523  1.00 60.87           C  
ATOM    561  HE1 PHE A  33     -24.121  -7.240  22.676  1.00 60.87           H  
ATOM    562  CE2 PHE A  33     -23.619  -9.471  25.208  1.00 60.87           C  
ATOM    563  HE2 PHE A  33     -24.076 -10.336  25.665  1.00 60.87           H  
ATOM    564  CZ  PHE A  33     -24.220  -8.867  24.092  1.00 60.87           C  
ATOM    565  HZ  PHE A  33     -25.133  -9.273  23.682  1.00 60.87           H  
ATOM    566  N   ARG A  34     -17.244  -6.611  25.862  1.00 58.61           N  
ATOM    567  H   ARG A  34     -17.232  -7.507  26.326  1.00 58.61           H  
ATOM    568  CA  ARG A  34     -16.301  -5.585  26.326  1.00 58.61           C  
ATOM    569  HA  ARG A  34     -16.881  -4.701  26.589  1.00 58.61           H  
ATOM    570  C   ARG A  34     -15.352  -5.132  25.229  1.00 58.61           C  
ATOM    571  CB  ARG A  34     -15.550  -6.077  27.574  1.00 58.61           C  
ATOM    572  HB2 ARG A  34     -16.251  -6.576  28.243  1.00 58.61           H  
ATOM    573  HB3 ARG A  34     -14.772  -6.784  27.286  1.00 58.61           H  
ATOM    574  O   ARG A  34     -14.945  -3.981  25.257  1.00 58.61           O  
ATOM    575  CG  ARG A  34     -14.940  -4.927  28.379  1.00 58.61           C  
ATOM    576  HG2 ARG A  34     -14.117  -4.483  27.819  1.00 58.61           H  
ATOM    577  HG3 ARG A  34     -15.700  -4.168  28.561  1.00 58.61           H  
ATOM    578  CD  ARG A  34     -14.424  -5.455  29.722  1.00 58.61           C  
ATOM    579  HD2 ARG A  34     -13.666  -6.213  29.529  1.00 58.61           H  
ATOM    580  HD3 ARG A  34     -15.256  -5.906  30.263  1.00 58.61           H  
ATOM    581  NE  ARG A  34     -13.845  -4.365  30.525  1.00 58.61           N  
ATOM    582  HE  ARG A  34     -13.844  -3.453  30.093  1.00 58.61           H  
ATOM    583  NH1 ARG A  34     -13.241  -5.608  32.354  1.00 58.61           N  
ATOM    584 HH11 ARG A  34     -13.662  -6.413  31.913  1.00 58.61           H  
ATOM    585 HH12 ARG A  34     -12.850  -5.657  33.285  1.00 58.61           H  
ATOM    586  NH2 ARG A  34     -12.812  -3.416  32.314  1.00 58.61           N  
ATOM    587 HH21 ARG A  34     -12.393  -3.479  33.231  1.00 58.61           H  
ATOM    588 HH22 ARG A  34     -12.847  -2.521  31.847  1.00 58.61           H  
ATOM    589  CZ  ARG A  34     -13.303  -4.468  31.724  1.00 58.61           C  
ATOM    590  N   ASN A  35     -15.059  -6.002  24.265  1.00 63.76           N  
ATOM    591  H   ASN A  35     -15.474  -6.921  24.318  1.00 63.76           H  
ATOM    592  CA  ASN A  35     -14.266  -5.661  23.089  1.00 63.76           C  
ATOM    593  HA  ASN A  35     -14.087  -4.586  23.051  1.00 63.76           H  
ATOM    594  C   ASN A  35     -15.052  -6.031  21.824  1.00 63.76           C  
ATOM    595  CB  ASN A  35     -12.894  -6.350  23.175  1.00 63.76           C  
ATOM    596  HB2 ASN A  35     -13.030  -7.412  23.382  1.00 63.76           H  
ATOM    597  HB3 ASN A  35     -12.402  -6.256  22.207  1.00 63.76           H  
ATOM    598  O   ASN A  35     -14.721  -7.030  21.175  1.00 63.76           O  
ATOM    599  CG  ASN A  35     -11.952  -5.756  24.208  1.00 63.76           C  
ATOM    600  ND2 ASN A  35     -10.776  -6.318  24.340  1.00 63.76           N  
ATOM    601 HD21 ASN A  35     -10.489  -7.044  23.699  1.00 63.76           H  
ATOM    602 HD22 ASN A  35     -10.129  -5.833  24.946  1.00 63.76           H  
ATOM    603  OD1 ASN A  35     -12.218  -4.804  24.914  1.00 63.76           O  
ATOM    604  N   PRO A  36     -16.120  -5.283  21.482  1.00 80.25           N  
ATOM    605  CA  PRO A  36     -16.767  -5.476  20.197  1.00 80.25           C  
ATOM    606  HA  PRO A  36     -17.155  -6.492  20.121  1.00 80.25           H  
ATOM    607  C   PRO A  36     -15.722  -5.242  19.105  1.00 80.25           C  
ATOM    608  CB  PRO A  36     -17.924  -4.475  20.152  1.00 80.25           C  
ATOM    609  HB2 PRO A  36     -18.137  -4.136  19.138  1.00 80.25           H  
ATOM    610  HB3 PRO A  36     -18.809  -4.927  20.598  1.00 80.25           H  
ATOM    611  O   PRO A  36     -14.860  -4.368  19.226  1.00 80.25           O  
ATOM    612  CG  PRO A  36     -17.437  -3.333  21.043  1.00 80.25           C  
ATOM    613  HG2 PRO A  36     -18.267  -2.806  21.514  1.00 80.25           H  
ATOM    614  HG3 PRO A  36     -16.837  -2.642  20.451  1.00 80.25           H  
ATOM    615  CD  PRO A  36     -16.546  -4.021  22.077  1.00 80.25           C  
ATOM    616  HD2 PRO A  36     -17.115  -4.208  22.988  1.00 80.25           H  
ATOM    617  HD3 PRO A  36     -15.696  -3.376  22.304  1.00 80.25           H  
ATOM    618  N   ARG A  37     -15.768  -6.054  18.045  1.00 91.22           N  
ATOM    619  H   ARG A  37     -16.520  -6.725  17.985  1.00 91.22           H  
ATOM    620  CA  ARG A  37     -14.918  -5.807  16.879  1.00 91.22           C  
ATOM    621  HA  ARG A  37     -13.877  -5.863  17.199  1.00 91.22           H  
ATOM    622  C   ARG A  37     -15.197  -4.389  16.368  1.00 91.22           C  
ATOM    623  CB  ARG A  37     -15.178  -6.822  15.769  1.00 91.22           C  
ATOM    624  HB2 ARG A  37     -16.250  -6.891  15.589  1.00 91.22           H  
ATOM    625  HB3 ARG A  37     -14.698  -6.465  14.857  1.00 91.22           H  
ATOM    626  O   ARG A  37     -16.370  -4.023  16.289  1.00 91.22           O  
ATOM    627  CG  ARG A  37     -14.617  -8.204  16.108  1.00 91.22           C  
ATOM    628  HG2 ARG A  37     -15.104  -8.589  17.004  1.00 91.22           H  
ATOM    629  HG3 ARG A  37     -13.543  -8.131  16.278  1.00 91.22           H  
ATOM    630  CD  ARG A  37     -14.886  -9.143  14.932  1.00 91.22           C  
ATOM    631  HD2 ARG A  37     -15.954  -9.132  14.716  1.00 91.22           H  
ATOM    632  HD3 ARG A  37     -14.351  -8.766  14.060  1.00 91.22           H  
ATOM    633  NE  ARG A  37     -14.450 -10.520  15.224  1.00 91.22           N  
ATOM    634  HE  ARG A  37     -13.847 -10.643  16.025  1.00 91.22           H  
ATOM    635  NH1 ARG A  37     -15.429 -11.495  13.396  1.00 91.22           N  
ATOM    636 HH11 ARG A  37     -15.580 -12.298  12.802  1.00 91.22           H  
ATOM    637 HH12 ARG A  37     -15.737 -10.580  13.100  1.00 91.22           H  
ATOM    638  NH2 ARG A  37     -14.250 -12.751  14.816  1.00 91.22           N  
ATOM    639 HH21 ARG A  37     -14.395 -13.540  14.202  1.00 91.22           H  
ATOM    640 HH22 ARG A  37     -13.624 -12.841  15.604  1.00 91.22           H  
ATOM    641  CZ  ARG A  37     -14.713 -11.580  14.482  1.00 91.22           C  
ATOM    642  N   PRO A  38     -14.161  -3.617  16.013  1.00 94.68           N  
ATOM    643  CA  PRO A  38     -14.335  -2.247  15.552  1.00 94.68           C  
ATOM    644  HA  PRO A  38     -14.842  -1.655  16.314  1.00 94.68           H  
ATOM    645  C   PRO A  38     -15.155  -2.214  14.257  1.00 94.68           C  
ATOM    646  CB  PRO A  38     -12.912  -1.717  15.351  1.00 94.68           C  
ATOM    647  HB2 PRO A  38     -12.861  -0.995  14.536  1.00 94.68           H  
ATOM    648  HB3 PRO A  38     -12.547  -1.277  16.279  1.00 94.68           H  
ATOM    649  O   PRO A  38     -15.004  -3.082  13.392  1.00 94.68           O  
ATOM    650  CG  PRO A  38     -12.111  -2.978  15.028  1.00 94.68           C  
ATOM    651  HG2 PRO A  38     -12.250  -3.247  13.981  1.00 94.68           H  
ATOM    652  HG3 PRO A  38     -11.051  -2.878  15.263  1.00 94.68           H  
ATOM    653  CD  PRO A  38     -12.767  -4.023  15.916  1.00 94.68           C  
ATOM    654  HD2 PRO A  38     -12.663  -5.009  15.462  1.00 94.68           H  
ATOM    655  HD3 PRO A  38     -12.312  -4.007  16.906  1.00 94.68           H  
ATOM    656  N   ASP A  39     -15.998  -1.199  14.085  1.00 94.04           N  
ATOM    657  H   ASP A  39     -16.104  -0.509  14.814  1.00 94.04           H  
ATOM    658  CA  ASP A  39     -16.732  -0.996  12.829  1.00 94.04           C  
ATOM    659  HA  ASP A  39     -17.127  -1.950  12.480  1.00 94.04           H  
ATOM    660  C   ASP A  39     -15.824  -0.467  11.714  1.00 94.04           C  
ATOM    661  CB  ASP A  39     -17.898  -0.024  13.057  1.00 94.04           C  
ATOM    662  HB2 ASP A  39     -18.240   0.336  12.087  1.00 94.04           H  
ATOM    663  HB3 ASP A  39     -17.546   0.836  13.626  1.00 94.04           H  
ATOM    664  O   ASP A  39     -16.080  -0.672  10.521  1.00 94.04           O  
ATOM    665  CG  ASP A  39     -19.100  -0.659  13.761  1.00 94.04           C  
ATOM    666  OD1 ASP A  39     -19.293  -1.888  13.593  1.00 94.04           O  
ATOM    667  OD2 ASP A  39     -19.880   0.105  14.361  1.00 94.04           O  
ATOM    668  N   SER A  40     -14.752   0.224  12.094  1.00 96.38           N  
ATOM    669  H   SER A  40     -14.658   0.447  13.075  1.00 96.38           H  
ATOM    670  CA  SER A  40     -13.729   0.731  11.193  1.00 96.38           C  
ATOM    671  HA  SER A  40     -13.564   0.008  10.394  1.00 96.38           H  
ATOM    672  C   SER A  40     -12.402   0.946  11.902  1.00 96.38           C  
ATOM    673  CB  SER A  40     -14.216   2.040  10.578  1.00 96.38           C  
ATOM    674  HB2 SER A  40     -15.054   1.790   9.927  1.00 96.38           H  
ATOM    675  HB3 SER A  40     -13.438   2.459   9.940  1.00 96.38           H  
ATOM    676  O   SER A  40     -12.333   0.967  13.125  1.00 96.38           O  
ATOM    677  OG  SER A  40     -14.619   3.019  11.531  1.00 96.38           O  
ATOM    678  HG  SER A  40     -14.804   2.619  12.384  1.00 96.38           H  
ATOM    679  N   CYS A  41     -11.341   1.197  11.131  1.00 97.73           N  
ATOM    680  H   CYS A  41     -11.412   1.126  10.126  1.00 97.73           H  
ATOM    681  CA  CYS A  41     -10.046   1.549  11.709  1.00 97.73           C  
ATOM    682  HA  CYS A  41      -9.717   0.732  12.352  1.00 97.73           H  
ATOM    683  C   CYS A  41     -10.101   2.804  12.595  1.00 97.73           C  
ATOM    684  CB  CYS A  41      -9.025   1.707  10.583  1.00 97.73           C  
ATOM    685  HB2 CYS A  41      -9.408   2.405   9.839  1.00 97.73           H  
ATOM    686  HB3 CYS A  41      -8.110   2.129  10.998  1.00 97.73           H  
ATOM    687  O   CYS A  41      -9.237   2.955  13.448  1.00 97.73           O  
ATOM    688  SG  CYS A  41      -8.600   0.144   9.781  1.00 97.73           S  
ATOM    689  N   LYS A  42     -11.118   3.674  12.450  1.00 95.71           N  
ATOM    690  H   LYS A  42     -11.842   3.455  11.781  1.00 95.71           H  
ATOM    691  CA  LYS A  42     -11.338   4.816  13.358  1.00 95.71           C  
ATOM    692  HA  LYS A  42     -10.444   5.438  13.400  1.00 95.71           H  
ATOM    693  C   LYS A  42     -11.581   4.406  14.808  1.00 95.71           C  
ATOM    694  CB  LYS A  42     -12.533   5.664  12.909  1.00 95.71           C  
ATOM    695  HB2 LYS A  42     -12.879   6.225  13.777  1.00 95.71           H  
ATOM    696  HB3 LYS A  42     -13.358   5.030  12.584  1.00 95.71           H  
ATOM    697  O   LYS A  42     -11.260   5.178  15.702  1.00 95.71           O  
ATOM    698  CG  LYS A  42     -12.170   6.678  11.823  1.00 95.71           C  
ATOM    699  HG2 LYS A  42     -11.294   7.241  12.147  1.00 95.71           H  
ATOM    700  HG3 LYS A  42     -11.944   6.172  10.885  1.00 95.71           H  
ATOM    701  CD  LYS A  42     -13.347   7.647  11.658  1.00 95.71           C  
ATOM    702  HD2 LYS A  42     -13.682   7.976  12.642  1.00 95.71           H  
ATOM    703  HD3 LYS A  42     -14.174   7.138  11.163  1.00 95.71           H  
ATOM    704  CE  LYS A  42     -12.919   8.876  10.867  1.00 95.71           C  
ATOM    705  HE2 LYS A  42     -12.680   8.566   9.850  1.00 95.71           H  
ATOM    706  HE3 LYS A  42     -12.010   9.283  11.311  1.00 95.71           H  
ATOM    707  NZ  LYS A  42     -13.986   9.915  10.878  1.00 95.71           N  
ATOM    708  HZ1 LYS A  42     -14.885   9.520  10.642  1.00 95.71           H  
ATOM    709  HZ2 LYS A  42     -14.073  10.353  11.783  1.00 95.71           H  
ATOM    710  HZ3 LYS A  42     -13.784  10.623  10.187  1.00 95.71           H  
ATOM    711  N   ASP A  43     -12.137   3.220  15.023  1.00 94.61           N  
ATOM    712  H   ASP A  43     -12.373   2.637  14.233  1.00 94.61           H  
ATOM    713  CA  ASP A  43     -12.501   2.716  16.348  1.00 94.61           C  
ATOM    714  HA  ASP A  43     -12.690   3.563  17.007  1.00 94.61           H  
ATOM    715  C   ASP A  43     -11.358   1.889  16.968  1.00 94.61           C  
ATOM    716  CB  ASP A  43     -13.812   1.919  16.229  1.00 94.61           C  
ATOM    717  HB2 ASP A  43     -14.230   1.763  17.223  1.00 94.61           H  
ATOM    718  HB3 ASP A  43     -13.593   0.942  15.798  1.00 94.61           H  
ATOM    719  O   ASP A  43     -11.483   1.355  18.069  1.00 94.61           O  
ATOM    720  CG  ASP A  43     -14.849   2.630  15.347  1.00 94.61           C  
ATOM    721  OD1 ASP A  43     -15.276   3.742  15.718  1.00 94.61           O  
ATOM    722  OD2 ASP A  43     -15.141   2.103  14.240  1.00 94.61           O  
ATOM    723  N   VAL A  44     -10.238   1.747  16.248  1.00 95.33           N  
ATOM    724  H   VAL A  44     -10.152   2.277  15.393  1.00 95.33           H  
ATOM    725  CA  VAL A  44      -9.086   0.950  16.669  1.00 95.33           C  
ATOM    726  HA  VAL A  44      -9.444   0.116  17.273  1.00 95.33           H  
ATOM    727  C   VAL A  44      -8.158   1.793  17.527  1.00 95.33           C  
ATOM    728  CB  VAL A  44      -8.333   0.358  15.465  1.00 95.33           C  
ATOM    729  HB  VAL A  44      -8.031   1.152  14.782  1.00 95.33           H  
ATOM    730  O   VAL A  44      -7.589   2.780  17.070  1.00 95.33           O  
ATOM    731  CG1 VAL A  44      -7.078  -0.421  15.882  1.00 95.33           C  
ATOM    732 HG11 VAL A  44      -6.642  -0.900  15.005  1.00 95.33           H  
ATOM    733 HG12 VAL A  44      -6.335   0.258  16.299  1.00 95.33           H  
ATOM    734 HG13 VAL A  44      -7.327  -1.183  16.620  1.00 95.33           H  
ATOM    735  CG2 VAL A  44      -9.240  -0.625  14.725  1.00 95.33           C  
ATOM    736 HG21 VAL A  44      -8.728  -0.984  13.832  1.00 95.33           H  
ATOM    737 HG22 VAL A  44      -9.451  -1.468  15.383  1.00 95.33           H  
ATOM    738 HG23 VAL A  44     -10.174  -0.146  14.432  1.00 95.33           H  
ATOM    739  N   VAL A  45      -7.947   1.337  18.758  1.00 92.04           N  
ATOM    740  H   VAL A  45      -8.473   0.532  19.065  1.00 92.04           H  
ATOM    741  CA  VAL A  45      -6.933   1.873  19.667  1.00 92.04           C  
ATOM    742  HA  VAL A  45      -6.543   2.809  19.266  1.00 92.04           H  
ATOM    743  C   VAL A  45      -5.791   0.866  19.744  1.00 92.04           C  
ATOM    744  CB  VAL A  45      -7.539   2.178  21.049  1.00 92.04           C  
ATOM    745  HB  VAL A  45      -7.888   1.252  21.506  1.00 92.04           H  
ATOM    746  O   VAL A  45      -5.986  -0.263  20.191  1.00 92.04           O  
ATOM    747  CG1 VAL A  45      -6.495   2.819  21.971  1.00 92.04           C  
ATOM    748 HG11 VAL A  45      -6.948   3.048  22.936  1.00 92.04           H  
ATOM    749 HG12 VAL A  45      -5.666   2.132  22.138  1.00 92.04           H  
ATOM    750 HG13 VAL A  45      -6.116   3.739  21.528  1.00 92.04           H  
ATOM    751  CG2 VAL A  45      -8.730   3.141  20.938  1.00 92.04           C  
ATOM    752 HG21 VAL A  45      -9.106   3.386  21.932  1.00 92.04           H  
ATOM    753 HG22 VAL A  45      -9.540   2.680  20.373  1.00 92.04           H  
ATOM    754 HG23 VAL A  45      -8.424   4.057  20.432  1.00 92.04           H  
ATOM    755  N   SER A  46      -4.603   1.262  19.290  1.00 93.83           N  
ATOM    756  H   SER A  46      -4.497   2.207  18.949  1.00 93.83           H  
ATOM    757  CA  SER A  46      -3.390   0.439  19.323  1.00 93.83           C  
ATOM    758  HA  SER A  46      -3.459  -0.272  20.146  1.00 93.83           H  
ATOM    759  C   SER A  46      -2.159   1.314  19.544  1.00 93.83           C  
ATOM    760  CB  SER A  46      -3.236  -0.349  18.018  1.00 93.83           C  
ATOM    761  HB2 SER A  46      -4.140  -0.930  17.835  1.00 93.83           H  
ATOM    762  HB3 SER A  46      -3.071   0.342  17.191  1.00 93.83           H  
ATOM    763  O   SER A  46      -2.149   2.477  19.148  1.00 93.83           O  
ATOM    764  OG  SER A  46      -2.128  -1.224  18.122  1.00 93.83           O  
ATOM    765  HG  SER A  46      -2.018  -1.704  17.298  1.00 93.83           H  
ATOM    766  N   ASN A  47      -1.116   0.737  20.145  1.00 94.41           N  
ATOM    767  H   ASN A  47      -1.201  -0.242  20.380  1.00 94.41           H  
ATOM    768  CA  ASN A  47       0.209   1.360  20.246  1.00 94.41           C  
ATOM    769  HA  ASN A  47       0.096   2.439  20.351  1.00 94.41           H  
ATOM    770  C   ASN A  47       1.061   1.122  18.986  1.00 94.41           C  
ATOM    771  CB  ASN A  47       0.925   0.808  21.489  1.00 94.41           C  
ATOM    772  HB2 ASN A  47       0.976  -0.279  21.421  1.00 94.41           H  
ATOM    773  HB3 ASN A  47       1.946   1.192  21.505  1.00 94.41           H  
ATOM    774  O   ASN A  47       2.115   1.731  18.824  1.00 94.41           O  
ATOM    775  CG  ASN A  47       0.275   1.207  22.800  1.00 94.41           C  
ATOM    776  ND2 ASN A  47       0.486   0.434  23.839  1.00 94.41           N  
ATOM    777 HD21 ASN A  47       0.054   0.736  24.701  1.00 94.41           H  
ATOM    778 HD22 ASN A  47       1.067  -0.387  23.755  1.00 94.41           H  
ATOM    779  OD1 ASN A  47      -0.413   2.201  22.933  1.00 94.41           O  
ATOM    780  N   GLU A  48       0.637   0.210  18.112  1.00 95.98           N  
ATOM    781  H   GLU A  48      -0.251  -0.243  18.275  1.00 95.98           H  
ATOM    782  CA  GLU A  48       1.302  -0.064  16.843  1.00 95.98           C  
ATOM    783  HA  GLU A  48       2.378   0.071  16.953  1.00 95.98           H  
ATOM    784  C   GLU A  48       0.784   0.890  15.773  1.00 95.98           C  
ATOM    785  CB  GLU A  48       1.038  -1.506  16.397  1.00 95.98           C  
ATOM    786  HB2 GLU A  48       1.476  -1.645  15.409  1.00 95.98           H  
ATOM    787  HB3 GLU A  48      -0.039  -1.661  16.328  1.00 95.98           H  
ATOM    788  O   GLU A  48      -0.429   1.006  15.599  1.00 95.98           O  
ATOM    789  CG  GLU A  48       1.638  -2.544  17.353  1.00 95.98           C  
ATOM    790  HG2 GLU A  48       2.722  -2.433  17.353  1.00 95.98           H  
ATOM    791  HG3 GLU A  48       1.279  -2.351  18.364  1.00 95.98           H  
ATOM    792  CD  GLU A  48       1.268  -3.985  16.969  1.00 95.98           C  
ATOM    793  OE1 GLU A  48       1.523  -4.869  17.815  1.00 95.98           O  
ATOM    794  OE2 GLU A  48       0.709  -4.190  15.868  1.00 95.98           O  
ATOM    795  N   SER A  49       1.693   1.513  15.014  1.00 96.59           N  
ATOM    796  H   SER A  49       2.663   1.449  15.288  1.00 96.59           H  
ATOM    797  CA  SER A  49       1.323   2.421  13.916  1.00 96.59           C  
ATOM    798  HA  SER A  49       0.698   3.216  14.322  1.00 96.59           H  
ATOM    799  C   SER A  49       0.516   1.724  12.818  1.00 96.59           C  
ATOM    800  CB  SER A  49       2.570   3.073  13.303  1.00 96.59           C  
ATOM    801  HB2 SER A  49       2.247   3.837  12.596  1.00 96.59           H  
ATOM    802  HB3 SER A  49       3.139   3.562  14.094  1.00 96.59           H  
ATOM    803  O   SER A  49      -0.310   2.352  12.158  1.00 96.59           O  
ATOM    804  OG  SER A  49       3.412   2.135  12.630  1.00 96.59           O  
ATOM    805  HG  SER A  49       3.987   1.753  13.297  1.00 96.59           H  
ATOM    806  N   ARG A  50       0.784   0.431  12.588  1.00 97.30           N  
ATOM    807  H   ARG A  50       1.440  -0.020  13.210  1.00 97.30           H  
ATOM    808  CA  ARG A  50       0.052  -0.435  11.663  1.00 97.30           C  
ATOM    809  HA  ARG A  50      -0.851   0.084  11.342  1.00 97.30           H  
ATOM    810  C   ARG A  50      -0.354  -1.691  12.405  1.00 97.30           C  
ATOM    811  CB  ARG A  50       0.864  -0.815  10.417  1.00 97.30           C  
ATOM    812  HB2 ARG A  50       1.848  -1.183  10.708  1.00 97.30           H  
ATOM    813  HB3 ARG A  50       0.343  -1.633   9.919  1.00 97.30           H  
ATOM    814  O   ARG A  50       0.521  -2.405  12.873  1.00 97.30           O  
ATOM    815  CG  ARG A  50       1.002   0.315   9.396  1.00 97.30           C  
ATOM    816  HG2 ARG A  50       0.039   0.803   9.245  1.00 97.30           H  
ATOM    817  HG3 ARG A  50       1.316  -0.143   8.458  1.00 97.30           H  
ATOM    818  CD  ARG A  50       2.054   1.343   9.804  1.00 97.30           C  
ATOM    819  HD2 ARG A  50       2.995   0.834  10.013  1.00 97.30           H  
ATOM    820  HD3 ARG A  50       1.720   1.852  10.708  1.00 97.30           H  
ATOM    821  NE  ARG A  50       2.261   2.375   8.782  1.00 97.30           N  
ATOM    822  HE  ARG A  50       1.740   2.318   7.918  1.00 97.30           H  
ATOM    823  NH1 ARG A  50       3.628   3.685  10.077  1.00 97.30           N  
ATOM    824 HH11 ARG A  50       3.531   3.020  10.831  1.00 97.30           H  
ATOM    825 HH12 ARG A  50       3.966   4.608  10.310  1.00 97.30           H  
ATOM    826  NH2 ARG A  50       2.913   4.401   8.063  1.00 97.30           N  
ATOM    827 HH21 ARG A  50       3.232   5.336   8.275  1.00 97.30           H  
ATOM    828 HH22 ARG A  50       2.365   4.229   7.233  1.00 97.30           H  
ATOM    829  CZ  ARG A  50       2.940   3.482   8.984  1.00 97.30           C  
ATOM    830  N   VAL A  51      -1.650  -1.963  12.466  1.00 97.37           N  
ATOM    831  H   VAL A  51      -2.293  -1.312  12.038  1.00 97.37           H  
ATOM    832  CA  VAL A  51      -2.201  -3.130  13.164  1.00 97.37           C  
ATOM    833  HA  VAL A  51      -1.394  -3.837  13.355  1.00 97.37           H  
ATOM    834  C   VAL A  51      -3.228  -3.827  12.281  1.00 97.37           C  
ATOM    835  CB  VAL A  51      -2.764  -2.723  14.540  1.00 97.37           C  
ATOM    836  HB  VAL A  51      -1.965  -2.228  15.093  1.00 97.37           H  
ATOM    837  O   VAL A  51      -4.036  -3.169  11.625  1.00 97.37           O  
ATOM    838  CG1 VAL A  51      -3.933  -1.735  14.452  1.00 97.37           C  
ATOM    839 HG11 VAL A  51      -4.786  -2.198  13.956  1.00 97.37           H  
ATOM    840 HG12 VAL A  51      -3.627  -0.848  13.896  1.00 97.37           H  
ATOM    841 HG13 VAL A  51      -4.229  -1.431  15.456  1.00 97.37           H  
ATOM    842  CG2 VAL A  51      -3.199  -3.938  15.364  1.00 97.37           C  
ATOM    843 HG21 VAL A  51      -3.501  -3.619  16.362  1.00 97.37           H  
ATOM    844 HG22 VAL A  51      -4.033  -4.454  14.890  1.00 97.37           H  
ATOM    845 HG23 VAL A  51      -2.358  -4.624  15.467  1.00 97.37           H  
ATOM    846  N   VAL A  52      -3.195  -5.157  12.245  1.00 97.85           N  
ATOM    847  H   VAL A  52      -2.531  -5.640  12.833  1.00 97.85           H  
ATOM    848  CA  VAL A  52      -4.201  -5.964  11.544  1.00 97.85           C  
ATOM    849  HA  VAL A  52      -4.611  -5.378  10.721  1.00 97.85           H  
ATOM    850  C   VAL A  52      -5.338  -6.286  12.508  1.00 97.85           C  
ATOM    851  CB  VAL A  52      -3.592  -7.234  10.926  1.00 97.85           C  
ATOM    852  HB  VAL A  52      -3.157  -7.848  11.715  1.00 97.85           H  
ATOM    853  O   VAL A  52      -5.101  -6.736  13.628  1.00 97.85           O  
ATOM    854  CG1 VAL A  52      -4.650  -8.054  10.181  1.00 97.85           C  
ATOM    855 HG11 VAL A  52      -4.186  -8.926   9.720  1.00 97.85           H  
ATOM    856 HG12 VAL A  52      -5.409  -8.421  10.872  1.00 97.85           H  
ATOM    857 HG13 VAL A  52      -5.120  -7.452   9.404  1.00 97.85           H  
ATOM    858  CG2 VAL A  52      -2.491  -6.872   9.918  1.00 97.85           C  
ATOM    859 HG21 VAL A  52      -2.904  -6.268   9.110  1.00 97.85           H  
ATOM    860 HG22 VAL A  52      -1.684  -6.330  10.410  1.00 97.85           H  
ATOM    861 HG23 VAL A  52      -2.078  -7.791   9.501  1.00 97.85           H  
ATOM    862  N   VAL A  53      -6.579  -6.043  12.088  1.00 96.84           N  
ATOM    863  H   VAL A  53      -6.703  -5.697  11.148  1.00 96.84           H  
ATOM    864  CA  VAL A  53      -7.780  -6.299  12.895  1.00 96.84           C  
ATOM    865  HA  VAL A  53      -7.529  -7.027  13.667  1.00 96.84           H  
ATOM    866  C   VAL A  53      -8.888  -6.907  12.044  1.00 96.84           C  
ATOM    867  CB  VAL A  53      -8.298  -5.027  13.602  1.00 96.84           C  
ATOM    868  HB  VAL A  53      -9.136  -5.316  14.235  1.00 96.84           H  
ATOM    869  O   VAL A  53      -8.967  -6.673  10.841  1.00 96.84           O  
ATOM    870  CG1 VAL A  53      -7.243  -4.385  14.512  1.00 96.84           C  
ATOM    871 HG11 VAL A  53      -6.846  -5.131  15.200  1.00 96.84           H  
ATOM    872 HG12 VAL A  53      -7.689  -3.573  15.086  1.00 96.84           H  
ATOM    873 HG13 VAL A  53      -6.424  -3.987  13.913  1.00 96.84           H  
ATOM    874  CG2 VAL A  53      -8.807  -3.968  12.618  1.00 96.84           C  
ATOM    875 HG21 VAL A  53      -9.165  -3.096  13.166  1.00 96.84           H  
ATOM    876 HG22 VAL A  53      -9.634  -4.358  12.025  1.00 96.84           H  
ATOM    877 HG23 VAL A  53      -8.000  -3.674  11.947  1.00 96.84           H  
ATOM    878  N   ILE A  54      -9.807  -7.625  12.688  1.00 97.21           N  
ATOM    879  H   ILE A  54      -9.688  -7.776  13.680  1.00 97.21           H  
ATOM    880  CA  ILE A  54     -11.053  -8.077  12.061  1.00 97.21           C  
ATOM    881  HA  ILE A  54     -10.936  -8.061  10.977  1.00 97.21           H  
ATOM    882  C   ILE A  54     -12.161  -7.092  12.430  1.00 97.21           C  
ATOM    883  CB  ILE A  54     -11.390  -9.530  12.456  1.00 97.21           C  
ATOM    884  HB  ILE A  54     -11.554  -9.571  13.533  1.00 97.21           H  
ATOM    885  O   ILE A  54     -12.487  -6.937  13.610  1.00 97.21           O  
ATOM    886  CG1 ILE A  54     -10.226 -10.484  12.096  1.00 97.21           C  
ATOM    887 HG12 ILE A  54     -10.064 -10.473  11.018  1.00 97.21           H  
ATOM    888 HG13 ILE A  54      -9.308 -10.137  12.570  1.00 97.21           H  
ATOM    889  CG2 ILE A  54     -12.680  -9.973  11.741  1.00 97.21           C  
ATOM    890 HG21 ILE A  54     -12.953 -10.987  12.034  1.00 97.21           H  
ATOM    891 HG22 ILE A  54     -13.508  -9.309  11.986  1.00 97.21           H  
ATOM    892 HG23 ILE A  54     -12.517  -9.954  10.664  1.00 97.21           H  
ATOM    893  CD1 ILE A  54     -10.438 -11.933  12.552  1.00 97.21           C  
ATOM    894 HD11 ILE A  54     -11.228 -12.409  11.970  1.00 97.21           H  
ATOM    895 HD12 ILE A  54     -10.691 -11.958  13.612  1.00 97.21           H  
ATOM    896 HD13 ILE A  54      -9.516 -12.492  12.395  1.00 97.21           H  
ATOM    897  N   LEU A  55     -12.761  -6.451  11.427  1.00 96.72           N  
ATOM    898  H   LEU A  55     -12.437  -6.638  10.488  1.00 96.72           H  
ATOM    899  CA  LEU A  55     -13.881  -5.527  11.613  1.00 96.72           C  
ATOM    900  HA  LEU A  55     -13.619  -4.835  12.412  1.00 96.72           H  
ATOM    901  C   LEU A  55     -15.159  -6.265  12.049  1.00 96.72           C  
ATOM    902  CB  LEU A  55     -14.124  -4.727  10.316  1.00 96.72           C  
ATOM    903  HB2 LEU A  55     -14.972  -4.061  10.480  1.00 96.72           H  
ATOM    904  HB3 LEU A  55     -14.386  -5.431   9.527  1.00 96.72           H  
ATOM    905  O   LEU A  55     -15.290  -7.482  11.883  1.00 96.72           O  
ATOM    906  CG  LEU A  55     -12.938  -3.874   9.825  1.00 96.72           C  
ATOM    907  HG  LEU A  55     -12.113  -4.530   9.550  1.00 96.72           H  
ATOM    908  CD1 LEU A  55     -13.367  -3.091   8.580  1.00 96.72           C  
ATOM    909 HD11 LEU A  55     -14.185  -2.415   8.829  1.00 96.72           H  
ATOM    910 HD12 LEU A  55     -12.522  -2.513   8.207  1.00 96.72           H  
ATOM    911 HD13 LEU A  55     -13.678  -3.788   7.802  1.00 96.72           H  
ATOM    912  CD2 LEU A  55     -12.455  -2.877  10.879  1.00 96.72           C  
ATOM    913 HD21 LEU A  55     -11.716  -2.200  10.450  1.00 96.72           H  
ATOM    914 HD22 LEU A  55     -13.295  -2.309  11.276  1.00 96.72           H  
ATOM    915 HD23 LEU A  55     -11.973  -3.420  11.692  1.00 96.72           H  
ATOM    916  N   SER A  56     -16.161  -5.527  12.529  1.00 94.58           N  
ATOM    917  H   SER A  56     -15.990  -4.550  12.716  1.00 94.58           H  
ATOM    918  CA  SER A  56     -17.498  -6.064  12.840  1.00 94.58           C  
ATOM    919  HA  SER A  56     -17.407  -6.792  13.646  1.00 94.58           H  
ATOM    920  C   SER A  56     -18.146  -6.780  11.646  1.00 94.58           C  
ATOM    921  CB  SER A  56     -18.406  -4.934  13.329  1.00 94.58           C  
ATOM    922  HB2 SER A  56     -19.361  -5.345  13.655  1.00 94.58           H  
ATOM    923  HB3 SER A  56     -17.936  -4.430  14.173  1.00 94.58           H  
ATOM    924  O   SER A  56     -18.870  -7.756  11.819  1.00 94.58           O  
ATOM    925  OG  SER A  56     -18.627  -3.999  12.293  1.00 94.58           O  
ATOM    926  HG  SER A  56     -18.933  -3.208  12.742  1.00 94.58           H  
ATOM    927  N   SER A  57     -17.798  -6.367  10.422  1.00 94.41           N  
ATOM    928  H   SER A  57     -17.255  -5.516  10.392  1.00 94.41           H  
ATOM    929  CA  SER A  57     -18.201  -7.027   9.171  1.00 94.41           C  
ATOM    930  HA  SER A  57     -19.277  -7.194   9.219  1.00 94.41           H  
ATOM    931  C   SER A  57     -17.563  -8.401   8.913  1.00 94.41           C  
ATOM    932  CB  SER A  57     -17.919  -6.104   7.983  1.00 94.41           C  
ATOM    933  HB2 SER A  57     -18.398  -5.140   8.156  1.00 94.41           H  
ATOM    934  HB3 SER A  57     -18.349  -6.547   7.085  1.00 94.41           H  
ATOM    935  O   SER A  57     -17.939  -9.064   7.950  1.00 94.41           O  
ATOM    936  OG  SER A  57     -16.532  -5.909   7.772  1.00 94.41           O  
ATOM    937  HG  SER A  57     -16.148  -5.441   8.517  1.00 94.41           H  
ATOM    938  N   GLY A  58     -16.586  -8.818   9.722  1.00 96.19           N  
ATOM    939  H   GLY A  58     -16.331  -8.232  10.504  1.00 96.19           H  
ATOM    940  CA  GLY A  58     -15.799 -10.038   9.520  1.00 96.19           C  
ATOM    941  HA2 GLY A  58     -16.445 -10.826   9.135  1.00 96.19           H  
ATOM    942  HA3 GLY A  58     -15.396 -10.359  10.480  1.00 96.19           H  
ATOM    943  C   GLY A  58     -14.622  -9.884   8.553  1.00 96.19           C  
ATOM    944  O   GLY A  58     -13.836 -10.815   8.427  1.00 96.19           O  
ATOM    945  N   LEU A  59     -14.475  -8.728   7.899  1.00 97.30           N  
ATOM    946  H   LEU A  59     -15.158  -7.999   8.048  1.00 97.30           H  
ATOM    947  CA  LEU A  59     -13.334  -8.437   7.036  1.00 97.30           C  
ATOM    948  HA  LEU A  59     -13.133  -9.316   6.423  1.00 97.30           H  
ATOM    949  C   LEU A  59     -12.084  -8.137   7.870  1.00 97.30           C  
ATOM    950  CB  LEU A  59     -13.692  -7.259   6.117  1.00 97.30           C  
ATOM    951  HB2 LEU A  59     -14.601  -7.503   5.567  1.00 97.30           H  
ATOM    952  HB3 LEU A  59     -13.898  -6.392   6.746  1.00 97.30           H  
ATOM    953  O   LEU A  59     -12.121  -7.271   8.747  1.00 97.30           O  
ATOM    954  CG  LEU A  59     -12.579  -6.886   5.120  1.00 97.30           C  
ATOM    955  HG  LEU A  59     -11.658  -6.678   5.665  1.00 97.30           H  
ATOM    956  CD1 LEU A  59     -12.315  -7.980   4.089  1.00 97.30           C  
ATOM    957 HD11 LEU A  59     -13.226  -8.251   3.556  1.00 97.30           H  
ATOM    958 HD12 LEU A  59     -11.900  -8.861   4.579  1.00 97.30           H  
ATOM    959 HD13 LEU A  59     -11.566  -7.634   3.377  1.00 97.30           H  
ATOM    960  CD2 LEU A  59     -12.981  -5.608   4.394  1.00 97.30           C  
ATOM    961 HD21 LEU A  59     -13.879  -5.763   3.796  1.00 97.30           H  
ATOM    962 HD22 LEU A  59     -13.149  -4.838   5.147  1.00 97.30           H  
ATOM    963 HD23 LEU A  59     -12.159  -5.291   3.751  1.00 97.30           H  
ATOM    964  N   GLU A  60     -10.988  -8.816   7.556  1.00 97.93           N  
ATOM    965  H   GLU A  60     -11.024  -9.511   6.824  1.00 97.93           H  
ATOM    966  CA  GLU A  60      -9.661  -8.489   8.066  1.00 97.93           C  
ATOM    967  HA  GLU A  60      -9.749  -8.202   9.114  1.00 97.93           H  
ATOM    968  C   GLU A  60      -9.070  -7.306   7.288  1.00 97.93           C  
ATOM    969  CB  GLU A  60      -8.777  -9.737   8.001  1.00 97.93           C  
ATOM    970  HB2 GLU A  60      -8.527  -9.952   6.962  1.00 97.93           H  
ATOM    971  HB3 GLU A  60      -9.329 -10.582   8.411  1.00 97.93           H  
ATOM    972  O   GLU A  60      -9.171  -7.248   6.062  1.00 97.93           O  
ATOM    973  CG  GLU A  60      -7.503  -9.550   8.826  1.00 97.93           C  
ATOM    974  HG2 GLU A  60      -7.784  -9.288   9.846  1.00 97.93           H  
ATOM    975  HG3 GLU A  60      -6.922  -8.722   8.419  1.00 97.93           H  
ATOM    976  CD  GLU A  60      -6.668 -10.833   8.827  1.00 97.93           C  
ATOM    977  OE1 GLU A  60      -6.490 -11.389   9.933  1.00 97.93           O  
ATOM    978  OE2 GLU A  60      -6.253 -11.250   7.725  1.00 97.93           O  
ATOM    979  N   VAL A  61      -8.514  -6.327   8.003  1.00 98.41           N  
ATOM    980  H   VAL A  61      -8.460  -6.437   9.006  1.00 98.41           H  
ATOM    981  CA  VAL A  61      -7.929  -5.113   7.424  1.00 98.41           C  
ATOM    982  HA  VAL A  61      -7.640  -5.327   6.395  1.00 98.41           H  
ATOM    983  C   VAL A  61      -6.671  -4.694   8.176  1.00 98.41           C  
ATOM    984  CB  VAL A  61      -8.923  -3.935   7.386  1.00 98.41           C  
ATOM    985  HB  VAL A  61      -8.406  -3.104   6.908  1.00 98.41           H  
ATOM    986  O   VAL A  61      -6.560  -4.911   9.382  1.00 98.41           O  
ATOM    987  CG1 VAL A  61     -10.172  -4.231   6.549  1.00 98.41           C  
ATOM    988 HG11 VAL A  61     -10.754  -3.319   6.412  1.00 98.41           H  
ATOM    989 HG12 VAL A  61      -9.872  -4.614   5.573  1.00 98.41           H  
ATOM    990 HG13 VAL A  61     -10.784  -4.979   7.053  1.00 98.41           H  
ATOM    991  CG2 VAL A  61      -9.375  -3.464   8.774  1.00 98.41           C  
ATOM    992 HG21 VAL A  61     -10.089  -2.646   8.676  1.00 98.41           H  
ATOM    993 HG22 VAL A  61      -8.519  -3.105   9.345  1.00 98.41           H  
ATOM    994 HG23 VAL A  61      -9.830  -4.291   9.318  1.00 98.41           H  
ATOM    995  N   MET A  62      -5.763  -4.001   7.487  1.00 98.52           N  
ATOM    996  H   MET A  62      -5.906  -3.869   6.496  1.00 98.52           H  
ATOM    997  CA  MET A  62      -4.666  -3.277   8.127  1.00 98.52           C  
ATOM    998  HA  MET A  62      -4.441  -3.751   9.083  1.00 98.52           H  
ATOM    999  C   MET A  62      -5.077  -1.827   8.399  1.00 98.52           C  
ATOM   1000  CB  MET A  62      -3.401  -3.377   7.271  1.00 98.52           C  
ATOM   1001  HB2 MET A  62      -3.576  -2.896   6.308  1.00 98.52           H  
ATOM   1002  HB3 MET A  62      -3.179  -4.430   7.101  1.00 98.52           H  
ATOM   1003  O   MET A  62      -5.457  -1.089   7.483  1.00 98.52           O  
ATOM   1004  CG  MET A  62      -2.196  -2.717   7.953  1.00 98.52           C  
ATOM   1005  HG2 MET A  62      -2.406  -1.656   8.087  1.00 98.52           H  
ATOM   1006  HG3 MET A  62      -2.061  -3.157   8.941  1.00 98.52           H  
ATOM   1007  SD  MET A  62      -0.642  -2.879   7.027  1.00 98.52           S  
ATOM   1008  CE  MET A  62      -0.227  -4.598   7.448  1.00 98.52           C  
ATOM   1009  HE1 MET A  62      -0.057  -4.684   8.521  1.00 98.52           H  
ATOM   1010  HE2 MET A  62      -1.044  -5.264   7.168  1.00 98.52           H  
ATOM   1011  HE3 MET A  62       0.677  -4.901   6.920  1.00 98.52           H  
ATOM   1012  N   CYS A  63      -4.972  -1.417   9.658  1.00 98.52           N  
ATOM   1013  H   CYS A  63      -4.668  -2.081  10.355  1.00 98.52           H  
ATOM   1014  CA  CYS A  63      -5.250  -0.065  10.111  1.00 98.52           C  
ATOM   1015  HA  CYS A  63      -5.856   0.435   9.356  1.00 98.52           H  
ATOM   1016  C   CYS A  63      -3.964   0.730  10.305  1.00 98.52           C  
ATOM   1017  CB  CYS A  63      -6.053  -0.113  11.411  1.00 98.52           C  
ATOM   1018  HB2 CYS A  63      -5.476  -0.655  12.160  1.00 98.52           H  
ATOM   1019  HB3 CYS A  63      -6.195   0.905  11.773  1.00 98.52           H  
ATOM   1020  O   CYS A  63      -3.044   0.242  10.953  1.00 98.52           O  
ATOM   1021  SG  CYS A  63      -7.674  -0.899  11.255  1.00 98.52           S  
ATOM   1022  N   ASP A  64      -3.932   1.962   9.803  1.00 98.51           N  
ATOM   1023  H   ASP A  64      -4.749   2.281   9.303  1.00 98.51           H  
ATOM   1024  CA  ASP A  64      -2.970   2.983  10.215  1.00 98.51           C  
ATOM   1025  HA  ASP A  64      -2.105   2.490  10.659  1.00 98.51           H  
ATOM   1026  C   ASP A  64      -3.607   3.862  11.298  1.00 98.51           C  
ATOM   1027  CB  ASP A  64      -2.442   3.731   8.988  1.00 98.51           C  
ATOM   1028  HB2 ASP A  64      -3.264   4.004   8.326  1.00 98.51           H  
ATOM   1029  HB3 ASP A  64      -1.819   3.030   8.434  1.00 98.51           H  
ATOM   1030  O   ASP A  64      -4.614   4.546  11.074  1.00 98.51           O  
ATOM   1031  CG  ASP A  64      -1.585   4.968   9.263  1.00 98.51           C  
ATOM   1032  OD1 ASP A  64      -1.394   5.402  10.417  1.00 98.51           O  
ATOM   1033  OD2 ASP A  64      -1.084   5.519   8.259  1.00 98.51           O  
ATOM   1034  N   THR A  65      -3.036   3.770  12.494  1.00 97.95           N  
ATOM   1035  H   THR A  65      -2.189   3.226  12.575  1.00 97.95           H  
ATOM   1036  CA  THR A  65      -3.543   4.346  13.748  1.00 97.95           C  
ATOM   1037  HA  THR A  65      -4.611   4.547  13.658  1.00 97.95           H  
ATOM   1038  C   THR A  65      -2.861   5.664  14.113  1.00 97.95           C  
ATOM   1039  CB  THR A  65      -3.341   3.345  14.895  1.00 97.95           C  
ATOM   1040  HB  THR A  65      -3.660   3.785  15.840  1.00 97.95           H  
ATOM   1041  O   THR A  65      -3.270   6.304  15.078  1.00 97.95           O  
ATOM   1042  CG2 THR A  65      -4.117   2.046  14.659  1.00 97.95           C  
ATOM   1043 HG21 THR A  65      -3.729   1.527  13.782  1.00 97.95           H  
ATOM   1044 HG22 THR A  65      -4.017   1.402  15.533  1.00 97.95           H  
ATOM   1045 HG23 THR A  65      -5.173   2.273  14.511  1.00 97.95           H  
ATOM   1046  OG1 THR A  65      -1.964   3.069  14.930  1.00 97.95           O  
ATOM   1047  HG1 THR A  65      -1.765   2.282  15.442  1.00 97.95           H  
ATOM   1048  N   GLU A  66      -1.864   6.104  13.340  1.00 97.49           N  
ATOM   1049  H   GLU A  66      -1.626   5.561  12.522  1.00 97.49           H  
ATOM   1050  CA  GLU A  66      -0.991   7.227  13.697  1.00 97.49           C  
ATOM   1051  HA  GLU A  66      -1.281   7.629  14.668  1.00 97.49           H  
ATOM   1052  C   GLU A  66      -1.080   8.377  12.684  1.00 97.49           C  
ATOM   1053  CB  GLU A  66       0.447   6.690  13.823  1.00 97.49           C  
ATOM   1054  HB2 GLU A  66       0.443   5.830  14.492  1.00 97.49           H  
ATOM   1055  HB3 GLU A  66       0.782   6.358  12.840  1.00 97.49           H  
ATOM   1056  O   GLU A  66      -1.246   9.542  13.060  1.00 97.49           O  
ATOM   1057  CG  GLU A  66       1.437   7.731  14.372  1.00 97.49           C  
ATOM   1058  HG2 GLU A  66       1.140   7.996  15.387  1.00 97.49           H  
ATOM   1059  HG3 GLU A  66       1.381   8.630  13.759  1.00 97.49           H  
ATOM   1060  CD  GLU A  66       2.897   7.240  14.377  1.00 97.49           C  
ATOM   1061  OE1 GLU A  66       3.783   8.087  14.632  1.00 97.49           O  
ATOM   1062  OE2 GLU A  66       3.146   6.051  14.060  1.00 97.49           O  
ATOM   1063  N   THR A  67      -0.997   8.077  11.384  1.00 97.60           N  
ATOM   1064  H   THR A  67      -0.954   7.105  11.115  1.00 97.60           H  
ATOM   1065  CA  THR A  67      -0.860   9.105  10.343  1.00 97.60           C  
ATOM   1066  HA  THR A  67       0.021   9.703  10.577  1.00 97.60           H  
ATOM   1067  C   THR A  67      -2.084  10.017  10.306  1.00 97.60           C  
ATOM   1068  CB  THR A  67      -0.659   8.485   8.954  1.00 97.60           C  
ATOM   1069  HB  THR A  67      -1.563   7.946   8.670  1.00 97.60           H  
ATOM   1070  O   THR A  67      -3.209   9.544  10.157  1.00 97.60           O  
ATOM   1071  CG2 THR A  67      -0.361   9.526   7.875  1.00 97.60           C  
ATOM   1072 HG21 THR A  67      -0.148   9.020   6.933  1.00 97.60           H  
ATOM   1073 HG22 THR A  67      -1.224  10.177   7.735  1.00 97.60           H  
ATOM   1074 HG23 THR A  67       0.506  10.120   8.164  1.00 97.60           H  
ATOM   1075  OG1 THR A  67       0.432   7.596   8.945  1.00 97.60           O  
ATOM   1076  HG1 THR A  67       0.018   6.730   8.974  1.00 97.60           H  
ATOM   1077  N   ASP A  68      -1.882  11.338  10.376  1.00 96.56           N  
ATOM   1078  H   ASP A  68      -0.944  11.664  10.560  1.00 96.56           H  
ATOM   1079  CA  ASP A  68      -2.964  12.336  10.280  1.00 96.56           C  
ATOM   1080  HA  ASP A  68      -2.541  13.302  10.557  1.00 96.56           H  
ATOM   1081  C   ASP A  68      -4.109  12.080  11.288  1.00 96.56           C  
ATOM   1082  CB  ASP A  68      -3.418  12.445   8.808  1.00 96.56           C  
ATOM   1083  HB2 ASP A  68      -2.534  12.556   8.180  1.00 96.56           H  
ATOM   1084  HB3 ASP A  68      -3.916  11.520   8.515  1.00 96.56           H  
ATOM   1085  O   ASP A  68      -5.292  12.182  10.954  1.00 96.56           O  
ATOM   1086  CG  ASP A  68      -4.351  13.623   8.510  1.00 96.56           C  
ATOM   1087  OD1 ASP A  68      -4.198  14.686   9.141  1.00 96.56           O  
ATOM   1088  OD2 ASP A  68      -5.166  13.498   7.560  1.00 96.56           O  
ATOM   1089  N   GLY A  69      -3.759  11.666  12.512  1.00 95.88           N  
ATOM   1090  H   GLY A  69      -2.781  11.493  12.697  1.00 95.88           H  
ATOM   1091  CA  GLY A  69      -4.714  11.315  13.571  1.00 95.88           C  
ATOM   1092  HA2 GLY A  69      -5.551  12.012  13.555  1.00 95.88           H  
ATOM   1093  HA3 GLY A  69      -4.211  11.405  14.534  1.00 95.88           H  
ATOM   1094  C   GLY A  69      -5.277   9.892  13.480  1.00 95.88           C  
ATOM   1095  O   GLY A  69      -6.212   9.565  14.205  1.00 95.88           O  
ATOM   1096  N   GLY A  70      -4.736   9.054  12.591  1.00 97.46           N  
ATOM   1097  H   GLY A  70      -3.996   9.397  11.996  1.00 97.46           H  
ATOM   1098  CA  GLY A  70      -5.077   7.640  12.492  1.00 97.46           C  
ATOM   1099  HA2 GLY A  70      -5.032   7.212  13.494  1.00 97.46           H  
ATOM   1100  HA3 GLY A  70      -4.337   7.132  11.874  1.00 97.46           H  
ATOM   1101  C   GLY A  70      -6.468   7.359  11.928  1.00 97.46           C  
ATOM   1102  O   GLY A  70      -7.104   8.182  11.259  1.00 97.46           O  
ATOM   1103  N   GLY A  71      -6.945   6.146  12.184  1.00 97.86           N  
ATOM   1104  H   GLY A  71      -6.363   5.505  12.704  1.00 97.86           H  
ATOM   1105  CA  GLY A  71      -8.268   5.705  11.766  1.00 97.86           C  
ATOM   1106  HA2 GLY A  71      -8.529   4.860  12.403  1.00 97.86           H  
ATOM   1107  HA3 GLY A  71      -8.988   6.506  11.937  1.00 97.86           H  
ATOM   1108  C   GLY A  71      -8.370   5.260  10.310  1.00 97.86           C  
ATOM   1109  O   GLY A  71      -9.477   5.122   9.787  1.00 97.86           O  
ATOM   1110  N   TRP A  72      -7.238   5.049   9.643  1.00 98.69           N  
ATOM   1111  H   TRP A  72      -6.366   5.110  10.149  1.00 98.69           H  
ATOM   1112  CA  TRP A  72      -7.173   4.749   8.218  1.00 98.69           C  
ATOM   1113  HA  TRP A  72      -8.026   5.192   7.704  1.00 98.69           H  
ATOM   1114  C   TRP A  72      -7.189   3.252   7.949  1.00 98.69           C  
ATOM   1115  CB  TRP A  72      -5.907   5.368   7.646  1.00 98.69           C  
ATOM   1116  HB2 TRP A  72      -5.813   5.053   6.607  1.00 98.69           H  
ATOM   1117  HB3 TRP A  72      -5.061   4.972   8.207  1.00 98.69           H  
ATOM   1118  O   TRP A  72      -6.392   2.512   8.508  1.00 98.69           O  
ATOM   1119  CG  TRP A  72      -5.827   6.853   7.687  1.00 98.69           C  
ATOM   1120  CD1 TRP A  72      -5.128   7.572   8.589  1.00 98.69           C  
ATOM   1121  HD1 TRP A  72      -4.540   7.162   9.396  1.00 98.69           H  
ATOM   1122  CD2 TRP A  72      -6.435   7.820   6.786  1.00 98.69           C  
ATOM   1123  CE2 TRP A  72      -6.087   9.131   7.227  1.00 98.69           C  
ATOM   1124  CE3 TRP A  72      -7.235   7.714   5.632  1.00 98.69           C  
ATOM   1125  HE3 TRP A  72      -7.478   6.729   5.264  1.00 98.69           H  
ATOM   1126  NE1 TRP A  72      -5.289   8.916   8.330  1.00 98.69           N  
ATOM   1127  HE1 TRP A  72      -4.836   9.616   8.900  1.00 98.69           H  
ATOM   1128  CH2 TRP A  72      -7.344  10.144   5.427  1.00 98.69           C  
ATOM   1129  HH2 TRP A  72      -7.691  11.021   4.902  1.00 98.69           H  
ATOM   1130  CZ2 TRP A  72      -6.534  10.283   6.567  1.00 98.69           C  
ATOM   1131  HZ2 TRP A  72      -6.258  11.259   6.938  1.00 98.69           H  
ATOM   1132  CZ3 TRP A  72      -7.682   8.863   4.954  1.00 98.69           C  
ATOM   1133  HZ3 TRP A  72      -8.282   8.767   4.061  1.00 98.69           H  
ATOM   1134  N   THR A  73      -8.043   2.808   7.033  1.00 98.74           N  
ATOM   1135  H   THR A  73      -8.687   3.463   6.614  1.00 98.74           H  
ATOM   1136  CA  THR A  73      -7.993   1.461   6.460  1.00 98.74           C  
ATOM   1137  HA  THR A  73      -7.577   0.760   7.184  1.00 98.74           H  
ATOM   1138  C   THR A  73      -7.082   1.476   5.239  1.00 98.74           C  
ATOM   1139  CB  THR A  73      -9.405   0.990   6.082  1.00 98.74           C  
ATOM   1140  HB  THR A  73      -9.832   1.660   5.335  1.00 98.74           H  
ATOM   1141  O   THR A  73      -7.420   2.100   4.231  1.00 98.74           O  
ATOM   1142  CG2 THR A  73      -9.405  -0.435   5.538  1.00 98.74           C  
ATOM   1143 HG21 THR A  73      -8.886  -1.092   6.236  1.00 98.74           H  
ATOM   1144 HG22 THR A  73      -8.899  -0.468   4.573  1.00 98.74           H  
ATOM   1145 HG23 THR A  73     -10.431  -0.778   5.403  1.00 98.74           H  
ATOM   1146  OG1 THR A  73     -10.236   0.990   7.224  1.00 98.74           O  
ATOM   1147  HG1 THR A  73      -9.755   0.505   7.899  1.00 98.74           H  
ATOM   1148  N   ILE A  74      -5.933   0.802   5.319  1.00 98.83           N  
ATOM   1149  H   ILE A  74      -5.739   0.270   6.155  1.00 98.83           H  
ATOM   1150  CA  ILE A  74      -5.022   0.630   4.183  1.00 98.83           C  
ATOM   1151  HA  ILE A  74      -4.965   1.565   3.626  1.00 98.83           H  
ATOM   1152  C   ILE A  74      -5.611  -0.430   3.255  1.00 98.83           C  
ATOM   1153  CB  ILE A  74      -3.592   0.257   4.638  1.00 98.83           C  
ATOM   1154  HB  ILE A  74      -3.635  -0.707   5.146  1.00 98.83           H  
ATOM   1155  O   ILE A  74      -5.923  -1.535   3.694  1.00 98.83           O  
ATOM   1156  CG1 ILE A  74      -3.007   1.290   5.629  1.00 98.83           C  
ATOM   1157 HG12 ILE A  74      -3.678   1.404   6.481  1.00 98.83           H  
ATOM   1158 HG13 ILE A  74      -2.918   2.254   5.129  1.00 98.83           H  
ATOM   1159  CG2 ILE A  74      -2.674   0.134   3.404  1.00 98.83           C  
ATOM   1160 HG21 ILE A  74      -2.574   1.098   2.906  1.00 98.83           H  
ATOM   1161 HG22 ILE A  74      -3.066  -0.590   2.689  1.00 98.83           H  
ATOM   1162 HG23 ILE A  74      -1.685  -0.223   3.692  1.00 98.83           H  
ATOM   1163  CD1 ILE A  74      -1.628   0.902   6.178  1.00 98.83           C  
ATOM   1164 HD11 ILE A  74      -1.302   1.635   6.916  1.00 98.83           H  
ATOM   1165 HD12 ILE A  74      -1.678  -0.078   6.652  1.00 98.83           H  
ATOM   1166 HD13 ILE A  74      -0.882   0.892   5.384  1.00 98.83           H  
ATOM   1167  N   PHE A  75      -5.748  -0.103   1.970  1.00 98.71           N  
ATOM   1168  H   PHE A  75      -5.465   0.819   1.672  1.00 98.71           H  
ATOM   1169  CA  PHE A  75      -6.235  -1.049   0.966  1.00 98.71           C  
ATOM   1170  HA  PHE A  75      -6.482  -1.985   1.467  1.00 98.71           H  
ATOM   1171  C   PHE A  75      -5.211  -1.406  -0.102  1.00 98.71           C  
ATOM   1172  CB  PHE A  75      -7.519  -0.533   0.329  1.00 98.71           C  
ATOM   1173  HB2 PHE A  75      -8.177  -0.171   1.119  1.00 98.71           H  
ATOM   1174  HB3 PHE A  75      -8.028  -1.370  -0.150  1.00 98.71           H  
ATOM   1175  O   PHE A  75      -5.389  -2.405  -0.788  1.00 98.71           O  
ATOM   1176  CG  PHE A  75      -7.332   0.533  -0.725  1.00 98.71           C  
ATOM   1177  CD1 PHE A  75      -7.550   1.872  -0.384  1.00 98.71           C  
ATOM   1178  HD1 PHE A  75      -7.724   2.134   0.650  1.00 98.71           H  
ATOM   1179  CD2 PHE A  75      -7.014   0.190  -2.055  1.00 98.71           C  
ATOM   1180  HD2 PHE A  75      -6.835  -0.840  -2.326  1.00 98.71           H  
ATOM   1181  CE1 PHE A  75      -7.591   2.847  -1.389  1.00 98.71           C  
ATOM   1182  HE1 PHE A  75      -7.861   3.861  -1.134  1.00 98.71           H  
ATOM   1183  CE2 PHE A  75      -6.959   1.183  -3.046  1.00 98.71           C  
ATOM   1184  HE2 PHE A  75      -6.724   0.915  -4.065  1.00 98.71           H  
ATOM   1185  CZ  PHE A  75      -7.283   2.508  -2.718  1.00 98.71           C  
ATOM   1186  HZ  PHE A  75      -7.308   3.263  -3.491  1.00 98.71           H  
ATOM   1187  N   GLN A  76      -4.163  -0.606  -0.259  1.00 98.72           N  
ATOM   1188  H   GLN A  76      -4.090   0.223   0.313  1.00 98.72           H  
ATOM   1189  CA  GLN A  76      -3.023  -0.929  -1.102  1.00 98.72           C  
ATOM   1190  HA  GLN A  76      -3.026  -1.997  -1.321  1.00 98.72           H  
ATOM   1191  C   GLN A  76      -1.763  -0.598  -0.322  1.00 98.72           C  
ATOM   1192  CB  GLN A  76      -3.118  -0.161  -2.426  1.00 98.72           C  
ATOM   1193  HB2 GLN A  76      -4.092  -0.376  -2.867  1.00 98.72           H  
ATOM   1194  HB3 GLN A  76      -3.065   0.910  -2.230  1.00 98.72           H  
ATOM   1195  O   GLN A  76      -1.680   0.473   0.289  1.00 98.72           O  
ATOM   1196  CG  GLN A  76      -2.042  -0.542  -3.453  1.00 98.72           C  
ATOM   1197  HG2 GLN A  76      -1.736  -1.578  -3.308  1.00 98.72           H  
ATOM   1198  HG3 GLN A  76      -2.499  -0.469  -4.440  1.00 98.72           H  
ATOM   1199  CD  GLN A  76      -0.796   0.347  -3.442  1.00 98.72           C  
ATOM   1200  NE2 GLN A  76      -0.280   0.693  -4.599  1.00 98.72           N  
ATOM   1201 HE21 GLN A  76      -0.664   0.325  -5.457  1.00 98.72           H  
ATOM   1202 HE22 GLN A  76       0.588   1.210  -4.593  1.00 98.72           H  
ATOM   1203  OE1 GLN A  76      -0.252   0.727  -2.417  1.00 98.72           O  
ATOM   1204  N   ARG A  77      -0.801  -1.517  -0.340  1.00 98.69           N  
ATOM   1205  H   ARG A  77      -0.982  -2.399  -0.796  1.00 98.69           H  
ATOM   1206  CA  ARG A  77       0.502  -1.317   0.283  1.00 98.69           C  
ATOM   1207  HA  ARG A  77       0.691  -0.246   0.368  1.00 98.69           H  
ATOM   1208  C   ARG A  77       1.596  -1.922  -0.582  1.00 98.69           C  
ATOM   1209  CB  ARG A  77       0.460  -1.927   1.686  1.00 98.69           C  
ATOM   1210  HB2 ARG A  77       0.374  -3.011   1.606  1.00 98.69           H  
ATOM   1211  HB3 ARG A  77      -0.419  -1.549   2.208  1.00 98.69           H  
ATOM   1212  O   ARG A  77       1.508  -3.094  -0.944  1.00 98.69           O  
ATOM   1213  CG  ARG A  77       1.703  -1.574   2.500  1.00 98.69           C  
ATOM   1214  HG2 ARG A  77       1.816  -0.491   2.554  1.00 98.69           H  
ATOM   1215  HG3 ARG A  77       2.581  -2.002   2.017  1.00 98.69           H  
ATOM   1216  CD  ARG A  77       1.559  -2.151   3.910  1.00 98.69           C  
ATOM   1217  HD2 ARG A  77       1.421  -3.231   3.851  1.00 98.69           H  
ATOM   1218  HD3 ARG A  77       0.655  -1.746   4.364  1.00 98.69           H  
ATOM   1219  NE  ARG A  77       2.757  -1.858   4.717  1.00 98.69           N  
ATOM   1220  HE  ARG A  77       3.591  -2.369   4.465  1.00 98.69           H  
ATOM   1221  NH1 ARG A  77       1.785  -0.288   6.031  1.00 98.69           N  
ATOM   1222 HH11 ARG A  77       1.878   0.714   6.120  1.00 98.69           H  
ATOM   1223 HH12 ARG A  77       0.885  -0.664   5.769  1.00 98.69           H  
ATOM   1224  NH2 ARG A  77       3.986  -0.475   6.070  1.00 98.69           N  
ATOM   1225 HH21 ARG A  77       3.974   0.331   6.678  1.00 98.69           H  
ATOM   1226 HH22 ARG A  77       4.846  -0.916   5.777  1.00 98.69           H  
ATOM   1227  CZ  ARG A  77       2.845  -0.891   5.604  1.00 98.69           C  
ATOM   1228  N   ARG A  78       2.620  -1.125  -0.883  1.00 98.02           N  
ATOM   1229  H   ARG A  78       2.564  -0.169  -0.559  1.00 98.02           H  
ATOM   1230  CA  ARG A  78       3.831  -1.511  -1.617  1.00 98.02           C  
ATOM   1231  HA  ARG A  78       3.884  -2.594  -1.723  1.00 98.02           H  
ATOM   1232  C   ARG A  78       5.040  -1.036  -0.821  1.00 98.02           C  
ATOM   1233  CB  ARG A  78       3.838  -0.869  -3.013  1.00 98.02           C  
ATOM   1234  HB2 ARG A  78       4.018   0.200  -2.895  1.00 98.02           H  
ATOM   1235  HB3 ARG A  78       4.657  -1.301  -3.587  1.00 98.02           H  
ATOM   1236  O   ARG A  78       5.146   0.159  -0.548  1.00 98.02           O  
ATOM   1237  CG  ARG A  78       2.587  -1.033  -3.865  1.00 98.02           C  
ATOM   1238  HG2 ARG A  78       2.705  -0.462  -4.786  1.00 98.02           H  
ATOM   1239  HG3 ARG A  78       1.729  -0.635  -3.324  1.00 98.02           H  
ATOM   1240  CD  ARG A  78       2.301  -2.483  -4.217  1.00 98.02           C  
ATOM   1241  HD2 ARG A  78       2.037  -3.022  -3.307  1.00 98.02           H  
ATOM   1242  HD3 ARG A  78       1.439  -2.493  -4.884  1.00 98.02           H  
ATOM   1243  NE  ARG A  78       3.428  -3.180  -4.862  1.00 98.02           N  
ATOM   1244  HE  ARG A  78       3.953  -3.828  -4.292  1.00 98.02           H  
ATOM   1245  NH1 ARG A  78       3.198  -2.308  -6.988  1.00 98.02           N  
ATOM   1246 HH11 ARG A  78       3.492  -2.276  -7.954  1.00 98.02           H  
ATOM   1247 HH12 ARG A  78       2.616  -1.568  -6.624  1.00 98.02           H  
ATOM   1248  NH2 ARG A  78       4.568  -4.035  -6.610  1.00 98.02           N  
ATOM   1249 HH21 ARG A  78       4.878  -4.785  -6.008  1.00 98.02           H  
ATOM   1250 HH22 ARG A  78       4.787  -4.043  -7.596  1.00 98.02           H  
ATOM   1251  CZ  ARG A  78       3.724  -3.162  -6.147  1.00 98.02           C  
ATOM   1252  N   ILE A  79       5.937  -1.934  -0.435  1.00 97.02           N  
ATOM   1253  H   ILE A  79       5.855  -2.862  -0.825  1.00 97.02           H  
ATOM   1254  CA  ILE A  79       7.072  -1.618   0.451  1.00 97.02           C  
ATOM   1255  HA  ILE A  79       7.287  -0.551   0.381  1.00 97.02           H  
ATOM   1256  C   ILE A  79       8.383  -2.317   0.077  1.00 97.02           C  
ATOM   1257  CB  ILE A  79       6.735  -1.925   1.928  1.00 97.02           C  
ATOM   1258  HB  ILE A  79       7.625  -1.690   2.511  1.00 97.02           H  
ATOM   1259  O   ILE A  79       9.431  -1.887   0.555  1.00 97.02           O  
ATOM   1260  CG1 ILE A  79       6.408  -3.416   2.153  1.00 97.02           C  
ATOM   1261 HG12 ILE A  79       7.177  -4.029   1.683  1.00 97.02           H  
ATOM   1262 HG13 ILE A  79       5.451  -3.664   1.694  1.00 97.02           H  
ATOM   1263  CG2 ILE A  79       5.610  -1.021   2.459  1.00 97.02           C  
ATOM   1264 HG21 ILE A  79       5.481  -1.170   3.531  1.00 97.02           H  
ATOM   1265 HG22 ILE A  79       4.675  -1.242   1.945  1.00 97.02           H  
ATOM   1266 HG23 ILE A  79       5.872   0.023   2.289  1.00 97.02           H  
ATOM   1267  CD1 ILE A  79       6.374  -3.806   3.633  1.00 97.02           C  
ATOM   1268 HD11 ILE A  79       6.408  -4.893   3.709  1.00 97.02           H  
ATOM   1269 HD12 ILE A  79       5.462  -3.439   4.104  1.00 97.02           H  
ATOM   1270 HD13 ILE A  79       7.245  -3.401   4.149  1.00 97.02           H  
ATOM   1271  N   ASN A  80       8.351  -3.383  -0.725  1.00 94.92           N  
ATOM   1272  H   ASN A  80       7.478  -3.660  -1.151  1.00 94.92           H  
ATOM   1273  CA  ASN A  80       9.537  -4.206  -0.980  1.00 94.92           C  
ATOM   1274  HA  ASN A  80      10.416  -3.562  -0.944  1.00 94.92           H  
ATOM   1275  C   ASN A  80       9.584  -4.858  -2.373  1.00 94.92           C  
ATOM   1276  CB  ASN A  80       9.666  -5.241   0.159  1.00 94.92           C  
ATOM   1277  HB2 ASN A  80       9.793  -4.709   1.102  1.00 94.92           H  
ATOM   1278  HB3 ASN A  80      10.557  -5.848  -0.004  1.00 94.92           H  
ATOM   1279  O   ASN A  80      10.620  -5.420  -2.724  1.00 94.92           O  
ATOM   1280  CG  ASN A  80       8.475  -6.177   0.280  1.00 94.92           C  
ATOM   1281  ND2 ASN A  80       8.189  -6.652   1.469  1.00 94.92           N  
ATOM   1282 HD21 ASN A  80       7.371  -7.237   1.563  1.00 94.92           H  
ATOM   1283 HD22 ASN A  80       8.759  -6.444   2.277  1.00 94.92           H  
ATOM   1284  OD1 ASN A  80       7.796  -6.479  -0.683  1.00 94.92           O  
ATOM   1285  N   GLY A  81       8.512  -4.785  -3.168  1.00 95.40           N  
ATOM   1286  H   GLY A  81       7.662  -4.370  -2.813  1.00 95.40           H  
ATOM   1287  CA  GLY A  81       8.461  -5.336  -4.521  1.00 95.40           C  
ATOM   1288  HA2 GLY A  81       9.349  -5.020  -5.068  1.00 95.40           H  
ATOM   1289  HA3 GLY A  81       7.577  -4.937  -5.019  1.00 95.40           H  
ATOM   1290  C   GLY A  81       8.389  -6.861  -4.598  1.00 95.40           C  
ATOM   1291  O   GLY A  81       8.610  -7.412  -5.674  1.00 95.40           O  
ATOM   1292  N   GLN A  82       8.103  -7.553  -3.491  1.00 95.76           N  
ATOM   1293  H   GLN A  82       7.887  -7.043  -2.646  1.00 95.76           H  
ATOM   1294  CA  GLN A  82       8.031  -9.019  -3.457  1.00 95.76           C  
ATOM   1295  HA  GLN A  82       8.833  -9.427  -4.072  1.00 95.76           H  
ATOM   1296  C   GLN A  82       6.719  -9.564  -4.030  1.00 95.76           C  
ATOM   1297  CB  GLN A  82       8.226  -9.515  -2.019  1.00 95.76           C  
ATOM   1298  HB2 GLN A  82       7.488  -9.046  -1.367  1.00 95.76           H  
ATOM   1299  HB3 GLN A  82       8.065 -10.593  -1.994  1.00 95.76           H  
ATOM   1300  O   GLN A  82       6.663 -10.721  -4.450  1.00 95.76           O  
ATOM   1301  CG  GLN A  82       9.643  -9.228  -1.504  1.00 95.76           C  
ATOM   1302  HG2 GLN A  82      10.362  -9.699  -2.173  1.00 95.76           H  
ATOM   1303  HG3 GLN A  82       9.832  -8.154  -1.506  1.00 95.76           H  
ATOM   1304  CD  GLN A  82       9.878  -9.752  -0.092  1.00 95.76           C  
ATOM   1305  NE2 GLN A  82      11.113  -9.783   0.358  1.00 95.76           N  
ATOM   1306 HE21 GLN A  82      11.879  -9.474  -0.223  1.00 95.76           H  
ATOM   1307 HE22 GLN A  82      11.222 -10.156   1.290  1.00 95.76           H  
ATOM   1308  OE1 GLN A  82       8.988 -10.147   0.640  1.00 95.76           O  
ATOM   1309  N   LEU A  83       5.665  -8.746  -4.074  1.00 97.27           N  
ATOM   1310  H   LEU A  83       5.757  -7.810  -3.706  1.00 97.27           H  
ATOM   1311  CA  LEU A  83       4.370  -9.128  -4.615  1.00 97.27           C  
ATOM   1312  HA  LEU A  83       4.329 -10.214  -4.693  1.00 97.27           H  
ATOM   1313  C   LEU A  83       4.176  -8.531  -6.012  1.00 97.27           C  
ATOM   1314  CB  LEU A  83       3.300  -8.689  -3.610  1.00 97.27           C  
ATOM   1315  HB2 LEU A  83       3.537  -9.131  -2.642  1.00 97.27           H  
ATOM   1316  HB3 LEU A  83       3.360  -7.606  -3.506  1.00 97.27           H  
ATOM   1317  O   LEU A  83       4.250  -7.316  -6.214  1.00 97.27           O  
ATOM   1318  CG  LEU A  83       1.854  -9.048  -3.977  1.00 97.27           C  
ATOM   1319  HG  LEU A  83       1.575  -8.565  -4.913  1.00 97.27           H  
ATOM   1320  CD1 LEU A  83       1.631 -10.560  -4.100  1.00 97.27           C  
ATOM   1321 HD11 LEU A  83       1.951 -11.049  -3.180  1.00 97.27           H  
ATOM   1322 HD12 LEU A  83       2.207 -10.957  -4.935  1.00 97.27           H  
ATOM   1323 HD13 LEU A  83       0.571 -10.762  -4.257  1.00 97.27           H  
ATOM   1324  CD2 LEU A  83       0.964  -8.517  -2.862  1.00 97.27           C  
ATOM   1325 HD21 LEU A  83       1.238  -9.009  -1.929  1.00 97.27           H  
ATOM   1326 HD22 LEU A  83       1.109  -7.444  -2.732  1.00 97.27           H  
ATOM   1327 HD23 LEU A  83      -0.090  -8.695  -3.075  1.00 97.27           H  
ATOM   1328  N   SER A  84       3.863  -9.387  -6.989  1.00 97.27           N  
ATOM   1329  H   SER A  84       3.884 -10.377  -6.788  1.00 97.27           H  
ATOM   1330  CA  SER A  84       3.429  -8.919  -8.309  1.00 97.27           C  
ATOM   1331  HA  SER A  84       4.149  -8.182  -8.664  1.00 97.27           H  
ATOM   1332  C   SER A  84       2.054  -8.256  -8.211  1.00 97.27           C  
ATOM   1333  CB  SER A  84       3.380 -10.050  -9.338  1.00 97.27           C  
ATOM   1334  HB2 SER A  84       2.654 -10.800  -9.025  1.00 97.27           H  
ATOM   1335  HB3 SER A  84       4.364 -10.509  -9.429  1.00 97.27           H  
ATOM   1336  O   SER A  84       1.120  -8.850  -7.669  1.00 97.27           O  
ATOM   1337  OG  SER A  84       2.992  -9.500 -10.585  1.00 97.27           O  
ATOM   1338  HG  SER A  84       2.747 -10.208 -11.185  1.00 97.27           H  
ATOM   1339  N   PHE A  85       1.935  -7.051  -8.770  1.00 98.36           N  
ATOM   1340  H   PHE A  85       2.771  -6.630  -9.151  1.00 98.36           H  
ATOM   1341  CA  PHE A  85       0.672  -6.324  -8.951  1.00 98.36           C  
ATOM   1342  HA  PHE A  85      -0.108  -6.795  -8.354  1.00 98.36           H  
ATOM   1343  C   PHE A  85       0.166  -6.385 -10.400  1.00 98.36           C  
ATOM   1344  CB  PHE A  85       0.824  -4.876  -8.452  1.00 98.36           C  
ATOM   1345  HB2 PHE A  85       0.102  -4.251  -8.976  1.00 98.36           H  
ATOM   1346  HB3 PHE A  85       1.815  -4.497  -8.703  1.00 98.36           H  
ATOM   1347  O   PHE A  85      -0.957  -5.983 -10.677  1.00 98.36           O  
ATOM   1348  CG  PHE A  85       0.581  -4.724  -6.963  1.00 98.36           C  
ATOM   1349  CD1 PHE A  85      -0.506  -3.963  -6.495  1.00 98.36           C  
ATOM   1350  HD1 PHE A  85      -1.150  -3.453  -7.196  1.00 98.36           H  
ATOM   1351  CD2 PHE A  85       1.407  -5.384  -6.038  1.00 98.36           C  
ATOM   1352  HD2 PHE A  85       2.254  -5.960  -6.379  1.00 98.36           H  
ATOM   1353  CE1 PHE A  85      -0.780  -3.890  -5.119  1.00 98.36           C  
ATOM   1354  HE1 PHE A  85      -1.632  -3.327  -4.767  1.00 98.36           H  
ATOM   1355  CE2 PHE A  85       1.143  -5.303  -4.662  1.00 98.36           C  
ATOM   1356  HE2 PHE A  85       1.806  -5.791  -3.963  1.00 98.36           H  
ATOM   1357  CZ  PHE A  85       0.039  -4.569  -4.200  1.00 98.36           C  
ATOM   1358  HZ  PHE A  85      -0.160  -4.509  -3.140  1.00 98.36           H  
ATOM   1359  N   TYR A  86       0.943  -6.939 -11.336  1.00 98.42           N  
ATOM   1360  H   TYR A  86       1.827  -7.348 -11.069  1.00 98.42           H  
ATOM   1361  CA  TYR A  86       0.464  -7.160 -12.698  1.00 98.42           C  
ATOM   1362  HA  TYR A  86      -0.152  -6.307 -12.985  1.00 98.42           H  
ATOM   1363  C   TYR A  86      -0.426  -8.410 -12.730  1.00 98.42           C  
ATOM   1364  CB  TYR A  86       1.648  -7.214 -13.669  1.00 98.42           C  
ATOM   1365  HB2 TYR A  86       2.249  -6.315 -13.535  1.00 98.42           H  
ATOM   1366  HB3 TYR A  86       2.274  -8.072 -13.426  1.00 98.42           H  
ATOM   1367  O   TYR A  86       0.055  -9.527 -12.920  1.00 98.42           O  
ATOM   1368  CG  TYR A  86       1.229  -7.276 -15.126  1.00 98.42           C  
ATOM   1369  CD1 TYR A  86       1.686  -8.320 -15.953  1.00 98.42           C  
ATOM   1370  HD1 TYR A  86       2.316  -9.094 -15.539  1.00 98.42           H  
ATOM   1371  CD2 TYR A  86       0.374  -6.289 -15.657  1.00 98.42           C  
ATOM   1372  HD2 TYR A  86       0.000  -5.495 -15.028  1.00 98.42           H  
ATOM   1373  CE1 TYR A  86       1.302  -8.372 -17.307  1.00 98.42           C  
ATOM   1374  HE1 TYR A  86       1.641  -9.187 -17.929  1.00 98.42           H  
ATOM   1375  CE2 TYR A  86       0.004  -6.327 -17.012  1.00 98.42           C  
ATOM   1376  HE2 TYR A  86      -0.656  -5.576 -17.421  1.00 98.42           H  
ATOM   1377  OH  TYR A  86       0.108  -7.402 -19.150  1.00 98.42           O  
ATOM   1378  HH  TYR A  86       0.235  -8.275 -19.528  1.00 98.42           H  
ATOM   1379  CZ  TYR A  86       0.467  -7.367 -17.840  1.00 98.42           C  
ATOM   1380  N   ARG A  87      -1.718  -8.210 -12.439  1.00 98.55           N  
ATOM   1381  H   ARG A  87      -1.999  -7.257 -12.258  1.00 98.55           H  
ATOM   1382  CA  ARG A  87      -2.719  -9.260 -12.187  1.00 98.55           C  
ATOM   1383  HA  ARG A  87      -2.334 -10.217 -12.541  1.00 98.55           H  
ATOM   1384  C   ARG A  87      -4.036  -9.021 -12.935  1.00 98.55           C  
ATOM   1385  CB  ARG A  87      -2.968  -9.364 -10.676  1.00 98.55           C  
ATOM   1386  HB2 ARG A  87      -3.825 -10.016 -10.503  1.00 98.55           H  
ATOM   1387  HB3 ARG A  87      -3.204  -8.380 -10.272  1.00 98.55           H  
ATOM   1388  O   ARG A  87      -4.289  -7.921 -13.431  1.00 98.55           O  
ATOM   1389  CG  ARG A  87      -1.766  -9.950  -9.931  1.00 98.55           C  
ATOM   1390  HG2 ARG A  87      -0.884  -9.329 -10.085  1.00 98.55           H  
ATOM   1391  HG3 ARG A  87      -1.570 -10.953 -10.308  1.00 98.55           H  
ATOM   1392  CD  ARG A  87      -2.068 -10.011  -8.436  1.00 98.55           C  
ATOM   1393  HD2 ARG A  87      -3.010 -10.529  -8.256  1.00 98.55           H  
ATOM   1394  HD3 ARG A  87      -2.176  -8.991  -8.067  1.00 98.55           H  
ATOM   1395  NE  ARG A  87      -0.979 -10.674  -7.713  1.00 98.55           N  
ATOM   1396  HE  ARG A  87      -0.241 -10.064  -7.391  1.00 98.55           H  
ATOM   1397  NH1 ARG A  87      -1.685 -12.846  -8.014  1.00 98.55           N  
ATOM   1398 HH11 ARG A  87      -2.504 -12.540  -8.520  1.00 98.55           H  
ATOM   1399 HH12 ARG A  87      -1.634 -13.835  -7.817  1.00 98.55           H  
ATOM   1400  NH2 ARG A  87       0.183 -12.406  -6.854  1.00 98.55           N  
ATOM   1401 HH21 ARG A  87       0.800 -11.732  -6.423  1.00 98.55           H  
ATOM   1402 HH22 ARG A  87       0.277 -13.398  -6.689  1.00 98.55           H  
ATOM   1403  CZ  ARG A  87      -0.840 -11.972  -7.535  1.00 98.55           C  
ATOM   1404  N   GLY A  88      -4.846 -10.077 -13.025  1.00 98.61           N  
ATOM   1405  H   GLY A  88      -4.578 -10.918 -12.532  1.00 98.61           H  
ATOM   1406  CA  GLY A  88      -6.153 -10.077 -13.687  1.00 98.61           C  
ATOM   1407  HA2 GLY A  88      -6.412 -11.093 -13.984  1.00 98.61           H  
ATOM   1408  HA3 GLY A  88      -6.101  -9.477 -14.596  1.00 98.61           H  
ATOM   1409  C   GLY A  88      -7.295  -9.527 -12.828  1.00 98.61           C  
ATOM   1410  O   GLY A  88      -7.105  -9.140 -11.671  1.00 98.61           O  
ATOM   1411  N   TRP A  89      -8.498  -9.499 -13.400  1.00 98.69           N  
ATOM   1412  H   TRP A  89      -8.559  -9.812 -14.359  1.00 98.69           H  
ATOM   1413  CA  TRP A  89      -9.697  -8.915 -12.790  1.00 98.69           C  
ATOM   1414  HA  TRP A  89      -9.522  -7.862 -12.572  1.00 98.69           H  
ATOM   1415  C   TRP A  89     -10.084  -9.581 -11.475  1.00 98.69           C  
ATOM   1416  CB  TRP A  89     -10.867  -9.003 -13.773  1.00 98.69           C  
ATOM   1417  HB2 TRP A  89     -10.574  -8.526 -14.709  1.00 98.69           H  
ATOM   1418  HB3 TRP A  89     -11.080 -10.050 -13.991  1.00 98.69           H  
ATOM   1419  O   TRP A  89     -10.416  -8.894 -10.510  1.00 98.69           O  
ATOM   1420  CG  TRP A  89     -12.115  -8.336 -13.279  1.00 98.69           C  
ATOM   1421  CD1 TRP A  89     -13.214  -8.940 -12.771  1.00 98.69           C  
ATOM   1422  HD1 TRP A  89     -13.324 -10.008 -12.653  1.00 98.69           H  
ATOM   1423  CD2 TRP A  89     -12.376  -6.909 -13.200  1.00 98.69           C  
ATOM   1424  CE2 TRP A  89     -13.703  -6.712 -12.713  1.00 98.69           C  
ATOM   1425  CE3 TRP A  89     -11.628  -5.764 -13.539  1.00 98.69           C  
ATOM   1426  HE3 TRP A  89     -10.619  -5.881 -13.906  1.00 98.69           H  
ATOM   1427  NE1 TRP A  89     -14.154  -7.986 -12.417  1.00 98.69           N  
ATOM   1428  HE1 TRP A  89     -15.049  -8.219 -12.010  1.00 98.69           H  
ATOM   1429  CH2 TRP A  89     -13.530  -4.316 -13.040  1.00 98.69           C  
ATOM   1430  HH2 TRP A  89     -13.954  -3.324 -13.007  1.00 98.69           H  
ATOM   1431  CZ2 TRP A  89     -14.286  -5.436 -12.655  1.00 98.69           C  
ATOM   1432  HZ2 TRP A  89     -15.305  -5.308 -12.321  1.00 98.69           H  
ATOM   1433  CZ3 TRP A  89     -12.200  -4.486 -13.454  1.00 98.69           C  
ATOM   1434  HZ3 TRP A  89     -11.605  -3.630 -13.737  1.00 98.69           H  
ATOM   1435  N   GLU A  90     -10.041 -10.912 -11.432  1.00 98.67           N  
ATOM   1436  H   GLU A  90      -9.732 -11.409 -12.256  1.00 98.67           H  
ATOM   1437  CA  GLU A  90     -10.473 -11.692 -10.271  1.00 98.67           C  
ATOM   1438  HA  GLU A  90     -11.492 -11.399 -10.019  1.00 98.67           H  
ATOM   1439  C   GLU A  90      -9.608 -11.408  -9.032  1.00 98.67           C  
ATOM   1440  CB  GLU A  90     -10.489 -13.177 -10.654  1.00 98.67           C  
ATOM   1441  HB2 GLU A  90     -11.076 -13.291 -11.566  1.00 98.67           H  
ATOM   1442  HB3 GLU A  90      -9.472 -13.521 -10.842  1.00 98.67           H  
ATOM   1443  O   GLU A  90     -10.147 -11.116  -7.962  1.00 98.67           O  
ATOM   1444  CG  GLU A  90     -11.134 -14.017  -9.548  1.00 98.67           C  
ATOM   1445  HG2 GLU A  90     -12.069 -13.531  -9.272  1.00 98.67           H  
ATOM   1446  HG3 GLU A  90     -10.481 -14.030  -8.676  1.00 98.67           H  
ATOM   1447  CD  GLU A  90     -11.428 -15.457  -9.985  1.00 98.67           C  
ATOM   1448  OE1 GLU A  90     -12.479 -15.973  -9.538  1.00 98.67           O  
ATOM   1449  OE2 GLU A  90     -10.633 -16.011 -10.774  1.00 98.67           O  
ATOM   1450  N   ASP A  91      -8.283 -11.365  -9.204  1.00 98.75           N  
ATOM   1451  H   ASP A  91      -7.910 -11.646 -10.099  1.00 98.75           H  
ATOM   1452  CA  ASP A  91      -7.334 -10.982  -8.152  1.00 98.75           C  
ATOM   1453  HA  ASP A  91      -7.396 -11.686  -7.322  1.00 98.75           H  
ATOM   1454  C   ASP A  91      -7.656  -9.580  -7.611  1.00 98.75           C  
ATOM   1455  CB  ASP A  91      -5.901 -10.978  -8.718  1.00 98.75           C  
ATOM   1456  HB2 ASP A  91      -5.911 -10.505  -9.699  1.00 98.75           H  
ATOM   1457  HB3 ASP A  91      -5.283 -10.359  -8.067  1.00 98.75           H  
ATOM   1458  O   ASP A  91      -7.769  -9.368  -6.404  1.00 98.75           O  
ATOM   1459  CG  ASP A  91      -5.207 -12.341  -8.823  1.00 98.75           C  
ATOM   1460  OD1 ASP A  91      -5.688 -13.320  -8.224  1.00 98.75           O  
ATOM   1461  OD2 ASP A  91      -4.103 -12.368  -9.426  1.00 98.75           O  
ATOM   1462  N   TYR A  92      -7.855  -8.597  -8.493  1.00 98.81           N  
ATOM   1463  H   TYR A  92      -7.775  -8.812  -9.476  1.00 98.81           H  
ATOM   1464  CA  TYR A  92      -8.173  -7.229  -8.075  1.00 98.81           C  
ATOM   1465  HA  TYR A  92      -7.473  -6.942  -7.290  1.00 98.81           H  
ATOM   1466  C   TYR A  92      -9.567  -7.079  -7.467  1.00 98.81           C  
ATOM   1467  CB  TYR A  92      -7.991  -6.276  -9.256  1.00 98.81           C  
ATOM   1468  HB2 TYR A  92      -8.662  -5.425  -9.142  1.00 98.81           H  
ATOM   1469  HB3 TYR A  92      -8.252  -6.775 -10.190  1.00 98.81           H  
ATOM   1470  O   TYR A  92      -9.787  -6.182  -6.650  1.00 98.81           O  
ATOM   1471  CG  TYR A  92      -6.581  -5.743  -9.315  1.00 98.81           C  
ATOM   1472  CD1 TYR A  92      -6.206  -4.735  -8.409  1.00 98.81           C  
ATOM   1473  HD1 TYR A  92      -6.932  -4.350  -7.709  1.00 98.81           H  
ATOM   1474  CD2 TYR A  92      -5.645  -6.269 -10.223  1.00 98.81           C  
ATOM   1475  HD2 TYR A  92      -5.929  -7.053 -10.910  1.00 98.81           H  
ATOM   1476  CE1 TYR A  92      -4.896  -4.235  -8.414  1.00 98.81           C  
ATOM   1477  HE1 TYR A  92      -4.612  -3.464  -7.713  1.00 98.81           H  
ATOM   1478  CE2 TYR A  92      -4.331  -5.765 -10.237  1.00 98.81           C  
ATOM   1479  HE2 TYR A  92      -3.608  -6.129 -10.951  1.00 98.81           H  
ATOM   1480  OH  TYR A  92      -2.740  -4.167  -9.396  1.00 98.81           O  
ATOM   1481  HH  TYR A  92      -2.655  -3.471  -8.741  1.00 98.81           H  
ATOM   1482  CZ  TYR A  92      -3.963  -4.741  -9.339  1.00 98.81           C  
ATOM   1483  N   LYS A  93     -10.514  -7.941  -7.838  1.00 98.80           N  
ATOM   1484  H   LYS A  93     -10.273  -8.620  -8.546  1.00 98.80           H  
ATOM   1485  CA  LYS A  93     -11.865  -7.975  -7.278  1.00 98.80           C  
ATOM   1486  HA  LYS A  93     -12.282  -6.968  -7.274  1.00 98.80           H  
ATOM   1487  C   LYS A  93     -11.854  -8.450  -5.828  1.00 98.80           C  
ATOM   1488  CB  LYS A  93     -12.736  -8.846  -8.190  1.00 98.80           C  
ATOM   1489  HB2 LYS A  93     -12.874  -8.317  -9.133  1.00 98.80           H  
ATOM   1490  HB3 LYS A  93     -12.232  -9.789  -8.403  1.00 98.80           H  
ATOM   1491  O   LYS A  93     -12.415  -7.761  -4.970  1.00 98.80           O  
ATOM   1492  CG  LYS A  93     -14.099  -9.169  -7.577  1.00 98.80           C  
ATOM   1493  HG2 LYS A  93     -13.976  -9.876  -6.757  1.00 98.80           H  
ATOM   1494  HG3 LYS A  93     -14.552  -8.258  -7.185  1.00 98.80           H  
ATOM   1495  CD  LYS A  93     -14.998  -9.790  -8.643  1.00 98.80           C  
ATOM   1496  HD2 LYS A  93     -14.547 -10.718  -8.994  1.00 98.80           H  
ATOM   1497  HD3 LYS A  93     -15.096  -9.098  -9.479  1.00 98.80           H  
ATOM   1498  CE  LYS A  93     -16.378 -10.075  -8.060  1.00 98.80           C  
ATOM   1499  HE2 LYS A  93     -16.812  -9.135  -7.718  1.00 98.80           H  
ATOM   1500  HE3 LYS A  93     -16.269 -10.746  -7.209  1.00 98.80           H  
ATOM   1501  NZ  LYS A  93     -17.244 -10.679  -9.094  1.00 98.80           N  
ATOM   1502  HZ1 LYS A  93     -16.828 -11.508  -9.493  1.00 98.80           H  
ATOM   1503  HZ2 LYS A  93     -17.400  -9.999  -9.824  1.00 98.80           H  
ATOM   1504  HZ3 LYS A  93     -18.169 -10.866  -8.734  1.00 98.80           H  
ATOM   1505  N   TYR A  94     -11.211  -9.584  -5.559  1.00 98.65           N  
ATOM   1506  H   TYR A  94     -10.779 -10.081  -6.325  1.00 98.65           H  
ATOM   1507  CA  TYR A  94     -11.244 -10.238  -4.246  1.00 98.65           C  
ATOM   1508  HA  TYR A  94     -12.142  -9.913  -3.721  1.00 98.65           H  
ATOM   1509  C   TYR A  94     -10.080  -9.859  -3.326  1.00 98.65           C  
ATOM   1510  CB  TYR A  94     -11.359 -11.753  -4.449  1.00 98.65           C  
ATOM   1511  HB2 TYR A  94     -10.506 -12.101  -5.031  1.00 98.65           H  
ATOM   1512  HB3 TYR A  94     -11.316 -12.243  -3.476  1.00 98.65           H  
ATOM   1513  O   TYR A  94     -10.217  -9.969  -2.108  1.00 98.65           O  
ATOM   1514  CG  TYR A  94     -12.654 -12.165  -5.128  1.00 98.65           C  
ATOM   1515  CD1 TYR A  94     -13.888 -11.894  -4.504  1.00 98.65           C  
ATOM   1516  HD1 TYR A  94     -13.902 -11.410  -3.538  1.00 98.65           H  
ATOM   1517  CD2 TYR A  94     -12.631 -12.814  -6.377  1.00 98.65           C  
ATOM   1518  HD2 TYR A  94     -11.686 -13.040  -6.848  1.00 98.65           H  
ATOM   1519  CE1 TYR A  94     -15.095 -12.265  -5.125  1.00 98.65           C  
ATOM   1520  HE1 TYR A  94     -16.036 -12.058  -4.637  1.00 98.65           H  
ATOM   1521  CE2 TYR A  94     -13.836 -13.190  -7.002  1.00 98.65           C  
ATOM   1522  HE2 TYR A  94     -13.820 -13.728  -7.939  1.00 98.65           H  
ATOM   1523  OH  TYR A  94     -16.239 -13.258  -6.979  1.00 98.65           O  
ATOM   1524  HH  TYR A  94     -16.960 -13.268  -6.345  1.00 98.65           H  
ATOM   1525  CZ  TYR A  94     -15.068 -12.915  -6.378  1.00 98.65           C  
ATOM   1526  N   GLY A  95      -8.996  -9.324  -3.885  1.00 98.67           N  
ATOM   1527  H   GLY A  95      -8.908  -9.378  -4.890  1.00 98.67           H  
ATOM   1528  CA  GLY A  95      -7.785  -8.956  -3.161  1.00 98.67           C  
ATOM   1529  HA2 GLY A  95      -8.002  -8.777  -2.108  1.00 98.67           H  
ATOM   1530  HA3 GLY A  95      -7.393  -8.036  -3.594  1.00 98.67           H  
ATOM   1531  C   GLY A  95      -6.700 -10.026  -3.257  1.00 98.67           C  
ATOM   1532  O   GLY A  95      -6.957 -11.181  -3.590  1.00 98.67           O  
ATOM   1533  N   PHE A  96      -5.464  -9.621  -2.983  1.00 98.64           N  
ATOM   1534  H   PHE A  96      -5.339  -8.680  -2.640  1.00 98.64           H  
ATOM   1535  CA  PHE A  96      -4.283 -10.481  -3.039  1.00 98.64           C  
ATOM   1536  HA  PHE A  96      -4.550 -11.467  -2.660  1.00 98.64           H  
ATOM   1537  C   PHE A  96      -3.160  -9.926  -2.155  1.00 98.64           C  
ATOM   1538  CB  PHE A  96      -3.812 -10.630  -4.499  1.00 98.64           C  
ATOM   1539  HB2 PHE A  96      -4.602 -11.116  -5.072  1.00 98.64           H  
ATOM   1540  HB3 PHE A  96      -2.952 -11.299  -4.530  1.00 98.64           H  
ATOM   1541  O   PHE A  96      -3.177  -8.760  -1.755  1.00 98.64           O  
ATOM   1542  CG  PHE A  96      -3.444  -9.329  -5.191  1.00 98.64           C  
ATOM   1543  CD1 PHE A  96      -4.407  -8.630  -5.936  1.00 98.64           C  
ATOM   1544  HD1 PHE A  96      -5.409  -9.026  -6.008  1.00 98.64           H  
ATOM   1545  CD2 PHE A  96      -2.139  -8.816  -5.101  1.00 98.64           C  
ATOM   1546  HD2 PHE A  96      -1.391  -9.374  -4.557  1.00 98.64           H  
ATOM   1547  CE1 PHE A  96      -4.073  -7.433  -6.591  1.00 98.64           C  
ATOM   1548  HE1 PHE A  96      -4.817  -6.916  -7.178  1.00 98.64           H  
ATOM   1549  CE2 PHE A  96      -1.804  -7.603  -5.727  1.00 98.64           C  
ATOM   1550  HE2 PHE A  96      -0.800  -7.213  -5.651  1.00 98.64           H  
ATOM   1551  CZ  PHE A  96      -2.772  -6.912  -6.478  1.00 98.64           C  
ATOM   1552  HZ  PHE A  96      -2.513  -5.993  -6.982  1.00 98.64           H  
ATOM   1553  N   GLY A  97      -2.146 -10.754  -1.904  1.00 97.81           N  
ATOM   1554  H   GLY A  97      -2.252 -11.721  -2.174  1.00 97.81           H  
ATOM   1555  CA  GLY A  97      -1.023 -10.428  -1.026  1.00 97.81           C  
ATOM   1556  HA2 GLY A  97      -0.868  -9.350  -0.995  1.00 97.81           H  
ATOM   1557  HA3 GLY A  97      -0.115 -10.895  -1.407  1.00 97.81           H  
ATOM   1558  C   GLY A  97      -1.230 -10.900   0.404  1.00 97.81           C  
ATOM   1559  O   GLY A  97      -2.158 -11.652   0.688  1.00 97.81           O  
ATOM   1560  N   ASP A  98      -0.330 -10.482   1.287  1.00 95.02           N  
ATOM   1561  H   ASP A  98       0.368  -9.811   1.000  1.00 95.02           H  
ATOM   1562  CA  ASP A  98      -0.295 -10.944   2.674  1.00 95.02           C  
ATOM   1563  HA  ASP A  98      -1.305 -11.181   3.008  1.00 95.02           H  
ATOM   1564  C   ASP A  98       0.270  -9.842   3.573  1.00 95.02           C  
ATOM   1565  CB  ASP A  98       0.546 -12.230   2.754  1.00 95.02           C  
ATOM   1566  HB2 ASP A  98       1.562 -12.003   2.429  1.00 95.02           H  
ATOM   1567  HB3 ASP A  98       0.132 -12.963   2.061  1.00 95.02           H  
ATOM   1568  O   ASP A  98       1.346  -9.292   3.309  1.00 95.02           O  
ATOM   1569  CG  ASP A  98       0.607 -12.868   4.147  1.00 95.02           C  
ATOM   1570  OD1 ASP A  98       0.148 -12.234   5.123  1.00 95.02           O  
ATOM   1571  OD2 ASP A  98       1.196 -13.963   4.241  1.00 95.02           O  
ATOM   1572  N   TYR A  99      -0.429  -9.551   4.670  1.00 95.99           N  
ATOM   1573  H   TYR A  99      -1.209 -10.153   4.896  1.00 95.99           H  
ATOM   1574  CA  TYR A  99       0.020  -8.606   5.686  1.00 95.99           C  
ATOM   1575  HA  TYR A  99       0.129  -7.628   5.217  1.00 95.99           H  
ATOM   1576  C   TYR A  99       1.392  -8.960   6.271  1.00 95.99           C  
ATOM   1577  CB  TYR A  99      -1.031  -8.522   6.802  1.00 95.99           C  
ATOM   1578  HB2 TYR A  99      -1.129  -9.505   7.263  1.00 95.99           H  
ATOM   1579  HB3 TYR A  99      -0.663  -7.836   7.566  1.00 95.99           H  
ATOM   1580  O   TYR A  99       2.141  -8.042   6.603  1.00 95.99           O  
ATOM   1581  CG  TYR A  99      -2.400  -8.036   6.361  1.00 95.99           C  
ATOM   1582  CD1 TYR A  99      -2.511  -6.897   5.541  1.00 95.99           C  
ATOM   1583  HD1 TYR A  99      -1.625  -6.368   5.221  1.00 95.99           H  
ATOM   1584  CD2 TYR A  99      -3.566  -8.725   6.754  1.00 95.99           C  
ATOM   1585  HD2 TYR A  99      -3.503  -9.619   7.357  1.00 95.99           H  
ATOM   1586  CE1 TYR A  99      -3.771  -6.457   5.108  1.00 95.99           C  
ATOM   1587  HE1 TYR A  99      -3.852  -5.597   4.460  1.00 95.99           H  
ATOM   1588  CE2 TYR A  99      -4.830  -8.278   6.324  1.00 95.99           C  
ATOM   1589  HE2 TYR A  99      -5.716  -8.842   6.576  1.00 95.99           H  
ATOM   1590  OH  TYR A  99      -6.132  -6.714   5.037  1.00 95.99           O  
ATOM   1591  HH  TYR A  99      -6.024  -6.096   4.310  1.00 95.99           H  
ATOM   1592  CZ  TYR A  99      -4.932  -7.145   5.497  1.00 95.99           C  
ATOM   1593  N   ALA A 100       1.757 -10.246   6.333  1.00 92.19           N  
ATOM   1594  H   ALA A 100       1.100 -10.950   6.028  1.00 92.19           H  
ATOM   1595  CA  ALA A 100       3.065 -10.699   6.804  1.00 92.19           C  
ATOM   1596  HA  ALA A 100       3.272 -10.227   7.765  1.00 92.19           H  
ATOM   1597  C   ALA A 100       4.209 -10.317   5.848  1.00 92.19           C  
ATOM   1598  CB  ALA A 100       3.004 -12.216   7.014  1.00 92.19           C  
ATOM   1599  HB1 ALA A 100       2.828 -12.722   6.065  1.00 92.19           H  
ATOM   1600  HB2 ALA A 100       2.192 -12.463   7.698  1.00 92.19           H  
ATOM   1601  HB3 ALA A 100       3.946 -12.566   7.435  1.00 92.19           H  
ATOM   1602  O   ALA A 100       5.282  -9.923   6.300  1.00 92.19           O  
ATOM   1603  N   THR A 101       3.977 -10.376   4.530  1.00 91.97           N  
ATOM   1604  H   THR A 101       3.072 -10.707   4.227  1.00 91.97           H  
ATOM   1605  CA  THR A 101       4.939  -9.874   3.522  1.00 91.97           C  
ATOM   1606  HA  THR A 101       5.944 -10.179   3.815  1.00 91.97           H  
ATOM   1607  C   THR A 101       4.944  -8.345   3.446  1.00 91.97           C  
ATOM   1608  CB  THR A 101       4.668 -10.441   2.119  1.00 91.97           C  
ATOM   1609  HB  THR A 101       5.478 -10.120   1.464  1.00 91.97           H  
ATOM   1610  O   THR A 101       5.895  -7.733   2.956  1.00 91.97           O  
ATOM   1611  CG2 THR A 101       4.623 -11.969   2.081  1.00 91.97           C  
ATOM   1612 HG21 THR A 101       3.824 -12.353   2.715  1.00 91.97           H  
ATOM   1613 HG22 THR A 101       4.449 -12.294   1.056  1.00 91.97           H  
ATOM   1614 HG23 THR A 101       5.576 -12.376   2.420  1.00 91.97           H  
ATOM   1615  OG1 THR A 101       3.461  -9.940   1.583  1.00 91.97           O  
ATOM   1616  HG1 THR A 101       2.760  -9.989   2.237  1.00 91.97           H  
ATOM   1617  N   GLY A 102       3.870  -7.725   3.942  1.00 94.23           N  
ATOM   1618  H   GLY A 102       3.127  -8.308   4.299  1.00 94.23           H  
ATOM   1619  CA  GLY A 102       3.670  -6.286   4.002  1.00 94.23           C  
ATOM   1620  HA2 GLY A 102       2.884  -6.084   4.730  1.00 94.23           H  
ATOM   1621  HA3 GLY A 102       4.587  -5.815   4.356  1.00 94.23           H  
ATOM   1622  C   GLY A 102       3.255  -5.647   2.677  1.00 94.23           C  
ATOM   1623  O   GLY A 102       3.075  -4.431   2.651  1.00 94.23           O  
ATOM   1624  N   GLU A 103       3.054  -6.419   1.606  1.00 98.27           N  
ATOM   1625  H   GLU A 103       3.192  -7.416   1.698  1.00 98.27           H  
ATOM   1626  CA  GLU A 103       2.433  -5.951   0.364  1.00 98.27           C  
ATOM   1627  HA  GLU A 103       2.238  -4.882   0.454  1.00 98.27           H  
ATOM   1628  C   GLU A 103       1.089  -6.638   0.143  1.00 98.27           C  
ATOM   1629  CB  GLU A 103       3.337  -6.146  -0.862  1.00 98.27           C  
ATOM   1630  HB2 GLU A 103       3.559  -7.205  -0.993  1.00 98.27           H  
ATOM   1631  HB3 GLU A 103       2.794  -5.787  -1.736  1.00 98.27           H  
ATOM   1632  O   GLU A 103       0.964  -7.854   0.290  1.00 98.27           O  
ATOM   1633  CG  GLU A 103       4.645  -5.361  -0.748  1.00 98.27           C  
ATOM   1634  HG2 GLU A 103       5.313  -5.871  -0.054  1.00 98.27           H  
ATOM   1635  HG3 GLU A 103       4.415  -4.383  -0.323  1.00 98.27           H  
ATOM   1636  CD  GLU A 103       5.345  -5.146  -2.098  1.00 98.27           C  
ATOM   1637  OE1 GLU A 103       5.925  -4.045  -2.248  1.00 98.27           O  
ATOM   1638  OE2 GLU A 103       5.264  -5.989  -3.018  1.00 98.27           O  
ATOM   1639  N   PHE A 104       0.070  -5.857  -0.212  1.00 98.69           N  
ATOM   1640  H   PHE A 104       0.230  -4.870  -0.352  1.00 98.69           H  
ATOM   1641  CA  PHE A 104      -1.266  -6.386  -0.473  1.00 98.69           C  
ATOM   1642  HA  PHE A 104      -1.167  -7.274  -1.098  1.00 98.69           H  
ATOM   1643  C   PHE A 104      -2.148  -5.393  -1.232  1.00 98.69           C  
ATOM   1644  CB  PHE A 104      -1.947  -6.798   0.849  1.00 98.69           C  
ATOM   1645  HB2 PHE A 104      -1.317  -7.506   1.389  1.00 98.69           H  
ATOM   1646  HB3 PHE A 104      -2.869  -7.331   0.618  1.00 98.69           H  
ATOM   1647  O   PHE A 104      -1.885  -4.184  -1.276  1.00 98.69           O  
ATOM   1648  CG  PHE A 104      -2.276  -5.638   1.764  1.00 98.69           C  
ATOM   1649  CD1 PHE A 104      -1.325  -5.178   2.694  1.00 98.69           C  
ATOM   1650  HD1 PHE A 104      -0.368  -5.673   2.772  1.00 98.69           H  
ATOM   1651  CD2 PHE A 104      -3.530  -5.006   1.669  1.00 98.69           C  
ATOM   1652  HD2 PHE A 104      -4.264  -5.369   0.966  1.00 98.69           H  
ATOM   1653  CE1 PHE A 104      -1.629  -4.085   3.524  1.00 98.69           C  
ATOM   1654  HE1 PHE A 104      -0.910  -3.750   4.256  1.00 98.69           H  
ATOM   1655  CE2 PHE A 104      -3.826  -3.904   2.486  1.00 98.69           C  
ATOM   1656  HE2 PHE A 104      -4.792  -3.425   2.415  1.00 98.69           H  
ATOM   1657  CZ  PHE A 104      -2.875  -3.445   3.414  1.00 98.69           C  
ATOM   1658  HZ  PHE A 104      -3.116  -2.614   4.061  1.00 98.69           H  
ATOM   1659  N   TYR A 105      -3.239  -5.926  -1.776  1.00 98.77           N  
ATOM   1660  H   TYR A 105      -3.340  -6.929  -1.718  1.00 98.77           H  
ATOM   1661  CA  TYR A 105      -4.391  -5.188  -2.268  1.00 98.77           C  
ATOM   1662  HA  TYR A 105      -4.296  -4.146  -1.965  1.00 98.77           H  
ATOM   1663  C   TYR A 105      -5.666  -5.783  -1.655  1.00 98.77           C  
ATOM   1664  CB  TYR A 105      -4.418  -5.239  -3.797  1.00 98.77           C  
ATOM   1665  HB2 TYR A 105      -4.714  -6.237  -4.120  1.00 98.77           H  
ATOM   1666  HB3 TYR A 105      -3.413  -5.058  -4.178  1.00 98.77           H  
ATOM   1667  O   TYR A 105      -5.900  -6.982  -1.758  1.00 98.77           O  
ATOM   1668  CG  TYR A 105      -5.348  -4.209  -4.399  1.00 98.77           C  
ATOM   1669  CD1 TYR A 105      -6.683  -4.539  -4.703  1.00 98.77           C  
ATOM   1670  HD1 TYR A 105      -7.032  -5.552  -4.565  1.00 98.77           H  
ATOM   1671  CD2 TYR A 105      -4.870  -2.906  -4.633  1.00 98.77           C  
ATOM   1672  HD2 TYR A 105      -3.848  -2.663  -4.383  1.00 98.77           H  
ATOM   1673  CE1 TYR A 105      -7.545  -3.554  -5.225  1.00 98.77           C  
ATOM   1674  HE1 TYR A 105      -8.566  -3.790  -5.485  1.00 98.77           H  
ATOM   1675  CE2 TYR A 105      -5.718  -1.927  -5.181  1.00 98.77           C  
ATOM   1676  HE2 TYR A 105      -5.350  -0.927  -5.353  1.00 98.77           H  
ATOM   1677  OH  TYR A 105      -7.873  -1.314  -6.013  1.00 98.77           O  
ATOM   1678  HH  TYR A 105      -7.427  -0.503  -6.268  1.00 98.77           H  
ATOM   1679  CZ  TYR A 105      -7.058  -2.253  -5.476  1.00 98.77           C  
ATOM   1680  N   LEU A 106      -6.503  -4.963  -1.020  1.00 98.69           N  
ATOM   1681  H   LEU A 106      -6.239  -3.990  -0.965  1.00 98.69           H  
ATOM   1682  CA  LEU A 106      -7.666  -5.418  -0.237  1.00 98.69           C  
ATOM   1683  HA  LEU A 106      -7.332  -6.201   0.444  1.00 98.69           H  
ATOM   1684  C   LEU A 106      -8.796  -6.013  -1.092  1.00 98.69           C  
ATOM   1685  CB  LEU A 106      -8.175  -4.216   0.574  1.00 98.69           C  
ATOM   1686  HB2 LEU A 106      -7.335  -3.837   1.156  1.00 98.69           H  
ATOM   1687  HB3 LEU A 106      -8.495  -3.458  -0.141  1.00 98.69           H  
ATOM   1688  O   LEU A 106      -9.642  -6.739  -0.576  1.00 98.69           O  
ATOM   1689  CG  LEU A 106      -9.342  -4.471   1.546  1.00 98.69           C  
ATOM   1690  HG  LEU A 106     -10.208  -4.847   1.002  1.00 98.69           H  
ATOM   1691  CD1 LEU A 106      -8.960  -5.465   2.640  1.00 98.69           C  
ATOM   1692 HD11 LEU A 106      -9.787  -5.599   3.338  1.00 98.69           H  
ATOM   1693 HD12 LEU A 106      -8.739  -6.439   2.204  1.00 98.69           H  
ATOM   1694 HD13 LEU A 106      -8.088  -5.113   3.191  1.00 98.69           H  
ATOM   1695  CD2 LEU A 106      -9.759  -3.153   2.204  1.00 98.69           C  
ATOM   1696 HD21 LEU A 106     -10.589  -3.333   2.887  1.00 98.69           H  
ATOM   1697 HD22 LEU A 106     -10.072  -2.442   1.439  1.00 98.69           H  
ATOM   1698 HD23 LEU A 106      -8.921  -2.738   2.765  1.00 98.69           H  
ATOM   1699  N   GLY A 107      -8.837  -5.674  -2.379  1.00 98.78           N  
ATOM   1700  H   GLY A 107      -8.094  -5.088  -2.732  1.00 98.78           H  
ATOM   1701  CA  GLY A 107      -9.885  -6.099  -3.302  1.00 98.78           C  
ATOM   1702  HA2 GLY A 107     -10.363  -7.010  -2.944  1.00 98.78           H  
ATOM   1703  HA3 GLY A 107      -9.424  -6.333  -4.261  1.00 98.78           H  
ATOM   1704  C   GLY A 107     -10.969  -5.040  -3.493  1.00 98.78           C  
ATOM   1705  O   GLY A 107     -11.502  -4.468  -2.536  1.00 98.78           O  
ATOM   1706  N   ASN A 108     -11.315  -4.783  -4.750  1.00 98.87           N  
ATOM   1707  H   ASN A 108     -10.843  -5.298  -5.479  1.00 98.87           H  
ATOM   1708  CA  ASN A 108     -12.280  -3.763  -5.148  1.00 98.87           C  
ATOM   1709  HA  ASN A 108     -11.946  -2.792  -4.785  1.00 98.87           H  
ATOM   1710  C   ASN A 108     -13.672  -3.998  -4.552  1.00 98.87           C  
ATOM   1711  CB  ASN A 108     -12.341  -3.724  -6.680  1.00 98.87           C  
ATOM   1712  HB2 ASN A 108     -12.456  -4.729  -7.085  1.00 98.87           H  
ATOM   1713  HB3 ASN A 108     -13.214  -3.135  -6.962  1.00 98.87           H  
ATOM   1714  O   ASN A 108     -14.337  -3.032  -4.176  1.00 98.87           O  
ATOM   1715  CG  ASN A 108     -11.151  -3.035  -7.311  1.00 98.87           C  
ATOM   1716  ND2 ASN A 108     -10.768  -3.413  -8.507  1.00 98.87           N  
ATOM   1717 HD21 ASN A 108     -11.214  -4.191  -8.971  1.00 98.87           H  
ATOM   1718 HD22 ASN A 108      -9.985  -2.919  -8.910  1.00 98.87           H  
ATOM   1719  OD1 ASN A 108     -10.591  -2.111  -6.752  1.00 98.87           O  
ATOM   1720  N   GLU A 109     -14.093  -5.254  -4.391  1.00 98.70           N  
ATOM   1721  H   GLU A 109     -13.506  -6.014  -4.703  1.00 98.70           H  
ATOM   1722  CA  GLU A 109     -15.395  -5.575  -3.799  1.00 98.70           C  
ATOM   1723  HA  GLU A 109     -16.153  -4.990  -4.320  1.00 98.70           H  
ATOM   1724  C   GLU A 109     -15.451  -5.191  -2.313  1.00 98.70           C  
ATOM   1725  CB  GLU A 109     -15.679  -7.072  -4.006  1.00 98.70           C  
ATOM   1726  HB2 GLU A 109     -15.431  -7.348  -5.031  1.00 98.70           H  
ATOM   1727  HB3 GLU A 109     -15.041  -7.657  -3.343  1.00 98.70           H  
ATOM   1728  O   GLU A 109     -16.418  -4.588  -1.838  1.00 98.70           O  
ATOM   1729  CG  GLU A 109     -17.147  -7.438  -3.743  1.00 98.70           C  
ATOM   1730  HG2 GLU A 109     -17.278  -8.502  -3.937  1.00 98.70           H  
ATOM   1731  HG3 GLU A 109     -17.370  -7.262  -2.690  1.00 98.70           H  
ATOM   1732  CD  GLU A 109     -18.118  -6.640  -4.629  1.00 98.70           C  
ATOM   1733  OE1 GLU A 109     -19.221  -6.324  -4.131  1.00 98.70           O  
ATOM   1734  OE2 GLU A 109     -17.733  -6.296  -5.776  1.00 98.70           O  
ATOM   1735  N   ASN A 110     -14.365  -5.452  -1.580  1.00 98.52           N  
ATOM   1736  H   ASN A 110     -13.576  -5.886  -2.038  1.00 98.52           H  
ATOM   1737  CA  ASN A 110     -14.239  -5.059  -0.179  1.00 98.52           C  
ATOM   1738  HA  ASN A 110     -15.102  -5.440   0.367  1.00 98.52           H  
ATOM   1739  C   ASN A 110     -14.256  -3.532  -0.029  1.00 98.52           C  
ATOM   1740  CB  ASN A 110     -12.959  -5.684   0.401  1.00 98.52           C  
ATOM   1741  HB2 ASN A 110     -12.116  -5.487  -0.262  1.00 98.52           H  
ATOM   1742  HB3 ASN A 110     -12.734  -5.236   1.369  1.00 98.52           H  
ATOM   1743  O   ASN A 110     -14.983  -2.999   0.816  1.00 98.52           O  
ATOM   1744  CG  ASN A 110     -13.089  -7.180   0.614  1.00 98.52           C  
ATOM   1745  ND2 ASN A 110     -12.055  -7.938   0.344  1.00 98.52           N  
ATOM   1746 HD21 ASN A 110     -11.195  -7.550  -0.017  1.00 98.52           H  
ATOM   1747 HD22 ASN A 110     -12.132  -8.940   0.438  1.00 98.52           H  
ATOM   1748  OD1 ASN A 110     -14.126  -7.658   1.059  1.00 98.52           O  
ATOM   1749  N   ILE A 111     -13.512  -2.822  -0.882  1.00 98.76           N  
ATOM   1750  H   ILE A 111     -12.945  -3.329  -1.546  1.00 98.76           H  
ATOM   1751  CA  ILE A 111     -13.457  -1.355  -0.884  1.00 98.76           C  
ATOM   1752  HA  ILE A 111     -13.208  -1.016   0.122  1.00 98.76           H  
ATOM   1753  C   ILE A 111     -14.829  -0.763  -1.248  1.00 98.76           C  
ATOM   1754  CB  ILE A 111     -12.354  -0.865  -1.846  1.00 98.76           C  
ATOM   1755  HB  ILE A 111     -12.598  -1.226  -2.845  1.00 98.76           H  
ATOM   1756  O   ILE A 111     -15.310   0.150  -0.568  1.00 98.76           O  
ATOM   1757  CG1 ILE A 111     -10.951  -1.396  -1.466  1.00 98.76           C  
ATOM   1758 HG12 ILE A 111     -10.555  -0.825  -0.626  1.00 98.76           H  
ATOM   1759 HG13 ILE A 111     -11.007  -2.436  -1.145  1.00 98.76           H  
ATOM   1760  CG2 ILE A 111     -12.318   0.675  -1.858  1.00 98.76           C  
ATOM   1761 HG21 ILE A 111     -13.261   1.083  -2.224  1.00 98.76           H  
ATOM   1762 HG22 ILE A 111     -12.131   1.051  -0.852  1.00 98.76           H  
ATOM   1763 HG23 ILE A 111     -11.526   1.026  -2.520  1.00 98.76           H  
ATOM   1764  CD1 ILE A 111      -9.957  -1.332  -2.633  1.00 98.76           C  
ATOM   1765 HD11 ILE A 111      -9.035  -1.838  -2.347  1.00 98.76           H  
ATOM   1766 HD12 ILE A 111      -9.731  -0.298  -2.893  1.00 98.76           H  
ATOM   1767 HD13 ILE A 111     -10.365  -1.841  -3.506  1.00 98.76           H  
ATOM   1768  N   HIS A 112     -15.500  -1.292  -2.274  1.00 98.69           N  
ATOM   1769  H   HIS A 112     -15.060  -2.026  -2.810  1.00 98.69           H  
ATOM   1770  CA  HIS A 112     -16.849  -0.882  -2.675  1.00 98.69           C  
ATOM   1771  HA  HIS A 112     -16.833   0.168  -2.965  1.00 98.69           H  
ATOM   1772  C   HIS A 112     -17.853  -1.033  -1.522  1.00 98.69           C  
ATOM   1773  CB  HIS A 112     -17.295  -1.712  -3.890  1.00 98.69           C  
ATOM   1774  HB2 HIS A 112     -17.131  -2.771  -3.693  1.00 98.69           H  
ATOM   1775  HB3 HIS A 112     -16.698  -1.434  -4.758  1.00 98.69           H  
ATOM   1776  O   HIS A 112     -18.568  -0.080  -1.181  1.00 98.69           O  
ATOM   1777  CG  HIS A 112     -18.752  -1.506  -4.205  1.00 98.69           C  
ATOM   1778  CD2 HIS A 112     -19.743  -2.453  -4.208  1.00 98.69           C  
ATOM   1779  HD2 HIS A 112     -19.614  -3.512  -4.040  1.00 98.69           H  
ATOM   1780  ND1 HIS A 112     -19.348  -0.288  -4.430  1.00 98.69           N  
ATOM   1781  HD1 HIS A 112     -18.861   0.593  -4.515  1.00 98.69           H  
ATOM   1782  CE1 HIS A 112     -20.666  -0.489  -4.569  1.00 98.69           C  
ATOM   1783  HE1 HIS A 112     -21.398   0.282  -4.758  1.00 98.69           H  
ATOM   1784  NE2 HIS A 112     -20.957  -1.789  -4.436  1.00 98.69           N  
ATOM   1785  N   ARG A 113     -17.863  -2.201  -0.868  1.00 97.96           N  
ATOM   1786  H   ARG A 113     -17.281  -2.943  -1.231  1.00 97.96           H  
ATOM   1787  CA  ARG A 113     -18.759  -2.506   0.254  1.00 97.96           C  
ATOM   1788  HA  ARG A 113     -19.788  -2.402  -0.090  1.00 97.96           H  
ATOM   1789  C   ARG A 113     -18.575  -1.546   1.427  1.00 97.96           C  
ATOM   1790  CB  ARG A 113     -18.520  -3.963   0.674  1.00 97.96           C  
ATOM   1791  HB2 ARG A 113     -17.477  -4.082   0.966  1.00 97.96           H  
ATOM   1792  HB3 ARG A 113     -18.707  -4.607  -0.186  1.00 97.96           H  
ATOM   1793  O   ARG A 113     -19.562  -1.156   2.050  1.00 97.96           O  
ATOM   1794  CG  ARG A 113     -19.433  -4.405   1.829  1.00 97.96           C  
ATOM   1795  HG2 ARG A 113     -20.473  -4.261   1.534  1.00 97.96           H  
ATOM   1796  HG3 ARG A 113     -19.233  -3.809   2.720  1.00 97.96           H  
ATOM   1797  CD  ARG A 113     -19.221  -5.883   2.171  1.00 97.96           C  
ATOM   1798  HD2 ARG A 113     -19.406  -6.474   1.274  1.00 97.96           H  
ATOM   1799  HD3 ARG A 113     -19.947  -6.175   2.931  1.00 97.96           H  
ATOM   1800  NE  ARG A 113     -17.856  -6.150   2.666  1.00 97.96           N  
ATOM   1801  HE  ARG A 113     -17.214  -5.372   2.718  1.00 97.96           H  
ATOM   1802  NH1 ARG A 113     -18.028  -8.440   2.787  1.00 97.96           N  
ATOM   1803 HH11 ARG A 113     -18.974  -8.402   2.434  1.00 97.96           H  
ATOM   1804 HH12 ARG A 113     -17.585  -9.332   2.953  1.00 97.96           H  
ATOM   1805  NH2 ARG A 113     -16.082  -7.464   3.215  1.00 97.96           N  
ATOM   1806 HH21 ARG A 113     -15.660  -8.381   3.202  1.00 97.96           H  
ATOM   1807 HH22 ARG A 113     -15.440  -6.698   3.068  1.00 97.96           H  
ATOM   1808  CZ  ARG A 113     -17.333  -7.343   2.892  1.00 97.96           C  
ATOM   1809  N   ILE A 114     -17.338  -1.163   1.746  1.00 97.94           N  
ATOM   1810  H   ILE A 114     -16.567  -1.550   1.221  1.00 97.94           H  
ATOM   1811  CA  ILE A 114     -17.070  -0.222   2.843  1.00 97.94           C  
ATOM   1812  HA  ILE A 114     -17.702  -0.486   3.690  1.00 97.94           H  
ATOM   1813  C   ILE A 114     -17.451   1.203   2.429  1.00 97.94           C  
ATOM   1814  CB  ILE A 114     -15.602  -0.304   3.313  1.00 97.94           C  
ATOM   1815  HB  ILE A 114     -14.947  -0.075   2.472  1.00 97.94           H  
ATOM   1816  O   ILE A 114     -18.217   1.873   3.126  1.00 97.94           O  
ATOM   1817  CG1 ILE A 114     -15.248  -1.705   3.858  1.00 97.94           C  
ATOM   1818 HG12 ILE A 114     -15.677  -2.482   3.225  1.00 97.94           H  
ATOM   1819 HG13 ILE A 114     -15.662  -1.829   4.858  1.00 97.94           H  
ATOM   1820  CG2 ILE A 114     -15.383   0.739   4.425  1.00 97.94           C  
ATOM   1821 HG21 ILE A 114     -16.198   0.703   5.147  1.00 97.94           H  
ATOM   1822 HG22 ILE A 114     -15.327   1.740   3.999  1.00 97.94           H  
ATOM   1823 HG23 ILE A 114     -14.458   0.546   4.968  1.00 97.94           H  
ATOM   1824  CD1 ILE A 114     -13.733  -1.932   3.901  1.00 97.94           C  
ATOM   1825 HD11 ILE A 114     -13.314  -1.833   2.900  1.00 97.94           H  
ATOM   1826 HD12 ILE A 114     -13.243  -1.228   4.574  1.00 97.94           H  
ATOM   1827 HD13 ILE A 114     -13.534  -2.942   4.261  1.00 97.94           H  
ATOM   1828  N   THR A 115     -16.966   1.655   1.272  1.00 98.15           N  
ATOM   1829  H   THR A 115     -16.380   1.040   0.726  1.00 98.15           H  
ATOM   1830  CA  THR A 115     -17.119   3.049   0.824  1.00 98.15           C  
ATOM   1831  HA  THR A 115     -16.867   3.691   1.668  1.00 98.15           H  
ATOM   1832  C   THR A 115     -18.544   3.423   0.419  1.00 98.15           C  
ATOM   1833  CB  THR A 115     -16.147   3.412  -0.300  1.00 98.15           C  
ATOM   1834  HB  THR A 115     -16.338   4.449  -0.574  1.00 98.15           H  
ATOM   1835  O   THR A 115     -18.875   4.606   0.342  1.00 98.15           O  
ATOM   1836  CG2 THR A 115     -14.684   3.307   0.124  1.00 98.15           C  
ATOM   1837 HG21 THR A 115     -14.448   2.315   0.509  1.00 98.15           H  
ATOM   1838 HG22 THR A 115     -14.475   4.043   0.900  1.00 98.15           H  
ATOM   1839 HG23 THR A 115     -14.051   3.514  -0.738  1.00 98.15           H  
ATOM   1840  OG1 THR A 115     -16.334   2.602  -1.438  1.00 98.15           O  
ATOM   1841  HG1 THR A 115     -15.978   1.737  -1.222  1.00 98.15           H  
ATOM   1842  N   THR A 116     -19.423   2.440   0.215  1.00 96.77           N  
ATOM   1843  H   THR A 116     -19.069   1.496   0.160  1.00 96.77           H  
ATOM   1844  CA  THR A 116     -20.847   2.678  -0.061  1.00 96.77           C  
ATOM   1845  HA  THR A 116     -20.925   3.540  -0.724  1.00 96.77           H  
ATOM   1846  C   THR A 116     -21.653   3.030   1.191  1.00 96.77           C  
ATOM   1847  CB  THR A 116     -21.442   1.479  -0.814  1.00 96.77           C  
ATOM   1848  HB  THR A 116     -21.261   0.558  -0.261  1.00 96.77           H  
ATOM   1849  O   THR A 116     -22.645   3.746   1.074  1.00 96.77           O  
ATOM   1850  CG2 THR A 116     -22.934   1.604  -1.119  1.00 96.77           C  
ATOM   1851 HG21 THR A 116     -23.512   1.519  -0.199  1.00 96.77           H  
ATOM   1852 HG22 THR A 116     -23.145   2.563  -1.593  1.00 96.77           H  
ATOM   1853 HG23 THR A 116     -23.234   0.795  -1.784  1.00 96.77           H  
ATOM   1854  OG1 THR A 116     -20.796   1.421  -2.063  1.00 96.77           O  
ATOM   1855  HG1 THR A 116     -20.056   0.818  -1.961  1.00 96.77           H  
ATOM   1856  N   LYS A 117     -21.230   2.596   2.388  1.00 94.51           N  
ATOM   1857  H   LYS A 117     -20.374   2.061   2.426  1.00 94.51           H  
ATOM   1858  CA  LYS A 117     -22.004   2.782   3.634  1.00 94.51           C  
ATOM   1859  HA  LYS A 117     -23.047   2.523   3.451  1.00 94.51           H  
ATOM   1860  C   LYS A 117     -22.025   4.222   4.146  1.00 94.51           C  
ATOM   1861  CB  LYS A 117     -21.450   1.865   4.735  1.00 94.51           C  
ATOM   1862  HB2 LYS A 117     -20.382   2.044   4.854  1.00 94.51           H  
ATOM   1863  HB3 LYS A 117     -21.944   2.114   5.674  1.00 94.51           H  
ATOM   1864  O   LYS A 117     -22.980   4.628   4.795  1.00 94.51           O  
ATOM   1865  CG  LYS A 117     -21.698   0.380   4.442  1.00 94.51           C  
ATOM   1866  HG2 LYS A 117     -22.769   0.207   4.341  1.00 94.51           H  
ATOM   1867  HG3 LYS A 117     -21.206   0.103   3.509  1.00 94.51           H  
ATOM   1868  CD  LYS A 117     -21.150  -0.481   5.586  1.00 94.51           C  
ATOM   1869  HD2 LYS A 117     -20.079  -0.304   5.687  1.00 94.51           H  
ATOM   1870  HD3 LYS A 117     -21.648  -0.195   6.512  1.00 94.51           H  
ATOM   1871  CE  LYS A 117     -21.399  -1.966   5.307  1.00 94.51           C  
ATOM   1872  HE2 LYS A 117     -22.461  -2.106   5.105  1.00 94.51           H  
ATOM   1873  HE3 LYS A 117     -20.848  -2.246   4.409  1.00 94.51           H  
ATOM   1874  NZ  LYS A 117     -20.986  -2.804   6.463  1.00 94.51           N  
ATOM   1875  HZ1 LYS A 117     -21.499  -2.539   7.292  1.00 94.51           H  
ATOM   1876  HZ2 LYS A 117     -21.172  -3.781   6.286  1.00 94.51           H  
ATOM   1877  HZ3 LYS A 117     -20.003  -2.687   6.661  1.00 94.51           H  
ATOM   1878  N   ARG A 118     -20.955   4.979   3.904  1.00 94.82           N  
ATOM   1879  H   ARG A 118     -20.240   4.589   3.306  1.00 94.82           H  
ATOM   1880  CA  ARG A 118     -20.779   6.361   4.376  1.00 94.82           C  
ATOM   1881  HA  ARG A 118     -21.724   6.887   4.244  1.00 94.82           H  
ATOM   1882  C   ARG A 118     -19.740   7.086   3.533  1.00 94.82           C  
ATOM   1883  CB  ARG A 118     -20.443   6.381   5.884  1.00 94.82           C  
ATOM   1884  HB2 ARG A 118     -21.316   6.008   6.419  1.00 94.82           H  
ATOM   1885  HB3 ARG A 118     -20.291   7.411   6.208  1.00 94.82           H  
ATOM   1886  O   ARG A 118     -19.018   6.464   2.757  1.00 94.82           O  
ATOM   1887  CG  ARG A 118     -19.224   5.546   6.309  1.00 94.82           C  
ATOM   1888  HG2 ARG A 118     -18.310   6.011   5.939  1.00 94.82           H  
ATOM   1889  HG3 ARG A 118     -19.311   4.537   5.907  1.00 94.82           H  
ATOM   1890  CD  ARG A 118     -19.166   5.451   7.839  1.00 94.82           C  
ATOM   1891  HD2 ARG A 118     -20.153   5.178   8.213  1.00 94.82           H  
ATOM   1892  HD3 ARG A 118     -18.919   6.429   8.250  1.00 94.82           H  
ATOM   1893  NE  ARG A 118     -18.208   4.423   8.290  1.00 94.82           N  
ATOM   1894  HE  ARG A 118     -17.884   3.752   7.609  1.00 94.82           H  
ATOM   1895  NH1 ARG A 118     -17.983   5.135  10.478  1.00 94.82           N  
ATOM   1896 HH11 ARG A 118     -18.512   5.978  10.307  1.00 94.82           H  
ATOM   1897 HH12 ARG A 118     -17.667   4.953  11.420  1.00 94.82           H  
ATOM   1898  NH2 ARG A 118     -17.048   3.229   9.834  1.00 94.82           N  
ATOM   1899 HH21 ARG A 118     -16.634   3.166  10.753  1.00 94.82           H  
ATOM   1900 HH22 ARG A 118     -16.909   2.459   9.196  1.00 94.82           H  
ATOM   1901  CZ  ARG A 118     -17.764   4.269   9.528  1.00 94.82           C  
ATOM   1902  N   ARG A 119     -19.654   8.408   3.672  1.00 97.49           N  
ATOM   1903  H   ARG A 119     -20.231   8.848   4.375  1.00 97.49           H  
ATOM   1904  CA  ARG A 119     -18.638   9.210   2.980  1.00 97.49           C  
ATOM   1905  HA  ARG A 119     -18.604   8.893   1.938  1.00 97.49           H  
ATOM   1906  C   ARG A 119     -17.262   8.942   3.597  1.00 97.49           C  
ATOM   1907  CB  ARG A 119     -19.037  10.692   3.036  1.00 97.49           C  
ATOM   1908  HB2 ARG A 119     -18.998  11.029   4.072  1.00 97.49           H  
ATOM   1909  HB3 ARG A 119     -20.062  10.798   2.680  1.00 97.49           H  
ATOM   1910  O   ARG A 119     -17.105   9.031   4.813  1.00 97.49           O  
ATOM   1911  CG  ARG A 119     -18.129  11.585   2.177  1.00 97.49           C  
ATOM   1912  HG2 ARG A 119     -17.098  11.462   2.510  1.00 97.49           H  
ATOM   1913  HG3 ARG A 119     -18.192  11.287   1.131  1.00 97.49           H  
ATOM   1914  CD  ARG A 119     -18.542  13.060   2.313  1.00 97.49           C  
ATOM   1915  HD2 ARG A 119     -18.780  13.261   3.357  1.00 97.49           H  
ATOM   1916  HD3 ARG A 119     -19.431  13.242   1.710  1.00 97.49           H  
ATOM   1917  NE  ARG A 119     -17.454  13.974   1.912  1.00 97.49           N  
ATOM   1918  HE  ARG A 119     -16.533  13.585   1.768  1.00 97.49           H  
ATOM   1919  NH1 ARG A 119     -18.558  15.985   2.108  1.00 97.49           N  
ATOM   1920 HH11 ARG A 119     -19.408  15.514   2.382  1.00 97.49           H  
ATOM   1921 HH12 ARG A 119     -18.480  16.991   2.157  1.00 97.49           H  
ATOM   1922  NH2 ARG A 119     -16.360  15.934   1.686  1.00 97.49           N  
ATOM   1923 HH21 ARG A 119     -15.518  15.411   1.495  1.00 97.49           H  
ATOM   1924 HH22 ARG A 119     -16.293  16.931   1.539  1.00 97.49           H  
ATOM   1925  CZ  ARG A 119     -17.469  15.295   1.909  1.00 97.49           C  
ATOM   1926  N   HIS A 120     -16.286   8.643   2.747  1.00 98.65           N  
ATOM   1927  H   HIS A 120     -16.486   8.586   1.759  1.00 98.65           H  
ATOM   1928  CA  HIS A 120     -14.894   8.442   3.137  1.00 98.65           C  
ATOM   1929  HA  HIS A 120     -14.802   8.561   4.216  1.00 98.65           H  
ATOM   1930  C   HIS A 120     -14.002   9.499   2.485  1.00 98.65           C  
ATOM   1931  CB  HIS A 120     -14.447   7.018   2.771  1.00 98.65           C  
ATOM   1932  HB2 HIS A 120     -13.383   6.920   2.986  1.00 98.65           H  
ATOM   1933  HB3 HIS A 120     -14.583   6.856   1.702  1.00 98.65           H  
ATOM   1934  O   HIS A 120     -14.342  10.003   1.413  1.00 98.65           O  
ATOM   1935  CG  HIS A 120     -15.186   5.942   3.531  1.00 98.65           C  
ATOM   1936  CD2 HIS A 120     -14.713   5.204   4.581  1.00 98.65           C  
ATOM   1937  HD2 HIS A 120     -13.729   5.282   5.018  1.00 98.65           H  
ATOM   1938  ND1 HIS A 120     -16.476   5.525   3.313  1.00 98.65           N  
ATOM   1939  HD1 HIS A 120     -17.137   5.905   2.651  1.00 98.65           H  
ATOM   1940  CE1 HIS A 120     -16.764   4.559   4.196  1.00 98.65           C  
ATOM   1941  HE1 HIS A 120     -17.708   4.039   4.252  1.00 98.65           H  
ATOM   1942  NE2 HIS A 120     -15.725   4.340   5.010  1.00 98.65           N  
ATOM   1943  N   GLU A 121     -12.880   9.819   3.120  1.00 98.62           N  
ATOM   1944  H   GLU A 121     -12.685   9.355   3.996  1.00 98.62           H  
ATOM   1945  CA  GLU A 121     -11.752  10.523   2.503  1.00 98.62           C  
ATOM   1946  HA  GLU A 121     -12.090  11.003   1.584  1.00 98.62           H  
ATOM   1947  C   GLU A 121     -10.666   9.515   2.100  1.00 98.62           C  
ATOM   1948  CB  GLU A 121     -11.213  11.652   3.407  1.00 98.62           C  
ATOM   1949  HB2 GLU A 121     -11.986  12.411   3.524  1.00 98.62           H  
ATOM   1950  HB3 GLU A 121     -10.371  12.115   2.893  1.00 98.62           H  
ATOM   1951  O   GLU A 121     -10.551   8.450   2.712  1.00 98.62           O  
ATOM   1952  CG  GLU A 121     -10.752  11.202   4.804  1.00 98.62           C  
ATOM   1953  HG2 GLU A 121     -10.045  10.380   4.690  1.00 98.62           H  
ATOM   1954  HG3 GLU A 121     -11.614  10.820   5.349  1.00 98.62           H  
ATOM   1955  CD  GLU A 121     -10.086  12.323   5.633  1.00 98.62           C  
ATOM   1956  OE1 GLU A 121     -10.138  12.241   6.879  1.00 98.62           O  
ATOM   1957  OE2 GLU A 121      -9.439  13.240   5.075  1.00 98.62           O  
ATOM   1958  N   LEU A 122      -9.890   9.847   1.066  1.00 98.86           N  
ATOM   1959  H   LEU A 122     -10.020  10.766   0.668  1.00 98.86           H  
ATOM   1960  CA  LEU A 122      -8.721   9.089   0.609  1.00 98.86           C  
ATOM   1961  HA  LEU A 122      -8.745   8.086   1.034  1.00 98.86           H  
ATOM   1962  C   LEU A 122      -7.451   9.799   1.063  1.00 98.86           C  
ATOM   1963  CB  LEU A 122      -8.718   8.992  -0.929  1.00 98.86           C  
ATOM   1964  HB2 LEU A 122      -9.688   8.637  -1.279  1.00 98.86           H  
ATOM   1965  HB3 LEU A 122      -8.567   9.997  -1.323  1.00 98.86           H  
ATOM   1966  O   LEU A 122      -7.363  11.025   0.978  1.00 98.86           O  
ATOM   1967  CG  LEU A 122      -7.677   8.068  -1.576  1.00 98.86           C  
ATOM   1968  HG  LEU A 122      -6.673   8.333  -1.246  1.00 98.86           H  
ATOM   1969  CD1 LEU A 122      -7.961   6.604  -1.254  1.00 98.86           C  
ATOM   1970 HD11 LEU A 122      -7.373   5.973  -1.920  1.00 98.86           H  
ATOM   1971 HD12 LEU A 122      -7.684   6.387  -0.222  1.00 98.86           H  
ATOM   1972 HD13 LEU A 122      -9.016   6.374  -1.402  1.00 98.86           H  
ATOM   1973  CD2 LEU A 122      -7.747   8.215  -3.097  1.00 98.86           C  
ATOM   1974 HD21 LEU A 122      -7.572   9.252  -3.386  1.00 98.86           H  
ATOM   1975 HD22 LEU A 122      -6.976   7.600  -3.562  1.00 98.86           H  
ATOM   1976 HD23 LEU A 122      -8.723   7.900  -3.464  1.00 98.86           H  
ATOM   1977  N   ARG A 123      -6.442   9.021   1.436  1.00 98.78           N  
ATOM   1978  H   ARG A 123      -6.611   8.029   1.521  1.00 98.78           H  
ATOM   1979  CA  ARG A 123      -5.061   9.459   1.580  1.00 98.78           C  
ATOM   1980  HA  ARG A 123      -4.950  10.438   1.113  1.00 98.78           H  
ATOM   1981  C   ARG A 123      -4.141   8.486   0.849  1.00 98.78           C  
ATOM   1982  CB  ARG A 123      -4.726   9.601   3.069  1.00 98.78           C  
ATOM   1983  HB2 ARG A 123      -4.870   8.644   3.570  1.00 98.78           H  
ATOM   1984  HB3 ARG A 123      -5.403  10.333   3.510  1.00 98.78           H  
ATOM   1985  O   ARG A 123      -4.288   7.271   0.958  1.00 98.78           O  
ATOM   1986  CG  ARG A 123      -3.287  10.075   3.280  1.00 98.78           C  
ATOM   1987  HG2 ARG A 123      -3.134  11.018   2.756  1.00 98.78           H  
ATOM   1988  HG3 ARG A 123      -2.596   9.333   2.880  1.00 98.78           H  
ATOM   1989  CD  ARG A 123      -2.984  10.266   4.766  1.00 98.78           C  
ATOM   1990  HD2 ARG A 123      -3.148   9.323   5.288  1.00 98.78           H  
ATOM   1991  HD3 ARG A 123      -3.654  11.012   5.193  1.00 98.78           H  
ATOM   1992  NE  ARG A 123      -1.576  10.656   4.917  1.00 98.78           N  
ATOM   1993  HE  ARG A 123      -0.899   9.927   4.745  1.00 98.78           H  
ATOM   1994  NH1 ARG A 123      -1.841  12.930   5.095  1.00 98.78           N  
ATOM   1995 HH11 ARG A 123      -1.415  13.843   5.157  1.00 98.78           H  
ATOM   1996 HH12 ARG A 123      -2.823  12.790   5.282  1.00 98.78           H  
ATOM   1997  NH2 ARG A 123       0.199  12.053   4.987  1.00 98.78           N  
ATOM   1998 HH21 ARG A 123       0.747  11.250   4.714  1.00 98.78           H  
ATOM   1999 HH22 ARG A 123       0.604  12.976   4.927  1.00 98.78           H  
ATOM   2000  CZ  ARG A 123      -1.083  11.873   5.003  1.00 98.78           C  
ATOM   2001  N   ILE A 124      -3.193   9.042   0.115  1.00 98.89           N  
ATOM   2002  H   ILE A 124      -3.170  10.050   0.058  1.00 98.89           H  
ATOM   2003  CA  ILE A 124      -2.089   8.328  -0.516  1.00 98.89           C  
ATOM   2004  HA  ILE A 124      -2.167   7.258  -0.324  1.00 98.89           H  
ATOM   2005  C   ILE A 124      -0.815   8.855   0.123  1.00 98.89           C  
ATOM   2006  CB  ILE A 124      -2.098   8.559  -2.041  1.00 98.89           C  
ATOM   2007  HB  ILE A 124      -2.082   9.632  -2.232  1.00 98.89           H  
ATOM   2008  O   ILE A 124      -0.616  10.067   0.134  1.00 98.89           O  
ATOM   2009  CG1 ILE A 124      -3.365   7.951  -2.664  1.00 98.89           C  
ATOM   2010 HG12 ILE A 124      -3.227   6.870  -2.683  1.00 98.89           H  
ATOM   2011 HG13 ILE A 124      -4.245   8.189  -2.067  1.00 98.89           H  
ATOM   2012  CG2 ILE A 124      -0.862   7.917  -2.695  1.00 98.89           C  
ATOM   2013 HG21 ILE A 124      -0.821   8.174  -3.753  1.00 98.89           H  
ATOM   2014 HG22 ILE A 124       0.049   8.298  -2.234  1.00 98.89           H  
ATOM   2015 HG23 ILE A 124      -0.880   6.834  -2.574  1.00 98.89           H  
ATOM   2016  CD1 ILE A 124      -3.656   8.387  -4.094  1.00 98.89           C  
ATOM   2017 HD11 ILE A 124      -2.839   8.098  -4.755  1.00 98.89           H  
ATOM   2018 HD12 ILE A 124      -4.560   7.872  -4.422  1.00 98.89           H  
ATOM   2019 HD13 ILE A 124      -3.807   9.465  -4.134  1.00 98.89           H  
ATOM   2020  N   ASP A 125       0.030   7.964   0.625  1.00 98.77           N  
ATOM   2021  H   ASP A 125      -0.214   6.987   0.557  1.00 98.77           H  
ATOM   2022  CA  ASP A 125       1.381   8.273   1.091  1.00 98.77           C  
ATOM   2023  HA  ASP A 125       1.565   9.345   1.025  1.00 98.77           H  
ATOM   2024  C   ASP A 125       2.394   7.555   0.202  1.00 98.77           C  
ATOM   2025  CB  ASP A 125       1.564   7.847   2.552  1.00 98.77           C  
ATOM   2026  HB2 ASP A 125       1.264   6.806   2.671  1.00 98.77           H  
ATOM   2027  HB3 ASP A 125       2.621   7.921   2.809  1.00 98.77           H  
ATOM   2028  O   ASP A 125       2.188   6.394  -0.156  1.00 98.77           O  
ATOM   2029  CG  ASP A 125       0.776   8.725   3.518  1.00 98.77           C  
ATOM   2030  OD1 ASP A 125       1.233   9.830   3.873  1.00 98.77           O  
ATOM   2031  OD2 ASP A 125      -0.297   8.305   3.997  1.00 98.77           O  
ATOM   2032  N   PHE A 126       3.493   8.225  -0.143  1.00 98.58           N  
ATOM   2033  H   PHE A 126       3.601   9.186   0.148  1.00 98.58           H  
ATOM   2034  CA  PHE A 126       4.595   7.596  -0.865  1.00 98.58           C  
ATOM   2035  HA  PHE A 126       4.664   6.568  -0.511  1.00 98.58           H  
ATOM   2036  C   PHE A 126       5.948   8.248  -0.576  1.00 98.58           C  
ATOM   2037  CB  PHE A 126       4.295   7.562  -2.371  1.00 98.58           C  
ATOM   2038  HB2 PHE A 126       3.375   6.997  -2.523  1.00 98.58           H  
ATOM   2039  HB3 PHE A 126       5.090   7.020  -2.882  1.00 98.58           H  
ATOM   2040  O   PHE A 126       6.035   9.408  -0.165  1.00 98.58           O  
ATOM   2041  CG  PHE A 126       4.139   8.910  -3.038  1.00 98.58           C  
ATOM   2042  CD1 PHE A 126       2.859   9.472  -3.191  1.00 98.58           C  
ATOM   2043  HD1 PHE A 126       1.999   8.956  -2.792  1.00 98.58           H  
ATOM   2044  CD2 PHE A 126       5.262   9.574  -3.558  1.00 98.58           C  
ATOM   2045  HD2 PHE A 126       6.248   9.144  -3.452  1.00 98.58           H  
ATOM   2046  CE1 PHE A 126       2.695  10.684  -3.879  1.00 98.58           C  
ATOM   2047  HE1 PHE A 126       1.708  11.098  -4.024  1.00 98.58           H  
ATOM   2048  CE2 PHE A 126       5.099  10.779  -4.257  1.00 98.58           C  
ATOM   2049  HE2 PHE A 126       5.959  11.269  -4.688  1.00 98.58           H  
ATOM   2050  CZ  PHE A 126       3.819  11.334  -4.418  1.00 98.58           C  
ATOM   2051  HZ  PHE A 126       3.706  12.249  -4.982  1.00 98.58           H  
ATOM   2052  N   ASN A 127       7.017   7.487  -0.819  1.00 98.14           N  
ATOM   2053  H   ASN A 127       6.855   6.565  -1.198  1.00 98.14           H  
ATOM   2054  CA  ASN A 127       8.395   7.944  -0.647  1.00 98.14           C  
ATOM   2055  HA  ASN A 127       8.394   8.915  -0.152  1.00 98.14           H  
ATOM   2056  C   ASN A 127       9.096   8.110  -1.997  1.00 98.14           C  
ATOM   2057  CB  ASN A 127       9.169   6.963   0.244  1.00 98.14           C  
ATOM   2058  HB2 ASN A 127       9.109   5.966  -0.193  1.00 98.14           H  
ATOM   2059  HB3 ASN A 127      10.219   7.257   0.262  1.00 98.14           H  
ATOM   2060  O   ASN A 127       9.046   7.217  -2.844  1.00 98.14           O  
ATOM   2061  CG  ASN A 127       8.688   6.912   1.680  1.00 98.14           C  
ATOM   2062  ND2 ASN A 127       9.079   5.890   2.404  1.00 98.14           N  
ATOM   2063 HD21 ASN A 127       8.681   5.819   3.330  1.00 98.14           H  
ATOM   2064 HD22 ASN A 127       9.609   5.147   1.973  1.00 98.14           H  
ATOM   2065  OD1 ASN A 127       7.996   7.770   2.196  1.00 98.14           O  
ATOM   2066  N   PHE A 128       9.810   9.221  -2.169  1.00 97.33           N  
ATOM   2067  H   PHE A 128       9.821   9.912  -1.432  1.00 97.33           H  
ATOM   2068  CA  PHE A 128      10.597   9.499  -3.369  1.00 97.33           C  
ATOM   2069  HA  PHE A 128      10.935   8.557  -3.803  1.00 97.33           H  
ATOM   2070  C   PHE A 128      11.834  10.340  -3.028  1.00 97.33           C  
ATOM   2071  CB  PHE A 128       9.699  10.204  -4.386  1.00 97.33           C  
ATOM   2072  HB2 PHE A 128       9.296  11.115  -3.943  1.00 97.33           H  
ATOM   2073  HB3 PHE A 128       8.855   9.557  -4.623  1.00 97.33           H  
ATOM   2074  O   PHE A 128      11.719  11.312  -2.288  1.00 97.33           O  
ATOM   2075  CG  PHE A 128      10.410  10.542  -5.672  1.00 97.33           C  
ATOM   2076  CD1 PHE A 128      10.610  11.886  -6.033  1.00 97.33           C  
ATOM   2077  HD1 PHE A 128      10.271  12.684  -5.389  1.00 97.33           H  
ATOM   2078  CD2 PHE A 128      10.867   9.508  -6.510  1.00 97.33           C  
ATOM   2079  HD2 PHE A 128      10.715   8.472  -6.243  1.00 97.33           H  
ATOM   2080  CE1 PHE A 128      11.210  12.197  -7.262  1.00 97.33           C  
ATOM   2081  HE1 PHE A 128      11.320  13.227  -7.567  1.00 97.33           H  
ATOM   2082  CE2 PHE A 128      11.509   9.823  -7.717  1.00 97.33           C  
ATOM   2083  HE2 PHE A 128      11.880   9.033  -8.353  1.00 97.33           H  
ATOM   2084  CZ  PHE A 128      11.660  11.166  -8.100  1.00 97.33           C  
ATOM   2085  HZ  PHE A 128      12.144  11.420  -9.031  1.00 97.33           H  
ATOM   2086  N   HIS A 129      13.016   9.946  -3.522  1.00 93.07           N  
ATOM   2087  H   HIS A 129      13.010   9.211  -4.214  1.00 93.07           H  
ATOM   2088  CA  HIS A 129      14.314  10.592  -3.238  1.00 93.07           C  
ATOM   2089  HA  HIS A 129      15.087   9.840  -3.394  1.00 93.07           H  
ATOM   2090  C   HIS A 129      14.495  11.034  -1.770  1.00 93.07           C  
ATOM   2091  CB  HIS A 129      14.585  11.723  -4.244  1.00 93.07           C  
ATOM   2092  HB2 HIS A 129      13.740  12.411  -4.253  1.00 93.07           H  
ATOM   2093  HB3 HIS A 129      15.466  12.282  -3.928  1.00 93.07           H  
ATOM   2094  O   HIS A 129      14.833  12.178  -1.485  1.00 93.07           O  
ATOM   2095  CG  HIS A 129      14.861  11.240  -5.644  1.00 93.07           C  
ATOM   2096  CD2 HIS A 129      14.389  11.798  -6.798  1.00 93.07           C  
ATOM   2097  HD2 HIS A 129      13.740  12.659  -6.864  1.00 93.07           H  
ATOM   2098  ND1 HIS A 129      15.723  10.229  -6.012  1.00 93.07           N  
ATOM   2099  HD1 HIS A 129      16.312   9.684  -5.398  1.00 93.07           H  
ATOM   2100  CE1 HIS A 129      15.736  10.161  -7.353  1.00 93.07           C  
ATOM   2101  HE1 HIS A 129      16.329   9.473  -7.938  1.00 93.07           H  
ATOM   2102  NE2 HIS A 129      14.933  11.095  -7.875  1.00 93.07           N  
ATOM   2103  N   HIS A 130      14.255  10.115  -0.827  1.00 91.51           N  
ATOM   2104  H   HIS A 130      13.983   9.194  -1.140  1.00 91.51           H  
ATOM   2105  CA  HIS A 130      14.358  10.338   0.628  1.00 91.51           C  
ATOM   2106  HA  HIS A 130      14.131   9.380   1.097  1.00 91.51           H  
ATOM   2107  C   HIS A 130      13.346  11.326   1.238  1.00 91.51           C  
ATOM   2108  CB  HIS A 130      15.804  10.683   1.030  1.00 91.51           C  
ATOM   2109  HB2 HIS A 130      15.895  10.623   2.114  1.00 91.51           H  
ATOM   2110  HB3 HIS A 130      16.028  11.710   0.744  1.00 91.51           H  
ATOM   2111  O   HIS A 130      13.368  11.542   2.449  1.00 91.51           O  
ATOM   2112  CG  HIS A 130      16.832   9.772   0.414  1.00 91.51           C  
ATOM   2113  CD2 HIS A 130      17.610  10.042  -0.679  1.00 91.51           C  
ATOM   2114  HD2 HIS A 130      17.612  10.962  -1.246  1.00 91.51           H  
ATOM   2115  ND1 HIS A 130      17.130   8.493   0.824  1.00 91.51           N  
ATOM   2116  HD1 HIS A 130      16.769   8.029   1.645  1.00 91.51           H  
ATOM   2117  CE1 HIS A 130      18.068   8.003  -0.002  1.00 91.51           C  
ATOM   2118  HE1 HIS A 130      18.523   7.027   0.078  1.00 91.51           H  
ATOM   2119  NE2 HIS A 130      18.379   8.906  -0.943  1.00 91.51           N  
ATOM   2120  N   ALA A 131      12.424  11.874   0.447  1.00 97.41           N  
ATOM   2121  H   ALA A 131      12.458  11.688  -0.545  1.00 97.41           H  
ATOM   2122  CA  ALA A 131      11.319  12.699   0.916  1.00 97.41           C  
ATOM   2123  HA  ALA A 131      11.542  13.049   1.924  1.00 97.41           H  
ATOM   2124  C   ALA A 131      10.007  11.901   0.990  1.00 97.41           C  
ATOM   2125  CB  ALA A 131      11.223  13.942   0.026  1.00 97.41           C  
ATOM   2126  HB1 ALA A 131      12.137  14.528   0.117  1.00 97.41           H  
ATOM   2127  HB2 ALA A 131      11.104  13.646  -1.017  1.00 97.41           H  
ATOM   2128  HB3 ALA A 131      10.373  14.556   0.324  1.00 97.41           H  
ATOM   2129  O   ALA A 131       9.811  10.904   0.287  1.00 97.41           O  
ATOM   2130  N   ARG A 132       9.107  12.354   1.870  1.00 97.89           N  
ATOM   2131  H   ARG A 132       9.319  13.220   2.346  1.00 97.89           H  
ATOM   2132  CA  ARG A 132       7.764  11.794   2.059  1.00 97.89           C  
ATOM   2133  HA  ARG A 132       7.689  10.837   1.542  1.00 97.89           H  
ATOM   2134  C   ARG A 132       6.725  12.727   1.451  1.00 97.89           C  
ATOM   2135  CB  ARG A 132       7.457  11.559   3.545  1.00 97.89           C  
ATOM   2136  HB2 ARG A 132       7.480  12.511   4.075  1.00 97.89           H  
ATOM   2137  HB3 ARG A 132       6.450  11.151   3.619  1.00 97.89           H  
ATOM   2138  O   ARG A 132       6.713  13.924   1.746  1.00 97.89           O  
ATOM   2139  CG  ARG A 132       8.433  10.587   4.221  1.00 97.89           C  
ATOM   2140  HG2 ARG A 132       9.426  11.034   4.272  1.00 97.89           H  
ATOM   2141  HG3 ARG A 132       8.491   9.667   3.639  1.00 97.89           H  
ATOM   2142  CD  ARG A 132       7.947  10.261   5.637  1.00 97.89           C  
ATOM   2143  HD2 ARG A 132       6.926   9.884   5.577  1.00 97.89           H  
ATOM   2144  HD3 ARG A 132       7.951  11.178   6.225  1.00 97.89           H  
ATOM   2145  NE  ARG A 132       8.799   9.244   6.282  1.00 97.89           N  
ATOM   2146  HE  ARG A 132       9.482   8.794   5.690  1.00 97.89           H  
ATOM   2147  NH1 ARG A 132       7.870   9.369   8.381  1.00 97.89           N  
ATOM   2148 HH11 ARG A 132       7.825   9.062   9.342  1.00 97.89           H  
ATOM   2149 HH12 ARG A 132       7.235  10.082   8.052  1.00 97.89           H  
ATOM   2150  NH2 ARG A 132       9.523   7.925   7.993  1.00 97.89           N  
ATOM   2151 HH21 ARG A 132       9.468   7.640   8.960  1.00 97.89           H  
ATOM   2152 HH22 ARG A 132      10.221   7.515   7.389  1.00 97.89           H  
ATOM   2153  CZ  ARG A 132       8.727   8.853   7.543  1.00 97.89           C  
ATOM   2154  N   PHE A 133       5.827  12.161   0.662  1.00 98.66           N  
ATOM   2155  H   PHE A 133       5.886  11.168   0.488  1.00 98.66           H  
ATOM   2156  CA  PHE A 133       4.760  12.882  -0.014  1.00 98.66           C  
ATOM   2157  HA  PHE A 133       4.758  13.927   0.297  1.00 98.66           H  
ATOM   2158  C   PHE A 133       3.410  12.281   0.333  1.00 98.66           C  
ATOM   2159  CB  PHE A 133       4.990  12.841  -1.521  1.00 98.66           C  
ATOM   2160  HB2 PHE A 133       5.036  11.795  -1.826  1.00 98.66           H  
ATOM   2161  HB3 PHE A 133       4.142  13.300  -2.027  1.00 98.66           H  
ATOM   2162  O   PHE A 133       3.298  11.088   0.620  1.00 98.66           O  
ATOM   2163  CG  PHE A 133       6.249  13.549  -1.964  1.00 98.66           C  
ATOM   2164  CD1 PHE A 133       6.213  14.921  -2.270  1.00 98.66           C  
ATOM   2165  HD1 PHE A 133       5.287  15.471  -2.196  1.00 98.66           H  
ATOM   2166  CD2 PHE A 133       7.460  12.838  -2.053  1.00 98.66           C  
ATOM   2167  HD2 PHE A 133       7.489  11.785  -1.817  1.00 98.66           H  
ATOM   2168  CE1 PHE A 133       7.384  15.581  -2.679  1.00 98.66           C  
ATOM   2169  HE1 PHE A 133       7.351  16.631  -2.927  1.00 98.66           H  
ATOM   2170  CE2 PHE A 133       8.631  13.501  -2.455  1.00 98.66           C  
ATOM   2171  HE2 PHE A 133       9.560  12.954  -2.532  1.00 98.66           H  
ATOM   2172  CZ  PHE A 133       8.594  14.870  -2.770  1.00 98.66           C  
ATOM   2173  HZ  PHE A 133       9.494  15.375  -3.089  1.00 98.66           H  
ATOM   2174  N   PHE A 134       2.379  13.117   0.277  1.00 98.78           N  
ATOM   2175  H   PHE A 134       2.545  14.094   0.081  1.00 98.78           H  
ATOM   2176  CA  PHE A 134       1.010  12.672   0.400  1.00 98.78           C  
ATOM   2177  HA  PHE A 134       0.998  11.641   0.047  1.00 98.78           H  
ATOM   2178  C   PHE A 134       0.047  13.464  -0.485  1.00 98.78           C  
ATOM   2179  CB  PHE A 134       0.582  12.686   1.871  1.00 98.78           C  
ATOM   2180  HB2 PHE A 134      -0.317  12.077   1.971  1.00 98.78           H  
ATOM   2181  HB3 PHE A 134       1.357  12.204   2.466  1.00 98.78           H  
ATOM   2182  O   PHE A 134       0.234  14.656  -0.751  1.00 98.78           O  
ATOM   2183  CG  PHE A 134       0.297  14.066   2.436  1.00 98.78           C  
ATOM   2184  CD1 PHE A 134       1.329  14.847   2.984  1.00 98.78           C  
ATOM   2185  HD1 PHE A 134       2.344  14.476   2.985  1.00 98.78           H  
ATOM   2186  CD2 PHE A 134      -1.013  14.573   2.396  1.00 98.78           C  
ATOM   2187  HD2 PHE A 134      -1.790  13.983   1.933  1.00 98.78           H  
ATOM   2188  CE1 PHE A 134       1.047  16.126   3.499  1.00 98.78           C  
ATOM   2189  HE1 PHE A 134       1.844  16.730   3.906  1.00 98.78           H  
ATOM   2190  CE2 PHE A 134      -1.302  15.843   2.924  1.00 98.78           C  
ATOM   2191  HE2 PHE A 134      -2.309  16.232   2.879  1.00 98.78           H  
ATOM   2192  CZ  PHE A 134      -0.270  16.621   3.476  1.00 98.78           C  
ATOM   2193  HZ  PHE A 134      -0.483  17.603   3.870  1.00 98.78           H  
ATOM   2194  N   ALA A 135      -1.025  12.787  -0.881  1.00 98.79           N  
ATOM   2195  H   ALA A 135      -1.073  11.813  -0.619  1.00 98.79           H  
ATOM   2196  CA  ALA A 135      -2.197  13.357  -1.529  1.00 98.79           C  
ATOM   2197  HA  ALA A 135      -2.132  14.445  -1.526  1.00 98.79           H  
ATOM   2198  C   ALA A 135      -3.447  12.945  -0.745  1.00 98.79           C  
ATOM   2199  CB  ALA A 135      -2.254  12.880  -2.984  1.00 98.79           C  
ATOM   2200  HB1 ALA A 135      -2.284  11.791  -3.025  1.00 98.79           H  
ATOM   2201  HB2 ALA A 135      -1.375  13.228  -3.528  1.00 98.79           H  
ATOM   2202  HB3 ALA A 135      -3.148  13.271  -3.469  1.00 98.79           H  
ATOM   2203  O   ALA A 135      -3.589  11.786  -0.354  1.00 98.79           O  
ATOM   2204  N   LYS A 136      -4.360  13.884  -0.511  1.00 98.75           N  
ATOM   2205  H   LYS A 136      -4.181  14.812  -0.867  1.00 98.75           H  
ATOM   2206  CA  LYS A 136      -5.654  13.665   0.135  1.00 98.75           C  
ATOM   2207  HA  LYS A 136      -5.768  12.601   0.346  1.00 98.75           H  
ATOM   2208  C   LYS A 136      -6.784  14.068  -0.798  1.00 98.75           C  
ATOM   2209  CB  LYS A 136      -5.761  14.443   1.455  1.00 98.75           C  
ATOM   2210  HB2 LYS A 136      -5.443  15.472   1.291  1.00 98.75           H  
ATOM   2211  HB3 LYS A 136      -6.810  14.452   1.750  1.00 98.75           H  
ATOM   2212  O   LYS A 136      -6.682  15.081  -1.486  1.00 98.75           O  
ATOM   2213  CG  LYS A 136      -4.927  13.838   2.593  1.00 98.75           C  
ATOM   2214  HG2 LYS A 136      -3.871  13.937   2.344  1.00 98.75           H  
ATOM   2215  HG3 LYS A 136      -5.159  12.777   2.686  1.00 98.75           H  
ATOM   2216  CD  LYS A 136      -5.184  14.527   3.945  1.00 98.75           C  
ATOM   2217  HD2 LYS A 136      -5.027  15.602   3.853  1.00 98.75           H  
ATOM   2218  HD3 LYS A 136      -4.488  14.128   4.683  1.00 98.75           H  
ATOM   2219  CE  LYS A 136      -6.620  14.241   4.406  1.00 98.75           C  
ATOM   2220  HE2 LYS A 136      -6.807  13.171   4.319  1.00 98.75           H  
ATOM   2221  HE3 LYS A 136      -7.324  14.739   3.739  1.00 98.75           H  
ATOM   2222  NZ  LYS A 136      -6.904  14.647   5.801  1.00 98.75           N  
ATOM   2223  HZ1 LYS A 136      -6.827  15.644   5.942  1.00 98.75           H  
ATOM   2224  HZ2 LYS A 136      -6.282  14.189   6.452  1.00 98.75           H  
ATOM   2225  HZ3 LYS A 136      -7.844  14.342   6.011  1.00 98.75           H  
ATOM   2226  N   TYR A 137      -7.878  13.315  -0.746  1.00 98.72           N  
ATOM   2227  H   TYR A 137      -7.870  12.519  -0.124  1.00 98.72           H  
ATOM   2228  CA  TYR A 137      -9.120  13.627  -1.448  1.00 98.72           C  
ATOM   2229  HA  TYR A 137      -9.052  14.642  -1.840  1.00 98.72           H  
ATOM   2230  C   TYR A 137     -10.287  13.570  -0.464  1.00 98.72           C  
ATOM   2231  CB  TYR A 137      -9.333  12.699  -2.654  1.00 98.72           C  
ATOM   2232  HB2 TYR A 137     -10.256  12.997  -3.152  1.00 98.72           H  
ATOM   2233  HB3 TYR A 137      -9.479  11.675  -2.310  1.00 98.72           H  
ATOM   2234  O   TYR A 137     -10.511  12.543   0.177  1.00 98.72           O  
ATOM   2235  CG  TYR A 137      -8.201  12.736  -3.666  1.00 98.72           C  
ATOM   2236  CD1 TYR A 137      -8.302  13.565  -4.800  1.00 98.72           C  
ATOM   2237  HD1 TYR A 137      -9.189  14.156  -4.973  1.00 98.72           H  
ATOM   2238  CD2 TYR A 137      -7.024  11.990  -3.447  1.00 98.72           C  
ATOM   2239  HD2 TYR A 137      -6.932  11.364  -2.572  1.00 98.72           H  
ATOM   2240  CE1 TYR A 137      -7.216  13.679  -5.688  1.00 98.72           C  
ATOM   2241  HE1 TYR A 137      -7.273  14.347  -6.534  1.00 98.72           H  
ATOM   2242  CE2 TYR A 137      -5.935  12.109  -4.332  1.00 98.72           C  
ATOM   2243  HE2 TYR A 137      -5.013  11.577  -4.150  1.00 98.72           H  
ATOM   2244  OH  TYR A 137      -4.932  13.178  -6.230  1.00 98.72           O  
ATOM   2245  HH  TYR A 137      -5.085  13.851  -6.896  1.00 98.72           H  
ATOM   2246  CZ  TYR A 137      -6.020  12.979  -5.439  1.00 98.72           C  
ATOM   2247  N   ASP A 138     -11.060  14.651  -0.359  1.00 98.19           N  
ATOM   2248  H   ASP A 138     -10.830  15.456  -0.925  1.00 98.19           H  
ATOM   2249  CA  ASP A 138     -12.137  14.802   0.641  1.00 98.19           C  
ATOM   2250  HA  ASP A 138     -11.734  14.470   1.598  1.00 98.19           H  
ATOM   2251  C   ASP A 138     -13.392  13.941   0.367  1.00 98.19           C  
ATOM   2252  CB  ASP A 138     -12.491  16.290   0.789  1.00 98.19           C  
ATOM   2253  HB2 ASP A 138     -12.945  16.427   1.771  1.00 98.19           H  
ATOM   2254  HB3 ASP A 138     -11.581  16.890   0.760  1.00 98.19           H  
ATOM   2255  O   ASP A 138     -14.400  14.001   1.086  1.00 98.19           O  
ATOM   2256  CG  ASP A 138     -13.477  16.804  -0.268  1.00 98.19           C  
ATOM   2257  OD1 ASP A 138     -13.596  16.187  -1.348  1.00 98.19           O  
ATOM   2258  OD2 ASP A 138     -14.213  17.760   0.043  1.00 98.19           O  
ATOM   2259  N   ARG A 139     -13.351  13.146  -0.703  1.00 98.16           N  
ATOM   2260  H   ARG A 139     -12.507  13.194  -1.256  1.00 98.16           H  
ATOM   2261  CA  ARG A 139     -14.347  12.143  -1.049  1.00 98.16           C  
ATOM   2262  HA  ARG A 139     -14.787  11.778  -0.121  1.00 98.16           H  
ATOM   2263  C   ARG A 139     -13.665  10.985  -1.759  1.00 98.16           C  
ATOM   2264  CB  ARG A 139     -15.441  12.785  -1.909  1.00 98.16           C  
ATOM   2265  HB2 ARG A 139     -15.028  13.054  -2.882  1.00 98.16           H  
ATOM   2266  HB3 ARG A 139     -15.784  13.696  -1.418  1.00 98.16           H  
ATOM   2267  O   ARG A 139     -12.898  11.190  -2.693  1.00 98.16           O  
ATOM   2268  CG  ARG A 139     -16.638  11.860  -2.134  1.00 98.16           C  
ATOM   2269  HG2 ARG A 139     -17.061  11.580  -1.169  1.00 98.16           H  
ATOM   2270  HG3 ARG A 139     -16.323  10.964  -2.669  1.00 98.16           H  
ATOM   2271  CD  ARG A 139     -17.685  12.606  -2.963  1.00 98.16           C  
ATOM   2272  HD2 ARG A 139     -17.263  12.821  -3.945  1.00 98.16           H  
ATOM   2273  HD3 ARG A 139     -17.908  13.550  -2.465  1.00 98.16           H  
ATOM   2274  NE  ARG A 139     -18.924  11.817  -3.105  1.00 98.16           N  
ATOM   2275  HE  ARG A 139     -18.898  10.876  -2.739  1.00 98.16           H  
ATOM   2276  NH1 ARG A 139     -20.174  13.443  -4.133  1.00 98.16           N  
ATOM   2277 HH11 ARG A 139     -19.390  14.075  -4.053  1.00 98.16           H  
ATOM   2278 HH12 ARG A 139     -21.073  13.807  -4.416  1.00 98.16           H  
ATOM   2279  NH2 ARG A 139     -21.116  11.484  -3.626  1.00 98.16           N  
ATOM   2280 HH21 ARG A 139     -21.997  11.845  -3.963  1.00 98.16           H  
ATOM   2281 HH22 ARG A 139     -21.087  10.579  -3.180  1.00 98.16           H  
ATOM   2282  CZ  ARG A 139     -20.060  12.249  -3.620  1.00 98.16           C  
ATOM   2283  N   PHE A 140     -14.020   9.779  -1.348  1.00 98.65           N  
ATOM   2284  H   PHE A 140     -14.505   9.717  -0.464  1.00 98.65           H  
ATOM   2285  CA  PHE A 140     -13.589   8.529  -1.946  1.00 98.65           C  
ATOM   2286  HA  PHE A 140     -13.250   8.702  -2.967  1.00 98.65           H  
ATOM   2287  C   PHE A 140     -14.736   7.533  -1.950  1.00 98.65           C  
ATOM   2288  CB  PHE A 140     -12.424   7.976  -1.141  1.00 98.65           C  
ATOM   2289  HB2 PHE A 140     -11.654   8.748  -1.152  1.00 98.65           H  
ATOM   2290  HB3 PHE A 140     -12.732   7.855  -0.103  1.00 98.65           H  
ATOM   2291  O   PHE A 140     -15.380   7.306  -0.921  1.00 98.65           O  
ATOM   2292  CG  PHE A 140     -11.886   6.653  -1.661  1.00 98.65           C  
ATOM   2293  CD1 PHE A 140     -11.948   5.512  -0.840  1.00 98.65           C  
ATOM   2294  HD1 PHE A 140     -12.352   5.582   0.159  1.00 98.65           H  
ATOM   2295  CD2 PHE A 140     -11.368   6.540  -2.967  1.00 98.65           C  
ATOM   2296  HD2 PHE A 140     -11.307   7.408  -3.607  1.00 98.65           H  
ATOM   2297  CE1 PHE A 140     -11.487   4.272  -1.314  1.00 98.65           C  
ATOM   2298  HE1 PHE A 140     -11.535   3.398  -0.681  1.00 98.65           H  
ATOM   2299  CE2 PHE A 140     -10.909   5.295  -3.440  1.00 98.65           C  
ATOM   2300  HE2 PHE A 140     -10.495   5.208  -4.433  1.00 98.65           H  
ATOM   2301  CZ  PHE A 140     -10.967   4.161  -2.613  1.00 98.65           C  
ATOM   2302  HZ  PHE A 140     -10.600   3.212  -2.973  1.00 98.65           H  
ATOM   2303  N   LYS A 141     -15.006   6.954  -3.117  1.00 98.65           N  
ATOM   2304  H   LYS A 141     -14.469   7.238  -3.924  1.00 98.65           H  
ATOM   2305  CA  LYS A 141     -15.927   5.831  -3.266  1.00 98.65           C  
ATOM   2306  HA  LYS A 141     -15.802   5.166  -2.412  1.00 98.65           H  
ATOM   2307  C   LYS A 141     -15.565   5.030  -4.505  1.00 98.65           C  
ATOM   2308  CB  LYS A 141     -17.381   6.348  -3.290  1.00 98.65           C  
ATOM   2309  HB2 LYS A 141     -17.482   7.139  -4.033  1.00 98.65           H  
ATOM   2310  HB3 LYS A 141     -17.615   6.767  -2.312  1.00 98.65           H  
ATOM   2311  O   LYS A 141     -15.292   5.623  -5.547  1.00 98.65           O  
ATOM   2312  CG  LYS A 141     -18.400   5.248  -3.607  1.00 98.65           C  
ATOM   2313  HG2 LYS A 141     -18.255   4.419  -2.914  1.00 98.65           H  
ATOM   2314  HG3 LYS A 141     -18.237   4.895  -4.625  1.00 98.65           H  
ATOM   2315  CD  LYS A 141     -19.847   5.740  -3.504  1.00 98.65           C  
ATOM   2316  HD2 LYS A 141     -20.044   6.059  -2.481  1.00 98.65           H  
ATOM   2317  HD3 LYS A 141     -20.008   6.564  -4.199  1.00 98.65           H  
ATOM   2318  CE  LYS A 141     -20.752   4.556  -3.869  1.00 98.65           C  
ATOM   2319  HE2 LYS A 141     -20.540   4.259  -4.896  1.00 98.65           H  
ATOM   2320  HE3 LYS A 141     -20.480   3.711  -3.237  1.00 98.65           H  
ATOM   2321  NZ  LYS A 141     -22.196   4.855  -3.705  1.00 98.65           N  
ATOM   2322  HZ1 LYS A 141     -22.400   5.099  -2.747  1.00 98.65           H  
ATOM   2323  HZ2 LYS A 141     -22.495   5.586  -4.336  1.00 98.65           H  
ATOM   2324  HZ3 LYS A 141     -22.724   4.021  -3.918  1.00 98.65           H  
ATOM   2325  N   LEU A 142     -15.653   3.708  -4.395  1.00 98.79           N  
ATOM   2326  H   LEU A 142     -15.888   3.307  -3.498  1.00 98.79           H  
ATOM   2327  CA  LEU A 142     -15.748   2.840  -5.563  1.00 98.79           C  
ATOM   2328  HA  LEU A 142     -15.420   3.382  -6.450  1.00 98.79           H  
ATOM   2329  C   LEU A 142     -17.207   2.464  -5.796  1.00 98.79           C  
ATOM   2330  CB  LEU A 142     -14.840   1.610  -5.429  1.00 98.79           C  
ATOM   2331  HB2 LEU A 142     -14.945   1.020  -6.340  1.00 98.79           H  
ATOM   2332  HB3 LEU A 142     -15.182   0.997  -4.595  1.00 98.79           H  
ATOM   2333  O   LEU A 142     -17.937   2.123  -4.859  1.00 98.79           O  
ATOM   2334  CG  LEU A 142     -13.349   1.932  -5.226  1.00 98.79           C  
ATOM   2335  HG  LEU A 142     -13.208   2.311  -4.214  1.00 98.79           H  
ATOM   2336  CD1 LEU A 142     -12.544   0.644  -5.384  1.00 98.79           C  
ATOM   2337 HD11 LEU A 142     -12.979  -0.150  -4.777  1.00 98.79           H  
ATOM   2338 HD12 LEU A 142     -12.553   0.315  -6.423  1.00 98.79           H  
ATOM   2339 HD13 LEU A 142     -11.511   0.800  -5.074  1.00 98.79           H  
ATOM   2340  CD2 LEU A 142     -12.803   2.977  -6.201  1.00 98.79           C  
ATOM   2341 HD21 LEU A 142     -13.299   3.937  -6.057  1.00 98.79           H  
ATOM   2342 HD22 LEU A 142     -11.742   3.130  -6.004  1.00 98.79           H  
ATOM   2343 HD23 LEU A 142     -12.941   2.642  -7.229  1.00 98.79           H  
ATOM   2344  N   TYR A 143     -17.644   2.559  -7.045  1.00 98.74           N  
ATOM   2345  H   TYR A 143     -16.997   2.872  -7.754  1.00 98.74           H  
ATOM   2346  CA  TYR A 143     -18.916   1.982  -7.471  1.00 98.74           C  
ATOM   2347  HA  TYR A 143     -19.672   2.175  -6.709  1.00 98.74           H  
ATOM   2348  C   TYR A 143     -18.805   0.454  -7.599  1.00 98.74           C  
ATOM   2349  CB  TYR A 143     -19.374   2.675  -8.751  1.00 98.74           C  
ATOM   2350  HB2 TYR A 143     -18.589   2.600  -9.504  1.00 98.74           H  
ATOM   2351  HB3 TYR A 143     -20.244   2.138  -9.131  1.00 98.74           H  
ATOM   2352  O   TYR A 143     -17.718  -0.098  -7.451  1.00 98.74           O  
ATOM   2353  CG  TYR A 143     -19.769   4.129  -8.544  1.00 98.74           C  
ATOM   2354  CD1 TYR A 143     -21.059   4.450  -8.084  1.00 98.74           C  
ATOM   2355  HD1 TYR A 143     -21.777   3.658  -7.932  1.00 98.74           H  
ATOM   2356  CD2 TYR A 143     -18.863   5.164  -8.834  1.00 98.74           C  
ATOM   2357  HD2 TYR A 143     -17.882   4.924  -9.216  1.00 98.74           H  
ATOM   2358  CE1 TYR A 143     -21.446   5.795  -7.928  1.00 98.74           C  
ATOM   2359  HE1 TYR A 143     -22.463   6.021  -7.646  1.00 98.74           H  
ATOM   2360  CE2 TYR A 143     -19.232   6.509  -8.670  1.00 98.74           C  
ATOM   2361  HE2 TYR A 143     -18.542   7.294  -8.942  1.00 98.74           H  
ATOM   2362  OH  TYR A 143     -20.910   8.127  -8.097  1.00 98.74           O  
ATOM   2363  HH  TYR A 143     -21.853   8.173  -7.925  1.00 98.74           H  
ATOM   2364  CZ  TYR A 143     -20.527   6.827  -8.218  1.00 98.74           C  
ATOM   2365  N   GLY A 144     -19.930  -0.234  -7.803  1.00 98.49           N  
ATOM   2366  H   GLY A 144     -20.789   0.262  -7.992  1.00 98.49           H  
ATOM   2367  CA  GLY A 144     -19.948  -1.699  -7.862  1.00 98.49           C  
ATOM   2368  HA2 GLY A 144     -19.398  -2.102  -7.012  1.00 98.49           H  
ATOM   2369  HA3 GLY A 144     -20.976  -2.055  -7.793  1.00 98.49           H  
ATOM   2370  C   GLY A 144     -19.320  -2.256  -9.142  1.00 98.49           C  
ATOM   2371  O   GLY A 144     -19.009  -1.516 -10.080  1.00 98.49           O  
ATOM   2372  N   GLU A 145     -19.190  -3.581  -9.212  1.00 98.57           N  
ATOM   2373  H   GLU A 145     -19.385  -4.135  -8.390  1.00 98.57           H  
ATOM   2374  CA  GLU A 145     -18.617  -4.280 -10.372  1.00 98.57           C  
ATOM   2375  HA  GLU A 145     -17.575  -3.979 -10.482  1.00 98.57           H  
ATOM   2376  C   GLU A 145     -19.347  -3.962 -11.689  1.00 98.57           C  
ATOM   2377  CB  GLU A 145     -18.661  -5.792 -10.111  1.00 98.57           C  
ATOM   2378  HB2 GLU A 145     -18.221  -5.998  -9.136  1.00 98.57           H  
ATOM   2379  HB3 GLU A 145     -19.698  -6.128 -10.102  1.00 98.57           H  
ATOM   2380  O   GLU A 145     -18.709  -3.801 -12.727  1.00 98.57           O  
ATOM   2381  CG  GLU A 145     -17.880  -6.551 -11.191  1.00 98.57           C  
ATOM   2382  HG2 GLU A 145     -16.876  -6.127 -11.229  1.00 98.57           H  
ATOM   2383  HG3 GLU A 145     -18.354  -6.410 -12.162  1.00 98.57           H  
ATOM   2384  CD  GLU A 145     -17.753  -8.049 -10.928  1.00 98.57           C  
ATOM   2385  OE1 GLU A 145     -16.839  -8.672 -11.517  1.00 98.57           O  
ATOM   2386  OE2 GLU A 145     -18.546  -8.615 -10.146  1.00 98.57           O  
ATOM   2387  N   GLN A 146     -20.675  -3.802 -11.648  1.00 98.11           N  
ATOM   2388  H   GLN A 146     -21.138  -3.948 -10.763  1.00 98.11           H  
ATOM   2389  CA  GLN A 146     -21.492  -3.447 -12.821  1.00 98.11           C  
ATOM   2390  HA  GLN A 146     -21.339  -4.193 -13.601  1.00 98.11           H  
ATOM   2391  C   GLN A 146     -21.114  -2.081 -13.418  1.00 98.11           C  
ATOM   2392  CB  GLN A 146     -22.978  -3.427 -12.435  1.00 98.11           C  
ATOM   2393  HB2 GLN A 146     -23.551  -3.099 -13.302  1.00 98.11           H  
ATOM   2394  HB3 GLN A 146     -23.132  -2.705 -11.633  1.00 98.11           H  
ATOM   2395  O   GLN A 146     -21.285  -1.848 -14.611  1.00 98.11           O  
ATOM   2396  CG  GLN A 146     -23.512  -4.797 -11.990  1.00 98.11           C  
ATOM   2397  HG2 GLN A 146     -23.372  -5.522 -12.792  1.00 98.11           H  
ATOM   2398  HG3 GLN A 146     -22.956  -5.139 -11.117  1.00 98.11           H  
ATOM   2399  CD  GLN A 146     -24.996  -4.754 -11.631  1.00 98.11           C  
ATOM   2400  NE2 GLN A 146     -25.469  -5.666 -10.813  1.00 98.11           N  
ATOM   2401 HE21 GLN A 146     -26.460  -5.611 -10.626  1.00 98.11           H  
ATOM   2402 HE22 GLN A 146     -24.880  -6.403 -10.452  1.00 98.11           H  
ATOM   2403  OE1 GLN A 146     -25.758  -3.909 -12.065  1.00 98.11           O  
ATOM   2404  N   GLU A 147     -20.563  -1.184 -12.598  1.00 98.44           N  
ATOM   2405  H   GLU A 147     -20.386  -1.459 -11.642  1.00 98.44           H  
ATOM   2406  CA  GLU A 147     -20.039   0.114 -13.026  1.00 98.44           C  
ATOM   2407  HA  GLU A 147     -20.500   0.387 -13.975  1.00 98.44           H  
ATOM   2408  C   GLU A 147     -18.522   0.076 -13.279  1.00 98.44           C  
ATOM   2409  CB  GLU A 147     -20.413   1.192 -11.997  1.00 98.44           C  
ATOM   2410  HB2 GLU A 147     -20.043   0.887 -11.018  1.00 98.44           H  
ATOM   2411  HB3 GLU A 147     -19.924   2.127 -12.271  1.00 98.44           H  
ATOM   2412  O   GLU A 147     -17.911   1.126 -13.477  1.00 98.44           O  
ATOM   2413  CG  GLU A 147     -21.923   1.457 -11.916  1.00 98.44           C  
ATOM   2414  HG2 GLU A 147     -22.295   1.706 -12.910  1.00 98.44           H  
ATOM   2415  HG3 GLU A 147     -22.435   0.560 -11.569  1.00 98.44           H  
ATOM   2416  CD  GLU A 147     -22.202   2.626 -10.962  1.00 98.44           C  
ATOM   2417  OE1 GLU A 147     -21.899   3.788 -11.344  1.00 98.44           O  
ATOM   2418  OE2 GLU A 147     -22.636   2.363  -9.816  1.00 98.44           O  
ATOM   2419  N   GLY A 148     -17.899  -1.108 -13.264  1.00 98.54           N  
ATOM   2420  H   GLY A 148     -18.453  -1.938 -13.111  1.00 98.54           H  
ATOM   2421  CA  GLY A 148     -16.465  -1.297 -13.480  1.00 98.54           C  
ATOM   2422  HA2 GLY A 148     -16.169  -0.812 -14.411  1.00 98.54           H  
ATOM   2423  HA3 GLY A 148     -16.263  -2.364 -13.566  1.00 98.54           H  
ATOM   2424  C   GLY A 148     -15.601  -0.741 -12.350  1.00 98.54           C  
ATOM   2425  O   GLY A 148     -14.550  -0.171 -12.627  1.00 98.54           O  
ATOM   2426  N   TYR A 149     -16.065  -0.818 -11.095  1.00 98.82           N  
ATOM   2427  H   TYR A 149     -16.945  -1.287 -10.938  1.00 98.82           H  
ATOM   2428  CA  TYR A 149     -15.372  -0.257  -9.923  1.00 98.82           C  
ATOM   2429  HA  TYR A 149     -16.102  -0.247  -9.114  1.00 98.82           H  
ATOM   2430  C   TYR A 149     -14.955   1.208 -10.093  1.00 98.82           C  
ATOM   2431  CB  TYR A 149     -14.227  -1.169  -9.464  1.00 98.82           C  
ATOM   2432  HB2 TYR A 149     -13.490  -1.252 -10.263  1.00 98.82           H  
ATOM   2433  HB3 TYR A 149     -13.731  -0.716  -8.605  1.00 98.82           H  
ATOM   2434  O   TYR A 149     -13.892   1.636  -9.638  1.00 98.82           O  
ATOM   2435  CG  TYR A 149     -14.689  -2.545  -9.045  1.00 98.82           C  
ATOM   2436  CD1 TYR A 149     -15.576  -2.683  -7.958  1.00 98.82           C  
ATOM   2437  HD1 TYR A 149     -15.922  -1.811  -7.423  1.00 98.82           H  
ATOM   2438  CD2 TYR A 149     -14.203  -3.689  -9.704  1.00 98.82           C  
ATOM   2439  HD2 TYR A 149     -13.493  -3.588 -10.512  1.00 98.82           H  
ATOM   2440  CE1 TYR A 149     -15.994  -3.959  -7.544  1.00 98.82           C  
ATOM   2441  HE1 TYR A 149     -16.673  -4.073  -6.712  1.00 98.82           H  
ATOM   2442  CE2 TYR A 149     -14.621  -4.969  -9.293  1.00 98.82           C  
ATOM   2443  HE2 TYR A 149     -14.257  -5.856  -9.790  1.00 98.82           H  
ATOM   2444  OH  TYR A 149     -15.953  -6.329  -7.826  1.00 98.82           O  
ATOM   2445  HH  TYR A 149     -16.594  -6.284  -7.112  1.00 98.82           H  
ATOM   2446  CZ  TYR A 149     -15.524  -5.104  -8.215  1.00 98.82           C  
ATOM   2447  N   ARG A 150     -15.807   1.983 -10.774  1.00 98.71           N  
ATOM   2448  H   ARG A 150     -16.610   1.527 -11.181  1.00 98.71           H  
ATOM   2449  CA  ARG A 150     -15.549   3.379 -11.122  1.00 98.71           C  
ATOM   2450  HA  ARG A 150     -14.707   3.379 -11.814  1.00 98.71           H  
ATOM   2451  C   ARG A 150     -15.129   4.207  -9.906  1.00 98.71           C  
ATOM   2452  CB  ARG A 150     -16.779   3.930 -11.852  1.00 98.71           C  
ATOM   2453  HB2 ARG A 150     -16.914   3.347 -12.763  1.00 98.71           H  
ATOM   2454  HB3 ARG A 150     -17.664   3.797 -11.229  1.00 98.71           H  
ATOM   2455  O   ARG A 150     -15.744   4.116  -8.840  1.00 98.71           O  
ATOM   2456  CG  ARG A 150     -16.650   5.403 -12.249  1.00 98.71           C  
ATOM   2457  HG2 ARG A 150     -16.643   6.034 -11.361  1.00 98.71           H  
ATOM   2458  HG3 ARG A 150     -15.711   5.533 -12.786  1.00 98.71           H  
ATOM   2459  CD  ARG A 150     -17.806   5.817 -13.167  1.00 98.71           C  
ATOM   2460  HD2 ARG A 150     -17.631   6.835 -13.515  1.00 98.71           H  
ATOM   2461  HD3 ARG A 150     -17.798   5.173 -14.046  1.00 98.71           H  
ATOM   2462  NE  ARG A 150     -19.116   5.702 -12.489  1.00 98.71           N  
ATOM   2463  HE  ARG A 150     -19.497   4.775 -12.371  1.00 98.71           H  
ATOM   2464  NH1 ARG A 150     -19.524   7.933 -12.124  1.00 98.71           N  
ATOM   2465 HH11 ARG A 150     -20.164   8.663 -11.847  1.00 98.71           H  
ATOM   2466 HH12 ARG A 150     -18.612   8.149 -12.499  1.00 98.71           H  
ATOM   2467  NH2 ARG A 150     -21.047   6.397 -11.544  1.00 98.71           N  
ATOM   2468 HH21 ARG A 150     -21.710   7.106 -11.265  1.00 98.71           H  
ATOM   2469 HH22 ARG A 150     -21.331   5.431 -11.465  1.00 98.71           H  
ATOM   2470  CZ  ARG A 150     -19.885   6.678 -12.055  1.00 98.71           C  
ATOM   2471  N   LEU A 151     -14.111   5.043 -10.085  1.00 98.79           N  
ATOM   2472  H   LEU A 151     -13.641   5.033 -10.979  1.00 98.79           H  
ATOM   2473  CA  LEU A 151     -13.549   5.869  -9.020  1.00 98.79           C  
ATOM   2474  HA  LEU A 151     -13.601   5.307  -8.088  1.00 98.79           H  
ATOM   2475  C   LEU A 151     -14.331   7.171  -8.852  1.00 98.79           C  
ATOM   2476  CB  LEU A 151     -12.069   6.129  -9.339  1.00 98.79           C  
ATOM   2477  HB2 LEU A 151     -11.563   5.165  -9.389  1.00 98.79           H  
ATOM   2478  HB3 LEU A 151     -11.992   6.604 -10.317  1.00 98.79           H  
ATOM   2479  O   LEU A 151     -14.478   7.947  -9.794  1.00 98.79           O  
ATOM   2480  CG  LEU A 151     -11.308   6.977  -8.316  1.00 98.79           C  
ATOM   2481  HG  LEU A 151     -11.805   7.944  -8.244  1.00 98.79           H  
ATOM   2482  CD1 LEU A 151     -11.271   6.330  -6.930  1.00 98.79           C  
ATOM   2483 HD11 LEU A 151     -12.276   6.248  -6.514  1.00 98.79           H  
ATOM   2484 HD12 LEU A 151     -10.824   5.339  -7.006  1.00 98.79           H  
ATOM   2485 HD13 LEU A 151     -10.666   6.941  -6.260  1.00 98.79           H  
ATOM   2486  CD2 LEU A 151      -9.872   7.193  -8.788  1.00 98.79           C  
ATOM   2487 HD21 LEU A 151      -9.867   7.758  -9.720  1.00 98.79           H  
ATOM   2488 HD22 LEU A 151      -9.301   7.736  -8.035  1.00 98.79           H  
ATOM   2489 HD23 LEU A 151      -9.387   6.232  -8.960  1.00 98.79           H  
ATOM   2490  N   LYS A 152     -14.786   7.471  -7.634  1.00 98.68           N  
ATOM   2491  H   LYS A 152     -14.705   6.770  -6.912  1.00 98.68           H  
ATOM   2492  CA  LYS A 152     -15.286   8.799  -7.270  1.00 98.68           C  
ATOM   2493  HA  LYS A 152     -15.350   9.398  -8.179  1.00 98.68           H  
ATOM   2494  C   LYS A 152     -14.308   9.485  -6.329  1.00 98.68           C  
ATOM   2495  CB  LYS A 152     -16.685   8.688  -6.650  1.00 98.68           C  
ATOM   2496  HB2 LYS A 152     -17.315   8.073  -7.293  1.00 98.68           H  
ATOM   2497  HB3 LYS A 152     -16.591   8.174  -5.693  1.00 98.68           H  
ATOM   2498  O   LYS A 152     -14.087   9.000  -5.221  1.00 98.68           O  
ATOM   2499  CG  LYS A 152     -17.374  10.043  -6.415  1.00 98.68           C  
ATOM   2500  HG2 LYS A 152     -18.309   9.865  -5.882  1.00 98.68           H  
ATOM   2501  HG3 LYS A 152     -16.743  10.676  -5.790  1.00 98.68           H  
ATOM   2502  CD  LYS A 152     -17.688  10.767  -7.732  1.00 98.68           C  
ATOM   2503  HD2 LYS A 152     -16.760  10.973  -8.265  1.00 98.68           H  
ATOM   2504  HD3 LYS A 152     -18.312  10.125  -8.355  1.00 98.68           H  
ATOM   2505  CE  LYS A 152     -18.402  12.099  -7.486  1.00 98.68           C  
ATOM   2506  HE2 LYS A 152     -17.781  12.700  -6.822  1.00 98.68           H  
ATOM   2507  HE3 LYS A 152     -19.358  11.905  -7.000  1.00 98.68           H  
ATOM   2508  NZ  LYS A 152     -18.603  12.817  -8.770  1.00 98.68           N  
ATOM   2509  HZ1 LYS A 152     -19.084  13.696  -8.641  1.00 98.68           H  
ATOM   2510  HZ2 LYS A 152     -19.109  12.245  -9.431  1.00 98.68           H  
ATOM   2511  HZ3 LYS A 152     -17.705  13.019  -9.184  1.00 98.68           H  
ATOM   2512  N   LEU A 153     -13.818  10.646  -6.753  1.00 98.60           N  
ATOM   2513  H   LEU A 153     -14.037  10.951  -7.691  1.00 98.60           H  
ATOM   2514  CA  LEU A 153     -12.982  11.539  -5.953  1.00 98.60           C  
ATOM   2515  HA  LEU A 153     -12.766  11.060  -4.999  1.00 98.60           H  
ATOM   2516  C   LEU A 153     -13.702  12.852  -5.635  1.00 98.60           C  
ATOM   2517  CB  LEU A 153     -11.637  11.783  -6.656  1.00 98.60           C  
ATOM   2518  HB2 LEU A 153     -11.065  12.525  -6.098  1.00 98.60           H  
ATOM   2519  HB3 LEU A 153     -11.830  12.194  -7.647  1.00 98.60           H  
ATOM   2520  O   LEU A 153     -14.716  13.194  -6.259  1.00 98.60           O  
ATOM   2521  CG  LEU A 153     -10.779  10.518  -6.789  1.00 98.60           C  
ATOM   2522  HG  LEU A 153     -11.367   9.755  -7.298  1.00 98.60           H  
ATOM   2523  CD1 LEU A 153      -9.572  10.833  -7.656  1.00 98.60           C  
ATOM   2524 HD11 LEU A 153      -8.939  11.579  -7.176  1.00 98.60           H  
ATOM   2525 HD12 LEU A 153      -9.888  11.206  -8.631  1.00 98.60           H  
ATOM   2526 HD13 LEU A 153      -9.000   9.919  -7.813  1.00 98.60           H  
ATOM   2527  CD2 LEU A 153     -10.304   9.956  -5.446  1.00 98.60           C  
ATOM   2528 HD21 LEU A 153      -9.747  10.719  -4.902  1.00 98.60           H  
ATOM   2529 HD22 LEU A 153      -9.645   9.105  -5.620  1.00 98.60           H  
ATOM   2530 HD23 LEU A 153     -11.151   9.623  -4.846  1.00 98.60           H  
ATOM   2531  N   GLY A 154     -13.181  13.548  -4.632  1.00 98.16           N  
ATOM   2532  H   GLY A 154     -12.363  13.162  -4.181  1.00 98.16           H  
ATOM   2533  CA  GLY A 154     -13.547  14.911  -4.265  1.00 98.16           C  
ATOM   2534  HA2 GLY A 154     -13.855  14.915  -3.219  1.00 98.16           H  
ATOM   2535  HA3 GLY A 154     -14.382  15.268  -4.867  1.00 98.16           H  
ATOM   2536  C   GLY A 154     -12.381  15.880  -4.456  1.00 98.16           C  
ATOM   2537  O   GLY A 154     -11.533  15.654  -5.315  1.00 98.16           O  
ATOM   2538  N   GLY A 155     -12.348  16.956  -3.673  1.00 98.31           N  
ATOM   2539  H   GLY A 155     -12.979  16.977  -2.884  1.00 98.31           H  
ATOM   2540  CA  GLY A 155     -11.306  17.978  -3.739  1.00 98.31           C  
ATOM   2541  HA2 GLY A 155     -11.586  18.826  -3.114  1.00 98.31           H  
ATOM   2542  HA3 GLY A 155     -11.213  18.325  -4.768  1.00 98.31           H  
ATOM   2543  C   GLY A 155      -9.949  17.461  -3.260  1.00 98.31           C  
ATOM   2544  O   GLY A 155      -9.871  16.769  -2.243  1.00 98.31           O  
ATOM   2545  N   PHE A 156      -8.894  17.814  -3.994  1.00 98.62           N  
ATOM   2546  H   PHE A 156      -9.050  18.372  -4.821  1.00 98.62           H  
ATOM   2547  CA  PHE A 156      -7.507  17.475  -3.685  1.00 98.62           C  
ATOM   2548  HA  PHE A 156      -7.480  16.462  -3.282  1.00 98.62           H  
ATOM   2549  C   PHE A 156      -6.887  18.420  -2.642  1.00 98.62           C  
ATOM   2550  CB  PHE A 156      -6.687  17.471  -4.985  1.00 98.62           C  
ATOM   2551  HB2 PHE A 156      -6.956  18.345  -5.578  1.00 98.62           H  
ATOM   2552  HB3 PHE A 156      -6.955  16.591  -5.569  1.00 98.62           H  
ATOM   2553  O   PHE A 156      -7.153  19.622  -2.622  1.00 98.62           O  
ATOM   2554  CG  PHE A 156      -5.183  17.492  -4.775  1.00 98.62           C  
ATOM   2555  CD1 PHE A 156      -4.490  18.719  -4.816  1.00 98.62           C  
ATOM   2556  HD1 PHE A 156      -5.026  19.632  -5.031  1.00 98.62           H  
ATOM   2557  CD2 PHE A 156      -4.481  16.307  -4.486  1.00 98.62           C  
ATOM   2558  HD2 PHE A 156      -5.007  15.365  -4.446  1.00 98.62           H  
ATOM   2559  CE1 PHE A 156      -3.108  18.762  -4.567  1.00 98.62           C  
ATOM   2560  HE1 PHE A 156      -2.582  19.705  -4.593  1.00 98.62           H  
ATOM   2561  CE2 PHE A 156      -3.095  16.351  -4.250  1.00 98.62           C  
ATOM   2562  HE2 PHE A 156      -2.548  15.441  -4.050  1.00 98.62           H  
ATOM   2563  CZ  PHE A 156      -2.412  17.577  -4.278  1.00 98.62           C  
ATOM   2564  HZ  PHE A 156      -1.351  17.608  -4.077  1.00 98.62           H  
ATOM   2565  N   SER A 157      -5.995  17.876  -1.814  1.00 98.61           N  
ATOM   2566  H   SER A 157      -5.857  16.878  -1.881  1.00 98.61           H  
ATOM   2567  CA  SER A 157      -5.016  18.619  -1.012  1.00 98.61           C  
ATOM   2568  HA  SER A 157      -4.716  19.512  -1.560  1.00 98.61           H  
ATOM   2569  C   SER A 157      -3.764  17.763  -0.777  1.00 98.61           C  
ATOM   2570  CB  SER A 157      -5.639  19.051   0.321  1.00 98.61           C  
ATOM   2571  HB2 SER A 157      -6.464  19.736   0.124  1.00 98.61           H  
ATOM   2572  HB3 SER A 157      -4.894  19.569   0.926  1.00 98.61           H  
ATOM   2573  O   SER A 157      -3.816  16.542  -0.898  1.00 98.61           O  
ATOM   2574  OG  SER A 157      -6.127  17.930   1.031  1.00 98.61           O  
ATOM   2575  HG  SER A 157      -6.714  17.467   0.429  1.00 98.61           H  
ATOM   2576  N   GLY A 158      -2.633  18.371  -0.416  1.00 98.15           N  
ATOM   2577  H   GLY A 158      -2.593  19.380  -0.437  1.00 98.15           H  
ATOM   2578  CA  GLY A 158      -1.395  17.651  -0.088  1.00 98.15           C  
ATOM   2579  HA2 GLY A 158      -1.223  17.722   0.986  1.00 98.15           H  
ATOM   2580  HA3 GLY A 158      -1.477  16.594  -0.344  1.00 98.15           H  
ATOM   2581  C   GLY A 158      -0.164  18.207  -0.797  1.00 98.15           C  
ATOM   2582  O   GLY A 158      -0.261  19.139  -1.592  1.00 98.15           O  
ATOM   2583  N   ASN A 159       1.005  17.646  -0.488  1.00 98.18           N  
ATOM   2584  H   ASN A 159       1.008  16.821   0.094  1.00 98.18           H  
ATOM   2585  CA  ASN A 159       2.299  18.114  -1.001  1.00 98.18           C  
ATOM   2586  HA  ASN A 159       2.174  19.133  -1.369  1.00 98.18           H  
ATOM   2587  C   ASN A 159       2.822  17.308  -2.208  1.00 98.18           C  
ATOM   2588  CB  ASN A 159       3.319  18.178   0.153  1.00 98.18           C  
ATOM   2589  HB2 ASN A 159       2.907  18.753   0.982  1.00 98.18           H  
ATOM   2590  HB3 ASN A 159       4.209  18.696  -0.208  1.00 98.18           H  
ATOM   2591  O   ASN A 159       3.868  17.646  -2.748  1.00 98.18           O  
ATOM   2592  CG  ASN A 159       3.747  16.814   0.667  1.00 98.18           C  
ATOM   2593  ND2 ASN A 159       4.825  16.738   1.412  1.00 98.18           N  
ATOM   2594 HD21 ASN A 159       5.175  15.816   1.631  1.00 98.18           H  
ATOM   2595 HD22 ASN A 159       5.392  17.558   1.570  1.00 98.18           H  
ATOM   2596  OD1 ASN A 159       3.118  15.803   0.415  1.00 98.18           O  
ATOM   2597  N   ALA A 160       2.114  16.260  -2.639  1.00 97.87           N  
ATOM   2598  H   ALA A 160       1.326  15.956  -2.085  1.00 97.87           H  
ATOM   2599  CA  ALA A 160       2.489  15.432  -3.790  1.00 97.87           C  
ATOM   2600  HA  ALA A 160       3.558  15.220  -3.759  1.00 97.87           H  
ATOM   2601  C   ALA A 160       2.188  16.074  -5.162  1.00 97.87           C  
ATOM   2602  CB  ALA A 160       1.725  14.114  -3.646  1.00 97.87           C  
ATOM   2603  HB1 ALA A 160       1.938  13.476  -4.504  1.00 97.87           H  
ATOM   2604  HB2 ALA A 160       0.653  14.313  -3.629  1.00 97.87           H  
ATOM   2605  HB3 ALA A 160       2.014  13.598  -2.731  1.00 97.87           H  
ATOM   2606  O   ALA A 160       2.660  15.599  -6.194  1.00 97.87           O  
ATOM   2607  N   GLY A 161       1.355  17.119  -5.206  1.00 98.10           N  
ATOM   2608  H   GLY A 161       1.030  17.492  -4.325  1.00 98.10           H  
ATOM   2609  CA  GLY A 161       0.659  17.529  -6.432  1.00 98.10           C  
ATOM   2610  HA2 GLY A 161       0.190  18.499  -6.266  1.00 98.10           H  
ATOM   2611  HA3 GLY A 161       1.370  17.633  -7.251  1.00 98.10           H  
ATOM   2612  C   GLY A 161      -0.429  16.525  -6.843  1.00 98.10           C  
ATOM   2613  O   GLY A 161      -0.448  15.385  -6.375  1.00 98.10           O  
ATOM   2614  N   ASP A 162      -1.369  16.949  -7.684  1.00 98.42           N  
ATOM   2615  H   ASP A 162      -1.314  17.879  -8.076  1.00 98.42           H  
ATOM   2616  CA  ASP A 162      -2.550  16.146  -8.016  1.00 98.42           C  
ATOM   2617  HA  ASP A 162      -2.746  15.455  -7.196  1.00 98.42           H  
ATOM   2618  C   ASP A 162      -2.348  15.318  -9.291  1.00 98.42           C  
ATOM   2619  CB  ASP A 162      -3.781  17.049  -8.121  1.00 98.42           C  
ATOM   2620  HB2 ASP A 162      -3.699  17.689  -8.999  1.00 98.42           H  
ATOM   2621  HB3 ASP A 162      -3.816  17.697  -7.245  1.00 98.42           H  
ATOM   2622  O   ASP A 162      -2.502  15.822 -10.402  1.00 98.42           O  
ATOM   2623  CG  ASP A 162      -5.087  16.252  -8.189  1.00 98.42           C  
ATOM   2624  OD1 ASP A 162      -5.072  14.990  -8.182  1.00 98.42           O  
ATOM   2625  OD2 ASP A 162      -6.146  16.909  -8.216  1.00 98.42           O  
ATOM   2626  N   SER A 163      -2.028  14.032  -9.125  1.00 98.58           N  
ATOM   2627  H   SER A 163      -1.870  13.699  -8.185  1.00 98.58           H  
ATOM   2628  CA  SER A 163      -1.900  13.077 -10.235  1.00 98.58           C  
ATOM   2629  HA  SER A 163      -2.028  13.616 -11.174  1.00 98.58           H  
ATOM   2630  C   SER A 163      -2.985  11.990 -10.237  1.00 98.58           C  
ATOM   2631  CB  SER A 163      -0.497  12.468 -10.286  1.00 98.58           C  
ATOM   2632  HB2 SER A 163      -0.324  11.853  -9.403  1.00 98.58           H  
ATOM   2633  HB3 SER A 163      -0.450  11.818 -11.160  1.00 98.58           H  
ATOM   2634  O   SER A 163      -2.826  10.975 -10.925  1.00 98.58           O  
ATOM   2635  OG  SER A 163       0.517  13.446 -10.419  1.00 98.58           O  
ATOM   2636  HG  SER A 163       0.574  13.961  -9.611  1.00 98.58           H  
ATOM   2637  N   LEU A 164      -4.092  12.182  -9.501  1.00 98.64           N  
ATOM   2638  H   LEU A 164      -4.169  13.041  -8.976  1.00 98.64           H  
ATOM   2639  CA  LEU A 164      -5.220  11.235  -9.472  1.00 98.64           C  
ATOM   2640  HA  LEU A 164      -5.007  10.418 -10.161  1.00 98.64           H  
ATOM   2641  C   LEU A 164      -6.554  11.842  -9.914  1.00 98.64           C  
ATOM   2642  CB  LEU A 164      -5.368  10.616  -8.079  1.00 98.64           C  
ATOM   2643  HB2 LEU A 164      -5.901  11.338  -7.461  1.00 98.64           H  
ATOM   2644  HB3 LEU A 164      -4.379  10.433  -7.661  1.00 98.64           H  
ATOM   2645  O   LEU A 164      -7.403  11.096 -10.389  1.00 98.64           O  
ATOM   2646  CG  LEU A 164      -6.167   9.306  -8.016  1.00 98.64           C  
ATOM   2647  HG  LEU A 164      -7.101   9.397  -8.571  1.00 98.64           H  
ATOM   2648  CD1 LEU A 164      -5.391   8.137  -8.605  1.00 98.64           C  
ATOM   2649 HD11 LEU A 164      -5.249   8.280  -9.676  1.00 98.64           H  
ATOM   2650 HD12 LEU A 164      -5.943   7.208  -8.455  1.00 98.64           H  
ATOM   2651 HD13 LEU A 164      -4.416   8.073  -8.123  1.00 98.64           H  
ATOM   2652  CD2 LEU A 164      -6.492   9.004  -6.553  1.00 98.64           C  
ATOM   2653 HD21 LEU A 164      -7.013   8.050  -6.474  1.00 98.64           H  
ATOM   2654 HD22 LEU A 164      -7.124   9.792  -6.144  1.00 98.64           H  
ATOM   2655 HD23 LEU A 164      -5.563   8.970  -5.985  1.00 98.64           H  
ATOM   2656  N   SER A 165      -6.780  13.155  -9.808  1.00 98.41           N  
ATOM   2657  H   SER A 165      -6.111  13.751  -9.343  1.00 98.41           H  
ATOM   2658  CA  SER A 165      -8.089  13.728 -10.175  1.00 98.41           C  
ATOM   2659  HA  SER A 165      -8.853  13.283  -9.537  1.00 98.41           H  
ATOM   2660  C   SER A 165      -8.502  13.456 -11.625  1.00 98.41           C  
ATOM   2661  CB  SER A 165      -8.109  15.234  -9.940  1.00 98.41           C  
ATOM   2662  HB2 SER A 165      -7.204  15.689 -10.342  1.00 98.41           H  
ATOM   2663  HB3 SER A 165      -8.978  15.673 -10.430  1.00 98.41           H  
ATOM   2664  O   SER A 165      -9.685  13.248 -11.889  1.00 98.41           O  
ATOM   2665  OG  SER A 165      -8.210  15.475  -8.560  1.00 98.41           O  
ATOM   2666  HG  SER A 165      -7.466  16.042  -8.344  1.00 98.41           H  
ATOM   2667  N   SER A 166      -7.544  13.377 -12.554  1.00 97.68           N  
ATOM   2668  H   SER A 166      -6.585  13.495 -12.259  1.00 97.68           H  
ATOM   2669  CA  SER A 166      -7.762  12.989 -13.961  1.00 97.68           C  
ATOM   2670  HA  SER A 166      -8.486  13.665 -14.415  1.00 97.68           H  
ATOM   2671  C   SER A 166      -8.286  11.553 -14.133  1.00 97.68           C  
ATOM   2672  CB  SER A 166      -6.433  13.110 -14.711  1.00 97.68           C  
ATOM   2673  HB2 SER A 166      -6.560  12.825 -15.755  1.00 97.68           H  
ATOM   2674  HB3 SER A 166      -6.064  14.133 -14.650  1.00 97.68           H  
ATOM   2675  O   SER A 166      -8.870  11.227 -15.163  1.00 97.68           O  
ATOM   2676  OG  SER A 166      -5.532  12.231 -14.071  1.00 97.68           O  
ATOM   2677  HG  SER A 166      -4.622  12.363 -14.346  1.00 97.68           H  
ATOM   2678  N   HIS A 167      -8.103  10.703 -13.121  1.00 98.48           N  
ATOM   2679  H   HIS A 167      -7.595  11.038 -12.316  1.00 98.48           H  
ATOM   2680  CA  HIS A 167      -8.637   9.344 -13.039  1.00 98.48           C  
ATOM   2681  HA  HIS A 167      -8.699   8.922 -14.042  1.00 98.48           H  
ATOM   2682  C   HIS A 167     -10.054   9.312 -12.433  1.00 98.48           C  
ATOM   2683  CB  HIS A 167      -7.667   8.487 -12.220  1.00 98.48           C  
ATOM   2684  HB2 HIS A 167      -8.077   7.478 -12.170  1.00 98.48           H  
ATOM   2685  HB3 HIS A 167      -7.604   8.841 -11.191  1.00 98.48           H  
ATOM   2686  O   HIS A 167     -10.704   8.265 -12.377  1.00 98.48           O  
ATOM   2687  CG  HIS A 167      -6.281   8.388 -12.804  1.00 98.48           C  
ATOM   2688  CD2 HIS A 167      -5.228   9.262 -12.717  1.00 98.48           C  
ATOM   2689  HD2 HIS A 167      -5.242  10.227 -12.231  1.00 98.48           H  
ATOM   2690  ND1 HIS A 167      -5.855   7.333 -13.550  1.00 98.48           N  
ATOM   2691  HD1 HIS A 167      -6.447   6.574 -13.857  1.00 98.48           H  
ATOM   2692  CE1 HIS A 167      -4.579   7.526 -13.874  1.00 98.48           C  
ATOM   2693  HE1 HIS A 167      -4.004   6.810 -14.442  1.00 98.48           H  
ATOM   2694  NE2 HIS A 167      -4.133   8.696 -13.390  1.00 98.48           N  
ATOM   2695  N   GLY A 168     -10.563  10.454 -11.963  1.00 98.30           N  
ATOM   2696  H   GLY A 168     -10.014  11.297 -12.060  1.00 98.30           H  
ATOM   2697  CA  GLY A 168     -11.916  10.583 -11.441  1.00 98.30           C  
ATOM   2698  HA2 GLY A 168     -12.018   9.938 -10.568  1.00 98.30           H  
ATOM   2699  HA3 GLY A 168     -12.085  11.617 -11.137  1.00 98.30           H  
ATOM   2700  C   GLY A 168     -12.971  10.205 -12.485  1.00 98.30           C  
ATOM   2701  O   GLY A 168     -12.946  10.659 -13.623  1.00 98.30           O  
ATOM   2702  N   ASN A 169     -13.945   9.398 -12.069  1.00 98.31           N  
ATOM   2703  H   ASN A 169     -13.860   9.034 -11.131  1.00 98.31           H  
ATOM   2704  CA  ASN A 169     -14.982   8.768 -12.891  1.00 98.31           C  
ATOM   2705  HA  ASN A 169     -15.581   8.178 -12.196  1.00 98.31           H  
ATOM   2706  C   ASN A 169     -14.489   7.742 -13.927  1.00 98.31           C  
ATOM   2707  CB  ASN A 169     -15.929   9.805 -13.522  1.00 98.31           C  
ATOM   2708  HB2 ASN A 169     -15.383  10.360 -14.285  1.00 98.31           H  
ATOM   2709  HB3 ASN A 169     -16.738   9.288 -14.038  1.00 98.31           H  
ATOM   2710  O   ASN A 169     -15.325   7.247 -14.684  1.00 98.31           O  
ATOM   2711  CG  ASN A 169     -16.563  10.767 -12.542  1.00 98.31           C  
ATOM   2712  ND2 ASN A 169     -16.365  12.044 -12.768  1.00 98.31           N  
ATOM   2713 HD21 ASN A 169     -16.781  12.743 -12.169  1.00 98.31           H  
ATOM   2714 HD22 ASN A 169     -15.734  12.298 -13.515  1.00 98.31           H  
ATOM   2715  OD1 ASN A 169     -17.271  10.400 -11.608  1.00 98.31           O  
ATOM   2716  N   MET A 170     -13.206   7.373 -13.943  1.00 98.50           N  
ATOM   2717  H   MET A 170     -12.539   7.807 -13.321  1.00 98.50           H  
ATOM   2718  CA  MET A 170     -12.724   6.274 -14.784  1.00 98.50           C  
ATOM   2719  HA  MET A 170     -13.224   6.322 -15.751  1.00 98.50           H  
ATOM   2720  C   MET A 170     -13.069   4.919 -14.167  1.00 98.50           C  
ATOM   2721  CB  MET A 170     -11.221   6.393 -15.050  1.00 98.50           C  
ATOM   2722  HB2 MET A 170     -10.902   5.557 -15.673  1.00 98.50           H  
ATOM   2723  HB3 MET A 170     -10.679   6.333 -14.106  1.00 98.50           H  
ATOM   2724  O   MET A 170     -13.212   4.790 -12.944  1.00 98.50           O  
ATOM   2725  CG  MET A 170     -10.827   7.694 -15.751  1.00 98.50           C  
ATOM   2726  HG2 MET A 170      -9.744   7.659 -15.873  1.00 98.50           H  
ATOM   2727  HG3 MET A 170     -11.054   8.545 -15.108  1.00 98.50           H  
ATOM   2728  SD  MET A 170     -11.559   7.973 -17.390  1.00 98.50           S  
ATOM   2729  CE  MET A 170     -13.001   8.993 -16.986  1.00 98.50           C  
ATOM   2730  HE1 MET A 170     -13.761   8.386 -16.494  1.00 98.50           H  
ATOM   2731  HE2 MET A 170     -12.699   9.813 -16.335  1.00 98.50           H  
ATOM   2732  HE3 MET A 170     -13.418   9.398 -17.908  1.00 98.50           H  
ATOM   2733  N   ARG A 171     -13.233   3.912 -15.028  1.00 98.70           N  
ATOM   2734  H   ARG A 171     -12.982   4.080 -15.991  1.00 98.70           H  
ATOM   2735  CA  ARG A 171     -13.414   2.512 -14.631  1.00 98.70           C  
ATOM   2736  HA  ARG A 171     -13.972   2.449 -13.697  1.00 98.70           H  
ATOM   2737  C   ARG A 171     -12.054   1.873 -14.375  1.00 98.70           C  
ATOM   2738  CB  ARG A 171     -14.185   1.753 -15.714  1.00 98.70           C  
ATOM   2739  HB2 ARG A 171     -14.226   0.697 -15.448  1.00 98.70           H  
ATOM   2740  HB3 ARG A 171     -13.651   1.854 -16.658  1.00 98.70           H  
ATOM   2741  O   ARG A 171     -11.032   2.376 -14.824  1.00 98.70           O  
ATOM   2742  CG  ARG A 171     -15.613   2.285 -15.875  1.00 98.70           C  
ATOM   2743  HG2 ARG A 171     -15.588   3.333 -16.174  1.00 98.70           H  
ATOM   2744  HG3 ARG A 171     -16.134   2.198 -14.921  1.00 98.70           H  
ATOM   2745  CD  ARG A 171     -16.347   1.479 -16.946  1.00 98.70           C  
ATOM   2746  HD2 ARG A 171     -16.323   0.424 -16.672  1.00 98.70           H  
ATOM   2747  HD3 ARG A 171     -15.815   1.608 -17.888  1.00 98.70           H  
ATOM   2748  NE  ARG A 171     -17.750   1.917 -17.083  1.00 98.70           N  
ATOM   2749  HE  ARG A 171     -18.146   2.400 -16.289  1.00 98.70           H  
ATOM   2750  NH1 ARG A 171     -18.125   0.979 -19.143  1.00 98.70           N  
ATOM   2751 HH11 ARG A 171     -17.157   0.694 -19.176  1.00 98.70           H  
ATOM   2752 HH12 ARG A 171     -18.711   0.821 -19.950  1.00 98.70           H  
ATOM   2753  NH2 ARG A 171     -19.763   2.109 -18.136  1.00 98.70           N  
ATOM   2754 HH21 ARG A 171     -20.128   2.630 -17.352  1.00 98.70           H  
ATOM   2755 HH22 ARG A 171     -20.352   1.893 -18.927  1.00 98.70           H  
ATOM   2756  CZ  ARG A 171     -18.535   1.669 -18.116  1.00 98.70           C  
ATOM   2757  N   PHE A 172     -12.050   0.806 -13.592  1.00 98.79           N  
ATOM   2758  H   PHE A 172     -12.933   0.416 -13.293  1.00 98.79           H  
ATOM   2759  CA  PHE A 172     -10.844   0.051 -13.294  1.00 98.79           C  
ATOM   2760  HA  PHE A 172     -10.010   0.742 -13.172  1.00 98.79           H  
ATOM   2761  C   PHE A 172     -10.531  -0.892 -14.459  1.00 98.79           C  
ATOM   2762  CB  PHE A 172     -11.057  -0.699 -11.974  1.00 98.79           C  
ATOM   2763  HB2 PHE A 172     -11.676  -1.579 -12.146  1.00 98.79           H  
ATOM   2764  HB3 PHE A 172     -11.601  -0.051 -11.287  1.00 98.79           H  
ATOM   2765  O   PHE A 172     -11.432  -1.597 -14.906  1.00 98.79           O  
ATOM   2766  CG  PHE A 172      -9.771  -1.097 -11.289  1.00 98.79           C  
ATOM   2767  CD1 PHE A 172      -9.268  -2.405 -11.388  1.00 98.79           C  
ATOM   2768  HD1 PHE A 172      -9.784  -3.146 -11.981  1.00 98.79           H  
ATOM   2769  CD2 PHE A 172      -9.065  -0.135 -10.549  1.00 98.79           C  
ATOM   2770  HD2 PHE A 172      -9.425   0.883 -10.523  1.00 98.79           H  
ATOM   2771  CE1 PHE A 172      -8.074  -2.742 -10.727  1.00 98.79           C  
ATOM   2772  HE1 PHE A 172      -7.672  -3.740 -10.825  1.00 98.79           H  
ATOM   2773  CE2 PHE A 172      -7.885  -0.473  -9.871  1.00 98.79           C  
ATOM   2774  HE2 PHE A 172      -7.355   0.277  -9.302  1.00 98.79           H  
ATOM   2775  CZ  PHE A 172      -7.387  -1.783  -9.962  1.00 98.79           C  
ATOM   2776  HZ  PHE A 172      -6.465  -2.050  -9.468  1.00 98.79           H  
ATOM   2777  N   SER A 173      -9.282  -0.934 -14.915  1.00 98.73           N  
ATOM   2778  H   SER A 173      -8.601  -0.294 -14.533  1.00 98.73           H  
ATOM   2779  CA  SER A 173      -8.827  -1.857 -15.963  1.00 98.73           C  
ATOM   2780  HA  SER A 173      -9.650  -2.511 -16.252  1.00 98.73           H  
ATOM   2781  C   SER A 173      -7.692  -2.735 -15.443  1.00 98.73           C  
ATOM   2782  CB  SER A 173      -8.376  -1.121 -17.230  1.00 98.73           C  
ATOM   2783  HB2 SER A 173      -8.166  -1.848 -18.015  1.00 98.73           H  
ATOM   2784  HB3 SER A 173      -7.462  -0.569 -17.013  1.00 98.73           H  
ATOM   2785  O   SER A 173      -6.845  -2.269 -14.677  1.00 98.73           O  
ATOM   2786  OG  SER A 173      -9.362  -0.219 -17.682  1.00 98.73           O  
ATOM   2787  HG  SER A 173      -9.037   0.247 -18.456  1.00 98.73           H  
ATOM   2788  N   THR A 174      -7.667  -3.991 -15.878  1.00 98.71           N  
ATOM   2789  H   THR A 174      -8.370  -4.263 -16.551  1.00 98.71           H  
ATOM   2790  CA  THR A 174      -6.656  -5.016 -15.557  1.00 98.71           C  
ATOM   2791  HA  THR A 174      -5.831  -4.561 -15.009  1.00 98.71           H  
ATOM   2792  C   THR A 174      -6.074  -5.603 -16.841  1.00 98.71           C  
ATOM   2793  CB  THR A 174      -7.248  -6.145 -14.690  1.00 98.71           C  
ATOM   2794  HB  THR A 174      -6.528  -6.959 -14.597  1.00 98.71           H  
ATOM   2795  O   THR A 174      -6.536  -5.290 -17.937  1.00 98.71           O  
ATOM   2796  CG2 THR A 174      -7.580  -5.651 -13.286  1.00 98.71           C  
ATOM   2797 HG21 THR A 174      -8.039  -6.454 -12.708  1.00 98.71           H  
ATOM   2798 HG22 THR A 174      -6.653  -5.386 -12.778  1.00 98.71           H  
ATOM   2799 HG23 THR A 174      -8.251  -4.793 -13.325  1.00 98.71           H  
ATOM   2800  OG1 THR A 174      -8.435  -6.654 -15.248  1.00 98.71           O  
ATOM   2801  HG1 THR A 174      -8.285  -7.554 -15.548  1.00 98.71           H  
ATOM   2802  N   LEU A 175      -5.063  -6.473 -16.726  1.00 97.69           N  
ATOM   2803  H   LEU A 175      -4.727  -6.714 -15.805  1.00 97.69           H  
ATOM   2804  CA  LEU A 175      -4.400  -7.082 -17.892  1.00 97.69           C  
ATOM   2805  HA  LEU A 175      -4.007  -6.272 -18.507  1.00 97.69           H  
ATOM   2806  C   LEU A 175      -5.341  -7.890 -18.806  1.00 97.69           C  
ATOM   2807  CB  LEU A 175      -3.206  -7.926 -17.405  1.00 97.69           C  
ATOM   2808  HB2 LEU A 175      -2.589  -8.187 -18.265  1.00 97.69           H  
ATOM   2809  HB3 LEU A 175      -2.606  -7.281 -16.763  1.00 97.69           H  
ATOM   2810  O   LEU A 175      -5.022  -8.112 -19.968  1.00 97.69           O  
ATOM   2811  CG  LEU A 175      -3.551  -9.219 -16.631  1.00 97.69           C  
ATOM   2812  HG  LEU A 175      -4.427  -9.050 -16.006  1.00 97.69           H  
ATOM   2813  CD1 LEU A 175      -3.788 -10.442 -17.523  1.00 97.69           C  
ATOM   2814 HD11 LEU A 175      -2.881 -10.691 -18.072  1.00 97.69           H  
ATOM   2815 HD12 LEU A 175      -4.581 -10.262 -18.249  1.00 97.69           H  
ATOM   2816 HD13 LEU A 175      -4.082 -11.292 -16.907  1.00 97.69           H  
ATOM   2817  CD2 LEU A 175      -2.372  -9.596 -15.735  1.00 97.69           C  
ATOM   2818 HD21 LEU A 175      -2.143  -8.766 -15.066  1.00 97.69           H  
ATOM   2819 HD22 LEU A 175      -2.617 -10.479 -15.144  1.00 97.69           H  
ATOM   2820 HD23 LEU A 175      -1.488  -9.803 -16.339  1.00 97.69           H  
ATOM   2821  N   ASP A 176      -6.469  -8.353 -18.269  1.00 98.12           N  
ATOM   2822  H   ASP A 176      -6.640  -8.167 -17.291  1.00 98.12           H  
ATOM   2823  CA  ASP A 176      -7.478  -9.203 -18.911  1.00 98.12           C  
ATOM   2824  HA  ASP A 176      -7.140  -9.474 -19.911  1.00 98.12           H  
ATOM   2825  C   ASP A 176      -8.842  -8.508 -19.070  1.00 98.12           C  
ATOM   2826  CB  ASP A 176      -7.636 -10.496 -18.088  1.00 98.12           C  
ATOM   2827  HB2 ASP A 176      -6.686 -11.030 -18.068  1.00 98.12           H  
ATOM   2828  HB3 ASP A 176      -8.359 -11.144 -18.583  1.00 98.12           H  
ATOM   2829  O   ASP A 176      -9.775  -9.103 -19.613  1.00 98.12           O  
ATOM   2830  CG  ASP A 176      -8.094 -10.256 -16.639  1.00 98.12           C  
ATOM   2831  OD1 ASP A 176      -8.040  -9.101 -16.150  1.00 98.12           O  
ATOM   2832  OD2 ASP A 176      -8.437 -11.235 -15.945  1.00 98.12           O  
ATOM   2833  N   ARG A 177      -8.984  -7.260 -18.603  1.00 97.96           N  
ATOM   2834  H   ARG A 177      -8.174  -6.809 -18.202  1.00 97.96           H  
ATOM   2835  CA  ARG A 177     -10.237  -6.505 -18.692  1.00 97.96           C  
ATOM   2836  HA  ARG A 177     -10.804  -6.902 -19.533  1.00 97.96           H  
ATOM   2837  C   ARG A 177      -9.969  -5.035 -18.974  1.00 97.96           C  
ATOM   2838  CB  ARG A 177     -11.069  -6.721 -17.420  1.00 97.96           C  
ATOM   2839  HB2 ARG A 177     -10.636  -6.172 -16.583  1.00 97.96           H  
ATOM   2840  HB3 ARG A 177     -11.072  -7.784 -17.175  1.00 97.96           H  
ATOM   2841  O   ARG A 177      -9.633  -4.263 -18.077  1.00 97.96           O  
ATOM   2842  CG  ARG A 177     -12.513  -6.262 -17.651  1.00 97.96           C  
ATOM   2843  HG2 ARG A 177     -12.533  -5.188 -17.836  1.00 97.96           H  
ATOM   2844  HG3 ARG A 177     -12.920  -6.785 -18.516  1.00 97.96           H  
ATOM   2845  CD  ARG A 177     -13.366  -6.584 -16.427  1.00 97.96           C  
ATOM   2846  HD2 ARG A 177     -13.003  -5.972 -15.601  1.00 97.96           H  
ATOM   2847  HD3 ARG A 177     -13.240  -7.638 -16.179  1.00 97.96           H  
ATOM   2848  NE  ARG A 177     -14.787  -6.269 -16.650  1.00 97.96           N  
ATOM   2849  HE  ARG A 177     -14.980  -5.600 -17.381  1.00 97.96           H  
ATOM   2850  NH1 ARG A 177     -15.654  -7.640 -15.019  1.00 97.96           N  
ATOM   2851 HH11 ARG A 177     -16.423  -7.972 -14.454  1.00 97.96           H  
ATOM   2852 HH12 ARG A 177     -14.716  -7.906 -14.756  1.00 97.96           H  
ATOM   2853  NH2 ARG A 177     -17.015  -6.336 -16.202  1.00 97.96           N  
ATOM   2854 HH21 ARG A 177     -17.176  -5.655 -16.931  1.00 97.96           H  
ATOM   2855 HH22 ARG A 177     -17.778  -6.698 -15.649  1.00 97.96           H  
ATOM   2856  CZ  ARG A 177     -15.804  -6.750 -15.959  1.00 97.96           C  
ATOM   2857  N   ASP A 178     -10.170  -4.667 -20.231  1.00 98.07           N  
ATOM   2858  H   ASP A 178     -10.426  -5.369 -20.911  1.00 98.07           H  
ATOM   2859  CA  ASP A 178     -10.006  -3.304 -20.714  1.00 98.07           C  
ATOM   2860  HA  ASP A 178      -9.223  -2.821 -20.129  1.00 98.07           H  
ATOM   2861  C   ASP A 178     -11.302  -2.495 -20.547  1.00 98.07           C  
ATOM   2862  CB  ASP A 178      -9.527  -3.344 -22.169  1.00 98.07           C  
ATOM   2863  HB2 ASP A 178     -10.333  -3.691 -22.815  1.00 98.07           H  
ATOM   2864  HB3 ASP A 178      -8.700  -4.050 -22.246  1.00 98.07           H  
ATOM   2865  O   ASP A 178     -12.344  -2.832 -21.114  1.00 98.07           O  
ATOM   2866  CG  ASP A 178      -9.035  -1.980 -22.643  1.00 98.07           C  
ATOM   2867  OD1 ASP A 178      -9.164  -1.027 -21.840  1.00 98.07           O  
ATOM   2868  OD2 ASP A 178      -8.468  -1.970 -23.756  1.00 98.07           O  
ATOM   2869  N   LEU A 179     -11.244  -1.460 -19.711  1.00 97.55           N  
ATOM   2870  H   LEU A 179     -10.346  -1.250 -19.301  1.00 97.55           H  
ATOM   2871  CA  LEU A 179     -12.320  -0.501 -19.461  1.00 97.55           C  
ATOM   2872  HA  LEU A 179     -13.039  -0.563 -20.278  1.00 97.55           H  
ATOM   2873  C   LEU A 179     -11.801   0.948 -19.481  1.00 97.55           C  
ATOM   2874  CB  LEU A 179     -13.015  -0.838 -18.124  1.00 97.55           C  
ATOM   2875  HB2 LEU A 179     -13.767  -0.074 -17.925  1.00 97.55           H  
ATOM   2876  HB3 LEU A 179     -12.266  -0.788 -17.333  1.00 97.55           H  
ATOM   2877  O   LEU A 179     -12.453   1.831 -18.912  1.00 97.55           O  
ATOM   2878  CG  LEU A 179     -13.720  -2.202 -18.057  1.00 97.55           C  
ATOM   2879  HG  LEU A 179     -13.015  -3.003 -18.278  1.00 97.55           H  
ATOM   2880  CD1 LEU A 179     -14.294  -2.429 -16.654  1.00 97.55           C  
ATOM   2881 HD11 LEU A 179     -14.830  -3.377 -16.614  1.00 97.55           H  
ATOM   2882 HD12 LEU A 179     -13.471  -2.480 -15.940  1.00 97.55           H  
ATOM   2883 HD13 LEU A 179     -14.958  -1.610 -16.377  1.00 97.55           H  
ATOM   2884  CD2 LEU A 179     -14.910  -2.287 -19.019  1.00 97.55           C  
ATOM   2885 HD21 LEU A 179     -15.636  -1.505 -18.795  1.00 97.55           H  
ATOM   2886 HD22 LEU A 179     -14.558  -2.166 -20.043  1.00 97.55           H  
ATOM   2887 HD23 LEU A 179     -15.376  -3.270 -18.945  1.00 97.55           H  
ATOM   2888  N   ASP A 180     -10.629   1.178 -20.083  1.00 96.43           N  
ATOM   2889  H   ASP A 180     -10.233   0.457 -20.668  1.00 96.43           H  
ATOM   2890  CA  ASP A 180     -10.056   2.515 -20.215  1.00 96.43           C  
ATOM   2891  HA  ASP A 180     -10.341   3.088 -19.333  1.00 96.43           H  
ATOM   2892  C   ASP A 180     -10.670   3.281 -21.408  1.00 96.43           C  
ATOM   2893  CB  ASP A 180      -8.521   2.430 -20.156  1.00 96.43           C  
ATOM   2894  HB2 ASP A 180      -8.259   1.888 -19.247  1.00 96.43           H  
ATOM   2895  HB3 ASP A 180      -8.117   3.437 -20.058  1.00 96.43           H  
ATOM   2896  O   ASP A 180     -11.696   2.876 -21.964  1.00 96.43           O  
ATOM   2897  CG  ASP A 180      -7.839   1.749 -21.340  1.00 96.43           C  
ATOM   2898  OD1 ASP A 180      -8.148   2.183 -22.468  1.00 96.43           O  
ATOM   2899  OD2 ASP A 180      -6.913   0.944 -21.057  1.00 96.43           O  
ATOM   2900  N   MET A 181     -10.144   4.471 -21.719  1.00 94.67           N  
ATOM   2901  H   MET A 181      -9.261   4.725 -21.300  1.00 94.67           H  
ATOM   2902  CA  MET A 181     -10.735   5.378 -22.716  1.00 94.67           C  
ATOM   2903  HA  MET A 181     -11.766   5.075 -22.899  1.00 94.67           H  
ATOM   2904  C   MET A 181     -10.046   5.316 -24.085  1.00 94.67           C  
ATOM   2905  CB  MET A 181     -10.767   6.815 -22.170  1.00 94.67           C  
ATOM   2906  HB2 MET A 181      -9.752   7.126 -21.923  1.00 94.67           H  
ATOM   2907  HB3 MET A 181     -11.127   7.493 -22.944  1.00 94.67           H  
ATOM   2908  O   MET A 181     -10.364   6.135 -24.953  1.00 94.67           O  
ATOM   2909  CG  MET A 181     -11.656   6.980 -20.930  1.00 94.67           C  
ATOM   2910  HG2 MET A 181     -11.521   7.995 -20.556  1.00 94.67           H  
ATOM   2911  HG3 MET A 181     -11.301   6.300 -20.155  1.00 94.67           H  
ATOM   2912  SD  MET A 181     -13.442   6.701 -21.156  1.00 94.67           S  
ATOM   2913  CE  MET A 181     -13.836   7.956 -22.404  1.00 94.67           C  
ATOM   2914  HE1 MET A 181     -13.529   8.939 -22.047  1.00 94.67           H  
ATOM   2915  HE2 MET A 181     -14.910   7.952 -22.592  1.00 94.67           H  
ATOM   2916  HE3 MET A 181     -13.316   7.725 -23.334  1.00 94.67           H  
ATOM   2917  N   VAL A 182      -9.097   4.401 -24.290  1.00 93.53           N  
ATOM   2918  H   VAL A 182      -8.936   3.686 -23.594  1.00 93.53           H  
ATOM   2919  CA  VAL A 182      -8.356   4.267 -25.550  1.00 93.53           C  
ATOM   2920  HA  VAL A 182      -8.737   4.998 -26.263  1.00 93.53           H  
ATOM   2921  C   VAL A 182      -8.612   2.902 -26.193  1.00 93.53           C  
ATOM   2922  CB  VAL A 182      -6.861   4.584 -25.361  1.00 93.53           C  
ATOM   2923  HB  VAL A 182      -6.365   4.475 -26.326  1.00 93.53           H  
ATOM   2924  O   VAL A 182      -9.258   2.032 -25.626  1.00 93.53           O  
ATOM   2925  CG1 VAL A 182      -6.654   6.023 -24.887  1.00 93.53           C  
ATOM   2926 HG11 VAL A 182      -5.588   6.252 -24.864  1.00 93.53           H  
ATOM   2927 HG12 VAL A 182      -7.070   6.142 -23.886  1.00 93.53           H  
ATOM   2928 HG13 VAL A 182      -7.157   6.717 -25.560  1.00 93.53           H  
ATOM   2929  CG2 VAL A 182      -6.177   3.675 -24.355  1.00 93.53           C  
ATOM   2930 HG21 VAL A 182      -6.543   2.658 -24.501  1.00 93.53           H  
ATOM   2931 HG22 VAL A 182      -5.094   3.712 -24.478  1.00 93.53           H  
ATOM   2932 HG23 VAL A 182      -6.446   3.961 -23.339  1.00 93.53           H  
ATOM   2933  N   SER A 183      -8.179   2.720 -27.443  1.00 90.71           N  
ATOM   2934  H   SER A 183      -7.647   3.446 -27.902  1.00 90.71           H  
ATOM   2935  CA  SER A 183      -8.389   1.459 -28.172  1.00 90.71           C  
ATOM   2936  HA  SER A 183      -9.375   1.065 -27.926  1.00 90.71           H  
ATOM   2937  C   SER A 183      -7.379   0.364 -27.817  1.00 90.71           C  
ATOM   2938  CB  SER A 183      -8.343   1.721 -29.677  1.00 90.71           C  
ATOM   2939  HB2 SER A 183      -9.188   2.350 -29.958  1.00 90.71           H  
ATOM   2940  HB3 SER A 183      -8.420   0.773 -30.210  1.00 90.71           H  
ATOM   2941  O   SER A 183      -7.590  -0.799 -28.155  1.00 90.71           O  
ATOM   2942  OG  SER A 183      -7.136   2.376 -30.036  1.00 90.71           O  
ATOM   2943  HG  SER A 183      -6.987   2.252 -30.976  1.00 90.71           H  
ATOM   2944  N   SER A 184      -6.259   0.736 -27.199  1.00 93.00           N  
ATOM   2945  H   SER A 184      -6.191   1.698 -26.900  1.00 93.00           H  
ATOM   2946  CA  SER A 184      -5.202  -0.165 -26.744  1.00 93.00           C  
ATOM   2947  HA  SER A 184      -5.337  -1.155 -27.180  1.00 93.00           H  
ATOM   2948  C   SER A 184      -5.228  -0.280 -25.227  1.00 93.00           C  
ATOM   2949  CB  SER A 184      -3.835   0.389 -27.164  1.00 93.00           C  
ATOM   2950  HB2 SER A 184      -3.774   0.420 -28.252  1.00 93.00           H  
ATOM   2951  HB3 SER A 184      -3.052  -0.268 -26.786  1.00 93.00           H  
ATOM   2952  O   SER A 184      -5.238   0.744 -24.567  1.00 93.00           O  
ATOM   2953  OG  SER A 184      -3.637   1.695 -26.649  1.00 93.00           O  
ATOM   2954  HG  SER A 184      -3.954   1.700 -25.743  1.00 93.00           H  
ATOM   2955  N   SER A 185      -5.078  -1.471 -24.657  1.00 96.62           N  
ATOM   2956  H   SER A 185      -5.167  -2.299 -25.228  1.00 96.62           H  
ATOM   2957  CA  SER A 185      -5.135  -1.610 -23.197  1.00 96.62           C  
ATOM   2958  HA  SER A 185      -6.068  -1.159 -22.859  1.00 96.62           H  
ATOM   2959  C   SER A 185      -3.975  -0.908 -22.469  1.00 96.62           C  
ATOM   2960  CB  SER A 185      -5.180  -3.090 -22.838  1.00 96.62           C  
ATOM   2961  HB2 SER A 185      -4.292  -3.580 -23.237  1.00 96.62           H  
ATOM   2962  HB3 SER A 185      -6.068  -3.546 -23.275  1.00 96.62           H  
ATOM   2963  O   SER A 185      -2.821  -1.363 -22.510  1.00 96.62           O  
ATOM   2964  OG  SER A 185      -5.211  -3.248 -21.434  1.00 96.62           O  
ATOM   2965  HG  SER A 185      -6.105  -3.025 -21.164  1.00 96.62           H  
ATOM   2966  N   CYS A 186      -4.290   0.148 -21.713  1.00 98.24           N  
ATOM   2967  H   CYS A 186      -5.242   0.484 -21.742  1.00 98.24           H  
ATOM   2968  CA  CYS A 186      -3.344   0.848 -20.842  1.00 98.24           C  
ATOM   2969  HA  CYS A 186      -2.531   1.251 -21.446  1.00 98.24           H  
ATOM   2970  C   CYS A 186      -2.754  -0.093 -19.782  1.00 98.24           C  
ATOM   2971  CB  CYS A 186      -4.065   1.998 -20.130  1.00 98.24           C  
ATOM   2972  HB2 CYS A 186      -4.931   1.582 -19.614  1.00 98.24           H  
ATOM   2973  HB3 CYS A 186      -3.401   2.415 -19.373  1.00 98.24           H  
ATOM   2974  O   CYS A 186      -1.571   0.005 -19.455  1.00 98.24           O  
ATOM   2975  SG  CYS A 186      -4.665   3.354 -21.170  1.00 98.24           S  
ATOM   2976  N   ALA A 187      -3.556  -1.030 -19.268  1.00 98.32           N  
ATOM   2977  H   ALA A 187      -4.506  -1.073 -19.608  1.00 98.32           H  
ATOM   2978  CA  ALA A 187      -3.117  -2.014 -18.281  1.00 98.32           C  
ATOM   2979  HA  ALA A 187      -2.689  -1.491 -17.426  1.00 98.32           H  
ATOM   2980  C   ALA A 187      -2.022  -2.941 -18.839  1.00 98.32           C  
ATOM   2981  CB  ALA A 187      -4.346  -2.798 -17.811  1.00 98.32           C  
ATOM   2982  HB1 ALA A 187      -4.805  -3.318 -18.651  1.00 98.32           H  
ATOM   2983  HB2 ALA A 187      -5.075  -2.121 -17.365  1.00 98.32           H  
ATOM   2984  HB3 ALA A 187      -4.044  -3.531 -17.063  1.00 98.32           H  
ATOM   2985  O   ALA A 187      -1.023  -3.202 -18.164  1.00 98.32           O  
ATOM   2986  N   ILE A 188      -2.156  -3.383 -20.097  1.00 97.99           N  
ATOM   2987  H   ILE A 188      -2.997  -3.139 -20.601  1.00 97.99           H  
ATOM   2988  CA  ILE A 188      -1.134  -4.193 -20.780  1.00 97.99           C  
ATOM   2989  HA  ILE A 188      -0.826  -4.994 -20.108  1.00 97.99           H  
ATOM   2990  C   ILE A 188       0.114  -3.360 -21.087  1.00 97.99           C  
ATOM   2991  CB  ILE A 188      -1.708  -4.837 -22.065  1.00 97.99           C  
ATOM   2992  HB  ILE A 188      -2.153  -4.052 -22.677  1.00 97.99           H  
ATOM   2993  O   ILE A 188       1.234  -3.859 -20.920  1.00 97.99           O  
ATOM   2994  CG1 ILE A 188      -2.803  -5.861 -21.688  1.00 97.99           C  
ATOM   2995 HG12 ILE A 188      -3.574  -5.365 -21.099  1.00 97.99           H  
ATOM   2996 HG13 ILE A 188      -2.371  -6.645 -21.066  1.00 97.99           H  
ATOM   2997  CG2 ILE A 188      -0.600  -5.515 -22.901  1.00 97.99           C  
ATOM   2998 HG21 ILE A 188      -0.117  -6.295 -22.313  1.00 97.99           H  
ATOM   2999 HG22 ILE A 188       0.136  -4.784 -23.235  1.00 97.99           H  
ATOM   3000 HG23 ILE A 188      -1.027  -5.956 -23.802  1.00 97.99           H  
ATOM   3001  CD1 ILE A 188      -3.500  -6.518 -22.888  1.00 97.99           C  
ATOM   3002 HD11 ILE A 188      -3.823  -5.761 -23.602  1.00 97.99           H  
ATOM   3003 HD12 ILE A 188      -4.374  -7.066 -22.535  1.00 97.99           H  
ATOM   3004 HD13 ILE A 188      -2.831  -7.225 -23.379  1.00 97.99           H  
ATOM   3005  N   GLN A 189      -0.059  -2.115 -21.538  1.00 97.74           N  
ATOM   3006  H   GLN A 189      -1.001  -1.787 -21.695  1.00 97.74           H  
ATOM   3007  CA  GLN A 189       1.051  -1.231 -21.900  1.00 97.74           C  
ATOM   3008  HA  GLN A 189       1.711  -1.768 -22.582  1.00 97.74           H  
ATOM   3009  C   GLN A 189       1.888  -0.826 -20.678  1.00 97.74           C  
ATOM   3010  CB  GLN A 189       0.489  -0.011 -22.646  1.00 97.74           C  
ATOM   3011  HB2 GLN A 189      -0.092  -0.364 -23.497  1.00 97.74           H  
ATOM   3012  HB3 GLN A 189      -0.172   0.551 -21.986  1.00 97.74           H  
ATOM   3013  O   GLN A 189       3.113  -0.903 -20.728  1.00 97.74           O  
ATOM   3014  CG  GLN A 189       1.605   0.916 -23.156  1.00 97.74           C  
ATOM   3015  HG2 GLN A 189       2.139   1.343 -22.307  1.00 97.74           H  
ATOM   3016  HG3 GLN A 189       2.311   0.337 -23.750  1.00 97.74           H  
ATOM   3017  CD  GLN A 189       1.086   2.064 -24.015  1.00 97.74           C  
ATOM   3018  NE2 GLN A 189       1.941   2.979 -24.411  1.00 97.74           N  
ATOM   3019 HE21 GLN A 189       1.537   3.738 -24.941  1.00 97.74           H  
ATOM   3020 HE22 GLN A 189       2.910   2.937 -24.131  1.00 97.74           H  
ATOM   3021  OE1 GLN A 189      -0.076   2.167 -24.358  1.00 97.74           O  
ATOM   3022  N   TYR A 190       1.239  -0.453 -19.573  1.00 98.05           N  
ATOM   3023  H   TYR A 190       0.231  -0.402 -19.617  1.00 98.05           H  
ATOM   3024  CA  TYR A 190       1.881   0.105 -18.375  1.00 98.05           C  
ATOM   3025  HA  TYR A 190       2.918   0.334 -18.621  1.00 98.05           H  
ATOM   3026  C   TYR A 190       1.961  -0.868 -17.192  1.00 98.05           C  
ATOM   3027  CB  TYR A 190       1.208   1.432 -18.019  1.00 98.05           C  
ATOM   3028  HB2 TYR A 190       0.159   1.255 -17.783  1.00 98.05           H  
ATOM   3029  HB3 TYR A 190       1.679   1.845 -17.127  1.00 98.05           H  
ATOM   3030  O   TYR A 190       2.287  -0.466 -16.075  1.00 98.05           O  
ATOM   3031  CG  TYR A 190       1.330   2.460 -19.125  1.00 98.05           C  
ATOM   3032  CD1 TYR A 190       2.597   2.983 -19.449  1.00 98.05           C  
ATOM   3033  HD1 TYR A 190       3.477   2.628 -18.933  1.00 98.05           H  
ATOM   3034  CD2 TYR A 190       0.197   2.870 -19.850  1.00 98.05           C  
ATOM   3035  HD2 TYR A 190      -0.766   2.420 -19.657  1.00 98.05           H  
ATOM   3036  CE1 TYR A 190       2.727   3.980 -20.433  1.00 98.05           C  
ATOM   3037  HE1 TYR A 190       3.701   4.394 -20.651  1.00 98.05           H  
ATOM   3038  CE2 TYR A 190       0.342   3.823 -20.874  1.00 98.05           C  
ATOM   3039  HE2 TYR A 190      -0.482   4.090 -21.519  1.00 98.05           H  
ATOM   3040  OH  TYR A 190       1.687   5.378 -22.087  1.00 98.05           O  
ATOM   3041  HH  TYR A 190       2.590   5.693 -22.177  1.00 98.05           H  
ATOM   3042  CZ  TYR A 190       1.589   4.411 -21.140  1.00 98.05           C  
ATOM   3043  N   LYS A 191       1.703  -2.157 -17.450  1.00 98.14           N  
ATOM   3044  H   LYS A 191       1.332  -2.363 -18.366  1.00 98.14           H  
ATOM   3045  CA  LYS A 191       1.985  -3.294 -16.557  1.00 98.14           C  
ATOM   3046  HA  LYS A 191       1.452  -4.155 -16.960  1.00 98.14           H  
ATOM   3047  C   LYS A 191       1.436  -3.134 -15.138  1.00 98.14           C  
ATOM   3048  CB  LYS A 191       3.488  -3.612 -16.556  1.00 98.14           C  
ATOM   3049  HB2 LYS A 191       3.658  -4.517 -15.973  1.00 98.14           H  
ATOM   3050  HB3 LYS A 191       3.987  -2.783 -16.054  1.00 98.14           H  
ATOM   3051  O   LYS A 191       2.080  -3.511 -14.160  1.00 98.14           O  
ATOM   3052  CG  LYS A 191       4.140  -3.795 -17.931  1.00 98.14           C  
ATOM   3053  HG2 LYS A 191       4.047  -2.875 -18.508  1.00 98.14           H  
ATOM   3054  HG3 LYS A 191       5.202  -3.996 -17.790  1.00 98.14           H  
ATOM   3055  CD  LYS A 191       3.510  -4.954 -18.704  1.00 98.14           C  
ATOM   3056  HD2 LYS A 191       3.628  -5.884 -18.149  1.00 98.14           H  
ATOM   3057  HD3 LYS A 191       2.448  -4.753 -18.839  1.00 98.14           H  
ATOM   3058  CE  LYS A 191       4.187  -5.065 -20.070  1.00 98.14           C  
ATOM   3059  HE2 LYS A 191       5.152  -5.560 -19.960  1.00 98.14           H  
ATOM   3060  HE3 LYS A 191       4.363  -4.057 -20.444  1.00 98.14           H  
ATOM   3061  NZ  LYS A 191       3.306  -5.785 -21.014  1.00 98.14           N  
ATOM   3062  HZ1 LYS A 191       3.063  -6.700 -20.663  1.00 98.14           H  
ATOM   3063  HZ2 LYS A 191       2.459  -5.243 -21.105  1.00 98.14           H  
ATOM   3064  HZ3 LYS A 191       3.734  -5.846 -21.927  1.00 98.14           H  
ATOM   3065  N   GLY A 192       0.226  -2.604 -15.033  1.00 97.37           N  
ATOM   3066  H   GLY A 192      -0.268  -2.374 -15.884  1.00 97.37           H  
ATOM   3067  CA  GLY A 192      -0.483  -2.429 -13.773  1.00 97.37           C  
ATOM   3068  HA2 GLY A 192      -0.275  -1.434 -13.380  1.00 97.37           H  
ATOM   3069  HA3 GLY A 192      -0.153  -3.166 -13.041  1.00 97.37           H  
ATOM   3070  C   GLY A 192      -1.985  -2.575 -13.967  1.00 97.37           C  
ATOM   3071  O   GLY A 192      -2.468  -2.824 -15.071  1.00 97.37           O  
ATOM   3072  N   ALA A 193      -2.723  -2.404 -12.879  1.00 98.62           N  
ATOM   3073  H   ALA A 193      -2.261  -2.254 -11.994  1.00 98.62           H  
ATOM   3074  CA  ALA A 193      -4.162  -2.214 -12.932  1.00 98.62           C  
ATOM   3075  HA  ALA A 193      -4.477  -2.110 -13.970  1.00 98.62           H  
ATOM   3076  C   ALA A 193      -4.540  -0.946 -12.185  1.00 98.62           C  
ATOM   3077  CB  ALA A 193      -4.881  -3.409 -12.340  1.00 98.62           C  
ATOM   3078  HB1 ALA A 193      -5.944  -3.322 -12.564  1.00 98.62           H  
ATOM   3079  HB2 ALA A 193      -4.487  -4.336 -12.755  1.00 98.62           H  
ATOM   3080  HB3 ALA A 193      -4.768  -3.380 -11.256  1.00 98.62           H  
ATOM   3081  O   ALA A 193      -4.063  -0.697 -11.067  1.00 98.62           O  
ATOM   3082  N   TRP A 194      -5.386  -0.142 -12.812  1.00 98.59           N  
ATOM   3083  H   TRP A 194      -5.813  -0.454 -13.672  1.00 98.59           H  
ATOM   3084  CA  TRP A 194      -5.684   1.196 -12.338  1.00 98.59           C  
ATOM   3085  HA  TRP A 194      -5.809   1.165 -11.256  1.00 98.59           H  
ATOM   3086  C   TRP A 194      -6.979   1.728 -12.938  1.00 98.59           C  
ATOM   3087  CB  TRP A 194      -4.505   2.115 -12.693  1.00 98.59           C  
ATOM   3088  HB2 TRP A 194      -4.614   2.450 -13.725  1.00 98.59           H  
ATOM   3089  HB3 TRP A 194      -3.568   1.562 -12.629  1.00 98.59           H  
ATOM   3090  O   TRP A 194      -7.560   1.137 -13.846  1.00 98.59           O  
ATOM   3091  CG  TRP A 194      -4.356   3.301 -11.801  1.00 98.59           C  
ATOM   3092  CD1 TRP A 194      -4.279   4.583 -12.210  1.00 98.59           C  
ATOM   3093  HD1 TRP A 194      -4.301   4.892 -13.245  1.00 98.59           H  
ATOM   3094  CD2 TRP A 194      -4.174   3.328 -10.355  1.00 98.59           C  
ATOM   3095  CE2 TRP A 194      -3.989   4.684  -9.957  1.00 98.59           C  
ATOM   3096  CE3 TRP A 194      -4.100   2.343  -9.347  1.00 98.59           C  
ATOM   3097  HE3 TRP A 194      -4.211   1.304  -9.621  1.00 98.59           H  
ATOM   3098  NE1 TRP A 194      -4.073   5.410 -11.123  1.00 98.59           N  
ATOM   3099  HE1 TRP A 194      -3.828   6.386 -11.215  1.00 98.59           H  
ATOM   3100  CH2 TRP A 194      -3.676   4.039  -7.651  1.00 98.59           C  
ATOM   3101  HH2 TRP A 194      -3.458   4.316  -6.630  1.00 98.59           H  
ATOM   3102  CZ2 TRP A 194      -3.728   5.040  -8.630  1.00 98.59           C  
ATOM   3103  HZ2 TRP A 194      -3.537   6.072  -8.377  1.00 98.59           H  
ATOM   3104  CZ3 TRP A 194      -3.859   2.692  -8.005  1.00 98.59           C  
ATOM   3105  HZ3 TRP A 194      -3.788   1.922  -7.251  1.00 98.59           H  
ATOM   3106  N   TRP A 195      -7.407   2.890 -12.455  1.00 98.69           N  
ATOM   3107  H   TRP A 195      -6.863   3.327 -11.725  1.00 98.69           H  
ATOM   3108  CA  TRP A 195      -8.480   3.670 -13.067  1.00 98.69           C  
ATOM   3109  HA  TRP A 195      -9.244   2.985 -13.435  1.00 98.69           H  
ATOM   3110  C   TRP A 195      -7.955   4.444 -14.281  1.00 98.69           C  
ATOM   3111  CB  TRP A 195      -9.122   4.563 -12.002  1.00 98.69           C  
ATOM   3112  HB2 TRP A 195      -9.905   5.166 -12.462  1.00 98.69           H  
ATOM   3113  HB3 TRP A 195      -8.368   5.240 -11.600  1.00 98.69           H  
ATOM   3114  O   TRP A 195      -7.900   5.672 -14.256  1.00 98.69           O  
ATOM   3115  CG  TRP A 195      -9.735   3.810 -10.873  1.00 98.69           C  
ATOM   3116  CD1 TRP A 195     -10.950   3.220 -10.895  1.00 98.69           C  
ATOM   3117  HD1 TRP A 195     -11.626   3.236 -11.737  1.00 98.69           H  
ATOM   3118  CD2 TRP A 195      -9.150   3.492  -9.576  1.00 98.69           C  
ATOM   3119  CE2 TRP A 195     -10.092   2.709  -8.844  1.00 98.69           C  
ATOM   3120  CE3 TRP A 195      -7.903   3.750  -8.965  1.00 98.69           C  
ATOM   3121  HE3 TRP A 195      -7.164   4.334  -9.493  1.00 98.69           H  
ATOM   3122  NE1 TRP A 195     -11.184   2.599  -9.684  1.00 98.69           N  
ATOM   3123  HE1 TRP A 195     -12.028   2.077  -9.494  1.00 98.69           H  
ATOM   3124  CH2 TRP A 195      -8.551   2.464  -6.992  1.00 98.69           C  
ATOM   3125  HH2 TRP A 195      -8.311   2.056  -6.021  1.00 98.69           H  
ATOM   3126  CZ2 TRP A 195      -9.791   2.177  -7.584  1.00 98.69           C  
ATOM   3127  HZ2 TRP A 195     -10.492   1.515  -7.097  1.00 98.69           H  
ATOM   3128  CZ3 TRP A 195      -7.610   3.250  -7.682  1.00 98.69           C  
ATOM   3129  HZ3 TRP A 195      -6.647   3.456  -7.238  1.00 98.69           H  
ATOM   3130  N   TYR A 196      -7.455   3.740 -15.298  1.00 98.44           N  
ATOM   3131  H   TYR A 196      -7.560   2.735 -15.284  1.00 98.44           H  
ATOM   3132  CA  TYR A 196      -6.824   4.356 -16.466  1.00 98.44           C  
ATOM   3133  HA  TYR A 196      -6.032   5.016 -16.112  1.00 98.44           H  
ATOM   3134  C   TYR A 196      -7.819   5.226 -17.257  1.00 98.44           C  
ATOM   3135  CB  TYR A 196      -6.170   3.283 -17.353  1.00 98.44           C  
ATOM   3136  HB2 TYR A 196      -6.926   2.541 -17.610  1.00 98.44           H  
ATOM   3137  HB3 TYR A 196      -5.845   3.753 -18.281  1.00 98.44           H  
ATOM   3138  O   TYR A 196      -8.970   4.851 -17.467  1.00 98.44           O  
ATOM   3139  CG  TYR A 196      -4.968   2.577 -16.740  1.00 98.44           C  
ATOM   3140  CD1 TYR A 196      -3.797   3.296 -16.447  1.00 98.44           C  
ATOM   3141  HD1 TYR A 196      -3.770   4.346 -16.697  1.00 98.44           H  
ATOM   3142  CD2 TYR A 196      -5.002   1.196 -16.486  1.00 98.44           C  
ATOM   3143  HD2 TYR A 196      -5.888   0.630 -16.733  1.00 98.44           H  
ATOM   3144  CE1 TYR A 196      -2.682   2.661 -15.855  1.00 98.44           C  
ATOM   3145  HE1 TYR A 196      -1.791   3.220 -15.611  1.00 98.44           H  
ATOM   3146  CE2 TYR A 196      -3.890   0.544 -15.923  1.00 98.44           C  
ATOM   3147  HE2 TYR A 196      -3.920  -0.517 -15.724  1.00 98.44           H  
ATOM   3148  OH  TYR A 196      -1.702   0.620 -14.993  1.00 98.44           O  
ATOM   3149  HH  TYR A 196      -1.045   1.194 -14.593  1.00 98.44           H  
ATOM   3150  CZ  TYR A 196      -2.732   1.273 -15.592  1.00 98.44           C  
ATOM   3151  N   SER A 197      -7.356   6.405 -17.680  1.00 96.18           N  
ATOM   3152  H   SER A 197      -6.390   6.619 -17.480  1.00 96.18           H  
ATOM   3153  CA  SER A 197      -8.023   7.271 -18.655  1.00 96.18           C  
ATOM   3154  HA  SER A 197      -9.059   6.949 -18.756  1.00 96.18           H  
ATOM   3155  C   SER A 197      -7.385   7.073 -20.036  1.00 96.18           C  
ATOM   3156  CB  SER A 197      -8.060   8.732 -18.176  1.00 96.18           C  
ATOM   3157  HB2 SER A 197      -8.643   8.789 -17.256  1.00 96.18           H  
ATOM   3158  HB3 SER A 197      -8.554   9.346 -18.929  1.00 96.18           H  
ATOM   3159  O   SER A 197      -7.741   6.134 -20.735  1.00 96.18           O  
ATOM   3160  OG  SER A 197      -6.765   9.252 -17.914  1.00 96.18           O  
ATOM   3161  HG  SER A 197      -6.863   9.932 -17.244  1.00 96.18           H  
ATOM   3162  N   SER A 198      -6.422   7.917 -20.421  1.00 95.55           N  
ATOM   3163  H   SER A 198      -6.174   8.640 -19.761  1.00 95.55           H  
ATOM   3164  CA  SER A 198      -5.703   7.859 -21.706  1.00 95.55           C  
ATOM   3165  HA  SER A 198      -5.721   6.834 -22.078  1.00 95.55           H  
ATOM   3166  C   SER A 198      -4.218   8.264 -21.571  1.00 95.55           C  
ATOM   3167  CB  SER A 198      -6.443   8.737 -22.729  1.00 95.55           C  
ATOM   3168  HB2 SER A 198      -7.431   8.316 -22.917  1.00 95.55           H  
ATOM   3169  HB3 SER A 198      -6.564   9.740 -22.321  1.00 95.55           H  
ATOM   3170  O   SER A 198      -3.782   9.271 -22.119  1.00 95.55           O  
ATOM   3171  OG  SER A 198      -5.736   8.828 -23.949  1.00 95.55           O  
ATOM   3172  HG  SER A 198      -4.863   9.169 -23.740  1.00 95.55           H  
ATOM   3173  N   CYS A 199      -3.365   7.568 -20.823  1.00 96.68           N  
ATOM   3174  H   CYS A 199      -2.410   7.890 -20.883  1.00 96.68           H  
ATOM   3175  CA  CYS A 199      -3.648   6.418 -19.967  1.00 96.68           C  
ATOM   3176  HA  CYS A 199      -4.636   6.010 -20.180  1.00 96.68           H  
ATOM   3177  C   CYS A 199      -3.629   6.797 -18.486  1.00 96.68           C  
ATOM   3178  CB  CYS A 199      -2.625   5.322 -20.266  1.00 96.68           C  
ATOM   3179  HB2 CYS A 199      -1.634   5.763 -20.370  1.00 96.68           H  
ATOM   3180  HB3 CYS A 199      -2.605   4.620 -19.432  1.00 96.68           H  
ATOM   3181  O   CYS A 199      -4.550   6.449 -17.751  1.00 96.68           O  
ATOM   3182  SG  CYS A 199      -3.015   4.373 -21.752  1.00 96.68           S  
ATOM   3183  N   HIS A 200      -2.602   7.506 -18.015  1.00 98.19           N  
ATOM   3184  H   HIS A 200      -1.860   7.815 -18.627  1.00 98.19           H  
ATOM   3185  CA  HIS A 200      -2.505   7.857 -16.602  1.00 98.19           C  
ATOM   3186  HA  HIS A 200      -3.505   8.094 -16.240  1.00 98.19           H  
ATOM   3187  C   HIS A 200      -1.634   9.074 -16.323  1.00 98.19           C  
ATOM   3188  CB  HIS A 200      -1.952   6.669 -15.803  1.00 98.19           C  
ATOM   3189  HB2 HIS A 200      -1.924   6.980 -14.759  1.00 98.19           H  
ATOM   3190  HB3 HIS A 200      -2.632   5.819 -15.866  1.00 98.19           H  
ATOM   3191  O   HIS A 200      -0.677   9.337 -17.040  1.00 98.19           O  
ATOM   3192  CG  HIS A 200      -0.567   6.208 -16.156  1.00 98.19           C  
ATOM   3193  CD2 HIS A 200       0.565   6.474 -15.437  1.00 98.19           C  
ATOM   3194  HD2 HIS A 200       0.625   7.066 -14.536  1.00 98.19           H  
ATOM   3195  ND1 HIS A 200      -0.194   5.428 -17.226  1.00 98.19           N  
ATOM   3196  HD1 HIS A 200      -0.793   5.021 -17.931  1.00 98.19           H  
ATOM   3197  CE1 HIS A 200       1.133   5.242 -17.149  1.00 98.19           C  
ATOM   3198  HE1 HIS A 200       1.725   4.671 -17.850  1.00 98.19           H  
ATOM   3199  NE2 HIS A 200       1.642   5.852 -16.069  1.00 98.19           N  
ATOM   3200  N   SER A 201      -1.920   9.744 -15.207  1.00 98.34           N  
ATOM   3201  H   SER A 201      -2.780   9.529 -14.723  1.00 98.34           H  
ATOM   3202  CA  SER A 201      -0.964  10.605 -14.500  1.00 98.34           C  
ATOM   3203  HA  SER A 201      -0.122  10.821 -15.158  1.00 98.34           H  
ATOM   3204  C   SER A 201      -0.371   9.929 -13.256  1.00 98.34           C  
ATOM   3205  CB  SER A 201      -1.612  11.947 -14.155  1.00 98.34           C  
ATOM   3206  HB2 SER A 201      -1.753  12.511 -15.077  1.00 98.34           H  
ATOM   3207  HB3 SER A 201      -0.953  12.518 -13.501  1.00 98.34           H  
ATOM   3208  O   SER A 201       0.601  10.424 -12.697  1.00 98.34           O  
ATOM   3209  OG  SER A 201      -2.874  11.775 -13.539  1.00 98.34           O  
ATOM   3210  HG  SER A 201      -2.768  11.329 -12.696  1.00 98.34           H  
ATOM   3211  N   SER A 202      -0.913   8.792 -12.810  1.00 98.58           N  
ATOM   3212  H   SER A 202      -1.758   8.448 -13.243  1.00 98.58           H  
ATOM   3213  CA  SER A 202      -0.327   7.963 -11.747  1.00 98.58           C  
ATOM   3214  HA  SER A 202       0.745   8.158 -11.705  1.00 98.58           H  
ATOM   3215  C   SER A 202      -0.502   6.468 -12.023  1.00 98.58           C  
ATOM   3216  CB  SER A 202      -0.927   8.324 -10.383  1.00 98.58           C  
ATOM   3217  HB2 SER A 202      -0.534   7.641  -9.630  1.00 98.58           H  
ATOM   3218  HB3 SER A 202      -0.629   9.339 -10.119  1.00 98.58           H  
ATOM   3219  O   SER A 202      -1.498   6.057 -12.613  1.00 98.58           O  
ATOM   3220  OG  SER A 202      -2.342   8.246 -10.395  1.00 98.58           O  
ATOM   3221  HG  SER A 202      -2.657   9.076 -10.760  1.00 98.58           H  
ATOM   3222  N   ASN A 203       0.458   5.647 -11.592  1.00 98.61           N  
ATOM   3223  H   ASN A 203       1.267   6.063 -11.154  1.00 98.61           H  
ATOM   3224  CA  ASN A 203       0.445   4.191 -11.787  1.00 98.61           C  
ATOM   3225  HA  ASN A 203      -0.587   3.865 -11.914  1.00 98.61           H  
ATOM   3226  C   ASN A 203       0.999   3.457 -10.556  1.00 98.61           C  
ATOM   3227  CB  ASN A 203       1.220   3.833 -13.070  1.00 98.61           C  
ATOM   3228  HB2 ASN A 203       0.882   4.464 -13.892  1.00 98.61           H  
ATOM   3229  HB3 ASN A 203       2.284   3.999 -12.902  1.00 98.61           H  
ATOM   3230  O   ASN A 203       1.961   2.705 -10.643  1.00 98.61           O  
ATOM   3231  CG  ASN A 203       1.029   2.395 -13.517  1.00 98.61           C  
ATOM   3232  ND2 ASN A 203       1.946   1.864 -14.289  1.00 98.61           N  
ATOM   3233 HD21 ASN A 203       1.844   0.918 -14.629  1.00 98.61           H  
ATOM   3234 HD22 ASN A 203       2.717   2.419 -14.633  1.00 98.61           H  
ATOM   3235  OD1 ASN A 203       0.028   1.763 -13.215  1.00 98.61           O  
ATOM   3236  N   LEU A 204       0.425   3.680  -9.370  1.00 98.63           N  
ATOM   3237  H   LEU A 204      -0.367   4.306  -9.335  1.00 98.63           H  
ATOM   3238  CA  LEU A 204       0.981   3.158  -8.105  1.00 98.63           C  
ATOM   3239  HA  LEU A 204       2.037   3.423  -8.063  1.00 98.63           H  
ATOM   3240  C   LEU A 204       0.941   1.619  -7.982  1.00 98.63           C  
ATOM   3241  CB  LEU A 204       0.268   3.827  -6.918  1.00 98.63           C  
ATOM   3242  HB2 LEU A 204      -0.779   3.524  -6.927  1.00 98.63           H  
ATOM   3243  HB3 LEU A 204       0.712   3.451  -5.996  1.00 98.63           H  
ATOM   3244  O   LEU A 204       1.584   1.044  -7.104  1.00 98.63           O  
ATOM   3245  CG  LEU A 204       0.338   5.366  -6.903  1.00 98.63           C  
ATOM   3246  HG  LEU A 204      -0.194   5.758  -7.769  1.00 98.63           H  
ATOM   3247  CD1 LEU A 204      -0.361   5.888  -5.649  1.00 98.63           C  
ATOM   3248 HD11 LEU A 204      -1.396   5.546  -5.631  1.00 98.63           H  
ATOM   3249 HD12 LEU A 204       0.155   5.535  -4.757  1.00 98.63           H  
ATOM   3250 HD13 LEU A 204      -0.352   6.978  -5.663  1.00 98.63           H  
ATOM   3251  CD2 LEU A 204       1.768   5.912  -6.925  1.00 98.63           C  
ATOM   3252 HD21 LEU A 204       2.262   5.645  -7.859  1.00 98.63           H  
ATOM   3253 HD22 LEU A 204       2.344   5.526  -6.085  1.00 98.63           H  
ATOM   3254 HD23 LEU A 204       1.751   7.000  -6.861  1.00 98.63           H  
ATOM   3255  N   ASN A 205       0.211   0.951  -8.876  1.00 98.65           N  
ATOM   3256  H   ASN A 205      -0.273   1.498  -9.574  1.00 98.65           H  
ATOM   3257  CA  ASN A 205       0.180  -0.504  -9.028  1.00 98.65           C  
ATOM   3258  HA  ASN A 205       0.550  -0.976  -8.117  1.00 98.65           H  
ATOM   3259  C   ASN A 205       1.081  -1.021 -10.164  1.00 98.65           C  
ATOM   3260  CB  ASN A 205      -1.275  -0.930  -9.237  1.00 98.65           C  
ATOM   3261  HB2 ASN A 205      -1.302  -1.969  -9.566  1.00 98.65           H  
ATOM   3262  HB3 ASN A 205      -1.713  -0.325 -10.032  1.00 98.65           H  
ATOM   3263  O   ASN A 205       1.043  -2.212 -10.462  1.00 98.65           O  
ATOM   3264  CG  ASN A 205      -2.135  -0.829  -7.997  1.00 98.65           C  
ATOM   3265  ND2 ASN A 205      -3.424  -0.983  -8.183  1.00 98.65           N  
ATOM   3266 HD21 ASN A 205      -4.032  -0.937  -7.378  1.00 98.65           H  
ATOM   3267 HD22 ASN A 205      -3.769  -1.037  -9.130  1.00 98.65           H  
ATOM   3268  OD1 ASN A 205      -1.688  -0.659  -6.871  1.00 98.65           O  
ATOM   3269  N   GLY A 206       1.869  -0.149 -10.795  1.00 98.32           N  
ATOM   3270  H   GLY A 206       1.834   0.828 -10.541  1.00 98.32           H  
ATOM   3271  CA  GLY A 206       2.853  -0.527 -11.802  1.00 98.32           C  
ATOM   3272  HA2 GLY A 206       3.300   0.374 -12.222  1.00 98.32           H  
ATOM   3273  HA3 GLY A 206       2.362  -1.066 -12.612  1.00 98.32           H  
ATOM   3274  C   GLY A 206       3.974  -1.407 -11.244  1.00 98.32           C  
ATOM   3275  O   GLY A 206       4.002  -1.782 -10.057  1.00 98.32           O  
ATOM   3276  N   LEU A 207       4.926  -1.734 -12.115  1.00 98.09           N  
ATOM   3277  H   LEU A 207       4.906  -1.301 -13.027  1.00 98.09           H  
ATOM   3278  CA  LEU A 207       6.059  -2.577 -11.750  1.00 98.09           C  
ATOM   3279  HA  LEU A 207       5.667  -3.457 -11.239  1.00 98.09           H  
ATOM   3280  C   LEU A 207       6.971  -1.853 -10.760  1.00 98.09           C  
ATOM   3281  CB  LEU A 207       6.832  -3.050 -12.989  1.00 98.09           C  
ATOM   3282  HB2 LEU A 207       7.190  -2.172 -13.527  1.00 98.09           H  
ATOM   3283  HB3 LEU A 207       7.700  -3.618 -12.654  1.00 98.09           H  
ATOM   3284  O   LEU A 207       7.364  -0.703 -10.948  1.00 98.09           O  
ATOM   3285  CG  LEU A 207       6.022  -3.923 -13.960  1.00 98.09           C  
ATOM   3286  HG  LEU A 207       5.231  -3.309 -14.390  1.00 98.09           H  
ATOM   3287  CD1 LEU A 207       6.935  -4.420 -15.081  1.00 98.09           C  
ATOM   3288 HD11 LEU A 207       7.712  -5.067 -14.674  1.00 98.09           H  
ATOM   3289 HD12 LEU A 207       7.403  -3.574 -15.584  1.00 98.09           H  
ATOM   3290 HD13 LEU A 207       6.350  -4.979 -15.812  1.00 98.09           H  
ATOM   3291  CD2 LEU A 207       5.387  -5.147 -13.293  1.00 98.09           C  
ATOM   3292 HD21 LEU A 207       4.597  -4.827 -12.613  1.00 98.09           H  
ATOM   3293 HD22 LEU A 207       6.141  -5.719 -12.754  1.00 98.09           H  
ATOM   3294 HD23 LEU A 207       4.926  -5.778 -14.053  1.00 98.09           H  
ATOM   3295  N   TRP A 208       7.323  -2.556  -9.691  1.00 96.81           N  
ATOM   3296  H   TRP A 208       7.036  -3.523  -9.628  1.00 96.81           H  
ATOM   3297  CA  TRP A 208       8.160  -2.014  -8.632  1.00 96.81           C  
ATOM   3298  HA  TRP A 208       7.702  -1.103  -8.244  1.00 96.81           H  
ATOM   3299  C   TRP A 208       9.559  -1.671  -9.156  1.00 96.81           C  
ATOM   3300  CB  TRP A 208       8.231  -3.039  -7.502  1.00 96.81           C  
ATOM   3301  HB2 TRP A 208       8.638  -3.974  -7.886  1.00 96.81           H  
ATOM   3302  HB3 TRP A 208       7.222  -3.237  -7.140  1.00 96.81           H  
ATOM   3303  O   TRP A 208      10.229  -2.524  -9.736  1.00 96.81           O  
ATOM   3304  CG  TRP A 208       9.063  -2.601  -6.348  1.00 96.81           C  
ATOM   3305  CD1 TRP A 208      10.408  -2.706  -6.268  1.00 96.81           C  
ATOM   3306  HD1 TRP A 208      11.036  -3.143  -7.030  1.00 96.81           H  
ATOM   3307  CD2 TRP A 208       8.633  -1.974  -5.106  1.00 96.81           C  
ATOM   3308  CE2 TRP A 208       9.790  -1.720  -4.312  1.00 96.81           C  
ATOM   3309  CE3 TRP A 208       7.388  -1.586  -4.572  1.00 96.81           C  
ATOM   3310  HE3 TRP A 208       6.487  -1.786  -5.132  1.00 96.81           H  
ATOM   3311  NE1 TRP A 208      10.840  -2.198  -5.061  1.00 96.81           N  
ATOM   3312  HE1 TRP A 208      11.803  -2.229  -4.758  1.00 96.81           H  
ATOM   3313  CH2 TRP A 208       8.476  -0.693  -2.582  1.00 96.81           C  
ATOM   3314  HH2 TRP A 208       8.401  -0.192  -1.628  1.00 96.81           H  
ATOM   3315  CZ2 TRP A 208       9.722  -1.115  -3.054  1.00 96.81           C  
ATOM   3316  HZ2 TRP A 208      10.613  -0.949  -2.467  1.00 96.81           H  
ATOM   3317  CZ3 TRP A 208       7.328  -0.903  -3.346  1.00 96.81           C  
ATOM   3318  HZ3 TRP A 208       6.403  -0.488  -2.974  1.00 96.81           H  
ATOM   3319  N   GLY A 209      10.007  -0.430  -8.945  1.00 95.81           N  
ATOM   3320  H   GLY A 209       9.385   0.242  -8.520  1.00 95.81           H  
ATOM   3321  CA  GLY A 209      11.363   0.012  -9.292  1.00 95.81           C  
ATOM   3322  HA2 GLY A 209      11.534   0.997  -8.859  1.00 95.81           H  
ATOM   3323  HA3 GLY A 209      12.081  -0.682  -8.855  1.00 95.81           H  
ATOM   3324  C   GLY A 209      11.660   0.101 -10.794  1.00 95.81           C  
ATOM   3325  O   GLY A 209      12.801   0.365 -11.162  1.00 95.81           O  
ATOM   3326  N   ASN A 210      10.667  -0.113 -11.661  1.00 97.24           N  
ATOM   3327  H   ASN A 210       9.742  -0.305 -11.303  1.00 97.24           H  
ATOM   3328  CA  ASN A 210      10.855  -0.055 -13.106  1.00 97.24           C  
ATOM   3329  HA  ASN A 210      11.790  -0.562 -13.343  1.00 97.24           H  
ATOM   3330  C   ASN A 210      10.990   1.404 -13.589  1.00 97.24           C  
ATOM   3331  CB  ASN A 210       9.715  -0.837 -13.777  1.00 97.24           C  
ATOM   3332  HB2 ASN A 210       9.642  -1.826 -13.326  1.00 97.24           H  
ATOM   3333  HB3 ASN A 210       8.772  -0.312 -13.624  1.00 97.24           H  
ATOM   3334  O   ASN A 210      10.317   2.299 -13.077  1.00 97.24           O  
ATOM   3335  CG  ASN A 210       9.936  -0.986 -15.267  1.00 97.24           C  
ATOM   3336  ND2 ASN A 210      10.303  -2.146 -15.756  1.00 97.24           N  
ATOM   3337 HD21 ASN A 210      10.440  -2.954 -15.166  1.00 97.24           H  
ATOM   3338 HD22 ASN A 210      10.429  -2.178 -16.758  1.00 97.24           H  
ATOM   3339  OD1 ASN A 210       9.821  -0.037 -16.006  1.00 97.24           O  
ATOM   3340  N   THR A 211      11.873   1.630 -14.563  1.00 95.68           N  
ATOM   3341  H   THR A 211      12.419   0.858 -14.917  1.00 95.68           H  
ATOM   3342  CA  THR A 211      12.210   2.957 -15.107  1.00 95.68           C  
ATOM   3343  HA  THR A 211      11.623   3.715 -14.590  1.00 95.68           H  
ATOM   3344  C   THR A 211      11.867   3.117 -16.592  1.00 95.68           C  
ATOM   3345  CB  THR A 211      13.691   3.278 -14.867  1.00 95.68           C  
ATOM   3346  HB  THR A 211      13.943   4.221 -15.351  1.00 95.68           H  
ATOM   3347  O   THR A 211      12.181   4.145 -17.195  1.00 95.68           O  
ATOM   3348  CG2 THR A 211      14.024   3.394 -13.378  1.00 95.68           C  
ATOM   3349 HG21 THR A 211      13.865   2.439 -12.877  1.00 95.68           H  
ATOM   3350 HG22 THR A 211      13.383   4.149 -12.924  1.00 95.68           H  
ATOM   3351 HG23 THR A 211      15.065   3.695 -13.258  1.00 95.68           H  
ATOM   3352  OG1 THR A 211      14.500   2.248 -15.394  1.00 95.68           O  
ATOM   3353  HG1 THR A 211      15.392   2.595 -15.473  1.00 95.68           H  
ATOM   3354  N   GLU A 212      11.199   2.133 -17.200  1.00 97.40           N  
ATOM   3355  H   GLU A 212      10.886   1.344 -16.652  1.00 97.40           H  
ATOM   3356  CA  GLU A 212      10.569   2.310 -18.506  1.00 97.40           C  
ATOM   3357  HA  GLU A 212      11.305   2.737 -19.188  1.00 97.40           H  
ATOM   3358  C   GLU A 212       9.399   3.294 -18.387  1.00 97.40           C  
ATOM   3359  CB  GLU A 212      10.080   0.985 -19.110  1.00 97.40           C  
ATOM   3360  HB2 GLU A 212       9.346   0.533 -18.444  1.00 97.40           H  
ATOM   3361  HB3 GLU A 212       9.584   1.210 -20.054  1.00 97.40           H  
ATOM   3362  O   GLU A 212       8.701   3.357 -17.369  1.00 97.40           O  
ATOM   3363  CG  GLU A 212      11.209  -0.019 -19.386  1.00 97.40           C  
ATOM   3364  HG2 GLU A 212      11.713  -0.253 -18.449  1.00 97.40           H  
ATOM   3365  HG3 GLU A 212      11.932   0.449 -20.054  1.00 97.40           H  
ATOM   3366  CD  GLU A 212      10.706  -1.330 -20.018  1.00 97.40           C  
ATOM   3367  OE1 GLU A 212      11.570  -2.190 -20.297  1.00 97.40           O  
ATOM   3368  OE2 GLU A 212       9.476  -1.492 -20.191  1.00 97.40           O  
ATOM   3369  N   TYR A 213       9.177   4.072 -19.446  1.00 97.62           N  
ATOM   3370  H   TYR A 213       9.744   3.933 -20.270  1.00 97.62           H  
ATOM   3371  CA  TYR A 213       8.197   5.154 -19.455  1.00 97.62           C  
ATOM   3372  HA  TYR A 213       8.525   5.915 -18.747  1.00 97.62           H  
ATOM   3373  C   TYR A 213       6.793   4.681 -19.036  1.00 97.62           C  
ATOM   3374  CB  TYR A 213       8.167   5.780 -20.852  1.00 97.62           C  
ATOM   3375  HB2 TYR A 213       9.159   6.160 -21.098  1.00 97.62           H  
ATOM   3376  HB3 TYR A 213       7.925   5.008 -21.583  1.00 97.62           H  
ATOM   3377  O   TYR A 213       6.135   3.919 -19.744  1.00 97.62           O  
ATOM   3378  CG  TYR A 213       7.165   6.909 -20.980  1.00 97.62           C  
ATOM   3379  CD1 TYR A 213       5.880   6.649 -21.490  1.00 97.62           C  
ATOM   3380  HD1 TYR A 213       5.617   5.647 -21.792  1.00 97.62           H  
ATOM   3381  CD2 TYR A 213       7.508   8.207 -20.564  1.00 97.62           C  
ATOM   3382  HD2 TYR A 213       8.481   8.385 -20.131  1.00 97.62           H  
ATOM   3383  CE1 TYR A 213       4.943   7.694 -21.597  1.00 97.62           C  
ATOM   3384  HE1 TYR A 213       3.951   7.517 -21.986  1.00 97.62           H  
ATOM   3385  CE2 TYR A 213       6.585   9.262 -20.696  1.00 97.62           C  
ATOM   3386  HE2 TYR A 213       6.857  10.263 -20.394  1.00 97.62           H  
ATOM   3387  OH  TYR A 213       4.387  10.000 -21.336  1.00 97.62           O  
ATOM   3388  HH  TYR A 213       4.709  10.849 -21.024  1.00 97.62           H  
ATOM   3389  CZ  TYR A 213       5.297   9.001 -21.210  1.00 97.62           C  
ATOM   3390  N   GLY A 214       6.321   5.167 -17.886  1.00 97.22           N  
ATOM   3391  H   GLY A 214       6.970   5.680 -17.307  1.00 97.22           H  
ATOM   3392  CA  GLY A 214       4.977   4.941 -17.348  1.00 97.22           C  
ATOM   3393  HA2 GLY A 214       4.250   5.065 -18.150  1.00 97.22           H  
ATOM   3394  HA3 GLY A 214       4.774   5.696 -16.588  1.00 97.22           H  
ATOM   3395  C   GLY A 214       4.752   3.563 -16.714  1.00 97.22           C  
ATOM   3396  O   GLY A 214       3.694   3.331 -16.132  1.00 97.22           O  
ATOM   3397  N   VAL A 215       5.721   2.651 -16.797  1.00 98.23           N  
ATOM   3398  H   VAL A 215       6.579   2.908 -17.264  1.00 98.23           H  
ATOM   3399  CA  VAL A 215       5.593   1.263 -16.316  1.00 98.23           C  
ATOM   3400  HA  VAL A 215       4.587   0.898 -16.522  1.00 98.23           H  
ATOM   3401  C   VAL A 215       5.806   1.171 -14.802  1.00 98.23           C  
ATOM   3402  CB  VAL A 215       6.597   0.374 -17.075  1.00 98.23           C  
ATOM   3403  HB  VAL A 215       7.594   0.793 -16.941  1.00 98.23           H  
ATOM   3404  O   VAL A 215       5.157   0.372 -14.125  1.00 98.23           O  
ATOM   3405  CG1 VAL A 215       6.603  -1.070 -16.575  1.00 98.23           C  
ATOM   3406 HG11 VAL A 215       6.937  -1.107 -15.538  1.00 98.23           H  
ATOM   3407 HG12 VAL A 215       5.599  -1.486 -16.661  1.00 98.23           H  
ATOM   3408 HG13 VAL A 215       7.296  -1.657 -17.178  1.00 98.23           H  
ATOM   3409  CG2 VAL A 215       6.283   0.333 -18.576  1.00 98.23           C  
ATOM   3410 HG21 VAL A 215       7.014  -0.295 -19.087  1.00 98.23           H  
ATOM   3411 HG22 VAL A 215       5.286  -0.072 -18.749  1.00 98.23           H  
ATOM   3412 HG23 VAL A 215       6.349   1.331 -19.009  1.00 98.23           H  
ATOM   3413  N   GLY A 216       6.708   1.997 -14.266  1.00 98.04           N  
ATOM   3414  H   GLY A 216       7.229   2.592 -14.895  1.00 98.04           H  
ATOM   3415  CA  GLY A 216       7.027   2.055 -12.842  1.00 98.04           C  
ATOM   3416  HA2 GLY A 216       7.904   2.687 -12.700  1.00 98.04           H  
ATOM   3417  HA3 GLY A 216       7.277   1.051 -12.499  1.00 98.04           H  
ATOM   3418  C   GLY A 216       5.905   2.612 -11.965  1.00 98.04           C  
ATOM   3419  O   GLY A 216       4.935   3.195 -12.457  1.00 98.04           O  
ATOM   3420  N   MET A 217       6.073   2.504 -10.642  1.00 98.29           N  
ATOM   3421  H   MET A 217       6.902   2.041 -10.297  1.00 98.29           H  
ATOM   3422  CA  MET A 217       5.160   3.111  -9.671  1.00 98.29           C  
ATOM   3423  HA  MET A 217       4.138   2.888  -9.980  1.00 98.29           H  
ATOM   3424  C   MET A 217       5.325   4.630  -9.647  1.00 98.29           C  
ATOM   3425  CB  MET A 217       5.349   2.524  -8.273  1.00 98.29           C  
ATOM   3426  HB2 MET A 217       4.669   3.050  -7.602  1.00 98.29           H  
ATOM   3427  HB3 MET A 217       6.371   2.694  -7.935  1.00 98.29           H  
ATOM   3428  O   MET A 217       6.098   5.173  -8.861  1.00 98.29           O  
ATOM   3429  CG  MET A 217       5.037   1.032  -8.191  1.00 98.29           C  
ATOM   3430  HG2 MET A 217       3.962   0.888  -8.302  1.00 98.29           H  
ATOM   3431  HG3 MET A 217       5.533   0.510  -9.010  1.00 98.29           H  
ATOM   3432  SD  MET A 217       5.586   0.272  -6.645  1.00 98.29           S  
ATOM   3433  CE  MET A 217       4.927   1.419  -5.411  1.00 98.29           C  
ATOM   3434  HE1 MET A 217       3.839   1.452  -5.469  1.00 98.29           H  
ATOM   3435  HE2 MET A 217       5.335   2.414  -5.585  1.00 98.29           H  
ATOM   3436  HE3 MET A 217       5.242   1.099  -4.418  1.00 98.29           H  
ATOM   3437  N   ASN A 218       4.614   5.318 -10.532  1.00 98.16           N  
ATOM   3438  H   ASN A 218       4.059   4.792 -11.192  1.00 98.16           H  
ATOM   3439  CA  ASN A 218       4.818   6.741 -10.771  1.00 98.16           C  
ATOM   3440  HA  ASN A 218       5.693   7.065 -10.209  1.00 98.16           H  
ATOM   3441  C   ASN A 218       3.656   7.616 -10.279  1.00 98.16           C  
ATOM   3442  CB  ASN A 218       5.183   6.956 -12.245  1.00 98.16           C  
ATOM   3443  HB2 ASN A 218       6.046   6.342 -12.503  1.00 98.16           H  
ATOM   3444  HB3 ASN A 218       5.471   8.000 -12.370  1.00 98.16           H  
ATOM   3445  O   ASN A 218       2.501   7.184 -10.199  1.00 98.16           O  
ATOM   3446  CG  ASN A 218       4.058   6.692 -13.224  1.00 98.16           C  
ATOM   3447  ND2 ASN A 218       4.039   5.553 -13.872  1.00 98.16           N  
ATOM   3448 HD21 ASN A 218       4.651   4.793 -13.611  1.00 98.16           H  
ATOM   3449 HD22 ASN A 218       3.297   5.411 -14.542  1.00 98.16           H  
ATOM   3450  OD1 ASN A 218       3.188   7.519 -13.434  1.00 98.16           O  
ATOM   3451  N   TRP A 219       3.994   8.864  -9.967  1.00 98.50           N  
ATOM   3452  H   TRP A 219       4.970   9.108 -10.053  1.00 98.50           H  
ATOM   3453  CA  TRP A 219       3.087   9.962  -9.651  1.00 98.50           C  
ATOM   3454  HA  TRP A 219       2.081   9.730 -10.001  1.00 98.50           H  
ATOM   3455  C   TRP A 219       3.597  11.204 -10.386  1.00 98.50           C  
ATOM   3456  CB  TRP A 219       3.055  10.166  -8.130  1.00 98.50           C  
ATOM   3457  HB2 TRP A 219       2.853   9.206  -7.656  1.00 98.50           H  
ATOM   3458  HB3 TRP A 219       4.033  10.497  -7.779  1.00 98.50           H  
ATOM   3459  O   TRP A 219       4.582  11.809  -9.960  1.00 98.50           O  
ATOM   3460  CG  TRP A 219       2.013  11.129  -7.661  1.00 98.50           C  
ATOM   3461  CD1 TRP A 219       2.164  12.463  -7.510  1.00 98.50           C  
ATOM   3462  HD1 TRP A 219       3.076  13.009  -7.699  1.00 98.50           H  
ATOM   3463  CD2 TRP A 219       0.640  10.838  -7.271  1.00 98.50           C  
ATOM   3464  CE2 TRP A 219       0.013  12.057  -6.877  1.00 98.50           C  
ATOM   3465  CE3 TRP A 219      -0.146   9.669  -7.235  1.00 98.50           C  
ATOM   3466  HE3 TRP A 219       0.293   8.733  -7.547  1.00 98.50           H  
ATOM   3467  NE1 TRP A 219       0.982  13.014  -7.056  1.00 98.50           N  
ATOM   3468  HE1 TRP A 219       0.864  13.996  -6.852  1.00 98.50           H  
ATOM   3469  CH2 TRP A 219      -2.062  10.928  -6.389  1.00 98.50           C  
ATOM   3470  HH2 TRP A 219      -3.077  10.957  -6.023  1.00 98.50           H  
ATOM   3471  CZ2 TRP A 219      -1.316  12.114  -6.439  1.00 98.50           C  
ATOM   3472  HZ2 TRP A 219      -1.747  13.053  -6.124  1.00 98.50           H  
ATOM   3473  CZ3 TRP A 219      -1.486   9.714  -6.808  1.00 98.50           C  
ATOM   3474  HZ3 TRP A 219      -2.075   8.808  -6.802  1.00 98.50           H  
ATOM   3475  N   TYR A 220       2.975  11.555 -11.515  1.00 98.14           N  
ATOM   3476  H   TYR A 220       2.159  11.031 -11.797  1.00 98.14           H  
ATOM   3477  CA  TYR A 220       3.532  12.475 -12.516  1.00 98.14           C  
ATOM   3478  HA  TYR A 220       4.358  11.972 -13.018  1.00 98.14           H  
ATOM   3479  C   TYR A 220       4.085  13.780 -11.931  1.00 98.14           C  
ATOM   3480  CB  TYR A 220       2.454  12.782 -13.565  1.00 98.14           C  
ATOM   3481  HB2 TYR A 220       2.200  11.858 -14.085  1.00 98.14           H  
ATOM   3482  HB3 TYR A 220       1.555  13.144 -13.066  1.00 98.14           H  
ATOM   3483  O   TYR A 220       5.213  14.158 -12.239  1.00 98.14           O  
ATOM   3484  CG  TYR A 220       2.887  13.796 -14.602  1.00 98.14           C  
ATOM   3485  CD1 TYR A 220       2.459  15.136 -14.516  1.00 98.14           C  
ATOM   3486  HD1 TYR A 220       1.803  15.442 -13.714  1.00 98.14           H  
ATOM   3487  CD2 TYR A 220       3.743  13.395 -15.643  1.00 98.14           C  
ATOM   3488  HD2 TYR A 220       4.050  12.362 -15.715  1.00 98.14           H  
ATOM   3489  CE1 TYR A 220       2.886  16.075 -15.475  1.00 98.14           C  
ATOM   3490  HE1 TYR A 220       2.558  17.102 -15.410  1.00 98.14           H  
ATOM   3491  CE2 TYR A 220       4.171  14.329 -16.604  1.00 98.14           C  
ATOM   3492  HE2 TYR A 220       4.813  14.027 -17.419  1.00 98.14           H  
ATOM   3493  OH  TYR A 220       4.161  16.565 -17.454  1.00 98.14           O  
ATOM   3494  HH  TYR A 220       3.794  17.438 -17.299  1.00 98.14           H  
ATOM   3495  CZ  TYR A 220       3.744  15.669 -16.521  1.00 98.14           C  
ATOM   3496  N   THR A 221       3.337  14.432 -11.039  1.00 97.76           N  
ATOM   3497  H   THR A 221       2.433  14.049 -10.802  1.00 97.76           H  
ATOM   3498  CA  THR A 221       3.732  15.709 -10.418  1.00 97.76           C  
ATOM   3499  HA  THR A 221       3.998  16.407 -11.211  1.00 97.76           H  
ATOM   3500  C   THR A 221       4.960  15.620  -9.507  1.00 97.76           C  
ATOM   3501  CB  THR A 221       2.565  16.314  -9.621  1.00 97.76           C  
ATOM   3502  HB  THR A 221       2.919  17.162  -9.034  1.00 97.76           H  
ATOM   3503  O   THR A 221       5.521  16.657  -9.165  1.00 97.76           O  
ATOM   3504  CG2 THR A 221       1.444  16.801 -10.537  1.00 97.76           C  
ATOM   3505 HG21 THR A 221       0.631  17.210  -9.937  1.00 97.76           H  
ATOM   3506 HG22 THR A 221       1.057  15.982 -11.143  1.00 97.76           H  
ATOM   3507 HG23 THR A 221       1.825  17.582 -11.196  1.00 97.76           H  
ATOM   3508  OG1 THR A 221       1.983  15.362  -8.759  1.00 97.76           O  
ATOM   3509  HG1 THR A 221       2.393  15.445  -7.895  1.00 97.76           H  
ATOM   3510  N   THR A 222       5.384  14.419  -9.104  1.00 97.10           N  
ATOM   3511  H   THR A 222       4.889  13.606  -9.442  1.00 97.10           H  
ATOM   3512  CA  THR A 222       6.553  14.208  -8.232  1.00 97.10           C  
ATOM   3513  HA  THR A 222       6.972  15.173  -7.948  1.00 97.10           H  
ATOM   3514  C   THR A 222       7.674  13.442  -8.927  1.00 97.10           C  
ATOM   3515  CB  THR A 222       6.163  13.467  -6.945  1.00 97.10           C  
ATOM   3516  HB  THR A 222       5.913  12.432  -7.177  1.00 97.10           H  
ATOM   3517  O   THR A 222       8.833  13.832  -8.821  1.00 97.10           O  
ATOM   3518  CG2 THR A 222       7.290  13.487  -5.917  1.00 97.10           C  
ATOM   3519 HG21 THR A 222       8.053  12.766  -6.212  1.00 97.10           H  
ATOM   3520 HG22 THR A 222       6.909  13.221  -4.932  1.00 97.10           H  
ATOM   3521 HG23 THR A 222       7.732  14.482  -5.858  1.00 97.10           H  
ATOM   3522  OG1 THR A 222       5.042  14.052  -6.333  1.00 97.10           O  
ATOM   3523  HG1 THR A 222       5.079  15.002  -6.466  1.00 97.10           H  
ATOM   3524  N   THR A 223       7.352  12.358  -9.632  1.00 96.53           N  
ATOM   3525  H   THR A 223       6.382  12.083  -9.687  1.00 96.53           H  
ATOM   3526  CA  THR A 223       8.343  11.440 -10.213  1.00 96.53           C  
ATOM   3527  HA  THR A 223       9.321  11.633  -9.773  1.00 96.53           H  
ATOM   3528  C   THR A 223       8.504  11.595 -11.724  1.00 96.53           C  
ATOM   3529  CB  THR A 223       7.977   9.980  -9.889  1.00 96.53           C  
ATOM   3530  HB  THR A 223       8.768   9.325 -10.255  1.00 96.53           H  
ATOM   3531  O   THR A 223       9.440  11.042 -12.300  1.00 96.53           O  
ATOM   3532  CG2 THR A 223       7.810   9.747  -8.389  1.00 96.53           C  
ATOM   3533 HG21 THR A 223       8.608  10.255  -7.847  1.00 96.53           H  
ATOM   3534 HG22 THR A 223       6.846  10.124  -8.047  1.00 96.53           H  
ATOM   3535 HG23 THR A 223       7.873   8.675  -8.200  1.00 96.53           H  
ATOM   3536  OG1 THR A 223       6.755   9.613 -10.492  1.00 96.53           O  
ATOM   3537  HG1 THR A 223       6.901   9.550 -11.439  1.00 96.53           H  
ATOM   3538  N   GLY A 224       7.572  12.274 -12.402  1.00 97.45           N  
ATOM   3539  H   GLY A 224       6.856  12.768 -11.889  1.00 97.45           H  
ATOM   3540  CA  GLY A 224       7.368  12.079 -13.840  1.00 97.45           C  
ATOM   3541  HA2 GLY A 224       8.273  12.370 -14.372  1.00 97.45           H  
ATOM   3542  HA3 GLY A 224       6.545  12.708 -14.180  1.00 97.45           H  
ATOM   3543  C   GLY A 224       7.041  10.613 -14.166  1.00 97.45           C  
ATOM   3544  O   GLY A 224       6.698   9.837 -13.277  1.00 97.45           O  
ATOM   3545  N   HIS A 225       7.166  10.212 -15.433  1.00 97.38           N  
ATOM   3546  H   HIS A 225       7.409  10.896 -16.135  1.00 97.38           H  
ATOM   3547  CA  HIS A 225       6.866   8.838 -15.873  1.00 97.38           C  
ATOM   3548  HA  HIS A 225       6.149   8.391 -15.184  1.00 97.38           H  
ATOM   3549  C   HIS A 225       8.071   7.885 -15.891  1.00 97.38           C  
ATOM   3550  CB  HIS A 225       6.203   8.886 -17.253  1.00 97.38           C  
ATOM   3551  HB2 HIS A 225       6.169   7.884 -17.681  1.00 97.38           H  
ATOM   3552  HB3 HIS A 225       6.802   9.508 -17.918  1.00 97.38           H  
ATOM   3553  O   HIS A 225       7.881   6.690 -16.082  1.00 97.38           O  
ATOM   3554  CG  HIS A 225       4.791   9.397 -17.208  1.00 97.38           C  
ATOM   3555  CD2 HIS A 225       4.315  10.521 -17.824  1.00 97.38           C  
ATOM   3556  HD2 HIS A 225       4.888  11.209 -18.428  1.00 97.38           H  
ATOM   3557  ND1 HIS A 225       3.728   8.809 -16.555  1.00 97.38           N  
ATOM   3558  HD1 HIS A 225       3.727   7.960 -16.008  1.00 97.38           H  
ATOM   3559  CE1 HIS A 225       2.642   9.563 -16.778  1.00 97.38           C  
ATOM   3560  HE1 HIS A 225       1.655   9.346 -16.397  1.00 97.38           H  
ATOM   3561  NE2 HIS A 225       2.956  10.628 -17.533  1.00 97.38           N  
ATOM   3562  N   TYR A 226       9.297   8.384 -15.721  1.00 96.67           N  
ATOM   3563  H   TYR A 226       9.396   9.373 -15.541  1.00 96.67           H  
ATOM   3564  CA  TYR A 226      10.521   7.573 -15.833  1.00 96.67           C  
ATOM   3565  HA  TYR A 226      10.321   6.686 -16.434  1.00 96.67           H  
ATOM   3566  C   TYR A 226      11.052   7.059 -14.493  1.00 96.67           C  
ATOM   3567  CB  TYR A 226      11.598   8.393 -16.550  1.00 96.67           C  
ATOM   3568  HB2 TYR A 226      11.716   9.355 -16.053  1.00 96.67           H  
ATOM   3569  HB3 TYR A 226      12.551   7.870 -16.471  1.00 96.67           H  
ATOM   3570  O   TYR A 226      11.976   6.251 -14.466  1.00 96.67           O  
ATOM   3571  CG  TYR A 226      11.319   8.599 -18.023  1.00 96.67           C  
ATOM   3572  CD1 TYR A 226      11.508   7.523 -18.910  1.00 96.67           C  
ATOM   3573  HD1 TYR A 226      11.831   6.563 -18.535  1.00 96.67           H  
ATOM   3574  CD2 TYR A 226      10.900   9.853 -18.508  1.00 96.67           C  
ATOM   3575  HD2 TYR A 226      10.771  10.680 -17.825  1.00 96.67           H  
ATOM   3576  CE1 TYR A 226      11.302   7.706 -20.289  1.00 96.67           C  
ATOM   3577  HE1 TYR A 226      11.463   6.892 -20.980  1.00 96.67           H  
ATOM   3578  CE2 TYR A 226      10.682  10.037 -19.888  1.00 96.67           C  
ATOM   3579  HE2 TYR A 226      10.372  11.000 -20.265  1.00 96.67           H  
ATOM   3580  OH  TYR A 226      10.665   9.119 -22.110  1.00 96.67           O  
ATOM   3581  HH  TYR A 226      10.382  10.008 -22.336  1.00 96.67           H  
ATOM   3582  CZ  TYR A 226      10.893   8.962 -20.781  1.00 96.67           C  
ATOM   3583  N   LEU A 227      10.506   7.547 -13.378  1.00 96.88           N  
ATOM   3584  H   LEU A 227       9.703   8.154 -13.448  1.00 96.88           H  
ATOM   3585  CA  LEU A 227      10.972   7.196 -12.043  1.00 96.88           C  
ATOM   3586  HA  LEU A 227      11.770   6.458 -12.123  1.00 96.88           H  
ATOM   3587  C   LEU A 227       9.854   6.532 -11.246  1.00 96.88           C  
ATOM   3588  CB  LEU A 227      11.553   8.430 -11.334  1.00 96.88           C  
ATOM   3589  HB2 LEU A 227      11.912   8.118 -10.353  1.00 96.88           H  
ATOM   3590  HB3 LEU A 227      10.753   9.155 -11.185  1.00 96.88           H  
ATOM   3591  O   LEU A 227       8.679   6.882 -11.369  1.00 96.88           O  
ATOM   3592  CG  LEU A 227      12.712   9.121 -12.079  1.00 96.88           C  
ATOM   3593  HG  LEU A 227      12.397   9.392 -13.087  1.00 96.88           H  
ATOM   3594  CD1 LEU A 227      13.113  10.402 -11.355  1.00 96.88           C  
ATOM   3595 HD11 LEU A 227      13.900  10.908 -11.914  1.00 96.88           H  
ATOM   3596 HD12 LEU A 227      12.252  11.068 -11.296  1.00 96.88           H  
ATOM   3597 HD13 LEU A 227      13.482  10.170 -10.356  1.00 96.88           H  
ATOM   3598  CD2 LEU A 227      13.951   8.229 -12.167  1.00 96.88           C  
ATOM   3599 HD21 LEU A 227      13.735   7.344 -12.766  1.00 96.88           H  
ATOM   3600 HD22 LEU A 227      14.270   7.926 -11.170  1.00 96.88           H  
ATOM   3601 HD23 LEU A 227      14.760   8.774 -12.654  1.00 96.88           H  
ATOM   3602  N   SER A 228      10.254   5.583 -10.407  1.00 97.37           N  
ATOM   3603  H   SER A 228      11.241   5.375 -10.361  1.00 97.37           H  
ATOM   3604  CA  SER A 228       9.372   4.859  -9.501  1.00 97.37           C  
ATOM   3605  HA  SER A 228       8.338   5.028  -9.799  1.00 97.37           H  
ATOM   3606  C   SER A 228       9.568   5.363  -8.074  1.00 97.37           C  
ATOM   3607  CB  SER A 228       9.646   3.356  -9.610  1.00 97.37           C  
ATOM   3608  HB2 SER A 228       9.535   3.051 -10.651  1.00 97.37           H  
ATOM   3609  HB3 SER A 228      10.670   3.150  -9.296  1.00 97.37           H  
ATOM   3610  O   SER A 228      10.697   5.562  -7.619  1.00 97.37           O  
ATOM   3611  OG  SER A 228       8.749   2.595  -8.820  1.00 97.37           O  
ATOM   3612  HG  SER A 228       8.876   2.813  -7.894  1.00 97.37           H  
ATOM   3613  N   VAL A 229       8.471   5.517  -7.339  1.00 97.98           N  
ATOM   3614  H   VAL A 229       7.577   5.370  -7.786  1.00 97.98           H  
ATOM   3615  CA  VAL A 229       8.501   5.671  -5.879  1.00 97.98           C  
ATOM   3616  HA  VAL A 229       9.216   6.457  -5.634  1.00 97.98           H  
ATOM   3617  C   VAL A 229       8.999   4.377  -5.226  1.00 97.98           C  
ATOM   3618  CB  VAL A 229       7.131   6.104  -5.322  1.00 97.98           C  
ATOM   3619  HB  VAL A 229       7.235   6.318  -4.258  1.00 97.98           H  
ATOM   3620  O   VAL A 229       8.963   3.305  -5.838  1.00 97.98           O  
ATOM   3621  CG1 VAL A 229       6.614   7.379  -5.994  1.00 97.98           C  
ATOM   3622 HG11 VAL A 229       5.682   7.693  -5.524  1.00 97.98           H  
ATOM   3623 HG12 VAL A 229       7.349   8.176  -5.887  1.00 97.98           H  
ATOM   3624 HG13 VAL A 229       6.415   7.200  -7.051  1.00 97.98           H  
ATOM   3625  CG2 VAL A 229       6.076   5.014  -5.445  1.00 97.98           C  
ATOM   3626 HG21 VAL A 229       6.040   4.626  -6.463  1.00 97.98           H  
ATOM   3627 HG22 VAL A 229       6.314   4.205  -4.755  1.00 97.98           H  
ATOM   3628 HG23 VAL A 229       5.100   5.431  -5.193  1.00 97.98           H  
ATOM   3629  N   THR A 230       9.461   4.473  -3.978  1.00 96.97           N  
ATOM   3630  H   THR A 230       9.482   5.384  -3.543  1.00 96.97           H  
ATOM   3631  CA  THR A 230      10.049   3.345  -3.227  1.00 96.97           C  
ATOM   3632  HA  THR A 230      10.225   2.511  -3.906  1.00 96.97           H  
ATOM   3633  C   THR A 230       9.150   2.800  -2.122  1.00 96.97           C  
ATOM   3634  CB  THR A 230      11.401   3.734  -2.617  1.00 96.97           C  
ATOM   3635  HB  THR A 230      11.795   2.891  -2.049  1.00 96.97           H  
ATOM   3636  O   THR A 230       9.541   1.880  -1.414  1.00 96.97           O  
ATOM   3637  CG2 THR A 230      12.431   4.109  -3.681  1.00 96.97           C  
ATOM   3638 HG21 THR A 230      13.399   4.290  -3.212  1.00 96.97           H  
ATOM   3639 HG22 THR A 230      12.534   3.289  -4.391  1.00 96.97           H  
ATOM   3640 HG23 THR A 230      12.117   5.003  -4.219  1.00 96.97           H  
ATOM   3641  OG1 THR A 230      11.265   4.847  -1.757  1.00 96.97           O  
ATOM   3642  HG1 THR A 230      12.135   4.994  -1.379  1.00 96.97           H  
ATOM   3643  N   MET A 231       7.971   3.390  -1.926  1.00 97.68           N  
ATOM   3644  H   MET A 231       7.729   4.164  -2.528  1.00 97.68           H  
ATOM   3645  CA  MET A 231       6.933   2.919  -1.010  1.00 97.68           C  
ATOM   3646  HA  MET A 231       6.834   1.839  -1.113  1.00 97.68           H  
ATOM   3647  C   MET A 231       5.616   3.590  -1.387  1.00 97.68           C  
ATOM   3648  CB  MET A 231       7.320   3.261   0.443  1.00 97.68           C  
ATOM   3649  HB2 MET A 231       8.274   2.786   0.670  1.00 97.68           H  
ATOM   3650  HB3 MET A 231       7.443   4.339   0.549  1.00 97.68           H  
ATOM   3651  O   MET A 231       5.636   4.776  -1.724  1.00 97.68           O  
ATOM   3652  CG  MET A 231       6.303   2.771   1.479  1.00 97.68           C  
ATOM   3653  HG2 MET A 231       6.829   2.577   2.414  1.00 97.68           H  
ATOM   3654  HG3 MET A 231       5.890   1.824   1.132  1.00 97.68           H  
ATOM   3655  SD  MET A 231       4.924   3.899   1.823  1.00 97.68           S  
ATOM   3656  CE  MET A 231       5.356   4.475   3.482  1.00 97.68           C  
ATOM   3657  HE1 MET A 231       4.591   5.170   3.826  1.00 97.68           H  
ATOM   3658  HE2 MET A 231       6.320   4.983   3.451  1.00 97.68           H  
ATOM   3659  HE3 MET A 231       5.402   3.625   4.163  1.00 97.68           H  
ATOM   3660  N   THR A 232       4.496   2.869  -1.301  1.00 98.59           N  
ATOM   3661  H   THR A 232       4.565   1.900  -1.024  1.00 98.59           H  
ATOM   3662  CA  THR A 232       3.151   3.459  -1.351  1.00 98.59           C  
ATOM   3663  HA  THR A 232       3.245   4.518  -1.113  1.00 98.59           H  
ATOM   3664  C   THR A 232       2.227   2.836  -0.316  1.00 98.59           C  
ATOM   3665  CB  THR A 232       2.467   3.366  -2.726  1.00 98.59           C  
ATOM   3666  HB  THR A 232       1.510   3.885  -2.671  1.00 98.59           H  
ATOM   3667  O   THR A 232       2.213   1.620  -0.122  1.00 98.59           O  
ATOM   3668  CG2 THR A 232       3.283   4.005  -3.835  1.00 98.59           C  
ATOM   3669 HG21 THR A 232       2.815   3.792  -4.796  1.00 98.59           H  
ATOM   3670 HG22 THR A 232       4.289   3.587  -3.838  1.00 98.59           H  
ATOM   3671 HG23 THR A 232       3.329   5.083  -3.681  1.00 98.59           H  
ATOM   3672  OG1 THR A 232       2.217   2.043  -3.136  1.00 98.59           O  
ATOM   3673  HG1 THR A 232       1.560   1.665  -2.547  1.00 98.59           H  
ATOM   3674  N   GLU A 233       1.379   3.666   0.276  1.00 98.76           N  
ATOM   3675  H   GLU A 233       1.494   4.657   0.116  1.00 98.76           H  
ATOM   3676  CA  GLU A 233       0.177   3.247   0.987  1.00 98.76           C  
ATOM   3677  HA  GLU A 233      -0.003   2.183   0.828  1.00 98.76           H  
ATOM   3678  C   GLU A 233      -1.010   4.032   0.430  1.00 98.76           C  
ATOM   3679  CB  GLU A 233       0.300   3.504   2.497  1.00 98.76           C  
ATOM   3680  HB2 GLU A 233       0.616   4.536   2.646  1.00 98.76           H  
ATOM   3681  HB3 GLU A 233      -0.688   3.388   2.943  1.00 98.76           H  
ATOM   3682  O   GLU A 233      -0.978   5.263   0.385  1.00 98.76           O  
ATOM   3683  CG  GLU A 233       1.265   2.566   3.243  1.00 98.76           C  
ATOM   3684  HG2 GLU A 233       0.882   1.549   3.171  1.00 98.76           H  
ATOM   3685  HG3 GLU A 233       2.246   2.601   2.769  1.00 98.76           H  
ATOM   3686  CD  GLU A 233       1.416   2.942   4.733  1.00 98.76           C  
ATOM   3687  OE1 GLU A 233       2.148   2.249   5.479  1.00 98.76           O  
ATOM   3688  OE2 GLU A 233       0.791   3.918   5.207  1.00 98.76           O  
ATOM   3689  N   ILE A 234      -2.079   3.333   0.056  1.00 98.84           N  
ATOM   3690  H   ILE A 234      -2.032   2.325   0.102  1.00 98.84           H  
ATOM   3691  CA  ILE A 234      -3.365   3.958  -0.249  1.00 98.84           C  
ATOM   3692  HA  ILE A 234      -3.250   5.039  -0.176  1.00 98.84           H  
ATOM   3693  C   ILE A 234      -4.368   3.528   0.808  1.00 98.84           C  
ATOM   3694  CB  ILE A 234      -3.880   3.654  -1.666  1.00 98.84           C  
ATOM   3695  HB  ILE A 234      -4.299   2.647  -1.680  1.00 98.84           H  
ATOM   3696  O   ILE A 234      -4.570   2.334   1.051  1.00 98.84           O  
ATOM   3697  CG1 ILE A 234      -2.773   3.745  -2.738  1.00 98.84           C  
ATOM   3698 HG12 ILE A 234      -1.963   3.061  -2.486  1.00 98.84           H  
ATOM   3699 HG13 ILE A 234      -2.360   4.754  -2.764  1.00 98.84           H  
ATOM   3700  CG2 ILE A 234      -5.013   4.654  -1.935  1.00 98.84           C  
ATOM   3701 HG21 ILE A 234      -5.452   4.505  -2.922  1.00 98.84           H  
ATOM   3702 HG22 ILE A 234      -5.782   4.547  -1.170  1.00 98.84           H  
ATOM   3703 HG23 ILE A 234      -4.658   5.680  -1.847  1.00 98.84           H  
ATOM   3704  CD1 ILE A 234      -3.260   3.358  -4.135  1.00 98.84           C  
ATOM   3705 HD11 ILE A 234      -3.750   2.385  -4.108  1.00 98.84           H  
ATOM   3706 HD12 ILE A 234      -2.402   3.301  -4.805  1.00 98.84           H  
ATOM   3707 HD13 ILE A 234      -3.958   4.108  -4.508  1.00 98.84           H  
ATOM   3708  N   LYS A 235      -4.995   4.511   1.449  1.00 98.88           N  
ATOM   3709  H   LYS A 235      -4.774   5.465   1.200  1.00 98.88           H  
ATOM   3710  CA  LYS A 235      -5.860   4.291   2.601  1.00 98.88           C  
ATOM   3711  HA  LYS A 235      -6.282   3.290   2.516  1.00 98.88           H  
ATOM   3712  C   LYS A 235      -7.032   5.251   2.626  1.00 98.88           C  
ATOM   3713  CB  LYS A 235      -5.009   4.336   3.879  1.00 98.88           C  
ATOM   3714  HB2 LYS A 235      -5.627   4.051   4.730  1.00 98.88           H  
ATOM   3715  HB3 LYS A 235      -4.230   3.583   3.767  1.00 98.88           H  
ATOM   3716  O   LYS A 235      -6.963   6.358   2.104  1.00 98.88           O  
ATOM   3717  CG  LYS A 235      -4.319   5.681   4.154  1.00 98.88           C  
ATOM   3718  HG2 LYS A 235      -5.055   6.425   4.460  1.00 98.88           H  
ATOM   3719  HG3 LYS A 235      -3.850   6.027   3.233  1.00 98.88           H  
ATOM   3720  CD  LYS A 235      -3.239   5.538   5.242  1.00 98.88           C  
ATOM   3721  HD2 LYS A 235      -2.927   4.499   5.349  1.00 98.88           H  
ATOM   3722  HD3 LYS A 235      -3.607   5.896   6.204  1.00 98.88           H  
ATOM   3723  CE  LYS A 235      -2.029   6.359   4.829  1.00 98.88           C  
ATOM   3724  HE2 LYS A 235      -2.286   7.417   4.887  1.00 98.88           H  
ATOM   3725  HE3 LYS A 235      -1.782   6.148   3.789  1.00 98.88           H  
ATOM   3726  NZ  LYS A 235      -0.827   6.108   5.652  1.00 98.88           N  
ATOM   3727  HZ1 LYS A 235      -0.154   6.830   5.436  1.00 98.88           H  
ATOM   3728  HZ2 LYS A 235      -1.016   6.100   6.644  1.00 98.88           H  
ATOM   3729  HZ3 LYS A 235      -0.387   5.223   5.441  1.00 98.88           H  
ATOM   3730  N   PHE A 236      -8.125   4.826   3.238  1.00 98.83           N  
ATOM   3731  H   PHE A 236      -8.117   3.908   3.659  1.00 98.83           H  
ATOM   3732  CA  PHE A 236      -9.318   5.651   3.384  1.00 98.83           C  
ATOM   3733  HA  PHE A 236      -9.046   6.692   3.214  1.00 98.83           H  
ATOM   3734  C   PHE A 236      -9.861   5.569   4.803  1.00 98.83           C  
ATOM   3735  CB  PHE A 236     -10.366   5.260   2.334  1.00 98.83           C  
ATOM   3736  HB2 PHE A 236      -9.944   5.431   1.343  1.00 98.83           H  
ATOM   3737  HB3 PHE A 236     -11.231   5.916   2.433  1.00 98.83           H  
ATOM   3738  O   PHE A 236      -9.619   4.600   5.521  1.00 98.83           O  
ATOM   3739  CG  PHE A 236     -10.839   3.825   2.437  1.00 98.83           C  
ATOM   3740  CD1 PHE A 236     -10.273   2.838   1.619  1.00 98.83           C  
ATOM   3741  HD1 PHE A 236      -9.552   3.129   0.870  1.00 98.83           H  
ATOM   3742  CD2 PHE A 236     -11.810   3.463   3.383  1.00 98.83           C  
ATOM   3743  HD2 PHE A 236     -12.215   4.211   4.048  1.00 98.83           H  
ATOM   3744  CE1 PHE A 236     -10.658   1.493   1.756  1.00 98.83           C  
ATOM   3745  HE1 PHE A 236     -10.217   0.737   1.122  1.00 98.83           H  
ATOM   3746  CE2 PHE A 236     -12.194   2.123   3.526  1.00 98.83           C  
ATOM   3747  HE2 PHE A 236     -12.889   1.853   4.307  1.00 98.83           H  
ATOM   3748  CZ  PHE A 236     -11.617   1.132   2.714  1.00 98.83           C  
ATOM   3749  HZ  PHE A 236     -11.890   0.095   2.840  1.00 98.83           H  
ATOM   3750  N   ARG A 237     -10.619   6.583   5.211  1.00 98.24           N  
ATOM   3751  H   ARG A 237     -10.747   7.368   4.587  1.00 98.24           H  
ATOM   3752  CA  ARG A 237     -11.359   6.557   6.475  1.00 98.24           C  
ATOM   3753  HA  ARG A 237     -11.555   5.511   6.711  1.00 98.24           H  
ATOM   3754  C   ARG A 237     -12.693   7.281   6.348  1.00 98.24           C  
ATOM   3755  CB  ARG A 237     -10.506   7.116   7.623  1.00 98.24           C  
ATOM   3756  HB2 ARG A 237     -10.992   6.879   8.569  1.00 98.24           H  
ATOM   3757  HB3 ARG A 237      -9.536   6.619   7.610  1.00 98.24           H  
ATOM   3758  O   ARG A 237     -12.832   8.135   5.472  1.00 98.24           O  
ATOM   3759  CG  ARG A 237     -10.270   8.622   7.573  1.00 98.24           C  
ATOM   3760  HG2 ARG A 237      -9.782   8.887   6.635  1.00 98.24           H  
ATOM   3761  HG3 ARG A 237     -11.219   9.153   7.637  1.00 98.24           H  
ATOM   3762  CD  ARG A 237      -9.385   9.043   8.746  1.00 98.24           C  
ATOM   3763  HD2 ARG A 237      -8.420   8.543   8.670  1.00 98.24           H  
ATOM   3764  HD3 ARG A 237      -9.853   8.757   9.688  1.00 98.24           H  
ATOM   3765  NE  ARG A 237      -9.206  10.492   8.705  1.00 98.24           N  
ATOM   3766  HE  ARG A 237      -9.724  11.003   8.004  1.00 98.24           H  
ATOM   3767  NH1 ARG A 237      -7.518  10.745  10.238  1.00 98.24           N  
ATOM   3768 HH11 ARG A 237      -6.788  11.327  10.624  1.00 98.24           H  
ATOM   3769 HH12 ARG A 237      -7.532   9.769  10.497  1.00 98.24           H  
ATOM   3770  NH2 ARG A 237      -8.194  12.464   8.976  1.00 98.24           N  
ATOM   3771 HH21 ARG A 237      -7.426  13.012   9.336  1.00 98.24           H  
ATOM   3772 HH22 ARG A 237      -8.804  12.769   8.232  1.00 98.24           H  
ATOM   3773  CZ  ARG A 237      -8.304  11.218   9.321  1.00 98.24           C  
ATOM   3774  N   PRO A 238     -13.690   6.950   7.181  1.00 97.52           N  
ATOM   3775  CA  PRO A 238     -14.953   7.686   7.231  1.00 97.52           C  
ATOM   3776  HA  PRO A 238     -15.476   7.574   6.282  1.00 97.52           H  
ATOM   3777  C   PRO A 238     -14.713   9.170   7.535  1.00 97.52           C  
ATOM   3778  CB  PRO A 238     -15.758   7.021   8.349  1.00 97.52           C  
ATOM   3779  HB2 PRO A 238     -15.628   7.564   9.285  1.00 97.52           H  
ATOM   3780  HB3 PRO A 238     -16.816   6.974   8.091  1.00 97.52           H  
ATOM   3781  O   PRO A 238     -13.753   9.490   8.222  1.00 97.52           O  
ATOM   3782  CG  PRO A 238     -15.133   5.631   8.485  1.00 97.52           C  
ATOM   3783  HG2 PRO A 238     -15.576   4.950   7.758  1.00 97.52           H  
ATOM   3784  HG3 PRO A 238     -15.218   5.246   9.501  1.00 97.52           H  
ATOM   3785  CD  PRO A 238     -13.679   5.849   8.128  1.00 97.52           C  
ATOM   3786  HD2 PRO A 238     -13.120   6.137   9.019  1.00 97.52           H  
ATOM   3787  HD3 PRO A 238     -13.272   4.933   7.700  1.00 97.52           H  
ATOM   3788  N   ILE A 239     -15.571  10.090   7.102  1.00 93.76           N  
ATOM   3789  H   ILE A 239     -16.320   9.807   6.486  1.00 93.76           H  
ATOM   3790  CA  ILE A 239     -15.416  11.520   7.458  1.00 93.76           C  
ATOM   3791  HA  ILE A 239     -14.367  11.722   7.675  1.00 93.76           H  
ATOM   3792  C   ILE A 239     -16.156  11.869   8.755  1.00 93.76           C  
ATOM   3793  CB  ILE A 239     -15.772  12.416   6.258  1.00 93.76           C  
ATOM   3794  HB  ILE A 239     -16.754  12.130   5.880  1.00 93.76           H  
ATOM   3795  O   ILE A 239     -15.661  12.666   9.543  1.00 93.76           O  
ATOM   3796  CG1 ILE A 239     -14.706  12.143   5.173  1.00 93.76           C  
ATOM   3797 HG12 ILE A 239     -14.745  11.090   4.891  1.00 93.76           H  
ATOM   3798 HG13 ILE A 239     -13.711  12.351   5.566  1.00 93.76           H  
ATOM   3799  CG2 ILE A 239     -15.815  13.909   6.632  1.00 93.76           C  
ATOM   3800 HG21 ILE A 239     -16.584  14.094   7.382  1.00 93.76           H  
ATOM   3801 HG22 ILE A 239     -16.048  14.524   5.763  1.00 93.76           H  
ATOM   3802 HG23 ILE A 239     -14.851  14.218   7.038  1.00 93.76           H  
ATOM   3803  CD1 ILE A 239     -14.903  12.951   3.901  1.00 93.76           C  
ATOM   3804 HD11 ILE A 239     -14.354  12.472   3.091  1.00 93.76           H  
ATOM   3805 HD12 ILE A 239     -14.534  13.968   4.036  1.00 93.76           H  
ATOM   3806 HD13 ILE A 239     -15.968  12.974   3.668  1.00 93.76           H  
ATOM   3807  N   SER A 240     -17.257  11.181   9.038  1.00 75.30           N  
ATOM   3808  H   SER A 240     -17.586  10.498   8.370  1.00 75.30           H  
ATOM   3809  CA  SER A 240     -18.085  11.317  10.242  1.00 75.30           C  
ATOM   3810  HA  SER A 240     -17.538  11.832  11.032  1.00 75.30           H  
ATOM   3811  C   SER A 240     -18.444   9.944  10.779  1.00 75.30           C  
ATOM   3812  CB  SER A 240     -19.341  12.120   9.916  1.00 75.30           C  
ATOM   3813  HB2 SER A 240     -19.075  13.125   9.589  1.00 75.30           H  
ATOM   3814  HB3 SER A 240     -19.974  12.179  10.802  1.00 75.30           H  
ATOM   3815  O   SER A 240     -18.855   9.104   9.939  1.00 75.30           O  
ATOM   3816  OG  SER A 240     -20.004  11.419   8.883  1.00 75.30           O  
ATOM   3817  HG  SER A 240     -19.892  10.497   9.124  1.00 75.30           H  
ATOM   3818  OXT SER A 240     -18.212   9.751  11.980  1.00 75.30           O  
TER    3819      SER A 240                                                       
END   
