# Supplementary material for: Nuclear genome of Bulinus truncatus, an intermediate host of the carcinogenic human blood fluke Schistosoma haematobium
Source: Nat Commun. 2022 Feb 21;13:977. doi: 10.1038/s41467-022-28634-9 (PMC8861042; doi:10.1038/s41467-022-28634-9)
Supplement: Supplementary file 6 — Supplementary Data 3 [file 41467_2022_28634_MOESM6_ESM.zip › Supplementary_Data_3/btru_065331-t1.mature.pep.pdb]

ATOM      1  N   MET A   1     -37.575 -18.781 -11.147  1.00 31.46           N  
ATOM      2  H   MET A   1     -37.876 -19.176 -12.026  1.00 31.46           H  
ATOM      3  H2  MET A   1     -38.099 -17.937 -10.966  1.00 31.46           H  
ATOM      4  H3  MET A   1     -37.764 -19.435 -10.401  1.00 31.46           H  
ATOM      5  CA  MET A   1     -36.132 -18.446 -11.188  1.00 31.46           C  
ATOM      6  HA  MET A   1     -35.542 -19.355 -11.300  1.00 31.46           H  
ATOM      7  C   MET A   1     -35.777 -17.799  -9.857  1.00 31.46           C  
ATOM      8  CB  MET A   1     -35.817 -17.501 -12.362  1.00 31.46           C  
ATOM      9  HB2 MET A   1     -34.778 -17.179 -12.295  1.00 31.46           H  
ATOM     10  HB3 MET A   1     -36.455 -16.620 -12.298  1.00 31.46           H  
ATOM     11  O   MET A   1     -36.458 -16.856  -9.479  1.00 31.46           O  
ATOM     12  CG  MET A   1     -36.032 -18.178 -13.725  1.00 31.46           C  
ATOM     13  HG2 MET A   1     -37.022 -18.633 -13.754  1.00 31.46           H  
ATOM     14  HG3 MET A   1     -35.288 -18.964 -13.851  1.00 31.46           H  
ATOM     15  SD  MET A   1     -35.918 -17.039 -15.125  1.00 31.46           S  
ATOM     16  CE  MET A   1     -36.207 -18.180 -16.508  1.00 31.46           C  
ATOM     17  HE1 MET A   1     -36.163 -17.627 -17.447  1.00 31.46           H  
ATOM     18  HE2 MET A   1     -35.441 -18.955 -16.515  1.00 31.46           H  
ATOM     19  HE3 MET A   1     -37.192 -18.638 -16.412  1.00 31.46           H  
ATOM     20  N   HIS A   2     -34.808 -18.335  -9.114  1.00 26.06           N  
ATOM     21  H   HIS A   2     -34.237 -19.083  -9.481  1.00 26.06           H  
ATOM     22  CA  HIS A   2     -34.354 -17.771  -7.834  1.00 26.06           C  
ATOM     23  HA  HIS A   2     -35.056 -17.016  -7.481  1.00 26.06           H  
ATOM     24  C   HIS A   2     -33.010 -17.069  -8.040  1.00 26.06           C  
ATOM     25  CB  HIS A   2     -34.242 -18.876  -6.761  1.00 26.06           C  
ATOM     26  HB2 HIS A   2     -34.147 -19.852  -7.237  1.00 26.06           H  
ATOM     27  HB3 HIS A   2     -33.321 -18.716  -6.199  1.00 26.06           H  
ATOM     28  O   HIS A   2     -32.094 -17.663  -8.605  1.00 26.06           O  
ATOM     29  CG  HIS A   2     -35.355 -18.936  -5.739  1.00 26.06           C  
ATOM     30  CD2 HIS A   2     -35.303 -19.632  -4.559  1.00 26.06           C  
ATOM     31  HD2 HIS A   2     -34.480 -20.239  -4.213  1.00 26.06           H  
ATOM     32  ND1 HIS A   2     -36.565 -18.269  -5.756  1.00 26.06           N  
ATOM     33  HD1 HIS A   2     -36.892 -17.620  -6.458  1.00 26.06           H  
ATOM     34  CE1 HIS A   2     -37.217 -18.561  -4.616  1.00 26.06           C  
ATOM     35  HE1 HIS A   2     -38.185 -18.176  -4.330  1.00 26.06           H  
ATOM     36  NE2 HIS A   2     -36.489 -19.393  -3.863  1.00 26.06           N  
ATOM     37  N   VAL A   3     -32.902 -15.824  -7.576  1.00 29.80           N  
ATOM     38  H   VAL A   3     -33.694 -15.412  -7.104  1.00 29.80           H  
ATOM     39  CA  VAL A   3     -31.630 -15.102  -7.457  1.00 29.80           C  
ATOM     40  HA  VAL A   3     -30.844 -15.634  -7.994  1.00 29.80           H  
ATOM     41  C   VAL A   3     -31.281 -15.095  -5.978  1.00 29.80           C  
ATOM     42  CB  VAL A   3     -31.711 -13.678  -8.040  1.00 29.80           C  
ATOM     43  HB  VAL A   3     -32.481 -13.110  -7.516  1.00 29.80           H  
ATOM     44  O   VAL A   3     -31.871 -14.344  -5.203  1.00 29.80           O  
ATOM     45  CG1 VAL A   3     -30.370 -12.945  -7.899  1.00 29.80           C  
ATOM     46 HG11 VAL A   3     -30.443 -11.951  -8.341  1.00 29.80           H  
ATOM     47 HG12 VAL A   3     -29.579 -13.502  -8.401  1.00 29.80           H  
ATOM     48 HG13 VAL A   3     -30.111 -12.828  -6.847  1.00 29.80           H  
ATOM     49  CG2 VAL A   3     -32.071 -13.715  -9.532  1.00 29.80           C  
ATOM     50 HG21 VAL A   3     -32.103 -12.699  -9.926  1.00 29.80           H  
ATOM     51 HG22 VAL A   3     -31.325 -14.289 -10.082  1.00 29.80           H  
ATOM     52 HG23 VAL A   3     -33.052 -14.167  -9.673  1.00 29.80           H  
ATOM     53  N   ASP A   4     -30.383 -15.992  -5.585  1.00 33.00           N  
ATOM     54  H   ASP A   4     -29.939 -16.590  -6.267  1.00 33.00           H  
ATOM     55  CA  ASP A   4     -29.970 -16.115  -4.191  1.00 33.00           C  
ATOM     56  HA  ASP A   4     -30.854 -15.939  -3.579  1.00 33.00           H  
ATOM     57  C   ASP A   4     -28.937 -15.036  -3.824  1.00 33.00           C  
ATOM     58  CB  ASP A   4     -29.499 -17.548  -3.900  1.00 33.00           C  
ATOM     59  HB2 ASP A   4     -30.065 -18.240  -4.525  1.00 33.00           H  
ATOM     60  HB3 ASP A   4     -28.444 -17.647  -4.155  1.00 33.00           H  
ATOM     61  O   ASP A   4     -28.174 -14.558  -4.671  1.00 33.00           O  
ATOM     62  CG  ASP A   4     -29.724 -17.950  -2.438  1.00 33.00           C  
ATOM     63  OD1 ASP A   4     -29.963 -17.038  -1.609  1.00 33.00           O  
ATOM     64  OD2 ASP A   4     -29.656 -19.168  -2.176  1.00 33.00           O  
ATOM     65  N   ARG A   5     -28.927 -14.612  -2.557  1.00 33.76           N  
ATOM     66  H   ARG A   5     -29.442 -15.184  -1.904  1.00 33.76           H  
ATOM     67  CA  ARG A   5     -28.163 -13.451  -2.069  1.00 33.76           C  
ATOM     68  HA  ARG A   5     -28.195 -12.673  -2.832  1.00 33.76           H  
ATOM     69  C   ARG A   5     -26.686 -13.808  -1.887  1.00 33.76           C  
ATOM     70  CB  ARG A   5     -28.807 -12.892  -0.791  1.00 33.76           C  
ATOM     71  HB2 ARG A   5     -28.906 -13.695  -0.061  1.00 33.76           H  
ATOM     72  HB3 ARG A   5     -28.151 -12.127  -0.375  1.00 33.76           H  
ATOM     73  O   ARG A   5     -26.211 -14.037  -0.776  1.00 33.76           O  
ATOM     74  CG  ARG A   5     -30.182 -12.262  -1.057  1.00 33.76           C  
ATOM     75  HG2 ARG A   5     -30.853 -13.004  -1.491  1.00 33.76           H  
ATOM     76  HG3 ARG A   5     -30.071 -11.430  -1.753  1.00 33.76           H  
ATOM     77  CD  ARG A   5     -30.780 -11.754   0.260  1.00 33.76           C  
ATOM     78  HD2 ARG A   5     -30.083 -11.049   0.712  1.00 33.76           H  
ATOM     79  HD3 ARG A   5     -30.905 -12.606   0.928  1.00 33.76           H  
ATOM     80  NE  ARG A   5     -32.083 -11.091   0.053  1.00 33.76           N  
ATOM     81  HE  ARG A   5     -32.383 -10.981  -0.905  1.00 33.76           H  
ATOM     82  NH1 ARG A   5     -32.618 -10.788   2.266  1.00 33.76           N  
ATOM     83 HH11 ARG A   5     -31.773 -11.278   2.524  1.00 33.76           H  
ATOM     84 HH12 ARG A   5     -33.265 -10.473   2.975  1.00 33.76           H  
ATOM     85  NH2 ARG A   5     -34.020 -10.071   0.688  1.00 33.76           N  
ATOM     86 HH21 ARG A   5     -34.280  -9.959  -0.282  1.00 33.76           H  
ATOM     87 HH22 ARG A   5     -34.647  -9.752   1.412  1.00 33.76           H  
ATOM     88  CZ  ARG A   5     -32.897 -10.655   0.999  1.00 33.76           C  
ATOM     89  N   GLY A   6     -25.965 -13.863  -3.004  1.00 30.93           N  
ATOM     90  H   GLY A   6     -26.482 -13.773  -3.867  1.00 30.93           H  
ATOM     91  CA  GLY A   6     -24.577 -14.311  -3.083  1.00 30.93           C  
ATOM     92  HA2 GLY A   6     -24.278 -14.340  -4.131  1.00 30.93           H  
ATOM     93  HA3 GLY A   6     -24.510 -15.326  -2.691  1.00 30.93           H  
ATOM     94  C   GLY A   6     -23.573 -13.433  -2.334  1.00 30.93           C  
ATOM     95  O   GLY A   6     -22.916 -12.589  -2.941  1.00 30.93           O  
ATOM     96  N   LYS A   7     -23.358 -13.713  -1.040  1.00 36.54           N  
ATOM     97  H   LYS A   7     -24.014 -14.335  -0.590  1.00 36.54           H  
ATOM     98  CA  LYS A   7     -22.105 -13.355  -0.357  1.00 36.54           C  
ATOM     99  HA  LYS A   7     -22.017 -12.270  -0.308  1.00 36.54           H  
ATOM    100  C   LYS A   7     -20.931 -13.905  -1.172  1.00 36.54           C  
ATOM    101  CB  LYS A   7     -22.031 -13.956   1.061  1.00 36.54           C  
ATOM    102  HB2 LYS A   7     -20.995 -13.864   1.390  1.00 36.54           H  
ATOM    103  HB3 LYS A   7     -22.266 -15.020   1.018  1.00 36.54           H  
ATOM    104  O   LYS A   7     -20.873 -15.110  -1.426  1.00 36.54           O  
ATOM    105  CG  LYS A   7     -22.921 -13.286   2.122  1.00 36.54           C  
ATOM    106  HG2 LYS A   7     -22.801 -12.204   2.055  1.00 36.54           H  
ATOM    107  HG3 LYS A   7     -23.965 -13.543   1.948  1.00 36.54           H  
ATOM    108  CD  LYS A   7     -22.483 -13.752   3.526  1.00 36.54           C  
ATOM    109  HD2 LYS A   7     -22.641 -14.826   3.622  1.00 36.54           H  
ATOM    110  HD3 LYS A   7     -21.416 -13.550   3.626  1.00 36.54           H  
ATOM    111  CE  LYS A   7     -23.217 -13.019   4.659  1.00 36.54           C  
ATOM    112  HE2 LYS A   7     -23.368 -11.984   4.354  1.00 36.54           H  
ATOM    113  HE3 LYS A   7     -24.197 -13.476   4.798  1.00 36.54           H  
ATOM    114  NZ  LYS A   7     -22.436 -13.039   5.934  1.00 36.54           N  
ATOM    115  HZ1 LYS A   7     -21.572 -12.523   5.861  1.00 36.54           H  
ATOM    116  HZ2 LYS A   7     -22.932 -12.588   6.689  1.00 36.54           H  
ATOM    117  HZ3 LYS A   7     -22.190 -13.976   6.219  1.00 36.54           H  
ATOM    118  N   ILE A   8     -19.961 -13.060  -1.519  1.00 39.48           N  
ATOM    119  H   ILE A   8     -20.075 -12.077  -1.315  1.00 39.48           H  
ATOM    120  CA  ILE A   8     -18.712 -13.512  -2.144  1.00 39.48           C  
ATOM    121  HA  ILE A   8     -18.958 -14.275  -2.883  1.00 39.48           H  
ATOM    122  C   ILE A   8     -17.850 -14.185  -1.068  1.00 39.48           C  
ATOM    123  CB  ILE A   8     -18.000 -12.371  -2.906  1.00 39.48           C  
ATOM    124  HB  ILE A   8     -17.759 -11.570  -2.208  1.00 39.48           H  
ATOM    125  O   ILE A   8     -17.026 -13.558  -0.410  1.00 39.48           O  
ATOM    126  CG1 ILE A   8     -18.926 -11.806  -4.014  1.00 39.48           C  
ATOM    127 HG12 ILE A   8     -19.189 -12.604  -4.709  1.00 39.48           H  
ATOM    128 HG13 ILE A   8     -19.848 -11.447  -3.557  1.00 39.48           H  
ATOM    129  CG2 ILE A   8     -16.691 -12.904  -3.518  1.00 39.48           C  
ATOM    130 HG21 ILE A   8     -15.997 -13.218  -2.739  1.00 39.48           H  
ATOM    131 HG22 ILE A   8     -16.891 -13.747  -4.180  1.00 39.48           H  
ATOM    132 HG23 ILE A   8     -16.195 -12.110  -4.077  1.00 39.48           H  
ATOM    133  CD1 ILE A   8     -18.342 -10.632  -4.812  1.00 39.48           C  
ATOM    134 HD11 ILE A   8     -17.975  -9.864  -4.130  1.00 39.48           H  
ATOM    135 HD12 ILE A   8     -17.530 -10.970  -5.456  1.00 39.48           H  
ATOM    136 HD13 ILE A   8     -19.122 -10.203  -5.440  1.00 39.48           H  
ATOM    137  N   SER A   9     -18.077 -15.482  -0.861  1.00 40.80           N  
ATOM    138  H   SER A   9     -18.835 -15.907  -1.376  1.00 40.80           H  
ATOM    139  CA  SER A   9     -17.231 -16.337  -0.031  1.00 40.80           C  
ATOM    140  HA  SER A   9     -16.652 -15.714   0.651  1.00 40.80           H  
ATOM    141  C   SER A   9     -16.269 -17.124  -0.913  1.00 40.80           C  
ATOM    142  CB  SER A   9     -18.077 -17.292   0.812  1.00 40.80           C  
ATOM    143  HB2 SER A   9     -18.605 -17.985   0.156  1.00 40.80           H  
ATOM    144  HB3 SER A   9     -18.809 -16.724   1.387  1.00 40.80           H  
ATOM    145  O   SER A   9     -16.683 -17.786  -1.867  1.00 40.80           O  
ATOM    146  OG  SER A   9     -17.238 -18.017   1.694  1.00 40.80           O  
ATOM    147  HG  SER A   9     -17.110 -17.481   2.480  1.00 40.80           H  
ATOM    148  N   CYS A  10     -14.988 -17.136  -0.547  1.00 49.67           N  
ATOM    149  H   CYS A  10     -14.705 -16.529   0.210  1.00 49.67           H  
ATOM    150  CA  CYS A  10     -13.932 -17.815  -1.301  1.00 49.67           C  
ATOM    151  HA  CYS A  10     -14.072 -17.546  -2.347  1.00 49.67           H  
ATOM    152  C   CYS A  10     -13.992 -19.350  -1.309  1.00 49.67           C  
ATOM    153  CB  CYS A  10     -12.577 -17.268  -0.842  1.00 49.67           C  
ATOM    154  HB2 CYS A  10     -12.498 -17.312   0.244  1.00 49.67           H  
ATOM    155  HB3 CYS A  10     -11.778 -17.872  -1.272  1.00 49.67           H  
ATOM    156  O   CYS A  10     -13.061 -20.000  -1.773  1.00 49.67           O  
ATOM    157  SG  CYS A  10     -12.357 -15.570  -1.407  1.00 49.67           S  
ATOM    158  N   LYS A  11     -15.096 -19.937  -0.838  1.00 40.87           N  
ATOM    159  H   LYS A  11     -15.834 -19.333  -0.505  1.00 40.87           H  
ATOM    160  CA  LYS A  11     -15.384 -21.367  -0.971  1.00 40.87           C  
ATOM    161  HA  LYS A  11     -14.441 -21.909  -1.036  1.00 40.87           H  
ATOM    162  C   LYS A  11     -16.112 -21.727  -2.277  1.00 40.87           C  
ATOM    163  CB  LYS A  11     -16.114 -21.862   0.290  1.00 40.87           C  
ATOM    164  HB2 LYS A  11     -17.032 -21.292   0.438  1.00 40.87           H  
ATOM    165  HB3 LYS A  11     -16.377 -22.911   0.149  1.00 40.87           H  
ATOM    166  O   LYS A  11     -16.149 -22.909  -2.604  1.00 40.87           O  
ATOM    167  CG  LYS A  11     -15.208 -21.740   1.531  1.00 40.87           C  
ATOM    168  HG2 LYS A  11     -14.253 -22.219   1.314  1.00 40.87           H  
ATOM    169  HG3 LYS A  11     -15.026 -20.687   1.749  1.00 40.87           H  
ATOM    170  CD  LYS A  11     -15.815 -22.403   2.775  1.00 40.87           C  
ATOM    171  HD2 LYS A  11     -16.055 -23.440   2.541  1.00 40.87           H  
ATOM    172  HD3 LYS A  11     -16.728 -21.877   3.053  1.00 40.87           H  
ATOM    173  CE  LYS A  11     -14.801 -22.354   3.928  1.00 40.87           C  
ATOM    174  HE2 LYS A  11     -13.871 -22.812   3.589  1.00 40.87           H  
ATOM    175  HE3 LYS A  11     -14.589 -21.310   4.160  1.00 40.87           H  
ATOM    176  NZ  LYS A  11     -15.299 -23.058   5.138  1.00 40.87           N  
ATOM    177  HZ1 LYS A  11     -14.624 -22.999   5.887  1.00 40.87           H  
ATOM    178  HZ2 LYS A  11     -16.166 -22.651   5.457  1.00 40.87           H  
ATOM    179  HZ3 LYS A  11     -15.459 -24.035   4.938  1.00 40.87           H  
ATOM    180  N   THR A  12     -16.648 -20.757  -3.040  1.00 33.06           N  
ATOM    181  H   THR A  12     -16.615 -19.805  -2.704  1.00 33.06           H  
ATOM    182  CA  THR A  12     -17.530 -21.074  -4.189  1.00 33.06           C  
ATOM    183  HA  THR A  12     -17.192 -22.025  -4.599  1.00 33.06           H  
ATOM    184  C   THR A  12     -17.470 -20.081  -5.366  1.00 33.06           C  
ATOM    185  CB  THR A  12     -19.000 -21.282  -3.740  1.00 33.06           C  
ATOM    186  HB  THR A  12     -19.535 -20.332  -3.748  1.00 33.06           H  
ATOM    187  O   THR A  12     -18.497 -19.543  -5.777  1.00 33.06           O  
ATOM    188  CG2 THR A  12     -19.714 -22.284  -4.652  1.00 33.06           C  
ATOM    189 HG21 THR A  12     -19.700 -21.928  -5.682  1.00 33.06           H  
ATOM    190 HG22 THR A  12     -20.752 -22.391  -4.339  1.00 33.06           H  
ATOM    191 HG23 THR A  12     -19.219 -23.254  -4.597  1.00 33.06           H  
ATOM    192  OG1 THR A  12     -19.112 -21.805  -2.436  1.00 33.06           O  
ATOM    193  HG1 THR A  12     -20.039 -22.004  -2.284  1.00 33.06           H  
ATOM    194  N   GLN A  13     -16.302 -19.857  -5.983  1.00 34.75           N  
ATOM    195  H   GLN A  13     -15.459 -20.273  -5.613  1.00 34.75           H  
ATOM    196  CA  GLN A  13     -16.232 -19.161  -7.283  1.00 34.75           C  
ATOM    197  HA  GLN A  13     -17.246 -18.978  -7.638  1.00 34.75           H  
ATOM    198  C   GLN A  13     -15.617 -20.020  -8.394  1.00 34.75           C  
ATOM    199  CB  GLN A  13     -15.598 -17.761  -7.167  1.00 34.75           C  
ATOM    200  HB2 GLN A  13     -14.734 -17.786  -6.504  1.00 34.75           H  
ATOM    201  HB3 GLN A  13     -15.268 -17.448  -8.157  1.00 34.75           H  
ATOM    202  O   GLN A  13     -14.410 -20.031  -8.621  1.00 34.75           O  
ATOM    203  CG  GLN A  13     -16.633 -16.733  -6.670  1.00 34.75           C  
ATOM    204  HG2 GLN A  13     -16.870 -16.929  -5.625  1.00 34.75           H  
ATOM    205  HG3 GLN A  13     -17.550 -16.842  -7.250  1.00 34.75           H  
ATOM    206  CD  GLN A  13     -16.173 -15.282  -6.804  1.00 34.75           C  
ATOM    207  NE2 GLN A  13     -17.087 -14.336  -6.830  1.00 34.75           N  
ATOM    208 HE21 GLN A  13     -16.737 -13.391  -6.904  1.00 34.75           H  
ATOM    209 HE22 GLN A  13     -18.070 -14.558  -6.760  1.00 34.75           H  
ATOM    210  OE1 GLN A  13     -15.001 -14.962  -6.894  1.00 34.75           O  
ATOM    211  N   LYS A  14     -16.502 -20.658  -9.174  1.00 32.47           N  
ATOM    212  H   LYS A  14     -17.467 -20.601  -8.881  1.00 32.47           H  
ATOM    213  CA  LYS A  14     -16.265 -20.809 -10.617  1.00 32.47           C  
ATOM    214  HA  LYS A  14     -15.317 -21.322 -10.777  1.00 32.47           H  
ATOM    215  C   LYS A  14     -16.159 -19.404 -11.222  1.00 32.47           C  
ATOM    216  CB  LYS A  14     -17.412 -21.586 -11.291  1.00 32.47           C  
ATOM    217  HB2 LYS A  14     -17.310 -21.482 -12.372  1.00 32.47           H  
ATOM    218  HB3 LYS A  14     -18.365 -21.144 -11.002  1.00 32.47           H  
ATOM    219  O   LYS A  14     -16.891 -18.511 -10.800  1.00 32.47           O  
ATOM    220  CG  LYS A  14     -17.413 -23.085 -10.952  1.00 32.47           C  
ATOM    221  HG2 LYS A  14     -17.523 -23.215  -9.876  1.00 32.47           H  
ATOM    222  HG3 LYS A  14     -16.462 -23.518 -11.262  1.00 32.47           H  
ATOM    223  CD  LYS A  14     -18.560 -23.815 -11.670  1.00 32.47           C  
ATOM    224  HD2 LYS A  14     -19.511 -23.419 -11.314  1.00 32.47           H  
ATOM    225  HD3 LYS A  14     -18.481 -23.636 -12.742  1.00 32.47           H  
ATOM    226  CE  LYS A  14     -18.489 -25.324 -11.398  1.00 32.47           C  
ATOM    227  HE2 LYS A  14     -17.525 -25.695 -11.748  1.00 32.47           H  
ATOM    228  HE3 LYS A  14     -18.530 -25.484 -10.320  1.00 32.47           H  
ATOM    229  NZ  LYS A  14     -19.592 -26.067 -12.062  1.00 32.47           N  
ATOM    230  HZ1 LYS A  14     -20.491 -25.745 -11.733  1.00 32.47           H  
ATOM    231  HZ2 LYS A  14     -19.522 -27.055 -11.865  1.00 32.47           H  
ATOM    232  HZ3 LYS A  14     -19.553 -25.945 -13.064  1.00 32.47           H  
ATOM    233  N   LEU A  15     -15.274 -19.229 -12.202  1.00 34.82           N  
ATOM    234  H   LEU A  15     -14.707 -20.020 -12.472  1.00 34.82           H  
ATOM    235  CA  LEU A  15     -15.048 -17.963 -12.908  1.00 34.82           C  
ATOM    236  HA  LEU A  15     -14.562 -17.256 -12.236  1.00 34.82           H  
ATOM    237  C   LEU A  15     -16.375 -17.347 -13.384  1.00 34.82           C  
ATOM    238  CB  LEU A  15     -14.128 -18.236 -14.116  1.00 34.82           C  
ATOM    239  HB2 LEU A  15     -14.544 -19.073 -14.677  1.00 34.82           H  
ATOM    240  HB3 LEU A  15     -14.141 -17.371 -14.779  1.00 34.82           H  
ATOM    241  O   LEU A  15     -16.997 -17.851 -14.316  1.00 34.82           O  
ATOM    242  CG  LEU A  15     -12.667 -18.549 -13.745  1.00 34.82           C  
ATOM    243  HG  LEU A  15     -12.639 -19.197 -12.869  1.00 34.82           H  
ATOM    244  CD1 LEU A  15     -11.978 -19.281 -14.896  1.00 34.82           C  
ATOM    245 HD11 LEU A  15     -12.486 -20.224 -15.096  1.00 34.82           H  
ATOM    246 HD12 LEU A  15     -10.943 -19.494 -14.629  1.00 34.82           H  
ATOM    247 HD13 LEU A  15     -11.994 -18.666 -15.796  1.00 34.82           H  
ATOM    248  CD2 LEU A  15     -11.885 -17.269 -13.448  1.00 34.82           C  
ATOM    249 HD21 LEU A  15     -10.860 -17.522 -13.179  1.00 34.82           H  
ATOM    250 HD22 LEU A  15     -12.338 -16.737 -12.612  1.00 34.82           H  
ATOM    251 HD23 LEU A  15     -11.872 -16.620 -14.324  1.00 34.82           H  
ATOM    252  N   VAL A  16     -16.792 -16.246 -12.755  1.00 39.11           N  
ATOM    253  H   VAL A  16     -16.258 -15.911 -11.965  1.00 39.11           H  
ATOM    254  CA  VAL A  16     -17.919 -15.432 -13.221  1.00 39.11           C  
ATOM    255  HA  VAL A  16     -18.684 -16.091 -13.631  1.00 39.11           H  
ATOM    256  C   VAL A  16     -17.384 -14.497 -14.312  1.00 39.11           C  
ATOM    257  CB  VAL A  16     -18.571 -14.652 -12.062  1.00 39.11           C  
ATOM    258  HB  VAL A  16     -17.825 -14.020 -11.581  1.00 39.11           H  
ATOM    259  O   VAL A  16     -16.501 -13.689 -14.018  1.00 39.11           O  
ATOM    260  CG1 VAL A  16     -19.716 -13.766 -12.564  1.00 39.11           C  
ATOM    261 HG11 VAL A  16     -20.195 -13.268 -11.722  1.00 39.11           H  
ATOM    262 HG12 VAL A  16     -19.322 -12.997 -13.228  1.00 39.11           H  
ATOM    263 HG13 VAL A  16     -20.455 -14.370 -13.091  1.00 39.11           H  
ATOM    264  CG2 VAL A  16     -19.154 -15.607 -11.011  1.00 39.11           C  
ATOM    265 HG21 VAL A  16     -18.359 -16.207 -10.568  1.00 39.11           H  
ATOM    266 HG22 VAL A  16     -19.887 -16.270 -11.469  1.00 39.11           H  
ATOM    267 HG23 VAL A  16     -19.633 -15.035 -10.216  1.00 39.11           H  
ATOM    268  N   PRO A  17     -17.867 -14.573 -15.568  1.00 35.25           N  
ATOM    269  CA  PRO A  17     -17.388 -13.693 -16.631  1.00 35.25           C  
ATOM    270  HA  PRO A  17     -16.322 -13.873 -16.769  1.00 35.25           H  
ATOM    271  C   PRO A  17     -17.623 -12.215 -16.290  1.00 35.25           C  
ATOM    272  CB  PRO A  17     -18.142 -14.119 -17.898  1.00 35.25           C  
ATOM    273  HB2 PRO A  17     -17.516 -14.038 -18.786  1.00 35.25           H  
ATOM    274  HB3 PRO A  17     -19.049 -13.525 -18.014  1.00 35.25           H  
ATOM    275  O   PRO A  17     -18.661 -11.872 -15.724  1.00 35.25           O  
ATOM    276  CG  PRO A  17     -18.530 -15.570 -17.612  1.00 35.25           C  
ATOM    277  HG2 PRO A  17     -19.411 -15.875 -18.176  1.00 35.25           H  
ATOM    278  HG3 PRO A  17     -17.687 -16.226 -17.827  1.00 35.25           H  
ATOM    279  CD  PRO A  17     -18.796 -15.554 -16.110  1.00 35.25           C  
ATOM    280  HD2 PRO A  17     -18.630 -16.552 -15.703  1.00 35.25           H  
ATOM    281  HD3 PRO A  17     -19.819 -15.232 -15.915  1.00 35.25           H  
ATOM    282  N   HIS A  18     -16.705 -11.334 -16.715  1.00 44.59           N  
ATOM    283  H   HIS A  18     -15.869 -11.717 -17.132  1.00 44.59           H  
ATOM    284  CA  HIS A  18     -16.694  -9.879 -16.443  1.00 44.59           C  
ATOM    285  HA  HIS A  18     -16.338  -9.718 -15.426  1.00 44.59           H  
ATOM    286  C   HIS A  18     -18.060  -9.171 -16.556  1.00 44.59           C  
ATOM    287  CB  HIS A  18     -15.716  -9.201 -17.429  1.00 44.59           C  
ATOM    288  HB2 HIS A  18     -16.167  -8.289 -17.819  1.00 44.59           H  
ATOM    289  HB3 HIS A  18     -15.534  -9.846 -18.288  1.00 44.59           H  
ATOM    290  O   HIS A  18     -18.303  -8.171 -15.882  1.00 44.59           O  
ATOM    291  CG  HIS A  18     -14.395  -8.804 -16.823  1.00 44.59           C  
ATOM    292  CD2 HIS A  18     -13.225  -9.511 -16.874  1.00 44.59           C  
ATOM    293  HD2 HIS A  18     -13.080 -10.478 -17.334  1.00 44.59           H  
ATOM    294  ND1 HIS A  18     -14.120  -7.616 -16.178  1.00 44.59           N  
ATOM    295  HD1 HIS A  18     -14.767  -6.867 -15.980  1.00 44.59           H  
ATOM    296  CE1 HIS A  18     -12.815  -7.610 -15.851  1.00 44.59           C  
ATOM    297  HE1 HIS A  18     -12.301  -6.810 -15.338  1.00 44.59           H  
ATOM    298  NE2 HIS A  18     -12.235  -8.750 -16.254  1.00 44.59           N  
ATOM    299  N   LYS A  19     -18.960  -9.678 -17.408  1.00 41.89           N  
ATOM    300  H   LYS A  19     -18.712 -10.542 -17.868  1.00 41.89           H  
ATOM    301  CA  LYS A  19     -20.289  -9.110 -17.661  1.00 41.89           C  
ATOM    302  HA  LYS A  19     -20.156  -8.044 -17.840  1.00 41.89           H  
ATOM    303  C   LYS A  19     -21.253  -9.208 -16.464  1.00 41.89           C  
ATOM    304  CB  LYS A  19     -20.856  -9.760 -18.938  1.00 41.89           C  
ATOM    305  HB2 LYS A  19     -21.386 -10.678 -18.682  1.00 41.89           H  
ATOM    306  HB3 LYS A  19     -20.030 -10.018 -19.601  1.00 41.89           H  
ATOM    307  O   LYS A  19     -22.140  -8.369 -16.369  1.00 41.89           O  
ATOM    308  CG  LYS A  19     -21.788  -8.809 -19.704  1.00 41.89           C  
ATOM    309  HG2 LYS A  19     -21.264  -7.871 -19.889  1.00 41.89           H  
ATOM    310  HG3 LYS A  19     -22.675  -8.606 -19.104  1.00 41.89           H  
ATOM    311  CD  LYS A  19     -22.209  -9.416 -21.050  1.00 41.89           C  
ATOM    312  HD2 LYS A  19     -22.790 -10.319 -20.865  1.00 41.89           H  
ATOM    313  HD3 LYS A  19     -21.319  -9.676 -21.623  1.00 41.89           H  
ATOM    314  CE  LYS A  19     -23.051  -8.409 -21.845  1.00 41.89           C  
ATOM    315  HE2 LYS A  19     -22.455  -7.511 -22.013  1.00 41.89           H  
ATOM    316  HE3 LYS A  19     -23.912  -8.127 -21.239  1.00 41.89           H  
ATOM    317  NZ  LYS A  19     -23.509  -8.970 -23.143  1.00 41.89           N  
ATOM    318  HZ1 LYS A  19     -22.724  -9.227 -23.725  1.00 41.89           H  
ATOM    319  HZ2 LYS A  19     -24.069  -8.296 -23.646  1.00 41.89           H  
ATOM    320  HZ3 LYS A  19     -24.077  -9.791 -22.994  1.00 41.89           H  
ATOM    321  N   HIS A  20     -21.058 -10.158 -15.544  1.00 38.92           N  
ATOM    322  H   HIS A  20     -20.289 -10.799 -15.674  1.00 38.92           H  
ATOM    323  CA  HIS A  20     -21.908 -10.347 -14.354  1.00 38.92           C  
ATOM    324  HA  HIS A  20     -22.862  -9.849 -14.526  1.00 38.92           H  
ATOM    325  C   HIS A  20     -21.367  -9.701 -13.068  1.00 38.92           C  
ATOM    326  CB  HIS A  20     -22.211 -11.841 -14.169  1.00 38.92           C  
ATOM    327  HB2 HIS A  20     -21.296 -12.414 -14.318  1.00 38.92           H  
ATOM    328  HB3 HIS A  20     -22.567 -12.021 -13.154  1.00 38.92           H  
ATOM    329  O   HIS A  20     -22.032  -9.737 -12.038  1.00 38.92           O  
ATOM    330  CG  HIS A  20     -23.269 -12.347 -15.111  1.00 38.92           C  
ATOM    331  CD2 HIS A  20     -23.165 -13.420 -15.952  1.00 38.92           C  
ATOM    332  HD2 HIS A  20     -22.301 -14.059 -16.063  1.00 38.92           H  
ATOM    333  ND1 HIS A  20     -24.536 -11.828 -15.264  1.00 38.92           N  
ATOM    334  HD1 HIS A  20     -24.940 -11.059 -14.749  1.00 38.92           H  
ATOM    335  CE1 HIS A  20     -25.176 -12.571 -16.182  1.00 38.92           C  
ATOM    336  HE1 HIS A  20     -26.196 -12.416 -16.499  1.00 38.92           H  
ATOM    337  NE2 HIS A  20     -24.373 -13.546 -16.642  1.00 38.92           N  
ATOM    338  N   PHE A  21     -20.208  -9.034 -13.112  1.00 40.47           N  
ATOM    339  H   PHE A  21     -19.679  -9.020 -13.972  1.00 40.47           H  
ATOM    340  CA  PHE A  21     -19.671  -8.315 -11.947  1.00 40.47           C  
ATOM    341  HA  PHE A  21     -19.654  -8.999 -11.098  1.00 40.47           H  
ATOM    342  C   PHE A  21     -20.529  -7.102 -11.525  1.00 40.47           C  
ATOM    343  CB  PHE A  21     -18.227  -7.894 -12.261  1.00 40.47           C  
ATOM    344  HB2 PHE A  21     -18.237  -7.102 -13.009  1.00 40.47           H  
ATOM    345  HB3 PHE A  21     -17.697  -8.744 -12.692  1.00 40.47           H  
ATOM    346  O   PHE A  21     -20.393  -6.593 -10.416  1.00 40.47           O  
ATOM    347  CG  PHE A  21     -17.450  -7.434 -11.043  1.00 40.47           C  
ATOM    348  CD1 PHE A  21     -17.257  -6.062 -10.782  1.00 40.47           C  
ATOM    349  HD1 PHE A  21     -17.650  -5.320 -11.462  1.00 40.47           H  
ATOM    350  CD2 PHE A  21     -16.940  -8.394 -10.148  1.00 40.47           C  
ATOM    351  HD2 PHE A  21     -17.086  -9.447 -10.341  1.00 40.47           H  
ATOM    352  CE1 PHE A  21     -16.566  -5.656  -9.626  1.00 40.47           C  
ATOM    353  HE1 PHE A  21     -16.414  -4.606  -9.420  1.00 40.47           H  
ATOM    354  CE2 PHE A  21     -16.254  -7.987  -8.993  1.00 40.47           C  
ATOM    355  HE2 PHE A  21     -15.872  -8.722  -8.300  1.00 40.47           H  
ATOM    356  CZ  PHE A  21     -16.074  -6.621  -8.731  1.00 40.47           C  
ATOM    357  HZ  PHE A  21     -15.557  -6.322  -7.831  1.00 40.47           H  
ATOM    358  N   ARG A  22     -21.412  -6.609 -12.406  1.00 42.38           N  
ATOM    359  H   ARG A  22     -21.544  -7.111 -13.273  1.00 42.38           H  
ATOM    360  CA  ARG A  22     -22.202  -5.389 -12.166  1.00 42.38           C  
ATOM    361  HA  ARG A  22     -21.549  -4.633 -11.730  1.00 42.38           H  
ATOM    362  C   ARG A  22     -23.311  -5.557 -11.125  1.00 42.38           C  
ATOM    363  CB  ARG A  22     -22.765  -4.850 -13.491  1.00 42.38           C  
ATOM    364  HB2 ARG A  22     -23.511  -4.088 -13.266  1.00 42.38           H  
ATOM    365  HB3 ARG A  22     -23.256  -5.652 -14.043  1.00 42.38           H  
ATOM    366  O   ARG A  22     -23.568  -4.603 -10.397  1.00 42.38           O  
ATOM    367  CG  ARG A  22     -21.655  -4.214 -14.341  1.00 42.38           C  
ATOM    368  HG2 ARG A  22     -20.940  -4.979 -14.645  1.00 42.38           H  
ATOM    369  HG3 ARG A  22     -21.138  -3.466 -13.739  1.00 42.38           H  
ATOM    370  CD  ARG A  22     -22.230  -3.533 -15.587  1.00 42.38           C  
ATOM    371  HD2 ARG A  22     -22.637  -4.296 -16.250  1.00 42.38           H  
ATOM    372  HD3 ARG A  22     -23.040  -2.873 -15.275  1.00 42.38           H  
ATOM    373  NE  ARG A  22     -21.197  -2.743 -16.293  1.00 42.38           N  
ATOM    374  HE  ARG A  22     -20.246  -2.855 -15.970  1.00 42.38           H  
ATOM    375  NH1 ARG A  22     -22.590  -1.677 -17.774  1.00 42.38           N  
ATOM    376 HH11 ARG A  22     -22.744  -0.981 -18.490  1.00 42.38           H  
ATOM    377 HH12 ARG A  22     -23.373  -2.183 -17.385  1.00 42.38           H  
ATOM    378  NH2 ARG A  22     -20.414  -1.185 -17.763  1.00 42.38           N  
ATOM    379 HH21 ARG A  22     -19.482  -1.286 -17.387  1.00 42.38           H  
ATOM    380 HH22 ARG A  22     -20.586  -0.502 -18.487  1.00 42.38           H  
ATOM    381  CZ  ARG A  22     -21.404  -1.877 -17.270  1.00 42.38           C  
ATOM    382  N   ASP A  23     -23.905  -6.744 -11.019  1.00 38.02           N  
ATOM    383  H   ASP A  23     -23.640  -7.471 -11.667  1.00 38.02           H  
ATOM    384  CA  ASP A  23     -25.151  -6.933 -10.260  1.00 38.02           C  
ATOM    385  HA  ASP A  23     -25.660  -5.973 -10.175  1.00 38.02           H  
ATOM    386  C   ASP A  23     -24.918  -7.437  -8.822  1.00 38.02           C  
ATOM    387  CB  ASP A  23     -26.087  -7.856 -11.060  1.00 38.02           C  
ATOM    388  HB2 ASP A  23     -27.053  -7.905 -10.558  1.00 38.02           H  
ATOM    389  HB3 ASP A  23     -25.660  -8.859 -11.074  1.00 38.02           H  
ATOM    390  O   ASP A  23     -25.773  -7.277  -7.957  1.00 38.02           O  
ATOM    391  CG  ASP A  23     -26.298  -7.373 -12.504  1.00 38.02           C  
ATOM    392  OD1 ASP A  23     -26.430  -6.144 -12.703  1.00 38.02           O  
ATOM    393  OD2 ASP A  23     -26.232  -8.233 -13.412  1.00 38.02           O  
ATOM    394  N   THR A  24     -23.747  -8.015  -8.531  1.00 39.11           N  
ATOM    395  H   THR A  24     -23.102  -8.179  -9.290  1.00 39.11           H  
ATOM    396  CA  THR A  24     -23.442  -8.631  -7.220  1.00 39.11           C  
ATOM    397  HA  THR A  24     -24.364  -9.049  -6.815  1.00 39.11           H  
ATOM    398  C   THR A  24     -22.921  -7.637  -6.172  1.00 39.11           C  
ATOM    399  CB  THR A  24     -22.439  -9.788  -7.396  1.00 39.11           C  
ATOM    400  HB  THR A  24     -21.440  -9.374  -7.534  1.00 39.11           H  
ATOM    401  O   THR A  24     -22.950  -7.926  -4.981  1.00 39.11           O  
ATOM    402  CG2 THR A  24     -22.411 -10.776  -6.229  1.00 39.11           C  
ATOM    403 HG21 THR A  24     -23.414 -11.150  -6.024  1.00 39.11           H  
ATOM    404 HG22 THR A  24     -22.024 -10.291  -5.333  1.00 39.11           H  
ATOM    405 HG23 THR A  24     -21.755 -11.613  -6.472  1.00 39.11           H  
ATOM    406  OG1 THR A  24     -22.757 -10.550  -8.539  1.00 39.11           O  
ATOM    407  HG1 THR A  24     -23.680 -10.806  -8.473  1.00 39.11           H  
ATOM    408  N   VAL A  25     -22.436  -6.460  -6.578  1.00 44.97           N  
ATOM    409  H   VAL A  25     -22.470  -6.258  -7.568  1.00 44.97           H  
ATOM    410  CA  VAL A  25     -21.657  -5.559  -5.698  1.00 44.97           C  
ATOM    411  HA  VAL A  25     -21.161  -6.173  -4.946  1.00 44.97           H  
ATOM    412  C   VAL A  25     -22.528  -4.572  -4.892  1.00 44.97           C  
ATOM    413  CB  VAL A  25     -20.532  -4.878  -6.517  1.00 44.97           C  
ATOM    414  HB  VAL A  25     -20.983  -4.285  -7.312  1.00 44.97           H  
ATOM    415  O   VAL A  25     -22.024  -3.879  -4.015  1.00 44.97           O  
ATOM    416  CG1 VAL A  25     -19.602  -3.969  -5.704  1.00 44.97           C  
ATOM    417 HG11 VAL A  25     -20.127  -3.063  -5.403  1.00 44.97           H  
ATOM    418 HG12 VAL A  25     -18.747  -3.680  -6.315  1.00 44.97           H  
ATOM    419 HG13 VAL A  25     -19.249  -4.493  -4.816  1.00 44.97           H  
ATOM    420  CG2 VAL A  25     -19.614  -5.933  -7.159  1.00 44.97           C  
ATOM    421 HG21 VAL A  25     -20.179  -6.591  -7.820  1.00 44.97           H  
ATOM    422 HG22 VAL A  25     -18.845  -5.451  -7.762  1.00 44.97           H  
ATOM    423 HG23 VAL A  25     -19.137  -6.536  -6.386  1.00 44.97           H  
ATOM    424  N   SER A  26     -23.841  -4.492  -5.145  1.00 40.58           N  
ATOM    425  H   SER A  26     -24.244  -5.109  -5.836  1.00 40.58           H  
ATOM    426  CA  SER A  26     -24.717  -3.482  -4.520  1.00 40.58           C  
ATOM    427  HA  SER A  26     -24.104  -2.632  -4.218  1.00 40.58           H  
ATOM    428  C   SER A  26     -25.466  -3.931  -3.258  1.00 40.58           C  
ATOM    429  CB  SER A  26     -25.724  -2.954  -5.545  1.00 40.58           C  
ATOM    430  HB2 SER A  26     -26.254  -2.097  -5.129  1.00 40.58           H  
ATOM    431  HB3 SER A  26     -25.199  -2.644  -6.448  1.00 40.58           H  
ATOM    432  O   SER A  26     -26.138  -3.100  -2.648  1.00 40.58           O  
ATOM    433  OG  SER A  26     -26.654  -3.973  -5.855  1.00 40.58           O  
ATOM    434  HG  SER A  26     -27.210  -3.693  -6.586  1.00 40.58           H  
ATOM    435  N   THR A  27     -25.408  -5.212  -2.865  1.00 34.41           N  
ATOM    436  H   THR A  27     -24.792  -5.849  -3.349  1.00 34.41           H  
ATOM    437  CA  THR A  27     -26.340  -5.759  -1.859  1.00 34.41           C  
ATOM    438  HA  THR A  27     -26.828  -4.929  -1.349  1.00 34.41           H  
ATOM    439  C   THR A  27     -25.656  -6.609  -0.788  1.00 34.41           C  
ATOM    440  CB  THR A  27     -27.468  -6.561  -2.528  1.00 34.41           C  
ATOM    441  HB  THR A  27     -27.069  -7.479  -2.961  1.00 34.41           H  
ATOM    442  O   THR A  27     -25.152  -7.689  -1.073  1.00 34.41           O  
ATOM    443  CG2 THR A  27     -28.586  -6.895  -1.537  1.00 34.41           C  
ATOM    444 HG21 THR A  27     -29.390  -7.406  -2.066  1.00 34.41           H  
ATOM    445 HG22 THR A  27     -28.211  -7.556  -0.755  1.00 34.41           H  
ATOM    446 HG23 THR A  27     -28.976  -5.979  -1.094  1.00 34.41           H  
ATOM    447  OG1 THR A  27     -28.089  -5.805  -3.542  1.00 34.41           O  
ATOM    448  HG1 THR A  27     -27.426  -5.522  -4.176  1.00 34.41           H  
ATOM    449  N   ALA A  28     -25.785  -6.140   0.460  1.00 29.31           N  
ATOM    450  H   ALA A  28     -26.234  -5.239   0.540  1.00 29.31           H  
ATOM    451  CA  ALA A  28     -25.260  -6.707   1.705  1.00 29.31           C  
ATOM    452  HA  ALA A  28     -25.599  -6.036   2.495  1.00 29.31           H  
ATOM    453  C   ALA A  28     -23.727  -6.767   1.822  1.00 29.31           C  
ATOM    454  CB  ALA A  28     -25.913  -8.067   1.999  1.00 29.31           C  
ATOM    455  HB1 ALA A  28     -25.634  -8.400   2.999  1.00 29.31           H  
ATOM    456  HB2 ALA A  28     -26.998  -7.981   1.940  1.00 29.31           H  
ATOM    457  HB3 ALA A  28     -25.571  -8.807   1.275  1.00 29.31           H  
ATOM    458  O   ALA A  28     -23.039  -7.206   0.914  1.00 29.31           O  
ATOM    459  N   ILE A  29     -23.231  -6.361   2.998  1.00 43.31           N  
ATOM    460  H   ILE A  29     -23.839  -5.758   3.534  1.00 43.31           H  
ATOM    461  CA  ILE A  29     -22.133  -6.947   3.790  1.00 43.31           C  
ATOM    462  HA  ILE A  29     -22.506  -7.846   4.281  1.00 43.31           H  
ATOM    463  C   ILE A  29     -21.800  -5.924   4.902  1.00 43.31           C  
ATOM    464  CB  ILE A  29     -20.902  -7.369   2.930  1.00 43.31           C  
ATOM    465  HB  ILE A  29     -20.772  -6.655   2.116  1.00 43.31           H  
ATOM    466  O   ILE A  29     -21.429  -4.789   4.628  1.00 43.31           O  
ATOM    467  CG1 ILE A  29     -21.056  -8.811   2.370  1.00 43.31           C  
ATOM    468 HG12 ILE A  29     -20.725  -9.540   3.109  1.00 43.31           H  
ATOM    469 HG13 ILE A  29     -22.104  -9.041   2.176  1.00 43.31           H  
ATOM    470  CG2 ILE A  29     -19.614  -7.397   3.749  1.00 43.31           C  
ATOM    471 HG21 ILE A  29     -19.350  -6.379   4.037  1.00 43.31           H  
ATOM    472 HG22 ILE A  29     -18.784  -7.786   3.160  1.00 43.31           H  
ATOM    473 HG23 ILE A  29     -19.766  -8.035   4.620  1.00 43.31           H  
ATOM    474  CD1 ILE A  29     -20.269  -9.032   1.069  1.00 43.31           C  
ATOM    475 HD11 ILE A  29     -20.598  -8.324   0.308  1.00 43.31           H  
ATOM    476 HD12 ILE A  29     -19.199  -8.906   1.239  1.00 43.31           H  
ATOM    477 HD13 ILE A  29     -20.449 -10.045   0.708  1.00 43.31           H  
ATOM    478  N   SER A  30     -21.960  -6.321   6.170  1.00 42.74           N  
ATOM    479  H   SER A  30     -22.307  -7.251   6.352  1.00 42.74           H  
ATOM    480  CA  SER A  30     -21.543  -5.553   7.366  1.00 42.74           C  
ATOM    481  HA  SER A  30     -21.762  -4.496   7.212  1.00 42.74           H  
ATOM    482  C   SER A  30     -20.040  -5.674   7.669  1.00 42.74           C  
ATOM    483  CB  SER A  30     -22.349  -6.054   8.569  1.00 42.74           C  
ATOM    484  HB2 SER A  30     -21.986  -5.596   9.489  1.00 42.74           H  
ATOM    485  HB3 SER A  30     -23.394  -5.776   8.431  1.00 42.74           H  
ATOM    486  O   SER A  30     -19.524  -5.091   8.625  1.00 42.74           O  
ATOM    487  OG  SER A  30     -22.262  -7.469   8.656  1.00 42.74           O  
ATOM    488  HG  SER A  30     -21.428  -7.705   9.069  1.00 42.74           H  
ATOM    489  N   GLU A  31     -19.360  -6.494   6.875  1.00 60.02           N  
ATOM    490  H   GLU A  31     -19.863  -6.857   6.078  1.00 60.02           H  
ATOM    491  CA  GLU A  31     -17.930  -6.779   6.896  1.00 60.02           C  
ATOM    492  HA  GLU A  31     -17.544  -6.599   7.900  1.00 60.02           H  
ATOM    493  C   GLU A  31     -17.225  -5.788   5.935  1.00 60.02           C  
ATOM    494  CB  GLU A  31     -17.710  -8.284   6.560  1.00 60.02           C  
ATOM    495  HB2 GLU A  31     -16.664  -8.528   6.751  1.00 60.02           H  
ATOM    496  HB3 GLU A  31     -17.862  -8.428   5.491  1.00 60.02           H  
ATOM    497  O   GLU A  31     -17.867  -4.936   5.319  1.00 60.02           O  
ATOM    498  CG  GLU A  31     -18.599  -9.291   7.360  1.00 60.02           C  
ATOM    499  HG2 GLU A  31     -18.088  -9.521   8.294  1.00 60.02           H  
ATOM    500  HG3 GLU A  31     -19.546  -8.827   7.638  1.00 60.02           H  
ATOM    501  CD  GLU A  31     -18.950 -10.617   6.634  1.00 60.02           C  
ATOM    502  OE1 GLU A  31     -19.979 -11.254   6.993  1.00 60.02           O  
ATOM    503  OE2 GLU A  31     -18.247 -10.990   5.675  1.00 60.02           O  
ATOM    504  N   PHE A  32     -15.901  -5.840   5.809  1.00 62.12           N  
ATOM    505  H   PHE A  32     -15.395  -6.605   6.231  1.00 62.12           H  
ATOM    506  CA  PHE A  32     -15.190  -4.991   4.847  1.00 62.12           C  
ATOM    507  HA  PHE A  32     -15.762  -4.086   4.642  1.00 62.12           H  
ATOM    508  C   PHE A  32     -15.021  -5.728   3.507  1.00 62.12           C  
ATOM    509  CB  PHE A  32     -13.842  -4.557   5.427  1.00 62.12           C  
ATOM    510  HB2 PHE A  32     -13.313  -5.425   5.819  1.00 62.12           H  
ATOM    511  HB3 PHE A  32     -13.281  -4.160   4.580  1.00 62.12           H  
ATOM    512  O   PHE A  32     -14.538  -6.857   3.491  1.00 62.12           O  
ATOM    513  CG  PHE A  32     -13.844  -3.452   6.466  1.00 62.12           C  
ATOM    514  CD1 PHE A  32     -13.454  -2.148   6.097  1.00 62.12           C  
ATOM    515  HD1 PHE A  32     -13.166  -1.931   5.079  1.00 62.12           H  
ATOM    516  CD2 PHE A  32     -14.195  -3.719   7.802  1.00 62.12           C  
ATOM    517  HD2 PHE A  32     -14.485  -4.717   8.095  1.00 62.12           H  
ATOM    518  CE1 PHE A  32     -13.456  -1.111   7.044  1.00 62.12           C  
ATOM    519  HE1 PHE A  32     -13.185  -0.108   6.748  1.00 62.12           H  
ATOM    520  CE2 PHE A  32     -14.184  -2.682   8.754  1.00 62.12           C  
ATOM    521  HE2 PHE A  32     -14.475  -2.881   9.775  1.00 62.12           H  
ATOM    522  CZ  PHE A  32     -13.824  -1.376   8.373  1.00 62.12           C  
ATOM    523  HZ  PHE A  32     -13.845  -0.571   9.093  1.00 62.12           H  
ATOM    524  N   GLY A  33     -15.368  -5.085   2.390  1.00 70.30           N  
ATOM    525  H   GLY A  33     -15.690  -4.131   2.471  1.00 70.30           H  
ATOM    526  CA  GLY A  33     -15.110  -5.591   1.040  1.00 70.30           C  
ATOM    527  HA2 GLY A  33     -15.251  -6.672   1.022  1.00 70.30           H  
ATOM    528  HA3 GLY A  33     -15.816  -5.142   0.341  1.00 70.30           H  
ATOM    529  C   GLY A  33     -13.691  -5.258   0.573  1.00 70.30           C  
ATOM    530  O   GLY A  33     -13.242  -4.117   0.704  1.00 70.30           O  
ATOM    531  N   THR A  34     -12.972  -6.241   0.035  1.00 72.60           N  
ATOM    532  H   THR A  34     -13.344  -7.180   0.035  1.00 72.60           H  
ATOM    533  CA  THR A  34     -11.564  -6.094  -0.360  1.00 72.60           C  
ATOM    534  HA  THR A  34     -11.042  -5.603   0.461  1.00 72.60           H  
ATOM    535  C   THR A  34     -11.402  -5.217  -1.611  1.00 72.60           C  
ATOM    536  CB  THR A  34     -10.909  -7.475  -0.530  1.00 72.60           C  
ATOM    537  HB  THR A  34     -11.331  -7.972  -1.403  1.00 72.60           H  
ATOM    538  O   THR A  34     -12.053  -5.419  -2.633  1.00 72.60           O  
ATOM    539  CG2 THR A  34      -9.397  -7.388  -0.688  1.00 72.60           C  
ATOM    540 HG21 THR A  34      -8.972  -6.772   0.104  1.00 72.60           H  
ATOM    541 HG22 THR A  34      -8.971  -8.390  -0.638  1.00 72.60           H  
ATOM    542 HG23 THR A  34      -9.156  -6.951  -1.657  1.00 72.60           H  
ATOM    543  OG1 THR A  34     -11.189  -8.259   0.613  1.00 72.60           O  
ATOM    544  HG1 THR A  34     -10.374  -8.512   1.053  1.00 72.60           H  
ATOM    545  N   VAL A  35     -10.518  -4.222  -1.514  1.00 72.67           N  
ATOM    546  H   VAL A  35     -10.031  -4.140  -0.633  1.00 72.67           H  
ATOM    547  CA  VAL A  35     -10.069  -3.324  -2.595  1.00 72.67           C  
ATOM    548  HA  VAL A  35     -10.857  -3.221  -3.341  1.00 72.67           H  
ATOM    549  C   VAL A  35      -8.836  -3.907  -3.288  1.00 72.67           C  
ATOM    550  CB  VAL A  35      -9.738  -1.929  -2.014  1.00 72.67           C  
ATOM    551  HB  VAL A  35      -9.023  -2.037  -1.199  1.00 72.67           H  
ATOM    552  O   VAL A  35      -8.722  -3.882  -4.514  1.00 72.67           O  
ATOM    553  CG1 VAL A  35      -9.111  -0.994  -3.049  1.00 72.67           C  
ATOM    554 HG11 VAL A  35      -8.114  -1.338  -3.324  1.00 72.67           H  
ATOM    555 HG12 VAL A  35      -9.024   0.015  -2.646  1.00 72.67           H  
ATOM    556 HG13 VAL A  35      -9.742  -0.982  -3.938  1.00 72.67           H  
ATOM    557  CG2 VAL A  35     -10.991  -1.243  -1.460  1.00 72.67           C  
ATOM    558 HG21 VAL A  35     -11.464  -1.872  -0.706  1.00 72.67           H  
ATOM    559 HG22 VAL A  35     -11.698  -1.059  -2.269  1.00 72.67           H  
ATOM    560 HG23 VAL A  35     -10.723  -0.294  -0.997  1.00 72.67           H  
ATOM    561  N   THR A  36      -7.908  -4.445  -2.497  1.00 74.12           N  
ATOM    562  H   THR A  36      -8.059  -4.423  -1.498  1.00 74.12           H  
ATOM    563  CA  THR A  36      -6.771  -5.232  -2.976  1.00 74.12           C  
ATOM    564  HA  THR A  36      -7.109  -5.812  -3.836  1.00 74.12           H  
ATOM    565  C   THR A  36      -6.319  -6.218  -1.908  1.00 74.12           C  
ATOM    566  CB  THR A  36      -5.606  -4.337  -3.438  1.00 74.12           C  
ATOM    567  HB  THR A  36      -5.950  -3.792  -4.317  1.00 74.12           H  
ATOM    568  O   THR A  36      -6.351  -5.907  -0.718  1.00 74.12           O  
ATOM    569  CG2 THR A  36      -5.130  -3.309  -2.412  1.00 74.12           C  
ATOM    570 HG21 THR A  36      -4.170  -2.891  -2.716  1.00 74.12           H  
ATOM    571 HG22 THR A  36      -5.860  -2.501  -2.372  1.00 74.12           H  
ATOM    572 HG23 THR A  36      -5.016  -3.764  -1.428  1.00 74.12           H  
ATOM    573  OG1 THR A  36      -4.484  -5.090  -3.835  1.00 74.12           O  
ATOM    574  HG1 THR A  36      -4.778  -5.699  -4.516  1.00 74.12           H  
ATOM    575  N   SER A  37      -5.884  -7.396  -2.347  1.00 73.46           N  
ATOM    576  H   SER A  37      -5.894  -7.556  -3.344  1.00 73.46           H  
ATOM    577  CA  SER A  37      -5.146  -8.366  -1.538  1.00 73.46           C  
ATOM    578  HA  SER A  37      -4.939  -7.940  -0.556  1.00 73.46           H  
ATOM    579  C   SER A  37      -3.814  -8.674  -2.223  1.00 73.46           C  
ATOM    580  CB  SER A  37      -5.977  -9.641  -1.352  1.00 73.46           C  
ATOM    581  HB2 SER A  37      -6.045 -10.164  -2.306  1.00 73.46           H  
ATOM    582  HB3 SER A  37      -6.985  -9.369  -1.036  1.00 73.46           H  
ATOM    583  O   SER A  37      -3.763  -8.760  -3.454  1.00 73.46           O  
ATOM    584  OG  SER A  37      -5.412 -10.501  -0.375  1.00 73.46           O  
ATOM    585  HG  SER A  37      -5.575 -10.103   0.483  1.00 73.46           H  
ATOM    586  N   ILE A  38      -2.753  -8.832  -1.431  1.00 63.10           N  
ATOM    587  H   ILE A  38      -2.870  -8.625  -0.450  1.00 63.10           H  
ATOM    588  CA  ILE A  38      -1.436  -9.338  -1.839  1.00 63.10           C  
ATOM    589  HA  ILE A  38      -1.547  -9.922  -2.754  1.00 63.10           H  
ATOM    590  C   ILE A  38      -0.925 -10.258  -0.724  1.00 63.10           C  
ATOM    591  CB  ILE A  38      -0.428  -8.190  -2.106  1.00 63.10           C  
ATOM    592  HB  ILE A  38      -0.233  -7.676  -1.165  1.00 63.10           H  
ATOM    593  O   ILE A  38      -0.836  -9.823   0.428  1.00 63.10           O  
ATOM    594  CG1 ILE A  38      -0.977  -7.149  -3.111  1.00 63.10           C  
ATOM    595 HG12 ILE A  38      -1.221  -7.655  -4.045  1.00 63.10           H  
ATOM    596 HG13 ILE A  38      -1.893  -6.716  -2.709  1.00 63.10           H  
ATOM    597  CG2 ILE A  38       0.902  -8.782  -2.619  1.00 63.10           C  
ATOM    598 HG21 ILE A  38       0.739  -9.280  -3.574  1.00 63.10           H  
ATOM    599 HG22 ILE A  38       1.651  -7.998  -2.735  1.00 63.10           H  
ATOM    600 HG23 ILE A  38       1.296  -9.512  -1.912  1.00 63.10           H  
ATOM    601  CD1 ILE A  38      -0.037  -5.975  -3.416  1.00 63.10           C  
ATOM    602 HD11 ILE A  38       0.817  -6.312  -4.003  1.00 63.10           H  
ATOM    603 HD12 ILE A  38       0.309  -5.524  -2.485  1.00 63.10           H  
ATOM    604 HD13 ILE A  38      -0.577  -5.226  -3.994  1.00 63.10           H  
ATOM    605  N   ARG A  39      -0.568 -11.509  -1.039  1.00 65.39           N  
ATOM    606  H   ARG A  39      -0.734 -11.817  -1.986  1.00 65.39           H  
ATOM    607  CA  ARG A  39      -0.074 -12.497  -0.057  1.00 65.39           C  
ATOM    608  HA  ARG A  39       0.121 -11.994   0.890  1.00 65.39           H  
ATOM    609  C   ARG A  39       1.258 -13.132  -0.461  1.00 65.39           C  
ATOM    610  CB  ARG A  39      -1.162 -13.556   0.191  1.00 65.39           C  
ATOM    611  HB2 ARG A  39      -0.701 -14.448   0.616  1.00 65.39           H  
ATOM    612  HB3 ARG A  39      -1.632 -13.829  -0.754  1.00 65.39           H  
ATOM    613  O   ARG A  39       1.419 -13.628  -1.577  1.00 65.39           O  
ATOM    614  CG  ARG A  39      -2.218 -13.047   1.187  1.00 65.39           C  
ATOM    615  HG2 ARG A  39      -1.733 -12.922   2.155  1.00 65.39           H  
ATOM    616  HG3 ARG A  39      -2.602 -12.077   0.873  1.00 65.39           H  
ATOM    617  CD  ARG A  39      -3.385 -14.027   1.360  1.00 65.39           C  
ATOM    618  HD2 ARG A  39      -3.843 -13.841   2.332  1.00 65.39           H  
ATOM    619  HD3 ARG A  39      -3.001 -15.046   1.348  1.00 65.39           H  
ATOM    620  NE  ARG A  39      -4.411 -13.832   0.319  1.00 65.39           N  
ATOM    621  HE  ARG A  39      -4.430 -12.925  -0.125  1.00 65.39           H  
ATOM    622  NH1 ARG A  39      -5.433 -15.896   0.414  1.00 65.39           N  
ATOM    623 HH11 ARG A  39      -4.736 -16.211   1.073  1.00 65.39           H  
ATOM    624 HH12 ARG A  39      -6.079 -16.543  -0.016  1.00 65.39           H  
ATOM    625  NH2 ARG A  39      -6.188 -14.329  -0.981  1.00 65.39           N  
ATOM    626 HH21 ARG A  39      -6.834 -14.995  -1.379  1.00 65.39           H  
ATOM    627 HH22 ARG A  39      -6.161 -13.389  -1.350  1.00 65.39           H  
ATOM    628  CZ  ARG A  39      -5.336 -14.689  -0.070  1.00 65.39           C  
ATOM    629  N   TYR A  40       2.193 -13.189   0.483  1.00 56.16           N  
ATOM    630  H   TYR A  40       1.968 -12.829   1.399  1.00 56.16           H  
ATOM    631  CA  TYR A  40       3.515 -13.802   0.359  1.00 56.16           C  
ATOM    632  HA  TYR A  40       3.676 -14.123  -0.670  1.00 56.16           H  
ATOM    633  C   TYR A  40       3.630 -15.050   1.241  1.00 56.16           C  
ATOM    634  CB  TYR A  40       4.609 -12.778   0.698  1.00 56.16           C  
ATOM    635  HB2 TYR A  40       4.490 -12.460   1.734  1.00 56.16           H  
ATOM    636  HB3 TYR A  40       5.575 -13.277   0.622  1.00 56.16           H  
ATOM    637  O   TYR A  40       3.085 -15.091   2.339  1.00 56.16           O  
ATOM    638  CG  TYR A  40       4.636 -11.551  -0.197  1.00 56.16           C  
ATOM    639  CD1 TYR A  40       5.411 -11.551  -1.374  1.00 56.16           C  
ATOM    640  HD1 TYR A  40       5.999 -12.421  -1.625  1.00 56.16           H  
ATOM    641  CD2 TYR A  40       3.891 -10.409   0.152  1.00 56.16           C  
ATOM    642  HD2 TYR A  40       3.321 -10.407   1.069  1.00 56.16           H  
ATOM    643  CE1 TYR A  40       5.423 -10.418  -2.214  1.00 56.16           C  
ATOM    644  HE1 TYR A  40       6.032 -10.409  -3.106  1.00 56.16           H  
ATOM    645  CE2 TYR A  40       3.892  -9.277  -0.685  1.00 56.16           C  
ATOM    646  HE2 TYR A  40       3.303  -8.415  -0.411  1.00 56.16           H  
ATOM    647  OH  TYR A  40       4.609  -8.210  -2.713  1.00 56.16           O  
ATOM    648  HH  TYR A  40       4.157  -7.494  -2.261  1.00 56.16           H  
ATOM    649  CZ  TYR A  40       4.648  -9.287  -1.878  1.00 56.16           C  
ATOM    650  N   SER A  41       4.348 -16.064   0.760  1.00 51.95           N  
ATOM    651  H   SER A  41       4.756 -15.989  -0.160  1.00 51.95           H  
ATOM    652  CA  SER A  41       4.790 -17.202   1.566  1.00 51.95           C  
ATOM    653  HA  SER A  41       4.372 -17.120   2.569  1.00 51.95           H  
ATOM    654  C   SER A  41       6.304 -17.191   1.700  1.00 51.95           C  
ATOM    655  CB  SER A  41       4.336 -18.559   1.007  1.00 51.95           C  
ATOM    656  HB2 SER A  41       4.914 -19.347   1.489  1.00 51.95           H  
ATOM    657  HB3 SER A  41       3.290 -18.716   1.268  1.00 51.95           H  
ATOM    658  O   SER A  41       7.042 -17.163   0.706  1.00 51.95           O  
ATOM    659  OG  SER A  41       4.491 -18.659  -0.402  1.00 51.95           O  
ATOM    660  HG  SER A  41       4.338 -19.574  -0.647  1.00 51.95           H  
ATOM    661  N   ASP A  42       6.766 -17.301   2.941  1.00 49.17           N  
ATOM    662  H   ASP A  42       6.128 -17.245   3.722  1.00 49.17           H  
ATOM    663  CA  ASP A  42       8.063 -17.905   3.198  1.00 49.17           C  
ATOM    664  HA  ASP A  42       8.824 -17.397   2.607  1.00 49.17           H  
ATOM    665  C   ASP A  42       7.992 -19.372   2.747  1.00 49.17           C  
ATOM    666  CB  ASP A  42       8.449 -17.770   4.679  1.00 49.17           C  
ATOM    667  HB2 ASP A  42       9.317 -18.404   4.864  1.00 49.17           H  
ATOM    668  HB3 ASP A  42       7.630 -18.136   5.297  1.00 49.17           H  
ATOM    669  O   ASP A  42       7.134 -20.149   3.169  1.00 49.17           O  
ATOM    670  CG  ASP A  42       8.817 -16.338   5.097  1.00 49.17           C  
ATOM    671  OD1 ASP A  42       9.358 -15.580   4.250  1.00 49.17           O  
ATOM    672  OD2 ASP A  42       8.602 -16.025   6.284  1.00 49.17           O  
ATOM    673  N   LEU A  43       8.883 -19.753   1.834  1.00 42.28           N  
ATOM    674  H   LEU A  43       9.566 -19.069   1.543  1.00 42.28           H  
ATOM    675  CA  LEU A  43       9.154 -21.159   1.549  1.00 42.28           C  
ATOM    676  HA  LEU A  43       8.218 -21.711   1.457  1.00 42.28           H  
ATOM    677  C   LEU A  43       9.932 -21.712   2.751  1.00 42.28           C  
ATOM    678  CB  LEU A  43       9.960 -21.240   0.240  1.00 42.28           C  
ATOM    679  HB2 LEU A  43      10.745 -20.486   0.294  1.00 42.28           H  
ATOM    680  HB3 LEU A  43      10.427 -22.222   0.168  1.00 42.28           H  
ATOM    681  O   LEU A  43      10.896 -21.090   3.166  1.00 42.28           O  
ATOM    682  CG  LEU A  43       9.166 -20.965  -1.046  1.00 42.28           C  
ATOM    683  HG  LEU A  43       8.606 -20.035  -0.948  1.00 42.28           H  
ATOM    684  CD1 LEU A  43      10.147 -20.816  -2.214  1.00 42.28           C  
ATOM    685 HD11 LEU A  43      10.760 -21.714  -2.297  1.00 42.28           H  
ATOM    686 HD12 LEU A  43       9.593 -20.665  -3.140  1.00 42.28           H  
ATOM    687 HD13 LEU A  43      10.789 -19.954  -2.035  1.00 42.28           H  
ATOM    688  CD2 LEU A  43       8.199 -22.101  -1.380  1.00 42.28           C  
ATOM    689 HD21 LEU A  43       7.453 -22.192  -0.590  1.00 42.28           H  
ATOM    690 HD22 LEU A  43       8.740 -23.043  -1.470  1.00 42.28           H  
ATOM    691 HD23 LEU A  43       7.680 -21.886  -2.314  1.00 42.28           H  
ATOM    692  N   ASN A  44       9.538 -22.841   3.336  1.00 39.97           N  
ATOM    693  H   ASN A  44       8.694 -23.285   3.005  1.00 39.97           H  
ATOM    694  CA  ASN A  44      10.105 -23.286   4.618  1.00 39.97           C  
ATOM    695  HA  ASN A  44       9.911 -22.508   5.356  1.00 39.97           H  
ATOM    696  C   ASN A  44      11.636 -23.538   4.592  1.00 39.97           C  
ATOM    697  CB  ASN A  44       9.372 -24.567   5.065  1.00 39.97           C  
ATOM    698  HB2 ASN A  44       9.856 -24.962   5.958  1.00 39.97           H  
ATOM    699  HB3 ASN A  44       9.456 -25.319   4.280  1.00 39.97           H  
ATOM    700  O   ASN A  44      12.125 -24.350   3.809  1.00 39.97           O  
ATOM    701  CG  ASN A  44       7.910 -24.349   5.413  1.00 39.97           C  
ATOM    702  ND2 ASN A  44       7.053 -25.302   5.129  1.00 39.97           N  
ATOM    703 HD21 ASN A  44       7.360 -26.181   4.737  1.00 39.97           H  
ATOM    704 HD22 ASN A  44       6.101 -25.120   5.414  1.00 39.97           H  
ATOM    705  OD1 ASN A  44       7.515 -23.337   5.951  1.00 39.97           O  
ATOM    706  N   GLY A  45      12.363 -22.974   5.565  1.00 35.39           N  
ATOM    707  H   GLY A  45      11.937 -22.194   6.045  1.00 35.39           H  
ATOM    708  CA  GLY A  45      13.316 -23.769   6.360  1.00 35.39           C  
ATOM    709  HA2 GLY A  45      13.201 -23.469   7.401  1.00 35.39           H  
ATOM    710  HA3 GLY A  45      13.013 -24.815   6.306  1.00 35.39           H  
ATOM    711  C   GLY A  45      14.828 -23.750   6.073  1.00 35.39           C  
ATOM    712  O   GLY A  45      15.532 -24.444   6.798  1.00 35.39           O  
ATOM    713  N   TYR A  46      15.372 -22.990   5.112  1.00 37.47           N  
ATOM    714  H   TYR A  46      14.767 -22.417   4.542  1.00 37.47           H  
ATOM    715  CA  TYR A  46      16.837 -22.923   4.886  1.00 37.47           C  
ATOM    716  HA  TYR A  46      17.342 -23.252   5.794  1.00 37.47           H  
ATOM    717  C   TYR A  46      17.345 -21.497   4.627  1.00 37.47           C  
ATOM    718  CB  TYR A  46      17.258 -23.893   3.769  1.00 37.47           C  
ATOM    719  HB2 TYR A  46      18.260 -23.627   3.431  1.00 37.47           H  
ATOM    720  HB3 TYR A  46      16.586 -23.783   2.918  1.00 37.47           H  
ATOM    721  O   TYR A  46      16.711 -20.722   3.932  1.00 37.47           O  
ATOM    722  CG  TYR A  46      17.289 -25.342   4.222  1.00 37.47           C  
ATOM    723  CD1 TYR A  46      18.434 -25.848   4.871  1.00 37.47           C  
ATOM    724  HD1 TYR A  46      19.300 -25.218   5.012  1.00 37.47           H  
ATOM    725  CD2 TYR A  46      16.156 -26.164   4.056  1.00 37.47           C  
ATOM    726  HD2 TYR A  46      15.268 -25.774   3.582  1.00 37.47           H  
ATOM    727  CE1 TYR A  46      18.444 -27.166   5.369  1.00 37.47           C  
ATOM    728  HE1 TYR A  46      19.317 -27.546   5.880  1.00 37.47           H  
ATOM    729  CE2 TYR A  46      16.163 -27.482   4.553  1.00 37.47           C  
ATOM    730  HE2 TYR A  46      15.293 -28.113   4.452  1.00 37.47           H  
ATOM    731  OH  TYR A  46      17.294 -29.250   5.707  1.00 37.47           O  
ATOM    732  HH  TYR A  46      18.109 -29.468   6.164  1.00 37.47           H  
ATOM    733  CZ  TYR A  46      17.302 -27.983   5.216  1.00 37.47           C  
ATOM    734  N   SER A  47      18.513 -21.134   5.154  1.00 36.21           N  
ATOM    735  H   SER A  47      19.075 -21.855   5.584  1.00 36.21           H  
ATOM    736  CA  SER A  47      18.993 -19.755   5.409  1.00 36.21           C  
ATOM    737  HA  SER A  47      18.258 -19.283   6.061  1.00 36.21           H  
ATOM    738  C   SER A  47      19.162 -18.763   4.229  1.00 36.21           C  
ATOM    739  CB  SER A  47      20.297 -19.860   6.221  1.00 36.21           C  
ATOM    740  HB2 SER A  47      20.047 -20.122   7.250  1.00 36.21           H  
ATOM    741  HB3 SER A  47      20.823 -18.905   6.235  1.00 36.21           H  
ATOM    742  O   SER A  47      19.712 -17.686   4.436  1.00 36.21           O  
ATOM    743  OG  SER A  47      21.142 -20.875   5.698  1.00 36.21           O  
ATOM    744  HG  SER A  47      22.033 -20.715   6.017  1.00 36.21           H  
ATOM    745  N   ASN A  48      18.672 -19.058   3.017  1.00 41.68           N  
ATOM    746  H   ASN A  48      18.111 -19.895   2.957  1.00 41.68           H  
ATOM    747  CA  ASN A  48      18.916 -18.287   1.782  1.00 41.68           C  
ATOM    748  HA  ASN A  48      19.384 -17.339   2.047  1.00 41.68           H  
ATOM    749  C   ASN A  48      17.633 -17.924   0.985  1.00 41.68           C  
ATOM    750  CB  ASN A  48      19.913 -19.082   0.915  1.00 41.68           C  
ATOM    751  HB2 ASN A  48      20.120 -18.528  -0.000  1.00 41.68           H  
ATOM    752  HB3 ASN A  48      19.461 -20.035   0.639  1.00 41.68           H  
ATOM    753  O   ASN A  48      17.680 -17.738  -0.234  1.00 41.68           O  
ATOM    754  CG  ASN A  48      21.250 -19.332   1.590  1.00 41.68           C  
ATOM    755  ND2 ASN A  48      21.800 -20.517   1.460  1.00 41.68           N  
ATOM    756 HD21 ASN A  48      22.680 -20.638   1.940  1.00 41.68           H  
ATOM    757 HD22 ASN A  48      21.336 -21.259   0.956  1.00 41.68           H  
ATOM    758  OD1 ASN A  48      21.839 -18.473   2.214  1.00 41.68           O  
ATOM    759  N   LEU A  49      16.459 -17.901   1.621  1.00 38.78           N  
ATOM    760  H   LEU A  49      16.455 -18.032   2.623  1.00 38.78           H  
ATOM    761  CA  LEU A  49      15.169 -17.907   0.916  1.00 38.78           C  
ATOM    762  HA  LEU A  49      15.272 -18.541   0.034  1.00 38.78           H  
ATOM    763  C   LEU A  49      14.702 -16.526   0.431  1.00 38.78           C  
ATOM    764  CB  LEU A  49      14.112 -18.551   1.819  1.00 38.78           C  
ATOM    765  HB2 LEU A  49      14.139 -18.039   2.781  1.00 38.78           H  
ATOM    766  HB3 LEU A  49      13.119 -18.401   1.396  1.00 38.78           H  
ATOM    767  O   LEU A  49      14.447 -15.617   1.216  1.00 38.78           O  
ATOM    768  CG  LEU A  49      14.349 -20.057   2.019  1.00 38.78           C  
ATOM    769  HG  LEU A  49      15.418 -20.272   1.989  1.00 38.78           H  
ATOM    770  CD1 LEU A  49      13.779 -20.449   3.378  1.00 38.78           C  
ATOM    771 HD11 LEU A  49      13.619 -21.526   3.431  1.00 38.78           H  
ATOM    772 HD12 LEU A  49      14.434 -20.116   4.183  1.00 38.78           H  
ATOM    773 HD13 LEU A  49      12.841 -19.918   3.541  1.00 38.78           H  
ATOM    774  CD2 LEU A  49      13.715 -20.904   0.919  1.00 38.78           C  
ATOM    775 HD21 LEU A  49      12.633 -20.891   1.054  1.00 38.78           H  
ATOM    776 HD22 LEU A  49      14.059 -21.933   1.019  1.00 38.78           H  
ATOM    777 HD23 LEU A  49      13.986 -20.523  -0.066  1.00 38.78           H  
ATOM    778  N   ARG A  50      14.456 -16.412  -0.882  1.00 48.95           N  
ATOM    779  H   ARG A  50      14.702 -17.204  -1.459  1.00 48.95           H  
ATOM    780  CA  ARG A  50      13.553 -15.390  -1.433  1.00 48.95           C  
ATOM    781  HA  ARG A  50      13.747 -14.435  -0.945  1.00 48.95           H  
ATOM    782  C   ARG A  50      12.104 -15.776  -1.150  1.00 48.95           C  
ATOM    783  CB  ARG A  50      13.715 -15.239  -2.953  1.00 48.95           C  
ATOM    784  HB2 ARG A  50      13.788 -16.226  -3.409  1.00 48.95           H  
ATOM    785  HB3 ARG A  50      12.818 -14.757  -3.342  1.00 48.95           H  
ATOM    786  O   ARG A  50      11.675 -16.859  -1.554  1.00 48.95           O  
ATOM    787  CG  ARG A  50      14.913 -14.384  -3.369  1.00 48.95           C  
ATOM    788  HG2 ARG A  50      14.834 -13.399  -2.909  1.00 48.95           H  
ATOM    789  HG3 ARG A  50      15.840 -14.861  -3.048  1.00 48.95           H  
ATOM    790  CD  ARG A  50      14.896 -14.244  -4.896  1.00 48.95           C  
ATOM    791  HD2 ARG A  50      15.008 -15.237  -5.332  1.00 48.95           H  
ATOM    792  HD3 ARG A  50      13.935 -13.828  -5.200  1.00 48.95           H  
ATOM    793  NE  ARG A  50      15.971 -13.358  -5.371  1.00 48.95           N  
ATOM    794  HE  ARG A  50      16.351 -12.722  -4.684  1.00 48.95           H  
ATOM    795  NH1 ARG A  50      16.017 -14.058  -7.561  1.00 48.95           N  
ATOM    796 HH11 ARG A  50      15.239 -14.671  -7.365  1.00 48.95           H  
ATOM    797 HH12 ARG A  50      16.428 -14.024  -8.483  1.00 48.95           H  
ATOM    798  NH2 ARG A  50      17.460 -12.507  -6.863  1.00 48.95           N  
ATOM    799 HH21 ARG A  50      17.860 -11.955  -6.118  1.00 48.95           H  
ATOM    800 HH22 ARG A  50      17.886 -12.520  -7.779  1.00 48.95           H  
ATOM    801  CZ  ARG A  50      16.472 -13.311  -6.592  1.00 48.95           C  
ATOM    802  N   ARG A  51      11.335 -14.847  -0.584  1.00 51.37           N  
ATOM    803  H   ARG A  51      11.774 -14.002  -0.247  1.00 51.37           H  
ATOM    804  CA  ARG A  51       9.874 -14.951  -0.508  1.00 51.37           C  
ATOM    805  HA  ARG A  51       9.639 -15.896  -0.019  1.00 51.37           H  
ATOM    806  C   ARG A  51       9.264 -15.004  -1.914  1.00 51.37           C  
ATOM    807  CB  ARG A  51       9.322 -13.792   0.350  1.00 51.37           C  
ATOM    808  HB2 ARG A  51      10.147 -13.312   0.876  1.00 51.37           H  
ATOM    809  HB3 ARG A  51       8.841 -13.042  -0.277  1.00 51.37           H  
ATOM    810  O   ARG A  51       9.754 -14.353  -2.840  1.00 51.37           O  
ATOM    811  CG  ARG A  51       8.326 -14.320   1.392  1.00 51.37           C  
ATOM    812  HG2 ARG A  51       7.429 -14.651   0.868  1.00 51.37           H  
ATOM    813  HG3 ARG A  51       8.763 -15.181   1.898  1.00 51.37           H  
ATOM    814  CD  ARG A  51       7.907 -13.292   2.447  1.00 51.37           C  
ATOM    815  HD2 ARG A  51       7.410 -12.456   1.955  1.00 51.37           H  
ATOM    816  HD3 ARG A  51       7.193 -13.758   3.127  1.00 51.37           H  
ATOM    817  NE  ARG A  51       9.064 -12.844   3.231  1.00 51.37           N  
ATOM    818  HE  ARG A  51       9.465 -13.564   3.814  1.00 51.37           H  
ATOM    819  NH1 ARG A  51       8.816 -10.582   2.907  1.00 51.37           N  
ATOM    820 HH11 ARG A  51       7.824 -10.731   2.789  1.00 51.37           H  
ATOM    821 HH12 ARG A  51       9.189  -9.646   2.982  1.00 51.37           H  
ATOM    822  NH2 ARG A  51      10.658 -11.374   3.904  1.00 51.37           N  
ATOM    823 HH21 ARG A  51      10.990 -10.432   4.052  1.00 51.37           H  
ATOM    824 HH22 ARG A  51      11.078 -12.157   4.386  1.00 51.37           H  
ATOM    825  CZ  ARG A  51       9.504 -11.606   3.343  1.00 51.37           C  
ATOM    826  N   ARG A  52       8.197 -15.782  -2.086  1.00 50.36           N  
ATOM    827  H   ARG A  52       7.826 -16.247  -1.269  1.00 50.36           H  
ATOM    828  CA  ARG A  52       7.372 -15.808  -3.309  1.00 50.36           C  
ATOM    829  HA  ARG A  52       7.734 -15.058  -4.012  1.00 50.36           H  
ATOM    830  C   ARG A  52       5.948 -15.398  -2.940  1.00 50.36           C  
ATOM    831  CB  ARG A  52       7.432 -17.192  -3.984  1.00 50.36           C  
ATOM    832  HB2 ARG A  52       7.141 -17.957  -3.264  1.00 50.36           H  
ATOM    833  HB3 ARG A  52       6.712 -17.206  -4.802  1.00 50.36           H  
ATOM    834  O   ARG A  52       5.557 -15.541  -1.786  1.00 50.36           O  
ATOM    835  CG  ARG A  52       8.829 -17.517  -4.546  1.00 50.36           C  
ATOM    836  HG2 ARG A  52       9.163 -16.692  -5.174  1.00 50.36           H  
ATOM    837  HG3 ARG A  52       9.530 -17.638  -3.720  1.00 50.36           H  
ATOM    838  CD  ARG A  52       8.800 -18.805  -5.383  1.00 50.36           C  
ATOM    839  HD2 ARG A  52       8.444 -19.621  -4.755  1.00 50.36           H  
ATOM    840  HD3 ARG A  52       8.094 -18.671  -6.203  1.00 50.36           H  
ATOM    841  NE  ARG A  52      10.134 -19.139  -5.932  1.00 50.36           N  
ATOM    842  HE  ARG A  52      10.898 -18.553  -5.627  1.00 50.36           H  
ATOM    843  NH1 ARG A  52       9.528 -21.024  -7.103  1.00 50.36           N  
ATOM    844 HH11 ARG A  52       8.590 -20.944  -6.737  1.00 50.36           H  
ATOM    845 HH12 ARG A  52       9.770 -21.807  -7.694  1.00 50.36           H  
ATOM    846  NH2 ARG A  52      11.641 -20.329  -7.171  1.00 50.36           N  
ATOM    847 HH21 ARG A  52      11.852 -21.124  -7.757  1.00 50.36           H  
ATOM    848 HH22 ARG A  52      12.387 -19.722  -6.861  1.00 50.36           H  
ATOM    849  CZ  ARG A  52      10.426 -20.156  -6.729  1.00 50.36           C  
ATOM    850  N   ARG A  53       5.163 -14.871  -3.884  1.00 53.49           N  
ATOM    851  H   ARG A  53       5.473 -14.856  -4.845  1.00 53.49           H  
ATOM    852  CA  ARG A  53       3.730 -14.672  -3.624  1.00 53.49           C  
ATOM    853  HA  ARG A  53       3.602 -14.238  -2.633  1.00 53.49           H  
ATOM    854  C   ARG A  53       3.046 -16.031  -3.609  1.00 53.49           C  
ATOM    855  CB  ARG A  53       3.081 -13.698  -4.612  1.00 53.49           C  
ATOM    856  HB2 ARG A  53       3.282 -14.020  -5.634  1.00 53.49           H  
ATOM    857  HB3 ARG A  53       2.002 -13.693  -4.458  1.00 53.49           H  
ATOM    858  O   ARG A  53       3.355 -16.878  -4.448  1.00 53.49           O  
ATOM    859  CG  ARG A  53       3.611 -12.279  -4.406  1.00 53.49           C  
ATOM    860  HG2 ARG A  53       3.291 -11.923  -3.427  1.00 53.49           H  
ATOM    861  HG3 ARG A  53       4.699 -12.276  -4.458  1.00 53.49           H  
ATOM    862  CD  ARG A  53       3.065 -11.350  -5.485  1.00 53.49           C  
ATOM    863  HD2 ARG A  53       1.976 -11.368  -5.448  1.00 53.49           H  
ATOM    864  HD3 ARG A  53       3.387 -11.710  -6.462  1.00 53.49           H  
ATOM    865  NE  ARG A  53       3.544  -9.976  -5.273  1.00 53.49           N  
ATOM    866  HE  ARG A  53       4.085  -9.806  -4.437  1.00 53.49           H  
ATOM    867  NH1 ARG A  53       2.377  -9.008  -6.995  1.00 53.49           N  
ATOM    868 HH11 ARG A  53       1.980  -8.175  -7.405  1.00 53.49           H  
ATOM    869 HH12 ARG A  53       1.935  -9.895  -7.190  1.00 53.49           H  
ATOM    870  NH2 ARG A  53       3.676  -7.758  -5.666  1.00 53.49           N  
ATOM    871 HH21 ARG A  53       4.264  -7.693  -4.848  1.00 53.49           H  
ATOM    872 HH22 ARG A  53       3.415  -6.937  -6.193  1.00 53.49           H  
ATOM    873  CZ  ARG A  53       3.195  -8.927  -5.984  1.00 53.49           C  
ATOM    874  N   ILE A  54       2.109 -16.223  -2.680  1.00 51.02           N  
ATOM    875  H   ILE A  54       1.882 -15.448  -2.074  1.00 51.02           H  
ATOM    876  CA  ILE A  54       1.330 -17.471  -2.568  1.00 51.02           C  
ATOM    877  HA  ILE A  54       2.026 -18.300  -2.440  1.00 51.02           H  
ATOM    878  C   ILE A  54       0.553 -17.714  -3.871  1.00 51.02           C  
ATOM    879  CB  ILE A  54       0.376 -17.434  -1.345  1.00 51.02           C  
ATOM    880  HB  ILE A  54      -0.412 -16.705  -1.534  1.00 51.02           H  
ATOM    881  O   ILE A  54       0.395 -18.847  -4.316  1.00 51.02           O  
ATOM    882  CG1 ILE A  54       1.137 -16.999  -0.074  1.00 51.02           C  
ATOM    883 HG12 ILE A  54       2.078 -17.548  -0.039  1.00 51.02           H  
ATOM    884 HG13 ILE A  54       1.371 -15.938  -0.160  1.00 51.02           H  
ATOM    885  CG2 ILE A  54      -0.282 -18.812  -1.146  1.00 51.02           C  
ATOM    886 HG21 ILE A  54      -0.801 -19.126  -2.051  1.00 51.02           H  
ATOM    887 HG22 ILE A  54       0.473 -19.557  -0.892  1.00 51.02           H  
ATOM    888 HG23 ILE A  54      -1.030 -18.765  -0.354  1.00 51.02           H  
ATOM    889  CD1 ILE A  54       0.417 -17.198   1.266  1.00 51.02           C  
ATOM    890 HD11 ILE A  54       0.986 -16.714   2.060  1.00 51.02           H  
ATOM    891 HD12 ILE A  54       0.341 -18.260   1.500  1.00 51.02           H  
ATOM    892 HD13 ILE A  54      -0.580 -16.760   1.225  1.00 51.02           H  
ATOM    893  N   HIS A  55       0.136 -16.622  -4.517  1.00 53.40           N  
ATOM    894  H   HIS A  55       0.301 -15.730  -4.072  1.00 53.40           H  
ATOM    895  CA  HIS A  55      -0.597 -16.602  -5.778  1.00 53.40           C  
ATOM    896  HA  HIS A  55      -0.663 -17.616  -6.172  1.00 53.40           H  
ATOM    897  C   HIS A  55       0.176 -15.772  -6.821  1.00 53.40           C  
ATOM    898  CB  HIS A  55      -2.028 -16.127  -5.486  1.00 53.40           C  
ATOM    899  HB2 HIS A  55      -2.619 -16.192  -6.399  1.00 53.40           H  
ATOM    900  HB3 HIS A  55      -2.002 -15.083  -5.171  1.00 53.40           H  
ATOM    901  O   HIS A  55      -0.263 -14.713  -7.263  1.00 53.40           O  
ATOM    902  CG  HIS A  55      -2.697 -16.949  -4.405  1.00 53.40           C  
ATOM    903  CD2 HIS A  55      -3.077 -16.509  -3.165  1.00 53.40           C  
ATOM    904  HD2 HIS A  55      -2.983 -15.497  -2.802  1.00 53.40           H  
ATOM    905  ND1 HIS A  55      -2.928 -18.306  -4.438  1.00 53.40           N  
ATOM    906  HD1 HIS A  55      -2.671 -18.934  -5.186  1.00 53.40           H  
ATOM    907  CE1 HIS A  55      -3.449 -18.670  -3.254  1.00 53.40           C  
ATOM    908  HE1 HIS A  55      -3.712 -19.681  -2.980  1.00 53.40           H  
ATOM    909  NE2 HIS A  55      -3.567 -17.606  -2.442  1.00 53.40           N  
ATOM    910  N   ASN A  56       1.368 -16.265  -7.175  1.00 49.32           N  
ATOM    911  H   ASN A  56       1.629 -17.132  -6.728  1.00 49.32           H  
ATOM    912  CA  ASN A  56       2.404 -15.636  -8.018  1.00 49.32           C  
ATOM    913  HA  ASN A  56       2.748 -14.733  -7.513  1.00 49.32           H  
ATOM    914  C   ASN A  56       1.976 -15.150  -9.428  1.00 49.32           C  
ATOM    915  CB  ASN A  56       3.576 -16.645  -8.124  1.00 49.32           C  
ATOM    916  HB2 ASN A  56       3.797 -16.816  -9.178  1.00 49.32           H  
ATOM    917  HB3 ASN A  56       3.278 -17.612  -7.720  1.00 49.32           H  
ATOM    918  O   ASN A  56       2.794 -14.547 -10.122  1.00 49.32           O  
ATOM    919  CG  ASN A  56       4.884 -16.249  -7.450  1.00 49.32           C  
ATOM    920  ND2 ASN A  56       5.878 -17.098  -7.569  1.00 49.32           N  
ATOM    921 HD21 ASN A  56       5.732 -17.938  -8.110  1.00 49.32           H  
ATOM    922 HD22 ASN A  56       6.767 -16.786  -7.207  1.00 49.32           H  
ATOM    923  OD1 ASN A  56       5.085 -15.211  -6.840  1.00 49.32           O  
ATOM    924  N   ASP A  57       0.737 -15.383  -9.859  1.00 62.10           N  
ATOM    925  H   ASP A  57       0.114 -15.886  -9.244  1.00 62.10           H  
ATOM    926  CA  ASP A  57       0.280 -15.148 -11.237  1.00 62.10           C  
ATOM    927  HA  ASP A  57       1.078 -15.432 -11.923  1.00 62.10           H  
ATOM    928  C   ASP A  57      -0.078 -13.680 -11.532  1.00 62.10           C  
ATOM    929  CB  ASP A  57      -0.926 -16.058 -11.519  1.00 62.10           C  
ATOM    930  HB2 ASP A  57      -1.744 -15.770 -10.859  1.00 62.10           H  
ATOM    931  HB3 ASP A  57      -1.254 -15.902 -12.547  1.00 62.10           H  
ATOM    932  O   ASP A  57      -0.189 -13.270 -12.692  1.00 62.10           O  
ATOM    933  CG  ASP A  57      -0.623 -17.549 -11.332  1.00 62.10           C  
ATOM    934  OD1 ASP A  57       0.558 -17.939 -11.477  1.00 62.10           O  
ATOM    935  OD2 ASP A  57      -1.587 -18.276 -11.008  1.00 62.10           O  
ATOM    936  N   VAL A  58      -0.267 -12.859 -10.494  1.00 68.43           N  
ATOM    937  H   VAL A  58      -0.152 -13.246  -9.568  1.00 68.43           H  
ATOM    938  CA  VAL A  58      -0.784 -11.491 -10.637  1.00 68.43           C  
ATOM    939  HA  VAL A  58      -1.165 -11.380 -11.652  1.00 68.43           H  
ATOM    940  C   VAL A  58       0.332 -10.462 -10.479  1.00 68.43           C  
ATOM    941  CB  VAL A  58      -2.001 -11.241  -9.731  1.00 68.43           C  
ATOM    942  HB  VAL A  58      -1.698 -11.260  -8.683  1.00 68.43           H  
ATOM    943  O   VAL A  58       0.672 -10.007  -9.385  1.00 68.43           O  
ATOM    944  CG1 VAL A  58      -2.642  -9.885 -10.053  1.00 68.43           C  
ATOM    945 HG11 VAL A  58      -2.967  -9.862 -11.093  1.00 68.43           H  
ATOM    946 HG12 VAL A  58      -3.500  -9.729  -9.398  1.00 68.43           H  
ATOM    947 HG13 VAL A  58      -1.932  -9.078  -9.871  1.00 68.43           H  
ATOM    948  CG2 VAL A  58      -3.056 -12.332  -9.977  1.00 68.43           C  
ATOM    949 HG21 VAL A  58      -3.969 -12.105  -9.426  1.00 68.43           H  
ATOM    950 HG22 VAL A  58      -2.691 -13.293  -9.615  1.00 68.43           H  
ATOM    951 HG23 VAL A  58      -3.282 -12.411 -11.040  1.00 68.43           H  
ATOM    952  N   SER A  59       0.889 -10.055 -11.620  1.00 78.52           N  
ATOM    953  H   SER A  59       0.626 -10.547 -12.461  1.00 78.52           H  
ATOM    954  CA  SER A  59       1.737  -8.864 -11.704  1.00 78.52           C  
ATOM    955  HA  SER A  59       2.487  -8.920 -10.915  1.00 78.52           H  
ATOM    956  C   SER A  59       0.907  -7.592 -11.499  1.00 78.52           C  
ATOM    957  CB  SER A  59       2.474  -8.824 -13.043  1.00 78.52           C  
ATOM    958  HB2 SER A  59       3.163  -9.667 -13.102  1.00 78.52           H  
ATOM    959  HB3 SER A  59       1.758  -8.882 -13.862  1.00 78.52           H  
ATOM    960  O   SER A  59      -0.140  -7.427 -12.123  1.00 78.52           O  
ATOM    961  OG  SER A  59       3.191  -7.612 -13.131  1.00 78.52           O  
ATOM    962  HG  SER A  59       3.870  -7.677 -13.807  1.00 78.52           H  
ATOM    963  N   PHE A  60       1.412  -6.671 -10.675  1.00 82.83           N  
ATOM    964  H   PHE A  60       2.315  -6.860 -10.263  1.00 82.83           H  
ATOM    965  CA  PHE A  60       0.851  -5.327 -10.470  1.00 82.83           C  
ATOM    966  HA  PHE A  60      -0.198  -5.331 -10.765  1.00 82.83           H  
ATOM    967  C   PHE A  60       1.531  -4.289 -11.391  1.00 82.83           C  
ATOM    968  CB  PHE A  60       0.896  -4.974  -8.969  1.00 82.83           C  
ATOM    969  HB2 PHE A  60       1.879  -5.221  -8.569  1.00 82.83           H  
ATOM    970  HB3 PHE A  60       0.775  -3.896  -8.862  1.00 82.83           H  
ATOM    971  O   PHE A  60       1.337  -3.085 -11.242  1.00 82.83           O  
ATOM    972  CG  PHE A  60      -0.175  -5.654  -8.118  1.00 82.83           C  
ATOM    973  CD1 PHE A  60      -1.168  -4.888  -7.475  1.00 82.83           C  
ATOM    974  HD1 PHE A  60      -1.178  -3.813  -7.576  1.00 82.83           H  
ATOM    975  CD2 PHE A  60      -0.194  -7.055  -7.969  1.00 82.83           C  
ATOM    976  HD2 PHE A  60       0.528  -7.671  -8.484  1.00 82.83           H  
ATOM    977  CE1 PHE A  60      -2.160  -5.514  -6.696  1.00 82.83           C  
ATOM    978  HE1 PHE A  60      -2.915  -4.924  -6.198  1.00 82.83           H  
ATOM    979  CE2 PHE A  60      -1.177  -7.680  -7.183  1.00 82.83           C  
ATOM    980  HE2 PHE A  60      -1.181  -8.755  -7.078  1.00 82.83           H  
ATOM    981  CZ  PHE A  60      -2.163  -6.910  -6.546  1.00 82.83           C  
ATOM    982  HZ  PHE A  60      -2.914  -7.388  -5.935  1.00 82.83           H  
ATOM    983  N   ASP A  61       2.324  -4.758 -12.363  1.00 82.57           N  
ATOM    984  H   ASP A  61       2.470  -5.756 -12.415  1.00 82.57           H  
ATOM    985  CA  ASP A  61       3.071  -3.955 -13.339  1.00 82.57           C  
ATOM    986  HA  ASP A  61       3.379  -3.020 -12.871  1.00 82.57           H  
ATOM    987  C   ASP A  61       2.158  -3.593 -14.501  1.00 82.57           C  
ATOM    988  CB  ASP A  61       4.325  -4.719 -13.784  1.00 82.57           C  
ATOM    989  HB2 ASP A  61       4.094  -5.390 -14.611  1.00 82.57           H  
ATOM    990  HB3 ASP A  61       4.674  -5.368 -12.980  1.00 82.57           H  
ATOM    991  O   ASP A  61       2.184  -4.198 -15.578  1.00 82.57           O  
ATOM    992  CG  ASP A  61       5.492  -3.825 -14.177  1.00 82.57           C  
ATOM    993  OD1 ASP A  61       5.400  -2.581 -14.197  1.00 82.57           O  
ATOM    994  OD2 ASP A  61       6.557  -4.430 -14.424  1.00 82.57           O  
ATOM    995  N   LYS A  62       1.206  -2.714 -14.200  1.00 86.55           N  
ATOM    996  H   LYS A  62       1.242  -2.296 -13.281  1.00 86.55           H  
ATOM    997  CA  LYS A  62       0.004  -2.529 -15.004  1.00 86.55           C  
ATOM    998  HA  LYS A  62       0.118  -3.095 -15.928  1.00 86.55           H  
ATOM    999  C   LYS A  62      -0.169  -1.086 -15.458  1.00 86.55           C  
ATOM   1000  CB  LYS A  62      -1.214  -3.087 -14.244  1.00 86.55           C  
ATOM   1001  HB2 LYS A  62      -2.126  -2.792 -14.764  1.00 86.55           H  
ATOM   1002  HB3 LYS A  62      -1.253  -2.634 -13.254  1.00 86.55           H  
ATOM   1003  O   LYS A  62       0.219  -0.128 -14.790  1.00 86.55           O  
ATOM   1004  CG  LYS A  62      -1.233  -4.615 -14.057  1.00 86.55           C  
ATOM   1005  HG2 LYS A  62      -2.170  -4.882 -13.568  1.00 86.55           H  
ATOM   1006  HG3 LYS A  62      -0.419  -4.901 -13.391  1.00 86.55           H  
ATOM   1007  CD  LYS A  62      -1.114  -5.422 -15.358  1.00 86.55           C  
ATOM   1008  HD2 LYS A  62      -0.121  -5.266 -15.780  1.00 86.55           H  
ATOM   1009  HD3 LYS A  62      -1.867  -5.093 -16.074  1.00 86.55           H  
ATOM   1010  CE  LYS A  62      -1.303  -6.908 -15.046  1.00 86.55           C  
ATOM   1011  HE2 LYS A  62      -2.369  -7.126 -14.973  1.00 86.55           H  
ATOM   1012  HE3 LYS A  62      -0.865  -7.102 -14.067  1.00 86.55           H  
ATOM   1013  NZ  LYS A  62      -0.640  -7.771 -16.052  1.00 86.55           N  
ATOM   1014  HZ1 LYS A  62      -0.731  -8.742 -15.791  1.00 86.55           H  
ATOM   1015  HZ2 LYS A  62       0.341  -7.535 -16.099  1.00 86.55           H  
ATOM   1016  HZ3 LYS A  62      -1.051  -7.633 -16.964  1.00 86.55           H  
ATOM   1017  N   THR A  63      -0.773  -0.977 -16.634  1.00 95.94           N  
ATOM   1018  H   THR A  63      -1.082  -1.822 -17.092  1.00 95.94           H  
ATOM   1019  CA  THR A  63      -1.170   0.271 -17.279  1.00 95.94           C  
ATOM   1020  HA  THR A  63      -0.347   0.983 -17.221  1.00 95.94           H  
ATOM   1021  C   THR A  63      -2.384   0.895 -16.597  1.00 95.94           C  
ATOM   1022  CB  THR A  63      -1.497   0.009 -18.759  1.00 95.94           C  
ATOM   1023  HB  THR A  63      -1.967   0.886 -19.204  1.00 95.94           H  
ATOM   1024  O   THR A  63      -3.100   0.232 -15.838  1.00 95.94           O  
ATOM   1025  CG2 THR A  63      -0.245  -0.346 -19.559  1.00 95.94           C  
ATOM   1026 HG21 THR A  63      -0.502  -0.459 -20.613  1.00 95.94           H  
ATOM   1027 HG22 THR A  63       0.479   0.464 -19.470  1.00 95.94           H  
ATOM   1028 HG23 THR A  63       0.203  -1.269 -19.190  1.00 95.94           H  
ATOM   1029  OG1 THR A  63      -2.394  -1.076 -18.891  1.00 95.94           O  
ATOM   1030  HG1 THR A  63      -2.493  -1.219 -19.835  1.00 95.94           H  
ATOM   1031  N   TRP A  64      -2.663   2.153 -16.928  1.00 97.98           N  
ATOM   1032  H   TRP A  64      -2.001   2.642 -17.513  1.00 97.98           H  
ATOM   1033  CA  TRP A  64      -3.818   2.910 -16.457  1.00 97.98           C  
ATOM   1034  HA  TRP A  64      -3.736   3.085 -15.385  1.00 97.98           H  
ATOM   1035  C   TRP A  64      -5.117   2.155 -16.714  1.00 97.98           C  
ATOM   1036  CB  TRP A  64      -3.850   4.264 -17.167  1.00 97.98           C  
ATOM   1037  HB2 TRP A  64      -2.900   4.773 -17.009  1.00 97.98           H  
ATOM   1038  HB3 TRP A  64      -3.967   4.118 -18.241  1.00 97.98           H  
ATOM   1039  O   TRP A  64      -5.932   1.990 -15.811  1.00 97.98           O  
ATOM   1040  CG  TRP A  64      -4.941   5.149 -16.663  1.00 97.98           C  
ATOM   1041  CD1 TRP A  64      -6.130   5.383 -17.259  1.00 97.98           C  
ATOM   1042  HD1 TRP A  64      -6.453   4.961 -18.199  1.00 97.98           H  
ATOM   1043  CD2 TRP A  64      -4.971   5.887 -15.411  1.00 97.98           C  
ATOM   1044  CE2 TRP A  64      -6.195   6.616 -15.338  1.00 97.98           C  
ATOM   1045  CE3 TRP A  64      -4.059   6.036 -14.348  1.00 97.98           C  
ATOM   1046  HE3 TRP A  64      -3.124   5.497 -14.373  1.00 97.98           H  
ATOM   1047  NE1 TRP A  64      -6.883   6.229 -16.471  1.00 97.98           N  
ATOM   1048  HE1 TRP A  64      -7.834   6.472 -16.711  1.00 97.98           H  
ATOM   1049  CH2 TRP A  64      -5.512   7.671 -13.266  1.00 97.98           C  
ATOM   1050  HH2 TRP A  64      -5.692   8.355 -12.450  1.00 97.98           H  
ATOM   1051  CZ2 TRP A  64      -6.461   7.515 -14.293  1.00 97.98           C  
ATOM   1052  HZ2 TRP A  64      -7.383   8.077 -14.271  1.00 97.98           H  
ATOM   1053  CZ3 TRP A  64      -4.329   6.914 -13.287  1.00 97.98           C  
ATOM   1054  HZ3 TRP A  64      -3.604   7.022 -12.494  1.00 97.98           H  
ATOM   1055  N   LYS A  65      -5.268   1.612 -17.930  1.00 98.26           N  
ATOM   1056  H   LYS A  65      -4.537   1.793 -18.603  1.00 98.26           H  
ATOM   1057  CA  LYS A  65      -6.434   0.816 -18.328  1.00 98.26           C  
ATOM   1058  HA  LYS A  65      -7.324   1.438 -18.233  1.00 98.26           H  
ATOM   1059  C   LYS A  65      -6.657  -0.386 -17.403  1.00 98.26           C  
ATOM   1060  CB  LYS A  65      -6.285   0.393 -19.799  1.00 98.26           C  
ATOM   1061  HB2 LYS A  65      -6.167   1.282 -20.419  1.00 98.26           H  
ATOM   1062  HB3 LYS A  65      -5.406  -0.240 -19.915  1.00 98.26           H  
ATOM   1063  O   LYS A  65      -7.769  -0.587 -16.930  1.00 98.26           O  
ATOM   1064  CG  LYS A  65      -7.534  -0.374 -20.251  1.00 98.26           C  
ATOM   1065  HG2 LYS A  65      -8.411   0.254 -20.093  1.00 98.26           H  
ATOM   1066  HG3 LYS A  65      -7.637  -1.273 -19.643  1.00 98.26           H  
ATOM   1067  CD  LYS A  65      -7.486  -0.806 -21.717  1.00 98.26           C  
ATOM   1068  HD2 LYS A  65      -7.451   0.070 -22.365  1.00 98.26           H  
ATOM   1069  HD3 LYS A  65      -6.616  -1.441 -21.887  1.00 98.26           H  
ATOM   1070  CE  LYS A  65      -8.775  -1.597 -21.950  1.00 98.26           C  
ATOM   1071  HE2 LYS A  65      -8.833  -2.395 -21.210  1.00 98.26           H  
ATOM   1072  HE3 LYS A  65      -9.625  -0.946 -21.744  1.00 98.26           H  
ATOM   1073  NZ  LYS A  65      -8.886  -2.162 -23.310  1.00 98.26           N  
ATOM   1074  HZ1 LYS A  65      -9.765  -2.658 -23.365  1.00 98.26           H  
ATOM   1075  HZ2 LYS A  65      -8.876  -1.427 -24.002  1.00 98.26           H  
ATOM   1076  HZ3 LYS A  65      -8.136  -2.818 -23.476  1.00 98.26           H  
ATOM   1077  N   ALA A  66      -5.608  -1.150 -17.105  1.00 93.95           N  
ATOM   1078  H   ALA A  66      -4.696  -0.886 -17.451  1.00 93.95           H  
ATOM   1079  CA  ALA A  66      -5.721  -2.318 -16.235  1.00 93.95           C  
ATOM   1080  HA  ALA A  66      -6.555  -2.931 -16.575  1.00 93.95           H  
ATOM   1081  C   ALA A  66      -6.031  -1.924 -14.778  1.00 93.95           C  
ATOM   1082  CB  ALA A  66      -4.436  -3.136 -16.381  1.00 93.95           C  
ATOM   1083  HB1 ALA A  66      -4.410  -3.593 -17.370  1.00 93.95           H  
ATOM   1084  HB2 ALA A  66      -4.409  -3.919 -15.623  1.00 93.95           H  
ATOM   1085  HB3 ALA A  66      -3.574  -2.477 -16.278  1.00 93.95           H  
ATOM   1086  O   ALA A  66      -6.888  -2.537 -14.149  1.00 93.95           O  
ATOM   1087  N   TYR A  67      -5.412  -0.865 -14.247  1.00 94.84           N  
ATOM   1088  H   TYR A  67      -4.711  -0.381 -14.791  1.00 94.84           H  
ATOM   1089  CA  TYR A  67      -5.751  -0.346 -12.914  1.00 94.84           C  
ATOM   1090  HA  TYR A  67      -5.742  -1.177 -12.208  1.00 94.84           H  
ATOM   1091  C   TYR A  67      -7.158   0.259 -12.829  1.00 94.84           C  
ATOM   1092  CB  TYR A  67      -4.692   0.665 -12.472  1.00 94.84           C  
ATOM   1093  HB2 TYR A  67      -4.275   1.169 -13.344  1.00 94.84           H  
ATOM   1094  HB3 TYR A  67      -5.163   1.431 -11.855  1.00 94.84           H  
ATOM   1095  O   TYR A  67      -7.792   0.172 -11.780  1.00 94.84           O  
ATOM   1096  CG  TYR A  67      -3.597   0.025 -11.647  1.00 94.84           C  
ATOM   1097  CD1 TYR A  67      -3.876  -0.306 -10.310  1.00 94.84           C  
ATOM   1098  HD1 TYR A  67      -4.848  -0.084  -9.895  1.00 94.84           H  
ATOM   1099  CD2 TYR A  67      -2.324  -0.240 -12.188  1.00 94.84           C  
ATOM   1100  HD2 TYR A  67      -2.106   0.014 -13.215  1.00 94.84           H  
ATOM   1101  CE1 TYR A  67      -2.891  -0.888  -9.498  1.00 94.84           C  
ATOM   1102  HE1 TYR A  67      -3.114  -1.116  -8.466  1.00 94.84           H  
ATOM   1103  CE2 TYR A  67      -1.328  -0.818 -11.374  1.00 94.84           C  
ATOM   1104  HE2 TYR A  67      -0.338  -1.003 -11.765  1.00 94.84           H  
ATOM   1105  OH  TYR A  67      -0.652  -1.646  -9.213  1.00 94.84           O  
ATOM   1106  HH  TYR A  67      -0.965  -1.653  -8.305  1.00 94.84           H  
ATOM   1107  CZ  TYR A  67      -1.612  -1.140 -10.028  1.00 94.84           C  
ATOM   1108  N   LYS A  68      -7.677   0.821 -13.924  1.00 97.54           N  
ATOM   1109  H   LYS A  68      -7.062   0.945 -14.716  1.00 97.54           H  
ATOM   1110  CA  LYS A  68      -9.061   1.289 -14.061  1.00 97.54           C  
ATOM   1111  HA  LYS A  68      -9.311   1.926 -13.213  1.00 97.54           H  
ATOM   1112  C   LYS A  68     -10.067   0.137 -14.043  1.00 97.54           C  
ATOM   1113  CB  LYS A  68      -9.149   2.140 -15.339  1.00 97.54           C  
ATOM   1114  HB2 LYS A  68      -8.643   1.636 -16.163  1.00 97.54           H  
ATOM   1115  HB3 LYS A  68      -8.635   3.083 -15.155  1.00 97.54           H  
ATOM   1116  O   LYS A  68     -11.029   0.190 -13.278  1.00 97.54           O  
ATOM   1117  CG  LYS A  68     -10.590   2.419 -15.775  1.00 97.54           C  
ATOM   1118  HG2 LYS A  68     -11.153   2.783 -14.916  1.00 97.54           H  
ATOM   1119  HG3 LYS A  68     -11.055   1.502 -16.137  1.00 97.54           H  
ATOM   1120  CD  LYS A  68     -10.620   3.461 -16.891  1.00 97.54           C  
ATOM   1121  HD2 LYS A  68     -10.097   4.355 -16.550  1.00 97.54           H  
ATOM   1122  HD3 LYS A  68     -10.123   3.067 -17.777  1.00 97.54           H  
ATOM   1123  CE  LYS A  68     -12.071   3.821 -17.209  1.00 97.54           C  
ATOM   1124  HE2 LYS A  68     -12.613   2.921 -17.498  1.00 97.54           H  
ATOM   1125  HE3 LYS A  68     -12.526   4.222 -16.303  1.00 97.54           H  
ATOM   1126  NZ  LYS A  68     -12.133   4.836 -18.281  1.00 97.54           N  
ATOM   1127  HZ1 LYS A  68     -11.722   4.526 -19.149  1.00 97.54           H  
ATOM   1128  HZ2 LYS A  68     -13.070   5.191 -18.413  1.00 97.54           H  
ATOM   1129  HZ3 LYS A  68     -11.617   5.657 -17.997  1.00 97.54           H  
ATOM   1130  N   GLU A  69      -9.841  -0.882 -14.869  1.00 95.40           N  
ATOM   1131  H   GLU A  69      -9.038  -0.819 -15.479  1.00 95.40           H  
ATOM   1132  CA  GLU A  69     -10.755  -2.016 -15.079  1.00 95.40           C  
ATOM   1133  HA  GLU A  69     -11.779  -1.644 -15.109  1.00 95.40           H  
ATOM   1134  C   GLU A  69     -10.711  -3.049 -13.937  1.00 95.40           C  
ATOM   1135  CB  GLU A  69     -10.442  -2.666 -16.446  1.00 95.40           C  
ATOM   1136  HB2 GLU A  69     -10.998  -3.600 -16.535  1.00 95.40           H  
ATOM   1137  HB3 GLU A  69      -9.376  -2.890 -16.495  1.00 95.40           H  
ATOM   1138  O   GLU A  69     -11.728  -3.681 -13.649  1.00 95.40           O  
ATOM   1139  CG  GLU A  69     -10.846  -1.745 -17.616  1.00 95.40           C  
ATOM   1140  HG2 GLU A  69     -11.930  -1.634 -17.596  1.00 95.40           H  
ATOM   1141  HG3 GLU A  69     -10.423  -0.753 -17.457  1.00 95.40           H  
ATOM   1142  CD  GLU A  69     -10.420  -2.219 -19.021  1.00 95.40           C  
ATOM   1143  OE1 GLU A  69     -10.876  -1.584 -20.002  1.00 95.40           O  
ATOM   1144  OE2 GLU A  69      -9.603  -3.156 -19.167  1.00 95.40           O  
ATOM   1145  N   GLY A  70      -9.566  -3.173 -13.258  1.00 90.12           N  
ATOM   1146  H   GLY A  70      -8.765  -2.671 -13.615  1.00 90.12           H  
ATOM   1147  CA  GLY A  70      -9.292  -4.201 -12.252  1.00 90.12           C  
ATOM   1148  HA2 GLY A  70      -8.653  -3.774 -11.480  1.00 90.12           H  
ATOM   1149  HA3 GLY A  70     -10.218  -4.532 -11.781  1.00 90.12           H  
ATOM   1150  C   GLY A  70      -8.580  -5.421 -12.843  1.00 90.12           C  
ATOM   1151  O   GLY A  70      -8.613  -5.662 -14.050  1.00 90.12           O  
ATOM   1152  N   PHE A  71      -7.892  -6.187 -11.996  1.00 87.43           N  
ATOM   1153  H   PHE A  71      -7.938  -5.973 -11.010  1.00 87.43           H  
ATOM   1154  CA  PHE A  71      -7.141  -7.378 -12.407  1.00 87.43           C  
ATOM   1155  HA  PHE A  71      -7.732  -7.912 -13.151  1.00 87.43           H  
ATOM   1156  C   PHE A  71      -6.890  -8.343 -11.242  1.00 87.43           C  
ATOM   1157  CB  PHE A  71      -5.807  -6.963 -13.059  1.00 87.43           C  
ATOM   1158  HB2 PHE A  71      -6.026  -6.413 -13.973  1.00 87.43           H  
ATOM   1159  HB3 PHE A  71      -5.269  -7.862 -13.362  1.00 87.43           H  
ATOM   1160  O   PHE A  71      -6.917  -7.954 -10.076  1.00 87.43           O  
ATOM   1161  CG  PHE A  71      -4.883  -6.119 -12.196  1.00 87.43           C  
ATOM   1162  CD1 PHE A  71      -4.850  -4.722 -12.359  1.00 87.43           C  
ATOM   1163  HD1 PHE A  71      -5.505  -4.254 -13.079  1.00 87.43           H  
ATOM   1164  CD2 PHE A  71      -4.047  -6.723 -11.239  1.00 87.43           C  
ATOM   1165  HD2 PHE A  71      -4.080  -7.792 -11.090  1.00 87.43           H  
ATOM   1166  CE1 PHE A  71      -3.984  -3.935 -11.580  1.00 87.43           C  
ATOM   1167  HE1 PHE A  71      -3.966  -2.862 -11.703  1.00 87.43           H  
ATOM   1168  CE2 PHE A  71      -3.183  -5.938 -10.455  1.00 87.43           C  
ATOM   1169  HE2 PHE A  71      -2.556  -6.407  -9.710  1.00 87.43           H  
ATOM   1170  CZ  PHE A  71      -3.147  -4.544 -10.629  1.00 87.43           C  
ATOM   1171  HZ  PHE A  71      -2.488  -3.940 -10.023  1.00 87.43           H  
ATOM   1172  N   GLY A  72      -6.565  -9.596 -11.569  1.00 84.26           N  
ATOM   1173  H   GLY A  72      -6.638  -9.867 -12.539  1.00 84.26           H  
ATOM   1174  CA  GLY A  72      -6.257 -10.651 -10.600  1.00 84.26           C  
ATOM   1175  HA2 GLY A  72      -5.865 -10.212  -9.682  1.00 84.26           H  
ATOM   1176  HA3 GLY A  72      -5.488 -11.302 -11.015  1.00 84.26           H  
ATOM   1177  C   GLY A  72      -7.465 -11.519 -10.250  1.00 84.26           C  
ATOM   1178  O   GLY A  72      -8.409 -11.617 -11.033  1.00 84.26           O  
ATOM   1179  N   GLN A  73      -7.420 -12.183  -9.095  1.00 78.58           N  
ATOM   1180  H   GLN A  73      -6.644 -12.013  -8.472  1.00 78.58           H  
ATOM   1181  CA  GLN A  73      -8.475 -13.092  -8.637  1.00 78.58           C  
ATOM   1182  HA  GLN A  73      -9.303 -13.085  -9.345  1.00 78.58           H  
ATOM   1183  C   GLN A  73      -9.013 -12.637  -7.280  1.00 78.58           C  
ATOM   1184  CB  GLN A  73      -7.941 -14.530  -8.547  1.00 78.58           C  
ATOM   1185  HB2 GLN A  73      -7.136 -14.568  -7.814  1.00 78.58           H  
ATOM   1186  HB3 GLN A  73      -8.752 -15.169  -8.197  1.00 78.58           H  
ATOM   1187  O   GLN A  73      -8.240 -12.449  -6.348  1.00 78.58           O  
ATOM   1188  CG  GLN A  73      -7.419 -15.086  -9.885  1.00 78.58           C  
ATOM   1189  HG2 GLN A  73      -6.580 -14.481 -10.229  1.00 78.58           H  
ATOM   1190  HG3 GLN A  73      -8.209 -15.038 -10.635  1.00 78.58           H  
ATOM   1191  CD  GLN A  73      -6.946 -16.536  -9.769  1.00 78.58           C  
ATOM   1192  NE2 GLN A  73      -6.191 -17.033 -10.724  1.00 78.58           N  
ATOM   1193 HE21 GLN A  73      -5.825 -17.960 -10.559  1.00 78.58           H  
ATOM   1194 HE22 GLN A  73      -5.862 -16.464 -11.491  1.00 78.58           H  
ATOM   1195  OE1 GLN A  73      -7.245 -17.246  -8.825  1.00 78.58           O  
ATOM   1196  N   ILE A  74     -10.338 -12.527  -7.139  1.00 72.64           N  
ATOM   1197  H   ILE A  74     -10.914 -12.694  -7.952  1.00 72.64           H  
ATOM   1198  CA  ILE A  74     -11.007 -12.001  -5.929  1.00 72.64           C  
ATOM   1199  HA  ILE A  74     -10.717 -10.958  -5.795  1.00 72.64           H  
ATOM   1200  C   ILE A  74     -10.578 -12.743  -4.646  1.00 72.64           C  
ATOM   1201  CB  ILE A  74     -12.543 -12.056  -6.136  1.00 72.64           C  
ATOM   1202  HB  ILE A  74     -12.818 -13.082  -6.378  1.00 72.64           H  
ATOM   1203  O   ILE A  74     -10.460 -12.142  -3.584  1.00 72.64           O  
ATOM   1204  CG1 ILE A  74     -12.979 -11.140  -7.309  1.00 72.64           C  
ATOM   1205 HG12 ILE A  74     -12.879 -10.096  -7.011  1.00 72.64           H  
ATOM   1206 HG13 ILE A  74     -12.325 -11.300  -8.166  1.00 72.64           H  
ATOM   1207  CG2 ILE A  74     -13.290 -11.651  -4.855  1.00 72.64           C  
ATOM   1208 HG21 ILE A  74     -12.904 -10.705  -4.476  1.00 72.64           H  
ATOM   1209 HG22 ILE A  74     -13.172 -12.414  -4.086  1.00 72.64           H  
ATOM   1210 HG23 ILE A  74     -14.356 -11.539  -5.055  1.00 72.64           H  
ATOM   1211  CD1 ILE A  74     -14.413 -11.388  -7.801  1.00 72.64           C  
ATOM   1212 HD11 ILE A  74     -15.141 -11.041  -7.068  1.00 72.64           H  
ATOM   1213 HD12 ILE A  74     -14.559 -12.451  -7.993  1.00 72.64           H  
ATOM   1214 HD13 ILE A  74     -14.569 -10.842  -8.732  1.00 72.64           H  
ATOM   1215  N   CYS A  75     -10.280 -14.041  -4.758  1.00 71.00           N  
ATOM   1216  H   CYS A  75     -10.411 -14.470  -5.663  1.00 71.00           H  
ATOM   1217  CA  CYS A  75      -9.846 -14.893  -3.646  1.00 71.00           C  
ATOM   1218  HA  CYS A  75     -10.124 -14.408  -2.710  1.00 71.00           H  
ATOM   1219  C   CYS A  75      -8.329 -15.111  -3.550  1.00 71.00           C  
ATOM   1220  CB  CYS A  75     -10.637 -16.193  -3.743  1.00 71.00           C  
ATOM   1221  HB2 CYS A  75     -10.519 -16.626  -4.736  1.00 71.00           H  
ATOM   1222  HB3 CYS A  75     -10.268 -16.905  -3.005  1.00 71.00           H  
ATOM   1223  O   CYS A  75      -7.860 -15.823  -2.658  1.00 71.00           O  
ATOM   1224  SG  CYS A  75     -12.380 -15.860  -3.422  1.00 71.00           S  
ATOM   1225  N   GLY A  76      -7.563 -14.477  -4.434  1.00 75.16           N  
ATOM   1226  H   GLY A  76      -8.020 -13.822  -5.052  1.00 75.16           H  
ATOM   1227  CA  GLY A  76      -6.105 -14.428  -4.450  1.00 75.16           C  
ATOM   1228  HA2 GLY A  76      -5.746 -14.934  -5.346  1.00 75.16           H  
ATOM   1229  HA3 GLY A  76      -5.676 -14.929  -3.583  1.00 75.16           H  
ATOM   1230  C   GLY A  76      -5.625 -12.978  -4.476  1.00 75.16           C  
ATOM   1231  O   GLY A  76      -6.294 -12.079  -3.957  1.00 75.16           O  
ATOM   1232  N   ASP A  77      -4.473 -12.756  -5.100  1.00 77.07           N  
ATOM   1233  H   ASP A  77      -3.947 -13.533  -5.474  1.00 77.07           H  
ATOM   1234  CA  ASP A  77      -3.938 -11.415  -5.316  1.00 77.07           C  
ATOM   1235  HA  ASP A  77      -4.007 -10.875  -4.372  1.00 77.07           H  
ATOM   1236  C   ASP A  77      -4.777 -10.670  -6.374  1.00 77.07           C  
ATOM   1237  CB  ASP A  77      -2.454 -11.498  -5.712  1.00 77.07           C  
ATOM   1238  HB2 ASP A  77      -2.334 -12.233  -6.508  1.00 77.07           H  
ATOM   1239  HB3 ASP A  77      -2.163 -10.526  -6.111  1.00 77.07           H  
ATOM   1240  O   ASP A  77      -5.065 -11.212  -7.447  1.00 77.07           O  
ATOM   1241  CG  ASP A  77      -1.491 -11.838  -4.562  1.00 77.07           C  
ATOM   1242  OD1 ASP A  77      -1.930 -12.336  -3.498  1.00 77.07           O  
ATOM   1243  OD2 ASP A  77      -0.283 -11.565  -4.737  1.00 77.07           O  
ATOM   1244  N   HIS A  78      -5.195  -9.433  -6.088  1.00 82.02           N  
ATOM   1245  H   HIS A  78      -4.926  -9.026  -5.204  1.00 82.02           H  
ATOM   1246  CA  HIS A  78      -6.014  -8.639  -7.017  1.00 82.02           C  
ATOM   1247  HA  HIS A  78      -5.608  -8.777  -8.019  1.00 82.02           H  
ATOM   1248  C   HIS A  78      -6.003  -7.132  -6.744  1.00 82.02           C  
ATOM   1249  CB  HIS A  78      -7.470  -9.147  -7.020  1.00 82.02           C  
ATOM   1250  HB2 HIS A  78      -8.023  -8.655  -7.820  1.00 82.02           H  
ATOM   1251  HB3 HIS A  78      -7.471 -10.212  -7.253  1.00 82.02           H  
ATOM   1252  O   HIS A  78      -5.649  -6.672  -5.657  1.00 82.02           O  
ATOM   1253  CG  HIS A  78      -8.223  -8.939  -5.733  1.00 82.02           C  
ATOM   1254  CD2 HIS A  78      -9.068  -7.902  -5.442  1.00 82.02           C  
ATOM   1255  HD2 HIS A  78      -9.299  -7.067  -6.087  1.00 82.02           H  
ATOM   1256  ND1 HIS A  78      -8.237  -9.793  -4.654  1.00 82.02           N  
ATOM   1257  HD1 HIS A  78      -7.752 -10.676  -4.584  1.00 82.02           H  
ATOM   1258  CE1 HIS A  78      -9.081  -9.287  -3.739  1.00 82.02           C  
ATOM   1259  HE1 HIS A  78      -9.333  -9.761  -2.802  1.00 82.02           H  
ATOM   1260  NE2 HIS A  78      -9.599  -8.124  -4.170  1.00 82.02           N  
ATOM   1261  N   TRP A  79      -6.473  -6.376  -7.736  1.00 86.80           N  
ATOM   1262  H   TRP A  79      -6.706  -6.849  -8.597  1.00 86.80           H  
ATOM   1263  CA  TRP A  79      -6.909  -4.987  -7.631  1.00 86.80           C  
ATOM   1264  HA  TRP A  79      -6.884  -4.668  -6.589  1.00 86.80           H  
ATOM   1265  C   TRP A  79      -8.348  -4.865  -8.146  1.00 86.80           C  
ATOM   1266  CB  TRP A  79      -5.966  -4.089  -8.439  1.00 86.80           C  
ATOM   1267  HB2 TRP A  79      -4.941  -4.279  -8.121  1.00 86.80           H  
ATOM   1268  HB3 TRP A  79      -6.040  -4.348  -9.496  1.00 86.80           H  
ATOM   1269  O   TRP A  79      -8.631  -5.258  -9.279  1.00 86.80           O  
ATOM   1270  CG  TRP A  79      -6.246  -2.632  -8.265  1.00 86.80           C  
ATOM   1271  CD1 TRP A  79      -6.938  -1.835  -9.111  1.00 86.80           C  
ATOM   1272  HD1 TRP A  79      -7.348  -2.147 -10.060  1.00 86.80           H  
ATOM   1273  CD2 TRP A  79      -5.841  -1.779  -7.154  1.00 86.80           C  
ATOM   1274  CE2 TRP A  79      -6.373  -0.475  -7.364  1.00 86.80           C  
ATOM   1275  CE3 TRP A  79      -5.047  -1.973  -6.005  1.00 86.80           C  
ATOM   1276  HE3 TRP A  79      -4.598  -2.940  -5.832  1.00 86.80           H  
ATOM   1277  NE1 TRP A  79      -7.035  -0.567  -8.567  1.00 86.80           N  
ATOM   1278  HE1 TRP A  79      -7.438   0.234  -9.031  1.00 86.80           H  
ATOM   1279  CH2 TRP A  79      -5.369   0.351  -5.325  1.00 86.80           C  
ATOM   1280  HH2 TRP A  79      -5.168   1.155  -4.633  1.00 86.80           H  
ATOM   1281  CZ2 TRP A  79      -6.148   0.582  -6.471  1.00 86.80           C  
ATOM   1282  HZ2 TRP A  79      -6.554   1.561  -6.676  1.00 86.80           H  
ATOM   1283  CZ3 TRP A  79      -4.821  -0.923  -5.096  1.00 86.80           C  
ATOM   1284  HZ3 TRP A  79      -4.204  -1.092  -4.225  1.00 86.80           H  
ATOM   1285  N   LEU A  80      -9.253  -4.306  -7.340  1.00 89.90           N  
ATOM   1286  H   LEU A  80      -8.961  -4.041  -6.410  1.00 89.90           H  
ATOM   1287  CA  LEU A  80     -10.690  -4.211  -7.640  1.00 89.90           C  
ATOM   1288  HA  LEU A  80     -11.061  -5.216  -7.841  1.00 89.90           H  
ATOM   1289  C   LEU A  80     -11.021  -3.351  -8.878  1.00 89.90           C  
ATOM   1290  CB  LEU A  80     -11.373  -3.674  -6.367  1.00 89.90           C  
ATOM   1291  HB2 LEU A  80     -10.932  -2.707  -6.123  1.00 89.90           H  
ATOM   1292  HB3 LEU A  80     -11.152  -4.358  -5.548  1.00 89.90           H  
ATOM   1293  O   LEU A  80     -12.081  -3.517  -9.481  1.00 89.90           O  
ATOM   1294  CG  LEU A  80     -12.899  -3.501  -6.442  1.00 89.90           C  
ATOM   1295  HG  LEU A  80     -13.154  -2.785  -7.223  1.00 89.90           H  
ATOM   1296  CD1 LEU A  80     -13.623  -4.818  -6.705  1.00 89.90           C  
ATOM   1297 HD11 LEU A  80     -13.373  -5.188  -7.699  1.00 89.90           H  
ATOM   1298 HD12 LEU A  80     -14.699  -4.649  -6.647  1.00 89.90           H  
ATOM   1299 HD13 LEU A  80     -13.334  -5.555  -5.957  1.00 89.90           H  
ATOM   1300  CD2 LEU A  80     -13.421  -2.945  -5.123  1.00 89.90           C  
ATOM   1301 HD21 LEU A  80     -13.212  -3.647  -4.315  1.00 89.90           H  
ATOM   1302 HD22 LEU A  80     -14.497  -2.786  -5.188  1.00 89.90           H  
ATOM   1303 HD23 LEU A  80     -12.930  -1.996  -4.906  1.00 89.90           H  
ATOM   1304  N   GLY A  81     -10.123  -2.443  -9.264  1.00 93.23           N  
ATOM   1305  H   GLY A  81      -9.279  -2.370  -8.715  1.00 93.23           H  
ATOM   1306  CA  GLY A  81     -10.307  -1.504 -10.372  1.00 93.23           C  
ATOM   1307  HA2 GLY A  81      -9.366  -1.405 -10.912  1.00 93.23           H  
ATOM   1308  HA3 GLY A  81     -11.047  -1.884 -11.077  1.00 93.23           H  
ATOM   1309  C   GLY A  81     -10.773  -0.133  -9.889  1.00 93.23           C  
ATOM   1310  O   GLY A  81     -11.774  -0.027  -9.178  1.00 93.23           O  
ATOM   1311  N   ASN A  82     -10.066   0.927 -10.278  1.00 95.86           N  
ATOM   1312  H   ASN A  82      -9.247   0.768 -10.848  1.00 95.86           H  
ATOM   1313  CA  ASN A  82     -10.333   2.292  -9.815  1.00 95.86           C  
ATOM   1314  HA  ASN A  82     -10.265   2.315  -8.727  1.00 95.86           H  
ATOM   1315  C   ASN A  82     -11.755   2.751 -10.167  1.00 95.86           C  
ATOM   1316  CB  ASN A  82      -9.274   3.260 -10.369  1.00 95.86           C  
ATOM   1317  HB2 ASN A  82      -9.535   4.261 -10.025  1.00 95.86           H  
ATOM   1318  HB3 ASN A  82      -9.294   3.260 -11.459  1.00 95.86           H  
ATOM   1319  O   ASN A  82     -12.407   3.395  -9.353  1.00 95.86           O  
ATOM   1320  CG  ASN A  82      -7.858   2.991  -9.893  1.00 95.86           C  
ATOM   1321  ND2 ASN A  82      -6.891   3.722 -10.392  1.00 95.86           N  
ATOM   1322 HD21 ASN A  82      -5.972   3.588  -9.996  1.00 95.86           H  
ATOM   1323 HD22 ASN A  82      -7.104   4.472 -11.034  1.00 95.86           H  
ATOM   1324  OD1 ASN A  82      -7.599   2.130  -9.072  1.00 95.86           O  
ATOM   1325  N   GLU A  83     -12.296   2.335 -11.314  1.00 96.98           N  
ATOM   1326  H   GLU A  83     -11.745   1.768 -11.943  1.00 96.98           H  
ATOM   1327  CA  GLU A  83     -13.677   2.660 -11.690  1.00 96.98           C  
ATOM   1328  HA  GLU A  83     -13.810   3.739 -11.604  1.00 96.98           H  
ATOM   1329  C   GLU A  83     -14.714   1.987 -10.772  1.00 96.98           C  
ATOM   1330  CB  GLU A  83     -13.889   2.231 -13.150  1.00 96.98           C  
ATOM   1331  HB2 GLU A  83     -13.967   1.145 -13.199  1.00 96.98           H  
ATOM   1332  HB3 GLU A  83     -13.021   2.524 -13.740  1.00 96.98           H  
ATOM   1333  O   GLU A  83     -15.782   2.535 -10.497  1.00 96.98           O  
ATOM   1334  CG  GLU A  83     -15.137   2.852 -13.787  1.00 96.98           C  
ATOM   1335  HG2 GLU A  83     -15.201   2.511 -14.821  1.00 96.98           H  
ATOM   1336  HG3 GLU A  83     -16.022   2.486 -13.266  1.00 96.98           H  
ATOM   1337  CD  GLU A  83     -15.101   4.387 -13.767  1.00 96.98           C  
ATOM   1338  OE1 GLU A  83     -16.186   4.978 -13.602  1.00 96.98           O  
ATOM   1339  OE2 GLU A  83     -13.988   4.948 -13.913  1.00 96.98           O  
ATOM   1340  N   ASN A  84     -14.402   0.794 -10.258  1.00 93.55           N  
ATOM   1341  H   ASN A  84     -13.474   0.434 -10.428  1.00 93.55           H  
ATOM   1342  CA  ASN A  84     -15.255   0.096  -9.299  1.00 93.55           C  
ATOM   1343  HA  ASN A  84     -16.296   0.207  -9.602  1.00 93.55           H  
ATOM   1344  C   ASN A  84     -15.152   0.736  -7.909  1.00 93.55           C  
ATOM   1345  CB  ASN A  84     -14.904  -1.402  -9.299  1.00 93.55           C  
ATOM   1346  HB2 ASN A  84     -13.846  -1.525  -9.069  1.00 93.55           H  
ATOM   1347  HB3 ASN A  84     -15.475  -1.909  -8.521  1.00 93.55           H  
ATOM   1348  O   ASN A  84     -16.184   0.988  -7.290  1.00 93.55           O  
ATOM   1349  CG  ASN A  84     -15.210  -2.082 -10.622  1.00 93.55           C  
ATOM   1350  ND2 ASN A  84     -14.371  -2.987 -11.057  1.00 93.55           N  
ATOM   1351 HD21 ASN A  84     -14.498  -3.395 -11.972  1.00 93.55           H  
ATOM   1352 HD22 ASN A  84     -13.535  -3.197 -10.531  1.00 93.55           H  
ATOM   1353  OD1 ASN A  84     -16.228  -1.822 -11.260  1.00 93.55           O  
ATOM   1354  N   ILE A  85     -13.939   1.057  -7.448  1.00 94.55           N  
ATOM   1355  H   ILE A  85     -13.140   0.831  -8.024  1.00 94.55           H  
ATOM   1356  CA  ILE A  85     -13.703   1.720  -6.155  1.00 94.55           C  
ATOM   1357  HA  ILE A  85     -14.163   1.122  -5.368  1.00 94.55           H  
ATOM   1358  C   ILE A  85     -14.377   3.102  -6.131  1.00 94.55           C  
ATOM   1359  CB  ILE A  85     -12.188   1.825  -5.858  1.00 94.55           C  
ATOM   1360  HB  ILE A  85     -11.741   2.437  -6.641  1.00 94.55           H  
ATOM   1361  O   ILE A  85     -15.097   3.408  -5.180  1.00 94.55           O  
ATOM   1362  CG1 ILE A  85     -11.478   0.450  -5.854  1.00 94.55           C  
ATOM   1363 HG12 ILE A  85     -11.887  -0.198  -6.629  1.00 94.55           H  
ATOM   1364 HG13 ILE A  85     -11.651  -0.043  -4.898  1.00 94.55           H  
ATOM   1365  CG2 ILE A  85     -11.953   2.503  -4.492  1.00 94.55           C  
ATOM   1366 HG21 ILE A  85     -12.428   1.927  -3.698  1.00 94.55           H  
ATOM   1367 HG22 ILE A  85     -12.361   3.513  -4.480  1.00 94.55           H  
ATOM   1368 HG23 ILE A  85     -10.886   2.579  -4.283  1.00 94.55           H  
ATOM   1369  CD1 ILE A  85      -9.966   0.559  -6.107  1.00 94.55           C  
ATOM   1370 HD11 ILE A  85      -9.537  -0.440  -6.181  1.00 94.55           H  
ATOM   1371 HD12 ILE A  85      -9.775   1.079  -7.046  1.00 94.55           H  
ATOM   1372 HD13 ILE A  85      -9.476   1.098  -5.296  1.00 94.55           H  
ATOM   1373  N   HIS A  86     -14.227   3.902  -7.193  1.00 96.35           N  
ATOM   1374  H   HIS A  86     -13.602   3.615  -7.933  1.00 96.35           H  
ATOM   1375  CA  HIS A  86     -14.903   5.193  -7.348  1.00 96.35           C  
ATOM   1376  HA  HIS A  86     -14.595   5.862  -6.544  1.00 96.35           H  
ATOM   1377  C   HIS A  86     -16.430   5.046  -7.266  1.00 96.35           C  
ATOM   1378  CB  HIS A  86     -14.490   5.828  -8.687  1.00 96.35           C  
ATOM   1379  HB2 HIS A  86     -13.430   6.081  -8.663  1.00 96.35           H  
ATOM   1380  HB3 HIS A  86     -14.650   5.113  -9.494  1.00 96.35           H  
ATOM   1381  O   HIS A  86     -17.078   5.698  -6.445  1.00 96.35           O  
ATOM   1382  CG  HIS A  86     -15.283   7.072  -8.985  1.00 96.35           C  
ATOM   1383  CD2 HIS A  86     -16.142   7.261 -10.035  1.00 96.35           C  
ATOM   1384  HD2 HIS A  86     -16.320   6.569 -10.844  1.00 96.35           H  
ATOM   1385  ND1 HIS A  86     -15.404   8.164  -8.158  1.00 96.35           N  
ATOM   1386  HD1 HIS A  86     -14.883   8.331  -7.309  1.00 96.35           H  
ATOM   1387  CE1 HIS A  86     -16.330   8.981  -8.680  1.00 96.35           C  
ATOM   1388  HE1 HIS A  86     -16.661   9.905  -8.229  1.00 96.35           H  
ATOM   1389  NE2 HIS A  86     -16.804   8.476  -9.833  1.00 96.35           N  
ATOM   1390  N   ARG A  87     -17.015   4.139  -8.063  1.00 94.96           N  
ATOM   1391  H   ARG A  87     -16.433   3.654  -8.731  1.00 94.96           H  
ATOM   1392  CA  ARG A  87     -18.471   3.912  -8.099  1.00 94.96           C  
ATOM   1393  HA  ARG A  87     -18.956   4.859  -8.335  1.00 94.96           H  
ATOM   1394  C   ARG A  87     -19.045   3.460  -6.753  1.00 94.96           C  
ATOM   1395  CB  ARG A  87     -18.775   2.900  -9.213  1.00 94.96           C  
ATOM   1396  HB2 ARG A  87     -18.298   1.950  -8.970  1.00 94.96           H  
ATOM   1397  HB3 ARG A  87     -18.350   3.276 -10.144  1.00 94.96           H  
ATOM   1398  O   ARG A  87     -20.154   3.859  -6.407  1.00 94.96           O  
ATOM   1399  CG  ARG A  87     -20.283   2.686  -9.418  1.00 94.96           C  
ATOM   1400  HG2 ARG A  87     -20.750   3.654  -9.600  1.00 94.96           H  
ATOM   1401  HG3 ARG A  87     -20.727   2.252  -8.523  1.00 94.96           H  
ATOM   1402  CD  ARG A  87     -20.577   1.771 -10.614  1.00 94.96           C  
ATOM   1403  HD2 ARG A  87     -20.081   2.169 -11.500  1.00 94.96           H  
ATOM   1404  HD3 ARG A  87     -21.650   1.800 -10.801  1.00 94.96           H  
ATOM   1405  NE  ARG A  87     -20.182   0.369 -10.364  1.00 94.96           N  
ATOM   1406  HE  ARG A  87     -20.807  -0.173  -9.785  1.00 94.96           H  
ATOM   1407  NH1 ARG A  87     -18.185   0.317 -11.538  1.00 94.96           N  
ATOM   1408 HH11 ARG A  87     -18.185   1.320 -11.657  1.00 94.96           H  
ATOM   1409 HH12 ARG A  87     -17.345  -0.203 -11.743  1.00 94.96           H  
ATOM   1410  NH2 ARG A  87     -18.903  -1.506 -10.524  1.00 94.96           N  
ATOM   1411 HH21 ARG A  87     -19.541  -2.024  -9.937  1.00 94.96           H  
ATOM   1412 HH22 ARG A  87     -18.022  -1.911 -10.810  1.00 94.96           H  
ATOM   1413  CZ  ARG A  87     -19.104  -0.254 -10.812  1.00 94.96           C  
ATOM   1414  N   ILE A  88     -18.315   2.629  -6.009  1.00 93.28           N  
ATOM   1415  H   ILE A  88     -17.426   2.321  -6.376  1.00 93.28           H  
ATOM   1416  CA  ILE A  88     -18.728   2.161  -4.678  1.00 93.28           C  
ATOM   1417  HA  ILE A  88     -19.776   1.864  -4.714  1.00 93.28           H  
ATOM   1418  C   ILE A  88     -18.632   3.311  -3.672  1.00 93.28           C  
ATOM   1419  CB  ILE A  88     -17.895   0.929  -4.256  1.00 93.28           C  
ATOM   1420  HB  ILE A  88     -16.839   1.177  -4.364  1.00 93.28           H  
ATOM   1421  O   ILE A  88     -19.628   3.657  -3.040  1.00 93.28           O  
ATOM   1422  CG1 ILE A  88     -18.226  -0.276  -5.170  1.00 93.28           C  
ATOM   1423 HG12 ILE A  88     -19.173  -0.721  -4.865  1.00 93.28           H  
ATOM   1424 HG13 ILE A  88     -18.343   0.057  -6.201  1.00 93.28           H  
ATOM   1425  CG2 ILE A  88     -18.155   0.552  -2.785  1.00 93.28           C  
ATOM   1426 HG21 ILE A  88     -17.635  -0.369  -2.524  1.00 93.28           H  
ATOM   1427 HG22 ILE A  88     -19.223   0.416  -2.611  1.00 93.28           H  
ATOM   1428 HG23 ILE A  88     -17.791   1.335  -2.119  1.00 93.28           H  
ATOM   1429  CD1 ILE A  88     -17.132  -1.349  -5.165  1.00 93.28           C  
ATOM   1430 HD11 ILE A  88     -17.309  -2.053  -5.978  1.00 93.28           H  
ATOM   1431 HD12 ILE A  88     -16.159  -0.887  -5.333  1.00 93.28           H  
ATOM   1432 HD13 ILE A  88     -17.133  -1.890  -4.218  1.00 93.28           H  
ATOM   1433  N   THR A  89     -17.463   3.947  -3.572  1.00 94.91           N  
ATOM   1434  H   THR A  89     -16.697   3.651  -4.159  1.00 94.91           H  
ATOM   1435  CA  THR A  89     -17.202   4.981  -2.559  1.00 94.91           C  
ATOM   1436  HA  THR A  89     -17.541   4.596  -1.597  1.00 94.91           H  
ATOM   1437  C   THR A  89     -17.965   6.287  -2.777  1.00 94.91           C  
ATOM   1438  CB  THR A  89     -15.714   5.284  -2.402  1.00 94.91           C  
ATOM   1439  HB  THR A  89     -15.633   6.098  -1.681  1.00 94.91           H  
ATOM   1440  O   THR A  89     -18.225   6.997  -1.813  1.00 94.91           O  
ATOM   1441  CG2 THR A  89     -14.932   4.090  -1.865  1.00 94.91           C  
ATOM   1442 HG21 THR A  89     -15.286   3.846  -0.863  1.00 94.91           H  
ATOM   1443 HG22 THR A  89     -13.877   4.358  -1.813  1.00 94.91           H  
ATOM   1444 HG23 THR A  89     -15.053   3.221  -2.512  1.00 94.91           H  
ATOM   1445  OG1 THR A  89     -15.106   5.670  -3.616  1.00 94.91           O  
ATOM   1446  HG1 THR A  89     -15.085   4.895  -4.183  1.00 94.91           H  
ATOM   1447  N   SER A  90     -18.416   6.565  -4.002  1.00 93.67           N  
ATOM   1448  H   SER A  90     -18.086   5.999  -4.770  1.00 93.67           H  
ATOM   1449  CA  SER A  90     -19.326   7.684  -4.294  1.00 93.67           C  
ATOM   1450  HA  SER A  90     -18.929   8.588  -3.831  1.00 93.67           H  
ATOM   1451  C   SER A  90     -20.745   7.472  -3.740  1.00 93.67           C  
ATOM   1452  CB  SER A  90     -19.409   7.921  -5.805  1.00 93.67           C  
ATOM   1453  HB2 SER A  90     -19.806   7.034  -6.299  1.00 93.67           H  
ATOM   1454  HB3 SER A  90     -20.071   8.763  -6.001  1.00 93.67           H  
ATOM   1455  O   SER A  90     -21.511   8.426  -3.615  1.00 93.67           O  
ATOM   1456  OG  SER A  90     -18.134   8.213  -6.333  1.00 93.67           O  
ATOM   1457  HG  SER A  90     -17.630   7.398  -6.379  1.00 93.67           H  
ATOM   1458  N   ASN A  91     -21.130   6.236  -3.396  1.00 91.04           N  
ATOM   1459  H   ASN A  91     -20.452   5.490  -3.456  1.00 91.04           H  
ATOM   1460  CA  ASN A  91     -22.461   5.908  -2.881  1.00 91.04           C  
ATOM   1461  HA  ASN A  91     -23.154   6.684  -3.206  1.00 91.04           H  
ATOM   1462  C   ASN A  91     -22.492   5.925  -1.342  1.00 91.04           C  
ATOM   1463  CB  ASN A  91     -22.946   4.596  -3.520  1.00 91.04           C  
ATOM   1464  HB2 ASN A  91     -22.866   4.685  -4.603  1.00 91.04           H  
ATOM   1465  HB3 ASN A  91     -22.302   3.778  -3.199  1.00 91.04           H  
ATOM   1466  O   ASN A  91     -22.653   4.892  -0.684  1.00 91.04           O  
ATOM   1467  CG  ASN A  91     -24.386   4.246  -3.171  1.00 91.04           C  
ATOM   1468  ND2 ASN A  91     -24.926   3.231  -3.800  1.00 91.04           N  
ATOM   1469 HD21 ASN A  91     -25.908   3.061  -3.634  1.00 91.04           H  
ATOM   1470 HD22 ASN A  91     -24.400   2.753  -4.518  1.00 91.04           H  
ATOM   1471  OD1 ASN A  91     -25.044   4.820  -2.316  1.00 91.04           O  
ATOM   1472  N   GLY A  92     -22.376   7.121  -0.768  1.00 91.81           N  
ATOM   1473  H   GLY A  92     -22.158   7.901  -1.371  1.00 91.81           H  
ATOM   1474  CA  GLY A  92     -22.404   7.347   0.678  1.00 91.81           C  
ATOM   1475  HA2 GLY A  92     -23.112   6.663   1.145  1.00 91.81           H  
ATOM   1476  HA3 GLY A  92     -22.743   8.366   0.867  1.00 91.81           H  
ATOM   1477  C   GLY A  92     -21.041   7.170   1.352  1.00 91.81           C  
ATOM   1478  O   GLY A  92     -20.025   6.937   0.704  1.00 91.81           O  
ATOM   1479  N   ARG A  93     -21.009   7.315   2.678  1.00 95.22           N  
ATOM   1480  H   ARG A  93     -21.879   7.387   3.186  1.00 95.22           H  
ATOM   1481  CA  ARG A  93     -19.752   7.335   3.436  1.00 95.22           C  
ATOM   1482  HA  ARG A  93     -19.027   7.931   2.882  1.00 95.22           H  
ATOM   1483  C   ARG A  93     -19.171   5.933   3.569  1.00 95.22           C  
ATOM   1484  CB  ARG A  93     -19.954   7.975   4.813  1.00 95.22           C  
ATOM   1485  HB2 ARG A  93     -19.000   7.985   5.340  1.00 95.22           H  
ATOM   1486  HB3 ARG A  93     -20.657   7.365   5.380  1.00 95.22           H  
ATOM   1487  O   ARG A  93     -19.900   4.978   3.830  1.00 95.22           O  
ATOM   1488  CG  ARG A  93     -20.475   9.418   4.695  1.00 95.22           C  
ATOM   1489  HG2 ARG A  93     -21.455   9.425   4.220  1.00 95.22           H  
ATOM   1490  HG3 ARG A  93     -19.786  10.000   4.083  1.00 95.22           H  
ATOM   1491  CD  ARG A  93     -20.593  10.086   6.064  1.00 95.22           C  
ATOM   1492  HD2 ARG A  93     -20.999  11.089   5.935  1.00 95.22           H  
ATOM   1493  HD3 ARG A  93     -19.588  10.176   6.478  1.00 95.22           H  
ATOM   1494  NE  ARG A  93     -21.463   9.313   6.974  1.00 95.22           N  
ATOM   1495  HE  ARG A  93     -22.207   8.775   6.554  1.00 95.22           H  
ATOM   1496  NH1 ARG A  93     -20.314   9.738   8.911  1.00 95.22           N  
ATOM   1497 HH11 ARG A  93     -20.154   9.532   9.886  1.00 95.22           H  
ATOM   1498 HH12 ARG A  93     -19.599  10.185   8.356  1.00 95.22           H  
ATOM   1499  NH2 ARG A  93     -22.095   8.372   8.936  1.00 95.22           N  
ATOM   1500 HH21 ARG A  93     -22.733   7.773   8.433  1.00 95.22           H  
ATOM   1501 HH22 ARG A  93     -21.951   8.192   9.920  1.00 95.22           H  
ATOM   1502  CZ  ARG A  93     -21.291   9.154   8.270  1.00 95.22           C  
ATOM   1503  N   HIS A  94     -17.856   5.833   3.426  1.00 94.55           N  
ATOM   1504  H   HIS A  94     -17.319   6.656   3.194  1.00 94.55           H  
ATOM   1505  CA  HIS A  94     -17.121   4.589   3.598  1.00 94.55           C  
ATOM   1506  HA  HIS A  94     -17.786   3.851   4.048  1.00 94.55           H  
ATOM   1507  C   HIS A  94     -15.950   4.777   4.567  1.00 94.55           C  
ATOM   1508  CB  HIS A  94     -16.678   4.047   2.228  1.00 94.55           C  
ATOM   1509  HB2 HIS A  94     -16.011   3.200   2.387  1.00 94.55           H  
ATOM   1510  HB3 HIS A  94     -16.116   4.815   1.697  1.00 94.55           H  
ATOM   1511  O   HIS A  94     -15.390   5.864   4.697  1.00 94.55           O  
ATOM   1512  CG  HIS A  94     -17.826   3.590   1.358  1.00 94.55           C  
ATOM   1513  CD2 HIS A  94     -18.188   2.291   1.121  1.00 94.55           C  
ATOM   1514  HD2 HIS A  94     -17.691   1.417   1.514  1.00 94.55           H  
ATOM   1515  ND1 HIS A  94     -18.717   4.382   0.665  1.00 94.55           N  
ATOM   1516  HD1 HIS A  94     -18.740   5.391   0.619  1.00 94.55           H  
ATOM   1517  CE1 HIS A  94     -19.591   3.579   0.041  1.00 94.55           C  
ATOM   1518  HE1 HIS A  94     -20.391   3.922  -0.599  1.00 94.55           H  
ATOM   1519  NE2 HIS A  94     -19.315   2.289   0.293  1.00 94.55           N  
ATOM   1520  N   GLU A  95     -15.573   3.705   5.250  1.00 94.85           N  
ATOM   1521  H   GLU A  95     -16.116   2.863   5.126  1.00 94.85           H  
ATOM   1522  CA  GLU A  95     -14.298   3.571   5.950  1.00 94.85           C  
ATOM   1523  HA  GLU A  95     -13.881   4.555   6.165  1.00 94.85           H  
ATOM   1524  C   GLU A  95     -13.311   2.813   5.070  1.00 94.85           C  
ATOM   1525  CB  GLU A  95     -14.493   2.813   7.270  1.00 94.85           C  
ATOM   1526  HB2 GLU A  95     -15.211   2.011   7.101  1.00 94.85           H  
ATOM   1527  HB3 GLU A  95     -13.547   2.367   7.579  1.00 94.85           H  
ATOM   1528  O   GLU A  95     -13.685   1.830   4.426  1.00 94.85           O  
ATOM   1529  CG  GLU A  95     -14.965   3.742   8.394  1.00 94.85           C  
ATOM   1530  HG2 GLU A  95     -15.737   4.408   8.009  1.00 94.85           H  
ATOM   1531  HG3 GLU A  95     -14.124   4.368   8.694  1.00 94.85           H  
ATOM   1532  CD  GLU A  95     -15.502   2.987   9.621  1.00 94.85           C  
ATOM   1533  OE1 GLU A  95     -15.673   3.650  10.666  1.00 94.85           O  
ATOM   1534  OE2 GLU A  95     -15.744   1.754   9.538  1.00 94.85           O  
ATOM   1535  N   LEU A  96     -12.044   3.224   5.101  1.00 94.33           N  
ATOM   1536  H   LEU A  96     -11.829   4.021   5.684  1.00 94.33           H  
ATOM   1537  CA  LEU A  96     -10.919   2.436   4.605  1.00 94.33           C  
ATOM   1538  HA  LEU A  96     -11.270   1.728   3.854  1.00 94.33           H  
ATOM   1539  C   LEU A  96     -10.297   1.679   5.775  1.00 94.33           C  
ATOM   1540  CB  LEU A  96      -9.881   3.373   3.972  1.00 94.33           C  
ATOM   1541  HB2 LEU A  96     -10.383   4.032   3.264  1.00 94.33           H  
ATOM   1542  HB3 LEU A  96      -9.462   3.995   4.763  1.00 94.33           H  
ATOM   1543  O   LEU A  96     -10.016   2.283   6.809  1.00 94.33           O  
ATOM   1544  CG  LEU A  96      -8.730   2.672   3.233  1.00 94.33           C  
ATOM   1545  HG  LEU A  96      -8.284   1.901   3.862  1.00 94.33           H  
ATOM   1546  CD1 LEU A  96      -9.207   2.056   1.922  1.00 94.33           C  
ATOM   1547 HD11 LEU A  96      -9.821   1.177   2.115  1.00 94.33           H  
ATOM   1548 HD12 LEU A  96      -8.351   1.778   1.307  1.00 94.33           H  
ATOM   1549 HD13 LEU A  96      -9.795   2.788   1.367  1.00 94.33           H  
ATOM   1550  CD2 LEU A  96      -7.655   3.702   2.901  1.00 94.33           C  
ATOM   1551 HD21 LEU A  96      -8.058   4.461   2.230  1.00 94.33           H  
ATOM   1552 HD22 LEU A  96      -7.317   4.179   3.820  1.00 94.33           H  
ATOM   1553 HD23 LEU A  96      -6.806   3.212   2.425  1.00 94.33           H  
ATOM   1554  N   ARG A  97     -10.004   0.395   5.593  1.00 91.93           N  
ATOM   1555  H   ARG A  97     -10.273  -0.023   4.714  1.00 91.93           H  
ATOM   1556  CA  ARG A  97      -9.154  -0.395   6.486  1.00 91.93           C  
ATOM   1557  HA  ARG A  97      -8.768   0.248   7.277  1.00 91.93           H  
ATOM   1558  C   ARG A  97      -7.962  -0.924   5.701  1.00 91.93           C  
ATOM   1559  CB  ARG A  97      -9.984  -1.505   7.146  1.00 91.93           C  
ATOM   1560  HB2 ARG A  97     -10.457  -2.111   6.373  1.00 91.93           H  
ATOM   1561  HB3 ARG A  97     -10.763  -1.036   7.747  1.00 91.93           H  
ATOM   1562  O   ARG A  97      -8.135  -1.531   4.649  1.00 91.93           O  
ATOM   1563  CG  ARG A  97      -9.146  -2.418   8.051  1.00 91.93           C  
ATOM   1564  HG2 ARG A  97      -8.432  -2.976   7.445  1.00 91.93           H  
ATOM   1565  HG3 ARG A  97      -8.599  -1.816   8.776  1.00 91.93           H  
ATOM   1566  CD  ARG A  97     -10.047  -3.412   8.792  1.00 91.93           C  
ATOM   1567  HD2 ARG A  97     -10.728  -2.860   9.440  1.00 91.93           H  
ATOM   1568  HD3 ARG A  97     -10.635  -3.968   8.062  1.00 91.93           H  
ATOM   1569  NE  ARG A  97      -9.226  -4.358   9.563  1.00 91.93           N  
ATOM   1570  HE  ARG A  97      -8.468  -4.799   9.063  1.00 91.93           H  
ATOM   1571  NH1 ARG A  97     -10.188  -4.217  11.650  1.00 91.93           N  
ATOM   1572 HH11 ARG A  97     -10.922  -3.640  11.264  1.00 91.93           H  
ATOM   1573 HH12 ARG A  97     -10.137  -4.428  12.636  1.00 91.93           H  
ATOM   1574  NH2 ARG A  97      -8.305  -5.375  11.346  1.00 91.93           N  
ATOM   1575 HH21 ARG A  97      -7.549  -5.582  10.709  1.00 91.93           H  
ATOM   1576 HH22 ARG A  97      -8.206  -5.558  12.334  1.00 91.93           H  
ATOM   1577  CZ  ARG A  97      -9.254  -4.647  10.847  1.00 91.93           C  
ATOM   1578  N   MET A  98      -6.764  -0.711   6.226  1.00 86.93           N  
ATOM   1579  H   MET A  98      -6.717  -0.201   7.096  1.00 86.93           H  
ATOM   1580  CA  MET A  98      -5.558  -1.414   5.801  1.00 86.93           C  
ATOM   1581  HA  MET A  98      -5.725  -1.924   4.852  1.00 86.93           H  
ATOM   1582  C   MET A  98      -5.237  -2.463   6.860  1.00 86.93           C  
ATOM   1583  CB  MET A  98      -4.391  -0.432   5.624  1.00 86.93           C  
ATOM   1584  HB2 MET A  98      -3.504  -1.002   5.348  1.00 86.93           H  
ATOM   1585  HB3 MET A  98      -4.193   0.076   6.568  1.00 86.93           H  
ATOM   1586  O   MET A  98      -5.148  -2.113   8.034  1.00 86.93           O  
ATOM   1587  CG  MET A  98      -4.674   0.619   4.543  1.00 86.93           C  
ATOM   1588  HG2 MET A  98      -5.543   1.203   4.846  1.00 86.93           H  
ATOM   1589  HG3 MET A  98      -4.921   0.113   3.610  1.00 86.93           H  
ATOM   1590  SD  MET A  98      -3.313   1.779   4.234  1.00 86.93           S  
ATOM   1591  CE  MET A  98      -2.104   0.678   3.445  1.00 86.93           C  
ATOM   1592  HE1 MET A  98      -1.792  -0.099   4.144  1.00 86.93           H  
ATOM   1593  HE2 MET A  98      -2.547   0.215   2.564  1.00 86.93           H  
ATOM   1594  HE3 MET A  98      -1.230   1.256   3.144  1.00 86.93           H  
ATOM   1595  N   ASP A  99      -5.067  -3.713   6.446  1.00 83.92           N  
ATOM   1596  H   ASP A  99      -5.197  -3.909   5.464  1.00 83.92           H  
ATOM   1597  CA  ASP A  99      -4.496  -4.806   7.230  1.00 83.92           C  
ATOM   1598  HA  ASP A  99      -4.339  -4.489   8.261  1.00 83.92           H  
ATOM   1599  C   ASP A  99      -3.138  -5.173   6.615  1.00 83.92           C  
ATOM   1600  CB  ASP A  99      -5.440  -6.020   7.232  1.00 83.92           C  
ATOM   1601  HB2 ASP A  99      -5.689  -6.284   6.204  1.00 83.92           H  
ATOM   1602  HB3 ASP A  99      -4.916  -6.866   7.676  1.00 83.92           H  
ATOM   1603  O   ASP A  99      -3.021  -5.323   5.398  1.00 83.92           O  
ATOM   1604  CG  ASP A  99      -6.726  -5.791   8.027  1.00 83.92           C  
ATOM   1605  OD1 ASP A  99      -6.652  -5.432   9.221  1.00 83.92           O  
ATOM   1606  OD2 ASP A  99      -7.841  -6.015   7.497  1.00 83.92           O  
ATOM   1607  N   ILE A 100      -2.104  -5.298   7.441  1.00 78.02           N  
ATOM   1608  H   ILE A 100      -2.263  -5.167   8.430  1.00 78.02           H  
ATOM   1609  CA  ILE A 100      -0.741  -5.651   7.034  1.00 78.02           C  
ATOM   1610  HA  ILE A 100      -0.773  -6.090   6.036  1.00 78.02           H  
ATOM   1611  C   ILE A 100      -0.215  -6.704   8.006  1.00 78.02           C  
ATOM   1612  CB  ILE A 100       0.185  -4.407   6.993  1.00 78.02           C  
ATOM   1613  HB  ILE A 100       0.349  -4.058   8.013  1.00 78.02           H  
ATOM   1614  O   ILE A 100      -0.418  -6.579   9.208  1.00 78.02           O  
ATOM   1615  CG1 ILE A 100      -0.460  -3.249   6.195  1.00 78.02           C  
ATOM   1616 HG12 ILE A 100      -1.275  -2.833   6.786  1.00 78.02           H  
ATOM   1617 HG13 ILE A 100      -0.882  -3.651   5.274  1.00 78.02           H  
ATOM   1618  CG2 ILE A 100       1.549  -4.786   6.392  1.00 78.02           C  
ATOM   1619 HG21 ILE A 100       2.255  -3.961   6.485  1.00 78.02           H  
ATOM   1620 HG22 ILE A 100       1.416  -5.040   5.340  1.00 78.02           H  
ATOM   1621 HG23 ILE A 100       1.985  -5.641   6.908  1.00 78.02           H  
ATOM   1622  CD1 ILE A 100       0.482  -2.098   5.821  1.00 78.02           C  
ATOM   1623 HD11 ILE A 100       1.153  -2.406   5.019  1.00 78.02           H  
ATOM   1624 HD12 ILE A 100      -0.105  -1.248   5.474  1.00 78.02           H  
ATOM   1625 HD13 ILE A 100       1.071  -1.808   6.692  1.00 78.02           H  
ATOM   1626  N   VAL A 101       0.490  -7.723   7.522  1.00 77.05           N  
ATOM   1627  H   VAL A 101       0.628  -7.777   6.523  1.00 77.05           H  
ATOM   1628  CA  VAL A 101       1.221  -8.662   8.388  1.00 77.05           C  
ATOM   1629  HA  VAL A 101       1.062  -8.390   9.431  1.00 77.05           H  
ATOM   1630  C   VAL A 101       2.715  -8.517   8.113  1.00 77.05           C  
ATOM   1631  CB  VAL A 101       0.702 -10.101   8.238  1.00 77.05           C  
ATOM   1632  HB  VAL A 101       0.870 -10.443   7.217  1.00 77.05           H  
ATOM   1633  O   VAL A 101       3.130  -8.618   6.955  1.00 77.05           O  
ATOM   1634  CG1 VAL A 101       1.401 -11.047   9.217  1.00 77.05           C  
ATOM   1635 HG11 VAL A 101       2.476 -11.041   9.036  1.00 77.05           H  
ATOM   1636 HG12 VAL A 101       1.213 -10.737  10.245  1.00 77.05           H  
ATOM   1637 HG13 VAL A 101       1.041 -12.066   9.074  1.00 77.05           H  
ATOM   1638  CG2 VAL A 101      -0.802 -10.188   8.542  1.00 77.05           C  
ATOM   1639 HG21 VAL A 101      -1.369  -9.568   7.848  1.00 77.05           H  
ATOM   1640 HG22 VAL A 101      -1.142 -11.219   8.437  1.00 77.05           H  
ATOM   1641 HG23 VAL A 101      -0.997  -9.847   9.559  1.00 77.05           H  
ATOM   1642  N   LEU A 102       3.483  -8.218   9.167  1.00 70.02           N  
ATOM   1643  H   LEU A 102       3.041  -8.181  10.075  1.00 70.02           H  
ATOM   1644  CA  LEU A 102       4.927  -7.974   9.129  1.00 70.02           C  
ATOM   1645  HA  LEU A 102       5.274  -8.162   8.113  1.00 70.02           H  
ATOM   1646  C   LEU A 102       5.672  -8.906  10.096  1.00 70.02           C  
ATOM   1647  CB  LEU A 102       5.251  -6.506   9.474  1.00 70.02           C  
ATOM   1648  HB2 LEU A 102       6.336  -6.393   9.469  1.00 70.02           H  
ATOM   1649  HB3 LEU A 102       4.909  -6.311  10.491  1.00 70.02           H  
ATOM   1650  O   LEU A 102       5.482  -8.783  11.303  1.00 70.02           O  
ATOM   1651  CG  LEU A 102       4.651  -5.431   8.558  1.00 70.02           C  
ATOM   1652  HG  LEU A 102       3.563  -5.480   8.609  1.00 70.02           H  
ATOM   1653  CD1 LEU A 102       5.090  -4.045   9.032  1.00 70.02           C  
ATOM   1654 HD11 LEU A 102       6.177  -3.966   9.002  1.00 70.02           H  
ATOM   1655 HD12 LEU A 102       4.651  -3.278   8.393  1.00 70.02           H  
ATOM   1656 HD13 LEU A 102       4.750  -3.886  10.055  1.00 70.02           H  
ATOM   1657  CD2 LEU A 102       5.095  -5.599   7.109  1.00 70.02           C  
ATOM   1658 HD21 LEU A 102       4.697  -6.540   6.728  1.00 70.02           H  
ATOM   1659 HD22 LEU A 102       6.183  -5.608   7.047  1.00 70.02           H  
ATOM   1660 HD23 LEU A 102       4.683  -4.795   6.500  1.00 70.02           H  
ATOM   1661  N   ASN A 103       6.551  -9.793   9.617  1.00 69.70           N  
ATOM   1662  H   ASN A 103       6.568  -9.914   8.614  1.00 69.70           H  
ATOM   1663  CA  ASN A 103       7.216 -10.820  10.447  1.00 69.70           C  
ATOM   1664  HA  ASN A 103       7.664 -11.546   9.769  1.00 69.70           H  
ATOM   1665  C   ASN A 103       6.198 -11.634  11.286  1.00 69.70           C  
ATOM   1666  CB  ASN A 103       8.352 -10.200  11.308  1.00 69.70           C  
ATOM   1667  HB2 ASN A 103       8.671 -10.935  12.048  1.00 69.70           H  
ATOM   1668  HB3 ASN A 103       7.965  -9.340  11.855  1.00 69.70           H  
ATOM   1669  O   ASN A 103       6.402 -11.868  12.477  1.00 69.70           O  
ATOM   1670  CG  ASN A 103       9.614  -9.799  10.565  1.00 69.70           C  
ATOM   1671  ND2 ASN A 103      10.450  -8.971  11.148  1.00 69.70           N  
ATOM   1672 HD21 ASN A 103      11.286  -8.718  10.642  1.00 69.70           H  
ATOM   1673 HD22 ASN A 103      10.242  -8.587  12.059  1.00 69.70           H  
ATOM   1674  OD1 ASN A 103       9.896 -10.219   9.462  1.00 69.70           O  
ATOM   1675  N   ASN A 104       5.078 -12.030  10.679  1.00 72.91           N  
ATOM   1676  H   ASN A 104       5.009 -11.842   9.689  1.00 72.91           H  
ATOM   1677  CA  ASN A 104       3.902 -12.656  11.299  1.00 72.91           C  
ATOM   1678  HA  ASN A 104       3.179 -12.776  10.492  1.00 72.91           H  
ATOM   1679  C   ASN A 104       3.160 -11.799  12.352  1.00 72.91           C  
ATOM   1680  CB  ASN A 104       4.234 -14.085  11.771  1.00 72.91           C  
ATOM   1681  HB2 ASN A 104       5.000 -14.060  12.546  1.00 72.91           H  
ATOM   1682  HB3 ASN A 104       3.339 -14.538  12.198  1.00 72.91           H  
ATOM   1683  O   ASN A 104       2.215 -12.282  12.975  1.00 72.91           O  
ATOM   1684  CG  ASN A 104       4.681 -14.969  10.623  1.00 72.91           C  
ATOM   1685  ND2 ASN A 104       5.962 -15.221  10.487  1.00 72.91           N  
ATOM   1686 HD21 ASN A 104       6.633 -14.774  11.095  1.00 72.91           H  
ATOM   1687 HD22 ASN A 104       6.228 -15.699   9.637  1.00 72.91           H  
ATOM   1688  OD1 ASN A 104       3.879 -15.434   9.834  1.00 72.91           O  
ATOM   1689  N   LEU A 105       3.520 -10.523  12.537  1.00 72.45           N  
ATOM   1690  H   LEU A 105       4.306 -10.161  12.016  1.00 72.45           H  
ATOM   1691  CA  LEU A 105       2.823  -9.599  13.437  1.00 72.45           C  
ATOM   1692  HA  LEU A 105       2.351 -10.189  14.223  1.00 72.45           H  
ATOM   1693  C   LEU A 105       1.738  -8.808  12.681  1.00 72.45           C  
ATOM   1694  CB  LEU A 105       3.821  -8.650  14.125  1.00 72.45           C  
ATOM   1695  HB2 LEU A 105       4.305  -8.041  13.362  1.00 72.45           H  
ATOM   1696  HB3 LEU A 105       3.263  -7.973  14.772  1.00 72.45           H  
ATOM   1697  O   LEU A 105       2.048  -8.167  11.673  1.00 72.45           O  
ATOM   1698  CG  LEU A 105       4.908  -9.348  14.961  1.00 72.45           C  
ATOM   1699  HG  LEU A 105       5.468 -10.046  14.338  1.00 72.45           H  
ATOM   1700  CD1 LEU A 105       5.885  -8.302  15.497  1.00 72.45           C  
ATOM   1701 HD11 LEU A 105       6.679  -8.796  16.056  1.00 72.45           H  
ATOM   1702 HD12 LEU A 105       5.364  -7.597  16.144  1.00 72.45           H  
ATOM   1703 HD13 LEU A 105       6.329  -7.763  14.660  1.00 72.45           H  
ATOM   1704  CD2 LEU A 105       4.314 -10.104  16.153  1.00 72.45           C  
ATOM   1705 HD21 LEU A 105       3.700  -9.437  16.758  1.00 72.45           H  
ATOM   1706 HD22 LEU A 105       5.121 -10.511  16.764  1.00 72.45           H  
ATOM   1707 HD23 LEU A 105       3.712 -10.940  15.797  1.00 72.45           H  
ATOM   1708  N   PRO A 106       0.473  -8.812  13.144  1.00 81.25           N  
ATOM   1709  CA  PRO A 106      -0.612  -8.099  12.485  1.00 81.25           C  
ATOM   1710  HA  PRO A 106      -0.503  -8.190  11.404  1.00 81.25           H  
ATOM   1711  C   PRO A 106      -0.642  -6.609  12.852  1.00 81.25           C  
ATOM   1712  CB  PRO A 106      -1.889  -8.828  12.902  1.00 81.25           C  
ATOM   1713  HB2 PRO A 106      -2.051  -9.681  12.242  1.00 81.25           H  
ATOM   1714  HB3 PRO A 106      -2.760  -8.173  12.899  1.00 81.25           H  
ATOM   1715  O   PRO A 106      -0.657  -6.207  14.019  1.00 81.25           O  
ATOM   1716  CG  PRO A 106      -1.551  -9.326  14.306  1.00 81.25           C  
ATOM   1717  HG2 PRO A 106      -1.718  -8.530  15.031  1.00 81.25           H  
ATOM   1718  HG3 PRO A 106      -2.131 -10.210  14.571  1.00 81.25           H  
ATOM   1719  CD  PRO A 106      -0.057  -9.638  14.220  1.00 81.25           C  
ATOM   1720  HD2 PRO A 106       0.430  -9.410  15.168  1.00 81.25           H  
ATOM   1721  HD3 PRO A 106       0.082 -10.690  13.969  1.00 81.25           H  
ATOM   1722  N   TYR A 107      -0.752  -5.789  11.819  1.00 79.23           N  
ATOM   1723  H   TYR A 107      -0.744  -6.203  10.898  1.00 79.23           H  
ATOM   1724  CA  TYR A 107      -0.862  -4.342  11.853  1.00 79.23           C  
ATOM   1725  HA  TYR A 107      -0.932  -4.007  12.888  1.00 79.23           H  
ATOM   1726  C   TYR A 107      -2.117  -3.897  11.104  1.00 79.23           C  
ATOM   1727  CB  TYR A 107       0.398  -3.733  11.239  1.00 79.23           C  
ATOM   1728  HB2 TYR A 107       0.593  -4.202  10.275  1.00 79.23           H  
ATOM   1729  HB3 TYR A 107       0.221  -2.674  11.050  1.00 79.23           H  
ATOM   1730  O   TYR A 107      -2.510  -4.505  10.111  1.00 79.23           O  
ATOM   1731  CG  TYR A 107       1.622  -3.860  12.115  1.00 79.23           C  
ATOM   1732  CD1 TYR A 107       1.845  -2.936  13.156  1.00 79.23           C  
ATOM   1733  HD1 TYR A 107       1.145  -2.132  13.327  1.00 79.23           H  
ATOM   1734  CD2 TYR A 107       2.521  -4.921  11.906  1.00 79.23           C  
ATOM   1735  HD2 TYR A 107       2.338  -5.643  11.124  1.00 79.23           H  
ATOM   1736  CE1 TYR A 107       2.975  -3.072  13.986  1.00 79.23           C  
ATOM   1737  HE1 TYR A 107       3.140  -2.367  14.788  1.00 79.23           H  
ATOM   1738  CE2 TYR A 107       3.647  -5.061  12.737  1.00 79.23           C  
ATOM   1739  HE2 TYR A 107       4.335  -5.882  12.600  1.00 79.23           H  
ATOM   1740  OH  TYR A 107       4.966  -4.286  14.574  1.00 79.23           O  
ATOM   1741  HH  TYR A 107       5.008  -3.611  15.255  1.00 79.23           H  
ATOM   1742  CZ  TYR A 107       3.877  -4.138  13.775  1.00 79.23           C  
ATOM   1743  N   HIS A 108      -2.754  -2.825  11.563  1.00 84.71           N  
ATOM   1744  H   HIS A 108      -2.423  -2.382  12.408  1.00 84.71           H  
ATOM   1745  CA  HIS A 108      -3.891  -2.233  10.875  1.00 84.71           C  
ATOM   1746  HA  HIS A 108      -3.715  -2.381   9.810  1.00 84.71           H  
ATOM   1747  C   HIS A 108      -4.006  -0.725  11.102  1.00 84.71           C  
ATOM   1748  CB  HIS A 108      -5.195  -2.959  11.256  1.00 84.71           C  
ATOM   1749  HB2 HIS A 108      -5.973  -2.665  10.551  1.00 84.71           H  
ATOM   1750  HB3 HIS A 108      -5.055  -4.034  11.139  1.00 84.71           H  
ATOM   1751  O   HIS A 108      -3.521  -0.182  12.101  1.00 84.71           O  
ATOM   1752  CG  HIS A 108      -5.687  -2.680  12.655  1.00 84.71           C  
ATOM   1753  CD2 HIS A 108      -6.875  -2.092  12.994  1.00 84.71           C  
ATOM   1754  HD2 HIS A 108      -7.626  -1.741  12.302  1.00 84.71           H  
ATOM   1755  ND1 HIS A 108      -5.028  -2.961  13.829  1.00 84.71           N  
ATOM   1756  HD1 HIS A 108      -4.074  -3.286  13.906  1.00 84.71           H  
ATOM   1757  CE1 HIS A 108      -5.805  -2.566  14.850  1.00 84.71           C  
ATOM   1758  HE1 HIS A 108      -5.539  -2.636  15.894  1.00 84.71           H  
ATOM   1759  NE2 HIS A 108      -6.947  -2.032  14.389  1.00 84.71           N  
ATOM   1760  N   ALA A 109      -4.699  -0.068  10.175  1.00 86.10           N  
ATOM   1761  H   ALA A 109      -5.027  -0.604   9.384  1.00 86.10           H  
ATOM   1762  CA  ALA A 109      -5.122   1.326  10.254  1.00 86.10           C  
ATOM   1763  HA  ALA A 109      -5.176   1.631  11.299  1.00 86.10           H  
ATOM   1764  C   ALA A 109      -6.516   1.492   9.633  1.00 86.10           C  
ATOM   1765  CB  ALA A 109      -4.090   2.205   9.540  1.00 86.10           C  
ATOM   1766  HB1 ALA A 109      -4.000   1.899   8.498  1.00 86.10           H  
ATOM   1767  HB2 ALA A 109      -3.120   2.105  10.027  1.00 86.10           H  
ATOM   1768  HB3 ALA A 109      -4.407   3.247   9.588  1.00 86.10           H  
ATOM   1769  O   ALA A 109      -6.817   0.878   8.607  1.00 86.10           O  
ATOM   1770  N   VAL A 110      -7.353   2.334  10.237  1.00 91.96           N  
ATOM   1771  H   VAL A 110      -7.044   2.771  11.093  1.00 91.96           H  
ATOM   1772  CA  VAL A 110      -8.711   2.655   9.777  1.00 91.96           C  
ATOM   1773  HA  VAL A 110      -8.878   2.155   8.823  1.00 91.96           H  
ATOM   1774  C   VAL A 110      -8.837   4.161   9.558  1.00 91.96           C  
ATOM   1775  CB  VAL A 110      -9.784   2.146  10.761  1.00 91.96           C  
ATOM   1776  HB  VAL A 110      -9.658   2.660  11.714  1.00 91.96           H  
ATOM   1777  O   VAL A 110      -8.399   4.944  10.401  1.00 91.96           O  
ATOM   1778  CG1 VAL A 110     -11.208   2.413  10.250  1.00 91.96           C  
ATOM   1779 HG11 VAL A 110     -11.351   1.951   9.273  1.00 91.96           H  
ATOM   1780 HG12 VAL A 110     -11.394   3.484  10.169  1.00 91.96           H  
ATOM   1781 HG13 VAL A 110     -11.940   2.004  10.946  1.00 91.96           H  
ATOM   1782  CG2 VAL A 110      -9.660   0.634  11.002  1.00 91.96           C  
ATOM   1783 HG21 VAL A 110      -8.701   0.411  11.470  1.00 91.96           H  
ATOM   1784 HG22 VAL A 110     -10.451   0.301  11.673  1.00 91.96           H  
ATOM   1785 HG23 VAL A 110      -9.735   0.101  10.054  1.00 91.96           H  
ATOM   1786  N   TYR A 111      -9.467   4.565   8.455  1.00 95.05           N  
ATOM   1787  H   TYR A 111      -9.819   3.855   7.828  1.00 95.05           H  
ATOM   1788  CA  TYR A 111      -9.669   5.963   8.063  1.00 95.05           C  
ATOM   1789  HA  TYR A 111      -9.385   6.602   8.899  1.00 95.05           H  
ATOM   1790  C   TYR A 111     -11.143   6.228   7.735  1.00 95.05           C  
ATOM   1791  CB  TYR A 111      -8.771   6.321   6.868  1.00 95.05           C  
ATOM   1792  HB2 TYR A 111      -9.118   5.782   5.987  1.00 95.05           H  
ATOM   1793  HB3 TYR A 111      -8.893   7.383   6.656  1.00 95.05           H  
ATOM   1794  O   TYR A 111     -11.779   5.403   7.077  1.00 95.05           O  
ATOM   1795  CG  TYR A 111      -7.294   6.028   7.067  1.00 95.05           C  
ATOM   1796  CD1 TYR A 111      -6.432   7.046   7.513  1.00 95.05           C  
ATOM   1797  HD1 TYR A 111      -6.818   8.038   7.695  1.00 95.05           H  
ATOM   1798  CD2 TYR A 111      -6.783   4.737   6.820  1.00 95.05           C  
ATOM   1799  HD2 TYR A 111      -7.443   3.954   6.476  1.00 95.05           H  
ATOM   1800  CE1 TYR A 111      -5.067   6.776   7.724  1.00 95.05           C  
ATOM   1801  HE1 TYR A 111      -4.400   7.557   8.059  1.00 95.05           H  
ATOM   1802  CE2 TYR A 111      -5.420   4.459   7.039  1.00 95.05           C  
ATOM   1803  HE2 TYR A 111      -5.038   3.467   6.850  1.00 95.05           H  
ATOM   1804  OH  TYR A 111      -3.245   5.212   7.730  1.00 95.05           O  
ATOM   1805  HH  TYR A 111      -3.039   4.292   7.549  1.00 95.05           H  
ATOM   1806  CZ  TYR A 111      -4.560   5.479   7.503  1.00 95.05           C  
ATOM   1807  N   SER A 112     -11.689   7.368   8.177  1.00 96.59           N  
ATOM   1808  H   SER A 112     -11.092   8.035   8.645  1.00 96.59           H  
ATOM   1809  CA  SER A 112     -13.097   7.730   7.944  1.00 96.59           C  
ATOM   1810  HA  SER A 112     -13.663   6.804   7.846  1.00 96.59           H  
ATOM   1811  C   SER A 112     -13.301   8.516   6.654  1.00 96.59           C  
ATOM   1812  CB  SER A 112     -13.724   8.492   9.125  1.00 96.59           C  
ATOM   1813  HB2 SER A 112     -13.424   8.019  10.060  1.00 96.59           H  
ATOM   1814  HB3 SER A 112     -14.808   8.409   9.049  1.00 96.59           H  
ATOM   1815  O   SER A 112     -12.412   9.247   6.210  1.00 96.59           O  
ATOM   1816  OG  SER A 112     -13.394   9.873   9.167  1.00 96.59           O  
ATOM   1817  HG  SER A 112     -14.003  10.328   8.581  1.00 96.59           H  
ATOM   1818  N   ASP A 113     -14.520   8.426   6.119  1.00 96.59           N  
ATOM   1819  H   ASP A 113     -15.166   7.755   6.509  1.00 96.59           H  
ATOM   1820  CA  ASP A 113     -14.989   9.179   4.951  1.00 96.59           C  
ATOM   1821  HA  ASP A 113     -15.948   8.745   4.668  1.00 96.59           H  
ATOM   1822  C   ASP A 113     -14.067   8.984   3.729  1.00 96.59           C  
ATOM   1823  CB  ASP A 113     -15.268  10.647   5.329  1.00 96.59           C  
ATOM   1824  HB2 ASP A 113     -15.832  11.118   4.524  1.00 96.59           H  
ATOM   1825  HB3 ASP A 113     -14.314  11.167   5.416  1.00 96.59           H  
ATOM   1826  O   ASP A 113     -13.704   9.934   3.040  1.00 96.59           O  
ATOM   1827  CG  ASP A 113     -16.048  10.806   6.645  1.00 96.59           C  
ATOM   1828  OD1 ASP A 113     -17.228  10.390   6.709  1.00 96.59           O  
ATOM   1829  OD2 ASP A 113     -15.463  11.339   7.623  1.00 96.59           O  
ATOM   1830  N   PHE A 114     -13.648   7.735   3.505  1.00 96.53           N  
ATOM   1831  H   PHE A 114     -14.041   7.008   4.087  1.00 96.53           H  
ATOM   1832  CA  PHE A 114     -12.829   7.315   2.373  1.00 96.53           C  
ATOM   1833  HA  PHE A 114     -11.989   8.003   2.280  1.00 96.53           H  
ATOM   1834  C   PHE A 114     -13.621   7.348   1.069  1.00 96.53           C  
ATOM   1835  CB  PHE A 114     -12.275   5.905   2.620  1.00 96.53           C  
ATOM   1836  HB2 PHE A 114     -11.495   5.979   3.378  1.00 96.53           H  
ATOM   1837  HB3 PHE A 114     -13.073   5.285   3.028  1.00 96.53           H  
ATOM   1838  O   PHE A 114     -14.698   6.756   0.968  1.00 96.53           O  
ATOM   1839  CG  PHE A 114     -11.715   5.212   1.381  1.00 96.53           C  
ATOM   1840  CD1 PHE A 114     -12.364   4.077   0.852  1.00 96.53           C  
ATOM   1841  HD1 PHE A 114     -13.258   3.699   1.327  1.00 96.53           H  
ATOM   1842  CD2 PHE A 114     -10.560   5.706   0.743  1.00 96.53           C  
ATOM   1843  HD2 PHE A 114     -10.066   6.588   1.122  1.00 96.53           H  
ATOM   1844  CE1 PHE A 114     -11.866   3.442  -0.301  1.00 96.53           C  
ATOM   1845  HE1 PHE A 114     -12.376   2.581  -0.706  1.00 96.53           H  
ATOM   1846  CE2 PHE A 114     -10.070   5.073  -0.415  1.00 96.53           C  
ATOM   1847  HE2 PHE A 114      -9.201   5.464  -0.923  1.00 96.53           H  
ATOM   1848  CZ  PHE A 114     -10.721   3.945  -0.940  1.00 96.53           C  
ATOM   1849  HZ  PHE A 114     -10.346   3.472  -1.835  1.00 96.53           H  
ATOM   1850  N   PHE A 115     -13.034   7.968   0.053  1.00 97.14           N  
ATOM   1851  H   PHE A 115     -12.160   8.448   0.214  1.00 97.14           H  
ATOM   1852  CA  PHE A 115     -13.465   7.843  -1.328  1.00 97.14           C  
ATOM   1853  HA  PHE A 115     -13.789   6.813  -1.480  1.00 97.14           H  
ATOM   1854  C   PHE A 115     -12.304   8.060  -2.289  1.00 97.14           C  
ATOM   1855  CB  PHE A 115     -14.635   8.799  -1.621  1.00 97.14           C  
ATOM   1856  HB2 PHE A 115     -15.447   8.588  -0.925  1.00 97.14           H  
ATOM   1857  HB3 PHE A 115     -15.022   8.583  -2.616  1.00 97.14           H  
ATOM   1858  O   PHE A 115     -11.229   8.532  -1.907  1.00 97.14           O  
ATOM   1859  CG  PHE A 115     -14.301  10.279  -1.537  1.00 97.14           C  
ATOM   1860  CD1 PHE A 115     -14.247  10.919  -0.284  1.00 97.14           C  
ATOM   1861  HD1 PHE A 115     -14.424  10.352   0.618  1.00 97.14           H  
ATOM   1862  CD2 PHE A 115     -14.076  11.026  -2.709  1.00 97.14           C  
ATOM   1863  HD2 PHE A 115     -14.129  10.555  -3.680  1.00 97.14           H  
ATOM   1864  CE1 PHE A 115     -13.972  12.295  -0.199  1.00 97.14           C  
ATOM   1865  HE1 PHE A 115     -13.931  12.777   0.767  1.00 97.14           H  
ATOM   1866  CE2 PHE A 115     -13.810  12.404  -2.624  1.00 97.14           C  
ATOM   1867  HE2 PHE A 115     -13.652  12.979  -3.524  1.00 97.14           H  
ATOM   1868  CZ  PHE A 115     -13.757  13.040  -1.372  1.00 97.14           C  
ATOM   1869  HZ  PHE A 115     -13.549  14.098  -1.318  1.00 97.14           H  
ATOM   1870  N   ILE A 116     -12.533   7.727  -3.557  1.00 98.08           N  
ATOM   1871  H   ILE A 116     -13.437   7.350  -3.806  1.00 98.08           H  
ATOM   1872  CA  ILE A 116     -11.666   8.190  -4.635  1.00 98.08           C  
ATOM   1873  HA  ILE A 116     -10.993   8.932  -4.204  1.00 98.08           H  
ATOM   1874  C   ILE A 116     -12.480   8.941  -5.681  1.00 98.08           C  
ATOM   1875  CB  ILE A 116     -10.766   7.078  -5.212  1.00 98.08           C  
ATOM   1876  HB  ILE A 116     -10.009   7.571  -5.821  1.00 98.08           H  
ATOM   1877  O   ILE A 116     -13.624   8.575  -5.967  1.00 98.08           O  
ATOM   1878  CG1 ILE A 116     -11.528   6.100  -6.127  1.00 98.08           C  
ATOM   1879 HG12 ILE A 116     -11.980   6.663  -6.942  1.00 98.08           H  
ATOM   1880 HG13 ILE A 116     -12.321   5.607  -5.565  1.00 98.08           H  
ATOM   1881  CG2 ILE A 116     -10.037   6.339  -4.073  1.00 98.08           C  
ATOM   1882 HG21 ILE A 116      -9.589   7.063  -3.393  1.00 98.08           H  
ATOM   1883 HG22 ILE A 116      -9.237   5.717  -4.475  1.00 98.08           H  
ATOM   1884 HG23 ILE A 116     -10.734   5.714  -3.516  1.00 98.08           H  
ATOM   1885  CD1 ILE A 116     -10.612   5.047  -6.759  1.00 98.08           C  
ATOM   1886 HD11 ILE A 116     -10.279   4.327  -6.012  1.00 98.08           H  
ATOM   1887 HD12 ILE A 116      -9.740   5.529  -7.201  1.00 98.08           H  
ATOM   1888 HD13 ILE A 116     -11.159   4.522  -7.542  1.00 98.08           H  
ATOM   1889  N   ASP A 117     -11.892   9.993  -6.242  1.00 98.52           N  
ATOM   1890  H   ASP A 117     -10.968  10.254  -5.930  1.00 98.52           H  
ATOM   1891  CA  ASP A 117     -12.530  10.765  -7.309  1.00 98.52           C  
ATOM   1892  HA  ASP A 117     -13.544  11.010  -6.993  1.00 98.52           H  
ATOM   1893  C   ASP A 117     -12.655   9.943  -8.606  1.00 98.52           C  
ATOM   1894  CB  ASP A 117     -11.787  12.093  -7.533  1.00 98.52           C  
ATOM   1895  HB2 ASP A 117     -12.242  12.585  -8.393  1.00 98.52           H  
ATOM   1896  HB3 ASP A 117     -10.738  11.899  -7.754  1.00 98.52           H  
ATOM   1897  O   ASP A 117     -12.168   8.817  -8.715  1.00 98.52           O  
ATOM   1898  CG  ASP A 117     -11.928  13.066  -6.360  1.00 98.52           C  
ATOM   1899  OD1 ASP A 117     -13.072  13.215  -5.889  1.00 98.52           O  
ATOM   1900  OD2 ASP A 117     -10.908  13.673  -5.958  1.00 98.52           O  
ATOM   1901  N   ASN A 118     -13.327  10.500  -9.612  1.00 98.21           N  
ATOM   1902  H   ASN A 118     -13.666  11.444  -9.491  1.00 98.21           H  
ATOM   1903  CA  ASN A 118     -13.469   9.872 -10.925  1.00 98.21           C  
ATOM   1904  HA  ASN A 118     -13.681   8.815 -10.768  1.00 98.21           H  
ATOM   1905  C   ASN A 118     -12.169   9.952 -11.764  1.00 98.21           C  
ATOM   1906  CB  ASN A 118     -14.695  10.492 -11.629  1.00 98.21           C  
ATOM   1907  HB2 ASN A 118     -15.552  10.464 -10.957  1.00 98.21           H  
ATOM   1908  HB3 ASN A 118     -14.947   9.894 -12.504  1.00 98.21           H  
ATOM   1909  O   ASN A 118     -11.167  10.562 -11.377  1.00 98.21           O  
ATOM   1910  CG  ASN A 118     -14.501  11.929 -12.068  1.00 98.21           C  
ATOM   1911  ND2 ASN A 118     -15.480  12.517 -12.708  1.00 98.21           N  
ATOM   1912 HD21 ASN A 118     -16.353  12.033 -12.864  1.00 98.21           H  
ATOM   1913 HD22 ASN A 118     -15.268  13.411 -13.126  1.00 98.21           H  
ATOM   1914  OD1 ASN A 118     -13.469  12.545 -11.868  1.00 98.21           O  
ATOM   1915  N   GLU A 119     -12.194   9.372 -12.969  1.00 98.53           N  
ATOM   1916  H   GLU A 119     -13.005   8.829 -13.229  1.00 98.53           H  
ATOM   1917  CA  GLU A 119     -11.039   9.373 -13.876  1.00 98.53           C  
ATOM   1918  HA  GLU A 119     -10.207   8.888 -13.365  1.00 98.53           H  
ATOM   1919  C   GLU A 119     -10.572  10.781 -14.290  1.00 98.53           C  
ATOM   1920  CB  GLU A 119     -11.378   8.561 -15.132  1.00 98.53           C  
ATOM   1921  HB2 GLU A 119     -12.125   9.096 -15.719  1.00 98.53           H  
ATOM   1922  HB3 GLU A 119     -11.802   7.601 -14.835  1.00 98.53           H  
ATOM   1923  O   GLU A 119      -9.367  11.002 -14.432  1.00 98.53           O  
ATOM   1924  CG  GLU A 119     -10.124   8.319 -15.987  1.00 98.53           C  
ATOM   1925  HG2 GLU A 119      -9.765   9.263 -16.396  1.00 98.53           H  
ATOM   1926  HG3 GLU A 119      -9.343   7.904 -15.349  1.00 98.53           H  
ATOM   1927  CD  GLU A 119     -10.374   7.356 -17.145  1.00 98.53           C  
ATOM   1928  OE1 GLU A 119      -9.438   6.609 -17.506  1.00 98.53           O  
ATOM   1929  OE2 GLU A 119     -11.498   7.318 -17.689  1.00 98.53           O  
ATOM   1930  N   SER A 120     -11.488  11.746 -14.460  1.00 98.20           N  
ATOM   1931  H   SER A 120     -12.457  11.550 -14.253  1.00 98.20           H  
ATOM   1932  CA  SER A 120     -11.130  13.113 -14.879  1.00 98.20           C  
ATOM   1933  HA  SER A 120     -10.474  13.034 -15.745  1.00 98.20           H  
ATOM   1934  C   SER A 120     -10.343  13.877 -13.811  1.00 98.20           C  
ATOM   1935  CB  SER A 120     -12.363  13.913 -15.324  1.00 98.20           C  
ATOM   1936  HB2 SER A 120     -12.880  13.359 -16.108  1.00 98.20           H  
ATOM   1937  HB3 SER A 120     -12.037  14.867 -15.739  1.00 98.20           H  
ATOM   1938  O   SER A 120      -9.617  14.808 -14.144  1.00 98.20           O  
ATOM   1939  OG  SER A 120     -13.265  14.159 -14.262  1.00 98.20           O  
ATOM   1940  HG  SER A 120     -12.854  14.779 -13.654  1.00 98.20           H  
ATOM   1941  N   HIS A 121     -10.438  13.457 -12.548  1.00 98.34           N  
ATOM   1942  H   HIS A 121     -11.085  12.708 -12.346  1.00 98.34           H  
ATOM   1943  CA  HIS A 121      -9.635  13.962 -11.430  1.00 98.34           C  
ATOM   1944  HA  HIS A 121      -9.159  14.894 -11.733  1.00 98.34           H  
ATOM   1945  C   HIS A 121      -8.491  13.004 -11.043  1.00 98.34           C  
ATOM   1946  CB  HIS A 121     -10.569  14.281 -10.259  1.00 98.34           C  
ATOM   1947  HB2 HIS A 121     -11.088  13.361  -9.992  1.00 98.34           H  
ATOM   1948  HB3 HIS A 121      -9.987  14.610  -9.398  1.00 98.34           H  
ATOM   1949  O   HIS A 121      -7.920  13.121  -9.958  1.00 98.34           O  
ATOM   1950  CG  HIS A 121     -11.589  15.344 -10.581  1.00 98.34           C  
ATOM   1951  CD2 HIS A 121     -11.430  16.698 -10.474  1.00 98.34           C  
ATOM   1952  HD2 HIS A 121     -10.541  17.209 -10.134  1.00 98.34           H  
ATOM   1953  ND1 HIS A 121     -12.860  15.127 -11.055  1.00 98.34           N  
ATOM   1954  HD1 HIS A 121     -13.270  14.219 -11.220  1.00 98.34           H  
ATOM   1955  CE1 HIS A 121     -13.458  16.318 -11.221  1.00 98.34           C  
ATOM   1956  HE1 HIS A 121     -14.470  16.466 -11.566  1.00 98.34           H  
ATOM   1957  NE2 HIS A 121     -12.615  17.308 -10.894  1.00 98.34           N  
ATOM   1958  N   GLY A 122      -8.150  12.049 -11.918  1.00 98.28           N  
ATOM   1959  H   GLY A 122      -8.665  11.988 -12.785  1.00 98.28           H  
ATOM   1960  CA  GLY A 122      -7.017  11.139 -11.738  1.00 98.28           C  
ATOM   1961  HA2 GLY A 122      -6.832  10.628 -12.683  1.00 98.28           H  
ATOM   1962  HA3 GLY A 122      -6.129  11.717 -11.482  1.00 98.28           H  
ATOM   1963  C   GLY A 122      -7.224  10.075 -10.659  1.00 98.28           C  
ATOM   1964  O   GLY A 122      -6.242   9.624 -10.073  1.00 98.28           O  
ATOM   1965  N   TYR A 123      -8.473   9.689 -10.367  1.00 98.44           N  
ATOM   1966  H   TYR A 123      -9.240  10.107 -10.874  1.00 98.44           H  
ATOM   1967  CA  TYR A 123      -8.822   8.752  -9.287  1.00 98.44           C  
ATOM   1968  HA  TYR A 123      -9.900   8.827  -9.151  1.00 98.44           H  
ATOM   1969  C   TYR A 123      -8.216   9.134  -7.926  1.00 98.44           C  
ATOM   1970  CB  TYR A 123      -8.519   7.299  -9.691  1.00 98.44           C  
ATOM   1971  HB2 TYR A 123      -7.450   7.199  -9.882  1.00 98.44           H  
ATOM   1972  HB3 TYR A 123      -8.752   6.647  -8.849  1.00 98.44           H  
ATOM   1973  O   TYR A 123      -7.728   8.273  -7.194  1.00 98.44           O  
ATOM   1974  CG  TYR A 123      -9.299   6.773 -10.877  1.00 98.44           C  
ATOM   1975  CD1 TYR A 123     -10.698   6.621 -10.794  1.00 98.44           C  
ATOM   1976  HD1 TYR A 123     -11.221   6.910  -9.895  1.00 98.44           H  
ATOM   1977  CD2 TYR A 123      -8.618   6.354 -12.034  1.00 98.44           C  
ATOM   1978  HD2 TYR A 123      -7.544   6.453 -12.087  1.00 98.44           H  
ATOM   1979  CE1 TYR A 123     -11.419   6.078 -11.875  1.00 98.44           C  
ATOM   1980  HE1 TYR A 123     -12.491   5.967 -11.817  1.00 98.44           H  
ATOM   1981  CE2 TYR A 123      -9.333   5.807 -13.116  1.00 98.44           C  
ATOM   1982  HE2 TYR A 123      -8.820   5.495 -14.014  1.00 98.44           H  
ATOM   1983  OH  TYR A 123     -11.412   5.153 -14.093  1.00 98.44           O  
ATOM   1984  HH  TYR A 123     -12.362   5.150 -13.956  1.00 98.44           H  
ATOM   1985  CZ  TYR A 123     -10.735   5.673 -13.040  1.00 98.44           C  
ATOM   1986  N   ARG A 124      -8.179  10.434  -7.610  1.00 98.45           N  
ATOM   1987  H   ARG A 124      -8.604  11.082  -8.257  1.00 98.45           H  
ATOM   1988  CA  ARG A 124      -7.516  10.989  -6.421  1.00 98.45           C  
ATOM   1989  HA  ARG A 124      -6.449  10.784  -6.507  1.00 98.45           H  
ATOM   1990  C   ARG A 124      -8.004  10.341  -5.123  1.00 98.45           C  
ATOM   1991  CB  ARG A 124      -7.748  12.504  -6.422  1.00 98.45           C  
ATOM   1992  HB2 ARG A 124      -8.825  12.668  -6.410  1.00 98.45           H  
ATOM   1993  HB3 ARG A 124      -7.356  12.912  -7.354  1.00 98.45           H  
ATOM   1994  O   ARG A 124      -9.205  10.178  -4.938  1.00 98.45           O  
ATOM   1995  CG  ARG A 124      -7.119  13.272  -5.248  1.00 98.45           C  
ATOM   1996  HG2 ARG A 124      -7.359  12.786  -4.302  1.00 98.45           H  
ATOM   1997  HG3 ARG A 124      -6.037  13.284  -5.379  1.00 98.45           H  
ATOM   1998  CD  ARG A 124      -7.634  14.714  -5.169  1.00 98.45           C  
ATOM   1999  HD2 ARG A 124      -7.143  15.230  -4.344  1.00 98.45           H  
ATOM   2000  HD3 ARG A 124      -8.699  14.681  -4.938  1.00 98.45           H  
ATOM   2001  NE  ARG A 124      -7.448  15.449  -6.437  1.00 98.45           N  
ATOM   2002  HE  ARG A 124      -8.200  15.321  -7.099  1.00 98.45           H  
ATOM   2003  NH1 ARG A 124      -5.466  16.538  -5.977  1.00 98.45           N  
ATOM   2004 HH11 ARG A 124      -5.337  15.964  -5.156  1.00 98.45           H  
ATOM   2005 HH12 ARG A 124      -4.742  17.195  -6.230  1.00 98.45           H  
ATOM   2006  NH2 ARG A 124      -6.529  16.939  -7.883  1.00 98.45           N  
ATOM   2007 HH21 ARG A 124      -7.303  16.765  -8.508  1.00 98.45           H  
ATOM   2008 HH22 ARG A 124      -5.874  17.685  -8.070  1.00 98.45           H  
ATOM   2009  CZ  ARG A 124      -6.486  16.297  -6.749  1.00 98.45           C  
ATOM   2010  N   LEU A 125      -7.072   9.996  -4.232  1.00 97.11           N  
ATOM   2011  H   LEU A 125      -6.110  10.212  -4.452  1.00 97.11           H  
ATOM   2012  CA  LEU A 125      -7.362   9.450  -2.903  1.00 97.11           C  
ATOM   2013  HA  LEU A 125      -8.144   8.697  -2.996  1.00 97.11           H  
ATOM   2014  C   LEU A 125      -7.857  10.548  -1.971  1.00 97.11           C  
ATOM   2015  CB  LEU A 125      -6.094   8.788  -2.329  1.00 97.11           C  
ATOM   2016  HB2 LEU A 125      -5.872   7.916  -2.945  1.00 97.11           H  
ATOM   2017  HB3 LEU A 125      -5.264   9.490  -2.410  1.00 97.11           H  
ATOM   2018  O   LEU A 125      -7.162  11.545  -1.787  1.00 97.11           O  
ATOM   2019  CG  LEU A 125      -6.176   8.302  -0.869  1.00 97.11           C  
ATOM   2020  HG  LEU A 125      -6.373   9.142  -0.203  1.00 97.11           H  
ATOM   2021  CD1 LEU A 125      -7.262   7.244  -0.684  1.00 97.11           C  
ATOM   2022 HD11 LEU A 125      -7.246   6.870   0.339  1.00 97.11           H  
ATOM   2023 HD12 LEU A 125      -8.245   7.678  -0.871  1.00 97.11           H  
ATOM   2024 HD13 LEU A 125      -7.092   6.419  -1.375  1.00 97.11           H  
ATOM   2025  CD2 LEU A 125      -4.851   7.659  -0.456  1.00 97.11           C  
ATOM   2026 HD21 LEU A 125      -4.643   6.795  -1.086  1.00 97.11           H  
ATOM   2027 HD22 LEU A 125      -4.899   7.346   0.587  1.00 97.11           H  
ATOM   2028 HD23 LEU A 125      -4.044   8.383  -0.573  1.00 97.11           H  
ATOM   2029  N   ASN A 126      -8.992  10.323  -1.316  1.00 98.06           N  
ATOM   2030  H   ASN A 126      -9.553   9.516  -1.548  1.00 98.06           H  
ATOM   2031  CA  ASN A 126      -9.518  11.209  -0.291  1.00 98.06           C  
ATOM   2032  HA  ASN A 126      -8.743  11.909   0.023  1.00 98.06           H  
ATOM   2033  C   ASN A 126      -9.961  10.407   0.944  1.00 98.06           C  
ATOM   2034  CB  ASN A 126     -10.666  12.030  -0.891  1.00 98.06           C  
ATOM   2035  HB2 ASN A 126     -11.444  11.345  -1.228  1.00 98.06           H  
ATOM   2036  HB3 ASN A 126     -11.089  12.671  -0.118  1.00 98.06           H  
ATOM   2037  O   ASN A 126     -10.579   9.348   0.839  1.00 98.06           O  
ATOM   2038  CG  ASN A 126     -10.245  12.926  -2.050  1.00 98.06           C  
ATOM   2039  ND2 ASN A 126     -10.637  12.584  -3.258  1.00 98.06           N  
ATOM   2040 HD21 ASN A 126     -10.525  13.225  -4.031  1.00 98.06           H  
ATOM   2041 HD22 ASN A 126     -11.241  11.785  -3.379  1.00 98.06           H  
ATOM   2042  OD1 ASN A 126      -9.575  13.931  -1.868  1.00 98.06           O  
ATOM   2043  N   PHE A 127      -9.656  10.921   2.131  1.00 97.07           N  
ATOM   2044  H   PHE A 127      -9.039  11.720   2.152  1.00 97.07           H  
ATOM   2045  CA  PHE A 127     -10.255  10.503   3.402  1.00 97.07           C  
ATOM   2046  HA  PHE A 127     -11.314  10.300   3.237  1.00 97.07           H  
ATOM   2047  C   PHE A 127     -10.150  11.640   4.422  1.00 97.07           C  
ATOM   2048  CB  PHE A 127      -9.600   9.219   3.934  1.00 97.07           C  
ATOM   2049  HB2 PHE A 127     -10.083   8.935   4.869  1.00 97.07           H  
ATOM   2050  HB3 PHE A 127      -9.786   8.409   3.228  1.00 97.07           H  
ATOM   2051  O   PHE A 127      -9.286  12.514   4.310  1.00 97.07           O  
ATOM   2052  CG  PHE A 127      -8.110   9.330   4.164  1.00 97.07           C  
ATOM   2053  CD1 PHE A 127      -7.223   9.027   3.115  1.00 97.07           C  
ATOM   2054  HD1 PHE A 127      -7.608   8.734   2.149  1.00 97.07           H  
ATOM   2055  CD2 PHE A 127      -7.613   9.750   5.413  1.00 97.07           C  
ATOM   2056  HD2 PHE A 127      -8.296   9.995   6.213  1.00 97.07           H  
ATOM   2057  CE1 PHE A 127      -5.840   9.119   3.320  1.00 97.07           C  
ATOM   2058  HE1 PHE A 127      -5.158   8.896   2.513  1.00 97.07           H  
ATOM   2059  CE2 PHE A 127      -6.226   9.835   5.621  1.00 97.07           C  
ATOM   2060  HE2 PHE A 127      -5.832  10.134   6.581  1.00 97.07           H  
ATOM   2061  CZ  PHE A 127      -5.350   9.495   4.580  1.00 97.07           C  
ATOM   2062  HZ  PHE A 127      -4.284   9.518   4.749  1.00 97.07           H  
ATOM   2063  N   ARG A 128     -11.013  11.640   5.441  1.00 97.15           N  
ATOM   2064  H   ARG A 128     -11.680  10.884   5.497  1.00 97.15           H  
ATOM   2065  CA  ARG A 128     -11.091  12.743   6.411  1.00 97.15           C  
ATOM   2066  HA  ARG A 128     -10.901  13.677   5.882  1.00 97.15           H  
ATOM   2067  C   ARG A 128     -10.034  12.665   7.507  1.00 97.15           C  
ATOM   2068  CB  ARG A 128     -12.508  12.798   6.984  1.00 97.15           C  
ATOM   2069  HB2 ARG A 128     -13.206  12.953   6.161  1.00 97.15           H  
ATOM   2070  HB3 ARG A 128     -12.737  11.847   7.463  1.00 97.15           H  
ATOM   2071  O   ARG A 128      -9.400  13.671   7.810  1.00 97.15           O  
ATOM   2072  CG  ARG A 128     -12.692  13.937   7.993  1.00 97.15           C  
ATOM   2073  HG2 ARG A 128     -12.518  14.892   7.498  1.00 97.15           H  
ATOM   2074  HG3 ARG A 128     -12.002  13.827   8.829  1.00 97.15           H  
ATOM   2075  CD  ARG A 128     -14.119  13.884   8.528  1.00 97.15           C  
ATOM   2076  HD2 ARG A 128     -14.803  13.903   7.680  1.00 97.15           H  
ATOM   2077  HD3 ARG A 128     -14.256  12.945   9.064  1.00 97.15           H  
ATOM   2078  NE  ARG A 128     -14.411  15.009   9.432  1.00 97.15           N  
ATOM   2079  HE  ARG A 128     -13.640  15.611   9.685  1.00 97.15           H  
ATOM   2080  NH1 ARG A 128     -16.668  14.647   9.486  1.00 97.15           N  
ATOM   2081 HH11 ARG A 128     -16.526  13.847   8.887  1.00 97.15           H  
ATOM   2082 HH12 ARG A 128     -17.604  14.929   9.741  1.00 97.15           H  
ATOM   2083  NH2 ARG A 128     -15.798  16.374  10.615  1.00 97.15           N  
ATOM   2084 HH21 ARG A 128     -15.018  16.971  10.851  1.00 97.15           H  
ATOM   2085 HH22 ARG A 128     -16.733  16.644  10.886  1.00 97.15           H  
ATOM   2086  CZ  ARG A 128     -15.621  15.339   9.841  1.00 97.15           C  
ATOM   2087  N   LYS A 129      -9.892  11.509   8.161  1.00 95.07           N  
ATOM   2088  H   LYS A 129     -10.463  10.730   7.867  1.00 95.07           H  
ATOM   2089  CA  LYS A 129      -8.955  11.317   9.283  1.00 95.07           C  
ATOM   2090  HA  LYS A 129      -8.025  11.829   9.039  1.00 95.07           H  
ATOM   2091  C   LYS A 129      -8.617   9.849   9.517  1.00 95.07           C  
ATOM   2092  CB  LYS A 129      -9.521  11.941  10.579  1.00 95.07           C  
ATOM   2093  HB2 LYS A 129      -8.792  11.790  11.376  1.00 95.07           H  
ATOM   2094  HB3 LYS A 129      -9.632  13.016  10.440  1.00 95.07           H  
ATOM   2095  O   LYS A 129      -9.428   8.973   9.226  1.00 95.07           O  
ATOM   2096  CG  LYS A 129     -10.874  11.356  11.024  1.00 95.07           C  
ATOM   2097  HG2 LYS A 129     -10.818  10.268  11.045  1.00 95.07           H  
ATOM   2098  HG3 LYS A 129     -11.647  11.656  10.316  1.00 95.07           H  
ATOM   2099  CD  LYS A 129     -11.257  11.842  12.426  1.00 95.07           C  
ATOM   2100  HD2 LYS A 129     -11.360  12.927  12.424  1.00 95.07           H  
ATOM   2101  HD3 LYS A 129     -10.468  11.554  13.121  1.00 95.07           H  
ATOM   2102  CE  LYS A 129     -12.575  11.182  12.846  1.00 95.07           C  
ATOM   2103  HE2 LYS A 129     -12.475  10.106  12.702  1.00 95.07           H  
ATOM   2104  HE3 LYS A 129     -13.368  11.526  12.182  1.00 95.07           H  
ATOM   2105  NZ  LYS A 129     -12.904  11.472  14.265  1.00 95.07           N  
ATOM   2106  HZ1 LYS A 129     -12.994  12.465  14.422  1.00 95.07           H  
ATOM   2107  HZ2 LYS A 129     -12.171  11.118  14.863  1.00 95.07           H  
ATOM   2108  HZ3 LYS A 129     -13.765  11.014  14.528  1.00 95.07           H  
ATOM   2109  N   PHE A 130      -7.460   9.607  10.130  1.00 93.32           N  
ATOM   2110  H   PHE A 130      -6.838  10.384  10.302  1.00 93.32           H  
ATOM   2111  CA  PHE A 130      -7.182   8.371  10.861  1.00 93.32           C  
ATOM   2112  HA  PHE A 130      -7.305   7.518  10.195  1.00 93.32           H  
ATOM   2113  C   PHE A 130      -8.171   8.229  12.035  1.00 93.32           C  
ATOM   2114  CB  PHE A 130      -5.721   8.416  11.332  1.00 93.32           C  
ATOM   2115  HB2 PHE A 130      -5.584   9.284  11.977  1.00 93.32           H  
ATOM   2116  HB3 PHE A 130      -5.085   8.565  10.459  1.00 93.32           H  
ATOM   2117  O   PHE A 130      -8.492   9.210  12.712  1.00 93.32           O  
ATOM   2118  CG  PHE A 130      -5.230   7.187  12.073  1.00 93.32           C  
ATOM   2119  CD1 PHE A 130      -5.426   7.074  13.464  1.00 93.32           C  
ATOM   2120  HD1 PHE A 130      -5.956   7.846  14.002  1.00 93.32           H  
ATOM   2121  CD2 PHE A 130      -4.527   6.179  11.386  1.00 93.32           C  
ATOM   2122  HD2 PHE A 130      -4.357   6.264  10.322  1.00 93.32           H  
ATOM   2123  CE1 PHE A 130      -4.915   5.965  14.161  1.00 93.32           C  
ATOM   2124  HE1 PHE A 130      -5.055   5.885  15.229  1.00 93.32           H  
ATOM   2125  CE2 PHE A 130      -4.008   5.076  12.086  1.00 93.32           C  
ATOM   2126  HE2 PHE A 130      -3.440   4.319  11.565  1.00 93.32           H  
ATOM   2127  CZ  PHE A 130      -4.199   4.970  13.474  1.00 93.32           C  
ATOM   2128  HZ  PHE A 130      -3.783   4.133  14.014  1.00 93.32           H  
ATOM   2129  N   VAL A 131      -8.679   7.017  12.251  1.00 94.76           N  
ATOM   2130  H   VAL A 131      -8.385   6.277  11.629  1.00 94.76           H  
ATOM   2131  CA  VAL A 131      -9.694   6.687  13.267  1.00 94.76           C  
ATOM   2132  HA  VAL A 131     -10.058   7.602  13.734  1.00 94.76           H  
ATOM   2133  C   VAL A 131      -9.092   5.833  14.373  1.00 94.76           C  
ATOM   2134  CB  VAL A 131     -10.899   5.960  12.631  1.00 94.76           C  
ATOM   2135  HB  VAL A 131     -10.553   5.045  12.151  1.00 94.76           H  
ATOM   2136  O   VAL A 131      -9.228   6.165  15.546  1.00 94.76           O  
ATOM   2137  CG1 VAL A 131     -11.972   5.585  13.662  1.00 94.76           C  
ATOM   2138 HG11 VAL A 131     -12.816   5.112  13.160  1.00 94.76           H  
ATOM   2139 HG12 VAL A 131     -11.574   4.873  14.385  1.00 94.76           H  
ATOM   2140 HG13 VAL A 131     -12.318   6.474  14.189  1.00 94.76           H  
ATOM   2141  CG2 VAL A 131     -11.573   6.832  11.569  1.00 94.76           C  
ATOM   2142 HG21 VAL A 131     -12.395   6.276  11.117  1.00 94.76           H  
ATOM   2143 HG22 VAL A 131     -11.952   7.750  12.018  1.00 94.76           H  
ATOM   2144 HG23 VAL A 131     -10.858   7.084  10.786  1.00 94.76           H  
ATOM   2145  N   THR A 132      -8.451   4.725  14.003  1.00 93.34           N  
ATOM   2146  H   THR A 132      -8.327   4.541  13.018  1.00 93.34           H  
ATOM   2147  CA  THR A 132      -7.849   3.761  14.931  1.00 93.34           C  
ATOM   2148  HA  THR A 132      -7.301   4.309  15.697  1.00 93.34           H  
ATOM   2149  C   THR A 132      -6.857   2.862  14.192  1.00 93.34           C  
ATOM   2150  CB  THR A 132      -8.936   2.927  15.637  1.00 93.34           C  
ATOM   2151  HB  THR A 132      -9.642   3.608  16.112  1.00 93.34           H  
ATOM   2152  O   THR A 132      -6.884   2.779  12.963  1.00 93.34           O  
ATOM   2153  CG2 THR A 132      -9.722   1.985  14.723  1.00 93.34           C  
ATOM   2154 HG21 THR A 132     -10.242   2.564  13.960  1.00 93.34           H  
ATOM   2155 HG22 THR A 132      -9.054   1.268  14.246  1.00 93.34           H  
ATOM   2156 HG23 THR A 132     -10.464   1.443  15.309  1.00 93.34           H  
ATOM   2157  OG1 THR A 132      -8.348   2.150  16.651  1.00 93.34           O  
ATOM   2158  HG1 THR A 132      -9.054   1.729  17.147  1.00 93.34           H  
ATOM   2159  N   GLY A 133      -5.983   2.187  14.932  1.00 85.67           N  
ATOM   2160  H   GLY A 133      -6.041   2.280  15.936  1.00 85.67           H  
ATOM   2161  CA  GLY A 133      -4.982   1.273  14.396  1.00 85.67           C  
ATOM   2162  HA2 GLY A 133      -4.626   1.644  13.435  1.00 85.67           H  
ATOM   2163  HA3 GLY A 133      -5.432   0.292  14.243  1.00 85.67           H  
ATOM   2164  C   GLY A 133      -3.773   1.134  15.315  1.00 85.67           C  
ATOM   2165  O   GLY A 133      -3.528   1.986  16.165  1.00 85.67           O  
ATOM   2166  N   ASN A 134      -2.990   0.074  15.115  1.00 80.34           N  
ATOM   2167  H   ASN A 134      -3.242  -0.562  14.372  1.00 80.34           H  
ATOM   2168  CA  ASN A 134      -1.676  -0.120  15.745  1.00 80.34           C  
ATOM   2169  HA  ASN A 134      -1.599   0.575  16.580  1.00 80.34           H  
ATOM   2170  C   ASN A 134      -0.508   0.264  14.808  1.00 80.34           C  
ATOM   2171  CB  ASN A 134      -1.566  -1.537  16.350  1.00 80.34           C  
ATOM   2172  HB2 ASN A 134      -2.366  -1.681  17.077  1.00 80.34           H  
ATOM   2173  HB3 ASN A 134      -0.618  -1.611  16.882  1.00 80.34           H  
ATOM   2174  O   ASN A 134       0.647  -0.056  15.084  1.00 80.34           O  
ATOM   2175  CG  ASN A 134      -1.638  -2.667  15.338  1.00 80.34           C  
ATOM   2176  ND2 ASN A 134      -1.131  -3.832  15.669  1.00 80.34           N  
ATOM   2177 HD21 ASN A 134      -1.104  -4.576  14.987  1.00 80.34           H  
ATOM   2178 HD22 ASN A 134      -0.648  -3.952  16.548  1.00 80.34           H  
ATOM   2179  OD1 ASN A 134      -2.193  -2.527  14.261  1.00 80.34           O  
ATOM   2180  N   MET A 135      -0.800   0.962  13.707  1.00 75.59           N  
ATOM   2181  H   MET A 135      -1.774   1.165  13.533  1.00 75.59           H  
ATOM   2182  CA  MET A 135       0.178   1.577  12.805  1.00 75.59           C  
ATOM   2183  HA  MET A 135       1.156   1.120  12.958  1.00 75.59           H  
ATOM   2184  C   MET A 135       0.309   3.086  13.046  1.00 75.59           C  
ATOM   2185  CB  MET A 135      -0.244   1.351  11.350  1.00 75.59           C  
ATOM   2186  HB2 MET A 135       0.428   1.914  10.703  1.00 75.59           H  
ATOM   2187  HB3 MET A 135      -1.256   1.731  11.209  1.00 75.59           H  
ATOM   2188  O   MET A 135      -0.639   3.744  13.471  1.00 75.59           O  
ATOM   2189  CG  MET A 135      -0.197  -0.121  10.946  1.00 75.59           C  
ATOM   2190  HG2 MET A 135      -0.855  -0.684  11.608  1.00 75.59           H  
ATOM   2191  HG3 MET A 135       0.820  -0.488  11.082  1.00 75.59           H  
ATOM   2192  SD  MET A 135      -0.712  -0.447   9.238  1.00 75.59           S  
ATOM   2193  CE  MET A 135       0.625   0.382   8.332  1.00 75.59           C  
ATOM   2194  HE1 MET A 135       0.656   1.440   8.589  1.00 75.59           H  
ATOM   2195  HE2 MET A 135       0.440   0.299   7.261  1.00 75.59           H  
ATOM   2196  HE3 MET A 135       1.579  -0.086   8.574  1.00 75.59           H  
ATOM   2197  N   LYS A 136       1.460   3.664  12.671  1.00 76.24           N  
ATOM   2198  H   LYS A 136       2.179   3.065  12.292  1.00 76.24           H  
ATOM   2199  CA  LYS A 136       1.568   5.116  12.444  1.00 76.24           C  
ATOM   2200  HA  LYS A 136       1.228   5.638  13.338  1.00 76.24           H  
ATOM   2201  C   LYS A 136       0.640   5.517  11.285  1.00 76.24           C  
ATOM   2202  CB  LYS A 136       3.025   5.519  12.124  1.00 76.24           C  
ATOM   2203  HB2 LYS A 136       3.380   4.907  11.295  1.00 76.24           H  
ATOM   2204  HB3 LYS A 136       3.027   6.557  11.791  1.00 76.24           H  
ATOM   2205  O   LYS A 136       0.558   4.798  10.292  1.00 76.24           O  
ATOM   2206  CG  LYS A 136       4.015   5.395  13.301  1.00 76.24           C  
ATOM   2207  HG2 LYS A 136       4.015   4.369  13.668  1.00 76.24           H  
ATOM   2208  HG3 LYS A 136       3.697   6.056  14.107  1.00 76.24           H  
ATOM   2209  CD  LYS A 136       5.449   5.772  12.864  1.00 76.24           C  
ATOM   2210  HD2 LYS A 136       5.749   5.097  12.063  1.00 76.24           H  
ATOM   2211  HD3 LYS A 136       5.448   6.790  12.474  1.00 76.24           H  
ATOM   2212  CE  LYS A 136       6.473   5.673  14.012  1.00 76.24           C  
ATOM   2213  HE2 LYS A 136       6.233   6.426  14.762  1.00 76.24           H  
ATOM   2214  HE3 LYS A 136       6.365   4.695  14.481  1.00 76.24           H  
ATOM   2215  NZ  LYS A 136       7.884   5.842  13.542  1.00 76.24           N  
ATOM   2216  HZ1 LYS A 136       8.141   5.135  12.869  1.00 76.24           H  
ATOM   2217  HZ2 LYS A 136       8.058   6.733  13.101  1.00 76.24           H  
ATOM   2218  HZ3 LYS A 136       8.548   5.755  14.298  1.00 76.24           H  
ATOM   2219  N   ASP A 137       0.020   6.695  11.370  1.00 81.58           N  
ATOM   2220  H   ASP A 137       0.042   7.194  12.248  1.00 81.58           H  
ATOM   2221  CA  ASP A 137      -0.696   7.312  10.243  1.00 81.58           C  
ATOM   2222  HA  ASP A 137      -1.376   6.579   9.809  1.00 81.58           H  
ATOM   2223  C   ASP A 137       0.302   7.736   9.149  1.00 81.58           C  
ATOM   2224  CB  ASP A 137      -1.555   8.483  10.745  1.00 81.58           C  
ATOM   2225  HB2 ASP A 137      -0.912   9.200  11.255  1.00 81.58           H  
ATOM   2226  HB3 ASP A 137      -2.276   8.105  11.469  1.00 81.58           H  
ATOM   2227  O   ASP A 137       0.852   8.844   9.162  1.00 81.58           O  
ATOM   2228  CG  ASP A 137      -2.315   9.211   9.625  1.00 81.58           C  
ATOM   2229  OD1 ASP A 137      -2.286   8.750   8.459  1.00 81.58           O  
ATOM   2230  OD2 ASP A 137      -2.878  10.281   9.944  1.00 81.58           O  
ATOM   2231  N   THR A 138       0.585   6.800   8.243  1.00 75.57           N  
ATOM   2232  H   THR A 138       0.216   5.874   8.403  1.00 75.57           H  
ATOM   2233  CA  THR A 138       1.430   6.980   7.056  1.00 75.57           C  
ATOM   2234  HA  THR A 138       2.123   7.805   7.225  1.00 75.57           H  
ATOM   2235  C   THR A 138       0.611   7.331   5.817  1.00 75.57           C  
ATOM   2236  CB  THR A 138       2.253   5.712   6.772  1.00 75.57           C  
ATOM   2237  HB  THR A 138       2.783   5.835   5.827  1.00 75.57           H  
ATOM   2238  O   THR A 138       1.124   8.011   4.926  1.00 75.57           O  
ATOM   2239  CG2 THR A 138       3.279   5.423   7.867  1.00 75.57           C  
ATOM   2240 HG21 THR A 138       3.933   6.285   7.992  1.00 75.57           H  
ATOM   2241 HG22 THR A 138       3.884   4.562   7.583  1.00 75.57           H  
ATOM   2242 HG23 THR A 138       2.775   5.211   8.810  1.00 75.57           H  
ATOM   2243  OG1 THR A 138       1.408   4.588   6.685  1.00 75.57           O  
ATOM   2244  HG1 THR A 138       1.964   3.806   6.671  1.00 75.57           H  
ATOM   2245  N   LEU A 139      -0.666   6.929   5.757  1.00 84.93           N  
ATOM   2246  H   LEU A 139      -1.056   6.427   6.542  1.00 84.93           H  
ATOM   2247  CA  LEU A 139      -1.514   7.169   4.589  1.00 84.93           C  
ATOM   2248  HA  LEU A 139      -0.950   6.846   3.713  1.00 84.93           H  
ATOM   2249  C   LEU A 139      -1.824   8.661   4.405  1.00 84.93           C  
ATOM   2250  CB  LEU A 139      -2.793   6.321   4.676  1.00 84.93           C  
ATOM   2251  HB2 LEU A 139      -3.443   6.787   5.416  1.00 84.93           H  
ATOM   2252  HB3 LEU A 139      -2.542   5.316   5.018  1.00 84.93           H  
ATOM   2253  O   LEU A 139      -2.000   9.090   3.265  1.00 84.93           O  
ATOM   2254  CG  LEU A 139      -3.569   6.201   3.349  1.00 84.93           C  
ATOM   2255  HG  LEU A 139      -3.714   7.191   2.915  1.00 84.93           H  
ATOM   2256  CD1 LEU A 139      -2.861   5.317   2.318  1.00 84.93           C  
ATOM   2257 HD11 LEU A 139      -2.674   4.329   2.739  1.00 84.93           H  
ATOM   2258 HD12 LEU A 139      -1.918   5.771   2.014  1.00 84.93           H  
ATOM   2259 HD13 LEU A 139      -3.489   5.213   1.433  1.00 84.93           H  
ATOM   2260  CD2 LEU A 139      -4.941   5.594   3.611  1.00 84.93           C  
ATOM   2261 HD21 LEU A 139      -5.511   5.571   2.682  1.00 84.93           H  
ATOM   2262 HD22 LEU A 139      -5.484   6.207   4.330  1.00 84.93           H  
ATOM   2263 HD23 LEU A 139      -4.838   4.583   4.005  1.00 84.93           H  
ATOM   2264  N   LYS A 140      -1.812   9.479   5.475  1.00 88.09           N  
ATOM   2265  H   LYS A 140      -1.766   9.062   6.393  1.00 88.09           H  
ATOM   2266  CA  LYS A 140      -2.003  10.945   5.392  1.00 88.09           C  
ATOM   2267  HA  LYS A 140      -3.032  11.155   5.101  1.00 88.09           H  
ATOM   2268  C   LYS A 140      -1.129  11.639   4.354  1.00 88.09           C  
ATOM   2269  CB  LYS A 140      -1.780  11.596   6.763  1.00 88.09           C  
ATOM   2270  HB2 LYS A 140      -2.433  11.112   7.491  1.00 88.09           H  
ATOM   2271  HB3 LYS A 140      -2.081  12.642   6.704  1.00 88.09           H  
ATOM   2272  O   LYS A 140      -1.536  12.662   3.817  1.00 88.09           O  
ATOM   2273  CG  LYS A 140      -0.317  11.529   7.232  1.00 88.09           C  
ATOM   2274  HG2 LYS A 140       0.317  12.114   6.566  1.00 88.09           H  
ATOM   2275  HG3 LYS A 140       0.021  10.493   7.229  1.00 88.09           H  
ATOM   2276  CD  LYS A 140      -0.189  12.100   8.639  1.00 88.09           C  
ATOM   2277  HD2 LYS A 140      -0.502  13.144   8.649  1.00 88.09           H  
ATOM   2278  HD3 LYS A 140      -0.837  11.530   9.304  1.00 88.09           H  
ATOM   2279  CE  LYS A 140       1.256  11.975   9.114  1.00 88.09           C  
ATOM   2280  HE2 LYS A 140       1.614  10.981   8.847  1.00 88.09           H  
ATOM   2281  HE3 LYS A 140       1.871  12.711   8.597  1.00 88.09           H  
ATOM   2282  NZ  LYS A 140       1.314  12.147  10.581  1.00 88.09           N  
ATOM   2283  HZ1 LYS A 140       0.936  13.044  10.850  1.00 88.09           H  
ATOM   2284  HZ2 LYS A 140       2.260  12.047  10.919  1.00 88.09           H  
ATOM   2285  HZ3 LYS A 140       0.742  11.427  10.999  1.00 88.09           H  
ATOM   2286  N   PHE A 141       0.056  11.102   4.060  1.00 85.66           N  
ATOM   2287  H   PHE A 141       0.321  10.238   4.511  1.00 85.66           H  
ATOM   2288  CA  PHE A 141       0.946  11.690   3.064  1.00 85.66           C  
ATOM   2289  HA  PHE A 141       0.977  12.768   3.220  1.00 85.66           H  
ATOM   2290  C   PHE A 141       0.429  11.495   1.635  1.00 85.66           C  
ATOM   2291  CB  PHE A 141       2.359  11.125   3.255  1.00 85.66           C  
ATOM   2292  HB2 PHE A 141       3.014  11.572   2.506  1.00 85.66           H  
ATOM   2293  HB3 PHE A 141       2.332  10.052   3.067  1.00 85.66           H  
ATOM   2294  O   PHE A 141       0.663  12.358   0.800  1.00 85.66           O  
ATOM   2295  CG  PHE A 141       2.958  11.386   4.629  1.00 85.66           C  
ATOM   2296  CD1 PHE A 141       2.995  12.694   5.158  1.00 85.66           C  
ATOM   2297  HD1 PHE A 141       2.566  13.513   4.599  1.00 85.66           H  
ATOM   2298  CD2 PHE A 141       3.489  10.321   5.381  1.00 85.66           C  
ATOM   2299  HD2 PHE A 141       3.459   9.315   4.989  1.00 85.66           H  
ATOM   2300  CE1 PHE A 141       3.574  12.935   6.418  1.00 85.66           C  
ATOM   2301  HE1 PHE A 141       3.588  13.932   6.831  1.00 85.66           H  
ATOM   2302  CE2 PHE A 141       4.079  10.564   6.634  1.00 85.66           C  
ATOM   2303  HE2 PHE A 141       4.507   9.744   7.192  1.00 85.66           H  
ATOM   2304  CZ  PHE A 141       4.135  11.871   7.146  1.00 85.66           C  
ATOM   2305  HZ  PHE A 141       4.617  12.056   8.095  1.00 85.66           H  
ATOM   2306  N   TYR A 142      -0.305  10.415   1.368  1.00 90.31           N  
ATOM   2307  H   TYR A 142      -0.524   9.782   2.124  1.00 90.31           H  
ATOM   2308  CA  TYR A 142      -0.917  10.120   0.069  1.00 90.31           C  
ATOM   2309  HA  TYR A 142      -0.317  10.582  -0.716  1.00 90.31           H  
ATOM   2310  C   TYR A 142      -2.341  10.689  -0.071  1.00 90.31           C  
ATOM   2311  CB  TYR A 142      -0.880   8.603  -0.153  1.00 90.31           C  
ATOM   2312  HB2 TYR A 142      -1.570   8.131   0.546  1.00 90.31           H  
ATOM   2313  HB3 TYR A 142      -1.240   8.388  -1.159  1.00 90.31           H  
ATOM   2314  O   TYR A 142      -2.931  10.621  -1.149  1.00 90.31           O  
ATOM   2315  CG  TYR A 142       0.501   7.985   0.007  1.00 90.31           C  
ATOM   2316  CD1 TYR A 142       1.536   8.315  -0.888  1.00 90.31           C  
ATOM   2317  HD1 TYR A 142       1.347   9.020  -1.685  1.00 90.31           H  
ATOM   2318  CD2 TYR A 142       0.761   7.094   1.066  1.00 90.31           C  
ATOM   2319  HD2 TYR A 142      -0.020   6.863   1.775  1.00 90.31           H  
ATOM   2320  CE1 TYR A 142       2.809   7.731  -0.755  1.00 90.31           C  
ATOM   2321  HE1 TYR A 142       3.598   7.957  -1.457  1.00 90.31           H  
ATOM   2322  CE2 TYR A 142       2.033   6.510   1.212  1.00 90.31           C  
ATOM   2323  HE2 TYR A 142       2.216   5.828   2.029  1.00 90.31           H  
ATOM   2324  OH  TYR A 142       4.301   6.288   0.413  1.00 90.31           O  
ATOM   2325  HH  TYR A 142       4.347   5.606   1.087  1.00 90.31           H  
ATOM   2326  CZ  TYR A 142       3.060   6.827   0.294  1.00 90.31           C  
ATOM   2327  N   ASN A 143      -2.897  11.278   0.993  1.00 94.47           N  
ATOM   2328  H   ASN A 143      -2.360  11.346   1.846  1.00 94.47           H  
ATOM   2329  CA  ASN A 143      -4.196  11.942   0.939  1.00 94.47           C  
ATOM   2330  HA  ASN A 143      -4.917  11.216   0.564  1.00 94.47           H  
ATOM   2331  C   ASN A 143      -4.157  13.123  -0.051  1.00 94.47           C  
ATOM   2332  CB  ASN A 143      -4.618  12.370   2.357  1.00 94.47           C  
ATOM   2333  HB2 ASN A 143      -4.320  11.601   3.069  1.00 94.47           H  
ATOM   2334  HB3 ASN A 143      -4.106  13.295   2.623  1.00 94.47           H  
ATOM   2335  O   ASN A 143      -3.165  13.857  -0.141  1.00 94.47           O  
ATOM   2336  CG  ASN A 143      -6.121  12.563   2.510  1.00 94.47           C  
ATOM   2337  ND2 ASN A 143      -6.556  13.090   3.628  1.00 94.47           N  
ATOM   2338 HD21 ASN A 143      -7.556  13.077   3.770  1.00 94.47           H  
ATOM   2339 HD22 ASN A 143      -5.916  13.349   4.365  1.00 94.47           H  
ATOM   2340  OD1 ASN A 143      -6.918  12.215   1.656  1.00 94.47           O  
ATOM   2341  N   GLY A 144      -5.224  13.285  -0.826  1.00 97.06           N  
ATOM   2342  H   GLY A 144      -5.998  12.644  -0.727  1.00 97.06           H  
ATOM   2343  CA  GLY A 144      -5.340  14.284  -1.882  1.00 97.06           C  
ATOM   2344  HA2 GLY A 144      -5.091  15.263  -1.472  1.00 97.06           H  
ATOM   2345  HA3 GLY A 144      -6.380  14.305  -2.208  1.00 97.06           H  
ATOM   2346  C   GLY A 144      -4.463  14.046  -3.119  1.00 97.06           C  
ATOM   2347  O   GLY A 144      -4.460  14.910  -3.997  1.00 97.06           O  
ATOM   2348  N   GLN A 145      -3.731  12.929  -3.236  1.00 96.07           N  
ATOM   2349  H   GLN A 145      -3.789  12.228  -2.511  1.00 96.07           H  
ATOM   2350  CA  GLN A 145      -2.879  12.644  -4.404  1.00 96.07           C  
ATOM   2351  HA  GLN A 145      -2.552  13.591  -4.833  1.00 96.07           H  
ATOM   2352  C   GLN A 145      -3.626  11.896  -5.508  1.00 96.07           C  
ATOM   2353  CB  GLN A 145      -1.616  11.865  -4.012  1.00 96.07           C  
ATOM   2354  HB2 GLN A 145      -0.989  11.764  -4.898  1.00 96.07           H  
ATOM   2355  HB3 GLN A 145      -1.892  10.864  -3.682  1.00 96.07           H  
ATOM   2356  O   GLN A 145      -4.524  11.103  -5.230  1.00 96.07           O  
ATOM   2357  CG  GLN A 145      -0.786  12.527  -2.910  1.00 96.07           C  
ATOM   2358  HG2 GLN A 145       0.186  12.033  -2.883  1.00 96.07           H  
ATOM   2359  HG3 GLN A 145      -1.272  12.373  -1.947  1.00 96.07           H  
ATOM   2360  CD  GLN A 145      -0.591  14.021  -3.112  1.00 96.07           C  
ATOM   2361  NE2 GLN A 145      -1.031  14.842  -2.183  1.00 96.07           N  
ATOM   2362 HE21 GLN A 145      -1.553  14.483  -1.397  1.00 96.07           H  
ATOM   2363 HE22 GLN A 145      -0.953  15.831  -2.377  1.00 96.07           H  
ATOM   2364  OE1 GLN A 145      -0.067  14.481  -4.110  1.00 96.07           O  
ATOM   2365  N   GLN A 146      -3.242  12.132  -6.765  1.00 97.78           N  
ATOM   2366  H   GLN A 146      -2.423  12.703  -6.918  1.00 97.78           H  
ATOM   2367  CA  GLN A 146      -3.770  11.398  -7.919  1.00 97.78           C  
ATOM   2368  HA  GLN A 146      -4.840  11.239  -7.783  1.00 97.78           H  
ATOM   2369  C   GLN A 146      -3.118  10.017  -8.040  1.00 97.78           C  
ATOM   2370  CB  GLN A 146      -3.590  12.205  -9.210  1.00 97.78           C  
ATOM   2371  HB2 GLN A 146      -3.914  11.587 -10.048  1.00 97.78           H  
ATOM   2372  HB3 GLN A 146      -2.536  12.446  -9.343  1.00 97.78           H  
ATOM   2373  O   GLN A 146      -1.973   9.810  -7.637  1.00 97.78           O  
ATOM   2374  CG  GLN A 146      -4.414  13.502  -9.201  1.00 97.78           C  
ATOM   2375  HG2 GLN A 146      -4.015  14.174  -8.442  1.00 97.78           H  
ATOM   2376  HG3 GLN A 146      -5.449  13.274  -8.945  1.00 97.78           H  
ATOM   2377  CD  GLN A 146      -4.408  14.213 -10.552  1.00 97.78           C  
ATOM   2378  NE2 GLN A 146      -4.430  15.528 -10.574  1.00 97.78           N  
ATOM   2379 HE21 GLN A 146      -4.359  15.930 -11.498  1.00 97.78           H  
ATOM   2380 HE22 GLN A 146      -4.309  16.055  -9.720  1.00 97.78           H  
ATOM   2381  OE1 GLN A 146      -4.398  13.621 -11.615  1.00 97.78           O  
ATOM   2382  N   PHE A 147      -3.847   9.060  -8.606  1.00 96.53           N  
ATOM   2383  H   PHE A 147      -4.754   9.294  -8.984  1.00 96.53           H  
ATOM   2384  CA  PHE A 147      -3.308   7.740  -8.914  1.00 96.53           C  
ATOM   2385  HA  PHE A 147      -2.780   7.367  -8.036  1.00 96.53           H  
ATOM   2386  C   PHE A 147      -2.320   7.835 -10.082  1.00 96.53           C  
ATOM   2387  CB  PHE A 147      -4.465   6.788  -9.231  1.00 96.53           C  
ATOM   2388  HB2 PHE A 147      -5.297   7.012  -8.564  1.00 96.53           H  
ATOM   2389  HB3 PHE A 147      -4.815   6.960 -10.249  1.00 96.53           H  
ATOM   2390  O   PHE A 147      -2.556   8.594 -11.015  1.00 96.53           O  
ATOM   2391  CG  PHE A 147      -4.111   5.330  -9.045  1.00 96.53           C  
ATOM   2392  CD1 PHE A 147      -3.713   4.523 -10.125  1.00 96.53           C  
ATOM   2393  HD1 PHE A 147      -3.635   4.942 -11.117  1.00 96.53           H  
ATOM   2394  CD2 PHE A 147      -4.185   4.777  -7.757  1.00 96.53           C  
ATOM   2395  HD2 PHE A 147      -4.457   5.408  -6.924  1.00 96.53           H  
ATOM   2396  CE1 PHE A 147      -3.413   3.166  -9.904  1.00 96.53           C  
ATOM   2397  HE1 PHE A 147      -3.097   2.543 -10.727  1.00 96.53           H  
ATOM   2398  CE2 PHE A 147      -3.911   3.421  -7.538  1.00 96.53           C  
ATOM   2399  HE2 PHE A 147      -3.995   3.004  -6.545  1.00 96.53           H  
ATOM   2400  CZ  PHE A 147      -3.521   2.615  -8.615  1.00 96.53           C  
ATOM   2401  HZ  PHE A 147      -3.291   1.574  -8.439  1.00 96.53           H  
ATOM   2402  N   SER A 148      -1.249   7.048 -10.076  1.00 95.05           N  
ATOM   2403  H   SER A 148      -1.089   6.469  -9.264  1.00 95.05           H  
ATOM   2404  CA  SER A 148      -0.270   6.957 -11.173  1.00 95.05           C  
ATOM   2405  HA  SER A 148      -0.647   7.464 -12.061  1.00 95.05           H  
ATOM   2406  C   SER A 148      -0.009   5.499 -11.541  1.00 95.05           C  
ATOM   2407  CB  SER A 148       1.038   7.632 -10.766  1.00 95.05           C  
ATOM   2408  HB2 SER A 148       1.405   7.181  -9.844  1.00 95.05           H  
ATOM   2409  HB3 SER A 148       1.778   7.498 -11.554  1.00 95.05           H  
ATOM   2410  O   SER A 148      -0.112   4.632 -10.679  1.00 95.05           O  
ATOM   2411  OG  SER A 148       0.825   9.010 -10.570  1.00 95.05           O  
ATOM   2412  HG  SER A 148       0.281   9.147  -9.791  1.00 95.05           H  
ATOM   2413  N   THR A 149       0.342   5.217 -12.797  1.00 93.51           N  
ATOM   2414  H   THR A 149       0.445   5.990 -13.439  1.00 93.51           H  
ATOM   2415  CA  THR A 149       0.601   3.868 -13.355  1.00 93.51           C  
ATOM   2416  HA  THR A 149       0.836   3.178 -12.544  1.00 93.51           H  
ATOM   2417  C   THR A 149       1.795   3.883 -14.304  1.00 93.51           C  
ATOM   2418  CB  THR A 149      -0.614   3.320 -14.118  1.00 93.51           C  
ATOM   2419  HB  THR A 149      -0.351   2.377 -14.597  1.00 93.51           H  
ATOM   2420  O   THR A 149       2.276   4.951 -14.644  1.00 93.51           O  
ATOM   2421  CG2 THR A 149      -1.768   3.057 -13.161  1.00 93.51           C  
ATOM   2422 HG21 THR A 149      -2.163   3.997 -12.776  1.00 93.51           H  
ATOM   2423 HG22 THR A 149      -1.417   2.444 -12.331  1.00 93.51           H  
ATOM   2424 HG23 THR A 149      -2.554   2.519 -13.690  1.00 93.51           H  
ATOM   2425  OG1 THR A 149      -1.058   4.225 -15.099  1.00 93.51           O  
ATOM   2426  HG1 THR A 149      -0.754   3.931 -15.961  1.00 93.51           H  
ATOM   2427  N   LEU A 150       2.288   2.722 -14.754  1.00 89.53           N  
ATOM   2428  H   LEU A 150       1.819   1.871 -14.476  1.00 89.53           H  
ATOM   2429  CA  LEU A 150       3.490   2.575 -15.606  1.00 89.53           C  
ATOM   2430  HA  LEU A 150       4.372   2.769 -14.997  1.00 89.53           H  
ATOM   2431  C   LEU A 150       3.546   3.523 -16.836  1.00 89.53           C  
ATOM   2432  CB  LEU A 150       3.479   1.103 -16.075  1.00 89.53           C  
ATOM   2433  HB2 LEU A 150       2.581   0.952 -16.674  1.00 89.53           H  
ATOM   2434  HB3 LEU A 150       3.403   0.451 -15.205  1.00 89.53           H  
ATOM   2435  O   LEU A 150       4.619   3.897 -17.322  1.00 89.53           O  
ATOM   2436  CG  LEU A 150       4.695   0.658 -16.908  1.00 89.53           C  
ATOM   2437  HG  LEU A 150       4.891   1.374 -17.705  1.00 89.53           H  
ATOM   2438  CD1 LEU A 150       5.945   0.519 -16.040  1.00 89.53           C  
ATOM   2439 HD11 LEU A 150       5.818  -0.313 -15.346  1.00 89.53           H  
ATOM   2440 HD12 LEU A 150       6.814   0.331 -16.670  1.00 89.53           H  
ATOM   2441 HD13 LEU A 150       6.095   1.426 -15.455  1.00 89.53           H  
ATOM   2442  CD2 LEU A 150       4.414  -0.694 -17.562  1.00 89.53           C  
ATOM   2443 HD21 LEU A 150       4.216  -1.442 -16.794  1.00 89.53           H  
ATOM   2444 HD22 LEU A 150       3.549  -0.615 -18.220  1.00 89.53           H  
ATOM   2445 HD23 LEU A 150       5.278  -1.007 -18.148  1.00 89.53           H  
ATOM   2446  N   ASP A 151       2.371   3.854 -17.357  1.00 96.97           N  
ATOM   2447  H   ASP A 151       1.552   3.500 -16.883  1.00 96.97           H  
ATOM   2448  CA  ASP A 151       2.062   4.621 -18.562  1.00 96.97           C  
ATOM   2449  HA  ASP A 151       2.978   4.797 -19.125  1.00 96.97           H  
ATOM   2450  C   ASP A 151       1.425   5.996 -18.287  1.00 96.97           C  
ATOM   2451  CB  ASP A 151       1.117   3.766 -19.429  1.00 96.97           C  
ATOM   2452  HB2 ASP A 151       0.919   4.290 -20.364  1.00 96.97           H  
ATOM   2453  HB3 ASP A 151       1.618   2.830 -19.676  1.00 96.97           H  
ATOM   2454  O   ASP A 151       1.239   6.757 -19.236  1.00 96.97           O  
ATOM   2455  CG  ASP A 151      -0.221   3.438 -18.742  1.00 96.97           C  
ATOM   2456  OD1 ASP A 151      -0.274   3.384 -17.489  1.00 96.97           O  
ATOM   2457  OD2 ASP A 151      -1.200   3.104 -19.438  1.00 96.97           O  
ATOM   2458  N   ARG A 152       1.096   6.332 -17.031  1.00 97.19           N  
ATOM   2459  H   ARG A 152       1.371   5.712 -16.283  1.00 97.19           H  
ATOM   2460  CA  ARG A 152       0.462   7.607 -16.669  1.00 97.19           C  
ATOM   2461  HA  ARG A 152       0.665   8.321 -17.467  1.00 97.19           H  
ATOM   2462  C   ARG A 152       1.054   8.176 -15.387  1.00 97.19           C  
ATOM   2463  CB  ARG A 152      -1.062   7.444 -16.570  1.00 97.19           C  
ATOM   2464  HB2 ARG A 152      -1.322   6.878 -15.676  1.00 97.19           H  
ATOM   2465  HB3 ARG A 152      -1.422   6.902 -17.445  1.00 97.19           H  
ATOM   2466  O   ARG A 152       0.821   7.660 -14.293  1.00 97.19           O  
ATOM   2467  CG  ARG A 152      -1.733   8.825 -16.530  1.00 97.19           C  
ATOM   2468  HG2 ARG A 152      -1.470   9.375 -17.434  1.00 97.19           H  
ATOM   2469  HG3 ARG A 152      -1.381   9.385 -15.664  1.00 97.19           H  
ATOM   2470  CD  ARG A 152      -3.254   8.690 -16.457  1.00 97.19           C  
ATOM   2471  HD2 ARG A 152      -3.588   8.050 -17.274  1.00 97.19           H  
ATOM   2472  HD3 ARG A 152      -3.510   8.222 -15.506  1.00 97.19           H  
ATOM   2473  NE  ARG A 152      -3.918  10.002 -16.534  1.00 97.19           N  
ATOM   2474  HE  ARG A 152      -3.351  10.807 -16.306  1.00 97.19           H  
ATOM   2475  NH1 ARG A 152      -6.017   9.251 -17.121  1.00 97.19           N  
ATOM   2476 HH11 ARG A 152      -6.986   9.446 -17.330  1.00 97.19           H  
ATOM   2477 HH12 ARG A 152      -5.711   8.295 -17.007  1.00 97.19           H  
ATOM   2478  NH2 ARG A 152      -5.641  11.434 -16.903  1.00 97.19           N  
ATOM   2479 HH21 ARG A 152      -5.035  12.200 -16.645  1.00 97.19           H  
ATOM   2480 HH22 ARG A 152      -6.622  11.605 -17.071  1.00 97.19           H  
ATOM   2481  CZ  ARG A 152      -5.182  10.218 -16.856  1.00 97.19           C  
ATOM   2482  N   ASP A 153       1.783   9.271 -15.552  1.00 96.92           N  
ATOM   2483  H   ASP A 153       1.901   9.644 -16.483  1.00 96.92           H  
ATOM   2484  CA  ASP A 153       2.439   9.993 -14.472  1.00 96.92           C  
ATOM   2485  HA  ASP A 153       2.586   9.308 -13.638  1.00 96.92           H  
ATOM   2486  C   ASP A 153       1.557  11.146 -13.983  1.00 96.92           C  
ATOM   2487  CB  ASP A 153       3.821  10.473 -14.960  1.00 96.92           C  
ATOM   2488  HB2 ASP A 153       4.242   9.721 -15.627  1.00 96.92           H  
ATOM   2489  HB3 ASP A 153       3.724  11.396 -15.531  1.00 96.92           H  
ATOM   2490  O   ASP A 153       1.363  12.126 -14.699  1.00 96.92           O  
ATOM   2491  CG  ASP A 153       4.806  10.676 -13.811  1.00 96.92           C  
ATOM   2492  OD1 ASP A 153       4.368  10.512 -12.652  1.00 96.92           O  
ATOM   2493  OD2 ASP A 153       6.012  10.821 -14.113  1.00 96.92           O  
ATOM   2494  N   ASN A 154       0.990  11.004 -12.785  1.00 96.48           N  
ATOM   2495  H   ASN A 154       1.201  10.175 -12.247  1.00 96.48           H  
ATOM   2496  CA  ASN A 154       0.242  12.059 -12.097  1.00 96.48           C  
ATOM   2497  HA  ASN A 154       0.331  12.984 -12.666  1.00 96.48           H  
ATOM   2498  C   ASN A 154       0.854  12.342 -10.704  1.00 96.48           C  
ATOM   2499  CB  ASN A 154      -1.256  11.694 -12.002  1.00 96.48           C  
ATOM   2500  HB2 ASN A 154      -1.794  12.561 -11.617  1.00 96.48           H  
ATOM   2501  HB3 ASN A 154      -1.360  10.893 -11.271  1.00 96.48           H  
ATOM   2502  O   ASN A 154       0.170  12.880  -9.829  1.00 96.48           O  
ATOM   2503  CG  ASN A 154      -1.959  11.282 -13.291  1.00 96.48           C  
ATOM   2504  ND2 ASN A 154      -2.670  10.180 -13.262  1.00 96.48           N  
ATOM   2505 HD21 ASN A 154      -3.177   9.910 -14.092  1.00 96.48           H  
ATOM   2506 HD22 ASN A 154      -2.672   9.631 -12.414  1.00 96.48           H  
ATOM   2507  OD1 ASN A 154      -1.963  11.928 -14.327  1.00 96.48           O  
ATOM   2508  N   ASP A 155       2.103  11.920 -10.468  1.00 92.94           N  
ATOM   2509  H   ASP A 155       2.646  11.543 -11.231  1.00 92.94           H  
ATOM   2510  CA  ASP A 155       2.779  12.060  -9.179  1.00 92.94           C  
ATOM   2511  HA  ASP A 155       2.001  12.120  -8.419  1.00 92.94           H  
ATOM   2512  C   ASP A 155       3.550  13.393  -9.055  1.00 92.94           C  
ATOM   2513  CB  ASP A 155       3.544  10.766  -8.839  1.00 92.94           C  
ATOM   2514  HB2 ASP A 155       2.913   9.914  -9.094  1.00 92.94           H  
ATOM   2515  HB3 ASP A 155       3.671  10.748  -7.756  1.00 92.94           H  
ATOM   2516  O   ASP A 155       3.612  14.200  -9.983  1.00 92.94           O  
ATOM   2517  CG  ASP A 155       4.929  10.561  -9.454  1.00 92.94           C  
ATOM   2518  OD1 ASP A 155       5.782  11.430  -9.160  1.00 92.94           O  
ATOM   2519  OD2 ASP A 155       5.185   9.434  -9.960  1.00 92.94           O  
ATOM   2520  N   LEU A 156       4.066  13.696  -7.859  1.00 92.91           N  
ATOM   2521  H   LEU A 156       4.073  12.963  -7.164  1.00 92.91           H  
ATOM   2522  CA  LEU A 156       4.697  14.988  -7.548  1.00 92.91           C  
ATOM   2523  HA  LEU A 156       4.354  15.716  -8.283  1.00 92.91           H  
ATOM   2524  C   LEU A 156       6.232  14.981  -7.687  1.00 92.91           C  
ATOM   2525  CB  LEU A 156       4.244  15.489  -6.161  1.00 92.91           C  
ATOM   2526  HB2 LEU A 156       4.614  14.796  -5.406  1.00 92.91           H  
ATOM   2527  HB3 LEU A 156       4.719  16.455  -5.988  1.00 92.91           H  
ATOM   2528  O   LEU A 156       6.886  15.965  -7.307  1.00 92.91           O  
ATOM   2529  CG  LEU A 156       2.727  15.669  -5.954  1.00 92.91           C  
ATOM   2530  HG  LEU A 156       2.238  14.695  -5.963  1.00 92.91           H  
ATOM   2531  CD1 LEU A 156       2.519  16.320  -4.582  1.00 92.91           C  
ATOM   2532 HD11 LEU A 156       1.454  16.486  -4.422  1.00 92.91           H  
ATOM   2533 HD12 LEU A 156       3.033  17.280  -4.532  1.00 92.91           H  
ATOM   2534 HD13 LEU A 156       2.882  15.653  -3.800  1.00 92.91           H  
ATOM   2535  CD2 LEU A 156       2.076  16.570  -7.005  1.00 92.91           C  
ATOM   2536 HD21 LEU A 156       2.129  16.090  -7.982  1.00 92.91           H  
ATOM   2537 HD22 LEU A 156       2.577  17.538  -7.046  1.00 92.91           H  
ATOM   2538 HD23 LEU A 156       1.022  16.709  -6.762  1.00 92.91           H  
ATOM   2539  N   ALA A 157       6.847  13.895  -8.166  1.00 88.69           N  
ATOM   2540  H   ALA A 157       6.289  13.130  -8.518  1.00 88.69           H  
ATOM   2541  CA  ALA A 157       8.289  13.809  -8.383  1.00 88.69           C  
ATOM   2542  HA  ALA A 157       8.794  14.448  -7.659  1.00 88.69           H  
ATOM   2543  C   ALA A 157       8.675  14.319  -9.781  1.00 88.69           C  
ATOM   2544  CB  ALA A 157       8.776  12.378  -8.126  1.00 88.69           C  
ATOM   2545  HB1 ALA A 157       8.576  12.069  -7.100  1.00 88.69           H  
ATOM   2546  HB2 ALA A 157       8.261  11.695  -8.803  1.00 88.69           H  
ATOM   2547  HB3 ALA A 157       9.848  12.319  -8.313  1.00 88.69           H  
ATOM   2548  O   ALA A 157       8.898  13.544 -10.702  1.00 88.69           O  
ATOM   2549  N   GLY A 158       8.879  15.634  -9.915  1.00 84.62           N  
ATOM   2550  H   GLY A 158       8.605  16.211  -9.131  1.00 84.62           H  
ATOM   2551  CA  GLY A 158       9.117  16.320 -11.201  1.00 84.62           C  
ATOM   2552  HA2 GLY A 158       8.219  16.205 -11.808  1.00 84.62           H  
ATOM   2553  HA3 GLY A 158       9.244  17.385 -11.009  1.00 84.62           H  
ATOM   2554  C   GLY A 158      10.304  15.870 -12.083  1.00 84.62           C  
ATOM   2555  O   GLY A 158      10.538  16.484 -13.116  1.00 84.62           O  
ATOM   2556  N   SER A 159      11.062  14.834 -11.710  1.00 86.05           N  
ATOM   2557  H   SER A 159      10.760  14.339 -10.883  1.00 86.05           H  
ATOM   2558  CA  SER A 159      12.073  14.184 -12.565  1.00 86.05           C  
ATOM   2559  HA  SER A 159      11.857  14.442 -13.602  1.00 86.05           H  
ATOM   2560  C   SER A 159      12.056  12.647 -12.509  1.00 86.05           C  
ATOM   2561  CB  SER A 159      13.469  14.725 -12.243  1.00 86.05           C  
ATOM   2562  HB2 SER A 159      13.458  15.808 -12.364  1.00 86.05           H  
ATOM   2563  HB3 SER A 159      14.189  14.312 -12.950  1.00 86.05           H  
ATOM   2564  O   SER A 159      12.967  12.001 -13.032  1.00 86.05           O  
ATOM   2565  OG  SER A 159      13.876  14.407 -10.918  1.00 86.05           O  
ATOM   2566  HG  SER A 159      14.671  14.919 -10.750  1.00 86.05           H  
ATOM   2567  N   LYS A 160      11.058  12.032 -11.862  1.00 87.33           N  
ATOM   2568  H   LYS A 160      10.273  12.583 -11.544  1.00 87.33           H  
ATOM   2569  CA  LYS A 160      10.964  10.578 -11.684  1.00 87.33           C  
ATOM   2570  HA  LYS A 160      11.535  10.070 -12.461  1.00 87.33           H  
ATOM   2571  C   LYS A 160       9.522  10.118 -11.764  1.00 87.33           C  
ATOM   2572  CB  LYS A 160      11.486  10.152 -10.305  1.00 87.33           C  
ATOM   2573  HB2 LYS A 160      11.283   9.088 -10.177  1.00 87.33           H  
ATOM   2574  HB3 LYS A 160      10.935  10.691  -9.534  1.00 87.33           H  
ATOM   2575  O   LYS A 160       8.764  10.360 -10.843  1.00 87.33           O  
ATOM   2576  CG  LYS A 160      12.977  10.388 -10.096  1.00 87.33           C  
ATOM   2577  HG2 LYS A 160      13.546   9.838 -10.846  1.00 87.33           H  
ATOM   2578  HG3 LYS A 160      13.199  11.452 -10.177  1.00 87.33           H  
ATOM   2579  CD  LYS A 160      13.345   9.898  -8.696  1.00 87.33           C  
ATOM   2580  HD2 LYS A 160      13.152   8.828  -8.621  1.00 87.33           H  
ATOM   2581  HD3 LYS A 160      12.738  10.429  -7.963  1.00 87.33           H  
ATOM   2582  CE  LYS A 160      14.823  10.187  -8.454  1.00 87.33           C  
ATOM   2583  HE2 LYS A 160      14.999  11.246  -8.639  1.00 87.33           H  
ATOM   2584  HE3 LYS A 160      15.412   9.624  -9.178  1.00 87.33           H  
ATOM   2585  NZ  LYS A 160      15.208   9.834  -7.069  1.00 87.33           N  
ATOM   2586  HZ1 LYS A 160      16.186  10.036  -6.920  1.00 87.33           H  
ATOM   2587  HZ2 LYS A 160      14.659  10.378  -6.418  1.00 87.33           H  
ATOM   2588  HZ3 LYS A 160      15.035   8.854  -6.901  1.00 87.33           H  
ATOM   2589  N   HIS A 161       9.221   9.293 -12.753  1.00 90.79           N  
ATOM   2590  H   HIS A 161       9.861   9.182 -13.527  1.00 90.79           H  
ATOM   2591  CA  HIS A 161       7.956   8.584 -12.761  1.00 90.79           C  
ATOM   2592  HA  HIS A 161       7.170   9.284 -12.476  1.00 90.79           H  
ATOM   2593  C   HIS A 161       7.986   7.437 -11.738  1.00 90.79           C  
ATOM   2594  CB  HIS A 161       7.678   8.122 -14.184  1.00 90.79           C  
ATOM   2595  HB2 HIS A 161       8.401   7.358 -14.468  1.00 90.79           H  
ATOM   2596  HB3 HIS A 161       7.791   8.971 -14.858  1.00 90.79           H  
ATOM   2597  O   HIS A 161       8.699   6.429 -11.900  1.00 90.79           O  
ATOM   2598  CG  HIS A 161       6.292   7.584 -14.363  1.00 90.79           C  
ATOM   2599  CD2 HIS A 161       5.793   7.140 -15.548  1.00 90.79           C  
ATOM   2600  HD2 HIS A 161       6.324   7.134 -16.488  1.00 90.79           H  
ATOM   2601  ND1 HIS A 161       5.249   7.625 -13.461  1.00 90.79           N  
ATOM   2602  HD1 HIS A 161       5.164   8.309 -12.723  1.00 90.79           H  
ATOM   2603  CE1 HIS A 161       4.172   7.130 -14.093  1.00 90.79           C  
ATOM   2604  HE1 HIS A 161       3.175   7.108 -13.678  1.00 90.79           H  
ATOM   2605  NE2 HIS A 161       4.465   6.799 -15.362  1.00 90.79           N  
ATOM   2606  N   CYS A 162       7.240   7.583 -10.650  1.00 88.83           N  
ATOM   2607  H   CYS A 162       6.706   8.432 -10.530  1.00 88.83           H  
ATOM   2608  CA  CYS A 162       7.342   6.689  -9.503  1.00 88.83           C  
ATOM   2609  HA  CYS A 162       8.398   6.538  -9.276  1.00 88.83           H  
ATOM   2610  C   CYS A 162       6.737   5.321  -9.785  1.00 88.83           C  
ATOM   2611  CB  CYS A 162       6.710   7.381  -8.310  1.00 88.83           C  
ATOM   2612  HB2 CYS A 162       5.664   7.602  -8.525  1.00 88.83           H  
ATOM   2613  HB3 CYS A 162       6.752   6.734  -7.434  1.00 88.83           H  
ATOM   2614  O   CYS A 162       7.336   4.309  -9.420  1.00 88.83           O  
ATOM   2615  SG  CYS A 162       7.588   8.922  -7.986  1.00 88.83           S  
ATOM   2616  N   ALA A 163       5.646   5.269 -10.550  1.00 85.76           N  
ATOM   2617  H   ALA A 163       5.211   6.139 -10.822  1.00 85.76           H  
ATOM   2618  CA  ALA A 163       5.049   4.011 -10.988  1.00 85.76           C  
ATOM   2619  HA  ALA A 163       4.806   3.421 -10.105  1.00 85.76           H  
ATOM   2620  C   ALA A 163       6.003   3.162 -11.846  1.00 85.76           C  
ATOM   2621  CB  ALA A 163       3.758   4.323 -11.740  1.00 85.76           C  
ATOM   2622  HB1 ALA A 163       3.115   4.982 -11.156  1.00 85.76           H  
ATOM   2623  HB2 ALA A 163       3.996   4.805 -12.688  1.00 85.76           H  
ATOM   2624  HB3 ALA A 163       3.228   3.390 -11.930  1.00 85.76           H  
ATOM   2625  O   ALA A 163       6.006   1.943 -11.723  1.00 85.76           O  
ATOM   2626  N   ARG A 164       6.889   3.773 -12.649  1.00 87.08           N  
ATOM   2627  H   ARG A 164       6.836   4.778 -12.728  1.00 87.08           H  
ATOM   2628  CA  ARG A 164       7.952   3.039 -13.371  1.00 87.08           C  
ATOM   2629  HA  ARG A 164       7.524   2.137 -13.810  1.00 87.08           H  
ATOM   2630  C   ARG A 164       9.069   2.557 -12.450  1.00 87.08           C  
ATOM   2631  CB  ARG A 164       8.546   3.907 -14.489  1.00 87.08           C  
ATOM   2632  HB2 ARG A 164       8.835   4.879 -14.089  1.00 87.08           H  
ATOM   2633  HB3 ARG A 164       9.437   3.418 -14.882  1.00 87.08           H  
ATOM   2634  O   ARG A 164       9.574   1.450 -12.619  1.00 87.08           O  
ATOM   2635  CG  ARG A 164       7.557   4.094 -15.639  1.00 87.08           C  
ATOM   2636  HG2 ARG A 164       7.306   3.119 -16.057  1.00 87.08           H  
ATOM   2637  HG3 ARG A 164       6.647   4.565 -15.269  1.00 87.08           H  
ATOM   2638  CD  ARG A 164       8.160   4.941 -16.759  1.00 87.08           C  
ATOM   2639  HD2 ARG A 164       8.469   5.903 -16.352  1.00 87.08           H  
ATOM   2640  HD3 ARG A 164       9.028   4.428 -17.173  1.00 87.08           H  
ATOM   2641  NE  ARG A 164       7.155   5.143 -17.810  1.00 87.08           N  
ATOM   2642  HE  ARG A 164       6.275   4.666 -17.678  1.00 87.08           H  
ATOM   2643  NH1 ARG A 164       8.232   6.758 -19.043  1.00 87.08           N  
ATOM   2644 HH11 ARG A 164       8.197   7.450 -19.777  1.00 87.08           H  
ATOM   2645 HH12 ARG A 164       9.053   6.659 -18.463  1.00 87.08           H  
ATOM   2646  NH2 ARG A 164       6.124   6.180 -19.523  1.00 87.08           N  
ATOM   2647 HH21 ARG A 164       5.283   5.687 -19.258  1.00 87.08           H  
ATOM   2648 HH22 ARG A 164       6.079   6.892 -20.238  1.00 87.08           H  
ATOM   2649  CZ  ARG A 164       7.185   6.020 -18.791  1.00 87.08           C  
ATOM   2650  N   THR A 165       9.452   3.382 -11.478  1.00 81.47           N  
ATOM   2651  H   THR A 165       8.975   4.270 -11.416  1.00 81.47           H  
ATOM   2652  CA  THR A 165      10.540   3.089 -10.527  1.00 81.47           C  
ATOM   2653  HA  THR A 165      11.424   2.772 -11.081  1.00 81.47           H  
ATOM   2654  C   THR A 165      10.170   1.964  -9.557  1.00 81.47           C  
ATOM   2655  CB  THR A 165      10.893   4.357  -9.732  1.00 81.47           C  
ATOM   2656  HB  THR A 165      10.029   4.679  -9.150  1.00 81.47           H  
ATOM   2657  O   THR A 165      11.010   1.134  -9.209  1.00 81.47           O  
ATOM   2658  CG2 THR A 165      12.080   4.154  -8.788  1.00 81.47           C  
ATOM   2659 HG21 THR A 165      12.360   5.113  -8.352  1.00 81.47           H  
ATOM   2660 HG22 THR A 165      11.803   3.473  -7.982  1.00 81.47           H  
ATOM   2661 HG23 THR A 165      12.926   3.746  -9.343  1.00 81.47           H  
ATOM   2662  OG1 THR A 165      11.260   5.400 -10.608  1.00 81.47           O  
ATOM   2663  HG1 THR A 165      10.469   5.744 -11.031  1.00 81.47           H  
ATOM   2664  N   LEU A 166       8.910   1.958  -9.125  1.00 77.24           N  
ATOM   2665  H   LEU A 166       8.316   2.715  -9.432  1.00 77.24           H  
ATOM   2666  CA  LEU A 166       8.343   1.094  -8.086  1.00 77.24           C  
ATOM   2667  HA  LEU A 166       9.147   0.607  -7.535  1.00 77.24           H  
ATOM   2668  C   LEU A 166       7.471  -0.019  -8.678  1.00 77.24           C  
ATOM   2669  CB  LEU A 166       7.542   1.986  -7.123  1.00 77.24           C  
ATOM   2670  HB2 LEU A 166       6.689   2.399  -7.661  1.00 77.24           H  
ATOM   2671  HB3 LEU A 166       7.155   1.363  -6.316  1.00 77.24           H  
ATOM   2672  O   LEU A 166       6.966  -0.877  -7.955  1.00 77.24           O  
ATOM   2673  CG  LEU A 166       8.384   3.138  -6.537  1.00 77.24           C  
ATOM   2674  HG  LEU A 166       8.946   3.628  -7.332  1.00 77.24           H  
ATOM   2675  CD1 LEU A 166       7.532   4.256  -5.948  1.00 77.24           C  
ATOM   2676 HD11 LEU A 166       8.128   5.169  -5.961  1.00 77.24           H  
ATOM   2677 HD12 LEU A 166       6.643   4.417  -6.557  1.00 77.24           H  
ATOM   2678 HD13 LEU A 166       7.234   4.046  -4.921  1.00 77.24           H  
ATOM   2679  CD2 LEU A 166       9.418   2.613  -5.540  1.00 77.24           C  
ATOM   2680 HD21 LEU A 166       8.929   1.999  -4.783  1.00 77.24           H  
ATOM   2681 HD22 LEU A 166       9.935   3.448  -5.066  1.00 77.24           H  
ATOM   2682 HD23 LEU A 166      10.148   1.993  -6.060  1.00 77.24           H  
ATOM   2683  N   ARG A 167       7.284   0.029 -10.004  1.00 80.47           N  
ATOM   2684  H   ARG A 167       7.670   0.835 -10.475  1.00 80.47           H  
ATOM   2685  CA  ARG A 167       6.548  -0.910 -10.861  1.00 80.47           C  
ATOM   2686  HA  ARG A 167       6.506  -0.489 -11.866  1.00 80.47           H  
ATOM   2687  C   ARG A 167       5.061  -1.075 -10.506  1.00 80.47           C  
ATOM   2688  CB  ARG A 167       7.348  -2.223 -10.957  1.00 80.47           C  
ATOM   2689  HB2 ARG A 167       6.829  -2.914 -11.622  1.00 80.47           H  
ATOM   2690  HB3 ARG A 167       7.384  -2.664  -9.961  1.00 80.47           H  
ATOM   2691  O   ARG A 167       4.357  -1.838 -11.147  1.00 80.47           O  
ATOM   2692  CG  ARG A 167       8.805  -2.072 -11.436  1.00 80.47           C  
ATOM   2693  HG2 ARG A 167       9.323  -1.340 -10.816  1.00 80.47           H  
ATOM   2694  HG3 ARG A 167       9.315  -3.025 -11.297  1.00 80.47           H  
ATOM   2695  CD  ARG A 167       8.945  -1.655 -12.906  1.00 80.47           C  
ATOM   2696  HD2 ARG A 167       8.269  -0.828 -13.121  1.00 80.47           H  
ATOM   2697  HD3 ARG A 167       9.966  -1.303 -13.055  1.00 80.47           H  
ATOM   2698  NE  ARG A 167       8.657  -2.776 -13.819  1.00 80.47           N  
ATOM   2699  HE  ARG A 167       7.779  -3.258 -13.693  1.00 80.47           H  
ATOM   2700  NH1 ARG A 167      10.257  -2.414 -15.422  1.00 80.47           N  
ATOM   2701 HH11 ARG A 167      10.467  -1.536 -14.969  1.00 80.47           H  
ATOM   2702 HH12 ARG A 167      10.681  -2.680 -16.299  1.00 80.47           H  
ATOM   2703  NH2 ARG A 167       8.928  -4.191 -15.566  1.00 80.47           N  
ATOM   2704 HH21 ARG A 167       9.307  -4.445 -16.467  1.00 80.47           H  
ATOM   2705 HH22 ARG A 167       8.050  -4.578 -15.249  1.00 80.47           H  
ATOM   2706  CZ  ARG A 167       9.284  -3.122 -14.924  1.00 80.47           C  
ATOM   2707  N   SER A 168       4.542  -0.381  -9.499  1.00 84.61           N  
ATOM   2708  H   SER A 168       5.142   0.283  -9.031  1.00 84.61           H  
ATOM   2709  CA  SER A 168       3.143  -0.460  -9.051  1.00 84.61           C  
ATOM   2710  HA  SER A 168       2.644  -1.296  -9.541  1.00 84.61           H  
ATOM   2711  C   SER A 168       2.373   0.794  -9.440  1.00 84.61           C  
ATOM   2712  CB  SER A 168       3.049  -0.699  -7.533  1.00 84.61           C  
ATOM   2713  HB2 SER A 168       2.235  -0.108  -7.112  1.00 84.61           H  
ATOM   2714  HB3 SER A 168       2.817  -1.748  -7.350  1.00 84.61           H  
ATOM   2715  O   SER A 168       2.949   1.879  -9.524  1.00 84.61           O  
ATOM   2716  OG  SER A 168       4.253  -0.378  -6.857  1.00 84.61           O  
ATOM   2717  HG  SER A 168       5.001  -0.801  -7.284  1.00 84.61           H  
ATOM   2718  N   GLY A 169       1.060   0.666  -9.605  1.00 87.82           N  
ATOM   2719  H   GLY A 169       0.647  -0.254  -9.546  1.00 87.82           H  
ATOM   2720  CA  GLY A 169       0.152   1.805  -9.549  1.00 87.82           C  
ATOM   2721  HA2 GLY A 169      -0.745   1.617 -10.138  1.00 87.82           H  
ATOM   2722  HA3 GLY A 169       0.681   2.658  -9.975  1.00 87.82           H  
ATOM   2723  C   GLY A 169      -0.257   2.137  -8.112  1.00 87.82           C  
ATOM   2724  O   GLY A 169      -0.548   1.226  -7.333  1.00 87.82           O  
ATOM   2725  N   TRP A 170      -0.256   3.426  -7.763  1.00 91.91           N  
ATOM   2726  H   TRP A 170      -0.049   4.107  -8.480  1.00 91.91           H  
ATOM   2727  CA  TRP A 170      -0.638   3.946  -6.442  1.00 91.91           C  
ATOM   2728  HA  TRP A 170      -1.554   3.457  -6.112  1.00 91.91           H  
ATOM   2729  C   TRP A 170      -0.869   5.468  -6.484  1.00 91.91           C  
ATOM   2730  CB  TRP A 170       0.480   3.655  -5.431  1.00 91.91           C  
ATOM   2731  HB2 TRP A 170       1.259   4.394  -5.619  1.00 91.91           H  
ATOM   2732  HB3 TRP A 170       0.894   2.661  -5.601  1.00 91.91           H  
ATOM   2733  O   TRP A 170      -0.538   6.133  -7.467  1.00 91.91           O  
ATOM   2734  CG  TRP A 170       0.108   3.745  -3.983  1.00 91.91           C  
ATOM   2735  CD1 TRP A 170       0.544   4.683  -3.110  1.00 91.91           C  
ATOM   2736  HD1 TRP A 170       1.222   5.488  -3.353  1.00 91.91           H  
ATOM   2737  CD2 TRP A 170      -0.791   2.881  -3.227  1.00 91.91           C  
ATOM   2738  CE2 TRP A 170      -0.869   3.372  -1.889  1.00 91.91           C  
ATOM   2739  CE3 TRP A 170      -1.562   1.742  -3.547  1.00 91.91           C  
ATOM   2740  HE3 TRP A 170      -1.521   1.344  -4.550  1.00 91.91           H  
ATOM   2741  NE1 TRP A 170      -0.032   4.468  -1.873  1.00 91.91           N  
ATOM   2742  HE1 TRP A 170       0.138   5.065  -1.076  1.00 91.91           H  
ATOM   2743  CH2 TRP A 170      -2.440   1.638  -1.267  1.00 91.91           C  
ATOM   2744  HH2 TRP A 170      -3.071   1.162  -0.531  1.00 91.91           H  
ATOM   2745  CZ2 TRP A 170      -1.684   2.771  -0.918  1.00 91.91           C  
ATOM   2746  HZ2 TRP A 170      -1.730   3.175   0.082  1.00 91.91           H  
ATOM   2747  CZ3 TRP A 170      -2.374   1.125  -2.575  1.00 91.91           C  
ATOM   2748  HZ3 TRP A 170      -2.953   0.251  -2.835  1.00 91.91           H  
ATOM   2749  N   TRP A 171      -1.359   6.034  -5.381  1.00 93.05           N  
ATOM   2750  H   TRP A 171      -1.592   5.424  -4.611  1.00 93.05           H  
ATOM   2751  CA  TRP A 171      -1.478   7.478  -5.139  1.00 93.05           C  
ATOM   2752  HA  TRP A 171      -1.762   7.973  -6.068  1.00 93.05           H  
ATOM   2753  C   TRP A 171      -0.150   8.104  -4.683  1.00 93.05           C  
ATOM   2754  CB  TRP A 171      -2.602   7.708  -4.122  1.00 93.05           C  
ATOM   2755  HB2 TRP A 171      -2.330   7.248  -3.172  1.00 93.05           H  
ATOM   2756  HB3 TRP A 171      -2.714   8.779  -3.952  1.00 93.05           H  
ATOM   2757  O   TRP A 171      -0.020   8.528  -3.538  1.00 93.05           O  
ATOM   2758  CG  TRP A 171      -3.926   7.169  -4.543  1.00 93.05           C  
ATOM   2759  CD1 TRP A 171      -4.778   7.788  -5.386  1.00 93.05           C  
ATOM   2760  HD1 TRP A 171      -4.605   8.749  -5.846  1.00 93.05           H  
ATOM   2761  CD2 TRP A 171      -4.565   5.906  -4.177  1.00 93.05           C  
ATOM   2762  CE2 TRP A 171      -5.824   5.834  -4.847  1.00 93.05           C  
ATOM   2763  CE3 TRP A 171      -4.204   4.806  -3.369  1.00 93.05           C  
ATOM   2764  HE3 TRP A 171      -3.267   4.828  -2.832  1.00 93.05           H  
ATOM   2765  NE1 TRP A 171      -5.912   7.021  -5.539  1.00 93.05           N  
ATOM   2766  HE1 TRP A 171      -6.694   7.314  -6.106  1.00 93.05           H  
ATOM   2767  CH2 TRP A 171      -6.269   3.633  -3.953  1.00 93.05           C  
ATOM   2768  HH2 TRP A 171      -6.905   2.764  -3.871  1.00 93.05           H  
ATOM   2769  CZ2 TRP A 171      -6.652   4.708  -4.770  1.00 93.05           C  
ATOM   2770  HZ2 TRP A 171      -7.564   4.665  -5.347  1.00 93.05           H  
ATOM   2771  CZ3 TRP A 171      -5.051   3.687  -3.250  1.00 93.05           C  
ATOM   2772  HZ3 TRP A 171      -4.757   2.860  -2.622  1.00 93.05           H  
ATOM   2773  N   TYR A 172       0.882   8.093  -5.529  1.00 89.19           N  
ATOM   2774  H   TYR A 172       0.733   7.746  -6.466  1.00 89.19           H  
ATOM   2775  CA  TYR A 172       2.214   8.585  -5.150  1.00 89.19           C  
ATOM   2776  HA  TYR A 172       2.504   8.073  -4.233  1.00 89.19           H  
ATOM   2777  C   TYR A 172       2.254  10.088  -4.843  1.00 89.19           C  
ATOM   2778  CB  TYR A 172       3.245   8.249  -6.236  1.00 89.19           C  
ATOM   2779  HB2 TYR A 172       4.207   8.690  -5.972  1.00 89.19           H  
ATOM   2780  HB3 TYR A 172       2.906   8.708  -7.165  1.00 89.19           H  
ATOM   2781  O   TYR A 172       1.562  10.891  -5.458  1.00 89.19           O  
ATOM   2782  CG  TYR A 172       3.445   6.772  -6.475  1.00 89.19           C  
ATOM   2783  CD1 TYR A 172       3.679   5.912  -5.389  1.00 89.19           C  
ATOM   2784  HD1 TYR A 172       3.769   6.300  -4.385  1.00 89.19           H  
ATOM   2785  CD2 TYR A 172       3.304   6.252  -7.776  1.00 89.19           C  
ATOM   2786  HD2 TYR A 172       3.134   6.925  -8.603  1.00 89.19           H  
ATOM   2787  CE1 TYR A 172       3.704   4.528  -5.602  1.00 89.19           C  
ATOM   2788  HE1 TYR A 172       3.700   3.853  -4.759  1.00 89.19           H  
ATOM   2789  CE2 TYR A 172       3.345   4.863  -7.986  1.00 89.19           C  
ATOM   2790  HE2 TYR A 172       3.162   4.452  -8.968  1.00 89.19           H  
ATOM   2791  OH  TYR A 172       3.539   2.659  -7.073  1.00 89.19           O  
ATOM   2792  HH  TYR A 172       3.358   2.429  -7.987  1.00 89.19           H  
ATOM   2793  CZ  TYR A 172       3.551   3.999  -6.896  1.00 89.19           C  
ATOM   2794  N   THR A 173       3.139  10.468  -3.914  1.00 88.86           N  
ATOM   2795  H   THR A 173       3.706   9.743  -3.497  1.00 88.86           H  
ATOM   2796  CA  THR A 173       3.573  11.866  -3.744  1.00 88.86           C  
ATOM   2797  HA  THR A 173       2.813  12.533  -4.152  1.00 88.86           H  
ATOM   2798  C   THR A 173       4.839  12.092  -4.569  1.00 88.86           C  
ATOM   2799  CB  THR A 173       3.779  12.259  -2.272  1.00 88.86           C  
ATOM   2800  HB  THR A 173       4.216  13.257  -2.238  1.00 88.86           H  
ATOM   2801  O   THR A 173       4.832  11.911  -5.777  1.00 88.86           O  
ATOM   2802  CG2 THR A 173       2.516  12.305  -1.449  1.00 88.86           C  
ATOM   2803 HG21 THR A 173       1.985  11.354  -1.495  1.00 88.86           H  
ATOM   2804 HG22 THR A 173       2.786  12.529  -0.417  1.00 88.86           H  
ATOM   2805 HG23 THR A 173       1.875  13.107  -1.814  1.00 88.86           H  
ATOM   2806  OG1 THR A 173       4.652  11.368  -1.614  1.00 88.86           O  
ATOM   2807  HG1 THR A 173       4.108  10.639  -1.305  1.00 88.86           H  
ATOM   2808  N   ARG A 174       5.974  12.405  -3.934  1.00 89.41           N  
ATOM   2809  H   ARG A 174       5.927  12.408  -2.926  1.00 89.41           H  
ATOM   2810  CA  ARG A 174       7.301  12.352  -4.556  1.00 89.41           C  
ATOM   2811  HA  ARG A 174       7.196  12.594  -5.613  1.00 89.41           H  
ATOM   2812  C   ARG A 174       7.816  10.921  -4.489  1.00 89.41           C  
ATOM   2813  CB  ARG A 174       8.233  13.378  -3.900  1.00 89.41           C  
ATOM   2814  HB2 ARG A 174       8.165  13.305  -2.814  1.00 89.41           H  
ATOM   2815  HB3 ARG A 174       9.262  13.187  -4.205  1.00 89.41           H  
ATOM   2816  O   ARG A 174       8.775  10.631  -3.776  1.00 89.41           O  
ATOM   2817  CG  ARG A 174       7.841  14.777  -4.370  1.00 89.41           C  
ATOM   2818  HG2 ARG A 174       8.027  14.828  -5.443  1.00 89.41           H  
ATOM   2819  HG3 ARG A 174       6.784  14.959  -4.178  1.00 89.41           H  
ATOM   2820  CD  ARG A 174       8.661  15.865  -3.687  1.00 89.41           C  
ATOM   2821  HD2 ARG A 174       9.721  15.681  -3.865  1.00 89.41           H  
ATOM   2822  HD3 ARG A 174       8.461  15.829  -2.617  1.00 89.41           H  
ATOM   2823  NE  ARG A 174       8.291  17.181  -4.234  1.00 89.41           N  
ATOM   2824  HE  ARG A 174       7.844  17.172  -5.140  1.00 89.41           H  
ATOM   2825  NH1 ARG A 174       9.009  18.482  -2.480  1.00 89.41           N  
ATOM   2826 HH11 ARG A 174       9.117  19.396  -2.064  1.00 89.41           H  
ATOM   2827 HH12 ARG A 174       9.342  17.656  -2.004  1.00 89.41           H  
ATOM   2828  NH2 ARG A 174       8.050  19.439  -4.252  1.00 89.41           N  
ATOM   2829 HH21 ARG A 174       7.605  19.376  -5.157  1.00 89.41           H  
ATOM   2830 HH22 ARG A 174       8.166  20.345  -3.822  1.00 89.41           H  
ATOM   2831  CZ  ARG A 174       8.452  18.355  -3.654  1.00 89.41           C  
ATOM   2832  N   CYS A 175       7.115  10.025  -5.174  1.00 82.63           N  
ATOM   2833  H   CYS A 175       6.395  10.379  -5.788  1.00 82.63           H  
ATOM   2834  CA  CYS A 175       7.167   8.580  -4.974  1.00 82.63           C  
ATOM   2835  HA  CYS A 175       6.454   8.123  -5.659  1.00 82.63           H  
ATOM   2836  C   CYS A 175       6.671   8.196  -3.578  1.00 82.63           C  
ATOM   2837  CB  CYS A 175       8.574   8.024  -5.316  1.00 82.63           C  
ATOM   2838  HB2 CYS A 175       9.308   8.433  -4.621  1.00 82.63           H  
ATOM   2839  HB3 CYS A 175       8.560   6.949  -5.135  1.00 82.63           H  
ATOM   2840  O   CYS A 175       5.470   8.104  -3.324  1.00 82.63           O  
ATOM   2841  SG  CYS A 175       9.228   8.318  -6.978  1.00 82.63           S  
ATOM   2842  N   LEU A 176       7.628   8.005  -2.681  1.00 72.48           N  
ATOM   2843  H   LEU A 176       8.555   8.318  -2.933  1.00 72.48           H  
ATOM   2844  CA  LEU A 176       7.495   7.516  -1.324  1.00 72.48           C  
ATOM   2845  HA  LEU A 176       6.449   7.359  -1.059  1.00 72.48           H  
ATOM   2846  C   LEU A 176       8.106   8.594  -0.444  1.00 72.48           C  
ATOM   2847  CB  LEU A 176       8.276   6.201  -1.216  1.00 72.48           C  
ATOM   2848  HB2 LEU A 176       8.290   5.874  -0.176  1.00 72.48           H  
ATOM   2849  HB3 LEU A 176       9.308   6.392  -1.510  1.00 72.48           H  
ATOM   2850  O   LEU A 176       9.187   9.105  -0.756  1.00 72.48           O  
ATOM   2851  CG  LEU A 176       7.689   5.094  -2.107  1.00 72.48           C  
ATOM   2852  HG  LEU A 176       7.412   5.507  -3.077  1.00 72.48           H  
ATOM   2853  CD1 LEU A 176       8.765   4.059  -2.422  1.00 72.48           C  
ATOM   2854 HD11 LEU A 176       9.594   4.539  -2.943  1.00 72.48           H  
ATOM   2855 HD12 LEU A 176       8.339   3.287  -3.062  1.00 72.48           H  
ATOM   2856 HD13 LEU A 176       9.145   3.592  -1.513  1.00 72.48           H  
ATOM   2857  CD2 LEU A 176       6.416   4.509  -1.495  1.00 72.48           C  
ATOM   2858 HD21 LEU A 176       6.469   4.504  -0.406  1.00 72.48           H  
ATOM   2859 HD22 LEU A 176       5.557   5.108  -1.795  1.00 72.48           H  
ATOM   2860 HD23 LEU A 176       6.274   3.478  -1.818  1.00 72.48           H  
ATOM   2861  N   LYS A 177       7.412   9.000   0.618  1.00 62.68           N  
ATOM   2862  H   LYS A 177       6.564   8.515   0.874  1.00 62.68           H  
ATOM   2863  CA  LYS A 177       7.879  10.142   1.401  1.00 62.68           C  
ATOM   2864  HA  LYS A 177       8.165  10.917   0.690  1.00 62.68           H  
ATOM   2865  C   LYS A 177       9.130   9.760   2.199  1.00 62.68           C  
ATOM   2866  CB  LYS A 177       6.753  10.708   2.280  1.00 62.68           C  
ATOM   2867  HB2 LYS A 177       5.830  10.771   1.704  1.00 62.68           H  
ATOM   2868  HB3 LYS A 177       6.590  10.063   3.144  1.00 62.68           H  
ATOM   2869  O   LYS A 177       9.058   8.928   3.093  1.00 62.68           O  
ATOM   2870  CG  LYS A 177       7.153  12.119   2.733  1.00 62.68           C  
ATOM   2871  HG2 LYS A 177       8.121  12.081   3.232  1.00 62.68           H  
ATOM   2872  HG3 LYS A 177       7.245  12.753   1.851  1.00 62.68           H  
ATOM   2873  CD  LYS A 177       6.147  12.751   3.694  1.00 62.68           C  
ATOM   2874  HD2 LYS A 177       6.120  12.172   4.617  1.00 62.68           H  
ATOM   2875  HD3 LYS A 177       5.156  12.766   3.240  1.00 62.68           H  
ATOM   2876  CE  LYS A 177       6.616  14.183   3.974  1.00 62.68           C  
ATOM   2877  HE2 LYS A 177       7.695  14.170   4.129  1.00 62.68           H  
ATOM   2878  HE3 LYS A 177       6.409  14.803   3.101  1.00 62.68           H  
ATOM   2879  NZ  LYS A 177       5.986  14.754   5.182  1.00 62.68           N  
ATOM   2880  HZ1 LYS A 177       4.979  14.673   5.174  1.00 62.68           H  
ATOM   2881  HZ2 LYS A 177       6.295  15.703   5.336  1.00 62.68           H  
ATOM   2882  HZ3 LYS A 177       6.348  14.262   5.986  1.00 62.68           H  
ATOM   2883  N   ASN A 178      10.243  10.447   1.938  1.00 45.92           N  
ATOM   2884  H   ASN A 178      10.224  11.044   1.123  1.00 45.92           H  
ATOM   2885  CA  ASN A 178      11.513  10.335   2.674  1.00 45.92           C  
ATOM   2886  HA  ASN A 178      11.764   9.278   2.763  1.00 45.92           H  
ATOM   2887  C   ASN A 178      11.451  10.876   4.129  1.00 45.92           C  
ATOM   2888  CB  ASN A 178      12.624  11.045   1.858  1.00 45.92           C  
ATOM   2889  HB2 ASN A 178      13.492  11.222   2.493  1.00 45.92           H  
ATOM   2890  HB3 ASN A 178      12.262  12.019   1.528  1.00 45.92           H  
ATOM   2891  O   ASN A 178      12.467  11.345   4.640  1.00 45.92           O  
ATOM   2892  CG  ASN A 178      13.171  10.273   0.674  1.00 45.92           C  
ATOM   2893  ND2 ASN A 178      13.843  10.955  -0.225  1.00 45.92           N  
ATOM   2894 HD21 ASN A 178      14.177  10.416  -1.011  1.00 45.92           H  
ATOM   2895 HD22 ASN A 178      13.960  11.952  -0.121  1.00 45.92           H  
ATOM   2896  OD1 ASN A 178      13.075   9.069   0.544  1.00 45.92           O  
ATOM   2897  N   ASP A 179      10.294  10.862   4.799  1.00 38.37           N  
ATOM   2898  H   ASP A 179       9.536  10.305   4.430  1.00 38.37           H  
ATOM   2899  CA  ASP A 179      10.166  11.385   6.167  1.00 38.37           C  
ATOM   2900  HA  ASP A 179      10.774  12.287   6.232  1.00 38.37           H  
ATOM   2901  C   ASP A 179      10.769  10.406   7.178  1.00 38.37           C  
ATOM   2902  CB  ASP A 179       8.725  11.796   6.515  1.00 38.37           C  
ATOM   2903  HB2 ASP A 179       8.457  11.404   7.496  1.00 38.37           H  
ATOM   2904  HB3 ASP A 179       8.034  11.357   5.795  1.00 38.37           H  
ATOM   2905  O   ASP A 179      10.123   9.522   7.744  1.00 38.37           O  
ATOM   2906  CG  ASP A 179       8.508  13.313   6.565  1.00 38.37           C  
ATOM   2907  OD1 ASP A 179       9.244  14.072   5.901  1.00 38.37           O  
ATOM   2908  OD2 ASP A 179       7.464  13.719   7.125  1.00 38.37           O  
ATOM   2909  N   THR A 180      12.055  10.623   7.411  1.00 29.43           N  
ATOM   2910  H   THR A 180      12.508  11.314   6.830  1.00 29.43           H  
ATOM   2911  CA  THR A 180      12.862  10.070   8.487  1.00 29.43           C  
ATOM   2912  HA  THR A 180      12.924   8.988   8.369  1.00 29.43           H  
ATOM   2913  C   THR A 180      12.259  10.374   9.864  1.00 29.43           C  
ATOM   2914  CB  THR A 180      14.280  10.667   8.390  1.00 29.43           C  
ATOM   2915  HB  THR A 180      14.833  10.438   9.300  1.00 29.43           H  
ATOM   2916  O   THR A 180      12.663  11.321  10.533  1.00 29.43           O  
ATOM   2917  CG2 THR A 180      15.062  10.109   7.202  1.00 29.43           C  
ATOM   2918 HG21 THR A 180      15.140   9.025   7.286  1.00 29.43           H  
ATOM   2919 HG22 THR A 180      16.063  10.541   7.199  1.00 29.43           H  
ATOM   2920 HG23 THR A 180      14.561  10.365   6.268  1.00 29.43           H  
ATOM   2921  OG1 THR A 180      14.216  12.065   8.216  1.00 29.43           O  
ATOM   2922  HG1 THR A 180      13.783  12.418   8.997  1.00 29.43           H  
ATOM   2923  N   VAL A 181      11.349   9.517  10.334  1.00 29.43           N  
ATOM   2924  H   VAL A 181      10.910   8.903   9.663  1.00 29.43           H  
ATOM   2925  CA  VAL A 181      11.029   9.359  11.765  1.00 29.43           C  
ATOM   2926  HA  VAL A 181      11.721   9.979  12.336  1.00 29.43           H  
ATOM   2927  C   VAL A 181      11.304   7.916  12.182  1.00 29.43           C  
ATOM   2928  CB  VAL A 181       9.618   9.847  12.152  1.00 29.43           C  
ATOM   2929  HB  VAL A 181       8.865   9.205  11.695  1.00 29.43           H  
ATOM   2930  O   VAL A 181      10.383   7.134  12.429  1.00 29.43           O  
ATOM   2931  CG1 VAL A 181       9.435   9.834  13.681  1.00 29.43           C  
ATOM   2932 HG11 VAL A 181       8.440  10.198  13.935  1.00 29.43           H  
ATOM   2933 HG12 VAL A 181       9.545   8.828  14.086  1.00 29.43           H  
ATOM   2934 HG13 VAL A 181      10.173  10.485  14.149  1.00 29.43           H  
ATOM   2935  CG2 VAL A 181       9.373  11.289  11.693  1.00 29.43           C  
ATOM   2936 HG21 VAL A 181       9.391  11.342  10.604  1.00 29.43           H  
ATOM   2937 HG22 VAL A 181      10.146  11.947  12.089  1.00 29.43           H  
ATOM   2938 HG23 VAL A 181       8.397  11.635  12.033  1.00 29.43           H  
ATOM   2939  N   GLY A 182      12.605   7.607  12.233  1.00 25.63           N  
ATOM   2940  H   GLY A 182      13.242   8.342  11.961  1.00 25.63           H  
ATOM   2941  CA  GLY A 182      13.202   6.430  12.865  1.00 25.63           C  
ATOM   2942  HA2 GLY A 182      12.995   6.470  13.934  1.00 25.63           H  
ATOM   2943  HA3 GLY A 182      14.284   6.473  12.743  1.00 25.63           H  
ATOM   2944  C   GLY A 182      12.709   5.073  12.359  1.00 25.63           C  
ATOM   2945  O   GLY A 182      11.697   4.592  12.859  1.00 25.63           O  
ATOM   2946  N   LEU A 183      13.462   4.470  11.425  1.00 25.62           N  
ATOM   2947  H   LEU A 183      14.057   5.087  10.892  1.00 25.62           H  
ATOM   2948  CA  LEU A 183      13.882   3.051  11.379  1.00 25.62           C  
ATOM   2949  HA  LEU A 183      14.628   2.901  12.160  1.00 25.62           H  
ATOM   2950  C   LEU A 183      14.608   2.747  10.036  1.00 25.62           C  
ATOM   2951  CB  LEU A 183      12.724   2.052  11.655  1.00 25.62           C  
ATOM   2952  HB2 LEU A 183      12.926   1.118  11.131  1.00 25.62           H  
ATOM   2953  HB3 LEU A 183      11.805   2.455  11.228  1.00 25.62           H  
ATOM   2954  O   LEU A 183      14.027   2.217   9.098  1.00 25.62           O  
ATOM   2955  CG  LEU A 183      12.493   1.685  13.148  1.00 25.62           C  
ATOM   2956  HG  LEU A 183      12.435   2.576  13.773  1.00 25.62           H  
ATOM   2957  CD1 LEU A 183      11.183   0.915  13.306  1.00 25.62           C  
ATOM   2958 HD11 LEU A 183      11.234  -0.025  12.756  1.00 25.62           H  
ATOM   2959 HD12 LEU A 183      10.995   0.708  14.360  1.00 25.62           H  
ATOM   2960 HD13 LEU A 183      10.361   1.510  12.911  1.00 25.62           H  
ATOM   2961  CD2 LEU A 183      13.609   0.832  13.745  1.00 25.62           C  
ATOM   2962 HD21 LEU A 183      13.353   0.556  14.768  1.00 25.62           H  
ATOM   2963 HD22 LEU A 183      14.534   1.408  13.768  1.00 25.62           H  
ATOM   2964 HD23 LEU A 183      13.737  -0.075  13.154  1.00 25.62           H  
ATOM   2965  N   PHE A 184      15.918   3.040  10.014  1.00 31.52           N  
ATOM   2966  H   PHE A 184      16.266   3.525  10.830  1.00 31.52           H  
ATOM   2967  CA  PHE A 184      16.961   2.367   9.205  1.00 31.52           C  
ATOM   2968  HA  PHE A 184      17.882   2.825   9.564  1.00 31.52           H  
ATOM   2969  C   PHE A 184      17.090   2.632   7.672  1.00 31.52           C  
ATOM   2970  CB  PHE A 184      17.022   0.902   9.687  1.00 31.52           C  
ATOM   2971  HB2 PHE A 184      17.711   0.296   9.099  1.00 31.52           H  
ATOM   2972  HB3 PHE A 184      16.043   0.438   9.562  1.00 31.52           H  
ATOM   2973  O   PHE A 184      16.256   3.327   7.092  1.00 31.52           O  
ATOM   2974  CG  PHE A 184      17.455   0.824  11.144  1.00 31.52           C  
ATOM   2975  CD1 PHE A 184      18.690   1.371  11.556  1.00 31.52           C  
ATOM   2976  HD1 PHE A 184      19.374   1.794  10.835  1.00 31.52           H  
ATOM   2977  CD2 PHE A 184      16.596   0.262  12.103  1.00 31.52           C  
ATOM   2978  HD2 PHE A 184      15.657  -0.174  11.793  1.00 31.52           H  
ATOM   2979  CE1 PHE A 184      19.044   1.387  12.915  1.00 31.52           C  
ATOM   2980  HE1 PHE A 184      19.984   1.817  13.227  1.00 31.52           H  
ATOM   2981  CE2 PHE A 184      16.960   0.260  13.461  1.00 31.52           C  
ATOM   2982  HE2 PHE A 184      16.303  -0.183  14.195  1.00 31.52           H  
ATOM   2983  CZ  PHE A 184      18.175   0.836  13.870  1.00 31.52           C  
ATOM   2984  HZ  PHE A 184      18.445   0.842  14.916  1.00 31.52           H  
ATOM   2985  N   PRO A 185      18.256   2.287   7.055  1.00 30.05           N  
ATOM   2986  CA  PRO A 185      18.807   3.023   5.910  1.00 30.05           C  
ATOM   2987  HA  PRO A 185      18.336   4.003   5.841  1.00 30.05           H  
ATOM   2988  C   PRO A 185      18.644   2.336   4.536  1.00 30.05           C  
ATOM   2989  CB  PRO A 185      20.282   3.220   6.288  1.00 30.05           C  
ATOM   2990  HB2 PRO A 185      20.364   3.989   7.057  1.00 30.05           H  
ATOM   2991  HB3 PRO A 185      20.923   3.467   5.441  1.00 30.05           H  
ATOM   2992  O   PRO A 185      18.019   1.299   4.377  1.00 30.05           O  
ATOM   2993  CG  PRO A 185      20.632   1.864   6.882  1.00 30.05           C  
ATOM   2994  HG2 PRO A 185      21.480   1.927   7.564  1.00 30.05           H  
ATOM   2995  HG3 PRO A 185      20.832   1.147   6.085  1.00 30.05           H  
ATOM   2996  CD  PRO A 185      19.347   1.480   7.611  1.00 30.05           C  
ATOM   2997  HD2 PRO A 185      19.486   1.693   8.670  1.00 30.05           H  
ATOM   2998  HD3 PRO A 185      19.150   0.419   7.459  1.00 30.05           H  
ATOM   2999  N   LYS A 186      19.218   2.983   3.516  1.00 28.57           N  
ATOM   3000  H   LYS A 186      19.810   3.760   3.773  1.00 28.57           H  
ATOM   3001  CA  LYS A 186      19.034   2.746   2.075  1.00 28.57           C  
ATOM   3002  HA  LYS A 186      17.969   2.656   1.863  1.00 28.57           H  
ATOM   3003  C   LYS A 186      19.737   1.472   1.566  1.00 28.57           C  
ATOM   3004  CB  LYS A 186      19.638   3.957   1.322  1.00 28.57           C  
ATOM   3005  HB2 LYS A 186      20.718   3.928   1.461  1.00 28.57           H  
ATOM   3006  HB3 LYS A 186      19.446   3.839   0.255  1.00 28.57           H  
ATOM   3007  O   LYS A 186      20.942   1.358   1.780  1.00 28.57           O  
ATOM   3008  CG  LYS A 186      19.139   5.351   1.761  1.00 28.57           C  
ATOM   3009  HG2 LYS A 186      18.134   5.512   1.371  1.00 28.57           H  
ATOM   3010  HG3 LYS A 186      19.102   5.419   2.848  1.00 28.57           H  
ATOM   3011  CD  LYS A 186      20.080   6.461   1.260  1.00 28.57           C  
ATOM   3012  HD2 LYS A 186      21.085   6.261   1.631  1.00 28.57           H  
ATOM   3013  HD3 LYS A 186      20.097   6.457   0.170  1.00 28.57           H  
ATOM   3014  CE  LYS A 186      19.609   7.828   1.777  1.00 28.57           C  
ATOM   3015  HE2 LYS A 186      18.646   8.062   1.323  1.00 28.57           H  
ATOM   3016  HE3 LYS A 186      19.452   7.751   2.853  1.00 28.57           H  
ATOM   3017  NZ  LYS A 186      20.597   8.903   1.494  1.00 28.57           N  
ATOM   3018  HZ1 LYS A 186      21.479   8.695   1.942  1.00 28.57           H  
ATOM   3019  HZ2 LYS A 186      20.271   9.789   1.853  1.00 28.57           H  
ATOM   3020  HZ3 LYS A 186      20.760   8.994   0.501  1.00 28.57           H  
ATOM   3021  N   ASN A 187      19.065   0.655   0.738  1.00 32.29           N  
ATOM   3022  H   ASN A 187      18.101   0.480   0.985  1.00 32.29           H  
ATOM   3023  CA  ASN A 187      19.399   0.389  -0.687  1.00 32.29           C  
ATOM   3024  HA  ASN A 187      19.127   1.274  -1.262  1.00 32.29           H  
ATOM   3025  C   ASN A 187      18.583  -0.787  -1.287  1.00 32.29           C  
ATOM   3026  CB  ASN A 187      20.907   0.109  -0.886  1.00 32.29           C  
ATOM   3027  HB2 ASN A 187      21.266  -0.518  -0.070  1.00 32.29           H  
ATOM   3028  HB3 ASN A 187      21.065  -0.442  -1.813  1.00 32.29           H  
ATOM   3029  O   ASN A 187      18.274  -1.729  -0.578  1.00 32.29           O  
ATOM   3030  CG  ASN A 187      21.744   1.377  -0.981  1.00 32.29           C  
ATOM   3031  ND2 ASN A 187      23.000   1.313  -0.608  1.00 32.29           N  
ATOM   3032 HD21 ASN A 187      23.528   2.174  -0.626  1.00 32.29           H  
ATOM   3033 HD22 ASN A 187      23.322   0.497  -0.108  1.00 32.29           H  
ATOM   3034  OD1 ASN A 187      21.291   2.424  -1.424  1.00 32.29           O  
ATOM   3035  N   TYR A 188      18.336  -0.776  -2.615  1.00 32.00           N  
ATOM   3036  H   TYR A 188      18.716   0.003  -3.133  1.00 32.00           H  
ATOM   3037  CA  TYR A 188      17.483  -1.753  -3.356  1.00 32.00           C  
ATOM   3038  HA  TYR A 188      17.510  -1.467  -4.407  1.00 32.00           H  
ATOM   3039  C   TYR A 188      15.978  -1.684  -2.965  1.00 32.00           C  
ATOM   3040  CB  TYR A 188      18.140  -3.143  -3.279  1.00 32.00           C  
ATOM   3041  HB2 TYR A 188      18.160  -3.496  -2.248  1.00 32.00           H  
ATOM   3042  HB3 TYR A 188      17.530  -3.873  -3.811  1.00 32.00           H  
ATOM   3043  O   TYR A 188      15.623  -0.685  -2.349  1.00 32.00           O  
ATOM   3044  CG  TYR A 188      19.548  -3.162  -3.857  1.00 32.00           C  
ATOM   3045  CD1 TYR A 188      19.757  -2.952  -5.237  1.00 32.00           C  
ATOM   3046  HD1 TYR A 188      18.920  -2.793  -5.899  1.00 32.00           H  
ATOM   3047  CD2 TYR A 188      20.653  -3.319  -3.000  1.00 32.00           C  
ATOM   3048  HD2 TYR A 188      20.493  -3.456  -1.941  1.00 32.00           H  
ATOM   3049  CE1 TYR A 188      21.065  -2.909  -5.755  1.00 32.00           C  
ATOM   3050  HE1 TYR A 188      21.243  -2.727  -6.805  1.00 32.00           H  
ATOM   3051  CE2 TYR A 188      21.965  -3.267  -3.514  1.00 32.00           C  
ATOM   3052  HE2 TYR A 188      22.807  -3.376  -2.847  1.00 32.00           H  
ATOM   3053  OH  TYR A 188      23.421  -3.014  -5.417  1.00 32.00           O  
ATOM   3054  HH  TYR A 188      24.110  -3.069  -4.751  1.00 32.00           H  
ATOM   3055  CZ  TYR A 188      22.171  -3.060  -4.894  1.00 32.00           C  
ATOM   3056  N   ARG A 189      15.023  -2.489  -3.494  1.00 34.98           N  
ATOM   3057  H   ARG A 189      14.238  -2.594  -2.866  1.00 34.98           H  
ATOM   3058  CA  ARG A 189      14.791  -2.959  -4.906  1.00 34.98           C  
ATOM   3059  HA  ARG A 189      15.415  -2.379  -5.586  1.00 34.98           H  
ATOM   3060  C   ARG A 189      13.314  -2.814  -5.389  1.00 34.98           C  
ATOM   3061  CB  ARG A 189      15.159  -4.455  -5.021  1.00 34.98           C  
ATOM   3062  HB2 ARG A 189      14.306  -5.010  -5.411  1.00 34.98           H  
ATOM   3063  HB3 ARG A 189      15.358  -4.845  -4.023  1.00 34.98           H  
ATOM   3064  O   ARG A 189      12.387  -2.991  -4.624  1.00 34.98           O  
ATOM   3065  CG  ARG A 189      16.334  -4.757  -5.961  1.00 34.98           C  
ATOM   3066  HG2 ARG A 189      15.971  -4.845  -6.985  1.00 34.98           H  
ATOM   3067  HG3 ARG A 189      17.034  -3.922  -5.935  1.00 34.98           H  
ATOM   3068  CD  ARG A 189      17.060  -6.055  -5.557  1.00 34.98           C  
ATOM   3069  HD2 ARG A 189      16.876  -6.261  -4.503  1.00 34.98           H  
ATOM   3070  HD3 ARG A 189      16.648  -6.895  -6.116  1.00 34.98           H  
ATOM   3071  NE  ARG A 189      18.524  -5.934  -5.738  1.00 34.98           N  
ATOM   3072  HE  ARG A 189      19.029  -5.583  -4.937  1.00 34.98           H  
ATOM   3073  NH1 ARG A 189      18.711  -6.740  -7.879  1.00 34.98           N  
ATOM   3074 HH11 ARG A 189      17.723  -6.948  -7.865  1.00 34.98           H  
ATOM   3075 HH12 ARG A 189      19.281  -6.958  -8.684  1.00 34.98           H  
ATOM   3076  NH2 ARG A 189      20.526  -5.993  -6.813  1.00 34.98           N  
ATOM   3077 HH21 ARG A 189      21.097  -6.237  -7.610  1.00 34.98           H  
ATOM   3078 HH22 ARG A 189      20.960  -5.561  -6.010  1.00 34.98           H  
ATOM   3079  CZ  ARG A 189      19.244  -6.228  -6.804  1.00 34.98           C  
ATOM   3080  N   GLY A 190      13.077  -2.544  -6.686  1.00 37.68           N  
ATOM   3081  H   GLY A 190      13.885  -2.415  -7.279  1.00 37.68           H  
ATOM   3082  CA  GLY A 190      11.782  -2.750  -7.396  1.00 37.68           C  
ATOM   3083  HA2 GLY A 190      11.740  -3.789  -7.722  1.00 37.68           H  
ATOM   3084  HA3 GLY A 190      11.782  -2.133  -8.295  1.00 37.68           H  
ATOM   3085  C   GLY A 190      10.464  -2.434  -6.652  1.00 37.68           C  
ATOM   3086  O   GLY A 190      10.171  -1.274  -6.390  1.00 37.68           O  
ATOM   3087  N   TYR A 191       9.664  -3.474  -6.375  1.00 37.02           N  
ATOM   3088  H   TYR A 191       9.974  -4.396  -6.648  1.00 37.02           H  
ATOM   3089  CA  TYR A 191       8.420  -3.403  -5.583  1.00 37.02           C  
ATOM   3090  HA  TYR A 191       7.898  -2.466  -5.776  1.00 37.02           H  
ATOM   3091  C   TYR A 191       8.634  -3.533  -4.084  1.00 37.02           C  
ATOM   3092  CB  TYR A 191       7.513  -4.581  -5.924  1.00 37.02           C  
ATOM   3093  HB2 TYR A 191       8.091  -5.505  -5.904  1.00 37.02           H  
ATOM   3094  HB3 TYR A 191       6.744  -4.678  -5.158  1.00 37.02           H  
ATOM   3095  O   TYR A 191       7.801  -3.058  -3.313  1.00 37.02           O  
ATOM   3096  CG  TYR A 191       6.801  -4.454  -7.231  1.00 37.02           C  
ATOM   3097  CD1 TYR A 191       5.629  -3.679  -7.299  1.00 37.02           C  
ATOM   3098  HD1 TYR A 191       5.295  -3.117  -6.439  1.00 37.02           H  
ATOM   3099  CD2 TYR A 191       7.268  -5.182  -8.338  1.00 37.02           C  
ATOM   3100  HD2 TYR A 191       8.164  -5.780  -8.264  1.00 37.02           H  
ATOM   3101  CE1 TYR A 191       4.894  -3.658  -8.492  1.00 37.02           C  
ATOM   3102  HE1 TYR A 191       3.974  -3.099  -8.579  1.00 37.02           H  
ATOM   3103  CE2 TYR A 191       6.526  -5.173  -9.523  1.00 37.02           C  
ATOM   3104  HE2 TYR A 191       6.843  -5.734 -10.390  1.00 37.02           H  
ATOM   3105  OH  TYR A 191       4.658  -4.411 -10.733  1.00 37.02           O  
ATOM   3106  HH  TYR A 191       4.219  -3.571 -10.884  1.00 37.02           H  
ATOM   3107  CZ  TYR A 191       5.347  -4.413  -9.588  1.00 37.02           C  
ATOM   3108  N   GLU A 192       9.718  -4.207  -3.694  1.00 38.53           N  
ATOM   3109  H   GLU A 192      10.378  -4.528  -4.388  1.00 38.53           H  
ATOM   3110  CA  GLU A 192      10.146  -4.320  -2.306  1.00 38.53           C  
ATOM   3111  HA  GLU A 192       9.378  -4.836  -1.729  1.00 38.53           H  
ATOM   3112  C   GLU A 192      10.230  -2.881  -1.761  1.00 38.53           C  
ATOM   3113  CB  GLU A 192      11.444  -5.168  -2.231  1.00 38.53           C  
ATOM   3114  HB2 GLU A 192      11.708  -5.299  -1.182  1.00 38.53           H  
ATOM   3115  HB3 GLU A 192      12.254  -4.639  -2.734  1.00 38.53           H  
ATOM   3116  O   GLU A 192       9.497  -2.556  -0.832  1.00 38.53           O  
ATOM   3117  CG  GLU A 192      11.283  -6.584  -2.844  1.00 38.53           C  
ATOM   3118  HG2 GLU A 192      10.698  -6.522  -3.762  1.00 38.53           H  
ATOM   3119  HG3 GLU A 192      10.706  -7.193  -2.149  1.00 38.53           H  
ATOM   3120  CD  GLU A 192      12.598  -7.304  -3.218  1.00 38.53           C  
ATOM   3121  OE1 GLU A 192      12.726  -8.509  -2.900  1.00 38.53           O  
ATOM   3122  OE2 GLU A 192      13.393  -6.729  -4.003  1.00 38.53           O  
ATOM   3123  N   LYS A 193      10.856  -1.957  -2.511  1.00 40.27           N  
ATOM   3124  H   LYS A 193      11.448  -2.333  -3.237  1.00 40.27           H  
ATOM   3125  CA  LYS A 193      10.922  -0.503  -2.254  1.00 40.27           C  
ATOM   3126  HA  LYS A 193      11.615  -0.337  -1.429  1.00 40.27           H  
ATOM   3127  C   LYS A 193       9.613   0.158  -1.867  1.00 40.27           C  
ATOM   3128  CB  LYS A 193      11.413   0.256  -3.492  1.00 40.27           C  
ATOM   3129  HB2 LYS A 193      10.964  -0.176  -4.386  1.00 40.27           H  
ATOM   3130  HB3 LYS A 193      11.114   1.302  -3.428  1.00 40.27           H  
ATOM   3131  O   LYS A 193       9.653   1.073  -1.046  1.00 40.27           O  
ATOM   3132  CG  LYS A 193      12.925   0.220  -3.579  1.00 40.27           C  
ATOM   3133  HG2 LYS A 193      13.344   0.759  -2.730  1.00 40.27           H  
ATOM   3134  HG3 LYS A 193      13.234  -0.824  -3.528  1.00 40.27           H  
ATOM   3135  CD  LYS A 193      13.414   0.850  -4.882  1.00 40.27           C  
ATOM   3136  HD2 LYS A 193      12.992   0.310  -5.729  1.00 40.27           H  
ATOM   3137  HD3 LYS A 193      13.084   1.889  -4.914  1.00 40.27           H  
ATOM   3138  CE  LYS A 193      14.939   0.778  -4.904  1.00 40.27           C  
ATOM   3139  HE2 LYS A 193      15.311   1.189  -3.966  1.00 40.27           H  
ATOM   3140  HE3 LYS A 193      15.229  -0.272  -4.932  1.00 40.27           H  
ATOM   3141  NZ  LYS A 193      15.491   1.516  -6.061  1.00 40.27           N  
ATOM   3142  HZ1 LYS A 193      15.112   1.148  -6.922  1.00 40.27           H  
ATOM   3143  HZ2 LYS A 193      15.221   2.487  -5.992  1.00 40.27           H  
ATOM   3144  HZ3 LYS A 193      16.499   1.459  -6.074  1.00 40.27           H  
ATOM   3145  N   LEU A 194       8.485  -0.212  -2.487  1.00 41.04           N  
ATOM   3146  H   LEU A 194       8.485  -1.050  -3.051  1.00 41.04           H  
ATOM   3147  CA  LEU A 194       7.232   0.489  -2.209  1.00 41.04           C  
ATOM   3148  HA  LEU A 194       7.412   1.551  -2.374  1.00 41.04           H  
ATOM   3149  C   LEU A 194       6.873   0.359  -0.739  1.00 41.04           C  
ATOM   3150  CB  LEU A 194       6.066   0.010  -3.103  1.00 41.04           C  
ATOM   3151  HB2 LEU A 194       6.419  -0.236  -4.104  1.00 41.04           H  
ATOM   3152  HB3 LEU A 194       5.613  -0.884  -2.674  1.00 41.04           H  
ATOM   3153  O   LEU A 194       6.577   1.350  -0.075  1.00 41.04           O  
ATOM   3154  CG  LEU A 194       5.027   1.146  -3.179  1.00 41.04           C  
ATOM   3155  HG  LEU A 194       4.924   1.614  -2.200  1.00 41.04           H  
ATOM   3156  CD1 LEU A 194       5.561   2.175  -4.164  1.00 41.04           C  
ATOM   3157 HD11 LEU A 194       6.645   2.099  -4.250  1.00 41.04           H  
ATOM   3158 HD12 LEU A 194       5.329   3.173  -3.792  1.00 41.04           H  
ATOM   3159 HD13 LEU A 194       5.135   2.008  -5.154  1.00 41.04           H  
ATOM   3160  CD2 LEU A 194       3.629   0.732  -3.621  1.00 41.04           C  
ATOM   3161 HD21 LEU A 194       3.144   0.193  -2.807  1.00 41.04           H  
ATOM   3162 HD22 LEU A 194       3.029   1.614  -3.843  1.00 41.04           H  
ATOM   3163 HD23 LEU A 194       3.680   0.094  -4.503  1.00 41.04           H  
ATOM   3164  N   TRP A 195       6.988  -0.861  -0.233  1.00 44.08           N  
ATOM   3165  H   TRP A 195       7.357  -1.596  -0.820  1.00 44.08           H  
ATOM   3166  CA  TRP A 195       6.571  -1.195   1.112  1.00 44.08           C  
ATOM   3167  HA  TRP A 195       5.924  -0.397   1.474  1.00 44.08           H  
ATOM   3168  C   TRP A 195       7.757  -1.213   2.081  1.00 44.08           C  
ATOM   3169  CB  TRP A 195       5.678  -2.437   1.049  1.00 44.08           C  
ATOM   3170  HB2 TRP A 195       5.313  -2.658   2.052  1.00 44.08           H  
ATOM   3171  HB3 TRP A 195       6.266  -3.289   0.706  1.00 44.08           H  
ATOM   3172  O   TRP A 195       7.573  -0.747   3.191  1.00 44.08           O  
ATOM   3173  CG  TRP A 195       4.492  -2.239   0.135  1.00 44.08           C  
ATOM   3174  CD1 TRP A 195       4.390  -2.706  -1.131  1.00 44.08           C  
ATOM   3175  HD1 TRP A 195       5.144  -3.305  -1.621  1.00 44.08           H  
ATOM   3176  CD2 TRP A 195       3.292  -1.423   0.348  1.00 44.08           C  
ATOM   3177  CE2 TRP A 195       2.522  -1.420  -0.855  1.00 44.08           C  
ATOM   3178  CE3 TRP A 195       2.780  -0.669   1.427  1.00 44.08           C  
ATOM   3179  HE3 TRP A 195       3.322  -0.658   2.361  1.00 44.08           H  
ATOM   3180  NE1 TRP A 195       3.224  -2.241  -1.711  1.00 44.08           N  
ATOM   3181  HE1 TRP A 195       2.961  -2.426  -2.668  1.00 44.08           H  
ATOM   3182  CH2 TRP A 195       0.873   0.080   0.088  1.00 44.08           C  
ATOM   3183  HH2 TRP A 195      -0.036   0.656  -0.005  1.00 44.08           H  
ATOM   3184  CZ2 TRP A 195       1.340  -0.676  -0.998  1.00 44.08           C  
ATOM   3185  HZ2 TRP A 195       0.794  -0.682  -1.930  1.00 44.08           H  
ATOM   3186  CZ3 TRP A 195       1.583   0.067   1.302  1.00 44.08           C  
ATOM   3187  HZ3 TRP A 195       1.209   0.631   2.143  1.00 44.08           H  
ATOM   3188  N   GLU A 196       8.987  -1.535   1.659  1.00 38.39           N  
ATOM   3189  H   GLU A 196       9.085  -1.930   0.735  1.00 38.39           H  
ATOM   3190  CA  GLU A 196      10.243  -1.278   2.398  1.00 38.39           C  
ATOM   3191  HA  GLU A 196      10.301  -1.913   3.282  1.00 38.39           H  
ATOM   3192  C   GLU A 196      10.336   0.185   2.860  1.00 38.39           C  
ATOM   3193  CB  GLU A 196      11.473  -1.573   1.516  1.00 38.39           C  
ATOM   3194  HB2 GLU A 196      11.309  -1.103   0.547  1.00 38.39           H  
ATOM   3195  HB3 GLU A 196      12.348  -1.104   1.966  1.00 38.39           H  
ATOM   3196  O   GLU A 196      10.676   0.449   4.009  1.00 38.39           O  
ATOM   3197  CG  GLU A 196      11.793  -3.067   1.339  1.00 38.39           C  
ATOM   3198  HG2 GLU A 196      12.107  -3.460   2.306  1.00 38.39           H  
ATOM   3199  HG3 GLU A 196      10.888  -3.603   1.053  1.00 38.39           H  
ATOM   3200  CD  GLU A 196      12.893  -3.337   0.288  1.00 38.39           C  
ATOM   3201  OE1 GLU A 196      13.497  -4.427   0.359  1.00 38.39           O  
ATOM   3202  OE2 GLU A 196      13.085  -2.513  -0.645  1.00 38.39           O  
ATOM   3203  N   SER A 197       9.955   1.152   2.016  1.00 37.48           N  
ATOM   3204  H   SER A 197       9.713   0.900   1.068  1.00 37.48           H  
ATOM   3205  CA  SER A 197       9.917   2.571   2.415  1.00 37.48           C  
ATOM   3206  HA  SER A 197      10.873   2.823   2.872  1.00 37.48           H  
ATOM   3207  C   SER A 197       8.820   2.919   3.433  1.00 37.48           C  
ATOM   3208  CB  SER A 197       9.730   3.451   1.187  1.00 37.48           C  
ATOM   3209  HB2 SER A 197      10.390   3.120   0.385  1.00 37.48           H  
ATOM   3210  HB3 SER A 197       9.988   4.477   1.450  1.00 37.48           H  
ATOM   3211  O   SER A 197       8.886   3.967   4.072  1.00 37.48           O  
ATOM   3212  OG  SER A 197       8.380   3.422   0.771  1.00 37.48           O  
ATOM   3213  HG  SER A 197       8.130   2.546   0.471  1.00 37.48           H  
ATOM   3214  N   LEU A 198       7.806   2.059   3.568  1.00 39.81           N  
ATOM   3215  H   LEU A 198       7.853   1.199   3.040  1.00 39.81           H  
ATOM   3216  CA  LEU A 198       6.676   2.215   4.483  1.00 39.81           C  
ATOM   3217  HA  LEU A 198       6.652   3.245   4.839  1.00 39.81           H  
ATOM   3218  C   LEU A 198       6.811   1.360   5.753  1.00 39.81           C  
ATOM   3219  CB  LEU A 198       5.368   1.913   3.716  1.00 39.81           C  
ATOM   3220  HB2 LEU A 198       5.480   0.965   3.190  1.00 39.81           H  
ATOM   3221  HB3 LEU A 198       4.555   1.793   4.432  1.00 39.81           H  
ATOM   3222  O   LEU A 198       6.108   1.638   6.724  1.00 39.81           O  
ATOM   3223  CG  LEU A 198       4.974   3.014   2.711  1.00 39.81           C  
ATOM   3224  HG  LEU A 198       5.831   3.288   2.095  1.00 39.81           H  
ATOM   3225  CD1 LEU A 198       3.849   2.546   1.791  1.00 39.81           C  
ATOM   3226 HD11 LEU A 198       4.195   1.693   1.207  1.00 39.81           H  
ATOM   3227 HD12 LEU A 198       2.981   2.255   2.383  1.00 39.81           H  
ATOM   3228 HD13 LEU A 198       3.570   3.338   1.096  1.00 39.81           H  
ATOM   3229  CD2 LEU A 198       4.464   4.257   3.448  1.00 39.81           C  
ATOM   3230 HD21 LEU A 198       3.587   4.008   4.046  1.00 39.81           H  
ATOM   3231 HD22 LEU A 198       5.245   4.650   4.099  1.00 39.81           H  
ATOM   3232 HD23 LEU A 198       4.211   5.040   2.733  1.00 39.81           H  
ATOM   3233  N   ILE A 199       7.698   0.355   5.761  1.00 44.34           N  
ATOM   3234  H   ILE A 199       8.159   0.148   4.887  1.00 44.34           H  
ATOM   3235  CA  ILE A 199       7.848  -0.631   6.849  1.00 44.34           C  
ATOM   3236  HA  ILE A 199       7.214  -0.315   7.677  1.00 44.34           H  
ATOM   3237  C   ILE A 199       9.265  -0.697   7.445  1.00 44.34           C  
ATOM   3238  CB  ILE A 199       7.330  -2.030   6.418  1.00 44.34           C  
ATOM   3239  HB  ILE A 199       7.265  -2.633   7.323  1.00 44.34           H  
ATOM   3240  O   ILE A 199       9.416  -1.190   8.559  1.00 44.34           O  
ATOM   3241  CG1 ILE A 199       8.320  -2.767   5.481  1.00 44.34           C  
ATOM   3242 HG12 ILE A 199       9.104  -3.204   6.099  1.00 44.34           H  
ATOM   3243 HG13 ILE A 199       8.812  -2.041   4.833  1.00 44.34           H  
ATOM   3244  CG2 ILE A 199       5.887  -1.910   5.879  1.00 44.34           C  
ATOM   3245 HG21 ILE A 199       5.273  -1.366   6.597  1.00 44.34           H  
ATOM   3246 HG22 ILE A 199       5.868  -1.386   4.923  1.00 44.34           H  
ATOM   3247 HG23 ILE A 199       5.458  -2.901   5.737  1.00 44.34           H  
ATOM   3248  CD1 ILE A 199       7.739  -3.887   4.605  1.00 44.34           C  
ATOM   3249 HD11 ILE A 199       8.547  -4.350   4.038  1.00 44.34           H  
ATOM   3250 HD12 ILE A 199       7.007  -3.486   3.904  1.00 44.34           H  
ATOM   3251 HD13 ILE A 199       7.272  -4.646   5.233  1.00 44.34           H  
ATOM   3252  N   GLY A 200      10.280  -0.152   6.765  1.00 35.84           N  
ATOM   3253  H   GLY A 200      10.109   0.199   5.834  1.00 35.84           H  
ATOM   3254  CA  GLY A 200      11.676  -0.176   7.212  1.00 35.84           C  
ATOM   3255  HA2 GLY A 200      12.238   0.560   6.637  1.00 35.84           H  
ATOM   3256  HA3 GLY A 200      11.732   0.103   8.264  1.00 35.84           H  
ATOM   3257  C   GLY A 200      12.349  -1.543   7.044  1.00 35.84           C  
ATOM   3258  O   GLY A 200      11.702  -2.590   7.001  1.00 35.84           O  
ATOM   3259  N   ASP A 201      13.676  -1.536   6.931  1.00 42.74           N  
ATOM   3260  H   ASP A 201      14.170  -0.656   6.981  1.00 42.74           H  
ATOM   3261  CA  ASP A 201      14.453  -2.764   6.729  1.00 42.74           C  
ATOM   3262  HA  ASP A 201      13.963  -3.323   5.932  1.00 42.74           H  
ATOM   3263  C   ASP A 201      14.449  -3.669   7.990  1.00 42.74           C  
ATOM   3264  CB  ASP A 201      15.859  -2.392   6.218  1.00 42.74           C  
ATOM   3265  HB2 ASP A 201      15.769  -1.557   5.524  1.00 42.74           H  
ATOM   3266  HB3 ASP A 201      16.467  -2.061   7.060  1.00 42.74           H  
ATOM   3267  O   ASP A 201      14.342  -3.188   9.123  1.00 42.74           O  
ATOM   3268  CG  ASP A 201      16.581  -3.529   5.481  1.00 42.74           C  
ATOM   3269  OD1 ASP A 201      16.051  -4.664   5.480  1.00 42.74           O  
ATOM   3270  OD2 ASP A 201      17.694  -3.257   4.982  1.00 42.74           O  
ATOM   3271  N   ARG A 202      14.603  -4.986   7.779  1.00 47.71           N  
ATOM   3272  H   ARG A 202      14.891  -5.199   6.835  1.00 47.71           H  
ATOM   3273  CA  ARG A 202      14.366  -6.146   8.678  1.00 47.71           C  
ATOM   3274  HA  ARG A 202      14.861  -6.983   8.184  1.00 47.71           H  
ATOM   3275  C   ARG A 202      12.923  -6.658   8.856  1.00 47.71           C  
ATOM   3276  CB  ARG A 202      15.045  -6.013  10.055  1.00 47.71           C  
ATOM   3277  HB2 ARG A 202      14.980  -6.983  10.548  1.00 47.71           H  
ATOM   3278  HB3 ARG A 202      14.477  -5.305  10.659  1.00 47.71           H  
ATOM   3279  O   ARG A 202      12.741  -7.612   9.617  1.00 47.71           O  
ATOM   3280  CG  ARG A 202      16.518  -5.596  10.060  1.00 47.71           C  
ATOM   3281  HG2 ARG A 202      17.080  -6.174   9.327  1.00 47.71           H  
ATOM   3282  HG3 ARG A 202      16.593  -4.535   9.820  1.00 47.71           H  
ATOM   3283  CD  ARG A 202      17.069  -5.866  11.468  1.00 47.71           C  
ATOM   3284  HD2 ARG A 202      17.340  -6.919  11.536  1.00 47.71           H  
ATOM   3285  HD3 ARG A 202      16.286  -5.660  12.198  1.00 47.71           H  
ATOM   3286  NE  ARG A 202      18.223  -5.009  11.787  1.00 47.71           N  
ATOM   3287  HE  ARG A 202      18.377  -4.228  11.165  1.00 47.71           H  
ATOM   3288  NH1 ARG A 202      18.909  -6.120  13.678  1.00 47.71           N  
ATOM   3289 HH11 ARG A 202      18.225  -6.838  13.486  1.00 47.71           H  
ATOM   3290 HH12 ARG A 202      19.515  -6.194  14.482  1.00 47.71           H  
ATOM   3291  NH2 ARG A 202      19.894  -4.203  13.101  1.00 47.71           N  
ATOM   3292 HH21 ARG A 202      20.494  -4.290  13.909  1.00 47.71           H  
ATOM   3293 HH22 ARG A 202      19.986  -3.411  12.481  1.00 47.71           H  
ATOM   3294  CZ  ARG A 202      19.001  -5.117  12.848  1.00 47.71           C  
ATOM   3295  N   PHE A 203      11.910  -6.118   8.171  1.00 46.62           N  
ATOM   3296  H   PHE A 203      12.086  -5.323   7.575  1.00 46.62           H  
ATOM   3297  CA  PHE A 203      10.530  -6.630   8.282  1.00 46.62           C  
ATOM   3298  HA  PHE A 203      10.510  -7.398   9.055  1.00 46.62           H  
ATOM   3299  C   PHE A 203      10.018  -7.349   7.023  1.00 46.62           C  
ATOM   3300  CB  PHE A 203       9.583  -5.547   8.815  1.00 46.62           C  
ATOM   3301  HB2 PHE A 203       9.702  -4.635   8.231  1.00 46.62           H  
ATOM   3302  HB3 PHE A 203       8.555  -5.886   8.693  1.00 46.62           H  
ATOM   3303  O   PHE A 203       9.991  -6.814   5.916  1.00 46.62           O  
ATOM   3304  CG  PHE A 203       9.826  -5.260  10.289  1.00 46.62           C  
ATOM   3305  CD1 PHE A 203       9.229  -6.067  11.279  1.00 46.62           C  
ATOM   3306  HD1 PHE A 203       8.544  -6.851  10.992  1.00 46.62           H  
ATOM   3307  CD2 PHE A 203      10.699  -4.225  10.671  1.00 46.62           C  
ATOM   3308  HD2 PHE A 203      11.156  -3.601   9.917  1.00 46.62           H  
ATOM   3309  CE1 PHE A 203       9.523  -5.858  12.640  1.00 46.62           C  
ATOM   3310  HE1 PHE A 203       9.054  -6.472  13.394  1.00 46.62           H  
ATOM   3311  CE2 PHE A 203      10.987  -4.009  12.031  1.00 46.62           C  
ATOM   3312  HE2 PHE A 203      11.659  -3.212  12.313  1.00 46.62           H  
ATOM   3313  CZ  PHE A 203      10.406  -4.830  13.015  1.00 46.62           C  
ATOM   3314  HZ  PHE A 203      10.624  -4.660  14.060  1.00 46.62           H  
ATOM   3315  N   SER A 204       9.576  -8.592   7.218  1.00 53.19           N  
ATOM   3316  H   SER A 204       9.678  -8.991   8.140  1.00 53.19           H  
ATOM   3317  CA  SER A 204       8.926  -9.447   6.229  1.00 53.19           C  
ATOM   3318  HA  SER A 204       9.491  -9.416   5.297  1.00 53.19           H  
ATOM   3319  C   SER A 204       7.498  -8.994   5.974  1.00 53.19           C  
ATOM   3320  CB  SER A 204       8.882 -10.893   6.761  1.00 53.19           C  
ATOM   3321  HB2 SER A 204       9.897 -11.242   6.948  1.00 53.19           H  
ATOM   3322  HB3 SER A 204       8.316 -10.939   7.691  1.00 53.19           H  
ATOM   3323  O   SER A 204       6.643  -9.255   6.804  1.00 53.19           O  
ATOM   3324  OG  SER A 204       8.271 -11.741   5.825  1.00 53.19           O  
ATOM   3325  HG  SER A 204       7.410 -12.030   6.134  1.00 53.19           H  
ATOM   3326  N   LEU A 205       7.195  -8.356   4.838  1.00 60.15           N  
ATOM   3327  H   LEU A 205       7.934  -8.026   4.234  1.00 60.15           H  
ATOM   3328  CA  LEU A 205       5.799  -8.273   4.404  1.00 60.15           C  
ATOM   3329  HA  LEU A 205       5.207  -7.932   5.253  1.00 60.15           H  
ATOM   3330  C   LEU A 205       5.294  -9.673   4.029  1.00 60.15           C  
ATOM   3331  CB  LEU A 205       5.630  -7.255   3.262  1.00 60.15           C  
ATOM   3332  HB2 LEU A 205       6.212  -7.595   2.406  1.00 60.15           H  
ATOM   3333  HB3 LEU A 205       6.027  -6.292   3.584  1.00 60.15           H  
ATOM   3334  O   LEU A 205       5.758 -10.255   3.043  1.00 60.15           O  
ATOM   3335  CG  LEU A 205       4.160  -7.074   2.827  1.00 60.15           C  
ATOM   3336  HG  LEU A 205       3.732  -8.037   2.552  1.00 60.15           H  
ATOM   3337  CD1 LEU A 205       3.303  -6.441   3.919  1.00 60.15           C  
ATOM   3338 HD11 LEU A 205       3.753  -5.509   4.261  1.00 60.15           H  
ATOM   3339 HD12 LEU A 205       3.197  -7.125   4.761  1.00 60.15           H  
ATOM   3340 HD13 LEU A 205       2.305  -6.238   3.528  1.00 60.15           H  
ATOM   3341  CD2 LEU A 205       4.081  -6.158   1.605  1.00 60.15           C  
ATOM   3342 HD21 LEU A 205       4.454  -5.166   1.861  1.00 60.15           H  
ATOM   3343 HD22 LEU A 205       3.046  -6.078   1.272  1.00 60.15           H  
ATOM   3344 HD23 LEU A 205       4.688  -6.573   0.800  1.00 60.15           H  
ATOM   3345  N   ASP A 206       4.327 -10.161   4.802  1.00 68.79           N  
ATOM   3346  H   ASP A 206       4.123  -9.662   5.656  1.00 68.79           H  
ATOM   3347  CA  ASP A 206       3.676 -11.460   4.618  1.00 68.79           C  
ATOM   3348  HA  ASP A 206       4.308 -12.101   4.004  1.00 68.79           H  
ATOM   3349  C   ASP A 206       2.323 -11.279   3.915  1.00 68.79           C  
ATOM   3350  CB  ASP A 206       3.501 -12.152   5.979  1.00 68.79           C  
ATOM   3351  HB2 ASP A 206       2.689 -11.665   6.519  1.00 68.79           H  
ATOM   3352  HB3 ASP A 206       3.218 -13.192   5.814  1.00 68.79           H  
ATOM   3353  O   ASP A 206       1.954 -12.043   3.024  1.00 68.79           O  
ATOM   3354  CG  ASP A 206       4.767 -12.103   6.838  1.00 68.79           C  
ATOM   3355  OD1 ASP A 206       5.847 -12.472   6.332  1.00 68.79           O  
ATOM   3356  OD2 ASP A 206       4.666 -11.632   7.992  1.00 68.79           O  
ATOM   3357  N   SER A 207       1.585 -10.213   4.245  1.00 75.55           N  
ATOM   3358  H   SER A 207       1.943  -9.581   4.947  1.00 75.55           H  
ATOM   3359  CA  SER A 207       0.382  -9.830   3.500  1.00 75.55           C  
ATOM   3360  HA  SER A 207       0.572 -10.033   2.446  1.00 75.55           H  
ATOM   3361  C   SER A 207       0.045  -8.345   3.612  1.00 75.55           C  
ATOM   3362  CB  SER A 207      -0.819 -10.689   3.918  1.00 75.55           C  
ATOM   3363  HB2 SER A 207      -0.564 -11.742   3.803  1.00 75.55           H  
ATOM   3364  HB3 SER A 207      -1.664 -10.466   3.265  1.00 75.55           H  
ATOM   3365  O   SER A 207       0.365  -7.697   4.608  1.00 75.55           O  
ATOM   3366  OG  SER A 207      -1.197 -10.458   5.256  1.00 75.55           O  
ATOM   3367  HG  SER A 207      -0.445 -10.652   5.819  1.00 75.55           H  
ATOM   3368  N   LEU A 208      -0.621  -7.827   2.581  1.00 78.22           N  
ATOM   3369  H   LEU A 208      -0.824  -8.444   1.807  1.00 78.22           H  
ATOM   3370  CA  LEU A 208      -1.298  -6.533   2.565  1.00 78.22           C  
ATOM   3371  HA  LEU A 208      -1.337  -6.126   3.576  1.00 78.22           H  
ATOM   3372  C   LEU A 208      -2.728  -6.761   2.079  1.00 78.22           C  
ATOM   3373  CB  LEU A 208      -0.534  -5.547   1.656  1.00 78.22           C  
ATOM   3374  HB2 LEU A 208      -0.323  -6.052   0.714  1.00 78.22           H  
ATOM   3375  HB3 LEU A 208       0.419  -5.306   2.128  1.00 78.22           H  
ATOM   3376  O   LEU A 208      -2.945  -7.358   1.022  1.00 78.22           O  
ATOM   3377  CG  LEU A 208      -1.281  -4.234   1.329  1.00 78.22           C  
ATOM   3378  HG  LEU A 208      -2.239  -4.461   0.860  1.00 78.22           H  
ATOM   3379  CD1 LEU A 208      -1.530  -3.356   2.555  1.00 78.22           C  
ATOM   3380 HD11 LEU A 208      -0.580  -3.099   3.022  1.00 78.22           H  
ATOM   3381 HD12 LEU A 208      -2.045  -2.443   2.256  1.00 78.22           H  
ATOM   3382 HD13 LEU A 208      -2.160  -3.884   3.271  1.00 78.22           H  
ATOM   3383  CD2 LEU A 208      -0.465  -3.410   0.333  1.00 78.22           C  
ATOM   3384 HD21 LEU A 208      -1.004  -2.497   0.079  1.00 78.22           H  
ATOM   3385 HD22 LEU A 208       0.499  -3.144   0.766  1.00 78.22           H  
ATOM   3386 HD23 LEU A 208      -0.306  -3.986  -0.578  1.00 78.22           H  
ATOM   3387  N   GLU A 209      -3.699  -6.238   2.812  1.00 84.51           N  
ATOM   3388  H   GLU A 209      -3.471  -5.820   3.702  1.00 84.51           H  
ATOM   3389  CA  GLU A 209      -5.084  -6.183   2.377  1.00 84.51           C  
ATOM   3390  HA  GLU A 209      -5.107  -6.357   1.301  1.00 84.51           H  
ATOM   3391  C   GLU A 209      -5.655  -4.787   2.631  1.00 84.51           C  
ATOM   3392  CB  GLU A 209      -5.891  -7.305   3.047  1.00 84.51           C  
ATOM   3393  HB2 GLU A 209      -6.232  -6.984   4.031  1.00 84.51           H  
ATOM   3394  HB3 GLU A 209      -5.264  -8.190   3.159  1.00 84.51           H  
ATOM   3395  O   GLU A 209      -5.671  -4.291   3.756  1.00 84.51           O  
ATOM   3396  CG  GLU A 209      -7.086  -7.678   2.166  1.00 84.51           C  
ATOM   3397  HG2 GLU A 209      -6.718  -8.023   1.200  1.00 84.51           H  
ATOM   3398  HG3 GLU A 209      -7.679  -6.777   2.006  1.00 84.51           H  
ATOM   3399  CD  GLU A 209      -7.991  -8.761   2.761  1.00 84.51           C  
ATOM   3400  OE1 GLU A 209      -9.073  -8.958   2.164  1.00 84.51           O  
ATOM   3401  OE2 GLU A 209      -7.716  -9.264   3.878  1.00 84.51           O  
ATOM   3402  N   VAL A 210      -6.128  -4.134   1.573  1.00 86.93           N  
ATOM   3403  H   VAL A 210      -6.145  -4.625   0.690  1.00 86.93           H  
ATOM   3404  CA  VAL A 210      -6.866  -2.873   1.672  1.00 86.93           C  
ATOM   3405  HA  VAL A 210      -6.751  -2.458   2.674  1.00 86.93           H  
ATOM   3406  C   VAL A 210      -8.331  -3.193   1.453  1.00 86.93           C  
ATOM   3407  CB  VAL A 210      -6.368  -1.819   0.674  1.00 86.93           C  
ATOM   3408  HB  VAL A 210      -6.591  -2.159  -0.337  1.00 86.93           H  
ATOM   3409  O   VAL A 210      -8.676  -3.908   0.512  1.00 86.93           O  
ATOM   3410  CG1 VAL A 210      -7.077  -0.481   0.889  1.00 86.93           C  
ATOM   3411 HG11 VAL A 210      -8.146  -0.585   0.707  1.00 86.93           H  
ATOM   3412 HG12 VAL A 210      -6.916  -0.133   1.910  1.00 86.93           H  
ATOM   3413 HG13 VAL A 210      -6.686   0.260   0.191  1.00 86.93           H  
ATOM   3414  CG2 VAL A 210      -4.858  -1.572   0.801  1.00 86.93           C  
ATOM   3415 HG21 VAL A 210      -4.308  -2.484   0.570  1.00 86.93           H  
ATOM   3416 HG22 VAL A 210      -4.614  -1.264   1.817  1.00 86.93           H  
ATOM   3417 HG23 VAL A 210      -4.548  -0.799   0.098  1.00 86.93           H  
ATOM   3418  N   LYS A 211      -9.200  -2.672   2.312  1.00 89.47           N  
ATOM   3419  H   LYS A 211      -8.836  -2.114   3.071  1.00 89.47           H  
ATOM   3420  CA  LYS A 211     -10.629  -2.973   2.322  1.00 89.47           C  
ATOM   3421  HA  LYS A 211     -10.925  -3.377   1.354  1.00 89.47           H  
ATOM   3422  C   LYS A 211     -11.443  -1.714   2.569  1.00 89.47           C  
ATOM   3423  CB  LYS A 211     -10.963  -4.002   3.408  1.00 89.47           C  
ATOM   3424  HB2 LYS A 211     -11.919  -4.440   3.119  1.00 89.47           H  
ATOM   3425  HB3 LYS A 211     -11.054  -3.485   4.364  1.00 89.47           H  
ATOM   3426  O   LYS A 211     -10.967  -0.783   3.213  1.00 89.47           O  
ATOM   3427  CG  LYS A 211      -9.999  -5.170   3.591  1.00 89.47           C  
ATOM   3428  HG2 LYS A 211      -8.977  -4.808   3.701  1.00 89.47           H  
ATOM   3429  HG3 LYS A 211     -10.057  -5.804   2.706  1.00 89.47           H  
ATOM   3430  CD  LYS A 211     -10.343  -5.976   4.852  1.00 89.47           C  
ATOM   3431  HD2 LYS A 211     -10.072  -5.408   5.742  1.00 89.47           H  
ATOM   3432  HD3 LYS A 211     -11.395  -6.261   4.864  1.00 89.47           H  
ATOM   3433  CE  LYS A 211      -9.482  -7.214   4.708  1.00 89.47           C  
ATOM   3434  HE2 LYS A 211      -9.978  -7.915   4.036  1.00 89.47           H  
ATOM   3435  HE3 LYS A 211      -8.559  -6.905   4.218  1.00 89.47           H  
ATOM   3436  NZ  LYS A 211      -9.081  -7.900   5.947  1.00 89.47           N  
ATOM   3437  HZ1 LYS A 211      -8.583  -7.262   6.550  1.00 89.47           H  
ATOM   3438  HZ2 LYS A 211      -8.439  -8.622   5.652  1.00 89.47           H  
ATOM   3439  HZ3 LYS A 211      -9.867  -8.317   6.426  1.00 89.47           H  
ATOM   3440  N   MET A 212     -12.693  -1.719   2.132  1.00 91.29           N  
ATOM   3441  H   MET A 212     -13.025  -2.536   1.641  1.00 91.29           H  
ATOM   3442  CA  MET A 212     -13.643  -0.639   2.382  1.00 91.29           C  
ATOM   3443  HA  MET A 212     -13.222  -0.002   3.159  1.00 91.29           H  
ATOM   3444  C   MET A 212     -14.972  -1.171   2.914  1.00 91.29           C  
ATOM   3445  CB  MET A 212     -13.813   0.230   1.130  1.00 91.29           C  
ATOM   3446  HB2 MET A 212     -12.838   0.632   0.852  1.00 91.29           H  
ATOM   3447  HB3 MET A 212     -14.475   1.067   1.354  1.00 91.29           H  
ATOM   3448  O   MET A 212     -15.393  -2.275   2.571  1.00 91.29           O  
ATOM   3449  CG  MET A 212     -14.379  -0.558  -0.054  1.00 91.29           C  
ATOM   3450  HG2 MET A 212     -13.777  -1.454  -0.203  1.00 91.29           H  
ATOM   3451  HG3 MET A 212     -15.399  -0.869   0.171  1.00 91.29           H  
ATOM   3452  SD  MET A 212     -14.384   0.369  -1.603  1.00 91.29           S  
ATOM   3453  CE  MET A 212     -14.668  -1.027  -2.711  1.00 91.29           C  
ATOM   3454  HE1 MET A 212     -15.631  -1.484  -2.486  1.00 91.29           H  
ATOM   3455  HE2 MET A 212     -14.653  -0.670  -3.741  1.00 91.29           H  
ATOM   3456  HE3 MET A 212     -13.883  -1.771  -2.573  1.00 91.29           H  
ATOM   3457  N   ARG A 213     -15.644  -0.386   3.753  1.00 89.78           N  
ATOM   3458  H   ARG A 213     -15.221   0.492   4.018  1.00 89.78           H  
ATOM   3459  CA  ARG A 213     -16.964  -0.713   4.310  1.00 89.78           C  
ATOM   3460  HA  ARG A 213     -17.446  -1.472   3.694  1.00 89.78           H  
ATOM   3461  C   ARG A 213     -17.840   0.529   4.314  1.00 89.78           C  
ATOM   3462  CB  ARG A 213     -16.781  -1.275   5.726  1.00 89.78           C  
ATOM   3463  HB2 ARG A 213     -16.136  -2.152   5.671  1.00 89.78           H  
ATOM   3464  HB3 ARG A 213     -16.295  -0.521   6.344  1.00 89.78           H  
ATOM   3465  O   ARG A 213     -17.352   1.602   4.648  1.00 89.78           O  
ATOM   3466  CG  ARG A 213     -18.104  -1.700   6.373  1.00 89.78           C  
ATOM   3467  HG2 ARG A 213     -18.590  -2.450   5.749  1.00 89.78           H  
ATOM   3468  HG3 ARG A 213     -18.767  -0.841   6.467  1.00 89.78           H  
ATOM   3469  CD  ARG A 213     -17.882  -2.278   7.769  1.00 89.78           C  
ATOM   3470  HD2 ARG A 213     -17.173  -3.104   7.710  1.00 89.78           H  
ATOM   3471  HD3 ARG A 213     -18.841  -2.667   8.111  1.00 89.78           H  
ATOM   3472  NE  ARG A 213     -17.391  -1.251   8.714  1.00 89.78           N  
ATOM   3473  HE  ARG A 213     -16.900  -0.452   8.339  1.00 89.78           H  
ATOM   3474  NH1 ARG A 213     -18.221  -2.192  10.627  1.00 89.78           N  
ATOM   3475 HH11 ARG A 213     -18.408  -2.130  11.618  1.00 89.78           H  
ATOM   3476 HH12 ARG A 213     -18.592  -2.945  10.066  1.00 89.78           H  
ATOM   3477  NH2 ARG A 213     -17.145  -0.236  10.728  1.00 89.78           N  
ATOM   3478 HH21 ARG A 213     -17.341  -0.140  11.714  1.00 89.78           H  
ATOM   3479 HH22 ARG A 213     -16.662   0.527  10.275  1.00 89.78           H  
ATOM   3480  CZ  ARG A 213     -17.588  -1.227  10.015  1.00 89.78           C  
ATOM   3481  N   LYS A 214     -19.117   0.388   3.958  1.00 89.51           N  
ATOM   3482  H   LYS A 214     -19.453  -0.540   3.743  1.00 89.51           H  
ATOM   3483  CA  LYS A 214     -20.102   1.475   4.042  1.00 89.51           C  
ATOM   3484  HA  LYS A 214     -19.647   2.386   3.652  1.00 89.51           H  
ATOM   3485  C   LYS A 214     -20.484   1.751   5.504  1.00 89.51           C  
ATOM   3486  CB  LYS A 214     -21.302   1.129   3.151  1.00 89.51           C  
ATOM   3487  HB2 LYS A 214     -21.813   0.249   3.542  1.00 89.51           H  
ATOM   3488  HB3 LYS A 214     -20.927   0.896   2.155  1.00 89.51           H  
ATOM   3489  O   LYS A 214     -20.625   0.802   6.274  1.00 89.51           O  
ATOM   3490  CG  LYS A 214     -22.297   2.292   3.047  1.00 89.51           C  
ATOM   3491  HG2 LYS A 214     -21.749   3.228   2.940  1.00 89.51           H  
ATOM   3492  HG3 LYS A 214     -22.901   2.338   3.953  1.00 89.51           H  
ATOM   3493  CD  LYS A 214     -23.202   2.129   1.822  1.00 89.51           C  
ATOM   3494  HD2 LYS A 214     -22.573   2.154   0.932  1.00 89.51           H  
ATOM   3495  HD3 LYS A 214     -23.727   1.175   1.867  1.00 89.51           H  
ATOM   3496  CE  LYS A 214     -24.211   3.281   1.772  1.00 89.51           C  
ATOM   3497  HE2 LYS A 214     -23.702   4.191   2.089  1.00 89.51           H  
ATOM   3498  HE3 LYS A 214     -25.011   3.081   2.485  1.00 89.51           H  
ATOM   3499  NZ  LYS A 214     -24.746   3.474   0.402  1.00 89.51           N  
ATOM   3500  HZ1 LYS A 214     -24.004   3.804  -0.198  1.00 89.51           H  
ATOM   3501  HZ2 LYS A 214     -25.115   2.618   0.013  1.00 89.51           H  
ATOM   3502  HZ3 LYS A 214     -25.451   4.197   0.367  1.00 89.51           H  
ATOM   3503  N   VAL A 215     -20.638   3.030   5.856  1.00 88.84           N  
ATOM   3504  H   VAL A 215     -20.550   3.726   5.129  1.00 88.84           H  
ATOM   3505  CA  VAL A 215     -20.971   3.539   7.204  1.00 88.84           C  
ATOM   3506  HA  VAL A 215     -20.979   2.714   7.916  1.00 88.84           H  
ATOM   3507  C   VAL A 215     -22.374   4.130   7.233  1.00 88.84           C  
ATOM   3508  CB  VAL A 215     -19.952   4.590   7.674  1.00 88.84           C  
ATOM   3509  HB  VAL A 215     -20.039   5.473   7.041  1.00 88.84           H  
ATOM   3510  O   VAL A 215     -22.645   5.016   6.389  1.00 88.84           O  
ATOM   3511  CG1 VAL A 215     -20.203   5.000   9.132  1.00 88.84           C  
ATOM   3512 HG11 VAL A 215     -19.476   5.751   9.440  1.00 88.84           H  
ATOM   3513 HG12 VAL A 215     -20.114   4.126   9.778  1.00 88.84           H  
ATOM   3514 HG13 VAL A 215     -21.207   5.410   9.240  1.00 88.84           H  
ATOM   3515  CG2 VAL A 215     -18.510   4.083   7.592  1.00 88.84           C  
ATOM   3516 HG21 VAL A 215     -17.843   4.875   7.933  1.00 88.84           H  
ATOM   3517 HG22 VAL A 215     -18.251   3.828   6.565  1.00 88.84           H  
ATOM   3518 HG23 VAL A 215     -18.385   3.203   8.223  1.00 88.84           H  
ATOM   3519  OXT VAL A 215     -23.127   3.746   8.147  1.00 88.84           O  
TER    3520      VAL A 215                                                       
END   
