# Supplementary material for: Nuclear genome of Bulinus truncatus, an intermediate host of the carcinogenic human blood fluke Schistosoma haematobium
Source: Nat Commun. 2022 Feb 21;13:977. doi: 10.1038/s41467-022-28634-9 (PMC8861042; doi:10.1038/s41467-022-28634-9)
Supplement: Supplementary file 6 — Supplementary Data 3 [file 41467_2022_28634_MOESM6_ESM.zip › Supplementary_Data_3/btru_048070-t1.mature.pep.pdb]

ATOM      1  N   SER A   1     -24.951  28.474  16.423  1.00 38.82           N  
ATOM      2  H   SER A   1     -25.896  28.119  16.435  1.00 38.82           H  
ATOM      3  H2  SER A   1     -24.515  28.189  15.558  1.00 38.82           H  
ATOM      4  H3  SER A   1     -24.975  29.481  16.501  1.00 38.82           H  
ATOM      5  CA  SER A   1     -24.237  27.880  17.566  1.00 38.82           C  
ATOM      6  HA  SER A   1     -23.228  28.284  17.640  1.00 38.82           H  
ATOM      7  C   SER A   1     -24.137  26.406  17.266  1.00 38.82           C  
ATOM      8  CB  SER A   1     -24.985  28.134  18.882  1.00 38.82           C  
ATOM      9  HB2 SER A   1     -24.789  29.156  19.207  1.00 38.82           H  
ATOM     10  HB3 SER A   1     -24.642  27.448  19.655  1.00 38.82           H  
ATOM     11  O   SER A   1     -25.063  25.669  17.571  1.00 38.82           O  
ATOM     12  OG  SER A   1     -26.377  27.988  18.674  1.00 38.82           O  
ATOM     13  HG  SER A   1     -26.606  27.074  18.857  1.00 38.82           H  
ATOM     14  N   ASP A   2     -23.087  26.021  16.549  1.00 37.79           N  
ATOM     15  H   ASP A   2     -22.330  26.649  16.319  1.00 37.79           H  
ATOM     16  CA  ASP A   2     -22.879  24.630  16.159  1.00 37.79           C  
ATOM     17  HA  ASP A   2     -23.838  24.131  16.018  1.00 37.79           H  
ATOM     18  C   ASP A   2     -22.145  23.940  17.308  1.00 37.79           C  
ATOM     19  CB  ASP A   2     -22.132  24.568  14.815  1.00 37.79           C  
ATOM     20  HB2 ASP A   2     -21.168  25.068  14.913  1.00 37.79           H  
ATOM     21  HB3 ASP A   2     -21.954  23.525  14.556  1.00 37.79           H  
ATOM     22  O   ASP A   2     -20.973  24.219  17.565  1.00 37.79           O  
ATOM     23  CG  ASP A   2     -22.944  25.225  13.691  1.00 37.79           C  
ATOM     24  OD1 ASP A   2     -24.177  25.018  13.659  1.00 37.79           O  
ATOM     25  OD2 ASP A   2     -22.354  26.033  12.941  1.00 37.79           O  
ATOM     26  N   GLU A   3     -22.871  23.122  18.068  1.00 33.99           N  
ATOM     27  H   GLU A   3     -23.838  22.954  17.829  1.00 33.99           H  
ATOM     28  CA  GLU A   3     -22.271  22.242  19.068  1.00 33.99           C  
ATOM     29  HA  GLU A   3     -21.647  22.849  19.725  1.00 33.99           H  
ATOM     30  C   GLU A   3     -21.403  21.195  18.352  1.00 33.99           C  
ATOM     31  CB  GLU A   3     -23.345  21.557  19.927  1.00 33.99           C  
ATOM     32  HB2 GLU A   3     -24.158  21.220  19.285  1.00 33.99           H  
ATOM     33  HB3 GLU A   3     -22.902  20.689  20.414  1.00 33.99           H  
ATOM     34  O   GLU A   3     -21.860  20.568  17.390  1.00 33.99           O  
ATOM     35  CG  GLU A   3     -23.879  22.494  21.022  1.00 33.99           C  
ATOM     36  HG2 GLU A   3     -24.296  23.384  20.551  1.00 33.99           H  
ATOM     37  HG3 GLU A   3     -23.040  22.810  21.643  1.00 33.99           H  
ATOM     38  CD  GLU A   3     -24.958  21.847  21.907  1.00 33.99           C  
ATOM     39  OE1 GLU A   3     -25.102  22.321  23.058  1.00 33.99           O  
ATOM     40  OE2 GLU A   3     -25.663  20.937  21.419  1.00 33.99           O  
ATOM     41  N   PRO A   4     -20.143  20.998  18.771  1.00 37.68           N  
ATOM     42  CA  PRO A   4     -19.291  19.987  18.175  1.00 37.68           C  
ATOM     43  HA  PRO A   4     -19.328  20.061  17.088  1.00 37.68           H  
ATOM     44  C   PRO A   4     -19.781  18.602  18.607  1.00 37.68           C  
ATOM     45  CB  PRO A   4     -17.875  20.321  18.651  1.00 37.68           C  
ATOM     46  HB2 PRO A   4     -17.251  19.432  18.741  1.00 37.68           H  
ATOM     47  HB3 PRO A   4     -17.424  21.035  17.962  1.00 37.68           H  
ATOM     48  O   PRO A   4     -19.863  18.305  19.798  1.00 37.68           O  
ATOM     49  CG  PRO A   4     -18.104  20.999  20.002  1.00 37.68           C  
ATOM     50  HG2 PRO A   4     -18.184  20.240  20.780  1.00 37.68           H  
ATOM     51  HG3 PRO A   4     -17.308  21.704  20.242  1.00 37.68           H  
ATOM     52  CD  PRO A   4     -19.452  21.698  19.840  1.00 37.68           C  
ATOM     53  HD2 PRO A   4     -19.293  22.735  19.544  1.00 37.68           H  
ATOM     54  HD3 PRO A   4     -20.013  21.649  20.773  1.00 37.68           H  
ATOM     55  N   TYR A   5     -20.097  17.762  17.620  1.00 33.17           N  
ATOM     56  H   TYR A   5     -20.090  18.121  16.676  1.00 33.17           H  
ATOM     57  CA  TYR A   5     -20.446  16.356  17.808  1.00 33.17           C  
ATOM     58  HA  TYR A   5     -21.412  16.293  18.307  1.00 33.17           H  
ATOM     59  C   TYR A   5     -19.396  15.661  18.688  1.00 33.17           C  
ATOM     60  CB  TYR A   5     -20.551  15.663  16.437  1.00 33.17           C  
ATOM     61  HB2 TYR A   5     -20.458  14.588  16.590  1.00 33.17           H  
ATOM     62  HB3 TYR A   5     -19.713  15.965  15.810  1.00 33.17           H  
ATOM     63  O   TYR A   5     -18.220  15.575  18.328  1.00 33.17           O  
ATOM     64  CG  TYR A   5     -21.854  15.916  15.697  1.00 33.17           C  
ATOM     65  CD1 TYR A   5     -22.907  14.987  15.814  1.00 33.17           C  
ATOM     66  HD1 TYR A   5     -22.786  14.106  16.427  1.00 33.17           H  
ATOM     67  CD2 TYR A   5     -22.023  17.067  14.901  1.00 33.17           C  
ATOM     68  HD2 TYR A   5     -21.224  17.788  14.817  1.00 33.17           H  
ATOM     69  CE1 TYR A   5     -24.124  15.205  15.141  1.00 33.17           C  
ATOM     70  HE1 TYR A   5     -24.937  14.500  15.235  1.00 33.17           H  
ATOM     71  CE2 TYR A   5     -23.243  17.294  14.234  1.00 33.17           C  
ATOM     72  HE2 TYR A   5     -23.374  18.189  13.644  1.00 33.17           H  
ATOM     73  OH  TYR A   5     -25.478  16.581  13.720  1.00 33.17           O  
ATOM     74  HH  TYR A   5     -25.490  17.446  13.303  1.00 33.17           H  
ATOM     75  CZ  TYR A   5     -24.297  16.362  14.356  1.00 33.17           C  
ATOM     76  N   SER A   6     -19.828  15.166  19.847  1.00 30.37           N  
ATOM     77  H   SER A   6     -20.790  15.312  20.116  1.00 30.37           H  
ATOM     78  CA  SER A   6     -19.029  14.305  20.709  1.00 30.37           C  
ATOM     79  HA  SER A   6     -18.040  14.746  20.841  1.00 30.37           H  
ATOM     80  C   SER A   6     -18.883  12.938  20.047  1.00 30.37           C  
ATOM     81  CB  SER A   6     -19.687  14.182  22.088  1.00 30.37           C  
ATOM     82  HB2 SER A   6     -19.162  13.431  22.678  1.00 30.37           H  
ATOM     83  HB3 SER A   6     -19.623  15.141  22.601  1.00 30.37           H  
ATOM     84  O   SER A   6     -19.871  12.236  19.843  1.00 30.37           O  
ATOM     85  OG  SER A   6     -21.049  13.820  21.963  1.00 30.37           O  
ATOM     86  HG  SER A   6     -21.094  12.997  21.472  1.00 30.37           H  
ATOM     87  N   ILE A   7     -17.650  12.572  19.704  1.00 34.37           N  
ATOM     88  H   ILE A   7     -16.896  13.227  19.852  1.00 34.37           H  
ATOM     89  CA  ILE A   7     -17.306  11.227  19.242  1.00 34.37           C  
ATOM     90  HA  ILE A   7     -18.027  10.904  18.491  1.00 34.37           H  
ATOM     91  C   ILE A   7     -17.421  10.305  20.461  1.00 34.37           C  
ATOM     92  CB  ILE A   7     -15.893  11.218  18.606  1.00 34.37           C  
ATOM     93  HB  ILE A   7     -15.175  11.544  19.359  1.00 34.37           H  
ATOM     94  O   ILE A   7     -16.616  10.397  21.388  1.00 34.37           O  
ATOM     95  CG1 ILE A   7     -15.824  12.202  17.409  1.00 34.37           C  
ATOM     96 HG12 ILE A   7     -16.456  11.833  16.601  1.00 34.37           H  
ATOM     97 HG13 ILE A   7     -16.207  13.177  17.708  1.00 34.37           H  
ATOM     98  CG2 ILE A   7     -15.510   9.795  18.159  1.00 34.37           C  
ATOM     99 HG21 ILE A   7     -15.533   9.111  19.007  1.00 34.37           H  
ATOM    100 HG22 ILE A   7     -16.207   9.432  17.404  1.00 34.37           H  
ATOM    101 HG23 ILE A   7     -14.497   9.773  17.756  1.00 34.37           H  
ATOM    102  CD1 ILE A   7     -14.408  12.439  16.868  1.00 34.37           C  
ATOM    103 HD11 ILE A   7     -14.010  11.527  16.421  1.00 34.37           H  
ATOM    104 HD12 ILE A   7     -13.753  12.768  17.674  1.00 34.37           H  
ATOM    105 HD13 ILE A   7     -14.443  13.212  16.101  1.00 34.37           H  
ATOM    106  N   GLU A   8     -18.452   9.463  20.495  1.00 31.84           N  
ATOM    107  H   GLU A   8     -19.130   9.472  19.746  1.00 31.84           H  
ATOM    108  CA  GLU A   8     -18.531   8.383  21.474  1.00 31.84           C  
ATOM    109  HA  GLU A   8     -18.377   8.795  22.472  1.00 31.84           H  
ATOM    110  C   GLU A   8     -17.398   7.392  21.191  1.00 31.84           C  
ATOM    111  CB  GLU A   8     -19.907   7.694  21.458  1.00 31.84           C  
ATOM    112  HB2 GLU A   8     -20.211   7.509  20.428  1.00 31.84           H  
ATOM    113  HB3 GLU A   8     -19.818   6.738  21.974  1.00 31.84           H  
ATOM    114  O   GLU A   8     -17.329   6.782  20.126  1.00 31.84           O  
ATOM    115  CG  GLU A   8     -20.972   8.532  22.187  1.00 31.84           C  
ATOM    116  HG2 GLU A   8     -20.602   8.761  23.186  1.00 31.84           H  
ATOM    117  HG3 GLU A   8     -21.101   9.475  21.655  1.00 31.84           H  
ATOM    118  CD  GLU A   8     -22.338   7.830  22.305  1.00 31.84           C  
ATOM    119  OE1 GLU A   8     -23.113   8.242  23.199  1.00 31.84           O  
ATOM    120  OE2 GLU A   8     -22.609   6.903  21.510  1.00 31.84           O  
ATOM    121  N   ASN A   9     -16.480   7.255  22.149  1.00 34.46           N  
ATOM    122  H   ASN A   9     -16.550   7.850  22.962  1.00 34.46           H  
ATOM    123  CA  ASN A   9     -15.457   6.218  22.130  1.00 34.46           C  
ATOM    124  HA  ASN A   9     -14.906   6.262  21.191  1.00 34.46           H  
ATOM    125  C   ASN A   9     -16.148   4.852  22.221  1.00 34.46           C  
ATOM    126  CB  ASN A   9     -14.490   6.423  23.316  1.00 34.46           C  
ATOM    127  HB2 ASN A   9     -13.970   5.484  23.507  1.00 34.46           H  
ATOM    128  HB3 ASN A   9     -15.061   6.669  24.212  1.00 34.46           H  
ATOM    129  O   ASN A   9     -16.517   4.412  23.310  1.00 34.46           O  
ATOM    130  CG  ASN A   9     -13.417   7.470  23.085  1.00 34.46           C  
ATOM    131  ND2 ASN A   9     -12.816   7.967  24.141  1.00 34.46           N  
ATOM    132 HD21 ASN A   9     -13.085   7.672  25.069  1.00 34.46           H  
ATOM    133 HD22 ASN A   9     -12.094   8.645  23.945  1.00 34.46           H  
ATOM    134  OD1 ASN A   9     -13.054   7.823  21.980  1.00 34.46           O  
ATOM    135  N   THR A  10     -16.308   4.160  21.097  1.00 35.19           N  
ATOM    136  H   THR A  10     -16.153   4.609  20.206  1.00 35.19           H  
ATOM    137  CA  THR A  10     -16.728   2.758  21.091  1.00 35.19           C  
ATOM    138  HA  THR A  10     -17.596   2.645  21.741  1.00 35.19           H  
ATOM    139  C   THR A  10     -15.601   1.894  21.651  1.00 35.19           C  
ATOM    140  CB  THR A  10     -17.141   2.296  19.686  1.00 35.19           C  
ATOM    141  HB  THR A  10     -17.183   1.208  19.659  1.00 35.19           H  
ATOM    142  O   THR A  10     -14.645   1.547  20.957  1.00 35.19           O  
ATOM    143  CG2 THR A  10     -18.516   2.843  19.307  1.00 35.19           C  
ATOM    144 HG21 THR A  10     -19.269   2.486  20.010  1.00 35.19           H  
ATOM    145 HG22 THR A  10     -18.774   2.504  18.304  1.00 35.19           H  
ATOM    146 HG23 THR A  10     -18.500   3.932  19.316  1.00 35.19           H  
ATOM    147  OG1 THR A  10     -16.208   2.753  18.738  1.00 35.19           O  
ATOM    148  HG1 THR A  10     -15.391   2.271  18.884  1.00 35.19           H  
ATOM    149  N   THR A  11     -15.691   1.554  22.935  1.00 34.30           N  
ATOM    150  H   THR A  11     -16.408   1.989  23.498  1.00 34.30           H  
ATOM    151  CA  THR A  11     -14.891   0.491  23.550  1.00 34.30           C  
ATOM    152  HA  THR A  11     -13.844   0.612  23.271  1.00 34.30           H  
ATOM    153  C   THR A  11     -15.383  -0.858  23.027  1.00 34.30           C  
ATOM    154  CB  THR A  11     -14.994   0.539  25.083  1.00 34.30           C  
ATOM    155  HB  THR A  11     -14.541  -0.361  25.500  1.00 34.30           H  
ATOM    156  O   THR A  11     -16.488  -1.283  23.366  1.00 34.30           O  
ATOM    157  CG2 THR A  11     -14.279   1.760  25.661  1.00 34.30           C  
ATOM    158 HG21 THR A  11     -14.350   1.737  26.748  1.00 34.30           H  
ATOM    159 HG22 THR A  11     -13.229   1.743  25.370  1.00 34.30           H  
ATOM    160 HG23 THR A  11     -14.744   2.675  25.293  1.00 34.30           H  
ATOM    161  OG1 THR A  11     -16.344   0.606  25.486  1.00 34.30           O  
ATOM    162  HG1 THR A  11     -16.794  -0.111  25.034  1.00 34.30           H  
ATOM    163  N   ILE A  12     -14.590  -1.525  22.187  1.00 44.06           N  
ATOM    164  H   ILE A  12     -13.702  -1.122  21.924  1.00 44.06           H  
ATOM    165  CA  ILE A  12     -14.900  -2.879  21.709  1.00 44.06           C  
ATOM    166  HA  ILE A  12     -15.975  -2.953  21.551  1.00 44.06           H  
ATOM    167  C   ILE A  12     -14.521  -3.871  22.808  1.00 44.06           C  
ATOM    168  CB  ILE A  12     -14.217  -3.169  20.355  1.00 44.06           C  
ATOM    169  HB  ILE A  12     -13.155  -2.936  20.442  1.00 44.06           H  
ATOM    170  O   ILE A  12     -13.391  -3.871  23.290  1.00 44.06           O  
ATOM    171  CG1 ILE A  12     -14.851  -2.261  19.277  1.00 44.06           C  
ATOM    172 HG12 ILE A  12     -14.852  -1.227  19.621  1.00 44.06           H  
ATOM    173 HG13 ILE A  12     -15.887  -2.559  19.114  1.00 44.06           H  
ATOM    174  CG2 ILE A  12     -14.360  -4.652  19.954  1.00 44.06           C  
ATOM    175 HG21 ILE A  12     -13.889  -5.296  20.697  1.00 44.06           H  
ATOM    176 HG22 ILE A  12     -13.857  -4.841  19.006  1.00 44.06           H  
ATOM    177 HG23 ILE A  12     -15.412  -4.921  19.864  1.00 44.06           H  
ATOM    178  CD1 ILE A  12     -14.117  -2.283  17.937  1.00 44.06           C  
ATOM    179 HD11 ILE A  12     -14.192  -3.264  17.469  1.00 44.06           H  
ATOM    180 HD12 ILE A  12     -14.586  -1.546  17.285  1.00 44.06           H  
ATOM    181 HD13 ILE A  12     -13.069  -2.018  18.076  1.00 44.06           H  
ATOM    182  N   SER A  13     -15.492  -4.689  23.211  1.00 37.69           N  
ATOM    183  H   SER A  13     -16.388  -4.628  22.749  1.00 37.69           H  
ATOM    184  CA  SER A  13     -15.362  -5.714  24.245  1.00 37.69           C  
ATOM    185  HA  SER A  13     -15.007  -5.240  25.160  1.00 37.69           H  
ATOM    186  C   SER A  13     -14.372  -6.810  23.849  1.00 37.69           C  
ATOM    187  CB  SER A  13     -16.734  -6.337  24.518  1.00 37.69           C  
ATOM    188  HB2 SER A  13     -16.624  -7.172  25.209  1.00 37.69           H  
ATOM    189  HB3 SER A  13     -17.388  -5.590  24.968  1.00 37.69           H  
ATOM    190  O   SER A  13     -14.438  -7.339  22.739  1.00 37.69           O  
ATOM    191  OG  SER A  13     -17.313  -6.789  23.306  1.00 37.69           O  
ATOM    192  HG  SER A  13     -16.643  -7.303  22.848  1.00 37.69           H  
ATOM    193  N   ASP A  14     -13.506  -7.165  24.796  1.00 36.53           N  
ATOM    194  H   ASP A  14     -13.503  -6.629  25.652  1.00 36.53           H  
ATOM    195  CA  ASP A  14     -12.454  -8.173  24.695  1.00 36.53           C  
ATOM    196  HA  ASP A  14     -11.739  -7.863  23.933  1.00 36.53           H  
ATOM    197  C   ASP A  14     -12.994  -9.573  24.332  1.00 36.53           C  
ATOM    198  CB  ASP A  14     -11.722  -8.225  26.052  1.00 36.53           C  
ATOM    199  HB2 ASP A  14     -12.422  -8.532  26.829  1.00 36.53           H  
ATOM    200  HB3 ASP A  14     -10.936  -8.979  25.996  1.00 36.53           H  
ATOM    201  O   ASP A  14     -13.488 -10.304  25.190  1.00 36.53           O  
ATOM    202  CG  ASP A  14     -11.083  -6.892  26.453  1.00 36.53           C  
ATOM    203  OD1 ASP A  14     -10.194  -6.434  25.701  1.00 36.53           O  
ATOM    204  OD2 ASP A  14     -11.491  -6.350  27.505  1.00 36.53           O  
ATOM    205  N   GLU A  15     -12.852  -9.997  23.072  1.00 38.47           N  
ATOM    206  H   GLU A  15     -12.531  -9.336  22.380  1.00 38.47           H  
ATOM    207  CA  GLU A  15     -12.756 -11.429  22.754  1.00 38.47           C  
ATOM    208  HA  GLU A  15     -13.298 -11.991  23.515  1.00 38.47           H  
ATOM    209  C   GLU A  15     -11.272 -11.829  22.805  1.00 38.47           C  
ATOM    210  CB  GLU A  15     -13.388 -11.798  21.395  1.00 38.47           C  
ATOM    211  HB2 GLU A  15     -13.235 -10.989  20.681  1.00 38.47           H  
ATOM    212  HB3 GLU A  15     -12.884 -12.687  21.016  1.00 38.47           H  
ATOM    213  O   GLU A  15     -10.448 -11.214  22.118  1.00 38.47           O  
ATOM    214  CG  GLU A  15     -14.886 -12.133  21.508  1.00 38.47           C  
ATOM    215  HG2 GLU A  15     -15.012 -12.867  22.304  1.00 38.47           H  
ATOM    216  HG3 GLU A  15     -15.425 -11.231  21.798  1.00 38.47           H  
ATOM    217  CD  GLU A  15     -15.515 -12.704  20.213  1.00 38.47           C  
ATOM    218  OE1 GLU A  15     -16.580 -13.348  20.333  1.00 38.47           O  
ATOM    219  OE2 GLU A  15     -14.985 -12.499  19.084  1.00 38.47           O  
ATOM    220  N   PRO A  16     -10.884 -12.838  23.606  1.00 37.48           N  
ATOM    221  CA  PRO A  16      -9.489 -13.221  23.728  1.00 37.48           C  
ATOM    222  HA  PRO A  16      -8.867 -12.340  23.885  1.00 37.48           H  
ATOM    223  C   PRO A  16      -9.050 -13.937  22.449  1.00 37.48           C  
ATOM    224  CB  PRO A  16      -9.428 -14.116  24.971  1.00 37.48           C  
ATOM    225  HB2 PRO A  16      -9.288 -13.493  25.854  1.00 37.48           H  
ATOM    226  HB3 PRO A  16      -8.636 -14.862  24.903  1.00 37.48           H  
ATOM    227  O   PRO A  16      -9.648 -14.942  22.066  1.00 37.48           O  
ATOM    228  CG  PRO A  16     -10.815 -14.761  25.022  1.00 37.48           C  
ATOM    229  HG2 PRO A  16     -10.826 -15.659  24.405  1.00 37.48           H  
ATOM    230  HG3 PRO A  16     -11.110 -15.001  26.044  1.00 37.48           H  
ATOM    231  CD  PRO A  16     -11.734 -13.707  24.405  1.00 37.48           C  
ATOM    232  HD2 PRO A  16     -12.495 -14.186  23.788  1.00 37.48           H  
ATOM    233  HD3 PRO A  16     -12.203 -13.122  25.196  1.00 37.48           H  
ATOM    234  N   PHE A  17      -7.980 -13.463  21.806  1.00 40.84           N  
ATOM    235  H   PHE A  17      -7.555 -12.603  22.121  1.00 40.84           H  
ATOM    236  CA  PHE A  17      -7.301 -14.234  20.766  1.00 40.84           C  
ATOM    237  HA  PHE A  17      -7.751 -15.226  20.753  1.00 40.84           H  
ATOM    238  C   PHE A  17      -5.833 -14.460  21.114  1.00 40.84           C  
ATOM    239  CB  PHE A  17      -7.528 -13.663  19.360  1.00 40.84           C  
ATOM    240  HB2 PHE A  17      -6.585 -13.311  18.943  1.00 40.84           H  
ATOM    241  HB3 PHE A  17      -8.201 -12.807  19.412  1.00 40.84           H  
ATOM    242  O   PHE A  17      -5.088 -13.544  21.453  1.00 40.84           O  
ATOM    243  CG  PHE A  17      -8.136 -14.704  18.436  1.00 40.84           C  
ATOM    244  CD1 PHE A  17      -7.314 -15.566  17.685  1.00 40.84           C  
ATOM    245  HD1 PHE A  17      -6.240 -15.466  17.731  1.00 40.84           H  
ATOM    246  CD2 PHE A  17      -9.534 -14.860  18.392  1.00 40.84           C  
ATOM    247  HD2 PHE A  17     -10.166 -14.228  18.997  1.00 40.84           H  
ATOM    248  CE1 PHE A  17      -7.891 -16.562  16.875  1.00 40.84           C  
ATOM    249  HE1 PHE A  17      -7.259 -17.218  16.294  1.00 40.84           H  
ATOM    250  CE2 PHE A  17     -10.111 -15.854  17.582  1.00 40.84           C  
ATOM    251  HE2 PHE A  17     -11.184 -15.971  17.557  1.00 40.84           H  
ATOM    252  CZ  PHE A  17      -9.289 -16.704  16.820  1.00 40.84           C  
ATOM    253  HZ  PHE A  17      -9.731 -17.469  16.200  1.00 40.84           H  
ATOM    254  N   SER A  18      -5.460 -15.735  21.063  1.00 40.41           N  
ATOM    255  H   SER A  18      -6.153 -16.405  20.763  1.00 40.41           H  
ATOM    256  CA  SER A  18      -4.179 -16.297  21.464  1.00 40.41           C  
ATOM    257  HA  SER A  18      -3.785 -15.711  22.295  1.00 40.41           H  
ATOM    258  C   SER A  18      -3.143 -16.308  20.339  1.00 40.41           C  
ATOM    259  CB  SER A  18      -4.418 -17.732  21.952  1.00 40.41           C  
ATOM    260  HB2 SER A  18      -3.465 -18.223  22.146  1.00 40.41           H  
ATOM    261  HB3 SER A  18      -4.993 -17.709  22.877  1.00 40.41           H  
ATOM    262  O   SER A  18      -3.473 -16.505  19.169  1.00 40.41           O  
ATOM    263  OG  SER A  18      -5.146 -18.460  20.976  1.00 40.41           O  
ATOM    264  HG  SER A  18      -4.749 -18.299  20.116  1.00 40.41           H  
ATOM    265  N   ASN A  19      -1.885 -16.270  20.782  1.00 38.75           N  
ATOM    266  H   ASN A  19      -1.789 -16.108  21.774  1.00 38.75           H  
ATOM    267  CA  ASN A  19      -0.632 -16.632  20.118  1.00 38.75           C  
ATOM    268  HA  ASN A  19       0.098 -16.670  20.927  1.00 38.75           H  
ATOM    269  C   ASN A  19      -0.021 -15.608  19.151  1.00 38.75           C  
ATOM    270  CB  ASN A  19      -0.663 -18.085  19.609  1.00 38.75           C  
ATOM    271  HB2 ASN A  19       0.260 -18.279  19.063  1.00 38.75           H  
ATOM    272  HB3 ASN A  19      -1.499 -18.227  18.924  1.00 38.75           H  
ATOM    273  O   ASN A  19      -0.255 -15.604  17.935  1.00 38.75           O  
ATOM    274  CG  ASN A  19      -0.745 -19.101  20.739  1.00 38.75           C  
ATOM    275  ND2 ASN A  19      -0.859 -20.366  20.417  1.00 38.75           N  
ATOM    276 HD21 ASN A  19      -0.891 -21.018  21.187  1.00 38.75           H  
ATOM    277 HD22 ASN A  19      -0.868 -20.648  19.447  1.00 38.75           H  
ATOM    278  OD1 ASN A  19      -0.713 -18.788  21.917  1.00 38.75           O  
ATOM    279  N   GLU A  20       0.890 -14.824  19.738  1.00 35.67           N  
ATOM    280  H   GLU A  20       0.908 -14.827  20.748  1.00 35.67           H  
ATOM    281  CA  GLU A  20       2.165 -14.438  19.133  1.00 35.67           C  
ATOM    282  HA  GLU A  20       2.048 -13.533  18.537  1.00 35.67           H  
ATOM    283  C   GLU A  20       2.690 -15.581  18.246  1.00 35.67           C  
ATOM    284  CB  GLU A  20       3.185 -14.179  20.264  1.00 35.67           C  
ATOM    285  HB2 GLU A  20       4.174 -14.075  19.816  1.00 35.67           H  
ATOM    286  HB3 GLU A  20       3.204 -15.046  20.925  1.00 35.67           H  
ATOM    287  O   GLU A  20       2.973 -16.678  18.726  1.00 35.67           O  
ATOM    288  CG  GLU A  20       2.876 -12.920  21.096  1.00 35.67           C  
ATOM    289  HG2 GLU A  20       2.835 -12.065  20.420  1.00 35.67           H  
ATOM    290  HG3 GLU A  20       1.892 -13.033  21.549  1.00 35.67           H  
ATOM    291  CD  GLU A  20       3.904 -12.644  22.212  1.00 35.67           C  
ATOM    292  OE1 GLU A  20       3.907 -11.497  22.710  1.00 35.67           O  
ATOM    293  OE2 GLU A  20       4.687 -13.561  22.548  1.00 35.67           O  
ATOM    294  N   SER A  21       2.782 -15.355  16.936  1.00 40.41           N  
ATOM    295  H   SER A  21       2.523 -14.451  16.566  1.00 40.41           H  
ATOM    296  CA  SER A  21       3.513 -16.259  16.048  1.00 40.41           C  
ATOM    297  HA  SER A  21       3.455 -17.280  16.427  1.00 40.41           H  
ATOM    298  C   SER A  21       4.971 -15.826  16.042  1.00 40.41           C  
ATOM    299  CB  SER A  21       2.927 -16.269  14.633  1.00 40.41           C  
ATOM    300  HB2 SER A  21       1.934 -16.717  14.657  1.00 40.41           H  
ATOM    301  HB3 SER A  21       3.562 -16.865  13.978  1.00 40.41           H  
ATOM    302  O   SER A  21       5.301 -14.745  15.552  1.00 40.41           O  
ATOM    303  OG  SER A  21       2.831 -14.952  14.133  1.00 40.41           O  
ATOM    304  HG  SER A  21       3.711 -14.569  14.160  1.00 40.41           H  
ATOM    305  N   THR A  22       5.842 -16.667  16.586  1.00 36.55           N  
ATOM    306  H   THR A  22       5.510 -17.513  17.027  1.00 36.55           H  
ATOM    307  CA  THR A  22       7.291 -16.520  16.485  1.00 36.55           C  
ATOM    308  HA  THR A  22       7.560 -15.469  16.588  1.00 36.55           H  
ATOM    309  C   THR A  22       7.750 -16.985  15.104  1.00 36.55           C  
ATOM    310  CB  THR A  22       7.991 -17.311  17.605  1.00 36.55           C  
ATOM    311  HB  THR A  22       9.052 -17.402  17.374  1.00 36.55           H  
ATOM    312  O   THR A  22       8.145 -18.132  14.917  1.00 36.55           O  
ATOM    313  CG2 THR A  22       7.841 -16.623  18.960  1.00 36.55           C  
ATOM    314 HG21 THR A  22       6.788 -16.556  19.234  1.00 36.55           H  
ATOM    315 HG22 THR A  22       8.258 -15.617  18.912  1.00 36.55           H  
ATOM    316 HG23 THR A  22       8.373 -17.189  19.724  1.00 36.55           H  
ATOM    317  OG1 THR A  22       7.425 -18.596  17.753  1.00 36.55           O  
ATOM    318  HG1 THR A  22       8.033 -19.129  18.271  1.00 36.55           H  
ATOM    319  N   HIS A  23       7.729 -16.097  14.110  1.00 42.82           N  
ATOM    320  H   HIS A  23       7.378 -15.168  14.293  1.00 42.82           H  
ATOM    321  CA  HIS A  23       8.516 -16.323  12.895  1.00 42.82           C  
ATOM    322  HA  HIS A  23       8.608 -17.393  12.705  1.00 42.82           H  
ATOM    323  C   HIS A  23       9.919 -15.784  13.148  1.00 42.82           C  
ATOM    324  CB  HIS A  23       7.834 -15.726  11.658  1.00 42.82           C  
ATOM    325  HB2 HIS A  23       8.597 -15.460  10.927  1.00 42.82           H  
ATOM    326  HB3 HIS A  23       7.290 -14.819  11.924  1.00 42.82           H  
ATOM    327  O   HIS A  23      10.099 -14.577  13.259  1.00 42.82           O  
ATOM    328  CG  HIS A  23       6.911 -16.721  11.003  1.00 42.82           C  
ATOM    329  CD2 HIS A  23       5.551 -16.648  10.943  1.00 42.82           C  
ATOM    330  HD2 HIS A  23       4.921 -15.865  11.338  1.00 42.82           H  
ATOM    331  ND1 HIS A  23       7.334 -17.893  10.372  1.00 42.82           N  
ATOM    332  CE1 HIS A  23       6.214 -18.505   9.951  1.00 42.82           C  
ATOM    333  HE1 HIS A  23       6.179 -19.440   9.412  1.00 42.82           H  
ATOM    334  NE2 HIS A  23       5.134 -17.778  10.277  1.00 42.82           N  
ATOM    335  HE2 HIS A  23       4.182 -18.019  10.045  1.00 42.82           H  
ATOM    336  N   ASN A  24      10.885 -16.696  13.321  1.00 45.24           N  
ATOM    337  H   ASN A  24      10.601 -17.664  13.280  1.00 45.24           H  
ATOM    338  CA  ASN A  24      12.327 -16.437  13.413  1.00 45.24           C  
ATOM    339  HA  ASN A  24      12.757 -17.214  14.045  1.00 45.24           H  
ATOM    340  C   ASN A  24      12.692 -15.102  14.103  1.00 45.24           C  
ATOM    341  CB  ASN A  24      12.937 -16.611  12.006  1.00 45.24           C  
ATOM    342  HB2 ASN A  24      12.377 -16.008  11.292  1.00 45.24           H  
ATOM    343  HB3 ASN A  24      13.966 -16.252  12.011  1.00 45.24           H  
ATOM    344  O   ASN A  24      12.989 -14.108  13.454  1.00 45.24           O  
ATOM    345  CG  ASN A  24      12.961 -18.064  11.556  1.00 45.24           C  
ATOM    346  ND2 ASN A  24      12.977 -18.318  10.270  1.00 45.24           N  
ATOM    347 HD21 ASN A  24      12.953 -19.292  10.003  1.00 45.24           H  
ATOM    348 HD22 ASN A  24      12.937 -17.566   9.596  1.00 45.24           H  
ATOM    349  OD1 ASN A  24      12.982 -18.988  12.352  1.00 45.24           O  
ATOM    350  N   HIS A  25      12.690 -15.117  15.441  1.00 53.11           N  
ATOM    351  H   HIS A  25      12.384 -15.973  15.881  1.00 53.11           H  
ATOM    352  CA  HIS A  25      13.112 -14.034  16.350  1.00 53.11           C  
ATOM    353  HA  HIS A  25      12.943 -14.427  17.352  1.00 53.11           H  
ATOM    354  C   HIS A  25      12.299 -12.722  16.385  1.00 53.11           C  
ATOM    355  CB  HIS A  25      14.636 -13.802  16.261  1.00 53.11           C  
ATOM    356  HB2 HIS A  25      14.969 -13.866  15.225  1.00 53.11           H  
ATOM    357  HB3 HIS A  25      14.880 -12.796  16.602  1.00 53.11           H  
ATOM    358  O   HIS A  25      12.665 -11.849  17.172  1.00 53.11           O  
ATOM    359  CG  HIS A  25      15.426 -14.763  17.111  1.00 53.11           C  
ATOM    360  CD2 HIS A  25      15.755 -14.596  18.430  1.00 53.11           C  
ATOM    361  HD2 HIS A  25      15.494 -13.748  19.045  1.00 53.11           H  
ATOM    362  ND1 HIS A  25      15.947 -15.971  16.712  1.00 53.11           N  
ATOM    363  HD1 HIS A  25      15.901 -16.356  15.779  1.00 53.11           H  
ATOM    364  CE1 HIS A  25      16.575 -16.520  17.765  1.00 53.11           C  
ATOM    365  HE1 HIS A  25      17.092 -17.468  17.755  1.00 53.11           H  
ATOM    366  NE2 HIS A  25      16.484 -15.719  18.838  1.00 53.11           N  
ATOM    367  N   TYR A  26      11.171 -12.583  15.674  1.00 50.88           N  
ATOM    368  H   TYR A  26      10.918 -13.281  14.990  1.00 50.88           H  
ATOM    369  CA  TYR A  26      10.350 -11.361  15.753  1.00 50.88           C  
ATOM    370  HA  TYR A  26      10.677 -10.773  16.611  1.00 50.88           H  
ATOM    371  C   TYR A  26       8.854 -11.635  15.983  1.00 50.88           C  
ATOM    372  CB  TYR A  26      10.604 -10.486  14.519  1.00 50.88           C  
ATOM    373  HB2 TYR A  26      10.264 -11.016  13.630  1.00 50.88           H  
ATOM    374  HB3 TYR A  26      10.012  -9.575  14.611  1.00 50.88           H  
ATOM    375  O   TYR A  26       8.251 -12.497  15.345  1.00 50.88           O  
ATOM    376  CG  TYR A  26      12.062 -10.091  14.345  1.00 50.88           C  
ATOM    377  CD1 TYR A  26      12.601  -9.018  15.083  1.00 50.88           C  
ATOM    378  HD1 TYR A  26      11.968  -8.458  15.755  1.00 50.88           H  
ATOM    379  CD2 TYR A  26      12.888 -10.826  13.474  1.00 50.88           C  
ATOM    380  HD2 TYR A  26      12.481 -11.654  12.913  1.00 50.88           H  
ATOM    381  CE1 TYR A  26      13.963  -8.682  14.952  1.00 50.88           C  
ATOM    382  HE1 TYR A  26      14.372  -7.860  15.521  1.00 50.88           H  
ATOM    383  CE2 TYR A  26      14.251 -10.497  13.343  1.00 50.88           C  
ATOM    384  HE2 TYR A  26      14.886 -11.060  12.675  1.00 50.88           H  
ATOM    385  OH  TYR A  26      16.106  -9.107  13.953  1.00 50.88           O  
ATOM    386  HH  TYR A  26      16.328  -8.332  14.473  1.00 50.88           H  
ATOM    387  CZ  TYR A  26      14.790  -9.425  14.080  1.00 50.88           C  
ATOM    388  N   THR A  27       8.251 -10.881  16.909  1.00 56.99           N  
ATOM    389  H   THR A  27       8.825 -10.262  17.463  1.00 56.99           H  
ATOM    390  CA  THR A  27       6.863 -11.046  17.378  1.00 56.99           C  
ATOM    391  HA  THR A  27       6.545 -12.064  17.156  1.00 56.99           H  
ATOM    392  C   THR A  27       5.904 -10.093  16.658  1.00 56.99           C  
ATOM    393  CB  THR A  27       6.763 -10.834  18.912  1.00 56.99           C  
ATOM    394  HB  THR A  27       6.279  -9.887  19.149  1.00 56.99           H  
ATOM    395  O   THR A  27       5.754  -8.941  17.055  1.00 56.99           O  
ATOM    396  CG2 THR A  27       5.953 -11.947  19.555  1.00 56.99           C  
ATOM    397 HG21 THR A  27       6.423 -12.913  19.374  1.00 56.99           H  
ATOM    398 HG22 THR A  27       5.891 -11.774  20.629  1.00 56.99           H  
ATOM    399 HG23 THR A  27       4.947 -11.942  19.137  1.00 56.99           H  
ATOM    400  OG1 THR A  27       8.018 -10.831  19.558  1.00 56.99           O  
ATOM    401  HG1 THR A  27       7.835 -10.955  20.492  1.00 56.99           H  
ATOM    402  N   VAL A  28       5.232 -10.535  15.592  1.00 58.70           N  
ATOM    403  H   VAL A  28       5.385 -11.483  15.278  1.00 58.70           H  
ATOM    404  CA  VAL A  28       4.259  -9.686  14.868  1.00 58.70           C  
ATOM    405  HA  VAL A  28       4.759  -8.754  14.604  1.00 58.70           H  
ATOM    406  C   VAL A  28       3.065  -9.338  15.773  1.00 58.70           C  
ATOM    407  CB  VAL A  28       3.792 -10.347  13.555  1.00 58.70           C  
ATOM    408  HB  VAL A  28       3.306 -11.295  13.783  1.00 58.70           H  
ATOM    409  O   VAL A  28       2.462 -10.223  16.381  1.00 58.70           O  
ATOM    410  CG1 VAL A  28       2.800  -9.458  12.792  1.00 58.70           C  
ATOM    411 HG11 VAL A  28       2.538  -9.927  11.844  1.00 58.70           H  
ATOM    412 HG12 VAL A  28       1.876  -9.338  13.357  1.00 58.70           H  
ATOM    413 HG13 VAL A  28       3.236  -8.478  12.595  1.00 58.70           H  
ATOM    414  CG2 VAL A  28       4.985 -10.621  12.626  1.00 58.70           C  
ATOM    415 HG21 VAL A  28       4.627 -11.059  11.694  1.00 58.70           H  
ATOM    416 HG22 VAL A  28       5.678 -11.324  13.089  1.00 58.70           H  
ATOM    417 HG23 VAL A  28       5.507  -9.691  12.401  1.00 58.70           H  
ATOM    418  N   LYS A  29       2.707  -8.047  15.862  1.00 63.73           N  
ATOM    419  H   LYS A  29       3.222  -7.376  15.310  1.00 63.73           H  
ATOM    420  CA  LYS A  29       1.549  -7.574  16.642  1.00 63.73           C  
ATOM    421  HA  LYS A  29       1.579  -8.025  17.634  1.00 63.73           H  
ATOM    422  C   LYS A  29       0.241  -8.002  15.973  1.00 63.73           C  
ATOM    423  CB  LYS A  29       1.562  -6.042  16.786  1.00 63.73           C  
ATOM    424  HB2 LYS A  29       1.707  -5.588  15.805  1.00 63.73           H  
ATOM    425  HB3 LYS A  29       0.585  -5.728  17.155  1.00 63.73           H  
ATOM    426  O   LYS A  29      -0.109  -7.467  14.928  1.00 63.73           O  
ATOM    427  CG  LYS A  29       2.627  -5.521  17.757  1.00 63.73           C  
ATOM    428  HG2 LYS A  29       3.619  -5.768  17.379  1.00 63.73           H  
ATOM    429  HG3 LYS A  29       2.488  -5.987  18.733  1.00 63.73           H  
ATOM    430  CD  LYS A  29       2.488  -3.999  17.893  1.00 63.73           C  
ATOM    431  HD2 LYS A  29       2.614  -3.545  16.910  1.00 63.73           H  
ATOM    432  HD3 LYS A  29       1.491  -3.764  18.264  1.00 63.73           H  
ATOM    433  CE  LYS A  29       3.540  -3.446  18.856  1.00 63.73           C  
ATOM    434  HE2 LYS A  29       4.527  -3.728  18.489  1.00 63.73           H  
ATOM    435  HE3 LYS A  29       3.398  -3.911  19.832  1.00 63.73           H  
ATOM    436  NZ  LYS A  29       3.432  -1.970  18.962  1.00 63.73           N  
ATOM    437  HZ1 LYS A  29       3.548  -1.552  18.050  1.00 63.73           H  
ATOM    438  HZ2 LYS A  29       2.520  -1.714  19.315  1.00 63.73           H  
ATOM    439  HZ3 LYS A  29       4.140  -1.604  19.583  1.00 63.73           H  
ATOM    440  N   LYS A  30      -0.509  -8.908  16.603  1.00 61.85           N  
ATOM    441  H   LYS A  30      -0.131  -9.335  17.436  1.00 61.85           H  
ATOM    442  CA  LYS A  30      -1.854  -9.310  16.161  1.00 61.85           C  
ATOM    443  HA  LYS A  30      -1.968  -9.113  15.095  1.00 61.85           H  
ATOM    444  C   LYS A  30      -2.927  -8.515  16.899  1.00 61.85           C  
ATOM    445  CB  LYS A  30      -2.060 -10.813  16.387  1.00 61.85           C  
ATOM    446  HB2 LYS A  30      -3.113 -11.043  16.224  1.00 61.85           H  
ATOM    447  HB3 LYS A  30      -1.810 -11.067  17.417  1.00 61.85           H  
ATOM    448  O   LYS A  30      -3.199  -8.792  18.060  1.00 61.85           O  
ATOM    449  CG  LYS A  30      -1.227 -11.669  15.426  1.00 61.85           C  
ATOM    450  HG2 LYS A  30      -0.165 -11.488  15.592  1.00 61.85           H  
ATOM    451  HG3 LYS A  30      -1.478 -11.411  14.397  1.00 61.85           H  
ATOM    452  CD  LYS A  30      -1.540 -13.146  15.674  1.00 61.85           C  
ATOM    453  HD2 LYS A  30      -2.606 -13.322  15.526  1.00 61.85           H  
ATOM    454  HD3 LYS A  30      -1.276 -13.394  16.702  1.00 61.85           H  
ATOM    455  CE  LYS A  30      -0.744 -14.031  14.714  1.00 61.85           C  
ATOM    456  HE2 LYS A  30      -1.072 -13.836  13.693  1.00 61.85           H  
ATOM    457  HE3 LYS A  30       0.311 -13.764  14.778  1.00 61.85           H  
ATOM    458  NZ  LYS A  30      -0.922 -15.461  15.061  1.00 61.85           N  
ATOM    459  HZ1 LYS A  30      -0.651 -15.612  16.022  1.00 61.85           H  
ATOM    460  HZ2 LYS A  30      -1.889 -15.732  14.952  1.00 61.85           H  
ATOM    461  HZ3 LYS A  30      -0.347 -16.034  14.460  1.00 61.85           H  
ATOM    462  N   TYR A  31      -3.548  -7.547  16.234  1.00 63.09           N  
ATOM    463  H   TYR A  31      -3.253  -7.341  15.290  1.00 63.09           H  
ATOM    464  CA  TYR A  31      -4.658  -6.776  16.805  1.00 63.09           C  
ATOM    465  HA  TYR A  31      -4.357  -6.418  17.789  1.00 63.09           H  
ATOM    466  C   TYR A  31      -5.908  -7.648  17.003  1.00 63.09           C  
ATOM    467  CB  TYR A  31      -4.922  -5.545  15.931  1.00 63.09           C  
ATOM    468  HB2 TYR A  31      -5.214  -5.866  14.931  1.00 63.09           H  
ATOM    469  HB3 TYR A  31      -5.753  -4.977  16.347  1.00 63.09           H  
ATOM    470  O   TYR A  31      -6.109  -8.585  16.222  1.00 63.09           O  
ATOM    471  CG  TYR A  31      -3.707  -4.644  15.830  1.00 63.09           C  
ATOM    472  CD1 TYR A  31      -3.452  -3.698  16.842  1.00 63.09           C  
ATOM    473  HD1 TYR A  31      -4.141  -3.596  17.668  1.00 63.09           H  
ATOM    474  CD2 TYR A  31      -2.807  -4.785  14.754  1.00 63.09           C  
ATOM    475  HD2 TYR A  31      -2.993  -5.511  13.977  1.00 63.09           H  
ATOM    476  CE1 TYR A  31      -2.327  -2.859  16.758  1.00 63.09           C  
ATOM    477  HE1 TYR A  31      -2.157  -2.114  17.520  1.00 63.09           H  
ATOM    478  CE2 TYR A  31      -1.655  -3.978  14.690  1.00 63.09           C  
ATOM    479  HE2 TYR A  31      -0.958  -4.080  13.872  1.00 63.09           H  
ATOM    480  OH  TYR A  31      -0.331  -2.200  15.613  1.00 63.09           O  
ATOM    481  HH  TYR A  31      -0.435  -1.428  16.173  1.00 63.09           H  
ATOM    482  CZ  TYR A  31      -1.423  -3.005  15.683  1.00 63.09           C  
ATOM    483  N   PRO A  32      -6.747  -7.381  18.026  1.00 66.49           N  
ATOM    484  CA  PRO A  32      -8.059  -8.014  18.115  1.00 66.49           C  
ATOM    485  HA  PRO A  32      -7.941  -9.092  18.232  1.00 66.49           H  
ATOM    486  C   PRO A  32      -8.840  -7.726  16.830  1.00 66.49           C  
ATOM    487  CB  PRO A  32      -8.736  -7.439  19.361  1.00 66.49           C  
ATOM    488  HB2 PRO A  32      -9.815  -7.343  19.243  1.00 66.49           H  
ATOM    489  HB3 PRO A  32      -8.498  -8.058  20.226  1.00 66.49           H  
ATOM    490  O   PRO A  32      -8.817  -6.608  16.314  1.00 66.49           O  
ATOM    491  CG  PRO A  32      -8.058  -6.085  19.503  1.00 66.49           C  
ATOM    492  HG2 PRO A  32      -8.540  -5.389  18.816  1.00 66.49           H  
ATOM    493  HG3 PRO A  32      -8.110  -5.706  20.524  1.00 66.49           H  
ATOM    494  CD  PRO A  32      -6.627  -6.344  19.039  1.00 66.49           C  
ATOM    495  HD2 PRO A  32      -6.194  -5.425  18.642  1.00 66.49           H  
ATOM    496  HD3 PRO A  32      -6.032  -6.720  19.871  1.00 66.49           H  
ATOM    497  N   MET A  33      -9.481  -8.762  16.288  1.00 65.74           N  
ATOM    498  H   MET A  33      -9.465  -9.645  16.778  1.00 65.74           H  
ATOM    499  CA  MET A  33      -9.974  -8.733  14.913  1.00 65.74           C  
ATOM    500  HA  MET A  33      -9.124  -8.538  14.258  1.00 65.74           H  
ATOM    501  C   MET A  33     -11.002  -7.620  14.686  1.00 65.74           C  
ATOM    502  CB  MET A  33     -10.585 -10.082  14.514  1.00 65.74           C  
ATOM    503  HB2 MET A  33     -11.011  -9.970  13.517  1.00 65.74           H  
ATOM    504  HB3 MET A  33     -11.390 -10.349  15.199  1.00 65.74           H  
ATOM    505  O   MET A  33     -12.123  -7.677  15.197  1.00 65.74           O  
ATOM    506  CG  MET A  33      -9.562 -11.218  14.467  1.00 65.74           C  
ATOM    507  HG2 MET A  33      -9.388 -11.579  15.481  1.00 65.74           H  
ATOM    508  HG3 MET A  33      -8.616 -10.843  14.075  1.00 65.74           H  
ATOM    509  SD  MET A  33     -10.115 -12.600  13.433  1.00 65.74           S  
ATOM    510  CE  MET A  33      -9.073 -12.338  11.967  1.00 65.74           C  
ATOM    511  HE1 MET A  33      -9.359 -13.039  11.183  1.00 65.74           H  
ATOM    512  HE2 MET A  33      -9.177 -11.316  11.603  1.00 65.74           H  
ATOM    513  HE3 MET A  33      -8.030 -12.512  12.229  1.00 65.74           H  
ATOM    514  N   LEU A  34     -10.655  -6.661  13.828  1.00 76.93           N  
ATOM    515  H   LEU A  34      -9.696  -6.624  13.511  1.00 76.93           H  
ATOM    516  CA  LEU A  34     -11.611  -5.706  13.276  1.00 76.93           C  
ATOM    517  HA  LEU A  34     -12.268  -5.357  14.072  1.00 76.93           H  
ATOM    518  C   LEU A  34     -12.476  -6.416  12.230  1.00 76.93           C  
ATOM    519  CB  LEU A  34     -10.870  -4.495  12.689  1.00 76.93           C  
ATOM    520  HB2 LEU A  34     -11.586  -3.868  12.157  1.00 76.93           H  
ATOM    521  HB3 LEU A  34     -10.142  -4.855  11.962  1.00 76.93           H  
ATOM    522  O   LEU A  34     -12.087  -6.580  11.077  1.00 76.93           O  
ATOM    523  CG  LEU A  34     -10.151  -3.635  13.741  1.00 76.93           C  
ATOM    524  HG  LEU A  34      -9.479  -4.258  14.332  1.00 76.93           H  
ATOM    525  CD1 LEU A  34      -9.321  -2.585  13.020  1.00 76.93           C  
ATOM    526 HD11 LEU A  34      -8.733  -2.032  13.754  1.00 76.93           H  
ATOM    527 HD12 LEU A  34      -8.652  -3.081  12.318  1.00 76.93           H  
ATOM    528 HD13 LEU A  34      -9.972  -1.901  12.476  1.00 76.93           H  
ATOM    529  CD2 LEU A  34     -11.114  -2.900  14.677  1.00 76.93           C  
ATOM    530 HD21 LEU A  34     -11.801  -2.277  14.105  1.00 76.93           H  
ATOM    531 HD22 LEU A  34     -10.546  -2.272  15.363  1.00 76.93           H  
ATOM    532 HD23 LEU A  34     -11.680  -3.615  15.274  1.00 76.93           H  
ATOM    533  N   LYS A  35     -13.673  -6.848  12.638  1.00 82.05           N  
ATOM    534  H   LYS A  35     -13.863  -6.785  13.628  1.00 82.05           H  
ATOM    535  CA  LYS A  35     -14.658  -7.513  11.760  1.00 82.05           C  
ATOM    536  HA  LYS A  35     -14.108  -8.109  11.032  1.00 82.05           H  
ATOM    537  C   LYS A  35     -15.492  -6.522  10.922  1.00 82.05           C  
ATOM    538  CB  LYS A  35     -15.531  -8.480  12.590  1.00 82.05           C  
ATOM    539  HB2 LYS A  35     -16.054  -7.910  13.358  1.00 82.05           H  
ATOM    540  HB3 LYS A  35     -16.277  -8.933  11.937  1.00 82.05           H  
ATOM    541  O   LYS A  35     -16.478  -6.907  10.289  1.00 82.05           O  
ATOM    542  CG  LYS A  35     -14.728  -9.618  13.256  1.00 82.05           C  
ATOM    543  HG2 LYS A  35     -14.250 -10.219  12.482  1.00 82.05           H  
ATOM    544  HG3 LYS A  35     -13.949  -9.189  13.886  1.00 82.05           H  
ATOM    545  CD  LYS A  35     -15.611 -10.527  14.133  1.00 82.05           C  
ATOM    546  HD2 LYS A  35     -16.114  -9.903  14.873  1.00 82.05           H  
ATOM    547  HD3 LYS A  35     -16.362 -11.019  13.514  1.00 82.05           H  
ATOM    548  CE  LYS A  35     -14.761 -11.588  14.863  1.00 82.05           C  
ATOM    549  HE2 LYS A  35     -13.858 -11.097  15.225  1.00 82.05           H  
ATOM    550  HE3 LYS A  35     -14.453 -12.348  14.145  1.00 82.05           H  
ATOM    551  NZ  LYS A  35     -15.458 -12.215  16.031  1.00 82.05           N  
ATOM    552  HZ1 LYS A  35     -14.852 -12.826  16.560  1.00 82.05           H  
ATOM    553  HZ2 LYS A  35     -15.705 -11.536  16.737  1.00 82.05           H  
ATOM    554  HZ3 LYS A  35     -16.289 -12.731  15.778  1.00 82.05           H  
ATOM    555  N   TYR A  36     -15.128  -5.239  10.927  1.00 86.84           N  
ATOM    556  H   TYR A  36     -14.249  -4.997  11.360  1.00 86.84           H  
ATOM    557  CA  TYR A  36     -15.862  -4.152  10.279  1.00 86.84           C  
ATOM    558  HA  TYR A  36     -16.460  -4.569   9.469  1.00 86.84           H  
ATOM    559  C   TYR A  36     -14.914  -3.119   9.655  1.00 86.84           C  
ATOM    560  CB  TYR A  36     -16.826  -3.503  11.286  1.00 86.84           C  
ATOM    561  HB2 TYR A  36     -17.550  -2.906  10.731  1.00 86.84           H  
ATOM    562  HB3 TYR A  36     -17.389  -4.282  11.800  1.00 86.84           H  
ATOM    563  O   TYR A  36     -13.714  -3.111   9.920  1.00 86.84           O  
ATOM    564  CG  TYR A  36     -16.163  -2.614  12.321  1.00 86.84           C  
ATOM    565  CD1 TYR A  36     -15.483  -3.179  13.419  1.00 86.84           C  
ATOM    566  HD1 TYR A  36     -15.436  -4.251  13.537  1.00 86.84           H  
ATOM    567  CD2 TYR A  36     -16.245  -1.213  12.194  1.00 86.84           C  
ATOM    568  HD2 TYR A  36     -16.802  -0.757  11.390  1.00 86.84           H  
ATOM    569  CE1 TYR A  36     -14.872  -2.345  14.375  1.00 86.84           C  
ATOM    570  HE1 TYR A  36     -14.341  -2.765  15.216  1.00 86.84           H  
ATOM    571  CE2 TYR A  36     -15.667  -0.385  13.171  1.00 86.84           C  
ATOM    572  HE2 TYR A  36     -15.803   0.685  13.129  1.00 86.84           H  
ATOM    573  OH  TYR A  36     -14.444  -0.118  15.197  1.00 86.84           O  
ATOM    574  HH  TYR A  36     -14.817   0.763  15.109  1.00 86.84           H  
ATOM    575  CZ  TYR A  36     -14.978  -0.942  14.261  1.00 86.84           C  
ATOM    576  N   ASN A  37     -15.466  -2.250   8.805  1.00 91.10           N  
ATOM    577  H   ASN A  37     -16.471  -2.254   8.706  1.00 91.10           H  
ATOM    578  CA  ASN A  37     -14.748  -1.124   8.219  1.00 91.10           C  
ATOM    579  HA  ASN A  37     -13.690  -1.372   8.138  1.00 91.10           H  
ATOM    580  C   ASN A  37     -14.920   0.122   9.112  1.00 91.10           C  
ATOM    581  CB  ASN A  37     -15.288  -0.894   6.797  1.00 91.10           C  
ATOM    582  HB2 ASN A  37     -16.361  -0.707   6.840  1.00 91.10           H  
ATOM    583  HB3 ASN A  37     -15.112  -1.786   6.195  1.00 91.10           H  
ATOM    584  O   ASN A  37     -16.013   0.692   9.107  1.00 91.10           O  
ATOM    585  CG  ASN A  37     -14.634   0.287   6.104  1.00 91.10           C  
ATOM    586  ND2 ASN A  37     -15.084   0.606   4.915  1.00 91.10           N  
ATOM    587 HD21 ASN A  37     -14.710   1.459   4.524  1.00 91.10           H  
ATOM    588 HD22 ASN A  37     -16.007   0.299   4.642  1.00 91.10           H  
ATOM    589  OD1 ASN A  37     -13.723   0.918   6.609  1.00 91.10           O  
ATOM    590  N   PRO A  38     -13.881   0.585   9.832  1.00 91.35           N  
ATOM    591  CA  PRO A  38     -14.016   1.709  10.759  1.00 91.35           C  
ATOM    592  HA  PRO A  38     -14.828   1.519  11.461  1.00 91.35           H  
ATOM    593  C   PRO A  38     -14.340   3.030  10.052  1.00 91.35           C  
ATOM    594  CB  PRO A  38     -12.689   1.748  11.523  1.00 91.35           C  
ATOM    595  HB2 PRO A  38     -12.769   1.106  12.401  1.00 91.35           H  
ATOM    596  HB3 PRO A  38     -12.405   2.756  11.824  1.00 91.35           H  
ATOM    597  O   PRO A  38     -15.040   3.878  10.594  1.00 91.35           O  
ATOM    598  CG  PRO A  38     -11.683   1.140  10.547  1.00 91.35           C  
ATOM    599  HG2 PRO A  38     -10.830   0.701  11.064  1.00 91.35           H  
ATOM    600  HG3 PRO A  38     -11.355   1.896   9.833  1.00 91.35           H  
ATOM    601  CD  PRO A  38     -12.514   0.077   9.835  1.00 91.35           C  
ATOM    602  HD2 PRO A  38     -12.133  -0.069   8.824  1.00 91.35           H  
ATOM    603  HD3 PRO A  38     -12.473  -0.856  10.397  1.00 91.35           H  
ATOM    604  N   CYS A  39     -13.920   3.200   8.796  1.00 94.64           N  
ATOM    605  H   CYS A  39     -13.416   2.454   8.339  1.00 94.64           H  
ATOM    606  CA  CYS A  39     -14.186   4.431   8.054  1.00 94.64           C  
ATOM    607  HA  CYS A  39     -14.013   5.267   8.731  1.00 94.64           H  
ATOM    608  C   CYS A  39     -15.642   4.579   7.586  1.00 94.64           C  
ATOM    609  CB  CYS A  39     -13.185   4.545   6.905  1.00 94.64           C  
ATOM    610  HB2 CYS A  39     -13.463   5.392   6.279  1.00 94.64           H  
ATOM    611  HB3 CYS A  39     -13.229   3.642   6.295  1.00 94.64           H  
ATOM    612  O   CYS A  39     -16.010   5.641   7.078  1.00 94.64           O  
ATOM    613  SG  CYS A  39     -11.486   4.801   7.475  1.00 94.64           S  
ATOM    614  N   GLU A  40     -16.474   3.551   7.769  1.00 90.84           N  
ATOM    615  H   GLU A  40     -16.127   2.718   8.223  1.00 90.84           H  
ATOM    616  CA  GLU A  40     -17.912   3.629   7.509  1.00 90.84           C  
ATOM    617  HA  GLU A  40     -18.059   4.082   6.529  1.00 90.84           H  
ATOM    618  C   GLU A  40     -18.626   4.519   8.542  1.00 90.84           C  
ATOM    619  CB  GLU A  40     -18.480   2.198   7.487  1.00 90.84           C  
ATOM    620  HB2 GLU A  40     -17.773   1.535   6.988  1.00 90.84           H  
ATOM    621  HB3 GLU A  40     -18.595   1.845   8.511  1.00 90.84           H  
ATOM    622  O   GLU A  40     -19.529   5.275   8.186  1.00 90.84           O  
ATOM    623  CG  GLU A  40     -19.830   2.084   6.764  1.00 90.84           C  
ATOM    624  HG2 GLU A  40     -20.546   2.751   7.243  1.00 90.84           H  
ATOM    625  HG3 GLU A  40     -20.193   1.063   6.887  1.00 90.84           H  
ATOM    626  CD  GLU A  40     -19.758   2.398   5.261  1.00 90.84           C  
ATOM    627  OE1 GLU A  40     -20.826   2.603   4.643  1.00 90.84           O  
ATOM    628  OE2 GLU A  40     -18.652   2.503   4.676  1.00 90.84           O  
ATOM    629  N   GLU A  41     -18.162   4.509   9.796  1.00 86.15           N  
ATOM    630  H   GLU A  41     -17.383   3.906  10.017  1.00 86.15           H  
ATOM    631  CA  GLU A  41     -18.762   5.243  10.925  1.00 86.15           C  
ATOM    632  HA  GLU A  41     -19.823   5.004  10.995  1.00 86.15           H  
ATOM    633  C   GLU A  41     -18.640   6.765  10.774  1.00 86.15           C  
ATOM    634  CB  GLU A  41     -18.071   4.807  12.227  1.00 86.15           C  
ATOM    635  HB2 GLU A  41     -18.481   5.386  13.054  1.00 86.15           H  
ATOM    636  HB3 GLU A  41     -17.006   5.024  12.146  1.00 86.15           H  
ATOM    637  O   GLU A  41     -19.475   7.527  11.258  1.00 86.15           O  
ATOM    638  CG  GLU A  41     -18.278   3.312  12.524  1.00 86.15           C  
ATOM    639  HG2 GLU A  41     -17.924   2.723  11.677  1.00 86.15           H  
ATOM    640  HG3 GLU A  41     -19.346   3.127  12.634  1.00 86.15           H  
ATOM    641  CD  GLU A  41     -17.540   2.824  13.779  1.00 86.15           C  
ATOM    642  OE1 GLU A  41     -17.813   1.669  14.173  1.00 86.15           O  
ATOM    643  OE2 GLU A  41     -16.653   3.547  14.282  1.00 86.15           O  
ATOM    644  N   VAL A  42     -17.616   7.223  10.052  1.00 89.72           N  
ATOM    645  H   VAL A  42     -16.969   6.533   9.696  1.00 89.72           H  
ATOM    646  CA  VAL A  42     -17.303   8.648   9.881  1.00 89.72           C  
ATOM    647  HA  VAL A  42     -17.918   9.212  10.583  1.00 89.72           H  
ATOM    648  C   VAL A  42     -17.684   9.197   8.507  1.00 89.72           C  
ATOM    649  CB  VAL A  42     -15.846   8.956  10.265  1.00 89.72           C  
ATOM    650  HB  VAL A  42     -15.661  10.019  10.112  1.00 89.72           H  
ATOM    651  O   VAL A  42     -17.372  10.349   8.204  1.00 89.72           O  
ATOM    652  CG1 VAL A  42     -15.603   8.656  11.747  1.00 89.72           C  
ATOM    653 HG11 VAL A  42     -16.355   9.150  12.361  1.00 89.72           H  
ATOM    654 HG12 VAL A  42     -14.616   9.019  12.032  1.00 89.72           H  
ATOM    655 HG13 VAL A  42     -15.661   7.584  11.937  1.00 89.72           H  
ATOM    656  CG2 VAL A  42     -14.835   8.168   9.426  1.00 89.72           C  
ATOM    657 HG21 VAL A  42     -14.924   7.103   9.638  1.00 89.72           H  
ATOM    658 HG22 VAL A  42     -15.006   8.341   8.364  1.00 89.72           H  
ATOM    659 HG23 VAL A  42     -13.825   8.490   9.682  1.00 89.72           H  
ATOM    660  N   LYS A  43     -18.407   8.435   7.671  1.00 86.75           N  
ATOM    661  H   LYS A  43     -18.640   7.501   7.976  1.00 86.75           H  
ATOM    662  CA  LYS A  43     -18.846   8.879   6.329  1.00 86.75           C  
ATOM    663  HA  LYS A  43     -17.971   8.998   5.691  1.00 86.75           H  
ATOM    664  C   LYS A  43     -19.560  10.233   6.328  1.00 86.75           C  
ATOM    665  CB  LYS A  43     -19.780   7.827   5.714  1.00 86.75           C  
ATOM    666  HB2 LYS A  43     -20.378   7.347   6.489  1.00 86.75           H  
ATOM    667  HB3 LYS A  43     -20.461   8.325   5.023  1.00 86.75           H  
ATOM    668  O   LYS A  43     -19.423  11.013   5.388  1.00 86.75           O  
ATOM    669  CG  LYS A  43     -19.000   6.778   4.923  1.00 86.75           C  
ATOM    670  HG2 LYS A  43     -18.359   6.201   5.589  1.00 86.75           H  
ATOM    671  HG3 LYS A  43     -18.383   7.290   4.185  1.00 86.75           H  
ATOM    672  CD  LYS A  43     -19.979   5.850   4.196  1.00 86.75           C  
ATOM    673  HD2 LYS A  43     -20.452   5.192   4.925  1.00 86.75           H  
ATOM    674  HD3 LYS A  43     -20.745   6.435   3.687  1.00 86.75           H  
ATOM    675  CE  LYS A  43     -19.212   5.040   3.158  1.00 86.75           C  
ATOM    676  HE2 LYS A  43     -18.409   4.532   3.691  1.00 86.75           H  
ATOM    677  HE3 LYS A  43     -18.795   5.717   2.412  1.00 86.75           H  
ATOM    678  NZ  LYS A  43     -20.048   4.016   2.506  1.00 86.75           N  
ATOM    679  HZ1 LYS A  43     -20.383   3.401   3.234  1.00 86.75           H  
ATOM    680  HZ2 LYS A  43     -20.846   4.415   2.033  1.00 86.75           H  
ATOM    681  HZ3 LYS A  43     -19.495   3.427   1.900  1.00 86.75           H  
ATOM    682  N   LEU A  44     -20.306  10.531   7.389  1.00 88.25           N  
ATOM    683  H   LEU A  44     -20.353   9.848   8.131  1.00 88.25           H  
ATOM    684  CA  LEU A  44     -21.080  11.767   7.510  1.00 88.25           C  
ATOM    685  HA  LEU A  44     -21.575  11.955   6.558  1.00 88.25           H  
ATOM    686  C   LEU A  44     -20.222  13.015   7.768  1.00 88.25           C  
ATOM    687  CB  LEU A  44     -22.156  11.582   8.593  1.00 88.25           C  
ATOM    688  HB2 LEU A  44     -21.663  11.341   9.535  1.00 88.25           H  
ATOM    689  HB3 LEU A  44     -22.681  12.527   8.729  1.00 88.25           H  
ATOM    690  O   LEU A  44     -20.734  14.123   7.622  1.00 88.25           O  
ATOM    691  CG  LEU A  44     -23.195  10.489   8.277  1.00 88.25           C  
ATOM    692  HG  LEU A  44     -22.692   9.530   8.146  1.00 88.25           H  
ATOM    693  CD1 LEU A  44     -24.166  10.363   9.447  1.00 88.25           C  
ATOM    694 HD11 LEU A  44     -24.884   9.566   9.250  1.00 88.25           H  
ATOM    695 HD12 LEU A  44     -23.617  10.107  10.353  1.00 88.25           H  
ATOM    696 HD13 LEU A  44     -24.698  11.301   9.605  1.00 88.25           H  
ATOM    697  CD2 LEU A  44     -24.003  10.799   7.012  1.00 88.25           C  
ATOM    698 HD21 LEU A  44     -24.462  11.784   7.096  1.00 88.25           H  
ATOM    699 HD22 LEU A  44     -23.357  10.758   6.135  1.00 88.25           H  
ATOM    700 HD23 LEU A  44     -24.783  10.048   6.890  1.00 88.25           H  
ATOM    701  N   MET A  45     -18.930  12.865   8.085  1.00 87.23           N  
ATOM    702  H   MET A  45     -18.548  11.934   8.168  1.00 87.23           H  
ATOM    703  CA  MET A  45     -18.033  14.003   8.316  1.00 87.23           C  
ATOM    704  HA  MET A  45     -18.526  14.695   8.999  1.00 87.23           H  
ATOM    705  C   MET A  45     -17.722  14.805   7.044  1.00 87.23           C  
ATOM    706  CB  MET A  45     -16.729  13.538   8.979  1.00 87.23           C  
ATOM    707  HB2 MET A  45     -16.245  12.775   8.369  1.00 87.23           H  
ATOM    708  HB3 MET A  45     -16.056  14.394   9.046  1.00 87.23           H  
ATOM    709  O   MET A  45     -17.315  15.959   7.151  1.00 87.23           O  
ATOM    710  CG  MET A  45     -16.950  13.007  10.399  1.00 87.23           C  
ATOM    711  HG2 MET A  45     -17.442  12.035  10.350  1.00 87.23           H  
ATOM    712  HG3 MET A  45     -17.597  13.697  10.940  1.00 87.23           H  
ATOM    713  SD  MET A  45     -15.404  12.845  11.324  1.00 87.23           S  
ATOM    714  CE  MET A  45     -16.012  12.195  12.901  1.00 87.23           C  
ATOM    715  HE1 MET A  45     -15.167  11.906  13.527  1.00 87.23           H  
ATOM    716  HE2 MET A  45     -16.593  12.961  13.415  1.00 87.23           H  
ATOM    717  HE3 MET A  45     -16.645  11.325  12.726  1.00 87.23           H  
ATOM    718  N   LYS A  46     -17.916  14.229   5.845  1.00 84.45           N  
ATOM    719  H   LYS A  46     -18.224  13.267   5.841  1.00 84.45           H  
ATOM    720  CA  LYS A  46     -17.720  14.897   4.538  1.00 84.45           C  
ATOM    721  HA  LYS A  46     -17.710  14.113   3.781  1.00 84.45           H  
ATOM    722  C   LYS A  46     -16.360  15.605   4.386  1.00 84.45           C  
ATOM    723  CB  LYS A  46     -18.900  15.837   4.231  1.00 84.45           C  
ATOM    724  HB2 LYS A  46     -18.715  16.331   3.277  1.00 84.45           H  
ATOM    725  HB3 LYS A  46     -18.956  16.603   5.005  1.00 84.45           H  
ATOM    726  O   LYS A  46     -16.251  16.629   3.714  1.00 84.45           O  
ATOM    727  CG  LYS A  46     -20.245  15.111   4.129  1.00 84.45           C  
ATOM    728  HG2 LYS A  46     -20.484  14.631   5.078  1.00 84.45           H  
ATOM    729  HG3 LYS A  46     -20.186  14.350   3.351  1.00 84.45           H  
ATOM    730  CD  LYS A  46     -21.345  16.118   3.780  1.00 84.45           C  
ATOM    731  HD2 LYS A  46     -21.109  16.591   2.827  1.00 84.45           H  
ATOM    732  HD3 LYS A  46     -21.389  16.878   4.560  1.00 84.45           H  
ATOM    733  CE  LYS A  46     -22.688  15.394   3.686  1.00 84.45           C  
ATOM    734  HE2 LYS A  46     -22.887  14.921   4.648  1.00 84.45           H  
ATOM    735  HE3 LYS A  46     -22.607  14.605   2.939  1.00 84.45           H  
ATOM    736  NZ  LYS A  46     -23.780  16.334   3.336  1.00 84.45           N  
ATOM    737  HZ1 LYS A  46     -24.661  15.842   3.292  1.00 84.45           H  
ATOM    738  HZ2 LYS A  46     -23.849  17.053   4.042  1.00 84.45           H  
ATOM    739  HZ3 LYS A  46     -23.598  16.767   2.442  1.00 84.45           H  
ATOM    740  N   SER A  47     -15.313  15.039   4.982  1.00 88.12           N  
ATOM    741  H   SER A  47     -15.492  14.160   5.446  1.00 88.12           H  
ATOM    742  CA  SER A  47     -13.920  15.468   4.837  1.00 88.12           C  
ATOM    743  HA  SER A  47     -13.893  16.463   4.393  1.00 88.12           H  
ATOM    744  C   SER A  47     -13.143  14.514   3.926  1.00 88.12           C  
ATOM    745  CB  SER A  47     -13.252  15.566   6.206  1.00 88.12           C  
ATOM    746  HB2 SER A  47     -13.413  14.621   6.724  1.00 88.12           H  
ATOM    747  HB3 SER A  47     -13.707  16.370   6.785  1.00 88.12           H  
ATOM    748  O   SER A  47     -13.322  13.292   3.961  1.00 88.12           O  
ATOM    749  OG  SER A  47     -11.865  15.810   6.045  1.00 88.12           O  
ATOM    750  HG  SER A  47     -11.391  15.393   6.768  1.00 88.12           H  
ATOM    751  N   LYS A  48     -12.247  15.069   3.103  1.00 87.67           N  
ATOM    752  H   LYS A  48     -12.105  16.066   3.171  1.00 87.67           H  
ATOM    753  CA  LYS A  48     -11.428  14.277   2.172  1.00 87.67           C  
ATOM    754  HA  LYS A  48     -12.094  13.665   1.563  1.00 87.67           H  
ATOM    755  C   LYS A  48     -10.507  13.297   2.903  1.00 87.67           C  
ATOM    756  CB  LYS A  48     -10.635  15.225   1.257  1.00 87.67           C  
ATOM    757  HB2 LYS A  48      -9.879  15.752   1.841  1.00 87.67           H  
ATOM    758  HB3 LYS A  48     -11.320  15.957   0.830  1.00 87.67           H  
ATOM    759  O   LYS A  48     -10.248  12.214   2.390  1.00 87.67           O  
ATOM    760  CG  LYS A  48      -9.960  14.458   0.108  1.00 87.67           C  
ATOM    761  HG2 LYS A  48      -9.239  13.750   0.515  1.00 87.67           H  
ATOM    762  HG3 LYS A  48     -10.723  13.901  -0.437  1.00 87.67           H  
ATOM    763  CD  LYS A  48      -9.225  15.383  -0.871  1.00 87.67           C  
ATOM    764  HD2 LYS A  48      -8.423  15.901  -0.345  1.00 87.67           H  
ATOM    765  HD3 LYS A  48      -9.926  16.111  -1.279  1.00 87.67           H  
ATOM    766  CE  LYS A  48      -8.647  14.521  -2.003  1.00 87.67           C  
ATOM    767  HE2 LYS A  48      -7.996  13.766  -1.562  1.00 87.67           H  
ATOM    768  HE3 LYS A  48      -9.468  13.994  -2.488  1.00 87.67           H  
ATOM    769  NZ  LYS A  48      -7.890  15.307  -3.011  1.00 87.67           N  
ATOM    770  HZ1 LYS A  48      -7.526  14.686  -3.720  1.00 87.67           H  
ATOM    771  HZ2 LYS A  48      -8.490  15.979  -3.467  1.00 87.67           H  
ATOM    772  HZ3 LYS A  48      -7.109  15.786  -2.587  1.00 87.67           H  
ATOM    773  N   GLU A  49     -10.002  13.686   4.070  1.00 92.91           N  
ATOM    774  H   GLU A  49     -10.312  14.566   4.457  1.00 92.91           H  
ATOM    775  CA  GLU A  49      -9.170  12.850   4.932  1.00 92.91           C  
ATOM    776  HA  GLU A  49      -9.382  11.799   4.738  1.00 92.91           H  
ATOM    777  C   GLU A  49      -9.503  13.154   6.398  1.00 92.91           C  
ATOM    778  CB  GLU A  49      -7.674  13.084   4.652  1.00 92.91           C  
ATOM    779  HB2 GLU A  49      -7.447  14.145   4.748  1.00 92.91           H  
ATOM    780  HB3 GLU A  49      -7.105  12.538   5.405  1.00 92.91           H  
ATOM    781  O   GLU A  49      -9.383  14.295   6.846  1.00 92.91           O  
ATOM    782  CG  GLU A  49      -7.228  12.595   3.263  1.00 92.91           C  
ATOM    783  HG2 GLU A  49      -7.504  11.546   3.150  1.00 92.91           H  
ATOM    784  HG3 GLU A  49      -7.749  13.169   2.497  1.00 92.91           H  
ATOM    785  CD  GLU A  49      -5.722  12.735   3.005  1.00 92.91           C  
ATOM    786  OE1 GLU A  49      -5.300  12.461   1.857  1.00 92.91           O  
ATOM    787  OE2 GLU A  49      -4.941  13.093   3.909  1.00 92.91           O  
ATOM    788  N   THR A  50      -9.920  12.135   7.141  1.00 92.18           N  
ATOM    789  H   THR A  50     -10.092  11.254   6.679  1.00 92.18           H  
ATOM    790  CA  THR A  50     -10.262  12.215   8.564  1.00 92.18           C  
ATOM    791  HA  THR A  50     -10.008  13.197   8.962  1.00 92.18           H  
ATOM    792  C   THR A  50      -9.505  11.127   9.314  1.00 92.18           C  
ATOM    793  CB  THR A  50     -11.766  12.016   8.785  1.00 92.18           C  
ATOM    794  HB  THR A  50     -12.087  11.082   8.323  1.00 92.18           H  
ATOM    795  O   THR A  50      -9.766   9.947   9.079  1.00 92.18           O  
ATOM    796  CG2 THR A  50     -12.159  12.003  10.259  1.00 92.18           C  
ATOM    797 HG21 THR A  50     -11.995  12.977  10.719  1.00 92.18           H  
ATOM    798 HG22 THR A  50     -11.598  11.247  10.808  1.00 92.18           H  
ATOM    799 HG23 THR A  50     -13.208  11.715  10.336  1.00 92.18           H  
ATOM    800  OG1 THR A  50     -12.478  13.084   8.215  1.00 92.18           O  
ATOM    801  HG1 THR A  50     -13.342  13.076   8.632  1.00 92.18           H  
ATOM    802  N   PRO A  51      -8.587  11.478  10.225  1.00 93.11           N  
ATOM    803  CA  PRO A  51      -8.031  10.523  11.172  1.00 93.11           C  
ATOM    804  HA  PRO A  51      -7.608   9.685  10.618  1.00 93.11           H  
ATOM    805  C   PRO A  51      -9.119  10.032  12.138  1.00 93.11           C  
ATOM    806  CB  PRO A  51      -6.900  11.256  11.902  1.00 93.11           C  
ATOM    807  HB2 PRO A  51      -7.241  11.609  12.876  1.00 93.11           H  
ATOM    808  HB3 PRO A  51      -6.022  10.621  12.020  1.00 93.11           H  
ATOM    809  O   PRO A  51      -9.815  10.843  12.746  1.00 93.11           O  
ATOM    810  CG  PRO A  51      -6.606  12.460  11.007  1.00 93.11           C  
ATOM    811  HG2 PRO A  51      -5.889  12.179  10.235  1.00 93.11           H  
ATOM    812  HG3 PRO A  51      -6.248  13.312  11.585  1.00 93.11           H  
ATOM    813  CD  PRO A  51      -7.954  12.772  10.372  1.00 93.11           C  
ATOM    814  HD2 PRO A  51      -8.549  13.394  11.040  1.00 93.11           H  
ATOM    815  HD3 PRO A  51      -7.809  13.266   9.411  1.00 93.11           H  
ATOM    816  N   LEU A  52      -9.243   8.719  12.296  1.00 92.92           N  
ATOM    817  H   LEU A  52      -8.661   8.123  11.725  1.00 92.92           H  
ATOM    818  CA  LEU A  52     -10.146   8.050  13.226  1.00 92.92           C  
ATOM    819  HA  LEU A  52     -10.663   8.792  13.835  1.00 92.92           H  
ATOM    820  C   LEU A  52      -9.330   7.142  14.144  1.00 92.92           C  
ATOM    821  CB  LEU A  52     -11.195   7.262  12.422  1.00 92.92           C  
ATOM    822  HB2 LEU A  52     -10.672   6.626  11.708  1.00 92.92           H  
ATOM    823  HB3 LEU A  52     -11.808   7.965  11.858  1.00 92.92           H  
ATOM    824  O   LEU A  52      -8.683   6.204  13.679  1.00 92.92           O  
ATOM    825  CG  LEU A  52     -12.111   6.367  13.281  1.00 92.92           C  
ATOM    826  HG  LEU A  52     -11.507   5.648  13.835  1.00 92.92           H  
ATOM    827  CD1 LEU A  52     -12.949   7.173  14.274  1.00 92.92           C  
ATOM    828 HD11 LEU A  52     -12.312   7.622  15.037  1.00 92.92           H  
ATOM    829 HD12 LEU A  52     -13.512   7.950  13.758  1.00 92.92           H  
ATOM    830 HD13 LEU A  52     -13.650   6.506  14.776  1.00 92.92           H  
ATOM    831  CD2 LEU A  52     -13.039   5.586  12.361  1.00 92.92           C  
ATOM    832 HD21 LEU A  52     -13.649   4.898  12.946  1.00 92.92           H  
ATOM    833 HD22 LEU A  52     -12.454   5.017  11.638  1.00 92.92           H  
ATOM    834 HD23 LEU A  52     -13.702   6.263  11.823  1.00 92.92           H  
ATOM    835  N   THR A  53      -9.376   7.407  15.446  1.00 92.86           N  
ATOM    836  H   THR A  53      -9.935   8.183  15.770  1.00 92.86           H  
ATOM    837  CA  THR A  53      -8.742   6.549  16.451  1.00 92.86           C  
ATOM    838  HA  THR A  53      -7.859   6.081  16.016  1.00 92.86           H  
ATOM    839  C   THR A  53      -9.715   5.462  16.887  1.00 92.86           C  
ATOM    840  CB  THR A  53      -8.273   7.355  17.667  1.00 92.86           C  
ATOM    841  HB  THR A  53      -9.133   7.798  18.169  1.00 92.86           H  
ATOM    842  O   THR A  53     -10.765   5.763  17.444  1.00 92.86           O  
ATOM    843  CG2 THR A  53      -7.487   6.498  18.660  1.00 92.86           C  
ATOM    844 HG21 THR A  53      -6.627   6.054  18.158  1.00 92.86           H  
ATOM    845 HG22 THR A  53      -8.121   5.706  19.058  1.00 92.86           H  
ATOM    846 HG23 THR A  53      -7.151   7.115  19.493  1.00 92.86           H  
ATOM    847  OG1 THR A  53      -7.400   8.383  17.253  1.00 92.86           O  
ATOM    848  HG1 THR A  53      -7.258   8.952  18.013  1.00 92.86           H  
ATOM    849  N   VAL A  54      -9.341   4.202  16.684  1.00 90.83           N  
ATOM    850  H   VAL A  54      -8.460   4.041  16.217  1.00 90.83           H  
ATOM    851  CA  VAL A  54     -10.063   3.028  17.183  1.00 90.83           C  
ATOM    852  HA  VAL A  54     -11.043   3.331  17.549  1.00 90.83           H  
ATOM    853  C   VAL A  54      -9.272   2.438  18.343  1.00 90.83           C  
ATOM    854  CB  VAL A  54     -10.285   1.994  16.066  1.00 90.83           C  
ATOM    855  HB  VAL A  54      -9.316   1.673  15.684  1.00 90.83           H  
ATOM    856  O   VAL A  54      -8.088   2.122  18.204  1.00 90.83           O  
ATOM    857  CG1 VAL A  54     -11.043   0.763  16.577  1.00 90.83           C  
ATOM    858 HG11 VAL A  54     -11.999   1.062  17.008  1.00 90.83           H  
ATOM    859 HG12 VAL A  54     -10.458   0.233  17.328  1.00 90.83           H  
ATOM    860 HG13 VAL A  54     -11.238   0.080  15.750  1.00 90.83           H  
ATOM    861  CG2 VAL A  54     -11.097   2.594  14.909  1.00 90.83           C  
ATOM    862 HG21 VAL A  54     -12.080   2.905  15.263  1.00 90.83           H  
ATOM    863 HG22 VAL A  54     -10.585   3.459  14.489  1.00 90.83           H  
ATOM    864 HG23 VAL A  54     -11.220   1.847  14.125  1.00 90.83           H  
ATOM    865  N   TYR A  55      -9.910   2.298  19.502  1.00 87.61           N  
ATOM    866  H   TYR A  55     -10.891   2.531  19.550  1.00 87.61           H  
ATOM    867  CA  TYR A  55      -9.279   1.724  20.687  1.00 87.61           C  
ATOM    868  HA  TYR A  55      -8.215   1.958  20.669  1.00 87.61           H  
ATOM    869  C   TYR A  55      -9.420   0.205  20.682  1.00 87.61           C  
ATOM    870  CB  TYR A  55      -9.853   2.358  21.957  1.00 87.61           C  
ATOM    871  HB2 TYR A  55      -9.481   1.808  22.821  1.00 87.61           H  
ATOM    872  HB3 TYR A  55     -10.939   2.263  21.952  1.00 87.61           H  
ATOM    873  O   TYR A  55     -10.522  -0.328  20.584  1.00 87.61           O  
ATOM    874  CG  TYR A  55      -9.467   3.815  22.113  1.00 87.61           C  
ATOM    875  CD1 TYR A  55      -8.247   4.155  22.731  1.00 87.61           C  
ATOM    876  HD1 TYR A  55      -7.604   3.375  23.109  1.00 87.61           H  
ATOM    877  CD2 TYR A  55     -10.312   4.829  21.620  1.00 87.61           C  
ATOM    878  HD2 TYR A  55     -11.245   4.576  21.139  1.00 87.61           H  
ATOM    879  CE1 TYR A  55      -7.875   5.507  22.865  1.00 87.61           C  
ATOM    880  HE1 TYR A  55      -6.944   5.765  23.347  1.00 87.61           H  
ATOM    881  CE2 TYR A  55      -9.942   6.180  21.748  1.00 87.61           C  
ATOM    882  HE2 TYR A  55     -10.590   6.959  21.373  1.00 87.61           H  
ATOM    883  OH  TYR A  55      -8.369   7.827  22.501  1.00 87.61           O  
ATOM    884  HH  TYR A  55      -7.534   7.925  22.965  1.00 87.61           H  
ATOM    885  CZ  TYR A  55      -8.726   6.522  22.373  1.00 87.61           C  
ATOM    886  N   THR A  56      -8.288  -0.486  20.802  1.00 84.57           N  
ATOM    887  H   THR A  56      -7.413   0.014  20.866  1.00 84.57           H  
ATOM    888  CA  THR A  56      -8.221  -1.949  20.863  1.00 84.57           C  
ATOM    889  HA  THR A  56      -9.231  -2.359  20.849  1.00 84.57           H  
ATOM    890  C   THR A  56      -7.568  -2.406  22.165  1.00 84.57           C  
ATOM    891  CB  THR A  56      -7.476  -2.530  19.650  1.00 84.57           C  
ATOM    892  HB  THR A  56      -7.727  -3.590  19.609  1.00 84.57           H  
ATOM    893  O   THR A  56      -6.919  -1.609  22.846  1.00 84.57           O  
ATOM    894  CG2 THR A  56      -7.881  -1.912  18.313  1.00 84.57           C  
ATOM    895 HG21 THR A  56      -7.511  -0.890  18.233  1.00 84.57           H  
ATOM    896 HG22 THR A  56      -8.967  -1.912  18.224  1.00 84.57           H  
ATOM    897 HG23 THR A  56      -7.468  -2.513  17.502  1.00 84.57           H  
ATOM    898  OG1 THR A  56      -6.075  -2.448  19.787  1.00 84.57           O  
ATOM    899  HG1 THR A  56      -5.838  -1.519  19.820  1.00 84.57           H  
ATOM    900  N   SER A  57      -7.663  -3.698  22.482  1.00 81.27           N  
ATOM    901  H   SER A  57      -8.221  -4.319  21.913  1.00 81.27           H  
ATOM    902  CA  SER A  57      -6.990  -4.291  23.646  1.00 81.27           C  
ATOM    903  HA  SER A  57      -7.310  -3.754  24.539  1.00 81.27           H  
ATOM    904  C   SER A  57      -5.456  -4.199  23.590  1.00 81.27           C  
ATOM    905  CB  SER A  57      -7.432  -5.748  23.809  1.00 81.27           C  
ATOM    906  HB2 SER A  57      -6.973  -6.168  24.704  1.00 81.27           H  
ATOM    907  HB3 SER A  57      -8.515  -5.779  23.926  1.00 81.27           H  
ATOM    908  O   SER A  57      -4.803  -4.244  24.630  1.00 81.27           O  
ATOM    909  OG  SER A  57      -7.064  -6.518  22.677  1.00 81.27           O  
ATOM    910  HG  SER A  57      -7.390  -7.407  22.837  1.00 81.27           H  
ATOM    911  N   LEU A  58      -4.864  -4.001  22.402  1.00 81.11           N  
ATOM    912  H   LEU A  58      -5.456  -3.958  21.585  1.00 81.11           H  
ATOM    913  CA  LEU A  58      -3.423  -3.760  22.230  1.00 81.11           C  
ATOM    914  HA  LEU A  58      -2.893  -4.162  23.093  1.00 81.11           H  
ATOM    915  C   LEU A  58      -3.037  -2.275  22.190  1.00 81.11           C  
ATOM    916  CB  LEU A  58      -2.917  -4.478  20.970  1.00 81.11           C  
ATOM    917  HB2 LEU A  58      -1.874  -4.197  20.826  1.00 81.11           H  
ATOM    918  HB3 LEU A  58      -3.479  -4.121  20.107  1.00 81.11           H  
ATOM    919  O   LEU A  58      -1.854  -1.948  22.079  1.00 81.11           O  
ATOM    920  CG  LEU A  58      -2.986  -6.011  21.014  1.00 81.11           C  
ATOM    921  HG  LEU A  58      -4.024  -6.340  20.953  1.00 81.11           H  
ATOM    922  CD1 LEU A  58      -2.206  -6.533  19.817  1.00 81.11           C  
ATOM    923 HD11 LEU A  58      -2.220  -7.623  19.849  1.00 81.11           H  
ATOM    924 HD12 LEU A  58      -2.641  -6.166  18.887  1.00 81.11           H  
ATOM    925 HD13 LEU A  58      -1.167  -6.209  19.871  1.00 81.11           H  
ATOM    926  CD2 LEU A  58      -2.330  -6.626  22.252  1.00 81.11           C  
ATOM    927 HD21 LEU A  58      -2.345  -7.713  22.175  1.00 81.11           H  
ATOM    928 HD22 LEU A  58      -1.300  -6.283  22.351  1.00 81.11           H  
ATOM    929 HD23 LEU A  58      -2.893  -6.355  23.145  1.00 81.11           H  
ATOM    930  N   GLY A  59      -4.017  -1.375  22.266  1.00 85.34           N  
ATOM    931  H   GLY A  59      -4.961  -1.713  22.393  1.00 85.34           H  
ATOM    932  CA  GLY A  59      -3.826   0.069  22.191  1.00 85.34           C  
ATOM    933  HA2 GLY A  59      -4.187   0.509  23.121  1.00 85.34           H  
ATOM    934  HA3 GLY A  59      -2.765   0.303  22.098  1.00 85.34           H  
ATOM    935  C   GLY A  59      -4.568   0.730  21.026  1.00 85.34           C  
ATOM    936  O   GLY A  59      -5.278   0.068  20.261  1.00 85.34           O  
ATOM    937  N   PRO A  60      -4.450   2.061  20.903  1.00 89.61           N  
ATOM    938  CA  PRO A  60      -5.125   2.818  19.860  1.00 89.61           C  
ATOM    939  HA  PRO A  60      -6.179   2.541  19.824  1.00 89.61           H  
ATOM    940  C   PRO A  60      -4.497   2.572  18.484  1.00 89.61           C  
ATOM    941  CB  PRO A  60      -5.011   4.282  20.289  1.00 89.61           C  
ATOM    942  HB2 PRO A  60      -4.972   4.958  19.436  1.00 89.61           H  
ATOM    943  HB3 PRO A  60      -5.848   4.537  20.939  1.00 89.61           H  
ATOM    944  O   PRO A  60      -3.275   2.563  18.336  1.00 89.61           O  
ATOM    945  CG  PRO A  60      -3.708   4.316  21.089  1.00 89.61           C  
ATOM    946  HG2 PRO A  60      -3.705   5.123  21.821  1.00 89.61           H  
ATOM    947  HG3 PRO A  60      -2.864   4.415  20.407  1.00 89.61           H  
ATOM    948  CD  PRO A  60      -3.667   2.943  21.759  1.00 89.61           C  
ATOM    949  HD2 PRO A  60      -2.635   2.602  21.845  1.00 89.61           H  
ATOM    950  HD3 PRO A  60      -4.132   3.000  22.743  1.00 89.61           H  
ATOM    951  N   ILE A  61      -5.348   2.444  17.470  1.00 90.72           N  
ATOM    952  H   ILE A  61      -6.335   2.427  17.681  1.00 90.72           H  
ATOM    953  CA  ILE A  61      -4.981   2.419  16.052  1.00 90.72           C  
ATOM    954  HA  ILE A  61      -3.896   2.457  15.950  1.00 90.72           H  
ATOM    955  C   ILE A  61      -5.586   3.656  15.394  1.00 90.72           C  
ATOM    956  CB  ILE A  61      -5.490   1.133  15.370  1.00 90.72           C  
ATOM    957  HB  ILE A  61      -6.579   1.139  15.411  1.00 90.72           H  
ATOM    958  O   ILE A  61      -6.758   3.952  15.610  1.00 90.72           O  
ATOM    959  CG1 ILE A  61      -4.994  -0.141  16.092  1.00 90.72           C  
ATOM    960 HG12 ILE A  61      -3.906  -0.189  16.062  1.00 90.72           H  
ATOM    961 HG13 ILE A  61      -5.305  -0.108  17.136  1.00 90.72           H  
ATOM    962  CG2 ILE A  61      -5.066   1.118  13.890  1.00 90.72           C  
ATOM    963 HG21 ILE A  61      -5.456   1.984  13.356  1.00 90.72           H  
ATOM    964 HG22 ILE A  61      -3.980   1.088  13.801  1.00 90.72           H  
ATOM    965 HG23 ILE A  61      -5.488   0.239  13.402  1.00 90.72           H  
ATOM    966  CD1 ILE A  61      -5.579  -1.425  15.492  1.00 90.72           C  
ATOM    967 HD11 ILE A  61      -6.636  -1.287  15.266  1.00 90.72           H  
ATOM    968 HD12 ILE A  61      -5.042  -1.700  14.584  1.00 90.72           H  
ATOM    969 HD13 ILE A  61      -5.492  -2.236  16.215  1.00 90.72           H  
ATOM    970  N   VAL A  62      -4.810   4.372  14.580  1.00 93.47           N  
ATOM    971  H   VAL A  62      -3.872   4.049  14.392  1.00 93.47           H  
ATOM    972  CA  VAL A  62      -5.305   5.538  13.835  1.00 93.47           C  
ATOM    973  HA  VAL A  62      -6.277   5.832  14.232  1.00 93.47           H  
ATOM    974  C   VAL A  62      -5.499   5.162  12.371  1.00 93.47           C  
ATOM    975  CB  VAL A  62      -4.387   6.762  13.995  1.00 93.47           C  
ATOM    976  HB  VAL A  62      -3.412   6.547  13.558  1.00 93.47           H  
ATOM    977  O   VAL A  62      -4.532   4.930  11.648  1.00 93.47           O  
ATOM    978  CG1 VAL A  62      -4.992   7.991  13.299  1.00 93.47           C  
ATOM    979 HG11 VAL A  62      -5.110   7.807  12.232  1.00 93.47           H  
ATOM    980 HG12 VAL A  62      -4.335   8.851  13.431  1.00 93.47           H  
ATOM    981 HG13 VAL A  62      -5.967   8.219  13.729  1.00 93.47           H  
ATOM    982  CG2 VAL A  62      -4.181   7.117  15.474  1.00 93.47           C  
ATOM    983 HG21 VAL A  62      -3.575   8.019  15.559  1.00 93.47           H  
ATOM    984 HG22 VAL A  62      -3.666   6.307  15.990  1.00 93.47           H  
ATOM    985 HG23 VAL A  62      -5.146   7.288  15.952  1.00 93.47           H  
ATOM    986  N   PHE A  63      -6.750   5.141  11.927  1.00 95.15           N  
ATOM    987  H   PHE A  63      -7.488   5.360  12.581  1.00 95.15           H  
ATOM    988  CA  PHE A  63      -7.123   4.991  10.524  1.00 95.15           C  
ATOM    989  HA  PHE A  63      -6.358   4.411  10.009  1.00 95.15           H  
ATOM    990  C   PHE A  63      -7.220   6.356   9.861  1.00 95.15           C  
ATOM    991  CB  PHE A  63      -8.452   4.240  10.415  1.00 95.15           C  
ATOM    992  HB2 PHE A  63      -8.781   4.242   9.376  1.00 95.15           H  
ATOM    993  HB3 PHE A  63      -9.213   4.750  11.005  1.00 95.15           H  
ATOM    994  O   PHE A  63      -7.720   7.303  10.460  1.00 95.15           O  
ATOM    995  CG  PHE A  63      -8.326   2.810  10.877  1.00 95.15           C  
ATOM    996  CD1 PHE A  63      -7.826   1.840   9.992  1.00 95.15           C  
ATOM    997  HD1 PHE A  63      -7.553   2.112   8.983  1.00 95.15           H  
ATOM    998  CD2 PHE A  63      -8.609   2.469  12.212  1.00 95.15           C  
ATOM    999  HD2 PHE A  63      -8.957   3.224  12.901  1.00 95.15           H  
ATOM   1000  CE1 PHE A  63      -7.615   0.530  10.438  1.00 95.15           C  
ATOM   1001  HE1 PHE A  63      -7.176  -0.207   9.781  1.00 95.15           H  
ATOM   1002  CE2 PHE A  63      -8.404   1.152  12.655  1.00 95.15           C  
ATOM   1003  HE2 PHE A  63      -8.605   0.883  13.681  1.00 95.15           H  
ATOM   1004  CZ  PHE A  63      -7.902   0.190  11.766  1.00 95.15           C  
ATOM   1005  HZ  PHE A  63      -7.691  -0.810  12.116  1.00 95.15           H  
ATOM   1006  N   LEU A  64      -6.788   6.466   8.607  1.00 97.20           N  
ATOM   1007  H   LEU A  64      -6.391   5.657   8.151  1.00 97.20           H  
ATOM   1008  CA  LEU A  64      -7.070   7.645   7.798  1.00 97.20           C  
ATOM   1009  HA  LEU A  64      -7.366   8.466   8.451  1.00 97.20           H  
ATOM   1010  C   LEU A  64      -8.239   7.340   6.866  1.00 97.20           C  
ATOM   1011  CB  LEU A  64      -5.804   8.067   7.048  1.00 97.20           C  
ATOM   1012  HB2 LEU A  64      -4.964   8.085   7.742  1.00 97.20           H  
ATOM   1013  HB3 LEU A  64      -5.571   7.307   6.303  1.00 97.20           H  
ATOM   1014  O   LEU A  64      -8.130   6.486   5.988  1.00 97.20           O  
ATOM   1015  CG  LEU A  64      -5.929   9.446   6.379  1.00 97.20           C  
ATOM   1016  HG  LEU A  64      -6.832   9.485   5.769  1.00 97.20           H  
ATOM   1017  CD1 LEU A  64      -5.994  10.570   7.416  1.00 97.20           C  
ATOM   1018 HD11 LEU A  64      -6.950  10.549   7.939  1.00 97.20           H  
ATOM   1019 HD12 LEU A  64      -5.182  10.461   8.135  1.00 97.20           H  
ATOM   1020 HD13 LEU A  64      -5.884  11.539   6.929  1.00 97.20           H  
ATOM   1021  CD2 LEU A  64      -4.723   9.674   5.472  1.00 97.20           C  
ATOM   1022 HD21 LEU A  64      -4.682   8.895   4.711  1.00 97.20           H  
ATOM   1023 HD22 LEU A  64      -3.810   9.640   6.067  1.00 97.20           H  
ATOM   1024 HD23 LEU A  64      -4.804  10.649   4.991  1.00 97.20           H  
ATOM   1025  N   CYS A  65      -9.347   8.044   7.051  1.00 97.20           N  
ATOM   1026  H   CYS A  65      -9.392   8.675   7.838  1.00 97.20           H  
ATOM   1027  CA  CYS A  65     -10.584   7.803   6.326  1.00 97.20           C  
ATOM   1028  HA  CYS A  65     -10.533   6.819   5.860  1.00 97.20           H  
ATOM   1029  C   CYS A  65     -10.805   8.839   5.229  1.00 97.20           C  
ATOM   1030  CB  CYS A  65     -11.743   7.785   7.324  1.00 97.20           C  
ATOM   1031  HB2 CYS A  65     -11.804   8.753   7.821  1.00 97.20           H  
ATOM   1032  HB3 CYS A  65     -12.674   7.622   6.781  1.00 97.20           H  
ATOM   1033  O   CYS A  65     -10.761  10.036   5.494  1.00 97.20           O  
ATOM   1034  SG  CYS A  65     -11.588   6.501   8.588  1.00 97.20           S  
ATOM   1035  N   ASP A  66     -11.111   8.396   4.012  1.00 96.93           N  
ATOM   1036  H   ASP A  66     -11.147   7.396   3.872  1.00 96.93           H  
ATOM   1037  CA  ASP A  66     -11.679   9.262   2.978  1.00 96.93           C  
ATOM   1038  HA  ASP A  66     -11.500  10.302   3.250  1.00 96.93           H  
ATOM   1039  C   ASP A  66     -13.196   9.081   2.935  1.00 96.93           C  
ATOM   1040  CB  ASP A  66     -10.959   9.061   1.644  1.00 96.93           C  
ATOM   1041  HB2 ASP A  66      -9.944   9.444   1.760  1.00 96.93           H  
ATOM   1042  HB3 ASP A  66     -10.863   8.000   1.416  1.00 96.93           H  
ATOM   1043  O   ASP A  66     -13.722   8.002   2.638  1.00 96.93           O  
ATOM   1044  CG  ASP A  66     -11.586   9.772   0.443  1.00 96.93           C  
ATOM   1045  OD1 ASP A  66     -12.633  10.453   0.528  1.00 96.93           O  
ATOM   1046  OD2 ASP A  66     -10.985   9.620  -0.640  1.00 96.93           O  
ATOM   1047  N   THR A  67     -13.895  10.163   3.278  1.00 95.09           N  
ATOM   1048  H   THR A  67     -13.379  11.008   3.477  1.00 95.09           H  
ATOM   1049  CA  THR A  67     -15.351  10.192   3.465  1.00 95.09           C  
ATOM   1050  HA  THR A  67     -15.710   9.163   3.508  1.00 95.09           H  
ATOM   1051  C   THR A  67     -16.087  10.848   2.293  1.00 95.09           C  
ATOM   1052  CB  THR A  67     -15.738  10.821   4.814  1.00 95.09           C  
ATOM   1053  HB  THR A  67     -16.798  10.642   4.990  1.00 95.09           H  
ATOM   1054  O   THR A  67     -17.306  10.980   2.334  1.00 95.09           O  
ATOM   1055  CG2 THR A  67     -14.945  10.240   5.987  1.00 95.09           C  
ATOM   1056 HG21 THR A  67     -15.261  10.722   6.912  1.00 95.09           H  
ATOM   1057 HG22 THR A  67     -13.876  10.416   5.868  1.00 95.09           H  
ATOM   1058 HG23 THR A  67     -15.133   9.169   6.061  1.00 95.09           H  
ATOM   1059  OG1 THR A  67     -15.535  12.209   4.829  1.00 95.09           O  
ATOM   1060  HG1 THR A  67     -14.627  12.386   4.571  1.00 95.09           H  
ATOM   1061  N   VAL A  68     -15.369  11.236   1.231  1.00 95.58           N  
ATOM   1062  H   VAL A  68     -14.383  11.019   1.218  1.00 95.58           H  
ATOM   1063  CA  VAL A  68     -15.921  12.009   0.105  1.00 95.58           C  
ATOM   1064  HA  VAL A  68     -16.982  12.191   0.275  1.00 95.58           H  
ATOM   1065  C   VAL A  68     -15.827  11.244  -1.210  1.00 95.58           C  
ATOM   1066  CB  VAL A  68     -15.229  13.384   0.005  1.00 95.58           C  
ATOM   1067  HB  VAL A  68     -14.152  13.239  -0.080  1.00 95.58           H  
ATOM   1068  O   VAL A  68     -16.823  11.155  -1.930  1.00 95.58           O  
ATOM   1069  CG1 VAL A  68     -15.706  14.198  -1.206  1.00 95.58           C  
ATOM   1070 HG11 VAL A  68     -15.412  13.707  -2.133  1.00 95.58           H  
ATOM   1071 HG12 VAL A  68     -16.791  14.298  -1.184  1.00 95.58           H  
ATOM   1072 HG13 VAL A  68     -15.254  15.190  -1.188  1.00 95.58           H  
ATOM   1073  CG2 VAL A  68     -15.510  14.229   1.254  1.00 95.58           C  
ATOM   1074 HG21 VAL A  68     -14.975  15.177   1.197  1.00 95.58           H  
ATOM   1075 HG22 VAL A  68     -16.579  14.425   1.340  1.00 95.58           H  
ATOM   1076 HG23 VAL A  68     -15.182  13.699   2.148  1.00 95.58           H  
ATOM   1077  N   THR A  69     -14.662  10.683  -1.542  1.00 94.89           N  
ATOM   1078  H   THR A  69     -13.896  10.708  -0.885  1.00 94.89           H  
ATOM   1079  CA  THR A  69     -14.456  10.040  -2.851  1.00 94.89           C  
ATOM   1080  HA  THR A  69     -14.680  10.769  -3.629  1.00 94.89           H  
ATOM   1081  C   THR A  69     -15.399   8.852  -3.014  1.00 94.89           C  
ATOM   1082  CB  THR A  69     -13.011   9.566  -3.044  1.00 94.89           C  
ATOM   1083  HB  THR A  69     -12.799   8.755  -2.348  1.00 94.89           H  
ATOM   1084  O   THR A  69     -15.461   7.993  -2.139  1.00 94.89           O  
ATOM   1085  CG2 THR A  69     -12.764   9.067  -4.469  1.00 94.89           C  
ATOM   1086 HG21 THR A  69     -13.091   9.815  -5.192  1.00 94.89           H  
ATOM   1087 HG22 THR A  69     -11.703   8.871  -4.621  1.00 94.89           H  
ATOM   1088 HG23 THR A  69     -13.312   8.141  -4.642  1.00 94.89           H  
ATOM   1089  OG1 THR A  69     -12.101  10.619  -2.806  1.00 94.89           O  
ATOM   1090  HG1 THR A  69     -11.781  10.459  -1.915  1.00 94.89           H  
ATOM   1091  N   ASP A  70     -16.129   8.780  -4.127  1.00 93.14           N  
ATOM   1092  H   ASP A  70     -15.958   9.448  -4.866  1.00 93.14           H  
ATOM   1093  CA  ASP A  70     -17.076   7.700  -4.439  1.00 93.14           C  
ATOM   1094  HA  ASP A  70     -17.690   8.047  -5.270  1.00 93.14           H  
ATOM   1095  C   ASP A  70     -18.058   7.376  -3.292  1.00 93.14           C  
ATOM   1096  CB  ASP A  70     -16.331   6.444  -4.933  1.00 93.14           C  
ATOM   1097  HB2 ASP A  70     -15.707   6.062  -4.125  1.00 93.14           H  
ATOM   1098  HB3 ASP A  70     -17.064   5.676  -5.178  1.00 93.14           H  
ATOM   1099  O   ASP A  70     -18.343   6.207  -3.031  1.00 93.14           O  
ATOM   1100  CG  ASP A  70     -15.461   6.645  -6.173  1.00 93.14           C  
ATOM   1101  OD1 ASP A  70     -15.513   7.723  -6.801  1.00 93.14           O  
ATOM   1102  OD2 ASP A  70     -14.704   5.694  -6.483  1.00 93.14           O  
ATOM   1103  N   ASN A  71     -18.571   8.393  -2.589  1.00 92.71           N  
ATOM   1104  H   ASN A  71     -18.264   9.323  -2.835  1.00 92.71           H  
ATOM   1105  CA  ASN A  71     -19.431   8.268  -1.395  1.00 92.71           C  
ATOM   1106  HA  ASN A  71     -19.759   9.282  -1.167  1.00 92.71           H  
ATOM   1107  C   ASN A  71     -18.717   7.796  -0.110  1.00 92.71           C  
ATOM   1108  CB  ASN A  71     -20.713   7.459  -1.688  1.00 92.71           C  
ATOM   1109  HB2 ASN A  71     -21.415   7.598  -0.865  1.00 92.71           H  
ATOM   1110  HB3 ASN A  71     -20.478   6.396  -1.733  1.00 92.71           H  
ATOM   1111  O   ASN A  71     -19.369   7.350   0.837  1.00 92.71           O  
ATOM   1112  CG  ASN A  71     -21.417   7.882  -2.959  1.00 92.71           C  
ATOM   1113  ND2 ASN A  71     -21.579   6.988  -3.906  1.00 92.71           N  
ATOM   1114 HD21 ASN A  71     -21.186   6.064  -3.801  1.00 92.71           H  
ATOM   1115 HD22 ASN A  71     -22.041   7.302  -4.748  1.00 92.71           H  
ATOM   1116  OD1 ASN A  71     -21.822   9.019  -3.116  1.00 92.71           O  
ATOM   1117  N   GLY A  72     -17.389   7.900  -0.055  1.00 94.32           N  
ATOM   1118  H   GLY A  72     -16.895   8.170  -0.894  1.00 94.32           H  
ATOM   1119  CA  GLY A  72     -16.604   7.733   1.166  1.00 94.32           C  
ATOM   1120  HA2 GLY A  72     -17.056   8.352   1.941  1.00 94.32           H  
ATOM   1121  HA3 GLY A  72     -15.590   8.090   0.983  1.00 94.32           H  
ATOM   1122  C   GLY A  72     -16.533   6.303   1.703  1.00 94.32           C  
ATOM   1123  O   GLY A  72     -16.893   5.347   1.022  1.00 94.32           O  
ATOM   1124  N   GLY A  73     -16.097   6.145   2.955  1.00 94.71           N  
ATOM   1125  H   GLY A  73     -15.762   6.957   3.452  1.00 94.71           H  
ATOM   1126  CA  GLY A  73     -15.931   4.834   3.604  1.00 94.71           C  
ATOM   1127  HA2 GLY A  73     -16.692   4.134   3.261  1.00 94.71           H  
ATOM   1128  HA3 GLY A  73     -16.029   4.947   4.684  1.00 94.71           H  
ATOM   1129  C   GLY A  73     -14.597   4.167   3.310  1.00 94.71           C  
ATOM   1130  O   GLY A  73     -14.423   2.983   3.579  1.00 94.71           O  
ATOM   1131  N   TRP A  74     -13.662   4.900   2.717  1.00 97.49           N  
ATOM   1132  H   TRP A  74     -13.832   5.882   2.556  1.00 97.49           H  
ATOM   1133  CA  TRP A  74     -12.371   4.358   2.331  1.00 97.49           C  
ATOM   1134  HA  TRP A  74     -12.483   3.318   2.026  1.00 97.49           H  
ATOM   1135  C   TRP A  74     -11.391   4.425   3.496  1.00 97.49           C  
ATOM   1136  CB  TRP A  74     -11.852   5.153   1.143  1.00 97.49           C  
ATOM   1137  HB2 TRP A  74     -11.813   6.201   1.441  1.00 97.49           H  
ATOM   1138  HB3 TRP A  74     -10.839   4.818   0.919  1.00 97.49           H  
ATOM   1139  O   TRP A  74     -11.131   5.508   4.015  1.00 97.49           O  
ATOM   1140  CG  TRP A  74     -12.664   5.053  -0.102  1.00 97.49           C  
ATOM   1141  CD1 TRP A  74     -13.535   5.980  -0.552  1.00 97.49           C  
ATOM   1142  HD1 TRP A  74     -13.755   6.918  -0.062  1.00 97.49           H  
ATOM   1143  CD2 TRP A  74     -12.692   3.969  -1.074  1.00 97.49           C  
ATOM   1144  CE2 TRP A  74     -13.612   4.310  -2.108  1.00 97.49           C  
ATOM   1145  CE3 TRP A  74     -12.016   2.739  -1.188  1.00 97.49           C  
ATOM   1146  HE3 TRP A  74     -11.320   2.448  -0.415  1.00 97.49           H  
ATOM   1147  NE1 TRP A  74     -14.106   5.540  -1.727  1.00 97.49           N  
ATOM   1148  HE1 TRP A  74     -14.797   6.086  -2.222  1.00 97.49           H  
ATOM   1149  CH2 TRP A  74     -13.139   2.259  -3.298  1.00 97.49           C  
ATOM   1150  HH2 TRP A  74     -13.306   1.596  -4.134  1.00 97.49           H  
ATOM   1151  CZ2 TRP A  74     -13.842   3.473  -3.207  1.00 97.49           C  
ATOM   1152  HZ2 TRP A  74     -14.550   3.751  -3.974  1.00 97.49           H  
ATOM   1153  CZ3 TRP A  74     -12.226   1.896  -2.291  1.00 97.49           C  
ATOM   1154  HZ3 TRP A  74     -11.697   0.957  -2.366  1.00 97.49           H  
ATOM   1155  N   VAL A  75     -10.793   3.291   3.845  1.00 97.43           N  
ATOM   1156  H   VAL A  75     -11.074   2.445   3.369  1.00 97.43           H  
ATOM   1157  CA  VAL A  75      -9.599   3.212   4.689  1.00 97.43           C  
ATOM   1158  HA  VAL A  75      -9.632   3.991   5.451  1.00 97.43           H  
ATOM   1159  C   VAL A  75      -8.387   3.436   3.802  1.00 97.43           C  
ATOM   1160  CB  VAL A  75      -9.480   1.845   5.388  1.00 97.43           C  
ATOM   1161  HB  VAL A  75      -9.428   1.058   4.636  1.00 97.43           H  
ATOM   1162  O   VAL A  75      -8.082   2.615   2.938  1.00 97.43           O  
ATOM   1163  CG1 VAL A  75      -8.215   1.787   6.251  1.00 97.43           C  
ATOM   1164 HG11 VAL A  75      -8.206   0.868   6.838  1.00 97.43           H  
ATOM   1165 HG12 VAL A  75      -7.325   1.791   5.622  1.00 97.43           H  
ATOM   1166 HG13 VAL A  75      -8.186   2.648   6.918  1.00 97.43           H  
ATOM   1167  CG2 VAL A  75     -10.675   1.550   6.292  1.00 97.43           C  
ATOM   1168 HG21 VAL A  75     -11.599   1.699   5.732  1.00 97.43           H  
ATOM   1169 HG22 VAL A  75     -10.635   0.514   6.626  1.00 97.43           H  
ATOM   1170 HG23 VAL A  75     -10.664   2.198   7.169  1.00 97.43           H  
ATOM   1171  N   ILE A  76      -7.683   4.540   4.003  1.00 98.30           N  
ATOM   1172  H   ILE A  76      -7.967   5.164   4.744  1.00 98.30           H  
ATOM   1173  CA  ILE A  76      -6.395   4.787   3.361  1.00 98.30           C  
ATOM   1174  HA  ILE A  76      -6.431   4.431   2.331  1.00 98.30           H  
ATOM   1175  C   ILE A  76      -5.343   3.981   4.113  1.00 98.30           C  
ATOM   1176  CB  ILE A  76      -6.075   6.292   3.337  1.00 98.30           C  
ATOM   1177  HB  ILE A  76      -6.069   6.663   4.362  1.00 98.30           H  
ATOM   1178  O   ILE A  76      -5.200   4.135   5.325  1.00 98.30           O  
ATOM   1179  CG1 ILE A  76      -7.154   7.064   2.547  1.00 98.30           C  
ATOM   1180 HG12 ILE A  76      -7.021   6.853   1.486  1.00 98.30           H  
ATOM   1181 HG13 ILE A  76      -8.151   6.721   2.821  1.00 98.30           H  
ATOM   1182  CG2 ILE A  76      -4.676   6.503   2.727  1.00 98.30           C  
ATOM   1183 HG21 ILE A  76      -4.608   5.981   1.772  1.00 98.30           H  
ATOM   1184 HG22 ILE A  76      -4.455   7.561   2.588  1.00 98.30           H  
ATOM   1185 HG23 ILE A  76      -3.909   6.094   3.384  1.00 98.30           H  
ATOM   1186  CD1 ILE A  76      -7.137   8.578   2.787  1.00 98.30           C  
ATOM   1187 HD11 ILE A  76      -6.126   8.983   2.741  1.00 98.30           H  
ATOM   1188 HD12 ILE A  76      -7.748   9.069   2.031  1.00 98.30           H  
ATOM   1189 HD13 ILE A  76      -7.562   8.788   3.768  1.00 98.30           H  
ATOM   1190  N   PHE A  77      -4.606   3.136   3.394  1.00 98.14           N  
ATOM   1191  H   PHE A  77      -4.778   3.059   2.402  1.00 98.14           H  
ATOM   1192  CA  PHE A  77      -3.583   2.278   3.995  1.00 98.14           C  
ATOM   1193  HA  PHE A  77      -3.596   2.445   5.072  1.00 98.14           H  
ATOM   1194  C   PHE A  77      -2.162   2.591   3.530  1.00 98.14           C  
ATOM   1195  CB  PHE A  77      -3.939   0.813   3.760  1.00 98.14           C  
ATOM   1196  HB2 PHE A  77      -3.304   0.197   4.396  1.00 98.14           H  
ATOM   1197  HB3 PHE A  77      -4.970   0.643   4.071  1.00 98.14           H  
ATOM   1198  O   PHE A  77      -1.197   2.165   4.161  1.00 98.14           O  
ATOM   1199  CG  PHE A  77      -3.756   0.346   2.334  1.00 98.14           C  
ATOM   1200  CD1 PHE A  77      -4.848   0.338   1.449  1.00 98.14           C  
ATOM   1201  HD1 PHE A  77      -5.815   0.692   1.778  1.00 98.14           H  
ATOM   1202  CD2 PHE A  77      -2.497  -0.112   1.900  1.00 98.14           C  
ATOM   1203  HD2 PHE A  77      -1.647  -0.093   2.567  1.00 98.14           H  
ATOM   1204  CE1 PHE A  77      -4.685  -0.167   0.149  1.00 98.14           C  
ATOM   1205  HE1 PHE A  77      -5.515  -0.183  -0.542  1.00 98.14           H  
ATOM   1206  CE2 PHE A  77      -2.343  -0.636   0.608  1.00 98.14           C  
ATOM   1207  HE2 PHE A  77      -1.385  -1.019   0.290  1.00 98.14           H  
ATOM   1208  CZ  PHE A  77      -3.446  -0.689  -0.256  1.00 98.14           C  
ATOM   1209  HZ  PHE A  77      -3.336  -1.128  -1.236  1.00 98.14           H  
ATOM   1210  N   GLN A  78      -2.032   3.343   2.441  1.00 98.16           N  
ATOM   1211  H   GLN A  78      -2.866   3.625   1.945  1.00 98.16           H  
ATOM   1212  CA  GLN A  78      -0.763   3.854   1.950  1.00 98.16           C  
ATOM   1213  HA  GLN A  78      -0.048   3.863   2.772  1.00 98.16           H  
ATOM   1214  C   GLN A  78      -0.965   5.284   1.462  1.00 98.16           C  
ATOM   1215  CB  GLN A  78      -0.228   2.919   0.856  1.00 98.16           C  
ATOM   1216  HB2 GLN A  78      -0.226   1.906   1.258  1.00 98.16           H  
ATOM   1217  HB3 GLN A  78      -0.892   2.931  -0.008  1.00 98.16           H  
ATOM   1218  O   GLN A  78      -1.960   5.583   0.793  1.00 98.16           O  
ATOM   1219  CG  GLN A  78       1.205   3.245   0.415  1.00 98.16           C  
ATOM   1220  HG2 GLN A  78       1.783   3.634   1.254  1.00 98.16           H  
ATOM   1221  HG3 GLN A  78       1.673   2.309   0.108  1.00 98.16           H  
ATOM   1222  CD  GLN A  78       1.336   4.191  -0.772  1.00 98.16           C  
ATOM   1223  NE2 GLN A  78       2.496   4.182  -1.387  1.00 98.16           N  
ATOM   1224 HE21 GLN A  78       3.174   3.478  -1.134  1.00 98.16           H  
ATOM   1225 HE22 GLN A  78       2.623   4.733  -2.224  1.00 98.16           H  
ATOM   1226  OE1 GLN A  78       0.441   4.933  -1.154  1.00 98.16           O  
ATOM   1227  N   LYS A  79      -0.028   6.168   1.811  1.00 96.83           N  
ATOM   1228  H   LYS A  79       0.719   5.844   2.408  1.00 96.83           H  
ATOM   1229  CA  LYS A  79       0.016   7.552   1.328  1.00 96.83           C  
ATOM   1230  HA  LYS A  79      -0.438   7.589   0.338  1.00 96.83           H  
ATOM   1231  C   LYS A  79       1.465   8.011   1.207  1.00 96.83           C  
ATOM   1232  CB  LYS A  79      -0.799   8.434   2.288  1.00 96.83           C  
ATOM   1233  HB2 LYS A  79      -0.356   8.364   3.281  1.00 96.83           H  
ATOM   1234  HB3 LYS A  79      -1.815   8.042   2.342  1.00 96.83           H  
ATOM   1235  O   LYS A  79       2.232   7.853   2.156  1.00 96.83           O  
ATOM   1236  CG  LYS A  79      -0.867   9.915   1.880  1.00 96.83           C  
ATOM   1237  HG2 LYS A  79       0.139  10.332   1.867  1.00 96.83           H  
ATOM   1238  HG3 LYS A  79      -1.308  10.009   0.887  1.00 96.83           H  
ATOM   1239  CD  LYS A  79      -1.717  10.684   2.902  1.00 96.83           C  
ATOM   1240  HD2 LYS A  79      -2.763  10.395   2.804  1.00 96.83           H  
ATOM   1241  HD3 LYS A  79      -1.376  10.423   3.904  1.00 96.83           H  
ATOM   1242  CE  LYS A  79      -1.577  12.198   2.730  1.00 96.83           C  
ATOM   1243  HE2 LYS A  79      -1.995  12.492   1.767  1.00 96.83           H  
ATOM   1244  HE3 LYS A  79      -0.514  12.439   2.752  1.00 96.83           H  
ATOM   1245  NZ  LYS A  79      -2.268  12.912   3.833  1.00 96.83           N  
ATOM   1246  HZ1 LYS A  79      -1.997  12.541   4.732  1.00 96.83           H  
ATOM   1247  HZ2 LYS A  79      -3.271  12.807   3.774  1.00 96.83           H  
ATOM   1248  HZ3 LYS A  79      -2.089  13.906   3.826  1.00 96.83           H  
ATOM   1249  N   ARG A  80       1.820   8.616   0.070  1.00 94.11           N  
ATOM   1250  H   ARG A  80       1.121   8.669  -0.656  1.00 94.11           H  
ATOM   1251  CA  ARG A  80       3.110   9.291  -0.175  1.00 94.11           C  
ATOM   1252  HA  ARG A  80       3.621   9.457   0.773  1.00 94.11           H  
ATOM   1253  C   ARG A  80       2.883  10.636  -0.846  1.00 94.11           C  
ATOM   1254  CB  ARG A  80       4.044   8.483  -1.085  1.00 94.11           C  
ATOM   1255  HB2 ARG A  80       5.019   8.969  -1.108  1.00 94.11           H  
ATOM   1256  HB3 ARG A  80       3.660   8.556  -2.103  1.00 94.11           H  
ATOM   1257  O   ARG A  80       1.935  10.796  -1.610  1.00 94.11           O  
ATOM   1258  CG  ARG A  80       4.220   7.005  -0.744  1.00 94.11           C  
ATOM   1259  HG2 ARG A  80       4.675   6.505  -1.599  1.00 94.11           H  
ATOM   1260  HG3 ARG A  80       3.246   6.546  -0.572  1.00 94.11           H  
ATOM   1261  CD  ARG A  80       5.098   6.783   0.480  1.00 94.11           C  
ATOM   1262  HD2 ARG A  80       4.634   7.247   1.350  1.00 94.11           H  
ATOM   1263  HD3 ARG A  80       5.137   5.706   0.640  1.00 94.11           H  
ATOM   1264  NE  ARG A  80       6.474   7.295   0.313  1.00 94.11           N  
ATOM   1265  HE  ARG A  80       6.707   8.149   0.800  1.00 94.11           H  
ATOM   1266  NH1 ARG A  80       7.268   5.612  -1.058  1.00 94.11           N  
ATOM   1267 HH11 ARG A  80       8.040   5.170  -1.536  1.00 94.11           H  
ATOM   1268 HH12 ARG A  80       6.330   5.277  -1.223  1.00 94.11           H  
ATOM   1269  NH2 ARG A  80       8.678   7.085  -0.217  1.00 94.11           N  
ATOM   1270 HH21 ARG A  80       9.386   6.529  -0.676  1.00 94.11           H  
ATOM   1271 HH22 ARG A  80       8.914   7.780   0.476  1.00 94.11           H  
ATOM   1272  CZ  ARG A  80       7.454   6.667  -0.316  1.00 94.11           C  
ATOM   1273  N   GLY A  81       3.791  11.574  -0.628  1.00 90.46           N  
ATOM   1274  H   GLY A  81       4.591  11.316  -0.068  1.00 90.46           H  
ATOM   1275  CA  GLY A  81       3.796  12.862  -1.319  1.00 90.46           C  
ATOM   1276  HA2 GLY A  81       2.788  13.277  -1.306  1.00 90.46           H  
ATOM   1277  HA3 GLY A  81       4.084  12.698  -2.358  1.00 90.46           H  
ATOM   1278  C   GLY A  81       4.736  13.913  -0.738  1.00 90.46           C  
ATOM   1279  O   GLY A  81       4.838  14.996  -1.303  1.00 90.46           O  
ATOM   1280  N   SER A  82       5.406  13.632   0.381  1.00 86.21           N  
ATOM   1281  H   SER A  82       5.332  12.706   0.778  1.00 86.21           H  
ATOM   1282  CA  SER A  82       6.372  14.552   0.996  1.00 86.21           C  
ATOM   1283  HA  SER A  82       6.370  15.496   0.451  1.00 86.21           H  
ATOM   1284  C   SER A  82       7.813  14.039   0.940  1.00 86.21           C  
ATOM   1285  CB  SER A  82       5.958  14.870   2.434  1.00 86.21           C  
ATOM   1286  HB2 SER A  82       6.598  15.664   2.820  1.00 86.21           H  
ATOM   1287  HB3 SER A  82       4.926  15.221   2.444  1.00 86.21           H  
ATOM   1288  O   SER A  82       8.741  14.829   1.127  1.00 86.21           O  
ATOM   1289  OG  SER A  82       6.078  13.728   3.257  1.00 86.21           O  
ATOM   1290  HG  SER A  82       5.907  13.975   4.169  1.00 86.21           H  
ATOM   1291  N   GLY A  83       8.017  12.738   0.698  1.00 86.50           N  
ATOM   1292  H   GLY A  83       7.214  12.128   0.637  1.00 86.50           H  
ATOM   1293  CA  GLY A  83       9.333  12.099   0.694  1.00 86.50           C  
ATOM   1294  HA2 GLY A  83       9.985  12.620  -0.007  1.00 86.50           H  
ATOM   1295  HA3 GLY A  83       9.216  11.066   0.366  1.00 86.50           H  
ATOM   1296  C   GLY A  83      10.020  12.081   2.064  1.00 86.50           C  
ATOM   1297  O   GLY A  83      11.236  11.936   2.124  1.00 86.50           O  
ATOM   1298  N   GLN A  84       9.272  12.272   3.153  1.00 89.42           N  
ATOM   1299  H   GLN A  84       8.271  12.215   3.033  1.00 89.42           H  
ATOM   1300  CA  GLN A  84       9.802  12.385   4.518  1.00 89.42           C  
ATOM   1301  HA  GLN A  84      10.829  12.747   4.476  1.00 89.42           H  
ATOM   1302  C   GLN A  84       9.848  11.046   5.257  1.00 89.42           C  
ATOM   1303  CB  GLN A  84       8.959  13.387   5.324  1.00 89.42           C  
ATOM   1304  HB2 GLN A  84       9.339  13.423   6.345  1.00 89.42           H  
ATOM   1305  HB3 GLN A  84       7.928  13.036   5.363  1.00 89.42           H  
ATOM   1306  O   GLN A  84      10.526  10.932   6.276  1.00 89.42           O  
ATOM   1307  CG  GLN A  84       8.979  14.813   4.758  1.00 89.42           C  
ATOM   1308  HG2 GLN A  84       8.383  15.460   5.402  1.00 89.42           H  
ATOM   1309  HG3 GLN A  84       8.526  14.816   3.766  1.00 89.42           H  
ATOM   1310  CD  GLN A  84      10.384  15.388   4.668  1.00 89.42           C  
ATOM   1311  NE2 GLN A  84      10.867  15.669   3.478  1.00 89.42           N  
ATOM   1312 HE21 GLN A  84      11.830  15.973   3.446  1.00 89.42           H  
ATOM   1313 HE22 GLN A  84      10.340  15.435   2.649  1.00 89.42           H  
ATOM   1314  OE1 GLN A  84      11.062  15.592   5.660  1.00 89.42           O  
ATOM   1315  N   THR A  85       9.120  10.039   4.778  1.00 94.09           N  
ATOM   1316  H   THR A  85       8.549  10.202   3.961  1.00 94.09           H  
ATOM   1317  CA  THR A  85       9.083   8.714   5.404  1.00 94.09           C  
ATOM   1318  HA  THR A  85       9.504   8.781   6.407  1.00 94.09           H  
ATOM   1319  C   THR A  85       9.929   7.726   4.614  1.00 94.09           C  
ATOM   1320  CB  THR A  85       7.642   8.239   5.580  1.00 94.09           C  
ATOM   1321  HB  THR A  85       7.162   8.176   4.604  1.00 94.09           H  
ATOM   1322  O   THR A  85       9.811   7.617   3.391  1.00 94.09           O  
ATOM   1323  CG2 THR A  85       7.512   6.900   6.303  1.00 94.09           C  
ATOM   1324 HG21 THR A  85       6.456   6.671   6.446  1.00 94.09           H  
ATOM   1325 HG22 THR A  85       7.958   6.102   5.708  1.00 94.09           H  
ATOM   1326 HG23 THR A  85       8.002   6.948   7.275  1.00 94.09           H  
ATOM   1327  OG1 THR A  85       6.978   9.198   6.367  1.00 94.09           O  
ATOM   1328  HG1 THR A  85       6.857   9.960   5.796  1.00 94.09           H  
ATOM   1329  N   ASN A  86      10.777   6.988   5.331  1.00 93.29           N  
ATOM   1330  H   ASN A  86      10.803   7.114   6.333  1.00 93.29           H  
ATOM   1331  CA  ASN A  86      11.550   5.894   4.765  1.00 93.29           C  
ATOM   1332  HA  ASN A  86      11.962   6.215   3.809  1.00 93.29           H  
ATOM   1333  C   ASN A  86      10.639   4.682   4.525  1.00 93.29           C  
ATOM   1334  CB  ASN A  86      12.717   5.550   5.707  1.00 93.29           C  
ATOM   1335  HB2 ASN A  86      12.321   5.186   6.655  1.00 93.29           H  
ATOM   1336  HB3 ASN A  86      13.321   6.439   5.892  1.00 93.29           H  
ATOM   1337  O   ASN A  86       9.973   4.223   5.446  1.00 93.29           O  
ATOM   1338  CG  ASN A  86      13.618   4.480   5.115  1.00 93.29           C  
ATOM   1339  ND2 ASN A  86      14.404   3.813   5.924  1.00 93.29           N  
ATOM   1340 HD21 ASN A  86      14.293   3.908   6.923  1.00 93.29           H  
ATOM   1341 HD22 ASN A  86      14.882   3.011   5.539  1.00 93.29           H  
ATOM   1342  OD1 ASN A  86      13.612   4.231   3.920  1.00 93.29           O  
ATOM   1343  N   PHE A  87      10.628   4.170   3.295  1.00 95.82           N  
ATOM   1344  H   PHE A  87      11.221   4.597   2.597  1.00 95.82           H  
ATOM   1345  CA  PHE A  87       9.912   2.944   2.927  1.00 95.82           C  
ATOM   1346  HA  PHE A  87       9.252   2.658   3.746  1.00 95.82           H  
ATOM   1347  C   PHE A  87      10.859   1.745   2.759  1.00 95.82           C  
ATOM   1348  CB  PHE A  87       9.008   3.210   1.709  1.00 95.82           C  
ATOM   1349  HB2 PHE A  87       9.514   3.877   1.011  1.00 95.82           H  
ATOM   1350  HB3 PHE A  87       8.838   2.271   1.182  1.00 95.82           H  
ATOM   1351  O   PHE A  87      10.396   0.631   2.523  1.00 95.82           O  
ATOM   1352  CG  PHE A  87       7.656   3.794   2.086  1.00 95.82           C  
ATOM   1353  CD1 PHE A  87       6.488   3.019   1.956  1.00 95.82           C  
ATOM   1354  HD1 PHE A  87       6.545   2.014   1.564  1.00 95.82           H  
ATOM   1355  CD2 PHE A  87       7.563   5.089   2.628  1.00 95.82           C  
ATOM   1356  HD2 PHE A  87       8.454   5.690   2.735  1.00 95.82           H  
ATOM   1357  CE1 PHE A  87       5.246   3.527   2.374  1.00 95.82           C  
ATOM   1358  HE1 PHE A  87       4.358   2.919   2.279  1.00 95.82           H  
ATOM   1359  CE2 PHE A  87       6.326   5.590   3.068  1.00 95.82           C  
ATOM   1360  HE2 PHE A  87       6.259   6.577   3.502  1.00 95.82           H  
ATOM   1361  CZ  PHE A  87       5.167   4.807   2.948  1.00 95.82           C  
ATOM   1362  HZ  PHE A  87       4.214   5.191   3.280  1.00 95.82           H  
ATOM   1363  N   SER A  88      12.166   1.924   2.968  1.00 95.89           N  
ATOM   1364  H   SER A  88      12.496   2.854   3.182  1.00 95.89           H  
ATOM   1365  CA  SER A  88      13.155   0.842   3.050  1.00 95.89           C  
ATOM   1366  HA  SER A  88      12.902   0.081   2.312  1.00 95.89           H  
ATOM   1367  C   SER A  88      13.135   0.179   4.430  1.00 95.89           C  
ATOM   1368  CB  SER A  88      14.544   1.378   2.704  1.00 95.89           C  
ATOM   1369  HB2 SER A  88      14.496   1.928   1.763  1.00 95.89           H  
ATOM   1370  HB3 SER A  88      14.887   2.059   3.483  1.00 95.89           H  
ATOM   1371  O   SER A  88      14.139   0.177   5.144  1.00 95.89           O  
ATOM   1372  OG  SER A  88      15.450   0.302   2.590  1.00 95.89           O  
ATOM   1373  HG  SER A  88      15.506  -0.103   3.458  1.00 95.89           H  
ATOM   1374  N   MET A  89      11.966  -0.326   4.808  1.00 97.41           N  
ATOM   1375  H   MET A  89      11.213  -0.304   4.136  1.00 97.41           H  
ATOM   1376  CA  MET A  89      11.680  -0.920   6.113  1.00 97.41           C  
ATOM   1377  HA  MET A  89      12.436  -0.605   6.832  1.00 97.41           H  
ATOM   1378  C   MET A  89      11.738  -2.447   6.027  1.00 97.41           C  
ATOM   1379  CB  MET A  89      10.320  -0.414   6.619  1.00 97.41           C  
ATOM   1380  HB2 MET A  89      10.151  -0.790   7.628  1.00 97.41           H  
ATOM   1381  HB3 MET A  89       9.526  -0.797   5.977  1.00 97.41           H  
ATOM   1382  O   MET A  89      11.557  -3.021   4.950  1.00 97.41           O  
ATOM   1383  CG  MET A  89      10.218   1.115   6.659  1.00 97.41           C  
ATOM   1384  HG2 MET A  89      10.349   1.502   5.648  1.00 97.41           H  
ATOM   1385  HG3 MET A  89       9.209   1.386   6.970  1.00 97.41           H  
ATOM   1386  SD  MET A  89      11.394   1.969   7.747  1.00 97.41           S  
ATOM   1387  CE  MET A  89      10.362   2.119   9.227  1.00 97.41           C  
ATOM   1388  HE1 MET A  89      10.031   1.129   9.539  1.00 97.41           H  
ATOM   1389  HE2 MET A  89      10.946   2.563  10.033  1.00 97.41           H  
ATOM   1390  HE3 MET A  89       9.494   2.741   9.008  1.00 97.41           H  
ATOM   1391  N   ASN A  90      12.005  -3.105   7.149  1.00 97.89           N  
ATOM   1392  H   ASN A  90      12.058  -2.569   8.004  1.00 97.89           H  
ATOM   1393  CA  ASN A  90      12.107  -4.562   7.218  1.00 97.89           C  
ATOM   1394  HA  ASN A  90      12.582  -4.907   6.299  1.00 97.89           H  
ATOM   1395  C   ASN A  90      10.726  -5.251   7.271  1.00 97.89           C  
ATOM   1396  CB  ASN A  90      13.051  -4.921   8.380  1.00 97.89           C  
ATOM   1397  HB2 ASN A  90      13.266  -5.990   8.371  1.00 97.89           H  
ATOM   1398  HB3 ASN A  90      13.995  -4.394   8.239  1.00 97.89           H  
ATOM   1399  O   ASN A  90       9.682  -4.593   7.343  1.00 97.89           O  
ATOM   1400  CG  ASN A  90      12.491  -4.600   9.749  1.00 97.89           C  
ATOM   1401  ND2 ASN A  90      13.304  -4.098  10.645  1.00 97.89           N  
ATOM   1402 HD21 ASN A  90      12.846  -3.723  11.463  1.00 97.89           H  
ATOM   1403 HD22 ASN A  90      14.208  -3.761  10.346  1.00 97.89           H  
ATOM   1404  OD1 ASN A  90      11.330  -4.814  10.048  1.00 97.89           O  
ATOM   1405  N   TRP A  91      10.708  -6.587   7.254  1.00 97.85           N  
ATOM   1406  H   TRP A  91      11.586  -7.071   7.132  1.00 97.85           H  
ATOM   1407  CA  TRP A  91       9.481  -7.390   7.292  1.00 97.85           C  
ATOM   1408  HA  TRP A  91       8.899  -7.215   6.387  1.00 97.85           H  
ATOM   1409  C   TRP A  91       8.591  -7.050   8.488  1.00 97.85           C  
ATOM   1410  CB  TRP A  91       9.852  -8.874   7.352  1.00 97.85           C  
ATOM   1411  HB2 TRP A  91      10.463  -9.063   8.235  1.00 97.85           H  
ATOM   1412  HB3 TRP A  91      10.455  -9.122   6.479  1.00 97.85           H  
ATOM   1413  O   TRP A  91       7.380  -6.882   8.350  1.00 97.85           O  
ATOM   1414  CG  TRP A  91       8.662  -9.784   7.377  1.00 97.85           C  
ATOM   1415  CD1 TRP A  91       8.097 -10.350   8.468  1.00 97.85           C  
ATOM   1416  HD1 TRP A  91       8.446 -10.211   9.481  1.00 97.85           H  
ATOM   1417  CD2 TRP A  91       7.836 -10.182   6.250  1.00 97.85           C  
ATOM   1418  CE2 TRP A  91       6.817 -11.065   6.719  1.00 97.85           C  
ATOM   1419  CE3 TRP A  91       7.864  -9.889   4.874  1.00 97.85           C  
ATOM   1420  HE3 TRP A  91       8.613  -9.215   4.488  1.00 97.85           H  
ATOM   1421  NE1 TRP A  91       6.998 -11.099   8.085  1.00 97.85           N  
ATOM   1422  HE1 TRP A  91       6.374 -11.554   8.736  1.00 97.85           H  
ATOM   1423  CH2 TRP A  91       5.982 -11.395   4.478  1.00 97.85           C  
ATOM   1424  HH2 TRP A  91       5.288 -11.837   3.779  1.00 97.85           H  
ATOM   1425  CZ2 TRP A  91       5.903 -11.681   5.852  1.00 97.85           C  
ATOM   1426  HZ2 TRP A  91       5.144 -12.350   6.229  1.00 97.85           H  
ATOM   1427  CZ3 TRP A  91       6.944 -10.491   4.002  1.00 97.85           C  
ATOM   1428  HZ3 TRP A  91       6.980 -10.249   2.950  1.00 97.85           H  
ATOM   1429  N   PHE A  92       9.198  -6.931   9.669  1.00 97.49           N  
ATOM   1430  H   PHE A  92      10.207  -6.952   9.682  1.00 97.49           H  
ATOM   1431  CA  PHE A  92       8.491  -6.653  10.914  1.00 97.49           C  
ATOM   1432  HA  PHE A  92       7.702  -7.393  11.050  1.00 97.49           H  
ATOM   1433  C   PHE A  92       7.818  -5.274  10.897  1.00 97.49           C  
ATOM   1434  CB  PHE A  92       9.494  -6.784  12.064  1.00 97.49           C  
ATOM   1435  HB2 PHE A  92      10.365  -6.156  11.874  1.00 97.49           H  
ATOM   1436  HB3 PHE A  92       9.845  -7.815  12.110  1.00 97.49           H  
ATOM   1437  O   PHE A  92       6.665  -5.134  11.307  1.00 97.49           O  
ATOM   1438  CG  PHE A  92       8.924  -6.396  13.404  1.00 97.49           C  
ATOM   1439  CD1 PHE A  92       9.031  -5.070  13.868  1.00 97.49           C  
ATOM   1440  HD1 PHE A  92       9.514  -4.323  13.255  1.00 97.49           H  
ATOM   1441  CD2 PHE A  92       8.283  -7.364  14.188  1.00 97.49           C  
ATOM   1442  HD2 PHE A  92       8.195  -8.381  13.836  1.00 97.49           H  
ATOM   1443  CE1 PHE A  92       8.497  -4.713  15.118  1.00 97.49           C  
ATOM   1444  HE1 PHE A  92       8.577  -3.693  15.464  1.00 97.49           H  
ATOM   1445  CE2 PHE A  92       7.799  -7.010  15.452  1.00 97.49           C  
ATOM   1446  HE2 PHE A  92       7.396  -7.777  16.097  1.00 97.49           H  
ATOM   1447  CZ  PHE A  92       7.882  -5.690  15.916  1.00 97.49           C  
ATOM   1448  HZ  PHE A  92       7.499  -5.437  16.894  1.00 97.49           H  
ATOM   1449  N   GLU A  93       8.511  -4.262  10.384  1.00 97.96           N  
ATOM   1450  H   GLU A  93       9.450  -4.443  10.060  1.00 97.96           H  
ATOM   1451  CA  GLU A  93       7.990  -2.903  10.246  1.00 97.96           C  
ATOM   1452  HA  GLU A  93       7.580  -2.566  11.198  1.00 97.96           H  
ATOM   1453  C   GLU A  93       6.856  -2.838   9.216  1.00 97.96           C  
ATOM   1454  CB  GLU A  93       9.139  -1.973   9.846  1.00 97.96           C  
ATOM   1455  HB2 GLU A  93       8.731  -1.004   9.559  1.00 97.96           H  
ATOM   1456  HB3 GLU A  93       9.637  -2.419   8.985  1.00 97.96           H  
ATOM   1457  O   GLU A  93       5.826  -2.225   9.485  1.00 97.96           O  
ATOM   1458  CG  GLU A  93      10.156  -1.761  10.979  1.00 97.96           C  
ATOM   1459  HG2 GLU A  93      10.444  -2.721  11.409  1.00 97.96           H  
ATOM   1460  HG3 GLU A  93       9.672  -1.186  11.769  1.00 97.96           H  
ATOM   1461  CD  GLU A  93      11.429  -1.040  10.509  1.00 97.96           C  
ATOM   1462  OE1 GLU A  93      11.929  -0.200  11.290  1.00 97.96           O  
ATOM   1463  OE2 GLU A  93      11.927  -1.360   9.403  1.00 97.96           O  
ATOM   1464  N   TYR A  94       6.975  -3.518   8.071  1.00 98.28           N  
ATOM   1465  H   TYR A  94       7.841  -3.999   7.879  1.00 98.28           H  
ATOM   1466  CA  TYR A  94       5.875  -3.608   7.100  1.00 98.28           C  
ATOM   1467  HA  TYR A  94       5.518  -2.601   6.888  1.00 98.28           H  
ATOM   1468  C   TYR A  94       4.670  -4.385   7.635  1.00 98.28           C  
ATOM   1469  CB  TYR A  94       6.367  -4.229   5.789  1.00 98.28           C  
ATOM   1470  HB2 TYR A  94       5.552  -4.786   5.328  1.00 98.28           H  
ATOM   1471  HB3 TYR A  94       7.168  -4.941   5.986  1.00 98.28           H  
ATOM   1472  O   TYR A  94       3.532  -4.017   7.342  1.00 98.28           O  
ATOM   1473  CG  TYR A  94       6.818  -3.187   4.792  1.00 98.28           C  
ATOM   1474  CD1 TYR A  94       5.851  -2.475   4.057  1.00 98.28           C  
ATOM   1475  HD1 TYR A  94       4.803  -2.697   4.193  1.00 98.28           H  
ATOM   1476  CD2 TYR A  94       8.184  -2.914   4.606  1.00 98.28           C  
ATOM   1477  HD2 TYR A  94       8.927  -3.459   5.169  1.00 98.28           H  
ATOM   1478  CE1 TYR A  94       6.245  -1.485   3.141  1.00 98.28           C  
ATOM   1479  HE1 TYR A  94       5.505  -0.931   2.583  1.00 98.28           H  
ATOM   1480  CE2 TYR A  94       8.584  -1.927   3.687  1.00 98.28           C  
ATOM   1481  HE2 TYR A  94       9.636  -1.732   3.540  1.00 98.28           H  
ATOM   1482  OH  TYR A  94       7.983  -0.229   2.096  1.00 98.28           O  
ATOM   1483  HH  TYR A  94       8.902   0.009   2.235  1.00 98.28           H  
ATOM   1484  CZ  TYR A  94       7.612  -1.206   2.961  1.00 98.28           C  
ATOM   1485  N   ALA A  95       4.892  -5.425   8.441  1.00 97.43           N  
ATOM   1486  H   ALA A  95       5.845  -5.727   8.589  1.00 97.43           H  
ATOM   1487  CA  ALA A  95       3.822  -6.170   9.093  1.00 97.43           C  
ATOM   1488  HA  ALA A  95       3.116  -6.509   8.335  1.00 97.43           H  
ATOM   1489  C   ALA A  95       3.043  -5.290  10.084  1.00 97.43           C  
ATOM   1490  CB  ALA A  95       4.417  -7.412   9.763  1.00 97.43           C  
ATOM   1491  HB1 ALA A  95       3.617  -7.991  10.225  1.00 97.43           H  
ATOM   1492  HB2 ALA A  95       5.138  -7.126  10.529  1.00 97.43           H  
ATOM   1493  HB3 ALA A  95       4.914  -8.032   9.017  1.00 97.43           H  
ATOM   1494  O   ALA A  95       1.812  -5.261  10.038  1.00 97.43           O  
ATOM   1495  N   GLY A  96       3.755  -4.546  10.938  1.00 94.96           N  
ATOM   1496  H   GLY A  96       4.761  -4.628  10.908  1.00 94.96           H  
ATOM   1497  CA  GLY A  96       3.166  -3.687  11.971  1.00 94.96           C  
ATOM   1498  HA2 GLY A  96       3.905  -3.549  12.761  1.00 94.96           H  
ATOM   1499  HA3 GLY A  96       2.296  -4.185  12.399  1.00 94.96           H  
ATOM   1500  C   GLY A  96       2.726  -2.294  11.507  1.00 94.96           C  
ATOM   1501  O   GLY A  96       1.960  -1.644  12.213  1.00 94.96           O  
ATOM   1502  N   GLY A  97       3.191  -1.841  10.344  1.00 96.46           N  
ATOM   1503  H   GLY A  97       3.923  -2.374   9.898  1.00 96.46           H  
ATOM   1504  CA  GLY A  97       2.973  -0.485   9.850  1.00 96.46           C  
ATOM   1505  HA2 GLY A  97       1.974  -0.142  10.121  1.00 96.46           H  
ATOM   1506  HA3 GLY A  97       3.044  -0.497   8.762  1.00 96.46           H  
ATOM   1507  C   GLY A  97       3.993   0.522  10.387  1.00 96.46           C  
ATOM   1508  O   GLY A  97       4.655   0.314  11.405  1.00 96.46           O  
ATOM   1509  N   PHE A  98       4.134   1.637   9.675  1.00 96.97           N  
ATOM   1510  H   PHE A  98       3.514   1.778   8.890  1.00 96.97           H  
ATOM   1511  CA  PHE A  98       5.072   2.709  10.007  1.00 96.97           C  
ATOM   1512  HA  PHE A  98       5.087   2.832  11.090  1.00 96.97           H  
ATOM   1513  C   PHE A  98       4.645   4.042   9.390  1.00 96.97           C  
ATOM   1514  CB  PHE A  98       6.491   2.331   9.544  1.00 96.97           C  
ATOM   1515  HB2 PHE A  98       7.183   3.129   9.814  1.00 96.97           H  
ATOM   1516  HB3 PHE A  98       6.813   1.445  10.091  1.00 96.97           H  
ATOM   1517  O   PHE A  98       3.790   4.104   8.506  1.00 96.97           O  
ATOM   1518  CG  PHE A  98       6.617   2.056   8.059  1.00 96.97           C  
ATOM   1519  CD1 PHE A  98       6.528   0.734   7.589  1.00 96.97           C  
ATOM   1520  HD1 PHE A  98       6.379  -0.078   8.286  1.00 96.97           H  
ATOM   1521  CD2 PHE A  98       6.818   3.109   7.145  1.00 96.97           C  
ATOM   1522  HD2 PHE A  98       6.904   4.127   7.495  1.00 96.97           H  
ATOM   1523  CE1 PHE A  98       6.635   0.463   6.216  1.00 96.97           C  
ATOM   1524  HE1 PHE A  98       6.575  -0.556   5.863  1.00 96.97           H  
ATOM   1525  CE2 PHE A  98       6.917   2.838   5.769  1.00 96.97           C  
ATOM   1526  HE2 PHE A  98       7.082   3.644   5.069  1.00 96.97           H  
ATOM   1527  CZ  PHE A  98       6.825   1.515   5.304  1.00 96.97           C  
ATOM   1528  HZ  PHE A  98       6.905   1.304   4.248  1.00 96.97           H  
ATOM   1529  N   GLY A  99       5.289   5.123   9.833  1.00 96.07           N  
ATOM   1530  H   GLY A  99       5.961   5.003  10.577  1.00 96.07           H  
ATOM   1531  CA  GLY A  99       4.981   6.482   9.397  1.00 96.07           C  
ATOM   1532  HA2 GLY A  99       4.739   6.476   8.335  1.00 96.07           H  
ATOM   1533  HA3 GLY A  99       5.854   7.120   9.535  1.00 96.07           H  
ATOM   1534  C   GLY A  99       3.813   7.088  10.171  1.00 96.07           C  
ATOM   1535  O   GLY A  99       3.564   6.738  11.325  1.00 96.07           O  
ATOM   1536  N   SER A 100       3.123   8.044   9.553  1.00 94.07           N  
ATOM   1537  H   SER A 100       3.354   8.255   8.592  1.00 94.07           H  
ATOM   1538  CA  SER A 100       2.028   8.781  10.180  1.00 94.07           C  
ATOM   1539  HA  SER A 100       1.666   8.211  11.035  1.00 94.07           H  
ATOM   1540  C   SER A 100       0.874   9.053   9.206  1.00 94.07           C  
ATOM   1541  CB  SER A 100       2.582  10.093  10.725  1.00 94.07           C  
ATOM   1542  HB2 SER A 100       3.068  10.644   9.920  1.00 94.07           H  
ATOM   1543  HB3 SER A 100       3.321   9.872  11.495  1.00 94.07           H  
ATOM   1544  O   SER A 100       1.112   9.593   8.121  1.00 94.07           O  
ATOM   1545  OG  SER A 100       1.555  10.887  11.275  1.00 94.07           O  
ATOM   1546  HG  SER A 100       1.980  11.592  11.768  1.00 94.07           H  
ATOM   1547  N   PRO A 101      -0.389   8.787   9.598  1.00 91.31           N  
ATOM   1548  CA  PRO A 101      -1.587   9.184   8.849  1.00 91.31           C  
ATOM   1549  HA  PRO A 101      -1.672   8.565   7.956  1.00 91.31           H  
ATOM   1550  C   PRO A 101      -1.623  10.663   8.435  1.00 91.31           C  
ATOM   1551  CB  PRO A 101      -2.744   8.856   9.797  1.00 91.31           C  
ATOM   1552  HB2 PRO A 101      -2.889   9.667  10.511  1.00 91.31           H  
ATOM   1553  HB3 PRO A 101      -3.675   8.655   9.267  1.00 91.31           H  
ATOM   1554  O   PRO A 101      -2.239  11.027   7.433  1.00 91.31           O  
ATOM   1555  CG  PRO A 101      -2.237   7.622  10.532  1.00 91.31           C  
ATOM   1556  HG2 PRO A 101      -2.760   7.461  11.475  1.00 91.31           H  
ATOM   1557  HG3 PRO A 101      -2.315   6.745   9.889  1.00 91.31           H  
ATOM   1558  CD  PRO A 101      -0.772   7.980  10.752  1.00 91.31           C  
ATOM   1559  HD2 PRO A 101      -0.668   8.570  11.663  1.00 91.31           H  
ATOM   1560  HD3 PRO A 101      -0.180   7.068  10.819  1.00 91.31           H  
ATOM   1561  N   TYR A 102      -0.938  11.527   9.184  1.00 89.41           N  
ATOM   1562  H   TYR A 102      -0.438  11.169   9.986  1.00 89.41           H  
ATOM   1563  CA  TYR A 102      -0.874  12.963   8.921  1.00 89.41           C  
ATOM   1564  HA  TYR A 102      -1.858  13.299   8.594  1.00 89.41           H  
ATOM   1565  C   TYR A 102       0.118  13.339   7.809  1.00 89.41           C  
ATOM   1566  CB  TYR A 102      -0.544  13.681  10.235  1.00 89.41           C  
ATOM   1567  HB2 TYR A 102       0.455  13.390  10.561  1.00 89.41           H  
ATOM   1568  HB3 TYR A 102      -0.527  14.756  10.052  1.00 89.41           H  
ATOM   1569  O   TYR A 102       0.036  14.442   7.270  1.00 89.41           O  
ATOM   1570  CG  TYR A 102      -1.539  13.398  11.347  1.00 89.41           C  
ATOM   1571  CD1 TYR A 102      -2.753  14.108  11.396  1.00 89.41           C  
ATOM   1572  HD1 TYR A 102      -2.964  14.866  10.656  1.00 89.41           H  
ATOM   1573  CD2 TYR A 102      -1.265  12.422  12.326  1.00 89.41           C  
ATOM   1574  HD2 TYR A 102      -0.337  11.870  12.313  1.00 89.41           H  
ATOM   1575  CE1 TYR A 102      -3.680  13.851  12.424  1.00 89.41           C  
ATOM   1576  HE1 TYR A 102      -4.591  14.428  12.483  1.00 89.41           H  
ATOM   1577  CE2 TYR A 102      -2.199  12.142  13.337  1.00 89.41           C  
ATOM   1578  HE2 TYR A 102      -1.999  11.388  14.084  1.00 89.41           H  
ATOM   1579  OH  TYR A 102      -4.306  12.579  14.370  1.00 89.41           O  
ATOM   1580  HH  TYR A 102      -5.103  13.112  14.311  1.00 89.41           H  
ATOM   1581  CZ  TYR A 102      -3.412  12.854  13.387  1.00 89.41           C  
ATOM   1582  N   THR A 103       1.041  12.446   7.442  1.00 92.63           N  
ATOM   1583  H   THR A 103       1.040  11.537   7.882  1.00 92.63           H  
ATOM   1584  CA  THR A 103       2.067  12.688   6.419  1.00 92.63           C  
ATOM   1585  HA  THR A 103       1.797  13.579   5.852  1.00 92.63           H  
ATOM   1586  C   THR A 103       2.087  11.557   5.390  1.00 92.63           C  
ATOM   1587  CB  THR A 103       3.454  12.968   7.037  1.00 92.63           C  
ATOM   1588  HB  THR A 103       4.182  13.065   6.231  1.00 92.63           H  
ATOM   1589  O   THR A 103       1.301  11.576   4.439  1.00 92.63           O  
ATOM   1590  CG2 THR A 103       3.475  14.253   7.862  1.00 92.63           C  
ATOM   1591 HG21 THR A 103       4.493  14.461   8.194  1.00 92.63           H  
ATOM   1592 HG22 THR A 103       3.123  15.086   7.253  1.00 92.63           H  
ATOM   1593 HG23 THR A 103       2.828  14.152   8.733  1.00 92.63           H  
ATOM   1594  OG1 THR A 103       3.865  11.935   7.906  1.00 92.63           O  
ATOM   1595  HG1 THR A 103       4.786  12.076   8.137  1.00 92.63           H  
ATOM   1596  N   GLU A 104       2.972  10.585   5.577  1.00 95.67           N  
ATOM   1597  H   GLU A 104       3.473  10.585   6.454  1.00 95.67           H  
ATOM   1598  CA  GLU A 104       3.161   9.407   4.742  1.00 95.67           C  
ATOM   1599  HA  GLU A 104       2.306   9.295   4.075  1.00 95.67           H  
ATOM   1600  C   GLU A 104       3.252   8.188   5.649  1.00 95.67           C  
ATOM   1601  CB  GLU A 104       4.447   9.501   3.915  1.00 95.67           C  
ATOM   1602  HB2 GLU A 104       4.514   8.636   3.256  1.00 95.67           H  
ATOM   1603  HB3 GLU A 104       5.291   9.464   4.605  1.00 95.67           H  
ATOM   1604  O   GLU A 104       3.844   8.251   6.730  1.00 95.67           O  
ATOM   1605  CG  GLU A 104       4.587  10.775   3.087  1.00 95.67           C  
ATOM   1606  HG2 GLU A 104       3.742  10.867   2.405  1.00 95.67           H  
ATOM   1607  HG3 GLU A 104       4.576  11.640   3.751  1.00 95.67           H  
ATOM   1608  CD  GLU A 104       5.909  10.753   2.317  1.00 95.67           C  
ATOM   1609  OE1 GLU A 104       5.861  10.851   1.069  1.00 95.67           O  
ATOM   1610  OE2 GLU A 104       6.980  10.649   2.954  1.00 95.67           O  
ATOM   1611  N   PHE A 105       2.651   7.085   5.226  1.00 97.50           N  
ATOM   1612  H   PHE A 105       2.229   7.055   4.308  1.00 97.50           H  
ATOM   1613  CA  PHE A 105       2.585   5.893   6.057  1.00 97.50           C  
ATOM   1614  HA  PHE A 105       3.557   5.743   6.526  1.00 97.50           H  
ATOM   1615  C   PHE A 105       2.274   4.645   5.250  1.00 97.50           C  
ATOM   1616  CB  PHE A 105       1.537   6.081   7.169  1.00 97.50           C  
ATOM   1617  HB2 PHE A 105       1.670   5.301   7.919  1.00 97.50           H  
ATOM   1618  HB3 PHE A 105       1.722   7.030   7.673  1.00 97.50           H  
ATOM   1619  O   PHE A 105       1.772   4.710   4.121  1.00 97.50           O  
ATOM   1620  CG  PHE A 105       0.093   6.069   6.727  1.00 97.50           C  
ATOM   1621  CD1 PHE A 105      -0.461   7.195   6.091  1.00 97.50           C  
ATOM   1622  HD1 PHE A 105       0.146   8.070   5.916  1.00 97.50           H  
ATOM   1623  CD2 PHE A 105      -0.705   4.941   6.986  1.00 97.50           C  
ATOM   1624  HD2 PHE A 105      -0.286   4.081   7.487  1.00 97.50           H  
ATOM   1625  CE1 PHE A 105      -1.814   7.189   5.711  1.00 97.50           C  
ATOM   1626  HE1 PHE A 105      -2.243   8.056   5.231  1.00 97.50           H  
ATOM   1627  CE2 PHE A 105      -2.059   4.940   6.613  1.00 97.50           C  
ATOM   1628  HE2 PHE A 105      -2.680   4.082   6.825  1.00 97.50           H  
ATOM   1629  CZ  PHE A 105      -2.612   6.066   5.982  1.00 97.50           C  
ATOM   1630  HZ  PHE A 105      -3.659   6.068   5.718  1.00 97.50           H  
ATOM   1631  N   TRP A 106       2.545   3.523   5.900  1.00 98.24           N  
ATOM   1632  H   TRP A 106       2.977   3.607   6.809  1.00 98.24           H  
ATOM   1633  CA  TRP A 106       2.033   2.208   5.573  1.00 98.24           C  
ATOM   1634  HA  TRP A 106       1.365   2.262   4.712  1.00 98.24           H  
ATOM   1635  C   TRP A 106       1.256   1.694   6.784  1.00 98.24           C  
ATOM   1636  CB  TRP A 106       3.204   1.289   5.239  1.00 98.24           C  
ATOM   1637  HB2 TRP A 106       3.840   1.177   6.118  1.00 98.24           H  
ATOM   1638  HB3 TRP A 106       3.803   1.745   4.451  1.00 98.24           H  
ATOM   1639  O   TRP A 106       1.796   1.655   7.888  1.00 98.24           O  
ATOM   1640  CG  TRP A 106       2.767  -0.055   4.773  1.00 98.24           C  
ATOM   1641  CD1 TRP A 106       2.731  -1.187   5.512  1.00 98.24           C  
ATOM   1642  HD1 TRP A 106       3.051  -1.274   6.540  1.00 98.24           H  
ATOM   1643  CD2 TRP A 106       2.293  -0.420   3.444  1.00 98.24           C  
ATOM   1644  CE2 TRP A 106       1.974  -1.807   3.449  1.00 98.24           C  
ATOM   1645  CE3 TRP A 106       2.127   0.277   2.229  1.00 98.24           C  
ATOM   1646  HE3 TRP A 106       2.370   1.329   2.196  1.00 98.24           H  
ATOM   1647  NE1 TRP A 106       2.242  -2.218   4.734  1.00 98.24           N  
ATOM   1648  HE1 TRP A 106       2.184  -3.185   5.021  1.00 98.24           H  
ATOM   1649  CH2 TRP A 106       1.385  -1.758   1.107  1.00 98.24           C  
ATOM   1650  HH2 TRP A 106       1.066  -2.265   0.208  1.00 98.24           H  
ATOM   1651  CZ2 TRP A 106       1.527  -2.474   2.302  1.00 98.24           C  
ATOM   1652  HZ2 TRP A 106       1.314  -3.533   2.328  1.00 98.24           H  
ATOM   1653  CZ3 TRP A 106       1.674  -0.386   1.071  1.00 98.24           C  
ATOM   1654  HZ3 TRP A 106       1.559   0.144   0.137  1.00 98.24           H  
ATOM   1655  N   LEU A 107      -0.009   1.322   6.599  1.00 96.91           N  
ATOM   1656  H   LEU A 107      -0.402   1.419   5.673  1.00 96.91           H  
ATOM   1657  CA  LEU A 107      -0.902   0.932   7.697  1.00 96.91           C  
ATOM   1658  HA  LEU A 107      -0.917   1.737   8.433  1.00 96.91           H  
ATOM   1659  C   LEU A 107      -0.446  -0.337   8.426  1.00 96.91           C  
ATOM   1660  CB  LEU A 107      -2.307   0.752   7.110  1.00 96.91           C  
ATOM   1661  HB2 LEU A 107      -2.263  -0.046   6.369  1.00 96.91           H  
ATOM   1662  HB3 LEU A 107      -2.569   1.689   6.618  1.00 96.91           H  
ATOM   1663  O   LEU A 107      -0.727  -0.490   9.610  1.00 96.91           O  
ATOM   1664  CG  LEU A 107      -3.423   0.418   8.114  1.00 96.91           C  
ATOM   1665  HG  LEU A 107      -3.170  -0.506   8.633  1.00 96.91           H  
ATOM   1666  CD1 LEU A 107      -3.642   1.551   9.120  1.00 96.91           C  
ATOM   1667 HD11 LEU A 107      -3.828   2.492   8.603  1.00 96.91           H  
ATOM   1668 HD12 LEU A 107      -2.763   1.651   9.758  1.00 96.91           H  
ATOM   1669 HD13 LEU A 107      -4.493   1.321   9.760  1.00 96.91           H  
ATOM   1670  CD2 LEU A 107      -4.737   0.179   7.372  1.00 96.91           C  
ATOM   1671 HD21 LEU A 107      -4.612  -0.646   6.670  1.00 96.91           H  
ATOM   1672 HD22 LEU A 107      -5.513  -0.095   8.087  1.00 96.91           H  
ATOM   1673 HD23 LEU A 107      -5.038   1.079   6.835  1.00 96.91           H  
ATOM   1674  N   GLY A 108       0.253  -1.226   7.721  1.00 96.85           N  
ATOM   1675  H   GLY A 108       0.447  -1.011   6.754  1.00 96.85           H  
ATOM   1676  CA  GLY A 108       0.682  -2.523   8.231  1.00 96.85           C  
ATOM   1677  HA2 GLY A 108       0.489  -2.607   9.300  1.00 96.85           H  
ATOM   1678  HA3 GLY A 108       1.758  -2.614   8.084  1.00 96.85           H  
ATOM   1679  C   GLY A 108      -0.031  -3.673   7.530  1.00 96.85           C  
ATOM   1680  O   GLY A 108      -1.256  -3.670   7.387  1.00 96.85           O  
ATOM   1681  N   ASN A 109       0.738  -4.670   7.092  1.00 97.90           N  
ATOM   1682  H   ASN A 109       1.736  -4.601   7.234  1.00 97.90           H  
ATOM   1683  CA  ASN A 109       0.205  -5.825   6.367  1.00 97.90           C  
ATOM   1684  HA  ASN A 109      -0.396  -5.469   5.531  1.00 97.90           H  
ATOM   1685  C   ASN A 109      -0.709  -6.679   7.243  1.00 97.90           C  
ATOM   1686  CB  ASN A 109       1.347  -6.684   5.806  1.00 97.90           C  
ATOM   1687  HB2 ASN A 109       0.901  -7.549   5.316  1.00 97.90           H  
ATOM   1688  HB3 ASN A 109       1.988  -7.044   6.611  1.00 97.90           H  
ATOM   1689  O   ASN A 109      -1.711  -7.190   6.753  1.00 97.90           O  
ATOM   1690  CG  ASN A 109       2.183  -5.984   4.760  1.00 97.90           C  
ATOM   1691  ND2 ASN A 109       3.323  -6.527   4.413  1.00 97.90           N  
ATOM   1692 HD21 ASN A 109       3.807  -6.113   3.629  1.00 97.90           H  
ATOM   1693 HD22 ASN A 109       3.590  -7.425   4.790  1.00 97.90           H  
ATOM   1694  OD1 ASN A 109       1.817  -4.947   4.244  1.00 97.90           O  
ATOM   1695  N   GLU A 110      -0.414  -6.787   8.540  1.00 95.47           N  
ATOM   1696  H   GLU A 110       0.410  -6.329   8.903  1.00 95.47           H  
ATOM   1697  CA  GLU A 110      -1.251  -7.548   9.465  1.00 95.47           C  
ATOM   1698  HA  GLU A 110      -1.378  -8.557   9.073  1.00 95.47           H  
ATOM   1699  C   GLU A 110      -2.642  -6.918   9.590  1.00 95.47           C  
ATOM   1700  CB  GLU A 110      -0.543  -7.616  10.827  1.00 95.47           C  
ATOM   1701  HB2 GLU A 110       0.493  -7.924  10.681  1.00 95.47           H  
ATOM   1702  HB3 GLU A 110      -0.531  -6.624  11.278  1.00 95.47           H  
ATOM   1703  O   GLU A 110      -3.662  -7.599   9.514  1.00 95.47           O  
ATOM   1704  CG  GLU A 110      -1.217  -8.593  11.798  1.00 95.47           C  
ATOM   1705  HG2 GLU A 110      -2.226  -8.243  12.016  1.00 95.47           H  
ATOM   1706  HG3 GLU A 110      -0.656  -8.589  12.732  1.00 95.47           H  
ATOM   1707  CD  GLU A 110      -1.259 -10.035  11.276  1.00 95.47           C  
ATOM   1708  OE1 GLU A 110      -2.209 -10.746  11.681  1.00 95.47           O  
ATOM   1709  OE2 GLU A 110      -0.338 -10.413  10.507  1.00 95.47           O  
ATOM   1710  N   LEU A 111      -2.702  -5.590   9.698  1.00 93.20           N  
ATOM   1711  H   LEU A 111      -1.839  -5.066   9.693  1.00 93.20           H  
ATOM   1712  CA  LEU A 111      -3.968  -4.874   9.798  1.00 93.20           C  
ATOM   1713  HA  LEU A 111      -4.572  -5.386  10.548  1.00 93.20           H  
ATOM   1714  C   LEU A 111      -4.755  -4.911   8.478  1.00 93.20           C  
ATOM   1715  CB  LEU A 111      -3.662  -3.452  10.284  1.00 93.20           C  
ATOM   1716  HB2 LEU A 111      -3.114  -2.919   9.507  1.00 93.20           H  
ATOM   1717  HB3 LEU A 111      -3.017  -3.521  11.160  1.00 93.20           H  
ATOM   1718  O   LEU A 111      -5.976  -5.071   8.491  1.00 93.20           O  
ATOM   1719  CG  LEU A 111      -4.905  -2.638  10.671  1.00 93.20           C  
ATOM   1720  HG  LEU A 111      -5.498  -2.423   9.782  1.00 93.20           H  
ATOM   1721  CD1 LEU A 111      -5.770  -3.357  11.708  1.00 93.20           C  
ATOM   1722 HD11 LEU A 111      -5.145  -3.771  12.499  1.00 93.20           H  
ATOM   1723 HD12 LEU A 111      -6.472  -2.654  12.157  1.00 93.20           H  
ATOM   1724 HD13 LEU A 111      -6.332  -4.162  11.234  1.00 93.20           H  
ATOM   1725  CD2 LEU A 111      -4.444  -1.321  11.290  1.00 93.20           C  
ATOM   1726 HD21 LEU A 111      -4.063  -1.497  12.296  1.00 93.20           H  
ATOM   1727 HD22 LEU A 111      -5.275  -0.616  11.326  1.00 93.20           H  
ATOM   1728 HD23 LEU A 111      -3.633  -0.885  10.708  1.00 93.20           H  
ATOM   1729  N   LEU A 112      -4.066  -4.833   7.334  1.00 96.24           N  
ATOM   1730  H   LEU A 112      -3.068  -4.688   7.390  1.00 96.24           H  
ATOM   1731  CA  LEU A 112      -4.674  -5.029   6.013  1.00 96.24           C  
ATOM   1732  HA  LEU A 112      -5.505  -4.332   5.903  1.00 96.24           H  
ATOM   1733  C   LEU A 112      -5.252  -6.436   5.847  1.00 96.24           C  
ATOM   1734  CB  LEU A 112      -3.626  -4.779   4.915  1.00 96.24           C  
ATOM   1735  HB2 LEU A 112      -2.699  -5.280   5.192  1.00 96.24           H  
ATOM   1736  HB3 LEU A 112      -3.971  -5.224   3.981  1.00 96.24           H  
ATOM   1737  O   LEU A 112      -6.379  -6.585   5.365  1.00 96.24           O  
ATOM   1738  CG  LEU A 112      -3.352  -3.292   4.664  1.00 96.24           C  
ATOM   1739  HG  LEU A 112      -3.146  -2.796   5.612  1.00 96.24           H  
ATOM   1740  CD1 LEU A 112      -2.121  -3.152   3.768  1.00 96.24           C  
ATOM   1741 HD11 LEU A 112      -1.874  -2.097   3.650  1.00 96.24           H  
ATOM   1742 HD12 LEU A 112      -1.267  -3.644   4.233  1.00 96.24           H  
ATOM   1743 HD13 LEU A 112      -2.304  -3.601   2.792  1.00 96.24           H  
ATOM   1744  CD2 LEU A 112      -4.563  -2.614   4.003  1.00 96.24           C  
ATOM   1745 HD21 LEU A 112      -5.424  -3.282   3.975  1.00 96.24           H  
ATOM   1746 HD22 LEU A 112      -4.333  -2.332   2.975  1.00 96.24           H  
ATOM   1747 HD23 LEU A 112      -4.835  -1.725   4.572  1.00 96.24           H  
ATOM   1748  N   HIS A 113      -4.508  -7.457   6.270  1.00 95.80           N  
ATOM   1749  H   HIS A 113      -3.577  -7.275   6.616  1.00 95.80           H  
ATOM   1750  CA  HIS A 113      -4.972  -8.837   6.270  1.00 95.80           C  
ATOM   1751  HA  HIS A 113      -5.215  -9.129   5.248  1.00 95.80           H  
ATOM   1752  C   HIS A 113      -6.249  -8.983   7.101  1.00 95.80           C  
ATOM   1753  CB  HIS A 113      -3.862  -9.757   6.794  1.00 95.80           C  
ATOM   1754  HB2 HIS A 113      -3.064  -9.819   6.054  1.00 95.80           H  
ATOM   1755  HB3 HIS A 113      -3.437  -9.352   7.713  1.00 95.80           H  
ATOM   1756  O   HIS A 113      -7.245  -9.529   6.622  1.00 95.80           O  
ATOM   1757  CG  HIS A 113      -4.388 -11.135   7.083  1.00 95.80           C  
ATOM   1758  CD2 HIS A 113      -4.477 -11.743   8.306  1.00 95.80           C  
ATOM   1759  HD2 HIS A 113      -4.103 -11.350   9.240  1.00 95.80           H  
ATOM   1760  ND1 HIS A 113      -5.039 -11.933   6.177  1.00 95.80           N  
ATOM   1761  HD1 HIS A 113      -5.159 -11.708   5.199  1.00 95.80           H  
ATOM   1762  CE1 HIS A 113      -5.499 -13.010   6.832  1.00 95.80           C  
ATOM   1763  HE1 HIS A 113      -6.069 -13.813   6.389  1.00 95.80           H  
ATOM   1764  NE2 HIS A 113      -5.206 -12.925   8.139  1.00 95.80           N  
ATOM   1765  N   GLN A 114      -6.261  -8.441   8.320  1.00 92.89           N  
ATOM   1766  H   GLN A 114      -5.408  -8.032   8.673  1.00 92.89           H  
ATOM   1767  CA  GLN A 114      -7.428  -8.513   9.195  1.00 92.89           C  
ATOM   1768  HA  GLN A 114      -7.691  -9.561   9.337  1.00 92.89           H  
ATOM   1769  C   GLN A 114      -8.650  -7.822   8.585  1.00 92.89           C  
ATOM   1770  CB  GLN A 114      -7.096  -7.906  10.558  1.00 92.89           C  
ATOM   1771  HB2 GLN A 114      -6.659  -6.916  10.426  1.00 92.89           H  
ATOM   1772  HB3 GLN A 114      -8.022  -7.802  11.123  1.00 92.89           H  
ATOM   1773  O   GLN A 114      -9.709  -8.443   8.504  1.00 92.89           O  
ATOM   1774  CG  GLN A 114      -6.133  -8.793  11.359  1.00 92.89           C  
ATOM   1775  HG2 GLN A 114      -6.585  -9.775  11.497  1.00 92.89           H  
ATOM   1776  HG3 GLN A 114      -5.195  -8.937  10.824  1.00 92.89           H  
ATOM   1777  CD  GLN A 114      -5.838  -8.214  12.734  1.00 92.89           C  
ATOM   1778  NE2 GLN A 114      -4.921  -8.800  13.470  1.00 92.89           N  
ATOM   1779 HE21 GLN A 114      -4.999  -8.619  14.461  1.00 92.89           H  
ATOM   1780 HE22 GLN A 114      -4.351  -9.534  13.075  1.00 92.89           H  
ATOM   1781  OE1 GLN A 114      -6.477  -7.283  13.200  1.00 92.89           O  
ATOM   1782  N   LEU A 115      -8.505  -6.583   8.099  1.00 93.60           N  
ATOM   1783  H   LEU A 115      -7.605  -6.135   8.190  1.00 93.60           H  
ATOM   1784  CA  LEU A 115      -9.604  -5.845   7.465  1.00 93.60           C  
ATOM   1785  HA  LEU A 115     -10.413  -5.721   8.184  1.00 93.60           H  
ATOM   1786  C   LEU A 115     -10.184  -6.619   6.275  1.00 93.60           C  
ATOM   1787  CB  LEU A 115      -9.099  -4.467   6.999  1.00 93.60           C  
ATOM   1788  HB2 LEU A 115      -8.168  -4.610   6.449  1.00 93.60           H  
ATOM   1789  HB3 LEU A 115      -9.826  -4.046   6.305  1.00 93.60           H  
ATOM   1790  O   LEU A 115     -11.394  -6.796   6.178  1.00 93.60           O  
ATOM   1791  CG  LEU A 115      -8.864  -3.446   8.126  1.00 93.60           C  
ATOM   1792  HG  LEU A 115      -8.242  -3.880   8.909  1.00 93.60           H  
ATOM   1793  CD1 LEU A 115      -8.147  -2.233   7.534  1.00 93.60           C  
ATOM   1794 HD11 LEU A 115      -8.014  -1.478   8.309  1.00 93.60           H  
ATOM   1795 HD12 LEU A 115      -8.731  -1.809   6.718  1.00 93.60           H  
ATOM   1796 HD13 LEU A 115      -7.166  -2.536   7.167  1.00 93.60           H  
ATOM   1797  CD2 LEU A 115     -10.175  -2.961   8.754  1.00 93.60           C  
ATOM   1798 HD21 LEU A 115     -10.695  -3.792   9.230  1.00 93.60           H  
ATOM   1799 HD22 LEU A 115     -10.820  -2.519   7.995  1.00 93.60           H  
ATOM   1800 HD23 LEU A 115      -9.959  -2.219   9.523  1.00 93.60           H  
ATOM   1801  N   THR A 116      -9.321  -7.125   5.395  1.00 95.96           N  
ATOM   1802  H   THR A 116      -8.334  -6.986   5.562  1.00 95.96           H  
ATOM   1803  CA  THR A 116      -9.737  -7.792   4.149  1.00 95.96           C  
ATOM   1804  HA  THR A 116     -10.636  -7.295   3.785  1.00 95.96           H  
ATOM   1805  C   THR A 116     -10.122  -9.263   4.320  1.00 95.96           C  
ATOM   1806  CB  THR A 116      -8.682  -7.642   3.050  1.00 95.96           C  
ATOM   1807  HB  THR A 116      -9.059  -8.140   2.157  1.00 95.96           H  
ATOM   1808  O   THR A 116     -10.590  -9.899   3.377  1.00 95.96           O  
ATOM   1809  CG2 THR A 116      -8.402  -6.183   2.698  1.00 95.96           C  
ATOM   1810 HG21 THR A 116      -9.307  -5.729   2.295  1.00 95.96           H  
ATOM   1811 HG22 THR A 116      -8.073  -5.623   3.573  1.00 95.96           H  
ATOM   1812 HG23 THR A 116      -7.619  -6.150   1.941  1.00 95.96           H  
ATOM   1813  OG1 THR A 116      -7.451  -8.229   3.414  1.00 95.96           O  
ATOM   1814  HG1 THR A 116      -7.069  -7.695   4.114  1.00 95.96           H  
ATOM   1815  N   SER A 117      -9.976  -9.824   5.522  1.00 93.97           N  
ATOM   1816  H   SER A 117      -9.512  -9.293   6.245  1.00 93.97           H  
ATOM   1817  CA  SER A 117     -10.436 -11.184   5.831  1.00 93.97           C  
ATOM   1818  HA  SER A 117     -10.257 -11.822   4.966  1.00 93.97           H  
ATOM   1819  C   SER A 117     -11.934 -11.257   6.128  1.00 93.97           C  
ATOM   1820  CB  SER A 117      -9.637 -11.759   6.997  1.00 93.97           C  
ATOM   1821  HB2 SER A 117      -9.639 -11.070   7.842  1.00 93.97           H  
ATOM   1822  HB3 SER A 117     -10.077 -12.707   7.306  1.00 93.97           H  
ATOM   1823  O   SER A 117     -12.528 -12.328   5.999  1.00 93.97           O  
ATOM   1824  OG  SER A 117      -8.322 -11.993   6.552  1.00 93.97           O  
ATOM   1825  HG  SER A 117      -7.855 -11.154   6.562  1.00 93.97           H  
ATOM   1826  N   TRP A 118     -12.563 -10.134   6.491  1.00 88.16           N  
ATOM   1827  H   TRP A 118     -12.020  -9.285   6.547  1.00 88.16           H  
ATOM   1828  CA  TRP A 118     -13.959 -10.084   6.938  1.00 88.16           C  
ATOM   1829  HA  TRP A 118     -14.336 -11.104   7.010  1.00 88.16           H  
ATOM   1830  C   TRP A 118     -14.869  -9.376   5.935  1.00 88.16           C  
ATOM   1831  CB  TRP A 118     -14.030  -9.512   8.354  1.00 88.16           C  
ATOM   1832  HB2 TRP A 118     -13.549  -8.534   8.375  1.00 88.16           H  
ATOM   1833  HB3 TRP A 118     -15.075  -9.378   8.633  1.00 88.16           H  
ATOM   1834  O   TRP A 118     -15.404  -8.288   6.178  1.00 88.16           O  
ATOM   1835  CG  TRP A 118     -13.398 -10.402   9.375  1.00 88.16           C  
ATOM   1836  CD1 TRP A 118     -12.174 -10.222   9.916  1.00 88.16           C  
ATOM   1837  HD1 TRP A 118     -11.520  -9.393   9.691  1.00 88.16           H  
ATOM   1838  CD2 TRP A 118     -13.926 -11.624   9.978  1.00 88.16           C  
ATOM   1839  CE2 TRP A 118     -12.945 -12.143  10.873  1.00 88.16           C  
ATOM   1840  CE3 TRP A 118     -15.139 -12.340   9.874  1.00 88.16           C  
ATOM   1841  HE3 TRP A 118     -15.904 -11.981   9.201  1.00 88.16           H  
ATOM   1842  NE1 TRP A 118     -11.899 -11.253  10.791  1.00 88.16           N  
ATOM   1843  HE1 TRP A 118     -11.036 -11.328  11.310  1.00 88.16           H  
ATOM   1844  CH2 TRP A 118     -14.368 -13.997  11.498  1.00 88.16           C  
ATOM   1845  HH2 TRP A 118     -14.534 -14.908  12.053  1.00 88.16           H  
ATOM   1846  CZ2 TRP A 118     -13.151 -13.309  11.624  1.00 88.16           C  
ATOM   1847  HZ2 TRP A 118     -12.376 -13.687  12.275  1.00 88.16           H  
ATOM   1848  CZ3 TRP A 118     -15.359 -13.510  10.627  1.00 88.16           C  
ATOM   1849  HZ3 TRP A 118     -16.289 -14.050  10.521  1.00 88.16           H  
ATOM   1850  N   GLY A 119     -15.105 -10.059   4.819  1.00 89.81           N  
ATOM   1851  H   GLY A 119     -14.541 -10.881   4.660  1.00 89.81           H  
ATOM   1852  CA  GLY A 119     -15.950  -9.607   3.717  1.00 89.81           C  
ATOM   1853  HA2 GLY A 119     -16.524  -8.726   4.006  1.00 89.81           H  
ATOM   1854  HA3 GLY A 119     -16.648 -10.401   3.452  1.00 89.81           H  
ATOM   1855  C   GLY A 119     -15.133  -9.261   2.480  1.00 89.81           C  
ATOM   1856  O   GLY A 119     -13.920  -9.440   2.451  1.00 89.81           O  
ATOM   1857  N   SER A 120     -15.814  -8.775   1.451  1.00 95.18           N  
ATOM   1858  H   SER A 120     -16.819  -8.695   1.502  1.00 95.18           H  
ATOM   1859  CA  SER A 120     -15.175  -8.439   0.183  1.00 95.18           C  
ATOM   1860  HA  SER A 120     -14.240  -8.991   0.085  1.00 95.18           H  
ATOM   1861  C   SER A 120     -14.859  -6.949   0.137  1.00 95.18           C  
ATOM   1862  CB  SER A 120     -16.065  -8.865  -0.977  1.00 95.18           C  
ATOM   1863  HB2 SER A 120     -16.972  -8.261  -0.973  1.00 95.18           H  
ATOM   1864  HB3 SER A 120     -15.512  -8.723  -1.905  1.00 95.18           H  
ATOM   1865  O   SER A 120     -15.734  -6.121   0.397  1.00 95.18           O  
ATOM   1866  OG  SER A 120     -16.426 -10.224  -0.880  1.00 95.18           O  
ATOM   1867  HG  SER A 120     -15.887 -10.712  -1.507  1.00 95.18           H  
ATOM   1868  N   TYR A 121     -13.618  -6.606  -0.193  1.00 98.01           N  
ATOM   1869  H   TYR A 121     -12.956  -7.324  -0.449  1.00 98.01           H  
ATOM   1870  CA  TYR A 121     -13.149  -5.226  -0.259  1.00 98.01           C  
ATOM   1871  HA  TYR A 121     -13.945  -4.557   0.067  1.00 98.01           H  
ATOM   1872  C   TYR A 121     -12.816  -4.850  -1.697  1.00 98.01           C  
ATOM   1873  CB  TYR A 121     -11.956  -5.014   0.686  1.00 98.01           C  
ATOM   1874  HB2 TYR A 121     -11.401  -4.139   0.349  1.00 98.01           H  
ATOM   1875  HB3 TYR A 121     -11.281  -5.867   0.619  1.00 98.01           H  
ATOM   1876  O   TYR A 121     -12.299  -5.664  -2.451  1.00 98.01           O  
ATOM   1877  CG  TYR A 121     -12.353  -4.802   2.138  1.00 98.01           C  
ATOM   1878  CD1 TYR A 121     -12.183  -3.539   2.738  1.00 98.01           C  
ATOM   1879  HD1 TYR A 121     -11.764  -2.726   2.163  1.00 98.01           H  
ATOM   1880  CD2 TYR A 121     -12.897  -5.861   2.890  1.00 98.01           C  
ATOM   1881  HD2 TYR A 121     -12.995  -6.844   2.454  1.00 98.01           H  
ATOM   1882  CE1 TYR A 121     -12.544  -3.330   4.083  1.00 98.01           C  
ATOM   1883  HE1 TYR A 121     -12.393  -2.363   4.541  1.00 98.01           H  
ATOM   1884  CE2 TYR A 121     -13.302  -5.646   4.220  1.00 98.01           C  
ATOM   1885  HE2 TYR A 121     -13.699  -6.460   4.809  1.00 98.01           H  
ATOM   1886  OH  TYR A 121     -13.495  -4.189   6.116  1.00 98.01           O  
ATOM   1887  HH  TYR A 121     -13.085  -3.411   6.501  1.00 98.01           H  
ATOM   1888  CZ  TYR A 121     -13.111  -4.388   4.827  1.00 98.01           C  
ATOM   1889  N   GLU A 122     -13.108  -3.608  -2.057  1.00 98.23           N  
ATOM   1890  H   GLU A 122     -13.532  -3.001  -1.370  1.00 98.23           H  
ATOM   1891  CA  GLU A 122     -12.617  -2.980  -3.282  1.00 98.23           C  
ATOM   1892  HA  GLU A 122     -12.301  -3.755  -3.980  1.00 98.23           H  
ATOM   1893  C   GLU A 122     -11.384  -2.123  -2.972  1.00 98.23           C  
ATOM   1894  CB  GLU A 122     -13.736  -2.181  -3.980  1.00 98.23           C  
ATOM   1895  HB2 GLU A 122     -13.310  -1.674  -4.846  1.00 98.23           H  
ATOM   1896  HB3 GLU A 122     -14.497  -2.878  -4.333  1.00 98.23           H  
ATOM   1897  O   GLU A 122     -11.237  -1.599  -1.862  1.00 98.23           O  
ATOM   1898  CG  GLU A 122     -14.406  -1.138  -3.074  1.00 98.23           C  
ATOM   1899  HG2 GLU A 122     -14.909  -1.661  -2.260  1.00 98.23           H  
ATOM   1900  HG3 GLU A 122     -13.641  -0.497  -2.636  1.00 98.23           H  
ATOM   1901  CD  GLU A 122     -15.447  -0.256  -3.777  1.00 98.23           C  
ATOM   1902  OE1 GLU A 122     -16.321   0.276  -3.050  1.00 98.23           O  
ATOM   1903  OE2 GLU A 122     -15.367  -0.018  -5.004  1.00 98.23           O  
ATOM   1904  N   LEU A 123     -10.512  -1.962  -3.966  1.00 98.75           N  
ATOM   1905  H   LEU A 123     -10.740  -2.389  -4.853  1.00 98.75           H  
ATOM   1906  CA  LEU A 123      -9.320  -1.117  -3.916  1.00 98.75           C  
ATOM   1907  HA  LEU A 123      -9.194  -0.734  -2.903  1.00 98.75           H  
ATOM   1908  C   LEU A 123      -9.490   0.071  -4.859  1.00 98.75           C  
ATOM   1909  CB  LEU A 123      -8.077  -1.960  -4.267  1.00 98.75           C  
ATOM   1910  HB2 LEU A 123      -8.296  -2.529  -5.171  1.00 98.75           H  
ATOM   1911  HB3 LEU A 123      -7.906  -2.668  -3.456  1.00 98.75           H  
ATOM   1912  O   LEU A 123      -9.889  -0.084  -6.013  1.00 98.75           O  
ATOM   1913  CG  LEU A 123      -6.772  -1.176  -4.501  1.00 98.75           C  
ATOM   1914  HG  LEU A 123      -6.951  -0.353  -5.193  1.00 98.75           H  
ATOM   1915  CD1 LEU A 123      -6.214  -0.613  -3.196  1.00 98.75           C  
ATOM   1916 HD11 LEU A 123      -5.319  -0.028  -3.408  1.00 98.75           H  
ATOM   1917 HD12 LEU A 123      -6.954   0.029  -2.720  1.00 98.75           H  
ATOM   1918 HD13 LEU A 123      -5.965  -1.436  -2.525  1.00 98.75           H  
ATOM   1919  CD2 LEU A 123      -5.693  -2.055  -5.123  1.00 98.75           C  
ATOM   1920 HD21 LEU A 123      -4.813  -1.455  -5.356  1.00 98.75           H  
ATOM   1921 HD22 LEU A 123      -6.062  -2.505  -6.044  1.00 98.75           H  
ATOM   1922 HD23 LEU A 123      -5.404  -2.851  -4.437  1.00 98.75           H  
ATOM   1923  N   ARG A 124      -9.082   1.253  -4.395  1.00 98.53           N  
ATOM   1924  H   ARG A 124      -8.820   1.302  -3.421  1.00 98.53           H  
ATOM   1925  CA  ARG A 124      -8.838   2.425  -5.238  1.00 98.53           C  
ATOM   1926  HA  ARG A 124      -8.960   2.132  -6.281  1.00 98.53           H  
ATOM   1927  C   ARG A 124      -7.399   2.898  -5.065  1.00 98.53           C  
ATOM   1928  CB  ARG A 124      -9.889   3.503  -4.934  1.00 98.53           C  
ATOM   1929  HB2 ARG A 124     -10.879   3.078  -5.098  1.00 98.53           H  
ATOM   1930  HB3 ARG A 124      -9.821   3.801  -3.888  1.00 98.53           H  
ATOM   1931  O   ARG A 124      -6.971   3.235  -3.958  1.00 98.53           O  
ATOM   1932  CG  ARG A 124      -9.725   4.738  -5.831  1.00 98.53           C  
ATOM   1933  HG2 ARG A 124      -8.772   5.221  -5.617  1.00 98.53           H  
ATOM   1934  HG3 ARG A 124      -9.733   4.429  -6.876  1.00 98.53           H  
ATOM   1935  CD  ARG A 124     -10.858   5.746  -5.597  1.00 98.53           C  
ATOM   1936  HD2 ARG A 124     -10.851   6.059  -4.553  1.00 98.53           H  
ATOM   1937  HD3 ARG A 124     -11.813   5.260  -5.793  1.00 98.53           H  
ATOM   1938  NE  ARG A 124     -10.681   6.928  -6.465  1.00 98.53           N  
ATOM   1939  HE  ARG A 124      -9.835   7.464  -6.337  1.00 98.53           H  
ATOM   1940  NH1 ARG A 124     -12.562   6.732  -7.814  1.00 98.53           N  
ATOM   1941 HH11 ARG A 124     -13.089   6.194  -7.141  1.00 98.53           H  
ATOM   1942 HH12 ARG A 124     -13.129   7.092  -8.568  1.00 98.53           H  
ATOM   1943  NH2 ARG A 124     -11.019   8.236  -8.281  1.00 98.53           N  
ATOM   1944 HH21 ARG A 124     -10.134   8.694  -8.115  1.00 98.53           H  
ATOM   1945 HH22 ARG A 124     -11.506   8.379  -9.154  1.00 98.53           H  
ATOM   1946  CZ  ARG A 124     -11.426   7.280  -7.501  1.00 98.53           C  
ATOM   1947  N   VAL A 125      -6.678   2.984  -6.174  1.00 98.40           N  
ATOM   1948  H   VAL A 125      -7.109   2.694  -7.040  1.00 98.40           H  
ATOM   1949  CA  VAL A 125      -5.351   3.600  -6.253  1.00 98.40           C  
ATOM   1950  HA  VAL A 125      -4.949   3.730  -5.248  1.00 98.40           H  
ATOM   1951  C   VAL A 125      -5.492   4.970  -6.895  1.00 98.40           C  
ATOM   1952  CB  VAL A 125      -4.363   2.724  -7.038  1.00 98.40           C  
ATOM   1953  HB  VAL A 125      -4.681   2.654  -8.079  1.00 98.40           H  
ATOM   1954  O   VAL A 125      -6.207   5.114  -7.881  1.00 98.40           O  
ATOM   1955  CG1 VAL A 125      -2.965   3.347  -6.988  1.00 98.40           C  
ATOM   1956 HG11 VAL A 125      -2.948   4.299  -7.518  1.00 98.40           H  
ATOM   1957 HG12 VAL A 125      -2.647   3.496  -5.956  1.00 98.40           H  
ATOM   1958 HG13 VAL A 125      -2.259   2.683  -7.487  1.00 98.40           H  
ATOM   1959  CG2 VAL A 125      -4.291   1.309  -6.453  1.00 98.40           C  
ATOM   1960 HG21 VAL A 125      -5.235   0.789  -6.613  1.00 98.40           H  
ATOM   1961 HG22 VAL A 125      -4.076   1.349  -5.385  1.00 98.40           H  
ATOM   1962 HG23 VAL A 125      -3.509   0.741  -6.958  1.00 98.40           H  
ATOM   1963  N   GLU A 126      -4.831   5.979  -6.342  1.00 96.93           N  
ATOM   1964  H   GLU A 126      -4.250   5.787  -5.538  1.00 96.93           H  
ATOM   1965  CA  GLU A 126      -4.748   7.320  -6.919  1.00 96.93           C  
ATOM   1966  HA  GLU A 126      -5.109   7.290  -7.947  1.00 96.93           H  
ATOM   1967  C   GLU A 126      -3.295   7.779  -6.944  1.00 96.93           C  
ATOM   1968  CB  GLU A 126      -5.652   8.275  -6.129  1.00 96.93           C  
ATOM   1969  HB2 GLU A 126      -6.650   7.837  -6.136  1.00 96.93           H  
ATOM   1970  HB3 GLU A 126      -5.306   8.319  -5.097  1.00 96.93           H  
ATOM   1971  O   GLU A 126      -2.557   7.592  -5.977  1.00 96.93           O  
ATOM   1972  CG  GLU A 126      -5.761   9.707  -6.684  1.00 96.93           C  
ATOM   1973  HG2 GLU A 126      -6.121   9.662  -7.712  1.00 96.93           H  
ATOM   1974  HG3 GLU A 126      -4.780  10.181  -6.684  1.00 96.93           H  
ATOM   1975  CD  GLU A 126      -6.750  10.525  -5.833  1.00 96.93           C  
ATOM   1976  OE1 GLU A 126      -6.325  11.414  -5.061  1.00 96.93           O  
ATOM   1977  OE2 GLU A 126      -7.954  10.167  -5.831  1.00 96.93           O  
ATOM   1978  N   VAL A 127      -2.899   8.391  -8.051  1.00 94.79           N  
ATOM   1979  H   VAL A 127      -3.573   8.511  -8.794  1.00 94.79           H  
ATOM   1980  CA  VAL A 127      -1.554   8.903  -8.306  1.00 94.79           C  
ATOM   1981  HA  VAL A 127      -1.040   9.027  -7.353  1.00 94.79           H  
ATOM   1982  C   VAL A 127      -1.666  10.280  -8.938  1.00 94.79           C  
ATOM   1983  CB  VAL A 127      -0.708   7.959  -9.197  1.00 94.79           C  
ATOM   1984  HB  VAL A 127      -0.147   8.558  -9.915  1.00 94.79           H  
ATOM   1985  O   VAL A 127      -2.501  10.509  -9.810  1.00 94.79           O  
ATOM   1986  CG1 VAL A 127       0.306   7.194  -8.349  1.00 94.79           C  
ATOM   1987 HG11 VAL A 127       0.901   6.535  -8.982  1.00 94.79           H  
ATOM   1988 HG12 VAL A 127      -0.207   6.600  -7.593  1.00 94.79           H  
ATOM   1989 HG13 VAL A 127       0.974   7.908  -7.867  1.00 94.79           H  
ATOM   1990  CG2 VAL A 127      -1.509   6.911  -9.975  1.00 94.79           C  
ATOM   1991 HG21 VAL A 127      -0.858   6.392 -10.678  1.00 94.79           H  
ATOM   1992 HG22 VAL A 127      -2.318   7.391 -10.525  1.00 94.79           H  
ATOM   1993 HG23 VAL A 127      -1.935   6.175  -9.293  1.00 94.79           H  
ATOM   1994  N   ILE A 128      -0.813  11.204  -8.510  1.00 92.05           N  
ATOM   1995  H   ILE A 128      -0.150  10.945  -7.794  1.00 92.05           H  
ATOM   1996  CA  ILE A 128      -0.635  12.494  -9.172  1.00 92.05           C  
ATOM   1997  HA  ILE A 128      -1.409  12.603  -9.931  1.00 92.05           H  
ATOM   1998  C   ILE A 128       0.713  12.466  -9.875  1.00 92.05           C  
ATOM   1999  CB  ILE A 128      -0.791  13.688  -8.207  1.00 92.05           C  
ATOM   2000  HB  ILE A 128       0.005  13.633  -7.465  1.00 92.05           H  
ATOM   2001  O   ILE A 128       1.747  12.225  -9.250  1.00 92.05           O  
ATOM   2002  CG1 ILE A 128      -2.166  13.614  -7.500  1.00 92.05           C  
ATOM   2003 HG12 ILE A 128      -2.223  12.688  -6.928  1.00 92.05           H  
ATOM   2004 HG13 ILE A 128      -2.951  13.583  -8.255  1.00 92.05           H  
ATOM   2005  CG2 ILE A 128      -0.626  15.018  -8.970  1.00 92.05           C  
ATOM   2006 HG21 ILE A 128       0.346  15.053  -9.463  1.00 92.05           H  
ATOM   2007 HG22 ILE A 128      -1.414  15.121  -9.716  1.00 92.05           H  
ATOM   2008 HG23 ILE A 128      -0.670  15.858  -8.278  1.00 92.05           H  
ATOM   2009  CD1 ILE A 128      -2.462  14.759  -6.523  1.00 92.05           C  
ATOM   2010 HD11 ILE A 128      -2.603  15.694  -7.064  1.00 92.05           H  
ATOM   2011 HD12 ILE A 128      -1.643  14.863  -5.812  1.00 92.05           H  
ATOM   2012 HD13 ILE A 128      -3.378  14.534  -5.977  1.00 92.05           H  
ATOM   2013  N   ASN A 129       0.700  12.725 -11.178  1.00 87.40           N  
ATOM   2014  H   ASN A 129      -0.188  12.922 -11.618  1.00 87.40           H  
ATOM   2015  CA  ASN A 129       1.905  12.874 -11.982  1.00 87.40           C  
ATOM   2016  HA  ASN A 129       2.759  13.023 -11.322  1.00 87.40           H  
ATOM   2017  C   ASN A 129       1.765  14.118 -12.860  1.00 87.40           C  
ATOM   2018  CB  ASN A 129       2.155  11.597 -12.801  1.00 87.40           C  
ATOM   2019  HB2 ASN A 129       1.342  11.453 -13.513  1.00 87.40           H  
ATOM   2020  HB3 ASN A 129       2.195  10.736 -12.134  1.00 87.40           H  
ATOM   2021  O   ASN A 129       0.731  14.312 -13.495  1.00 87.40           O  
ATOM   2022  CG  ASN A 129       3.476  11.669 -13.550  1.00 87.40           C  
ATOM   2023  ND2 ASN A 129       3.614  10.940 -14.631  1.00 87.40           N  
ATOM   2024 HD21 ASN A 129       4.514  10.947 -15.090  1.00 87.40           H  
ATOM   2025 HD22 ASN A 129       2.882  10.308 -14.923  1.00 87.40           H  
ATOM   2026  OD1 ASN A 129       4.375  12.409 -13.185  1.00 87.40           O  
ATOM   2027  N   GLN A 130       2.782  14.984 -12.856  1.00 86.21           N  
ATOM   2028  H   GLN A 130       3.640  14.682 -12.417  1.00 86.21           H  
ATOM   2029  CA  GLN A 130       2.791  16.244 -13.619  1.00 86.21           C  
ATOM   2030  HA  GLN A 130       3.614  16.847 -13.234  1.00 86.21           H  
ATOM   2031  C   GLN A 130       1.521  17.102 -13.412  1.00 86.21           C  
ATOM   2032  CB  GLN A 130       3.100  15.955 -15.099  1.00 86.21           C  
ATOM   2033  HB2 GLN A 130       2.332  15.298 -15.507  1.00 86.21           H  
ATOM   2034  HB3 GLN A 130       3.083  16.890 -15.658  1.00 86.21           H  
ATOM   2035  O   GLN A 130       1.011  17.730 -14.334  1.00 86.21           O  
ATOM   2036  CG  GLN A 130       4.484  15.311 -15.290  1.00 86.21           C  
ATOM   2037  HG2 GLN A 130       5.252  16.004 -14.948  1.00 86.21           H  
ATOM   2038  HG3 GLN A 130       4.558  14.399 -14.697  1.00 86.21           H  
ATOM   2039  CD  GLN A 130       4.777  14.933 -16.737  1.00 86.21           C  
ATOM   2040  NE2 GLN A 130       5.947  14.401 -17.007  1.00 86.21           N  
ATOM   2041 HE21 GLN A 130       6.071  14.086 -17.958  1.00 86.21           H  
ATOM   2042 HE22 GLN A 130       6.578  14.144 -16.261  1.00 86.21           H  
ATOM   2043  OE1 GLN A 130       3.984  15.096 -17.646  1.00 86.21           O  
ATOM   2044  N   GLY A 131       0.983  17.111 -12.186  1.00 87.47           N  
ATOM   2045  H   GLY A 131       1.418  16.534 -11.480  1.00 87.47           H  
ATOM   2046  CA  GLY A 131      -0.226  17.864 -11.824  1.00 87.47           C  
ATOM   2047  HA2 GLY A 131      -0.269  17.962 -10.739  1.00 87.47           H  
ATOM   2048  HA3 GLY A 131      -0.164  18.863 -12.255  1.00 87.47           H  
ATOM   2049  C   GLY A 131      -1.548  17.242 -12.289  1.00 87.47           C  
ATOM   2050  O   GLY A 131      -2.609  17.768 -11.958  1.00 87.47           O  
ATOM   2051  N   GLN A 132      -1.513  16.121 -13.010  1.00 92.00           N  
ATOM   2052  H   GLN A 132      -0.617  15.716 -13.243  1.00 92.00           H  
ATOM   2053  CA  GLN A 132      -2.700  15.381 -13.429  1.00 92.00           C  
ATOM   2054  HA  GLN A 132      -3.554  16.057 -13.454  1.00 92.00           H  
ATOM   2055  C   GLN A 132      -3.015  14.259 -12.439  1.00 92.00           C  
ATOM   2056  CB  GLN A 132      -2.498  14.828 -14.840  1.00 92.00           C  
ATOM   2057  HB2 GLN A 132      -1.602  14.207 -14.848  1.00 92.00           H  
ATOM   2058  HB3 GLN A 132      -3.354  14.209 -15.108  1.00 92.00           H  
ATOM   2059  O   GLN A 132      -2.109  13.617 -11.907  1.00 92.00           O  
ATOM   2060  CG  GLN A 132      -2.334  15.931 -15.892  1.00 92.00           C  
ATOM   2061  HG2 GLN A 132      -3.219  16.567 -15.892  1.00 92.00           H  
ATOM   2062  HG3 GLN A 132      -1.463  16.546 -15.663  1.00 92.00           H  
ATOM   2063  CD  GLN A 132      -2.132  15.322 -17.272  1.00 92.00           C  
ATOM   2064  NE2 GLN A 132      -3.001  15.593 -18.221  1.00 92.00           N  
ATOM   2065 HE21 GLN A 132      -2.836  15.129 -19.102  1.00 92.00           H  
ATOM   2066 HE22 GLN A 132      -3.787  16.204 -18.052  1.00 92.00           H  
ATOM   2067  OE1 GLN A 132      -1.209  14.564 -17.513  1.00 92.00           O  
ATOM   2068  N   ILE A 133      -4.308  14.027 -12.206  1.00 93.41           N  
ATOM   2069  H   ILE A 133      -4.993  14.554 -12.729  1.00 93.41           H  
ATOM   2070  CA  ILE A 133      -4.803  12.970 -11.321  1.00 93.41           C  
ATOM   2071  HA  ILE A 133      -4.019  12.707 -10.611  1.00 93.41           H  
ATOM   2072  C   ILE A 133      -5.116  11.730 -12.156  1.00 93.41           C  
ATOM   2073  CB  ILE A 133      -6.030  13.432 -10.502  1.00 93.41           C  
ATOM   2074  HB  ILE A 133      -6.829  13.694 -11.196  1.00 93.41           H  
ATOM   2075  O   ILE A 133      -5.898  11.781 -13.109  1.00 93.41           O  
ATOM   2076  CG1 ILE A 133      -5.686  14.680  -9.655  1.00 93.41           C  
ATOM   2077 HG12 ILE A 133      -4.929  14.420  -8.915  1.00 93.41           H  
ATOM   2078 HG13 ILE A 133      -5.271  15.455 -10.300  1.00 93.41           H  
ATOM   2079  CG2 ILE A 133      -6.529  12.286  -9.597  1.00 93.41           C  
ATOM   2080 HG21 ILE A 133      -6.818  11.419 -10.191  1.00 93.41           H  
ATOM   2081 HG22 ILE A 133      -5.745  11.989  -8.901  1.00 93.41           H  
ATOM   2082 HG23 ILE A 133      -7.410  12.592  -9.032  1.00 93.41           H  
ATOM   2083  CD1 ILE A 133      -6.885  15.302  -8.930  1.00 93.41           C  
ATOM   2084 HD11 ILE A 133      -6.580  16.246  -8.478  1.00 93.41           H  
ATOM   2085 HD12 ILE A 133      -7.240  14.641  -8.140  1.00 93.41           H  
ATOM   2086 HD13 ILE A 133      -7.690  15.493  -9.640  1.00 93.41           H  
ATOM   2087  N   TYR A 134      -4.542  10.614 -11.737  1.00 95.13           N  
ATOM   2088  H   TYR A 134      -3.909  10.663 -10.951  1.00 95.13           H  
ATOM   2089  CA  TYR A 134      -4.759   9.296 -12.297  1.00 95.13           C  
ATOM   2090  HA  TYR A 134      -5.492   9.366 -13.100  1.00 95.13           H  
ATOM   2091  C   TYR A 134      -5.294   8.354 -11.217  1.00 95.13           C  
ATOM   2092  CB  TYR A 134      -3.457   8.787 -12.906  1.00 95.13           C  
ATOM   2093  HB2 TYR A 134      -3.640   7.782 -13.286  1.00 95.13           H  
ATOM   2094  HB3 TYR A 134      -2.687   8.738 -12.135  1.00 95.13           H  
ATOM   2095  O   TYR A 134      -4.945   8.488 -10.042  1.00 95.13           O  
ATOM   2096  CG  TYR A 134      -2.920   9.600 -14.056  1.00 95.13           C  
ATOM   2097  CD1 TYR A 134      -3.277   9.266 -15.375  1.00 95.13           C  
ATOM   2098  HD1 TYR A 134      -3.940   8.436 -15.570  1.00 95.13           H  
ATOM   2099  CD2 TYR A 134      -2.027  10.660 -13.806  1.00 95.13           C  
ATOM   2100  HD2 TYR A 134      -1.749  10.902 -12.791  1.00 95.13           H  
ATOM   2101  CE1 TYR A 134      -2.748  10.003 -16.448  1.00 95.13           C  
ATOM   2102  HE1 TYR A 134      -3.008   9.747 -17.465  1.00 95.13           H  
ATOM   2103  CE2 TYR A 134      -1.498  11.400 -14.879  1.00 95.13           C  
ATOM   2104  HE2 TYR A 134      -0.797  12.200 -14.692  1.00 95.13           H  
ATOM   2105  OH  TYR A 134      -1.396  11.792 -17.259  1.00 95.13           O  
ATOM   2106  HH  TYR A 134      -1.009  12.639 -17.027  1.00 95.13           H  
ATOM   2107  CZ  TYR A 134      -1.868  11.077 -16.204  1.00 95.13           C  
ATOM   2108  N   TYR A 135      -6.146   7.404 -11.587  1.00 97.28           N  
ATOM   2109  H   TYR A 135      -6.436   7.352 -12.553  1.00 97.28           H  
ATOM   2110  CA  TYR A 135      -6.669   6.403 -10.666  1.00 97.28           C  
ATOM   2111  HA  TYR A 135      -5.879   6.194  -9.944  1.00 97.28           H  
ATOM   2112  C   TYR A 135      -6.995   5.077 -11.358  1.00 97.28           C  
ATOM   2113  CB  TYR A 135      -7.888   6.964  -9.909  1.00 97.28           C  
ATOM   2114  HB2 TYR A 135      -7.664   7.970  -9.555  1.00 97.28           H  
ATOM   2115  HB3 TYR A 135      -8.057   6.354  -9.022  1.00 97.28           H  
ATOM   2116  O   TYR A 135      -7.242   5.038 -12.564  1.00 97.28           O  
ATOM   2117  CG  TYR A 135      -9.181   6.992 -10.698  1.00 97.28           C  
ATOM   2118  CD1 TYR A 135      -9.437   8.032 -11.613  1.00 97.28           C  
ATOM   2119  HD1 TYR A 135      -8.694   8.798 -11.778  1.00 97.28           H  
ATOM   2120  CD2 TYR A 135     -10.126   5.963 -10.520  1.00 97.28           C  
ATOM   2121  HD2 TYR A 135      -9.920   5.144  -9.847  1.00 97.28           H  
ATOM   2122  CE1 TYR A 135     -10.632   8.039 -12.356  1.00 97.28           C  
ATOM   2123  HE1 TYR A 135     -10.812   8.818 -13.083  1.00 97.28           H  
ATOM   2124  CE2 TYR A 135     -11.330   5.979 -11.247  1.00 97.28           C  
ATOM   2125  HE2 TYR A 135     -12.052   5.183 -11.137  1.00 97.28           H  
ATOM   2126  OH  TYR A 135     -12.729   6.993 -12.892  1.00 97.28           O  
ATOM   2127  HH  TYR A 135     -12.776   7.678 -13.563  1.00 97.28           H  
ATOM   2128  CZ  TYR A 135     -11.579   7.007 -12.176  1.00 97.28           C  
ATOM   2129  N   ALA A 136      -7.027   4.012 -10.559  1.00 98.13           N  
ATOM   2130  H   ALA A 136      -6.798   4.157  -9.586  1.00 98.13           H  
ATOM   2131  CA  ALA A 136      -7.477   2.669 -10.922  1.00 98.13           C  
ATOM   2132  HA  ALA A 136      -8.072   2.706 -11.835  1.00 98.13           H  
ATOM   2133  C   ALA A 136      -8.349   2.094  -9.799  1.00 98.13           C  
ATOM   2134  CB  ALA A 136      -6.261   1.765 -11.160  1.00 98.13           C  
ATOM   2135  HB1 ALA A 136      -6.592   0.734 -11.283  1.00 98.13           H  
ATOM   2136  HB2 ALA A 136      -5.578   1.817 -10.312  1.00 98.13           H  
ATOM   2137  HB3 ALA A 136      -5.737   2.064 -12.068  1.00 98.13           H  
ATOM   2138  O   ALA A 136      -8.056   2.316  -8.616  1.00 98.13           O  
ATOM   2139  N   LYS A 137      -9.400   1.352 -10.156  1.00 98.55           N  
ATOM   2140  H   LYS A 137      -9.616   1.268 -11.139  1.00 98.55           H  
ATOM   2141  CA  LYS A 137     -10.301   0.675  -9.218  1.00 98.55           C  
ATOM   2142  HA  LYS A 137      -9.876   0.740  -8.216  1.00 98.55           H  
ATOM   2143  C   LYS A 137     -10.451  -0.804  -9.530  1.00 98.55           C  
ATOM   2144  CB  LYS A 137     -11.681   1.338  -9.204  1.00 98.55           C  
ATOM   2145  HB2 LYS A 137     -12.008   1.545 -10.223  1.00 98.55           H  
ATOM   2146  HB3 LYS A 137     -12.390   0.649  -8.746  1.00 98.55           H  
ATOM   2147  O   LYS A 137     -10.735  -1.177 -10.665  1.00 98.55           O  
ATOM   2148  CG  LYS A 137     -11.644   2.624  -8.379  1.00 98.55           C  
ATOM   2149  HG2 LYS A 137     -10.897   3.302  -8.794  1.00 98.55           H  
ATOM   2150  HG3 LYS A 137     -11.357   2.375  -7.358  1.00 98.55           H  
ATOM   2151  CD  LYS A 137     -12.986   3.346  -8.347  1.00 98.55           C  
ATOM   2152  HD2 LYS A 137     -13.211   3.710  -9.349  1.00 98.55           H  
ATOM   2153  HD3 LYS A 137     -12.877   4.203  -7.683  1.00 98.55           H  
ATOM   2154  CE  LYS A 137     -14.142   2.491  -7.823  1.00 98.55           C  
ATOM   2155  HE2 LYS A 137     -14.267   1.623  -8.470  1.00 98.55           H  
ATOM   2156  HE3 LYS A 137     -13.919   2.140  -6.815  1.00 98.55           H  
ATOM   2157  NZ  LYS A 137     -15.382   3.293  -7.830  1.00 98.55           N  
ATOM   2158  HZ1 LYS A 137     -16.162   2.765  -7.466  1.00 98.55           H  
ATOM   2159  HZ2 LYS A 137     -15.578   3.563  -8.784  1.00 98.55           H  
ATOM   2160  HZ3 LYS A 137     -15.244   4.153  -7.318  1.00 98.55           H  
ATOM   2161  N   TYR A 138     -10.380  -1.610  -8.481  1.00 98.72           N  
ATOM   2162  H   TYR A 138     -10.236  -1.191  -7.573  1.00 98.72           H  
ATOM   2163  CA  TYR A 138     -10.494  -3.066  -8.516  1.00 98.72           C  
ATOM   2164  HA  TYR A 138     -10.728  -3.409  -9.523  1.00 98.72           H  
ATOM   2165  C   TYR A 138     -11.619  -3.484  -7.577  1.00 98.72           C  
ATOM   2166  CB  TYR A 138      -9.160  -3.694  -8.094  1.00 98.72           C  
ATOM   2167  HB2 TYR A 138      -8.962  -3.449  -7.050  1.00 98.72           H  
ATOM   2168  HB3 TYR A 138      -9.243  -4.779  -8.153  1.00 98.72           H  
ATOM   2169  O   TYR A 138     -11.692  -2.983  -6.449  1.00 98.72           O  
ATOM   2170  CG  TYR A 138      -7.983  -3.243  -8.933  1.00 98.72           C  
ATOM   2171  CD1 TYR A 138      -7.552  -4.034 -10.012  1.00 98.72           C  
ATOM   2172  HD1 TYR A 138      -8.033  -4.975 -10.232  1.00 98.72           H  
ATOM   2173  CD2 TYR A 138      -7.336  -2.022  -8.650  1.00 98.72           C  
ATOM   2174  HD2 TYR A 138      -7.664  -1.425  -7.812  1.00 98.72           H  
ATOM   2175  CE1 TYR A 138      -6.478  -3.603 -10.812  1.00 98.72           C  
ATOM   2176  HE1 TYR A 138      -6.148  -4.212 -11.641  1.00 98.72           H  
ATOM   2177  CE2 TYR A 138      -6.288  -1.571  -9.472  1.00 98.72           C  
ATOM   2178  HE2 TYR A 138      -5.807  -0.626  -9.268  1.00 98.72           H  
ATOM   2179  OH  TYR A 138      -4.897  -1.879 -11.392  1.00 98.72           O  
ATOM   2180  HH  TYR A 138      -4.649  -0.973 -11.196  1.00 98.72           H  
ATOM   2181  CZ  TYR A 138      -5.866  -2.357 -10.567  1.00 98.72           C  
ATOM   2182  N   ARG A 139     -12.516  -4.365  -8.027  1.00 98.18           N  
ATOM   2183  H   ARG A 139     -12.380  -4.771  -8.942  1.00 98.18           H  
ATOM   2184  CA  ARG A 139     -13.670  -4.791  -7.217  1.00 98.18           C  
ATOM   2185  HA  ARG A 139     -14.036  -3.931  -6.655  1.00 98.18           H  
ATOM   2186  C   ARG A 139     -13.301  -5.831  -6.173  1.00 98.18           C  
ATOM   2187  CB  ARG A 139     -14.811  -5.321  -8.090  1.00 98.18           C  
ATOM   2188  HB2 ARG A 139     -14.457  -6.178  -8.664  1.00 98.18           H  
ATOM   2189  HB3 ARG A 139     -15.622  -5.662  -7.446  1.00 98.18           H  
ATOM   2190  O   ARG A 139     -14.071  -5.987  -5.228  1.00 98.18           O  
ATOM   2191  CG  ARG A 139     -15.359  -4.257  -9.038  1.00 98.18           C  
ATOM   2192  HG2 ARG A 139     -15.700  -3.394  -8.467  1.00 98.18           H  
ATOM   2193  HG3 ARG A 139     -14.552  -3.955  -9.706  1.00 98.18           H  
ATOM   2194  CD  ARG A 139     -16.514  -4.828  -9.866  1.00 98.18           C  
ATOM   2195  HD2 ARG A 139     -17.307  -5.197  -9.215  1.00 98.18           H  
ATOM   2196  HD3 ARG A 139     -16.137  -5.671 -10.445  1.00 98.18           H  
ATOM   2197  NE  ARG A 139     -17.029  -3.867 -10.850  1.00 98.18           N  
ATOM   2198  HE  ARG A 139     -16.640  -3.982 -11.775  1.00 98.18           H  
ATOM   2199  NH1 ARG A 139     -18.531  -2.800  -9.496  1.00 98.18           N  
ATOM   2200 HH11 ARG A 139     -18.233  -3.416  -8.753  1.00 98.18           H  
ATOM   2201 HH12 ARG A 139     -19.218  -2.076  -9.341  1.00 98.18           H  
ATOM   2202  NH2 ARG A 139     -18.285  -2.145 -11.623  1.00 98.18           N  
ATOM   2203 HH21 ARG A 139     -17.807  -2.228 -12.509  1.00 98.18           H  
ATOM   2204 HH22 ARG A 139     -18.932  -1.386 -11.466  1.00 98.18           H  
ATOM   2205  CZ  ARG A 139     -17.946  -2.946 -10.653  1.00 98.18           C  
ATOM   2206  N   GLU A 140     -12.170  -6.512  -6.312  1.00 98.27           N  
ATOM   2207  H   GLU A 140     -11.621  -6.395  -7.152  1.00 98.27           H  
ATOM   2208  CA  GLU A 140     -11.669  -7.449  -5.310  1.00 98.27           C  
ATOM   2209  HA  GLU A 140     -12.303  -7.420  -4.424  1.00 98.27           H  
ATOM   2210  C   GLU A 140     -10.260  -7.062  -4.869  1.00 98.27           C  
ATOM   2211  CB  GLU A 140     -11.674  -8.889  -5.837  1.00 98.27           C  
ATOM   2212  HB2 GLU A 140     -11.256  -9.545  -5.075  1.00 98.27           H  
ATOM   2213  HB3 GLU A 140     -11.011  -8.918  -6.702  1.00 98.27           H  
ATOM   2214  O   GLU A 140      -9.359  -6.860  -5.684  1.00 98.27           O  
ATOM   2215  CG  GLU A 140     -13.044  -9.439  -6.262  1.00 98.27           C  
ATOM   2216  HG2 GLU A 140     -13.450  -8.806  -7.052  1.00 98.27           H  
ATOM   2217  HG3 GLU A 140     -12.891 -10.431  -6.688  1.00 98.27           H  
ATOM   2218  CD  GLU A 140     -14.080  -9.557  -5.133  1.00 98.27           C  
ATOM   2219  OE1 GLU A 140     -15.276  -9.751  -5.443  1.00 98.27           O  
ATOM   2220  OE2 GLU A 140     -13.807  -9.297  -3.936  1.00 98.27           O  
ATOM   2221  N   PHE A 141     -10.078  -6.975  -3.555  1.00 98.65           N  
ATOM   2222  H   PHE A 141     -10.892  -7.029  -2.960  1.00 98.65           H  
ATOM   2223  CA  PHE A 141      -8.795  -6.757  -2.916  1.00 98.65           C  
ATOM   2224  HA  PHE A 141      -8.011  -7.100  -3.591  1.00 98.65           H  
ATOM   2225  C   PHE A 141      -8.707  -7.538  -1.610  1.00 98.65           C  
ATOM   2226  CB  PHE A 141      -8.575  -5.268  -2.670  1.00 98.65           C  
ATOM   2227  HB2 PHE A 141      -9.386  -4.875  -2.057  1.00 98.65           H  
ATOM   2228  HB3 PHE A 141      -8.611  -4.764  -3.636  1.00 98.65           H  
ATOM   2229  O   PHE A 141      -9.579  -7.426  -0.741  1.00 98.65           O  
ATOM   2230  CG  PHE A 141      -7.247  -4.973  -1.999  1.00 98.65           C  
ATOM   2231  CD1 PHE A 141      -7.172  -4.864  -0.600  1.00 98.65           C  
ATOM   2232  HD1 PHE A 141      -8.068  -4.992  -0.011  1.00 98.65           H  
ATOM   2233  CD2 PHE A 141      -6.076  -4.853  -2.767  1.00 98.65           C  
ATOM   2234  HD2 PHE A 141      -6.118  -5.000  -3.836  1.00 98.65           H  
ATOM   2235  CE1 PHE A 141      -5.942  -4.591   0.028  1.00 98.65           C  
ATOM   2236  HE1 PHE A 141      -5.885  -4.513   1.104  1.00 98.65           H  
ATOM   2237  CE2 PHE A 141      -4.850  -4.558  -2.143  1.00 98.65           C  
ATOM   2238  HE2 PHE A 141      -3.952  -4.462  -2.736  1.00 98.65           H  
ATOM   2239  CZ  PHE A 141      -4.782  -4.425  -0.747  1.00 98.65           C  
ATOM   2240  HZ  PHE A 141      -3.833  -4.226  -0.270  1.00 98.65           H  
ATOM   2241  N   LYS A 142      -7.621  -8.292  -1.446  1.00 98.39           N  
ATOM   2242  H   LYS A 142      -6.952  -8.333  -2.202  1.00 98.39           H  
ATOM   2243  CA  LYS A 142      -7.323  -9.011  -0.210  1.00 98.39           C  
ATOM   2244  HA  LYS A 142      -7.712  -8.421   0.620  1.00 98.39           H  
ATOM   2245  C   LYS A 142      -5.824  -9.140   0.009  1.00 98.39           C  
ATOM   2246  CB  LYS A 142      -8.048 -10.365  -0.231  1.00 98.39           C  
ATOM   2247  HB2 LYS A 142      -7.666 -10.983  -1.044  1.00 98.39           H  
ATOM   2248  HB3 LYS A 142      -9.108 -10.186  -0.408  1.00 98.39           H  
ATOM   2249  O   LYS A 142      -5.053  -9.275  -0.934  1.00 98.39           O  
ATOM   2250  CG  LYS A 142      -7.898 -11.168   1.060  1.00 98.39           C  
ATOM   2251  HG2 LYS A 142      -8.243 -10.573   1.905  1.00 98.39           H  
ATOM   2252  HG3 LYS A 142      -6.855 -11.445   1.210  1.00 98.39           H  
ATOM   2253  CD  LYS A 142      -8.733 -12.443   0.952  1.00 98.39           C  
ATOM   2254  HD2 LYS A 142      -9.777 -12.171   0.799  1.00 98.39           H  
ATOM   2255  HD3 LYS A 142      -8.382 -13.039   0.110  1.00 98.39           H  
ATOM   2256  CE  LYS A 142      -8.585 -13.229   2.251  1.00 98.39           C  
ATOM   2257  HE2 LYS A 142      -7.540 -13.516   2.369  1.00 98.39           H  
ATOM   2258  HE3 LYS A 142      -8.846 -12.570   3.080  1.00 98.39           H  
ATOM   2259  NZ  LYS A 142      -9.465 -14.418   2.243  1.00 98.39           N  
ATOM   2260  HZ1 LYS A 142     -10.425 -14.118   2.152  1.00 98.39           H  
ATOM   2261  HZ2 LYS A 142      -9.232 -15.015   1.462  1.00 98.39           H  
ATOM   2262  HZ3 LYS A 142      -9.365 -14.927   3.109  1.00 98.39           H  
ATOM   2263  N   VAL A 143      -5.435  -9.147   1.278  1.00 98.42           N  
ATOM   2264  H   VAL A 143      -6.135  -9.015   1.994  1.00 98.42           H  
ATOM   2265  CA  VAL A 143      -4.081  -9.486   1.719  1.00 98.42           C  
ATOM   2266  HA  VAL A 143      -3.458  -9.714   0.854  1.00 98.42           H  
ATOM   2267  C   VAL A 143      -4.172 -10.749   2.572  1.00 98.42           C  
ATOM   2268  CB  VAL A 143      -3.436  -8.290   2.446  1.00 98.42           C  
ATOM   2269  HB  VAL A 143      -4.047  -8.018   3.307  1.00 98.42           H  
ATOM   2270  O   VAL A 143      -4.971 -10.826   3.510  1.00 98.42           O  
ATOM   2271  CG1 VAL A 143      -2.020  -8.599   2.931  1.00 98.42           C  
ATOM   2272 HG11 VAL A 143      -1.397  -8.907   2.091  1.00 98.42           H  
ATOM   2273 HG12 VAL A 143      -2.045  -9.393   3.678  1.00 98.42           H  
ATOM   2274 HG13 VAL A 143      -1.583  -7.717   3.399  1.00 98.42           H  
ATOM   2275  CG2 VAL A 143      -3.344  -7.076   1.508  1.00 98.42           C  
ATOM   2276 HG21 VAL A 143      -2.805  -7.347   0.600  1.00 98.42           H  
ATOM   2277 HG22 VAL A 143      -2.821  -6.258   2.004  1.00 98.42           H  
ATOM   2278 HG23 VAL A 143      -4.342  -6.733   1.237  1.00 98.42           H  
ATOM   2279  N   HIS A 144      -3.413 -11.781   2.214  1.00 98.03           N  
ATOM   2280  H   HIS A 144      -2.812 -11.683   1.409  1.00 98.03           H  
ATOM   2281  CA  HIS A 144      -3.329 -13.010   3.009  1.00 98.03           C  
ATOM   2282  HA  HIS A 144      -4.335 -13.305   3.306  1.00 98.03           H  
ATOM   2283  C   HIS A 144      -2.543 -12.797   4.315  1.00 98.03           C  
ATOM   2284  CB  HIS A 144      -2.755 -14.131   2.142  1.00 98.03           C  
ATOM   2285  HB2 HIS A 144      -2.406 -14.931   2.795  1.00 98.03           H  
ATOM   2286  HB3 HIS A 144      -1.897 -13.766   1.577  1.00 98.03           H  
ATOM   2287  O   HIS A 144      -2.021 -11.718   4.559  1.00 98.03           O  
ATOM   2288  CG  HIS A 144      -3.770 -14.745   1.215  1.00 98.03           C  
ATOM   2289  CD2 HIS A 144      -4.013 -14.421  -0.093  1.00 98.03           C  
ATOM   2290  HD2 HIS A 144      -3.529 -13.637  -0.657  1.00 98.03           H  
ATOM   2291  ND1 HIS A 144      -4.587 -15.803   1.536  1.00 98.03           N  
ATOM   2292  HD1 HIS A 144      -4.552 -16.324   2.401  1.00 98.03           H  
ATOM   2293  CE1 HIS A 144      -5.303 -16.121   0.448  1.00 98.03           C  
ATOM   2294  HE1 HIS A 144      -5.999 -16.945   0.382  1.00 98.03           H  
ATOM   2295  NE2 HIS A 144      -4.968 -15.328  -0.580  1.00 98.03           N  
ATOM   2296  N   ASP A 145      -2.501 -13.805   5.182  1.00 96.22           N  
ATOM   2297  H   ASP A 145      -2.891 -14.701   4.929  1.00 96.22           H  
ATOM   2298  CA  ASP A 145      -1.757 -13.748   6.446  1.00 96.22           C  
ATOM   2299  HA  ASP A 145      -1.960 -12.791   6.926  1.00 96.22           H  
ATOM   2300  C   ASP A 145      -0.228 -13.834   6.245  1.00 96.22           C  
ATOM   2301  CB  ASP A 145      -2.277 -14.852   7.389  1.00 96.22           C  
ATOM   2302  HB2 ASP A 145      -1.718 -14.836   8.324  1.00 96.22           H  
ATOM   2303  HB3 ASP A 145      -3.321 -14.649   7.629  1.00 96.22           H  
ATOM   2304  O   ASP A 145       0.283 -14.016   5.135  1.00 96.22           O  
ATOM   2305  CG  ASP A 145      -2.186 -16.245   6.772  1.00 96.22           C  
ATOM   2306  OD1 ASP A 145      -1.154 -16.534   6.132  1.00 96.22           O  
ATOM   2307  OD2 ASP A 145      -3.181 -16.994   6.834  1.00 96.22           O  
ATOM   2308  N   ALA A 146       0.514 -13.715   7.350  1.00 96.42           N  
ATOM   2309  H   ALA A 146       0.042 -13.538   8.225  1.00 96.42           H  
ATOM   2310  CA  ALA A 146       1.972 -13.811   7.369  1.00 96.42           C  
ATOM   2311  HA  ALA A 146       2.376 -13.068   6.681  1.00 96.42           H  
ATOM   2312  C   ALA A 146       2.510 -15.193   6.946  1.00 96.42           C  
ATOM   2313  CB  ALA A 146       2.443 -13.481   8.790  1.00 96.42           C  
ATOM   2314  HB1 ALA A 146       2.136 -14.272   9.475  1.00 96.42           H  
ATOM   2315  HB2 ALA A 146       2.007 -12.540   9.123  1.00 96.42           H  
ATOM   2316  HB3 ALA A 146       3.530 -13.399   8.803  1.00 96.42           H  
ATOM   2317  O   ALA A 146       3.596 -15.263   6.367  1.00 96.42           O  
ATOM   2318  N   ASP A 147       1.771 -16.276   7.218  1.00 96.52           N  
ATOM   2319  H   ASP A 147       0.842 -16.148   7.594  1.00 96.52           H  
ATOM   2320  CA  ASP A 147       2.159 -17.647   6.846  1.00 96.52           C  
ATOM   2321  HA  ASP A 147       3.191 -17.823   7.150  1.00 96.52           H  
ATOM   2322  C   ASP A 147       2.100 -17.848   5.325  1.00 96.52           C  
ATOM   2323  CB  ASP A 147       1.257 -18.675   7.560  1.00 96.52           C  
ATOM   2324  HB2 ASP A 147       0.211 -18.442   7.359  1.00 96.52           H  
ATOM   2325  HB3 ASP A 147       1.462 -19.661   7.142  1.00 96.52           H  
ATOM   2326  O   ASP A 147       2.863 -18.628   4.758  1.00 96.52           O  
ATOM   2327  CG  ASP A 147       1.481 -18.758   9.076  1.00 96.52           C  
ATOM   2328  OD1 ASP A 147       2.594 -18.410   9.536  1.00 96.52           O  
ATOM   2329  OD2 ASP A 147       0.555 -19.201   9.790  1.00 96.52           O  
ATOM   2330  N   ASN A 148       1.243 -17.078   4.656  1.00 97.63           N  
ATOM   2331  H   ASN A 148       0.590 -16.542   5.209  1.00 97.63           H  
ATOM   2332  CA  ASN A 148       1.133 -16.972   3.206  1.00 97.63           C  
ATOM   2333  HA  ASN A 148       1.628 -17.830   2.750  1.00 97.63           H  
ATOM   2334  C   ASN A 148       1.844 -15.716   2.661  1.00 97.63           C  
ATOM   2335  CB  ASN A 148      -0.356 -17.030   2.841  1.00 97.63           C  
ATOM   2336  HB2 ASN A 148      -0.484 -16.844   1.775  1.00 97.63           H  
ATOM   2337  HB3 ASN A 148      -0.866 -16.251   3.407  1.00 97.63           H  
ATOM   2338  O   ASN A 148       1.439 -15.171   1.634  1.00 97.63           O  
ATOM   2339  CG  ASN A 148      -0.995 -18.368   3.157  1.00 97.63           C  
ATOM   2340  ND2 ASN A 148      -1.657 -18.499   4.279  1.00 97.63           N  
ATOM   2341 HD21 ASN A 148      -1.579 -17.785   4.988  1.00 97.63           H  
ATOM   2342 HD22 ASN A 148      -1.980 -19.421   4.535  1.00 97.63           H  
ATOM   2343  OD1 ASN A 148      -0.952 -19.300   2.371  1.00 97.63           O  
ATOM   2344  N   ASN A 149       2.882 -15.233   3.357  1.00 98.17           N  
ATOM   2345  H   ASN A 149       3.117 -15.706   4.217  1.00 98.17           H  
ATOM   2346  CA  ASN A 149       3.733 -14.102   2.963  1.00 98.17           C  
ATOM   2347  HA  ASN A 149       4.319 -13.842   3.845  1.00 98.17           H  
ATOM   2348  C   ASN A 149       2.971 -12.819   2.574  1.00 98.17           C  
ATOM   2349  CB  ASN A 149       4.720 -14.539   1.865  1.00 98.17           C  
ATOM   2350  HB2 ASN A 149       4.153 -14.868   0.994  1.00 98.17           H  
ATOM   2351  HB3 ASN A 149       5.328 -13.687   1.563  1.00 98.17           H  
ATOM   2352  O   ASN A 149       3.409 -12.078   1.691  1.00 98.17           O  
ATOM   2353  CG  ASN A 149       5.692 -15.622   2.276  1.00 98.17           C  
ATOM   2354  ND2 ASN A 149       6.016 -16.501   1.360  1.00 98.17           N  
ATOM   2355 HD21 ASN A 149       5.637 -16.403   0.429  1.00 98.17           H  
ATOM   2356 HD22 ASN A 149       6.752 -17.160   1.572  1.00 98.17           H  
ATOM   2357  OD1 ASN A 149       6.215 -15.659   3.384  1.00 98.17           O  
ATOM   2358  N   TYR A 150       1.828 -12.547   3.207  1.00 98.58           N  
ATOM   2359  H   TYR A 150       1.493 -13.195   3.906  1.00 98.58           H  
ATOM   2360  CA  TYR A 150       0.968 -11.405   2.882  1.00 98.58           C  
ATOM   2361  HA  TYR A 150       0.026 -11.574   3.403  1.00 98.58           H  
ATOM   2362  C   TYR A 150       0.593 -11.319   1.394  1.00 98.58           C  
ATOM   2363  CB  TYR A 150       1.564 -10.099   3.437  1.00 98.58           C  
ATOM   2364  HB2 TYR A 150       0.900  -9.272   3.187  1.00 98.58           H  
ATOM   2365  HB3 TYR A 150       2.519  -9.904   2.949  1.00 98.58           H  
ATOM   2366  O   TYR A 150       0.467 -10.221   0.854  1.00 98.58           O  
ATOM   2367  CG  TYR A 150       1.753 -10.083   4.939  1.00 98.58           C  
ATOM   2368  CD1 TYR A 150       0.627 -10.172   5.777  1.00 98.58           C  
ATOM   2369  HD1 TYR A 150      -0.361 -10.247   5.347  1.00 98.58           H  
ATOM   2370  CD2 TYR A 150       3.032  -9.926   5.504  1.00 98.58           C  
ATOM   2371  HD2 TYR A 150       3.896  -9.842   4.861  1.00 98.58           H  
ATOM   2372  CE1 TYR A 150       0.769 -10.143   7.173  1.00 98.58           C  
ATOM   2373  HE1 TYR A 150      -0.098 -10.227   7.810  1.00 98.58           H  
ATOM   2374  CE2 TYR A 150       3.180  -9.879   6.905  1.00 98.58           C  
ATOM   2375  HE2 TYR A 150       4.158  -9.760   7.349  1.00 98.58           H  
ATOM   2376  OH  TYR A 150       2.167  -9.960   9.097  1.00 98.58           O  
ATOM   2377  HH  TYR A 150       1.324 -10.108   9.531  1.00 98.58           H  
ATOM   2378  CZ  TYR A 150       2.047  -9.996   7.743  1.00 98.58           C  
ATOM   2379  N   ARG A 151       0.426 -12.465   0.721  1.00 98.64           N  
ATOM   2380  H   ARG A 151       0.647 -13.325   1.202  1.00 98.64           H  
ATOM   2381  CA  ARG A 151       0.114 -12.546  -0.713  1.00 98.64           C  
ATOM   2382  HA  ARG A 151       0.992 -12.204  -1.261  1.00 98.64           H  
ATOM   2383  C   ARG A 151      -1.053 -11.644  -1.124  1.00 98.64           C  
ATOM   2384  CB  ARG A 151      -0.144 -14.012  -1.082  1.00 98.64           C  
ATOM   2385  HB2 ARG A 151      -1.023 -14.370  -0.546  1.00 98.64           H  
ATOM   2386  HB3 ARG A 151       0.718 -14.606  -0.777  1.00 98.64           H  
ATOM   2387  O   ARG A 151      -2.082 -11.612  -0.437  1.00 98.64           O  
ATOM   2388  CG  ARG A 151      -0.336 -14.204  -2.591  1.00 98.64           C  
ATOM   2389  HG2 ARG A 151      -1.186 -13.627  -2.954  1.00 98.64           H  
ATOM   2390  HG3 ARG A 151       0.569 -13.856  -3.089  1.00 98.64           H  
ATOM   2391  CD  ARG A 151      -0.548 -15.673  -2.948  1.00 98.64           C  
ATOM   2392  HD2 ARG A 151       0.294 -16.249  -2.564  1.00 98.64           H  
ATOM   2393  HD3 ARG A 151      -0.566 -15.770  -4.034  1.00 98.64           H  
ATOM   2394  NE  ARG A 151      -1.820 -16.179  -2.403  1.00 98.64           N  
ATOM   2395  HE  ARG A 151      -2.478 -15.486  -2.075  1.00 98.64           H  
ATOM   2396  NH1 ARG A 151      -1.445 -18.388  -2.854  1.00 98.64           N  
ATOM   2397 HH11 ARG A 151      -0.580 -18.110  -3.296  1.00 98.64           H  
ATOM   2398 HH12 ARG A 151      -1.710 -19.361  -2.801  1.00 98.64           H  
ATOM   2399  NH2 ARG A 151      -3.335 -17.745  -1.822  1.00 98.64           N  
ATOM   2400 HH21 ARG A 151      -3.910 -16.990  -1.477  1.00 98.64           H  
ATOM   2401 HH22 ARG A 151      -3.643 -18.707  -1.794  1.00 98.64           H  
ATOM   2402  CZ  ARG A 151      -2.191 -17.438  -2.361  1.00 98.64           C  
ATOM   2403  N   LEU A 152      -0.895 -10.958  -2.254  1.00 98.79           N  
ATOM   2404  H   LEU A 152      -0.035 -11.082  -2.769  1.00 98.79           H  
ATOM   2405  CA  LEU A 152      -1.894 -10.059  -2.825  1.00 98.79           C  
ATOM   2406  HA  LEU A 152      -2.359  -9.506  -2.009  1.00 98.79           H  
ATOM   2407  C   LEU A 152      -2.981 -10.827  -3.575  1.00 98.79           C  
ATOM   2408  CB  LEU A 152      -1.191  -9.059  -3.762  1.00 98.79           C  
ATOM   2409  HB2 LEU A 152      -0.431  -8.534  -3.183  1.00 98.79           H  
ATOM   2410  HB3 LEU A 152      -0.687  -9.614  -4.553  1.00 98.79           H  
ATOM   2411  O   LEU A 152      -2.694 -11.731  -4.356  1.00 98.79           O  
ATOM   2412  CG  LEU A 152      -2.078  -7.983  -4.409  1.00 98.79           C  
ATOM   2413  HG  LEU A 152      -2.829  -8.456  -5.041  1.00 98.79           H  
ATOM   2414  CD1 LEU A 152      -2.780  -7.104  -3.371  1.00 98.79           C  
ATOM   2415 HD11 LEU A 152      -3.364  -6.347  -3.893  1.00 98.79           H  
ATOM   2416 HD12 LEU A 152      -2.043  -6.627  -2.725  1.00 98.79           H  
ATOM   2417 HD13 LEU A 152      -3.467  -7.699  -2.768  1.00 98.79           H  
ATOM   2418  CD2 LEU A 152      -1.218  -7.059  -5.272  1.00 98.79           C  
ATOM   2419 HD21 LEU A 152      -0.428  -6.607  -4.672  1.00 98.79           H  
ATOM   2420 HD22 LEU A 152      -0.759  -7.637  -6.075  1.00 98.79           H  
ATOM   2421 HD23 LEU A 152      -1.830  -6.274  -5.716  1.00 98.79           H  
ATOM   2422  N   VAL A 153      -4.225 -10.404  -3.384  1.00 98.78           N  
ATOM   2423  H   VAL A 153      -4.388  -9.723  -2.656  1.00 98.78           H  
ATOM   2424  CA  VAL A 153      -5.317 -10.626  -4.330  1.00 98.78           C  
ATOM   2425  HA  VAL A 153      -4.946 -11.196  -5.182  1.00 98.78           H  
ATOM   2426  C   VAL A 153      -5.789  -9.259  -4.803  1.00 98.78           C  
ATOM   2427  CB  VAL A 153      -6.473 -11.419  -3.715  1.00 98.78           C  
ATOM   2428  HB  VAL A 153      -6.910 -10.805  -2.927  1.00 98.78           H  
ATOM   2429  O   VAL A 153      -6.166  -8.421  -3.981  1.00 98.78           O  
ATOM   2430  CG1 VAL A 153      -7.577 -11.708  -4.737  1.00 98.78           C  
ATOM   2431 HG11 VAL A 153      -7.170 -12.268  -5.579  1.00 98.78           H  
ATOM   2432 HG12 VAL A 153      -8.377 -12.291  -4.280  1.00 98.78           H  
ATOM   2433 HG13 VAL A 153      -8.006 -10.779  -5.113  1.00 98.78           H  
ATOM   2434  CG2 VAL A 153      -6.003 -12.750  -3.112  1.00 98.78           C  
ATOM   2435 HG21 VAL A 153      -6.856 -13.309  -2.728  1.00 98.78           H  
ATOM   2436 HG22 VAL A 153      -5.502 -13.339  -3.881  1.00 98.78           H  
ATOM   2437 HG23 VAL A 153      -5.307 -12.564  -2.293  1.00 98.78           H  
ATOM   2438  N   VAL A 154      -5.757  -9.032  -6.109  1.00 98.71           N  
ATOM   2439  H   VAL A 154      -5.421  -9.777  -6.704  1.00 98.71           H  
ATOM   2440  CA  VAL A 154      -6.252  -7.828  -6.776  1.00 98.71           C  
ATOM   2441  HA  VAL A 154      -7.043  -7.400  -6.161  1.00 98.71           H  
ATOM   2442  C   VAL A 154      -6.863  -8.227  -8.115  1.00 98.71           C  
ATOM   2443  CB  VAL A 154      -5.150  -6.760  -6.903  1.00 98.71           C  
ATOM   2444  HB  VAL A 154      -4.814  -6.521  -5.894  1.00 98.71           H  
ATOM   2445  O   VAL A 154      -6.174  -8.644  -9.043  1.00 98.71           O  
ATOM   2446  CG1 VAL A 154      -3.916  -7.185  -7.707  1.00 98.71           C  
ATOM   2447 HG11 VAL A 154      -3.129  -6.438  -7.606  1.00 98.71           H  
ATOM   2448 HG12 VAL A 154      -4.152  -7.276  -8.767  1.00 98.71           H  
ATOM   2449 HG13 VAL A 154      -3.536  -8.139  -7.343  1.00 98.71           H  
ATOM   2450  CG2 VAL A 154      -5.719  -5.474  -7.504  1.00 98.71           C  
ATOM   2451 HG21 VAL A 154      -5.988  -5.647  -8.546  1.00 98.71           H  
ATOM   2452 HG22 VAL A 154      -6.602  -5.160  -6.946  1.00 98.71           H  
ATOM   2453 HG23 VAL A 154      -4.965  -4.688  -7.464  1.00 98.71           H  
ATOM   2454  N   GLU A 155      -8.186  -8.147  -8.203  1.00 98.44           N  
ATOM   2455  H   GLU A 155      -8.711  -7.759  -7.432  1.00 98.44           H  
ATOM   2456  CA  GLU A 155      -8.933  -8.691  -9.339  1.00 98.44           C  
ATOM   2457  HA  GLU A 155      -8.274  -8.752 -10.205  1.00 98.44           H  
ATOM   2458  C   GLU A 155     -10.089  -7.772  -9.732  1.00 98.44           C  
ATOM   2459  CB  GLU A 155      -9.440 -10.120  -9.042  1.00 98.44           C  
ATOM   2460  HB2 GLU A 155      -9.931 -10.506  -9.935  1.00 98.44           H  
ATOM   2461  HB3 GLU A 155     -10.178 -10.088  -8.241  1.00 98.44           H  
ATOM   2462  O   GLU A 155     -10.477  -6.860  -8.992  1.00 98.44           O  
ATOM   2463  CG  GLU A 155      -8.320 -11.098  -8.653  1.00 98.44           C  
ATOM   2464  HG2 GLU A 155      -7.592 -11.108  -9.464  1.00 98.44           H  
ATOM   2465  HG3 GLU A 155      -7.826 -10.745  -7.748  1.00 98.44           H  
ATOM   2466  CD  GLU A 155      -8.799 -12.531  -8.390  1.00 98.44           C  
ATOM   2467  OE1 GLU A 155      -7.918 -13.423  -8.419  1.00 98.44           O  
ATOM   2468  OE2 GLU A 155     -10.010 -12.736  -8.140  1.00 98.44           O  
ATOM   2469  N   ASP A 156     -10.653  -8.046 -10.911  1.00 97.89           N  
ATOM   2470  H   ASP A 156     -10.297  -8.833 -11.434  1.00 97.89           H  
ATOM   2471  CA  ASP A 156     -11.841  -7.364 -11.426  1.00 97.89           C  
ATOM   2472  HA  ASP A 156     -11.999  -7.702 -12.450  1.00 97.89           H  
ATOM   2473  C   ASP A 156     -11.624  -5.839 -11.511  1.00 97.89           C  
ATOM   2474  CB  ASP A 156     -13.054  -7.848 -10.613  1.00 97.89           C  
ATOM   2475  HB2 ASP A 156     -13.016  -8.936 -10.560  1.00 97.89           H  
ATOM   2476  HB3 ASP A 156     -12.976  -7.475  -9.592  1.00 97.89           H  
ATOM   2477  O   ASP A 156     -12.280  -5.031 -10.838  1.00 97.89           O  
ATOM   2478  CG  ASP A 156     -14.420  -7.473 -11.190  1.00 97.89           C  
ATOM   2479  OD1 ASP A 156     -14.493  -6.870 -12.284  1.00 97.89           O  
ATOM   2480  OD2 ASP A 156     -15.425  -7.787 -10.511  1.00 97.89           O  
ATOM   2481  N   PHE A 157     -10.625  -5.445 -12.318  1.00 98.49           N  
ATOM   2482  H   PHE A 157     -10.080  -6.147 -12.797  1.00 98.49           H  
ATOM   2483  CA  PHE A 157     -10.417  -4.050 -12.703  1.00 98.49           C  
ATOM   2484  HA  PHE A 157     -10.180  -3.477 -11.806  1.00 98.49           H  
ATOM   2485  C   PHE A 157     -11.704  -3.501 -13.321  1.00 98.49           C  
ATOM   2486  CB  PHE A 157      -9.242  -3.902 -13.677  1.00 98.49           C  
ATOM   2487  HB2 PHE A 157      -8.333  -4.241 -13.180  1.00 98.49           H  
ATOM   2488  HB3 PHE A 157      -9.404  -4.547 -14.541  1.00 98.49           H  
ATOM   2489  O   PHE A 157     -12.259  -4.058 -14.268  1.00 98.49           O  
ATOM   2490  CG  PHE A 157      -9.042  -2.472 -14.161  1.00 98.49           C  
ATOM   2491  CD1 PHE A 157      -9.720  -2.005 -15.304  1.00 98.49           C  
ATOM   2492  HD1 PHE A 157     -10.369  -2.674 -15.849  1.00 98.49           H  
ATOM   2493  CD2 PHE A 157      -8.187  -1.600 -13.463  1.00 98.49           C  
ATOM   2494  HD2 PHE A 157      -7.639  -1.968 -12.608  1.00 98.49           H  
ATOM   2495  CE1 PHE A 157      -9.548  -0.679 -15.742  1.00 98.49           C  
ATOM   2496  HE1 PHE A 157     -10.059  -0.334 -16.629  1.00 98.49           H  
ATOM   2497  CE2 PHE A 157      -8.002  -0.280 -13.910  1.00 98.49           C  
ATOM   2498  HE2 PHE A 157      -7.296   0.369 -13.411  1.00 98.49           H  
ATOM   2499  CZ  PHE A 157      -8.684   0.185 -15.046  1.00 98.49           C  
ATOM   2500  HZ  PHE A 157      -8.515   1.189 -15.405  1.00 98.49           H  
ATOM   2501  N   SER A 158     -12.186  -2.392 -12.771  1.00 97.50           N  
ATOM   2502  H   SER A 158     -11.617  -1.948 -12.065  1.00 97.50           H  
ATOM   2503  CA  SER A 158     -13.536  -1.894 -13.042  1.00 97.50           C  
ATOM   2504  HA  SER A 158     -14.054  -2.599 -13.692  1.00 97.50           H  
ATOM   2505  C   SER A 158     -13.567  -0.558 -13.761  1.00 97.50           C  
ATOM   2506  CB  SER A 158     -14.336  -1.821 -11.745  1.00 97.50           C  
ATOM   2507  HB2 SER A 158     -15.314  -1.386 -11.948  1.00 97.50           H  
ATOM   2508  HB3 SER A 158     -14.475  -2.845 -11.399  1.00 97.50           H  
ATOM   2509  O   SER A 158     -14.372  -0.377 -14.670  1.00 97.50           O  
ATOM   2510  OG  SER A 158     -13.686  -1.062 -10.739  1.00 97.50           O  
ATOM   2511  HG  SER A 158     -12.796  -1.411 -10.654  1.00 97.50           H  
ATOM   2512  N   GLU A 159     -12.729   0.386 -13.343  1.00 97.17           N  
ATOM   2513  H   GLU A 159     -12.070   0.162 -12.611  1.00 97.17           H  
ATOM   2514  CA  GLU A 159     -12.665   1.725 -13.920  1.00 97.17           C  
ATOM   2515  HA  GLU A 159     -12.658   1.624 -15.005  1.00 97.17           H  
ATOM   2516  C   GLU A 159     -11.375   2.441 -13.512  1.00 97.17           C  
ATOM   2517  CB  GLU A 159     -13.905   2.561 -13.530  1.00 97.17           C  
ATOM   2518  HB2 GLU A 159     -14.795   2.075 -13.929  1.00 97.17           H  
ATOM   2519  HB3 GLU A 159     -13.826   3.539 -14.004  1.00 97.17           H  
ATOM   2520  O   GLU A 159     -10.737   2.117 -12.508  1.00 97.17           O  
ATOM   2521  CG  GLU A 159     -14.087   2.763 -12.016  1.00 97.17           C  
ATOM   2522  HG2 GLU A 159     -13.219   3.298 -11.632  1.00 97.17           H  
ATOM   2523  HG3 GLU A 159     -14.127   1.792 -11.523  1.00 97.17           H  
ATOM   2524  CD  GLU A 159     -15.360   3.540 -11.639  1.00 97.17           C  
ATOM   2525  OE1 GLU A 159     -15.454   3.932 -10.448  1.00 97.17           O  
ATOM   2526  OE2 GLU A 159     -16.261   3.712 -12.487  1.00 97.17           O  
ATOM   2527  N   GLY A 160     -11.000   3.450 -14.289  1.00 96.13           N  
ATOM   2528  H   GLY A 160     -11.512   3.627 -15.141  1.00 96.13           H  
ATOM   2529  CA  GLY A 160      -9.786   4.217 -14.071  1.00 96.13           C  
ATOM   2530  HA2 GLY A 160      -9.959   4.979 -13.311  1.00 96.13           H  
ATOM   2531  HA3 GLY A 160      -8.993   3.554 -13.725  1.00 96.13           H  
ATOM   2532  C   GLY A 160      -9.304   4.880 -15.350  1.00 96.13           C  
ATOM   2533  O   GLY A 160      -9.712   4.515 -16.449  1.00 96.13           O  
ATOM   2534  N   ASN A 161      -8.434   5.869 -15.198  1.00 94.93           N  
ATOM   2535  H   ASN A 161      -8.146   6.096 -14.257  1.00 94.93           H  
ATOM   2536  CA  ASN A 161      -7.650   6.450 -16.291  1.00 94.93           C  
ATOM   2537  HA  ASN A 161      -8.004   6.031 -17.233  1.00 94.93           H  
ATOM   2538  C   ASN A 161      -6.163   6.049 -16.214  1.00 94.93           C  
ATOM   2539  CB  ASN A 161      -7.875   7.973 -16.351  1.00 94.93           C  
ATOM   2540  HB2 ASN A 161      -7.352   8.364 -17.224  1.00 94.93           H  
ATOM   2541  HB3 ASN A 161      -8.939   8.175 -16.472  1.00 94.93           H  
ATOM   2542  O   ASN A 161      -5.350   6.593 -16.958  1.00 94.93           O  
ATOM   2543  CG  ASN A 161      -7.381   8.709 -15.118  1.00 94.93           C  
ATOM   2544  ND2 ASN A 161      -7.194  10.006 -15.203  1.00 94.93           N  
ATOM   2545 HD21 ASN A 161      -6.797  10.483 -14.406  1.00 94.93           H  
ATOM   2546 HD22 ASN A 161      -7.281  10.466 -16.098  1.00 94.93           H  
ATOM   2547  OD1 ASN A 161      -7.188   8.143 -14.058  1.00 94.93           O  
ATOM   2548  N   LEU A 162      -5.809   5.123 -15.318  1.00 93.62           N  
ATOM   2549  H   LEU A 162      -6.534   4.753 -14.719  1.00 93.62           H  
ATOM   2550  CA  LEU A 162      -4.584   4.326 -15.392  1.00 93.62           C  
ATOM   2551  HA  LEU A 162      -3.794   4.891 -15.887  1.00 93.62           H  
ATOM   2552  C   LEU A 162      -4.843   3.059 -16.207  1.00 93.62           C  
ATOM   2553  CB  LEU A 162      -4.135   3.913 -13.981  1.00 93.62           C  
ATOM   2554  HB2 LEU A 162      -5.004   3.482 -13.482  1.00 93.62           H  
ATOM   2555  HB3 LEU A 162      -3.376   3.134 -14.054  1.00 93.62           H  
ATOM   2556  O   LEU A 162      -5.926   2.482 -16.122  1.00 93.62           O  
ATOM   2557  CG  LEU A 162      -3.587   5.051 -13.123  1.00 93.62           C  
ATOM   2558  HG  LEU A 162      -4.337   5.843 -13.120  1.00 93.62           H  
ATOM   2559  CD1 LEU A 162      -3.384   4.622 -11.669  1.00 93.62           C  
ATOM   2560 HD11 LEU A 162      -2.366   4.263 -11.515  1.00 93.62           H  
ATOM   2561 HD12 LEU A 162      -3.587   5.464 -11.007  1.00 93.62           H  
ATOM   2562 HD13 LEU A 162      -4.064   3.809 -11.412  1.00 93.62           H  
ATOM   2563  CD2 LEU A 162      -2.253   5.567 -13.671  1.00 93.62           C  
ATOM   2564 HD21 LEU A 162      -1.818   6.276 -12.966  1.00 93.62           H  
ATOM   2565 HD22 LEU A 162      -1.559   4.736 -13.802  1.00 93.62           H  
ATOM   2566 HD23 LEU A 162      -2.404   6.060 -14.631  1.00 93.62           H  
ATOM   2567  N   GLU A 163      -3.824   2.599 -16.929  1.00 93.60           N  
ATOM   2568  H   GLU A 163      -2.958   3.119 -16.957  1.00 93.60           H  
ATOM   2569  CA  GLU A 163      -3.803   1.228 -17.440  1.00 93.60           C  
ATOM   2570  HA  GLU A 163      -4.701   1.051 -18.033  1.00 93.60           H  
ATOM   2571  C   GLU A 163      -3.799   0.231 -16.275  1.00 93.60           C  
ATOM   2572  CB  GLU A 163      -2.572   0.994 -18.327  1.00 93.60           C  
ATOM   2573  HB2 GLU A 163      -2.528  -0.066 -18.578  1.00 93.60           H  
ATOM   2574  HB3 GLU A 163      -1.673   1.256 -17.769  1.00 93.60           H  
ATOM   2575  O   GLU A 163      -3.163   0.478 -15.242  1.00 93.60           O  
ATOM   2576  CG  GLU A 163      -2.621   1.803 -19.632  1.00 93.60           C  
ATOM   2577  HG2 GLU A 163      -3.538   1.549 -20.163  1.00 93.60           H  
ATOM   2578  HG3 GLU A 163      -2.657   2.865 -19.387  1.00 93.60           H  
ATOM   2579  CD  GLU A 163      -1.415   1.547 -20.554  1.00 93.60           C  
ATOM   2580  OE1 GLU A 163      -1.354   2.233 -21.600  1.00 93.60           O  
ATOM   2581  OE2 GLU A 163      -0.561   0.689 -20.223  1.00 93.60           O  
ATOM   2582  N   ASP A 164      -4.485  -0.898 -16.454  1.00 96.55           N  
ATOM   2583  H   ASP A 164      -4.972  -1.056 -17.324  1.00 96.55           H  
ATOM   2584  CA  ASP A 164      -4.491  -1.996 -15.492  1.00 96.55           C  
ATOM   2585  HA  ASP A 164      -4.676  -1.592 -14.497  1.00 96.55           H  
ATOM   2586  C   ASP A 164      -3.127  -2.699 -15.476  1.00 96.55           C  
ATOM   2587  CB  ASP A 164      -5.632  -2.972 -15.799  1.00 96.55           C  
ATOM   2588  HB2 ASP A 164      -5.487  -3.408 -16.788  1.00 96.55           H  
ATOM   2589  HB3 ASP A 164      -6.574  -2.423 -15.806  1.00 96.55           H  
ATOM   2590  O   ASP A 164      -2.842  -3.584 -16.278  1.00 96.55           O  
ATOM   2591  CG  ASP A 164      -5.714  -4.089 -14.752  1.00 96.55           C  
ATOM   2592  OD1 ASP A 164      -5.004  -3.977 -13.721  1.00 96.55           O  
ATOM   2593  OD2 ASP A 164      -6.523  -5.012 -14.985  1.00 96.55           O  
ATOM   2594  N   LYS A 165      -2.257  -2.222 -14.586  1.00 95.08           N  
ATOM   2595  H   LYS A 165      -2.544  -1.387 -14.096  1.00 95.08           H  
ATOM   2596  CA  LYS A 165      -0.906  -2.749 -14.365  1.00 95.08           C  
ATOM   2597  HA  LYS A 165      -0.678  -3.515 -15.107  1.00 95.08           H  
ATOM   2598  C   LYS A 165      -0.765  -3.447 -13.023  1.00 95.08           C  
ATOM   2599  CB  LYS A 165       0.106  -1.598 -14.472  1.00 95.08           C  
ATOM   2600  HB2 LYS A 165       1.097  -1.969 -14.211  1.00 95.08           H  
ATOM   2601  HB3 LYS A 165      -0.157  -0.834 -13.740  1.00 95.08           H  
ATOM   2602  O   LYS A 165       0.180  -4.197 -12.824  1.00 95.08           O  
ATOM   2603  CG  LYS A 165       0.192  -0.951 -15.860  1.00 95.08           C  
ATOM   2604  HG2 LYS A 165      -0.790  -0.611 -16.187  1.00 95.08           H  
ATOM   2605  HG3 LYS A 165       0.851  -0.085 -15.787  1.00 95.08           H  
ATOM   2606  CD  LYS A 165       0.772  -1.929 -16.883  1.00 95.08           C  
ATOM   2607  HD2 LYS A 165       0.095  -2.770 -17.029  1.00 95.08           H  
ATOM   2608  HD3 LYS A 165       1.725  -2.303 -16.508  1.00 95.08           H  
ATOM   2609  CE  LYS A 165       0.998  -1.227 -18.220  1.00 95.08           C  
ATOM   2610  HE2 LYS A 165       1.438  -0.246 -18.043  1.00 95.08           H  
ATOM   2611  HE3 LYS A 165       0.039  -1.072 -18.713  1.00 95.08           H  
ATOM   2612  NZ  LYS A 165       1.901  -2.040 -19.064  1.00 95.08           N  
ATOM   2613  HZ1 LYS A 165       1.940  -1.647 -19.994  1.00 95.08           H  
ATOM   2614  HZ2 LYS A 165       1.577  -2.996 -19.094  1.00 95.08           H  
ATOM   2615  HZ3 LYS A 165       2.833  -2.047 -18.675  1.00 95.08           H  
ATOM   2616  N   LEU A 166      -1.666  -3.187 -12.073  1.00 97.16           N  
ATOM   2617  H   LEU A 166      -2.516  -2.709 -12.335  1.00 97.16           H  
ATOM   2618  CA  LEU A 166      -1.565  -3.804 -10.751  1.00 97.16           C  
ATOM   2619  HA  LEU A 166      -0.511  -3.817 -10.470  1.00 97.16           H  
ATOM   2620  C   LEU A 166      -2.030  -5.262 -10.783  1.00 97.16           C  
ATOM   2621  CB  LEU A 166      -2.334  -2.971  -9.720  1.00 97.16           C  
ATOM   2622  HB2 LEU A 166      -2.095  -1.918  -9.872  1.00 97.16           H  
ATOM   2623  HB3 LEU A 166      -3.397  -3.135  -9.898  1.00 97.16           H  
ATOM   2624  O   LEU A 166      -1.556  -6.043  -9.967  1.00 97.16           O  
ATOM   2625  CG  LEU A 166      -2.066  -3.328  -8.250  1.00 97.16           C  
ATOM   2626  HG  LEU A 166      -2.340  -4.366  -8.061  1.00 97.16           H  
ATOM   2627  CD1 LEU A 166      -0.609  -3.106  -7.839  1.00 97.16           C  
ATOM   2628 HD11 LEU A 166       0.029  -3.827  -8.352  1.00 97.16           H  
ATOM   2629 HD12 LEU A 166      -0.291  -2.095  -8.094  1.00 97.16           H  
ATOM   2630 HD13 LEU A 166      -0.498  -3.277  -6.768  1.00 97.16           H  
ATOM   2631  CD2 LEU A 166      -2.939  -2.434  -7.367  1.00 97.16           C  
ATOM   2632 HD21 LEU A 166      -2.830  -2.744  -6.328  1.00 97.16           H  
ATOM   2633 HD22 LEU A 166      -3.983  -2.546  -7.659  1.00 97.16           H  
ATOM   2634 HD23 LEU A 166      -2.635  -1.393  -7.480  1.00 97.16           H  
ATOM   2635  N   SER A 167      -2.894  -5.650 -11.729  1.00 97.94           N  
ATOM   2636  H   SER A 167      -3.336  -4.976 -12.336  1.00 97.94           H  
ATOM   2637  CA  SER A 167      -3.264  -7.057 -11.912  1.00 97.94           C  
ATOM   2638  HA  SER A 167      -3.597  -7.446 -10.950  1.00 97.94           H  
ATOM   2639  C   SER A 167      -2.097  -7.957 -12.329  1.00 97.94           C  
ATOM   2640  CB  SER A 167      -4.438  -7.179 -12.885  1.00 97.94           C  
ATOM   2641  HB2 SER A 167      -4.516  -8.206 -13.239  1.00 97.94           H  
ATOM   2642  HB3 SER A 167      -4.299  -6.516 -13.739  1.00 97.94           H  
ATOM   2643  O   SER A 167      -2.140  -9.143 -12.016  1.00 97.94           O  
ATOM   2644  OG  SER A 167      -5.621  -6.848 -12.179  1.00 97.94           O  
ATOM   2645  HG  SER A 167      -5.720  -7.469 -11.454  1.00 97.94           H  
ATOM   2646  N   ASP A 168      -1.015  -7.412 -12.900  1.00 96.84           N  
ATOM   2647  H   ASP A 168      -1.049  -6.451 -13.208  1.00 96.84           H  
ATOM   2648  CA  ASP A 168       0.233  -8.161 -13.139  1.00 96.84           C  
ATOM   2649  HA  ASP A 168       0.002  -9.066 -13.701  1.00 96.84           H  
ATOM   2650  C   ASP A 168       0.920  -8.598 -11.833  1.00 96.84           C  
ATOM   2651  CB  ASP A 168       1.227  -7.319 -13.964  1.00 96.84           C  
ATOM   2652  HB2 ASP A 168       1.388  -6.364 -13.463  1.00 96.84           H  
ATOM   2653  HB3 ASP A 168       2.185  -7.838 -13.982  1.00 96.84           H  
ATOM   2654  O   ASP A 168       1.790  -9.462 -11.857  1.00 96.84           O  
ATOM   2655  CG  ASP A 168       0.825  -7.070 -15.424  1.00 96.84           C  
ATOM   2656  OD1 ASP A 168      -0.193  -7.636 -15.879  1.00 96.84           O  
ATOM   2657  OD2 ASP A 168       1.565  -6.312 -16.097  1.00 96.84           O  
ATOM   2658  N   HIS A 169       0.530  -8.005 -10.699  1.00 97.75           N  
ATOM   2659  H   HIS A 169      -0.206  -7.316 -10.757  1.00 97.75           H  
ATOM   2660  CA  HIS A 169       1.022  -8.347  -9.367  1.00 97.75           C  
ATOM   2661  HA  HIS A 169       1.953  -8.902  -9.481  1.00 97.75           H  
ATOM   2662  C   HIS A 169       0.053  -9.262  -8.586  1.00 97.75           C  
ATOM   2663  CB  HIS A 169       1.324  -7.052  -8.599  1.00 97.75           C  
ATOM   2664  HB2 HIS A 169       0.411  -6.467  -8.487  1.00 97.75           H  
ATOM   2665  HB3 HIS A 169       1.650  -7.328  -7.596  1.00 97.75           H  
ATOM   2666  O   HIS A 169       0.267  -9.555  -7.406  1.00 97.75           O  
ATOM   2667  CG  HIS A 169       2.402  -6.178  -9.198  1.00 97.75           C  
ATOM   2668  CD2 HIS A 169       2.359  -5.378 -10.312  1.00 97.75           C  
ATOM   2669  HD2 HIS A 169       1.523  -5.291 -10.989  1.00 97.75           H  
ATOM   2670  ND1 HIS A 169       3.629  -5.989  -8.631  1.00 97.75           N  
ATOM   2671  HD1 HIS A 169       3.951  -6.472  -7.804  1.00 97.75           H  
ATOM   2672  CE1 HIS A 169       4.302  -5.079  -9.340  1.00 97.75           C  
ATOM   2673  HE1 HIS A 169       5.275  -4.697  -9.070  1.00 97.75           H  
ATOM   2674  NE2 HIS A 169       3.577  -4.674 -10.395  1.00 97.75           N  
ATOM   2675  N   ASN A 170      -1.067  -9.678  -9.193  1.00 98.41           N  
ATOM   2676  H   ASN A 170      -1.185  -9.485 -10.178  1.00 98.41           H  
ATOM   2677  CA  ASN A 170      -2.048 -10.534  -8.528  1.00 98.41           C  
ATOM   2678  HA  ASN A 170      -2.319 -10.064  -7.582  1.00 98.41           H  
ATOM   2679  C   ASN A 170      -1.447 -11.910  -8.217  1.00 98.41           C  
ATOM   2680  CB  ASN A 170      -3.316 -10.669  -9.389  1.00 98.41           C  
ATOM   2681  HB2 ASN A 170      -3.063 -11.185 -10.316  1.00 98.41           H  
ATOM   2682  HB3 ASN A 170      -3.701  -9.681  -9.642  1.00 98.41           H  
ATOM   2683  O   ASN A 170      -0.941 -12.591  -9.104  1.00 98.41           O  
ATOM   2684  CG  ASN A 170      -4.410 -11.431  -8.659  1.00 98.41           C  
ATOM   2685  ND2 ASN A 170      -5.115 -12.325  -9.314  1.00 98.41           N  
ATOM   2686 HD21 ASN A 170      -4.943 -12.474 -10.298  1.00 98.41           H  
ATOM   2687 HD22 ASN A 170      -5.912 -12.735  -8.849  1.00 98.41           H  
ATOM   2688  OD1 ASN A 170      -4.634 -11.231  -7.477  1.00 98.41           O  
ATOM   2689  N   GLY A 171      -1.557 -12.351  -6.964  1.00 98.15           N  
ATOM   2690  H   GLY A 171      -2.027 -11.776  -6.279  1.00 98.15           H  
ATOM   2691  CA  GLY A 171      -0.991 -13.617  -6.505  1.00 98.15           C  
ATOM   2692  HA2 GLY A 171      -1.036 -14.348  -7.312  1.00 98.15           H  
ATOM   2693  HA3 GLY A 171      -1.594 -13.982  -5.674  1.00 98.15           H  
ATOM   2694  C   GLY A 171       0.462 -13.538  -6.033  1.00 98.15           C  
ATOM   2695  O   GLY A 171       0.940 -14.524  -5.472  1.00 98.15           O  
ATOM   2696  N   ASP A 172       1.134 -12.393  -6.165  1.00 98.33           N  
ATOM   2697  H   ASP A 172       0.723 -11.628  -6.681  1.00 98.33           H  
ATOM   2698  CA  ASP A 172       2.510 -12.231  -5.694  1.00 98.33           C  
ATOM   2699  HA  ASP A 172       3.098 -13.083  -6.033  1.00 98.33           H  
ATOM   2700  C   ASP A 172       2.585 -12.164  -4.164  1.00 98.33           C  
ATOM   2701  CB  ASP A 172       3.147 -10.964  -6.265  1.00 98.33           C  
ATOM   2702  HB2 ASP A 172       4.091 -10.785  -5.750  1.00 98.33           H  
ATOM   2703  HB3 ASP A 172       2.488 -10.122  -6.053  1.00 98.33           H  
ATOM   2704  O   ASP A 172       1.726 -11.585  -3.482  1.00 98.33           O  
ATOM   2705  CG  ASP A 172       3.440 -10.991  -7.760  1.00 98.33           C  
ATOM   2706  OD1 ASP A 172       3.489 -12.079  -8.377  1.00 98.33           O  
ATOM   2707  OD2 ASP A 172       3.663  -9.869  -8.262  1.00 98.33           O  
ATOM   2708  N   SER A 173       3.659 -12.726  -3.614  1.00 98.39           N  
ATOM   2709  H   SER A 173       4.348 -13.121  -4.238  1.00 98.39           H  
ATOM   2710  CA  SER A 173       4.011 -12.571  -2.202  1.00 98.39           C  
ATOM   2711  HA  SER A 173       3.109 -12.662  -1.597  1.00 98.39           H  
ATOM   2712  C   SER A 173       4.621 -11.194  -1.933  1.00 98.39           C  
ATOM   2713  CB  SER A 173       4.965 -13.681  -1.767  1.00 98.39           C  
ATOM   2714  HB2 SER A 173       5.827 -13.702  -2.433  1.00 98.39           H  
ATOM   2715  HB3 SER A 173       5.307 -13.484  -0.752  1.00 98.39           H  
ATOM   2716  O   SER A 173       5.244 -10.582  -2.799  1.00 98.39           O  
ATOM   2717  OG  SER A 173       4.303 -14.932  -1.806  1.00 98.39           O  
ATOM   2718  HG  SER A 173       4.260 -15.179  -2.733  1.00 98.39           H  
ATOM   2719  N   PHE A 174       4.445 -10.682  -0.714  1.00 98.54           N  
ATOM   2720  H   PHE A 174       3.968 -11.225  -0.008  1.00 98.54           H  
ATOM   2721  CA  PHE A 174       5.098  -9.439  -0.307  1.00 98.54           C  
ATOM   2722  HA  PHE A 174       5.019  -8.721  -1.124  1.00 98.54           H  
ATOM   2723  C   PHE A 174       6.579  -9.702  -0.025  1.00 98.54           C  
ATOM   2724  CB  PHE A 174       4.387  -8.858   0.920  1.00 98.54           C  
ATOM   2725  HB2 PHE A 174       3.313  -9.000   0.799  1.00 98.54           H  
ATOM   2726  HB3 PHE A 174       4.686  -9.412   1.810  1.00 98.54           H  
ATOM   2727  O   PHE A 174       6.901 -10.681   0.646  1.00 98.54           O  
ATOM   2728  CG  PHE A 174       4.633  -7.377   1.132  1.00 98.54           C  
ATOM   2729  CD1 PHE A 174       5.641  -6.914   1.997  1.00 98.54           C  
ATOM   2730  HD1 PHE A 174       6.285  -7.618   2.504  1.00 98.54           H  
ATOM   2731  CD2 PHE A 174       3.832  -6.448   0.450  1.00 98.54           C  
ATOM   2732  HD2 PHE A 174       3.092  -6.806  -0.250  1.00 98.54           H  
ATOM   2733  CE1 PHE A 174       5.821  -5.530   2.183  1.00 98.54           C  
ATOM   2734  HE1 PHE A 174       6.609  -5.174   2.831  1.00 98.54           H  
ATOM   2735  CE2 PHE A 174       3.990  -5.070   0.650  1.00 98.54           C  
ATOM   2736  HE2 PHE A 174       3.353  -4.373   0.126  1.00 98.54           H  
ATOM   2737  CZ  PHE A 174       4.990  -4.609   1.519  1.00 98.54           C  
ATOM   2738  HZ  PHE A 174       5.129  -3.547   1.657  1.00 98.54           H  
ATOM   2739  N   SER A 175       7.472  -8.813  -0.447  1.00 98.15           N  
ATOM   2740  H   SER A 175       7.150  -8.061  -1.039  1.00 98.15           H  
ATOM   2741  CA  SER A 175       8.911  -8.881  -0.147  1.00 98.15           C  
ATOM   2742  HA  SER A 175       9.105  -9.706   0.538  1.00 98.15           H  
ATOM   2743  C   SER A 175       9.382  -7.602   0.527  1.00 98.15           C  
ATOM   2744  CB  SER A 175       9.745  -9.138  -1.404  1.00 98.15           C  
ATOM   2745  HB2 SER A 175       9.691  -8.268  -2.058  1.00 98.15           H  
ATOM   2746  HB3 SER A 175      10.786  -9.305  -1.127  1.00 98.15           H  
ATOM   2747  O   SER A 175       8.817  -6.531   0.312  1.00 98.15           O  
ATOM   2748  OG  SER A 175       9.250 -10.277  -2.063  1.00 98.15           O  
ATOM   2749  HG  SER A 175       9.644 -10.383  -2.932  1.00 98.15           H  
ATOM   2750  N   THR A 176      10.443  -7.700   1.322  1.00 97.99           N  
ATOM   2751  H   THR A 176      10.862  -8.613   1.435  1.00 97.99           H  
ATOM   2752  CA  THR A 176      11.134  -6.582   1.986  1.00 97.99           C  
ATOM   2753  HA  THR A 176      10.852  -5.651   1.494  1.00 97.99           H  
ATOM   2754  C   THR A 176      12.650  -6.754   1.842  1.00 97.99           C  
ATOM   2755  CB  THR A 176      10.749  -6.478   3.473  1.00 97.99           C  
ATOM   2756  HB  THR A 176      11.336  -5.692   3.948  1.00 97.99           H  
ATOM   2757  O   THR A 176      13.100  -7.847   1.512  1.00 97.99           O  
ATOM   2758  CG2 THR A 176       9.274  -6.132   3.643  1.00 97.99           C  
ATOM   2759 HG21 THR A 176       9.078  -5.883   4.686  1.00 97.99           H  
ATOM   2760 HG22 THR A 176       9.032  -5.265   3.028  1.00 97.99           H  
ATOM   2761 HG23 THR A 176       8.649  -6.974   3.343  1.00 97.99           H  
ATOM   2762  OG1 THR A 176      10.990  -7.691   4.145  1.00 97.99           O  
ATOM   2763  HG1 THR A 176      11.707  -7.540   4.765  1.00 97.99           H  
ATOM   2764  N   PRO A 177      13.487  -5.726   2.076  1.00 96.55           N  
ATOM   2765  CA  PRO A 177      14.943  -5.836   1.891  1.00 96.55           C  
ATOM   2766  HA  PRO A 177      15.136  -6.018   0.834  1.00 96.55           H  
ATOM   2767  C   PRO A 177      15.633  -6.948   2.712  1.00 96.55           C  
ATOM   2768  CB  PRO A 177      15.487  -4.457   2.282  1.00 96.55           C  
ATOM   2769  HB2 PRO A 177      15.718  -4.435   3.347  1.00 96.55           H  
ATOM   2770  HB3 PRO A 177      16.368  -4.191   1.697  1.00 96.55           H  
ATOM   2771  O   PRO A 177      16.754  -7.365   2.397  1.00 96.55           O  
ATOM   2772  CG  PRO A 177      14.323  -3.507   2.005  1.00 96.55           C  
ATOM   2773  HG2 PRO A 177      14.285  -3.264   0.943  1.00 96.55           H  
ATOM   2774  HG3 PRO A 177      14.385  -2.600   2.606  1.00 96.55           H  
ATOM   2775  CD  PRO A 177      13.114  -4.353   2.384  1.00 96.55           C  
ATOM   2776  HD2 PRO A 177      12.236  -4.022   1.829  1.00 96.55           H  
ATOM   2777  HD3 PRO A 177      12.948  -4.273   3.458  1.00 96.55           H  
ATOM   2778  N   ASP A 178      14.996  -7.397   3.792  1.00 97.24           N  
ATOM   2779  H   ASP A 178      14.106  -6.985   4.032  1.00 97.24           H  
ATOM   2780  CA  ASP A 178      15.425  -8.486   4.672  1.00 97.24           C  
ATOM   2781  HA  ASP A 178      16.492  -8.658   4.528  1.00 97.24           H  
ATOM   2782  C   ASP A 178      14.722  -9.829   4.396  1.00 97.24           C  
ATOM   2783  CB  ASP A 178      15.221  -8.053   6.133  1.00 97.24           C  
ATOM   2784  HB2 ASP A 178      15.660  -8.805   6.789  1.00 97.24           H  
ATOM   2785  HB3 ASP A 178      15.748  -7.115   6.305  1.00 97.24           H  
ATOM   2786  O   ASP A 178      15.159 -10.846   4.938  1.00 97.24           O  
ATOM   2787  CG  ASP A 178      13.743  -7.867   6.495  1.00 97.24           C  
ATOM   2788  OD1 ASP A 178      13.019  -7.213   5.708  1.00 97.24           O  
ATOM   2789  OD2 ASP A 178      13.320  -8.306   7.582  1.00 97.24           O  
ATOM   2790  N   ARG A 179      13.677  -9.863   3.556  1.00 96.87           N  
ATOM   2791  H   ARG A 179      13.414  -9.011   3.081  1.00 96.87           H  
ATOM   2792  CA  ARG A 179      12.929 -11.080   3.217  1.00 96.87           C  
ATOM   2793  HA  ARG A 179      13.579 -11.938   3.387  1.00 96.87           H  
ATOM   2794  C   ARG A 179      12.521 -11.096   1.746  1.00 96.87           C  
ATOM   2795  CB  ARG A 179      11.718 -11.218   4.149  1.00 96.87           C  
ATOM   2796  HB2 ARG A 179      12.052 -11.103   5.180  1.00 96.87           H  
ATOM   2797  HB3 ARG A 179      10.988 -10.438   3.932  1.00 96.87           H  
ATOM   2798  O   ARG A 179      11.612 -10.381   1.326  1.00 96.87           O  
ATOM   2799  CG  ARG A 179      11.067 -12.600   3.986  1.00 96.87           C  
ATOM   2800  HG2 ARG A 179      10.661 -12.701   2.980  1.00 96.87           H  
ATOM   2801  HG3 ARG A 179      11.814 -13.377   4.146  1.00 96.87           H  
ATOM   2802  CD  ARG A 179       9.951 -12.762   5.015  1.00 96.87           C  
ATOM   2803  HD2 ARG A 179       9.224 -11.967   4.850  1.00 96.87           H  
ATOM   2804  HD3 ARG A 179      10.383 -12.642   6.009  1.00 96.87           H  
ATOM   2805  NE  ARG A 179       9.253 -14.058   4.901  1.00 96.87           N  
ATOM   2806  HE  ARG A 179       9.227 -14.495   3.991  1.00 96.87           H  
ATOM   2807  NH1 ARG A 179       8.623 -14.241   7.107  1.00 96.87           N  
ATOM   2808 HH11 ARG A 179       9.076 -13.357   7.291  1.00 96.87           H  
ATOM   2809 HH12 ARG A 179       8.074 -14.716   7.809  1.00 96.87           H  
ATOM   2810  NH2 ARG A 179       7.878 -15.721   5.625  1.00 96.87           N  
ATOM   2811 HH21 ARG A 179       7.298 -16.130   6.344  1.00 96.87           H  
ATOM   2812 HH22 ARG A 179       7.566 -15.867   4.676  1.00 96.87           H  
ATOM   2813  CZ  ARG A 179       8.598 -14.669   5.873  1.00 96.87           C  
ATOM   2814  N   ASP A 180      13.188 -11.963   0.995  1.00 96.96           N  
ATOM   2815  H   ASP A 180      13.903 -12.534   1.422  1.00 96.96           H  
ATOM   2816  CA  ASP A 180      12.993 -12.126  -0.438  1.00 96.96           C  
ATOM   2817  HA  ASP A 180      12.652 -11.172  -0.843  1.00 96.96           H  
ATOM   2818  C   ASP A 180      11.927 -13.182  -0.738  1.00 96.96           C  
ATOM   2819  CB  ASP A 180      14.343 -12.487  -1.082  1.00 96.96           C  
ATOM   2820  HB2 ASP A 180      15.133 -11.915  -0.595  1.00 96.96           H  
ATOM   2821  HB3 ASP A 180      14.568 -13.541  -0.922  1.00 96.96           H  
ATOM   2822  O   ASP A 180      12.158 -14.374  -0.534  1.00 96.96           O  
ATOM   2823  CG  ASP A 180      14.387 -12.167  -2.571  1.00 96.96           C  
ATOM   2824  OD1 ASP A 180      13.455 -11.454  -3.006  1.00 96.96           O  
ATOM   2825  OD2 ASP A 180      15.439 -12.483  -3.171  1.00 96.96           O  
ATOM   2826  N   ASN A 181      10.749 -12.736  -1.167  1.00 96.64           N  
ATOM   2827  H   ASN A 181      10.627 -11.744  -1.310  1.00 96.64           H  
ATOM   2828  CA  ASN A 181       9.659 -13.598  -1.621  1.00 96.64           C  
ATOM   2829  HA  ASN A 181      10.010 -14.629  -1.676  1.00 96.64           H  
ATOM   2830  C   ASN A 181       9.210 -13.209  -3.043  1.00 96.64           C  
ATOM   2831  CB  ASN A 181       8.470 -13.525  -0.641  1.00 96.64           C  
ATOM   2832  HB2 ASN A 181       7.742 -14.282  -0.932  1.00 96.64           H  
ATOM   2833  HB3 ASN A 181       7.997 -12.552  -0.773  1.00 96.64           H  
ATOM   2834  O   ASN A 181       8.062 -13.470  -3.396  1.00 96.64           O  
ATOM   2835  CG  ASN A 181       8.768 -13.736   0.833  1.00 96.64           C  
ATOM   2836  ND2 ASN A 181       8.288 -12.844   1.665  1.00 96.64           N  
ATOM   2837 HD21 ASN A 181       7.808 -12.046   1.273  1.00 96.64           H  
ATOM   2838 HD22 ASN A 181       8.429 -12.956   2.658  1.00 96.64           H  
ATOM   2839  OD1 ASN A 181       9.336 -14.715   1.295  1.00 96.64           O  
ATOM   2840  N   ASP A 182      10.050 -12.496  -3.805  1.00 92.49           N  
ATOM   2841  H   ASP A 182      11.030 -12.458  -3.566  1.00 92.49           H  
ATOM   2842  CA  ASP A 182       9.676 -12.070  -5.152  1.00 92.49           C  
ATOM   2843  HA  ASP A 182       8.629 -11.768  -5.119  1.00 92.49           H  
ATOM   2844  C   ASP A 182       9.712 -13.250  -6.140  1.00 92.49           C  
ATOM   2845  CB  ASP A 182      10.453 -10.804  -5.566  1.00 92.49           C  
ATOM   2846  HB2 ASP A 182      10.050 -10.449  -6.515  1.00 92.49           H  
ATOM   2847  HB3 ASP A 182      10.252 -10.039  -4.816  1.00 92.49           H  
ATOM   2848  O   ASP A 182      10.332 -14.285  -5.887  1.00 92.49           O  
ATOM   2849  CG  ASP A 182      11.969 -10.923  -5.720  1.00 92.49           C  
ATOM   2850  OD1 ASP A 182      12.408 -11.948  -6.271  1.00 92.49           O  
ATOM   2851  OD2 ASP A 182      12.635  -9.903  -5.389  1.00 92.49           O  
ATOM   2852  N   GLU A 183       8.987 -13.133  -7.252  1.00 88.73           N  
ATOM   2853  H   GLU A 183       8.483 -12.274  -7.418  1.00 88.73           H  
ATOM   2854  CA  GLU A 183       8.842 -14.214  -8.242  1.00 88.73           C  
ATOM   2855  HA  GLU A 183       8.849 -15.162  -7.705  1.00 88.73           H  
ATOM   2856  C   GLU A 183      10.039 -14.282  -9.219  1.00 88.73           C  
ATOM   2857  CB  GLU A 183       7.479 -14.132  -8.962  1.00 88.73           C  
ATOM   2858  HB2 GLU A 183       7.432 -14.896  -9.738  1.00 88.73           H  
ATOM   2859  HB3 GLU A 183       7.396 -13.175  -9.478  1.00 88.73           H  
ATOM   2860  O   GLU A 183       9.930 -14.815 -10.330  1.00 88.73           O  
ATOM   2861  CG  GLU A 183       6.253 -14.303  -8.044  1.00 88.73           C  
ATOM   2862  HG2 GLU A 183       6.310 -13.593  -7.219  1.00 88.73           H  
ATOM   2863  HG3 GLU A 183       5.367 -14.055  -8.630  1.00 88.73           H  
ATOM   2864  CD  GLU A 183       6.073 -15.735  -7.503  1.00 88.73           C  
ATOM   2865  OE1 GLU A 183       5.408 -15.892  -6.449  1.00 88.73           O  
ATOM   2866  OE2 GLU A 183       6.568 -16.692  -8.149  1.00 88.73           O  
ATOM   2867  N   THR A 184      11.216 -13.760  -8.840  1.00 88.52           N  
ATOM   2868  H   THR A 184      11.296 -13.374  -7.910  1.00 88.52           H  
ATOM   2869  CA  THR A 184      12.409 -13.749  -9.697  1.00 88.52           C  
ATOM   2870  HA  THR A 184      12.216 -14.416 -10.537  1.00 88.52           H  
ATOM   2871  C   THR A 184      13.656 -14.292  -9.004  1.00 88.52           C  
ATOM   2872  CB  THR A 184      12.616 -12.369 -10.332  1.00 88.52           C  
ATOM   2873  HB  THR A 184      11.696 -12.137 -10.867  1.00 88.52           H  
ATOM   2874  O   THR A 184      14.124 -13.827  -7.980  1.00 88.52           O  
ATOM   2875  CG2 THR A 184      12.878 -11.217  -9.371  1.00 88.52           C  
ATOM   2876 HG21 THR A 184      12.006 -11.079  -8.732  1.00 88.52           H  
ATOM   2877 HG22 THR A 184      13.052 -10.296  -9.929  1.00 88.52           H  
ATOM   2878 HG23 THR A 184      13.739 -11.432  -8.739  1.00 88.52           H  
ATOM   2879  OG1 THR A 184      13.656 -12.374 -11.298  1.00 88.52           O  
ATOM   2880  HG1 THR A 184      13.362 -11.667 -11.876  1.00 88.52           H  
ATOM   2881  N   GLY A 185      14.308 -15.276  -9.627  1.00 86.76           N  
ATOM   2882  H   GLY A 185      13.868 -15.689 -10.438  1.00 86.76           H  
ATOM   2883  CA  GLY A 185      15.580 -15.811  -9.119  1.00 86.76           C  
ATOM   2884  HA2 GLY A 185      15.519 -15.896  -8.034  1.00 86.76           H  
ATOM   2885  HA3 GLY A 185      15.735 -16.809  -9.527  1.00 86.76           H  
ATOM   2886  C   GLY A 185      16.811 -14.955  -9.452  1.00 86.76           C  
ATOM   2887  O   GLY A 185      17.937 -15.392  -9.213  1.00 86.76           O  
ATOM   2888  N   ARG A 186      16.641 -13.798 -10.108  1.00 88.88           N  
ATOM   2889  H   ARG A 186      15.695 -13.455 -10.194  1.00 88.88           H  
ATOM   2890  CA  ARG A 186      17.752 -13.029 -10.708  1.00 88.88           C  
ATOM   2891  HA  ARG A 186      18.621 -13.675 -10.831  1.00 88.88           H  
ATOM   2892  C   ARG A 186      18.229 -11.868  -9.850  1.00 88.88           C  
ATOM   2893  CB  ARG A 186      17.328 -12.486 -12.077  1.00 88.88           C  
ATOM   2894  HB2 ARG A 186      16.428 -11.883 -11.957  1.00 88.88           H  
ATOM   2895  HB3 ARG A 186      18.120 -11.844 -12.461  1.00 88.88           H  
ATOM   2896  O   ARG A 186      19.391 -11.476  -9.952  1.00 88.88           O  
ATOM   2897  CG  ARG A 186      17.066 -13.599 -13.094  1.00 88.88           C  
ATOM   2898  HG2 ARG A 186      16.268 -14.249 -12.736  1.00 88.88           H  
ATOM   2899  HG3 ARG A 186      17.974 -14.183 -13.243  1.00 88.88           H  
ATOM   2900  CD  ARG A 186      16.635 -12.959 -14.413  1.00 88.88           C  
ATOM   2901  HD2 ARG A 186      15.748 -12.357 -14.216  1.00 88.88           H  
ATOM   2902  HD3 ARG A 186      17.430 -12.306 -14.773  1.00 88.88           H  
ATOM   2903  NE  ARG A 186      16.329 -13.978 -15.431  1.00 88.88           N  
ATOM   2904  HE  ARG A 186      16.593 -14.928 -15.212  1.00 88.88           H  
ATOM   2905  NH1 ARG A 186      15.176 -12.588 -16.845  1.00 88.88           N  
ATOM   2906 HH11 ARG A 186      15.219 -11.869 -16.137  1.00 88.88           H  
ATOM   2907 HH12 ARG A 186      14.507 -12.466 -17.591  1.00 88.88           H  
ATOM   2908  NH2 ARG A 186      15.360 -14.759 -17.334  1.00 88.88           N  
ATOM   2909 HH21 ARG A 186      14.749 -14.597 -18.122  1.00 88.88           H  
ATOM   2910 HH22 ARG A 186      15.605 -15.701 -17.066  1.00 88.88           H  
ATOM   2911  CZ  ARG A 186      15.631 -13.769 -16.531  1.00 88.88           C  
ATOM   2912  N   VAL A 187      17.333 -11.276  -9.077  1.00 92.40           N  
ATOM   2913  H   VAL A 187      16.414 -11.684  -8.979  1.00 92.40           H  
ATOM   2914  CA  VAL A 187      17.571 -10.051  -8.319  1.00 92.40           C  
ATOM   2915  HA  VAL A 187      18.597 -10.055  -7.951  1.00 92.40           H  
ATOM   2916  C   VAL A 187      16.631 -10.039  -7.129  1.00 92.40           C  
ATOM   2917  CB  VAL A 187      17.361  -8.812  -9.215  1.00 92.40           C  
ATOM   2918  HB  VAL A 187      18.047  -8.897 -10.058  1.00 92.40           H  
ATOM   2919  O   VAL A 187      15.521 -10.518  -7.245  1.00 92.40           O  
ATOM   2920  CG1 VAL A 187      15.946  -8.683  -9.789  1.00 92.40           C  
ATOM   2921 HG11 VAL A 187      15.221  -8.571  -8.982  1.00 92.40           H  
ATOM   2922 HG12 VAL A 187      15.883  -7.816 -10.446  1.00 92.40           H  
ATOM   2923 HG13 VAL A 187      15.682  -9.574 -10.359  1.00 92.40           H  
ATOM   2924  CG2 VAL A 187      17.719  -7.513  -8.484  1.00 92.40           C  
ATOM   2925 HG21 VAL A 187      16.989  -7.301  -7.703  1.00 92.40           H  
ATOM   2926 HG22 VAL A 187      17.706  -6.683  -9.191  1.00 92.40           H  
ATOM   2927 HG23 VAL A 187      18.714  -7.589  -8.047  1.00 92.40           H  
ATOM   2928  N   HIS A 188      17.064  -9.450  -6.021  1.00 93.82           N  
ATOM   2929  H   HIS A 188      17.992  -9.051  -6.003  1.00 93.82           H  
ATOM   2930  CA  HIS A 188      16.183  -9.204  -4.889  1.00 93.82           C  
ATOM   2931  HA  HIS A 188      15.377  -9.938  -4.881  1.00 93.82           H  
ATOM   2932  C   HIS A 188      15.572  -7.806  -5.038  1.00 93.82           C  
ATOM   2933  CB  HIS A 188      16.995  -9.394  -3.610  1.00 93.82           C  
ATOM   2934  HB2 HIS A 188      17.401 -10.406  -3.610  1.00 93.82           H  
ATOM   2935  HB3 HIS A 188      17.824  -8.686  -3.593  1.00 93.82           H  
ATOM   2936  O   HIS A 188      16.207  -6.792  -4.708  1.00 93.82           O  
ATOM   2937  CG  HIS A 188      16.190  -9.228  -2.356  1.00 93.82           C  
ATOM   2938  CD2 HIS A 188      16.665  -9.407  -1.094  1.00 93.82           C  
ATOM   2939  HD2 HIS A 188      17.679  -9.683  -0.841  1.00 93.82           H  
ATOM   2940  ND1 HIS A 188      14.829  -9.042  -2.259  1.00 93.82           N  
ATOM   2941  HD1 HIS A 188      14.186  -9.452  -2.922  1.00 93.82           H  
ATOM   2942  CE1 HIS A 188      14.527  -9.025  -0.950  1.00 93.82           C  
ATOM   2943  HE1 HIS A 188      13.520  -9.046  -0.560  1.00 93.82           H  
ATOM   2944  NE2 HIS A 188      15.623  -9.214  -0.196  1.00 93.82           N  
ATOM   2945  N   CYS A 189      14.357  -7.739  -5.573  1.00 94.92           N  
ATOM   2946  H   CYS A 189      13.873  -8.607  -5.750  1.00 94.92           H  
ATOM   2947  CA  CYS A 189      13.712  -6.501  -6.006  1.00 94.92           C  
ATOM   2948  HA  CYS A 189      14.315  -6.050  -6.794  1.00 94.92           H  
ATOM   2949  C   CYS A 189      13.588  -5.489  -4.873  1.00 94.92           C  
ATOM   2950  CB  CYS A 189      12.341  -6.850  -6.580  1.00 94.92           C  
ATOM   2951  HB2 CYS A 189      11.792  -5.937  -6.808  1.00 94.92           H  
ATOM   2952  HB3 CYS A 189      11.777  -7.417  -5.840  1.00 94.92           H  
ATOM   2953  O   CYS A 189      13.965  -4.332  -5.045  1.00 94.92           O  
ATOM   2954  SG  CYS A 189      12.468  -7.853  -8.073  1.00 94.92           S  
ATOM   2955  N   ALA A 190      13.182  -5.940  -3.685  1.00 96.00           N  
ATOM   2956  H   ALA A 190      12.902  -6.908  -3.621  1.00 96.00           H  
ATOM   2957  CA  ALA A 190      13.021  -5.076  -2.520  1.00 96.00           C  
ATOM   2958  HA  ALA A 190      12.285  -4.310  -2.764  1.00 96.00           H  
ATOM   2959  C   ALA A 190      14.321  -4.354  -2.107  1.00 96.00           C  
ATOM   2960  CB  ALA A 190      12.475  -5.933  -1.377  1.00 96.00           C  
ATOM   2961  HB1 ALA A 190      13.208  -6.688  -1.092  1.00 96.00           H  
ATOM   2962  HB2 ALA A 190      11.549  -6.423  -1.679  1.00 96.00           H  
ATOM   2963  HB3 ALA A 190      12.269  -5.293  -0.520  1.00 96.00           H  
ATOM   2964  O   ALA A 190      14.280  -3.207  -1.656  1.00 96.00           O  
ATOM   2965  N   ARG A 191      15.493  -4.984  -2.302  1.00 94.45           N  
ATOM   2966  H   ARG A 191      15.463  -5.898  -2.732  1.00 94.45           H  
ATOM   2967  CA  ARG A 191      16.804  -4.340  -2.082  1.00 94.45           C  
ATOM   2968  HA  ARG A 191      16.768  -3.743  -1.170  1.00 94.45           H  
ATOM   2969  C   ARG A 191      17.167  -3.369  -3.193  1.00 94.45           C  
ATOM   2970  CB  ARG A 191      17.918  -5.385  -1.966  1.00 94.45           C  
ATOM   2971  HB2 ARG A 191      17.858  -6.089  -2.795  1.00 94.45           H  
ATOM   2972  HB3 ARG A 191      18.879  -4.874  -2.019  1.00 94.45           H  
ATOM   2973  O   ARG A 191      17.762  -2.334  -2.925  1.00 94.45           O  
ATOM   2974  CG  ARG A 191      17.854  -6.136  -0.641  1.00 94.45           C  
ATOM   2975  HG2 ARG A 191      17.885  -5.425   0.184  1.00 94.45           H  
ATOM   2976  HG3 ARG A 191      16.926  -6.706  -0.586  1.00 94.45           H  
ATOM   2977  CD  ARG A 191      19.052  -7.077  -0.541  1.00 94.45           C  
ATOM   2978  HD2 ARG A 191      19.972  -6.492  -0.566  1.00 94.45           H  
ATOM   2979  HD3 ARG A 191      19.033  -7.760  -1.390  1.00 94.45           H  
ATOM   2980  NE  ARG A 191      18.982  -7.833   0.714  1.00 94.45           N  
ATOM   2981  HE  ARG A 191      18.202  -7.608   1.315  1.00 94.45           H  
ATOM   2982  NH1 ARG A 191      20.622  -9.379   0.295  1.00 94.45           N  
ATOM   2983 HH11 ARG A 191      21.085 -10.239   0.552  1.00 94.45           H  
ATOM   2984 HH12 ARG A 191      20.750  -8.966  -0.619  1.00 94.45           H  
ATOM   2985  NH2 ARG A 191      19.401  -9.484   2.176  1.00 94.45           N  
ATOM   2986 HH21 ARG A 191      18.572  -9.165   2.658  1.00 94.45           H  
ATOM   2987 HH22 ARG A 191      19.810 -10.374   2.420  1.00 94.45           H  
ATOM   2988  CZ  ARG A 191      19.680  -8.890   1.055  1.00 94.45           C  
ATOM   2989  N   THR A 192      16.831  -3.689  -4.437  1.00 91.09           N  
ATOM   2990  H   THR A 192      16.366  -4.570  -4.606  1.00 91.09           H  
ATOM   2991  CA  THR A 192      17.096  -2.798  -5.573  1.00 91.09           C  
ATOM   2992  HA  THR A 192      18.133  -2.465  -5.525  1.00 91.09           H  
ATOM   2993  C   THR A 192      16.230  -1.543  -5.522  1.00 91.09           C  
ATOM   2994  CB  THR A 192      16.888  -3.547  -6.893  1.00 91.09           C  
ATOM   2995  HB  THR A 192      15.857  -3.890  -6.971  1.00 91.09           H  
ATOM   2996  O   THR A 192      16.701  -0.466  -5.878  1.00 91.09           O  
ATOM   2997  CG2 THR A 192      17.238  -2.705  -8.118  1.00 91.09           C  
ATOM   2998 HG21 THR A 192      18.239  -2.286  -8.017  1.00 91.09           H  
ATOM   2999 HG22 THR A 192      16.516  -1.896  -8.231  1.00 91.09           H  
ATOM   3000 HG23 THR A 192      17.192  -3.331  -9.009  1.00 91.09           H  
ATOM   3001  OG1 THR A 192      17.751  -4.659  -6.923  1.00 91.09           O  
ATOM   3002  HG1 THR A 192      18.634  -4.357  -6.697  1.00 91.09           H  
ATOM   3003  N   THR A 193      14.988  -1.658  -5.052  1.00 91.05           N  
ATOM   3004  H   THR A 193      14.633  -2.580  -4.841  1.00 91.05           H  
ATOM   3005  CA  THR A 193      14.023  -0.553  -4.985  1.00 91.05           C  
ATOM   3006  HA  THR A 193      14.331   0.225  -5.684  1.00 91.05           H  
ATOM   3007  C   THR A 193      13.941   0.105  -3.608  1.00 91.05           C  
ATOM   3008  CB  THR A 193      12.631  -1.019  -5.430  1.00 91.05           C  
ATOM   3009  HB  THR A 193      11.964  -0.158  -5.472  1.00 91.05           H  
ATOM   3010  O   THR A 193      13.144   1.030  -3.435  1.00 91.05           O  
ATOM   3011  CG2 THR A 193      12.653  -1.689  -6.804  1.00 91.05           C  
ATOM   3012 HG21 THR A 193      12.973  -2.727  -6.721  1.00 91.05           H  
ATOM   3013 HG22 THR A 193      13.346  -1.166  -7.463  1.00 91.05           H  
ATOM   3014 HG23 THR A 193      11.653  -1.667  -7.237  1.00 91.05           H  
ATOM   3015  OG1 THR A 193      12.135  -1.963  -4.512  1.00 91.05           O  
ATOM   3016  HG1 THR A 193      11.529  -1.537  -3.901  1.00 91.05           H  
ATOM   3017  N   ASN A 194      14.717  -0.371  -2.624  1.00 93.05           N  
ATOM   3018  H   ASN A 194      15.312  -1.159  -2.837  1.00 93.05           H  
ATOM   3019  CA  ASN A 194      14.707   0.092  -1.230  1.00 93.05           C  
ATOM   3020  HA  ASN A 194      15.191  -0.674  -0.623  1.00 93.05           H  
ATOM   3021  C   ASN A 194      13.282   0.223  -0.665  1.00 93.05           C  
ATOM   3022  CB  ASN A 194      15.539   1.380  -1.122  1.00 93.05           C  
ATOM   3023  HB2 ASN A 194      15.179   2.103  -1.854  1.00 93.05           H  
ATOM   3024  HB3 ASN A 194      15.419   1.815  -0.130  1.00 93.05           H  
ATOM   3025  O   ASN A 194      12.898   1.263  -0.124  1.00 93.05           O  
ATOM   3026  CG  ASN A 194      17.023   1.153  -1.308  1.00 93.05           C  
ATOM   3027  ND2 ASN A 194      17.733   2.150  -1.778  1.00 93.05           N  
ATOM   3028 HD21 ASN A 194      17.278   3.006  -2.061  1.00 93.05           H  
ATOM   3029 HD22 ASN A 194      18.710   1.942  -1.927  1.00 93.05           H  
ATOM   3030  OD1 ASN A 194      17.580   0.117  -1.002  1.00 93.05           O  
ATOM   3031  N   SER A 195      12.459  -0.801  -0.879  1.00 95.86           N  
ATOM   3032  H   SER A 195      12.825  -1.644  -1.298  1.00 95.86           H  
ATOM   3033  CA  SER A 195      11.036  -0.773  -0.533  1.00 95.86           C  
ATOM   3034  HA  SER A 195      10.929  -0.269   0.427  1.00 95.86           H  
ATOM   3035  C   SER A 195      10.453  -2.167  -0.373  1.00 95.86           C  
ATOM   3036  CB  SER A 195      10.225   0.020  -1.565  1.00 95.86           C  
ATOM   3037  HB2 SER A 195       9.163  -0.193  -1.450  1.00 95.86           H  
ATOM   3038  HB3 SER A 195      10.391   1.080  -1.374  1.00 95.86           H  
ATOM   3039  O   SER A 195      10.962  -3.128  -0.941  1.00 95.86           O  
ATOM   3040  OG  SER A 195      10.626  -0.250  -2.895  1.00 95.86           O  
ATOM   3041  HG  SER A 195      11.443   0.243  -3.005  1.00 95.86           H  
ATOM   3042  N   GLY A 196       9.371  -2.262   0.398  1.00 97.65           N  
ATOM   3043  H   GLY A 196       8.984  -1.424   0.806  1.00 97.65           H  
ATOM   3044  CA  GLY A 196       8.533  -3.450   0.449  1.00 97.65           C  
ATOM   3045  HA2 GLY A 196       8.153  -3.614   1.458  1.00 97.65           H  
ATOM   3046  HA3 GLY A 196       9.145  -4.305   0.162  1.00 97.65           H  
ATOM   3047  C   GLY A 196       7.354  -3.335  -0.512  1.00 97.65           C  
ATOM   3048  O   GLY A 196       6.732  -2.269  -0.608  1.00 97.65           O  
ATOM   3049  N   TRP A 197       7.059  -4.416  -1.230  1.00 97.97           N  
ATOM   3050  H   TRP A 197       7.577  -5.266  -1.056  1.00 97.97           H  
ATOM   3051  CA  TRP A 197       5.973  -4.495  -2.209  1.00 97.97           C  
ATOM   3052  HA  TRP A 197       5.074  -4.047  -1.785  1.00 97.97           H  
ATOM   3053  C   TRP A 197       5.663  -5.955  -2.569  1.00 97.97           C  
ATOM   3054  CB  TRP A 197       6.373  -3.726  -3.477  1.00 97.97           C  
ATOM   3055  HB2 TRP A 197       7.048  -4.361  -4.050  1.00 97.97           H  
ATOM   3056  HB3 TRP A 197       6.903  -2.811  -3.214  1.00 97.97           H  
ATOM   3057  O   TRP A 197       6.425  -6.857  -2.228  1.00 97.97           O  
ATOM   3058  CG  TRP A 197       5.250  -3.348  -4.379  1.00 97.97           C  
ATOM   3059  CD1 TRP A 197       5.062  -3.817  -5.630  1.00 97.97           C  
ATOM   3060  HD1 TRP A 197       5.704  -4.528  -6.129  1.00 97.97           H  
ATOM   3061  CD2 TRP A 197       4.156  -2.421  -4.133  1.00 97.97           C  
ATOM   3062  CE2 TRP A 197       3.325  -2.387  -5.291  1.00 97.97           C  
ATOM   3063  CE3 TRP A 197       3.791  -1.599  -3.048  1.00 97.97           C  
ATOM   3064  HE3 TRP A 197       4.401  -1.629  -2.157  1.00 97.97           H  
ATOM   3065  NE1 TRP A 197       3.912  -3.275  -6.163  1.00 97.97           N  
ATOM   3066  HE1 TRP A 197       3.615  -3.468  -7.108  1.00 97.97           H  
ATOM   3067  CH2 TRP A 197       1.878  -0.736  -4.290  1.00 97.97           C  
ATOM   3068  HH2 TRP A 197       1.019  -0.085  -4.357  1.00 97.97           H  
ATOM   3069  CZ2 TRP A 197       2.201  -1.560  -5.379  1.00 97.97           C  
ATOM   3070  HZ2 TRP A 197       1.593  -1.570  -6.272  1.00 97.97           H  
ATOM   3071  CZ3 TRP A 197       2.664  -0.759  -3.123  1.00 97.97           C  
ATOM   3072  HZ3 TRP A 197       2.403  -0.132  -2.283  1.00 97.97           H  
ATOM   3073  N   TRP A 198       4.568  -6.177  -3.292  1.00 98.23           N  
ATOM   3074  H   TRP A 198       4.015  -5.381  -3.576  1.00 98.23           H  
ATOM   3075  CA  TRP A 198       4.267  -7.448  -3.956  1.00 98.23           C  
ATOM   3076  HA  TRP A 198       4.613  -8.288  -3.355  1.00 98.23           H  
ATOM   3077  C   TRP A 198       4.988  -7.479  -5.304  1.00 98.23           C  
ATOM   3078  CB  TRP A 198       2.749  -7.556  -4.124  1.00 98.23           C  
ATOM   3079  HB2 TRP A 198       2.391  -6.751  -4.766  1.00 98.23           H  
ATOM   3080  HB3 TRP A 198       2.518  -8.497  -4.623  1.00 98.23           H  
ATOM   3081  O   TRP A 198       4.572  -6.776  -6.219  1.00 98.23           O  
ATOM   3082  CG  TRP A 198       1.984  -7.514  -2.844  1.00 98.23           C  
ATOM   3083  CD1 TRP A 198       1.801  -8.568  -2.022  1.00 98.23           C  
ATOM   3084  HD1 TRP A 198       2.180  -9.562  -2.208  1.00 98.23           H  
ATOM   3085  CD2 TRP A 198       1.304  -6.387  -2.213  1.00 98.23           C  
ATOM   3086  CE2 TRP A 198       0.684  -6.854  -1.015  1.00 98.23           C  
ATOM   3087  CE3 TRP A 198       1.166  -5.015  -2.519  1.00 98.23           C  
ATOM   3088  HE3 TRP A 198       1.613  -4.634  -3.425  1.00 98.23           H  
ATOM   3089  NE1 TRP A 198       1.008  -8.191  -0.959  1.00 98.23           N  
ATOM   3090  HE1 TRP A 198       0.728  -8.839  -0.237  1.00 98.23           H  
ATOM   3091  CH2 TRP A 198      -0.146  -4.646  -0.488  1.00 98.23           C  
ATOM   3092  HH2 TRP A 198      -0.696  -3.982   0.163  1.00 98.23           H  
ATOM   3093  CZ2 TRP A 198      -0.024  -6.005  -0.155  1.00 98.23           C  
ATOM   3094  HZ2 TRP A 198      -0.457  -6.398   0.753  1.00 98.23           H  
ATOM   3095  CZ3 TRP A 198       0.446  -4.154  -1.668  1.00 98.23           C  
ATOM   3096  HZ3 TRP A 198       0.346  -3.112  -1.932  1.00 98.23           H  
ATOM   3097  N   PHE A 199       6.116  -8.176  -5.422  1.00 96.14           N  
ATOM   3098  H   PHE A 199       6.377  -8.818  -4.687  1.00 96.14           H  
ATOM   3099  CA  PHE A 199       6.958  -8.117  -6.624  1.00 96.14           C  
ATOM   3100  HA  PHE A 199       6.627  -7.309  -7.276  1.00 96.14           H  
ATOM   3101  C   PHE A 199       6.886  -9.416  -7.435  1.00 96.14           C  
ATOM   3102  CB  PHE A 199       8.418  -7.831  -6.239  1.00 96.14           C  
ATOM   3103  HB2 PHE A 199       9.037  -7.946  -7.129  1.00 96.14           H  
ATOM   3104  HB3 PHE A 199       8.728  -8.603  -5.535  1.00 96.14           H  
ATOM   3105  O   PHE A 199       7.325 -10.453  -6.949  1.00 96.14           O  
ATOM   3106  CG  PHE A 199       8.734  -6.477  -5.631  1.00 96.14           C  
ATOM   3107  CD1 PHE A 199       8.731  -5.314  -6.421  1.00 96.14           C  
ATOM   3108  HD1 PHE A 199       8.418  -5.365  -7.454  1.00 96.14           H  
ATOM   3109  CD2 PHE A 199       9.115  -6.392  -4.282  1.00 96.14           C  
ATOM   3110  HD2 PHE A 199       9.076  -7.284  -3.675  1.00 96.14           H  
ATOM   3111  CE1 PHE A 199       9.136  -4.085  -5.871  1.00 96.14           C  
ATOM   3112  HE1 PHE A 199       9.131  -3.198  -6.487  1.00 96.14           H  
ATOM   3113  CE2 PHE A 199       9.525  -5.168  -3.726  1.00 96.14           C  
ATOM   3114  HE2 PHE A 199       9.804  -5.110  -2.684  1.00 96.14           H  
ATOM   3115  CZ  PHE A 199       9.544  -4.013  -4.526  1.00 96.14           C  
ATOM   3116  HZ  PHE A 199       9.838  -3.069  -4.092  1.00 96.14           H  
ATOM   3117  N   HIS A 200       6.467  -9.314  -8.700  1.00 89.00           N  
ATOM   3118  H   HIS A 200       5.780  -8.603  -8.906  1.00 89.00           H  
ATOM   3119  CA  HIS A 200       6.600 -10.397  -9.675  1.00 89.00           C  
ATOM   3120  HA  HIS A 200       6.332 -11.321  -9.162  1.00 89.00           H  
ATOM   3121  C   HIS A 200       8.067 -10.526 -10.152  1.00 89.00           C  
ATOM   3122  CB  HIS A 200       5.583 -10.209 -10.819  1.00 89.00           C  
ATOM   3123  HB2 HIS A 200       5.934  -9.481 -11.551  1.00 89.00           H  
ATOM   3124  HB3 HIS A 200       4.642  -9.816 -10.433  1.00 89.00           H  
ATOM   3125  O   HIS A 200       8.882 -11.197  -9.539  1.00 89.00           O  
ATOM   3126  CG  HIS A 200       5.264 -11.506 -11.501  1.00 89.00           C  
ATOM   3127  CD2 HIS A 200       5.717 -11.951 -12.711  1.00 89.00           C  
ATOM   3128  HD2 HIS A 200       6.379 -11.414 -13.374  1.00 89.00           H  
ATOM   3129  ND1 HIS A 200       4.462 -12.488 -10.978  1.00 89.00           N  
ATOM   3130  HD1 HIS A 200       4.008 -12.446 -10.077  1.00 89.00           H  
ATOM   3131  CE1 HIS A 200       4.433 -13.504 -11.853  1.00 89.00           C  
ATOM   3132  HE1 HIS A 200       3.891 -14.425 -11.694  1.00 89.00           H  
ATOM   3133  NE2 HIS A 200       5.184 -13.224 -12.937  1.00 89.00           N  
ATOM   3134  N   ASP A 201       8.474  -9.777 -11.186  1.00 90.27           N  
ATOM   3135  H   ASP A 201       7.751  -9.299 -11.705  1.00 90.27           H  
ATOM   3136  CA  ASP A 201       9.876  -9.632 -11.639  1.00 90.27           C  
ATOM   3137  HA  ASP A 201      10.522 -10.233 -11.000  1.00 90.27           H  
ATOM   3138  C   ASP A 201      10.329  -8.172 -11.471  1.00 90.27           C  
ATOM   3139  CB  ASP A 201      10.031 -10.176 -13.069  1.00 90.27           C  
ATOM   3140  HB2 ASP A 201       9.682 -11.208 -13.090  1.00 90.27           H  
ATOM   3141  HB3 ASP A 201       9.398  -9.595 -13.740  1.00 90.27           H  
ATOM   3142  O   ASP A 201      10.579  -7.427 -12.426  1.00 90.27           O  
ATOM   3143  CG  ASP A 201      11.483 -10.149 -13.585  1.00 90.27           C  
ATOM   3144  OD1 ASP A 201      12.423 -10.464 -12.815  1.00 90.27           O  
ATOM   3145  OD2 ASP A 201      11.680  -9.831 -14.783  1.00 90.27           O  
ATOM   3146  N   CYS A 202      10.272  -7.712 -10.219  1.00 90.30           N  
ATOM   3147  H   CYS A 202      10.109  -8.412  -9.509  1.00 90.30           H  
ATOM   3148  CA  CYS A 202      10.310  -6.308  -9.768  1.00 90.30           C  
ATOM   3149  HA  CYS A 202      10.201  -6.334  -8.684  1.00 90.30           H  
ATOM   3150  C   CYS A 202       9.147  -5.435 -10.266  1.00 90.30           C  
ATOM   3151  CB  CYS A 202      11.668  -5.663 -10.061  1.00 90.30           C  
ATOM   3152  HB2 CYS A 202      11.678  -4.690  -9.569  1.00 90.30           H  
ATOM   3153  HB3 CYS A 202      11.745  -5.497 -11.136  1.00 90.30           H  
ATOM   3154  O   CYS A 202       8.946  -4.330  -9.760  1.00 90.30           O  
ATOM   3155  SG  CYS A 202      13.138  -6.574  -9.519  1.00 90.30           S  
ATOM   3156  N   GLY A 203       8.361  -5.967 -11.200  1.00 86.66           N  
ATOM   3157  H   GLY A 203       8.689  -6.815 -11.639  1.00 86.66           H  
ATOM   3158  CA  GLY A 203       7.032  -5.509 -11.554  1.00 86.66           C  
ATOM   3159  HA2 GLY A 203       6.510  -6.303 -12.088  1.00 86.66           H  
ATOM   3160  HA3 GLY A 203       6.484  -5.316 -10.632  1.00 86.66           H  
ATOM   3161  C   GLY A 203       6.978  -4.246 -12.404  1.00 86.66           C  
ATOM   3162  O   GLY A 203       7.989  -3.664 -12.812  1.00 86.66           O  
ATOM   3163  N   VAL A 204       5.739  -3.849 -12.670  1.00 91.73           N  
ATOM   3164  H   VAL A 204       4.984  -4.413 -12.307  1.00 91.73           H  
ATOM   3165  CA  VAL A 204       5.355  -2.684 -13.478  1.00 91.73           C  
ATOM   3166  HA  VAL A 204       6.247  -2.258 -13.937  1.00 91.73           H  
ATOM   3167  C   VAL A 204       4.731  -1.576 -12.624  1.00 91.73           C  
ATOM   3168  CB  VAL A 204       4.420  -3.113 -14.622  1.00 91.73           C  
ATOM   3169  HB  VAL A 204       4.050  -2.220 -15.125  1.00 91.73           H  
ATOM   3170  O   VAL A 204       4.540  -0.454 -13.093  1.00 91.73           O  
ATOM   3171  CG1 VAL A 204       5.182  -3.957 -15.649  1.00 91.73           C  
ATOM   3172 HG11 VAL A 204       4.516  -4.193 -16.480  1.00 91.73           H  
ATOM   3173 HG12 VAL A 204       6.030  -3.395 -16.039  1.00 91.73           H  
ATOM   3174 HG13 VAL A 204       5.527  -4.890 -15.204  1.00 91.73           H  
ATOM   3175  CG2 VAL A 204       3.217  -3.916 -14.118  1.00 91.73           C  
ATOM   3176 HG21 VAL A 204       3.522  -4.903 -13.768  1.00 91.73           H  
ATOM   3177 HG22 VAL A 204       2.712  -3.397 -13.304  1.00 91.73           H  
ATOM   3178 HG23 VAL A 204       2.508  -4.067 -14.932  1.00 91.73           H  
ATOM   3179  N   VAL A 205       4.465  -1.852 -11.346  1.00 93.65           N  
ATOM   3180  H   VAL A 205       4.551  -2.811 -11.040  1.00 93.65           H  
ATOM   3181  CA  VAL A 205       4.029  -0.880 -10.344  1.00 93.65           C  
ATOM   3182  HA  VAL A 205       4.194   0.128 -10.724  1.00 93.65           H  
ATOM   3183  C   VAL A 205       4.861  -1.055  -9.077  1.00 93.65           C  
ATOM   3184  CB  VAL A 205       2.525  -1.046 -10.037  1.00 93.65           C  
ATOM   3185  HB  VAL A 205       2.349  -2.031  -9.605  1.00 93.65           H  
ATOM   3186  O   VAL A 205       5.027  -2.166  -8.584  1.00 93.65           O  
ATOM   3187  CG1 VAL A 205       2.051   0.010  -9.030  1.00 93.65           C  
ATOM   3188 HG11 VAL A 205       0.978  -0.094  -8.872  1.00 93.65           H  
ATOM   3189 HG12 VAL A 205       2.271   1.008  -9.409  1.00 93.65           H  
ATOM   3190 HG13 VAL A 205       2.549  -0.135  -8.071  1.00 93.65           H  
ATOM   3191  CG2 VAL A 205       1.661  -0.908 -11.297  1.00 93.65           C  
ATOM   3192 HG21 VAL A 205       1.858  -1.748 -11.964  1.00 93.65           H  
ATOM   3193 HG22 VAL A 205       0.604  -0.940 -11.033  1.00 93.65           H  
ATOM   3194 HG23 VAL A 205       1.881   0.025 -11.814  1.00 93.65           H  
ATOM   3195  N   ASN A 206       5.338   0.048  -8.505  1.00 94.19           N  
ATOM   3196  H   ASN A 206       5.206   0.923  -8.992  1.00 94.19           H  
ATOM   3197  CA  ASN A 206       5.823   0.096  -7.128  1.00 94.19           C  
ATOM   3198  HA  ASN A 206       5.262  -0.617  -6.524  1.00 94.19           H  
ATOM   3199  C   ASN A 206       5.582   1.501  -6.571  1.00 94.19           C  
ATOM   3200  CB  ASN A 206       7.311  -0.295  -7.064  1.00 94.19           C  
ATOM   3201  HB2 ASN A 206       7.435  -1.310  -7.441  1.00 94.19           H  
ATOM   3202  HB3 ASN A 206       7.890   0.386  -7.688  1.00 94.19           H  
ATOM   3203  O   ASN A 206       6.343   2.425  -6.848  1.00 94.19           O  
ATOM   3204  CG  ASN A 206       7.873  -0.231  -5.652  1.00 94.19           C  
ATOM   3205  ND2 ASN A 206       9.150  -0.471  -5.487  1.00 94.19           N  
ATOM   3206 HD21 ASN A 206       9.494  -0.461  -4.538  1.00 94.19           H  
ATOM   3207 HD22 ASN A 206       9.719  -0.762  -6.269  1.00 94.19           H  
ATOM   3208  OD1 ASN A 206       7.192   0.084  -4.685  1.00 94.19           O  
ATOM   3209  N   LEU A 207       4.538   1.675  -5.761  1.00 94.93           N  
ATOM   3210  H   LEU A 207       3.960   0.875  -5.547  1.00 94.93           H  
ATOM   3211  CA  LEU A 207       4.215   2.972  -5.147  1.00 94.93           C  
ATOM   3212  HA  LEU A 207       4.539   3.769  -5.816  1.00 94.93           H  
ATOM   3213  C   LEU A 207       4.967   3.219  -3.828  1.00 94.93           C  
ATOM   3214  CB  LEU A 207       2.693   3.085  -4.978  1.00 94.93           C  
ATOM   3215  HB2 LEU A 207       2.469   4.050  -4.523  1.00 94.93           H  
ATOM   3216  HB3 LEU A 207       2.357   2.306  -4.293  1.00 94.93           H  
ATOM   3217  O   LEU A 207       4.897   4.309  -3.255  1.00 94.93           O  
ATOM   3218  CG  LEU A 207       1.900   2.972  -6.293  1.00 94.93           C  
ATOM   3219  HG  LEU A 207       2.044   1.981  -6.724  1.00 94.93           H  
ATOM   3220  CD1 LEU A 207       0.414   3.145  -5.994  1.00 94.93           C  
ATOM   3221 HD11 LEU A 207       0.087   2.370  -5.301  1.00 94.93           H  
ATOM   3222 HD12 LEU A 207       0.222   4.128  -5.564  1.00 94.93           H  
ATOM   3223 HD13 LEU A 207      -0.140   3.039  -6.927  1.00 94.93           H  
ATOM   3224  CD2 LEU A 207       2.304   4.026  -7.328  1.00 94.93           C  
ATOM   3225 HD21 LEU A 207       2.255   5.024  -6.892  1.00 94.93           H  
ATOM   3226 HD22 LEU A 207       1.640   3.973  -8.191  1.00 94.93           H  
ATOM   3227 HD23 LEU A 207       3.317   3.829  -7.680  1.00 94.93           H  
ATOM   3228  N   ASN A 208       5.704   2.220  -3.344  1.00 95.61           N  
ATOM   3229  H   ASN A 208       5.751   1.358  -3.870  1.00 95.61           H  
ATOM   3230  CA  ASN A 208       6.534   2.306  -2.147  1.00 95.61           C  
ATOM   3231  HA  ASN A 208       6.185   3.130  -1.525  1.00 95.61           H  
ATOM   3232  C   ASN A 208       8.002   2.618  -2.462  1.00 95.61           C  
ATOM   3233  CB  ASN A 208       6.358   1.020  -1.333  1.00 95.61           C  
ATOM   3234  HB2 ASN A 208       6.489   0.151  -1.977  1.00 95.61           H  
ATOM   3235  HB3 ASN A 208       7.121   0.972  -0.556  1.00 95.61           H  
ATOM   3236  O   ASN A 208       8.758   2.894  -1.533  1.00 95.61           O  
ATOM   3237  CG  ASN A 208       5.006   0.932  -0.645  1.00 95.61           C  
ATOM   3238  ND2 ASN A 208       4.742  -0.192  -0.025  1.00 95.61           N  
ATOM   3239 HD21 ASN A 208       3.855  -0.301   0.446  1.00 95.61           H  
ATOM   3240 HD22 ASN A 208       5.407  -0.949  -0.087  1.00 95.61           H  
ATOM   3241  OD1 ASN A 208       4.204   1.863  -0.627  1.00 95.61           O  
ATOM   3242  N   GLY A 209       8.386   2.651  -3.743  1.00 91.75           N  
ATOM   3243  H   GLY A 209       7.724   2.330  -4.435  1.00 91.75           H  
ATOM   3244  CA  GLY A 209       9.732   2.985  -4.202  1.00 91.75           C  
ATOM   3245  HA2 GLY A 209      10.423   2.212  -3.866  1.00 91.75           H  
ATOM   3246  HA3 GLY A 209       9.749   2.986  -5.292  1.00 91.75           H  
ATOM   3247  C   GLY A 209      10.255   4.337  -3.703  1.00 91.75           C  
ATOM   3248  O   GLY A 209       9.557   5.130  -3.050  1.00 91.75           O  
ATOM   3249  N   VAL A 210      11.524   4.609  -4.005  1.00 88.72           N  
ATOM   3250  H   VAL A 210      12.026   3.967  -4.602  1.00 88.72           H  
ATOM   3251  CA  VAL A 210      12.212   5.814  -3.530  1.00 88.72           C  
ATOM   3252  HA  VAL A 210      12.101   5.852  -2.446  1.00 88.72           H  
ATOM   3253  C   VAL A 210      11.547   7.055  -4.125  1.00 88.72           C  
ATOM   3254  CB  VAL A 210      13.718   5.772  -3.835  1.00 88.72           C  
ATOM   3255  HB  VAL A 210      13.870   5.729  -4.914  1.00 88.72           H  
ATOM   3256  O   VAL A 210      11.470   7.239  -5.340  1.00 88.72           O  
ATOM   3257  CG1 VAL A 210      14.427   7.016  -3.283  1.00 88.72           C  
ATOM   3258 HG11 VAL A 210      14.041   7.919  -3.755  1.00 88.72           H  
ATOM   3259 HG12 VAL A 210      14.283   7.085  -2.204  1.00 88.72           H  
ATOM   3260 HG13 VAL A 210      15.494   6.955  -3.496  1.00 88.72           H  
ATOM   3261  CG2 VAL A 210      14.378   4.543  -3.197  1.00 88.72           C  
ATOM   3262 HG21 VAL A 210      13.983   3.632  -3.647  1.00 88.72           H  
ATOM   3263 HG22 VAL A 210      14.183   4.521  -2.124  1.00 88.72           H  
ATOM   3264 HG23 VAL A 210      15.454   4.566  -3.371  1.00 88.72           H  
ATOM   3265  N   PHE A 211      11.045   7.932  -3.261  1.00 84.17           N  
ATOM   3266  H   PHE A 211      11.171   7.774  -2.272  1.00 84.17           H  
ATOM   3267  CA  PHE A 211      10.309   9.112  -3.698  1.00 84.17           C  
ATOM   3268  HA  PHE A 211       9.522   8.788  -4.378  1.00 84.17           H  
ATOM   3269  C   PHE A 211      11.230  10.083  -4.455  1.00 84.17           C  
ATOM   3270  CB  PHE A 211       9.647   9.756  -2.480  1.00 84.17           C  
ATOM   3271  HB2 PHE A 211       9.091   8.991  -1.939  1.00 84.17           H  
ATOM   3272  HB3 PHE A 211      10.416  10.146  -1.813  1.00 84.17           H  
ATOM   3273  O   PHE A 211      12.320  10.402  -3.985  1.00 84.17           O  
ATOM   3274  CG  PHE A 211       8.677  10.855  -2.835  1.00 84.17           C  
ATOM   3275  CD1 PHE A 211       9.097  12.196  -2.799  1.00 84.17           C  
ATOM   3276  HD1 PHE A 211      10.112  12.441  -2.524  1.00 84.17           H  
ATOM   3277  CD2 PHE A 211       7.358  10.535  -3.210  1.00 84.17           C  
ATOM   3278  HD2 PHE A 211       7.037   9.505  -3.255  1.00 84.17           H  
ATOM   3279  CE1 PHE A 211       8.191  13.221  -3.110  1.00 84.17           C  
ATOM   3280  HE1 PHE A 211       8.504  14.254  -3.064  1.00 84.17           H  
ATOM   3281  CE2 PHE A 211       6.457  11.563  -3.534  1.00 84.17           C  
ATOM   3282  HE2 PHE A 211       5.447  11.327  -3.835  1.00 84.17           H  
ATOM   3283  CZ  PHE A 211       6.873  12.904  -3.471  1.00 84.17           C  
ATOM   3284  HZ  PHE A 211       6.185  13.706  -3.697  1.00 84.17           H  
ATOM   3285  N   GLY A 212      10.799  10.542  -5.635  1.00 80.42           N  
ATOM   3286  H   GLY A 212       9.891  10.248  -5.965  1.00 80.42           H  
ATOM   3287  CA  GLY A 212      11.560  11.466  -6.487  1.00 80.42           C  
ATOM   3288  HA2 GLY A 212      11.957  12.270  -5.868  1.00 80.42           H  
ATOM   3289  HA3 GLY A 212      10.880  11.905  -7.217  1.00 80.42           H  
ATOM   3290  C   GLY A 212      12.735  10.853  -7.264  1.00 80.42           C  
ATOM   3291  O   GLY A 212      13.417  11.571  -7.996  1.00 80.42           O  
ATOM   3292  N   ALA A 213      13.003   9.549  -7.132  1.00 83.10           N  
ATOM   3293  H   ALA A 213      12.425   8.985  -6.526  1.00 83.10           H  
ATOM   3294  CA  ALA A 213      14.083   8.894  -7.868  1.00 83.10           C  
ATOM   3295  HA  ALA A 213      14.930   9.578  -7.919  1.00 83.10           H  
ATOM   3296  C   ALA A 213      13.665   8.549  -9.309  1.00 83.10           C  
ATOM   3297  CB  ALA A 213      14.547   7.661  -7.087  1.00 83.10           C  
ATOM   3298  HB1 ALA A 213      13.725   6.952  -6.979  1.00 83.10           H  
ATOM   3299  HB2 ALA A 213      15.363   7.176  -7.621  1.00 83.10           H  
ATOM   3300  HB3 ALA A 213      14.896   7.960  -6.098  1.00 83.10           H  
ATOM   3301  O   ALA A 213      12.954   7.582  -9.540  1.00 83.10           O  
ATOM   3302  N   ASN A 214      14.176   9.280 -10.300  1.00 73.61           N  
ATOM   3303  H   ASN A 214      14.696  10.107 -10.044  1.00 73.61           H  
ATOM   3304  CA  ASN A 214      13.837   9.084 -11.722  1.00 73.61           C  
ATOM   3305  HA  ASN A 214      12.791   8.786 -11.785  1.00 73.61           H  
ATOM   3306  C   ASN A 214      14.625   7.957 -12.422  1.00 73.61           C  
ATOM   3307  CB  ASN A 214      13.982  10.430 -12.451  1.00 73.61           C  
ATOM   3308  HB2 ASN A 214      13.772  10.292 -13.512  1.00 73.61           H  
ATOM   3309  HB3 ASN A 214      15.006  10.790 -12.349  1.00 73.61           H  
ATOM   3310  O   ASN A 214      14.731   7.936 -13.648  1.00 73.61           O  
ATOM   3311  CG  ASN A 214      13.007  11.475 -11.947  1.00 73.61           C  
ATOM   3312  ND2 ASN A 214      13.416  12.720 -11.897  1.00 73.61           N  
ATOM   3313 HD21 ASN A 214      14.355  12.971 -12.173  1.00 73.61           H  
ATOM   3314 HD22 ASN A 214      12.753  13.371 -11.502  1.00 73.61           H  
ATOM   3315  OD1 ASN A 214      11.871  11.204 -11.607  1.00 73.61           O  
ATOM   3316  N   PHE A 215      15.230   7.041 -11.664  1.00 73.19           N  
ATOM   3317  H   PHE A 215      14.996   7.017 -10.682  1.00 73.19           H  
ATOM   3318  CA  PHE A 215      15.939   5.899 -12.238  1.00 73.19           C  
ATOM   3319  HA  PHE A 215      16.339   6.188 -13.210  1.00 73.19           H  
ATOM   3320  C   PHE A 215      14.972   4.741 -12.469  1.00 73.19           C  
ATOM   3321  CB  PHE A 215      17.129   5.492 -11.365  1.00 73.19           C  
ATOM   3322  HB2 PHE A 215      17.572   4.584 -11.774  1.00 73.19           H  
ATOM   3323  HB3 PHE A 215      16.775   5.260 -10.361  1.00 73.19           H  
ATOM   3324  O   PHE A 215      14.098   4.481 -11.639  1.00 73.19           O  
ATOM   3325  CG  PHE A 215      18.206   6.554 -11.288  1.00 73.19           C  
ATOM   3326  CD1 PHE A 215      19.076   6.754 -12.376  1.00 73.19           C  
ATOM   3327  HD1 PHE A 215      18.984   6.143 -13.262  1.00 73.19           H  
ATOM   3328  CD2 PHE A 215      18.329   7.357 -10.139  1.00 73.19           C  
ATOM   3329  HD2 PHE A 215      17.661   7.215  -9.303  1.00 73.19           H  
ATOM   3330  CE1 PHE A 215      20.069   7.748 -12.313  1.00 73.19           C  
ATOM   3331  HE1 PHE A 215      20.736   7.898 -13.149  1.00 73.19           H  
ATOM   3332  CE2 PHE A 215      19.324   8.348 -10.074  1.00 73.19           C  
ATOM   3333  HE2 PHE A 215      19.421   8.958  -9.188  1.00 73.19           H  
ATOM   3334  CZ  PHE A 215      20.194   8.543 -11.161  1.00 73.19           C  
ATOM   3335  HZ  PHE A 215      20.958   9.305 -11.110  1.00 73.19           H  
ATOM   3336  N   TYR A 216      15.161   4.036 -13.587  1.00 69.97           N  
ATOM   3337  H   TYR A 216      15.904   4.313 -14.212  1.00 69.97           H  
ATOM   3338  CA  TYR A 216      14.350   2.880 -13.962  1.00 69.97           C  
ATOM   3339  HA  TYR A 216      13.364   3.236 -14.262  1.00 69.97           H  
ATOM   3340  C   TYR A 216      14.181   1.917 -12.774  1.00 69.97           C  
ATOM   3341  CB  TYR A 216      15.002   2.181 -15.163  1.00 69.97           C  
ATOM   3342  HB2 TYR A 216      15.119   2.904 -15.970  1.00 69.97           H  
ATOM   3343  HB3 TYR A 216      15.998   1.841 -14.880  1.00 69.97           H  
ATOM   3344  O   TYR A 216      15.171   1.457 -12.206  1.00 69.97           O  
ATOM   3345  CG  TYR A 216      14.204   1.007 -15.695  1.00 69.97           C  
ATOM   3346  CD1 TYR A 216      14.650  -0.313 -15.486  1.00 69.97           C  
ATOM   3347  HD1 TYR A 216      15.565  -0.497 -14.943  1.00 69.97           H  
ATOM   3348  CD2 TYR A 216      13.004   1.242 -16.393  1.00 69.97           C  
ATOM   3349  HD2 TYR A 216      12.660   2.252 -16.557  1.00 69.97           H  
ATOM   3350  CE1 TYR A 216      13.897  -1.396 -15.983  1.00 69.97           C  
ATOM   3351  HE1 TYR A 216      14.231  -2.412 -15.835  1.00 69.97           H  
ATOM   3352  CE2 TYR A 216      12.241   0.162 -16.874  1.00 69.97           C  
ATOM   3353  HE2 TYR A 216      11.312   0.344 -17.394  1.00 69.97           H  
ATOM   3354  OH  TYR A 216      11.924  -2.198 -17.104  1.00 69.97           O  
ATOM   3355  HH  TYR A 216      11.165  -1.897 -17.609  1.00 69.97           H  
ATOM   3356  CZ  TYR A 216      12.685  -1.159 -16.668  1.00 69.97           C  
ATOM   3357  N   ARG A 217      12.921   1.658 -12.397  1.00 72.78           N  
ATOM   3358  H   ARG A 217      12.194   2.129 -12.917  1.00 72.78           H  
ATOM   3359  CA  ARG A 217      12.466   0.780 -11.299  1.00 72.78           C  
ATOM   3360  HA  ARG A 217      11.378   0.835 -11.269  1.00 72.78           H  
ATOM   3361  C   ARG A 217      12.871   1.157  -9.863  1.00 72.78           C  
ATOM   3362  CB  ARG A 217      12.816  -0.688 -11.611  1.00 72.78           C  
ATOM   3363  HB2 ARG A 217      12.491  -1.310 -10.777  1.00 72.78           H  
ATOM   3364  HB3 ARG A 217      13.897  -0.795 -11.701  1.00 72.78           H  
ATOM   3365  O   ARG A 217      12.349   0.545  -8.942  1.00 72.78           O  
ATOM   3366  CG  ARG A 217      12.140  -1.220 -12.883  1.00 72.78           C  
ATOM   3367  HG2 ARG A 217      11.057  -1.172 -12.761  1.00 72.78           H  
ATOM   3368  HG3 ARG A 217      12.426  -0.615 -13.743  1.00 72.78           H  
ATOM   3369  CD  ARG A 217      12.558  -2.678 -13.115  1.00 72.78           C  
ATOM   3370  HD2 ARG A 217      13.641  -2.724 -13.227  1.00 72.78           H  
ATOM   3371  HD3 ARG A 217      12.271  -3.259 -12.238  1.00 72.78           H  
ATOM   3372  NE  ARG A 217      11.916  -3.256 -14.309  1.00 72.78           N  
ATOM   3373  HE  ARG A 217      11.428  -2.623 -14.927  1.00 72.78           H  
ATOM   3374  NH1 ARG A 217      12.470  -5.463 -13.959  1.00 72.78           N  
ATOM   3375 HH11 ARG A 217      12.166  -6.421 -14.061  1.00 72.78           H  
ATOM   3376 HH12 ARG A 217      12.918  -5.220 -13.087  1.00 72.78           H  
ATOM   3377  NH2 ARG A 217      11.180  -4.917 -15.682  1.00 72.78           N  
ATOM   3378 HH21 ARG A 217      11.047  -5.907 -15.832  1.00 72.78           H  
ATOM   3379 HH22 ARG A 217      10.622  -4.249 -16.194  1.00 72.78           H  
ATOM   3380  CZ  ARG A 217      11.863  -4.535 -14.644  1.00 72.78           C  
ATOM   3381  N   LEU A 218      13.729   2.154  -9.630  1.00 83.00           N  
ATOM   3382  H   LEU A 218      14.146   2.617 -10.424  1.00 83.00           H  
ATOM   3383  CA  LEU A 218      14.082   2.592  -8.266  1.00 83.00           C  
ATOM   3384  HA  LEU A 218      14.205   1.711  -7.636  1.00 83.00           H  
ATOM   3385  C   LEU A 218      12.987   3.464  -7.630  1.00 83.00           C  
ATOM   3386  CB  LEU A 218      15.421   3.353  -8.323  1.00 83.00           C  
ATOM   3387  HB2 LEU A 218      16.179   2.691  -8.741  1.00 83.00           H  
ATOM   3388  HB3 LEU A 218      15.296   4.199  -8.999  1.00 83.00           H  
ATOM   3389  O   LEU A 218      12.755   3.408  -6.420  1.00 83.00           O  
ATOM   3390  CG  LEU A 218      15.921   3.891  -6.966  1.00 83.00           C  
ATOM   3391  HG  LEU A 218      15.190   4.588  -6.555  1.00 83.00           H  
ATOM   3392  CD1 LEU A 218      16.181   2.784  -5.949  1.00 83.00           C  
ATOM   3393 HD11 LEU A 218      16.854   2.038  -6.372  1.00 83.00           H  
ATOM   3394 HD12 LEU A 218      16.629   3.196  -5.044  1.00 83.00           H  
ATOM   3395 HD13 LEU A 218      15.241   2.306  -5.672  1.00 83.00           H  
ATOM   3396  CD2 LEU A 218      17.226   4.662  -7.162  1.00 83.00           C  
ATOM   3397 HD21 LEU A 218      17.548   5.086  -6.211  1.00 83.00           H  
ATOM   3398 HD22 LEU A 218      17.999   3.991  -7.538  1.00 83.00           H  
ATOM   3399 HD23 LEU A 218      17.070   5.470  -7.876  1.00 83.00           H  
ATOM   3400  N   GLY A 219      12.368   4.316  -8.447  1.00 84.37           N  
ATOM   3401  H   GLY A 219      12.614   4.300  -9.426  1.00 84.37           H  
ATOM   3402  CA  GLY A 219      11.408   5.317  -7.999  1.00 84.37           C  
ATOM   3403  HA2 GLY A 219      11.231   6.025  -8.809  1.00 84.37           H  
ATOM   3404  HA3 GLY A 219      11.842   5.855  -7.156  1.00 84.37           H  
ATOM   3405  C   GLY A 219      10.057   4.757  -7.579  1.00 84.37           C  
ATOM   3406  O   GLY A 219       9.760   3.590  -7.800  1.00 84.37           O  
ATOM   3407  N   ALA A 220       9.204   5.611  -7.014  1.00 89.40           N  
ATOM   3408  H   ALA A 220       9.522   6.547  -6.805  1.00 89.40           H  
ATOM   3409  CA  ALA A 220       7.778   5.315  -6.931  1.00 89.40           C  
ATOM   3410  HA  ALA A 220       7.669   4.283  -6.598  1.00 89.40           H  
ATOM   3411  C   ALA A 220       7.139   5.471  -8.324  1.00 89.40           C  
ATOM   3412  CB  ALA A 220       7.123   6.209  -5.876  1.00 89.40           C  
ATOM   3413  HB1 ALA A 220       7.604   6.055  -4.910  1.00 89.40           H  
ATOM   3414  HB2 ALA A 220       6.070   5.938  -5.790  1.00 89.40           H  
ATOM   3415  HB3 ALA A 220       7.202   7.257  -6.164  1.00 89.40           H  
ATOM   3416  O   ALA A 220       7.100   6.584  -8.865  1.00 89.40           O  
ATOM   3417  N   PHE A 221       6.671   4.374  -8.922  1.00 89.05           N  
ATOM   3418  H   PHE A 221       6.687   3.502  -8.413  1.00 89.05           H  
ATOM   3419  CA  PHE A 221       6.249   4.348 -10.323  1.00 89.05           C  
ATOM   3420  HA  PHE A 221       5.992   5.366 -10.617  1.00 89.05           H  
ATOM   3421  C   PHE A 221       5.001   3.499 -10.584  1.00 89.05           C  
ATOM   3422  CB  PHE A 221       7.418   3.907 -11.224  1.00 89.05           C  
ATOM   3423  HB2 PHE A 221       8.329   4.413 -10.901  1.00 89.05           H  
ATOM   3424  HB3 PHE A 221       7.213   4.256 -12.236  1.00 89.05           H  
ATOM   3425  O   PHE A 221       4.652   2.592  -9.828  1.00 89.05           O  
ATOM   3426  CG  PHE A 221       7.683   2.410 -11.285  1.00 89.05           C  
ATOM   3427  CD1 PHE A 221       8.420   1.774 -10.273  1.00 89.05           C  
ATOM   3428  HD1 PHE A 221       8.772   2.342  -9.425  1.00 89.05           H  
ATOM   3429  CD2 PHE A 221       7.216   1.647 -12.371  1.00 89.05           C  
ATOM   3430  HD2 PHE A 221       6.644   2.109 -13.163  1.00 89.05           H  
ATOM   3431  CE1 PHE A 221       8.697   0.398 -10.334  1.00 89.05           C  
ATOM   3432  HE1 PHE A 221       9.265  -0.081  -9.550  1.00 89.05           H  
ATOM   3433  CE2 PHE A 221       7.496   0.272 -12.437  1.00 89.05           C  
ATOM   3434  HE2 PHE A 221       7.148  -0.306 -13.280  1.00 89.05           H  
ATOM   3435  CZ  PHE A 221       8.222  -0.360 -11.414  1.00 89.05           C  
ATOM   3436  HZ  PHE A 221       8.412  -1.422 -11.459  1.00 89.05           H  
ATOM   3437  N   TRP A 222       4.367   3.813 -11.710  1.00 91.56           N  
ATOM   3438  H   TRP A 222       4.732   4.582 -12.254  1.00 91.56           H  
ATOM   3439  CA  TRP A 222       3.339   3.025 -12.379  1.00 91.56           C  
ATOM   3440  HA  TRP A 222       3.364   1.990 -12.037  1.00 91.56           H  
ATOM   3441  C   TRP A 222       3.664   3.075 -13.872  1.00 91.56           C  
ATOM   3442  CB  TRP A 222       1.966   3.632 -12.075  1.00 91.56           C  
ATOM   3443  HB2 TRP A 222       1.906   4.622 -12.527  1.00 91.56           H  
ATOM   3444  HB3 TRP A 222       1.883   3.762 -10.996  1.00 91.56           H  
ATOM   3445  O   TRP A 222       3.708   4.162 -14.456  1.00 91.56           O  
ATOM   3446  CG  TRP A 222       0.777   2.848 -12.532  1.00 91.56           C  
ATOM   3447  CD1 TRP A 222       0.401   2.615 -13.812  1.00 91.56           C  
ATOM   3448  HD1 TRP A 222       0.924   2.962 -14.690  1.00 91.56           H  
ATOM   3449  CD2 TRP A 222      -0.219   2.185 -11.702  1.00 91.56           C  
ATOM   3450  CE2 TRP A 222      -1.179   1.562 -12.552  1.00 91.56           C  
ATOM   3451  CE3 TRP A 222      -0.396   2.033 -10.310  1.00 91.56           C  
ATOM   3452  HE3 TRP A 222       0.330   2.465  -9.637  1.00 91.56           H  
ATOM   3453  NE1 TRP A 222      -0.753   1.851 -13.827  1.00 91.56           N  
ATOM   3454  HE1 TRP A 222      -1.199   1.504 -14.663  1.00 91.56           H  
ATOM   3455  CH2 TRP A 222      -2.408   0.695 -10.662  1.00 91.56           C  
ATOM   3456  HH2 TRP A 222      -3.221   0.113 -10.254  1.00 91.56           H  
ATOM   3457  CZ2 TRP A 222      -2.268   0.837 -12.050  1.00 91.56           C  
ATOM   3458  HZ2 TRP A 222      -2.973   0.383 -12.730  1.00 91.56           H  
ATOM   3459  CZ3 TRP A 222      -1.463   1.273  -9.798  1.00 91.56           C  
ATOM   3460  HZ3 TRP A 222      -1.539   1.094  -8.736  1.00 91.56           H  
ATOM   3461  N   GLU A 223       3.983   1.934 -14.475  1.00 88.69           N  
ATOM   3462  H   GLU A 223       3.953   1.069 -13.955  1.00 88.69           H  
ATOM   3463  CA  GLU A 223       4.393   1.864 -15.877  1.00 88.69           C  
ATOM   3464  HA  GLU A 223       5.291   2.472 -15.992  1.00 88.69           H  
ATOM   3465  C   GLU A 223       3.306   2.433 -16.801  1.00 88.69           C  
ATOM   3466  CB  GLU A 223       4.750   0.421 -16.253  1.00 88.69           C  
ATOM   3467  HB2 GLU A 223       3.842  -0.182 -16.237  1.00 88.69           H  
ATOM   3468  HB3 GLU A 223       5.459   0.023 -15.527  1.00 88.69           H  
ATOM   3469  O   GLU A 223       2.117   2.205 -16.604  1.00 88.69           O  
ATOM   3470  CG  GLU A 223       5.400   0.352 -17.640  1.00 88.69           C  
ATOM   3471  HG2 GLU A 223       6.322   0.933 -17.624  1.00 88.69           H  
ATOM   3472  HG3 GLU A 223       4.738   0.798 -18.382  1.00 88.69           H  
ATOM   3473  CD  GLU A 223       5.683  -1.088 -18.068  1.00 88.69           C  
ATOM   3474  OE1 GLU A 223       6.862  -1.368 -18.388  1.00 88.69           O  
ATOM   3475  OE2 GLU A 223       4.694  -1.857 -18.139  1.00 88.69           O  
ATOM   3476  N   GLY A 224       3.717   3.206 -17.808  1.00 83.30           N  
ATOM   3477  H   GLY A 224       4.710   3.325 -17.950  1.00 83.30           H  
ATOM   3478  CA  GLY A 224       2.803   3.888 -18.729  1.00 83.30           C  
ATOM   3479  HA2 GLY A 224       1.874   3.324 -18.813  1.00 83.30           H  
ATOM   3480  HA3 GLY A 224       3.256   3.926 -19.720  1.00 83.30           H  
ATOM   3481  C   GLY A 224       2.449   5.318 -18.313  1.00 83.30           C  
ATOM   3482  O   GLY A 224       2.016   6.103 -19.154  1.00 83.30           O  
ATOM   3483  N   LEU A 225       2.716   5.729 -17.065  1.00 83.04           N  
ATOM   3484  H   LEU A 225       3.058   5.064 -16.386  1.00 83.04           H  
ATOM   3485  CA  LEU A 225       2.654   7.149 -16.716  1.00 83.04           C  
ATOM   3486  HA  LEU A 225       1.695   7.530 -17.066  1.00 83.04           H  
ATOM   3487  C   LEU A 225       3.739   7.929 -17.479  1.00 83.04           C  
ATOM   3488  CB  LEU A 225       2.733   7.351 -15.194  1.00 83.04           C  
ATOM   3489  HB2 LEU A 225       3.567   6.767 -14.803  1.00 83.04           H  
ATOM   3490  HB3 LEU A 225       2.959   8.401 -15.002  1.00 83.04           H  
ATOM   3491  O   LEU A 225       4.928   7.603 -17.423  1.00 83.04           O  
ATOM   3492  CG  LEU A 225       1.447   6.992 -14.425  1.00 83.04           C  
ATOM   3493  HG  LEU A 225       1.223   5.932 -14.544  1.00 83.04           H  
ATOM   3494  CD1 LEU A 225       1.651   7.299 -12.939  1.00 83.04           C  
ATOM   3495 HD11 LEU A 225       0.795   6.932 -12.373  1.00 83.04           H  
ATOM   3496 HD12 LEU A 225       2.552   6.799 -12.582  1.00 83.04           H  
ATOM   3497 HD13 LEU A 225       1.757   8.373 -12.785  1.00 83.04           H  
ATOM   3498  CD2 LEU A 225       0.248   7.825 -14.893  1.00 83.04           C  
ATOM   3499 HD21 LEU A 225       0.517   8.877 -14.979  1.00 83.04           H  
ATOM   3500 HD22 LEU A 225      -0.111   7.455 -15.854  1.00 83.04           H  
ATOM   3501 HD23 LEU A 225      -0.572   7.737 -14.180  1.00 83.04           H  
ATOM   3502  N   ASN A 226       3.302   8.961 -18.211  1.00 58.75           N  
ATOM   3503  H   ASN A 226       2.300   9.075 -18.272  1.00 58.75           H  
ATOM   3504  CA  ASN A 226       4.123   9.744 -19.137  1.00 58.75           C  
ATOM   3505  HA  ASN A 226       4.279   9.134 -20.026  1.00 58.75           H  
ATOM   3506  C   ASN A 226       5.512  10.106 -18.579  1.00 58.75           C  
ATOM   3507  CB  ASN A 226       3.365  11.029 -19.540  1.00 58.75           C  
ATOM   3508  HB2 ASN A 226       4.079  11.776 -19.887  1.00 58.75           H  
ATOM   3509  HB3 ASN A 226       2.858  11.445 -18.669  1.00 58.75           H  
ATOM   3510  O   ASN A 226       5.653  10.640 -17.476  1.00 58.75           O  
ATOM   3511  CG  ASN A 226       2.374  10.824 -20.673  1.00 58.75           C  
ATOM   3512  ND2 ASN A 226       1.300  11.575 -20.705  1.00 58.75           N  
ATOM   3513 HD21 ASN A 226       0.645  11.363 -21.444  1.00 58.75           H  
ATOM   3514 HD22 ASN A 226       1.095  12.224 -19.959  1.00 58.75           H  
ATOM   3515  OD1 ASN A 226       2.573  10.022 -21.564  1.00 58.75           O  
ATOM   3516  N   GLY A 227       6.534   9.876 -19.409  1.00 53.40           N  
ATOM   3517  H   GLY A 227       6.327   9.404 -20.278  1.00 53.40           H  
ATOM   3518  CA  GLY A 227       7.897  10.382 -19.222  1.00 53.40           C  
ATOM   3519  HA2 GLY A 227       7.847  11.411 -18.867  1.00 53.40           H  
ATOM   3520  HA3 GLY A 227       8.403  10.382 -20.187  1.00 53.40           H  
ATOM   3521  C   GLY A 227       8.777   9.602 -18.247  1.00 53.40           C  
ATOM   3522  O   GLY A 227       9.856  10.091 -17.922  1.00 53.40           O  
ATOM   3523  N   GLY A 228       8.334   8.439 -17.749  1.00 51.50           N  
ATOM   3524  H   GLY A 228       7.409   8.118 -17.996  1.00 51.50           H  
ATOM   3525  CA  GLY A 228       9.072   7.699 -16.715  1.00 51.50           C  
ATOM   3526  HA2 GLY A 228      10.063   7.438 -17.088  1.00 51.50           H  
ATOM   3527  HA3 GLY A 228       8.530   6.783 -16.479  1.00 51.50           H  
ATOM   3528  C   GLY A 228       9.243   8.496 -15.415  1.00 51.50           C  
ATOM   3529  O   GLY A 228      10.083   8.154 -14.585  1.00 51.50           O  
ATOM   3530  N   ALA A 229       8.480   9.583 -15.262  1.00 56.11           N  
ATOM   3531  H   ALA A 229       7.771   9.767 -15.956  1.00 56.11           H  
ATOM   3532  CA  ALA A 229       8.546  10.464 -14.114  1.00 56.11           C  
ATOM   3533  HA  ALA A 229       9.593  10.653 -13.878  1.00 56.11           H  
ATOM   3534  C   ALA A 229       7.895   9.784 -12.909  1.00 56.11           C  
ATOM   3535  CB  ALA A 229       7.877  11.799 -14.467  1.00 56.11           C  
ATOM   3536  HB1 ALA A 229       7.924  12.467 -13.607  1.00 56.11           H  
ATOM   3537  HB2 ALA A 229       6.832  11.632 -14.727  1.00 56.11           H  
ATOM   3538  HB3 ALA A 229       8.395  12.257 -15.310  1.00 56.11           H  
ATOM   3539  O   ALA A 229       6.813   9.200 -13.017  1.00 56.11           O  
ATOM   3540  N   THR A 230       8.551   9.878 -11.753  1.00 70.42           N  
ATOM   3541  H   THR A 230       9.452  10.335 -11.723  1.00 70.42           H  
ATOM   3542  CA  THR A 230       7.993   9.374 -10.498  1.00 70.42           C  
ATOM   3543  HA  THR A 230       7.748   8.320 -10.621  1.00 70.42           H  
ATOM   3544  C   THR A 230       6.725  10.126 -10.133  1.00 70.42           C  
ATOM   3545  CB  THR A 230       8.976   9.516  -9.335  1.00 70.42           C  
ATOM   3546  HB  THR A 230       8.478   9.207  -8.416  1.00 70.42           H  
ATOM   3547  O   THR A 230       6.688  11.357 -10.232  1.00 70.42           O  
ATOM   3548  CG2 THR A 230      10.196   8.641  -9.546  1.00 70.42           C  
ATOM   3549 HG21 THR A 230      10.784   8.638  -8.629  1.00 70.42           H  
ATOM   3550 HG22 THR A 230      10.798   9.023 -10.370  1.00 70.42           H  
ATOM   3551 HG23 THR A 230       9.884   7.621  -9.771  1.00 70.42           H  
ATOM   3552  OG1 THR A 230       9.408  10.854  -9.200  1.00 70.42           O  
ATOM   3553  HG1 THR A 230       8.665  11.406  -9.455  1.00 70.42           H  
ATOM   3554  N   ALA A 231       5.718   9.408  -9.640  1.00 78.83           N  
ATOM   3555  H   ALA A 231       5.841   8.412  -9.523  1.00 78.83           H  
ATOM   3556  CA  ALA A 231       4.526  10.043  -9.098  1.00 78.83           C  
ATOM   3557  HA  ALA A 231       4.049  10.616  -9.892  1.00 78.83           H  
ATOM   3558  C   ALA A 231       4.912  11.014  -7.967  1.00 78.83           C  
ATOM   3559  CB  ALA A 231       3.550   8.960  -8.632  1.00 78.83           C  
ATOM   3560  HB1 ALA A 231       3.253   8.341  -9.478  1.00 78.83           H  
ATOM   3561  HB2 ALA A 231       4.020   8.331  -7.876  1.00 78.83           H  
ATOM   3562  HB3 ALA A 231       2.664   9.436  -8.211  1.00 78.83           H  
ATOM   3563  O   ALA A 231       5.713  10.684  -7.091  1.00 78.83           O  
ATOM   3564  N   THR A 232       4.342  12.219  -7.976  1.00 85.88           N  
ATOM   3565  H   THR A 232       3.648  12.426  -8.680  1.00 85.88           H  
ATOM   3566  CA  THR A 232       4.607  13.244  -6.951  1.00 85.88           C  
ATOM   3567  HA  THR A 232       5.637  13.149  -6.608  1.00 85.88           H  
ATOM   3568  C   THR A 232       3.719  13.076  -5.728  1.00 85.88           C  
ATOM   3569  CB  THR A 232       4.422  14.661  -7.503  1.00 85.88           C  
ATOM   3570  HB  THR A 232       4.575  15.374  -6.693  1.00 85.88           H  
ATOM   3571  O   THR A 232       3.989  13.642  -4.674  1.00 85.88           O  
ATOM   3572  CG2 THR A 232       5.417  14.978  -8.618  1.00 85.88           C  
ATOM   3573 HG21 THR A 232       6.433  14.835  -8.250  1.00 85.88           H  
ATOM   3574 HG22 THR A 232       5.255  14.316  -9.468  1.00 85.88           H  
ATOM   3575 HG23 THR A 232       5.297  16.013  -8.936  1.00 85.88           H  
ATOM   3576  OG1 THR A 232       3.126  14.842  -8.030  1.00 85.88           O  
ATOM   3577  HG1 THR A 232       2.946  15.785  -8.014  1.00 85.88           H  
ATOM   3578  N   TRP A 233       2.648  12.300  -5.851  1.00 92.34           N  
ATOM   3579  H   TRP A 233       2.447  11.912  -6.762  1.00 92.34           H  
ATOM   3580  CA  TRP A 233       1.771  11.933  -4.753  1.00 92.34           C  
ATOM   3581  HA  TRP A 233       2.365  11.784  -3.851  1.00 92.34           H  
ATOM   3582  C   TRP A 233       1.064  10.628  -5.103  1.00 92.34           C  
ATOM   3583  CB  TRP A 233       0.780  13.071  -4.512  1.00 92.34           C  
ATOM   3584  HB2 TRP A 233       0.144  13.175  -5.391  1.00 92.34           H  
ATOM   3585  HB3 TRP A 233       1.327  14.005  -4.386  1.00 92.34           H  
ATOM   3586  O   TRP A 233       0.732  10.400  -6.267  1.00 92.34           O  
ATOM   3587  CG  TRP A 233      -0.115  12.898  -3.337  1.00 92.34           C  
ATOM   3588  CD1 TRP A 233       0.046  13.474  -2.128  1.00 92.34           C  
ATOM   3589  HD1 TRP A 233       0.867  14.126  -1.867  1.00 92.34           H  
ATOM   3590  CD2 TRP A 233      -1.350  12.135  -3.263  1.00 92.34           C  
ATOM   3591  CE2 TRP A 233      -1.916  12.328  -1.969  1.00 92.34           C  
ATOM   3592  CE3 TRP A 233      -2.067  11.341  -4.180  1.00 92.34           C  
ATOM   3593  HE3 TRP A 233      -1.669  11.170  -5.170  1.00 92.34           H  
ATOM   3594  NE1 TRP A 233      -1.002  13.117  -1.304  1.00 92.34           N  
ATOM   3595  HE1 TRP A 233      -1.090  13.447  -0.353  1.00 92.34           H  
ATOM   3596  CH2 TRP A 233      -3.887  11.085  -2.588  1.00 92.34           C  
ATOM   3597  HH2 TRP A 233      -4.894  10.736  -2.410  1.00 92.34           H  
ATOM   3598  CZ2 TRP A 233      -3.174  11.820  -1.622  1.00 92.34           C  
ATOM   3599  HZ2 TRP A 233      -3.593  12.046  -0.653  1.00 92.34           H  
ATOM   3600  CZ3 TRP A 233      -3.317  10.811  -3.839  1.00 92.34           C  
ATOM   3601  HZ3 TRP A 233      -3.870  10.239  -4.570  1.00 92.34           H  
ATOM   3602  N   MET A 234       0.837   9.766  -4.119  1.00 94.50           N  
ATOM   3603  H   MET A 234       1.087  10.024  -3.175  1.00 94.50           H  
ATOM   3604  CA  MET A 234       0.104   8.519  -4.317  1.00 94.50           C  
ATOM   3605  HA  MET A 234      -0.644   8.696  -5.091  1.00 94.50           H  
ATOM   3606  C   MET A 234      -0.646   8.105  -3.060  1.00 94.50           C  
ATOM   3607  CB  MET A 234       1.023   7.394  -4.814  1.00 94.50           C  
ATOM   3608  HB2 MET A 234       1.470   7.697  -5.761  1.00 94.50           H  
ATOM   3609  HB3 MET A 234       0.424   6.504  -5.006  1.00 94.50           H  
ATOM   3610  O   MET A 234      -0.265   8.451  -1.938  1.00 94.50           O  
ATOM   3611  CG  MET A 234       2.141   7.036  -3.837  1.00 94.50           C  
ATOM   3612  HG2 MET A 234       2.044   7.651  -2.943  1.00 94.50           H  
ATOM   3613  HG3 MET A 234       1.994   6.004  -3.521  1.00 94.50           H  
ATOM   3614  SD  MET A 234       3.822   7.187  -4.512  1.00 94.50           S  
ATOM   3615  CE  MET A 234       3.930   8.941  -4.959  1.00 94.50           C  
ATOM   3616  HE1 MET A 234       3.256   9.158  -5.788  1.00 94.50           H  
ATOM   3617  HE2 MET A 234       3.677   9.566  -4.103  1.00 94.50           H  
ATOM   3618  HE3 MET A 234       4.952   9.159  -5.269  1.00 94.50           H  
ATOM   3619  N   LYS A 235      -1.722   7.356  -3.269  1.00 97.07           N  
ATOM   3620  H   LYS A 235      -1.984   7.169  -4.227  1.00 97.07           H  
ATOM   3621  CA  LYS A 235      -2.575   6.839  -2.212  1.00 97.07           C  
ATOM   3622  HA  LYS A 235      -1.963   6.651  -1.330  1.00 97.07           H  
ATOM   3623  C   LYS A 235      -3.216   5.534  -2.641  1.00 97.07           C  
ATOM   3624  CB  LYS A 235      -3.628   7.903  -1.899  1.00 97.07           C  
ATOM   3625  HB2 LYS A 235      -3.103   8.781  -1.523  1.00 97.07           H  
ATOM   3626  HB3 LYS A 235      -4.138   8.163  -2.826  1.00 97.07           H  
ATOM   3627  O   LYS A 235      -3.791   5.452  -3.726  1.00 97.07           O  
ATOM   3628  CG  LYS A 235      -4.669   7.470  -0.861  1.00 97.07           C  
ATOM   3629  HG2 LYS A 235      -4.170   7.314   0.096  1.00 97.07           H  
ATOM   3630  HG3 LYS A 235      -5.147   6.541  -1.174  1.00 97.07           H  
ATOM   3631  CD  LYS A 235      -5.763   8.529  -0.722  1.00 97.07           C  
ATOM   3632  HD2 LYS A 235      -6.623   8.100  -0.207  1.00 97.07           H  
ATOM   3633  HD3 LYS A 235      -6.093   8.831  -1.716  1.00 97.07           H  
ATOM   3634  CE  LYS A 235      -5.260   9.741   0.053  1.00 97.07           C  
ATOM   3635  HE2 LYS A 235      -4.321  10.082  -0.382  1.00 97.07           H  
ATOM   3636  HE3 LYS A 235      -5.048   9.446   1.080  1.00 97.07           H  
ATOM   3637  NZ  LYS A 235      -6.270  10.821   0.030  1.00 97.07           N  
ATOM   3638  HZ1 LYS A 235      -5.923  11.587   0.590  1.00 97.07           H  
ATOM   3639  HZ2 LYS A 235      -6.444  11.148  -0.910  1.00 97.07           H  
ATOM   3640  HZ3 LYS A 235      -7.131  10.522   0.466  1.00 97.07           H  
ATOM   3641  N   MET A 236      -3.230   4.571  -1.732  1.00 98.69           N  
ATOM   3642  H   MET A 236      -2.743   4.732  -0.862  1.00 98.69           H  
ATOM   3643  CA  MET A 236      -4.042   3.366  -1.856  1.00 98.69           C  
ATOM   3644  HA  MET A 236      -4.592   3.387  -2.797  1.00 98.69           H  
ATOM   3645  C   MET A 236      -5.055   3.312  -0.721  1.00 98.69           C  
ATOM   3646  CB  MET A 236      -3.178   2.112  -1.869  1.00 98.69           C  
ATOM   3647  HB2 MET A 236      -3.827   1.263  -2.087  1.00 98.69           H  
ATOM   3648  HB3 MET A 236      -2.736   1.970  -0.882  1.00 98.69           H  
ATOM   3649  O   MET A 236      -4.743   3.624   0.434  1.00 98.69           O  
ATOM   3650  CG  MET A 236      -2.064   2.139  -2.912  1.00 98.69           C  
ATOM   3651  HG2 MET A 236      -2.488   2.269  -3.908  1.00 98.69           H  
ATOM   3652  HG3 MET A 236      -1.401   2.979  -2.704  1.00 98.69           H  
ATOM   3653  SD  MET A 236      -1.068   0.635  -2.871  1.00 98.69           S  
ATOM   3654  CE  MET A 236      -2.102  -0.522  -3.814  1.00 98.69           C  
ATOM   3655  HE1 MET A 236      -1.635  -1.507  -3.810  1.00 98.69           H  
ATOM   3656  HE2 MET A 236      -3.095  -0.597  -3.372  1.00 98.69           H  
ATOM   3657  HE3 MET A 236      -2.188  -0.182  -4.846  1.00 98.69           H  
ATOM   3658  N   ARG A 237      -6.291   2.949  -1.058  1.00 98.42           N  
ATOM   3659  H   ARG A 237      -6.490   2.718  -2.021  1.00 98.42           H  
ATOM   3660  CA  ARG A 237      -7.392   2.897  -0.098  1.00 98.42           C  
ATOM   3661  HA  ARG A 237      -6.962   2.684   0.881  1.00 98.42           H  
ATOM   3662  C   ARG A 237      -8.345   1.752  -0.406  1.00 98.42           C  
ATOM   3663  CB  ARG A 237      -8.076   4.275  -0.036  1.00 98.42           C  
ATOM   3664  HB2 ARG A 237      -7.306   5.037   0.079  1.00 98.42           H  
ATOM   3665  HB3 ARG A 237      -8.713   4.311   0.847  1.00 98.42           H  
ATOM   3666  O   ARG A 237      -8.580   1.455  -1.574  1.00 98.42           O  
ATOM   3667  CG  ARG A 237      -8.911   4.597  -1.284  1.00 98.42           C  
ATOM   3668  HG2 ARG A 237      -8.347   4.338  -2.180  1.00 98.42           H  
ATOM   3669  HG3 ARG A 237      -9.804   3.972  -1.271  1.00 98.42           H  
ATOM   3670  CD  ARG A 237      -9.349   6.065  -1.376  1.00 98.42           C  
ATOM   3671  HD2 ARG A 237      -9.368   6.517  -0.384  1.00 98.42           H  
ATOM   3672  HD3 ARG A 237     -10.360   6.090  -1.782  1.00 98.42           H  
ATOM   3673  NE  ARG A 237      -8.448   6.806  -2.273  1.00 98.42           N  
ATOM   3674  HE  ARG A 237      -7.600   6.324  -2.533  1.00 98.42           H  
ATOM   3675  NH1 ARG A 237      -9.795   8.617  -2.773  1.00 98.42           N  
ATOM   3676 HH11 ARG A 237     -10.316   8.564  -1.909  1.00 98.42           H  
ATOM   3677 HH12 ARG A 237      -9.978   9.427  -3.348  1.00 98.42           H  
ATOM   3678  NH2 ARG A 237      -7.923   8.296  -3.877  1.00 98.42           N  
ATOM   3679 HH21 ARG A 237      -8.131   9.101  -4.451  1.00 98.42           H  
ATOM   3680 HH22 ARG A 237      -7.108   7.753  -4.124  1.00 98.42           H  
ATOM   3681  CZ  ARG A 237      -8.738   7.896  -2.957  1.00 98.42           C  
ATOM   3682  N   ILE A 238      -8.902   1.147   0.635  1.00 98.28           N  
ATOM   3683  H   ILE A 238      -8.684   1.492   1.558  1.00 98.28           H  
ATOM   3684  CA  ILE A 238      -9.837   0.024   0.531  1.00 98.28           C  
ATOM   3685  HA  ILE A 238     -10.035  -0.151  -0.526  1.00 98.28           H  
ATOM   3686  C   ILE A 238     -11.170   0.356   1.177  1.00 98.28           C  
ATOM   3687  CB  ILE A 238      -9.257  -1.280   1.113  1.00 98.28           C  
ATOM   3688  HB  ILE A 238     -10.010  -2.060   0.997  1.00 98.28           H  
ATOM   3689  O   ILE A 238     -11.233   1.149   2.116  1.00 98.28           O  
ATOM   3690  CG1 ILE A 238      -8.908  -1.155   2.616  1.00 98.28           C  
ATOM   3691 HG12 ILE A 238      -9.787  -0.811   3.160  1.00 98.28           H  
ATOM   3692 HG13 ILE A 238      -8.114  -0.420   2.752  1.00 98.28           H  
ATOM   3693  CG2 ILE A 238      -8.052  -1.704   0.278  1.00 98.28           C  
ATOM   3694 HG21 ILE A 238      -8.328  -1.793  -0.773  1.00 98.28           H  
ATOM   3695 HG22 ILE A 238      -7.247  -0.978   0.396  1.00 98.28           H  
ATOM   3696 HG23 ILE A 238      -7.695  -2.673   0.626  1.00 98.28           H  
ATOM   3697  CD1 ILE A 238      -8.470  -2.471   3.270  1.00 98.28           C  
ATOM   3698 HD11 ILE A 238      -9.235  -3.233   3.120  1.00 98.28           H  
ATOM   3699 HD12 ILE A 238      -7.525  -2.814   2.849  1.00 98.28           H  
ATOM   3700 HD13 ILE A 238      -8.333  -2.314   4.339  1.00 98.28           H  
ATOM   3701  N   ARG A 239     -12.240  -0.258   0.692  1.00 96.04           N  
ATOM   3702  H   ARG A 239     -12.128  -0.852  -0.117  1.00 96.04           H  
ATOM   3703  CA  ARG A 239     -13.568  -0.140   1.293  1.00 96.04           C  
ATOM   3704  HA  ARG A 239     -13.468   0.117   2.347  1.00 96.04           H  
ATOM   3705  C   ARG A 239     -14.290  -1.469   1.197  1.00 96.04           C  
ATOM   3706  CB  ARG A 239     -14.336   0.984   0.592  1.00 96.04           C  
ATOM   3707  HB2 ARG A 239     -14.381   0.776  -0.477  1.00 96.04           H  
ATOM   3708  HB3 ARG A 239     -13.795   1.918   0.743  1.00 96.04           H  
ATOM   3709  O   ARG A 239     -14.190  -2.159   0.189  1.00 96.04           O  
ATOM   3710  CG  ARG A 239     -15.758   1.150   1.136  1.00 96.04           C  
ATOM   3711  HG2 ARG A 239     -16.356   0.272   0.895  1.00 96.04           H  
ATOM   3712  HG3 ARG A 239     -15.733   1.276   2.218  1.00 96.04           H  
ATOM   3713  CD  ARG A 239     -16.425   2.364   0.510  1.00 96.04           C  
ATOM   3714  HD2 ARG A 239     -17.338   2.581   1.064  1.00 96.04           H  
ATOM   3715  HD3 ARG A 239     -15.747   3.214   0.588  1.00 96.04           H  
ATOM   3716  NE  ARG A 239     -16.758   2.125  -0.905  1.00 96.04           N  
ATOM   3717  HE  ARG A 239     -16.509   1.245  -1.333  1.00 96.04           H  
ATOM   3718  NH1 ARG A 239     -17.644   4.182  -1.340  1.00 96.04           N  
ATOM   3719 HH11 ARG A 239     -17.973   4.859  -2.014  1.00 96.04           H  
ATOM   3720 HH12 ARG A 239     -17.346   4.495  -0.427  1.00 96.04           H  
ATOM   3721  NH2 ARG A 239     -17.555   2.659  -2.950  1.00 96.04           N  
ATOM   3722 HH21 ARG A 239     -17.969   3.308  -3.604  1.00 96.04           H  
ATOM   3723 HH22 ARG A 239     -17.205   1.755  -3.235  1.00 96.04           H  
ATOM   3724  CZ  ARG A 239     -17.317   2.988  -1.721  1.00 96.04           C  
ATOM   3725  N   LYS A 240     -15.027  -1.814   2.249  1.00 95.34           N  
ATOM   3726  H   LYS A 240     -15.061  -1.182   3.036  1.00 95.34           H  
ATOM   3727  CA  LYS A 240     -15.891  -2.994   2.247  1.00 95.34           C  
ATOM   3728  HA  LYS A 240     -15.308  -3.851   1.910  1.00 95.34           H  
ATOM   3729  C   LYS A 240     -17.043  -2.781   1.265  1.00 95.34           C  
ATOM   3730  CB  LYS A 240     -16.381  -3.260   3.672  1.00 95.34           C  
ATOM   3731  HB2 LYS A 240     -15.523  -3.224   4.342  1.00 95.34           H  
ATOM   3732  HB3 LYS A 240     -17.087  -2.486   3.974  1.00 95.34           H  
ATOM   3733  O   LYS A 240     -17.701  -1.743   1.318  1.00 95.34           O  
ATOM   3734  CG  LYS A 240     -17.042  -4.637   3.799  1.00 95.34           C  
ATOM   3735  HG2 LYS A 240     -16.398  -5.393   3.349  1.00 95.34           H  
ATOM   3736  HG3 LYS A 240     -18.004  -4.633   3.286  1.00 95.34           H  
ATOM   3737  CD  LYS A 240     -17.246  -4.974   5.278  1.00 95.34           C  
ATOM   3738  HD2 LYS A 240     -17.853  -4.203   5.752  1.00 95.34           H  
ATOM   3739  HD3 LYS A 240     -16.269  -5.011   5.761  1.00 95.34           H  
ATOM   3740  CE  LYS A 240     -17.938  -6.330   5.419  1.00 95.34           C  
ATOM   3741  HE2 LYS A 240     -18.995  -6.211   5.182  1.00 95.34           H  
ATOM   3742  HE3 LYS A 240     -17.503  -7.013   4.690  1.00 95.34           H  
ATOM   3743  NZ  LYS A 240     -17.752  -6.889   6.782  1.00 95.34           N  
ATOM   3744  HZ1 LYS A 240     -17.966  -6.217   7.505  1.00 95.34           H  
ATOM   3745  HZ2 LYS A 240     -18.311  -7.719   6.914  1.00 95.34           H  
ATOM   3746  HZ3 LYS A 240     -16.788  -7.174   6.882  1.00 95.34           H  
ATOM   3747  N   LYS A 241     -17.286  -3.748   0.387  1.00 92.84           N  
ATOM   3748  H   LYS A 241     -16.714  -4.580   0.416  1.00 92.84           H  
ATOM   3749  CA  LYS A 241     -18.437  -3.728  -0.518  1.00 92.84           C  
ATOM   3750  HA  LYS A 241     -18.487  -2.747  -0.991  1.00 92.84           H  
ATOM   3751  C   LYS A 241     -19.732  -3.910   0.272  1.00 92.84           C  
ATOM   3752  CB  LYS A 241     -18.280  -4.791  -1.608  1.00 92.84           C  
ATOM   3753  HB2 LYS A 241     -18.100  -5.760  -1.143  1.00 92.84           H  
ATOM   3754  HB3 LYS A 241     -19.202  -4.846  -2.186  1.00 92.84           H  
ATOM   3755  O   LYS A 241     -19.749  -4.627   1.274  1.00 92.84           O  
ATOM   3756  CG  LYS A 241     -17.124  -4.413  -2.545  1.00 92.84           C  
ATOM   3757  HG2 LYS A 241     -17.314  -3.422  -2.958  1.00 92.84           H  
ATOM   3758  HG3 LYS A 241     -16.185  -4.377  -1.991  1.00 92.84           H  
ATOM   3759  CD  LYS A 241     -16.983  -5.394  -3.705  1.00 92.84           C  
ATOM   3760  HD2 LYS A 241     -17.927  -5.483  -4.243  1.00 92.84           H  
ATOM   3761  HD3 LYS A 241     -16.228  -4.998  -4.384  1.00 92.84           H  
ATOM   3762  CE  LYS A 241     -16.551  -6.754  -3.178  1.00 92.84           C  
ATOM   3763  HE2 LYS A 241     -17.383  -7.223  -2.653  1.00 92.84           H  
ATOM   3764  HE3 LYS A 241     -15.723  -6.597  -2.486  1.00 92.84           H  
ATOM   3765  NZ  LYS A 241     -16.088  -7.612  -4.276  1.00 92.84           N  
ATOM   3766  HZ1 LYS A 241     -15.601  -8.450  -3.989  1.00 92.84           H  
ATOM   3767  HZ2 LYS A 241     -15.362  -7.148  -4.802  1.00 92.84           H  
ATOM   3768  HZ3 LYS A 241     -16.791  -7.935  -4.925  1.00 92.84           H  
ATOM   3769  N   VAL A 242     -20.773  -3.222  -0.190  1.00 79.91           N  
ATOM   3770  H   VAL A 242     -20.665  -2.759  -1.081  1.00 79.91           H  
ATOM   3771  CA  VAL A 242     -22.142  -3.306   0.341  1.00 79.91           C  
ATOM   3772  HA  VAL A 242     -22.107  -3.488   1.415  1.00 79.91           H  
ATOM   3773  C   VAL A 242     -22.849  -4.513  -0.253  1.00 79.91           C  
ATOM   3774  CB  VAL A 242     -22.924  -2.009   0.083  1.00 79.91           C  
ATOM   3775  HB  VAL A 242     -23.036  -1.865  -0.992  1.00 79.91           H  
ATOM   3776  O   VAL A 242     -22.672  -4.734  -1.472  1.00 79.91           O  
ATOM   3777  CG1 VAL A 242     -24.315  -2.062   0.724  1.00 79.91           C  
ATOM   3778 HG11 VAL A 242     -24.225  -2.265   1.791  1.00 79.91           H  
ATOM   3779 HG12 VAL A 242     -24.838  -1.118   0.571  1.00 79.91           H  
ATOM   3780 HG13 VAL A 242     -24.902  -2.859   0.267  1.00 79.91           H  
ATOM   3781  CG2 VAL A 242     -22.188  -0.798   0.676  1.00 79.91           C  
ATOM   3782 HG21 VAL A 242     -22.022  -0.956   1.742  1.00 79.91           H  
ATOM   3783 HG22 VAL A 242     -22.782   0.104   0.533  1.00 79.91           H  
ATOM   3784 HG23 VAL A 242     -21.225  -0.661   0.184  1.00 79.91           H  
ATOM   3785  OXT VAL A 242     -23.544  -5.175   0.542  1.00 79.91           O  
TER    3786      VAL A 242                                                       
END   
