# Supplementary material for: Nuclear genome of Bulinus truncatus, an intermediate host of the carcinogenic human blood fluke Schistosoma haematobium
Source: Nat Commun. 2022 Feb 21;13:977. doi: 10.1038/s41467-022-28634-9 (PMC8861042; doi:10.1038/s41467-022-28634-9)
Supplement: Supplementary file 6 — Supplementary Data 3 [file 41467_2022_28634_MOESM6_ESM.zip › Supplementary_Data_3/bglb011627-pb.mature.pep.pdb]

ATOM      1  N   MET A   1     113.919  -7.426  -4.457  1.00 34.41           N  
ATOM      2  H   MET A   1     113.905  -6.823  -3.647  1.00 34.41           H  
ATOM      3  H2  MET A   1     114.256  -6.882  -5.239  1.00 34.41           H  
ATOM      4  H3  MET A   1     114.539  -8.205  -4.289  1.00 34.41           H  
ATOM      5  CA  MET A   1     112.538  -7.895  -4.719  1.00 34.41           C  
ATOM      6  HA  MET A   1     112.498  -8.463  -5.649  1.00 34.41           H  
ATOM      7  C   MET A   1     111.635  -6.679  -4.839  1.00 34.41           C  
ATOM      8  CB  MET A   1     112.005  -8.760  -3.566  1.00 34.41           C  
ATOM      9  HB2 MET A   1     110.968  -9.026  -3.770  1.00 34.41           H  
ATOM     10  HB3 MET A   1     112.025  -8.171  -2.650  1.00 34.41           H  
ATOM     11  O   MET A   1     111.913  -5.704  -4.155  1.00 34.41           O  
ATOM     12  CG  MET A   1     112.791 -10.052  -3.326  1.00 34.41           C  
ATOM     13  HG2 MET A   1     113.855  -9.829  -3.247  1.00 34.41           H  
ATOM     14  HG3 MET A   1     112.633 -10.733  -4.163  1.00 34.41           H  
ATOM     15  SD  MET A   1     112.277 -10.862  -1.794  1.00 34.41           S  
ATOM     16  CE  MET A   1     113.363 -12.313  -1.792  1.00 34.41           C  
ATOM     17  HE1 MET A   1     114.406 -11.996  -1.771  1.00 34.41           H  
ATOM     18  HE2 MET A   1     113.179 -12.913  -2.682  1.00 34.41           H  
ATOM     19  HE3 MET A   1     113.156 -12.916  -0.908  1.00 34.41           H  
ATOM     20  N   PHE A   2     110.587  -6.732  -5.660  1.00 34.40           N  
ATOM     21  H   PHE A   2     110.447  -7.538  -6.252  1.00 34.40           H  
ATOM     22  CA  PHE A   2     109.429  -5.828  -5.603  1.00 34.40           C  
ATOM     23  HA  PHE A   2     109.104  -5.738  -4.567  1.00 34.40           H  
ATOM     24  C   PHE A   2     108.281  -6.447  -6.414  1.00 34.40           C  
ATOM     25  CB  PHE A   2     109.773  -4.422  -6.141  1.00 34.40           C  
ATOM     26  HB2 PHE A   2     109.269  -4.250  -7.092  1.00 34.40           H  
ATOM     27  HB3 PHE A   2     110.842  -4.346  -6.340  1.00 34.40           H  
ATOM     28  O   PHE A   2     108.542  -7.298  -7.264  1.00 34.40           O  
ATOM     29  CG  PHE A   2     109.385  -3.322  -5.170  1.00 34.40           C  
ATOM     30  CD1 PHE A   2     108.060  -2.844  -5.121  1.00 34.40           C  
ATOM     31  HD1 PHE A   2     107.317  -3.211  -5.813  1.00 34.40           H  
ATOM     32  CD2 PHE A   2     110.341  -2.812  -4.271  1.00 34.40           C  
ATOM     33  HD2 PHE A   2     111.359  -3.172  -4.296  1.00 34.40           H  
ATOM     34  CE1 PHE A   2     107.695  -1.877  -4.167  1.00 34.40           C  
ATOM     35  HE1 PHE A   2     106.677  -1.517  -4.124  1.00 34.40           H  
ATOM     36  CE2 PHE A   2     109.977  -1.839  -3.323  1.00 34.40           C  
ATOM     37  HE2 PHE A   2     110.712  -1.453  -2.633  1.00 34.40           H  
ATOM     38  CZ  PHE A   2     108.652  -1.376  -3.267  1.00 34.40           C  
ATOM     39  HZ  PHE A   2     108.370  -0.634  -2.535  1.00 34.40           H  
ATOM     40  N   HIS A   3     107.040  -6.008  -6.193  1.00 30.37           N  
ATOM     41  H   HIS A   3     106.882  -5.305  -5.485  1.00 30.37           H  
ATOM     42  CA  HIS A   3     105.903  -6.381  -7.037  1.00 30.37           C  
ATOM     43  HA  HIS A   3     106.264  -6.976  -7.876  1.00 30.37           H  
ATOM     44  C   HIS A   3     105.201  -5.164  -7.640  1.00 30.37           C  
ATOM     45  CB  HIS A   3     104.896  -7.255  -6.271  1.00 30.37           C  
ATOM     46  HB2 HIS A   3     103.912  -7.150  -6.729  1.00 30.37           H  
ATOM     47  HB3 HIS A   3     104.813  -6.909  -5.241  1.00 30.37           H  
ATOM     48  O   HIS A   3     104.888  -4.193  -6.954  1.00 30.37           O  
ATOM     49  CG  HIS A   3     105.236  -8.723  -6.296  1.00 30.37           C  
ATOM     50  CD2 HIS A   3     105.555  -9.504  -5.219  1.00 30.37           C  
ATOM     51  HD2 HIS A   3     105.620  -9.178  -4.191  1.00 30.37           H  
ATOM     52  ND1 HIS A   3     105.239  -9.542  -7.406  1.00 30.37           N  
ATOM     53  HD1 HIS A   3     105.019  -9.279  -8.356  1.00 30.37           H  
ATOM     54  CE1 HIS A   3     105.564 -10.782  -7.005  1.00 30.37           C  
ATOM     55  HE1 HIS A   3     105.644 -11.646  -7.648  1.00 30.37           H  
ATOM     56  NE2 HIS A   3     105.773 -10.804  -5.681  1.00 30.37           N  
ATOM     57  N   LYS A   4     104.874  -5.302  -8.923  1.00 31.53           N  
ATOM     58  H   LYS A   4     105.277  -6.085  -9.418  1.00 31.53           H  
ATOM     59  CA  LYS A   4     103.721  -4.701  -9.589  1.00 31.53           C  
ATOM     60  HA  LYS A   4     102.973  -4.407  -8.853  1.00 31.53           H  
ATOM     61  C   LYS A   4     103.110  -5.781 -10.489  1.00 31.53           C  
ATOM     62  CB  LYS A   4     104.140  -3.473 -10.421  1.00 31.53           C  
ATOM     63  HB2 LYS A   4     105.113  -3.647 -10.881  1.00 31.53           H  
ATOM     64  HB3 LYS A   4     103.422  -3.349 -11.232  1.00 31.53           H  
ATOM     65  O   LYS A   4     103.851  -6.554 -11.092  1.00 31.53           O  
ATOM     66  CG  LYS A   4     104.168  -2.162  -9.619  1.00 31.53           C  
ATOM     67  HG2 LYS A   4     105.027  -2.158  -8.949  1.00 31.53           H  
ATOM     68  HG3 LYS A   4     103.254  -2.084  -9.029  1.00 31.53           H  
ATOM     69  CD  LYS A   4     104.241  -0.962 -10.578  1.00 31.53           C  
ATOM     70  HD2 LYS A   4     103.409  -1.026 -11.279  1.00 31.53           H  
ATOM     71  HD3 LYS A   4     105.175  -1.006 -11.138  1.00 31.53           H  
ATOM     72  CE  LYS A   4     104.150   0.366  -9.818  1.00 31.53           C  
ATOM     73  HE2 LYS A   4     105.029   0.469  -9.182  1.00 31.53           H  
ATOM     74  HE3 LYS A   4     103.272   0.334  -9.172  1.00 31.53           H  
ATOM     75  NZ  LYS A   4     104.044   1.515 -10.754  1.00 31.53           N  
ATOM     76  HZ1 LYS A   4     103.971   2.387 -10.249  1.00 31.53           H  
ATOM     77  HZ2 LYS A   4     104.851   1.559 -11.359  1.00 31.53           H  
ATOM     78  HZ3 LYS A   4     103.225   1.418 -11.337  1.00 31.53           H  
ATOM     79  N   LYS A   5     101.781  -5.814 -10.597  1.00 31.58           N  
ATOM     80  H   LYS A   5     101.272  -5.148 -10.033  1.00 31.58           H  
ATOM     81  CA  LYS A   5     101.119  -6.203 -11.852  1.00 31.58           C  
ATOM     82  HA  LYS A   5     101.669  -7.007 -12.340  1.00 31.58           H  
ATOM     83  C   LYS A   5     101.158  -4.986 -12.780  1.00 31.58           C  
ATOM     84  CB  LYS A   5      99.658  -6.632 -11.588  1.00 31.58           C  
ATOM     85  HB2 LYS A   5      99.004  -6.084 -12.268  1.00 31.58           H  
ATOM     86  HB3 LYS A   5      99.357  -6.357 -10.577  1.00 31.58           H  
ATOM     87  O   LYS A   5     101.251  -3.860 -12.284  1.00 31.58           O  
ATOM     88  CG  LYS A   5      99.407  -8.134 -11.799  1.00 31.58           C  
ATOM     89  HG2 LYS A   5      99.862  -8.444 -12.740  1.00 31.58           H  
ATOM     90  HG3 LYS A   5      99.855  -8.699 -10.982  1.00 31.58           H  
ATOM     91  CD  LYS A   5      97.896  -8.413 -11.873  1.00 31.58           C  
ATOM     92  HD2 LYS A   5      97.477  -7.808 -12.677  1.00 31.58           H  
ATOM     93  HD3 LYS A   5      97.422  -8.119 -10.936  1.00 31.58           H  
ATOM     94  CE  LYS A   5      97.601  -9.891 -12.158  1.00 31.58           C  
ATOM     95  HE2 LYS A   5      98.261 -10.225 -12.959  1.00 31.58           H  
ATOM     96  HE3 LYS A   5      97.824 -10.478 -11.267  1.00 31.58           H  
ATOM     97  NZ  LYS A   5      96.191 -10.091 -12.579  1.00 31.58           N  
ATOM     98  HZ1 LYS A   5      95.988 -11.062 -12.766  1.00 31.58           H  
ATOM     99  HZ2 LYS A   5      96.022  -9.588 -13.439  1.00 31.58           H  
ATOM    100  HZ3 LYS A   5      95.537  -9.742 -11.893  1.00 31.58           H  
ATOM    101  N   ASP A   6     101.021  -5.183 -14.086  1.00 33.33           N  
ATOM    102  H   ASP A   6     100.905  -6.117 -14.454  1.00 33.33           H  
ATOM    103  CA  ASP A   6     100.544  -4.069 -14.904  1.00 33.33           C  
ATOM    104  HA  ASP A   6     101.188  -3.212 -14.706  1.00 33.33           H  
ATOM    105  C   ASP A   6      99.086  -3.735 -14.503  1.00 33.33           C  
ATOM    106  CB  ASP A   6     100.667  -4.359 -16.399  1.00 33.33           C  
ATOM    107  HB2 ASP A   6     101.687  -4.661 -16.635  1.00 33.33           H  
ATOM    108  HB3 ASP A   6      99.980  -5.154 -16.689  1.00 33.33           H  
ATOM    109  O   ASP A   6      98.300  -4.674 -14.310  1.00 33.33           O  
ATOM    110  CG  ASP A   6     100.329  -3.060 -17.120  1.00 33.33           C  
ATOM    111  OD1 ASP A   6      99.126  -2.871 -17.397  1.00 33.33           O  
ATOM    112  OD2 ASP A   6     101.233  -2.202 -17.197  1.00 33.33           O  
ATOM    113  N   PRO A   7      98.708  -2.452 -14.321  1.00 35.14           N  
ATOM    114  CA  PRO A   7      97.356  -2.083 -13.897  1.00 35.14           C  
ATOM    115  HA  PRO A   7      97.171  -2.502 -12.908  1.00 35.14           H  
ATOM    116  C   PRO A   7      96.255  -2.562 -14.847  1.00 35.14           C  
ATOM    117  CB  PRO A   7      97.351  -0.553 -13.811  1.00 35.14           C  
ATOM    118  HB2 PRO A   7      97.021  -0.124 -14.758  1.00 35.14           H  
ATOM    119  HB3 PRO A   7      96.720  -0.199 -12.996  1.00 35.14           H  
ATOM    120  O   PRO A   7      95.155  -2.862 -14.391  1.00 35.14           O  
ATOM    121  CG  PRO A   7      98.817  -0.200 -13.587  1.00 35.14           C  
ATOM    122  HG2 PRO A   7      99.049   0.808 -13.931  1.00 35.14           H  
ATOM    123  HG3 PRO A   7      99.068  -0.321 -12.533  1.00 35.14           H  
ATOM    124  CD  PRO A   7      99.540  -1.259 -14.413  1.00 35.14           C  
ATOM    125  HD2 PRO A   7      99.599  -0.937 -15.453  1.00 35.14           H  
ATOM    126  HD3 PRO A   7     100.539  -1.414 -14.006  1.00 35.14           H  
ATOM    127  N   PHE A   8      96.543  -2.675 -16.145  1.00 40.12           N  
ATOM    128  H   PHE A   8      97.487  -2.504 -16.460  1.00 40.12           H  
ATOM    129  CA  PHE A   8      95.553  -2.933 -17.194  1.00 40.12           C  
ATOM    130  HA  PHE A   8      94.594  -2.556 -16.839  1.00 40.12           H  
ATOM    131  C   PHE A   8      95.318  -4.432 -17.448  1.00 40.12           C  
ATOM    132  CB  PHE A   8      95.912  -2.093 -18.429  1.00 40.12           C  
ATOM    133  HB2 PHE A   8      96.827  -2.482 -18.874  1.00 40.12           H  
ATOM    134  HB3 PHE A   8      95.116  -2.183 -19.168  1.00 40.12           H  
ATOM    135  O   PHE A   8      94.750  -4.837 -18.457  1.00 40.12           O  
ATOM    136  CG  PHE A   8      96.095  -0.623 -18.077  1.00 40.12           C  
ATOM    137  CD1 PHE A   8      94.973   0.171 -17.773  1.00 40.12           C  
ATOM    138  HD1 PHE A   8      93.980  -0.245 -17.862  1.00 40.12           H  
ATOM    139  CD2 PHE A   8      97.387  -0.074 -17.954  1.00 40.12           C  
ATOM    140  HD2 PHE A   8      98.253  -0.679 -18.178  1.00 40.12           H  
ATOM    141  CE1 PHE A   8      95.140   1.501 -17.347  1.00 40.12           C  
ATOM    142  HE1 PHE A   8      94.273   2.104 -17.121  1.00 40.12           H  
ATOM    143  CE2 PHE A   8      97.555   1.255 -17.527  1.00 40.12           C  
ATOM    144  HE2 PHE A   8      98.550   1.666 -17.442  1.00 40.12           H  
ATOM    145  CZ  PHE A   8      96.432   2.043 -17.221  1.00 40.12           C  
ATOM    146  HZ  PHE A   8      96.558   3.067 -16.902  1.00 40.12           H  
ATOM    147  N   SER A   9      95.667  -5.269 -16.465  1.00 41.55           N  
ATOM    148  H   SER A   9      96.145  -4.842 -15.684  1.00 41.55           H  
ATOM    149  CA  SER A   9      95.256  -6.675 -16.329  1.00 41.55           C  
ATOM    150  HA  SER A   9      95.417  -7.172 -17.286  1.00 41.55           H  
ATOM    151  C   SER A   9      93.750  -6.820 -15.985  1.00 41.55           C  
ATOM    152  CB  SER A   9      96.176  -7.325 -15.281  1.00 41.55           C  
ATOM    153  HB2 SER A   9      96.141  -6.725 -14.372  1.00 41.55           H  
ATOM    154  HB3 SER A   9      97.202  -7.331 -15.652  1.00 41.55           H  
ATOM    155  O   SER A   9      93.390  -7.593 -15.091  1.00 41.55           O  
ATOM    156  OG  SER A   9      95.773  -8.648 -14.966  1.00 41.55           O  
ATOM    157  HG  SER A   9      94.818  -8.611 -15.059  1.00 41.55           H  
ATOM    158  N   GLY A  10      92.882  -6.043 -16.636  1.00 42.77           N  
ATOM    159  H   GLY A  10      93.235  -5.509 -17.418  1.00 42.77           H  
ATOM    160  CA  GLY A  10      91.461  -5.904 -16.310  1.00 42.77           C  
ATOM    161  HA2 GLY A  10      91.331  -5.973 -15.230  1.00 42.77           H  
ATOM    162  HA3 GLY A  10      91.133  -4.911 -16.616  1.00 42.77           H  
ATOM    163  C   GLY A  10      90.531  -6.926 -16.972  1.00 42.77           C  
ATOM    164  O   GLY A  10      90.951  -7.776 -17.759  1.00 42.77           O  
ATOM    165  N   SER A  11      89.244  -6.791 -16.650  1.00 53.30           N  
ATOM    166  H   SER A  11      89.000  -6.077 -15.979  1.00 53.30           H  
ATOM    167  CA  SER A  11      88.119  -7.508 -17.267  1.00 53.30           C  
ATOM    168  HA  SER A  11      88.494  -8.158 -18.057  1.00 53.30           H  
ATOM    169  C   SER A  11      87.189  -6.460 -17.890  1.00 53.30           C  
ATOM    170  CB  SER A  11      87.379  -8.407 -16.264  1.00 53.30           C  
ATOM    171  HB2 SER A  11      86.963  -9.255 -16.807  1.00 53.30           H  
ATOM    172  HB3 SER A  11      86.551  -7.855 -15.820  1.00 53.30           H  
ATOM    173  O   SER A  11      86.684  -5.579 -17.183  1.00 53.30           O  
ATOM    174  OG  SER A  11      88.221  -8.884 -15.221  1.00 53.30           O  
ATOM    175  HG  SER A  11      87.781  -9.628 -14.803  1.00 53.30           H  
ATOM    176  N   GLU A  12      87.061  -6.478 -19.216  1.00 72.82           N  
ATOM    177  H   GLU A  12      87.436  -7.274 -19.713  1.00 72.82           H  
ATOM    178  CA  GLU A  12      86.708  -5.316 -20.037  1.00 72.82           C  
ATOM    179  HA  GLU A  12      86.111  -4.629 -19.437  1.00 72.82           H  
ATOM    180  C   GLU A  12      85.880  -5.698 -21.277  1.00 72.82           C  
ATOM    181  CB  GLU A  12      88.010  -4.590 -20.436  1.00 72.82           C  
ATOM    182  HB2 GLU A  12      88.556  -4.347 -19.524  1.00 72.82           H  
ATOM    183  HB3 GLU A  12      88.629  -5.259 -21.034  1.00 72.82           H  
ATOM    184  O   GLU A  12      85.971  -6.810 -21.800  1.00 72.82           O  
ATOM    185  CG  GLU A  12      87.774  -3.290 -21.219  1.00 72.82           C  
ATOM    186  HG2 GLU A  12      87.410  -3.530 -22.218  1.00 72.82           H  
ATOM    187  HG3 GLU A  12      87.005  -2.707 -20.712  1.00 72.82           H  
ATOM    188  CD  GLU A  12      89.059  -2.464 -21.336  1.00 72.82           C  
ATOM    189  OE1 GLU A  12      89.247  -1.579 -20.470  1.00 72.82           O  
ATOM    190  OE2 GLU A  12      89.828  -2.720 -22.289  1.00 72.82           O  
ATOM    191  N   LEU A  13      85.076  -4.744 -21.759  1.00 88.14           N  
ATOM    192  H   LEU A  13      85.126  -3.834 -21.323  1.00 88.14           H  
ATOM    193  CA  LEU A  13      84.297  -4.841 -22.992  1.00 88.14           C  
ATOM    194  HA  LEU A  13      83.920  -5.858 -23.092  1.00 88.14           H  
ATOM    195  C   LEU A  13      85.171  -4.520 -24.216  1.00 88.14           C  
ATOM    196  CB  LEU A  13      83.112  -3.869 -22.868  1.00 88.14           C  
ATOM    197  HB2 LEU A  13      83.502  -2.857 -22.764  1.00 88.14           H  
ATOM    198  HB3 LEU A  13      82.552  -4.104 -21.963  1.00 88.14           H  
ATOM    199  O   LEU A  13      85.386  -3.354 -24.550  1.00 88.14           O  
ATOM    200  CG  LEU A  13      82.159  -3.911 -24.074  1.00 88.14           C  
ATOM    201  HG  LEU A  13      82.700  -3.738 -25.004  1.00 88.14           H  
ATOM    202  CD1 LEU A  13      81.445  -5.257 -24.159  1.00 88.14           C  
ATOM    203 HD11 LEU A  13      82.126  -6.005 -24.565  1.00 88.14           H  
ATOM    204 HD12 LEU A  13      81.131  -5.575 -23.165  1.00 88.14           H  
ATOM    205 HD13 LEU A  13      80.577  -5.185 -24.815  1.00 88.14           H  
ATOM    206  CD2 LEU A  13      81.132  -2.794 -23.917  1.00 88.14           C  
ATOM    207 HD21 LEU A  13      81.649  -1.834 -23.920  1.00 88.14           H  
ATOM    208 HD22 LEU A  13      80.605  -2.900 -22.969  1.00 88.14           H  
ATOM    209 HD23 LEU A  13      80.417  -2.826 -24.739  1.00 88.14           H  
ATOM    210  N   VAL A  14      85.643  -5.553 -24.907  1.00 88.52           N  
ATOM    211  H   VAL A  14      85.333  -6.478 -24.647  1.00 88.52           H  
ATOM    212  CA  VAL A  14      86.541  -5.429 -26.059  1.00 88.52           C  
ATOM    213  HA  VAL A  14      87.070  -4.480 -25.973  1.00 88.52           H  
ATOM    214  C   VAL A  14      85.759  -5.397 -27.371  1.00 88.52           C  
ATOM    215  CB  VAL A  14      87.615  -6.536 -26.036  1.00 88.52           C  
ATOM    216  HB  VAL A  14      87.130  -7.510 -25.965  1.00 88.52           H  
ATOM    217  O   VAL A  14      84.812  -6.151 -27.591  1.00 88.52           O  
ATOM    218  CG1 VAL A  14      88.513  -6.531 -27.283  1.00 88.52           C  
ATOM    219 HG11 VAL A  14      87.930  -6.785 -28.168  1.00 88.52           H  
ATOM    220 HG12 VAL A  14      88.977  -5.553 -27.410  1.00 88.52           H  
ATOM    221 HG13 VAL A  14      89.294  -7.284 -27.174  1.00 88.52           H  
ATOM    222  CG2 VAL A  14      88.529  -6.346 -24.818  1.00 88.52           C  
ATOM    223 HG21 VAL A  14      87.955  -6.448 -23.897  1.00 88.52           H  
ATOM    224 HG22 VAL A  14      89.319  -7.098 -24.820  1.00 88.52           H  
ATOM    225 HG23 VAL A  14      88.985  -5.356 -24.833  1.00 88.52           H  
ATOM    226  N   ILE A  15      86.205  -4.537 -28.287  1.00 93.72           N  
ATOM    227  H   ILE A  15      86.981  -3.943 -28.033  1.00 93.72           H  
ATOM    228  CA  ILE A  15      85.803  -4.544 -29.695  1.00 93.72           C  
ATOM    229  HA  ILE A  15      85.348  -5.514 -29.900  1.00 93.72           H  
ATOM    230  C   ILE A  15      87.047  -4.436 -30.578  1.00 93.72           C  
ATOM    231  CB  ILE A  15      84.727  -3.470 -29.979  1.00 93.72           C  
ATOM    232  HB  ILE A  15      83.892  -3.696 -29.316  1.00 93.72           H  
ATOM    233  O   ILE A  15      87.896  -3.563 -30.370  1.00 93.72           O  
ATOM    234  CG1 ILE A  15      84.203  -3.566 -31.433  1.00 93.72           C  
ATOM    235 HG12 ILE A  15      85.031  -3.438 -32.130  1.00 93.72           H  
ATOM    236 HG13 ILE A  15      83.789  -4.563 -31.580  1.00 93.72           H  
ATOM    237  CG2 ILE A  15      85.189  -2.046 -29.629  1.00 93.72           C  
ATOM    238 HG21 ILE A  15      84.330  -1.375 -29.643  1.00 93.72           H  
ATOM    239 HG22 ILE A  15      85.616  -2.018 -28.627  1.00 93.72           H  
ATOM    240 HG23 ILE A  15      85.938  -1.699 -30.342  1.00 93.72           H  
ATOM    241  CD1 ILE A  15      83.098  -2.573 -31.815  1.00 93.72           C  
ATOM    242 HD11 ILE A  15      83.470  -1.548 -31.784  1.00 93.72           H  
ATOM    243 HD12 ILE A  15      82.760  -2.790 -32.828  1.00 93.72           H  
ATOM    244 HD13 ILE A  15      82.254  -2.673 -31.133  1.00 93.72           H  
ATOM    245  N   ASP A  16      87.166  -5.310 -31.575  1.00 92.63           N  
ATOM    246  H   ASP A  16      86.433  -5.991 -31.716  1.00 92.63           H  
ATOM    247  CA  ASP A  16      88.262  -5.267 -32.544  1.00 92.63           C  
ATOM    248  HA  ASP A  16      88.573  -4.226 -32.629  1.00 92.63           H  
ATOM    249  C   ASP A  16      87.820  -5.686 -33.946  1.00 92.63           C  
ATOM    250  CB  ASP A  16      89.474  -6.074 -32.067  1.00 92.63           C  
ATOM    251  HB2 ASP A  16      89.288  -7.140 -32.196  1.00 92.63           H  
ATOM    252  HB3 ASP A  16      89.657  -5.875 -31.011  1.00 92.63           H  
ATOM    253  O   ASP A  16      87.000  -6.590 -34.112  1.00 92.63           O  
ATOM    254  CG  ASP A  16      90.698  -5.631 -32.864  1.00 92.63           C  
ATOM    255  OD1 ASP A  16      91.033  -4.429 -32.736  1.00 92.63           O  
ATOM    256  OD2 ASP A  16      91.215  -6.433 -33.665  1.00 92.63           O  
ATOM    257  N   VAL A  17      88.323  -4.974 -34.955  1.00 93.73           N  
ATOM    258  H   VAL A  17      89.126  -4.385 -34.789  1.00 93.73           H  
ATOM    259  CA  VAL A  17      87.787  -5.012 -36.318  1.00 93.73           C  
ATOM    260  HA  VAL A  17      87.240  -5.946 -36.444  1.00 93.73           H  
ATOM    261  C   VAL A  17      88.933  -4.989 -37.321  1.00 93.73           C  
ATOM    262  CB  VAL A  17      86.804  -3.851 -36.567  1.00 93.73           C  
ATOM    263  HB  VAL A  17      87.335  -2.901 -36.524  1.00 93.73           H  
ATOM    264  O   VAL A  17      89.759  -4.078 -37.288  1.00 93.73           O  
ATOM    265  CG1 VAL A  17      86.181  -3.996 -37.954  1.00 93.73           C  
ATOM    266 HG11 VAL A  17      85.800  -5.008 -38.095  1.00 93.73           H  
ATOM    267 HG12 VAL A  17      85.361  -3.288 -38.075  1.00 93.73           H  
ATOM    268 HG13 VAL A  17      86.941  -3.790 -38.708  1.00 93.73           H  
ATOM    269  CG2 VAL A  17      85.664  -3.809 -35.536  1.00 93.73           C  
ATOM    270 HG21 VAL A  17      84.930  -3.053 -35.816  1.00 93.73           H  
ATOM    271 HG22 VAL A  17      85.181  -4.785 -35.484  1.00 93.73           H  
ATOM    272 HG23 VAL A  17      86.054  -3.564 -34.549  1.00 93.73           H  
ATOM    273  N   GLN A  18      88.992  -5.995 -38.194  1.00 90.70           N  
ATOM    274  H   GLN A  18      88.243  -6.672 -38.195  1.00 90.70           H  
ATOM    275  CA  GLN A  18      90.159  -6.275 -39.030  1.00 90.70           C  
ATOM    276  HA  GLN A  18      90.815  -5.406 -38.993  1.00 90.70           H  
ATOM    277  C   GLN A  18      89.766  -6.567 -40.494  1.00 90.70           C  
ATOM    278  CB  GLN A  18      90.961  -7.450 -38.443  1.00 90.70           C  
ATOM    279  HB2 GLN A  18      91.824  -7.624 -39.085  1.00 90.70           H  
ATOM    280  HB3 GLN A  18      90.346  -8.350 -38.442  1.00 90.70           H  
ATOM    281  O   GLN A  18      88.956  -7.468 -40.730  1.00 90.70           O  
ATOM    282  CG  GLN A  18      91.455  -7.176 -37.009  1.00 90.70           C  
ATOM    283  HG2 GLN A  18      91.979  -6.221 -36.978  1.00 90.70           H  
ATOM    284  HG3 GLN A  18      90.600  -7.113 -36.336  1.00 90.70           H  
ATOM    285  CD  GLN A  18      92.396  -8.248 -36.470  1.00 90.70           C  
ATOM    286  NE2 GLN A  18      92.642  -8.253 -35.183  1.00 90.70           N  
ATOM    287 HE21 GLN A  18      93.262  -8.966 -34.824  1.00 90.70           H  
ATOM    288 HE22 GLN A  18      92.185  -7.577 -34.588  1.00 90.70           H  
ATOM    289  OE1 GLN A  18      92.931  -9.083 -37.182  1.00 90.70           O  
ATOM    290  N   PRO A  19      90.354  -5.865 -41.484  1.00 90.69           N  
ATOM    291  CA  PRO A  19      91.153  -4.644 -41.337  1.00 90.69           C  
ATOM    292  HA  PRO A  19      91.935  -4.771 -40.588  1.00 90.69           H  
ATOM    293  C   PRO A  19      90.266  -3.441 -40.961  1.00 90.69           C  
ATOM    294  CB  PRO A  19      91.826  -4.453 -42.700  1.00 90.69           C  
ATOM    295  HB2 PRO A  19      92.737  -5.050 -42.742  1.00 90.69           H  
ATOM    296  HB3 PRO A  19      92.049  -3.407 -42.909  1.00 90.69           H  
ATOM    297  O   PRO A  19      89.143  -3.319 -41.439  1.00 90.69           O  
ATOM    298  CG  PRO A  19      90.800  -5.026 -43.678  1.00 90.69           C  
ATOM    299  HG2 PRO A  19      91.268  -5.375 -44.599  1.00 90.69           H  
ATOM    300  HG3 PRO A  19      90.047  -4.269 -43.896  1.00 90.69           H  
ATOM    301  CD  PRO A  19      90.158  -6.171 -42.896  1.00 90.69           C  
ATOM    302  HD2 PRO A  19      89.098  -6.241 -43.139  1.00 90.69           H  
ATOM    303  HD3 PRO A  19      90.656  -7.111 -43.136  1.00 90.69           H  
ATOM    304  N   ASN A  20      90.772  -2.500 -40.158  1.00 85.48           N  
ATOM    305  H   ASN A  20      91.693  -2.621 -39.761  1.00 85.48           H  
ATOM    306  CA  ASN A  20      90.030  -1.278 -39.795  1.00 85.48           C  
ATOM    307  HA  ASN A  20      88.992  -1.562 -39.622  1.00 85.48           H  
ATOM    308  C   ASN A  20      90.001  -0.206 -40.914  1.00 85.48           C  
ATOM    309  CB  ASN A  20      90.580  -0.734 -38.467  1.00 85.48           C  
ATOM    310  HB2 ASN A  20      90.685  -1.544 -37.745  1.00 85.48           H  
ATOM    311  HB3 ASN A  20      89.870  -0.013 -38.062  1.00 85.48           H  
ATOM    312  O   ASN A  20      89.567   0.923 -40.687  1.00 85.48           O  
ATOM    313  CG  ASN A  20      91.922  -0.055 -38.647  1.00 85.48           C  
ATOM    314  ND2 ASN A  20      91.935   1.244 -38.828  1.00 85.48           N  
ATOM    315 HD21 ASN A  20      92.831   1.678 -39.001  1.00 85.48           H  
ATOM    316 HD22 ASN A  20      91.060   1.730 -38.963  1.00 85.48           H  
ATOM    317  OD1 ASN A  20      92.962  -0.689 -38.684  1.00 85.48           O  
ATOM    318  N   VAL A  21      90.494  -0.548 -42.106  1.00 86.00           N  
ATOM    319  H   VAL A  21      90.777  -1.510 -42.226  1.00 86.00           H  
ATOM    320  CA  VAL A  21      90.514   0.278 -43.318  1.00 86.00           C  
ATOM    321  HA  VAL A  21      89.766   1.066 -43.234  1.00 86.00           H  
ATOM    322  C   VAL A  21      90.169  -0.637 -44.492  1.00 86.00           C  
ATOM    323  CB  VAL A  21      91.899   0.919 -43.553  1.00 86.00           C  
ATOM    324  HB  VAL A  21      92.621   0.133 -43.775  1.00 86.00           H  
ATOM    325  O   VAL A  21      90.790  -1.693 -44.630  1.00 86.00           O  
ATOM    326  CG1 VAL A  21      91.864   1.882 -44.744  1.00 86.00           C  
ATOM    327 HG11 VAL A  21      91.162   2.692 -44.544  1.00 86.00           H  
ATOM    328 HG12 VAL A  21      91.564   1.360 -45.652  1.00 86.00           H  
ATOM    329 HG13 VAL A  21      92.861   2.295 -44.897  1.00 86.00           H  
ATOM    330  CG2 VAL A  21      92.427   1.697 -42.340  1.00 86.00           C  
ATOM    331 HG21 VAL A  21      91.699   2.443 -42.022  1.00 86.00           H  
ATOM    332 HG22 VAL A  21      93.362   2.198 -42.593  1.00 86.00           H  
ATOM    333 HG23 VAL A  21      92.621   1.008 -41.518  1.00 86.00           H  
ATOM    334  N   ILE A  22      89.200  -0.257 -45.328  1.00 87.36           N  
ATOM    335  H   ILE A  22      88.731   0.620 -45.152  1.00 87.36           H  
ATOM    336  CA  ILE A  22      88.694  -1.099 -46.421  1.00 87.36           C  
ATOM    337  HA  ILE A  22      89.405  -1.914 -46.557  1.00 87.36           H  
ATOM    338  C   ILE A  22      88.638  -0.384 -47.778  1.00 87.36           C  
ATOM    339  CB  ILE A  22      87.341  -1.763 -46.063  1.00 87.36           C  
ATOM    340  HB  ILE A  22      87.110  -2.467 -46.863  1.00 87.36           H  
ATOM    341  O   ILE A  22      88.575   0.842 -47.867  1.00 87.36           O  
ATOM    342  CG1 ILE A  22      86.177  -0.755 -45.986  1.00 87.36           C  
ATOM    343 HG12 ILE A  22      86.165  -0.161 -46.900  1.00 87.36           H  
ATOM    344 HG13 ILE A  22      86.325  -0.080 -45.143  1.00 87.36           H  
ATOM    345  CG2 ILE A  22      87.457  -2.578 -44.764  1.00 87.36           C  
ATOM    346 HG21 ILE A  22      86.585  -3.219 -44.634  1.00 87.36           H  
ATOM    347 HG22 ILE A  22      87.551  -1.917 -43.902  1.00 87.36           H  
ATOM    348 HG23 ILE A  22      88.343  -3.211 -44.810  1.00 87.36           H  
ATOM    349  CD1 ILE A  22      84.808  -1.435 -45.863  1.00 87.36           C  
ATOM    350 HD11 ILE A  22      84.681  -2.161 -46.665  1.00 87.36           H  
ATOM    351 HD12 ILE A  22      84.710  -1.928 -44.896  1.00 87.36           H  
ATOM    352 HD13 ILE A  22      84.022  -0.684 -45.945  1.00 87.36           H  
ATOM    353  N   SER A  23      88.639  -1.191 -48.838  1.00 81.80           N  
ATOM    354  H   SER A  23      88.738  -2.180 -48.657  1.00 81.80           H  
ATOM    355  CA  SER A  23      88.440  -0.820 -50.243  1.00 81.80           C  
ATOM    356  HA  SER A  23      87.812   0.068 -50.316  1.00 81.80           H  
ATOM    357  C   SER A  23      87.753  -2.003 -50.931  1.00 81.80           C  
ATOM    358  CB  SER A  23      89.805  -0.528 -50.881  1.00 81.80           C  
ATOM    359  HB2 SER A  23      90.530  -1.250 -50.504  1.00 81.80           H  
ATOM    360  HB3 SER A  23      90.137   0.470 -50.595  1.00 81.80           H  
ATOM    361  O   SER A  23      88.274  -3.114 -50.879  1.00 81.80           O  
ATOM    362  OG  SER A  23      89.777  -0.644 -52.291  1.00 81.80           O  
ATOM    363  HG  SER A  23      89.274   0.076 -52.677  1.00 81.80           H  
ATOM    364  N   ALA A  24      86.587  -1.803 -51.550  1.00 73.34           N  
ATOM    365  H   ALA A  24      86.212  -0.867 -51.602  1.00 73.34           H  
ATOM    366  CA  ALA A  24      85.716  -2.905 -51.989  1.00 73.34           C  
ATOM    367  HA  ALA A  24      85.489  -3.528 -51.124  1.00 73.34           H  
ATOM    368  C   ALA A  24      86.340  -3.837 -53.053  1.00 73.34           C  
ATOM    369  CB  ALA A  24      84.401  -2.294 -52.486  1.00 73.34           C  
ATOM    370  HB1 ALA A  24      84.584  -1.669 -53.360  1.00 73.34           H  
ATOM    371  HB2 ALA A  24      83.947  -1.696 -51.695  1.00 73.34           H  
ATOM    372  HB3 ALA A  24      83.713  -3.094 -52.758  1.00 73.34           H  
ATOM    373  O   ALA A  24      85.954  -4.997 -53.162  1.00 73.34           O  
ATOM    374  N   GLU A  25      87.329  -3.354 -53.810  1.00 71.39           N  
ATOM    375  H   GLU A  25      87.584  -2.385 -53.681  1.00 71.39           H  
ATOM    376  CA  GLU A  25      88.053  -4.115 -54.844  1.00 71.39           C  
ATOM    377  HA  GLU A  25      87.414  -4.915 -55.218  1.00 71.39           H  
ATOM    378  C   GLU A  25      89.336  -4.799 -54.323  1.00 71.39           C  
ATOM    379  CB  GLU A  25      88.359  -3.166 -56.016  1.00 71.39           C  
ATOM    380  HB2 GLU A  25      88.825  -2.267 -55.612  1.00 71.39           H  
ATOM    381  HB3 GLU A  25      89.069  -3.632 -56.699  1.00 71.39           H  
ATOM    382  O   GLU A  25      90.047  -5.442 -55.091  1.00 71.39           O  
ATOM    383  CG  GLU A  25      87.104  -2.786 -56.821  1.00 71.39           C  
ATOM    384  HG2 GLU A  25      86.901  -3.561 -57.560  1.00 71.39           H  
ATOM    385  HG3 GLU A  25      86.242  -2.727 -56.157  1.00 71.39           H  
ATOM    386  CD  GLU A  25      87.296  -1.432 -57.510  1.00 71.39           C  
ATOM    387  OE1 GLU A  25      86.551  -0.488 -57.154  1.00 71.39           O  
ATOM    388  OE2 GLU A  25      88.279  -1.274 -58.272  1.00 71.39           O  
ATOM    389  N   ILE A  26      89.661  -4.650 -53.031  1.00 77.92           N  
ATOM    390  H   ILE A  26      89.027  -4.110 -52.460  1.00 77.92           H  
ATOM    391  CA  ILE A  26      90.903  -5.158 -52.409  1.00 77.92           C  
ATOM    392  HA  ILE A  26      91.384  -5.862 -53.088  1.00 77.92           H  
ATOM    393  C   ILE A  26      90.608  -5.938 -51.115  1.00 77.92           C  
ATOM    394  CB  ILE A  26      91.886  -3.979 -52.168  1.00 77.92           C  
ATOM    395  HB  ILE A  26      91.392  -3.251 -51.524  1.00 77.92           H  
ATOM    396  O   ILE A  26      91.234  -6.958 -50.826  1.00 77.92           O  
ATOM    397  CG1 ILE A  26      92.249  -3.278 -53.503  1.00 77.92           C  
ATOM    398 HG12 ILE A  26      92.719  -4.001 -54.171  1.00 77.92           H  
ATOM    399 HG13 ILE A  26      91.337  -2.925 -53.984  1.00 77.92           H  
ATOM    400  CG2 ILE A  26      93.166  -4.454 -51.451  1.00 77.92           C  
ATOM    401 HG21 ILE A  26      93.825  -3.612 -51.238  1.00 77.92           H  
ATOM    402 HG22 ILE A  26      92.926  -4.916 -50.494  1.00 77.92           H  
ATOM    403 HG23 ILE A  26      93.692  -5.179 -52.072  1.00 77.92           H  
ATOM    404  CD1 ILE A  26      93.167  -2.056 -53.375  1.00 77.92           C  
ATOM    405 HD11 ILE A  26      94.161  -2.348 -53.035  1.00 77.92           H  
ATOM    406 HD12 ILE A  26      93.268  -1.581 -54.351  1.00 77.92           H  
ATOM    407 HD13 ILE A  26      92.728  -1.343 -52.677  1.00 77.92           H  
ATOM    408  N   THR A  27      89.641  -5.484 -50.320  1.00 83.48           N  
ATOM    409  H   THR A  27      89.148  -4.646 -50.595  1.00 83.48           H  
ATOM    410  CA  THR A  27      89.225  -6.121 -49.070  1.00 83.48           C  
ATOM    411  HA  THR A  27      90.110  -6.487 -48.549  1.00 83.48           H  
ATOM    412  C   THR A  27      88.310  -7.310 -49.360  1.00 83.48           C  
ATOM    413  CB  THR A  27      88.521  -5.102 -48.159  1.00 83.48           C  
ATOM    414  HB  THR A  27      87.597  -4.764 -48.627  1.00 83.48           H  
ATOM    415  O   THR A  27      87.116  -7.144 -49.577  1.00 83.48           O  
ATOM    416  CG2 THR A  27      88.209  -5.691 -46.786  1.00 83.48           C  
ATOM    417 HG21 THR A  27      89.123  -6.012 -46.286  1.00 83.48           H  
ATOM    418 HG22 THR A  27      87.539  -6.544 -46.894  1.00 83.48           H  
ATOM    419 HG23 THR A  27      87.700  -4.946 -46.175  1.00 83.48           H  
ATOM    420  OG1 THR A  27      89.352  -3.984 -47.931  1.00 83.48           O  
ATOM    421  HG1 THR A  27      90.119  -4.289 -47.441  1.00 83.48           H  
ATOM    422  N   ALA A  28      88.849  -8.531 -49.310  1.00 86.24           N  
ATOM    423  H   ALA A  28      89.855  -8.611 -49.277  1.00 86.24           H  
ATOM    424  CA  ALA A  28      88.045  -9.747 -49.466  1.00 86.24           C  
ATOM    425  HA  ALA A  28      87.474  -9.668 -50.392  1.00 86.24           H  
ATOM    426  C   ALA A  28      87.029  -9.950 -48.320  1.00 86.24           C  
ATOM    427  CB  ALA A  28      89.000 -10.941 -49.591  1.00 86.24           C  
ATOM    428  HB1 ALA A  28      89.591 -11.049 -48.682  1.00 86.24           H  
ATOM    429  HB2 ALA A  28      89.666 -10.793 -50.442  1.00 86.24           H  
ATOM    430  HB3 ALA A  28      88.423 -11.851 -49.752  1.00 86.24           H  
ATOM    431  O   ALA A  28      85.906 -10.396 -48.560  1.00 86.24           O  
ATOM    432  N   GLN A  29      87.403  -9.599 -47.082  1.00 90.45           N  
ATOM    433  H   GLN A  29      88.321  -9.199 -46.949  1.00 90.45           H  
ATOM    434  CA  GLN A  29      86.534  -9.673 -45.904  1.00 90.45           C  
ATOM    435  HA  GLN A  29      85.511  -9.495 -46.237  1.00 90.45           H  
ATOM    436  C   GLN A  29      86.866  -8.603 -44.851  1.00 90.45           C  
ATOM    437  CB  GLN A  29      86.586 -11.084 -45.282  1.00 90.45           C  
ATOM    438  HB2 GLN A  29      85.786 -11.160 -44.546  1.00 90.45           H  
ATOM    439  HB3 GLN A  29      86.391 -11.824 -46.059  1.00 90.45           H  
ATOM    440  O   GLN A  29      88.001  -8.134 -44.771  1.00 90.45           O  
ATOM    441  CG  GLN A  29      87.924 -11.412 -44.589  1.00 90.45           C  
ATOM    442  HG2 GLN A  29      88.117 -10.681 -43.804  1.00 90.45           H  
ATOM    443  HG3 GLN A  29      88.735 -11.352 -45.316  1.00 90.45           H  
ATOM    444  CD  GLN A  29      87.961 -12.795 -43.944  1.00 90.45           C  
ATOM    445  NE2 GLN A  29      88.926 -13.060 -43.092  1.00 90.45           N  
ATOM    446 HE21 GLN A  29      89.608 -12.358 -42.843  1.00 90.45           H  
ATOM    447 HE22 GLN A  29      88.904 -13.984 -42.685  1.00 90.45           H  
ATOM    448  OE1 GLN A  29      87.146 -13.666 -44.183  1.00 90.45           O  
ATOM    449  N   LEU A  30      85.883  -8.286 -44.010  1.00 92.91           N  
ATOM    450  H   LEU A  30      84.979  -8.698 -44.194  1.00 92.91           H  
ATOM    451  CA  LEU A  30      85.972  -7.433 -42.824  1.00 92.91           C  
ATOM    452  HA  LEU A  30      87.010  -7.166 -42.628  1.00 92.91           H  
ATOM    453  C   LEU A  30      85.428  -8.217 -41.622  1.00 92.91           C  
ATOM    454  CB  LEU A  30      85.168  -6.152 -43.116  1.00 92.91           C  
ATOM    455  HB2 LEU A  30      85.711  -5.581 -43.868  1.00 92.91           H  
ATOM    456  HB3 LEU A  30      84.201  -6.443 -43.527  1.00 92.91           H  
ATOM    457  O   LEU A  30      84.232  -8.499 -41.562  1.00 92.91           O  
ATOM    458  CG  LEU A  30      84.914  -5.212 -41.930  1.00 92.91           C  
ATOM    459  HG  LEU A  30      84.443  -5.757 -41.112  1.00 92.91           H  
ATOM    460  CD1 LEU A  30      86.220  -4.596 -41.445  1.00 92.91           C  
ATOM    461 HD11 LEU A  30      86.839  -5.354 -40.965  1.00 92.91           H  
ATOM    462 HD12 LEU A  30      86.006  -3.803 -40.728  1.00 92.91           H  
ATOM    463 HD13 LEU A  30      86.770  -4.162 -42.280  1.00 92.91           H  
ATOM    464  CD2 LEU A  30      83.968  -4.091 -42.365  1.00 92.91           C  
ATOM    465 HD21 LEU A  30      83.029  -4.519 -42.717  1.00 92.91           H  
ATOM    466 HD22 LEU A  30      83.755  -3.439 -41.518  1.00 92.91           H  
ATOM    467 HD23 LEU A  30      84.421  -3.511 -43.168  1.00 92.91           H  
ATOM    468  N   VAL A  31      86.304  -8.576 -40.682  1.00 94.18           N  
ATOM    469  H   VAL A  31      87.261  -8.271 -40.785  1.00 94.18           H  
ATOM    470  CA  VAL A  31      85.967  -9.334 -39.464  1.00 94.18           C  
ATOM    471  HA  VAL A  31      85.053  -9.903 -39.634  1.00 94.18           H  
ATOM    472  C   VAL A  31      85.727  -8.357 -38.316  1.00 94.18           C  
ATOM    473  CB  VAL A  31      87.083 -10.332 -39.086  1.00 94.18           C  
ATOM    474  HB  VAL A  31      87.959  -9.778 -38.750  1.00 94.18           H  
ATOM    475  O   VAL A  31      86.606  -7.559 -37.998  1.00 94.18           O  
ATOM    476  CG1 VAL A  31      86.622 -11.254 -37.950  1.00 94.18           C  
ATOM    477 HG11 VAL A  31      86.326 -10.673 -37.077  1.00 94.18           H  
ATOM    478 HG12 VAL A  31      87.430 -11.926 -37.662  1.00 94.18           H  
ATOM    479 HG13 VAL A  31      85.765 -11.848 -38.271  1.00 94.18           H  
ATOM    480  CG2 VAL A  31      87.514 -11.224 -40.259  1.00 94.18           C  
ATOM    481 HG21 VAL A  31      88.290 -11.914 -39.928  1.00 94.18           H  
ATOM    482 HG22 VAL A  31      87.917 -10.616 -41.069  1.00 94.18           H  
ATOM    483 HG23 VAL A  31      86.661 -11.797 -40.622  1.00 94.18           H  
ATOM    484  N   ILE A  32      84.556  -8.414 -37.685  1.00 96.47           N  
ATOM    485  H   ILE A  32      83.874  -9.072 -38.036  1.00 96.47           H  
ATOM    486  CA  ILE A  32      84.094  -7.488 -36.643  1.00 96.47           C  
ATOM    487  HA  ILE A  32      84.871  -6.755 -36.426  1.00 96.47           H  
ATOM    488  C   ILE A  32      83.806  -8.291 -35.370  1.00 96.47           C  
ATOM    489  CB  ILE A  32      82.828  -6.748 -37.141  1.00 96.47           C  
ATOM    490  HB  ILE A  32      82.079  -7.508 -37.364  1.00 96.47           H  
ATOM    491  O   ILE A  32      82.890  -9.109 -35.355  1.00 96.47           O  
ATOM    492  CG1 ILE A  32      83.067  -5.921 -38.426  1.00 96.47           C  
ATOM    493 HG12 ILE A  32      83.888  -6.342 -39.007  1.00 96.47           H  
ATOM    494 HG13 ILE A  32      83.336  -4.896 -38.169  1.00 96.47           H  
ATOM    495  CG2 ILE A  32      82.238  -5.821 -36.062  1.00 96.47           C  
ATOM    496 HG21 ILE A  32      82.950  -5.039 -35.797  1.00 96.47           H  
ATOM    497 HG22 ILE A  32      81.330  -5.354 -36.441  1.00 96.47           H  
ATOM    498 HG23 ILE A  32      81.983  -6.392 -35.169  1.00 96.47           H  
ATOM    499  CD1 ILE A  32      81.834  -5.904 -39.335  1.00 96.47           C  
ATOM    500 HD11 ILE A  32      80.959  -5.555 -38.786  1.00 96.47           H  
ATOM    501 HD12 ILE A  32      81.643  -6.911 -39.707  1.00 96.47           H  
ATOM    502 HD13 ILE A  32      82.016  -5.243 -40.182  1.00 96.47           H  
ATOM    503  N   ASN A  33      84.563  -8.057 -34.297  1.00 94.40           N  
ATOM    504  H   ASN A  33      85.300  -7.369 -34.364  1.00 94.40           H  
ATOM    505  CA  ASN A  33      84.509  -8.846 -33.063  1.00 94.40           C  
ATOM    506  HA  ASN A  33      83.782  -9.650 -33.178  1.00 94.40           H  
ATOM    507  C   ASN A  33      84.078  -7.983 -31.872  1.00 94.40           C  
ATOM    508  CB  ASN A  33      85.880  -9.491 -32.792  1.00 94.40           C  
ATOM    509  HB2 ASN A  33      86.585  -8.725 -32.470  1.00 94.40           H  
ATOM    510  HB3 ASN A  33      85.782 -10.218 -31.987  1.00 94.40           H  
ATOM    511  O   ASN A  33      84.582  -6.873 -31.704  1.00 94.40           O  
ATOM    512  CG  ASN A  33      86.451 -10.199 -34.003  1.00 94.40           C  
ATOM    513  ND2 ASN A  33      87.290  -9.531 -34.760  1.00 94.40           N  
ATOM    514 HD21 ASN A  33      87.477  -8.559 -34.559  1.00 94.40           H  
ATOM    515 HD22 ASN A  33      87.671 -10.005 -35.566  1.00 94.40           H  
ATOM    516  OD1 ASN A  33      86.124 -11.338 -34.292  1.00 94.40           O  
ATOM    517  N   CYS A  34      83.193  -8.508 -31.027  1.00 95.10           N  
ATOM    518  H   CYS A  34      82.840  -9.432 -31.234  1.00 95.10           H  
ATOM    519  CA  CYS A  34      82.682  -7.877 -29.807  1.00 95.10           C  
ATOM    520  HA  CYS A  34      83.332  -7.056 -29.502  1.00 95.10           H  
ATOM    521  C   CYS A  34      82.659  -8.924 -28.685  1.00 95.10           C  
ATOM    522  CB  CYS A  34      81.288  -7.318 -30.132  1.00 95.10           C  
ATOM    523  HB2 CYS A  34      80.738  -8.084 -30.679  1.00 95.10           H  
ATOM    524  HB3 CYS A  34      81.419  -6.466 -30.800  1.00 95.10           H  
ATOM    525  O   CYS A  34      82.043  -9.977 -28.846  1.00 95.10           O  
ATOM    526  SG  CYS A  34      80.226  -6.797 -28.755  1.00 95.10           S  
ATOM    527  N   SER A  35      83.363  -8.688 -27.577  1.00 91.37           N  
ATOM    528  H   SER A  35      83.859  -7.813 -27.477  1.00 91.37           H  
ATOM    529  CA  SER A  35      83.571  -9.696 -26.527  1.00 91.37           C  
ATOM    530  HA  SER A  35      82.655 -10.276 -26.417  1.00 91.37           H  
ATOM    531  C   SER A  35      83.876  -9.095 -25.152  1.00 91.37           C  
ATOM    532  CB  SER A  35      84.688 -10.665 -26.947  1.00 91.37           C  
ATOM    533  HB2 SER A  35      84.809 -11.434 -26.185  1.00 91.37           H  
ATOM    534  HB3 SER A  35      84.402 -11.152 -27.880  1.00 91.37           H  
ATOM    535  O   SER A  35      84.038  -7.885 -25.002  1.00 91.37           O  
ATOM    536  OG  SER A  35      85.918  -9.991 -27.137  1.00 91.37           O  
ATOM    537  HG  SER A  35      86.598 -10.635 -27.347  1.00 91.37           H  
ATOM    538  N   VAL A  36      83.937  -9.950 -24.129  1.00 88.63           N  
ATOM    539  H   VAL A  36      83.703 -10.917 -24.304  1.00 88.63           H  
ATOM    540  CA  VAL A  36      84.253  -9.575 -22.744  1.00 88.63           C  
ATOM    541  HA  VAL A  36      84.509  -8.517 -22.699  1.00 88.63           H  
ATOM    542  C   VAL A  36      85.461 -10.375 -22.242  1.00 88.63           C  
ATOM    543  CB  VAL A  36      83.017  -9.795 -21.855  1.00 88.63           C  
ATOM    544  HB  VAL A  36      82.722 -10.843 -21.908  1.00 88.63           H  
ATOM    545  O   VAL A  36      85.417 -11.607 -22.216  1.00 88.63           O  
ATOM    546  CG1 VAL A  36      83.320  -9.467 -20.401  1.00 88.63           C  
ATOM    547 HG11 VAL A  36      84.066 -10.163 -20.016  1.00 88.63           H  
ATOM    548 HG12 VAL A  36      83.727  -8.459 -20.330  1.00 88.63           H  
ATOM    549 HG13 VAL A  36      82.421  -9.555 -19.791  1.00 88.63           H  
ATOM    550  CG2 VAL A  36      81.831  -8.920 -22.291  1.00 88.63           C  
ATOM    551 HG21 VAL A  36      80.984  -9.081 -21.624  1.00 88.63           H  
ATOM    552 HG22 VAL A  36      82.120  -7.869 -22.266  1.00 88.63           H  
ATOM    553 HG23 VAL A  36      81.526  -9.182 -23.304  1.00 88.63           H  
ATOM    554  N   THR A  37      86.543  -9.708 -21.825  1.00 80.71           N  
ATOM    555  H   THR A  37      86.518  -8.699 -21.789  1.00 80.71           H  
ATOM    556  CA  THR A  37      87.721 -10.408 -21.275  1.00 80.71           C  
ATOM    557  HA  THR A  37      87.937 -11.242 -21.942  1.00 80.71           H  
ATOM    558  C   THR A  37      87.422 -11.017 -19.905  1.00 80.71           C  
ATOM    559  CB  THR A  37      88.996  -9.551 -21.225  1.00 80.71           C  
ATOM    560  HB  THR A  37      89.785 -10.121 -20.734  1.00 80.71           H  
ATOM    561  O   THR A  37      86.588 -10.528 -19.150  1.00 80.71           O  
ATOM    562  CG2 THR A  37      89.473  -9.181 -22.625  1.00 80.71           C  
ATOM    563 HG21 THR A  37      90.356  -8.545 -22.561  1.00 80.71           H  
ATOM    564 HG22 THR A  37      89.725 -10.085 -23.180  1.00 80.71           H  
ATOM    565 HG23 THR A  37      88.681  -8.647 -23.151  1.00 80.71           H  
ATOM    566  OG1 THR A  37      88.802  -8.358 -20.518  1.00 80.71           O  
ATOM    567  HG1 THR A  37      89.659  -7.941 -20.402  1.00 80.71           H  
ATOM    568  N   ASN A  38      88.060 -12.150 -19.599  1.00 72.08           N  
ATOM    569  H   ASN A  38      88.781 -12.471 -20.229  1.00 72.08           H  
ATOM    570  CA  ASN A  38      87.832 -12.965 -18.392  1.00 72.08           C  
ATOM    571  HA  ASN A  38      88.442 -13.862 -18.504  1.00 72.08           H  
ATOM    572  C   ASN A  38      86.385 -13.484 -18.202  1.00 72.08           C  
ATOM    573  CB  ASN A  38      88.380 -12.225 -17.152  1.00 72.08           C  
ATOM    574  HB2 ASN A  38      88.410 -12.902 -16.298  1.00 72.08           H  
ATOM    575  HB3 ASN A  38      87.696 -11.416 -16.893  1.00 72.08           H  
ATOM    576  O   ASN A  38      86.143 -14.255 -17.276  1.00 72.08           O  
ATOM    577  CG  ASN A  38      89.772 -11.647 -17.358  1.00 72.08           C  
ATOM    578  ND2 ASN A  38      90.055 -10.502 -16.787  1.00 72.08           N  
ATOM    579 HD21 ASN A  38      89.363 -10.045 -16.210  1.00 72.08           H  
ATOM    580 HD22 ASN A  38      90.872  -9.998 -17.101  1.00 72.08           H  
ATOM    581  OD1 ASN A  38      90.603 -12.190 -18.073  1.00 72.08           O  
ATOM    582  N   ASN A  39      85.453 -13.166 -19.114  1.00 67.62           N  
ATOM    583  H   ASN A  39      85.759 -12.577 -19.875  1.00 67.62           H  
ATOM    584  CA  ASN A  39      83.993 -13.282 -18.968  1.00 67.62           C  
ATOM    585  HA  ASN A  39      83.586 -12.977 -19.932  1.00 67.62           H  
ATOM    586  C   ASN A  39      83.371 -12.293 -17.949  1.00 67.62           C  
ATOM    587  CB  ASN A  39      83.526 -14.741 -18.745  1.00 67.62           C  
ATOM    588  HB2 ASN A  39      83.679 -15.001 -17.698  1.00 67.62           H  
ATOM    589  HB3 ASN A  39      82.454 -14.799 -18.934  1.00 67.62           H  
ATOM    590  O   ASN A  39      82.241 -12.499 -17.511  1.00 67.62           O  
ATOM    591  CG  ASN A  39      84.213 -15.788 -19.602  1.00 67.62           C  
ATOM    592  ND2 ASN A  39      85.333 -16.302 -19.156  1.00 67.62           N  
ATOM    593 HD21 ASN A  39      85.716 -15.926 -18.301  1.00 67.62           H  
ATOM    594 HD22 ASN A  39      85.784 -17.008 -19.721  1.00 67.62           H  
ATOM    595  OD1 ASN A  39      83.734 -16.193 -20.648  1.00 67.62           O  
ATOM    596  N   GLU A  40      84.069 -11.211 -17.587  1.00 68.04           N  
ATOM    597  H   GLU A  40      84.959 -11.031 -18.028  1.00 68.04           H  
ATOM    598  CA  GLU A  40      83.614 -10.212 -16.607  1.00 68.04           C  
ATOM    599  HA  GLU A  40      82.554 -10.362 -16.404  1.00 68.04           H  
ATOM    600  C   GLU A  40      83.812  -8.783 -17.144  1.00 68.04           C  
ATOM    601  CB  GLU A  40      84.377 -10.318 -15.266  1.00 68.04           C  
ATOM    602  HB2 GLU A  40      85.204  -9.608 -15.307  1.00 68.04           H  
ATOM    603  HB3 GLU A  40      83.720  -9.963 -14.472  1.00 68.04           H  
ATOM    604  O   GLU A  40      84.765  -8.517 -17.870  1.00 68.04           O  
ATOM    605  CG  GLU A  40      84.967 -11.675 -14.843  1.00 68.04           C  
ATOM    606  HG2 GLU A  40      85.424 -12.176 -15.696  1.00 68.04           H  
ATOM    607  HG3 GLU A  40      84.172 -12.312 -14.454  1.00 68.04           H  
ATOM    608  CD  GLU A  40      86.070 -11.458 -13.799  1.00 68.04           C  
ATOM    609  OE1 GLU A  40      85.855 -11.785 -12.614  1.00 68.04           O  
ATOM    610  OE2 GLU A  40      87.131 -10.915 -14.196  1.00 68.04           O  
ATOM    611  N   VAL A  41      82.999  -7.818 -16.703  1.00 69.57           N  
ATOM    612  H   VAL A  41      82.245  -8.067 -16.079  1.00 69.57           H  
ATOM    613  CA  VAL A  41      83.376  -6.394 -16.778  1.00 69.57           C  
ATOM    614  HA  VAL A  41      84.410  -6.316 -17.114  1.00 69.57           H  
ATOM    615  C   VAL A  41      83.306  -5.816 -15.376  1.00 69.57           C  
ATOM    616  CB  VAL A  41      82.525  -5.579 -17.772  1.00 69.57           C  
ATOM    617  HB  VAL A  41      81.485  -5.564 -17.448  1.00 69.57           H  
ATOM    618  O   VAL A  41      82.232  -5.831 -14.780  1.00 69.57           O  
ATOM    619  CG1 VAL A  41      83.040  -4.134 -17.859  1.00 69.57           C  
ATOM    620 HG11 VAL A  41      84.101  -4.130 -18.109  1.00 69.57           H  
ATOM    621 HG12 VAL A  41      82.496  -3.591 -18.632  1.00 69.57           H  
ATOM    622 HG13 VAL A  41      82.891  -3.618 -16.910  1.00 69.57           H  
ATOM    623  CG2 VAL A  41      82.590  -6.168 -19.182  1.00 69.57           C  
ATOM    624 HG21 VAL A  41      82.080  -7.131 -19.198  1.00 69.57           H  
ATOM    625 HG22 VAL A  41      83.631  -6.307 -19.475  1.00 69.57           H  
ATOM    626 HG23 VAL A  41      82.105  -5.505 -19.898  1.00 69.57           H  
ATOM    627  N   GLN A  42      84.418  -5.273 -14.865  1.00 68.91           N  
ATOM    628  H   GLN A  42      85.236  -5.275 -15.458  1.00 68.91           H  
ATOM    629  CA  GLN A  42      84.618  -4.896 -13.445  1.00 68.91           C  
ATOM    630  HA  GLN A  42      84.287  -5.743 -12.844  1.00 68.91           H  
ATOM    631  C   GLN A  42      83.773  -3.692 -12.954  1.00 68.91           C  
ATOM    632  CB  GLN A  42      86.122  -4.697 -13.160  1.00 68.91           C  
ATOM    633  HB2 GLN A  42      86.253  -4.487 -12.099  1.00 68.91           H  
ATOM    634  HB3 GLN A  42      86.485  -3.841 -13.729  1.00 68.91           H  
ATOM    635  O   GLN A  42      84.089  -3.037 -11.963  1.00 68.91           O  
ATOM    636  CG  GLN A  42      86.965  -5.935 -13.512  1.00 68.91           C  
ATOM    637  HG2 GLN A  42      86.910  -6.106 -14.587  1.00 68.91           H  
ATOM    638  HG3 GLN A  42      86.559  -6.809 -13.003  1.00 68.91           H  
ATOM    639  CD  GLN A  42      88.443  -5.810 -13.150  1.00 68.91           C  
ATOM    640  NE2 GLN A  42      89.248  -6.789 -13.496  1.00 68.91           N  
ATOM    641 HE21 GLN A  42      88.886  -7.603 -13.973  1.00 68.91           H  
ATOM    642 HE22 GLN A  42      90.210  -6.718 -13.197  1.00 68.91           H  
ATOM    643  OE1 GLN A  42      88.917  -4.843 -12.578  1.00 68.91           O  
ATOM    644  N   GLN A  43      82.688  -3.385 -13.661  1.00 74.02           N  
ATOM    645  H   GLN A  43      82.470  -4.024 -14.412  1.00 74.02           H  
ATOM    646  CA  GLN A  43      81.719  -2.332 -13.374  1.00 74.02           C  
ATOM    647  HA  GLN A  43      81.973  -1.844 -12.433  1.00 74.02           H  
ATOM    648  C   GLN A  43      80.288  -2.888 -13.229  1.00 74.02           C  
ATOM    649  CB  GLN A  43      81.797  -1.286 -14.492  1.00 74.02           C  
ATOM    650  HB2 GLN A  43      80.996  -0.559 -14.360  1.00 74.02           H  
ATOM    651  HB3 GLN A  43      81.653  -1.804 -15.440  1.00 74.02           H  
ATOM    652  O   GLN A  43      79.495  -2.282 -12.513  1.00 74.02           O  
ATOM    653  CG  GLN A  43      83.141  -0.542 -14.561  1.00 74.02           C  
ATOM    654  HG2 GLN A  43      83.956  -1.262 -14.636  1.00 74.02           H  
ATOM    655  HG3 GLN A  43      83.284   0.041 -13.651  1.00 74.02           H  
ATOM    656  CD  GLN A  43      83.227   0.396 -15.764  1.00 74.02           C  
ATOM    657  NE2 GLN A  43      84.415   0.730 -16.216  1.00 74.02           N  
ATOM    658 HE21 GLN A  43      84.428   1.323 -17.034  1.00 74.02           H  
ATOM    659 HE22 GLN A  43      85.256   0.352 -15.805  1.00 74.02           H  
ATOM    660  OE1 GLN A  43      82.242   0.842 -16.327  1.00 74.02           O  
ATOM    661  N   LEU A  44      79.965  -4.052 -13.808  1.00 73.35           N  
ATOM    662  H   LEU A  44      80.703  -4.590 -14.240  1.00 73.35           H  
ATOM    663  CA  LEU A  44      78.707  -4.782 -13.577  1.00 73.35           C  
ATOM    664  HA  LEU A  44      77.930  -4.090 -13.248  1.00 73.35           H  
ATOM    665  C   LEU A  44      78.894  -5.817 -12.456  1.00 73.35           C  
ATOM    666  CB  LEU A  44      78.246  -5.465 -14.884  1.00 73.35           C  
ATOM    667  HB2 LEU A  44      77.348  -6.046 -14.675  1.00 73.35           H  
ATOM    668  HB3 LEU A  44      79.024  -6.161 -15.197  1.00 73.35           H  
ATOM    669  O   LEU A  44      80.012  -6.274 -12.240  1.00 73.35           O  
ATOM    670  CG  LEU A  44      77.946  -4.507 -16.053  1.00 73.35           C  
ATOM    671  HG  LEU A  44      78.835  -3.914 -16.269  1.00 73.35           H  
ATOM    672  CD1 LEU A  44      77.586  -5.291 -17.315  1.00 73.35           C  
ATOM    673 HD11 LEU A  44      77.323  -4.602 -18.118  1.00 73.35           H  
ATOM    674 HD12 LEU A  44      78.445  -5.883 -17.631  1.00 73.35           H  
ATOM    675 HD13 LEU A  44      76.739  -5.949 -17.120  1.00 73.35           H  
ATOM    676  CD2 LEU A  44      76.787  -3.561 -15.744  1.00 73.35           C  
ATOM    677 HD21 LEU A  44      77.054  -2.909 -14.913  1.00 73.35           H  
ATOM    678 HD22 LEU A  44      75.896  -4.135 -15.492  1.00 73.35           H  
ATOM    679 HD23 LEU A  44      76.581  -2.940 -16.616  1.00 73.35           H  
ATOM    680  N   ASP A  45      77.811  -6.205 -11.777  1.00 78.83           N  
ATOM    681  H   ASP A  45      76.915  -5.803 -12.013  1.00 78.83           H  
ATOM    682  CA  ASP A  45      77.836  -7.316 -10.804  1.00 78.83           C  
ATOM    683  HA  ASP A  45      78.868  -7.577 -10.569  1.00 78.83           H  
ATOM    684  C   ASP A  45      77.177  -8.584 -11.380  1.00 78.83           C  
ATOM    685  CB  ASP A  45      77.158  -6.914  -9.482  1.00 78.83           C  
ATOM    686  HB2 ASP A  45      76.107  -6.708  -9.681  1.00 78.83           H  
ATOM    687  HB3 ASP A  45      77.201  -7.765  -8.802  1.00 78.83           H  
ATOM    688  O   ASP A  45      77.544  -9.699 -11.022  1.00 78.83           O  
ATOM    689  CG  ASP A  45      77.775  -5.706  -8.765  1.00 78.83           C  
ATOM    690  OD1 ASP A  45      78.911  -5.284  -9.071  1.00 78.83           O  
ATOM    691  OD2 ASP A  45      77.057  -5.100  -7.939  1.00 78.83           O  
ATOM    692  N   VAL A  46      76.218  -8.425 -12.303  1.00 84.19           N  
ATOM    693  H   VAL A  46      75.927  -7.482 -12.516  1.00 84.19           H  
ATOM    694  CA  VAL A  46      75.590  -9.514 -13.068  1.00 84.19           C  
ATOM    695  HA  VAL A  46      76.251 -10.381 -13.060  1.00 84.19           H  
ATOM    696  C   VAL A  46      75.399  -9.058 -14.516  1.00 84.19           C  
ATOM    697  CB  VAL A  46      74.235  -9.927 -12.448  1.00 84.19           C  
ATOM    698  HB  VAL A  46      73.569  -9.064 -12.444  1.00 84.19           H  
ATOM    699  O   VAL A  46      74.861  -7.982 -14.759  1.00 84.19           O  
ATOM    700  CG1 VAL A  46      73.553 -11.049 -13.248  1.00 84.19           C  
ATOM    701 HG11 VAL A  46      72.630 -11.340 -12.746  1.00 84.19           H  
ATOM    702 HG12 VAL A  46      73.312 -10.690 -14.248  1.00 84.19           H  
ATOM    703 HG13 VAL A  46      74.217 -11.910 -13.314  1.00 84.19           H  
ATOM    704  CG2 VAL A  46      74.375 -10.425 -11.003  1.00 84.19           C  
ATOM    705 HG21 VAL A  46      75.080 -11.255 -10.959  1.00 84.19           H  
ATOM    706 HG22 VAL A  46      74.742  -9.621 -10.367  1.00 84.19           H  
ATOM    707 HG23 VAL A  46      73.408 -10.745 -10.615  1.00 84.19           H  
ATOM    708  N   ILE A  47      75.789  -9.875 -15.496  1.00 85.40           N  
ATOM    709  H   ILE A  47      76.226 -10.751 -15.248  1.00 85.40           H  
ATOM    710  CA  ILE A  47      75.569  -9.591 -16.927  1.00 85.40           C  
ATOM    711  HA  ILE A  47      75.475  -8.513 -17.056  1.00 85.40           H  
ATOM    712  C   ILE A  47      74.228 -10.202 -17.386  1.00 85.40           C  
ATOM    713  CB  ILE A  47      76.808 -10.017 -17.762  1.00 85.40           C  
ATOM    714  HB  ILE A  47      76.991 -11.080 -17.603  1.00 85.40           H  
ATOM    715  O   ILE A  47      73.784 -11.221 -16.855  1.00 85.40           O  
ATOM    716  CG1 ILE A  47      78.053  -9.218 -17.293  1.00 85.40           C  
ATOM    717 HG12 ILE A  47      78.180  -9.339 -16.217  1.00 85.40           H  
ATOM    718 HG13 ILE A  47      77.885  -8.159 -17.488  1.00 85.40           H  
ATOM    719  CG2 ILE A  47      76.568  -9.784 -19.266  1.00 85.40           C  
ATOM    720 HG21 ILE A  47      75.766 -10.425 -19.630  1.00 85.40           H  
ATOM    721 HG22 ILE A  47      77.459 -10.032 -19.841  1.00 85.40           H  
ATOM    722 HG23 ILE A  47      76.309  -8.741 -19.452  1.00 85.40           H  
ATOM    723  CD1 ILE A  47      79.388  -9.622 -17.933  1.00 85.40           C  
ATOM    724 HD11 ILE A  47      79.398  -9.386 -18.997  1.00 85.40           H  
ATOM    725 HD12 ILE A  47      80.197  -9.070 -17.454  1.00 85.40           H  
ATOM    726 HD13 ILE A  47      79.560 -10.689 -17.787  1.00 85.40           H  
ATOM    727  N   ARG A  48      73.555  -9.566 -18.353  1.00 89.38           N  
ATOM    728  H   ARG A  48      73.968  -8.711 -18.699  1.00 89.38           H  
ATOM    729  CA  ARG A  48      72.320 -10.023 -19.022  1.00 89.38           C  
ATOM    730  HA  ARG A  48      71.941 -10.933 -18.557  1.00 89.38           H  
ATOM    731  C   ARG A  48      72.549 -10.353 -20.495  1.00 89.38           C  
ATOM    732  CB  ARG A  48      71.242  -8.930 -18.971  1.00 89.38           C  
ATOM    733  HB2 ARG A  48      70.423  -9.224 -19.629  1.00 89.38           H  
ATOM    734  HB3 ARG A  48      71.667  -8.015 -19.383  1.00 89.38           H  
ATOM    735  O   ARG A  48      72.106 -11.406 -20.944  1.00 89.38           O  
ATOM    736  CG  ARG A  48      70.640  -8.631 -17.594  1.00 89.38           C  
ATOM    737  HG2 ARG A  48      71.417  -8.509 -16.840  1.00 89.38           H  
ATOM    738  HG3 ARG A  48      69.976  -9.443 -17.297  1.00 89.38           H  
ATOM    739  CD  ARG A  48      69.845  -7.332 -17.753  1.00 89.38           C  
ATOM    740  HD2 ARG A  48      70.518  -6.542 -18.088  1.00 89.38           H  
ATOM    741  HD3 ARG A  48      69.083  -7.486 -18.518  1.00 89.38           H  
ATOM    742  NE  ARG A  48      69.209  -6.896 -16.507  1.00 89.38           N  
ATOM    743  HE  ARG A  48      69.613  -7.183 -15.627  1.00 89.38           H  
ATOM    744  NH1 ARG A  48      67.734  -5.399 -17.440  1.00 89.38           N  
ATOM    745 HH11 ARG A  48      67.136  -4.605 -17.263  1.00 89.38           H  
ATOM    746 HH12 ARG A  48      68.037  -5.646 -18.372  1.00 89.38           H  
ATOM    747  NH2 ARG A  48      67.887  -5.548 -15.252  1.00 89.38           N  
ATOM    748 HH21 ARG A  48      67.309  -4.720 -15.225  1.00 89.38           H  
ATOM    749 HH22 ARG A  48      68.475  -5.754 -14.457  1.00 89.38           H  
ATOM    750  CZ  ARG A  48      68.283  -5.967 -16.406  1.00 89.38           C  
ATOM    751  N   SER A  49      73.220  -9.473 -21.234  1.00 92.49           N  
ATOM    752  H   SER A  49      73.530  -8.612 -20.806  1.00 92.49           H  
ATOM    753  CA  SER A  49      73.394  -9.586 -22.687  1.00 92.49           C  
ATOM    754  HA  SER A  49      73.480 -10.642 -22.941  1.00 92.49           H  
ATOM    755  C   SER A  49      74.666  -8.897 -23.177  1.00 92.49           C  
ATOM    756  CB  SER A  49      72.179  -9.010 -23.441  1.00 92.49           C  
ATOM    757  HB2 SER A  49      72.388  -8.984 -24.510  1.00 92.49           H  
ATOM    758  HB3 SER A  49      71.319  -9.659 -23.275  1.00 92.49           H  
ATOM    759  O   SER A  49      75.194  -7.990 -22.532  1.00 92.49           O  
ATOM    760  OG  SER A  49      71.864  -7.708 -22.980  1.00 92.49           O  
ATOM    761  HG  SER A  49      71.711  -7.105 -23.711  1.00 92.49           H  
ATOM    762  N   LEU A  50      75.133  -9.321 -24.351  1.00 93.14           N  
ATOM    763  H   LEU A  50      74.631 -10.072 -24.802  1.00 93.14           H  
ATOM    764  CA  LEU A  50      76.182  -8.681 -25.143  1.00 93.14           C  
ATOM    765  HA  LEU A  50      76.439  -7.720 -24.698  1.00 93.14           H  
ATOM    766  C   LEU A  50      75.643  -8.445 -26.559  1.00 93.14           C  
ATOM    767  CB  LEU A  50      77.423  -9.590 -25.149  1.00 93.14           C  
ATOM    768  HB2 LEU A  50      77.738  -9.770 -24.122  1.00 93.14           H  
ATOM    769  HB3 LEU A  50      77.139 -10.547 -25.586  1.00 93.14           H  
ATOM    770  O   LEU A  50      74.946  -9.298 -27.091  1.00 93.14           O  
ATOM    771  CG  LEU A  50      78.609  -9.019 -25.947  1.00 93.14           C  
ATOM    772  HG  LEU A  50      78.291  -8.745 -26.953  1.00 93.14           H  
ATOM    773  CD1 LEU A  50      79.223  -7.801 -25.258  1.00 93.14           C  
ATOM    774 HD11 LEU A  50      78.523  -6.966 -25.274  1.00 93.14           H  
ATOM    775 HD12 LEU A  50      79.479  -8.043 -24.227  1.00 93.14           H  
ATOM    776 HD13 LEU A  50      80.131  -7.504 -25.783  1.00 93.14           H  
ATOM    777  CD2 LEU A  50      79.691 -10.078 -26.073  1.00 93.14           C  
ATOM    778 HD21 LEU A  50      80.080 -10.326 -25.086  1.00 93.14           H  
ATOM    779 HD22 LEU A  50      79.282 -10.968 -26.553  1.00 93.14           H  
ATOM    780 HD23 LEU A  50      80.498  -9.692 -26.695  1.00 93.14           H  
ATOM    781  N   THR A  51      75.942  -7.309 -27.180  1.00 95.59           N  
ATOM    782  H   THR A  51      76.474  -6.614 -26.676  1.00 95.59           H  
ATOM    783  CA  THR A  51      75.363  -6.921 -28.473  1.00 95.59           C  
ATOM    784  HA  THR A  51      75.039  -7.819 -28.999  1.00 95.59           H  
ATOM    785  C   THR A  51      76.371  -6.195 -29.361  1.00 95.59           C  
ATOM    786  CB  THR A  51      74.134  -6.031 -28.251  1.00 95.59           C  
ATOM    787  HB  THR A  51      74.452  -5.143 -27.704  1.00 95.59           H  
ATOM    788  O   THR A  51      77.148  -5.366 -28.882  1.00 95.59           O  
ATOM    789  CG2 THR A  51      73.443  -5.579 -29.527  1.00 95.59           C  
ATOM    790 HG21 THR A  51      74.063  -4.857 -30.058  1.00 95.59           H  
ATOM    791 HG22 THR A  51      72.495  -5.113 -29.257  1.00 95.59           H  
ATOM    792 HG23 THR A  51      73.234  -6.428 -30.178  1.00 95.59           H  
ATOM    793  OG1 THR A  51      73.139  -6.685 -27.496  1.00 95.59           O  
ATOM    794  HG1 THR A  51      73.399  -6.647 -26.572  1.00 95.59           H  
ATOM    795  N   LEU A  52      76.309  -6.470 -30.666  1.00 96.46           N  
ATOM    796  H   LEU A  52      75.623  -7.152 -30.958  1.00 96.46           H  
ATOM    797  CA  LEU A  52      77.050  -5.780 -31.723  1.00 96.46           C  
ATOM    798  HA  LEU A  52      77.811  -5.148 -31.264  1.00 96.46           H  
ATOM    799  C   LEU A  52      76.109  -4.876 -32.542  1.00 96.46           C  
ATOM    800  CB  LEU A  52      77.761  -6.845 -32.581  1.00 96.46           C  
ATOM    801  HB2 LEU A  52      78.456  -7.395 -31.947  1.00 96.46           H  
ATOM    802  HB3 LEU A  52      77.009  -7.549 -32.938  1.00 96.46           H  
ATOM    803  O   LEU A  52      75.045  -5.315 -32.980  1.00 96.46           O  
ATOM    804  CG  LEU A  52      78.523  -6.306 -33.806  1.00 96.46           C  
ATOM    805  HG  LEU A  52      77.829  -5.780 -34.462  1.00 96.46           H  
ATOM    806  CD1 LEU A  52      79.659  -5.353 -33.430  1.00 96.46           C  
ATOM    807 HD11 LEU A  52      80.392  -5.870 -32.810  1.00 96.46           H  
ATOM    808 HD12 LEU A  52      79.269  -4.490 -32.891  1.00 96.46           H  
ATOM    809 HD13 LEU A  52      80.144  -4.989 -34.336  1.00 96.46           H  
ATOM    810  CD2 LEU A  52      79.125  -7.472 -34.588  1.00 96.46           C  
ATOM    811 HD21 LEU A  52      79.848  -8.011 -33.976  1.00 96.46           H  
ATOM    812 HD22 LEU A  52      79.623  -7.100 -35.483  1.00 96.46           H  
ATOM    813 HD23 LEU A  52      78.336  -8.159 -34.893  1.00 96.46           H  
ATOM    814  N   SER A  53      76.521  -3.629 -32.779  1.00 95.79           N  
ATOM    815  H   SER A  53      77.382  -3.337 -32.339  1.00 95.79           H  
ATOM    816  CA  SER A  53      75.741  -2.574 -33.448  1.00 95.79           C  
ATOM    817  HA  SER A  53      74.881  -3.029 -33.939  1.00 95.79           H  
ATOM    818  C   SER A  53      76.555  -1.832 -34.515  1.00 95.79           C  
ATOM    819  CB  SER A  53      75.219  -1.520 -32.451  1.00 95.79           C  
ATOM    820  HB2 SER A  53      74.158  -1.344 -32.624  1.00 95.79           H  
ATOM    821  HB3 SER A  53      75.725  -0.572 -32.638  1.00 95.79           H  
ATOM    822  O   SER A  53      77.779  -1.722 -34.401  1.00 95.79           O  
ATOM    823  OG  SER A  53      75.400  -1.857 -31.089  1.00 95.79           O  
ATOM    824  HG  SER A  53      74.588  -2.294 -30.822  1.00 95.79           H  
ATOM    825  N   ARG A  54      75.877  -1.212 -35.490  1.00 94.35           N  
ATOM    826  H   ARG A  54      74.872  -1.306 -35.492  1.00 94.35           H  
ATOM    827  CA  ARG A  54      76.483  -0.282 -36.466  1.00 94.35           C  
ATOM    828  HA  ARG A  54      77.518  -0.102 -36.178  1.00 94.35           H  
ATOM    829  C   ARG A  54      75.788   1.080 -36.446  1.00 94.35           C  
ATOM    830  CB  ARG A  54      76.508  -0.934 -37.862  1.00 94.35           C  
ATOM    831  HB2 ARG A  54      75.493  -1.066 -38.236  1.00 94.35           H  
ATOM    832  HB3 ARG A  54      76.966  -1.917 -37.744  1.00 94.35           H  
ATOM    833  O   ARG A  54      74.587   1.167 -36.199  1.00 94.35           O  
ATOM    834  CG  ARG A  54      77.340  -0.132 -38.880  1.00 94.35           C  
ATOM    835  HG2 ARG A  54      78.211   0.267 -38.361  1.00 94.35           H  
ATOM    836  HG3 ARG A  54      76.763   0.706 -39.273  1.00 94.35           H  
ATOM    837  CD  ARG A  54      77.870  -1.005 -40.027  1.00 94.35           C  
ATOM    838  HD2 ARG A  54      78.067  -2.003 -39.636  1.00 94.35           H  
ATOM    839  HD3 ARG A  54      78.818  -0.584 -40.363  1.00 94.35           H  
ATOM    840  NE  ARG A  54      76.989  -1.112 -41.204  1.00 94.35           N  
ATOM    841  HE  ARG A  54      76.357  -0.349 -41.398  1.00 94.35           H  
ATOM    842  NH1 ARG A  54      77.912  -3.060 -42.033  1.00 94.35           N  
ATOM    843 HH11 ARG A  54      78.585  -3.109 -41.282  1.00 94.35           H  
ATOM    844 HH12 ARG A  54      78.064  -3.592 -42.878  1.00 94.35           H  
ATOM    845  NH2 ARG A  54      76.519  -1.929 -43.287  1.00 94.35           N  
ATOM    846 HH21 ARG A  54      76.232  -1.010 -43.592  1.00 94.35           H  
ATOM    847 HH22 ARG A  54      76.835  -2.578 -43.994  1.00 94.35           H  
ATOM    848  CZ  ARG A  54      77.119  -2.035 -42.144  1.00 94.35           C  
ATOM    849  N   TYR A  55      76.543   2.151 -36.677  1.00 94.44           N  
ATOM    850  H   TYR A  55      77.534   2.033 -36.831  1.00 94.44           H  
ATOM    851  CA  TYR A  55      75.984   3.498 -36.780  1.00 94.44           C  
ATOM    852  HA  TYR A  55      75.343   3.664 -35.914  1.00 94.44           H  
ATOM    853  C   TYR A  55      75.124   3.655 -38.043  1.00 94.44           C  
ATOM    854  CB  TYR A  55      77.113   4.531 -36.734  1.00 94.44           C  
ATOM    855  HB2 TYR A  55      77.756   4.393 -37.603  1.00 94.44           H  
ATOM    856  HB3 TYR A  55      77.715   4.340 -35.845  1.00 94.44           H  
ATOM    857  O   TYR A  55      75.529   3.244 -39.131  1.00 94.44           O  
ATOM    858  CG  TYR A  55      76.642   5.972 -36.671  1.00 94.44           C  
ATOM    859  CD1 TYR A  55      76.966   6.870 -37.705  1.00 94.44           C  
ATOM    860  HD1 TYR A  55      77.551   6.537 -38.550  1.00 94.44           H  
ATOM    861  CD2 TYR A  55      75.880   6.415 -35.572  1.00 94.44           C  
ATOM    862  HD2 TYR A  55      75.617   5.724 -34.785  1.00 94.44           H  
ATOM    863  CE1 TYR A  55      76.530   8.207 -37.643  1.00 94.44           C  
ATOM    864  HE1 TYR A  55      76.788   8.890 -38.438  1.00 94.44           H  
ATOM    865  CE2 TYR A  55      75.439   7.750 -35.505  1.00 94.44           C  
ATOM    866  HE2 TYR A  55      74.848   8.097 -34.671  1.00 94.44           H  
ATOM    867  OH  TYR A  55      75.348   9.939 -36.479  1.00 94.44           O  
ATOM    868  HH  TYR A  55      75.678  10.447 -37.224  1.00 94.44           H  
ATOM    869  CZ  TYR A  55      75.763   8.648 -36.543  1.00 94.44           C  
ATOM    870  N   ASN A  56      73.948   4.263 -37.891  1.00 88.92           N  
ATOM    871  H   ASN A  56      73.696   4.573 -36.964  1.00 88.92           H  
ATOM    872  CA  ASN A  56      73.025   4.592 -38.972  1.00 88.92           C  
ATOM    873  HA  ASN A  56      73.335   4.099 -39.893  1.00 88.92           H  
ATOM    874  C   ASN A  56      73.062   6.109 -39.203  1.00 88.92           C  
ATOM    875  CB  ASN A  56      71.633   4.056 -38.578  1.00 88.92           C  
ATOM    876  HB2 ASN A  56      71.705   2.977 -38.444  1.00 88.92           H  
ATOM    877  HB3 ASN A  56      71.329   4.490 -37.625  1.00 88.92           H  
ATOM    878  O   ASN A  56      72.580   6.872 -38.372  1.00 88.92           O  
ATOM    879  CG  ASN A  56      70.538   4.353 -39.591  1.00 88.92           C  
ATOM    880  ND2 ASN A  56      69.583   3.467 -39.737  1.00 88.92           N  
ATOM    881 HD21 ASN A  56      69.557   2.641 -39.156  1.00 88.92           H  
ATOM    882 HD22 ASN A  56      68.845   3.686 -40.390  1.00 88.92           H  
ATOM    883  OD1 ASN A  56      70.497   5.386 -40.244  1.00 88.92           O  
ATOM    884  N   GLU A  57      73.612   6.568 -40.327  1.00 80.85           N  
ATOM    885  H   GLU A  57      74.023   5.908 -40.973  1.00 80.85           H  
ATOM    886  CA  GLU A  57      73.825   8.003 -40.591  1.00 80.85           C  
ATOM    887  HA  GLU A  57      74.257   8.462 -39.702  1.00 80.85           H  
ATOM    888  C   GLU A  57      72.529   8.779 -40.902  1.00 80.85           C  
ATOM    889  CB  GLU A  57      74.830   8.150 -41.744  1.00 80.85           C  
ATOM    890  HB2 GLU A  57      74.420   7.638 -42.614  1.00 80.85           H  
ATOM    891  HB3 GLU A  57      74.937   9.204 -42.001  1.00 80.85           H  
ATOM    892  O   GLU A  57      72.512  10.011 -40.847  1.00 80.85           O  
ATOM    893  CG  GLU A  57      76.222   7.592 -41.389  1.00 80.85           C  
ATOM    894  HG2 GLU A  57      76.854   8.416 -41.056  1.00 80.85           H  
ATOM    895  HG3 GLU A  57      76.153   6.888 -40.559  1.00 80.85           H  
ATOM    896  CD  GLU A  57      76.871   6.858 -42.566  1.00 80.85           C  
ATOM    897  OE1 GLU A  57      78.038   7.145 -42.906  1.00 80.85           O  
ATOM    898  OE2 GLU A  57      76.246   5.926 -43.122  1.00 80.85           O  
ATOM    899  N   THR A  58      71.430   8.080 -41.206  1.00 80.86           N  
ATOM    900  H   THR A  58      71.493   7.072 -41.213  1.00 80.86           H  
ATOM    901  CA  THR A  58      70.111   8.682 -41.445  1.00 80.86           C  
ATOM    902  HA  THR A  58      70.248   9.647 -41.934  1.00 80.86           H  
ATOM    903  C   THR A  58      69.382   8.943 -40.128  1.00 80.86           C  
ATOM    904  CB  THR A  58      69.263   7.798 -42.376  1.00 80.86           C  
ATOM    905  HB  THR A  58      69.005   6.869 -41.868  1.00 80.86           H  
ATOM    906  O   THR A  58      68.994  10.084 -39.867  1.00 80.86           O  
ATOM    907  CG2 THR A  58      67.976   8.487 -42.828  1.00 80.86           C  
ATOM    908 HG21 THR A  58      67.326   8.661 -41.971  1.00 80.86           H  
ATOM    909 HG22 THR A  58      67.452   7.842 -43.533  1.00 80.86           H  
ATOM    910 HG23 THR A  58      68.204   9.437 -43.310  1.00 80.86           H  
ATOM    911  OG1 THR A  58      69.987   7.484 -43.543  1.00 80.86           O  
ATOM    912  HG1 THR A  58      70.432   8.276 -43.854  1.00 80.86           H  
ATOM    913  N   LEU A  59      69.251   7.909 -39.288  1.00 83.49           N  
ATOM    914  H   LEU A  59      69.632   7.020 -39.578  1.00 83.49           H  
ATOM    915  CA  LEU A  59      68.590   7.969 -37.973  1.00 83.49           C  
ATOM    916  HA  LEU A  59      67.721   8.624 -38.041  1.00 83.49           H  
ATOM    917  C   LEU A  59      69.491   8.574 -36.878  1.00 83.49           C  
ATOM    918  CB  LEU A  59      68.103   6.558 -37.582  1.00 83.49           C  
ATOM    919  HB2 LEU A  59      67.612   6.623 -36.611  1.00 83.49           H  
ATOM    920  HB3 LEU A  59      68.973   5.911 -37.464  1.00 83.49           H  
ATOM    921  O   LEU A  59      68.993   9.116 -35.897  1.00 83.49           O  
ATOM    922  CG  LEU A  59      67.131   5.884 -38.572  1.00 83.49           C  
ATOM    923  HG  LEU A  59      67.640   5.732 -39.524  1.00 83.49           H  
ATOM    924  CD1 LEU A  59      66.698   4.517 -38.047  1.00 83.49           C  
ATOM    925 HD11 LEU A  59      66.082   4.002 -38.784  1.00 83.49           H  
ATOM    926 HD12 LEU A  59      67.572   3.910 -37.812  1.00 83.49           H  
ATOM    927 HD13 LEU A  59      66.129   4.639 -37.126  1.00 83.49           H  
ATOM    928  CD2 LEU A  59      65.871   6.712 -38.830  1.00 83.49           C  
ATOM    929 HD21 LEU A  59      66.130   7.651 -39.320  1.00 83.49           H  
ATOM    930 HD22 LEU A  59      65.192   6.158 -39.478  1.00 83.49           H  
ATOM    931 HD23 LEU A  59      65.371   6.919 -37.884  1.00 83.49           H  
ATOM    932  N   LYS A  60      70.814   8.547 -37.091  1.00 86.30           N  
ATOM    933  H   LYS A  60      71.123   8.035 -37.904  1.00 86.30           H  
ATOM    934  CA  LYS A  60      71.888   9.090 -36.231  1.00 86.30           C  
ATOM    935  HA  LYS A  60      72.828   8.821 -36.713  1.00 86.30           H  
ATOM    936  C   LYS A  60      72.002   8.401 -34.871  1.00 86.30           C  
ATOM    937  CB  LYS A  60      71.847  10.628 -36.212  1.00 86.30           C  
ATOM    938  HB2 LYS A  60      70.876  10.954 -35.840  1.00 86.30           H  
ATOM    939  HB3 LYS A  60      72.615  11.014 -35.542  1.00 86.30           H  
ATOM    940  O   LYS A  60      72.408   8.989 -33.871  1.00 86.30           O  
ATOM    941  CG  LYS A  60      72.109  11.172 -37.628  1.00 86.30           C  
ATOM    942  HG2 LYS A  60      73.172  11.382 -37.746  1.00 86.30           H  
ATOM    943  HG3 LYS A  60      71.842  10.421 -38.372  1.00 86.30           H  
ATOM    944  CD  LYS A  60      71.295  12.427 -37.936  1.00 86.30           C  
ATOM    945  HD2 LYS A  60      70.256  12.247 -37.661  1.00 86.30           H  
ATOM    946  HD3 LYS A  60      71.687  13.275 -37.373  1.00 86.30           H  
ATOM    947  CE  LYS A  60      71.384  12.674 -39.443  1.00 86.30           C  
ATOM    948  HE2 LYS A  60      72.404  12.960 -39.701  1.00 86.30           H  
ATOM    949  HE3 LYS A  60      71.171  11.733 -39.951  1.00 86.30           H  
ATOM    950  NZ  LYS A  60      70.409  13.696 -39.876  1.00 86.30           N  
ATOM    951  HZ1 LYS A  60      69.479  13.365 -39.661  1.00 86.30           H  
ATOM    952  HZ2 LYS A  60      70.474  13.833 -40.874  1.00 86.30           H  
ATOM    953  HZ3 LYS A  60      70.572  14.570 -39.396  1.00 86.30           H  
ATOM    954  N   GLU A  61      71.718   7.104 -34.878  1.00 90.97           N  
ATOM    955  H   GLU A  61      71.447   6.706 -35.766  1.00 90.97           H  
ATOM    956  CA  GLU A  61      71.806   6.191 -33.740  1.00 90.97           C  
ATOM    957  HA  GLU A  61      72.239   6.722 -32.892  1.00 90.97           H  
ATOM    958  C   GLU A  61      72.708   4.982 -34.041  1.00 90.97           C  
ATOM    959  CB  GLU A  61      70.392   5.755 -33.330  1.00 90.97           C  
ATOM    960  HB2 GLU A  61      69.767   6.639 -33.204  1.00 90.97           H  
ATOM    961  HB3 GLU A  61      70.459   5.250 -32.366  1.00 90.97           H  
ATOM    962  O   GLU A  61      73.207   4.810 -35.155  1.00 90.97           O  
ATOM    963  CG  GLU A  61      69.744   4.811 -34.355  1.00 90.97           C  
ATOM    964  HG2 GLU A  61      70.345   3.908 -34.458  1.00 90.97           H  
ATOM    965  HG3 GLU A  61      69.716   5.305 -35.327  1.00 90.97           H  
ATOM    966  CD  GLU A  61      68.333   4.408 -33.927  1.00 90.97           C  
ATOM    967  OE1 GLU A  61      67.436   4.488 -34.793  1.00 90.97           O  
ATOM    968  OE2 GLU A  61      68.191   4.002 -32.753  1.00 90.97           O  
ATOM    969  N   PHE A  62      72.906   4.116 -33.045  1.00 93.04           N  
ATOM    970  H   PHE A  62      72.364   4.246 -32.203  1.00 93.04           H  
ATOM    971  CA  PHE A  62      73.586   2.830 -33.211  1.00 93.04           C  
ATOM    972  HA  PHE A  62      74.111   2.803 -34.166  1.00 93.04           H  
ATOM    973  C   PHE A  62      72.550   1.706 -33.237  1.00 93.04           C  
ATOM    974  CB  PHE A  62      74.636   2.649 -32.108  1.00 93.04           C  
ATOM    975  HB2 PHE A  62      74.893   1.591 -32.040  1.00 93.04           H  
ATOM    976  HB3 PHE A  62      74.208   2.951 -31.152  1.00 93.04           H  
ATOM    977  O   PHE A  62      72.044   1.306 -32.187  1.00 93.04           O  
ATOM    978  CG  PHE A  62      75.903   3.437 -32.359  1.00 93.04           C  
ATOM    979  CD1 PHE A  62      77.009   2.806 -32.957  1.00 93.04           C  
ATOM    980  HD1 PHE A  62      76.968   1.756 -33.207  1.00 93.04           H  
ATOM    981  CD2 PHE A  62      75.952   4.815 -32.077  1.00 93.04           C  
ATOM    982  HD2 PHE A  62      75.087   5.310 -31.660  1.00 93.04           H  
ATOM    983  CE1 PHE A  62      78.156   3.550 -33.274  1.00 93.04           C  
ATOM    984  HE1 PHE A  62      78.982   3.062 -33.770  1.00 93.04           H  
ATOM    985  CE2 PHE A  62      77.087   5.568 -32.425  1.00 93.04           C  
ATOM    986  HE2 PHE A  62      77.076   6.641 -32.301  1.00 93.04           H  
ATOM    987  CZ  PHE A  62      78.187   4.935 -33.031  1.00 93.04           C  
ATOM    988  HZ  PHE A  62      79.030   5.519 -33.370  1.00 93.04           H  
ATOM    989  N   LEU A  63      72.268   1.205 -34.439  1.00 92.06           N  
ATOM    990  H   LEU A  63      72.806   1.535 -35.228  1.00 92.06           H  
ATOM    991  CA  LEU A  63      71.345   0.105 -34.692  1.00 92.06           C  
ATOM    992  HA  LEU A  63      70.443   0.259 -34.099  1.00 92.06           H  
ATOM    993  C   LEU A  63      72.000  -1.214 -34.269  1.00 92.06           C  
ATOM    994  CB  LEU A  63      70.969   0.143 -36.186  1.00 92.06           C  
ATOM    995  HB2 LEU A  63      71.887   0.107 -36.773  1.00 92.06           H  
ATOM    996  HB3 LEU A  63      70.478   1.094 -36.388  1.00 92.06           H  
ATOM    997  O   LEU A  63      73.037  -1.599 -34.817  1.00 92.06           O  
ATOM    998  CG  LEU A  63      70.053  -0.997 -36.668  1.00 92.06           C  
ATOM    999  HG  LEU A  63      70.566  -1.951 -36.547  1.00 92.06           H  
ATOM   1000  CD1 LEU A  63      68.725  -1.048 -35.914  1.00 92.06           C  
ATOM   1001 HD11 LEU A  63      68.217  -0.085 -35.966  1.00 92.06           H  
ATOM   1002 HD12 LEU A  63      68.087  -1.819 -36.346  1.00 92.06           H  
ATOM   1003 HD13 LEU A  63      68.897  -1.313 -34.870  1.00 92.06           H  
ATOM   1004  CD2 LEU A  63      69.751  -0.790 -38.155  1.00 92.06           C  
ATOM   1005 HD21 LEU A  63      70.681  -0.798 -38.724  1.00 92.06           H  
ATOM   1006 HD22 LEU A  63      69.232   0.157 -38.303  1.00 92.06           H  
ATOM   1007 HD23 LEU A  63      69.115  -1.600 -38.514  1.00 92.06           H  
ATOM   1008  N   ASP A  64      71.418  -1.883 -33.273  1.00 94.43           N  
ATOM   1009  H   ASP A  64      70.560  -1.516 -32.887  1.00 94.43           H  
ATOM   1010  CA  ASP A  64      71.841  -3.216 -32.835  1.00 94.43           C  
ATOM   1011  HA  ASP A  64      72.923  -3.220 -32.703  1.00 94.43           H  
ATOM   1012  C   ASP A  64      71.534  -4.254 -33.930  1.00 94.43           C  
ATOM   1013  CB  ASP A  64      71.203  -3.561 -31.470  1.00 94.43           C  
ATOM   1014  HB2 ASP A  64      70.136  -3.342 -31.501  1.00 94.43           H  
ATOM   1015  HB3 ASP A  64      71.322  -4.632 -31.302  1.00 94.43           H  
ATOM   1016  O   ASP A  64      70.459  -4.244 -34.524  1.00 94.43           O  
ATOM   1017  CG  ASP A  64      71.851  -2.832 -30.281  1.00 94.43           C  
ATOM   1018  OD1 ASP A  64      73.048  -2.468 -30.379  1.00 94.43           O  
ATOM   1019  OD2 ASP A  64      71.213  -2.633 -29.222  1.00 94.43           O  
ATOM   1020  N   LEU A  65      72.505  -5.124 -34.226  1.00 93.25           N  
ATOM   1021  H   LEU A  65      73.362  -5.072 -33.694  1.00 93.25           H  
ATOM   1022  CA  LEU A  65      72.449  -6.102 -35.322  1.00 93.25           C  
ATOM   1023  HA  LEU A  65      71.579  -5.905 -35.948  1.00 93.25           H  
ATOM   1024  C   LEU A  65      72.323  -7.542 -34.807  1.00 93.25           C  
ATOM   1025  CB  LEU A  65      73.721  -5.994 -36.192  1.00 93.25           C  
ATOM   1026  HB2 LEU A  65      74.567  -6.352 -35.606  1.00 93.25           H  
ATOM   1027  HB3 LEU A  65      73.599  -6.673 -37.036  1.00 93.25           H  
ATOM   1028  O   LEU A  65      71.594  -8.343 -35.391  1.00 93.25           O  
ATOM   1029  CG  LEU A  65      74.090  -4.603 -36.737  1.00 93.25           C  
ATOM   1030  HG  LEU A  65      74.311  -3.933 -35.907  1.00 93.25           H  
ATOM   1031  CD1 LEU A  65      75.351  -4.726 -37.596  1.00 93.25           C  
ATOM   1032 HD11 LEU A  65      76.179  -5.080 -36.982  1.00 93.25           H  
ATOM   1033 HD12 LEU A  65      75.608  -3.752 -38.014  1.00 93.25           H  
ATOM   1034 HD13 LEU A  65      75.183  -5.429 -38.412  1.00 93.25           H  
ATOM   1035  CD2 LEU A  65      72.988  -3.978 -37.587  1.00 93.25           C  
ATOM   1036 HD21 LEU A  65      73.309  -3.003 -37.952  1.00 93.25           H  
ATOM   1037 HD22 LEU A  65      72.101  -3.834 -36.970  1.00 93.25           H  
ATOM   1038 HD23 LEU A  65      72.748  -4.626 -38.430  1.00 93.25           H  
ATOM   1039  N   LEU A  66      73.059  -7.863 -33.738  1.00 94.88           N  
ATOM   1040  H   LEU A  66      73.608  -7.127 -33.317  1.00 94.88           H  
ATOM   1041  CA  LEU A  66      73.194  -9.199 -33.149  1.00 94.88           C  
ATOM   1042  HA  LEU A  66      72.334  -9.816 -33.405  1.00 94.88           H  
ATOM   1043  C   LEU A  66      73.273  -9.072 -31.620  1.00 94.88           C  
ATOM   1044  CB  LEU A  66      74.493  -9.864 -33.665  1.00 94.88           C  
ATOM   1045  HB2 LEU A  66      75.334  -9.239 -33.365  1.00 94.88           H  
ATOM   1046  HB3 LEU A  66      74.606 -10.823 -33.159  1.00 94.88           H  
ATOM   1047  O   LEU A  66      74.235  -8.488 -31.120  1.00 94.88           O  
ATOM   1048  CG  LEU A  66      74.612 -10.109 -35.180  1.00 94.88           C  
ATOM   1049  HG  LEU A  66      74.457  -9.175 -35.720  1.00 94.88           H  
ATOM   1050  CD1 LEU A  66      76.014 -10.622 -35.509  1.00 94.88           C  
ATOM   1051 HD11 LEU A  66      76.757  -9.878 -35.223  1.00 94.88           H  
ATOM   1052 HD12 LEU A  66      76.097 -10.809 -36.579  1.00 94.88           H  
ATOM   1053 HD13 LEU A  66      76.210 -11.546 -34.966  1.00 94.88           H  
ATOM   1054  CD2 LEU A  66      73.610 -11.146 -35.673  1.00 94.88           C  
ATOM   1055 HD21 LEU A  66      73.700 -11.259 -36.754  1.00 94.88           H  
ATOM   1056 HD22 LEU A  66      73.781 -12.107 -35.189  1.00 94.88           H  
ATOM   1057 HD23 LEU A  66      72.599 -10.806 -35.447  1.00 94.88           H  
ATOM   1058  N   THR A  67      72.306  -9.633 -30.890  1.00 95.29           N  
ATOM   1059  H   THR A  67      71.542 -10.078 -31.378  1.00 95.29           H  
ATOM   1060  CA  THR A  67      72.254  -9.641 -29.416  1.00 95.29           C  
ATOM   1061  HA  THR A  67      73.096  -9.076 -29.015  1.00 95.29           H  
ATOM   1062  C   THR A  67      72.351 -11.065 -28.879  1.00 95.29           C  
ATOM   1063  CB  THR A  67      70.969  -8.969 -28.902  1.00 95.29           C  
ATOM   1064  HB  THR A  67      70.108  -9.396 -29.415  1.00 95.29           H  
ATOM   1065  O   THR A  67      71.491 -11.894 -29.149  1.00 95.29           O  
ATOM   1066  CG2 THR A  67      70.760  -9.103 -27.391  1.00 95.29           C  
ATOM   1067 HG21 THR A  67      70.491 -10.130 -27.143  1.00 95.29           H  
ATOM   1068 HG22 THR A  67      69.945  -8.452 -27.074  1.00 95.29           H  
ATOM   1069 HG23 THR A  67      71.671  -8.833 -26.857  1.00 95.29           H  
ATOM   1070  OG1 THR A  67      71.020  -7.590 -29.165  1.00 95.29           O  
ATOM   1071  HG1 THR A  67      71.706  -7.222 -28.604  1.00 95.29           H  
ATOM   1072  N   LEU A  68      73.383 -11.331 -28.083  1.00 93.14           N  
ATOM   1073  H   LEU A  68      74.020 -10.573 -27.881  1.00 93.14           H  
ATOM   1074  CA  LEU A  68      73.615 -12.571 -27.350  1.00 93.14           C  
ATOM   1075  HA  LEU A  68      73.115 -13.391 -27.866  1.00 93.14           H  
ATOM   1076  C   LEU A  68      73.061 -12.459 -25.921  1.00 93.14           C  
ATOM   1077  CB  LEU A  68      75.131 -12.838 -27.344  1.00 93.14           C  
ATOM   1078  HB2 LEU A  68      75.492 -12.881 -28.371  1.00 93.14           H  
ATOM   1079  HB3 LEU A  68      75.618 -11.993 -26.856  1.00 93.14           H  
ATOM   1080  O   LEU A  68      73.478 -11.585 -25.158  1.00 93.14           O  
ATOM   1081  CG  LEU A  68      75.552 -14.126 -26.618  1.00 93.14           C  
ATOM   1082  HG  LEU A  68      75.110 -14.155 -25.622  1.00 93.14           H  
ATOM   1083  CD1 LEU A  68      75.128 -15.375 -27.391  1.00 93.14           C  
ATOM   1084 HD11 LEU A  68      74.041 -15.443 -27.431  1.00 93.14           H  
ATOM   1085 HD12 LEU A  68      75.511 -16.267 -26.895  1.00 93.14           H  
ATOM   1086 HD13 LEU A  68      75.520 -15.342 -28.408  1.00 93.14           H  
ATOM   1087  CD2 LEU A  68      77.071 -14.135 -26.454  1.00 93.14           C  
ATOM   1088 HD21 LEU A  68      77.357 -15.006 -25.865  1.00 93.14           H  
ATOM   1089 HD22 LEU A  68      77.554 -14.188 -27.430  1.00 93.14           H  
ATOM   1090 HD23 LEU A  68      77.395 -13.234 -25.933  1.00 93.14           H  
ATOM   1091  N   GLU A  69      72.182 -13.373 -25.523  1.00 91.43           N  
ATOM   1092  H   GLU A  69      71.845 -14.038 -26.205  1.00 91.43           H  
ATOM   1093  CA  GLU A  69      71.754 -13.529 -24.128  1.00 91.43           C  
ATOM   1094  HA  GLU A  69      71.571 -12.550 -23.685  1.00 91.43           H  
ATOM   1095  C   GLU A  69      72.816 -14.258 -23.286  1.00 91.43           C  
ATOM   1096  CB  GLU A  69      70.459 -14.338 -24.063  1.00 91.43           C  
ATOM   1097  HB2 GLU A  69      70.363 -14.723 -23.048  1.00 91.43           H  
ATOM   1098  HB3 GLU A  69      70.561 -15.175 -24.753  1.00 91.43           H  
ATOM   1099  O   GLU A  69      73.112 -15.433 -23.503  1.00 91.43           O  
ATOM   1100  CG  GLU A  69      69.171 -13.585 -24.395  1.00 91.43           C  
ATOM   1101  HG2 GLU A  69      69.089 -13.451 -25.474  1.00 91.43           H  
ATOM   1102  HG3 GLU A  69      69.201 -12.601 -23.925  1.00 91.43           H  
ATOM   1103  CD  GLU A  69      67.976 -14.387 -23.855  1.00 91.43           C  
ATOM   1104  OE1 GLU A  69      67.356 -13.911 -22.882  1.00 91.43           O  
ATOM   1105  OE2 GLU A  69      67.746 -15.519 -24.351  1.00 91.43           O  
ATOM   1106  N   ALA A  70      73.318 -13.619 -22.229  1.00 86.49           N  
ATOM   1107  H   ALA A  70      72.967 -12.696 -22.018  1.00 86.49           H  
ATOM   1108  CA  ALA A  70      74.348 -14.170 -21.339  1.00 86.49           C  
ATOM   1109  HA  ALA A  70      75.115 -14.633 -21.960  1.00 86.49           H  
ATOM   1110  C   ALA A  70      73.845 -15.266 -20.371  1.00 86.49           C  
ATOM   1111  CB  ALA A  70      74.990 -13.004 -20.580  1.00 86.49           C  
ATOM   1112  HB1 ALA A  70      74.275 -12.580 -19.875  1.00 86.49           H  
ATOM   1113  HB2 ALA A  70      75.315 -12.237 -21.283  1.00 86.49           H  
ATOM   1114  HB3 ALA A  70      75.851 -13.369 -20.020  1.00 86.49           H  
ATOM   1115  O   ALA A  70      74.572 -15.669 -19.465  1.00 86.49           O  
ATOM   1116  N   LYS A  71      72.587 -15.710 -20.509  1.00 84.94           N  
ATOM   1117  H   LYS A  71      72.051 -15.305 -21.264  1.00 84.94           H  
ATOM   1118  CA  LYS A  71      71.926 -16.693 -19.623  1.00 84.94           C  
ATOM   1119  HA  LYS A  71      72.686 -17.168 -19.003  1.00 84.94           H  
ATOM   1120  C   LYS A  71      71.269 -17.862 -20.372  1.00 84.94           C  
ATOM   1121  CB  LYS A  71      70.941 -15.969 -18.684  1.00 84.94           C  
ATOM   1122  HB2 LYS A  71      70.185 -15.453 -19.275  1.00 84.94           H  
ATOM   1123  HB3 LYS A  71      70.445 -16.702 -18.048  1.00 84.94           H  
ATOM   1124  O   LYS A  71      70.714 -18.754 -19.740  1.00 84.94           O  
ATOM   1125  CG  LYS A  71      71.683 -14.961 -17.790  1.00 84.94           C  
ATOM   1126  HG2 LYS A  71      72.465 -15.485 -17.241  1.00 84.94           H  
ATOM   1127  HG3 LYS A  71      72.150 -14.204 -18.420  1.00 84.94           H  
ATOM   1128  CD  LYS A  71      70.777 -14.236 -16.791  1.00 84.94           C  
ATOM   1129  HD2 LYS A  71      70.362 -14.948 -16.077  1.00 84.94           H  
ATOM   1130  HD3 LYS A  71      69.973 -13.735 -17.331  1.00 84.94           H  
ATOM   1131  CE  LYS A  71      71.666 -13.210 -16.083  1.00 84.94           C  
ATOM   1132  HE2 LYS A  71      72.440 -13.735 -15.523  1.00 84.94           H  
ATOM   1133  HE3 LYS A  71      72.170 -12.634 -16.860  1.00 84.94           H  
ATOM   1134  NZ  LYS A  71      70.917 -12.288 -15.199  1.00 84.94           N  
ATOM   1135  HZ1 LYS A  71      70.487 -12.792 -14.437  1.00 84.94           H  
ATOM   1136  HZ2 LYS A  71      70.204 -11.799 -15.720  1.00 84.94           H  
ATOM   1137  HZ3 LYS A  71      71.553 -11.601 -14.819  1.00 84.94           H  
ATOM   1138  N   THR A  72      71.357 -17.862 -21.702  1.00 86.10           N  
ATOM   1139  H   THR A  72      71.787 -17.058 -22.136  1.00 86.10           H  
ATOM   1140  CA  THR A  72      70.826 -18.902 -22.607  1.00 86.10           C  
ATOM   1141  HA  THR A  72      70.692 -19.839 -22.067  1.00 86.10           H  
ATOM   1142  C   THR A  72      71.762 -19.178 -23.792  1.00 86.10           C  
ATOM   1143  CB  THR A  72      69.468 -18.473 -23.193  1.00 86.10           C  
ATOM   1144  HB  THR A  72      69.109 -19.245 -23.874  1.00 86.10           H  
ATOM   1145  O   THR A  72      71.705 -20.259 -24.368  1.00 86.10           O  
ATOM   1146  CG2 THR A  72      68.390 -18.198 -22.147  1.00 86.10           C  
ATOM   1147 HG21 THR A  72      68.278 -19.066 -21.498  1.00 86.10           H  
ATOM   1148 HG22 THR A  72      68.651 -17.325 -21.548  1.00 86.10           H  
ATOM   1149 HG23 THR A  72      67.443 -18.003 -22.651  1.00 86.10           H  
ATOM   1150  OG1 THR A  72      69.682 -17.285 -23.906  1.00 86.10           O  
ATOM   1151  HG1 THR A  72      68.854 -16.808 -23.996  1.00 86.10           H  
ATOM   1152  N   LEU A  73      72.620 -18.210 -24.150  1.00 84.03           N  
ATOM   1153  H   LEU A  73      72.593 -17.345 -23.630  1.00 84.03           H  
ATOM   1154  CA  LEU A  73      73.382 -18.136 -25.400  1.00 84.03           C  
ATOM   1155  HA  LEU A  73      73.821 -17.138 -25.408  1.00 84.03           H  
ATOM   1156  C   LEU A  73      72.511 -18.125 -26.674  1.00 84.03           C  
ATOM   1157  CB  LEU A  73      74.570 -19.123 -25.414  1.00 84.03           C  
ATOM   1158  HB2 LEU A  73      75.136 -18.965 -26.332  1.00 84.03           H  
ATOM   1159  HB3 LEU A  73      74.176 -20.139 -25.439  1.00 84.03           H  
ATOM   1160  O   LEU A  73      72.992 -18.440 -27.760  1.00 84.03           O  
ATOM   1161  CG  LEU A  73      75.542 -18.992 -24.224  1.00 84.03           C  
ATOM   1162  HG  LEU A  73      75.010 -19.196 -23.295  1.00 84.03           H  
ATOM   1163  CD1 LEU A  73      76.668 -20.019 -24.364  1.00 84.03           C  
ATOM   1164 HD11 LEU A  73      76.241 -21.021 -24.406  1.00 84.03           H  
ATOM   1165 HD12 LEU A  73      77.332 -19.955 -23.502  1.00 84.03           H  
ATOM   1166 HD13 LEU A  73      77.234 -19.830 -25.276  1.00 84.03           H  
ATOM   1167  CD2 LEU A  73      76.197 -17.610 -24.121  1.00 84.03           C  
ATOM   1168 HD21 LEU A  73      75.438 -16.847 -23.945  1.00 84.03           H  
ATOM   1169 HD22 LEU A  73      76.888 -17.597 -23.278  1.00 84.03           H  
ATOM   1170 HD23 LEU A  73      76.738 -17.383 -25.040  1.00 84.03           H  
ATOM   1171  N   ASN A  74      71.255 -17.673 -26.571  1.00 88.39           N  
ATOM   1172  H   ASN A  74      70.890 -17.455 -25.655  1.00 88.39           H  
ATOM   1173  CA  ASN A  74      70.473 -17.257 -27.737  1.00 88.39           C  
ATOM   1174  HA  ASN A  74      70.407 -18.084 -28.444  1.00 88.39           H  
ATOM   1175  C   ASN A  74      71.163 -16.062 -28.422  1.00 88.39           C  
ATOM   1176  CB  ASN A  74      69.055 -16.846 -27.296  1.00 88.39           C  
ATOM   1177  HB2 ASN A  74      68.548 -16.359 -28.129  1.00 88.39           H  
ATOM   1178  HB3 ASN A  74      69.129 -16.115 -26.491  1.00 88.39           H  
ATOM   1179  O   ASN A  74      71.358 -15.028 -27.780  1.00 88.39           O  
ATOM   1180  CG  ASN A  74      68.170 -17.995 -26.854  1.00 88.39           C  
ATOM   1181  ND2 ASN A  74      67.289 -17.763 -25.911  1.00 88.39           N  
ATOM   1182 HD21 ASN A  74      67.288 -16.873 -25.433  1.00 88.39           H  
ATOM   1183 HD22 ASN A  74      66.690 -18.529 -25.639  1.00 88.39           H  
ATOM   1184  OD1 ASN A  74      68.220 -19.095 -27.375  1.00 88.39           O  
ATOM   1185  N   LEU A  75      71.492 -16.176 -29.715  1.00 90.66           N  
ATOM   1186  H   LEU A  75      71.357 -17.070 -30.165  1.00 90.66           H  
ATOM   1187  CA  LEU A  75      71.947 -15.053 -30.544  1.00 90.66           C  
ATOM   1188  HA  LEU A  75      72.249 -14.241 -29.881  1.00 90.66           H  
ATOM   1189  C   LEU A  75      70.788 -14.529 -31.407  1.00 90.66           C  
ATOM   1190  CB  LEU A  75      73.185 -15.450 -31.374  1.00 90.66           C  
ATOM   1191  HB2 LEU A  75      72.887 -16.197 -32.110  1.00 90.66           H  
ATOM   1192  HB3 LEU A  75      73.932 -15.904 -30.723  1.00 90.66           H  
ATOM   1193  O   LEU A  75      70.547 -15.003 -32.516  1.00 90.66           O  
ATOM   1194  CG  LEU A  75      73.810 -14.238 -32.102  1.00 90.66           C  
ATOM   1195  HG  LEU A  75      73.031 -13.646 -32.581  1.00 90.66           H  
ATOM   1196  CD1 LEU A  75      74.586 -13.337 -31.137  1.00 90.66           C  
ATOM   1197 HD11 LEU A  75      73.902 -12.893 -30.414  1.00 90.66           H  
ATOM   1198 HD12 LEU A  75      75.080 -12.536 -31.686  1.00 90.66           H  
ATOM   1199 HD13 LEU A  75      75.339 -13.923 -30.610  1.00 90.66           H  
ATOM   1200  CD2 LEU A  75      74.788 -14.676 -33.189  1.00 90.66           C  
ATOM   1201 HD21 LEU A  75      74.282 -15.339 -33.891  1.00 90.66           H  
ATOM   1202 HD22 LEU A  75      75.152 -13.802 -33.729  1.00 90.66           H  
ATOM   1203 HD23 LEU A  75      75.634 -15.194 -32.738  1.00 90.66           H  
ATOM   1204  N   SER A  76      70.077 -13.529 -30.897  1.00 90.90           N  
ATOM   1205  H   SER A  76      70.352 -13.171 -29.993  1.00 90.90           H  
ATOM   1206  CA  SER A  76      69.000 -12.835 -31.602  1.00 90.90           C  
ATOM   1207  HA  SER A  76      68.351 -13.570 -32.078  1.00 90.90           H  
ATOM   1208  C   SER A  76      69.568 -11.904 -32.675  1.00 90.90           C  
ATOM   1209  CB  SER A  76      68.158 -12.037 -30.602  1.00 90.90           C  
ATOM   1210  HB2 SER A  76      68.804 -11.372 -30.030  1.00 90.90           H  
ATOM   1211  HB3 SER A  76      67.420 -11.442 -31.139  1.00 90.90           H  
ATOM   1212  O   SER A  76      70.145 -10.860 -32.362  1.00 90.90           O  
ATOM   1213  OG  SER A  76      67.492 -12.928 -29.728  1.00 90.90           O  
ATOM   1214  HG  SER A  76      67.229 -12.455 -28.935  1.00 90.90           H  
ATOM   1215  N   GLN A  77      69.389 -12.260 -33.949  1.00 90.44           N  
ATOM   1216  H   GLN A  77      68.956 -13.151 -34.143  1.00 90.44           H  
ATOM   1217  CA  GLN A  77      69.689 -11.376 -35.076  1.00 90.44           C  
ATOM   1218  HA  GLN A  77      70.557 -10.773 -34.807  1.00 90.44           H  
ATOM   1219  C   GLN A  77      68.527 -10.405 -35.324  1.00 90.44           C  
ATOM   1220  CB  GLN A  77      70.073 -12.205 -36.312  1.00 90.44           C  
ATOM   1221  HB2 GLN A  77      69.257 -12.879 -36.576  1.00 90.44           H  
ATOM   1222  HB3 GLN A  77      70.948 -12.804 -36.056  1.00 90.44           H  
ATOM   1223  O   GLN A  77      67.380 -10.818 -35.469  1.00 90.44           O  
ATOM   1224  CG  GLN A  77      70.405 -11.317 -37.525  1.00 90.44           C  
ATOM   1225  HG2 GLN A  77      69.482 -10.897 -37.923  1.00 90.44           H  
ATOM   1226  HG3 GLN A  77      71.040 -10.490 -37.207  1.00 90.44           H  
ATOM   1227  CD  GLN A  77      71.128 -12.048 -38.655  1.00 90.44           C  
ATOM   1228  NE2 GLN A  77      71.448 -11.361 -39.727  1.00 90.44           N  
ATOM   1229 HE21 GLN A  77      71.189 -10.386 -39.769  1.00 90.44           H  
ATOM   1230 HE22 GLN A  77      71.961 -11.869 -40.432  1.00 90.44           H  
ATOM   1231  OE1 GLN A  77      71.441 -13.223 -38.610  1.00 90.44           O  
ATOM   1232  N   LEU A  78      68.841  -9.109 -35.373  1.00 85.40           N  
ATOM   1233  H   LEU A  78      69.811  -8.863 -35.238  1.00 85.40           H  
ATOM   1234  CA  LEU A  78      67.869  -8.009 -35.410  1.00 85.40           C  
ATOM   1235  HA  LEU A  78      66.872  -8.395 -35.199  1.00 85.40           H  
ATOM   1236  C   LEU A  78      67.787  -7.318 -36.782  1.00 85.40           C  
ATOM   1237  CB  LEU A  78      68.242  -6.997 -34.310  1.00 85.40           C  
ATOM   1238  HB2 LEU A  78      69.191  -6.536 -34.584  1.00 85.40           H  
ATOM   1239  HB3 LEU A  78      67.487  -6.211 -34.295  1.00 85.40           H  
ATOM   1240  O   LEU A  78      66.827  -6.607 -37.066  1.00 85.40           O  
ATOM   1241  CG  LEU A  78      68.384  -7.577 -32.887  1.00 85.40           C  
ATOM   1242  HG  LEU A  78      69.192  -8.308 -32.872  1.00 85.40           H  
ATOM   1243  CD1 LEU A  78      68.756  -6.457 -31.918  1.00 85.40           C  
ATOM   1244 HD11 LEU A  78      68.918  -6.869 -30.922  1.00 85.40           H  
ATOM   1245 HD12 LEU A  78      69.680  -5.988 -32.254  1.00 85.40           H  
ATOM   1246 HD13 LEU A  78      67.964  -5.709 -31.881  1.00 85.40           H  
ATOM   1247  CD2 LEU A  78      67.103  -8.245 -32.386  1.00 85.40           C  
ATOM   1248 HD21 LEU A  78      66.870  -9.113 -33.004  1.00 85.40           H  
ATOM   1249 HD22 LEU A  78      67.245  -8.583 -31.360  1.00 85.40           H  
ATOM   1250 HD23 LEU A  78      66.273  -7.539 -32.425  1.00 85.40           H  
ATOM   1251  N   VAL A  79      68.788  -7.532 -37.643  1.00 83.34           N  
ATOM   1252  H   VAL A  79      69.536  -8.138 -37.339  1.00 83.34           H  
ATOM   1253  CA  VAL A  79      68.883  -6.953 -38.992  1.00 83.34           C  
ATOM   1254  HA  VAL A  79      67.902  -6.584 -39.292  1.00 83.34           H  
ATOM   1255  C   VAL A  79      69.307  -8.036 -39.983  1.00 83.34           C  
ATOM   1256  CB  VAL A  79      69.871  -5.766 -39.012  1.00 83.34           C  
ATOM   1257  HB  VAL A  79      70.850  -6.115 -38.685  1.00 83.34           H  
ATOM   1258  O   VAL A  79      70.202  -8.829 -39.695  1.00 83.34           O  
ATOM   1259  CG1 VAL A  79      70.021  -5.149 -40.410  1.00 83.34           C  
ATOM   1260 HG11 VAL A  79      69.049  -4.830 -40.785  1.00 83.34           H  
ATOM   1261 HG12 VAL A  79      70.684  -4.286 -40.363  1.00 83.34           H  
ATOM   1262 HG13 VAL A  79      70.462  -5.868 -41.101  1.00 83.34           H  
ATOM   1263  CG2 VAL A  79      69.413  -4.644 -38.071  1.00 83.34           C  
ATOM   1264 HG21 VAL A  79      68.396  -4.338 -38.315  1.00 83.34           H  
ATOM   1265 HG22 VAL A  79      69.440  -4.983 -37.035  1.00 83.34           H  
ATOM   1266 HG23 VAL A  79      70.079  -3.786 -38.160  1.00 83.34           H  
ATOM   1267  N   GLN A  80      68.698  -8.065 -41.170  1.00 79.06           N  
ATOM   1268  H   GLN A  80      67.971  -7.390 -41.358  1.00 79.06           H  
ATOM   1269  CA  GLN A  80      69.078  -8.984 -42.246  1.00 79.06           C  
ATOM   1270  HA  GLN A  80      69.167  -9.987 -41.828  1.00 79.06           H  
ATOM   1271  C   GLN A  80      70.439  -8.582 -42.841  1.00 79.06           C  
ATOM   1272  CB  GLN A  80      67.954  -9.009 -43.295  1.00 79.06           C  
ATOM   1273  HB2 GLN A  80      67.819  -8.009 -43.709  1.00 79.06           H  
ATOM   1274  HB3 GLN A  80      67.029  -9.302 -42.799  1.00 79.06           H  
ATOM   1275  O   GLN A  80      70.551  -7.559 -43.515  1.00 79.06           O  
ATOM   1276  CG  GLN A  80      68.235  -9.992 -44.443  1.00 79.06           C  
ATOM   1277  HG2 GLN A  80      68.418 -10.987 -44.036  1.00 79.06           H  
ATOM   1278  HG3 GLN A  80      69.127  -9.674 -44.981  1.00 79.06           H  
ATOM   1279  CD  GLN A  80      67.075 -10.088 -45.432  1.00 79.06           C  
ATOM   1280  NE2 GLN A  80      67.332 -10.437 -46.674  1.00 79.06           N  
ATOM   1281 HE21 GLN A  80      66.515 -10.571 -47.251  1.00 79.06           H  
ATOM   1282 HE22 GLN A  80      68.253 -10.765 -46.929  1.00 79.06           H  
ATOM   1283  OE1 GLN A  80      65.919  -9.869 -45.124  1.00 79.06           O  
ATOM   1284  N   LEU A  81      71.473  -9.394 -42.601  1.00 79.50           N  
ATOM   1285  H   LEU A  81      71.309 -10.234 -42.066  1.00 79.50           H  
ATOM   1286  CA  LEU A  81      72.839  -9.145 -43.072  1.00 79.50           C  
ATOM   1287  HA  LEU A  81      72.927  -8.105 -43.385  1.00 79.50           H  
ATOM   1288  C   LEU A  81      73.145 -10.015 -44.298  1.00 79.50           C  
ATOM   1289  CB  LEU A  81      73.853  -9.374 -41.931  1.00 79.50           C  
ATOM   1290  HB2 LEU A  81      74.849  -9.150 -42.314  1.00 79.50           H  
ATOM   1291  HB3 LEU A  81      73.835 -10.428 -41.655  1.00 79.50           H  
ATOM   1292  O   LEU A  81      73.058 -11.239 -44.235  1.00 79.50           O  
ATOM   1293  CG  LEU A  81      73.621  -8.531 -40.660  1.00 79.50           C  
ATOM   1294  HG  LEU A  81      72.650  -8.783 -40.234  1.00 79.50           H  
ATOM   1295  CD1 LEU A  81      74.682  -8.859 -39.611  1.00 79.50           C  
ATOM   1296 HD11 LEU A  81      74.663  -9.925 -39.387  1.00 79.50           H  
ATOM   1297 HD12 LEU A  81      75.668  -8.582 -39.983  1.00 79.50           H  
ATOM   1298 HD13 LEU A  81      74.476  -8.310 -38.691  1.00 79.50           H  
ATOM   1299  CD2 LEU A  81      73.665  -7.025 -40.925  1.00 79.50           C  
ATOM   1300 HD21 LEU A  81      73.522  -6.486 -39.988  1.00 79.50           H  
ATOM   1301 HD22 LEU A  81      72.861  -6.741 -41.603  1.00 79.50           H  
ATOM   1302 HD23 LEU A  81      74.625  -6.748 -41.362  1.00 79.50           H  
ATOM   1303  N   HIS A  82      73.504  -9.379 -45.414  1.00 76.81           N  
ATOM   1304  H   HIS A  82      73.620  -8.377 -45.376  1.00 76.81           H  
ATOM   1305  CA  HIS A  82      73.905 -10.057 -46.653  1.00 76.81           C  
ATOM   1306  HA  HIS A  82      73.434 -11.039 -46.694  1.00 76.81           H  
ATOM   1307  C   HIS A  82      75.423 -10.273 -46.682  1.00 76.81           C  
ATOM   1308  CB  HIS A  82      73.418  -9.257 -47.870  1.00 76.81           C  
ATOM   1309  HB2 HIS A  82      73.898  -9.655 -48.764  1.00 76.81           H  
ATOM   1310  HB3 HIS A  82      73.719  -8.214 -47.769  1.00 76.81           H  
ATOM   1311  O   HIS A  82      76.169  -9.480 -46.114  1.00 76.81           O  
ATOM   1312  CG  HIS A  82      71.927  -9.329 -48.091  1.00 76.81           C  
ATOM   1313  CD2 HIS A  82      70.960  -8.721 -47.341  1.00 76.81           C  
ATOM   1314  HD2 HIS A  82      71.120  -8.104 -46.470  1.00 76.81           H  
ATOM   1315  ND1 HIS A  82      71.314 -10.006 -49.144  1.00 76.81           N  
ATOM   1316  HD1 HIS A  82      70.001  -9.777 -49.025  1.00 76.81           H  
ATOM   1317  CE1 HIS A  82      69.255 -10.144 -49.714  1.00 76.81           C  
ATOM   1318  HE1 HIS A  82      69.756  -9.013 -47.946  1.00 76.81           H  
ATOM   1319  NE2 HIS A  82      68.849  -8.665 -47.669  1.00 76.81           N  
ATOM   1320  N   HIS A  83      75.876 -11.350 -47.336  1.00 79.45           N  
ATOM   1321  H   HIS A  83      75.205 -11.918 -47.832  1.00 79.45           H  
ATOM   1322  CA  HIS A  83      77.298 -11.730 -47.450  1.00 79.45           C  
ATOM   1323  HA  HIS A  83      77.308 -12.758 -47.813  1.00 79.45           H  
ATOM   1324  C   HIS A  83      78.056 -11.798 -46.103  1.00 79.45           C  
ATOM   1325  CB  HIS A  83      77.982 -10.888 -48.541  1.00 79.45           C  
ATOM   1326  HB2 HIS A  83      77.998  -9.840 -48.241  1.00 79.45           H  
ATOM   1327  HB3 HIS A  83      79.014 -11.216 -48.663  1.00 79.45           H  
ATOM   1328  O   HIS A  83      79.272 -11.611 -46.032  1.00 79.45           O  
ATOM   1329  CG  HIS A  83      77.280 -11.022 -49.871  1.00 79.45           C  
ATOM   1330  CD2 HIS A  83      76.322 -10.183 -50.373  1.00 79.45           C  
ATOM   1331  HD2 HIS A  83      75.975  -9.270 -49.911  1.00 79.45           H  
ATOM   1332  ND1 HIS A  83      77.403 -12.070 -50.755  1.00 79.45           N  
ATOM   1333  HD1 HIS A  83      78.078 -12.819 -50.698  1.00 79.45           H  
ATOM   1334  CE1 HIS A  83      76.534 -11.869 -51.760  1.00 79.45           C  
ATOM   1335  HE1 HIS A  83      76.414 -12.515 -52.618  1.00 79.45           H  
ATOM   1336  NE2 HIS A  83      75.841 -10.739 -51.563  1.00 79.45           N  
ATOM   1337  N   ALA A  84      77.331 -12.096 -45.023  1.00 88.38           N  
ATOM   1338  H   ALA A  84      76.340 -12.249 -45.141  1.00 88.38           H  
ATOM   1339  CA  ALA A  84      77.866 -12.265 -43.680  1.00 88.38           C  
ATOM   1340  HA  ALA A  84      78.818 -11.740 -43.605  1.00 88.38           H  
ATOM   1341  C   ALA A  84      78.093 -13.749 -43.348  1.00 88.38           C  
ATOM   1342  CB  ALA A  84      76.895 -11.608 -42.692  1.00 88.38           C  
ATOM   1343  HB1 ALA A  84      77.282 -11.712 -41.679  1.00 88.38           H  
ATOM   1344  HB2 ALA A  84      75.921 -12.094 -42.748  1.00 88.38           H  
ATOM   1345  HB3 ALA A  84      76.783 -10.551 -42.932  1.00 88.38           H  
ATOM   1346  O   ALA A  84      77.234 -14.586 -43.617  1.00 88.38           O  
ATOM   1347  N   GLN A  85      79.203 -14.054 -42.676  1.00 89.58           N  
ATOM   1348  H   GLN A  85      79.868 -13.308 -42.528  1.00 89.58           H  
ATOM   1349  CA  GLN A  85      79.278 -15.188 -41.749  1.00 89.58           C  
ATOM   1350  HA  GLN A  85      78.408 -15.830 -41.888  1.00 89.58           H  
ATOM   1351  C   GLN A  85      79.215 -14.649 -40.316  1.00 89.58           C  
ATOM   1352  CB  GLN A  85      80.530 -16.044 -41.986  1.00 89.58           C  
ATOM   1353  HB2 GLN A  85      80.619 -16.754 -41.164  1.00 89.58           H  
ATOM   1354  HB3 GLN A  85      81.419 -15.413 -41.980  1.00 89.58           H  
ATOM   1355  O   GLN A  85      79.706 -13.553 -40.043  1.00 89.58           O  
ATOM   1356  CG  GLN A  85      80.457 -16.842 -43.298  1.00 89.58           C  
ATOM   1357  HG2 GLN A  85      79.543 -17.436 -43.309  1.00 89.58           H  
ATOM   1358  HG3 GLN A  85      80.426 -16.165 -44.152  1.00 89.58           H  
ATOM   1359  CD  GLN A  85      81.642 -17.795 -43.432  1.00 89.58           C  
ATOM   1360  NE2 GLN A  85      82.640 -17.497 -44.235  1.00 89.58           N  
ATOM   1361 HE21 GLN A  85      82.658 -16.655 -44.792  1.00 89.58           H  
ATOM   1362 HE22 GLN A  85      83.399 -18.162 -44.262  1.00 89.58           H  
ATOM   1363  OE1 GLN A  85      81.706 -18.824 -42.784  1.00 89.58           O  
ATOM   1364  N   ILE A  86      78.588 -15.398 -39.410  1.00 92.62           N  
ATOM   1365  H   ILE A  86      78.260 -16.315 -39.678  1.00 92.62           H  
ATOM   1366  CA  ILE A  86      78.317 -14.989 -38.025  1.00 92.62           C  
ATOM   1367  HA  ILE A  86      78.923 -14.120 -37.769  1.00 92.62           H  
ATOM   1368  C   ILE A  86      78.718 -16.138 -37.097  1.00 92.62           C  
ATOM   1369  CB  ILE A  86      76.822 -14.615 -37.850  1.00 92.62           C  
ATOM   1370  HB  ILE A  86      76.221 -15.477 -38.140  1.00 92.62           H  
ATOM   1371  O   ILE A  86      78.428 -17.297 -37.392  1.00 92.62           O  
ATOM   1372  CG1 ILE A  86      76.415 -13.416 -38.742  1.00 92.62           C  
ATOM   1373 HG12 ILE A  86      76.837 -13.527 -39.741  1.00 92.62           H  
ATOM   1374 HG13 ILE A  86      76.818 -12.500 -38.310  1.00 92.62           H  
ATOM   1375  CG2 ILE A  86      76.515 -14.285 -36.376  1.00 92.62           C  
ATOM   1376 HG21 ILE A  86      75.484 -13.951 -36.261  1.00 92.62           H  
ATOM   1377 HG22 ILE A  86      77.188 -13.505 -36.019  1.00 92.62           H  
ATOM   1378 HG23 ILE A  86      76.635 -15.171 -35.754  1.00 92.62           H  
ATOM   1379  CD1 ILE A  86      74.900 -13.266 -38.934  1.00 92.62           C  
ATOM   1380 HD11 ILE A  86      74.494 -14.170 -39.386  1.00 92.62           H  
ATOM   1381 HD12 ILE A  86      74.401 -13.089 -37.981  1.00 92.62           H  
ATOM   1382 HD13 ILE A  86      74.702 -12.423 -39.595  1.00 92.62           H  
ATOM   1383  N   SER A  87      79.356 -15.828 -35.971  1.00 90.68           N  
ATOM   1384  H   SER A  87      79.596 -14.863 -35.795  1.00 90.68           H  
ATOM   1385  CA  SER A  87      79.643 -16.794 -34.907  1.00 90.68           C  
ATOM   1386  HA  SER A  87      78.881 -17.573 -34.934  1.00 90.68           H  
ATOM   1387  C   SER A  87      79.570 -16.146 -33.523  1.00 90.68           C  
ATOM   1388  CB  SER A  87      80.997 -17.474 -35.145  1.00 90.68           C  
ATOM   1389  HB2 SER A  87      81.013 -17.889 -36.153  1.00 90.68           H  
ATOM   1390  HB3 SER A  87      81.122 -18.289 -34.433  1.00 90.68           H  
ATOM   1391  O   SER A  87      79.556 -14.922 -33.383  1.00 90.68           O  
ATOM   1392  OG  SER A  87      82.066 -16.562 -34.996  1.00 90.68           O  
ATOM   1393  HG  SER A  87      82.857 -16.944 -35.385  1.00 90.68           H  
ATOM   1394  N   PHE A  88      79.477 -16.973 -32.484  1.00 91.42           N  
ATOM   1395  H   PHE A  88      79.501 -17.972 -32.633  1.00 91.42           H  
ATOM   1396  CA  PHE A  88      79.402 -16.533 -31.094  1.00 91.42           C  
ATOM   1397  HA  PHE A  88      80.023 -15.644 -30.979  1.00 91.42           H  
ATOM   1398  C   PHE A  88      79.961 -17.601 -30.146  1.00 91.42           C  
ATOM   1399  CB  PHE A  88      77.951 -16.153 -30.741  1.00 91.42           C  
ATOM   1400  HB2 PHE A  88      77.936 -15.725 -29.739  1.00 91.42           H  
ATOM   1401  HB3 PHE A  88      77.623 -15.363 -31.416  1.00 91.42           H  
ATOM   1402  O   PHE A  88      80.158 -18.754 -30.529  1.00 91.42           O  
ATOM   1403  CG  PHE A  88      76.941 -17.286 -30.790  1.00 91.42           C  
ATOM   1404  CD1 PHE A  88      76.388 -17.699 -32.019  1.00 91.42           C  
ATOM   1405  HD1 PHE A  88      76.701 -17.230 -32.939  1.00 91.42           H  
ATOM   1406  CD2 PHE A  88      76.526 -17.909 -29.597  1.00 91.42           C  
ATOM   1407  HD2 PHE A  88      76.941 -17.600 -28.649  1.00 91.42           H  
ATOM   1408  CE1 PHE A  88      75.413 -18.711 -32.054  1.00 91.42           C  
ATOM   1409  HE1 PHE A  88      74.979 -19.014 -32.996  1.00 91.42           H  
ATOM   1410  CE2 PHE A  88      75.554 -18.923 -29.635  1.00 91.42           C  
ATOM   1411  HE2 PHE A  88      75.220 -19.387 -28.719  1.00 91.42           H  
ATOM   1412  CZ  PHE A  88      74.992 -19.319 -30.860  1.00 91.42           C  
ATOM   1413  HZ  PHE A  88      74.233 -20.088 -30.878  1.00 91.42           H  
ATOM   1414  N   GLY A  89      80.213 -17.200 -28.905  1.00 85.62           N  
ATOM   1415  H   GLY A  89      80.023 -16.234 -28.683  1.00 85.62           H  
ATOM   1416  CA  GLY A  89      80.606 -18.064 -27.793  1.00 85.62           C  
ATOM   1417  HA2 GLY A  89      81.694 -18.113 -27.745  1.00 85.62           H  
ATOM   1418  HA3 GLY A  89      80.207 -19.068 -27.932  1.00 85.62           H  
ATOM   1419  C   GLY A  89      80.070 -17.497 -26.479  1.00 85.62           C  
ATOM   1420  O   GLY A  89      79.164 -16.663 -26.488  1.00 85.62           O  
ATOM   1421  N   ASN A  90      80.631 -17.893 -25.333  1.00 84.42           N  
ATOM   1422  H   ASN A  90      81.408 -18.538 -25.347  1.00 84.42           H  
ATOM   1423  CA  ASN A  90      80.292 -17.202 -24.087  1.00 84.42           C  
ATOM   1424  HA  ASN A  90      79.205 -17.179 -24.009  1.00 84.42           H  
ATOM   1425  C   ASN A  90      80.796 -15.751 -24.148  1.00 84.42           C  
ATOM   1426  CB  ASN A  90      80.835 -17.944 -22.859  1.00 84.42           C  
ATOM   1427  HB2 ASN A  90      80.546 -18.994 -22.898  1.00 84.42           H  
ATOM   1428  HB3 ASN A  90      81.922 -17.868 -22.826  1.00 84.42           H  
ATOM   1429  O   ASN A  90      81.965 -15.526 -24.466  1.00 84.42           O  
ATOM   1430  CG  ASN A  90      80.231 -17.338 -21.605  1.00 84.42           C  
ATOM   1431  ND2 ASN A  90      81.018 -16.865 -20.674  1.00 84.42           N  
ATOM   1432 HD21 ASN A  90      80.565 -16.456 -19.869  1.00 84.42           H  
ATOM   1433 HD22 ASN A  90      82.018 -16.820 -20.807  1.00 84.42           H  
ATOM   1434  OD1 ASN A  90      79.026 -17.230 -21.475  1.00 84.42           O  
ATOM   1435  N   LEU A  91      79.903 -14.786 -23.896  1.00 87.70           N  
ATOM   1436  H   LEU A  91      78.970 -15.083 -23.650  1.00 87.70           H  
ATOM   1437  CA  LEU A  91      80.159 -13.337 -23.963  1.00 87.70           C  
ATOM   1438  HA  LEU A  91      79.205 -12.857 -24.182  1.00 87.70           H  
ATOM   1439  C   LEU A  91      81.072 -12.910 -25.132  1.00 87.70           C  
ATOM   1440  CB  LEU A  91      80.637 -12.814 -22.597  1.00 87.70           C  
ATOM   1441  HB2 LEU A  91      80.839 -11.748 -22.700  1.00 87.70           H  
ATOM   1442  HB3 LEU A  91      81.570 -13.314 -22.338  1.00 87.70           H  
ATOM   1443  O   LEU A  91      82.016 -12.134 -24.965  1.00 87.70           O  
ATOM   1444  CG  LEU A  91      79.631 -12.986 -21.448  1.00 87.70           C  
ATOM   1445  HG  LEU A  91      79.401 -14.042 -21.307  1.00 87.70           H  
ATOM   1446  CD1 LEU A  91      80.248 -12.448 -20.161  1.00 87.70           C  
ATOM   1447 HD11 LEU A  91      80.471 -11.386 -20.258  1.00 87.70           H  
ATOM   1448 HD12 LEU A  91      79.566 -12.605 -19.325  1.00 87.70           H  
ATOM   1449 HD13 LEU A  91      81.170 -12.989 -19.951  1.00 87.70           H  
ATOM   1450  CD2 LEU A  91      78.333 -12.216 -21.700  1.00 87.70           C  
ATOM   1451 HD21 LEU A  91      77.725 -12.242 -20.796  1.00 87.70           H  
ATOM   1452 HD22 LEU A  91      78.554 -11.178 -21.951  1.00 87.70           H  
ATOM   1453 HD23 LEU A  91      77.768 -12.681 -22.508  1.00 87.70           H  
ATOM   1454  N   SER A  92      80.796 -13.437 -26.326  1.00 91.69           N  
ATOM   1455  H   SER A  92      80.049 -14.112 -26.402  1.00 91.69           H  
ATOM   1456  CA  SER A  92      81.564 -13.154 -27.540  1.00 91.69           C  
ATOM   1457  HA  SER A  92      81.897 -12.117 -27.505  1.00 91.69           H  
ATOM   1458  C   SER A  92      80.708 -13.313 -28.799  1.00 91.69           C  
ATOM   1459  CB  SER A  92      82.818 -14.041 -27.601  1.00 91.69           C  
ATOM   1460  HB2 SER A  92      83.574 -13.618 -26.939  1.00 91.69           H  
ATOM   1461  HB3 SER A  92      83.214 -14.041 -28.616  1.00 91.69           H  
ATOM   1462  O   SER A  92      79.932 -14.257 -28.915  1.00 91.69           O  
ATOM   1463  OG  SER A  92      82.568 -15.372 -27.186  1.00 91.69           O  
ATOM   1464  HG  SER A  92      82.436 -15.362 -26.235  1.00 91.69           H  
ATOM   1465  N   ILE A  93      80.855 -12.376 -29.738  1.00 95.64           N  
ATOM   1466  H   ILE A  93      81.471 -11.603 -29.530  1.00 95.64           H  
ATOM   1467  CA  ILE A  93      80.187 -12.320 -31.046  1.00 95.64           C  
ATOM   1468  HA  ILE A  93      79.774 -13.299 -31.288  1.00 95.64           H  
ATOM   1469  C   ILE A  93      81.241 -11.950 -32.099  1.00 95.64           C  
ATOM   1470  CB  ILE A  93      79.034 -11.277 -31.047  1.00 95.64           C  
ATOM   1471  HB  ILE A  93      79.472 -10.294 -30.879  1.00 95.64           H  
ATOM   1472  O   ILE A  93      82.041 -11.035 -31.877  1.00 95.64           O  
ATOM   1473  CG1 ILE A  93      78.003 -11.531 -29.920  1.00 95.64           C  
ATOM   1474 HG12 ILE A  93      78.519 -11.562 -28.960  1.00 95.64           H  
ATOM   1475 HG13 ILE A  93      77.524 -12.498 -30.074  1.00 95.64           H  
ATOM   1476  CG2 ILE A  93      78.325 -11.254 -32.419  1.00 95.64           C  
ATOM   1477 HG21 ILE A  93      79.026 -11.003 -33.216  1.00 95.64           H  
ATOM   1478 HG22 ILE A  93      77.542 -10.496 -32.438  1.00 95.64           H  
ATOM   1479 HG23 ILE A  93      77.885 -12.230 -32.628  1.00 95.64           H  
ATOM   1480  CD1 ILE A  93      76.923 -10.445 -29.797  1.00 95.64           C  
ATOM   1481 HD11 ILE A  93      76.232 -10.490 -30.639  1.00 95.64           H  
ATOM   1482 HD12 ILE A  93      77.386  -9.460 -29.751  1.00 95.64           H  
ATOM   1483 HD13 ILE A  93      76.355 -10.610 -28.882  1.00 95.64           H  
ATOM   1484  N   SER A  94      81.220 -12.613 -33.255  1.00 94.56           N  
ATOM   1485  H   SER A  94      80.546 -13.356 -33.372  1.00 94.56           H  
ATOM   1486  CA  SER A  94      81.999 -12.236 -34.437  1.00 94.56           C  
ATOM   1487  HA  SER A  94      82.396 -11.233 -34.282  1.00 94.56           H  
ATOM   1488  C   SER A  94      81.119 -12.197 -35.690  1.00 94.56           C  
ATOM   1489  CB  SER A  94      83.198 -13.168 -34.625  1.00 94.56           C  
ATOM   1490  HB2 SER A  94      82.847 -14.138 -34.977  1.00 94.56           H  
ATOM   1491  HB3 SER A  94      83.714 -13.299 -33.674  1.00 94.56           H  
ATOM   1492  O   SER A  94      80.201 -13.003 -35.858  1.00 94.56           O  
ATOM   1493  OG  SER A  94      84.099 -12.620 -35.567  1.00 94.56           O  
ATOM   1494  HG  SER A  94      84.828 -12.207 -35.098  1.00 94.56           H  
ATOM   1495  N   LEU A  95      81.390 -11.227 -36.560  1.00 95.86           N  
ATOM   1496  H   LEU A  95      82.148 -10.604 -36.322  1.00 95.86           H  
ATOM   1497  CA  LEU A  95      80.662 -10.942 -37.793  1.00 95.86           C  
ATOM   1498  HA  LEU A  95      80.049 -11.801 -38.065  1.00 95.86           H  
ATOM   1499  C   LEU A  95      81.671 -10.685 -38.919  1.00 95.86           C  
ATOM   1500  CB  LEU A  95      79.743  -9.731 -37.525  1.00 95.86           C  
ATOM   1501  HB2 LEU A  95      78.962 -10.038 -36.829  1.00 95.86           H  
ATOM   1502  HB3 LEU A  95      80.334  -8.957 -37.036  1.00 95.86           H  
ATOM   1503  O   LEU A  95      82.369  -9.674 -38.905  1.00 95.86           O  
ATOM   1504  CG  LEU A  95      79.090  -9.108 -38.773  1.00 95.86           C  
ATOM   1505  HG  LEU A  95      79.861  -8.798 -39.479  1.00 95.86           H  
ATOM   1506  CD1 LEU A  95      78.150 -10.085 -39.474  1.00 95.86           C  
ATOM   1507 HD11 LEU A  95      77.749  -9.622 -40.376  1.00 95.86           H  
ATOM   1508 HD12 LEU A  95      77.329 -10.350 -38.808  1.00 95.86           H  
ATOM   1509 HD13 LEU A  95      78.689 -10.986 -39.764  1.00 95.86           H  
ATOM   1510  CD2 LEU A  95      78.287  -7.866 -38.381  1.00 95.86           C  
ATOM   1511 HD21 LEU A  95      77.494  -8.138 -37.684  1.00 95.86           H  
ATOM   1512 HD22 LEU A  95      78.951  -7.139 -37.912  1.00 95.86           H  
ATOM   1513 HD23 LEU A  95      77.850  -7.416 -39.272  1.00 95.86           H  
ATOM   1514  N   THR A  96      81.724 -11.572 -39.909  1.00 94.80           N  
ATOM   1515  H   THR A  96      81.118 -12.377 -39.856  1.00 94.80           H  
ATOM   1516  CA  THR A  96      82.621 -11.457 -41.068  1.00 94.80           C  
ATOM   1517  HA  THR A  96      83.355 -10.673 -40.879  1.00 94.80           H  
ATOM   1518  C   THR A  96      81.824 -11.072 -42.307  1.00 94.80           C  
ATOM   1519  CB  THR A  96      83.415 -12.749 -41.294  1.00 94.80           C  
ATOM   1520  HB  THR A  96      82.731 -13.574 -41.493  1.00 94.80           H  
ATOM   1521  O   THR A  96      81.132 -11.907 -42.893  1.00 94.80           O  
ATOM   1522  CG2 THR A  96      84.412 -12.621 -42.444  1.00 94.80           C  
ATOM   1523 HG21 THR A  96      85.014 -13.527 -42.515  1.00 94.80           H  
ATOM   1524 HG22 THR A  96      83.887 -12.487 -43.389  1.00 94.80           H  
ATOM   1525 HG23 THR A  96      85.063 -11.763 -42.279  1.00 94.80           H  
ATOM   1526  OG1 THR A  96      84.172 -13.042 -40.146  1.00 94.80           O  
ATOM   1527  HG1 THR A  96      84.575 -13.905 -40.270  1.00 94.80           H  
ATOM   1528  N   LEU A  97      81.926  -9.809 -42.719  1.00 91.46           N  
ATOM   1529  H   LEU A  97      82.559  -9.204 -42.215  1.00 91.46           H  
ATOM   1530  CA  LEU A  97      81.316  -9.291 -43.945  1.00 91.46           C  
ATOM   1531  HA  LEU A  97      80.384  -9.820 -44.143  1.00 91.46           H  
ATOM   1532  C   LEU A  97      82.256  -9.544 -45.130  1.00 91.46           C  
ATOM   1533  CB  LEU A  97      80.999  -7.792 -43.776  1.00 91.46           C  
ATOM   1534  HB2 LEU A  97      80.564  -7.425 -44.706  1.00 91.46           H  
ATOM   1535  HB3 LEU A  97      81.936  -7.258 -43.614  1.00 91.46           H  
ATOM   1536  O   LEU A  97      83.415  -9.135 -45.092  1.00 91.46           O  
ATOM   1537  CG  LEU A  97      80.044  -7.458 -42.614  1.00 91.46           C  
ATOM   1538  HG  LEU A  97      80.487  -7.783 -41.673  1.00 91.46           H  
ATOM   1539  CD1 LEU A  97      79.826  -5.947 -42.536  1.00 91.46           C  
ATOM   1540 HD11 LEU A  97      79.353  -5.598 -43.454  1.00 91.46           H  
ATOM   1541 HD12 LEU A  97      80.785  -5.445 -42.408  1.00 91.46           H  
ATOM   1542 HD13 LEU A  97      79.190  -5.714 -41.682  1.00 91.46           H  
ATOM   1543  CD2 LEU A  97      78.677  -8.126 -42.769  1.00 91.46           C  
ATOM   1544 HD21 LEU A  97      78.248  -7.881 -43.741  1.00 91.46           H  
ATOM   1545 HD22 LEU A  97      78.787  -9.207 -42.685  1.00 91.46           H  
ATOM   1546 HD23 LEU A  97      78.004  -7.783 -41.983  1.00 91.46           H  
ATOM   1547  N   HIS A  98      81.772 -10.220 -46.170  1.00 88.61           N  
ATOM   1548  H   HIS A  98      80.799 -10.489 -46.163  1.00 88.61           H  
ATOM   1549  CA  HIS A  98      82.544 -10.578 -47.364  1.00 88.61           C  
ATOM   1550  HA  HIS A  98      83.607 -10.573 -47.123  1.00 88.61           H  
ATOM   1551  C   HIS A  98      82.297  -9.533 -48.460  1.00 88.61           C  
ATOM   1552  CB  HIS A  98      82.182 -11.999 -47.834  1.00 88.61           C  
ATOM   1553  HB2 HIS A  98      82.785 -12.234 -48.711  1.00 88.61           H  
ATOM   1554  HB3 HIS A  98      81.136 -12.015 -48.140  1.00 88.61           H  
ATOM   1555  O   HIS A  98      81.170  -9.062 -48.615  1.00 88.61           O  
ATOM   1556  CG  HIS A  98      82.388 -13.084 -46.800  1.00 88.61           C  
ATOM   1557  CD2 HIS A  98      83.131 -14.227 -46.937  1.00 88.61           C  
ATOM   1558  HD2 HIS A  98      83.695 -14.514 -47.812  1.00 88.61           H  
ATOM   1559  ND1 HIS A  98      81.835 -13.122 -45.541  1.00 88.61           N  
ATOM   1560  HD1 HIS A  98      81.207 -12.436 -45.148  1.00 88.61           H  
ATOM   1561  CE1 HIS A  98      82.267 -14.225 -44.922  1.00 88.61           C  
ATOM   1562  HE1 HIS A  98      82.026 -14.485 -43.902  1.00 88.61           H  
ATOM   1563  NE2 HIS A  98      83.039 -14.954 -45.741  1.00 88.61           N  
ATOM   1564  N   THR A  99      83.340  -9.150 -49.207  1.00 84.00           N  
ATOM   1565  H   THR A  99      84.226  -9.610 -49.057  1.00 84.00           H  
ATOM   1566  CA  THR A  99      83.312  -8.001 -50.147  1.00 84.00           C  
ATOM   1567  HA  THR A  99      84.347  -7.720 -50.338  1.00 84.00           H  
ATOM   1568  C   THR A  99      82.665  -6.727 -49.546  1.00 84.00           C  
ATOM   1569  CB  THR A  99      82.719  -8.389 -51.520  1.00 84.00           C  
ATOM   1570  HB  THR A  99      82.545  -7.489 -52.109  1.00 84.00           H  
ATOM   1571  O   THR A  99      81.715  -6.185 -50.112  1.00 84.00           O  
ATOM   1572  CG2 THR A  99      83.684  -9.286 -52.296  1.00 84.00           C  
ATOM   1573 HG21 THR A  99      83.247  -9.530 -53.265  1.00 84.00           H  
ATOM   1574 HG22 THR A  99      84.625  -8.761 -52.458  1.00 84.00           H  
ATOM   1575 HG23 THR A  99      83.869 -10.207 -51.744  1.00 84.00           H  
ATOM   1576  OG1 THR A  99      81.514  -9.113 -51.403  1.00 84.00           O  
ATOM   1577  HG1 THR A  99      81.070  -8.785 -50.618  1.00 84.00           H  
ATOM   1578  N   PRO A 100      83.127  -6.260 -48.366  1.00 88.02           N  
ATOM   1579  CA  PRO A 100      82.542  -5.138 -47.627  1.00 88.02           C  
ATOM   1580  HA  PRO A 100      81.490  -5.346 -47.430  1.00 88.02           H  
ATOM   1581  C   PRO A 100      82.645  -3.802 -48.380  1.00 88.02           C  
ATOM   1582  CB  PRO A 100      83.305  -5.089 -46.298  1.00 88.02           C  
ATOM   1583  HB2 PRO A 100      83.356  -4.084 -45.880  1.00 88.02           H  
ATOM   1584  HB3 PRO A 100      82.846  -5.776 -45.587  1.00 88.02           H  
ATOM   1585  O   PRO A 100      83.625  -3.513 -49.068  1.00 88.02           O  
ATOM   1586  CG  PRO A 100      84.680  -5.614 -46.707  1.00 88.02           C  
ATOM   1587  HG2 PRO A 100      85.253  -6.014 -45.870  1.00 88.02           H  
ATOM   1588  HG3 PRO A 100      85.243  -4.839 -47.229  1.00 88.02           H  
ATOM   1589  CD  PRO A 100      84.309  -6.730 -47.667  1.00 88.02           C  
ATOM   1590  HD2 PRO A 100      84.068  -7.630 -47.102  1.00 88.02           H  
ATOM   1591  HD3 PRO A 100      85.132  -6.923 -48.355  1.00 88.02           H  
ATOM   1592  N   THR A 101      81.633  -2.954 -48.204  1.00 86.26           N  
ATOM   1593  H   THR A 101      80.882  -3.239 -47.592  1.00 86.26           H  
ATOM   1594  CA  THR A 101      81.390  -1.763 -49.029  1.00 86.26           C  
ATOM   1595  HA  THR A 101      82.090  -1.761 -49.865  1.00 86.26           H  
ATOM   1596  C   THR A 101      81.575  -0.445 -48.264  1.00 86.26           C  
ATOM   1597  CB  THR A 101      79.969  -1.816 -49.619  1.00 86.26           C  
ATOM   1598  HB  THR A 101      79.896  -1.048 -50.389  1.00 86.26           H  
ATOM   1599  O   THR A 101      81.739  -0.412 -47.043  1.00 86.26           O  
ATOM   1600  CG2 THR A 101      79.588  -3.151 -50.257  1.00 86.26           C  
ATOM   1601 HG21 THR A 101      78.626  -3.053 -50.760  1.00 86.26           H  
ATOM   1602 HG22 THR A 101      80.344  -3.444 -50.986  1.00 86.26           H  
ATOM   1603 HG23 THR A 101      79.508  -3.931 -49.499  1.00 86.26           H  
ATOM   1604  OG1 THR A 101      79.026  -1.515 -48.617  1.00 86.26           O  
ATOM   1605  HG1 THR A 101      79.052  -2.225 -47.972  1.00 86.26           H  
ATOM   1606  N   GLN A 102      81.441   0.691 -48.956  1.00 83.14           N  
ATOM   1607  H   GLN A 102      81.323   0.638 -49.958  1.00 83.14           H  
ATOM   1608  CA  GLN A 102      81.378   2.020 -48.326  1.00 83.14           C  
ATOM   1609  HA  GLN A 102      82.246   2.112 -47.673  1.00 83.14           H  
ATOM   1610  C   GLN A 102      80.128   2.224 -47.428  1.00 83.14           C  
ATOM   1611  CB  GLN A 102      81.509   3.077 -49.436  1.00 83.14           C  
ATOM   1612  HB2 GLN A 102      80.575   3.143 -49.993  1.00 83.14           H  
ATOM   1613  HB3 GLN A 102      82.296   2.761 -50.120  1.00 83.14           H  
ATOM   1614  O   GLN A 102      80.059   3.186 -46.659  1.00 83.14           O  
ATOM   1615  CG  GLN A 102      81.891   4.464 -48.897  1.00 83.14           C  
ATOM   1616  HG2 GLN A 102      81.062   4.881 -48.326  1.00 83.14           H  
ATOM   1617  HG3 GLN A 102      82.748   4.364 -48.230  1.00 83.14           H  
ATOM   1618  CD  GLN A 102      82.253   5.458 -49.997  1.00 83.14           C  
ATOM   1619  NE2 GLN A 102      82.853   6.576 -49.652  1.00 83.14           N  
ATOM   1620 HE21 GLN A 102      83.083   6.762 -48.686  1.00 83.14           H  
ATOM   1621 HE22 GLN A 102      83.070   7.207 -50.410  1.00 83.14           H  
ATOM   1622  OE1 GLN A 102      82.001   5.275 -51.175  1.00 83.14           O  
ATOM   1623  N   PHE A 103      79.158   1.302 -47.457  1.00 85.58           N  
ATOM   1624  H   PHE A 103      79.237   0.530 -48.104  1.00 85.58           H  
ATOM   1625  CA  PHE A 103      78.048   1.242 -46.497  1.00 85.58           C  
ATOM   1626  HA  PHE A 103      77.814   2.256 -46.174  1.00 85.58           H  
ATOM   1627  C   PHE A 103      78.396   0.441 -45.226  1.00 85.58           C  
ATOM   1628  CB  PHE A 103      76.796   0.694 -47.198  1.00 85.58           C  
ATOM   1629  HB2 PHE A 103      75.948   0.779 -46.518  1.00 85.58           H  
ATOM   1630  HB3 PHE A 103      76.938  -0.366 -47.407  1.00 85.58           H  
ATOM   1631  O   PHE A 103      77.667   0.525 -44.235  1.00 85.58           O  
ATOM   1632  CG  PHE A 103      76.453   1.421 -48.488  1.00 85.58           C  
ATOM   1633  CD1 PHE A 103      75.957   2.739 -48.445  1.00 85.58           C  
ATOM   1634  HD1 PHE A 103      75.787   3.221 -47.494  1.00 85.58           H  
ATOM   1635  CD2 PHE A 103      76.670   0.799 -49.733  1.00 85.58           C  
ATOM   1636  HD2 PHE A 103      77.045  -0.212 -49.775  1.00 85.58           H  
ATOM   1637  CE1 PHE A 103      75.687   3.432 -49.639  1.00 85.58           C  
ATOM   1638  HE1 PHE A 103      75.308   4.443 -49.603  1.00 85.58           H  
ATOM   1639  CE2 PHE A 103      76.401   1.493 -50.926  1.00 85.58           C  
ATOM   1640  HE2 PHE A 103      76.569   1.011 -51.878  1.00 85.58           H  
ATOM   1641  CZ  PHE A 103      75.911   2.810 -50.880  1.00 85.58           C  
ATOM   1642  HZ  PHE A 103      75.704   3.341 -51.797  1.00 85.58           H  
ATOM   1643  N   ASP A 104      79.517  -0.291 -45.229  1.00 89.11           N  
ATOM   1644  H   ASP A 104      80.038  -0.344 -46.092  1.00 89.11           H  
ATOM   1645  CA  ASP A 104      80.037  -1.096 -44.114  1.00 89.11           C  
ATOM   1646  HA  ASP A 104      79.248  -1.210 -43.370  1.00 89.11           H  
ATOM   1647  C   ASP A 104      81.219  -0.437 -43.387  1.00 89.11           C  
ATOM   1648  CB  ASP A 104      80.409  -2.498 -44.621  1.00 89.11           C  
ATOM   1649  HB2 ASP A 104      81.276  -2.429 -45.278  1.00 89.11           H  
ATOM   1650  HB3 ASP A 104      80.681  -3.123 -43.771  1.00 89.11           H  
ATOM   1651  O   ASP A 104      81.446  -0.717 -42.207  1.00 89.11           O  
ATOM   1652  CG  ASP A 104      79.244  -3.146 -45.369  1.00 89.11           C  
ATOM   1653  OD1 ASP A 104      78.260  -3.516 -44.686  1.00 89.11           O  
ATOM   1654  OD2 ASP A 104      79.314  -3.197 -46.616  1.00 89.11           O  
ATOM   1655  N   ALA A 105      81.916   0.487 -44.055  1.00 89.96           N  
ATOM   1656  H   ALA A 105      81.723   0.583 -45.042  1.00 89.96           H  
ATOM   1657  CA  ALA A 105      82.862   1.428 -43.459  1.00 89.96           C  
ATOM   1658  HA  ALA A 105      83.576   0.883 -42.842  1.00 89.96           H  
ATOM   1659  C   ALA A 105      82.133   2.463 -42.575  1.00 89.96           C  
ATOM   1660  CB  ALA A 105      83.632   2.101 -44.596  1.00 89.96           C  
ATOM   1661  HB1 ALA A 105      82.934   2.553 -45.300  1.00 89.96           H  
ATOM   1662  HB2 ALA A 105      84.260   1.373 -45.110  1.00 89.96           H  
ATOM   1663  HB3 ALA A 105      84.273   2.882 -44.186  1.00 89.96           H  
ATOM   1664  O   ALA A 105      81.639   3.476 -43.075  1.00 89.96           O  
ATOM   1665  N   LYS A 106      81.986   2.161 -41.278  1.00 92.01           N  
ATOM   1666  H   LYS A 106      82.433   1.315 -40.955  1.00 92.01           H  
ATOM   1667  CA  LYS A 106      81.201   2.930 -40.291  1.00 92.01           C  
ATOM   1668  HA  LYS A 106      81.201   3.982 -40.574  1.00 92.01           H  
ATOM   1669  C   LYS A 106      81.817   2.830 -38.892  1.00 92.01           C  
ATOM   1670  CB  LYS A 106      79.752   2.383 -40.223  1.00 92.01           C  
ATOM   1671  HB2 LYS A 106      79.171   2.989 -39.528  1.00 92.01           H  
ATOM   1672  HB3 LYS A 106      79.803   1.375 -39.813  1.00 92.01           H  
ATOM   1673  O   LYS A 106      82.645   1.953 -38.633  1.00 92.01           O  
ATOM   1674  CG  LYS A 106      78.975   2.310 -41.549  1.00 92.01           C  
ATOM   1675  HG2 LYS A 106      79.530   1.688 -42.252  1.00 92.01           H  
ATOM   1676  HG3 LYS A 106      78.021   1.813 -41.371  1.00 92.01           H  
ATOM   1677  CD  LYS A 106      78.690   3.687 -42.166  1.00 92.01           C  
ATOM   1678  HD2 LYS A 106      79.474   4.396 -41.902  1.00 92.01           H  
ATOM   1679  HD3 LYS A 106      77.741   4.065 -41.787  1.00 92.01           H  
ATOM   1680  CE  LYS A 106      78.642   3.564 -43.690  1.00 92.01           C  
ATOM   1681  HE2 LYS A 106      79.577   3.120 -44.031  1.00 92.01           H  
ATOM   1682  HE3 LYS A 106      77.822   2.902 -43.969  1.00 92.01           H  
ATOM   1683  NZ  LYS A 106      78.474   4.884 -44.324  1.00 92.01           N  
ATOM   1684  HZ1 LYS A 106      77.559   5.257 -44.116  1.00 92.01           H  
ATOM   1685  HZ2 LYS A 106      79.062   5.577 -43.883  1.00 92.01           H  
ATOM   1686  HZ3 LYS A 106      78.652   4.858 -45.318  1.00 92.01           H  
ATOM   1687  N   VAL A 107      81.317   3.637 -37.954  1.00 95.13           N  
ATOM   1688  H   VAL A 107      80.729   4.404 -38.247  1.00 95.13           H  
ATOM   1689  CA  VAL A 107      81.462   3.366 -36.514  1.00 95.13           C  
ATOM   1690  HA  VAL A 107      82.517   3.169 -36.321  1.00 95.13           H  
ATOM   1691  C   VAL A 107      80.641   2.124 -36.133  1.00 95.13           C  
ATOM   1692  CB  VAL A 107      81.037   4.548 -35.616  1.00 95.13           C  
ATOM   1693  HB  VAL A 107      79.949   4.564 -35.547  1.00 95.13           H  
ATOM   1694  O   VAL A 107      79.451   2.029 -36.445  1.00 95.13           O  
ATOM   1695  CG1 VAL A 107      81.618   4.379 -34.204  1.00 95.13           C  
ATOM   1696 HG11 VAL A 107      81.264   3.457 -33.742  1.00 95.13           H  
ATOM   1697 HG12 VAL A 107      81.333   5.230 -33.585  1.00 95.13           H  
ATOM   1698 HG13 VAL A 107      82.706   4.345 -34.260  1.00 95.13           H  
ATOM   1699  CG2 VAL A 107      81.475   5.932 -36.091  1.00 95.13           C  
ATOM   1700 HG21 VAL A 107      81.043   6.706 -35.457  1.00 95.13           H  
ATOM   1701 HG22 VAL A 107      82.561   6.015 -36.044  1.00 95.13           H  
ATOM   1702 HG23 VAL A 107      81.155   6.120 -37.116  1.00 95.13           H  
ATOM   1703  N   TYR A 108      81.253   1.208 -35.388  1.00 96.35           N  
ATOM   1704  H   TYR A 108      82.219   1.381 -35.147  1.00 96.35           H  
ATOM   1705  CA  TYR A 108      80.615   0.053 -34.754  1.00 96.35           C  
ATOM   1706  HA  TYR A 108      79.587  -0.033 -35.106  1.00 96.35           H  
ATOM   1707  C   TYR A 108      80.574   0.234 -33.233  1.00 96.35           C  
ATOM   1708  CB  TYR A 108      81.344  -1.242 -35.142  1.00 96.35           C  
ATOM   1709  HB2 TYR A 108      82.410  -1.128 -34.947  1.00 96.35           H  
ATOM   1710  HB3 TYR A 108      80.982  -2.048 -34.503  1.00 96.35           H  
ATOM   1711  O   TYR A 108      81.465   0.853 -32.644  1.00 96.35           O  
ATOM   1712  CG  TYR A 108      81.142  -1.659 -36.587  1.00 96.35           C  
ATOM   1713  CD1 TYR A 108      80.181  -2.639 -36.910  1.00 96.35           C  
ATOM   1714  HD1 TYR A 108      79.591  -3.096 -36.130  1.00 96.35           H  
ATOM   1715  CD2 TYR A 108      81.906  -1.063 -37.608  1.00 96.35           C  
ATOM   1716  HD2 TYR A 108      82.642  -0.311 -37.366  1.00 96.35           H  
ATOM   1717  CE1 TYR A 108      79.993  -3.023 -38.252  1.00 96.35           C  
ATOM   1718  HE1 TYR A 108      79.266  -3.781 -38.504  1.00 96.35           H  
ATOM   1719  CE2 TYR A 108      81.700  -1.424 -38.952  1.00 96.35           C  
ATOM   1720  HE2 TYR A 108      82.271  -0.944 -39.733  1.00 96.35           H  
ATOM   1721  OH  TYR A 108      80.497  -2.712 -40.580  1.00 96.35           O  
ATOM   1722  HH  TYR A 108      81.022  -2.153 -41.158  1.00 96.35           H  
ATOM   1723  CZ  TYR A 108      80.745  -2.408 -39.277  1.00 96.35           C  
ATOM   1724  N   ARG A 109      79.547  -0.326 -32.587  1.00 96.21           N  
ATOM   1725  H   ARG A 109      78.903  -0.875 -33.139  1.00 96.21           H  
ATOM   1726  CA  ARG A 109      79.391  -0.380 -31.125  1.00 96.21           C  
ATOM   1727  HA  ARG A 109      80.245   0.108 -30.655  1.00 96.21           H  
ATOM   1728  C   ARG A 109      79.397  -1.835 -30.664  1.00 96.21           C  
ATOM   1729  CB  ARG A 109      78.115   0.378 -30.699  1.00 96.21           C  
ATOM   1730  HB2 ARG A 109      77.282   0.033 -31.311  1.00 96.21           H  
ATOM   1731  HB3 ARG A 109      78.267   1.439 -30.898  1.00 96.21           H  
ATOM   1732  O   ARG A 109      78.718  -2.669 -31.246  1.00 96.21           O  
ATOM   1733  CG  ARG A 109      77.736   0.207 -29.215  1.00 96.21           C  
ATOM   1734  HG2 ARG A 109      78.568   0.563 -28.607  1.00 96.21           H  
ATOM   1735  HG3 ARG A 109      77.580  -0.849 -28.994  1.00 96.21           H  
ATOM   1736  CD  ARG A 109      76.468   0.982 -28.812  1.00 96.21           C  
ATOM   1737  HD2 ARG A 109      76.442   1.034 -27.723  1.00 96.21           H  
ATOM   1738  HD3 ARG A 109      76.529   1.995 -29.208  1.00 96.21           H  
ATOM   1739  NE  ARG A 109      75.223   0.332 -29.267  1.00 96.21           N  
ATOM   1740  HE  ARG A 109      75.312  -0.554 -29.742  1.00 96.21           H  
ATOM   1741  NH1 ARG A 109      73.709   1.970 -28.681  1.00 96.21           N  
ATOM   1742 HH11 ARG A 109      74.436   2.494 -28.214  1.00 96.21           H  
ATOM   1743 HH12 ARG A 109      72.739   2.246 -28.637  1.00 96.21           H  
ATOM   1744  NH2 ARG A 109      72.991   0.151 -29.691  1.00 96.21           N  
ATOM   1745 HH21 ARG A 109      73.095  -0.814 -29.968  1.00 96.21           H  
ATOM   1746 HH22 ARG A 109      72.123   0.596 -29.953  1.00 96.21           H  
ATOM   1747  CZ  ARG A 109      73.991   0.814 -29.210  1.00 96.21           C  
ATOM   1748  N   CYS A 110      80.118  -2.104 -29.586  1.00 95.18           N  
ATOM   1749  H   CYS A 110      80.632  -1.338 -29.171  1.00 95.18           H  
ATOM   1750  CA  CYS A 110      79.943  -3.285 -28.749  1.00 95.18           C  
ATOM   1751  HA  CYS A 110      79.281  -3.997 -29.242  1.00 95.18           H  
ATOM   1752  C   CYS A 110      79.280  -2.819 -27.446  1.00 95.18           C  
ATOM   1753  CB  CYS A 110      81.306  -3.952 -28.556  1.00 95.18           C  
ATOM   1754  HB2 CYS A 110      81.718  -4.160 -29.544  1.00 95.18           H  
ATOM   1755  HB3 CYS A 110      81.968  -3.252 -28.048  1.00 95.18           H  
ATOM   1756  O   CYS A 110      79.574  -1.723 -26.962  1.00 95.18           O  
ATOM   1757  SG  CYS A 110      81.345  -5.511 -27.645  1.00 95.18           S  
ATOM   1758  N   LYS A 111      78.325  -3.586 -26.925  1.00 93.67           N  
ATOM   1759  H   LYS A 111      78.108  -4.444 -27.412  1.00 93.67           H  
ATOM   1760  CA  LYS A 111      77.360  -3.138 -25.909  1.00 93.67           C  
ATOM   1761  HA  LYS A 111      77.754  -2.301 -25.333  1.00 93.67           H  
ATOM   1762  C   LYS A 111      77.072  -4.294 -24.956  1.00 93.67           C  
ATOM   1763  CB  LYS A 111      76.103  -2.696 -26.688  1.00 93.67           C  
ATOM   1764  HB2 LYS A 111      76.377  -1.878 -27.354  1.00 93.67           H  
ATOM   1765  HB3 LYS A 111      75.819  -3.529 -27.331  1.00 93.67           H  
ATOM   1766  O   LYS A 111      76.521  -5.296 -25.395  1.00 93.67           O  
ATOM   1767  CG  LYS A 111      74.872  -2.239 -25.880  1.00 93.67           C  
ATOM   1768  HG2 LYS A 111      74.834  -1.150 -25.874  1.00 93.67           H  
ATOM   1769  HG3 LYS A 111      74.928  -2.595 -24.852  1.00 93.67           H  
ATOM   1770  CD  LYS A 111      73.601  -2.803 -26.538  1.00 93.67           C  
ATOM   1771  HD2 LYS A 111      73.551  -3.861 -26.279  1.00 93.67           H  
ATOM   1772  HD3 LYS A 111      73.663  -2.708 -27.622  1.00 93.67           H  
ATOM   1773  CE  LYS A 111      72.301  -2.146 -26.081  1.00 93.67           C  
ATOM   1774  HE2 LYS A 111      72.197  -1.167 -26.550  1.00 93.67           H  
ATOM   1775  HE3 LYS A 111      72.328  -2.017 -24.999  1.00 93.67           H  
ATOM   1776  NZ  LYS A 111      71.151  -3.009 -26.433  1.00 93.67           N  
ATOM   1777  HZ1 LYS A 111      70.306  -2.660 -26.003  1.00 93.67           H  
ATOM   1778  HZ2 LYS A 111      71.281  -3.914 -26.004  1.00 93.67           H  
ATOM   1779  HZ3 LYS A 111      71.044  -3.085 -27.435  1.00 93.67           H  
ATOM   1780  N   VAL A 112      77.437  -4.173 -23.682  1.00 91.87           N  
ATOM   1781  H   VAL A 112      77.828  -3.293 -23.379  1.00 91.87           H  
ATOM   1782  CA  VAL A 112      77.108  -5.168 -22.643  1.00 91.87           C  
ATOM   1783  HA  VAL A 112      76.592  -6.002 -23.118  1.00 91.87           H  
ATOM   1784  C   VAL A 112      76.132  -4.564 -21.645  1.00 91.87           C  
ATOM   1785  CB  VAL A 112      78.365  -5.768 -21.986  1.00 91.87           C  
ATOM   1786  HB  VAL A 112      79.034  -6.068 -22.793  1.00 91.87           H  
ATOM   1787  O   VAL A 112      76.251  -3.400 -21.261  1.00 91.87           O  
ATOM   1788  CG1 VAL A 112      79.104  -4.774 -21.091  1.00 91.87           C  
ATOM   1789 HG11 VAL A 112      80.078  -5.180 -20.819  1.00 91.87           H  
ATOM   1790 HG12 VAL A 112      78.531  -4.574 -20.185  1.00 91.87           H  
ATOM   1791 HG13 VAL A 112      79.240  -3.839 -21.634  1.00 91.87           H  
ATOM   1792  CG2 VAL A 112      78.081  -7.024 -21.160  1.00 91.87           C  
ATOM   1793 HG21 VAL A 112      77.640  -7.791 -21.797  1.00 91.87           H  
ATOM   1794 HG22 VAL A 112      79.013  -7.415 -20.750  1.00 91.87           H  
ATOM   1795 HG23 VAL A 112      77.400  -6.795 -20.340  1.00 91.87           H  
ATOM   1796  N   GLU A 113      75.139  -5.346 -21.252  1.00 90.67           N  
ATOM   1797  H   GLU A 113      75.111  -6.295 -21.595  1.00 90.67           H  
ATOM   1798  CA  GLU A 113      74.004  -4.901 -20.445  1.00 90.67           C  
ATOM   1799  HA  GLU A 113      74.212  -3.920 -20.017  1.00 90.67           H  
ATOM   1800  C   GLU A 113      73.812  -5.883 -19.288  1.00 90.67           C  
ATOM   1801  CB  GLU A 113      72.736  -4.783 -21.311  1.00 90.67           C  
ATOM   1802  HB2 GLU A 113      71.945  -4.324 -20.718  1.00 90.67           H  
ATOM   1803  HB3 GLU A 113      72.412  -5.790 -21.573  1.00 90.67           H  
ATOM   1804  O   GLU A 113      74.104  -7.075 -19.414  1.00 90.67           O  
ATOM   1805  CG  GLU A 113      72.936  -3.963 -22.601  1.00 90.67           C  
ATOM   1806  HG2 GLU A 113      73.820  -4.305 -23.139  1.00 90.67           H  
ATOM   1807  HG3 GLU A 113      73.105  -2.920 -22.332  1.00 90.67           H  
ATOM   1808  CD  GLU A 113      71.754  -4.070 -23.569  1.00 90.67           C  
ATOM   1809  OE1 GLU A 113      70.908  -3.151 -23.577  1.00 90.67           O  
ATOM   1810  OE2 GLU A 113      71.771  -4.964 -24.453  1.00 90.67           O  
ATOM   1811  N   GLY A 114      73.353  -5.395 -18.141  1.00 88.45           N  
ATOM   1812  H   GLY A 114      73.172  -4.403 -18.069  1.00 88.45           H  
ATOM   1813  CA  GLY A 114      73.416  -6.133 -16.890  1.00 88.45           C  
ATOM   1814  HA2 GLY A 114      74.466  -6.269 -16.632  1.00 88.45           H  
ATOM   1815  HA3 GLY A 114      72.976  -7.123 -17.010  1.00 88.45           H  
ATOM   1816  C   GLY A 114      72.730  -5.426 -15.728  1.00 88.45           C  
ATOM   1817  O   GLY A 114      71.797  -4.643 -15.899  1.00 88.45           O  
ATOM   1818  N   ASP A 115      73.225  -5.721 -14.534  1.00 82.04           N  
ATOM   1819  H   ASP A 115      73.971  -6.400 -14.495  1.00 82.04           H  
ATOM   1820  CA  ASP A 115      72.794  -5.174 -13.258  1.00 82.04           C  
ATOM   1821  HA  ASP A 115      72.293  -4.219 -13.416  1.00 82.04           H  
ATOM   1822  C   ASP A 115      74.004  -4.939 -12.349  1.00 82.04           C  
ATOM   1823  CB  ASP A 115      71.809  -6.139 -12.580  1.00 82.04           C  
ATOM   1824  HB2 ASP A 115      71.595  -5.780 -11.573  1.00 82.04           H  
ATOM   1825  HB3 ASP A 115      72.261  -7.127 -12.497  1.00 82.04           H  
ATOM   1826  O   ASP A 115      75.022  -5.637 -12.422  1.00 82.04           O  
ATOM   1827  CG  ASP A 115      70.496  -6.229 -13.349  1.00 82.04           C  
ATOM   1828  OD1 ASP A 115      69.754  -5.221 -13.355  1.00 82.04           O  
ATOM   1829  OD2 ASP A 115      70.213  -7.277 -13.974  1.00 82.04           O  
ATOM   1830  N   LYS A 116      73.861  -3.968 -11.451  1.00 75.49           N  
ATOM   1831  H   LYS A 116      73.024  -3.403 -11.490  1.00 75.49           H  
ATOM   1832  CA  LYS A 116      74.729  -3.751 -10.298  1.00 75.49           C  
ATOM   1833  HA  LYS A 116      75.416  -4.593 -10.218  1.00 75.49           H  
ATOM   1834  C   LYS A 116      73.878  -3.731  -9.030  1.00 75.49           C  
ATOM   1835  CB  LYS A 116      75.539  -2.454 -10.497  1.00 75.49           C  
ATOM   1836  HB2 LYS A 116      75.791  -2.338 -11.552  1.00 75.49           H  
ATOM   1837  HB3 LYS A 116      74.959  -1.590 -10.175  1.00 75.49           H  
ATOM   1838  O   LYS A 116      72.744  -3.262  -9.069  1.00 75.49           O  
ATOM   1839  CG  LYS A 116      76.841  -2.552  -9.702  1.00 75.49           C  
ATOM   1840  HG2 LYS A 116      76.614  -2.666  -8.642  1.00 75.49           H  
ATOM   1841  HG3 LYS A 116      77.348  -3.445 -10.070  1.00 75.49           H  
ATOM   1842  CD  LYS A 116      77.794  -1.365  -9.856  1.00 75.49           C  
ATOM   1843  HD2 LYS A 116      77.350  -0.489  -9.385  1.00 75.49           H  
ATOM   1844  HD3 LYS A 116      77.939  -1.144 -10.914  1.00 75.49           H  
ATOM   1845  CE  LYS A 116      79.149  -1.671  -9.189  1.00 75.49           C  
ATOM   1846  HE2 LYS A 116      78.987  -1.838  -8.124  1.00 75.49           H  
ATOM   1847  HE3 LYS A 116      79.791  -0.797  -9.307  1.00 75.49           H  
ATOM   1848  NZ  LYS A 116      79.815  -2.861  -9.776  1.00 75.49           N  
ATOM   1849  HZ1 LYS A 116      79.337  -3.711  -9.513  1.00 75.49           H  
ATOM   1850  HZ2 LYS A 116      79.789  -2.822 -10.785  1.00 75.49           H  
ATOM   1851  HZ3 LYS A 116      80.765  -2.986  -9.456  1.00 75.49           H  
ATOM   1852  N   THR A 117      74.442  -4.167  -7.908  1.00 66.70           N  
ATOM   1853  H   THR A 117      75.381  -4.534  -7.979  1.00 66.70           H  
ATOM   1854  CA  THR A 117      73.867  -4.092  -6.548  1.00 66.70           C  
ATOM   1855  HA  THR A 117      73.127  -4.883  -6.425  1.00 66.70           H  
ATOM   1856  C   THR A 117      73.156  -2.769  -6.254  1.00 66.70           C  
ATOM   1857  CB  THR A 117      74.976  -4.276  -5.493  1.00 66.70           C  
ATOM   1858  HB  THR A 117      74.648  -3.846  -4.547  1.00 66.70           H  
ATOM   1859  O   THR A 117      72.039  -2.777  -5.744  1.00 66.70           O  
ATOM   1860  CG2 THR A 117      75.291  -5.752  -5.257  1.00 66.70           C  
ATOM   1861 HG21 THR A 117      75.546  -6.246  -6.194  1.00 66.70           H  
ATOM   1862 HG22 THR A 117      76.128  -5.838  -4.565  1.00 66.70           H  
ATOM   1863 HG23 THR A 117      74.422  -6.244  -4.820  1.00 66.70           H  
ATOM   1864  OG1 THR A 117      76.172  -3.637  -5.898  1.00 66.70           O  
ATOM   1865  HG1 THR A 117      76.595  -4.213  -6.540  1.00 66.70           H  
ATOM   1866  N   ASN A 118      73.764  -1.644  -6.644  1.00 64.35           N  
ATOM   1867  H   ASN A 118      74.710  -1.738  -6.983  1.00 64.35           H  
ATOM   1868  CA  ASN A 118      73.216  -0.298  -6.444  1.00 64.35           C  
ATOM   1869  HA  ASN A 118      72.415  -0.353  -5.706  1.00 64.35           H  
ATOM   1870  C   ASN A 118      72.576   0.320  -7.712  1.00 64.35           C  
ATOM   1871  CB  ASN A 118      74.325   0.597  -5.854  1.00 64.35           C  
ATOM   1872  HB2 ASN A 118      73.945   1.614  -5.758  1.00 64.35           H  
ATOM   1873  HB3 ASN A 118      75.174   0.617  -6.538  1.00 64.35           H  
ATOM   1874  O   ASN A 118      72.181   1.483  -7.677  1.00 64.35           O  
ATOM   1875  CG  ASN A 118      74.810   0.173  -4.475  1.00 64.35           C  
ATOM   1876  ND2 ASN A 118      75.876   0.769  -3.995  1.00 64.35           N  
ATOM   1877 HD21 ASN A 118      76.344   1.497  -4.516  1.00 64.35           H  
ATOM   1878 HD22 ASN A 118      76.169   0.456  -3.080  1.00 64.35           H  
ATOM   1879  OD1 ASN A 118      74.256  -0.672  -3.797  1.00 64.35           O  
ATOM   1880  N   ALA A 119      72.509  -0.405  -8.837  1.00 53.80           N  
ATOM   1881  H   ALA A 119      72.752  -1.384  -8.785  1.00 53.80           H  
ATOM   1882  CA  ALA A 119      71.983   0.092 -10.116  1.00 53.80           C  
ATOM   1883  HA  ALA A 119      71.112   0.717  -9.918  1.00 53.80           H  
ATOM   1884  C   ALA A 119      71.539  -1.049 -11.060  1.00 53.80           C  
ATOM   1885  CB  ALA A 119      73.051   0.977 -10.783  1.00 53.80           C  
ATOM   1886  HB1 ALA A 119      73.277   1.833 -10.148  1.00 53.80           H  
ATOM   1887  HB2 ALA A 119      72.677   1.341 -11.739  1.00 53.80           H  
ATOM   1888  HB3 ALA A 119      73.965   0.408 -10.955  1.00 53.80           H  
ATOM   1889  O   ALA A 119      72.335  -1.591 -11.836  1.00 53.80           O  
ATOM   1890  N   ALA A 120      70.250  -1.392 -11.036  1.00 66.53           N  
ATOM   1891  H   ALA A 120      69.633  -0.925 -10.387  1.00 66.53           H  
ATOM   1892  CA  ALA A 120      69.653  -2.299 -12.020  1.00 66.53           C  
ATOM   1893  HA  ALA A 120      70.254  -3.208 -12.050  1.00 66.53           H  
ATOM   1894  C   ALA A 120      69.649  -1.684 -13.438  1.00 66.53           C  
ATOM   1895  CB  ALA A 120      68.243  -2.678 -11.554  1.00 66.53           C  
ATOM   1896  HB1 ALA A 120      67.814  -3.403 -12.246  1.00 66.53           H  
ATOM   1897  HB2 ALA A 120      67.608  -1.792 -11.523  1.00 66.53           H  
ATOM   1898  HB3 ALA A 120      68.291  -3.130 -10.563  1.00 66.53           H  
ATOM   1899  O   ALA A 120      69.676  -0.463 -13.585  1.00 66.53           O  
ATOM   1900  N   ASN A 121      69.586  -2.523 -14.479  1.00 69.31           N  
ATOM   1901  H   ASN A 121      69.596  -3.510 -14.268  1.00 69.31           H  
ATOM   1902  CA  ASN A 121      69.677  -2.121 -15.899  1.00 69.31           C  
ATOM   1903  HA  ASN A 121      69.669  -3.043 -16.480  1.00 69.31           H  
ATOM   1904  C   ASN A 121      71.001  -1.415 -16.292  1.00 69.31           C  
ATOM   1905  CB  ASN A 121      68.445  -1.287 -16.335  1.00 69.31           C  
ATOM   1906  HB2 ASN A 121      68.483  -0.321 -15.832  1.00 69.31           H  
ATOM   1907  HB3 ASN A 121      68.518  -1.087 -17.404  1.00 69.31           H  
ATOM   1908  O   ASN A 121      71.033  -0.669 -17.271  1.00 69.31           O  
ATOM   1909  CG  ASN A 121      67.078  -1.900 -16.103  1.00 69.31           C  
ATOM   1910  ND2 ASN A 121      66.061  -1.082 -15.977  1.00 69.31           N  
ATOM   1911 HD21 ASN A 121      65.149  -1.494 -15.835  1.00 69.31           H  
ATOM   1912 HD22 ASN A 121      66.217  -0.085 -15.991  1.00 69.31           H  
ATOM   1913  OD1 ASN A 121      66.873  -3.104 -16.085  1.00 69.31           O  
ATOM   1914  N   SER A 122      72.096  -1.621 -15.552  1.00 82.67           N  
ATOM   1915  H   SER A 122      72.034  -2.295 -14.802  1.00 82.67           H  
ATOM   1916  CA  SER A 122      73.405  -1.034 -15.881  1.00 82.67           C  
ATOM   1917  HA  SER A 122      73.294   0.050 -15.931  1.00 82.67           H  
ATOM   1918  C   SER A 122      73.925  -1.522 -17.244  1.00 82.67           C  
ATOM   1919  CB  SER A 122      74.433  -1.356 -14.793  1.00 82.67           C  
ATOM   1920  HB2 SER A 122      75.426  -1.096 -15.161  1.00 82.67           H  
ATOM   1921  HB3 SER A 122      74.410  -2.421 -14.562  1.00 82.67           H  
ATOM   1922  O   SER A 122      73.850  -2.709 -17.554  1.00 82.67           O  
ATOM   1923  OG  SER A 122      74.195  -0.601 -13.621  1.00 82.67           O  
ATOM   1924  HG  SER A 122      73.463  -0.978 -13.128  1.00 82.67           H  
ATOM   1925  N   SER A 123      74.500  -0.628 -18.055  1.00 86.60           N  
ATOM   1926  H   SER A 123      74.538   0.338 -17.762  1.00 86.60           H  
ATOM   1927  CA  SER A 123      75.017  -0.952 -19.397  1.00 86.60           C  
ATOM   1928  HA  SER A 123      75.258  -2.014 -19.432  1.00 86.60           H  
ATOM   1929  C   SER A 123      76.294  -0.185 -19.740  1.00 86.60           C  
ATOM   1930  CB  SER A 123      73.955  -0.674 -20.466  1.00 86.60           C  
ATOM   1931  HB2 SER A 123      74.335  -0.993 -21.437  1.00 86.60           H  
ATOM   1932  HB3 SER A 123      73.051  -1.240 -20.243  1.00 86.60           H  
ATOM   1933  O   SER A 123      76.449   0.965 -19.332  1.00 86.60           O  
ATOM   1934  OG  SER A 123      73.647   0.709 -20.517  1.00 86.60           O  
ATOM   1935  HG  SER A 123      74.391   1.202 -20.163  1.00 86.60           H  
ATOM   1936  N   ILE A 124      77.180  -0.802 -20.523  1.00 87.39           N  
ATOM   1937  H   ILE A 124      76.940  -1.723 -20.863  1.00 87.39           H  
ATOM   1938  CA  ILE A 124      78.511  -0.293 -20.889  1.00 87.39           C  
ATOM   1939  HA  ILE A 124      78.566   0.770 -20.652  1.00 87.39           H  
ATOM   1940  C   ILE A 124      78.704  -0.459 -22.401  1.00 87.39           C  
ATOM   1941  CB  ILE A 124      79.609  -1.027 -20.080  1.00 87.39           C  
ATOM   1942  HB  ILE A 124      79.563  -2.085 -20.339  1.00 87.39           H  
ATOM   1943  O   ILE A 124      78.239  -1.439 -22.988  1.00 87.39           O  
ATOM   1944  CG1 ILE A 124      79.367  -0.907 -18.557  1.00 87.39           C  
ATOM   1945 HG12 ILE A 124      79.540   0.119 -18.232  1.00 87.39           H  
ATOM   1946 HG13 ILE A 124      78.337  -1.168 -18.315  1.00 87.39           H  
ATOM   1947  CG2 ILE A 124      81.019  -0.514 -20.438  1.00 87.39           C  
ATOM   1948 HG21 ILE A 124      81.240  -0.684 -21.492  1.00 87.39           H  
ATOM   1949 HG22 ILE A 124      81.102   0.548 -20.210  1.00 87.39           H  
ATOM   1950 HG23 ILE A 124      81.776  -1.053 -19.868  1.00 87.39           H  
ATOM   1951  CD1 ILE A 124      80.231  -1.856 -17.729  1.00 87.39           C  
ATOM   1952 HD11 ILE A 124      81.272  -1.535 -17.743  1.00 87.39           H  
ATOM   1953 HD12 ILE A 124      79.863  -1.839 -16.703  1.00 87.39           H  
ATOM   1954 HD13 ILE A 124      80.148  -2.872 -18.116  1.00 87.39           H  
ATOM   1955  N   VAL A 125      79.379   0.497 -23.048  1.00 91.91           N  
ATOM   1956  H   VAL A 125      79.793   1.247 -22.512  1.00 91.91           H  
ATOM   1957  CA  VAL A 125      79.570   0.517 -24.507  1.00 91.91           C  
ATOM   1958  HA  VAL A 125      79.361  -0.484 -24.885  1.00 91.91           H  
ATOM   1959  C   VAL A 125      81.013   0.830 -24.907  1.00 91.91           C  
ATOM   1960  CB  VAL A 125      78.581   1.471 -25.210  1.00 91.91           C  
ATOM   1961  HB  VAL A 125      78.810   1.472 -26.275  1.00 91.91           H  
ATOM   1962  O   VAL A 125      81.624   1.761 -24.391  1.00 91.91           O  
ATOM   1963  CG1 VAL A 125      77.134   0.986 -25.052  1.00 91.91           C  
ATOM   1964 HG11 VAL A 125      76.849   0.971 -24.000  1.00 91.91           H  
ATOM   1965 HG12 VAL A 125      76.452   1.652 -25.581  1.00 91.91           H  
ATOM   1966 HG13 VAL A 125      77.044  -0.023 -25.455  1.00 91.91           H  
ATOM   1967  CG2 VAL A 125      78.643   2.925 -24.716  1.00 91.91           C  
ATOM   1968 HG21 VAL A 125      77.935   3.538 -25.273  1.00 91.91           H  
ATOM   1969 HG22 VAL A 125      78.395   2.975 -23.656  1.00 91.91           H  
ATOM   1970 HG23 VAL A 125      79.644   3.331 -24.864  1.00 91.91           H  
ATOM   1971  N   ALA A 126      81.526   0.076 -25.877  1.00 92.01           N  
ATOM   1972  H   ALA A 126      80.936  -0.651 -26.256  1.00 92.01           H  
ATOM   1973  CA  ALA A 126      82.822   0.265 -26.524  1.00 92.01           C  
ATOM   1974  HA  ALA A 126      83.312   1.145 -26.106  1.00 92.01           H  
ATOM   1975  C   ALA A 126      82.622   0.503 -28.030  1.00 92.01           C  
ATOM   1976  CB  ALA A 126      83.707  -0.953 -26.229  1.00 92.01           C  
ATOM   1977  HB1 ALA A 126      83.262  -1.857 -26.644  1.00 92.01           H  
ATOM   1978  HB2 ALA A 126      84.698  -0.811 -26.660  1.00 92.01           H  
ATOM   1979  HB3 ALA A 126      83.819  -1.077 -25.152  1.00 92.01           H  
ATOM   1980  O   ALA A 126      81.567   0.174 -28.582  1.00 92.01           O  
ATOM   1981  N   LYS A 127      83.612   1.089 -28.716  1.00 94.35           N  
ATOM   1982  H   LYS A 127      84.486   1.275 -28.246  1.00 94.35           H  
ATOM   1983  CA  LYS A 127      83.512   1.428 -30.147  1.00 94.35           C  
ATOM   1984  HA  LYS A 127      82.732   0.813 -30.596  1.00 94.35           H  
ATOM   1985  C   LYS A 127      84.783   1.124 -30.938  1.00 94.35           C  
ATOM   1986  CB  LYS A 127      83.126   2.905 -30.334  1.00 94.35           C  
ATOM   1987  HB2 LYS A 127      83.819   3.533 -29.775  1.00 94.35           H  
ATOM   1988  HB3 LYS A 127      83.222   3.156 -31.391  1.00 94.35           H  
ATOM   1989  O   LYS A 127      85.888   1.157 -30.406  1.00 94.35           O  
ATOM   1990  CG  LYS A 127      81.683   3.213 -29.907  1.00 94.35           C  
ATOM   1991  HG2 LYS A 127      81.570   3.050 -28.835  1.00 94.35           H  
ATOM   1992  HG3 LYS A 127      80.999   2.556 -30.443  1.00 94.35           H  
ATOM   1993  CD  LYS A 127      81.346   4.671 -30.232  1.00 94.35           C  
ATOM   1994  HD2 LYS A 127      82.000   5.325 -29.655  1.00 94.35           H  
ATOM   1995  HD3 LYS A 127      81.520   4.846 -31.294  1.00 94.35           H  
ATOM   1996  CE  LYS A 127      79.882   4.972 -29.901  1.00 94.35           C  
ATOM   1997  HE2 LYS A 127      79.722   4.785 -28.839  1.00 94.35           H  
ATOM   1998  HE3 LYS A 127      79.250   4.287 -30.466  1.00 94.35           H  
ATOM   1999  NZ  LYS A 127      79.540   6.376 -30.236  1.00 94.35           N  
ATOM   2000  HZ1 LYS A 127      79.665   6.536 -31.226  1.00 94.35           H  
ATOM   2001  HZ2 LYS A 127      78.576   6.573 -30.005  1.00 94.35           H  
ATOM   2002  HZ3 LYS A 127      80.135   7.018 -29.733  1.00 94.35           H  
ATOM   2003  N   LYS A 128      84.591   0.900 -32.237  1.00 94.74           N  
ATOM   2004  H   LYS A 128      83.634   0.926 -32.558  1.00 94.74           H  
ATOM   2005  CA  LYS A 128      85.619   0.885 -33.286  1.00 94.74           C  
ATOM   2006  HA  LYS A 128      86.507   1.406 -32.927  1.00 94.74           H  
ATOM   2007  C   LYS A 128      85.075   1.650 -34.493  1.00 94.74           C  
ATOM   2008  CB  LYS A 128      85.973  -0.567 -33.669  1.00 94.74           C  
ATOM   2009  HB2 LYS A 128      85.447  -0.831 -34.587  1.00 94.74           H  
ATOM   2010  HB3 LYS A 128      85.620  -1.253 -32.899  1.00 94.74           H  
ATOM   2011  O   LYS A 128      83.869   1.867 -34.580  1.00 94.74           O  
ATOM   2012  CG  LYS A 128      87.478  -0.804 -33.882  1.00 94.74           C  
ATOM   2013  HG2 LYS A 128      87.908  -0.006 -34.487  1.00 94.74           H  
ATOM   2014  HG3 LYS A 128      87.592  -1.741 -34.427  1.00 94.74           H  
ATOM   2015  CD  LYS A 128      88.235  -0.931 -32.550  1.00 94.74           C  
ATOM   2016  HD2 LYS A 128      88.360   0.046 -32.085  1.00 94.74           H  
ATOM   2017  HD3 LYS A 128      87.643  -1.559 -31.884  1.00 94.74           H  
ATOM   2018  CE  LYS A 128      89.599  -1.599 -32.772  1.00 94.74           C  
ATOM   2019  HE2 LYS A 128      89.480  -2.380 -33.523  1.00 94.74           H  
ATOM   2020  HE3 LYS A 128      90.313  -0.877 -33.167  1.00 94.74           H  
ATOM   2021  NZ  LYS A 128      90.114  -2.239 -31.538  1.00 94.74           N  
ATOM   2022  HZ1 LYS A 128      89.378  -2.734 -31.055  1.00 94.74           H  
ATOM   2023  HZ2 LYS A 128      90.554  -1.587 -30.904  1.00 94.74           H  
ATOM   2024  HZ3 LYS A 128      90.771  -2.957 -31.808  1.00 94.74           H  
ATOM   2025  N   GLU A 129      85.928   2.007 -35.439  1.00 93.62           N  
ATOM   2026  H   GLU A 129      86.905   1.766 -35.357  1.00 93.62           H  
ATOM   2027  CA  GLU A 129      85.507   2.576 -36.720  1.00 93.62           C  
ATOM   2028  HA  GLU A 129      84.461   2.326 -36.896  1.00 93.62           H  
ATOM   2029  C   GLU A 129      86.295   1.933 -37.862  1.00 93.62           C  
ATOM   2030  CB  GLU A 129      85.609   4.109 -36.669  1.00 93.62           C  
ATOM   2031  HB2 GLU A 129      84.989   4.443 -35.837  1.00 93.62           H  
ATOM   2032  HB3 GLU A 129      86.639   4.406 -36.475  1.00 93.62           H  
ATOM   2033  O   GLU A 129      87.425   1.480 -37.665  1.00 93.62           O  
ATOM   2034  CG  GLU A 129      85.113   4.786 -37.957  1.00 93.62           C  
ATOM   2035  HG2 GLU A 129      84.296   4.192 -38.367  1.00 93.62           H  
ATOM   2036  HG3 GLU A 129      85.919   4.797 -38.691  1.00 93.62           H  
ATOM   2037  CD  GLU A 129      84.600   6.211 -37.714  1.00 93.62           C  
ATOM   2038  OE1 GLU A 129      83.594   6.563 -38.371  1.00 93.62           O  
ATOM   2039  OE2 GLU A 129      85.146   6.898 -36.821  1.00 93.62           O  
ATOM   2040  N   VAL A 130      85.657   1.844 -39.028  1.00 93.33           N  
ATOM   2041  H   VAL A 130      84.726   2.230 -39.092  1.00 93.33           H  
ATOM   2042  CA  VAL A 130      86.216   1.258 -40.246  1.00 93.33           C  
ATOM   2043  HA  VAL A 130      87.234   0.921 -40.050  1.00 93.33           H  
ATOM   2044  C   VAL A 130      86.259   2.336 -41.321  1.00 93.33           C  
ATOM   2045  CB  VAL A 130      85.397   0.036 -40.694  1.00 93.33           C  
ATOM   2046  HB  VAL A 130      84.371   0.342 -40.899  1.00 93.33           H  
ATOM   2047  O   VAL A 130      85.218   2.804 -41.775  1.00 93.33           O  
ATOM   2048  CG1 VAL A 130      85.994  -0.604 -41.951  1.00 93.33           C  
ATOM   2049 HG11 VAL A 130      86.004   0.111 -42.773  1.00 93.33           H  
ATOM   2050 HG12 VAL A 130      85.392  -1.461 -42.252  1.00 93.33           H  
ATOM   2051 HG13 VAL A 130      87.013  -0.935 -41.754  1.00 93.33           H  
ATOM   2052  CG2 VAL A 130      85.354  -1.036 -39.602  1.00 93.33           C  
ATOM   2053 HG21 VAL A 130      84.782  -1.894 -39.955  1.00 93.33           H  
ATOM   2054 HG22 VAL A 130      84.867  -0.648 -38.707  1.00 93.33           H  
ATOM   2055 HG23 VAL A 130      86.368  -1.349 -39.352  1.00 93.33           H  
ATOM   2056  N   GLU A 131      87.462   2.734 -41.721  1.00 88.75           N  
ATOM   2057  H   GLU A 131      88.270   2.278 -41.320  1.00 88.75           H  
ATOM   2058  CA  GLU A 131      87.692   3.772 -42.728  1.00 88.75           C  
ATOM   2059  HA  GLU A 131      86.988   4.587 -42.563  1.00 88.75           H  
ATOM   2060  C   GLU A 131      87.487   3.214 -44.149  1.00 88.75           C  
ATOM   2061  CB  GLU A 131      89.121   4.306 -42.534  1.00 88.75           C  
ATOM   2062  HB2 GLU A 131      89.817   3.512 -42.802  1.00 88.75           H  
ATOM   2063  HB3 GLU A 131      89.269   4.548 -41.481  1.00 88.75           H  
ATOM   2064  O   GLU A 131      87.939   2.108 -44.445  1.00 88.75           O  
ATOM   2065  CG  GLU A 131      89.443   5.557 -43.364  1.00 88.75           C  
ATOM   2066  HG2 GLU A 131      88.862   6.396 -42.981  1.00 88.75           H  
ATOM   2067  HG3 GLU A 131      89.143   5.382 -44.397  1.00 88.75           H  
ATOM   2068  CD  GLU A 131      90.939   5.908 -43.353  1.00 88.75           C  
ATOM   2069  OE1 GLU A 131      91.390   6.610 -44.282  1.00 88.75           O  
ATOM   2070  OE2 GLU A 131      91.713   5.409 -42.505  1.00 88.75           O  
ATOM   2071  N   TYR A 132      86.869   3.976 -45.060  1.00 86.12           N  
ATOM   2072  H   TYR A 132      86.546   4.894 -44.790  1.00 86.12           H  
ATOM   2073  CA  TYR A 132      86.879   3.643 -46.492  1.00 86.12           C  
ATOM   2074  HA  TYR A 132      87.094   2.581 -46.609  1.00 86.12           H  
ATOM   2075  C   TYR A 132      87.972   4.429 -47.220  1.00 86.12           C  
ATOM   2076  CB  TYR A 132      85.513   3.893 -47.150  1.00 86.12           C  
ATOM   2077  HB2 TYR A 132      85.361   4.962 -47.297  1.00 86.12           H  
ATOM   2078  HB3 TYR A 132      84.719   3.540 -46.491  1.00 86.12           H  
ATOM   2079  O   TYR A 132      87.982   5.659 -47.162  1.00 86.12           O  
ATOM   2080  CG  TYR A 132      85.396   3.166 -48.475  1.00 86.12           C  
ATOM   2081  CD1 TYR A 132      85.832   3.782 -49.665  1.00 86.12           C  
ATOM   2082  HD1 TYR A 132      86.182   4.803 -49.646  1.00 86.12           H  
ATOM   2083  CD2 TYR A 132      84.952   1.830 -48.497  1.00 86.12           C  
ATOM   2084  HD2 TYR A 132      84.621   1.356 -47.584  1.00 86.12           H  
ATOM   2085  CE1 TYR A 132      85.864   3.048 -50.867  1.00 86.12           C  
ATOM   2086  HE1 TYR A 132      86.232   3.506 -51.773  1.00 86.12           H  
ATOM   2087  CE2 TYR A 132      84.986   1.092 -49.694  1.00 86.12           C  
ATOM   2088  HE2 TYR A 132      84.683   0.055 -49.707  1.00 86.12           H  
ATOM   2089  OH  TYR A 132      85.550   0.956 -52.014  1.00 86.12           O  
ATOM   2090  HH  TYR A 132      85.889   1.459 -52.758  1.00 86.12           H  
ATOM   2091  CZ  TYR A 132      85.460   1.695 -50.877  1.00 86.12           C  
ATOM   2092  N   ARG A 133      88.844   3.745 -47.969  1.00 77.74           N  
ATOM   2093  H   ARG A 133      88.747   2.740 -48.008  1.00 77.74           H  
ATOM   2094  CA  ARG A 133      89.843   4.383 -48.842  1.00 77.74           C  
ATOM   2095  HA  ARG A 133      89.728   5.464 -48.767  1.00 77.74           H  
ATOM   2096  C   ARG A 133      89.617   4.034 -50.306  1.00 77.74           C  
ATOM   2097  CB  ARG A 133      91.276   4.040 -48.403  1.00 77.74           C  
ATOM   2098  HB2 ARG A 133      91.383   2.960 -48.299  1.00 77.74           H  
ATOM   2099  HB3 ARG A 133      91.971   4.385 -49.168  1.00 77.74           H  
ATOM   2100  O   ARG A 133      89.223   2.925 -50.655  1.00 77.74           O  
ATOM   2101  CG  ARG A 133      91.630   4.730 -47.080  1.00 77.74           C  
ATOM   2102  HG2 ARG A 133      91.025   4.302 -46.281  1.00 77.74           H  
ATOM   2103  HG3 ARG A 133      91.401   5.794 -47.149  1.00 77.74           H  
ATOM   2104  CD  ARG A 133      93.116   4.572 -46.741  1.00 77.74           C  
ATOM   2105  HD2 ARG A 133      93.380   3.515 -46.779  1.00 77.74           H  
ATOM   2106  HD3 ARG A 133      93.711   5.117 -47.474  1.00 77.74           H  
ATOM   2107  NE  ARG A 133      93.370   5.107 -45.399  1.00 77.74           N  
ATOM   2108  HE  ARG A 133      92.631   5.667 -44.997  1.00 77.74           H  
ATOM   2109  NH1 ARG A 133      95.470   4.294 -44.975  1.00 77.74           N  
ATOM   2110 HH11 ARG A 133      95.554   4.031 -45.946  1.00 77.74           H  
ATOM   2111 HH12 ARG A 133      96.235   4.161 -44.329  1.00 77.74           H  
ATOM   2112  NH2 ARG A 133      94.286   5.271 -43.348  1.00 77.74           N  
ATOM   2113 HH21 ARG A 133      95.005   5.083 -42.664  1.00 77.74           H  
ATOM   2114 HH22 ARG A 133      93.369   5.548 -43.030  1.00 77.74           H  
ATOM   2115  CZ  ARG A 133      94.378   4.891 -44.585  1.00 77.74           C  
ATOM   2116  N   THR A 134      89.938   4.985 -51.179  1.00 72.15           N  
ATOM   2117  H   THR A 134      90.293   5.865 -50.834  1.00 72.15           H  
ATOM   2118  CA  THR A 134      90.051   4.730 -52.617  1.00 72.15           C  
ATOM   2119  HA  THR A 134      89.119   4.280 -52.960  1.00 72.15           H  
ATOM   2120  C   THR A 134      91.174   3.732 -52.895  1.00 72.15           C  
ATOM   2121  CB  THR A 134      90.281   6.026 -53.406  1.00 72.15           C  
ATOM   2122  HB  THR A 134      90.596   5.780 -54.420  1.00 72.15           H  
ATOM   2123  O   THR A 134      92.239   3.777 -52.280  1.00 72.15           O  
ATOM   2124  CG2 THR A 134      89.000   6.854 -53.482  1.00 72.15           C  
ATOM   2125 HG21 THR A 134      88.671   7.139 -52.482  1.00 72.15           H  
ATOM   2126 HG22 THR A 134      89.173   7.753 -54.075  1.00 72.15           H  
ATOM   2127 HG23 THR A 134      88.214   6.270 -53.961  1.00 72.15           H  
ATOM   2128  OG1 THR A 134      91.270   6.826 -52.789  1.00 72.15           O  
ATOM   2129  HG1 THR A 134      91.354   7.627 -53.311  1.00 72.15           H  
ATOM   2130  N   ASN A 135      90.925   2.826 -53.836  1.00 64.65           N  
ATOM   2131  H   ASN A 135      89.995   2.830 -54.231  1.00 64.65           H  
ATOM   2132  CA  ASN A 135      91.652   1.562 -53.994  1.00 64.65           C  
ATOM   2133  HA  ASN A 135      91.543   0.987 -53.074  1.00 64.65           H  
ATOM   2134  C   ASN A 135      93.162   1.776 -54.212  1.00 64.65           C  
ATOM   2135  CB  ASN A 135      90.988   0.774 -55.150  1.00 64.65           C  
ATOM   2136  HB2 ASN A 135      91.352   1.164 -56.100  1.00 64.65           H  
ATOM   2137  HB3 ASN A 135      91.280  -0.274 -55.089  1.00 64.65           H  
ATOM   2138  O   ASN A 135      93.994   1.124 -53.582  1.00 64.65           O  
ATOM   2139  CG  ASN A 135      89.461   0.838 -55.175  1.00 64.65           C  
ATOM   2140  ND2 ASN A 135      88.878   0.719 -56.333  1.00 64.65           N  
ATOM   2141 HD21 ASN A 135      87.875   0.598 -56.367  1.00 64.65           H  
ATOM   2142 HD22 ASN A 135      89.328   0.290 -57.129  1.00 64.65           H  
ATOM   2143  OD1 ASN A 135      88.796   1.095 -54.177  1.00 64.65           O  
ATOM   2144  N   THR A 136      93.519   2.780 -55.018  1.00 65.09           N  
ATOM   2145  H   THR A 136      92.797   3.250 -55.546  1.00 65.09           H  
ATOM   2146  CA  THR A 136      94.901   3.223 -55.264  1.00 65.09           C  
ATOM   2147  HA  THR A 136      95.437   2.426 -55.779  1.00 65.09           H  
ATOM   2148  C   THR A 136      95.656   3.557 -53.974  1.00 65.09           C  
ATOM   2149  CB  THR A 136      94.899   4.481 -56.154  1.00 65.09           C  
ATOM   2150  HB  THR A 136      94.717   5.362 -55.537  1.00 65.09           H  
ATOM   2151  O   THR A 136      96.832   3.231 -53.845  1.00 65.09           O  
ATOM   2152  CG2 THR A 136      96.215   4.663 -56.905  1.00 65.09           C  
ATOM   2153 HG21 THR A 136      96.180   5.577 -57.499  1.00 65.09           H  
ATOM   2154 HG22 THR A 136      97.037   4.741 -56.194  1.00 65.09           H  
ATOM   2155 HG23 THR A 136      96.391   3.810 -57.560  1.00 65.09           H  
ATOM   2156  OG1 THR A 136      93.875   4.411 -57.122  1.00 65.09           O  
ATOM   2157  HG1 THR A 136      94.060   5.067 -57.797  1.00 65.09           H  
ATOM   2158  N   THR A 137      94.983   4.175 -53.001  1.00 64.71           N  
ATOM   2159  H   THR A 137      93.997   4.349 -53.130  1.00 64.71           H  
ATOM   2160  CA  THR A 137      95.567   4.610 -51.723  1.00 64.71           C  
ATOM   2161  HA  THR A 137      96.506   5.125 -51.923  1.00 64.71           H  
ATOM   2162  C   THR A 137      95.879   3.428 -50.801  1.00 64.71           C  
ATOM   2163  CB  THR A 137      94.620   5.597 -51.015  1.00 64.71           C  
ATOM   2164  HB  THR A 137      93.746   5.057 -50.652  1.00 64.71           H  
ATOM   2165  O   THR A 137      96.820   3.504 -50.021  1.00 64.71           O  
ATOM   2166  CG2 THR A 137      95.273   6.317 -49.836  1.00 64.71           C  
ATOM   2167 HG21 THR A 137      95.517   5.604 -49.049  1.00 64.71           H  
ATOM   2168 HG22 THR A 137      94.587   7.061 -49.432  1.00 64.71           H  
ATOM   2169 HG23 THR A 137      96.189   6.811 -50.162  1.00 64.71           H  
ATOM   2170  OG1 THR A 137      94.190   6.593 -51.920  1.00 64.71           O  
ATOM   2171  HG1 THR A 137      93.234   6.656 -51.859  1.00 64.71           H  
ATOM   2172  N   ALA A 138      95.140   2.318 -50.904  1.00 58.28           N  
ATOM   2173  H   ALA A 138      94.388   2.296 -51.579  1.00 58.28           H  
ATOM   2174  CA  ALA A 138      95.490   1.070 -50.222  1.00 58.28           C  
ATOM   2175  HA  ALA A 138      95.846   1.296 -49.217  1.00 58.28           H  
ATOM   2176  C   ALA A 138      96.632   0.335 -50.953  1.00 58.28           C  
ATOM   2177  CB  ALA A 138      94.224   0.213 -50.095  1.00 58.28           C  
ATOM   2178  HB1 ALA A 138      94.463  -0.717 -49.580  1.00 58.28           H  
ATOM   2179  HB2 ALA A 138      93.467   0.750 -49.523  1.00 58.28           H  
ATOM   2180  HB3 ALA A 138      93.826  -0.021 -51.082  1.00 58.28           H  
ATOM   2181  O   ALA A 138      97.613  -0.072 -50.331  1.00 58.28           O  
ATOM   2182  N   LEU A 139      96.545   0.237 -52.285  1.00 60.39           N  
ATOM   2183  H   LEU A 139      95.704   0.581 -52.727  1.00 60.39           H  
ATOM   2184  CA  LEU A 139      97.538  -0.428 -53.135  1.00 60.39           C  
ATOM   2185  HA  LEU A 139      97.607  -1.471 -52.824  1.00 60.39           H  
ATOM   2186  C   LEU A 139      98.949   0.181 -53.006  1.00 60.39           C  
ATOM   2187  CB  LEU A 139      97.007  -0.372 -54.581  1.00 60.39           C  
ATOM   2188  HB2 LEU A 139      96.036  -0.866 -54.612  1.00 60.39           H  
ATOM   2189  HB3 LEU A 139      96.857   0.673 -54.852  1.00 60.39           H  
ATOM   2190  O   LEU A 139      99.937  -0.552 -52.986  1.00 60.39           O  
ATOM   2191  CG  LEU A 139      97.918  -1.013 -55.642  1.00 60.39           C  
ATOM   2192  HG  LEU A 139      98.874  -0.488 -55.657  1.00 60.39           H  
ATOM   2193  CD1 LEU A 139      98.167  -2.500 -55.387  1.00 60.39           C  
ATOM   2194 HD11 LEU A 139      97.219  -3.033 -55.320  1.00 60.39           H  
ATOM   2195 HD12 LEU A 139      98.758  -2.921 -56.200  1.00 60.39           H  
ATOM   2196 HD13 LEU A 139      98.723  -2.633 -54.459  1.00 60.39           H  
ATOM   2197  CD2 LEU A 139      97.276  -0.860 -57.021  1.00 60.39           C  
ATOM   2198 HD21 LEU A 139      97.936  -1.277 -57.782  1.00 60.39           H  
ATOM   2199 HD22 LEU A 139      97.113   0.196 -57.238  1.00 60.39           H  
ATOM   2200 HD23 LEU A 139      96.321  -1.385 -57.049  1.00 60.39           H  
ATOM   2201  N   ILE A 140      99.051   1.508 -52.870  1.00 64.98           N  
ATOM   2202  H   ILE A 140      98.204   2.053 -52.937  1.00 64.98           H  
ATOM   2203  CA  ILE A 140     100.324   2.221 -52.663  1.00 64.98           C  
ATOM   2204  HA  ILE A 140     100.983   1.999 -53.503  1.00 64.98           H  
ATOM   2205  C   ILE A 140     101.062   1.734 -51.407  1.00 64.98           C  
ATOM   2206  CB  ILE A 140     100.059   3.749 -52.638  1.00 64.98           C  
ATOM   2207  HB  ILE A 140      99.135   3.928 -52.087  1.00 64.98           H  
ATOM   2208  O   ILE A 140     102.285   1.583 -51.445  1.00 64.98           O  
ATOM   2209  CG1 ILE A 140      99.884   4.252 -54.091  1.00 64.98           C  
ATOM   2210 HG12 ILE A 140     100.853   4.258 -54.590  1.00 64.98           H  
ATOM   2211 HG13 ILE A 140      99.245   3.561 -54.641  1.00 64.98           H  
ATOM   2212  CG2 ILE A 140     101.177   4.551 -51.943  1.00 64.98           C  
ATOM   2213 HG21 ILE A 140     100.961   5.618 -51.983  1.00 64.98           H  
ATOM   2214 HG22 ILE A 140     102.136   4.345 -52.418  1.00 64.98           H  
ATOM   2215 HG23 ILE A 140     101.225   4.281 -50.888  1.00 64.98           H  
ATOM   2216  CD1 ILE A 140      99.257   5.649 -54.200  1.00 64.98           C  
ATOM   2217 HD11 ILE A 140      99.924   6.406 -53.788  1.00 64.98           H  
ATOM   2218 HD12 ILE A 140      98.306   5.672 -53.669  1.00 64.98           H  
ATOM   2219 HD13 ILE A 140      99.081   5.881 -55.250  1.00 64.98           H  
ATOM   2220  N   GLU A 141     100.354   1.469 -50.307  1.00 60.37           N  
ATOM   2221  H   GLU A 141      99.347   1.540 -50.335  1.00 60.37           H  
ATOM   2222  CA  GLU A 141     100.992   1.050 -49.055  1.00 60.37           C  
ATOM   2223  HA  GLU A 141     101.900   1.636 -48.916  1.00 60.37           H  
ATOM   2224  C   GLU A 141     101.452  -0.412 -49.103  1.00 60.37           C  
ATOM   2225  CB  GLU A 141     100.082   1.326 -47.846  1.00 60.37           C  
ATOM   2226  HB2 GLU A 141      99.202   0.687 -47.912  1.00 60.37           H  
ATOM   2227  HB3 GLU A 141     100.622   1.053 -46.939  1.00 60.37           H  
ATOM   2228  O   GLU A 141     102.537  -0.724 -48.613  1.00 60.37           O  
ATOM   2229  CG  GLU A 141      99.613   2.789 -47.716  1.00 60.37           C  
ATOM   2230  HG2 GLU A 141      99.061   2.890 -46.781  1.00 60.37           H  
ATOM   2231  HG3 GLU A 141      98.915   2.997 -48.528  1.00 60.37           H  
ATOM   2232  CD  GLU A 141     100.740   3.834 -47.746  1.00 60.37           C  
ATOM   2233  OE1 GLU A 141     100.494   4.981 -48.193  1.00 60.37           O  
ATOM   2234  OE2 GLU A 141     101.892   3.528 -47.351  1.00 60.37           O  
ATOM   2235  N   GLU A 142     100.714  -1.305 -49.769  1.00 59.36           N  
ATOM   2236  H   GLU A 142      99.820  -1.024 -50.144  1.00 59.36           H  
ATOM   2237  CA  GLU A 142     101.155  -2.699 -49.923  1.00 59.36           C  
ATOM   2238  HA  GLU A 142     101.502  -3.031 -48.944  1.00 59.36           H  
ATOM   2239  C   GLU A 142     102.356  -2.821 -50.877  1.00 59.36           C  
ATOM   2240  CB  GLU A 142      99.978  -3.593 -50.347  1.00 59.36           C  
ATOM   2241  HB2 GLU A 142      99.053  -3.206 -49.920  1.00 59.36           H  
ATOM   2242  HB3 GLU A 142      99.877  -3.572 -51.432  1.00 59.36           H  
ATOM   2243  O   GLU A 142     103.303  -3.558 -50.600  1.00 59.36           O  
ATOM   2244  CG  GLU A 142     100.166  -5.045 -49.873  1.00 59.36           C  
ATOM   2245  HG2 GLU A 142     101.066  -5.454 -50.333  1.00 59.36           H  
ATOM   2246  HG3 GLU A 142      99.317  -5.636 -50.215  1.00 59.36           H  
ATOM   2247  CD  GLU A 142     100.265  -5.143 -48.341  1.00 59.36           C  
ATOM   2248  OE1 GLU A 142     101.164  -5.842 -47.824  1.00 59.36           O  
ATOM   2249  OE2 GLU A 142      99.487  -4.459 -47.636  1.00 59.36           O  
ATOM   2250  N   ILE A 143     102.397  -2.010 -51.943  1.00 63.11           N  
ATOM   2251  H   ILE A 143     101.590  -1.435 -52.134  1.00 63.11           H  
ATOM   2252  CA  ILE A 143     103.580  -1.890 -52.811  1.00 63.11           C  
ATOM   2253  HA  ILE A 143     103.830  -2.883 -53.186  1.00 63.11           H  
ATOM   2254  C   ILE A 143     104.803  -1.412 -52.009  1.00 63.11           C  
ATOM   2255  CB  ILE A 143     103.262  -0.983 -54.026  1.00 63.11           C  
ATOM   2256  HB  ILE A 143     102.772  -0.079 -53.664  1.00 63.11           H  
ATOM   2257  O   ILE A 143     105.903  -1.929 -52.213  1.00 63.11           O  
ATOM   2258  CG1 ILE A 143     102.300  -1.728 -54.982  1.00 63.11           C  
ATOM   2259 HG12 ILE A 143     102.817  -2.579 -55.427  1.00 63.11           H  
ATOM   2260 HG13 ILE A 143     101.456  -2.122 -54.416  1.00 63.11           H  
ATOM   2261  CG2 ILE A 143     104.539  -0.563 -54.785  1.00 63.11           C  
ATOM   2262 HG21 ILE A 143     105.191   0.026 -54.139  1.00 63.11           H  
ATOM   2263 HG22 ILE A 143     104.286   0.063 -55.641  1.00 63.11           H  
ATOM   2264 HG23 ILE A 143     105.075  -1.447 -55.128  1.00 63.11           H  
ATOM   2265  CD1 ILE A 143     101.727  -0.855 -56.106  1.00 63.11           C  
ATOM   2266 HD11 ILE A 143     101.275   0.042 -55.684  1.00 63.11           H  
ATOM   2267 HD12 ILE A 143     102.507  -0.575 -56.814  1.00 63.11           H  
ATOM   2268 HD13 ILE A 143     100.966  -1.419 -56.645  1.00 63.11           H  
ATOM   2269  N   ARG A 144     104.636  -0.476 -51.061  1.00 62.96           N  
ATOM   2270  H   ARG A 144     103.711  -0.092 -50.933  1.00 62.96           H  
ATOM   2271  CA  ARG A 144     105.721  -0.059 -50.151  1.00 62.96           C  
ATOM   2272  HA  ARG A 144     106.606   0.184 -50.738  1.00 62.96           H  
ATOM   2273  C   ARG A 144     106.147  -1.192 -49.214  1.00 62.96           C  
ATOM   2274  CB  ARG A 144     105.311   1.174 -49.334  1.00 62.96           C  
ATOM   2275  HB2 ARG A 144     106.040   1.330 -48.539  1.00 62.96           H  
ATOM   2276  HB3 ARG A 144     104.347   0.980 -48.863  1.00 62.96           H  
ATOM   2277  O   ARG A 144     107.346  -1.438 -49.103  1.00 62.96           O  
ATOM   2278  CG  ARG A 144     105.227   2.464 -50.161  1.00 62.96           C  
ATOM   2279  HG2 ARG A 144     106.231   2.814 -50.401  1.00 62.96           H  
ATOM   2280  HG3 ARG A 144     104.679   2.289 -51.087  1.00 62.96           H  
ATOM   2281  CD  ARG A 144     104.490   3.508 -49.319  1.00 62.96           C  
ATOM   2282  HD2 ARG A 144     105.041   3.683 -48.395  1.00 62.96           H  
ATOM   2283  HD3 ARG A 144     103.514   3.094 -49.067  1.00 62.96           H  
ATOM   2284  NE  ARG A 144     104.282   4.784 -50.024  1.00 62.96           N  
ATOM   2285  HE  ARG A 144     104.606   4.850 -50.978  1.00 62.96           H  
ATOM   2286  NH1 ARG A 144     103.039   5.755 -48.356  1.00 62.96           N  
ATOM   2287 HH11 ARG A 144     103.070   4.868 -47.873  1.00 62.96           H  
ATOM   2288 HH12 ARG A 144     102.077   6.048 -48.264  1.00 62.96           H  
ATOM   2289  NH2 ARG A 144     103.257   6.814 -50.271  1.00 62.96           N  
ATOM   2290 HH21 ARG A 144     103.558   6.879 -51.233  1.00 62.96           H  
ATOM   2291 HH22 ARG A 144     102.667   7.514 -49.844  1.00 62.96           H  
ATOM   2292  CZ  ARG A 144     103.538   5.769 -49.550  1.00 62.96           C  
ATOM   2293  N   ARG A 145     105.198  -1.899 -48.583  1.00 56.35           N  
ATOM   2294  H   ARG A 145     104.238  -1.624 -48.734  1.00 56.35           H  
ATOM   2295  CA  ARG A 145     105.474  -3.044 -47.688  1.00 56.35           C  
ATOM   2296  HA  ARG A 145     106.074  -2.707 -46.843  1.00 56.35           H  
ATOM   2297  C   ARG A 145     106.305  -4.122 -48.383  1.00 56.35           C  
ATOM   2298  CB  ARG A 145     104.159  -3.648 -47.161  1.00 56.35           C  
ATOM   2299  HB2 ARG A 145     103.473  -3.811 -47.992  1.00 56.35           H  
ATOM   2300  HB3 ARG A 145     104.376  -4.620 -46.718  1.00 56.35           H  
ATOM   2301  O   ARG A 145     107.280  -4.594 -47.807  1.00 56.35           O  
ATOM   2302  CG  ARG A 145     103.479  -2.771 -46.095  1.00 56.35           C  
ATOM   2303  HG2 ARG A 145     104.114  -2.719 -45.210  1.00 56.35           H  
ATOM   2304  HG3 ARG A 145     103.350  -1.759 -46.477  1.00 56.35           H  
ATOM   2305  CD  ARG A 145     102.101  -3.321 -45.705  1.00 56.35           C  
ATOM   2306  HD2 ARG A 145     101.495  -3.405 -46.606  1.00 56.35           H  
ATOM   2307  HD3 ARG A 145     101.614  -2.611 -45.036  1.00 56.35           H  
ATOM   2308  NE  ARG A 145     102.202  -4.631 -45.032  1.00 56.35           N  
ATOM   2309  HE  ARG A 145     103.132  -4.964 -44.823  1.00 56.35           H  
ATOM   2310  NH1 ARG A 145      99.971  -5.218 -45.109  1.00 56.35           N  
ATOM   2311 HH11 ARG A 145      99.872  -4.665 -45.949  1.00 56.35           H  
ATOM   2312 HH12 ARG A 145      99.267  -5.936 -45.020  1.00 56.35           H  
ATOM   2313  NH2 ARG A 145     101.430  -6.573 -44.138  1.00 56.35           N  
ATOM   2314 HH21 ARG A 145     100.666  -7.222 -44.014  1.00 56.35           H  
ATOM   2315 HH22 ARG A 145     102.381  -6.848 -43.938  1.00 56.35           H  
ATOM   2316  CZ  ARG A 145     101.203  -5.459 -44.776  1.00 56.35           C  
ATOM   2317  N   LEU A 146     105.963  -4.459 -49.628  1.00 57.23           N  
ATOM   2318  H   LEU A 146     105.112  -4.065 -50.001  1.00 57.23           H  
ATOM   2319  CA  LEU A 146     106.706  -5.422 -50.444  1.00 57.23           C  
ATOM   2320  HA  LEU A 146     106.878  -6.326 -49.861  1.00 57.23           H  
ATOM   2321  C   LEU A 146     108.094  -4.894 -50.847  1.00 57.23           C  
ATOM   2322  CB  LEU A 146     105.862  -5.771 -51.686  1.00 57.23           C  
ATOM   2323  HB2 LEU A 146     106.476  -6.343 -52.381  1.00 57.23           H  
ATOM   2324  HB3 LEU A 146     105.581  -4.842 -52.182  1.00 57.23           H  
ATOM   2325  O   LEU A 146     109.102  -5.570 -50.644  1.00 57.23           O  
ATOM   2326  CG  LEU A 146     104.584  -6.579 -51.383  1.00 57.23           C  
ATOM   2327  HG  LEU A 146     104.026  -6.108 -50.574  1.00 57.23           H  
ATOM   2328  CD1 LEU A 146     103.694  -6.617 -52.626  1.00 57.23           C  
ATOM   2329 HD11 LEU A 146     102.787  -7.179 -52.406  1.00 57.23           H  
ATOM   2330 HD12 LEU A 146     103.410  -5.600 -52.897  1.00 57.23           H  
ATOM   2331 HD13 LEU A 146     104.222  -7.086 -53.456  1.00 57.23           H  
ATOM   2332  CD2 LEU A 146     104.905  -8.021 -50.980  1.00 57.23           C  
ATOM   2333 HD21 LEU A 146     105.477  -8.033 -50.053  1.00 57.23           H  
ATOM   2334 HD22 LEU A 146     103.975  -8.564 -50.812  1.00 57.23           H  
ATOM   2335 HD23 LEU A 146     105.474  -8.516 -51.767  1.00 57.23           H  
ATOM   2336  N   LYS A 147     108.174  -3.673 -51.393  1.00 57.70           N  
ATOM   2337  H   LYS A 147     107.319  -3.147 -51.510  1.00 57.70           H  
ATOM   2338  CA  LYS A 147     109.404  -3.159 -52.026  1.00 57.70           C  
ATOM   2339  HA  LYS A 147     109.830  -3.993 -52.584  1.00 57.70           H  
ATOM   2340  C   LYS A 147     110.514  -2.754 -51.040  1.00 57.70           C  
ATOM   2341  CB  LYS A 147     109.029  -2.072 -53.051  1.00 57.70           C  
ATOM   2342  HB2 LYS A 147     108.097  -2.364 -53.535  1.00 57.70           H  
ATOM   2343  HB3 LYS A 147     108.875  -1.117 -52.547  1.00 57.70           H  
ATOM   2344  O   LYS A 147     111.634  -2.477 -51.461  1.00 57.70           O  
ATOM   2345  CG  LYS A 147     110.091  -1.934 -54.151  1.00 57.70           C  
ATOM   2346  HG2 LYS A 147     110.987  -1.466 -53.744  1.00 57.70           H  
ATOM   2347  HG3 LYS A 147     110.349  -2.933 -54.502  1.00 57.70           H  
ATOM   2348  CD  LYS A 147     109.588  -1.103 -55.341  1.00 57.70           C  
ATOM   2349  HD2 LYS A 147     108.658  -1.521 -55.726  1.00 57.70           H  
ATOM   2350  HD3 LYS A 147     109.401  -0.085 -55.001  1.00 57.70           H  
ATOM   2351  CE  LYS A 147     110.647  -1.075 -56.451  1.00 57.70           C  
ATOM   2352  HE2 LYS A 147     111.609  -0.847 -55.992  1.00 57.70           H  
ATOM   2353  HE3 LYS A 147     110.413  -0.286 -57.165  1.00 57.70           H  
ATOM   2354  NZ  LYS A 147     110.756  -2.374 -57.153  1.00 57.70           N  
ATOM   2355  HZ1 LYS A 147     110.090  -2.532 -57.896  1.00 57.70           H  
ATOM   2356  HZ2 LYS A 147     110.716  -3.151 -56.509  1.00 57.70           H  
ATOM   2357  HZ3 LYS A 147     111.705  -2.536 -57.458  1.00 57.70           H  
ATOM   2358  N   ILE A 148     110.249  -2.792 -49.732  1.00 51.06           N  
ATOM   2359  H   ILE A 148     109.294  -2.974 -49.457  1.00 51.06           H  
ATOM   2360  CA  ILE A 148     111.277  -2.709 -48.677  1.00 51.06           C  
ATOM   2361  HA  ILE A 148     111.873  -1.810 -48.836  1.00 51.06           H  
ATOM   2362  C   ILE A 148     112.266  -3.892 -48.741  1.00 51.06           C  
ATOM   2363  CB  ILE A 148     110.576  -2.590 -47.298  1.00 51.06           C  
ATOM   2364  HB  ILE A 148     109.743  -3.293 -47.278  1.00 51.06           H  
ATOM   2365  O   ILE A 148     113.439  -3.716 -48.425  1.00 51.06           O  
ATOM   2366  CG1 ILE A 148     110.026  -1.154 -47.131  1.00 51.06           C  
ATOM   2367 HG12 ILE A 148     109.580  -0.822 -48.069  1.00 51.06           H  
ATOM   2368 HG13 ILE A 148     110.848  -0.473 -46.909  1.00 51.06           H  
ATOM   2369  CG2 ILE A 148     111.497  -2.926 -46.109  1.00 51.06           C  
ATOM   2370 HG21 ILE A 148     112.383  -2.292 -46.128  1.00 51.06           H  
ATOM   2371 HG22 ILE A 148     110.972  -2.786 -45.164  1.00 51.06           H  
ATOM   2372 HG23 ILE A 148     111.807  -3.970 -46.153  1.00 51.06           H  
ATOM   2373  CD1 ILE A 148     108.956  -1.020 -46.040  1.00 51.06           C  
ATOM   2374 HD11 ILE A 148     108.151  -1.732 -46.222  1.00 51.06           H  
ATOM   2375 HD12 ILE A 148     109.385  -1.199 -45.054  1.00 51.06           H  
ATOM   2376 HD13 ILE A 148     108.544  -0.010 -46.062  1.00 51.06           H  
ATOM   2377  N   VAL A 149     111.823  -5.078 -49.178  1.00 46.92           N  
ATOM   2378  H   VAL A 149     110.858  -5.152 -49.464  1.00 46.92           H  
ATOM   2379  CA  VAL A 149     112.615  -6.328 -49.136  1.00 46.92           C  
ATOM   2380  HA  VAL A 149     113.178  -6.347 -48.203  1.00 46.92           H  
ATOM   2381  C   VAL A 149     113.653  -6.429 -50.273  1.00 46.92           C  
ATOM   2382  CB  VAL A 149     111.650  -7.542 -49.130  1.00 46.92           C  
ATOM   2383  HB  VAL A 149     111.129  -7.583 -50.087  1.00 46.92           H  
ATOM   2384  O   VAL A 149     114.587  -7.221 -50.206  1.00 46.92           O  
ATOM   2385  CG1 VAL A 149     112.359  -8.887 -48.911  1.00 46.92           C  
ATOM   2386 HG11 VAL A 149     112.962  -8.850 -48.004  1.00 46.92           H  
ATOM   2387 HG12 VAL A 149     113.002  -9.117 -49.760  1.00 46.92           H  
ATOM   2388 HG13 VAL A 149     111.627  -9.690 -48.828  1.00 46.92           H  
ATOM   2389  CG2 VAL A 149     110.597  -7.425 -48.012  1.00 46.92           C  
ATOM   2390 HG21 VAL A 149     109.950  -6.563 -48.178  1.00 46.92           H  
ATOM   2391 HG22 VAL A 149     111.088  -7.327 -47.044  1.00 46.92           H  
ATOM   2392 HG23 VAL A 149     109.961  -8.310 -48.006  1.00 46.92           H  
ATOM   2393  N   GLU A 150     113.514  -5.622 -51.325  1.00 41.36           N  
ATOM   2394  H   GLU A 150     112.770  -4.941 -51.282  1.00 41.36           H  
ATOM   2395  CA  GLU A 150     114.155  -5.832 -52.635  1.00 41.36           C  
ATOM   2396  HA  GLU A 150     114.094  -6.888 -52.899  1.00 41.36           H  
ATOM   2397  C   GLU A 150     115.644  -5.427 -52.727  1.00 41.36           C  
ATOM   2398  CB  GLU A 150     113.309  -5.023 -53.635  1.00 41.36           C  
ATOM   2399  HB2 GLU A 150     112.261  -5.283 -53.482  1.00 41.36           H  
ATOM   2400  HB3 GLU A 150     113.421  -3.963 -53.408  1.00 41.36           H  
ATOM   2401  O   GLU A 150     116.374  -5.911 -53.589  1.00 41.36           O  
ATOM   2402  CG  GLU A 150     113.634  -5.240 -55.118  1.00 41.36           C  
ATOM   2403  HG2 GLU A 150     114.667  -4.953 -55.315  1.00 41.36           H  
ATOM   2404  HG3 GLU A 150     113.508  -6.294 -55.366  1.00 41.36           H  
ATOM   2405  CD  GLU A 150     112.700  -4.385 -55.978  1.00 41.36           C  
ATOM   2406  OE1 GLU A 150     111.478  -4.661 -56.025  1.00 41.36           O  
ATOM   2407  OE2 GLU A 150     113.135  -3.361 -56.557  1.00 41.36           O  
ATOM   2408  N   LYS A 151     116.098  -4.483 -51.898  1.00 41.64           N  
ATOM   2409  H   LYS A 151     115.503  -4.237 -51.120  1.00 41.64           H  
ATOM   2410  CA  LYS A 151     117.152  -3.531 -52.298  1.00 41.64           C  
ATOM   2411  HA  LYS A 151     117.210  -3.526 -53.387  1.00 41.64           H  
ATOM   2412  C   LYS A 151     118.564  -3.871 -51.784  1.00 41.64           C  
ATOM   2413  CB  LYS A 151     116.677  -2.142 -51.847  1.00 41.64           C  
ATOM   2414  HB2 LYS A 151     116.630  -2.128 -50.758  1.00 41.64           H  
ATOM   2415  HB3 LYS A 151     115.673  -1.962 -52.232  1.00 41.64           H  
ATOM   2416  O   LYS A 151     118.906  -3.488 -50.668  1.00 41.64           O  
ATOM   2417  CG  LYS A 151     117.598  -1.018 -52.337  1.00 41.64           C  
ATOM   2418  HG2 LYS A 151     118.636  -1.255 -52.105  1.00 41.64           H  
ATOM   2419  HG3 LYS A 151     117.497  -0.909 -53.417  1.00 41.64           H  
ATOM   2420  CD  LYS A 151     117.239   0.296 -51.641  1.00 41.64           C  
ATOM   2421  HD2 LYS A 151     117.267   0.142 -50.563  1.00 41.64           H  
ATOM   2422  HD3 LYS A 151     116.237   0.607 -51.938  1.00 41.64           H  
ATOM   2423  CE  LYS A 151     118.269   1.354 -52.035  1.00 41.64           C  
ATOM   2424  HE2 LYS A 151     118.173   1.558 -53.102  1.00 41.64           H  
ATOM   2425  HE3 LYS A 151     119.264   0.941 -51.867  1.00 41.64           H  
ATOM   2426  NZ  LYS A 151     118.096   2.593 -51.242  1.00 41.64           N  
ATOM   2427  HZ1 LYS A 151     118.792   3.276 -51.506  1.00 41.64           H  
ATOM   2428  HZ2 LYS A 151     117.176   2.980 -51.394  1.00 41.64           H  
ATOM   2429  HZ3 LYS A 151     118.204   2.386 -50.260  1.00 41.64           H  
ATOM   2430  N   ASN A 152     119.411  -4.470 -52.631  1.00 35.27           N  
ATOM   2431  H   ASN A 152     119.069  -4.723 -53.547  1.00 35.27           H  
ATOM   2432  CA  ASN A 152     120.830  -4.777 -52.352  1.00 35.27           C  
ATOM   2433  HA  ASN A 152     121.197  -4.104 -51.577  1.00 35.27           H  
ATOM   2434  C   ASN A 152     121.751  -4.570 -53.592  1.00 35.27           C  
ATOM   2435  CB  ASN A 152     120.915  -6.219 -51.802  1.00 35.27           C  
ATOM   2436  HB2 ASN A 152     121.958  -6.509 -51.670  1.00 35.27           H  
ATOM   2437  HB3 ASN A 152     120.473  -6.914 -52.515  1.00 35.27           H  
ATOM   2438  O   ASN A 152     121.266  -4.221 -54.663  1.00 35.27           O  
ATOM   2439  CG  ASN A 152     120.248  -6.374 -50.446  1.00 35.27           C  
ATOM   2440  ND2 ASN A 152     119.030  -6.867 -50.400  1.00 35.27           N  
ATOM   2441 HD21 ASN A 152     118.550  -7.133 -51.248  1.00 35.27           H  
ATOM   2442 HD22 ASN A 152     118.600  -6.916 -49.488  1.00 35.27           H  
ATOM   2443  OD1 ASN A 152     120.799  -6.029 -49.414  1.00 35.27           O  
ATOM   2444  N   ASP A 153     123.059  -4.812 -53.404  1.00 34.39           N  
ATOM   2445  H   ASP A 153     123.278  -5.155 -52.479  1.00 34.39           H  
ATOM   2446  CA  ASP A 153     124.131  -5.126 -54.382  1.00 34.39           C  
ATOM   2447  HA  ASP A 153     125.007  -5.239 -53.743  1.00 34.39           H  
ATOM   2448  C   ASP A 153     124.631  -4.144 -55.485  1.00 34.39           C  
ATOM   2449  CB  ASP A 153     123.905  -6.540 -54.949  1.00 34.39           C  
ATOM   2450  HB2 ASP A 153     124.386  -6.623 -55.924  1.00 34.39           H  
ATOM   2451  HB3 ASP A 153     122.842  -6.732 -55.091  1.00 34.39           H  
ATOM   2452  O   ASP A 153     123.929  -3.809 -56.432  1.00 34.39           O  
ATOM   2453  CG  ASP A 153     124.506  -7.588 -54.014  1.00 34.39           C  
ATOM   2454  OD1 ASP A 153     125.493  -8.232 -54.441  1.00 34.39           O  
ATOM   2455  OD2 ASP A 153     124.044  -7.661 -52.855  1.00 34.39           O  
ATOM   2456  N   GLN A 154     125.961  -3.896 -55.441  1.00 33.95           N  
ATOM   2457  H   GLN A 154     126.406  -4.176 -54.578  1.00 33.95           H  
ATOM   2458  CA  GLN A 154     126.910  -3.661 -56.569  1.00 33.95           C  
ATOM   2459  HA  GLN A 154     127.883  -3.495 -56.108  1.00 33.95           H  
ATOM   2460  C   GLN A 154     126.692  -2.381 -57.440  1.00 33.95           C  
ATOM   2461  CB  GLN A 154     127.048  -4.992 -57.344  1.00 33.95           C  
ATOM   2462  HB2 GLN A 154     127.808  -4.886 -58.118  1.00 33.95           H  
ATOM   2463  HB3 GLN A 154     126.097  -5.239 -57.817  1.00 33.95           H  
ATOM   2464  O   GLN A 154     125.810  -1.582 -57.152  1.00 33.95           O  
ATOM   2465  CG  GLN A 154     127.502  -6.164 -56.450  1.00 33.95           C  
ATOM   2466  HG2 GLN A 154     128.479  -5.938 -56.022  1.00 33.95           H  
ATOM   2467  HG3 GLN A 154     126.803  -6.304 -55.626  1.00 33.95           H  
ATOM   2468  CD  GLN A 154     127.612  -7.479 -57.214  1.00 33.95           C  
ATOM   2469  NE2 GLN A 154     127.042  -8.550 -56.714  1.00 33.95           N  
ATOM   2470 HE21 GLN A 154     126.508  -8.491 -55.858  1.00 33.95           H  
ATOM   2471 HE22 GLN A 154     127.113  -9.409 -57.240  1.00 33.95           H  
ATOM   2472  OE1 GLN A 154     128.229  -7.566 -58.263  1.00 33.95           O  
ATOM   2473  N   CYS A 155     127.512  -1.996 -58.443  1.00 28.47           N  
ATOM   2474  H   CYS A 155     127.228  -1.109 -58.832  1.00 28.47           H  
ATOM   2475  CA  CYS A 155     128.763  -2.523 -59.040  1.00 28.47           C  
ATOM   2476  HA  CYS A 155     129.302  -3.127 -58.310  1.00 28.47           H  
ATOM   2477  C   CYS A 155     129.685  -1.359 -59.516  1.00 28.47           C  
ATOM   2478  CB  CYS A 155     128.390  -3.385 -60.262  1.00 28.47           C  
ATOM   2479  HB2 CYS A 155     128.081  -2.742 -61.087  1.00 28.47           H  
ATOM   2480  HB3 CYS A 155     127.551  -4.038 -60.026  1.00 28.47           H  
ATOM   2481  O   CYS A 155     129.189  -0.256 -59.742  1.00 28.47           O  
ATOM   2482  SG  CYS A 155     129.799  -4.413 -60.777  1.00 28.47           S  
ATOM   2483  HG  CYS A 155     130.585  -3.450 -61.266  1.00 28.47           H  
ATOM   2484  N   THR A 156     130.997  -1.576 -59.725  1.00 34.37           N  
ATOM   2485  H   THR A 156     131.381  -2.489 -59.524  1.00 34.37           H  
ATOM   2486  CA  THR A 156     131.976  -0.532 -60.150  1.00 34.37           C  
ATOM   2487  HA  THR A 156     131.445   0.238 -60.708  1.00 34.37           H  
ATOM   2488  C   THR A 156     133.114  -1.045 -61.065  1.00 34.37           C  
ATOM   2489  CB  THR A 156     132.629   0.139 -58.924  1.00 34.37           C  
ATOM   2490  HB  THR A 156     133.432   0.791 -59.266  1.00 34.37           H  
ATOM   2491  O   THR A 156     133.402  -2.239 -61.078  1.00 34.37           O  
ATOM   2492  CG2 THR A 156     131.661   0.986 -58.099  1.00 34.37           C  
ATOM   2493 HG21 THR A 156     130.920   0.351 -57.614  1.00 34.37           H  
ATOM   2494 HG22 THR A 156     131.151   1.697 -58.748  1.00 34.37           H  
ATOM   2495 HG23 THR A 156     132.212   1.536 -57.336  1.00 34.37           H  
ATOM   2496  OG1 THR A 156     133.167  -0.827 -58.052  1.00 34.37           O  
ATOM   2497  HG1 THR A 156     133.613  -0.368 -57.336  1.00 34.37           H  
ATOM   2498  N   LEU A 157     133.773  -0.145 -61.827  1.00 30.90           N  
ATOM   2499  H   LEU A 157     133.465   0.817 -61.802  1.00 30.90           H  
ATOM   2500  CA  LEU A 157     135.050  -0.365 -62.554  1.00 30.90           C  
ATOM   2501  HA  LEU A 157     135.726  -0.867 -61.862  1.00 30.90           H  
ATOM   2502  C   LEU A 157     135.733   0.977 -62.952  1.00 30.90           C  
ATOM   2503  CB  LEU A 157     134.821  -1.277 -63.783  1.00 30.90           C  
ATOM   2504  HB2 LEU A 157     135.080  -0.745 -64.698  1.00 30.90           H  
ATOM   2505  HB3 LEU A 157     133.764  -1.534 -63.853  1.00 30.90           H  
ATOM   2506  O   LEU A 157     135.137   2.036 -62.758  1.00 30.90           O  
ATOM   2507  CG  LEU A 157     135.631  -2.588 -63.713  1.00 30.90           C  
ATOM   2508  HG  LEU A 157     135.395  -3.111 -62.786  1.00 30.90           H  
ATOM   2509  CD1 LEU A 157     135.253  -3.495 -64.884  1.00 30.90           C  
ATOM   2510 HD11 LEU A 157     134.186  -3.711 -64.847  1.00 30.90           H  
ATOM   2511 HD12 LEU A 157     135.492  -3.009 -65.830  1.00 30.90           H  
ATOM   2512 HD13 LEU A 157     135.797  -4.437 -64.811  1.00 30.90           H  
ATOM   2513  CD2 LEU A 157     137.145  -2.353 -63.772  1.00 30.90           C  
ATOM   2514 HD21 LEU A 157     137.659  -3.313 -63.792  1.00 30.90           H  
ATOM   2515 HD22 LEU A 157     137.406  -1.794 -64.672  1.00 30.90           H  
ATOM   2516 HD23 LEU A 157     137.481  -1.814 -62.886  1.00 30.90           H  
ATOM   2517  N   GLU A 158     136.982   0.966 -63.459  1.00 27.75           N  
ATOM   2518  H   GLU A 158     137.405   0.075 -63.678  1.00 27.75           H  
ATOM   2519  CA  GLU A 158     137.866   2.158 -63.544  1.00 27.75           C  
ATOM   2520  HA  GLU A 158     137.260   3.054 -63.678  1.00 27.75           H  
ATOM   2521  C   GLU A 158     138.973   2.125 -64.646  1.00 27.75           C  
ATOM   2522  CB  GLU A 158     138.655   2.269 -62.226  1.00 27.75           C  
ATOM   2523  HB2 GLU A 158     139.342   1.423 -62.200  1.00 27.75           H  
ATOM   2524  HB3 GLU A 158     139.256   3.178 -62.269  1.00 27.75           H  
ATOM   2525  O   GLU A 158     139.363   1.045 -65.085  1.00 27.75           O  
ATOM   2526  CG  GLU A 158     137.915   2.296 -60.884  1.00 27.75           C  
ATOM   2527  HG2 GLU A 158     137.293   3.188 -60.821  1.00 27.75           H  
ATOM   2528  HG3 GLU A 158     137.293   1.408 -60.768  1.00 27.75           H  
ATOM   2529  CD  GLU A 158     138.994   2.302 -59.799  1.00 27.75           C  
ATOM   2530  OE1 GLU A 158     139.438   3.396 -59.383  1.00 27.75           O  
ATOM   2531  OE2 GLU A 158     139.609   1.238 -59.553  1.00 27.75           O  
ATOM   2532  N   LYS A 159     139.611   3.296 -64.911  1.00 30.71           N  
ATOM   2533  H   LYS A 159     139.160   4.118 -64.536  1.00 30.71           H  
ATOM   2534  CA  LYS A 159     140.953   3.521 -65.554  1.00 30.71           C  
ATOM   2535  HA  LYS A 159     141.144   4.594 -65.533  1.00 30.71           H  
ATOM   2536  C   LYS A 159     141.034   3.172 -67.070  1.00 30.71           C  
ATOM   2537  CB  LYS A 159     142.028   2.861 -64.657  1.00 30.71           C  
ATOM   2538  HB2 LYS A 159     141.792   1.804 -64.537  1.00 30.71           H  
ATOM   2539  HB3 LYS A 159     143.003   2.920 -65.141  1.00 30.71           H  
ATOM   2540  O   LYS A 159     140.066   2.655 -67.608  1.00 30.71           O  
ATOM   2541  CG  LYS A 159     142.146   3.546 -63.276  1.00 30.71           C  
ATOM   2542  HG2 LYS A 159     142.973   4.256 -63.304  1.00 30.71           H  
ATOM   2543  HG3 LYS A 159     141.242   4.120 -63.072  1.00 30.71           H  
ATOM   2544  CD  LYS A 159     142.360   2.564 -62.110  1.00 30.71           C  
ATOM   2545  HD2 LYS A 159     143.354   2.122 -62.166  1.00 30.71           H  
ATOM   2546  HD3 LYS A 159     141.615   1.771 -62.173  1.00 30.71           H  
ATOM   2547  CE  LYS A 159     142.178   3.320 -60.785  1.00 30.71           C  
ATOM   2548  HE2 LYS A 159     141.275   3.924 -60.871  1.00 30.71           H  
ATOM   2549  HE3 LYS A 159     143.015   3.998 -60.621  1.00 30.71           H  
ATOM   2550  NZ  LYS A 159     141.988   2.421 -59.622  1.00 30.71           N  
ATOM   2551  HZ1 LYS A 159     142.818   1.948 -59.295  1.00 30.71           H  
ATOM   2552  HZ2 LYS A 159     141.258   1.749 -59.811  1.00 30.71           H  
ATOM   2553  HZ3 LYS A 159     141.515   2.928 -58.888  1.00 30.71           H  
ATOM   2554  N   LYS A 160     142.069   3.485 -67.883  1.00 32.29           N  
ATOM   2555  H   LYS A 160     141.803   3.289 -68.837  1.00 32.29           H  
ATOM   2556  CA  LYS A 160     143.438   4.106 -67.796  1.00 32.29           C  
ATOM   2557  HA  LYS A 160     143.463   4.853 -67.002  1.00 32.29           H  
ATOM   2558  C   LYS A 160     143.697   4.849 -69.171  1.00 32.29           C  
ATOM   2559  CB  LYS A 160     144.420   2.947 -67.483  1.00 32.29           C  
ATOM   2560  HB2 LYS A 160     143.856   2.107 -67.079  1.00 32.29           H  
ATOM   2561  HB3 LYS A 160     144.856   2.572 -68.409  1.00 32.29           H  
ATOM   2562  O   LYS A 160     142.738   4.948 -69.925  1.00 32.29           O  
ATOM   2563  CG  LYS A 160     145.525   3.265 -66.455  1.00 32.29           C  
ATOM   2564  HG2 LYS A 160     145.081   3.671 -65.546  1.00 32.29           H  
ATOM   2565  HG3 LYS A 160     146.207   4.017 -66.851  1.00 32.29           H  
ATOM   2566  CD  LYS A 160     146.313   1.992 -66.099  1.00 32.29           C  
ATOM   2567  HD2 LYS A 160     146.623   1.485 -67.013  1.00 32.29           H  
ATOM   2568  HD3 LYS A 160     145.645   1.318 -65.562  1.00 32.29           H  
ATOM   2569  CE  LYS A 160     147.549   2.249 -65.221  1.00 32.29           C  
ATOM   2570  HE2 LYS A 160     147.282   2.926 -64.408  1.00 32.29           H  
ATOM   2571  HE3 LYS A 160     147.849   1.296 -64.786  1.00 32.29           H  
ATOM   2572  NZ  LYS A 160     148.685   2.796 -66.000  1.00 32.29           N  
ATOM   2573  HZ1 LYS A 160     148.502   3.715 -66.376  1.00 32.29           H  
ATOM   2574  HZ2 LYS A 160     148.796   2.305 -66.877  1.00 32.29           H  
ATOM   2575  HZ3 LYS A 160     149.567   2.813 -65.508  1.00 32.29           H  
ATOM   2576  N   ASP A 161     144.827   5.410 -69.651  1.00 34.40           N  
ATOM   2577  H   ASP A 161     144.633   5.888 -70.519  1.00 34.40           H  
ATOM   2578  CA  ASP A 161     146.257   5.487 -69.264  1.00 34.40           C  
ATOM   2579  HA  ASP A 161     146.303   5.579 -68.179  1.00 34.40           H  
ATOM   2580  C   ASP A 161     146.993   6.764 -69.821  1.00 34.40           C  
ATOM   2581  CB  ASP A 161     146.973   4.187 -69.716  1.00 34.40           C  
ATOM   2582  HB2 ASP A 161     147.367   4.289 -70.727  1.00 34.40           H  
ATOM   2583  HB3 ASP A 161     146.258   3.365 -69.765  1.00 34.40           H  
ATOM   2584  O   ASP A 161     146.430   7.853 -69.752  1.00 34.40           O  
ATOM   2585  CG  ASP A 161     148.092   3.781 -68.754  1.00 34.40           C  
ATOM   2586  OD1 ASP A 161     148.544   4.626 -67.947  1.00 34.40           O  
ATOM   2587  OD2 ASP A 161     148.396   2.574 -68.642  1.00 34.40           O  
ATOM   2588  N   LEU A 162     148.242   6.655 -70.326  1.00 34.43           N  
ATOM   2589  H   LEU A 162     148.609   5.716 -70.390  1.00 34.43           H  
ATOM   2590  CA  LEU A 162     149.191   7.715 -70.773  1.00 34.43           C  
ATOM   2591  HA  LEU A 162     148.665   8.667 -70.835  1.00 34.43           H  
ATOM   2592  C   LEU A 162     149.734   7.410 -72.219  1.00 34.43           C  
ATOM   2593  CB  LEU A 162     150.271   7.808 -69.670  1.00 34.43           C  
ATOM   2594  HB2 LEU A 162     150.749   6.832 -69.586  1.00 34.43           H  
ATOM   2595  HB3 LEU A 162     151.031   8.533 -69.959  1.00 34.43           H  
ATOM   2596  O   LEU A 162     149.175   6.527 -72.863  1.00 34.43           O  
ATOM   2597  CG  LEU A 162     149.767   8.213 -68.269  1.00 34.43           C  
ATOM   2598  HG  LEU A 162     149.007   7.514 -67.921  1.00 34.43           H  
ATOM   2599  CD1 LEU A 162     150.935   8.169 -67.281  1.00 34.43           C  
ATOM   2600 HD11 LEU A 162     150.577   8.415 -66.281  1.00 34.43           H  
ATOM   2601 HD12 LEU A 162     151.707   8.878 -67.577  1.00 34.43           H  
ATOM   2602 HD13 LEU A 162     151.354   7.163 -67.264  1.00 34.43           H  
ATOM   2603  CD2 LEU A 162     149.190   9.631 -68.245  1.00 34.43           C  
ATOM   2604 HD21 LEU A 162     148.291   9.671 -68.860  1.00 34.43           H  
ATOM   2605 HD22 LEU A 162     148.911   9.897 -67.225  1.00 34.43           H  
ATOM   2606 HD23 LEU A 162     149.922  10.346 -68.621  1.00 34.43           H  
ATOM   2607  N   THR A 163     150.730   8.042 -72.886  1.00 32.47           N  
ATOM   2608  H   THR A 163     150.724   7.763 -73.857  1.00 32.47           H  
ATOM   2609  CA  THR A 163     151.905   8.891 -72.517  1.00 32.47           C  
ATOM   2610  HA  THR A 163     151.636   9.532 -71.677  1.00 32.47           H  
ATOM   2611  C   THR A 163     152.322   9.845 -73.689  1.00 32.47           C  
ATOM   2612  CB  THR A 163     153.101   7.984 -72.110  1.00 32.47           C  
ATOM   2613  HB  THR A 163     153.569   7.588 -73.012  1.00 32.47           H  
ATOM   2614  O   THR A 163     151.457  10.276 -74.444  1.00 32.47           O  
ATOM   2615  CG2 THR A 163     154.165   8.697 -71.260  1.00 32.47           C  
ATOM   2616 HG21 THR A 163     154.579   8.021 -70.511  1.00 32.47           H  
ATOM   2617 HG22 THR A 163     153.731   9.554 -70.745  1.00 32.47           H  
ATOM   2618 HG23 THR A 163     154.992   9.029 -71.888  1.00 32.47           H  
ATOM   2619  OG1 THR A 163     152.692   6.878 -71.343  1.00 32.47           O  
ATOM   2620  HG1 THR A 163     153.323   6.166 -71.471  1.00 32.47           H  
ATOM   2621  N   ALA A 164     153.610  10.223 -73.858  1.00 27.70           N  
ATOM   2622  H   ALA A 164     154.310   9.788 -73.274  1.00 27.70           H  
ATOM   2623  CA  ALA A 164     154.131  11.227 -74.822  1.00 27.70           C  
ATOM   2624  HA  ALA A 164     153.400  11.359 -75.620  1.00 27.70           H  
ATOM   2625  C   ALA A 164     155.480  10.823 -75.500  1.00 27.70           C  
ATOM   2626  CB  ALA A 164     154.257  12.560 -74.068  1.00 27.70           C  
ATOM   2627  HB1 ALA A 164     153.295  12.826 -73.628  1.00 27.70           H  
ATOM   2628  HB2 ALA A 164     155.001  12.472 -73.276  1.00 27.70           H  
ATOM   2629  HB3 ALA A 164     154.554  13.355 -74.751  1.00 27.70           H  
ATOM   2630  O   ALA A 164     155.991   9.739 -75.224  1.00 27.70           O  
ATOM   2631  N   SER A 165     156.053  11.663 -76.393  1.00 26.91           N  
ATOM   2632  H   SER A 165     155.652  12.583 -76.503  1.00 26.91           H  
ATOM   2633  CA  SER A 165     157.207  11.327 -77.277  1.00 26.91           C  
ATOM   2634  HA  SER A 165     157.810  10.569 -76.777  1.00 26.91           H  
ATOM   2635  C   SER A 165     158.173  12.511 -77.601  1.00 26.91           C  
ATOM   2636  CB  SER A 165     156.649  10.682 -78.557  1.00 26.91           C  
ATOM   2637  HB2 SER A 165     155.869   9.971 -78.286  1.00 26.91           H  
ATOM   2638  HB3 SER A 165     156.216  11.449 -79.199  1.00 26.91           H  
ATOM   2639  O   SER A 165     158.206  13.496 -76.867  1.00 26.91           O  
ATOM   2640  OG  SER A 165     157.662   9.980 -79.255  1.00 26.91           O  
ATOM   2641  HG  SER A 165     157.255   9.474 -79.962  1.00 26.91           H  
ATOM   2642  N   GLN A 166     158.999  12.391 -78.658  1.00 29.06           N  
ATOM   2643  H   GLN A 166     158.835  11.580 -79.238  1.00 29.06           H  
ATOM   2644  CA  GLN A 166     160.172  13.223 -79.037  1.00 29.06           C  
ATOM   2645  HA  GLN A 166     160.166  14.141 -78.451  1.00 29.06           H  
ATOM   2646  C   GLN A 166     160.147  13.619 -80.559  1.00 29.06           C  
ATOM   2647  CB  GLN A 166     161.433  12.412 -78.675  1.00 29.06           C  
ATOM   2648  HB2 GLN A 166     162.290  13.083 -78.733  1.00 29.06           H  
ATOM   2649  HB3 GLN A 166     161.554  11.613 -79.406  1.00 29.06           H  
ATOM   2650  O   GLN A 166     159.170  13.297 -81.225  1.00 29.06           O  
ATOM   2651  CG  GLN A 166     161.503  11.787 -77.273  1.00 29.06           C  
ATOM   2652  HG2 GLN A 166     160.741  11.015 -77.172  1.00 29.06           H  
ATOM   2653  HG3 GLN A 166     161.321  12.558 -76.524  1.00 29.06           H  
ATOM   2654  CD  GLN A 166     162.870  11.152 -77.004  1.00 29.06           C  
ATOM   2655  NE2 GLN A 166     163.049  10.512 -75.870  1.00 29.06           N  
ATOM   2656 HE21 GLN A 166     163.958  10.095 -75.729  1.00 29.06           H  
ATOM   2657 HE22 GLN A 166     162.299  10.431 -75.198  1.00 29.06           H  
ATOM   2658  OE1 GLN A 166     163.803  11.216 -77.793  1.00 29.06           O  
ATOM   2659  N   GLN A 167     161.123  14.284 -81.225  1.00 32.89           N  
ATOM   2660  H   GLN A 167     160.863  14.479 -82.182  1.00 32.89           H  
ATOM   2661  CA  GLN A 167     162.488  14.703 -80.830  1.00 32.89           C  
ATOM   2662  HA  GLN A 167     162.457  14.880 -79.755  1.00 32.89           H  
ATOM   2663  C   GLN A 167     163.002  16.056 -81.411  1.00 32.89           C  
ATOM   2664  CB  GLN A 167     163.504  13.567 -81.093  1.00 32.89           C  
ATOM   2665  HB2 GLN A 167     163.061  12.599 -80.858  1.00 32.89           H  
ATOM   2666  HB3 GLN A 167     163.777  13.538 -82.148  1.00 32.89           H  
ATOM   2667  O   GLN A 167     162.860  17.054 -80.714  1.00 32.89           O  
ATOM   2668  CG  GLN A 167     164.765  13.750 -80.231  1.00 32.89           C  
ATOM   2669  HG2 GLN A 167     164.500  13.696 -79.175  1.00 32.89           H  
ATOM   2670  HG3 GLN A 167     165.207  14.729 -80.417  1.00 32.89           H  
ATOM   2671  CD  GLN A 167     165.814  12.691 -80.530  1.00 32.89           C  
ATOM   2672  NE2 GLN A 167     165.751  11.541 -79.897  1.00 32.89           N  
ATOM   2673 HE21 GLN A 167     165.048  11.379 -79.189  1.00 32.89           H  
ATOM   2674 HE22 GLN A 167     166.453  10.853 -80.127  1.00 32.89           H  
ATOM   2675  OE1 GLN A 167     166.699  12.887 -81.346  1.00 32.89           O  
ATOM   2676  N   ARG A 168     163.678  16.099 -82.586  1.00 40.46           N  
ATOM   2677  H   ARG A 168     163.657  15.273 -83.167  1.00 40.46           H  
ATOM   2678  CA  ARG A 168     164.679  17.140 -82.965  1.00 40.46           C  
ATOM   2679  HA  ARG A 168     164.508  18.017 -82.341  1.00 40.46           H  
ATOM   2680  C   ARG A 168     164.617  17.635 -84.434  1.00 40.46           C  
ATOM   2681  CB  ARG A 168     166.096  16.585 -82.640  1.00 40.46           C  
ATOM   2682  HB2 ARG A 168     166.191  16.482 -81.559  1.00 40.46           H  
ATOM   2683  HB3 ARG A 168     166.202  15.598 -83.090  1.00 40.46           H  
ATOM   2684  O   ARG A 168     164.259  16.880 -85.330  1.00 40.46           O  
ATOM   2685  CG  ARG A 168     167.249  17.471 -83.148  1.00 40.46           C  
ATOM   2686  HG2 ARG A 168     167.115  18.473 -82.742  1.00 40.46           H  
ATOM   2687  HG3 ARG A 168     167.200  17.508 -84.236  1.00 40.46           H  
ATOM   2688  CD  ARG A 168     168.670  17.010 -82.832  1.00 40.46           C  
ATOM   2689  HD2 ARG A 168     168.827  17.028 -81.754  1.00 40.46           H  
ATOM   2690  HD3 ARG A 168     168.792  15.990 -83.197  1.00 40.46           H  
ATOM   2691  NE  ARG A 168     169.612  17.933 -83.502  1.00 40.46           N  
ATOM   2692  HE  ARG A 168     169.289  18.886 -83.589  1.00 40.46           H  
ATOM   2693  NH1 ARG A 168     171.247  16.437 -84.121  1.00 40.46           N  
ATOM   2694 HH11 ARG A 168     172.103  16.233 -84.617  1.00 40.46           H  
ATOM   2695 HH12 ARG A 168     170.747  15.707 -83.634  1.00 40.46           H  
ATOM   2696  NH2 ARG A 168     171.394  18.570 -84.762  1.00 40.46           N  
ATOM   2697 HH21 ARG A 168     171.015  19.504 -84.809  1.00 40.46           H  
ATOM   2698 HH22 ARG A 168     172.251  18.352 -85.251  1.00 40.46           H  
ATOM   2699  CZ  ARG A 168     170.743  17.640 -84.120  1.00 40.46           C  
ATOM   2700  N   THR A 169     165.094  18.870 -84.654  1.00 55.97           N  
ATOM   2701  H   THR A 169     165.209  19.417 -83.813  1.00 55.97           H  
ATOM   2702  CA  THR A 169     165.608  19.517 -85.897  1.00 55.97           C  
ATOM   2703  HA  THR A 169     164.950  20.365 -86.087  1.00 55.97           H  
ATOM   2704  C   THR A 169     165.656  18.699 -87.202  1.00 55.97           C  
ATOM   2705  CB  THR A 169     167.046  20.087 -85.723  1.00 55.97           C  
ATOM   2706  HB  THR A 169     167.780  19.309 -85.934  1.00 55.97           H  
ATOM   2707  O   THR A 169     166.588  17.922 -87.417  1.00 55.97           O  
ATOM   2708  CG2 THR A 169     167.305  21.265 -86.664  1.00 55.97           C  
ATOM   2709 HG21 THR A 169     167.233  20.939 -87.702  1.00 55.97           H  
ATOM   2710 HG22 THR A 169     166.576  22.057 -86.491  1.00 55.97           H  
ATOM   2711 HG23 THR A 169     168.307  21.662 -86.498  1.00 55.97           H  
ATOM   2712  OG1 THR A 169     167.362  20.552 -84.431  1.00 55.97           O  
ATOM   2713  HG1 THR A 169     167.007  21.442 -84.377  1.00 55.97           H  
ATOM   2714  N   LYS A 170     164.762  19.031 -88.145  1.00 63.03           N  
ATOM   2715  H   LYS A 170     163.967  19.572 -87.837  1.00 63.03           H  
ATOM   2716  CA  LYS A 170     164.967  19.024 -89.614  1.00 63.03           C  
ATOM   2717  HA  LYS A 170     165.881  19.572 -89.841  1.00 63.03           H  
ATOM   2718  C   LYS A 170     163.778  19.746 -90.287  1.00 63.03           C  
ATOM   2719  CB  LYS A 170     165.080  17.578 -90.156  1.00 63.03           C  
ATOM   2720  HB2 LYS A 170     164.078  17.206 -90.370  1.00 63.03           H  
ATOM   2721  HB3 LYS A 170     165.520  16.913 -89.414  1.00 63.03           H  
ATOM   2722  O   LYS A 170     162.787  20.006 -89.608  1.00 63.03           O  
ATOM   2723  CG  LYS A 170     165.957  17.512 -91.423  1.00 63.03           C  
ATOM   2724  HG2 LYS A 170     167.000  17.673 -91.153  1.00 63.03           H  
ATOM   2725  HG3 LYS A 170     165.667  18.308 -92.109  1.00 63.03           H  
ATOM   2726  CD  LYS A 170     165.821  16.167 -92.152  1.00 63.03           C  
ATOM   2727  HD2 LYS A 170     166.503  15.440 -91.710  1.00 63.03           H  
ATOM   2728  HD3 LYS A 170     164.804  15.796 -92.022  1.00 63.03           H  
ATOM   2729  CE  LYS A 170     166.121  16.327 -93.653  1.00 63.03           C  
ATOM   2730  HE2 LYS A 170     166.226  17.387 -93.886  1.00 63.03           H  
ATOM   2731  HE3 LYS A 170     167.061  15.834 -93.899  1.00 63.03           H  
ATOM   2732  NZ  LYS A 170     165.013  15.779 -94.462  1.00 63.03           N  
ATOM   2733  HZ1 LYS A 170     164.152  16.256 -94.234  1.00 63.03           H  
ATOM   2734  HZ2 LYS A 170     164.888  14.782 -94.365  1.00 63.03           H  
ATOM   2735  HZ3 LYS A 170     165.099  15.961 -95.452  1.00 63.03           H  
ATOM   2736  N   LEU A 171     163.834  19.992 -91.604  1.00 78.49           N  
ATOM   2737  H   LEU A 171     164.716  19.830 -92.068  1.00 78.49           H  
ATOM   2738  CA  LEU A 171     162.638  19.935 -92.464  1.00 78.49           C  
ATOM   2739  HA  LEU A 171     161.792  20.335 -91.904  1.00 78.49           H  
ATOM   2740  C   LEU A 171     162.343  18.464 -92.811  1.00 78.49           C  
ATOM   2741  CB  LEU A 171     162.818  20.787 -93.742  1.00 78.49           C  
ATOM   2742  HB2 LEU A 171     163.061  21.813 -93.467  1.00 78.49           H  
ATOM   2743  HB3 LEU A 171     163.658  20.384 -94.306  1.00 78.49           H  
ATOM   2744  O   LEU A 171     163.245  17.706 -93.182  1.00 78.49           O  
ATOM   2745  CG  LEU A 171     161.572  20.798 -94.662  1.00 78.49           C  
ATOM   2746  HG  LEU A 171     161.285  19.773 -94.898  1.00 78.49           H  
ATOM   2747  CD1 LEU A 171     160.378  21.518 -94.037  1.00 78.49           C  
ATOM   2748 HD11 LEU A 171     160.026  20.976 -93.159  1.00 78.49           H  
ATOM   2749 HD12 LEU A 171     160.657  22.534 -93.758  1.00 78.49           H  
ATOM   2750 HD13 LEU A 171     159.559  21.560 -94.756  1.00 78.49           H  
ATOM   2751  CD2 LEU A 171     161.862  21.509 -95.978  1.00 78.49           C  
ATOM   2752 HD21 LEU A 171     162.775  21.109 -96.419  1.00 78.49           H  
ATOM   2753 HD22 LEU A 171     161.037  21.335 -96.669  1.00 78.49           H  
ATOM   2754 HD23 LEU A 171     161.962  22.582 -95.815  1.00 78.49           H  
ATOM   2755  N   HIS A 172     161.088  18.052 -92.679  1.00 84.32           N  
ATOM   2756  H   HIS A 172     160.409  18.712 -92.327  1.00 84.32           H  
ATOM   2757  CA  HIS A 172     160.656  16.660 -92.749  1.00 84.32           C  
ATOM   2758  HA  HIS A 172     161.355  16.071 -93.342  1.00 84.32           H  
ATOM   2759  C   HIS A 172     159.272  16.572 -93.408  1.00 84.32           C  
ATOM   2760  CB  HIS A 172     160.656  16.137 -91.304  1.00 84.32           C  
ATOM   2761  HB2 HIS A 172     160.184  16.879 -90.660  1.00 84.32           H  
ATOM   2762  HB3 HIS A 172     161.687  16.021 -90.968  1.00 84.32           H  
ATOM   2763  O   HIS A 172     158.343  17.244 -92.968  1.00 84.32           O  
ATOM   2764  CG  HIS A 172     159.924  14.842 -91.096  1.00 84.32           C  
ATOM   2765  CD2 HIS A 172     160.466  13.589 -91.007  1.00 84.32           C  
ATOM   2766  HD2 HIS A 172     161.512  13.337 -91.102  1.00 84.32           H  
ATOM   2767  ND1 HIS A 172     158.573  14.724 -90.874  1.00 84.32           N  
ATOM   2768  HD1 HIS A 172     157.913  15.488 -90.861  1.00 84.32           H  
ATOM   2769  CE1 HIS A 172     158.304  13.427 -90.655  1.00 84.32           C  
ATOM   2770  HE1 HIS A 172     157.325  13.022 -90.447  1.00 84.32           H  
ATOM   2771  NE2 HIS A 172     159.428  12.696 -90.729  1.00 84.32           N  
ATOM   2772  N   PHE A 173     159.120  15.744 -94.446  1.00 91.34           N  
ATOM   2773  H   PHE A 173     159.904  15.187 -94.755  1.00 91.34           H  
ATOM   2774  CA  PHE A 173     157.883  15.620 -95.226  1.00 91.34           C  
ATOM   2775  HA  PHE A 173     157.064  16.063 -94.660  1.00 91.34           H  
ATOM   2776  C   PHE A 173     157.545  14.143 -95.465  1.00 91.34           C  
ATOM   2777  CB  PHE A 173     158.059  16.403 -96.540  1.00 91.34           C  
ATOM   2778  HB2 PHE A 173     158.843  15.913 -97.119  1.00 91.34           H  
ATOM   2779  HB3 PHE A 173     158.416  17.403 -96.296  1.00 91.34           H  
ATOM   2780  O   PHE A 173     158.381  13.384 -95.959  1.00 91.34           O  
ATOM   2781  CG  PHE A 173     156.842  16.575 -97.438  1.00 91.34           C  
ATOM   2782  CD1 PHE A 173     157.033  16.762 -98.821  1.00 91.34           C  
ATOM   2783  HD1 PHE A 173     158.028  16.730 -99.241  1.00 91.34           H  
ATOM   2784  CD2 PHE A 173     155.535  16.636 -96.914  1.00 91.34           C  
ATOM   2785  HD2 PHE A 173     155.355  16.509 -95.857  1.00 91.34           H  
ATOM   2786  CE1 PHE A 173     155.933  16.999 -99.664  1.00 91.34           C  
ATOM   2787  HE1 PHE A 173     156.088  17.124-100.726  1.00 91.34           H  
ATOM   2788  CE2 PHE A 173     154.438  16.892 -97.754  1.00 91.34           C  
ATOM   2789  HE2 PHE A 173     153.445  16.956 -97.336  1.00 91.34           H  
ATOM   2790  CZ  PHE A 173     154.635  17.069 -99.133  1.00 91.34           C  
ATOM   2791  HZ  PHE A 173     153.792  17.253 -99.783  1.00 91.34           H  
ATOM   2792  N   VAL A 174     156.336  13.724 -95.082  1.00 88.80           N  
ATOM   2793  H   VAL A 174     155.689  14.394 -94.693  1.00 88.80           H  
ATOM   2794  CA  VAL A 174     155.895  12.318 -95.107  1.00 88.80           C  
ATOM   2795  HA  VAL A 174     156.501  11.775 -95.832  1.00 88.80           H  
ATOM   2796  C   VAL A 174     154.444  12.180 -95.563  1.00 88.80           C  
ATOM   2797  CB  VAL A 174     156.073  11.630 -93.736  1.00 88.80           C  
ATOM   2798  HB  VAL A 174     155.622  10.639 -93.792  1.00 88.80           H  
ATOM   2799  O   VAL A 174     153.647  13.106 -95.423  1.00 88.80           O  
ATOM   2800  CG1 VAL A 174     157.555  11.423 -93.409  1.00 88.80           C  
ATOM   2801 HG11 VAL A 174     158.036  10.860 -94.209  1.00 88.80           H  
ATOM   2802 HG12 VAL A 174     157.655  10.865 -92.478  1.00 88.80           H  
ATOM   2803 HG13 VAL A 174     158.060  12.382 -93.301  1.00 88.80           H  
ATOM   2804  CG2 VAL A 174     155.400  12.386 -92.582  1.00 88.80           C  
ATOM   2805 HG21 VAL A 174     155.505  11.815 -91.660  1.00 88.80           H  
ATOM   2806 HG22 VAL A 174     154.337  12.513 -92.790  1.00 88.80           H  
ATOM   2807 HG23 VAL A 174     155.854  13.369 -92.453  1.00 88.80           H  
ATOM   2808  N   GLY A 175     154.107  11.000 -96.087  1.00 87.88           N  
ATOM   2809  H   GLY A 175     154.796  10.262 -96.089  1.00 87.88           H  
ATOM   2810  CA  GLY A 175     152.741  10.599 -96.421  1.00 87.88           C  
ATOM   2811  HA2 GLY A 175     152.683  10.321 -97.473  1.00 87.88           H  
ATOM   2812  HA3 GLY A 175     152.072  11.443 -96.255  1.00 87.88           H  
ATOM   2813  C   GLY A 175     152.274   9.409 -95.578  1.00 87.88           C  
ATOM   2814  O   GLY A 175     153.109   8.639 -95.103  1.00 87.88           O  
ATOM   2815  N   SER A 176     150.957   9.222 -95.431  1.00 85.44           N  
ATOM   2816  H   SER A 176     150.333   9.934 -95.784  1.00 85.44           H  
ATOM   2817  CA  SER A 176     150.360   8.011 -94.826  1.00 85.44           C  
ATOM   2818  HA  SER A 176     150.731   7.916 -93.805  1.00 85.44           H  
ATOM   2819  C   SER A 176     150.754   6.721 -95.562  1.00 85.44           C  
ATOM   2820  CB  SER A 176     148.828   8.119 -94.769  1.00 85.44           C  
ATOM   2821  HB2 SER A 176     148.415   7.175 -94.414  1.00 85.44           H  
ATOM   2822  HB3 SER A 176     148.550   8.906 -94.067  1.00 85.44           H  
ATOM   2823  O   SER A 176     150.812   5.654 -94.959  1.00 85.44           O  
ATOM   2824  OG  SER A 176     148.283   8.425 -96.040  1.00 85.44           O  
ATOM   2825  HG  SER A 176     147.393   8.072 -96.101  1.00 85.44           H  
ATOM   2826  N   SER A 177     151.084   6.839 -96.849  1.00 81.98           N  
ATOM   2827  H   SER A 177     150.971   7.753 -97.263  1.00 81.98           H  
ATOM   2828  CA  SER A 177     151.826   5.865 -97.648  1.00 81.98           C  
ATOM   2829  HA  SER A 177     152.518   5.319 -97.007  1.00 81.98           H  
ATOM   2830  C   SER A 177     152.627   6.609 -98.731  1.00 81.98           C  
ATOM   2831  CB  SER A 177     150.841   4.868 -98.269  1.00 81.98           C  
ATOM   2832  HB2 SER A 177     150.237   4.414 -97.483  1.00 81.98           H  
ATOM   2833  HB3 SER A 177     150.181   5.395 -98.960  1.00 81.98           H  
ATOM   2834  O   SER A 177     152.479   7.822 -98.893  1.00 81.98           O  
ATOM   2835  OG  SER A 177     151.535   3.851 -98.966  1.00 81.98           O  
ATOM   2836  HG  SER A 177     150.877   3.429 -99.524  1.00 81.98           H  
ATOM   2837  N   LYS A 178     153.457   5.888 -99.499  1.00 82.03           N  
ATOM   2838  H   LYS A 178     153.502   4.903 -99.281  1.00 82.03           H  
ATOM   2839  CA  LYS A 178     153.970   6.344-100.811  1.00 82.03           C  
ATOM   2840  HA  LYS A 178     153.655   7.376-100.964  1.00 82.03           H  
ATOM   2841  C   LYS A 178     153.355   5.599-102.005  1.00 82.03           C  
ATOM   2842  CB  LYS A 178     155.508   6.336-100.866  1.00 82.03           C  
ATOM   2843  HB2 LYS A 178     155.804   6.622-101.875  1.00 82.03           H  
ATOM   2844  HB3 LYS A 178     155.884   5.330-100.677  1.00 82.03           H  
ATOM   2845  O   LYS A 178     153.629   5.964-103.143  1.00 82.03           O  
ATOM   2846  CG  LYS A 178     156.148   7.325 -99.877  1.00 82.03           C  
ATOM   2847  HG2 LYS A 178     155.526   8.217 -99.803  1.00 82.03           H  
ATOM   2848  HG3 LYS A 178     156.216   6.862 -98.893  1.00 82.03           H  
ATOM   2849  CD  LYS A 178     157.544   7.750-100.361  1.00 82.03           C  
ATOM   2850  HD2 LYS A 178     157.425   8.260-101.317  1.00 82.03           H  
ATOM   2851  HD3 LYS A 178     158.169   6.870-100.508  1.00 82.03           H  
ATOM   2852  CE  LYS A 178     158.209   8.696 -99.353  1.00 82.03           C  
ATOM   2853  HE2 LYS A 178     157.435   9.333 -98.926  1.00 82.03           H  
ATOM   2854  HE3 LYS A 178     158.635   8.107 -98.541  1.00 82.03           H  
ATOM   2855  NZ  LYS A 178     159.247   9.544 -99.998  1.00 82.03           N  
ATOM   2856  HZ1 LYS A 178     159.988   8.981-100.389  1.00 82.03           H  
ATOM   2857  HZ2 LYS A 178     158.831  10.082-100.745  1.00 82.03           H  
ATOM   2858  HZ3 LYS A 178     159.644  10.199 -99.340  1.00 82.03           H  
ATOM   2859  N   VAL A 179     152.512   4.595-101.758  1.00 81.64           N  
ATOM   2860  H   VAL A 179     152.301   4.381-100.794  1.00 81.64           H  
ATOM   2861  CA  VAL A 179     151.686   3.916-102.771  1.00 81.64           C  
ATOM   2862  HA  VAL A 179     151.725   4.498-103.692  1.00 81.64           H  
ATOM   2863  C   VAL A 179     150.242   3.887-102.273  1.00 81.64           C  
ATOM   2864  CB  VAL A 179     152.191   2.494-103.092  1.00 81.64           C  
ATOM   2865  HB  VAL A 179     152.073   1.863-102.211  1.00 81.64           H  
ATOM   2866  O   VAL A 179     150.018   3.540-101.117  1.00 81.64           O  
ATOM   2867  CG1 VAL A 179     151.395   1.876-104.251  1.00 81.64           C  
ATOM   2868 HG11 VAL A 179     150.347   1.764-103.972  1.00 81.64           H  
ATOM   2869 HG12 VAL A 179     151.787   0.886-104.484  1.00 81.64           H  
ATOM   2870 HG13 VAL A 179     151.464   2.508-105.136  1.00 81.64           H  
ATOM   2871  CG2 VAL A 179     153.673   2.486-103.493  1.00 81.64           C  
ATOM   2872 HG21 VAL A 179     153.977   1.477-103.769  1.00 81.64           H  
ATOM   2873 HG22 VAL A 179     154.290   2.809-102.654  1.00 81.64           H  
ATOM   2874 HG23 VAL A 179     153.838   3.157-104.336  1.00 81.64           H  
ATOM   2875  N   ILE A 180     149.288   4.284-103.114  1.00 82.54           N  
ATOM   2876  H   ILE A 180     149.561   4.528-104.055  1.00 82.54           H  
ATOM   2877  CA  ILE A 180     147.880   4.505-102.735  1.00 82.54           C  
ATOM   2878  HA  ILE A 180     147.700   4.111-101.735  1.00 82.54           H  
ATOM   2879  C   ILE A 180     146.940   3.756-103.683  1.00 82.54           C  
ATOM   2880  CB  ILE A 180     147.599   6.031-102.730  1.00 82.54           C  
ATOM   2881  HB  ILE A 180     148.059   6.439-103.630  1.00 82.54           H  
ATOM   2882  O   ILE A 180     147.188   3.716-104.889  1.00 82.54           O  
ATOM   2883  CG1 ILE A 180     148.260   6.756-101.535  1.00 82.54           C  
ATOM   2884 HG12 ILE A 180     148.166   7.829-101.701  1.00 82.54           H  
ATOM   2885 HG13 ILE A 180     149.326   6.528-101.522  1.00 82.54           H  
ATOM   2886  CG2 ILE A 180     146.110   6.412-102.813  1.00 82.54           C  
ATOM   2887 HG21 ILE A 180     145.681   6.093-103.763  1.00 82.54           H  
ATOM   2888 HG22 ILE A 180     146.009   7.496-102.756  1.00 82.54           H  
ATOM   2889 HG23 ILE A 180     145.545   5.960-101.998  1.00 82.54           H  
ATOM   2890  CD1 ILE A 180     147.677   6.435-100.148  1.00 82.54           C  
ATOM   2891 HD11 ILE A 180     148.242   6.973 -99.386  1.00 82.54           H  
ATOM   2892 HD12 ILE A 180     146.636   6.751-100.089  1.00 82.54           H  
ATOM   2893 HD13 ILE A 180     147.745   5.368 -99.940  1.00 82.54           H  
ATOM   2894  N   LYS A 181     145.835   3.209-103.176  1.00 77.70           N  
ATOM   2895  H   LYS A 181     145.805   3.114-102.171  1.00 77.70           H  
ATOM   2896  CA  LYS A 181     144.682   2.735-103.959  1.00 77.70           C  
ATOM   2897  HA  LYS A 181     145.048   2.313-104.895  1.00 77.70           H  
ATOM   2898  C   LYS A 181     143.740   3.880-104.330  1.00 77.70           C  
ATOM   2899  CB  LYS A 181     143.940   1.633-103.186  1.00 77.70           C  
ATOM   2900  HB2 LYS A 181     143.848   1.925-102.140  1.00 77.70           H  
ATOM   2901  HB3 LYS A 181     142.927   1.520-103.572  1.00 77.70           H  
ATOM   2902  O   LYS A 181     143.072   4.463-103.476  1.00 77.70           O  
ATOM   2903  CG  LYS A 181     144.675   0.291-103.292  1.00 77.70           C  
ATOM   2904  HG2 LYS A 181     144.394  -0.342-102.450  1.00 77.70           H  
ATOM   2905  HG3 LYS A 181     145.752   0.455-103.253  1.00 77.70           H  
ATOM   2906  CD  LYS A 181     144.282  -0.421-104.592  1.00 77.70           C  
ATOM   2907  HD2 LYS A 181     144.166   0.295-105.406  1.00 77.70           H  
ATOM   2908  HD3 LYS A 181     143.319  -0.904-104.429  1.00 77.70           H  
ATOM   2909  CE  LYS A 181     145.309  -1.475-104.995  1.00 77.70           C  
ATOM   2910  HE2 LYS A 181     144.774  -2.311-105.446  1.00 77.70           H  
ATOM   2911  HE3 LYS A 181     145.805  -1.843-104.097  1.00 77.70           H  
ATOM   2912  NZ  LYS A 181     146.283  -0.910-105.963  1.00 77.70           N  
ATOM   2913  HZ1 LYS A 181     146.737  -0.080-105.608  1.00 77.70           H  
ATOM   2914  HZ2 LYS A 181     145.803  -0.631-106.806  1.00 77.70           H  
ATOM   2915  HZ3 LYS A 181     146.991  -1.585-106.211  1.00 77.70           H  
ATOM   2916  N   GLU A 182     143.673   4.156-105.628  1.00 81.43           N  
ATOM   2917  H   GLU A 182     144.265   3.620-106.246  1.00 81.43           H  
ATOM   2918  CA  GLU A 182     142.768   5.121-106.256  1.00 81.43           C  
ATOM   2919  HA  GLU A 182     143.109   6.130-106.022  1.00 81.43           H  
ATOM   2920  C   GLU A 182     141.324   4.967-105.747  1.00 81.43           C  
ATOM   2921  CB  GLU A 182     142.864   4.917-107.775  1.00 81.43           C  
ATOM   2922  HB2 GLU A 182     143.906   5.050-108.068  1.00 81.43           H  
ATOM   2923  HB3 GLU A 182     142.569   3.896-108.018  1.00 81.43           H  
ATOM   2924  O   GLU A 182     140.755   3.881-105.774  1.00 81.43           O  
ATOM   2925  CG  GLU A 182     142.007   5.891-108.590  1.00 81.43           C  
ATOM   2926  HG2 GLU A 182     140.954   5.637-108.467  1.00 81.43           H  
ATOM   2927  HG3 GLU A 182     142.169   6.900-108.208  1.00 81.43           H  
ATOM   2928  CD  GLU A 182     142.373   5.852-110.077  1.00 81.43           C  
ATOM   2929  OE1 GLU A 182     142.451   6.949-110.680  1.00 81.43           O  
ATOM   2930  OE2 GLU A 182     142.628   4.745-110.606  1.00 81.43           O  
ATOM   2931  N   LEU A 183     140.741   6.067-105.265  1.00 75.97           N  
ATOM   2932  H   LEU A 183     141.243   6.934-105.391  1.00 75.97           H  
ATOM   2933  CA  LEU A 183     139.388   6.164-104.701  1.00 75.97           C  
ATOM   2934  HA  LEU A 183     139.323   7.160-104.263  1.00 75.97           H  
ATOM   2935  C   LEU A 183     139.050   5.226-103.513  1.00 75.97           C  
ATOM   2936  CB  LEU A 183     138.344   6.109-105.840  1.00 75.97           C  
ATOM   2937  HB2 LEU A 183     138.400   5.124-106.304  1.00 75.97           H  
ATOM   2938  HB3 LEU A 183     137.347   6.210-105.410  1.00 75.97           H  
ATOM   2939  O   LEU A 183     137.879   5.155-103.142  1.00 75.97           O  
ATOM   2940  CG  LEU A 183     138.500   7.184-106.935  1.00 75.97           C  
ATOM   2941  HG  LEU A 183     139.500   7.136-107.367  1.00 75.97           H  
ATOM   2942  CD1 LEU A 183     137.490   6.925-108.053  1.00 75.97           C  
ATOM   2943 HD11 LEU A 183     136.474   6.980-107.663  1.00 75.97           H  
ATOM   2944 HD12 LEU A 183     137.663   5.934-108.473  1.00 75.97           H  
ATOM   2945 HD13 LEU A 183     137.621   7.662-108.846  1.00 75.97           H  
ATOM   2946  CD2 LEU A 183     138.261   8.602-106.406  1.00 75.97           C  
ATOM   2947 HD21 LEU A 183     138.330   9.313-107.229  1.00 75.97           H  
ATOM   2948 HD22 LEU A 183     137.277   8.668-105.942  1.00 75.97           H  
ATOM   2949 HD23 LEU A 183     139.027   8.858-105.674  1.00 75.97           H  
ATOM   2950  N   ILE A 184     140.023   4.555-102.875  1.00 76.74           N  
ATOM   2951  H   ILE A 184     140.959   4.609-103.250  1.00 76.74           H  
ATOM   2952  CA  ILE A 184     139.786   3.704-101.683  1.00 76.74           C  
ATOM   2953  HA  ILE A 184     138.793   3.927-101.294  1.00 76.74           H  
ATOM   2954  C   ILE A 184     140.717   4.012-100.497  1.00 76.74           C  
ATOM   2955  CB  ILE A 184     139.785   2.199-102.079  1.00 76.74           C  
ATOM   2956  HB  ILE A 184     140.646   2.014-102.722  1.00 76.74           H  
ATOM   2957  O   ILE A 184     140.265   3.930 -99.354  1.00 76.74           O  
ATOM   2958  CG1 ILE A 184     138.488   1.891-102.874  1.00 76.74           C  
ATOM   2959 HG12 ILE A 184     138.522   2.439-103.815  1.00 76.74           H  
ATOM   2960 HG13 ILE A 184     137.630   2.257-102.311  1.00 76.74           H  
ATOM   2961  CG2 ILE A 184     139.916   1.252-100.868  1.00 76.74           C  
ATOM   2962 HG21 ILE A 184     140.854   1.432-100.343  1.00 76.74           H  
ATOM   2963 HG22 ILE A 184     139.083   1.406-100.181  1.00 76.74           H  
ATOM   2964 HG23 ILE A 184     139.941   0.212-101.193  1.00 76.74           H  
ATOM   2965  CD1 ILE A 184     138.224   0.415-103.206  1.00 76.74           C  
ATOM   2966 HD11 ILE A 184     137.974  -0.140-102.302  1.00 76.74           H  
ATOM   2967 HD12 ILE A 184     137.383   0.344-103.896  1.00 76.74           H  
ATOM   2968 HD13 ILE A 184     139.105  -0.032-103.668  1.00 76.74           H  
ATOM   2969  N   GLU A 185     141.988   4.365-100.715  1.00 79.53           N  
ATOM   2970  H   GLU A 185     142.325   4.461-101.662  1.00 79.53           H  
ATOM   2971  CA  GLU A 185     142.939   4.620 -99.619  1.00 79.53           C  
ATOM   2972  HA  GLU A 185     142.552   4.137 -98.722  1.00 79.53           H  
ATOM   2973  C   GLU A 185     143.121   6.121 -99.317  1.00 79.53           C  
ATOM   2974  CB  GLU A 185     144.290   3.956 -99.907  1.00 79.53           C  
ATOM   2975  HB2 GLU A 185     144.508   4.059-100.970  1.00 79.53           H  
ATOM   2976  HB3 GLU A 185     145.072   4.466 -99.343  1.00 79.53           H  
ATOM   2977  O   GLU A 185     143.349   6.907-100.241  1.00 79.53           O  
ATOM   2978  CG  GLU A 185     144.293   2.474 -99.493  1.00 79.53           C  
ATOM   2979  HG2 GLU A 185     143.383   2.001 -99.863  1.00 79.53           H  
ATOM   2980  HG3 GLU A 185     144.277   2.416 -98.405  1.00 79.53           H  
ATOM   2981  CD  GLU A 185     145.509   1.702-100.031  1.00 79.53           C  
ATOM   2982  OE1 GLU A 185     145.497   0.458 -99.922  1.00 79.53           O  
ATOM   2983  OE2 GLU A 185     146.411   2.346-100.615  1.00 79.53           O  
ATOM   2984  N   PRO A 186     143.076   6.538 -98.034  1.00 83.62           N  
ATOM   2985  CA  PRO A 186     143.234   7.935 -97.647  1.00 83.62           C  
ATOM   2986  HA  PRO A 186     142.719   8.571 -98.367  1.00 83.62           H  
ATOM   2987  C   PRO A 186     144.711   8.357 -97.577  1.00 83.62           C  
ATOM   2988  CB  PRO A 186     142.528   8.057 -96.295  1.00 83.62           C  
ATOM   2989  HB2 PRO A 186     141.462   8.218 -96.458  1.00 83.62           H  
ATOM   2990  HB3 PRO A 186     142.944   8.856 -95.681  1.00 83.62           H  
ATOM   2991  O   PRO A 186     145.503   7.849 -96.772  1.00 83.62           O  
ATOM   2992  CG  PRO A 186     142.738   6.680 -95.668  1.00 83.62           C  
ATOM   2993  HG2 PRO A 186     143.718   6.632 -95.193  1.00 83.62           H  
ATOM   2994  HG3 PRO A 186     141.954   6.441 -94.948  1.00 83.62           H  
ATOM   2995  CD  PRO A 186     142.701   5.740 -96.873  1.00 83.62           C  
ATOM   2996  HD2 PRO A 186     143.394   4.912 -96.725  1.00 83.62           H  
ATOM   2997  HD3 PRO A 186     141.687   5.365 -97.009  1.00 83.62           H  
ATOM   2998  N   LEU A 187     145.075   9.353 -98.385  1.00 84.63           N  
ATOM   2999  H   LEU A 187     144.365   9.754 -98.981  1.00 84.63           H  
ATOM   3000  CA  LEU A 187     146.377  10.009 -98.316  1.00 84.63           C  
ATOM   3001  HA  LEU A 187     147.104   9.279 -97.958  1.00 84.63           H  
ATOM   3002  C   LEU A 187     146.323  11.189 -97.340  1.00 84.63           C  
ATOM   3003  CB  LEU A 187     146.834  10.451 -99.714  1.00 84.63           C  
ATOM   3004  HB2 LEU A 187     146.757   9.607-100.400  1.00 84.63           H  
ATOM   3005  HB3 LEU A 187     146.154  11.235-100.046  1.00 84.63           H  
ATOM   3006  O   LEU A 187     145.519  12.101 -97.509  1.00 84.63           O  
ATOM   3007  CG  LEU A 187     148.267  11.014 -99.769  1.00 84.63           C  
ATOM   3008  HG  LEU A 187     148.357  11.838 -99.061  1.00 84.63           H  
ATOM   3009  CD1 LEU A 187     149.332   9.965 -99.430  1.00 84.63           C  
ATOM   3010 HD11 LEU A 187     149.243   9.112-100.103  1.00 84.63           H  
ATOM   3011 HD12 LEU A 187     149.223   9.630 -98.399  1.00 84.63           H  
ATOM   3012 HD13 LEU A 187     150.328  10.392 -99.546  1.00 84.63           H  
ATOM   3013  CD2 LEU A 187     148.539  11.554-101.172  1.00 84.63           C  
ATOM   3014 HD21 LEU A 187     149.562  11.921-101.253  1.00 84.63           H  
ATOM   3015 HD22 LEU A 187     147.866  12.386-101.384  1.00 84.63           H  
ATOM   3016 HD23 LEU A 187     148.380  10.773-101.916  1.00 84.63           H  
ATOM   3017  N   THR A 188     147.246  11.222 -96.386  1.00 87.97           N  
ATOM   3018  H   THR A 188     147.844  10.414 -96.286  1.00 87.97           H  
ATOM   3019  CA  THR A 188     147.584  12.419 -95.602  1.00 87.97           C  
ATOM   3020  HA  THR A 188     146.970  13.264 -95.914  1.00 87.97           H  
ATOM   3021  C   THR A 188     149.039  12.759 -95.873  1.00 87.97           C  
ATOM   3022  CB  THR A 188     147.354  12.190 -94.102  1.00 87.97           C  
ATOM   3023  HB  THR A 188     147.896  11.301 -93.781  1.00 87.97           H  
ATOM   3024  O   THR A 188     149.881  11.873 -95.759  1.00 87.97           O  
ATOM   3025  CG2 THR A 188     147.790  13.371 -93.236  1.00 87.97           C  
ATOM   3026 HG21 THR A 188     148.875  13.471 -93.264  1.00 87.97           H  
ATOM   3027 HG22 THR A 188     147.491  13.211 -92.199  1.00 87.97           H  
ATOM   3028 HG23 THR A 188     147.339  14.294 -93.602  1.00 87.97           H  
ATOM   3029  OG1 THR A 188     145.981  12.003 -93.857  1.00 87.97           O  
ATOM   3030  HG1 THR A 188     145.854  11.977 -92.906  1.00 87.97           H  
ATOM   3031  N   LEU A 189     149.339  14.012 -96.218  1.00 91.49           N  
ATOM   3032  H   LEU A 189     148.584  14.678 -96.296  1.00 91.49           H  
ATOM   3033  CA  LEU A 189     150.692  14.521 -96.455  1.00 91.49           C  
ATOM   3034  HA  LEU A 189     151.417  13.710 -96.381  1.00 91.49           H  
ATOM   3035  C   LEU A 189     151.038  15.562 -95.389  1.00 91.49           C  
ATOM   3036  CB  LEU A 189     150.787  15.136 -97.865  1.00 91.49           C  
ATOM   3037  HB2 LEU A 189     151.792  15.537 -97.998  1.00 91.49           H  
ATOM   3038  HB3 LEU A 189     150.085  15.967 -97.927  1.00 91.49           H  
ATOM   3039  O   LEU A 189     150.556  16.692 -95.456  1.00 91.49           O  
ATOM   3040  CG  LEU A 189     150.497  14.176 -99.025  1.00 91.49           C  
ATOM   3041  HG  LEU A 189     149.472  13.817 -98.943  1.00 91.49           H  
ATOM   3042  CD1 LEU A 189     150.640  14.914-100.352  1.00 91.49           C  
ATOM   3043 HD11 LEU A 189     150.067  14.383-101.112  1.00 91.49           H  
ATOM   3044 HD12 LEU A 189     151.685  14.953-100.661  1.00 91.49           H  
ATOM   3045 HD13 LEU A 189     150.249  15.929-100.275  1.00 91.49           H  
ATOM   3046  CD2 LEU A 189     151.459  12.990 -99.033  1.00 91.49           C  
ATOM   3047 HD21 LEU A 189     151.361  12.441 -99.969  1.00 91.49           H  
ATOM   3048 HD22 LEU A 189     151.222  12.322 -98.205  1.00 91.49           H  
ATOM   3049 HD23 LEU A 189     152.483  13.350 -98.942  1.00 91.49           H  
ATOM   3050  N   THR A 190     151.874  15.190 -94.419  1.00 90.52           N  
ATOM   3051  H   THR A 190     152.290  14.272 -94.485  1.00 90.52           H  
ATOM   3052  CA  THR A 190     152.259  16.040 -93.281  1.00 90.52           C  
ATOM   3053  HA  THR A 190     151.623  16.924 -93.264  1.00 90.52           H  
ATOM   3054  C   THR A 190     153.709  16.498 -93.433  1.00 90.52           C  
ATOM   3055  CB  THR A 190     152.077  15.314 -91.933  1.00 90.52           C  
ATOM   3056  HB  THR A 190     152.841  14.541 -91.850  1.00 90.52           H  
ATOM   3057  O   THR A 190     154.621  15.680 -93.571  1.00 90.52           O  
ATOM   3058  CG2 THR A 190     152.206  16.262 -90.740  1.00 90.52           C  
ATOM   3059 HG21 THR A 190     151.478  17.069 -90.824  1.00 90.52           H  
ATOM   3060 HG22 THR A 190     153.210  16.683 -90.702  1.00 90.52           H  
ATOM   3061 HG23 THR A 190     152.024  15.710 -89.818  1.00 90.52           H  
ATOM   3062  OG1 THR A 190     150.819  14.687 -91.818  1.00 90.52           O  
ATOM   3063  HG1 THR A 190     150.196  15.274 -91.385  1.00 90.52           H  
ATOM   3064  N   CYS A 191     153.937  17.810 -93.363  1.00 92.08           N  
ATOM   3065  H   CYS A 191     153.151  18.435 -93.264  1.00 92.08           H  
ATOM   3066  CA  CYS A 191     155.261  18.425 -93.385  1.00 92.08           C  
ATOM   3067  HA  CYS A 191     156.017  17.646 -93.477  1.00 92.08           H  
ATOM   3068  C   CYS A 191     155.539  19.211 -92.096  1.00 92.08           C  
ATOM   3069  CB  CYS A 191     155.373  19.333 -94.607  1.00 92.08           C  
ATOM   3070  HB2 CYS A 191     155.027  18.801 -95.494  1.00 92.08           H  
ATOM   3071  HB3 CYS A 191     154.724  20.197 -94.464  1.00 92.08           H  
ATOM   3072  O   CYS A 191     154.663  19.921 -91.602  1.00 92.08           O  
ATOM   3073  SG  CYS A 191     157.059  19.906 -94.898  1.00 92.08           S  
ATOM   3074  N   SER A 192     156.757  19.117 -91.562  1.00 89.00           N  
ATOM   3075  H   SER A 192     157.433  18.522 -92.019  1.00 89.00           H  
ATOM   3076  CA  SER A 192     157.175  19.753 -90.310  1.00 89.00           C  
ATOM   3077  HA  SER A 192     156.528  20.613 -90.135  1.00 89.00           H  
ATOM   3078  C   SER A 192     158.615  20.283 -90.351  1.00 89.00           C  
ATOM   3079  CB  SER A 192     156.976  18.791 -89.130  1.00 89.00           C  
ATOM   3080  HB2 SER A 192     157.360  19.256 -88.222  1.00 89.00           H  
ATOM   3081  HB3 SER A 192     155.909  18.614 -89.000  1.00 89.00           H  
ATOM   3082  O   SER A 192     159.485  19.734 -91.025  1.00 89.00           O  
ATOM   3083  OG  SER A 192     157.625  17.545 -89.332  1.00 89.00           O  
ATOM   3084  HG  SER A 192     157.635  17.068 -88.499  1.00 89.00           H  
ATOM   3085  N   LEU A 193     158.857  21.369 -89.614  1.00 84.49           N  
ATOM   3086  H   LEU A 193     158.065  21.792 -89.152  1.00 84.49           H  
ATOM   3087  CA  LEU A 193     160.126  22.087 -89.494  1.00 84.49           C  
ATOM   3088  HA  LEU A 193     160.939  21.420 -89.781  1.00 84.49           H  
ATOM   3089  C   LEU A 193     160.331  22.526 -88.034  1.00 84.49           C  
ATOM   3090  CB  LEU A 193     160.095  23.266 -90.486  1.00 84.49           C  
ATOM   3091  HB2 LEU A 193     159.198  23.857 -90.299  1.00 84.49           H  
ATOM   3092  HB3 LEU A 193     160.012  22.854 -91.491  1.00 84.49           H  
ATOM   3093  O   LEU A 193     159.617  23.400 -87.542  1.00 84.49           O  
ATOM   3094  CG  LEU A 193     161.306  24.215 -90.441  1.00 84.49           C  
ATOM   3095  HG  LEU A 193     161.287  24.768 -89.502  1.00 84.49           H  
ATOM   3096  CD1 LEU A 193     162.650  23.493 -90.552  1.00 84.49           C  
ATOM   3097 HD11 LEU A 193     162.817  22.865 -89.677  1.00 84.49           H  
ATOM   3098 HD12 LEU A 193     163.456  24.225 -90.599  1.00 84.49           H  
ATOM   3099 HD13 LEU A 193     162.669  22.880 -91.452  1.00 84.49           H  
ATOM   3100  CD2 LEU A 193     161.201  25.213 -91.596  1.00 84.49           C  
ATOM   3101 HD21 LEU A 193     161.242  24.691 -92.552  1.00 84.49           H  
ATOM   3102 HD22 LEU A 193     160.262  25.762 -91.526  1.00 84.49           H  
ATOM   3103 HD23 LEU A 193     162.027  25.923 -91.547  1.00 84.49           H  
ATOM   3104  N   GLN A 194     161.279  21.906 -87.326  1.00 76.95           N  
ATOM   3105  H   GLN A 194     161.861  21.238 -87.810  1.00 76.95           H  
ATOM   3106  CA  GLN A 194     161.494  22.095 -85.878  1.00 76.95           C  
ATOM   3107  HA  GLN A 194     160.816  22.871 -85.522  1.00 76.95           H  
ATOM   3108  C   GLN A 194     162.918  22.574 -85.547  1.00 76.95           C  
ATOM   3109  CB  GLN A 194     161.141  20.786 -85.139  1.00 76.95           C  
ATOM   3110  HB2 GLN A 194     161.957  20.073 -85.250  1.00 76.95           H  
ATOM   3111  HB3 GLN A 194     160.248  20.353 -85.590  1.00 76.95           H  
ATOM   3112  O   GLN A 194     163.837  22.394 -86.341  1.00 76.95           O  
ATOM   3113  CG  GLN A 194     160.855  21.015 -83.644  1.00 76.95           C  
ATOM   3114  HG2 GLN A 194     160.059  21.750 -83.528  1.00 76.95           H  
ATOM   3115  HG3 GLN A 194     161.745  21.408 -83.153  1.00 76.95           H  
ATOM   3116  CD  GLN A 194     160.461  19.749 -82.903  1.00 76.95           C  
ATOM   3117  NE2 GLN A 194     161.382  19.149 -82.185  1.00 76.95           N  
ATOM   3118 HE21 GLN A 194     161.142  18.332 -81.641  1.00 76.95           H  
ATOM   3119 HE22 GLN A 194     162.304  19.551 -82.101  1.00 76.95           H  
ATOM   3120  OE1 GLN A 194     159.324  19.308 -82.953  1.00 76.95           O  
ATOM   3121  N   ASP A 195     163.107  23.136 -84.348  1.00 69.40           N  
ATOM   3122  H   ASP A 195     162.305  23.223 -83.740  1.00 69.40           H  
ATOM   3123  CA  ASP A 195     164.407  23.411 -83.717  1.00 69.40           C  
ATOM   3124  HA  ASP A 195     164.176  24.018 -82.842  1.00 69.40           H  
ATOM   3125  C   ASP A 195     165.394  24.263 -84.538  1.00 69.40           C  
ATOM   3126  CB  ASP A 195     165.039  22.133 -83.161  1.00 69.40           C  
ATOM   3127  HB2 ASP A 195     165.076  21.409 -83.976  1.00 69.40           H  
ATOM   3128  HB3 ASP A 195     166.054  22.334 -82.816  1.00 69.40           H  
ATOM   3129  O   ASP A 195     166.612  24.091 -84.429  1.00 69.40           O  
ATOM   3130  CG  ASP A 195     164.291  21.531 -81.985  1.00 69.40           C  
ATOM   3131  OD1 ASP A 195     164.168  22.234 -80.958  1.00 69.40           O  
ATOM   3132  OD2 ASP A 195     163.895  20.353 -82.129  1.00 69.40           O  
ATOM   3133  N   LEU A 196     164.867  25.231 -85.287  1.00 64.15           N  
ATOM   3134  H   LEU A 196     163.859  25.264 -85.344  1.00 64.15           H  
ATOM   3135  CA  LEU A 196     165.602  26.368 -85.861  1.00 64.15           C  
ATOM   3136  HA  LEU A 196     166.350  25.982 -86.553  1.00 64.15           H  
ATOM   3137  C   LEU A 196     166.332  27.147 -84.745  1.00 64.15           C  
ATOM   3138  CB  LEU A 196     164.631  27.277 -86.643  1.00 64.15           C  
ATOM   3139  HB2 LEU A 196     165.242  27.921 -87.275  1.00 64.15           H  
ATOM   3140  HB3 LEU A 196     164.101  27.928 -85.947  1.00 64.15           H  
ATOM   3141  O   LEU A 196     165.953  27.023 -83.579  1.00 64.15           O  
ATOM   3142  CG  LEU A 196     163.598  26.535 -87.524  1.00 64.15           C  
ATOM   3143  HG  LEU A 196     163.998  25.572 -87.841  1.00 64.15           H  
ATOM   3144  CD1 LEU A 196     162.253  26.320 -86.809  1.00 64.15           C  
ATOM   3145 HD11 LEU A 196     161.559  25.806 -87.474  1.00 64.15           H  
ATOM   3146 HD12 LEU A 196     161.825  27.284 -86.534  1.00 64.15           H  
ATOM   3147 HD13 LEU A 196     162.364  25.719 -85.907  1.00 64.15           H  
ATOM   3148  CD2 LEU A 196     163.301  27.351 -88.772  1.00 64.15           C  
ATOM   3149 HD21 LEU A 196     162.565  26.835 -89.389  1.00 64.15           H  
ATOM   3150 HD22 LEU A 196     164.217  27.459 -89.353  1.00 64.15           H  
ATOM   3151 HD23 LEU A 196     162.929  28.335 -88.489  1.00 64.15           H  
ATOM   3152  N   ASP A 197     167.422  27.865 -85.024  1.00 64.68           N  
ATOM   3153  H   ASP A 197     167.668  28.072 -85.982  1.00 64.68           H  
ATOM   3154  CA  ASP A 197     168.288  28.396 -83.956  1.00 64.68           C  
ATOM   3155  HA  ASP A 197     168.070  27.813 -83.061  1.00 64.68           H  
ATOM   3156  C   ASP A 197     167.954  29.820 -83.470  1.00 64.68           C  
ATOM   3157  CB  ASP A 197     169.775  28.104 -84.236  1.00 64.68           C  
ATOM   3158  HB2 ASP A 197     169.865  27.312 -84.980  1.00 64.68           H  
ATOM   3159  HB3 ASP A 197     170.278  28.993 -84.617  1.00 64.68           H  
ATOM   3160  O   ASP A 197     166.826  30.294 -83.600  1.00 64.68           O  
ATOM   3161  CG  ASP A 197     170.419  27.620 -82.931  1.00 64.68           C  
ATOM   3162  OD1 ASP A 197     170.847  28.478 -82.127  1.00 64.68           O  
ATOM   3163  OD2 ASP A 197     170.281  26.409 -82.638  1.00 64.68           O  
ATOM   3164  N   ARG A 198     168.882  30.444 -82.737  1.00 61.46           N  
ATOM   3165  H   ARG A 198     169.776  29.981 -82.650  1.00 61.46           H  
ATOM   3166  CA  ARG A 198     168.665  31.659 -81.938  1.00 61.46           C  
ATOM   3167  HA  ARG A 198     167.863  31.473 -81.223  1.00 61.46           H  
ATOM   3168  C   ARG A 198     168.223  32.847 -82.795  1.00 61.46           C  
ATOM   3169  CB  ARG A 198     169.954  31.964 -81.163  1.00 61.46           C  
ATOM   3170  HB2 ARG A 198     169.907  32.973 -80.752  1.00 61.46           H  
ATOM   3171  HB3 ARG A 198     170.798  31.916 -81.852  1.00 61.46           H  
ATOM   3172  O   ARG A 198     169.052  33.562 -83.343  1.00 61.46           O  
ATOM   3173  CG  ARG A 198     170.152  30.974 -80.008  1.00 61.46           C  
ATOM   3174  HG2 ARG A 198     169.861  29.968 -80.312  1.00 61.46           H  
ATOM   3175  HG3 ARG A 198     169.521  31.273 -79.172  1.00 61.46           H  
ATOM   3176  CD  ARG A 198     171.620  30.943 -79.577  1.00 61.46           C  
ATOM   3177  HD2 ARG A 198     172.216  30.614 -80.429  1.00 61.46           H  
ATOM   3178  HD3 ARG A 198     171.948  31.946 -79.306  1.00 61.46           H  
ATOM   3179  NE  ARG A 198     171.828  30.000 -78.464  1.00 61.46           N  
ATOM   3180  HE  ARG A 198     172.091  29.066 -78.743  1.00 61.46           H  
ATOM   3181  NH1 ARG A 198     171.305  31.417 -76.733  1.00 61.46           N  
ATOM   3182 HH11 ARG A 198     171.208  31.601 -75.744  1.00 61.46           H  
ATOM   3183 HH12 ARG A 198     171.134  32.147 -77.410  1.00 61.46           H  
ATOM   3184  NH2 ARG A 198     171.901  29.312 -76.295  1.00 61.46           N  
ATOM   3185 HH21 ARG A 198     171.804  29.507 -75.309  1.00 61.46           H  
ATOM   3186 HH22 ARG A 198     172.213  28.404 -76.608  1.00 61.46           H  
ATOM   3187  CZ  ARG A 198     171.678  30.247 -77.175  1.00 61.46           C  
ATOM   3188  N   ASN A 199     166.911  33.076 -82.803  1.00 68.05           N  
ATOM   3189  H   ASN A 199     166.347  32.362 -82.365  1.00 68.05           H  
ATOM   3190  CA  ASN A 199     166.169  34.081 -83.573  1.00 68.05           C  
ATOM   3191  HA  ASN A 199     165.151  34.041 -83.185  1.00 68.05           H  
ATOM   3192  C   ASN A 199     165.993  33.754 -85.075  1.00 68.05           C  
ATOM   3193  CB  ASN A 199     166.660  35.519 -83.283  1.00 68.05           C  
ATOM   3194  HB2 ASN A 199     165.975  36.220 -83.760  1.00 68.05           H  
ATOM   3195  HB3 ASN A 199     167.638  35.667 -83.739  1.00 68.05           H  
ATOM   3196  O   ASN A 199     165.431  34.570 -85.803  1.00 68.05           O  
ATOM   3197  CG  ASN A 199     166.771  35.908 -81.816  1.00 68.05           C  
ATOM   3198  ND2 ASN A 199     167.278  37.089 -81.554  1.00 68.05           N  
ATOM   3199 HD21 ASN A 199     167.330  37.356 -80.582  1.00 68.05           H  
ATOM   3200 HD22 ASN A 199     167.577  37.686 -82.313  1.00 68.05           H  
ATOM   3201  OD1 ASN A 199     166.419  35.196 -80.887  1.00 68.05           O  
ATOM   3202  N   SER A 200     166.364  32.548 -85.517  1.00 72.55           N  
ATOM   3203  H   SER A 200     166.813  31.908 -84.877  1.00 72.55           H  
ATOM   3204  CA  SER A 200     165.930  31.964 -86.794  1.00 72.55           C  
ATOM   3205  HA  SER A 200     166.169  32.632 -87.621  1.00 72.55           H  
ATOM   3206  C   SER A 200     164.418  31.706 -86.741  1.00 72.55           C  
ATOM   3207  CB  SER A 200     166.633  30.617 -87.018  1.00 72.55           C  
ATOM   3208  HB2 SER A 200     166.242  29.902 -86.296  1.00 72.55           H  
ATOM   3209  HB3 SER A 200     166.406  30.246 -88.018  1.00 72.55           H  
ATOM   3210  O   SER A 200     163.954  30.944 -85.889  1.00 72.55           O  
ATOM   3211  OG  SER A 200     168.035  30.689 -86.840  1.00 72.55           O  
ATOM   3212  HG  SER A 200     168.396  31.073 -87.642  1.00 72.55           H  
ATOM   3213  N   THR A 201     163.616  32.326 -87.614  1.00 81.48           N  
ATOM   3214  H   THR A 201     164.041  32.918 -88.313  1.00 81.48           H  
ATOM   3215  CA  THR A 201     162.140  32.204 -87.561  1.00 81.48           C  
ATOM   3216  HA  THR A 201     161.886  31.360 -86.919  1.00 81.48           H  
ATOM   3217  C   THR A 201     161.506  31.883 -88.911  1.00 81.48           C  
ATOM   3218  CB  THR A 201     161.464  33.430 -86.926  1.00 81.48           C  
ATOM   3219  HB  THR A 201     160.387  33.272 -86.986  1.00 81.48           H  
ATOM   3220  O   THR A 201     161.992  32.309 -89.956  1.00 81.48           O  
ATOM   3221  CG2 THR A 201     161.836  33.626 -85.458  1.00 81.48           C  
ATOM   3222 HG21 THR A 201     161.258  34.449 -85.038  1.00 81.48           H  
ATOM   3223 HG22 THR A 201     161.612  32.718 -84.899  1.00 81.48           H  
ATOM   3224 HG23 THR A 201     162.899  33.850 -85.362  1.00 81.48           H  
ATOM   3225  OG1 THR A 201     161.754  34.639 -87.594  1.00 81.48           O  
ATOM   3226  HG1 THR A 201     162.708  34.741 -87.567  1.00 81.48           H  
ATOM   3227  N   VAL A 202     160.398  31.135 -88.914  1.00 83.55           N  
ATOM   3228  H   VAL A 202     159.988  30.865 -88.031  1.00 83.55           H  
ATOM   3229  CA  VAL A 202     159.705  30.725 -90.150  1.00 83.55           C  
ATOM   3230  HA  VAL A 202     160.444  30.625 -90.944  1.00 83.55           H  
ATOM   3231  C   VAL A 202     158.702  31.795 -90.578  1.00 83.55           C  
ATOM   3232  CB  VAL A 202     159.023  29.351 -89.999  1.00 83.55           C  
ATOM   3233  HB  VAL A 202     158.226  29.412 -89.258  1.00 83.55           H  
ATOM   3234  O   VAL A 202     157.807  32.144 -89.812  1.00 83.55           O  
ATOM   3235  CG1 VAL A 202     158.431  28.881 -91.333  1.00 83.55           C  
ATOM   3236 HG11 VAL A 202     158.041  27.869 -91.223  1.00 83.55           H  
ATOM   3237 HG12 VAL A 202     157.612  29.534 -91.635  1.00 83.55           H  
ATOM   3238 HG13 VAL A 202     159.197  28.883 -92.109  1.00 83.55           H  
ATOM   3239  CG2 VAL A 202     160.027  28.280 -89.553  1.00 83.55           C  
ATOM   3240 HG21 VAL A 202     160.399  28.506 -88.554  1.00 83.55           H  
ATOM   3241 HG22 VAL A 202     160.861  28.247 -90.254  1.00 83.55           H  
ATOM   3242 HG23 VAL A 202     159.545  27.303 -89.524  1.00 83.55           H  
ATOM   3243  N   GLN A 203     158.835  32.297 -91.807  1.00 86.72           N  
ATOM   3244  H   GLN A 203     159.585  31.945 -92.384  1.00 86.72           H  
ATOM   3245  CA  GLN A 203     157.965  33.341 -92.365  1.00 86.72           C  
ATOM   3246  HA  GLN A 203     157.566  33.941 -91.547  1.00 86.72           H  
ATOM   3247  C   GLN A 203     156.766  32.748 -93.120  1.00 86.72           C  
ATOM   3248  CB  GLN A 203     158.769  34.288 -93.274  1.00 86.72           C  
ATOM   3249  HB2 GLN A 203     158.142  35.150 -93.503  1.00 86.72           H  
ATOM   3250  HB3 GLN A 203     158.994  33.780 -94.211  1.00 86.72           H  
ATOM   3251  O   GLN A 203     155.663  33.283 -93.044  1.00 86.72           O  
ATOM   3252  CG  GLN A 203     160.094  34.792 -92.677  1.00 86.72           C  
ATOM   3253  HG2 GLN A 203     160.818  33.978 -92.694  1.00 86.72           H  
ATOM   3254  HG3 GLN A 203     160.484  35.589 -93.310  1.00 86.72           H  
ATOM   3255  CD  GLN A 203     159.974  35.327 -91.251  1.00 86.72           C  
ATOM   3256  NE2 GLN A 203     160.679  34.749 -90.308  1.00 86.72           N  
ATOM   3257 HE21 GLN A 203     161.278  33.961 -90.510  1.00 86.72           H  
ATOM   3258 HE22 GLN A 203     160.710  35.172 -89.392  1.00 86.72           H  
ATOM   3259  OE1 GLN A 203     159.251  36.259 -90.950  1.00 86.72           O  
ATOM   3260  N   PHE A 204     156.961  31.620 -93.813  1.00 89.05           N  
ATOM   3261  H   PHE A 204     157.885  31.213 -93.818  1.00 89.05           H  
ATOM   3262  CA  PHE A 204     155.868  30.816 -94.374  1.00 89.05           C  
ATOM   3263  HA  PHE A 204     155.054  30.848 -93.650  1.00 89.05           H  
ATOM   3264  C   PHE A 204     156.260  29.338 -94.536  1.00 89.05           C  
ATOM   3265  CB  PHE A 204     155.333  31.442 -95.685  1.00 89.05           C  
ATOM   3266  HB2 PHE A 204     155.493  32.520 -95.673  1.00 89.05           H  
ATOM   3267  HB3 PHE A 204     154.252  31.302 -95.676  1.00 89.05           H  
ATOM   3268  O   PHE A 204     157.452  29.014 -94.564  1.00 89.05           O  
ATOM   3269  CG  PHE A 204     155.843  30.900 -97.013  1.00 89.05           C  
ATOM   3270  CD1 PHE A 204     157.215  30.685 -97.237  1.00 89.05           C  
ATOM   3271  HD1 PHE A 204     157.921  30.907 -96.450  1.00 89.05           H  
ATOM   3272  CD2 PHE A 204     154.927  30.631 -98.049  1.00 89.05           C  
ATOM   3273  HD2 PHE A 204     153.874  30.811 -97.894  1.00 89.05           H  
ATOM   3274  CE1 PHE A 204     157.666  30.172 -98.467  1.00 89.05           C  
ATOM   3275  HE1 PHE A 204     158.717  29.975 -98.622  1.00 89.05           H  
ATOM   3276  CE2 PHE A 204     155.378  30.150 -99.291  1.00 89.05           C  
ATOM   3277  HE2 PHE A 204     154.669  29.952-100.081  1.00 89.05           H  
ATOM   3278  CZ  PHE A 204     156.749  29.925 -99.502  1.00 89.05           C  
ATOM   3279  HZ  PHE A 204     157.092  29.546-100.454  1.00 89.05           H  
ATOM   3280  N   MET A 205     155.265  28.460 -94.682  1.00 91.92           N  
ATOM   3281  H   MET A 205     154.325  28.826 -94.630  1.00 91.92           H  
ATOM   3282  CA  MET A 205     155.406  27.085 -95.184  1.00 91.92           C  
ATOM   3283  HA  MET A 205     156.385  26.982 -95.652  1.00 91.92           H  
ATOM   3284  C   MET A 205     154.356  26.789 -96.262  1.00 91.92           C  
ATOM   3285  CB  MET A 205     155.298  26.041 -94.059  1.00 91.92           C  
ATOM   3286  HB2 MET A 205     154.373  26.190 -93.502  1.00 91.92           H  
ATOM   3287  HB3 MET A 205     155.266  25.050 -94.513  1.00 91.92           H  
ATOM   3288  O   MET A 205     153.284  27.393 -96.262  1.00 91.92           O  
ATOM   3289  CG  MET A 205     156.483  26.079 -93.094  1.00 91.92           C  
ATOM   3290  HG2 MET A 205     157.408  26.055 -93.671  1.00 91.92           H  
ATOM   3291  HG3 MET A 205     156.450  27.027 -92.557  1.00 91.92           H  
ATOM   3292  SD  MET A 205     156.525  24.729 -91.878  1.00 91.92           S  
ATOM   3293  CE  MET A 205     157.059  23.341 -92.921  1.00 91.92           C  
ATOM   3294  HE1 MET A 205     156.331  23.162 -93.712  1.00 91.92           H  
ATOM   3295  HE2 MET A 205     158.026  23.569 -93.369  1.00 91.92           H  
ATOM   3296  HE3 MET A 205     157.150  22.442 -92.311  1.00 91.92           H  
ATOM   3297  N   TYR A 206     154.642  25.843 -97.160  1.00 91.74           N  
ATOM   3298  H   TYR A 206     155.544  25.391 -97.115  1.00 91.74           H  
ATOM   3299  CA  TYR A 206     153.739  25.434 -98.240  1.00 91.74           C  
ATOM   3300  HA  TYR A 206     152.716  25.638 -97.923  1.00 91.74           H  
ATOM   3301  C   TYR A 206     153.821  23.937 -98.569  1.00 91.74           C  
ATOM   3302  CB  TYR A 206     154.014  26.272 -99.500  1.00 91.74           C  
ATOM   3303  HB2 TYR A 206     153.209  26.101-100.214  1.00 91.74           H  
ATOM   3304  HB3 TYR A 206     153.981  27.328 -99.231  1.00 91.74           H  
ATOM   3305  O   TYR A 206     154.839  23.291 -98.315  1.00 91.74           O  
ATOM   3306  CG  TYR A 206     155.337  25.994-100.191  1.00 91.74           C  
ATOM   3307  CD1 TYR A 206     156.501  26.659 -99.762  1.00 91.74           C  
ATOM   3308  HD1 TYR A 206     156.447  27.337 -98.923  1.00 91.74           H  
ATOM   3309  CD2 TYR A 206     155.405  25.081-101.263  1.00 91.74           C  
ATOM   3310  HD2 TYR A 206     154.516  24.559-101.587  1.00 91.74           H  
ATOM   3311  CE1 TYR A 206     157.728  26.435-100.412  1.00 91.74           C  
ATOM   3312  HE1 TYR A 206     158.615  26.954-100.077  1.00 91.74           H  
ATOM   3313  CE2 TYR A 206     156.635  24.837-101.904  1.00 91.74           C  
ATOM   3314  HE2 TYR A 206     156.702  24.128-102.716  1.00 91.74           H  
ATOM   3315  OH  TYR A 206     158.987  25.279-102.091  1.00 91.74           O  
ATOM   3316  HH  TYR A 206     159.703  25.754-101.661  1.00 91.74           H  
ATOM   3317  CZ  TYR A 206     157.797  25.517-101.482  1.00 91.74           C  
ATOM   3318  N   ILE A 207     152.759  23.415 -99.194  1.00 91.36           N  
ATOM   3319  H   ILE A 207     151.973  24.031 -99.347  1.00 91.36           H  
ATOM   3320  CA  ILE A 207     152.733  22.131 -99.908  1.00 91.36           C  
ATOM   3321  HA  ILE A 207     153.753  21.753 -99.970  1.00 91.36           H  
ATOM   3322  C   ILE A 207     152.252  22.372-101.345  1.00 91.36           C  
ATOM   3323  CB  ILE A 207     151.894  21.057 -99.167  1.00 91.36           C  
ATOM   3324  HB  ILE A 207     150.910  21.472 -98.949  1.00 91.36           H  
ATOM   3325  O   ILE A 207     151.256  23.059-101.588  1.00 91.36           O  
ATOM   3326  CG1 ILE A 207     152.585  20.676 -97.836  1.00 91.36           C  
ATOM   3327 HG12 ILE A 207     152.782  21.589 -97.273  1.00 91.36           H  
ATOM   3328 HG13 ILE A 207     153.544  20.205 -98.049  1.00 91.36           H  
ATOM   3329  CG2 ILE A 207     151.708  19.801-100.045  1.00 91.36           C  
ATOM   3330 HG21 ILE A 207     152.679  19.402-100.339  1.00 91.36           H  
ATOM   3331 HG22 ILE A 207     151.153  19.029 -99.512  1.00 91.36           H  
ATOM   3332 HG23 ILE A 207     151.133  20.039-100.940  1.00 91.36           H  
ATOM   3333  CD1 ILE A 207     151.770  19.749 -96.921  1.00 91.36           C  
ATOM   3334 HD11 ILE A 207     150.799  20.196 -96.707  1.00 91.36           H  
ATOM   3335 HD12 ILE A 207     151.631  18.770 -97.381  1.00 91.36           H  
ATOM   3336 HD13 ILE A 207     152.310  19.605 -95.985  1.00 91.36           H  
ATOM   3337  N   LEU A 208     152.973  21.785-102.296  1.00 88.46           N  
ATOM   3338  H   LEU A 208     153.748  21.214-101.993  1.00 88.46           H  
ATOM   3339  CA  LEU A 208     152.776  21.861-103.741  1.00 88.46           C  
ATOM   3340  HA  LEU A 208     151.835  22.368-103.955  1.00 88.46           H  
ATOM   3341  C   LEU A 208     152.667  20.449-104.329  1.00 88.46           C  
ATOM   3342  CB  LEU A 208     153.939  22.703-104.316  1.00 88.46           C  
ATOM   3343  HB2 LEU A 208     154.879  22.348-103.895  1.00 88.46           H  
ATOM   3344  HB3 LEU A 208     153.795  23.721-103.953  1.00 88.46           H  
ATOM   3345  O   LEU A 208     153.301  19.517-103.839  1.00 88.46           O  
ATOM   3346  CG  LEU A 208     154.080  22.742-105.853  1.00 88.46           C  
ATOM   3347  HG  LEU A 208     153.104  22.614-106.320  1.00 88.46           H  
ATOM   3348  CD1 LEU A 208     154.645  24.091-106.301  1.00 88.46           C  
ATOM   3349 HD11 LEU A 208     155.624  24.255-105.849  1.00 88.46           H  
ATOM   3350 HD12 LEU A 208     153.969  24.893-106.002  1.00 88.46           H  
ATOM   3351 HD13 LEU A 208     154.744  24.104-107.386  1.00 88.46           H  
ATOM   3352  CD2 LEU A 208     155.022  21.662-106.385  1.00 88.46           C  
ATOM   3353 HD21 LEU A 208     154.683  20.671-106.081  1.00 88.46           H  
ATOM   3354 HD22 LEU A 208     156.034  21.825-106.016  1.00 88.46           H  
ATOM   3355 HD23 LEU A 208     155.036  21.697-107.474  1.00 88.46           H  
ATOM   3356  N   HIS A 209     151.892  20.305-105.400  1.00 86.79           N  
ATOM   3357  H   HIS A 209     151.404  21.119-105.745  1.00 86.79           H  
ATOM   3358  CA  HIS A 209     151.857  19.125-106.269  1.00 86.79           C  
ATOM   3359  HA  HIS A 209     152.561  18.367-105.925  1.00 86.79           H  
ATOM   3360  C   HIS A 209     152.274  19.557-107.675  1.00 86.79           C  
ATOM   3361  CB  HIS A 209     150.450  18.530-106.233  1.00 86.79           C  
ATOM   3362  HB2 HIS A 209     149.743  19.315-106.503  1.00 86.79           H  
ATOM   3363  HB3 HIS A 209     150.223  18.220-105.213  1.00 86.79           H  
ATOM   3364  O   HIS A 209     151.822  20.591-108.155  1.00 86.79           O  
ATOM   3365  CG  HIS A 209     150.230  17.357-107.150  1.00 86.79           C  
ATOM   3366  CD2 HIS A 209     150.857  16.148-107.082  1.00 86.79           C  
ATOM   3367  HD2 HIS A 209     151.604  15.846-106.363  1.00 86.79           H  
ATOM   3368  ND1 HIS A 209     149.310  17.336-108.197  1.00 86.79           N  
ATOM   3369  CE1 HIS A 209     149.389  16.107-108.729  1.00 86.79           C  
ATOM   3370  HE1 HIS A 209     148.808  15.762-109.572  1.00 86.79           H  
ATOM   3371  NE2 HIS A 209     150.318  15.379-108.090  1.00 86.79           N  
ATOM   3372  HE2 HIS A 209     150.559  14.425-108.317  1.00 86.79           H  
ATOM   3373  N   GLU A 210     153.176  18.822-108.314  1.00 80.05           N  
ATOM   3374  H   GLU A 210     153.488  17.961-107.889  1.00 80.05           H  
ATOM   3375  CA  GLU A 210     153.928  19.301-109.483  1.00 80.05           C  
ATOM   3376  HA  GLU A 210     154.431  20.224-109.195  1.00 80.05           H  
ATOM   3377  C   GLU A 210     153.046  19.699-110.695  1.00 80.05           C  
ATOM   3378  CB  GLU A 210     155.043  18.276-109.745  1.00 80.05           C  
ATOM   3379  HB2 GLU A 210     155.664  18.251-108.849  1.00 80.05           H  
ATOM   3380  HB3 GLU A 210     154.615  17.279-109.853  1.00 80.05           H  
ATOM   3381  O   GLU A 210     153.269  20.785-111.232  1.00 80.05           O  
ATOM   3382  CG  GLU A 210     155.967  18.542-110.933  1.00 80.05           C  
ATOM   3383  HG2 GLU A 210     155.394  18.500-111.859  1.00 80.05           H  
ATOM   3384  HG3 GLU A 210     156.407  19.534-110.835  1.00 80.05           H  
ATOM   3385  CD  GLU A 210     157.060  17.466-110.933  1.00 80.05           C  
ATOM   3386  OE1 GLU A 210     158.154  17.721-110.387  1.00 80.05           O  
ATOM   3387  OE2 GLU A 210     156.773  16.323-111.356  1.00 80.05           O  
ATOM   3388  N   PRO A 211     151.983  18.952-111.069  1.00 73.82           N  
ATOM   3389  CA  PRO A 211     150.996  19.393-112.066  1.00 73.82           C  
ATOM   3390  HA  PRO A 211     151.530  19.762-112.941  1.00 73.82           H  
ATOM   3391  C   PRO A 211     150.007  20.483-111.605  1.00 73.82           C  
ATOM   3392  CB  PRO A 211     150.211  18.131-112.457  1.00 73.82           C  
ATOM   3393  HB2 PRO A 211     149.990  18.113-113.524  1.00 73.82           H  
ATOM   3394  HB3 PRO A 211     149.287  18.068-111.883  1.00 73.82           H  
ATOM   3395  O   PRO A 211     149.494  21.225-112.440  1.00 73.82           O  
ATOM   3396  CG  PRO A 211     151.118  16.975-112.052  1.00 73.82           C  
ATOM   3397  HG2 PRO A 211     151.848  16.785-112.840  1.00 73.82           H  
ATOM   3398  HG3 PRO A 211     150.552  16.073-111.821  1.00 73.82           H  
ATOM   3399  CD  PRO A 211     151.826  17.529-110.823  1.00 73.82           C  
ATOM   3400  HD2 PRO A 211     152.779  17.013-110.708  1.00 73.82           H  
ATOM   3401  HD3 PRO A 211     151.216  17.389-109.930  1.00 73.82           H  
ATOM   3402  N   ILE A 212     149.677  20.560-110.308  1.00 76.92           N  
ATOM   3403  H   ILE A 212     150.155  19.944-109.667  1.00 76.92           H  
ATOM   3404  CA  ILE A 212     148.589  21.418-109.779  1.00 76.92           C  
ATOM   3405  HA  ILE A 212     147.922  21.675-110.602  1.00 76.92           H  
ATOM   3406  C   ILE A 212     149.108  22.766-109.240  1.00 76.92           C  
ATOM   3407  CB  ILE A 212     147.748  20.612-108.749  1.00 76.92           C  
ATOM   3408  HB  ILE A 212     148.437  20.150-108.042  1.00 76.92           H  
ATOM   3409  O   ILE A 212     148.348  23.735-109.144  1.00 76.92           O  
ATOM   3410  CG1 ILE A 212     146.979  19.485-109.484  1.00 76.92           C  
ATOM   3411 HG12 ILE A 212     147.696  18.850-110.005  1.00 76.92           H  
ATOM   3412 HG13 ILE A 212     146.324  19.927-110.235  1.00 76.92           H  
ATOM   3413  CG2 ILE A 212     146.773  21.482-107.929  1.00 76.92           C  
ATOM   3414 HG21 ILE A 212     147.325  22.216-107.342  1.00 76.92           H  
ATOM   3415 HG22 ILE A 212     146.070  21.987-108.592  1.00 76.92           H  
ATOM   3416 HG23 ILE A 212     146.222  20.869-107.215  1.00 76.92           H  
ATOM   3417  CD1 ILE A 212     146.134  18.568-108.586  1.00 76.92           C  
ATOM   3418 HD11 ILE A 212     146.723  18.230-107.733  1.00 76.92           H  
ATOM   3419 HD12 ILE A 212     145.247  19.094-108.231  1.00 76.92           H  
ATOM   3420 HD13 ILE A 212     145.812  17.700-109.160  1.00 76.92           H  
ATOM   3421  N   GLY A 213     150.396  22.860-108.909  1.00 82.78           N  
ATOM   3422  H   GLY A 213     150.952  22.021-108.991  1.00 82.78           H  
ATOM   3423  CA  GLY A 213     150.999  23.987-108.201  1.00 82.78           C  
ATOM   3424  HA2 GLY A 213     152.070  23.999-108.403  1.00 82.78           H  
ATOM   3425  HA3 GLY A 213     150.571  24.918-108.573  1.00 82.78           H  
ATOM   3426  C   GLY A 213     150.794  23.910-106.684  1.00 82.78           C  
ATOM   3427  O   GLY A 213     150.565  22.842-106.114  1.00 82.78           O  
ATOM   3428  N   VAL A 214     150.916  25.052-106.000  1.00 84.93           N  
ATOM   3429  H   VAL A 214     151.082  25.905-106.514  1.00 84.93           H  
ATOM   3430  CA  VAL A 214     150.701  25.148-104.545  1.00 84.93           C  
ATOM   3431  HA  VAL A 214     151.371  24.454-104.038  1.00 84.93           H  
ATOM   3432  C   VAL A 214     149.260  24.759-104.209  1.00 84.93           C  
ATOM   3433  CB  VAL A 214     151.016  26.565-104.025  1.00 84.93           C  
ATOM   3434  HB  VAL A 214     150.396  27.288-104.554  1.00 84.93           H  
ATOM   3435  O   VAL A 214     148.329  25.391-104.701  1.00 84.93           O  
ATOM   3436  CG1 VAL A 214     150.751  26.701-102.523  1.00 84.93           C  
ATOM   3437 HG11 VAL A 214     149.693  26.559-102.304  1.00 84.93           H  
ATOM   3438 HG12 VAL A 214     151.338  25.973-101.962  1.00 84.93           H  
ATOM   3439 HG13 VAL A 214     151.018  27.709-102.202  1.00 84.93           H  
ATOM   3440  CG2 VAL A 214     152.490  26.924-104.265  1.00 84.93           C  
ATOM   3441 HG21 VAL A 214     152.693  27.920-103.873  1.00 84.93           H  
ATOM   3442 HG22 VAL A 214     152.712  26.929-105.333  1.00 84.93           H  
ATOM   3443 HG23 VAL A 214     153.138  26.206-103.763  1.00 84.93           H  
ATOM   3444  N   ILE A 215     149.084  23.744-103.358  1.00 84.70           N  
ATOM   3445  H   ILE A 215     149.908  23.296-102.984  1.00 84.70           H  
ATOM   3446  CA  ILE A 215     147.775  23.313-102.840  1.00 84.70           C  
ATOM   3447  HA  ILE A 215     146.995  23.632-103.531  1.00 84.70           H  
ATOM   3448  C   ILE A 215     147.479  23.998-101.500  1.00 84.70           C  
ATOM   3449  CB  ILE A 215     147.705  21.766-102.741  1.00 84.70           C  
ATOM   3450  HB  ILE A 215     148.561  21.415-102.166  1.00 84.70           H  
ATOM   3451  O   ILE A 215     146.326  24.339-101.237  1.00 84.70           O  
ATOM   3452  CG1 ILE A 215     147.773  21.152-104.161  1.00 84.70           C  
ATOM   3453 HG12 ILE A 215     148.715  21.438-104.629  1.00 84.70           H  
ATOM   3454 HG13 ILE A 215     146.962  21.561-104.764  1.00 84.70           H  
ATOM   3455  CG2 ILE A 215     146.423  21.299-102.019  1.00 84.70           C  
ATOM   3456 HG21 ILE A 215     146.422  20.216-101.894  1.00 84.70           H  
ATOM   3457 HG22 ILE A 215     145.546  21.599-102.592  1.00 84.70           H  
ATOM   3458 HG23 ILE A 215     146.352  21.728-101.020  1.00 84.70           H  
ATOM   3459  CD1 ILE A 215     147.683  19.621-104.210  1.00 84.70           C  
ATOM   3460 HD11 ILE A 215     146.701  19.280-103.884  1.00 84.70           H  
ATOM   3461 HD12 ILE A 215     148.457  19.183-103.580  1.00 84.70           H  
ATOM   3462 HD13 ILE A 215     147.820  19.286-105.239  1.00 84.70           H  
ATOM   3463  N   ALA A 216     148.499  24.220-100.664  1.00 89.30           N  
ATOM   3464  H   ALA A 216     149.430  23.950-100.948  1.00 89.30           H  
ATOM   3465  CA  ALA A 216     148.344  24.810 -99.336  1.00 89.30           C  
ATOM   3466  HA  ALA A 216     147.459  25.446 -99.337  1.00 89.30           H  
ATOM   3467  C   ALA A 216     149.535  25.689 -98.926  1.00 89.30           C  
ATOM   3468  CB  ALA A 216     148.118  23.677 -98.329  1.00 89.30           C  
ATOM   3469  HB1 ALA A 216     147.243  23.098 -98.625  1.00 89.30           H  
ATOM   3470  HB2 ALA A 216     148.991  23.026 -98.294  1.00 89.30           H  
ATOM   3471  HB3 ALA A 216     147.937  24.095 -97.339  1.00 89.30           H  
ATOM   3472  O   ALA A 216     150.683  25.389 -99.257  1.00 89.30           O  
ATOM   3473  N   THR A 217     149.258  26.730 -98.143  1.00 90.63           N  
ATOM   3474  H   THR A 217     148.285  26.912 -97.942  1.00 90.63           H  
ATOM   3475  CA  THR A 217     150.213  27.713 -97.606  1.00 90.63           C  
ATOM   3476  HA  THR A 217     151.204  27.260 -97.560  1.00 90.63           H  
ATOM   3477  C   THR A 217     149.832  28.130 -96.190  1.00 90.63           C  
ATOM   3478  CB  THR A 217     150.290  28.989 -98.473  1.00 90.63           C  
ATOM   3479  HB  THR A 217     150.451  29.858 -97.835  1.00 90.63           H  
ATOM   3480  O   THR A 217     148.659  28.131 -95.835  1.00 90.63           O  
ATOM   3481  CG2 THR A 217     151.464  28.913 -99.440  1.00 90.63           C  
ATOM   3482 HG21 THR A 217     151.427  27.972 -99.989  1.00 90.63           H  
ATOM   3483 HG22 THR A 217     152.395  28.968 -98.876  1.00 90.63           H  
ATOM   3484 HG23 THR A 217     151.422  29.750-100.137  1.00 90.63           H  
ATOM   3485  OG1 THR A 217     149.124  29.209 -99.235  1.00 90.63           O  
ATOM   3486  HG1 THR A 217     148.417  29.451 -98.633  1.00 90.63           H  
ATOM   3487  N   ILE A 218     150.807  28.522 -95.373  1.00 89.76           N  
ATOM   3488  H   ILE A 218     151.763  28.434 -95.687  1.00 89.76           H  
ATOM   3489  CA  ILE A 218     150.577  29.169 -94.076  1.00 89.76           C  
ATOM   3490  HA  ILE A 218     149.638  29.719 -94.140  1.00 89.76           H  
ATOM   3491  C   ILE A 218     151.679  30.191 -93.795  1.00 89.76           C  
ATOM   3492  CB  ILE A 218     150.423  28.123 -92.951  1.00 89.76           C  
ATOM   3493  HB  ILE A 218     149.596  27.472 -93.235  1.00 89.76           H  
ATOM   3494  O   ILE A 218     152.860  29.896 -93.978  1.00 89.76           O  
ATOM   3495  CG1 ILE A 218     150.041  28.829 -91.635  1.00 89.76           C  
ATOM   3496 HG12 ILE A 218     149.256  29.558 -91.839  1.00 89.76           H  
ATOM   3497 HG13 ILE A 218     150.902  29.368 -91.241  1.00 89.76           H  
ATOM   3498  CG2 ILE A 218     151.671  27.237 -92.763  1.00 89.76           C  
ATOM   3499 HG21 ILE A 218     151.447  26.390 -92.115  1.00 89.76           H  
ATOM   3500 HG22 ILE A 218     152.007  26.848 -93.724  1.00 89.76           H  
ATOM   3501 HG23 ILE A 218     152.481  27.822 -92.326  1.00 89.76           H  
ATOM   3502  CD1 ILE A 218     149.528  27.866 -90.564  1.00 89.76           C  
ATOM   3503 HD11 ILE A 218     149.279  28.426 -89.663  1.00 89.76           H  
ATOM   3504 HD12 ILE A 218     148.635  27.352 -90.920  1.00 89.76           H  
ATOM   3505 HD13 ILE A 218     150.300  27.135 -90.324  1.00 89.76           H  
ATOM   3506  N   ASN A 219     151.290  31.382 -93.344  1.00 86.33           N  
ATOM   3507  H   ASN A 219     150.312  31.520 -93.131  1.00 86.33           H  
ATOM   3508  CA  ASN A 219     152.154  32.554 -93.213  1.00 86.33           C  
ATOM   3509  HA  ASN A 219     153.142  32.337 -93.621  1.00 86.33           H  
ATOM   3510  C   ASN A 219     152.364  32.958 -91.746  1.00 86.33           C  
ATOM   3511  CB  ASN A 219     151.530  33.694 -94.041  1.00 86.33           C  
ATOM   3512  HB2 ASN A 219     151.656  34.640 -93.515  1.00 86.33           H  
ATOM   3513  HB3 ASN A 219     150.458  33.541 -94.171  1.00 86.33           H  
ATOM   3514  O   ASN A 219     151.612  32.558 -90.858  1.00 86.33           O  
ATOM   3515  CG  ASN A 219     152.164  33.820 -95.413  1.00 86.33           C  
ATOM   3516  ND2 ASN A 219     152.784  34.938 -95.699  1.00 86.33           N  
ATOM   3517 HD21 ASN A 219     153.213  35.025 -96.609  1.00 86.33           H  
ATOM   3518 HD22 ASN A 219     152.828  35.683 -95.018  1.00 86.33           H  
ATOM   3519  OD1 ASN A 219     152.122  32.911 -96.226  1.00 86.33           O  
ATOM   3520  N   LYS A 220     153.371  33.793 -91.480  1.00 83.41           N  
ATOM   3521  H   LYS A 220     154.023  34.004 -92.221  1.00 83.41           H  
ATOM   3522  CA  LYS A 220     153.588  34.410 -90.163  1.00 83.41           C  
ATOM   3523  HA  LYS A 220     153.398  33.666 -89.389  1.00 83.41           H  
ATOM   3524  C   LYS A 220     152.604  35.553 -89.901  1.00 83.41           C  
ATOM   3525  CB  LYS A 220     155.060  34.832 -90.074  1.00 83.41           C  
ATOM   3526  HB2 LYS A 220     155.668  33.954 -90.292  1.00 83.41           H  
ATOM   3527  HB3 LYS A 220     155.276  35.599 -90.818  1.00 83.41           H  
ATOM   3528  O   LYS A 220     152.117  35.701 -88.784  1.00 83.41           O  
ATOM   3529  CG  LYS A 220     155.432  35.347 -88.680  1.00 83.41           C  
ATOM   3530  HG2 LYS A 220     155.043  34.658 -87.930  1.00 83.41           H  
ATOM   3531  HG3 LYS A 220     154.994  36.332 -88.521  1.00 83.41           H  
ATOM   3532  CD  LYS A 220     156.954  35.427 -88.532  1.00 83.41           C  
ATOM   3533  HD2 LYS A 220     157.377  34.442 -88.726  1.00 83.41           H  
ATOM   3534  HD3 LYS A 220     157.359  36.139 -89.251  1.00 83.41           H  
ATOM   3535  CE  LYS A 220     157.307  35.867 -87.113  1.00 83.41           C  
ATOM   3536  HE2 LYS A 220     157.298  36.956 -87.058  1.00 83.41           H  
ATOM   3537  HE3 LYS A 220     156.545  35.486 -86.432  1.00 83.41           H  
ATOM   3538  NZ  LYS A 220     158.611  35.325 -86.684  1.00 83.41           N  
ATOM   3539  HZ1 LYS A 220     159.403  35.657 -87.216  1.00 83.41           H  
ATOM   3540  HZ2 LYS A 220     158.582  34.316 -86.687  1.00 83.41           H  
ATOM   3541  HZ3 LYS A 220     158.731  35.481 -85.693  1.00 83.41           H  
ATOM   3542  N   ASP A 221     152.249  36.286 -90.953  1.00 81.44           N  
ATOM   3543  H   ASP A 221     152.745  36.127 -91.819  1.00 81.44           H  
ATOM   3544  CA  ASP A 221     151.212  37.327 -90.983  1.00 81.44           C  
ATOM   3545  HA  ASP A 221     151.352  37.985 -90.125  1.00 81.44           H  
ATOM   3546  C   ASP A 221     149.799  36.722 -90.895  1.00 81.44           C  
ATOM   3547  CB  ASP A 221     151.328  38.173 -92.276  1.00 81.44           C  
ATOM   3548  HB2 ASP A 221     150.489  37.946 -92.935  1.00 81.44           H  
ATOM   3549  HB3 ASP A 221     151.245  39.226 -92.008  1.00 81.44           H  
ATOM   3550  O   ASP A 221     148.889  37.312 -90.317  1.00 81.44           O  
ATOM   3551  CG  ASP A 221     152.615  37.943 -93.076  1.00 81.44           C  
ATOM   3552  OD1 ASP A 221     153.493  38.824 -93.045  1.00 81.44           O  
ATOM   3553  OD2 ASP A 221     152.728  36.836 -93.659  1.00 81.44           O  
ATOM   3554  N   GLN A 222     149.619  35.525 -91.465  1.00 78.21           N  
ATOM   3555  H   GLN A 222     150.422  35.110 -91.916  1.00 78.21           H  
ATOM   3556  CA  GLN A 222     148.365  34.767 -91.466  1.00 78.21           C  
ATOM   3557  HA  GLN A 222     147.683  35.200 -90.734  1.00 78.21           H  
ATOM   3558  C   GLN A 222     148.631  33.306 -91.050  1.00 78.21           C  
ATOM   3559  CB  GLN A 222     147.669  34.879 -92.836  1.00 78.21           C  
ATOM   3560  HB2 GLN A 222     146.770  34.265 -92.810  1.00 78.21           H  
ATOM   3561  HB3 GLN A 222     148.324  34.499 -93.620  1.00 78.21           H  
ATOM   3562  O   GLN A 222     148.759  32.432 -91.912  1.00 78.21           O  
ATOM   3563  CG  GLN A 222     147.268  36.327 -93.170  1.00 78.21           C  
ATOM   3564  HG2 GLN A 222     148.167  36.931 -93.297  1.00 78.21           H  
ATOM   3565  HG3 GLN A 222     146.695  36.743 -92.341  1.00 78.21           H  
ATOM   3566  CD  GLN A 222     146.428  36.455 -94.438  1.00 78.21           C  
ATOM   3567  NE2 GLN A 222     146.224  37.658 -94.926  1.00 78.21           N  
ATOM   3568 HE21 GLN A 222     146.640  38.468 -94.489  1.00 78.21           H  
ATOM   3569 HE22 GLN A 222     145.677  37.702 -95.775  1.00 78.21           H  
ATOM   3570  OE1 GLN A 222     145.925  35.502 -95.008  1.00 78.21           O  
ATOM   3571  N   PRO A 223     148.722  33.014 -89.734  1.00 76.26           N  
ATOM   3572  CA  PRO A 223     149.037  31.684 -89.199  1.00 76.26           C  
ATOM   3573  HA  PRO A 223     149.790  31.215 -89.832  1.00 76.26           H  
ATOM   3574  C   PRO A 223     147.814  30.745 -89.192  1.00 76.26           C  
ATOM   3575  CB  PRO A 223     149.667  31.953 -87.828  1.00 76.26           C  
ATOM   3576  HB2 PRO A 223     149.560  31.120 -87.133  1.00 76.26           H  
ATOM   3577  HB3 PRO A 223     150.721  32.195 -87.960  1.00 76.26           H  
ATOM   3578  O   PRO A 223     147.483  30.124 -88.178  1.00 76.26           O  
ATOM   3579  CG  PRO A 223     148.918  33.199 -87.360  1.00 76.26           C  
ATOM   3580  HG2 PRO A 223     149.487  33.760 -86.619  1.00 76.26           H  
ATOM   3581  HG3 PRO A 223     147.942  32.916 -86.967  1.00 76.26           H  
ATOM   3582  CD  PRO A 223     148.742  33.993 -88.653  1.00 76.26           C  
ATOM   3583  HD2 PRO A 223     149.594  34.660 -88.785  1.00 76.26           H  
ATOM   3584  HD3 PRO A 223     147.818  34.570 -88.617  1.00 76.26           H  
ATOM   3585  N   VAL A 224     147.154  30.653 -90.348  1.00 81.08           N  
ATOM   3586  H   VAL A 224     147.547  31.167 -91.124  1.00 81.08           H  
ATOM   3587  CA  VAL A 224     146.029  29.776 -90.701  1.00 81.08           C  
ATOM   3588  HA  VAL A 224     145.978  28.944 -89.999  1.00 81.08           H  
ATOM   3589  C   VAL A 224     146.308  29.234 -92.108  1.00 81.08           C  
ATOM   3590  CB  VAL A 224     144.691  30.549 -90.679  1.00 81.08           C  
ATOM   3591  HB  VAL A 224     144.721  31.337 -91.431  1.00 81.08           H  
ATOM   3592  O   VAL A 224     146.873  29.950 -92.931  1.00 81.08           O  
ATOM   3593  CG1 VAL A 224     143.496  29.634 -90.982  1.00 81.08           C  
ATOM   3594 HG11 VAL A 224     143.465  28.803 -90.278  1.00 81.08           H  
ATOM   3595 HG12 VAL A 224     143.561  29.251 -92.000  1.00 81.08           H  
ATOM   3596 HG13 VAL A 224     142.568  30.201 -90.907  1.00 81.08           H  
ATOM   3597  CG2 VAL A 224     144.428  31.204 -89.314  1.00 81.08           C  
ATOM   3598 HG21 VAL A 224     145.185  31.963 -89.112  1.00 81.08           H  
ATOM   3599 HG22 VAL A 224     144.453  30.451 -88.527  1.00 81.08           H  
ATOM   3600 HG23 VAL A 224     143.455  31.695 -89.319  1.00 81.08           H  
ATOM   3601  N   VAL A 225     145.952  27.979 -92.400  1.00 84.29           N  
ATOM   3602  H   VAL A 225     145.438  27.432 -91.724  1.00 84.29           H  
ATOM   3603  CA  VAL A 225     146.267  27.380 -93.709  1.00 84.29           C  
ATOM   3604  HA  VAL A 225     147.283  27.681 -93.962  1.00 84.29           H  
ATOM   3605  C   VAL A 225     145.336  27.923 -94.799  1.00 84.29           C  
ATOM   3606  CB  VAL A 225     146.265  25.839 -93.681  1.00 84.29           C  
ATOM   3607  HB  VAL A 225     145.252  25.473 -93.513  1.00 84.29           H  
ATOM   3608  O   VAL A 225     144.142  27.630 -94.808  1.00 84.29           O  
ATOM   3609  CG1 VAL A 225     146.800  25.256 -94.994  1.00 84.29           C  
ATOM   3610 HG11 VAL A 225     147.825  25.586 -95.162  1.00 84.29           H  
ATOM   3611 HG12 VAL A 225     146.769  24.167 -94.964  1.00 84.29           H  
ATOM   3612 HG13 VAL A 225     146.188  25.593 -95.831  1.00 84.29           H  
ATOM   3613  CG2 VAL A 225     147.171  25.289 -92.573  1.00 84.29           C  
ATOM   3614 HG21 VAL A 225     146.780  25.559 -91.591  1.00 84.29           H  
ATOM   3615 HG22 VAL A 225     148.181  25.680 -92.687  1.00 84.29           H  
ATOM   3616 HG23 VAL A 225     147.207  24.202 -92.656  1.00 84.29           H  
ATOM   3617  N   THR A 226     145.893  28.686 -95.737  1.00 81.84           N  
ATOM   3618  H   THR A 226     146.890  28.838 -95.681  1.00 81.84           H  
ATOM   3619  CA  THR A 226     145.253  29.074 -97.001  1.00 81.84           C  
ATOM   3620  HA  THR A 226     144.180  29.172 -96.837  1.00 81.84           H  
ATOM   3621  C   THR A 226     145.467  27.976 -98.045  1.00 81.84           C  
ATOM   3622  CB  THR A 226     145.779  30.430 -97.501  1.00 81.84           C  
ATOM   3623  HB  THR A 226     145.340  30.645 -98.476  1.00 81.84           H  
ATOM   3624  O   THR A 226     146.469  27.263 -98.001  1.00 81.84           O  
ATOM   3625  CG2 THR A 226     145.419  31.567 -96.545  1.00 81.84           C  
ATOM   3626 HG21 THR A 226     144.339  31.598 -96.400  1.00 81.84           H  
ATOM   3627 HG22 THR A 226     145.740  32.521 -96.964  1.00 81.84           H  
ATOM   3628 HG23 THR A 226     145.902  31.420 -95.579  1.00 81.84           H  
ATOM   3629  OG1 THR A 226     147.183  30.432 -97.618  1.00 81.84           O  
ATOM   3630  HG1 THR A 226     147.466  31.343 -97.507  1.00 81.84           H  
ATOM   3631  N   THR A 227     144.513  27.769 -98.958  1.00 79.80           N  
ATOM   3632  H   THR A 227     143.722  28.393 -99.023  1.00 79.80           H  
ATOM   3633  CA  THR A 227     144.514  26.593 -99.851  1.00 79.80           C  
ATOM   3634  HA  THR A 227     145.545  26.290-100.032  1.00 79.80           H  
ATOM   3635  C   THR A 227     143.893  26.862-101.222  1.00 79.80           C  
ATOM   3636  CB  THR A 227     143.767  25.401 -99.223  1.00 79.80           C  
ATOM   3637  HB  THR A 227     143.744  24.589 -99.950  1.00 79.80           H  
ATOM   3638  O   THR A 227     143.140  27.820-101.403  1.00 79.80           O  
ATOM   3639  CG2 THR A 227     144.387  24.864 -97.936  1.00 79.80           C  
ATOM   3640 HG21 THR A 227     143.886  23.941 -97.645  1.00 79.80           H  
ATOM   3641 HG22 THR A 227     144.287  25.591 -97.131  1.00 79.80           H  
ATOM   3642 HG23 THR A 227     145.442  24.648 -98.107  1.00 79.80           H  
ATOM   3643  OG1 THR A 227     142.447  25.762 -98.895  1.00 79.80           O  
ATOM   3644  HG1 THR A 227     142.478  26.247 -98.067  1.00 79.80           H  
ATOM   3645  N   LYS A 228     144.174  25.978-102.189  1.00 69.93           N  
ATOM   3646  H   LYS A 228     144.829  25.241-101.972  1.00 69.93           H  
ATOM   3647  CA  LYS A 228     143.426  25.884-103.447  1.00 69.93           C  
ATOM   3648  HA  LYS A 228     143.284  26.888-103.848  1.00 69.93           H  
ATOM   3649  C   LYS A 228     142.043  25.278-103.214  1.00 69.93           C  
ATOM   3650  CB  LYS A 228     144.195  25.040-104.480  1.00 69.93           C  
ATOM   3651  HB2 LYS A 228     144.760  24.251-103.983  1.00 69.93           H  
ATOM   3652  HB3 LYS A 228     143.475  24.563-105.145  1.00 69.93           H  
ATOM   3653  O   LYS A 228     141.915  24.081-102.974  1.00 69.93           O  
ATOM   3654  CG  LYS A 228     145.122  25.897-105.345  1.00 69.93           C  
ATOM   3655  HG2 LYS A 228     144.537  26.711-105.774  1.00 69.93           H  
ATOM   3656  HG3 LYS A 228     145.917  26.323-104.732  1.00 69.93           H  
ATOM   3657  CD  LYS A 228     145.710  25.061-106.488  1.00 69.93           C  
ATOM   3658  HD2 LYS A 228     144.902  24.508-106.966  1.00 69.93           H  
ATOM   3659  HD3 LYS A 228     146.431  24.339-106.104  1.00 69.93           H  
ATOM   3660  CE  LYS A 228     146.377  25.987-107.511  1.00 69.93           C  
ATOM   3661  HE2 LYS A 228     147.430  26.104-107.255  1.00 69.93           H  
ATOM   3662  HE3 LYS A 228     145.891  26.961-107.452  1.00 69.93           H  
ATOM   3663  NZ  LYS A 228     146.209  25.467-108.886  1.00 69.93           N  
ATOM   3664  HZ1 LYS A 228     146.511  26.134-109.581  1.00 69.93           H  
ATOM   3665  HZ2 LYS A 228     146.722  24.607-109.013  1.00 69.93           H  
ATOM   3666  HZ3 LYS A 228     145.223  25.313-109.043  1.00 69.93           H  
ATOM   3667  N   GLN A 229     141.006  26.084-103.433  1.00 53.85           N  
ATOM   3668  H   GLN A 229     141.195  27.069-103.554  1.00 53.85           H  
ATOM   3669  CA  GLN A 229     139.605  25.640-103.491  1.00 53.85           C  
ATOM   3670  HA  GLN A 229     139.398  25.067-102.587  1.00 53.85           H  
ATOM   3671  C   GLN A 229     139.311  24.703-104.691  1.00 53.85           C  
ATOM   3672  CB  GLN A 229     138.725  26.905-103.476  1.00 53.85           C  
ATOM   3673  HB2 GLN A 229     138.826  27.428-104.427  1.00 53.85           H  
ATOM   3674  HB3 GLN A 229     139.091  27.562-102.686  1.00 53.85           H  
ATOM   3675  O   GLN A 229     138.235  24.122-104.779  1.00 53.85           O  
ATOM   3676  CG  GLN A 229     137.237  26.631-103.204  1.00 53.85           C  
ATOM   3677  HG2 GLN A 229     137.143  26.016-102.309  1.00 53.85           H  
ATOM   3678  HG3 GLN A 229     136.808  26.084-104.043  1.00 53.85           H  
ATOM   3679  CD  GLN A 229     136.413  27.901-103.001  1.00 53.85           C  
ATOM   3680  NE2 GLN A 229     135.116  27.778-102.825  1.00 53.85           N  
ATOM   3681 HE21 GLN A 229     134.608  28.643-102.705  1.00 53.85           H  
ATOM   3682 HE22 GLN A 229     134.681  26.867-102.846  1.00 53.85           H  
ATOM   3683  OE1 GLN A 229     136.894  29.022-102.990  1.00 53.85           O  
ATOM   3684  N   GLU A 230     140.272  24.533-105.606  1.00 54.71           N  
ATOM   3685  H   GLU A 230     141.115  25.079-105.500  1.00 54.71           H  
ATOM   3686  CA  GLU A 230     140.224  23.610-106.752  1.00 54.71           C  
ATOM   3687  HA  GLU A 230     139.238  23.646-107.215  1.00 54.71           H  
ATOM   3688  C   GLU A 230     140.528  22.141-106.389  1.00 54.71           C  
ATOM   3689  CB  GLU A 230     141.287  24.043-107.780  1.00 54.71           C  
ATOM   3690  HB2 GLU A 230     142.265  23.878-107.327  1.00 54.71           H  
ATOM   3691  HB3 GLU A 230     141.212  23.397-108.654  1.00 54.71           H  
ATOM   3692  O   GLU A 230     140.320  21.249-107.209  1.00 54.71           O  
ATOM   3693  CG  GLU A 230     141.209  25.502-108.257  1.00 54.71           C  
ATOM   3694  HG2 GLU A 230     141.255  26.173-107.399  1.00 54.71           H  
ATOM   3695  HG3 GLU A 230     140.257  25.659-108.765  1.00 54.71           H  
ATOM   3696  CD  GLU A 230     142.382  25.830-109.193  1.00 54.71           C  
ATOM   3697  OE1 GLU A 230     142.149  26.361-110.295  1.00 54.71           O  
ATOM   3698  OE2 GLU A 230     143.541  25.564-108.793  1.00 54.71           O  
ATOM   3699  N   SER A 231     141.121  21.878-105.219  1.00 58.00           N  
ATOM   3700  H   SER A 231     141.203  22.620-104.539  1.00 58.00           H  
ATOM   3701  CA  SER A 231     141.757  20.588-104.904  1.00 58.00           C  
ATOM   3702  HA  SER A 231     142.045  20.110-105.840  1.00 58.00           H  
ATOM   3703  C   SER A 231     140.838  19.599-104.177  1.00 58.00           C  
ATOM   3704  CB  SER A 231     143.039  20.828-104.108  1.00 58.00           C  
ATOM   3705  HB2 SER A 231     142.803  21.382-103.199  1.00 58.00           H  
ATOM   3706  HB3 SER A 231     143.487  19.871-103.842  1.00 58.00           H  
ATOM   3707  O   SER A 231     139.950  19.986-103.426  1.00 58.00           O  
ATOM   3708  OG  SER A 231     143.964  21.565-104.886  1.00 58.00           O  
ATOM   3709  HG  SER A 231     143.620  21.620-105.781  1.00 58.00           H  
ATOM   3710  N   ASN A 232     141.084  18.298-104.367  1.00 63.27           N  
ATOM   3711  H   ASN A 232     141.833  18.037-104.993  1.00 63.27           H  
ATOM   3712  CA  ASN A 232     140.205  17.216-103.893  1.00 63.27           C  
ATOM   3713  HA  ASN A 232     139.181  17.587-103.928  1.00 63.27           H  
ATOM   3714  C   ASN A 232     140.445  16.787-102.430  1.00 63.27           C  
ATOM   3715  CB  ASN A 232     140.295  16.005-104.847  1.00 63.27           C  
ATOM   3716  HB2 ASN A 232     139.462  15.332-104.644  1.00 63.27           H  
ATOM   3717  HB3 ASN A 232     141.209  15.449-104.640  1.00 63.27           H  
ATOM   3718  O   ASN A 232     139.867  15.795-101.986  1.00 63.27           O  
ATOM   3719  CG  ASN A 232     140.267  16.375-106.316  1.00 63.27           C  
ATOM   3720  ND2 ASN A 232     141.409  16.593-106.920  1.00 63.27           N  
ATOM   3721 HD21 ASN A 232     142.251  16.302-106.445  1.00 63.27           H  
ATOM   3722 HD22 ASN A 232     141.413  16.904-107.881  1.00 63.27           H  
ATOM   3723  OD1 ASN A 232     139.224  16.461-106.947  1.00 63.27           O  
ATOM   3724  N   PHE A 233     141.304  17.492-101.685  1.00 68.45           N  
ATOM   3725  H   PHE A 233     141.651  18.364-102.058  1.00 68.45           H  
ATOM   3726  CA  PHE A 233     141.539  17.206-100.269  1.00 68.45           C  
ATOM   3727  HA  PHE A 233     141.671  16.129-100.166  1.00 68.45           H  
ATOM   3728  C   PHE A 233     140.300  17.602 -99.443  1.00 68.45           C  
ATOM   3729  CB  PHE A 233     142.846  17.876 -99.794  1.00 68.45           C  
ATOM   3730  HB2 PHE A 233     143.156  17.425 -98.851  1.00 68.45           H  
ATOM   3731  HB3 PHE A 233     143.637  17.660-100.512  1.00 68.45           H  
ATOM   3732  O   PHE A 233     139.584  18.541 -99.786  1.00 68.45           O  
ATOM   3733  CG  PHE A 233     142.758  19.374 -99.576  1.00 68.45           C  
ATOM   3734  CD1 PHE A 233     143.221  20.266-100.560  1.00 68.45           C  
ATOM   3735  HD1 PHE A 233     143.703  19.885-101.448  1.00 68.45           H  
ATOM   3736  CD2 PHE A 233     142.162  19.875 -98.402  1.00 68.45           C  
ATOM   3737  HD2 PHE A 233     141.818  19.195 -97.637  1.00 68.45           H  
ATOM   3738  CE1 PHE A 233     143.015  21.649-100.407  1.00 68.45           C  
ATOM   3739  HE1 PHE A 233     143.327  22.336-101.179  1.00 68.45           H  
ATOM   3740  CE2 PHE A 233     141.944  21.254 -98.255  1.00 68.45           C  
ATOM   3741  HE2 PHE A 233     141.432  21.635 -97.384  1.00 68.45           H  
ATOM   3742  CZ  PHE A 233     142.346  22.135 -99.271  1.00 68.45           C  
ATOM   3743  HZ  PHE A 233     142.118  23.187 -99.187  1.00 68.45           H  
ATOM   3744  N   ASN A 234     140.048  16.913 -98.329  1.00 70.68           N  
ATOM   3745  H   ASN A 234     140.690  16.174 -98.079  1.00 70.68           H  
ATOM   3746  CA  ASN A 234     138.885  17.162 -97.467  1.00 70.68           C  
ATOM   3747  HA  ASN A 234     138.461  18.124 -97.754  1.00 70.68           H  
ATOM   3748  C   ASN A 234     139.224  17.359 -95.975  1.00 70.68           C  
ATOM   3749  CB  ASN A 234     137.787  16.126 -97.762  1.00 70.68           C  
ATOM   3750  HB2 ASN A 234     136.900  16.361 -97.174  1.00 70.68           H  
ATOM   3751  HB3 ASN A 234     137.516  16.197 -98.815  1.00 70.68           H  
ATOM   3752  O   ASN A 234     138.320  17.452 -95.147  1.00 70.68           O  
ATOM   3753  CG  ASN A 234     138.198  14.696 -97.487  1.00 70.68           C  
ATOM   3754  ND2 ASN A 234     138.130  14.254 -96.255  1.00 70.68           N  
ATOM   3755 HD21 ASN A 234     138.297  13.266 -96.126  1.00 70.68           H  
ATOM   3756 HD22 ASN A 234     137.838  14.869 -95.510  1.00 70.68           H  
ATOM   3757  OD1 ASN A 234     138.579  13.957 -98.376  1.00 70.68           O  
ATOM   3758  N   MET A 235     140.509  17.490 -95.634  1.00 80.28           N  
ATOM   3759  H   MET A 235     141.203  17.238 -96.323  1.00 80.28           H  
ATOM   3760  CA  MET A 235     140.986  18.222 -94.453  1.00 80.28           C  
ATOM   3761  HA  MET A 235     140.314  19.061 -94.270  1.00 80.28           H  
ATOM   3762  C   MET A 235     142.389  18.792 -94.727  1.00 80.28           C  
ATOM   3763  CB  MET A 235     140.962  17.315 -93.203  1.00 80.28           C  
ATOM   3764  HB2 MET A 235     141.435  16.362 -93.443  1.00 80.28           H  
ATOM   3765  HB3 MET A 235     139.925  17.103 -92.941  1.00 80.28           H  
ATOM   3766  O   MET A 235     143.221  18.131 -95.347  1.00 80.28           O  
ATOM   3767  CG  MET A 235     141.656  17.934 -91.975  1.00 80.28           C  
ATOM   3768  HG2 MET A 235     141.105  18.829 -91.687  1.00 80.28           H  
ATOM   3769  HG3 MET A 235     142.670  18.232 -92.242  1.00 80.28           H  
ATOM   3770  SD  MET A 235     141.808  16.864 -90.517  1.00 80.28           S  
ATOM   3771  CE  MET A 235     143.024  15.665 -91.137  1.00 80.28           C  
ATOM   3772  HE1 MET A 235     143.312  14.987 -90.333  1.00 80.28           H  
ATOM   3773  HE2 MET A 235     143.907  16.184 -91.508  1.00 80.28           H  
ATOM   3774  HE3 MET A 235     142.589  15.081 -91.948  1.00 80.28           H  
ATOM   3775  N   ALA A 236     142.672  19.991 -94.218  1.00 83.70           N  
ATOM   3776  H   ALA A 236     141.951  20.487 -93.712  1.00 83.70           H  
ATOM   3777  CA  ALA A 236     144.013  20.572 -94.147  1.00 83.70           C  
ATOM   3778  HA  ALA A 236     144.755  19.785 -94.288  1.00 83.70           H  
ATOM   3779  C   ALA A 236     144.241  21.191 -92.757  1.00 83.70           C  
ATOM   3780  CB  ALA A 236     144.177  21.602 -95.273  1.00 83.70           C  
ATOM   3781  HB1 ALA A 236     145.189  22.005 -95.261  1.00 83.70           H  
ATOM   3782  HB2 ALA A 236     144.001  21.122 -96.236  1.00 83.70           H  
ATOM   3783  HB3 ALA A 236     143.465  22.417 -95.143  1.00 83.70           H  
ATOM   3784  O   ALA A 236     143.290  21.675 -92.138  1.00 83.70           O  
ATOM   3785  N   LYS A 237     145.479  21.176 -92.247  1.00 88.24           N  
ATOM   3786  H   LYS A 237     146.220  20.809 -92.827  1.00 88.24           H  
ATOM   3787  CA  LYS A 237     145.837  21.784 -90.947  1.00 88.24           C  
ATOM   3788  HA  LYS A 237     145.241  22.690 -90.839  1.00 88.24           H  
ATOM   3789  C   LYS A 237     147.304  22.219 -90.887  1.00 88.24           C  
ATOM   3790  CB  LYS A 237     145.463  20.844 -89.778  1.00 88.24           C  
ATOM   3791  HB2 LYS A 237     144.395  20.631 -89.820  1.00 88.24           H  
ATOM   3792  HB3 LYS A 237     145.647  21.387 -88.851  1.00 88.24           H  
ATOM   3793  O   LYS A 237     148.128  21.726 -91.644  1.00 88.24           O  
ATOM   3794  CG  LYS A 237     146.229  19.507 -89.731  1.00 88.24           C  
ATOM   3795  HG2 LYS A 237     147.294  19.699 -89.866  1.00 88.24           H  
ATOM   3796  HG3 LYS A 237     145.889  18.860 -90.539  1.00 88.24           H  
ATOM   3797  CD  LYS A 237     146.021  18.804 -88.375  1.00 88.24           C  
ATOM   3798  HD2 LYS A 237     146.175  19.534 -87.581  1.00 88.24           H  
ATOM   3799  HD3 LYS A 237     144.999  18.433 -88.302  1.00 88.24           H  
ATOM   3800  CE  LYS A 237     147.027  17.665 -88.148  1.00 88.24           C  
ATOM   3801  HE2 LYS A 237     147.123  17.474 -87.079  1.00 88.24           H  
ATOM   3802  HE3 LYS A 237     148.000  17.989 -88.517  1.00 88.24           H  
ATOM   3803  NZ  LYS A 237     146.649  16.417 -88.840  1.00 88.24           N  
ATOM   3804  HZ1 LYS A 237     146.326  16.606 -89.778  1.00 88.24           H  
ATOM   3805  HZ2 LYS A 237     145.960  15.852 -88.365  1.00 88.24           H  
ATOM   3806  HZ3 LYS A 237     147.471  15.884 -89.088  1.00 88.24           H  
ATOM   3807  N   GLY A 238     147.648  23.142 -89.990  1.00 87.90           N  
ATOM   3808  H   GLY A 238     146.935  23.562 -89.411  1.00 87.90           H  
ATOM   3809  CA  GLY A 238     149.014  23.664 -89.865  1.00 87.90           C  
ATOM   3810  HA2 GLY A 238     149.348  24.050 -90.828  1.00 87.90           H  
ATOM   3811  HA3 GLY A 238     149.689  22.856 -89.582  1.00 87.90           H  
ATOM   3812  C   GLY A 238     149.139  24.790 -88.840  1.00 87.90           C  
ATOM   3813  O   GLY A 238     148.131  25.372 -88.434  1.00 87.90           O  
ATOM   3814  N   LYS A 239     150.373  25.094 -88.422  1.00 87.02           N  
ATOM   3815  H   LYS A 239     151.130  24.560 -88.824  1.00 87.02           H  
ATOM   3816  CA  LYS A 239     150.737  26.270 -87.610  1.00 87.02           C  
ATOM   3817  HA  LYS A 239     150.201  27.133 -88.005  1.00 87.02           H  
ATOM   3818  C   LYS A 239     152.241  26.549 -87.697  1.00 87.02           C  
ATOM   3819  CB  LYS A 239     150.311  26.057 -86.145  1.00 87.02           C  
ATOM   3820  HB2 LYS A 239     149.288  25.681 -86.126  1.00 87.02           H  
ATOM   3821  HB3 LYS A 239     150.950  25.306 -85.680  1.00 87.02           H  
ATOM   3822  O   LYS A 239     153.023  25.606 -87.732  1.00 87.02           O  
ATOM   3823  CG  LYS A 239     150.388  27.368 -85.341  1.00 87.02           C  
ATOM   3824  HG2 LYS A 239     150.496  28.213 -86.020  1.00 87.02           H  
ATOM   3825  HG3 LYS A 239     151.260  27.338 -84.688  1.00 87.02           H  
ATOM   3826  CD  LYS A 239     149.127  27.608 -84.506  1.00 87.02           C  
ATOM   3827  HD2 LYS A 239     149.035  26.837 -83.740  1.00 87.02           H  
ATOM   3828  HD3 LYS A 239     148.262  27.567 -85.168  1.00 87.02           H  
ATOM   3829  CE  LYS A 239     149.213  28.996 -83.864  1.00 87.02           C  
ATOM   3830  HE2 LYS A 239     149.550  29.702 -84.624  1.00 87.02           H  
ATOM   3831  HE3 LYS A 239     149.967  28.976 -83.076  1.00 87.02           H  
ATOM   3832  NZ  LYS A 239     147.898  29.433 -83.336  1.00 87.02           N  
ATOM   3833  HZ1 LYS A 239     147.969  30.356 -82.932  1.00 87.02           H  
ATOM   3834  HZ2 LYS A 239     147.227  29.475 -84.090  1.00 87.02           H  
ATOM   3835  HZ3 LYS A 239     147.558  28.788 -82.636  1.00 87.02           H  
ATOM   3836  N   LEU A 240     152.651  27.819 -87.678  1.00 84.79           N  
ATOM   3837  H   LEU A 240     151.955  28.549 -87.646  1.00 84.79           H  
ATOM   3838  CA  LEU A 240     154.061  28.218 -87.544  1.00 84.79           C  
ATOM   3839  HA  LEU A 240     154.690  27.421 -87.941  1.00 84.79           H  
ATOM   3840  C   LEU A 240     154.482  28.400 -86.072  1.00 84.79           C  
ATOM   3841  CB  LEU A 240     154.347  29.482 -88.376  1.00 84.79           C  
ATOM   3842  HB2 LEU A 240     153.760  30.308 -87.975  1.00 84.79           H  
ATOM   3843  HB3 LEU A 240     155.400  29.738 -88.256  1.00 84.79           H  
ATOM   3844  O   LEU A 240     153.638  28.570 -85.188  1.00 84.79           O  
ATOM   3845  CG  LEU A 240     154.057  29.359 -89.884  1.00 84.79           C  
ATOM   3846  HG  LEU A 240     152.982  29.264 -90.036  1.00 84.79           H  
ATOM   3847  CD1 LEU A 240     154.539  30.624 -90.584  1.00 84.79           C  
ATOM   3848 HD11 LEU A 240     154.121  31.497 -90.082  1.00 84.79           H  
ATOM   3849 HD12 LEU A 240     155.626  30.691 -90.551  1.00 84.79           H  
ATOM   3850 HD13 LEU A 240     154.202  30.618 -91.620  1.00 84.79           H  
ATOM   3851  CD2 LEU A 240     154.758  28.169 -90.537  1.00 84.79           C  
ATOM   3852 HD21 LEU A 240     154.656  28.234 -91.621  1.00 84.79           H  
ATOM   3853 HD22 LEU A 240     154.305  27.235 -90.205  1.00 84.79           H  
ATOM   3854 HD23 LEU A 240     155.817  28.179 -90.279  1.00 84.79           H  
ATOM   3855  N   SER A 241     155.793  28.372 -85.823  1.00 77.88           N  
ATOM   3856  H   SER A 241     156.411  28.209 -86.605  1.00 77.88           H  
ATOM   3857  CA  SER A 241     156.421  28.478 -84.502  1.00 77.88           C  
ATOM   3858  HA  SER A 241     155.745  28.989 -83.816  1.00 77.88           H  
ATOM   3859  C   SER A 241     157.747  29.244 -84.561  1.00 77.88           C  
ATOM   3860  CB  SER A 241     156.688  27.068 -83.961  1.00 77.88           C  
ATOM   3861  HB2 SER A 241     155.741  26.543 -83.828  1.00 77.88           H  
ATOM   3862  HB3 SER A 241     157.282  26.520 -84.692  1.00 77.88           H  
ATOM   3863  O   SER A 241     158.681  28.826 -85.242  1.00 77.88           O  
ATOM   3864  OG  SER A 241     157.395  27.092 -82.729  1.00 77.88           O  
ATOM   3865  HG  SER A 241     157.900  26.275 -82.720  1.00 77.88           H  
ATOM   3866  N   ASP A 242     157.856  30.294 -83.744  1.00 68.20           N  
ATOM   3867  H   ASP A 242     157.018  30.625 -83.287  1.00 68.20           H  
ATOM   3868  CA  ASP A 242     159.106  31.011 -83.436  1.00 68.20           C  
ATOM   3869  HA  ASP A 242     159.762  30.980 -84.306  1.00 68.20           H  
ATOM   3870  C   ASP A 242     159.885  30.357 -82.269  1.00 68.20           C  
ATOM   3871  CB  ASP A 242     158.783  32.488 -83.125  1.00 68.20           C  
ATOM   3872  HB2 ASP A 242     159.646  32.953 -82.648  1.00 68.20           H  
ATOM   3873  HB3 ASP A 242     157.954  32.532 -82.420  1.00 68.20           H  
ATOM   3874  O   ASP A 242     160.756  30.972 -81.657  1.00 68.20           O  
ATOM   3875  CG  ASP A 242     158.459  33.348 -84.347  1.00 68.20           C  
ATOM   3876  OD1 ASP A 242     158.522  32.868 -85.501  1.00 68.20           O  
ATOM   3877  OD2 ASP A 242     158.197  34.555 -84.158  1.00 68.20           O  
ATOM   3878  N   THR A 243     159.544  29.121 -81.882  1.00 62.41           N  
ATOM   3879  H   THR A 243     158.874  28.619 -82.447  1.00 62.41           H  
ATOM   3880  CA  THR A 243     160.091  28.480 -80.674  1.00 62.41           C  
ATOM   3881  HA  THR A 243     160.956  29.050 -80.334  1.00 62.41           H  
ATOM   3882  C   THR A 243     160.583  27.063 -80.944  1.00 62.41           C  
ATOM   3883  CB  THR A 243     159.082  28.493 -79.511  1.00 62.41           C  
ATOM   3884  HB  THR A 243     159.540  27.983 -78.664  1.00 62.41           H  
ATOM   3885  O   THR A 243     159.766  26.180 -81.196  1.00 62.41           O  
ATOM   3886  CG2 THR A 243     158.719  29.905 -79.056  1.00 62.41           C  
ATOM   3887 HG21 THR A 243     159.627  30.462 -78.823  1.00 62.41           H  
ATOM   3888 HG22 THR A 243     158.091  29.862 -78.166  1.00 62.41           H  
ATOM   3889 HG23 THR A 243     158.182  30.431 -79.846  1.00 62.41           H  
ATOM   3890  OG1 THR A 243     157.861  27.839 -79.809  1.00 62.41           O  
ATOM   3891  HG1 THR A 243     157.856  27.686 -80.757  1.00 62.41           H  
ATOM   3892  N   LYS A 244     161.904  26.846 -80.817  1.00 58.21           N  
ATOM   3893  H   LYS A 244     162.477  27.667 -80.679  1.00 58.21           H  
ATOM   3894  CA  LYS A 244     162.629  25.577 -81.054  1.00 58.21           C  
ATOM   3895  HA  LYS A 244     162.940  25.564 -82.099  1.00 58.21           H  
ATOM   3896  C   LYS A 244     161.788  24.307 -80.869  1.00 58.21           C  
ATOM   3897  CB  LYS A 244     163.879  25.497 -80.140  1.00 58.21           C  
ATOM   3898  HB2 LYS A 244     163.727  26.076 -79.229  1.00 58.21           H  
ATOM   3899  HB3 LYS A 244     164.030  24.462 -79.836  1.00 58.21           H  
ATOM   3900  O   LYS A 244     161.494  23.610 -81.836  1.00 58.21           O  
ATOM   3901  CG  LYS A 244     165.162  25.959 -80.839  1.00 58.21           C  
ATOM   3902  HG2 LYS A 244     165.147  25.565 -81.855  1.00 58.21           H  
ATOM   3903  HG3 LYS A 244     165.192  27.048 -80.873  1.00 58.21           H  
ATOM   3904  CD  LYS A 244     166.422  25.407 -80.155  1.00 58.21           C  
ATOM   3905  HD2 LYS A 244     166.444  25.758 -79.123  1.00 58.21           H  
ATOM   3906  HD3 LYS A 244     166.375  24.318 -80.144  1.00 58.21           H  
ATOM   3907  CE  LYS A 244     167.719  25.845 -80.850  1.00 58.21           C  
ATOM   3908  HE2 LYS A 244     168.569  25.462 -80.285  1.00 58.21           H  
ATOM   3909  HE3 LYS A 244     167.782  26.933 -80.837  1.00 58.21           H  
ATOM   3910  NZ  LYS A 244     167.826  25.376 -82.251  1.00 58.21           N  
ATOM   3911  HZ1 LYS A 244     167.153  25.842 -82.842  1.00 58.21           H  
ATOM   3912  HZ2 LYS A 244     168.742  25.610 -82.607  1.00 58.21           H  
ATOM   3913  HZ3 LYS A 244     167.684  24.383 -82.369  1.00 58.21           H  
ATOM   3914  N   THR A 245     161.343  24.085 -79.632  1.00 57.37           N  
ATOM   3915  H   THR A 245     161.593  24.768 -78.930  1.00 57.37           H  
ATOM   3916  CA  THR A 245     160.688  22.866 -79.133  1.00 57.37           C  
ATOM   3917  HA  THR A 245     161.220  22.011 -79.551  1.00 57.37           H  
ATOM   3918  C   THR A 245     159.223  22.693 -79.558  1.00 57.37           C  
ATOM   3919  CB  THR A 245     160.821  22.798 -77.602  1.00 57.37           C  
ATOM   3920  HB  THR A 245     160.257  21.949 -77.216  1.00 57.37           H  
ATOM   3921  O   THR A 245     158.480  21.935 -78.937  1.00 57.37           O  
ATOM   3922  CG2 THR A 245     162.277  22.638 -77.163  1.00 57.37           C  
ATOM   3923 HG21 THR A 245     162.325  22.495 -76.083  1.00 57.37           H  
ATOM   3924 HG22 THR A 245     162.864  23.514 -77.439  1.00 57.37           H  
ATOM   3925 HG23 THR A 245     162.707  21.762 -77.649  1.00 57.37           H  
ATOM   3926  OG1 THR A 245     160.352  23.993 -77.000  1.00 57.37           O  
ATOM   3927  HG1 THR A 245     160.451  23.861 -76.055  1.00 57.37           H  
ATOM   3928  N   LYS A 246     158.776  23.403 -80.600  1.00 65.69           N  
ATOM   3929  H   LYS A 246     159.429  24.028 -81.050  1.00 65.69           H  
ATOM   3930  CA  LYS A 246     157.493  23.188 -81.282  1.00 65.69           C  
ATOM   3931  HA  LYS A 246     157.138  22.176 -81.088  1.00 65.69           H  
ATOM   3932  C   LYS A 246     157.728  23.356 -82.777  1.00 65.69           C  
ATOM   3933  CB  LYS A 246     156.429  24.201 -80.822  1.00 65.69           C  
ATOM   3934  HB2 LYS A 246     155.484  23.965 -81.312  1.00 65.69           H  
ATOM   3935  HB3 LYS A 246     156.743  25.191 -81.155  1.00 65.69           H  
ATOM   3936  O   LYS A 246     158.184  24.419 -83.200  1.00 65.69           O  
ATOM   3937  CG  LYS A 246     156.205  24.275 -79.308  1.00 65.69           C  
ATOM   3938  HG2 LYS A 246     155.805  23.330 -78.941  1.00 65.69           H  
ATOM   3939  HG3 LYS A 246     157.163  24.458 -78.822  1.00 65.69           H  
ATOM   3940  CD  LYS A 246     155.231  25.420 -78.977  1.00 65.69           C  
ATOM   3941  HD2 LYS A 246     154.210  25.044 -79.045  1.00 65.69           H  
ATOM   3942  HD3 LYS A 246     155.337  26.226 -79.703  1.00 65.69           H  
ATOM   3943  CE  LYS A 246     155.472  26.003 -77.580  1.00 65.69           C  
ATOM   3944  HE2 LYS A 246     155.377  25.207 -76.841  1.00 65.69           H  
ATOM   3945  HE3 LYS A 246     154.700  26.746 -77.383  1.00 65.69           H  
ATOM   3946  NZ  LYS A 246     156.813  26.634 -77.495  1.00 65.69           N  
ATOM   3947  HZ1 LYS A 246     156.959  27.259 -78.275  1.00 65.69           H  
ATOM   3948  HZ2 LYS A 246     156.937  27.143 -76.632  1.00 65.69           H  
ATOM   3949  HZ3 LYS A 246     157.534  25.931 -77.577  1.00 65.69           H  
ATOM   3950  N   ALA A 247     157.407  22.342 -83.573  1.00 75.04           N  
ATOM   3951  H   ALA A 247     157.076  21.475 -83.174  1.00 75.04           H  
ATOM   3952  CA  ALA A 247     157.537  22.438 -85.021  1.00 75.04           C  
ATOM   3953  HA  ALA A 247     158.563  22.722 -85.254  1.00 75.04           H  
ATOM   3954  C   ALA A 247     156.604  23.513 -85.605  1.00 75.04           C  
ATOM   3955  CB  ALA A 247     157.272  21.061 -85.641  1.00 75.04           C  
ATOM   3956  HB1 ALA A 247     157.479  21.102 -86.711  1.00 75.04           H  
ATOM   3957  HB2 ALA A 247     156.230  20.780 -85.491  1.00 75.04           H  
ATOM   3958  HB3 ALA A 247     157.916  20.310 -85.183  1.00 75.04           H  
ATOM   3959  O   ALA A 247     155.443  23.625 -85.208  1.00 75.04           O  
ATOM   3960  N   SER A 248     157.097  24.248 -86.600  1.00 86.03           N  
ATOM   3961  H   SER A 248     158.058  24.079 -86.860  1.00 86.03           H  
ATOM   3962  CA  SER A 248     156.232  24.771 -87.657  1.00 86.03           C  
ATOM   3963  HA  SER A 248     155.366  25.260 -87.210  1.00 86.03           H  
ATOM   3964  C   SER A 248     155.766  23.589 -88.513  1.00 86.03           C  
ATOM   3965  CB  SER A 248     156.982  25.782 -88.527  1.00 86.03           C  
ATOM   3966  HB2 SER A 248     157.873  25.319 -88.953  1.00 86.03           H  
ATOM   3967  HB3 SER A 248     156.329  26.096 -89.341  1.00 86.03           H  
ATOM   3968  O   SER A 248     156.560  22.685 -88.774  1.00 86.03           O  
ATOM   3969  OG  SER A 248     157.348  26.919 -87.769  1.00 86.03           O  
ATOM   3970  HG  SER A 248     158.177  26.737 -87.320  1.00 86.03           H  
ATOM   3971  N   PHE A 249     154.503  23.539 -88.929  1.00 91.17           N  
ATOM   3972  H   PHE A 249     153.870  24.284 -88.673  1.00 91.17           H  
ATOM   3973  CA  PHE A 249     153.976  22.419 -89.712  1.00 91.17           C  
ATOM   3974  HA  PHE A 249     154.775  22.073 -90.367  1.00 91.17           H  
ATOM   3975  C   PHE A 249     152.808  22.814 -90.624  1.00 91.17           C  
ATOM   3976  CB  PHE A 249     153.594  21.256 -88.774  1.00 91.17           C  
ATOM   3977  HB2 PHE A 249     154.321  21.181 -87.965  1.00 91.17           H  
ATOM   3978  HB3 PHE A 249     153.668  20.325 -89.335  1.00 91.17           H  
ATOM   3979  O   PHE A 249     152.090  23.782 -90.360  1.00 91.17           O  
ATOM   3980  CG  PHE A 249     152.201  21.325 -88.180  1.00 91.17           C  
ATOM   3981  CD1 PHE A 249     151.926  22.182 -87.098  1.00 91.17           C  
ATOM   3982  HD1 PHE A 249     152.710  22.800 -86.687  1.00 91.17           H  
ATOM   3983  CD2 PHE A 249     151.175  20.524 -88.718  1.00 91.17           C  
ATOM   3984  HD2 PHE A 249     151.377  19.873 -89.555  1.00 91.17           H  
ATOM   3985  CE1 PHE A 249     150.629  22.231 -86.553  1.00 91.17           C  
ATOM   3986  HE1 PHE A 249     150.422  22.887 -85.721  1.00 91.17           H  
ATOM   3987  CE2 PHE A 249     149.882  20.573 -88.170  1.00 91.17           C  
ATOM   3988  HE2 PHE A 249     149.104  19.955 -88.593  1.00 91.17           H  
ATOM   3989  CZ  PHE A 249     149.607  21.427 -87.088  1.00 91.17           C  
ATOM   3990  HZ  PHE A 249     148.612  21.468 -86.670  1.00 91.17           H  
ATOM   3991  N   ILE A 250     152.604  22.022 -91.677  1.00 91.46           N  
ATOM   3992  H   ILE A 250     153.227  21.238 -91.801  1.00 91.46           H  
ATOM   3993  CA  ILE A 250     151.504  22.134 -92.641  1.00 91.46           C  
ATOM   3994  HA  ILE A 250     150.631  22.527 -92.120  1.00 91.46           H  
ATOM   3995  C   ILE A 250     151.129  20.737 -93.165  1.00 91.46           C  
ATOM   3996  CB  ILE A 250     151.872  23.133 -93.767  1.00 91.46           C  
ATOM   3997  HB  ILE A 250     152.089  24.089 -93.289  1.00 91.46           H  
ATOM   3998  O   ILE A 250     151.986  19.865 -93.298  1.00 91.46           O  
ATOM   3999  CG1 ILE A 250     150.667  23.363 -94.707  1.00 91.46           C  
ATOM   4000 HG12 ILE A 250     150.430  22.444 -95.242  1.00 91.46           H  
ATOM   4001 HG13 ILE A 250     149.804  23.640 -94.101  1.00 91.46           H  
ATOM   4002  CG2 ILE A 250     153.143  22.711 -94.529  1.00 91.46           C  
ATOM   4003 HG21 ILE A 250     153.407  23.453 -95.283  1.00 91.46           H  
ATOM   4004 HG22 ILE A 250     153.984  22.623 -93.842  1.00 91.46           H  
ATOM   4005 HG23 ILE A 250     152.986  21.749 -95.016  1.00 91.46           H  
ATOM   4006  CD1 ILE A 250     150.885  24.467 -95.746  1.00 91.46           C  
ATOM   4007 HD11 ILE A 250     151.586  24.130 -96.510  1.00 91.46           H  
ATOM   4008 HD12 ILE A 250     151.265  25.371 -95.270  1.00 91.46           H  
ATOM   4009 HD13 ILE A 250     149.933  24.697 -96.225  1.00 91.46           H  
ATOM   4010  N   GLU A 251     149.847  20.506 -93.431  1.00 91.60           N  
ATOM   4011  H   GLU A 251     149.170  21.218 -93.198  1.00 91.60           H  
ATOM   4012  CA  GLU A 251     149.300  19.214 -93.842  1.00 91.60           C  
ATOM   4013  HA  GLU A 251     150.071  18.672 -94.389  1.00 91.60           H  
ATOM   4014  C   GLU A 251     148.071  19.372 -94.747  1.00 91.60           C  
ATOM   4015  CB  GLU A 251     148.917  18.423 -92.582  1.00 91.60           C  
ATOM   4016  HB2 GLU A 251     148.115  18.954 -92.070  1.00 91.60           H  
ATOM   4017  HB3 GLU A 251     149.775  18.383 -91.911  1.00 91.60           H  
ATOM   4018  O   GLU A 251     147.217  20.227 -94.496  1.00 91.60           O  
ATOM   4019  CG  GLU A 251     148.453  16.988 -92.860  1.00 91.60           C  
ATOM   4020  HG2 GLU A 251     149.290  16.391 -93.222  1.00 91.60           H  
ATOM   4021  HG3 GLU A 251     147.668  16.980 -93.617  1.00 91.60           H  
ATOM   4022  CD  GLU A 251     147.898  16.378 -91.583  1.00 91.60           C  
ATOM   4023  OE1 GLU A 251     146.656  16.313 -91.442  1.00 91.60           O  
ATOM   4024  OE2 GLU A 251     148.681  16.066 -90.652  1.00 91.60           O  
ATOM   4025  N   VAL A 252     147.952  18.490 -95.743  1.00 89.28           N  
ATOM   4026  H   VAL A 252     148.687  17.806 -95.846  1.00 89.28           H  
ATOM   4027  CA  VAL A 252     146.748  18.278 -96.569  1.00 89.28           C  
ATOM   4028  HA  VAL A 252     145.906  18.795 -96.108  1.00 89.28           H  
ATOM   4029  C   VAL A 252     146.382  16.792 -96.606  1.00 89.28           C  
ATOM   4030  CB  VAL A 252     146.909  18.835 -97.998  1.00 89.28           C  
ATOM   4031  HB  VAL A 252     146.082  18.469 -98.606  1.00 89.28           H  
ATOM   4032  O   VAL A 252     147.264  15.932 -96.567  1.00 89.28           O  
ATOM   4033  CG1 VAL A 252     146.836  20.362 -97.992  1.00 89.28           C  
ATOM   4034 HG11 VAL A 252     145.869  20.682 -97.605  1.00 89.28           H  
ATOM   4035 HG12 VAL A 252     146.942  20.735 -99.010  1.00 89.28           H  
ATOM   4036 HG13 VAL A 252     147.629  20.778 -97.370  1.00 89.28           H  
ATOM   4037  CG2 VAL A 252     148.223  18.428 -98.678  1.00 89.28           C  
ATOM   4038 HG21 VAL A 252     148.320  17.342 -98.675  1.00 89.28           H  
ATOM   4039 HG22 VAL A 252     149.074  18.863 -98.154  1.00 89.28           H  
ATOM   4040 HG23 VAL A 252     148.225  18.777 -99.711  1.00 89.28           H  
ATOM   4041  N   SER A 253     145.087  16.473 -96.646  1.00 87.69           N  
ATOM   4042  H   SER A 253     144.400  17.214 -96.644  1.00 87.69           H  
ATOM   4043  CA  SER A 253     144.593  15.093 -96.552  1.00 87.69           C  
ATOM   4044  HA  SER A 253     145.345  14.445 -97.001  1.00 87.69           H  
ATOM   4045  C   SER A 253     143.280  14.846 -97.300  1.00 87.69           C  
ATOM   4046  CB  SER A 253     144.459  14.673 -95.086  1.00 87.69           C  
ATOM   4047  HB2 SER A 253     145.439  14.732 -94.613  1.00 87.69           H  
ATOM   4048  HB3 SER A 253     144.103  13.645 -95.028  1.00 87.69           H  
ATOM   4049  O   SER A 253     142.367  15.675 -97.299  1.00 87.69           O  
ATOM   4050  OG  SER A 253     143.572  15.525 -94.396  1.00 87.69           O  
ATOM   4051  HG  SER A 253     143.618  16.395 -94.799  1.00 87.69           H  
ATOM   4052  N   TRP A 254     143.191  13.673 -97.919  1.00 85.75           N  
ATOM   4053  H   TRP A 254     143.961  13.030 -97.797  1.00 85.75           H  
ATOM   4054  CA  TRP A 254     142.117  13.204 -98.789  1.00 85.75           C  
ATOM   4055  HA  TRP A 254     141.324  13.946 -98.880  1.00 85.75           H  
ATOM   4056  C   TRP A 254     141.542  11.893 -98.240  1.00 85.75           C  
ATOM   4057  CB  TRP A 254     142.693  12.891-100.177  1.00 85.75           C  
ATOM   4058  HB2 TRP A 254     141.914  12.397-100.757  1.00 85.75           H  
ATOM   4059  HB3 TRP A 254     143.491  12.164-100.024  1.00 85.75           H  
ATOM   4060  O   TRP A 254     142.290  11.015 -97.810  1.00 85.75           O  
ATOM   4061  CG  TRP A 254     143.283  13.971-101.035  1.00 85.75           C  
ATOM   4062  CD1 TRP A 254     142.772  14.361-102.223  1.00 85.75           C  
ATOM   4063  HD1 TRP A 254     141.862  13.974-102.656  1.00 85.75           H  
ATOM   4064  CD2 TRP A 254     144.579  14.644-100.930  1.00 85.75           C  
ATOM   4065  CE2 TRP A 254     144.760  15.466-102.084  1.00 85.75           C  
ATOM   4066  CE3 TRP A 254     145.652  14.599-100.013  1.00 85.75           C  
ATOM   4067  HE3 TRP A 254     145.592  13.930 -99.167  1.00 85.75           H  
ATOM   4068  NE1 TRP A 254     143.643  15.228-102.851  1.00 85.75           N  
ATOM   4069  HE1 TRP A 254     143.555  15.460-103.830  1.00 85.75           H  
ATOM   4070  CH2 TRP A 254     146.932  16.218-101.316  1.00 85.75           C  
ATOM   4071  HH2 TRP A 254     147.823  16.815-101.442  1.00 85.75           H  
ATOM   4072  CZ2 TRP A 254     145.909  16.248-102.282  1.00 85.75           C  
ATOM   4073  HZ2 TRP A 254     145.998  16.855-103.171  1.00 85.75           H  
ATOM   4074  CZ3 TRP A 254     146.808  15.379-100.195  1.00 85.75           C  
ATOM   4075  HZ3 TRP A 254     147.609  15.318 -99.473  1.00 85.75           H  
ATOM   4076  N   SER A 255     140.227  11.706 -98.332  1.00 77.21           N  
ATOM   4077  H   SER A 255     139.647  12.490 -98.595  1.00 77.21           H  
ATOM   4078  CA  SER A 255     139.574  10.411 -98.089  1.00 77.21           C  
ATOM   4079  HA  SER A 255     140.158   9.848 -97.361  1.00 77.21           H  
ATOM   4080  C   SER A 255     139.498   9.536 -99.346  1.00 77.21           C  
ATOM   4081  CB  SER A 255     138.180  10.628 -97.497  1.00 77.21           C  
ATOM   4082  HB2 SER A 255     137.583  11.240 -98.172  1.00 77.21           H  
ATOM   4083  HB3 SER A 255     137.688   9.663 -97.369  1.00 77.21           H  
ATOM   4084  O   SER A 255     139.418   8.319 -99.221  1.00 77.21           O  
ATOM   4085  OG  SER A 255     138.290  11.270 -96.235  1.00 77.21           O  
ATOM   4086  HG  SER A 255     138.898  10.753 -95.702  1.00 77.21           H  
ATOM   4087  N   TYR A 256     139.553  10.142-100.537  1.00 76.97           N  
ATOM   4088  H   TYR A 256     139.646  11.148-100.556  1.00 76.97           H  
ATOM   4089  CA  TYR A 256     139.528   9.472-101.841  1.00 76.97           C  
ATOM   4090  HA  TYR A 256     139.927   8.463-101.736  1.00 76.97           H  
ATOM   4091  C   TYR A 256     140.400  10.274-102.821  1.00 76.97           C  
ATOM   4092  CB  TYR A 256     138.081   9.397-102.375  1.00 76.97           C  
ATOM   4093  HB2 TYR A 256     137.821  10.363-102.809  1.00 76.97           H  
ATOM   4094  HB3 TYR A 256     138.043   8.669-103.184  1.00 76.97           H  
ATOM   4095  O   TYR A 256     140.279  11.498-102.858  1.00 76.97           O  
ATOM   4096  CG  TYR A 256     137.009   9.045-101.356  1.00 76.97           C  
ATOM   4097  CD1 TYR A 256     136.809   7.707-100.965  1.00 76.97           C  
ATOM   4098  HD1 TYR A 256     137.422   6.923-101.385  1.00 76.97           H  
ATOM   4099  CD2 TYR A 256     136.227  10.067-100.780  1.00 76.97           C  
ATOM   4100  HD2 TYR A 256     136.388  11.094-101.072  1.00 76.97           H  
ATOM   4101  CE1 TYR A 256     135.834   7.390-100.000  1.00 76.97           C  
ATOM   4102  HE1 TYR A 256     135.688   6.366 -99.691  1.00 76.97           H  
ATOM   4103  CE2 TYR A 256     135.250   9.755 -99.814  1.00 76.97           C  
ATOM   4104  HE2 TYR A 256     134.658  10.544 -99.374  1.00 76.97           H  
ATOM   4105  OH  TYR A 256     134.116   8.107 -98.487  1.00 76.97           O  
ATOM   4106  HH  TYR A 256     133.655   8.894 -98.186  1.00 76.97           H  
ATOM   4107  CZ  TYR A 256     135.053   8.413 -99.423  1.00 76.97           C  
ATOM   4108  N   LEU A 257     141.251   9.617-103.617  1.00 80.14           N  
ATOM   4109  H   LEU A 257     141.329   8.613-103.529  1.00 80.14           H  
ATOM   4110  CA  LEU A 257     142.144  10.286-104.580  1.00 80.14           C  
ATOM   4111  HA  LEU A 257     141.896  11.347-104.627  1.00 80.14           H  
ATOM   4112  C   LEU A 257     142.003   9.740-105.997  1.00 80.14           C  
ATOM   4113  CB  LEU A 257     143.621  10.184-104.172  1.00 80.14           C  
ATOM   4114  HB2 LEU A 257     144.182  10.705-104.948  1.00 80.14           H  
ATOM   4115  HB3 LEU A 257     143.943   9.143-104.172  1.00 80.14           H  
ATOM   4116  O   LEU A 257     141.706   8.561-106.187  1.00 80.14           O  
ATOM   4117  CG  LEU A 257     143.954  10.845-102.832  1.00 80.14           C  
ATOM   4118  HG  LEU A 257     143.235  11.642-102.641  1.00 80.14           H  
ATOM   4119  CD1 LEU A 257     143.903   9.825-101.692  1.00 80.14           C  
ATOM   4120 HD11 LEU A 257     144.592   9.002-101.882  1.00 80.14           H  
ATOM   4121 HD12 LEU A 257     142.899   9.419-101.574  1.00 80.14           H  
ATOM   4122 HD13 LEU A 257     144.188  10.303-100.754  1.00 80.14           H  
ATOM   4123  CD2 LEU A 257     145.349  11.465-102.887  1.00 80.14           C  
ATOM   4124 HD21 LEU A 257     145.413  12.160-103.724  1.00 80.14           H  
ATOM   4125 HD22 LEU A 257     145.525  12.043-101.979  1.00 80.14           H  
ATOM   4126 HD23 LEU A 257     146.108  10.691-102.999  1.00 80.14           H  
ATOM   4127  N   LYS A 258     142.281  10.595-106.980  1.00 79.10           N  
ATOM   4128  H   LYS A 258     142.550  11.530-106.709  1.00 79.10           H  
ATOM   4129  CA  LYS A 258     142.278  10.285-108.417  1.00 79.10           C  
ATOM   4130  HA  LYS A 258     141.717   9.370-108.608  1.00 79.10           H  
ATOM   4131  C   LYS A 258     143.714  10.077-108.904  1.00 79.10           C  
ATOM   4132  CB  LYS A 258     141.617  11.466-109.148  1.00 79.10           C  
ATOM   4133  HB2 LYS A 258     142.199  12.359-108.923  1.00 79.10           H  
ATOM   4134  HB3 LYS A 258     141.656  11.300-110.225  1.00 79.10           H  
ATOM   4135  O   LYS A 258     144.614  10.771-108.445  1.00 79.10           O  
ATOM   4136  CG  LYS A 258     140.153  11.701-108.729  1.00 79.10           C  
ATOM   4137  HG2 LYS A 258     140.021  11.506-107.664  1.00 79.10           H  
ATOM   4138  HG3 LYS A 258     139.507  11.018-109.282  1.00 79.10           H  
ATOM   4139  CD  LYS A 258     139.730  13.152-108.989  1.00 79.10           C  
ATOM   4140  HD2 LYS A 258     139.784  13.362-110.057  1.00 79.10           H  
ATOM   4141  HD3 LYS A 258     140.408  13.817-108.455  1.00 79.10           H  
ATOM   4142  CE  LYS A 258     138.303  13.367-108.471  1.00 79.10           C  
ATOM   4143  HE2 LYS A 258     138.277  13.081-107.420  1.00 79.10           H  
ATOM   4144  HE3 LYS A 258     137.629  12.708-109.019  1.00 79.10           H  
ATOM   4145  NZ  LYS A 258     137.879  14.780-108.613  1.00 79.10           N  
ATOM   4146  HZ1 LYS A 258     138.470  15.374-108.050  1.00 79.10           H  
ATOM   4147  HZ2 LYS A 258     136.938  14.920-108.274  1.00 79.10           H  
ATOM   4148  HZ3 LYS A 258     137.955  15.099-109.568  1.00 79.10           H  
ATOM   4149  N   SER A 259     143.956   9.209-109.885  1.00 75.47           N  
ATOM   4150  H   SER A 259     143.212   8.607-110.208  1.00 75.47           H  
ATOM   4151  CA  SER A 259     145.300   9.008-110.472  1.00 75.47           C  
ATOM   4152  HA  SER A 259     145.969   8.693-109.671  1.00 75.47           H  
ATOM   4153  C   SER A 259     145.937  10.274-111.074  1.00 75.47           C  
ATOM   4154  CB  SER A 259     145.280   7.875-111.507  1.00 75.47           C  
ATOM   4155  HB2 SER A 259     145.227   6.919-110.986  1.00 75.47           H  
ATOM   4156  HB3 SER A 259     146.199   7.897-112.093  1.00 75.47           H  
ATOM   4157  O   SER A 259     147.160  10.353-111.164  1.00 75.47           O  
ATOM   4158  OG  SER A 259     144.161   7.983-112.363  1.00 75.47           O  
ATOM   4159  HG  SER A 259     143.436   7.553-111.903  1.00 75.47           H  
ATOM   4160  N   SER A 260     145.149  11.312-111.380  1.00 75.91           N  
ATOM   4161  H   SER A 260     144.151  11.188-111.289  1.00 75.91           H  
ATOM   4162  CA  SER A 260     145.630  12.665-111.716  1.00 75.91           C  
ATOM   4163  HA  SER A 260     146.305  12.594-112.570  1.00 75.91           H  
ATOM   4164  C   SER A 260     146.401  13.375-110.589  1.00 75.91           C  
ATOM   4165  CB  SER A 260     144.433  13.536-112.115  1.00 75.91           C  
ATOM   4166  HB2 SER A 260     144.770  14.551-112.322  1.00 75.91           H  
ATOM   4167  HB3 SER A 260     143.985  13.128-113.022  1.00 75.91           H  
ATOM   4168  O   SER A 260     147.056  14.380-110.837  1.00 75.91           O  
ATOM   4169  OG  SER A 260     143.453  13.554-111.087  1.00 75.91           O  
ATOM   4170  HG  SER A 260     143.841  13.961-110.309  1.00 75.91           H  
ATOM   4171  N   GLU A 261     146.306  12.881-109.354  1.00 80.90           N  
ATOM   4172  H   GLU A 261     145.718  12.074-109.207  1.00 80.90           H  
ATOM   4173  CA  GLU A 261     146.964  13.419-108.151  1.00 80.90           C  
ATOM   4174  HA  GLU A 261     147.286  14.441-108.351  1.00 80.90           H  
ATOM   4175  C   GLU A 261     148.246  12.629-107.800  1.00 80.90           C  
ATOM   4176  CB  GLU A 261     145.940  13.491-106.998  1.00 80.90           C  
ATOM   4177  HB2 GLU A 261     145.631  12.484-106.718  1.00 80.90           H  
ATOM   4178  HB3 GLU A 261     146.407  13.961-106.132  1.00 80.90           H  
ATOM   4179  O   GLU A 261     148.857  12.829-106.755  1.00 80.90           O  
ATOM   4180  CG  GLU A 261     144.698  14.311-107.396  1.00 80.90           C  
ATOM   4181  HG2 GLU A 261     145.010  15.330-107.625  1.00 80.90           H  
ATOM   4182  HG3 GLU A 261     144.245  13.903-108.299  1.00 80.90           H  
ATOM   4183  CD  GLU A 261     143.624  14.331-106.308  1.00 80.90           C  
ATOM   4184  OE1 GLU A 261     143.508  15.381-105.626  1.00 80.90           O  
ATOM   4185  OE2 GLU A 261     142.825  13.367-106.241  1.00 80.90           O  
ATOM   4186  N   SER A 262     148.671  11.722-108.687  1.00 83.69           N  
ATOM   4187  H   SER A 262     148.134  11.621-109.536  1.00 83.69           H  
ATOM   4188  CA  SER A 262     149.915  10.950-108.575  1.00 83.69           C  
ATOM   4189  HA  SER A 262     150.012  10.582-107.554  1.00 83.69           H  
ATOM   4190  C   SER A 262     151.151  11.807-108.897  1.00 83.69           C  
ATOM   4191  CB  SER A 262     149.817   9.750-109.526  1.00 83.69           C  
ATOM   4192  HB2 SER A 262     150.067  10.065-110.539  1.00 83.69           H  
ATOM   4193  HB3 SER A 262     148.790   9.384-109.527  1.00 83.69           H  
ATOM   4194  O   SER A 262     151.037  12.925-109.406  1.00 83.69           O  
ATOM   4195  OG  SER A 262     150.652   8.679-109.128  1.00 83.69           O  
ATOM   4196  HG  SER A 262     150.540   7.973-109.768  1.00 83.69           H  
ATOM   4197  N   GLY A 263     152.350  11.280-108.646  1.00 85.78           N  
ATOM   4198  H   GLY A 263     152.382  10.404-108.146  1.00 85.78           H  
ATOM   4199  CA  GLY A 263     153.619  11.930-108.986  1.00 85.78           C  
ATOM   4200  HA2 GLY A 263     153.477  12.578-109.851  1.00 85.78           H  
ATOM   4201  HA3 GLY A 263     154.347  11.167-109.261  1.00 85.78           H  
ATOM   4202  C   GLY A 263     154.212  12.755-107.843  1.00 85.78           C  
ATOM   4203  O   GLY A 263     154.126  12.371-106.676  1.00 85.78           O  
ATOM   4204  N   ASN A 264     154.889  13.855-108.176  1.00 91.23           N  
ATOM   4205  H   ASN A 264     154.907  14.150-109.142  1.00 91.23           H  
ATOM   4206  CA  ASN A 264     155.699  14.607-107.220  1.00 91.23           C  
ATOM   4207  HA  ASN A 264     156.142  13.908-106.510  1.00 91.23           H  
ATOM   4208  C   ASN A 264     154.874  15.615-106.409  1.00 91.23           C  
ATOM   4209  CB  ASN A 264     156.858  15.287-107.964  1.00 91.23           C  
ATOM   4210  HB2 ASN A 264     156.452  15.935-108.741  1.00 91.23           H  
ATOM   4211  HB3 ASN A 264     157.426  15.910-107.273  1.00 91.23           H  
ATOM   4212  O   ASN A 264     154.286  16.549-106.956  1.00 91.23           O  
ATOM   4213  CG  ASN A 264     157.822  14.296-108.587  1.00 91.23           C  
ATOM   4214  ND2 ASN A 264     158.239  14.519-109.806  1.00 91.23           N  
ATOM   4215 HD21 ASN A 264     158.881  13.866-110.232  1.00 91.23           H  
ATOM   4216 HD22 ASN A 264     157.887  15.314-110.321  1.00 91.23           H  
ATOM   4217  OD1 ASN A 264     158.207  13.309-107.978  1.00 91.23           O  
ATOM   4218  N   TYR A 265     154.918  15.481-105.084  1.00 91.33           N  
ATOM   4219  H   TYR A 265     155.349  14.657-104.691  1.00 91.33           H  
ATOM   4220  CA  TYR A 265     154.626  16.568-104.155  1.00 91.33           C  
ATOM   4221  HA  TYR A 265     154.078  17.350-104.680  1.00 91.33           H  
ATOM   4222  C   TYR A 265     155.930  17.181-103.633  1.00 91.33           C  
ATOM   4223  CB  TYR A 265     153.747  16.081-102.998  1.00 91.33           C  
ATOM   4224  HB2 TYR A 265     154.238  15.247-102.497  1.00 91.33           H  
ATOM   4225  HB3 TYR A 265     153.672  16.886-102.267  1.00 91.33           H  
ATOM   4226  O   TYR A 265     156.937  16.492-103.460  1.00 91.33           O  
ATOM   4227  CG  TYR A 265     152.340  15.665-103.380  1.00 91.33           C  
ATOM   4228  CD1 TYR A 265     151.275  16.574-103.223  1.00 91.33           C  
ATOM   4229  HD1 TYR A 265     151.474  17.584-102.898  1.00 91.33           H  
ATOM   4230  CD2 TYR A 265     152.085  14.356-103.835  1.00 91.33           C  
ATOM   4231  HD2 TYR A 265     152.903  13.667-103.988  1.00 91.33           H  
ATOM   4232  CE1 TYR A 265     149.950  16.158-103.463  1.00 91.33           C  
ATOM   4233  HE1 TYR A 265     149.129  16.847-103.332  1.00 91.33           H  
ATOM   4234  CE2 TYR A 265     150.761  13.940-104.078  1.00 91.33           C  
ATOM   4235  HE2 TYR A 265     150.543  12.941-104.424  1.00 91.33           H  
ATOM   4236  OH  TYR A 265     148.410  14.391-103.998  1.00 91.33           O  
ATOM   4237  HH  TYR A 265     147.750  15.065-103.818  1.00 91.33           H  
ATOM   4238  CZ  TYR A 265     149.688  14.830-103.866  1.00 91.33           C  
ATOM   4239  N   PHE A 266     155.891  18.469-103.309  1.00 91.99           N  
ATOM   4240  H   PHE A 266     155.019  18.960-103.446  1.00 91.99           H  
ATOM   4241  CA  PHE A 266     156.971  19.194-102.644  1.00 91.99           C  
ATOM   4242  HA  PHE A 266     157.732  18.490-102.307  1.00 91.99           H  
ATOM   4243  C   PHE A 266     156.432  19.933-101.420  1.00 91.99           C  
ATOM   4244  CB  PHE A 266     157.637  20.180-103.611  1.00 91.99           C  
ATOM   4245  HB2 PHE A 266     158.319  20.811-103.041  1.00 91.99           H  
ATOM   4246  HB3 PHE A 266     156.873  20.835-104.031  1.00 91.99           H  
ATOM   4247  O   PHE A 266     155.336  20.490-101.452  1.00 91.99           O  
ATOM   4248  CG  PHE A 266     158.423  19.544-104.742  1.00 91.99           C  
ATOM   4249  CD1 PHE A 266     159.808  19.331-104.602  1.00 91.99           C  
ATOM   4250  HD1 PHE A 266     160.304  19.583-103.676  1.00 91.99           H  
ATOM   4251  CD2 PHE A 266     157.783  19.200-105.949  1.00 91.99           C  
ATOM   4252  HD2 PHE A 266     156.719  19.346-106.065  1.00 91.99           H  
ATOM   4253  CE1 PHE A 266     160.552  18.804-105.672  1.00 91.99           C  
ATOM   4254  HE1 PHE A 266     161.616  18.647-105.569  1.00 91.99           H  
ATOM   4255  CE2 PHE A 266     158.528  18.671-107.017  1.00 91.99           C  
ATOM   4256  HE2 PHE A 266     158.044  18.421-107.949  1.00 91.99           H  
ATOM   4257  CZ  PHE A 266     159.912  18.480-106.881  1.00 91.99           C  
ATOM   4258  HZ  PHE A 266     160.478  18.087-107.713  1.00 91.99           H  
ATOM   4259  N   CYS A 267     157.225  19.982-100.356  1.00 92.72           N  
ATOM   4260  H   CYS A 267     158.128  19.534-100.428  1.00 92.72           H  
ATOM   4261  CA  CYS A 267     157.025  20.901 -99.241  1.00 92.72           C  
ATOM   4262  HA  CYS A 267     156.077  21.427 -99.355  1.00 92.72           H  
ATOM   4263  C   CYS A 267     158.146  21.942 -99.245  1.00 92.72           C  
ATOM   4264  CB  CYS A 267     156.981  20.123 -97.922  1.00 92.72           C  
ATOM   4265  HB2 CYS A 267     157.896  19.538 -97.832  1.00 92.72           H  
ATOM   4266  HB3 CYS A 267     156.136  19.435 -97.948  1.00 92.72           H  
ATOM   4267  O   CYS A 267     159.262  21.655 -99.677  1.00 92.72           O  
ATOM   4268  SG  CYS A 267     156.827  21.177 -96.451  1.00 92.72           S  
ATOM   4269  N   GLY A 268     157.894  23.129 -98.702  1.00 89.54           N  
ATOM   4270  H   GLY A 268     156.961  23.334 -98.373  1.00 89.54           H  
ATOM   4271  CA  GLY A 268     158.973  24.053 -98.382  1.00 89.54           C  
ATOM   4272  HA2 GLY A 268     159.372  24.483 -99.300  1.00 89.54           H  
ATOM   4273  HA3 GLY A 268     159.774  23.497 -97.895  1.00 89.54           H  
ATOM   4274  C   GLY A 268     158.579  25.171 -97.433  1.00 89.54           C  
ATOM   4275  O   GLY A 268     157.457  25.230 -96.930  1.00 89.54           O  
ATOM   4276  N   ALA A 269     159.545  26.045 -97.177  1.00 88.55           N  
ATOM   4277  H   ALA A 269     160.447  25.891 -97.604  1.00 88.55           H  
ATOM   4278  CA  ALA A 269     159.447  27.157 -96.248  1.00 88.55           C  
ATOM   4279  HA  ALA A 269     158.407  27.477 -96.180  1.00 88.55           H  
ATOM   4280  C   ALA A 269     160.286  28.356 -96.715  1.00 88.55           C  
ATOM   4281  CB  ALA A 269     159.925  26.658 -94.874  1.00 88.55           C  
ATOM   4282  HB1 ALA A 269     160.991  26.436 -94.911  1.00 88.55           H  
ATOM   4283  HB2 ALA A 269     159.746  27.422 -94.117  1.00 88.55           H  
ATOM   4284  HB3 ALA A 269     159.386  25.752 -94.596  1.00 88.55           H  
ATOM   4285  O   ALA A 269     161.113  28.236 -97.618  1.00 88.55           O  
ATOM   4286  N   HIS A 270     160.117  29.490 -96.037  1.00 87.10           N  
ATOM   4287  H   HIS A 270     159.375  29.502 -95.351  1.00 87.10           H  
ATOM   4288  CA  HIS A 270     161.180  30.482 -95.868  1.00 87.10           C  
ATOM   4289  HA  HIS A 270     162.093  30.135 -96.352  1.00 87.10           H  
ATOM   4290  C   HIS A 270     161.463  30.617 -94.374  1.00 87.10           C  
ATOM   4291  CB  HIS A 270     160.820  31.854 -96.464  1.00 87.10           C  
ATOM   4292  HB2 HIS A 270     159.819  32.144 -96.144  1.00 87.10           H  
ATOM   4293  HB3 HIS A 270     161.512  32.593 -96.059  1.00 87.10           H  
ATOM   4294  O   HIS A 270     160.560  30.952 -93.602  1.00 87.10           O  
ATOM   4295  CG  HIS A 270     160.921  31.946 -97.966  1.00 87.10           C  
ATOM   4296  CD2 HIS A 270     162.049  31.759 -98.719  1.00 87.10           C  
ATOM   4297  HD2 HIS A 270     163.024  31.495 -98.336  1.00 87.10           H  
ATOM   4298  ND1 HIS A 270     159.925  32.344 -98.827  1.00 87.10           N  
ATOM   4299  HD1 HIS A 270     158.980  32.590 -98.570  1.00 87.10           H  
ATOM   4300  CE1 HIS A 270     160.430  32.363-100.071  1.00 87.10           C  
ATOM   4301  HE1 HIS A 270     159.879  32.643-100.956  1.00 87.10           H  
ATOM   4302  NE2 HIS A 270     161.721  31.994-100.063  1.00 87.10           N  
ATOM   4303  N   VAL A 271     162.711  30.388 -93.976  1.00 84.29           N  
ATOM   4304  H   VAL A 271     163.387  30.104 -94.670  1.00 84.29           H  
ATOM   4305  CA  VAL A 271     163.245  30.855 -92.690  1.00 84.29           C  
ATOM   4306  HA  VAL A 271     162.421  30.950 -91.984  1.00 84.29           H  
ATOM   4307  C   VAL A 271     163.856  32.240 -92.907  1.00 84.29           C  
ATOM   4308  CB  VAL A 271     164.279  29.882 -92.085  1.00 84.29           C  
ATOM   4309  HB  VAL A 271     165.259  30.075 -92.519  1.00 84.29           H  
ATOM   4310  O   VAL A 271     164.325  32.523 -94.008  1.00 84.29           O  
ATOM   4311  CG1 VAL A 271     164.336  30.095 -90.570  1.00 84.29           C  
ATOM   4312 HG11 VAL A 271     164.609  31.125 -90.339  1.00 84.29           H  
ATOM   4313 HG12 VAL A 271     165.112  29.460 -90.143  1.00 84.29           H  
ATOM   4314 HG13 VAL A 271     163.370  29.873 -90.117  1.00 84.29           H  
ATOM   4315  CG2 VAL A 271     163.929  28.404 -92.320  1.00 84.29           C  
ATOM   4316 HG21 VAL A 271     162.925  28.191 -91.950  1.00 84.29           H  
ATOM   4317 HG22 VAL A 271     164.654  27.774 -91.804  1.00 84.29           H  
ATOM   4318 HG23 VAL A 271     163.991  28.171 -93.383  1.00 84.29           H  
ATOM   4319  N   MET A 272     163.842  33.109 -91.902  1.00 78.87           N  
ATOM   4320  H   MET A 272     163.463  32.800 -91.018  1.00 78.87           H  
ATOM   4321  CA  MET A 272     164.565  34.382 -91.893  1.00 78.87           C  
ATOM   4322  HA  MET A 272     165.242  34.403 -92.748  1.00 78.87           H  
ATOM   4323  C   MET A 272     165.418  34.473 -90.627  1.00 78.87           C  
ATOM   4324  CB  MET A 272     163.597  35.560 -92.036  1.00 78.87           C  
ATOM   4325  HB2 MET A 272     162.935  35.368 -92.881  1.00 78.87           H  
ATOM   4326  HB3 MET A 272     163.006  35.642 -91.124  1.00 78.87           H  
ATOM   4327  O   MET A 272     164.962  34.120 -89.536  1.00 78.87           O  
ATOM   4328  CG  MET A 272     164.307  36.895 -92.288  1.00 78.87           C  
ATOM   4329  HG2 MET A 272     164.948  36.785 -93.163  1.00 78.87           H  
ATOM   4330  HG3 MET A 272     164.937  37.140 -91.434  1.00 78.87           H  
ATOM   4331  SD  MET A 272     163.183  38.285 -92.605  1.00 78.87           S  
ATOM   4332  CE  MET A 272     162.387  38.462 -90.985  1.00 78.87           C  
ATOM   4333  HE1 MET A 272     161.728  39.330 -91.001  1.00 78.87           H  
ATOM   4334  HE2 MET A 272     161.796  37.574 -90.761  1.00 78.87           H  
ATOM   4335  HE3 MET A 272     163.148  38.600 -90.217  1.00 78.87           H  
ATOM   4336  N   GLU A 273     166.650  34.932 -90.812  1.00 79.11           N  
ATOM   4337  H   GLU A 273     166.890  35.269 -91.733  1.00 79.11           H  
ATOM   4338  CA  GLU A 273     167.766  34.762 -89.886  1.00 79.11           C  
ATOM   4339  HA  GLU A 273     167.463  34.045 -89.123  1.00 79.11           H  
ATOM   4340  C   GLU A 273     168.139  36.058 -89.142  1.00 79.11           C  
ATOM   4341  CB  GLU A 273     168.960  34.184 -90.678  1.00 79.11           C  
ATOM   4342  HB2 GLU A 273     169.173  34.832 -91.529  1.00 79.11           H  
ATOM   4343  HB3 GLU A 273     169.853  34.169 -90.054  1.00 79.11           H  
ATOM   4344  O   GLU A 273     167.710  37.146 -89.542  1.00 79.11           O  
ATOM   4345  CG  GLU A 273     168.712  32.755 -91.186  1.00 79.11           C  
ATOM   4346  HG2 GLU A 273     167.969  32.785 -91.983  1.00 79.11           H  
ATOM   4347  HG3 GLU A 273     169.637  32.366 -91.612  1.00 79.11           H  
ATOM   4348  CD  GLU A 273     168.235  31.836 -90.055  1.00 79.11           C  
ATOM   4349  OE1 GLU A 273     167.110  31.308 -90.160  1.00 79.11           O  
ATOM   4350  OE2 GLU A 273     168.938  31.737 -89.022  1.00 79.11           O  
ATOM   4351  N   PRO A 274     168.951  35.981 -88.064  1.00 72.17           N  
ATOM   4352  CA  PRO A 274     169.234  37.118 -87.175  1.00 72.17           C  
ATOM   4353  HA  PRO A 274     168.281  37.483 -86.791  1.00 72.17           H  
ATOM   4354  C   PRO A 274     169.971  38.311 -87.811  1.00 72.17           C  
ATOM   4355  CB  PRO A 274     170.049  36.538 -86.013  1.00 72.17           C  
ATOM   4356  HB2 PRO A 274     169.803  37.023 -85.068  1.00 72.17           H  
ATOM   4357  HB3 PRO A 274     171.115  36.629 -86.222  1.00 72.17           H  
ATOM   4358  O   PRO A 274     170.136  39.336 -87.154  1.00 72.17           O  
ATOM   4359  CG  PRO A 274     169.667  35.062 -86.005  1.00 72.17           C  
ATOM   4360  HG2 PRO A 274     168.704  34.928 -85.511  1.00 72.17           H  
ATOM   4361  HG3 PRO A 274     170.437  34.439 -85.549  1.00 72.17           H  
ATOM   4362  CD  PRO A 274     169.494  34.758 -87.480  1.00 72.17           C  
ATOM   4363  HD2 PRO A 274     168.828  33.902 -87.588  1.00 72.17           H  
ATOM   4364  HD3 PRO A 274     170.464  34.538 -87.924  1.00 72.17           H  
ATOM   4365  N   ASP A 275     170.427  38.183 -89.058  1.00 71.26           N  
ATOM   4366  H   ASP A 275     170.263  37.309 -89.536  1.00 71.26           H  
ATOM   4367  CA  ASP A 275     171.097  39.217 -89.854  1.00 71.26           C  
ATOM   4368  HA  ASP A 275     171.293  40.081 -89.219  1.00 71.26           H  
ATOM   4369  C   ASP A 275     170.255  39.723 -91.047  1.00 71.26           C  
ATOM   4370  CB  ASP A 275     172.451  38.662 -90.324  1.00 71.26           C  
ATOM   4371  HB2 ASP A 275     173.046  39.489 -90.709  1.00 71.26           H  
ATOM   4372  HB3 ASP A 275     172.985  38.241 -89.472  1.00 71.26           H  
ATOM   4373  O   ASP A 275     170.727  40.549 -91.828  1.00 71.26           O  
ATOM   4374  CG  ASP A 275     172.329  37.594 -91.419  1.00 71.26           C  
ATOM   4375  OD1 ASP A 275     171.243  36.994 -91.582  1.00 71.26           O  
ATOM   4376  OD2 ASP A 275     173.342  37.383 -92.124  1.00 71.26           O  
ATOM   4377  N   GLY A 276     169.023  39.225 -91.209  1.00 68.04           N  
ATOM   4378  H   GLY A 276     168.696  38.546 -90.536  1.00 68.04           H  
ATOM   4379  CA  GLY A 276     168.141  39.539 -92.337  1.00 68.04           C  
ATOM   4380  HA2 GLY A 276     167.109  39.434 -92.003  1.00 68.04           H  
ATOM   4381  HA3 GLY A 276     168.296  40.574 -92.641  1.00 68.04           H  
ATOM   4382  C   GLY A 276     168.315  38.650 -93.577  1.00 68.04           C  
ATOM   4383  O   GLY A 276     167.648  38.893 -94.584  1.00 68.04           O  
ATOM   4384  N   ARG A 277     169.164  37.611 -93.543  1.00 76.75           N  
ATOM   4385  H   ARG A 277     169.723  37.468 -92.714  1.00 76.75           H  
ATOM   4386  CA  ARG A 277     169.176  36.563 -94.583  1.00 76.75           C  
ATOM   4387  HA  ARG A 277     169.158  37.049 -95.558  1.00 76.75           H  
ATOM   4388  C   ARG A 277     167.919  35.692 -94.513  1.00 76.75           C  
ATOM   4389  CB  ARG A 277     170.447  35.705 -94.470  1.00 76.75           C  
ATOM   4390  HB2 ARG A 277     170.338  34.815 -95.090  1.00 76.75           H  
ATOM   4391  HB3 ARG A 277     170.583  35.377 -93.439  1.00 76.75           H  
ATOM   4392  O   ARG A 277     167.215  35.666 -93.507  1.00 76.75           O  
ATOM   4393  CG  ARG A 277     171.685  36.470 -94.951  1.00 76.75           C  
ATOM   4394  HG2 ARG A 277     171.805  37.389 -94.379  1.00 76.75           H  
ATOM   4395  HG3 ARG A 277     171.543  36.729 -96.001  1.00 76.75           H  
ATOM   4396  CD  ARG A 277     172.945  35.605 -94.808  1.00 76.75           C  
ATOM   4397  HD2 ARG A 277     173.240  35.562 -93.759  1.00 76.75           H  
ATOM   4398  HD3 ARG A 277     172.710  34.588 -95.121  1.00 76.75           H  
ATOM   4399  NE  ARG A 277     174.050  36.105 -95.650  1.00 76.75           N  
ATOM   4400  HE  ARG A 277     174.229  35.586 -96.498  1.00 76.75           H  
ATOM   4401  NH1 ARG A 277     174.696  37.905 -94.362  1.00 76.75           N  
ATOM   4402 HH11 ARG A 277     175.247  38.735 -94.194  1.00 76.75           H  
ATOM   4403 HH12 ARG A 277     174.079  37.608 -93.619  1.00 76.75           H  
ATOM   4404  NH2 ARG A 277     175.673  37.548 -96.316  1.00 76.75           N  
ATOM   4405 HH21 ARG A 277     176.223  38.376 -96.135  1.00 76.75           H  
ATOM   4406 HH22 ARG A 277     175.785  37.021 -97.170  1.00 76.75           H  
ATOM   4407  CZ  ARG A 277     174.792  37.176 -95.430  1.00 76.75           C  
ATOM   4408  N   SER A 278     167.653  34.940 -95.581  1.00 77.16           N  
ATOM   4409  H   SER A 278     168.287  34.970 -96.367  1.00 77.16           H  
ATOM   4410  CA  SER A 278     166.570  33.954 -95.633  1.00 77.16           C  
ATOM   4411  HA  SER A 278     166.295  33.702 -94.609  1.00 77.16           H  
ATOM   4412  C   SER A 278     167.021  32.661 -96.313  1.00 77.16           C  
ATOM   4413  CB  SER A 278     165.344  34.555 -96.335  1.00 77.16           C  
ATOM   4414  HB2 SER A 278     165.615  34.856 -97.347  1.00 77.16           H  
ATOM   4415  HB3 SER A 278     165.017  35.436 -95.783  1.00 77.16           H  
ATOM   4416  O   SER A 278     167.742  32.704 -97.311  1.00 77.16           O  
ATOM   4417  OG  SER A 278     164.279  33.627 -96.396  1.00 77.16           O  
ATOM   4418  HG  SER A 278     164.186  33.246 -95.520  1.00 77.16           H  
ATOM   4419  N   GLU A 279     166.580  31.516 -95.786  1.00 80.11           N  
ATOM   4420  H   GLU A 279     165.976  31.571 -94.979  1.00 80.11           H  
ATOM   4421  CA  GLU A 279     166.797  30.193 -96.378  1.00 80.11           C  
ATOM   4422  HA  GLU A 279     167.446  30.302 -97.247  1.00 80.11           H  
ATOM   4423  C   GLU A 279     165.468  29.587 -96.852  1.00 80.11           C  
ATOM   4424  CB  GLU A 279     167.524  29.259 -95.395  1.00 80.11           C  
ATOM   4425  HB2 GLU A 279     166.881  29.067 -94.535  1.00 80.11           H  
ATOM   4426  HB3 GLU A 279     168.438  29.744 -95.052  1.00 80.11           H  
ATOM   4427  O   GLU A 279     164.492  29.513 -96.099  1.00 80.11           O  
ATOM   4428  CG  GLU A 279     167.890  27.935 -96.085  1.00 80.11           C  
ATOM   4429  HG2 GLU A 279     166.982  27.438 -96.427  1.00 80.11           H  
ATOM   4430  HG3 GLU A 279     168.489  28.159 -96.967  1.00 80.11           H  
ATOM   4431  CD  GLU A 279     168.650  26.971 -95.166  1.00 80.11           C  
ATOM   4432  OE1 GLU A 279     169.730  26.508 -95.595  1.00 80.11           O  
ATOM   4433  OE2 GLU A 279     168.109  26.654 -94.085  1.00 80.11           O  
ATOM   4434  N   ARG A 280     165.435  29.108 -98.103  1.00 84.08           N  
ATOM   4435  H   ARG A 280     166.278  29.187 -98.653  1.00 84.08           H  
ATOM   4436  CA  ARG A 280     164.259  28.466 -98.710  1.00 84.08           C  
ATOM   4437  HA  ARG A 280     163.393  28.732 -98.105  1.00 84.08           H  
ATOM   4438  C   ARG A 280     164.344  26.936 -98.660  1.00 84.08           C  
ATOM   4439  CB  ARG A 280     164.002  29.032-100.113  1.00 84.08           C  
ATOM   4440  HB2 ARG A 280     164.736  28.620-100.807  1.00 84.08           H  
ATOM   4441  HB3 ARG A 280     164.119  30.115-100.099  1.00 84.08           H  
ATOM   4442  O   ARG A 280     164.429  26.267 -99.699  1.00 84.08           O  
ATOM   4443  CG  ARG A 280     162.568  28.702-100.569  1.00 84.08           C  
ATOM   4444  HG2 ARG A 280     161.861  29.306-100.000  1.00 84.08           H  
ATOM   4445  HG3 ARG A 280     162.329  27.655-100.380  1.00 84.08           H  
ATOM   4446  CD  ARG A 280     162.384  28.985-102.059  1.00 84.08           C  
ATOM   4447  HD2 ARG A 280     162.769  29.980-102.280  1.00 84.08           H  
ATOM   4448  HD3 ARG A 280     161.318  28.963-102.285  1.00 84.08           H  
ATOM   4449  NE  ARG A 280     163.077  27.960-102.864  1.00 84.08           N  
ATOM   4450  HE  ARG A 280     163.480  27.191-102.347  1.00 84.08           H  
ATOM   4451  NH1 ARG A 280     162.792  28.920-104.926  1.00 84.08           N  
ATOM   4452 HH11 ARG A 280     162.351  29.710-104.477  1.00 84.08           H  
ATOM   4453 HH12 ARG A 280     162.902  28.890-105.929  1.00 84.08           H  
ATOM   4454  NH2 ARG A 280     163.805  26.935-104.756  1.00 84.08           N  
ATOM   4455 HH21 ARG A 280     163.896  26.905-105.762  1.00 84.08           H  
ATOM   4456 HH22 ARG A 280     164.112  26.146-104.206  1.00 84.08           H  
ATOM   4457  CZ  ARG A 280     163.223  27.945-104.174  1.00 84.08           C  
ATOM   4458  N   LEU A 281     164.332  26.390 -97.444  1.00 84.03           N  
ATOM   4459  H   LEU A 281     164.298  27.018 -96.653  1.00 84.03           H  
ATOM   4460  CA  LEU A 281     164.272  24.944 -97.200  1.00 84.03           C  
ATOM   4461  HA  LEU A 281     165.195  24.493 -97.563  1.00 84.03           H  
ATOM   4462  C   LEU A 281     163.105  24.305 -97.970  1.00 84.03           C  
ATOM   4463  CB  LEU A 281     164.127  24.665 -95.691  1.00 84.03           C  
ATOM   4464  HB2 LEU A 281     163.902  23.607 -95.557  1.00 84.03           H  
ATOM   4465  HB3 LEU A 281     163.280  25.238 -95.313  1.00 84.03           H  
ATOM   4466  O   LEU A 281     162.004  24.854 -98.021  1.00 84.03           O  
ATOM   4467  CG  LEU A 281     165.368  24.977 -94.840  1.00 84.03           C  
ATOM   4468  HG  LEU A 281     165.660  26.015 -94.997  1.00 84.03           H  
ATOM   4469  CD1 LEU A 281     165.023  24.779 -93.363  1.00 84.03           C  
ATOM   4470 HD11 LEU A 281     165.889  25.064 -92.766  1.00 84.03           H  
ATOM   4471 HD12 LEU A 281     164.768  23.738 -93.164  1.00 84.03           H  
ATOM   4472 HD13 LEU A 281     164.191  25.428 -93.087  1.00 84.03           H  
ATOM   4473  CD2 LEU A 281     166.524  24.038 -95.194  1.00 84.03           C  
ATOM   4474 HD21 LEU A 281     166.902  24.265 -96.192  1.00 84.03           H  
ATOM   4475 HD22 LEU A 281     166.215  22.995 -95.133  1.00 84.03           H  
ATOM   4476 HD23 LEU A 281     167.347  24.210 -94.501  1.00 84.03           H  
ATOM   4477  N   ASN A 282     163.350  23.146 -98.578  1.00 86.49           N  
ATOM   4478  H   ASN A 282     164.257  22.714 -98.471  1.00 86.49           H  
ATOM   4479  CA  ASN A 282     162.362  22.384 -99.340  1.00 86.49           C  
ATOM   4480  HA  ASN A 282     161.391  22.524 -98.864  1.00 86.49           H  
ATOM   4481  C   ASN A 282     162.650  20.874 -99.274  1.00 86.49           C  
ATOM   4482  CB  ASN A 282     162.256  22.935-100.777  1.00 86.49           C  
ATOM   4483  HB2 ASN A 282     161.927  23.973-100.737  1.00 86.49           H  
ATOM   4484  HB3 ASN A 282     161.499  22.368-101.317  1.00 86.49           H  
ATOM   4485  O   ASN A 282     163.772  20.469 -98.975  1.00 86.49           O  
ATOM   4486  CG  ASN A 282     163.549  22.867-101.570  1.00 86.49           C  
ATOM   4487  ND2 ASN A 282     164.468  23.787-101.371  1.00 86.49           N  
ATOM   4488 HD21 ASN A 282     164.352  24.493-100.657  1.00 86.49           H  
ATOM   4489 HD22 ASN A 282     165.352  23.617-101.828  1.00 86.49           H  
ATOM   4490  OD1 ASN A 282     163.743  22.015-102.415  1.00 86.49           O  
ATOM   4491  N   GLU A 283     161.617  20.062 -99.490  1.00 87.80           N  
ATOM   4492  H   GLU A 283     160.736  20.481 -99.752  1.00 87.80           H  
ATOM   4493  CA  GLU A 283     161.635  18.597 -99.396  1.00 87.80           C  
ATOM   4494  HA  GLU A 283     162.645  18.243 -99.601  1.00 87.80           H  
ATOM   4495  C   GLU A 283     160.719  17.959-100.450  1.00 87.80           C  
ATOM   4496  CB  GLU A 283     161.200  18.144 -97.987  1.00 87.80           C  
ATOM   4497  HB2 GLU A 283     160.628  18.935 -97.502  1.00 87.80           H  
ATOM   4498  HB3 GLU A 283     160.540  17.279 -98.063  1.00 87.80           H  
ATOM   4499  O   GLU A 283     159.717  18.559-100.848  1.00 87.80           O  
ATOM   4500  CG  GLU A 283     162.384  17.757 -97.090  1.00 87.80           C  
ATOM   4501  HG2 GLU A 283     163.070  18.600 -97.013  1.00 87.80           H  
ATOM   4502  HG3 GLU A 283     161.997  17.558 -96.091  1.00 87.80           H  
ATOM   4503  CD  GLU A 283     163.142  16.511 -97.579  1.00 87.80           C  
ATOM   4504  OE1 GLU A 283     164.057  16.085 -96.835  1.00 87.80           O  
ATOM   4505  OE2 GLU A 283     162.797  15.957 -98.645  1.00 87.80           O  
ATOM   4506  N   MET A 284     161.043  16.736-100.882  1.00 88.95           N  
ATOM   4507  H   MET A 284     161.783  16.249-100.397  1.00 88.95           H  
ATOM   4508  CA  MET A 284     160.443  16.097-102.063  1.00 88.95           C  
ATOM   4509  HA  MET A 284     159.659  16.749-102.448  1.00 88.95           H  
ATOM   4510  C   MET A 284     159.792  14.743-101.744  1.00 88.95           C  
ATOM   4511  CB  MET A 284     161.500  15.977-103.169  1.00 88.95           C  
ATOM   4512  HB2 MET A 284     162.269  15.266-102.864  1.00 88.95           H  
ATOM   4513  HB3 MET A 284     161.968  16.950-103.321  1.00 88.95           H  
ATOM   4514  O   MET A 284     160.380  13.859-101.119  1.00 88.95           O  
ATOM   4515  CG  MET A 284     160.891  15.523-104.500  1.00 88.95           C  
ATOM   4516  HG2 MET A 284     160.429  14.545-104.370  1.00 88.95           H  
ATOM   4517  HG3 MET A 284     160.114  16.231-104.791  1.00 88.95           H  
ATOM   4518  SD  MET A 284     162.095  15.395-105.849  1.00 88.95           S  
ATOM   4519  CE  MET A 284     160.973  14.979-107.213  1.00 88.95           C  
ATOM   4520  HE1 MET A 284     161.331  14.086-107.726  1.00 88.95           H  
ATOM   4521  HE2 MET A 284     160.930  15.805-107.922  1.00 88.95           H  
ATOM   4522  HE3 MET A 284     159.972  14.791-106.825  1.00 88.95           H  
ATOM   4523  N   LEU A 285     158.559  14.559-102.217  1.00 87.36           N  
ATOM   4524  H   LEU A 285     158.131  15.314-102.734  1.00 87.36           H  
ATOM   4525  CA  LEU A 285     157.708  13.421-101.892  1.00 87.36           C  
ATOM   4526  HA  LEU A 285     158.340  12.594-101.566  1.00 87.36           H  
ATOM   4527  C   LEU A 285     156.926  12.942-103.121  1.00 87.36           C  
ATOM   4528  CB  LEU A 285     156.817  13.841-100.708  1.00 87.36           C  
ATOM   4529  HB2 LEU A 285     157.474  14.148 -99.894  1.00 87.36           H  
ATOM   4530  HB3 LEU A 285     156.230  14.706-101.014  1.00 87.36           H  
ATOM   4531  O   LEU A 285     155.775  13.311-103.335  1.00 87.36           O  
ATOM   4532  CG  LEU A 285     155.839  12.786-100.166  1.00 87.36           C  
ATOM   4533  HG  LEU A 285     155.010  12.659-100.863  1.00 87.36           H  
ATOM   4534  CD1 LEU A 285     156.502  11.430 -99.928  1.00 87.36           C  
ATOM   4535 HD11 LEU A 285     157.374  11.573 -99.290  1.00 87.36           H  
ATOM   4536 HD12 LEU A 285     155.786  10.767 -99.441  1.00 87.36           H  
ATOM   4537 HD13 LEU A 285     156.769  10.991-100.889  1.00 87.36           H  
ATOM   4538  CD2 LEU A 285     155.287  13.256 -98.823  1.00 87.36           C  
ATOM   4539 HD21 LEU A 285     156.093  13.388 -98.102  1.00 87.36           H  
ATOM   4540 HD22 LEU A 285     154.569  12.529 -98.444  1.00 87.36           H  
ATOM   4541 HD23 LEU A 285     154.777  14.210 -98.957  1.00 87.36           H  
ATOM   4542  N   ALA A 286     157.549  12.070-103.913  1.00 87.88           N  
ATOM   4543  H   ALA A 286     158.530  11.880-103.768  1.00 87.88           H  
ATOM   4544  CA  ALA A 286     156.832  11.281-104.911  1.00 87.88           C  
ATOM   4545  HA  ALA A 286     156.279  11.963-105.557  1.00 87.88           H  
ATOM   4546  C   ALA A 286     155.825  10.328-104.234  1.00 87.88           C  
ATOM   4547  CB  ALA A 286     157.844  10.529-105.782  1.00 87.88           C  
ATOM   4548  HB1 ALA A 286     158.529  11.237-106.248  1.00 87.88           H  
ATOM   4549  HB2 ALA A 286     158.408   9.818-105.178  1.00 87.88           H  
ATOM   4550  HB3 ALA A 286     157.315   9.990-106.567  1.00 87.88           H  
ATOM   4551  O   ALA A 286     156.180   9.634-103.272  1.00 87.88           O  
ATOM   4552  N   ILE A 287     154.596  10.291-104.755  1.00 86.71           N  
ATOM   4553  H   ILE A 287     154.393  10.932-105.509  1.00 86.71           H  
ATOM   4554  CA  ILE A 287     153.495   9.411-104.347  1.00 86.71           C  
ATOM   4555  HA  ILE A 287     153.859   8.670-103.636  1.00 86.71           H  
ATOM   4556  C   ILE A 287     152.970   8.679-105.587  1.00 86.71           C  
ATOM   4557  CB  ILE A 287     152.354  10.225-103.688  1.00 86.71           C  
ATOM   4558  HB  ILE A 287     152.005  10.953-104.421  1.00 86.71           H  
ATOM   4559  O   ILE A 287     152.589   9.309-106.571  1.00 86.71           O  
ATOM   4560  CG1 ILE A 287     152.789  11.030-102.442  1.00 86.71           C  
ATOM   4561 HG12 ILE A 287     151.951  11.656-102.134  1.00 86.71           H  
ATOM   4562 HG13 ILE A 287     153.602  11.703-102.713  1.00 86.71           H  
ATOM   4563  CG2 ILE A 287     151.154   9.319-103.344  1.00 86.71           C  
ATOM   4564 HG21 ILE A 287     150.415   9.888-102.780  1.00 86.71           H  
ATOM   4565 HG22 ILE A 287     150.672   8.968-104.256  1.00 86.71           H  
ATOM   4566 HG23 ILE A 287     151.473   8.460-102.754  1.00 86.71           H  
ATOM   4567  CD1 ILE A 287     153.231  10.195-101.234  1.00 86.71           C  
ATOM   4568 HD11 ILE A 287     153.471  10.860-100.405  1.00 86.71           H  
ATOM   4569 HD12 ILE A 287     152.425   9.535-100.916  1.00 86.71           H  
ATOM   4570 HD13 ILE A 287     154.115   9.609-101.486  1.00 86.71           H  
ATOM   4571  N   THR A 288     152.899   7.350-105.532  1.00 82.89           N  
ATOM   4572  H   THR A 288     153.256   6.881-104.712  1.00 82.89           H  
ATOM   4573  CA  THR A 288     152.357   6.521-106.616  1.00 82.89           C  
ATOM   4574  HA  THR A 288     152.376   7.086-107.548  1.00 82.89           H  
ATOM   4575  C   THR A 288     150.908   6.149-106.317  1.00 82.89           C  
ATOM   4576  CB  THR A 288     153.218   5.268-106.836  1.00 82.89           C  
ATOM   4577  HB  THR A 288     153.177   4.636-105.949  1.00 82.89           H  
ATOM   4578  O   THR A 288     150.635   5.162-105.631  1.00 82.89           O  
ATOM   4579  CG2 THR A 288     152.777   4.458-108.056  1.00 82.89           C  
ATOM   4580 HG21 THR A 288     153.438   3.603-108.192  1.00 82.89           H  
ATOM   4581 HG22 THR A 288     152.808   5.085-108.947  1.00 82.89           H  
ATOM   4582 HG23 THR A 288     151.761   4.090-107.915  1.00 82.89           H  
ATOM   4583  OG1 THR A 288     154.558   5.633-107.071  1.00 82.89           O  
ATOM   4584  HG1 THR A 288     155.052   4.832-107.259  1.00 82.89           H  
ATOM   4585  N   ILE A 289     149.952   6.909-106.850  1.00 81.94           N  
ATOM   4586  H   ILE A 289     150.221   7.707-107.408  1.00 81.94           H  
ATOM   4587  CA  ILE A 289     148.558   6.449-106.896  1.00 81.94           C  
ATOM   4588  HA  ILE A 289     148.307   6.034-105.920  1.00 81.94           H  
ATOM   4589  C   ILE A 289     148.465   5.309-107.917  1.00 81.94           C  
ATOM   4590  CB  ILE A 289     147.561   7.597-107.160  1.00 81.94           C  
ATOM   4591  HB  ILE A 289     147.785   8.040-108.130  1.00 81.94           H  
ATOM   4592  O   ILE A 289     149.001   5.395-109.022  1.00 81.94           O  
ATOM   4593  CG1 ILE A 289     147.723   8.678-106.065  1.00 81.94           C  
ATOM   4594 HG12 ILE A 289     148.744   9.062-106.081  1.00 81.94           H  
ATOM   4595 HG13 ILE A 289     147.541   8.239-105.084  1.00 81.94           H  
ATOM   4596  CG2 ILE A 289     146.118   7.052-107.201  1.00 81.94           C  
ATOM   4597 HG21 ILE A 289     146.006   6.324-108.005  1.00 81.94           H  
ATOM   4598 HG22 ILE A 289     145.409   7.855-107.402  1.00 81.94           H  
ATOM   4599 HG23 ILE A 289     145.863   6.583-106.250  1.00 81.94           H  
ATOM   4600  CD1 ILE A 289     146.795   9.879-106.235  1.00 81.94           C  
ATOM   4601 HD11 ILE A 289     145.763   9.584-106.046  1.00 81.94           H  
ATOM   4602 HD12 ILE A 289     146.881  10.263-107.252  1.00 81.94           H  
ATOM   4603 HD13 ILE A 289     147.075  10.660-105.528  1.00 81.94           H  
ATOM   4604  N   SER A 290     147.808   4.227-107.514  1.00 75.42           N  
ATOM   4605  H   SER A 290     147.381   4.264-106.600  1.00 75.42           H  
ATOM   4606  CA  SER A 290     147.682   2.962-108.233  1.00 75.42           C  
ATOM   4607  HA  SER A 290     148.084   3.083-109.239  1.00 75.42           H  
ATOM   4608  C   SER A 290     146.213   2.565-108.346  1.00 75.42           C  
ATOM   4609  CB  SER A 290     148.492   1.865-107.523  1.00 75.42           C  
ATOM   4610  HB2 SER A 290     148.540   0.988-108.170  1.00 75.42           H  
ATOM   4611  HB3 SER A 290     149.508   2.223-107.357  1.00 75.42           H  
ATOM   4612  O   SER A 290     145.444   2.716-107.393  1.00 75.42           O  
ATOM   4613  OG  SER A 290     147.918   1.484-106.279  1.00 75.42           O  
ATOM   4614  HG  SER A 290     147.731   2.290-105.793  1.00 75.42           H  
ATOM   4615  N   ASN A 291     145.820   2.028-109.498  1.00 72.44           N  
ATOM   4616  H   ASN A 291     146.477   1.951-110.261  1.00 72.44           H  
ATOM   4617  CA  ASN A 291     144.432   1.645-109.750  1.00 72.44           C  
ATOM   4618  HA  ASN A 291     143.801   2.495-109.493  1.00 72.44           H  
ATOM   4619  C   ASN A 291     144.004   0.458-108.859  1.00 72.44           C  
ATOM   4620  CB  ASN A 291     144.243   1.369-111.252  1.00 72.44           C  
ATOM   4621  HB2 ASN A 291     144.630   0.378-111.489  1.00 72.44           H  
ATOM   4622  HB3 ASN A 291     143.181   1.392-111.496  1.00 72.44           H  
ATOM   4623  O   ASN A 291     144.836  -0.248-108.272  1.00 72.44           O  
ATOM   4624  CG  ASN A 291     144.967   2.374-112.133  1.00 72.44           C  
ATOM   4625  ND2 ASN A 291     144.477   3.580-112.275  1.00 72.44           N  
ATOM   4626 HD21 ASN A 291     144.989   4.231-112.852  1.00 72.44           H  
ATOM   4627 HD22 ASN A 291     143.680   3.897-111.741  1.00 72.44           H  
ATOM   4628  OD1 ASN A 291     146.035   2.090-112.646  1.00 72.44           O  
ATOM   4629  N   LEU A 292     142.694   0.242-108.740  1.00 72.52           N  
ATOM   4630  H   LEU A 292     142.064   0.842-109.253  1.00 72.52           H  
ATOM   4631  CA  LEU A 292     142.112  -0.826-107.922  1.00 72.52           C  
ATOM   4632  HA  LEU A 292     142.603  -0.832-106.949  1.00 72.52           H  
ATOM   4633  C   LEU A 292     142.312  -2.221-108.524  1.00 72.52           C  
ATOM   4634  CB  LEU A 292     140.611  -0.553-107.716  1.00 72.52           C  
ATOM   4635  HB2 LEU A 292     140.122  -0.519-108.690  1.00 72.52           H  
ATOM   4636  HB3 LEU A 292     140.182  -1.388-107.163  1.00 72.52           H  
ATOM   4637  O   LEU A 292     142.319  -2.392-109.742  1.00 72.52           O  
ATOM   4638  CG  LEU A 292     140.296   0.745-106.955  1.00 72.52           C  
ATOM   4639  HG  LEU A 292     140.628   1.602-107.540  1.00 72.52           H  
ATOM   4640  CD1 LEU A 292     138.789   0.859-106.752  1.00 72.52           C  
ATOM   4641 HD11 LEU A 292     138.294   0.879-107.723  1.00 72.52           H  
ATOM   4642 HD12 LEU A 292     138.566   1.790-106.231  1.00 72.52           H  
ATOM   4643 HD13 LEU A 292     138.424   0.015-106.167  1.00 72.52           H  
ATOM   4644  CD2 LEU A 292     140.999   0.765-105.600  1.00 72.52           C  
ATOM   4645 HD21 LEU A 292     140.917  -0.203-105.106  1.00 72.52           H  
ATOM   4646 HD22 LEU A 292     142.045   1.034-105.751  1.00 72.52           H  
ATOM   4647 HD23 LEU A 292     140.553   1.533-104.969  1.00 72.52           H  
ATOM   4648  N   THR A 293     142.393  -3.238-107.664  1.00 74.22           N  
ATOM   4649  H   THR A 293     142.383  -3.046-106.672  1.00 74.22           H  
ATOM   4650  CA  THR A 293     142.149  -4.628-108.071  1.00 74.22           C  
ATOM   4651  HA  THR A 293     142.467  -4.751-109.106  1.00 74.22           H  
ATOM   4652  C   THR A 293     140.650  -4.950-108.006  1.00 74.22           C  
ATOM   4653  CB  THR A 293     142.946  -5.638-107.230  1.00 74.22           C  
ATOM   4654  HB  THR A 293     142.847  -6.616-107.701  1.00 74.22           H  
ATOM   4655  O   THR A 293     139.870  -4.256-107.352  1.00 74.22           O  
ATOM   4656  CG2 THR A 293     144.437  -5.318-107.120  1.00 74.22           C  
ATOM   4657 HG21 THR A 293     144.585  -4.389-106.569  1.00 74.22           H  
ATOM   4658 HG22 THR A 293     144.867  -5.223-108.117  1.00 74.22           H  
ATOM   4659 HG23 THR A 293     144.938  -6.127-106.590  1.00 74.22           H  
ATOM   4660  OG1 THR A 293     142.418  -5.731-105.936  1.00 74.22           O  
ATOM   4661  HG1 THR A 293     142.653  -4.923-105.474  1.00 74.22           H  
ATOM   4662  N   PHE A 294     140.232  -6.043-108.649  1.00 75.49           N  
ATOM   4663  H   PHE A 294     140.892  -6.571-109.202  1.00 75.49           H  
ATOM   4664  CA  PHE A 294     138.853  -6.539-108.543  1.00 75.49           C  
ATOM   4665  HA  PHE A 294     138.169  -5.754-108.864  1.00 75.49           H  
ATOM   4666  C   PHE A 294     138.477  -6.911-107.094  1.00 75.49           C  
ATOM   4667  CB  PHE A 294     138.706  -7.738-109.489  1.00 75.49           C  
ATOM   4668  HB2 PHE A 294     139.364  -8.541-109.155  1.00 75.49           H  
ATOM   4669  HB3 PHE A 294     139.032  -7.442-110.485  1.00 75.49           H  
ATOM   4670  O   PHE A 294     137.364  -6.645-106.650  1.00 75.49           O  
ATOM   4671  CG  PHE A 294     137.292  -8.271-109.594  1.00 75.49           C  
ATOM   4672  CD1 PHE A 294     136.874  -9.341-108.779  1.00 75.49           C  
ATOM   4673  HD1 PHE A 294     137.556  -9.781-108.068  1.00 75.49           H  
ATOM   4674  CD2 PHE A 294     136.391  -7.693-110.508  1.00 75.49           C  
ATOM   4675  HD2 PHE A 294     136.705  -6.870-111.132  1.00 75.49           H  
ATOM   4676  CE1 PHE A 294     135.561  -9.833-108.883  1.00 75.49           C  
ATOM   4677  HE1 PHE A 294     135.241 -10.652-108.256  1.00 75.49           H  
ATOM   4678  CE2 PHE A 294     135.078  -8.186-110.610  1.00 75.49           C  
ATOM   4679  HE2 PHE A 294     134.388  -7.741-111.312  1.00 75.49           H  
ATOM   4680  CZ  PHE A 294     134.663  -9.256-109.799  1.00 75.49           C  
ATOM   4681  HZ  PHE A 294     133.655  -9.634-109.878  1.00 75.49           H  
ATOM   4682  N   ASP A 295     139.428  -7.463-106.339  1.00 78.94           N  
ATOM   4683  H   ASP A 295     140.346  -7.586-106.742  1.00 78.94           H  
ATOM   4684  CA  ASP A 295     139.290  -7.789-104.915  1.00 78.94           C  
ATOM   4685  HA  ASP A 295     138.447  -8.465-104.774  1.00 78.94           H  
ATOM   4686  C   ASP A 295     139.013  -6.530-104.063  1.00 78.94           C  
ATOM   4687  CB  ASP A 295     140.576  -8.541-104.519  1.00 78.94           C  
ATOM   4688  HB2 ASP A 295     140.598  -9.496-105.043  1.00 78.94           H  
ATOM   4689  HB3 ASP A 295     141.438  -7.963-104.851  1.00 78.94           H  
ATOM   4690  O   ASP A 295     138.125  -6.534-103.209  1.00 78.94           O  
ATOM   4691  CG  ASP A 295     140.720  -8.804-103.022  1.00 78.94           C  
ATOM   4692  OD1 ASP A 295     139.723  -9.201-102.384  1.00 78.94           O  
ATOM   4693  OD2 ASP A 295     141.822  -8.527-102.493  1.00 78.94           O  
ATOM   4694  N   ASP A 296     139.672  -5.403-104.355  1.00 71.14           N  
ATOM   4695  H   ASP A 296     140.375  -5.433-105.079  1.00 71.14           H  
ATOM   4696  CA  ASP A 296     139.425  -4.128-103.658  1.00 71.14           C  
ATOM   4697  HA  ASP A 296     139.560  -4.293-102.589  1.00 71.14           H  
ATOM   4698  C   ASP A 296     137.988  -3.614-103.845  1.00 71.14           C  
ATOM   4699  CB  ASP A 296     140.443  -3.062-104.089  1.00 71.14           C  
ATOM   4700  HB2 ASP A 296     140.295  -2.825-105.143  1.00 71.14           H  
ATOM   4701  HB3 ASP A 296     140.269  -2.156-103.510  1.00 71.14           H  
ATOM   4702  O   ASP A 296     137.373  -3.119-102.898  1.00 71.14           O  
ATOM   4703  CG  ASP A 296     141.882  -3.515-103.859  1.00 71.14           C  
ATOM   4704  OD1 ASP A 296     142.150  -4.077-102.773  1.00 71.14           O  
ATOM   4705  OD2 ASP A 296     142.695  -3.370-104.805  1.00 71.14           O  
ATOM   4706  N   LEU A 297     137.413  -3.803-105.036  1.00 65.03           N  
ATOM   4707  H   LEU A 297     137.967  -4.237-105.761  1.00 65.03           H  
ATOM   4708  CA  LEU A 297     136.007  -3.491-105.304  1.00 65.03           C  
ATOM   4709  HA  LEU A 297     135.791  -2.496-104.915  1.00 65.03           H  
ATOM   4710  C   LEU A 297     135.058  -4.455-104.575  1.00 65.03           C  
ATOM   4711  CB  LEU A 297     135.764  -3.500-106.824  1.00 65.03           C  
ATOM   4712  HB2 LEU A 297     134.691  -3.456-107.010  1.00 65.03           H  
ATOM   4713  HB3 LEU A 297     136.128  -4.444-107.231  1.00 65.03           H  
ATOM   4714  O   LEU A 297     134.058  -4.014-104.004  1.00 65.03           O  
ATOM   4715  CG  LEU A 297     136.441  -2.336-107.573  1.00 65.03           C  
ATOM   4716  HG  LEU A 297     137.492  -2.270-107.294  1.00 65.03           H  
ATOM   4717  CD1 LEU A 297     136.361  -2.579-109.080  1.00 65.03           C  
ATOM   4718 HD11 LEU A 297     136.873  -3.509-109.326  1.00 65.03           H  
ATOM   4719 HD12 LEU A 297     136.854  -1.763-109.609  1.00 65.03           H  
ATOM   4720 HD13 LEU A 297     135.320  -2.641-109.398  1.00 65.03           H  
ATOM   4721  CD2 LEU A 297     135.753  -1.001-107.271  1.00 65.03           C  
ATOM   4722 HD21 LEU A 297     134.685  -1.071-107.479  1.00 65.03           H  
ATOM   4723 HD22 LEU A 297     135.904  -0.729-106.226  1.00 65.03           H  
ATOM   4724 HD23 LEU A 297     136.184  -0.216-107.892  1.00 65.03           H  
ATOM   4725  N   VAL A 298     135.373  -5.754-104.522  1.00 77.80           N  
ATOM   4726  H   VAL A 298     136.209  -6.057-105.000  1.00 77.80           H  
ATOM   4727  CA  VAL A 298     134.561  -6.756-103.805  1.00 77.80           C  
ATOM   4728  HA  VAL A 298     133.543  -6.705-104.190  1.00 77.80           H  
ATOM   4729  C   VAL A 298     134.470  -6.444-102.303  1.00 77.80           C  
ATOM   4730  CB  VAL A 298     135.090  -8.181-104.077  1.00 77.80           C  
ATOM   4731  HB  VAL A 298     136.166  -8.212-103.906  1.00 77.80           H  
ATOM   4732  O   VAL A 298     133.376  -6.538-101.735  1.00 77.80           O  
ATOM   4733  CG1 VAL A 298     134.429  -9.244-103.190  1.00 77.80           C  
ATOM   4734 HG11 VAL A 298     133.345  -9.192-103.294  1.00 77.80           H  
ATOM   4735 HG12 VAL A 298     134.780 -10.234-103.483  1.00 77.80           H  
ATOM   4736 HG13 VAL A 298     134.711  -9.085-102.149  1.00 77.80           H  
ATOM   4737  CG2 VAL A 298     134.800  -8.589-105.529  1.00 77.80           C  
ATOM   4738 HG21 VAL A 298     135.219  -7.860-106.222  1.00 77.80           H  
ATOM   4739 HG22 VAL A 298     133.725  -8.652-105.700  1.00 77.80           H  
ATOM   4740 HG23 VAL A 298     135.258  -9.556-105.737  1.00 77.80           H  
ATOM   4741  N   LYS A 299     135.564  -5.985-101.674  1.00 75.41           N  
ATOM   4742  H   LYS A 299     136.425  -5.967-102.202  1.00 75.41           H  
ATOM   4743  CA  LYS A 299     135.590  -5.528-100.265  1.00 75.41           C  
ATOM   4744  HA  LYS A 299     135.312  -6.357 -99.613  1.00 75.41           H  
ATOM   4745  C   LYS A 299     134.590  -4.397 -99.994  1.00 75.41           C  
ATOM   4746  CB  LYS A 299     137.007  -5.046 -99.894  1.00 75.41           C  
ATOM   4747  HB2 LYS A 299     137.304  -4.281-100.611  1.00 75.41           H  
ATOM   4748  HB3 LYS A 299     136.988  -4.588 -98.905  1.00 75.41           H  
ATOM   4749  O   LYS A 299     133.996  -4.347 -98.917  1.00 75.41           O  
ATOM   4750  CG  LYS A 299     138.050  -6.175 -99.883  1.00 75.41           C  
ATOM   4751  HG2 LYS A 299     137.863  -6.835-100.730  1.00 75.41           H  
ATOM   4752  HG3 LYS A 299     137.932  -6.773 -98.979  1.00 75.41           H  
ATOM   4753  CD  LYS A 299     139.494  -5.639 -99.961  1.00 75.41           C  
ATOM   4754  HD2 LYS A 299     139.519  -4.700-100.514  1.00 75.41           H  
ATOM   4755  HD3 LYS A 299     139.889  -5.469 -98.959  1.00 75.41           H  
ATOM   4756  CE  LYS A 299     140.333  -6.680-100.704  1.00 75.41           C  
ATOM   4757  HE2 LYS A 299     140.439  -7.577-100.094  1.00 75.41           H  
ATOM   4758  HE3 LYS A 299     139.772  -6.986-101.587  1.00 75.41           H  
ATOM   4759  NZ  LYS A 299     141.665  -6.206-101.150  1.00 75.41           N  
ATOM   4760  HZ1 LYS A 299     142.067  -6.956-101.694  1.00 75.41           H  
ATOM   4761  HZ2 LYS A 299     142.289  -5.985-100.388  1.00 75.41           H  
ATOM   4762  HZ3 LYS A 299     141.626  -5.412-101.773  1.00 75.41           H  
ATOM   4763  N   VAL A 300     134.381  -3.502-100.962  1.00 72.89           N  
ATOM   4764  H   VAL A 300     134.917  -3.598-101.813  1.00 72.89           H  
ATOM   4765  CA  VAL A 300     133.400  -2.408-100.868  1.00 72.89           C  
ATOM   4766  HA  VAL A 300     133.400  -2.028 -99.846  1.00 72.89           H  
ATOM   4767  C   VAL A 300     131.981  -2.911-101.148  1.00 72.89           C  
ATOM   4768  CB  VAL A 300     133.790  -1.237-101.794  1.00 72.89           C  
ATOM   4769  HB  VAL A 300     133.862  -1.593-102.822  1.00 72.89           H  
ATOM   4770  O   VAL A 300     131.070  -2.629-100.371  1.00 72.89           O  
ATOM   4771  CG1 VAL A 300     132.761  -0.101-101.745  1.00 72.89           C  
ATOM   4772 HG11 VAL A 300     133.107   0.736-102.353  1.00 72.89           H  
ATOM   4773 HG12 VAL A 300     132.615   0.237-100.719  1.00 72.89           H  
ATOM   4774 HG13 VAL A 300     131.810  -0.441-102.156  1.00 72.89           H  
ATOM   4775  CG2 VAL A 300     135.144  -0.646-101.381  1.00 72.89           C  
ATOM   4776 HG21 VAL A 300     135.398   0.186-102.039  1.00 72.89           H  
ATOM   4777 HG22 VAL A 300     135.929  -1.396-101.475  1.00 72.89           H  
ATOM   4778 HG23 VAL A 300     135.107  -0.289-100.352  1.00 72.89           H  
ATOM   4779  N   ILE A 301     131.782  -3.701-102.207  1.00 77.55           N  
ATOM   4780  H   ILE A 301     132.576  -3.904-102.797  1.00 77.55           H  
ATOM   4781  CA  ILE A 301     130.456  -4.176-102.640  1.00 77.55           C  
ATOM   4782  HA  ILE A 301     129.818  -3.308-102.806  1.00 77.55           H  
ATOM   4783  C   ILE A 301     129.771  -5.012-101.546  1.00 77.55           C  
ATOM   4784  CB  ILE A 301     130.586  -4.932-103.984  1.00 77.55           C  
ATOM   4785  HB  ILE A 301     131.381  -5.670-103.885  1.00 77.55           H  
ATOM   4786  O   ILE A 301     128.622  -4.734-101.197  1.00 77.55           O  
ATOM   4787  CG1 ILE A 301     130.955  -3.943-105.117  1.00 77.55           C  
ATOM   4788 HG12 ILE A 301     131.710  -3.239-104.767  1.00 77.55           H  
ATOM   4789 HG13 ILE A 301     130.077  -3.361-105.394  1.00 77.55           H  
ATOM   4790  CG2 ILE A 301     129.286  -5.675-104.350  1.00 77.55           C  
ATOM   4791 HG21 ILE A 301     129.379  -6.152-105.326  1.00 77.55           H  
ATOM   4792 HG22 ILE A 301     128.449  -4.977-104.376  1.00 77.55           H  
ATOM   4793 HG23 ILE A 301     129.075  -6.461-103.625  1.00 77.55           H  
ATOM   4794  CD1 ILE A 301     131.522  -4.625-106.370  1.00 77.55           C  
ATOM   4795 HD11 ILE A 301     131.846  -3.862-107.078  1.00 77.55           H  
ATOM   4796 HD12 ILE A 301     132.380  -5.242-106.102  1.00 77.55           H  
ATOM   4797 HD13 ILE A 301     130.763  -5.243-106.850  1.00 77.55           H  
ATOM   4798  N   GLN A 302     130.475  -5.977-100.939  1.00 82.51           N  
ATOM   4799  H   GLN A 302     131.426  -6.143-101.237  1.00 82.51           H  
ATOM   4800  CA  GLN A 302     129.918  -6.788 -99.843  1.00 82.51           C  
ATOM   4801  HA  GLN A 302     129.010  -7.281-100.189  1.00 82.51           H  
ATOM   4802  C   GLN A 302     129.540  -5.940 -98.616  1.00 82.51           C  
ATOM   4803  CB  GLN A 302     130.930  -7.857 -99.404  1.00 82.51           C  
ATOM   4804  HB2 GLN A 302     131.867  -7.375 -99.127  1.00 82.51           H  
ATOM   4805  HB3 GLN A 302     130.527  -8.348 -98.518  1.00 82.51           H  
ATOM   4806  O   GLN A 302     128.552  -6.223 -97.935  1.00 82.51           O  
ATOM   4807  CG  GLN A 302     131.215  -8.937-100.460  1.00 82.51           C  
ATOM   4808  HG2 GLN A 302     131.681  -8.481-101.334  1.00 82.51           H  
ATOM   4809  HG3 GLN A 302     130.277  -9.395-100.774  1.00 82.51           H  
ATOM   4810  CD  GLN A 302     132.131 -10.037 -99.923  1.00 82.51           C  
ATOM   4811  NE2 GLN A 302     132.790 -10.789-100.775  1.00 82.51           N  
ATOM   4812 HE21 GLN A 302     133.400 -11.483-100.367  1.00 82.51           H  
ATOM   4813 HE22 GLN A 302     132.755 -10.608-101.768  1.00 82.51           H  
ATOM   4814  OE1 GLN A 302     132.261 -10.263 -98.731  1.00 82.51           O  
ATOM   4815  N   LYS A 303     130.323  -4.889 -98.339  1.00 79.99           N  
ATOM   4816  H   LYS A 303     131.093  -4.708 -98.967  1.00 79.99           H  
ATOM   4817  CA  LYS A 303     130.144  -3.984 -97.197  1.00 79.99           C  
ATOM   4818  HA  LYS A 303     129.926  -4.578 -96.309  1.00 79.99           H  
ATOM   4819  C   LYS A 303     128.954  -3.037 -97.382  1.00 79.99           C  
ATOM   4820  CB  LYS A 303     131.474  -3.243 -96.986  1.00 79.99           C  
ATOM   4821  HB2 LYS A 303     131.702  -2.659 -97.878  1.00 79.99           H  
ATOM   4822  HB3 LYS A 303     132.261  -3.985 -96.858  1.00 79.99           H  
ATOM   4823  O   LYS A 303     128.263  -2.760 -96.407  1.00 79.99           O  
ATOM   4824  CG  LYS A 303     131.490  -2.307 -95.771  1.00 79.99           C  
ATOM   4825  HG2 LYS A 303     130.731  -1.534 -95.891  1.00 79.99           H  
ATOM   4826  HG3 LYS A 303     131.283  -2.878 -94.866  1.00 79.99           H  
ATOM   4827  CD  LYS A 303     132.870  -1.643 -95.661  1.00 79.99           C  
ATOM   4828  HD2 LYS A 303     133.080  -1.116 -96.592  1.00 79.99           H  
ATOM   4829  HD3 LYS A 303     133.627  -2.413 -95.513  1.00 79.99           H  
ATOM   4830  CE  LYS A 303     132.902  -0.651 -94.495  1.00 79.99           C  
ATOM   4831  HE2 LYS A 303     132.716  -1.194 -93.568  1.00 79.99           H  
ATOM   4832  HE3 LYS A 303     132.092   0.066 -94.629  1.00 79.99           H  
ATOM   4833  NZ  LYS A 303     134.205   0.060 -94.429  1.00 79.99           N  
ATOM   4834  HZ1 LYS A 303     134.216   0.716 -93.662  1.00 79.99           H  
ATOM   4835  HZ2 LYS A 303     134.370   0.572 -95.283  1.00 79.99           H  
ATOM   4836  HZ3 LYS A 303     134.963  -0.596 -94.305  1.00 79.99           H  
ATOM   4837  N   LEU A 304     128.700  -2.568 -98.607  1.00 80.10           N  
ATOM   4838  H   LEU A 304     129.344  -2.812 -99.346  1.00 80.10           H  
ATOM   4839  CA  LEU A 304     127.565  -1.694 -98.924  1.00 80.10           C  
ATOM   4840  HA  LEU A 304     127.474  -0.933 -98.148  1.00 80.10           H  
ATOM   4841  C   LEU A 304     126.231  -2.450 -98.927  1.00 80.10           C  
ATOM   4842  CB  LEU A 304     127.799  -1.003-100.281  1.00 80.10           C  
ATOM   4843  HB2 LEU A 304     126.870  -0.522-100.586  1.00 80.10           H  
ATOM   4844  HB3 LEU A 304     128.033  -1.767-101.023  1.00 80.10           H  
ATOM   4845  O   LEU A 304     125.288  -2.021 -98.265  1.00 80.10           O  
ATOM   4846  CG  LEU A 304     128.912   0.061-100.295  1.00 80.10           C  
ATOM   4847  HG  LEU A 304     129.853  -0.380 -99.965  1.00 80.10           H  
ATOM   4848  CD1 LEU A 304     129.090   0.580-101.722  1.00 80.10           C  
ATOM   4849 HD11 LEU A 304     129.339  -0.248-102.386  1.00 80.10           H  
ATOM   4850 HD12 LEU A 304     129.899   1.309-101.753  1.00 80.10           H  
ATOM   4851 HD13 LEU A 304     128.170   1.052-102.068  1.00 80.10           H  
ATOM   4852  CD2 LEU A 304     128.597   1.257 -99.393  1.00 80.10           C  
ATOM   4853 HD21 LEU A 304     129.370   2.017 -99.506  1.00 80.10           H  
ATOM   4854 HD22 LEU A 304     127.633   1.687 -99.666  1.00 80.10           H  
ATOM   4855 HD23 LEU A 304     128.572   0.947 -98.349  1.00 80.10           H  
ATOM   4856  N   LEU A 305     126.154  -3.587 -99.632  1.00 88.47           N  
ATOM   4857  H   LEU A 305     126.972  -3.895-100.138  1.00 88.47           H  
ATOM   4858  CA  LEU A 305     124.903  -4.345 -99.797  1.00 88.47           C  
ATOM   4859  HA  LEU A 305     124.175  -3.724-100.319  1.00 88.47           H  
ATOM   4860  C   LEU A 305     124.266  -4.721 -98.451  1.00 88.47           C  
ATOM   4861  CB  LEU A 305     125.187  -5.616-100.623  1.00 88.47           C  
ATOM   4862  HB2 LEU A 305     124.331  -6.286-100.539  1.00 88.47           H  
ATOM   4863  HB3 LEU A 305     126.046  -6.125-100.187  1.00 88.47           H  
ATOM   4864  O   LEU A 305     123.061  -4.569 -98.267  1.00 88.47           O  
ATOM   4865  CG  LEU A 305     125.455  -5.365-102.118  1.00 88.47           C  
ATOM   4866  HG  LEU A 305     126.212  -4.588-102.235  1.00 88.47           H  
ATOM   4867  CD1 LEU A 305     125.973  -6.650-102.766  1.00 88.47           C  
ATOM   4868 HD11 LEU A 305     125.231  -7.443-102.669  1.00 88.47           H  
ATOM   4869 HD12 LEU A 305     126.898  -6.956-102.278  1.00 88.47           H  
ATOM   4870 HD13 LEU A 305     126.176  -6.473-103.822  1.00 88.47           H  
ATOM   4871  CD2 LEU A 305     124.193  -4.931-102.866  1.00 88.47           C  
ATOM   4872 HD21 LEU A 305     124.415  -4.815-103.927  1.00 88.47           H  
ATOM   4873 HD22 LEU A 305     123.838  -3.974-102.485  1.00 88.47           H  
ATOM   4874 HD23 LEU A 305     123.408  -5.678-102.744  1.00 88.47           H  
ATOM   4875  N   ARG A 306     125.088  -5.143 -97.482  1.00 83.71           N  
ATOM   4876  H   ARG A 306     126.072  -5.199 -97.703  1.00 83.71           H  
ATOM   4877  CA  ARG A 306     124.631  -5.638 -96.176  1.00 83.71           C  
ATOM   4878  HA  ARG A 306     123.876  -6.402 -96.364  1.00 83.71           H  
ATOM   4879  C   ARG A 306     123.925  -4.584 -95.308  1.00 83.71           C  
ATOM   4880  CB  ARG A 306     125.833  -6.287 -95.472  1.00 83.71           C  
ATOM   4881  HB2 ARG A 306     126.536  -5.515 -95.159  1.00 83.71           H  
ATOM   4882  HB3 ARG A 306     126.336  -6.937 -96.187  1.00 83.71           H  
ATOM   4883  O   ARG A 306     123.202  -4.966 -94.392  1.00 83.71           O  
ATOM   4884  CG  ARG A 306     125.419  -7.134 -94.261  1.00 83.71           C  
ATOM   4885  HG2 ARG A 306     124.605  -7.799 -94.550  1.00 83.71           H  
ATOM   4886  HG3 ARG A 306     125.081  -6.486 -93.453  1.00 83.71           H  
ATOM   4887  CD  ARG A 306     126.599  -7.976 -93.769  1.00 83.71           C  
ATOM   4888  HD2 ARG A 306     126.963  -8.575 -94.603  1.00 83.71           H  
ATOM   4889  HD3 ARG A 306     127.396  -7.310 -93.437  1.00 83.71           H  
ATOM   4890  NE  ARG A 306     126.191  -8.858 -92.659  1.00 83.71           N  
ATOM   4891  HE  ARG A 306     125.323  -8.620 -92.199  1.00 83.71           H  
ATOM   4892  NH1 ARG A 306     127.945 -10.338 -92.768  1.00 83.71           N  
ATOM   4893 HH11 ARG A 306     128.406 -11.177 -92.448  1.00 83.71           H  
ATOM   4894 HH12 ARG A 306     128.332  -9.803 -93.533  1.00 83.71           H  
ATOM   4895  NH2 ARG A 306     126.327 -10.652 -91.265  1.00 83.71           N  
ATOM   4896 HH21 ARG A 306     125.448 -10.387 -90.843  1.00 83.71           H  
ATOM   4897 HH22 ARG A 306     126.804 -11.484 -90.948  1.00 83.71           H  
ATOM   4898  CZ  ARG A 306     126.822  -9.940 -92.238  1.00 83.71           C  
ATOM   4899  N   GLN A 307     124.093  -3.289 -95.587  1.00 85.54           N  
ATOM   4900  H   GLN A 307     124.674  -3.032 -96.372  1.00 85.54           H  
ATOM   4901  CA  GLN A 307     123.373  -2.225 -94.875  1.00 85.54           C  
ATOM   4902  HA  GLN A 307     123.369  -2.463 -93.812  1.00 85.54           H  
ATOM   4903  C   GLN A 307     121.906  -2.113 -95.325  1.00 85.54           C  
ATOM   4904  CB  GLN A 307     124.122  -0.894 -95.070  1.00 85.54           C  
ATOM   4905  HB2 GLN A 307     125.171  -1.030 -94.805  1.00 85.54           H  
ATOM   4906  HB3 GLN A 307     124.077  -0.615 -96.123  1.00 85.54           H  
ATOM   4907  O   GLN A 307     121.038  -1.813 -94.507  1.00 85.54           O  
ATOM   4908  CG  GLN A 307     123.547   0.266 -94.233  1.00 85.54           C  
ATOM   4909  HG2 GLN A 307     124.083   1.179 -94.491  1.00 85.54           H  
ATOM   4910  HG3 GLN A 307     122.501   0.427 -94.491  1.00 85.54           H  
ATOM   4911  CD  GLN A 307     123.666   0.070 -92.722  1.00 85.54           C  
ATOM   4912  NE2 GLN A 307     122.909   0.796 -91.936  1.00 85.54           N  
ATOM   4913 HE21 GLN A 307     123.029   0.691 -90.939  1.00 85.54           H  
ATOM   4914 HE22 GLN A 307     122.208   1.406 -92.332  1.00 85.54           H  
ATOM   4915  OE1 GLN A 307     124.451  -0.716 -92.212  1.00 85.54           O  
ATOM   4916  N   ALA A 308     121.610  -2.383 -96.602  1.00 87.97           N  
ATOM   4917  H   ALA A 308     122.338  -2.720 -97.216  1.00 87.97           H  
ATOM   4918  CA  ALA A 308     120.285  -2.146 -97.174  1.00 87.97           C  
ATOM   4919  HA  ALA A 308     120.022  -1.101 -97.013  1.00 87.97           H  
ATOM   4920  C   ALA A 308     119.197  -2.995 -96.495  1.00 87.97           C  
ATOM   4921  CB  ALA A 308     120.353  -2.398 -98.685  1.00 87.97           C  
ATOM   4922  HB1 ALA A 308     121.107  -1.753 -99.136  1.00 87.97           H  
ATOM   4923  HB2 ALA A 308     120.607  -3.440 -98.882  1.00 87.97           H  
ATOM   4924  HB3 ALA A 308     119.384  -2.179 -99.135  1.00 87.97           H  
ATOM   4925  O   ALA A 308     118.166  -2.466 -96.084  1.00 87.97           O  
ATOM   4926  N   ASP A 309     119.443  -4.294 -96.299  1.00 92.13           N  
ATOM   4927  H   ASP A 309     120.280  -4.693 -96.698  1.00 92.13           H  
ATOM   4928  CA  ASP A 309     118.497  -5.190 -95.620  1.00 92.13           C  
ATOM   4929  HA  ASP A 309     117.524  -5.101 -96.104  1.00 92.13           H  
ATOM   4930  C   ASP A 309     118.295  -4.839 -94.138  1.00 92.13           C  
ATOM   4931  CB  ASP A 309     118.970  -6.639 -95.772  1.00 92.13           C  
ATOM   4932  HB2 ASP A 309     118.339  -7.285 -95.162  1.00 92.13           H  
ATOM   4933  HB3 ASP A 309     119.997  -6.729 -95.417  1.00 92.13           H  
ATOM   4934  O   ASP A 309     117.183  -4.942 -93.621  1.00 92.13           O  
ATOM   4935  CG  ASP A 309     118.865  -7.094 -97.225  1.00 92.13           C  
ATOM   4936  OD1 ASP A 309     117.720  -7.078 -97.739  1.00 92.13           O  
ATOM   4937  OD2 ASP A 309     119.914  -7.434 -97.806  1.00 92.13           O  
ATOM   4938  N   ILE A 310     119.344  -4.343 -93.471  1.00 90.20           N
[truncated: 563,607 more chars]
