# Supplementary material for: Nuclear genome of Bulinus truncatus, an intermediate host of the carcinogenic human blood fluke Schistosoma haematobium
Source: Nat Commun. 2022 Feb 21;13:977. doi: 10.1038/s41467-022-28634-9 (PMC8861042; doi:10.1038/s41467-022-28634-9)
Supplement: Supplementary file 6 — Supplementary Data 3 [file 41467_2022_28634_MOESM6_ESM.zip › Supplementary_Data_3/bglb025334-pa.mature.pep.pdb]

ATOM      1  N   MET A   1      82.523   1.347-128.155  1.00 36.46           N  
ATOM      2  H   MET A   1      82.189   2.116-127.592  1.00 36.46           H  
ATOM      3  H2  MET A   1      83.171   1.727-128.831  1.00 36.46           H  
ATOM      4  H3  MET A   1      81.724   0.946-128.624  1.00 36.46           H  
ATOM      5  CA  MET A   1      83.187   0.349-127.275  1.00 36.46           C  
ATOM      6  HA  MET A   1      83.507  -0.512-127.863  1.00 36.46           H  
ATOM      7  C   MET A   1      82.183  -0.139-126.224  1.00 36.46           C  
ATOM      8  CB  MET A   1      84.420   0.982-126.616  1.00 36.46           C  
ATOM      9  HB2 MET A   1      84.154   1.964-126.225  1.00 36.46           H  
ATOM     10  HB3 MET A   1      84.741   0.362-125.780  1.00 36.46           H  
ATOM     11  O   MET A   1      81.243   0.589-125.936  1.00 36.46           O  
ATOM     12  CG  MET A   1      85.604   1.120-127.582  1.00 36.46           C  
ATOM     13  HG2 MET A   1      85.989   0.128-127.818  1.00 36.46           H  
ATOM     14  HG3 MET A   1      85.273   1.596-128.505  1.00 36.46           H  
ATOM     15  SD  MET A   1      86.945   2.120-126.893  1.00 36.46           S  
ATOM     16  CE  MET A   1      88.220   1.945-128.172  1.00 36.46           C  
ATOM     17  HE1 MET A   1      88.529   0.903-128.246  1.00 36.46           H  
ATOM     18  HE2 MET A   1      87.832   2.287-129.132  1.00 36.46           H  
ATOM     19  HE3 MET A   1      89.085   2.551-127.902  1.00 36.46           H  
ATOM     20  N   SER A   2      82.296  -1.361-125.682  1.00 37.93           N  
ATOM     21  H   SER A   2      83.102  -1.935-125.880  1.00 37.93           H  
ATOM     22  CA  SER A   2      81.401  -1.832-124.604  1.00 37.93           C  
ATOM     23  HA  SER A   2      80.368  -1.681-124.914  1.00 37.93           H  
ATOM     24  C   SER A   2      81.645  -1.044-123.312  1.00 37.93           C  
ATOM     25  CB  SER A   2      81.602  -3.330-124.331  1.00 37.93           C  
ATOM     26  HB2 SER A   2      81.353  -3.900-125.226  1.00 37.93           H  
ATOM     27  HB3 SER A   2      80.942  -3.643-123.523  1.00 37.93           H  
ATOM     28  O   SER A   2      82.798  -0.888-122.918  1.00 37.93           O  
ATOM     29  OG  SER A   2      82.942  -3.594-123.969  1.00 37.93           O  
ATOM     30  HG  SER A   2      83.229  -2.960-123.308  1.00 37.93           H  
ATOM     31  N   LYS A   3      80.573  -0.589-122.647  1.00 42.12           N  
ATOM     32  H   LYS A   3      79.670  -0.754-123.068  1.00 42.12           H  
ATOM     33  CA  LYS A   3      80.587   0.125-121.356  1.00 42.12           C  
ATOM     34  HA  LYS A   3      81.102   1.080-121.466  1.00 42.12           H  
ATOM     35  C   LYS A   3      81.324  -0.678-120.273  1.00 42.12           C  
ATOM     36  CB  LYS A   3      79.136   0.376-120.889  1.00 42.12           C  
ATOM     37  HB2 LYS A   3      79.167   0.694-119.847  1.00 42.12           H  
ATOM     38  HB3 LYS A   3      78.583  -0.563-120.931  1.00 42.12           H  
ATOM     39  O   LYS A   3      80.717  -1.512-119.608  1.00 42.12           O  
ATOM     40  CG  LYS A   3      78.371   1.449-121.674  1.00 42.12           C  
ATOM     41  HG2 LYS A   3      78.346   1.188-122.732  1.00 42.12           H  
ATOM     42  HG3 LYS A   3      78.879   2.406-121.555  1.00 42.12           H  
ATOM     43  CD  LYS A   3      76.934   1.556-121.139  1.00 42.12           C  
ATOM     44  HD2 LYS A   3      76.967   1.730-120.063  1.00 42.12           H  
ATOM     45  HD3 LYS A   3      76.411   0.619-121.331  1.00 42.12           H  
ATOM     46  CE  LYS A   3      76.193   2.714-121.815  1.00 42.12           C  
ATOM     47  HE2 LYS A   3      76.205   2.557-122.893  1.00 42.12           H  
ATOM     48  HE3 LYS A   3      76.741   3.635-121.614  1.00 42.12           H  
ATOM     49  NZ  LYS A   3      74.796   2.835-121.326  1.00 42.12           N  
ATOM     50  HZ1 LYS A   3      74.789   2.994-120.329  1.00 42.12           H  
ATOM     51  HZ2 LYS A   3      74.272   1.996-121.530  1.00 42.12           H  
ATOM     52  HZ3 LYS A   3      74.340   3.618-121.771  1.00 42.12           H  
ATOM     53  N   ILE A   4      82.611  -0.420-120.077  1.00 43.69           N  
ATOM     54  H   ILE A   4      83.074   0.217-120.709  1.00 43.69           H  
ATOM     55  CA  ILE A   4      83.333  -0.828-118.872  1.00 43.69           C  
ATOM     56  HA  ILE A   4      82.787  -1.620-118.360  1.00 43.69           H  
ATOM     57  C   ILE A   4      83.346   0.403-117.967  1.00 43.69           C  
ATOM     58  CB  ILE A   4      84.736  -1.386-119.212  1.00 43.69           C  
ATOM     59  HB  ILE A   4      85.292  -0.625-119.759  1.00 43.69           H  
ATOM     60  O   ILE A   4      83.889   1.439-118.345  1.00 43.69           O  
ATOM     61  CG1 ILE A   4      84.603  -2.646-120.102  1.00 43.69           C  
ATOM     62 HG12 ILE A   4      84.083  -3.428-119.549  1.00 43.69           H  
ATOM     63 HG13 ILE A   4      84.003  -2.406-120.980  1.00 43.69           H  
ATOM     64  CG2 ILE A   4      85.505  -1.722-117.920  1.00 43.69           C  
ATOM     65 HG21 ILE A   4      85.626  -0.827-117.309  1.00 43.69           H  
ATOM     66 HG22 ILE A   4      86.508  -2.079-118.156  1.00 43.69           H  
ATOM     67 HG23 ILE A   4      84.978  -2.483-117.345  1.00 43.69           H  
ATOM     68  CD1 ILE A   4      85.934  -3.207-120.618  1.00 43.69           C  
ATOM     69 HD11 ILE A   4      86.501  -2.419-121.115  1.00 43.69           H  
ATOM     70 HD12 ILE A   4      85.735  -4.004-121.334  1.00 43.69           H  
ATOM     71 HD13 ILE A   4      86.522  -3.620-119.798  1.00 43.69           H  
ATOM     72  N   ASN A   5      82.698   0.308-116.802  1.00 47.94           N  
ATOM     73  H   ASN A   5      82.257  -0.569-116.567  1.00 47.94           H  
ATOM     74  CA  ASN A   5      82.822   1.322-115.754  1.00 47.94           C  
ATOM     75  HA  ASN A   5      82.394   2.256-116.118  1.00 47.94           H  
ATOM     76  C   ASN A   5      84.317   1.522-115.451  1.00 47.94           C  
ATOM     77  CB  ASN A   5      82.090   0.856-114.474  1.00 47.94           C  
ATOM     78  HB2 ASN A   5      82.057  -0.233-114.434  1.00 47.94           H  
ATOM     79  HB3 ASN A   5      82.656   1.191-113.605  1.00 47.94           H  
ATOM     80  O   ASN A   5      84.987   0.522-115.175  1.00 47.94           O  
ATOM     81  CG  ASN A   5      80.693   1.420-114.300  1.00 47.94           C  
ATOM     82  ND2 ASN A   5      79.914   0.854-113.409  1.00 47.94           N  
ATOM     83 HD21 ASN A   5      80.256   0.097-112.834  1.00 47.94           H  
ATOM     84 HD22 ASN A   5      79.015   1.293-113.272  1.00 47.94           H  
ATOM     85  OD1 ASN A   5      80.280   2.376-114.928  1.00 47.94           O  
ATOM     86  N   PRO A   6      84.854   2.755-115.482  1.00 52.02           N  
ATOM     87  CA  PRO A   6      86.247   2.987-115.133  1.00 52.02           C  
ATOM     88  HA  PRO A   6      86.891   2.429-115.814  1.00 52.02           H  
ATOM     89  C   PRO A   6      86.499   2.510-113.697  1.00 52.02           C  
ATOM     90  CB  PRO A   6      86.495   4.486-115.336  1.00 52.02           C  
ATOM     91  HB2 PRO A   6      86.944   4.646-116.316  1.00 52.02           H  
ATOM     92  HB3 PRO A   6      87.138   4.906-114.562  1.00 52.02           H  
ATOM     93  O   PRO A   6      85.914   3.013-112.740  1.00 52.02           O  
ATOM     94  CG  PRO A   6      85.101   5.115-115.306  1.00 52.02           C  
ATOM     95  HG2 PRO A   6      85.041   5.999-115.940  1.00 52.02           H  
ATOM     96  HG3 PRO A   6      84.843   5.370-114.278  1.00 52.02           H  
ATOM     97  CD  PRO A   6      84.177   4.003-115.795  1.00 52.02           C  
ATOM     98  HD2 PRO A   6      83.216   4.079-115.285  1.00 52.02           H  
ATOM     99  HD3 PRO A   6      84.040   4.080-116.874  1.00 52.02           H  
ATOM    100  N   PHE A   7      87.352   1.498-113.551  1.00 50.68           N  
ATOM    101  H   PHE A   7      87.754   1.088-114.382  1.00 50.68           H  
ATOM    102  CA  PHE A   7      87.805   0.999-112.259  1.00 50.68           C  
ATOM    103  HA  PHE A   7      86.989   1.062-111.539  1.00 50.68           H  
ATOM    104  C   PHE A   7      88.955   1.889-111.778  1.00 50.68           C  
ATOM    105  CB  PHE A   7      88.196  -0.477-112.406  1.00 50.68           C  
ATOM    106  HB2 PHE A   7      88.993  -0.563-113.145  1.00 50.68           H  
ATOM    107  HB3 PHE A   7      87.338  -1.026-112.794  1.00 50.68           H  
ATOM    108  O   PHE A   7      90.050   1.861-112.341  1.00 50.68           O  
ATOM    109  CG  PHE A   7      88.642  -1.142-111.120  1.00 50.68           C  
ATOM    110  CD1 PHE A   7      90.013  -1.308-110.852  1.00 50.68           C  
ATOM    111  HD1 PHE A   7      90.752  -0.933-111.545  1.00 50.68           H  
ATOM    112  CD2 PHE A   7      87.689  -1.621-110.200  1.00 50.68           C  
ATOM    113  HD2 PHE A   7      86.636  -1.496-110.401  1.00 50.68           H  
ATOM    114  CE1 PHE A   7      90.427  -1.973-109.687  1.00 50.68           C  
ATOM    115  HE1 PHE A   7      91.482  -2.116-109.506  1.00 50.68           H  
ATOM    116  CE2 PHE A   7      88.106  -2.265-109.020  1.00 50.68           C  
ATOM    117  HE2 PHE A   7      87.374  -2.626-108.313  1.00 50.68           H  
ATOM    118  CZ  PHE A   7      89.477  -2.443-108.764  1.00 50.68           C  
ATOM    119  HZ  PHE A   7      89.800  -2.942-107.862  1.00 50.68           H  
ATOM    120  N   LEU A   8      88.693   2.721-110.768  1.00 51.86           N  
ATOM    121  H   LEU A   8      87.760   2.732-110.382  1.00 51.86           H  
ATOM    122  CA  LEU A   8      89.696   3.597-110.170  1.00 51.86           C  
ATOM    123  HA  LEU A   8      90.437   3.844-110.930  1.00 51.86           H  
ATOM    124  C   LEU A   8      90.399   2.865-109.018  1.00 51.86           C  
ATOM    125  CB  LEU A   8      89.020   4.903-109.709  1.00 51.86           C  
ATOM    126  HB2 LEU A   8      88.310   5.236-110.466  1.00 51.86           H  
ATOM    127  HB3 LEU A   8      88.456   4.700-108.798  1.00 51.86           H  
ATOM    128  O   LEU A   8      89.782   2.573-107.997  1.00 51.86           O  
ATOM    129  CG  LEU A   8      90.030   6.034-109.446  1.00 51.86           C  
ATOM    130  HG  LEU A   8      90.914   5.637-108.948  1.00 51.86           H  
ATOM    131  CD1 LEU A   8      90.449   6.714-110.750  1.00 51.86           C  
ATOM    132 HD11 LEU A   8      90.927   5.996-111.417  1.00 51.86           H  
ATOM    133 HD12 LEU A   8      89.570   7.126-111.247  1.00 51.86           H  
ATOM    134 HD13 LEU A   8      91.155   7.519-110.543  1.00 51.86           H  
ATOM    135  CD2 LEU A   8      89.412   7.098-108.547  1.00 51.86           C  
ATOM    136 HD21 LEU A   8      90.116   7.923-108.444  1.00 51.86           H  
ATOM    137 HD22 LEU A   8      88.487   7.473-108.986  1.00 51.86           H  
ATOM    138 HD23 LEU A   8      89.200   6.677-107.564  1.00 51.86           H  
ATOM    139  N   THR A   9      91.699   2.608-109.158  1.00 53.41           N  
ATOM    140  H   THR A   9      92.130   2.818-110.046  1.00 53.41           H  
ATOM    141  CA  THR A   9      92.543   2.070-108.078  1.00 53.41           C  
ATOM    142  HA  THR A   9      91.937   1.964-107.178  1.00 53.41           H  
ATOM    143  C   THR A   9      93.653   3.051-107.740  1.00 53.41           C  
ATOM    144  CB  THR A   9      93.148   0.683-108.387  1.00 53.41           C  
ATOM    145  HB  THR A   9      94.206   0.685-108.125  1.00 53.41           H  
ATOM    146  O   THR A   9      94.529   3.316-108.561  1.00 53.41           O  
ATOM    147  CG2 THR A   9      92.476  -0.394-107.540  1.00 53.41           C  
ATOM    148 HG21 THR A   9      92.876  -1.373-107.806  1.00 53.41           H  
ATOM    149 HG22 THR A   9      92.677  -0.209-106.485  1.00 53.41           H  
ATOM    150 HG23 THR A   9      91.399  -0.372-107.705  1.00 53.41           H  
ATOM    151  OG1 THR A   9      93.038   0.308-109.743  1.00 53.41           O  
ATOM    152  HG1 THR A   9      93.501   0.962-110.271  1.00 53.41           H  
ATOM    153  N   THR A  10      93.646   3.572-106.516  1.00 52.64           N  
ATOM    154  H   THR A  10      92.870   3.391-105.895  1.00 52.64           H  
ATOM    155  CA  THR A  10      94.740   4.372-105.958  1.00 52.64           C  
ATOM    156  HA  THR A  10      95.182   4.967-106.757  1.00 52.64           H  
ATOM    157  C   THR A  10      95.826   3.448-105.412  1.00 52.64           C  
ATOM    158  CB  THR A  10      94.244   5.341-104.864  1.00 52.64           C  
ATOM    159  HB  THR A  10      94.973   5.389-104.056  1.00 52.64           H  
ATOM    160  O   THR A  10      95.655   2.780-104.397  1.00 52.64           O  
ATOM    161  CG2 THR A  10      94.058   6.750-105.424  1.00 52.64           C  
ATOM    162 HG21 THR A  10      93.333   6.733-106.237  1.00 52.64           H  
ATOM    163 HG22 THR A  10      93.701   7.415-104.638  1.00 52.64           H  
ATOM    164 HG23 THR A  10      95.009   7.130-105.795  1.00 52.64           H  
ATOM    165  OG1 THR A  10      92.993   4.945-104.340  1.00 52.64           O  
ATOM    166  HG1 THR A  10      92.807   5.489-103.572  1.00 52.64           H  
ATOM    167  N   ILE A  11      96.978   3.412-106.081  1.00 53.14           N  
ATOM    168  H   ILE A  11      97.044   3.933-106.944  1.00 53.14           H  
ATOM    169  CA  ILE A  11      98.147   2.636-105.651  1.00 53.14           C  
ATOM    170  HA  ILE A  11      97.823   1.839-104.983  1.00 53.14           H  
ATOM    171  C   ILE A  11      99.067   3.571-104.848  1.00 53.14           C  
ATOM    172  CB  ILE A  11      98.840   1.957-106.867  1.00 53.14           C  
ATOM    173  HB  ILE A  11      99.255   2.735-107.507  1.00 53.14           H  
ATOM    174  O   ILE A  11     100.015   4.109-105.416  1.00 53.14           O  
ATOM    175  CG1 ILE A  11      97.839   1.130-107.714  1.00 53.14           C  
ATOM    176 HG12 ILE A  11      97.000   1.761-108.009  1.00 53.14           H  
ATOM    177 HG13 ILE A  11      97.444   0.309-107.115  1.00 53.14           H  
ATOM    178  CG2 ILE A  11      99.993   1.051-106.384  1.00 53.14           C  
ATOM    179 HG21 ILE A  11     100.545   0.654-107.237  1.00 53.14           H  
ATOM    180 HG22 ILE A  11      99.597   0.223-105.797  1.00 53.14           H  
ATOM    181 HG23 ILE A  11     100.698   1.617-105.775  1.00 53.14           H  
ATOM    182  CD1 ILE A  11      98.430   0.565-109.013  1.00 53.14           C  
ATOM    183 HD11 ILE A  11      99.165  -0.210-108.797  1.00 53.14           H  
ATOM    184 HD12 ILE A  11      97.629   0.122-109.606  1.00 53.14           H  
ATOM    185 HD13 ILE A  11      98.894   1.364-109.590  1.00 53.14           H  
ATOM    186  N   ARG A  12      98.740   3.818-103.564  1.00 45.34           N  
ATOM    187  H   ARG A  12      97.819   3.495-103.304  1.00 45.34           H  
ATOM    188  CA  ARG A  12      99.616   4.225-102.422  1.00 45.34           C  
ATOM    189  HA  ARG A  12      99.894   3.310-101.899  1.00 45.34           H  
ATOM    190  C   ARG A  12      98.895   5.090-101.371  1.00 45.34           C  
ATOM    191  CB  ARG A  12     100.921   4.948-102.833  1.00 45.34           C  
ATOM    192  HB2 ARG A  12     101.274   5.551-101.996  1.00 45.34           H  
ATOM    193  HB3 ARG A  12     100.735   5.638-103.656  1.00 45.34           H  
ATOM    194  O   ARG A  12      98.106   5.969-101.702  1.00 45.34           O  
ATOM    195  CG  ARG A  12     102.043   3.946-103.167  1.00 45.34           C  
ATOM    196  HG2 ARG A  12     102.333   3.430-102.252  1.00 45.34           H  
ATOM    197  HG3 ARG A  12     101.699   3.196-103.879  1.00 45.34           H  
ATOM    198  CD  ARG A  12     103.264   4.665-103.742  1.00 45.34           C  
ATOM    199  HD2 ARG A  12     103.605   5.398-103.011  1.00 45.34           H  
ATOM    200  HD3 ARG A  12     102.965   5.185-104.653  1.00 45.34           H  
ATOM    201  NE  ARG A  12     104.346   3.711-104.053  1.00 45.34           N  
ATOM    202  HE  ARG A  12     104.071   2.744-104.153  1.00 45.34           H  
ATOM    203  NH1 ARG A  12     106.079   5.215-104.116  1.00 45.34           N  
ATOM    204 HH11 ARG A  12     107.062   5.419-104.224  1.00 45.34           H  
ATOM    205 HH12 ARG A  12     105.423   5.952-103.900  1.00 45.34           H  
ATOM    206  NH2 ARG A  12     106.483   3.052-104.487  1.00 45.34           N  
ATOM    207 HH21 ARG A  12     107.463   3.270-104.595  1.00 45.34           H  
ATOM    208 HH22 ARG A  12     106.171   2.093-104.555  1.00 45.34           H  
ATOM    209  CZ  ARG A  12     105.626   3.996-104.217  1.00 45.34           C  
ATOM    210  N   GLU A  13      99.260   4.850-100.108  1.00 50.42           N  
ATOM    211  H   GLU A  13      99.929   4.107 -99.966  1.00 50.42           H  
ATOM    212  CA  GLU A  13      98.824   5.494 -98.854  1.00 50.42           C  
ATOM    213  HA  GLU A  13      97.738   5.441 -98.772  1.00 50.42           H  
ATOM    214  C   GLU A  13      99.236   6.976 -98.721  1.00 50.42           C  
ATOM    215  CB  GLU A  13      99.446   4.724 -97.670  1.00 50.42           C  
ATOM    216  HB2 GLU A  13     100.529   4.766 -97.786  1.00 50.42           H  
ATOM    217  HB3 GLU A  13      99.177   5.232 -96.744  1.00 50.42           H  
ATOM    218  O   GLU A  13     100.053   7.336 -97.879  1.00 50.42           O  
ATOM    219  CG  GLU A  13      99.026   3.262 -97.511  1.00 50.42           C  
ATOM    220  HG2 GLU A  13      99.252   2.721 -98.430  1.00 50.42           H  
ATOM    221  HG3 GLU A  13      97.949   3.223 -97.349  1.00 50.42           H  
ATOM    222  CD  GLU A  13      99.771   2.592 -96.341  1.00 50.42           C  
ATOM    223  OE1 GLU A  13      99.160   1.704 -95.709  1.00 50.42           O  
ATOM    224  OE2 GLU A  13     100.955   2.937 -96.121  1.00 50.42           O  
ATOM    225  N   ASN A  14      98.677   7.868 -99.534  1.00 51.82           N  
ATOM    226  H   ASN A  14      98.014   7.539-100.222  1.00 51.82           H  
ATOM    227  CA  ASN A  14      98.796   9.314 -99.311  1.00 51.82           C  
ATOM    228  HA  ASN A  14      99.321   9.498 -98.374  1.00 51.82           H  
ATOM    229  C   ASN A  14      97.413   9.938 -99.099  1.00 51.82           C  
ATOM    230  CB  ASN A  14      99.626   9.944-100.445  1.00 51.82           C  
ATOM    231  HB2 ASN A  14      99.363  10.997-100.548  1.00 51.82           H  
ATOM    232  HB3 ASN A  14      99.396   9.444-101.385  1.00 51.82           H  
ATOM    233  O   ASN A  14      96.412   9.312 -99.437  1.00 51.82           O  
ATOM    234  CG  ASN A  14     101.128   9.882-100.197  1.00 51.82           C  
ATOM    235  ND2 ASN A  14     101.924  10.141-101.207  1.00 51.82           N  
ATOM    236 HD21 ASN A  14     102.906  10.184-100.976  1.00 51.82           H  
ATOM    237 HD22 ASN A  14     101.543  10.419-102.100  1.00 51.82           H  
ATOM    238  OD1 ASN A  14     101.628   9.679 -99.108  1.00 51.82           O  
ATOM    239  N   ASN A  15      97.367  11.151 -98.522  1.00 56.33           N  
ATOM    240  H   ASN A  15      98.260  11.578 -98.323  1.00 56.33           H  
ATOM    241  CA  ASN A  15      96.185  11.907 -98.047  1.00 56.33           C  
ATOM    242  HA  ASN A  15      95.667  11.284 -97.318  1.00 56.33           H  
ATOM    243  C   ASN A  15      95.135  12.278 -99.125  1.00 56.33           C  
ATOM    244  CB  ASN A  15      96.663  13.189 -97.336  1.00 56.33           C  
ATOM    245  HB2 ASN A  15      97.249  13.787 -98.034  1.00 56.33           H  
ATOM    246  HB3 ASN A  15      95.804  13.792 -97.040  1.00 56.33           H  
ATOM    247  O   ASN A  15      94.489  13.327 -99.052  1.00 56.33           O  
ATOM    248  CG  ASN A  15      97.443  12.962 -96.066  1.00 56.33           C  
ATOM    249  ND2 ASN A  15      98.577  13.604 -95.944  1.00 56.33           N  
ATOM    250 HD21 ASN A  15      98.923  14.123 -96.738  1.00 56.33           H  
ATOM    251 HD22 ASN A  15      99.144  13.381 -95.138  1.00 56.33           H  
ATOM    252  OD1 ASN A  15      97.038  12.237 -95.173  1.00 56.33           O  
ATOM    253  N   PHE A  16      94.942  11.436-100.131  1.00 59.13           N  
ATOM    254  H   PHE A  16      95.473  10.577-100.127  1.00 59.13           H  
ATOM    255  CA  PHE A  16      93.861  11.506-101.092  1.00 59.13           C  
ATOM    256  HA  PHE A  16      93.780  12.517-101.490  1.00 59.13           H  
ATOM    257  C   PHE A  16      92.564  11.136-100.378  1.00 59.13           C  
ATOM    258  CB  PHE A  16      94.171  10.529-102.233  1.00 59.13           C  
ATOM    259  HB2 PHE A  16      93.393  10.620-102.990  1.00 59.13           H  
ATOM    260  HB3 PHE A  16      94.138   9.508-101.851  1.00 59.13           H  
ATOM    261  O   PHE A  16      92.269   9.959-100.180  1.00 59.13           O  
ATOM    262  CG  PHE A  16      95.514  10.745-102.898  1.00 59.13           C  
ATOM    263  CD1 PHE A  16      95.777  11.952-103.560  1.00 59.13           C  
ATOM    264  HD1 PHE A  16      95.060  12.758-103.507  1.00 59.13           H  
ATOM    265  CD2 PHE A  16      96.495   9.738-102.875  1.00 59.13           C  
ATOM    266  HD2 PHE A  16      96.313   8.814-102.347  1.00 59.13           H  
ATOM    267  CE1 PHE A  16      96.964  12.111-104.293  1.00 59.13           C  
ATOM    268  HE1 PHE A  16      97.139  13.015-104.856  1.00 59.13           H  
ATOM    269  CE2 PHE A  16      97.704   9.917-103.570  1.00 59.13           C  
ATOM    270  HE2 PHE A  16      98.437   9.124-103.577  1.00 59.13           H  
ATOM    271  CZ  PHE A  16      97.929  11.094-104.298  1.00 59.13           C  
ATOM    272  HZ  PHE A  16      98.841  11.201-104.866  1.00 59.13           H  
ATOM    273  N   LYS A  17      91.783  12.131 -99.945  1.00 61.23           N  
ATOM    274  H   LYS A  17      92.074  13.084-100.105  1.00 61.23           H  
ATOM    275  CA  LYS A  17      90.497  11.823 -99.303  1.00 61.23           C  
ATOM    276  HA  LYS A  17      90.628  10.940 -98.678  1.00 61.23           H  
ATOM    277  C   LYS A  17      89.449  11.383-100.313  1.00 61.23           C  
ATOM    278  CB  LYS A  17      90.007  12.965 -98.406  1.00 61.23           C  
ATOM    279  HB2 LYS A  17      90.220  13.930 -98.864  1.00 61.23           H  
ATOM    280  HB3 LYS A  17      88.928  12.868 -98.282  1.00 61.23           H  
ATOM    281  O   LYS A  17      88.618  10.563 -99.959  1.00 61.23           O  
ATOM    282  CG  LYS A  17      90.663  12.860 -97.022  1.00 61.23           C  
ATOM    283  HG2 LYS A  17      91.724  13.097 -97.105  1.00 61.23           H  
ATOM    284  HG3 LYS A  17      90.557  11.843 -96.647  1.00 61.23           H  
ATOM    285  CD  LYS A  17      89.997  13.813 -96.028  1.00 61.23           C  
ATOM    286  HD2 LYS A  17      88.929  13.598 -95.980  1.00 61.23           H  
ATOM    287  HD3 LYS A  17      90.145  14.839 -96.366  1.00 61.23           H  
ATOM    288  CE  LYS A  17      90.623  13.618 -94.645  1.00 61.23           C  
ATOM    289  HE2 LYS A  17      91.701  13.747 -94.739  1.00 61.23           H  
ATOM    290  HE3 LYS A  17      90.435  12.596 -94.315  1.00 61.23           H  
ATOM    291  NZ  LYS A  17      90.084  14.594 -93.671  1.00 61.23           N  
ATOM    292  HZ1 LYS A  17      89.080  14.514 -93.604  1.00 61.23           H  
ATOM    293  HZ2 LYS A  17      90.328  15.526 -93.975  1.00 61.23           H  
ATOM    294  HZ3 LYS A  17      90.493  14.442 -92.760  1.00 61.23           H  
ATOM    295  N   ASN A  18      89.501  11.892-101.544  1.00 67.94           N  
ATOM    296  H   ASN A  18      90.250  12.531-101.770  1.00 67.94           H  
ATOM    297  CA  ASN A  18      88.553  11.550-102.601  1.00 67.94           C  
ATOM    298  HA  ASN A  18      88.172  10.542-102.440  1.00 67.94           H  
ATOM    299  C   ASN A  18      89.248  11.599-103.966  1.00 67.94           C  
ATOM    300  CB  ASN A  18      87.378  12.543-102.555  1.00 67.94           C  
ATOM    301  HB2 ASN A  18      86.723  12.357-103.407  1.00 67.94           H  
ATOM    302  HB3 ASN A  18      87.761  13.559-102.647  1.00 67.94           H  
ATOM    303  O   ASN A  18      89.922  12.583-104.268  1.00 67.94           O  
ATOM    304  CG  ASN A  18      86.531  12.418-101.299  1.00 67.94           C  
ATOM    305  ND2 ASN A  18      86.214  13.511-100.646  1.00 67.94           N  
ATOM    306 HD21 ASN A  18      86.524  14.414-100.977  1.00 67.94           H  
ATOM    307 HD22 ASN A  18      85.620  13.370 -99.842  1.00 67.94           H  
ATOM    308  OD1 ASN A  18      86.097  11.356-100.905  1.00 67.94           O  
ATOM    309  N   ALA A  19      89.050  10.566-104.786  1.00 74.67           N  
ATOM    310  H   ALA A  19      88.481   9.792-104.475  1.00 74.67           H  
ATOM    311  CA  ALA A  19      89.380  10.585-106.204  1.00 74.67           C  
ATOM    312  HA  ALA A  19      89.625  11.612-106.477  1.00 74.67           H  
ATOM    313  C   ALA A  19      88.143  10.165-107.015  1.00 74.67           C  
ATOM    314  CB  ALA A  19      90.620   9.721-106.461  1.00 74.67           C  
ATOM    315  HB1 ALA A  19      90.906   9.807-107.510  1.00 74.67           H  
ATOM    316  HB2 ALA A  19      90.409   8.680-106.213  1.00 74.67           H  
ATOM    317  HB3 ALA A  19      91.447  10.076-105.847  1.00 74.67           H  
ATOM    318  O   ALA A  19      87.429   9.244-106.617  1.00 74.67           O  
ATOM    319  N   LYS A  20      87.857  10.862-108.115  1.00 81.08           N  
ATOM    320  H   LYS A  20      88.521  11.568-108.398  1.00 81.08           H  
ATOM    321  CA  LYS A  20      86.713  10.616-109.010  1.00 81.08           C  
ATOM    322  HA  LYS A  20      86.233   9.674-108.747  1.00 81.08           H  
ATOM    323  C   LYS A  20      87.210  10.502-110.447  1.00 81.08           C  
ATOM    324  CB  LYS A  20      85.688  11.754-108.904  1.00 81.08           C  
ATOM    325  HB2 LYS A  20      84.888  11.564-109.619  1.00 81.08           H  
ATOM    326  HB3 LYS A  20      86.175  12.687-109.190  1.00 81.08           H  
ATOM    327  O   LYS A  20      88.210  11.122-110.779  1.00 81.08           O  
ATOM    328  CG  LYS A  20      85.068  11.921-107.509  1.00 81.08           C  
ATOM    329  HG2 LYS A  20      85.848  12.151-106.784  1.00 81.08           H  
ATOM    330  HG3 LYS A  20      84.553  11.007-107.215  1.00 81.08           H  
ATOM    331  CD  LYS A  20      84.077  13.085-107.571  1.00 81.08           C  
ATOM    332  HD2 LYS A  20      83.245  12.824-108.225  1.00 81.08           H  
ATOM    333  HD3 LYS A  20      84.595  13.941-108.003  1.00 81.08           H  
ATOM    334  CE  LYS A  20      83.551  13.472-106.192  1.00 81.08           C  
ATOM    335  HE2 LYS A  20      82.811  12.741-105.865  1.00 81.08           H  
ATOM    336  HE3 LYS A  20      84.388  13.465-105.494  1.00 81.08           H  
ATOM    337  NZ  LYS A  20      82.982  14.836-106.270  1.00 81.08           N  
ATOM    338  HZ1 LYS A  20      82.671  15.170-105.370  1.00 81.08           H  
ATOM    339  HZ2 LYS A  20      83.701  15.456-106.615  1.00 81.08           H  
ATOM    340  HZ3 LYS A  20      82.226  14.872-106.940  1.00 81.08           H  
ATOM    341  N   ALA A  21      86.524   9.750-111.301  1.00 78.95           N  
ATOM    342  H   ALA A  21      85.684   9.278-111.001  1.00 78.95           H  
ATOM    343  CA  ALA A  21      86.833   9.693-112.729  1.00 78.95           C  
ATOM    344  HA  ALA A  21      87.248  10.654-113.031  1.00 78.95           H  
ATOM    345  C   ALA A  21      85.572   9.455-113.562  1.00 78.95           C  
ATOM    346  CB  ALA A  21      87.870   8.595-112.984  1.00 78.95           C  
ATOM    347  HB1 ALA A  21      87.488   7.631-112.648  1.00 78.95           H  
ATOM    348  HB2 ALA A  21      88.788   8.840-112.449  1.00 78.95           H  
ATOM    349  HB3 ALA A  21      88.085   8.541-114.051  1.00 78.95           H  
ATOM    350  O   ALA A  21      84.671   8.747-113.112  1.00 78.95           O  
ATOM    351  N   GLU A  22      85.525  10.012-114.770  1.00 81.84           N  
ATOM    352  H   GLU A  22      86.309  10.566-115.081  1.00 81.84           H  
ATOM    353  CA  GLU A  22      84.398   9.861-115.697  1.00 81.84           C  
ATOM    354  HA  GLU A  22      83.884   8.930-115.460  1.00 81.84           H  
ATOM    355  C   GLU A  22      84.899   9.764-117.150  1.00 81.84           C  
ATOM    356  CB  GLU A  22      83.398  11.015-115.481  1.00 81.84           C  
ATOM    357  HB2 GLU A  22      83.318  11.201-114.410  1.00 81.84           H  
ATOM    358  HB3 GLU A  22      83.771  11.916-115.967  1.00 81.84           H  
ATOM    359  O   GLU A  22      85.794  10.511-117.549  1.00 81.84           O  
ATOM    360  CG  GLU A  22      81.995  10.679-116.015  1.00 81.84           C  
ATOM    361  HG2 GLU A  22      81.716   9.691-115.648  1.00 81.84           H  
ATOM    362  HG3 GLU A  22      82.040  10.627-117.102  1.00 81.84           H  
ATOM    363  CD  GLU A  22      80.900  11.681-115.591  1.00 81.84           C  
ATOM    364  OE1 GLU A  22      79.729  11.451-115.976  1.00 81.84           O  
ATOM    365  OE2 GLU A  22      81.206  12.675-114.897  1.00 81.84           O  
ATOM    366  N   LEU A  23      84.347   8.819-117.927  1.00 78.43           N  
ATOM    367  H   LEU A  23      83.552   8.315-117.561  1.00 78.43           H  
ATOM    368  CA  LEU A  23      84.681   8.572-119.339  1.00 78.43           C  
ATOM    369  HA  LEU A  23      85.532   9.192-119.621  1.00 78.43           H  
ATOM    370  C   LEU A  23      83.495   8.954-120.239  1.00 78.43           C  
ATOM    371  CB  LEU A  23      85.057   7.089-119.566  1.00 78.43           C  
ATOM    372  HB2 LEU A  23      84.279   6.475-119.110  1.00 78.43           H  
ATOM    373  HB3 LEU A  23      85.033   6.892-120.637  1.00 78.43           H  
ATOM    374  O   LEU A  23      82.390   8.444-120.047  1.00 78.43           O  
ATOM    375  CG  LEU A  23      86.428   6.629-119.036  1.00 78.43           C  
ATOM    376  HG  LEU A  23      86.543   6.932-117.995  1.00 78.43           H  
ATOM    377  CD1 LEU A  23      86.518   5.102-119.111  1.00 78.43           C  
ATOM    378 HD11 LEU A  23      85.718   4.652-118.522  1.00 78.43           H  
ATOM    379 HD12 LEU A  23      87.479   4.767-118.722  1.00 78.43           H  
ATOM    380 HD13 LEU A  23      86.420   4.776-120.147  1.00 78.43           H  
ATOM    381  CD2 LEU A  23      87.595   7.173-119.860  1.00 78.43           C  
ATOM    382 HD21 LEU A  23      88.537   6.765-119.495  1.00 78.43           H  
ATOM    383 HD22 LEU A  23      87.634   8.258-119.760  1.00 78.43           H  
ATOM    384 HD23 LEU A  23      87.470   6.920-120.913  1.00 78.43           H  
ATOM    385  N   PHE A  24      83.728   9.790-121.250  1.00 78.41           N  
ATOM    386  H   PHE A  24      84.675  10.117-121.382  1.00 78.41           H  
ATOM    387  CA  PHE A  24      82.733  10.206-122.245  1.00 78.41           C  
ATOM    388  HA  PHE A  24      81.765   9.784-121.975  1.00 78.41           H  
ATOM    389  C   PHE A  24      83.097   9.671-123.643  1.00 78.41           C  
ATOM    390  CB  PHE A  24      82.586  11.737-122.231  1.00 78.41           C  
ATOM    391  HB2 PHE A  24      83.553  12.176-122.477  1.00 78.41           H  
ATOM    392  HB3 PHE A  24      81.892  12.030-123.019  1.00 78.41           H  
ATOM    393  O   PHE A  24      84.255   9.717-124.042  1.00 78.41           O  
ATOM    394  CG  PHE A  24      82.093  12.322-120.915  1.00 78.41           C  
ATOM    395  CD1 PHE A  24      80.734  12.237-120.555  1.00 78.41           C  
ATOM    396  HD1 PHE A  24      80.037  11.735-121.211  1.00 78.41           H  
ATOM    397  CD2 PHE A  24      83.001  12.930-120.031  1.00 78.41           C  
ATOM    398  HD2 PHE A  24      84.047  12.983-120.296  1.00 78.41           H  
ATOM    399  CE1 PHE A  24      80.294  12.747-119.318  1.00 78.41           C  
ATOM    400  HE1 PHE A  24      79.271  12.609-119.001  1.00 78.41           H  
ATOM    401  CE2 PHE A  24      82.563  13.453-118.803  1.00 78.41           C  
ATOM    402  HE2 PHE A  24      83.278  13.898-118.126  1.00 78.41           H  
ATOM    403  CZ  PHE A  24      81.209  13.360-118.444  1.00 78.41           C  
ATOM    404  HZ  PHE A  24      80.886  13.707-117.473  1.00 78.41           H  
ATOM    405  N   ASP A  25      82.104   9.162-124.386  1.00 71.08           N  
ATOM    406  H   ASP A  25      81.179   9.145-123.982  1.00 71.08           H  
ATOM    407  CA  ASP A  25      82.260   8.537-125.723  1.00 71.08           C  
ATOM    408  HA  ASP A  25      83.298   8.226-125.840  1.00 71.08           H  
ATOM    409  C   ASP A  25      81.955   9.522-126.878  1.00 71.08           C  
ATOM    410  CB  ASP A  25      81.370   7.267-125.779  1.00 71.08           C  
ATOM    411  HB2 ASP A  25      81.403   6.789-124.799  1.00 71.08           H  
ATOM    412  HB3 ASP A  25      80.337   7.570-125.949  1.00 71.08           H  
ATOM    413  O   ASP A  25      81.707   9.105-128.005  1.00 71.08           O  
ATOM    414  CG  ASP A  25      81.757   6.178-126.807  1.00 71.08           C  
ATOM    415  OD1 ASP A  25      82.902   6.167-127.303  1.00 71.08           O  
ATOM    416  OD2 ASP A  25      80.936   5.241-126.992  1.00 71.08           O  
ATOM    417  N   ASN A  26      81.877  10.833-126.608  1.00 74.48           N  
ATOM    418  H   ASN A  26      82.254  11.159-125.730  1.00 74.48           H  
ATOM    419  CA  ASN A  26      81.566  11.847-127.623  1.00 74.48           C  
ATOM    420  HA  ASN A  26      81.577  11.354-128.595  1.00 74.48           H  
ATOM    421  C   ASN A  26      82.660  12.919-127.722  1.00 74.48           C  
ATOM    422  CB  ASN A  26      80.131  12.402-127.436  1.00 74.48           C  
ATOM    423  HB2 ASN A  26      79.480  11.589-127.115  1.00 74.48           H  
ATOM    424  HB3 ASN A  26      79.780  12.732-128.413  1.00 74.48           H  
ATOM    425  O   ASN A  26      83.339  13.212-126.746  1.00 74.48           O  
ATOM    426  CG  ASN A  26      79.945  13.586-126.493  1.00 74.48           C  
ATOM    427  ND2 ASN A  26      78.721  13.998-126.268  1.00 74.48           N  
ATOM    428 HD21 ASN A  26      78.646  14.821-125.687  1.00 74.48           H  
ATOM    429 HD22 ASN A  26      77.941  13.541-126.718  1.00 74.48           H  
ATOM    430  OD1 ASN A  26      80.841  14.213-125.976  1.00 74.48           O  
ATOM    431  N   GLU A  27      82.779  13.553-128.889  1.00 71.18           N  
ATOM    432  H   GLU A  27      82.260  13.220-129.689  1.00 71.18           H  
ATOM    433  CA  GLU A  27      83.746  14.639-129.126  1.00 71.18           C  
ATOM    434  HA  GLU A  27      84.712  14.343-128.717  1.00 71.18           H  
ATOM    435  C   GLU A  27      83.379  15.972-128.428  1.00 71.18           C  
ATOM    436  CB  GLU A  27      83.923  14.855-130.643  1.00 71.18           C  
ATOM    437  HB2 GLU A  27      82.955  15.109-131.076  1.00 71.18           H  
ATOM    438  HB3 GLU A  27      84.598  15.697-130.794  1.00 71.18           H  
ATOM    439  O   GLU A  27      84.076  16.965-128.601  1.00 71.18           O  
ATOM    440  CG  GLU A  27      84.515  13.643-131.384  1.00 71.18           C  
ATOM    441  HG2 GLU A  27      85.430  13.342-130.875  1.00 71.18           H  
ATOM    442  HG3 GLU A  27      83.808  12.814-131.327  1.00 71.18           H  
ATOM    443  CD  GLU A  27      84.830  13.935-132.864  1.00 71.18           C  
ATOM    444  OE1 GLU A  27      85.533  13.100-133.477  1.00 71.18           O  
ATOM    445  OE2 GLU A  27      84.333  14.956-133.394  1.00 71.18           O  
ATOM    446  N   LEU A  28      82.285  16.038-127.653  1.00 77.35           N  
ATOM    447  H   LEU A  28      81.841  15.165-127.404  1.00 77.35           H  
ATOM    448  CA  LEU A  28      81.829  17.264-126.975  1.00 77.35           C  
ATOM    449  HA  LEU A  28      82.259  18.129-127.479  1.00 77.35           H  
ATOM    450  C   LEU A  28      82.287  17.372-125.512  1.00 77.35           C  
ATOM    451  CB  LEU A  28      80.291  17.375-127.037  1.00 77.35           C  
ATOM    452  HB2 LEU A  28      79.864  16.459-126.627  1.00 77.35           H  
ATOM    453  HB3 LEU A  28      79.973  18.191-126.389  1.00 77.35           H  
ATOM    454  O   LEU A  28      82.170  18.455-124.935  1.00 77.35           O  
ATOM    455  CG  LEU A  28      79.698  17.626-128.432  1.00 77.35           C  
ATOM    456  HG  LEU A  28      80.115  16.917-129.148  1.00 77.35           H  
ATOM    457  CD1 LEU A  28      78.180  17.423-128.376  1.00 77.35           C  
ATOM    458 HD11 LEU A  28      77.736  18.118-127.664  1.00 77.35           H  
ATOM    459 HD12 LEU A  28      77.757  17.598-129.365  1.00 77.35           H  
ATOM    460 HD13 LEU A  28      77.961  16.397-128.080  1.00 77.35           H  
ATOM    461  CD2 LEU A  28      79.964  19.054-128.909  1.00 77.35           C  
ATOM    462 HD21 LEU A  28      81.038  19.208-129.018  1.00 77.35           H  
ATOM    463 HD22 LEU A  28      79.569  19.778-128.195  1.00 77.35           H  
ATOM    464 HD23 LEU A  28      79.502  19.210-129.884  1.00 77.35           H  
ATOM    465  N   LYS A  29      82.732  16.281-124.876  1.00 79.70           N  
ATOM    466  H   LYS A  29      82.823  15.422-125.401  1.00 79.70           H  
ATOM    467  CA  LYS A  29      83.171  16.279-123.474  1.00 79.70           C  
ATOM    468  HA  LYS A  29      83.399  17.301-123.171  1.00 79.70           H  
ATOM    469  C   LYS A  29      84.445  15.474-123.283  1.00 79.70           C  
ATOM    470  CB  LYS A  29      82.090  15.712-122.545  1.00 79.70           C  
ATOM    471  HB2 LYS A  29      81.721  14.769-122.950  1.00 79.70           H  
ATOM    472  HB3 LYS A  29      82.555  15.505-121.581  1.00 79.70           H  
ATOM    473  O   LYS A  29      84.508  14.305-123.648  1.00 79.70           O  
ATOM    474  CG  LYS A  29      80.922  16.677-122.319  1.00 79.70           C  
ATOM    475  HG2 LYS A  29      81.310  17.653-122.026  1.00 79.70           H  
ATOM    476  HG3 LYS A  29      80.340  16.778-123.235  1.00 79.70           H  
ATOM    477  CD  LYS A  29      80.041  16.124-121.195  1.00 79.70           C  
ATOM    478  HD2 LYS A  29      80.656  15.987-120.306  1.00 79.70           H  
ATOM    479  HD3 LYS A  29      79.645  15.155-121.496  1.00 79.70           H  
ATOM    480  CE  LYS A  29      78.897  17.086-120.880  1.00 79.70           C  
ATOM    481  HE2 LYS A  29      78.249  17.161-121.754  1.00 79.70           H  
ATOM    482  HE3 LYS A  29      79.321  18.070-120.685  1.00 79.70           H  
ATOM    483  NZ  LYS A  29      78.145  16.605-119.697  1.00 79.70           N  
ATOM    484  HZ1 LYS A  29      77.394  17.237-119.457  1.00 79.70           H  
ATOM    485  HZ2 LYS A  29      78.772  16.530-118.909  1.00 79.70           H  
ATOM    486  HZ3 LYS A  29      77.776  15.680-119.868  1.00 79.70           H  
ATOM    487  N   ASP A  30      85.395  16.081-122.584  1.00 80.39           N  
ATOM    488  H   ASP A  30      85.306  17.064-122.372  1.00 80.39           H  
ATOM    489  CA  ASP A  30      86.626  15.414-122.187  1.00 80.39           C  
ATOM    490  HA  ASP A  30      86.977  14.818-123.029  1.00 80.39           H  
ATOM    491  C   ASP A  30      86.388  14.476-121.000  1.00 80.39           C  
ATOM    492  CB  ASP A  30      87.716  16.444-121.867  1.00 80.39           C  
ATOM    493  HB2 ASP A  30      87.373  17.082-121.052  1.00 80.39           H  
ATOM    494  HB3 ASP A  30      88.609  15.917-121.533  1.00 80.39           H  
ATOM    495  O   ASP A  30      85.703  14.808-120.028  1.00 80.39           O  
ATOM    496  CG  ASP A  30      88.089  17.308-123.075  1.00 80.39           C  
ATOM    497  OD1 ASP A  30      88.016  16.789-124.209  1.00 80.39           O  
ATOM    498  OD2 ASP A  30      88.431  18.488-122.841  1.00 80.39           O  
ATOM    499  N   SER A  31      86.990  13.292-121.071  1.00 80.99           N  
ATOM    500  H   SER A  31      87.588  13.131-121.869  1.00 80.99           H  
ATOM    501  CA  SER A  31      87.063  12.354-119.948  1.00 80.99           C  
ATOM    502  HA  SER A  31      86.085  12.270-119.473  1.00 80.99           H  
ATOM    503  C   SER A  31      88.074  12.839-118.906  1.00 80.99           C  
ATOM    504  CB  SER A  31      87.482  10.982-120.457  1.00 80.99           C  
ATOM    505  HB2 SER A  31      88.470  11.044-120.913  1.00 80.99           H  
ATOM    506  HB3 SER A  31      87.533  10.313-119.598  1.00 80.99           H  
ATOM    507  O   SER A  31      89.122  13.366-119.277  1.00 80.99           O  
ATOM    508  OG  SER A  31      86.553  10.485-121.406  1.00 80.99           O  
ATOM    509  HG  SER A  31      86.575  11.042-122.187  1.00 80.99           H  
ATOM    510  N   TYR A  32      87.809  12.644-117.609  1.00 82.50           N  
ATOM    511  H   TYR A  32      86.983  12.123-117.353  1.00 82.50           H  
ATOM    512  CA  TYR A  32      88.645  13.224-116.548  1.00 82.50           C  
ATOM    513  HA  TYR A  32      89.631  13.428-116.965  1.00 82.50           H  
ATOM    514  C   TYR A  32      88.880  12.304-115.342  1.00 82.50           C  
ATOM    515  CB  TYR A  32      88.062  14.579-116.112  1.00 82.50           C  
ATOM    516  HB2 TYR A  32      88.823  15.116-115.546  1.00 82.50           H  
ATOM    517  HB3 TYR A  32      87.855  15.177-116.999  1.00 82.50           H  
ATOM    518  O   TYR A  32      88.126  11.365-115.090  1.00 82.50           O  
ATOM    519  CG  TYR A  32      86.805  14.500-115.264  1.00 82.50           C  
ATOM    520  CD1 TYR A  32      85.535  14.498-115.876  1.00 82.50           C  
ATOM    521  HD1 TYR A  32      85.456  14.533-116.952  1.00 82.50           H  
ATOM    522  CD2 TYR A  32      86.910  14.448-113.859  1.00 82.50           C  
ATOM    523  HD2 TYR A  32      87.882  14.466-113.390  1.00 82.50           H  
ATOM    524  CE1 TYR A  32      84.372  14.454-115.081  1.00 82.50           C  
ATOM    525  HE1 TYR A  32      83.389  14.435-115.528  1.00 82.50           H  
ATOM    526  CE2 TYR A  32      85.752  14.401-113.064  1.00 82.50           C  
ATOM    527  HE2 TYR A  32      85.838  14.388-111.988  1.00 82.50           H  
ATOM    528  OH  TYR A  32      83.368  14.413-112.900  1.00 82.50           O  
ATOM    529  HH  TYR A  32      83.591  14.396-111.967  1.00 82.50           H  
ATOM    530  CZ  TYR A  32      84.480  14.412-113.677  1.00 82.50           C  
ATOM    531  N   ILE A  33      89.925  12.628-114.568  1.00 81.45           N  
ATOM    532  H   ILE A  33      90.481  13.420-114.859  1.00 81.45           H  
ATOM    533  CA  ILE A  33      90.219  12.104-113.226  1.00 81.45           C  
ATOM    534  HA  ILE A  33      89.350  11.549-112.872  1.00 81.45           H  
ATOM    535  C   ILE A  33      90.448  13.307-112.289  1.00 81.45           C  
ATOM    536  CB  ILE A  33      91.436  11.139-113.237  1.00 81.45           C  
ATOM    537  HB  ILE A  33      92.318  11.702-113.541  1.00 81.45           H  
ATOM    538  O   ILE A  33      91.278  14.164-112.578  1.00 81.45           O  
ATOM    539  CG1 ILE A  33      91.235   9.990-114.257  1.00 81.45           C  
ATOM    540 HG12 ILE A  33      91.215  10.419-115.259  1.00 81.45           H  
ATOM    541 HG13 ILE A  33      90.270   9.514-114.085  1.00 81.45           H  
ATOM    542  CG2 ILE A  33      91.692  10.594-111.816  1.00 81.45           C  
ATOM    543 HG21 ILE A  33      90.834  10.011-111.481  1.00 81.45           H  
ATOM    544 HG22 ILE A  33      91.858  11.413-111.116  1.00 81.45           H  
ATOM    545 HG23 ILE A  33      92.586   9.970-111.802  1.00 81.45           H  
ATOM    546  CD1 ILE A  33      92.316   8.901-114.256  1.00 81.45           C  
ATOM    547 HD11 ILE A  33      92.222   8.279-113.366  1.00 81.45           H  
ATOM    548 HD12 ILE A  33      92.192   8.268-115.135  1.00 81.45           H  
ATOM    549 HD13 ILE A  33      93.308   9.353-114.278  1.00 81.45           H  
ATOM    550  N   GLU A  34      89.722  13.379-111.173  1.00 83.41           N  
ATOM    551  H   GLU A  34      89.102  12.604-110.988  1.00 83.41           H  
ATOM    552  CA  GLU A  34      89.794  14.418-110.133  1.00 83.41           C  
ATOM    553  HA  GLU A  34      90.478  15.205-110.455  1.00 83.41           H  
ATOM    554  C   GLU A  34      90.323  13.825-108.820  1.00 83.41           C  
ATOM    555  CB  GLU A  34      88.401  15.051-109.928  1.00 83.41           C  
ATOM    556  HB2 GLU A  34      88.089  15.523-110.860  1.00 83.41           H  
ATOM    557  HB3 GLU A  34      87.690  14.258-109.695  1.00 83.41           H  
ATOM    558  O   GLU A  34      89.958  12.710-108.452  1.00 83.41           O  
ATOM    559  CG  GLU A  34      88.354  16.097-108.799  1.00 83.41           C  
ATOM    560  HG2 GLU A  34      88.674  15.640-107.862  1.00 83.41           H  
ATOM    561  HG3 GLU A  34      89.055  16.899-109.032  1.00 83.41           H  
ATOM    562  CD  GLU A  34      86.943  16.669-108.581  1.00 83.41           C  
ATOM    563  OE1 GLU A  34      86.114  15.989-107.915  1.00 83.41           O  
ATOM    564  OE2 GLU A  34      86.698  17.799-109.047  1.00 83.41           O  
ATOM    565  N   VAL A  35      91.145  14.576-108.079  1.00 80.80           N  
ATOM    566  H   VAL A  35      91.362  15.508-108.401  1.00 80.80           H  
ATOM    567  CA  VAL A  35      91.704  14.179-106.776  1.00 80.80           C  
ATOM    568  HA  VAL A  35      91.098  13.375-106.357  1.00 80.80           H  
ATOM    569  C   VAL A  35      91.655  15.367-105.803  1.00 80.80           C  
ATOM    570  CB  VAL A  35      93.141  13.652-106.960  1.00 80.80           C  
ATOM    571  HB  VAL A  35      93.768  14.451-107.355  1.00 80.80           H  
ATOM    572  O   VAL A  35      91.904  16.498-106.210  1.00 80.80           O  
ATOM    573  CG1 VAL A  35      93.725  13.187-105.633  1.00 80.80           C  
ATOM    574 HG11 VAL A  35      93.089  12.424-105.184  1.00 80.80           H  
ATOM    575 HG12 VAL A  35      93.832  14.034-104.957  1.00 80.80           H  
ATOM    576 HG13 VAL A  35      94.716  12.774-105.826  1.00 80.80           H  
ATOM    577  CG2 VAL A  35      93.227  12.454-107.920  1.00 80.80           C  
ATOM    578 HG21 VAL A  35      92.566  11.656-107.582  1.00 80.80           H  
ATOM    579 HG22 VAL A  35      92.932  12.758-108.924  1.00 80.80           H  
ATOM    580 HG23 VAL A  35      94.251  12.083-107.972  1.00 80.80           H  
ATOM    581  N   THR A  36      91.323  15.143-104.522  1.00 82.18           N  
ATOM    582  H   THR A  36      91.045  14.205-104.272  1.00 82.18           H  
ATOM    583  CA  THR A  36      91.221  16.202-103.489  1.00 82.18           C  
ATOM    584  HA  THR A  36      91.607  17.130-103.911  1.00 82.18           H  
ATOM    585  C   THR A  36      92.041  15.898-102.226  1.00 82.18           C  
ATOM    586  CB  THR A  36      89.760  16.456-103.073  1.00 82.18           C  
ATOM    587  HB  THR A  36      89.435  15.647-102.418  1.00 82.18           H  
ATOM    588  O   THR A  36      92.030  14.770-101.723  1.00 82.18           O  
ATOM    589  CG2 THR A  36      89.574  17.784-102.335  1.00 82.18           C  
ATOM    590 HG21 THR A  36      89.963  18.605-102.938  1.00 82.18           H  
ATOM    591 HG22 THR A  36      90.085  17.761-101.372  1.00 82.18           H  
ATOM    592 HG23 THR A  36      88.512  17.952-102.156  1.00 82.18           H  
ATOM    593  OG1 THR A  36      88.882  16.488-104.171  1.00 82.18           O  
ATOM    594  HG1 THR A  36      89.353  16.821-104.939  1.00 82.18           H  
ATOM    595  N   TRP A  37      92.674  16.933-101.656  1.00 78.78           N  
ATOM    596  H   TRP A  37      92.586  17.839-102.094  1.00 78.78           H  
ATOM    597  CA  TRP A  37      93.538  16.869-100.467  1.00 78.78           C  
ATOM    598  HA  TRP A  37      93.578  15.842-100.103  1.00 78.78           H  
ATOM    599  C   TRP A  37      93.039  17.765 -99.326  1.00 78.78           C  
ATOM    600  CB  TRP A  37      94.967  17.289-100.834  1.00 78.78           C  
ATOM    601  HB2 TRP A  37      94.953  18.331-101.156  1.00 78.78           H  
ATOM    602  HB3 TRP A  37      95.588  17.234 -99.940  1.00 78.78           H  
ATOM    603  O   TRP A  37      92.373  18.774 -99.548  1.00 78.78           O  
ATOM    604  CG  TRP A  37      95.628  16.485-101.905  1.00 78.78           C  
ATOM    605  CD1 TRP A  37      96.556  15.522-101.710  1.00 78.78           C  
ATOM    606  HD1 TRP A  37      96.936  15.213-100.748  1.00 78.78           H  
ATOM    607  CD2 TRP A  37      95.466  16.603-103.352  1.00 78.78           C  
ATOM    608  CE2 TRP A  37      96.337  15.665-103.980  1.00 78.78           C  
ATOM    609  CE3 TRP A  37      94.693  17.430-104.195  1.00 78.78           C  
ATOM    610  HE3 TRP A  37      94.048  18.182-103.765  1.00 78.78           H  
ATOM    611  NE1 TRP A  37      96.980  15.041-102.932  1.00 78.78           N  
ATOM    612  HE1 TRP A  37      97.713  14.353-103.030  1.00 78.78           H  
ATOM    613  CH2 TRP A  37      95.616  16.360-106.185  1.00 78.78           C  
ATOM    614  HH2 TRP A  37      95.671  16.284-107.261  1.00 78.78           H  
ATOM    615  CZ2 TRP A  37      96.429  15.552-105.377  1.00 78.78           C  
ATOM    616  HZ2 TRP A  37      97.139  14.881-105.839  1.00 78.78           H  
ATOM    617  CZ3 TRP A  37      94.757  17.300-105.594  1.00 78.78           C  
ATOM    618  HZ3 TRP A  37      94.146  17.929-106.223  1.00 78.78           H  
ATOM    619  N   SER A  38      93.428  17.434 -98.092  1.00 78.43           N  
ATOM    620  H   SER A  38      94.007  16.613 -97.989  1.00 78.43           H  
ATOM    621  CA  SER A  38      93.266  18.297 -96.914  1.00 78.43           C  
ATOM    622  HA  SER A  38      93.009  19.305 -97.239  1.00 78.43           H  
ATOM    623  C   SER A  38      94.581  18.370 -96.140  1.00 78.43           C  
ATOM    624  CB  SER A  38      92.128  17.792 -96.012  1.00 78.43           C  
ATOM    625  HB2 SER A  38      92.051  18.445 -95.142  1.00 78.43           H  
ATOM    626  HB3 SER A  38      91.189  17.841 -96.563  1.00 78.43           H  
ATOM    627  O   SER A  38      95.146  17.319 -95.853  1.00 78.43           O  
ATOM    628  OG  SER A  38      92.341  16.456 -95.574  1.00 78.43           O  
ATOM    629  HG  SER A  38      93.290  16.310 -95.594  1.00 78.43           H  
ATOM    630  N   HIS A  39      95.017  19.576 -95.754  1.00 78.19           N  
ATOM    631  H   HIS A  39      94.464  20.381 -96.015  1.00 78.19           H  
ATOM    632  CA  HIS A  39      96.269  19.829 -95.015  1.00 78.19           C  
ATOM    633  HA  HIS A  39      96.340  20.908 -94.880  1.00 78.19           H  
ATOM    634  C   HIS A  39      97.539  19.432 -95.786  1.00 78.19           C  
ATOM    635  CB  HIS A  39      96.214  19.217 -93.605  1.00 78.19           C  
ATOM    636  HB2 HIS A  39      97.059  19.590 -93.026  1.00 78.19           H  
ATOM    637  HB3 HIS A  39      96.317  18.134 -93.672  1.00 78.19           H  
ATOM    638  O   HIS A  39      98.348  18.643 -95.296  1.00 78.19           O  
ATOM    639  CG  HIS A  39      94.945  19.532 -92.867  1.00 78.19           C  
ATOM    640  CD2 HIS A  39      93.901  18.675 -92.651  1.00 78.19           C  
ATOM    641  HD2 HIS A  39      93.856  17.643 -92.967  1.00 78.19           H  
ATOM    642  ND1 HIS A  39      94.599  20.747 -92.326  1.00 78.19           N  
ATOM    643  HD1 HIS A  39      95.182  21.571 -92.291  1.00 78.19           H  
ATOM    644  CE1 HIS A  39      93.374  20.624 -91.791  1.00 78.19           C  
ATOM    645  HE1 HIS A  39      92.840  21.409 -91.276  1.00 78.19           H  
ATOM    646  NE2 HIS A  39      92.900  19.381 -91.977  1.00 78.19           N  
ATOM    647  N   LEU A  40      97.696  19.998 -96.988  1.00 78.69           N  
ATOM    648  H   LEU A  40      97.005  20.658 -97.316  1.00 78.69           H  
ATOM    649  CA  LEU A  40      98.818  19.699 -97.874  1.00 78.69           C  
ATOM    650  HA  LEU A  40      98.736  18.642 -98.124  1.00 78.69           H  
ATOM    651  C   LEU A  40     100.175  19.934 -97.192  1.00 78.69           C  
ATOM    652  CB  LEU A  40      98.719  20.517 -99.173  1.00 78.69           C  
ATOM    653  HB2 LEU A  40      98.510  21.555 -98.913  1.00 78.69           H  
ATOM    654  HB3 LEU A  40      99.690  20.495 -99.669  1.00 78.69           H  
ATOM    655  O   LEU A  40     100.396  20.970 -96.561  1.00 78.69           O  
ATOM    656  CG  LEU A  40      97.675  20.010-100.184  1.00 78.69           C  
ATOM    657  HG  LEU A  40      96.738  19.798 -99.669  1.00 78.69           H  
ATOM    658  CD1 LEU A  40      97.407  21.091-101.230  1.00 78.69           C  
ATOM    659 HD11 LEU A  40      97.038  21.996-100.747  1.00 78.69           H  
ATOM    660 HD12 LEU A  40      96.656  20.742-101.939  1.00 78.69           H  
ATOM    661 HD13 LEU A  40      98.324  21.322-101.772  1.00 78.69           H  
ATOM    662  CD2 LEU A  40      98.147  18.756-100.919  1.00 78.69           C  
ATOM    663 HD21 LEU A  40      99.157  18.892-101.306  1.00 78.69           H  
ATOM    664 HD22 LEU A  40      98.143  17.905-100.238  1.00 78.69           H  
ATOM    665 HD23 LEU A  40      97.484  18.531-101.754  1.00 78.69           H  
ATOM    666  N   LYS A  41     101.098  18.985 -97.353  1.00 79.70           N  
ATOM    667  H   LYS A  41     100.818  18.181 -97.897  1.00 79.70           H  
ATOM    668  CA  LYS A  41     102.492  19.099 -96.893  1.00 79.70           C  
ATOM    669  HA  LYS A  41     102.572  19.941 -96.206  1.00 79.70           H  
ATOM    670  C   LYS A  41     103.412  19.389 -98.073  1.00 79.70           C  
ATOM    671  CB  LYS A  41     102.917  17.819 -96.156  1.00 79.70           C  
ATOM    672  HB2 LYS A  41     103.974  17.891 -95.902  1.00 79.70           H  
ATOM    673  HB3 LYS A  41     102.780  16.967 -96.822  1.00 79.70           H  
ATOM    674  O   LYS A  41     103.160  18.931 -99.181  1.00 79.70           O  
ATOM    675  CG  LYS A  41     102.111  17.591 -94.868  1.00 79.70           C  
ATOM    676  HG2 LYS A  41     101.055  17.482 -95.113  1.00 79.70           H  
ATOM    677  HG3 LYS A  41     102.234  18.449 -94.206  1.00 79.70           H  
ATOM    678  CD  LYS A  41     102.588  16.321 -94.154  1.00 79.70           C  
ATOM    679  HD2 LYS A  41     102.507  15.481 -94.844  1.00 79.70           H  
ATOM    680  HD3 LYS A  41     103.631  16.443 -93.859  1.00 79.70           H  
ATOM    681  CE  LYS A  41     101.718  16.059 -92.921  1.00 79.70           C  
ATOM    682  HE2 LYS A  41     100.679  16.002 -93.246  1.00 79.70           H  
ATOM    683  HE3 LYS A  41     101.807  16.909 -92.244  1.00 79.70           H  
ATOM    684  NZ  LYS A  41     102.112  14.802 -92.238  1.00 79.70           N  
ATOM    685  HZ1 LYS A  41     102.027  14.021 -92.873  1.00 79.70           H  
ATOM    686  HZ2 LYS A  41     101.515  14.628 -91.442  1.00 79.70           H  
ATOM    687  HZ3 LYS A  41     103.071  14.853 -91.924  1.00 79.70           H  
ATOM    688  N   SER A  42     104.544  20.056 -97.840  1.00 79.80           N  
ATOM    689  H   SER A  42     104.691  20.495 -96.942  1.00 79.80           H  
ATOM    690  CA  SER A  42     105.544  20.303 -98.895  1.00 79.80           C  
ATOM    691  HA  SER A  42     105.105  20.962 -99.643  1.00 79.80           H  
ATOM    692  C   SER A  42     105.991  19.014 -99.602  1.00 79.80           C  
ATOM    693  CB  SER A  42     106.784  20.994 -98.318  1.00 79.80           C  
ATOM    694  HB2 SER A  42     107.346  20.279 -97.716  1.00 79.80           H  
ATOM    695  HB3 SER A  42     107.421  21.341 -99.132  1.00 79.80           H  
ATOM    696  O   SER A  42     106.253  19.046-100.800  1.00 79.80           O  
ATOM    697  OG  SER A  42     106.419  22.088 -97.499  1.00 79.80           O  
ATOM    698  HG  SER A  42     106.392  22.881 -98.039  1.00 79.80           H  
ATOM    699  N   SER A  43     106.011  17.878 -98.888  1.00 79.28           N  
ATOM    700  H   SER A  43     105.724  17.923 -97.921  1.00 79.28           H  
ATOM    701  CA  SER A  43     106.319  16.537 -99.413  1.00 79.28           C  
ATOM    702  HA  SER A  43     107.285  16.569 -99.918  1.00 79.28           H  
ATOM    703  C   SER A  43     105.303  15.992-100.422  1.00 79.28           C  
ATOM    704  CB  SER A  43     106.412  15.548 -98.244  1.00 79.28           C  
ATOM    705  HB2 SER A  43     106.630  14.549 -98.621  1.00 79.28           H  
ATOM    706  HB3 SER A  43     107.226  15.854 -97.585  1.00 79.28           H  
ATOM    707  O   SER A  43     105.586  15.004-101.089  1.00 79.28           O  
ATOM    708  OG  SER A  43     105.200  15.529 -97.503  1.00 79.28           O  
ATOM    709  HG  SER A  43     104.540  15.071 -98.029  1.00 79.28           H  
ATOM    710  N   GLU A  44     104.118  16.593-100.515  1.00 80.53           N  
ATOM    711  H   GLU A  44     103.921  17.391 -99.928  1.00 80.53           H  
ATOM    712  CA  GLU A  44     103.100  16.263-101.517  1.00 80.53           C  
ATOM    713  HA  GLU A  44     103.223  15.226-101.829  1.00 80.53           H  
ATOM    714  C   GLU A  44     103.270  17.110-102.791  1.00 80.53           C  
ATOM    715  CB  GLU A  44     101.696  16.397-100.899  1.00 80.53           C  
ATOM    716  HB2 GLU A  44     100.943  16.213-101.666  1.00 80.53           H  
ATOM    717  HB3 GLU A  44     101.571  17.420-100.543  1.00 80.53           H  
ATOM    718  O   GLU A  44     102.554  16.899-103.769  1.00 80.53           O  
ATOM    719  CG  GLU A  44     101.473  15.393 -99.747  1.00 80.53           C  
ATOM    720  HG2 GLU A  44     101.449  14.386-100.164  1.00 80.53           H  
ATOM    721  HG3 GLU A  44     102.310  15.440 -99.050  1.00 80.53           H  
ATOM    722  CD  GLU A  44     100.192  15.656 -98.945  1.00 80.53           C  
ATOM    723  OE1 GLU A  44      99.611  14.693 -98.387  1.00 80.53           O  
ATOM    724  OE2 GLU A  44      99.854  16.842 -98.782  1.00 80.53           O  
ATOM    725  N   SER A  45     104.244  18.030-102.826  1.00 84.40           N  
ATOM    726  H   SER A  45     104.832  18.138-102.012  1.00 84.40           H  
ATOM    727  CA  SER A  45     104.690  18.648-104.078  1.00 84.40           C  
ATOM    728  HA  SER A  45     103.820  19.051-104.597  1.00 84.40           H  
ATOM    729  C   SER A  45     105.367  17.601-104.951  1.00 84.40           C  
ATOM    730  CB  SER A  45     105.702  19.774-103.866  1.00 84.40           C  
ATOM    731  HB2 SER A  45     105.881  20.276-104.816  1.00 84.40           H  
ATOM    732  HB3 SER A  45     106.644  19.358-103.509  1.00 84.40           H  
ATOM    733  O   SER A  45     106.229  16.856-104.487  1.00 84.40           O  
ATOM    734  OG  SER A  45     105.233  20.704-102.925  1.00 84.40           O  
ATOM    735  HG  SER A  45     105.449  20.333-102.066  1.00 84.40           H  
ATOM    736  N   GLY A  46     105.028  17.558-106.231  1.00 85.88           N  
ATOM    737  H   GLY A  46     104.351  18.218-106.589  1.00 85.88           H  
ATOM    738  CA  GLY A  46     105.615  16.585-107.133  1.00 85.88           C  
ATOM    739  HA2 GLY A  46     105.540  15.596-106.681  1.00 85.88           H  
ATOM    740  HA3 GLY A  46     106.671  16.819-107.267  1.00 85.88           H  
ATOM    741  C   GLY A  46     104.950  16.535-108.494  1.00 85.88           C  
ATOM    742  O   GLY A  46     104.022  17.280-108.804  1.00 85.88           O  
ATOM    743  N   LYS A  47     105.463  15.623-109.316  1.00 84.93           N  
ATOM    744  H   LYS A  47     106.185  15.020-108.947  1.00 84.93           H  
ATOM    745  CA  LYS A  47     104.914  15.291-110.628  1.00 84.93           C  
ATOM    746  HA  LYS A  47     104.411  16.157-111.057  1.00 84.93           H  
ATOM    747  C   LYS A  47     103.874  14.192-110.455  1.00 84.93           C  
ATOM    748  CB  LYS A  47     106.051  14.870-111.566  1.00 84.93           C  
ATOM    749  HB2 LYS A  47     106.666  14.111-111.081  1.00 84.93           H  
ATOM    750  HB3 LYS A  47     105.622  14.439-112.471  1.00 84.93           H  
ATOM    751  O   LYS A  47     104.216  13.059-110.125  1.00 84.93           O  
ATOM    752  CG  LYS A  47     106.911  16.080-111.949  1.00 84.93           C  
ATOM    753  HG2 LYS A  47     106.294  16.752-112.545  1.00 84.93           H  
ATOM    754  HG3 LYS A  47     107.246  16.610-111.058  1.00 84.93           H  
ATOM    755  CD  LYS A  47     108.138  15.663-112.764  1.00 84.93           C  
ATOM    756  HD2 LYS A  47     108.859  15.170-112.111  1.00 84.93           H  
ATOM    757  HD3 LYS A  47     107.841  14.959-113.542  1.00 84.93           H  
ATOM    758  CE  LYS A  47     108.760  16.916-113.387  1.00 84.93           C  
ATOM    759  HE2 LYS A  47     109.225  17.509-112.600  1.00 84.93           H  
ATOM    760  HE3 LYS A  47     107.956  17.513-113.816  1.00 84.93           H  
ATOM    761  NZ  LYS A  47     109.740  16.574-114.446  1.00 84.93           N  
ATOM    762  HZ1 LYS A  47     110.127  17.417-114.843  1.00 84.93           H  
ATOM    763  HZ2 LYS A  47     109.272  16.071-115.187  1.00 84.93           H  
ATOM    764  HZ3 LYS A  47     110.489  16.006-114.077  1.00 84.93           H  
ATOM    765  N   TYR A  48     102.620  14.547-110.669  1.00 85.39           N  
ATOM    766  H   TYR A  48     102.435  15.496-110.962  1.00 85.39           H  
ATOM    767  CA  TYR A  48     101.489  13.637-110.697  1.00 85.39           C  
ATOM    768  HA  TYR A  48     101.719  12.749-110.108  1.00 85.39           H  
ATOM    769  C   TYR A  48     101.250  13.216-112.139  1.00 85.39           C  
ATOM    770  CB  TYR A  48     100.263  14.314-110.080  1.00 85.39           C  
ATOM    771  HB2 TYR A  48      99.388  13.690-110.263  1.00 85.39           H  
ATOM    772  HB3 TYR A  48     100.087  15.273-110.567  1.00 85.39           H  
ATOM    773  O   TYR A  48     101.256  14.045-113.044  1.00 85.39           O  
ATOM    774  CG  TYR A  48     100.410  14.528-108.588  1.00 85.39           C  
ATOM    775  CD1 TYR A  48      99.832  13.609-107.694  1.00 85.39           C  
ATOM    776  HD1 TYR A  48      99.255  12.777-108.068  1.00 85.39           H  
ATOM    777  CD2 TYR A  48     101.159  15.616-108.095  1.00 85.39           C  
ATOM    778  HD2 TYR A  48     101.597  16.325-108.782  1.00 85.39           H  
ATOM    779  CE1 TYR A  48      99.995  13.787-106.309  1.00 85.39           C  
ATOM    780  HE1 TYR A  48      99.545  13.102-105.606  1.00 85.39           H  
ATOM    781  CE2 TYR A  48     101.340  15.781-106.708  1.00 85.39           C  
ATOM    782  HE2 TYR A  48     101.926  16.602-106.321  1.00 85.39           H  
ATOM    783  OH  TYR A  48     100.883  15.007-104.471  1.00 85.39           O  
ATOM    784  HH  TYR A  48     101.434  15.761-104.251  1.00 85.39           H  
ATOM    785  CZ  TYR A  48     100.744  14.869-105.813  1.00 85.39           C  
ATOM    786  N   PHE A  49     101.061  11.922-112.356  1.00 82.21           N  
ATOM    787  H   PHE A  49     100.999  11.291-111.570  1.00 82.21           H  
ATOM    788  CA  PHE A  49     100.855  11.365-113.684  1.00 82.21           C  
ATOM    789  HA  PHE A  49     100.979  12.139-114.442  1.00 82.21           H  
ATOM    790  C   PHE A  49      99.433  10.831-113.783  1.00 82.21           C  
ATOM    791  CB  PHE A  49     101.897  10.281-113.965  1.00 82.21           C  
ATOM    792  HB2 PHE A  49     101.821   9.506-113.203  1.00 82.21           H  
ATOM    793  HB3 PHE A  49     101.658   9.818-114.922  1.00 82.21           H  
ATOM    794  O   PHE A  49      99.024  10.011-112.961  1.00 82.21           O  
ATOM    795  CG  PHE A  49     103.326  10.787-114.012  1.00 82.21           C  
ATOM    796  CD1 PHE A  49     103.928  11.069-115.250  1.00 82.21           C  
ATOM    797  HD1 PHE A  49     103.361  10.967-116.164  1.00 82.21           H  
ATOM    798  CD2 PHE A  49     104.067  10.939-112.824  1.00 82.21           C  
ATOM    799  HD2 PHE A  49     103.607  10.740-111.868  1.00 82.21           H  
ATOM    800  CE1 PHE A  49     105.281  11.435-115.302  1.00 82.21           C  
ATOM    801  HE1 PHE A  49     105.749  11.577-116.265  1.00 82.21           H  
ATOM    802  CE2 PHE A  49     105.409  11.351-112.873  1.00 82.21           C  
ATOM    803  HE2 PHE A  49     105.966  11.465-111.954  1.00 82.21           H  
ATOM    804  CZ  PHE A  49     106.023  11.580-114.114  1.00 82.21           C  
ATOM    805  HZ  PHE A  49     107.069  11.844-114.150  1.00 82.21           H  
ATOM    806  N   CYS A  50      98.703  11.281-114.796  1.00 79.80           N  
ATOM    807  H   CYS A  50      99.140  11.914-115.451  1.00 79.80           H  
ATOM    808  CA  CYS A  50      97.436  10.700-115.207  1.00 79.80           C  
ATOM    809  HA  CYS A  50      97.010  10.105-114.400  1.00 79.80           H  
ATOM    810  C   CYS A  50      97.712   9.795-116.410  1.00 79.80           C  
ATOM    811  CB  CYS A  50      96.462  11.832-115.543  1.00 79.80           C  
ATOM    812  HB2 CYS A  50      96.371  12.513-114.697  1.00 79.80           H  
ATOM    813  HB3 CYS A  50      96.827  12.382-116.410  1.00 79.80           H  
ATOM    814  O   CYS A  50      98.253  10.260-117.408  1.00 79.80           O  
ATOM    815  SG  CYS A  50      94.843  11.109-115.915  1.00 79.80           S  
ATOM    816  HG  CYS A  50      94.261  12.220-116.375  1.00 79.80           H  
ATOM    817  N   GLY A  51      97.396   8.505-116.309  1.00 77.01           N  
ATOM    818  H   GLY A  51      96.881   8.192-115.498  1.00 77.01           H  
ATOM    819  CA  GLY A  51      97.611   7.542-117.387  1.00 77.01           C  
ATOM    820  HA2 GLY A  51      98.073   8.033-118.244  1.00 77.01           H  
ATOM    821  HA3 GLY A  51      98.291   6.760-117.047  1.00 77.01           H  
ATOM    822  C   GLY A  51      96.306   6.883-117.813  1.00 77.01           C  
ATOM    823  O   GLY A  51      95.658   6.256-116.979  1.00 77.01           O  
ATOM    824  N   ALA A  52      95.945   6.977-119.092  1.00 76.61           N  
ATOM    825  H   ALA A  52      96.557   7.480-119.718  1.00 76.61           H  
ATOM    826  CA  ALA A  52      94.835   6.244-119.690  1.00 76.61           C  
ATOM    827  HA  ALA A  52      94.228   5.804-118.899  1.00 76.61           H  
ATOM    828  C   ALA A  52      95.374   5.104-120.564  1.00 76.61           C  
ATOM    829  CB  ALA A  52      93.930   7.209-120.464  1.00 76.61           C  
ATOM    830  HB1 ALA A  52      93.546   7.976-119.791  1.00 76.61           H  
ATOM    831  HB2 ALA A  52      94.487   7.687-121.269  1.00 76.61           H  
ATOM    832  HB3 ALA A  52      93.089   6.663-120.892  1.00 76.61           H  
ATOM    833  O   ALA A  52      96.209   5.315-121.442  1.00 76.61           O  
ATOM    834  N   HIS A  53      94.901   3.885-120.318  1.00 78.67           N  
ATOM    835  H   HIS A  53      94.172   3.783-119.626  1.00 78.67           H  
ATOM    836  CA  HIS A  53      95.194   2.723-121.152  1.00 78.67           C  
ATOM    837  HA  HIS A  53      96.089   2.903-121.749  1.00 78.67           H  
ATOM    838  C   HIS A  53      94.030   2.489-122.114  1.00 78.67           C  
ATOM    839  CB  HIS A  53      95.456   1.502-120.266  1.00 78.67           C  
ATOM    840  HB2 HIS A  53      94.749   1.483-119.437  1.00 78.67           H  
ATOM    841  HB3 HIS A  53      95.285   0.603-120.859  1.00 78.67           H  
ATOM    842  O   HIS A  53      92.895   2.321-121.672  1.00 78.67           O  
ATOM    843  CG  HIS A  53      96.865   1.440-119.739  1.00 78.67           C  
ATOM    844  CD2 HIS A  53      97.368   2.021-118.605  1.00 78.67           C  
ATOM    845  HD2 HIS A  53      96.815   2.641-117.915  1.00 78.67           H  
ATOM    846  ND1 HIS A  53      97.886   0.730-120.319  1.00 78.67           N  
ATOM    847  HD1 HIS A  53      97.816   0.204-121.179  1.00 78.67           H  
ATOM    848  CE1 HIS A  53      98.968   0.843-119.538  1.00 78.67           C  
ATOM    849  HE1 HIS A  53      99.915   0.363-119.734  1.00 78.67           H  
ATOM    850  NE2 HIS A  53      98.714   1.640-118.486  1.00 78.67           N  
ATOM    851  N   VAL A  54      94.315   2.462-123.413  1.00 75.24           N  
ATOM    852  H   VAL A  54      95.277   2.567-123.703  1.00 75.24           H  
ATOM    853  CA  VAL A  54      93.326   2.234-124.471  1.00 75.24           C  
ATOM    854  HA  VAL A  54      92.346   2.066-124.024  1.00 75.24           H  
ATOM    855  C   VAL A  54      93.729   0.980-125.233  1.00 75.24           C  
ATOM    856  CB  VAL A  54      93.213   3.449-125.415  1.00 75.24           C  
ATOM    857  HB  VAL A  54      94.137   3.552-125.983  1.00 75.24           H  
ATOM    858  O   VAL A  54      94.871   0.860-125.663  1.00 75.24           O  
ATOM    859  CG1 VAL A  54      92.046   3.261-126.395  1.00 75.24           C  
ATOM    860 HG11 VAL A  54      92.219   2.390-127.026  1.00 75.24           H  
ATOM    861 HG12 VAL A  54      91.972   4.134-127.043  1.00 75.24           H  
ATOM    862 HG13 VAL A  54      91.109   3.141-125.851  1.00 75.24           H  
ATOM    863  CG2 VAL A  54      92.975   4.755-124.641  1.00 75.24           C  
ATOM    864 HG21 VAL A  54      92.093   4.662-124.008  1.00 75.24           H  
ATOM    865 HG22 VAL A  54      93.842   4.990-124.024  1.00 75.24           H  
ATOM    866 HG23 VAL A  54      92.831   5.577-125.342  1.00 75.24           H  
ATOM    867  N   THR A  55      92.809   0.038-125.408  1.00 77.48           N  
ATOM    868  H   THR A  55      91.884   0.177-125.027  1.00 77.48           H  
ATOM    869  CA  THR A  55      93.041  -1.164-126.218  1.00 77.48           C  
ATOM    870  HA  THR A  55      94.092  -1.217-126.505  1.00 77.48           H  
ATOM    871  C   THR A  55      92.226  -1.058-127.500  1.00 77.48           C  
ATOM    872  CB  THR A  55      92.729  -2.444-125.430  1.00 77.48           C  
ATOM    873  HB  THR A  55      91.659  -2.492-125.228  1.00 77.48           H  
ATOM    874  O   THR A  55      91.008  -0.876-127.450  1.00 77.48           O  
ATOM    875  CG2 THR A  55      93.159  -3.705-126.176  1.00 77.48           C  
ATOM    876 HG21 THR A  55      94.212  -3.642-126.451  1.00 77.48           H  
ATOM    877 HG22 THR A  55      92.563  -3.817-127.081  1.00 77.48           H  
ATOM    878 HG23 THR A  55      92.999  -4.578-125.543  1.00 77.48           H  
ATOM    879  OG1 THR A  55      93.421  -2.449-124.197  1.00 77.48           O  
ATOM    880  HG1 THR A  55      94.357  -2.559-124.379  1.00 77.48           H  
ATOM    881  N   ASP A  56      92.895  -1.134-128.650  1.00 74.43           N  
ATOM    882  H   ASP A  56      93.891  -1.303-128.625  1.00 74.43           H  
ATOM    883  CA  ASP A  56      92.245  -1.096-129.956  1.00 74.43           C  
ATOM    884  HA  ASP A  56      91.481  -0.319-129.906  1.00 74.43           H  
ATOM    885  C   ASP A  56      91.509  -2.416-130.273  1.00 74.43           C  
ATOM    886  CB  ASP A  56      93.242  -0.650-131.053  1.00 74.43           C  
ATOM    887  HB2 ASP A  56      93.821   0.197-130.684  1.00 74.43           H  
ATOM    888  HB3 ASP A  56      92.660  -0.296-131.904  1.00 74.43           H  
ATOM    889  O   ASP A  56      91.613  -3.423-129.569  1.00 74.43           O  
ATOM    890  CG  ASP A  56      94.207  -1.729-131.572  1.00 74.43           C  
ATOM    891  OD1 ASP A  56      94.063  -2.911-131.204  1.00 74.43           O  
ATOM    892  OD2 ASP A  56      95.041  -1.437-132.452  1.00 74.43           O  
ATOM    893  N   SER A  57      90.764  -2.431-131.379  1.00 76.07           N  
ATOM    894  H   SER A  57      90.730  -1.585-131.931  1.00 76.07           H  
ATOM    895  CA  SER A  57      90.028  -3.623-131.834  1.00 76.07           C  
ATOM    896  HA  SER A  57      89.420  -3.979-131.002  1.00 76.07           H  
ATOM    897  C   SER A  57      90.913  -4.810-132.256  1.00 76.07           C  
ATOM    898  CB  SER A  57      89.081  -3.253-132.979  1.00 76.07           C  
ATOM    899  HB2 SER A  57      88.540  -4.144-133.297  1.00 76.07           H  
ATOM    900  HB3 SER A  57      88.357  -2.519-132.626  1.00 76.07           H  
ATOM    901  O   SER A  57      90.402  -5.920-132.391  1.00 76.07           O  
ATOM    902  OG  SER A  57      89.788  -2.718-134.087  1.00 76.07           O  
ATOM    903  HG  SER A  57      90.078  -1.826-133.881  1.00 76.07           H  
ATOM    904  N   LYS A  58      92.223  -4.602-132.458  1.00 76.98           N  
ATOM    905  H   LYS A  58      92.604  -3.710-132.177  1.00 76.98           H  
ATOM    906  CA  LYS A  58      93.213  -5.632-132.818  1.00 76.98           C  
ATOM    907  HA  LYS A  58      92.700  -6.478-133.273  1.00 76.98           H  
ATOM    908  C   LYS A  58      93.940  -6.200-131.590  1.00 76.98           C  
ATOM    909  CB  LYS A  58      94.217  -5.056-133.832  1.00 76.98           C  
ATOM    910  HB2 LYS A  58      94.724  -4.199-133.388  1.00 76.98           H  
ATOM    911  HB3 LYS A  58      94.971  -5.814-134.046  1.00 76.98           H  
ATOM    912  O   LYS A  58      94.764  -7.099-131.744  1.00 76.98           O  
ATOM    913  CG  LYS A  58      93.561  -4.635-135.154  1.00 76.98           C  
ATOM    914  HG2 LYS A  58      92.809  -3.869-134.967  1.00 76.98           H  
ATOM    915  HG3 LYS A  58      93.083  -5.500-135.614  1.00 76.98           H  
ATOM    916  CD  LYS A  58      94.623  -4.069-136.102  1.00 76.98           C  
ATOM    917  HD2 LYS A  58      95.378  -4.831-136.292  1.00 76.98           H  
ATOM    918  HD3 LYS A  58      95.095  -3.213-135.619  1.00 76.98           H  
ATOM    919  CE  LYS A  58      93.979  -3.630-137.419  1.00 76.98           C  
ATOM    920  HE2 LYS A  58      93.541  -4.503-137.903  1.00 76.98           H  
ATOM    921  HE3 LYS A  58      93.174  -2.932-137.188  1.00 76.98           H  
ATOM    922  NZ  LYS A  58      94.979  -2.983-138.302  1.00 76.98           N  
ATOM    923  HZ1 LYS A  58      95.731  -3.624-138.511  1.00 76.98           H  
ATOM    924  HZ2 LYS A  58      95.374  -2.182-137.829  1.00 76.98           H  
ATOM    925  HZ3 LYS A  58      94.552  -2.670-139.162  1.00 76.98           H  
ATOM    926  N   GLY A  59      93.627  -5.708-130.387  1.00 75.71           N  
ATOM    927  H   GLY A  59      93.015  -4.905-130.364  1.00 75.71           H  
ATOM    928  CA  GLY A  59      94.272  -6.090-129.130  1.00 75.71           C  
ATOM    929  HA2 GLY A  59      93.568  -5.922-128.315  1.00 75.71           H  
ATOM    930  HA3 GLY A  59      94.526  -7.150-129.157  1.00 75.71           H  
ATOM    931  C   GLY A  59      95.548  -5.301-128.816  1.00 75.71           C  
ATOM    932  O   GLY A  59      96.194  -5.564-127.801  1.00 75.71           O  
ATOM    933  N   THR A  60      95.915  -4.321-129.643  1.00 73.47           N  
ATOM    934  H   THR A  60      95.297  -4.064-130.399  1.00 73.47           H  
ATOM    935  CA  THR A  60      97.048  -3.429-129.390  1.00 73.47           C  
ATOM    936  HA  THR A  60      97.896  -4.038-129.077  1.00 73.47           H  
ATOM    937  C   THR A  60      96.671  -2.473-128.265  1.00 73.47           C  
ATOM    938  CB  THR A  60      97.462  -2.614-130.632  1.00 73.47           C  
ATOM    939  HB  THR A  60      96.956  -1.648-130.615  1.00 73.47           H  
ATOM    940  O   THR A  60      95.660  -1.778-128.345  1.00 73.47           O  
ATOM    941  CG2 THR A  60      98.970  -2.368-130.636  1.00 73.47           C  
ATOM    942 HG21 THR A  60      99.504  -3.317-130.680  1.00 73.47           H  
ATOM    943 HG22 THR A  60      99.258  -1.820-129.739  1.00 73.47           H  
ATOM    944 HG23 THR A  60      99.229  -1.768-131.508  1.00 73.47           H  
ATOM    945  OG1 THR A  60      97.124  -3.254-131.842  1.00 73.47           O  
ATOM    946  HG1 THR A  60      96.349  -2.774-132.143  1.00 73.47           H  
ATOM    947  N   SER A  61      97.459  -2.445-127.190  1.00 78.65           N  
ATOM    948  H   SER A  61      98.291  -3.017-127.183  1.00 78.65           H  
ATOM    949  CA  SER A  61      97.247  -1.512-126.079  1.00 78.65           C  
ATOM    950  HA  SER A  61      96.221  -1.145-126.097  1.00 78.65           H  
ATOM    951  C   SER A  61      98.172  -0.307-126.207  1.00 78.65           C  
ATOM    952  CB  SER A  61      97.437  -2.211-124.736  1.00 78.65           C  
ATOM    953  HB2 SER A  61      97.319  -1.486-123.931  1.00 78.65           H  
ATOM    954  HB3 SER A  61      98.436  -2.645-124.681  1.00 78.65           H  
ATOM    955  O   SER A  61      99.390  -0.466-126.224  1.00 78.65           O  
ATOM    956  OG  SER A  61      96.457  -3.224-124.597  1.00 78.65           O  
ATOM    957  HG  SER A  61      96.496  -3.780-125.378  1.00 78.65           H  
ATOM    958  N   GLU A  62      97.595   0.888-126.236  1.00 79.52           N  
ATOM    959  H   GLU A  62      96.587   0.933-126.214  1.00 79.52           H  
ATOM    960  CA  GLU A  62      98.303   2.157-126.113  1.00 79.52           C  
ATOM    961  HA  GLU A  62      99.371   1.982-126.238  1.00 79.52           H  
ATOM    962  C   GLU A  62      98.105   2.750-124.717  1.00 79.52           C  
ATOM    963  CB  GLU A  62      97.878   3.152-127.199  1.00 79.52           C  
ATOM    964  HB2 GLU A  62      96.791   3.222-127.235  1.00 79.52           H  
ATOM    965  HB3 GLU A  62      98.285   4.128-126.932  1.00 79.52           H  
ATOM    966  O   GLU A  62      97.098   2.523-124.040  1.00 79.52           O  
ATOM    967  CG  GLU A  62      98.434   2.751-128.575  1.00 79.52           C  
ATOM    968  HG2 GLU A  62      97.932   1.842-128.907  1.00 79.52           H  
ATOM    969  HG3 GLU A  62      99.495   2.529-128.467  1.00 79.52           H  
ATOM    970  CD  GLU A  62      98.270   3.847-129.639  1.00 79.52           C  
ATOM    971  OE1 GLU A  62      98.794   3.630-130.754  1.00 79.52           O  
ATOM    972  OE2 GLU A  62      97.659   4.895-129.329  1.00 79.52           O  
ATOM    973  N   ARG A  63      99.100   3.512-124.266  1.00 80.36           N  
ATOM    974  H   ARG A  63      99.863   3.715-124.896  1.00 80.36           H  
ATOM    975  CA  ARG A  63      99.063   4.210-122.984  1.00 80.36           C  
ATOM    976  HA  ARG A  63      98.071   4.106-122.544  1.00 80.36           H  
ATOM    977  C   ARG A  63      99.303   5.692-123.220  1.00 80.36           C  
ATOM    978  CB  ARG A  63     100.078   3.576-122.028  1.00 80.36           C  
ATOM    979  HB2 ARG A  63     101.083   3.711-122.428  1.00 80.36           H  
ATOM    980  HB3 ARG A  63      99.874   2.509-121.948  1.00 80.36           H  
ATOM    981  O   ARG A  63     100.409   6.089-123.578  1.00 80.36           O  
ATOM    982  CG  ARG A  63      99.987   4.207-120.635  1.00 80.36           C  
ATOM    983  HG2 ARG A  63      99.005   4.010-120.204  1.00 80.36           H  
ATOM    984  HG3 ARG A  63     100.126   5.285-120.714  1.00 80.36           H  
ATOM    985  CD  ARG A  63     101.080   3.634-119.732  1.00 80.36           C  
ATOM    986  HD2 ARG A  63     102.041   3.739-120.235  1.00 80.36           H  
ATOM    987  HD3 ARG A  63     100.893   2.574-119.561  1.00 80.36           H  
ATOM    988  NE  ARG A  63     101.119   4.366-118.462  1.00 80.36           N  
ATOM    989  HE  ARG A  63     100.616   5.242-118.447  1.00 80.36           H  
ATOM    990  NH1 ARG A  63     102.414   2.924-117.243  1.00 80.36           N  
ATOM    991 HH11 ARG A  63     102.291   2.243-117.979  1.00 80.36           H  
ATOM    992 HH12 ARG A  63     102.864   2.676-116.374  1.00 80.36           H  
ATOM    993  NH2 ARG A  63     101.787   4.901-116.380  1.00 80.36           N  
ATOM    994 HH21 ARG A  63     101.297   5.775-116.510  1.00 80.36           H  
ATOM    995 HH22 ARG A  63     102.243   4.686-115.505  1.00 80.36           H  
ATOM    996  CZ  ARG A  63     101.768   4.050-117.364  1.00 80.36           C  
ATOM    997  N   LEU A  64      98.283   6.495-122.956  1.00 79.61           N  
ATOM    998  H   LEU A  64      97.426   6.073-122.627  1.00 79.61           H  
ATOM    999  CA  LEU A  64      98.365   7.948-122.917  1.00 79.61           C  
ATOM   1000  HA  LEU A  64      99.125   8.301-123.614  1.00 79.61           H  
ATOM   1001  C   LEU A  64      98.763   8.352-121.502  1.00 79.61           C  
ATOM   1002  CB  LEU A  64      97.001   8.539-123.309  1.00 79.61           C  
ATOM   1003  HB2 LEU A  64      96.256   8.163-122.608  1.00 79.61           H  
ATOM   1004  HB3 LEU A  64      97.037   9.623-123.206  1.00 79.61           H  
ATOM   1005  O   LEU A  64      98.128   7.914-120.548  1.00 79.61           O  
ATOM   1006  CG  LEU A  64      96.554   8.185-124.740  1.00 79.61           C  
ATOM   1007  HG  LEU A  64      96.658   7.114-124.911  1.00 79.61           H  
ATOM   1008  CD1 LEU A  64      95.080   8.540-124.916  1.00 79.61           C  
ATOM   1009 HD11 LEU A  64      94.475   7.978-124.205  1.00 79.61           H  
ATOM   1010 HD12 LEU A  64      94.928   9.608-124.756  1.00 79.61           H  
ATOM   1011 HD13 LEU A  64      94.761   8.282-125.925  1.00 79.61           H  
ATOM   1012  CD2 LEU A  64      97.383   8.938-125.781  1.00 79.61           C  
ATOM   1013 HD21 LEU A  64      97.299  10.013-125.627  1.00 79.61           H  
ATOM   1014 HD22 LEU A  64      98.429   8.638-125.720  1.00 79.61           H  
ATOM   1015 HD23 LEU A  64      97.020   8.692-126.779  1.00 79.61           H  
ATOM   1016  N   ASN A  65      99.811   9.154-121.348  1.00 84.04           N  
ATOM   1017  H   ASN A  65     100.250   9.549-122.168  1.00 84.04           H  
ATOM   1018  CA  ASN A  65     100.200   9.694-120.050  1.00 84.04           C  
ATOM   1019  HA  ASN A  65      99.438   9.462-119.306  1.00 84.04           H  
ATOM   1020  C   ASN A  65     100.311  11.209-120.145  1.00 84.04           C  
ATOM   1021  CB  ASN A  65     101.531   9.096-119.574  1.00 84.04           C  
ATOM   1022  HB2 ASN A  65     102.285   9.284-120.339  1.00 84.04           H  
ATOM   1023  HB3 ASN A  65     101.839   9.617-118.668  1.00 84.04           H  
ATOM   1024  O   ASN A  65     101.095  11.710-120.945  1.00 84.04           O  
ATOM   1025  CG  ASN A  65     101.488   7.618-119.252  1.00 84.04           C  
ATOM   1026  ND2 ASN A  65     102.509   6.895-119.649  1.00 84.04           N  
ATOM   1027 HD21 ASN A  65     102.446   5.894-119.532  1.00 84.04           H  
ATOM   1028 HD22 ASN A  65     103.186   7.322-120.264  1.00 84.04           H  
ATOM   1029  OD1 ASN A  65     100.615   7.085-118.582  1.00 84.04           O  
ATOM   1030  N   GLU A  66      99.599  11.900-119.265  1.00 83.34           N  
ATOM   1031  H   GLU A  66      98.993  11.391-118.637  1.00 83.34           H  
ATOM   1032  CA  GLU A  66      99.774  13.319-118.993  1.00 83.34           C  
ATOM   1033  HA  GLU A  66     100.474  13.733-119.718  1.00 83.34           H  
ATOM   1034  C   GLU A  66     100.410  13.523-117.621  1.00 83.34           C  
ATOM   1035  CB  GLU A  66      98.433  14.063-119.114  1.00 83.34           C  
ATOM   1036  HB2 GLU A  66      97.633  13.442-118.710  1.00 83.34           H  
ATOM   1037  HB3 GLU A  66      98.466  14.977-118.520  1.00 83.34           H  
ATOM   1038  O   GLU A  66     100.232  12.720-116.699  1.00 83.34           O  
ATOM   1039  CG  GLU A  66      98.111  14.435-120.570  1.00 83.34           C  
ATOM   1040  HG2 GLU A  66      98.039  13.519-121.156  1.00 83.34           H  
ATOM   1041  HG3 GLU A  66      97.137  14.923-120.590  1.00 83.34           H  
ATOM   1042  CD  GLU A  66      99.160  15.376-121.193  1.00 83.34           C  
ATOM   1043  OE1 GLU A  66      99.174  15.480-122.437  1.00 83.34           O  
ATOM   1044  OE2 GLU A  66      99.970  15.950-120.420  1.00 83.34           O  
ATOM   1045  N   MET A  67     101.178  14.599-117.476  1.00 86.91           N  
ATOM   1046  H   MET A  67     101.205  15.262-118.238  1.00 86.91           H  
ATOM   1047  CA  MET A  67     101.884  14.914-116.236  1.00 86.91           C  
ATOM   1048  HA  MET A  67     101.593  14.204-115.462  1.00 86.91           H  
ATOM   1049  C   MET A  67     101.511  16.312-115.756  1.00 86.91           C  
ATOM   1050  CB  MET A  67     103.397  14.769-116.438  1.00 86.91           C  
ATOM   1051  HB2 MET A  67     103.607  13.785-116.857  1.00 86.91           H  
ATOM   1052  HB3 MET A  67     103.726  15.524-117.151  1.00 86.91           H  
ATOM   1053  O   MET A  67     101.795  17.306-116.417  1.00 86.91           O  
ATOM   1054  CG  MET A  67     104.189  14.929-115.130  1.00 86.91           C  
ATOM   1055  HG2 MET A  67     104.184  13.980-114.594  1.00 86.91           H  
ATOM   1056  HG3 MET A  67     103.695  15.666-114.497  1.00 86.91           H  
ATOM   1057  SD  MET A  67     105.901  15.499-115.364  1.00 86.91           S  
ATOM   1058  CE  MET A  67     106.631  14.159-116.337  1.00 86.91           C  
ATOM   1059  HE1 MET A  67     107.457  14.556-116.927  1.00 86.91           H  
ATOM   1060  HE2 MET A  67     107.019  13.386-115.673  1.00 86.91           H  
ATOM   1061  HE3 MET A  67     105.894  13.743-117.023  1.00 86.91           H  
ATOM   1062  N   LEU A  68     100.966  16.391-114.547  1.00 85.66           N  
ATOM   1063  H   LEU A  68     100.815  15.531-114.041  1.00 85.66           H  
ATOM   1064  CA  LEU A  68     100.719  17.639-113.843  1.00 85.66           C  
ATOM   1065  HA  LEU A  68     100.830  18.467-114.543  1.00 85.66           H  
ATOM   1066  C   LEU A  68     101.747  17.798-112.724  1.00 85.66           C  
ATOM   1067  CB  LEU A  68      99.275  17.638-113.322  1.00 85.66           C  
ATOM   1068  HB2 LEU A  68      98.597  17.457-114.157  1.00 85.66           H  
ATOM   1069  HB3 LEU A  68      99.163  16.818-112.613  1.00 85.66           H  
ATOM   1070  O   LEU A  68     101.871  16.944-111.849  1.00 85.66           O  
ATOM   1071  CG  LEU A  68      98.872  18.952-112.631  1.00 85.66           C  
ATOM   1072  HG  LEU A  68      99.575  19.174-111.829  1.00 85.66           H  
ATOM   1073  CD1 LEU A  68      98.843  20.133-113.605  1.00 85.66           C  
ATOM   1074 HD11 LEU A  68      99.844  20.351-113.977  1.00 85.66           H  
ATOM   1075 HD12 LEU A  68      98.471  21.021-113.094  1.00 85.66           H  
ATOM   1076 HD13 LEU A  68      98.186  19.908-114.445  1.00 85.66           H  
ATOM   1077  CD2 LEU A  68      97.484  18.797-112.015  1.00 85.66           C  
ATOM   1078 HD21 LEU A  68      97.486  17.974-111.300  1.00 85.66           H  
ATOM   1079 HD22 LEU A  68      96.750  18.593-112.794  1.00 85.66           H  
ATOM   1080 HD23 LEU A  68      97.206  19.713-111.494  1.00 85.66           H  
ATOM   1081  N   THR A  69     102.481  18.905-112.717  1.00 86.75           N  
ATOM   1082  H   THR A  69     102.288  19.617-113.407  1.00 86.75           H  
ATOM   1083  CA  THR A  69     103.341  19.239-111.574  1.00 86.75           C  
ATOM   1084  HA  THR A  69     103.648  18.325-111.067  1.00 86.75           H  
ATOM   1085  C   THR A  69     102.540  20.077-110.589  1.00 86.75           C  
ATOM   1086  CB  THR A  69     104.628  19.943-112.012  1.00 86.75           C  
ATOM   1087  HB  THR A  69     104.390  20.898-112.481  1.00 86.75           H  
ATOM   1088  O   THR A  69     102.118  21.180-110.922  1.00 86.75           O  
ATOM   1089  CG2 THR A  69     105.581  20.167-110.839  1.00 86.75           C  
ATOM   1090 HG21 THR A  69     106.511  20.603-111.206  1.00 86.75           H  
ATOM   1091 HG22 THR A  69     105.794  19.221-110.343  1.00 86.75           H  
ATOM   1092 HG23 THR A  69     105.136  20.857-110.122  1.00 86.75           H  
ATOM   1093  OG1 THR A  69     105.307  19.123-112.942  1.00 86.75           O  
ATOM   1094  HG1 THR A  69     104.699  18.972-113.669  1.00 86.75           H  
ATOM   1095  N   ILE A  70     102.331  19.553-109.384  1.00 85.35           N  
ATOM   1096  H   ILE A  70     102.749  18.659-109.170  1.00 85.35           H  
ATOM   1097  CA  ILE A  70     101.691  20.280-108.288  1.00 85.35           C  
ATOM   1098  HA  ILE A  70     101.184  21.160-108.682  1.00 85.35           H  
ATOM   1099  C   ILE A  70     102.792  20.747-107.342  1.00 85.35           C  
ATOM   1100  CB  ILE A  70     100.627  19.417-107.574  1.00 85.35           C  
ATOM   1101  HB  ILE A  70     101.120  18.536-107.164  1.00 85.35           H  
ATOM   1102  O   ILE A  70     103.585  19.938-106.859  1.00 85.35           O  
ATOM   1103  CG1 ILE A  70      99.543  18.950-108.576  1.00 85.35           C  
ATOM   1104 HG12 ILE A  70      99.076  19.820-109.037  1.00 85.35           H  
ATOM   1105 HG13 ILE A  70     100.015  18.365-109.365  1.00 85.35           H  
ATOM   1106  CG2 ILE A  70     100.004  20.200-106.400  1.00 85.35           C  
ATOM   1107 HG21 ILE A  70      99.484  21.084-106.769  1.00 85.35           H  
ATOM   1108 HG22 ILE A  70      99.298  19.571-105.859  1.00 85.35           H  
ATOM   1109 HG23 ILE A  70     100.769  20.500-105.683  1.00 85.35           H  
ATOM   1110  CD1 ILE A  70      98.443  18.071-107.965  1.00 85.35           C  
ATOM   1111 HD11 ILE A  70      98.886  17.254-107.394  1.00 85.35           H  
ATOM   1112 HD12 ILE A  70      97.832  17.652-108.764  1.00 85.35           H  
ATOM   1113 HD13 ILE A  70      97.799  18.662-107.314  1.00 85.35           H  
ATOM   1114  N   THR A  71     102.823  22.044-107.051  1.00 85.50           N  
ATOM   1115  H   THR A  71     102.155  22.657-107.496  1.00 85.50           H  
ATOM   1116  CA  THR A  71     103.750  22.632-106.080  1.00 85.50           C  
ATOM   1117  HA  THR A  71     104.461  21.878-105.742  1.00 85.50           H  
ATOM   1118  C   THR A  71     102.953  23.115-104.879  1.00 85.50           C  
ATOM   1119  CB  THR A  71     104.565  23.776-106.701  1.00 85.50           C  
ATOM   1120  HB  THR A  71     103.908  24.617-106.923  1.00 85.50           H  
ATOM   1121  O   THR A  71     102.174  24.058-104.988  1.00 85.50           O  
ATOM   1122  CG2 THR A  71     105.694  24.232-105.778  1.00 85.50           C  
ATOM   1123 HG21 THR A  71     106.269  25.020-106.263  1.00 85.50           H  
ATOM   1124 HG22 THR A  71     106.352  23.393-105.550  1.00 85.50           H  
ATOM   1125 HG23 THR A  71     105.280  24.626-104.850  1.00 85.50           H  
ATOM   1126  OG1 THR A  71     105.173  23.346-107.899  1.00 85.50           O  
ATOM   1127  HG1 THR A  71     105.437  24.130-108.387  1.00 85.50           H  
ATOM   1128  N   VAL A  72     103.146  22.477-103.726  1.00 83.05           N  
ATOM   1129  H   VAL A  72     103.824  21.730-103.684  1.00 83.05           H  
ATOM   1130  CA  VAL A  72     102.590  22.941-102.453  1.00 83.05           C  
ATOM   1131  HA  VAL A  72     101.592  23.343-102.625  1.00 83.05           H  
ATOM   1132  C   VAL A  72     103.486  24.060-101.941  1.00 83.05           C  
ATOM   1133  CB  VAL A  72     102.464  21.805-101.419  1.00 83.05           C  
ATOM   1134  HB  VAL A  72     103.452  21.416-101.172  1.00 83.05           H  
ATOM   1135  O   VAL A  72     104.590  23.826-101.444  1.00 83.05           O  
ATOM   1136  CG1 VAL A  72     101.821  22.319-100.125  1.00 83.05           C  
ATOM   1137 HG11 VAL A  72     102.425  23.113 -99.686  1.00 83.05           H  
ATOM   1138 HG12 VAL A  72     101.758  21.508 -99.400  1.00 83.05           H  
ATOM   1139 HG13 VAL A  72     100.822  22.704-100.327  1.00 83.05           H  
ATOM   1140  CG2 VAL A  72     101.619  20.646-101.963  1.00 83.05           C  
ATOM   1141 HG21 VAL A  72     100.631  21.004-102.253  1.00 83.05           H  
ATOM   1142 HG22 VAL A  72     101.518  19.875-101.200  1.00 83.05           H  
ATOM   1143 HG23 VAL A  72     102.105  20.198-102.830  1.00 83.05           H  
ATOM   1144  N   THR A  73     103.019  25.294-102.078  1.00 82.88           N  
ATOM   1145  H   THR A  73     102.132  25.447-102.536  1.00 82.88           H  
ATOM   1146  CA  THR A  73     103.685  26.453-101.487  1.00 82.88           C  
ATOM   1147  HA  THR A  73     104.762  26.326-101.592  1.00 82.88           H  
ATOM   1148  C   THR A  73     103.374  26.531 -99.996  1.00 82.88           C  
ATOM   1149  CB  THR A  73     103.301  27.747-102.213  1.00 82.88           C  
ATOM   1150  HB  THR A  73     103.724  28.601-101.684  1.00 82.88           H  
ATOM   1151  O   THR A  73     102.285  26.162 -99.555  1.00 82.88           O  
ATOM   1152  CG2 THR A  73     103.836  27.736-103.647  1.00 82.88           C  
ATOM   1153 HG21 THR A  73     103.377  26.928-104.217  1.00 82.88           H  
ATOM   1154 HG22 THR A  73     103.592  28.685-104.126  1.00 82.88           H  
ATOM   1155 HG23 THR A  73     104.918  27.609-103.642  1.00 82.88           H  
ATOM   1156  OG1 THR A  73     101.903  27.885-102.286  1.00 82.88           O  
ATOM   1157  HG1 THR A  73     101.567  28.058-101.403  1.00 82.88           H  
ATOM   1158  N   GLY A  74     104.334  27.018 -99.206  1.00 79.87           N  
ATOM   1159  H   GLY A  74     105.200  27.332 -99.620  1.00 79.87           H  
ATOM   1160  CA  GLY A  74     104.071  27.346 -97.806  1.00 79.87           C  
ATOM   1161  HA2 GLY A  74     103.758  26.439 -97.289  1.00 79.87           H  
ATOM   1162  HA3 GLY A  74     104.974  27.732 -97.332  1.00 79.87           H  
ATOM   1163  C   GLY A  74     102.964  28.404 -97.685  1.00 79.87           C  
ATOM   1164  O   GLY A  74     102.757  29.168 -98.632  1.00 79.87           O  
ATOM   1165  N   PRO A  75     102.255  28.458 -96.545  1.00 82.79           N  
ATOM   1166  CA  PRO A  75     101.241  29.477 -96.317  1.00 82.79           C  
ATOM   1167  HA  PRO A  75     100.450  29.392 -97.063  1.00 82.79           H  
ATOM   1168  C   PRO A  75     101.878  30.861 -96.414  1.00 82.79           C  
ATOM   1169  CB  PRO A  75     100.666  29.196 -94.926  1.00 82.79           C  
ATOM   1170  HB2 PRO A  75      99.811  28.526 -95.019  1.00 82.79           H  
ATOM   1171  HB3 PRO A  75     100.377  30.109 -94.406  1.00 82.79           H  
ATOM   1172  O   PRO A  75     102.943  31.121 -95.849  1.00 82.79           O  
ATOM   1173  CG  PRO A  75     101.807  28.471 -94.213  1.00 82.79           C  
ATOM   1174  HG2 PRO A  75     102.506  29.202 -93.806  1.00 82.79           H  
ATOM   1175  HG3 PRO A  75     101.440  27.814 -93.424  1.00 82.79           H  
ATOM   1176  CD  PRO A  75     102.483  27.685 -95.335  1.00 82.79           C  
ATOM   1177  HD2 PRO A  75     102.011  26.708 -95.440  1.00 82.79           H  
ATOM   1178  HD3 PRO A  75     103.546  27.573 -95.123  1.00 82.79           H  
ATOM   1179  N   THR A  76     101.219  31.754 -97.136  1.00 88.46           N  
ATOM   1180  H   THR A  76     100.341  31.484 -97.555  1.00 88.46           H  
ATOM   1181  CA  THR A  76     101.609  33.159 -97.190  1.00 88.46           C  
ATOM   1182  HA  THR A  76     102.688  33.216 -97.336  1.00 88.46           H  
ATOM   1183  C   THR A  76     101.272  33.846 -95.865  1.00 88.46           C  
ATOM   1184  CB  THR A  76     100.933  33.870 -98.369  1.00 88.46           C  
ATOM   1185  HB  THR A  76     101.294  34.898 -98.400  1.00 88.46           H  
ATOM   1186  O   THR A  76     100.484  33.345 -95.056  1.00 88.46           O  
ATOM   1187  CG2 THR A  76     101.239  33.217 -99.716  1.00 88.46           C  
ATOM   1188 HG21 THR A  76     100.813  32.214 -99.758  1.00 88.46           H  
ATOM   1189 HG22 THR A  76     100.801  33.817-100.513  1.00 88.46           H  
ATOM   1190 HG23 THR A  76     102.317  33.158 -99.865  1.00 88.46           H  
ATOM   1191  OG1 THR A  76      99.541  33.896 -98.178  1.00 88.46           O  
ATOM   1192  HG1 THR A  76      99.200  33.011 -98.328  1.00 88.46           H  
ATOM   1193  N   PHE A  77     101.833  35.036 -95.631  1.00 87.60           N  
ATOM   1194  H   PHE A  77     102.495  35.412 -96.295  1.00 87.60           H  
ATOM   1195  CA  PHE A  77     101.422  35.863 -94.492  1.00 87.60           C  
ATOM   1196  HA  PHE A  77     101.643  35.326 -93.570  1.00 87.60           H  
ATOM   1197  C   PHE A  77      99.904  36.134 -94.505  1.00 87.60           C  
ATOM   1198  CB  PHE A  77     102.229  37.167 -94.507  1.00 87.60           C  
ATOM   1199  HB2 PHE A  77     102.016  37.709 -95.428  1.00 87.60           H  
ATOM   1200  HB3 PHE A  77     103.291  36.922 -94.507  1.00 87.60           H  
ATOM   1201  O   PHE A  77      99.271  36.135 -93.454  1.00 87.60           O  
ATOM   1202  CG  PHE A  77     101.951  38.070 -93.322  1.00 87.60           C  
ATOM   1203  CD1 PHE A  77     101.102  39.185 -93.462  1.00 87.60           C  
ATOM   1204  HD1 PHE A  77     100.645  39.402 -94.416  1.00 87.60           H  
ATOM   1205  CD2 PHE A  77     102.530  37.787 -92.070  1.00 87.60           C  
ATOM   1206  HD2 PHE A  77     103.178  36.931 -91.955  1.00 87.60           H  
ATOM   1207  CE1 PHE A  77     100.839  40.015 -92.358  1.00 87.60           C  
ATOM   1208  HE1 PHE A  77     100.187  40.868 -92.469  1.00 87.60           H  
ATOM   1209  CE2 PHE A  77     102.266  38.616 -90.966  1.00 87.60           C  
ATOM   1210  HE2 PHE A  77     102.712  38.398 -90.007  1.00 87.60           H  
ATOM   1211  CZ  PHE A  77     101.421  39.730 -91.110  1.00 87.60           C  
ATOM   1212  HZ  PHE A  77     101.217  40.367 -90.262  1.00 87.60           H  
ATOM   1213  N   GLU A  78      99.298  36.278 -95.688  1.00 90.30           N  
ATOM   1214  H   GLU A  78      99.843  36.187 -96.533  1.00 90.30           H  
ATOM   1215  CA  GLU A  78      97.854  36.470 -95.843  1.00 90.30           C  
ATOM   1216  HA  GLU A  78      97.546  37.300 -95.207  1.00 90.30           H  
ATOM   1217  C   GLU A  78      97.040  35.235 -95.415  1.00 90.30           C  
ATOM   1218  CB  GLU A  78      97.565  36.848 -97.302  1.00 90.30           C  
ATOM   1219  HB2 GLU A  78      98.288  37.598 -97.621  1.00 90.30           H  
ATOM   1220  HB3 GLU A  78      97.667  35.968 -97.936  1.00 90.30           H  
ATOM   1221  O   GLU A  78      96.008  35.376 -94.756  1.00 90.30           O  
ATOM   1222  CG  GLU A  78      96.155  37.433 -97.446  1.00 90.30           C  
ATOM   1223  HG2 GLU A  78      95.434  36.723 -97.041  1.00 90.30           H  
ATOM   1224  HG3 GLU A  78      96.089  38.348 -96.857  1.00 90.30           H  
ATOM   1225  CD  GLU A  78      95.782  37.735 -98.899  1.00 90.30           C  
ATOM   1226  OE1 GLU A  78      94.579  37.532 -99.205  1.00 90.30           O  
ATOM   1227  OE2 GLU A  78      96.677  38.106 -99.686  1.00 90.30           O  
ATOM   1228  N   ASP A  79      97.520  34.024 -95.715  1.00 88.31           N  
ATOM   1229  H   ASP A  79      98.351  33.960 -96.285  1.00 88.31           H  
ATOM   1230  CA  ASP A  79      96.884  32.780 -95.259  1.00 88.31           C  
ATOM   1231  HA  ASP A  79      95.842  32.780 -95.580  1.00 88.31           H  
ATOM   1232  C   ASP A  79      96.905  32.675 -93.728  1.00 88.31           C  
ATOM   1233  CB  ASP A  79      97.574  31.553 -95.873  1.00 88.31           C  
ATOM   1234  HB2 ASP A  79      98.616  31.528 -95.555  1.00 88.31           H  
ATOM   1235  HB3 ASP A  79      97.088  30.652 -95.499  1.00 88.31           H  
ATOM   1236  O   ASP A  79      95.892  32.338 -93.107  1.00 88.31           O  
ATOM   1237  CG  ASP A  79      97.499  31.543 -97.397  1.00 88.31           C  
ATOM   1238  OD1 ASP A  79      96.388  31.772 -97.925  1.00 88.31           O  
ATOM   1239  OD2 ASP A  79      98.572  31.346 -98.014  1.00 88.31           O  
ATOM   1240  N   LEU A  80      98.036  33.029 -93.102  1.00 88.96           N  
ATOM   1241  H   LEU A  80      98.819  33.307 -93.676  1.00 88.96           H  
ATOM   1242  CA  LEU A  80      98.159  33.087 -91.643  1.00 88.96           C  
ATOM   1243  HA  LEU A  80      97.852  32.127 -91.228  1.00 88.96           H  
ATOM   1244  C   LEU A  80      97.219  34.139 -91.037  1.00 88.96           C  
ATOM   1245  CB  LEU A  80      99.618  33.368 -91.240  1.00 88.96           C  
ATOM   1246  HB2 LEU A  80      99.651  33.541 -90.165  1.00 88.96           H  
ATOM   1247  HB3 LEU A  80      99.943  34.286 -91.730  1.00 88.96           H  
ATOM   1248  O   LEU A  80      96.583  33.864 -90.018  1.00 88.96           O  
ATOM   1249  CG  LEU A  80     100.618  32.248 -91.581  1.00 88.96           C  
ATOM   1250  HG  LEU A  80     100.586  32.036 -92.649  1.00 88.96           H  
ATOM   1251  CD1 LEU A  80     102.031  32.708 -91.219  1.00 88.96           C  
ATOM   1252 HD11 LEU A  80     102.272  33.612 -91.778  1.00 88.96           H  
ATOM   1253 HD12 LEU A  80     102.748  31.934 -91.493  1.00 88.96           H  
ATOM   1254 HD13 LEU A  80     102.102  32.911 -90.151  1.00 88.96           H  
ATOM   1255  CD2 LEU A  80     100.329  30.955 -90.812  1.00 88.96           C  
ATOM   1256 HD21 LEU A  80     101.108  30.223 -91.026  1.00 88.96           H  
ATOM   1257 HD22 LEU A  80     100.302  31.152 -89.740  1.00 88.96           H  
ATOM   1258 HD23 LEU A  80      99.374  30.538 -91.133  1.00 88.96           H  
ATOM   1259  N   VAL A  81      97.073  35.308 -91.673  1.00 92.58           N  
ATOM   1260  H   VAL A  81      97.649  35.480 -92.485  1.00 92.58           H  
ATOM   1261  CA  VAL A  81      96.118  36.349 -91.253  1.00 92.58           C  
ATOM   1262  HA  VAL A  81      96.307  36.582 -90.205  1.00 92.58           H  
ATOM   1263  C   VAL A  81      94.675  35.840 -91.331  1.00 92.58           C  
ATOM   1264  CB  VAL A  81      96.312  37.649 -92.063  1.00 92.58           C  
ATOM   1265  HB  VAL A  81      96.356  37.411 -93.126  1.00 92.58           H  
ATOM   1266  O   VAL A  81      93.930  36.025 -90.370  1.00 92.58           O  
ATOM   1267  CG1 VAL A  81      95.179  38.663 -91.844  1.00 92.58           C  
ATOM   1268 HG11 VAL A  81      95.051  38.862 -90.780  1.00 92.58           H  
ATOM   1269 HG12 VAL A  81      95.415  39.594 -92.360  1.00 92.58           H  
ATOM   1270 HG13 VAL A  81      94.246  38.283 -92.258  1.00 92.58           H  
ATOM   1271  CG2 VAL A  81      97.615  38.352 -91.658  1.00 92.58           C  
ATOM   1272 HG21 VAL A  81      97.806  39.188 -92.331  1.00 92.58           H  
ATOM   1273 HG22 VAL A  81      97.542  38.721 -90.635  1.00 92.58           H  
ATOM   1274 HG23 VAL A  81      98.460  37.666 -91.715  1.00 92.58           H  
ATOM   1275  N   LYS A  82      94.279  35.142 -92.406  1.00 92.24           N  
ATOM   1276  H   LYS A  82      94.934  35.038 -93.167  1.00 92.24           H  
ATOM   1277  CA  LYS A  82      92.931  34.546 -92.538  1.00 92.24           C  
ATOM   1278  HA  LYS A  82      92.183  35.329 -92.418  1.00 92.24           H  
ATOM   1279  C   LYS A  82      92.651  33.512 -91.443  1.00 92.24           C  
ATOM   1280  CB  LYS A  82      92.768  33.909 -93.932  1.00 92.24           C  
ATOM   1281  HB2 LYS A  82      91.890  33.264 -93.931  1.00 92.24           H  
ATOM   1282  HB3 LYS A  82      93.642  33.295 -94.152  1.00 92.24           H  
ATOM   1283  O   LYS A  82      91.563  33.503 -90.865  1.00 92.24           O  
ATOM   1284  CG  LYS A  82      92.586  34.962 -95.034  1.00 92.24           C  
ATOM   1285  HG2 LYS A  82      91.624  35.457 -94.899  1.00 92.24           H  
ATOM   1286  HG3 LYS A  82      93.371  35.712 -94.943  1.00 92.24           H  
ATOM   1287  CD  LYS A  82      92.654  34.350 -96.443  1.00 92.24           C  
ATOM   1288  HD2 LYS A  82      93.601  33.821 -96.543  1.00 92.24           H  
ATOM   1289  HD3 LYS A  82      91.829  33.655 -96.600  1.00 92.24           H  
ATOM   1290  CE  LYS A  82      92.596  35.494 -97.467  1.00 92.24           C  
ATOM   1291  HE2 LYS A  82      93.186  36.318 -97.065  1.00 92.24           H  
ATOM   1292  HE3 LYS A  82      91.573  35.854 -97.573  1.00 92.24           H  
ATOM   1293  NZ  LYS A  82      93.180  35.145 -98.784  1.00 92.24           N  
ATOM   1294  HZ1 LYS A  82      92.539  34.661 -99.397  1.00 92.24           H  
ATOM   1295  HZ2 LYS A  82      94.026  34.605 -98.670  1.00 92.24           H  
ATOM   1296  HZ3 LYS A  82      93.499  35.998 -99.220  1.00 92.24           H  
ATOM   1297  N   VAL A  83      93.628  32.662 -91.117  1.00 90.92           N  
ATOM   1298  H   VAL A  83      94.485  32.699 -91.650  1.00 90.92           H  
ATOM   1299  CA  VAL A  83      93.505  31.691 -90.014  1.00 90.92           C  
ATOM   1300  HA  VAL A  83      92.570  31.145 -90.139  1.00 90.92           H  
ATOM   1301  C   VAL A  83      93.417  32.400 -88.662  1.00 90.92           C  
ATOM   1302  CB  VAL A  83      94.655  30.665 -90.031  1.00 90.92           C  
ATOM   1303  HB  VAL A  83      95.610  31.189 -90.046  1.00 90.92           H  
ATOM   1304  O   VAL A  83      92.556  32.046 -87.858  1.00 90.92           O  
ATOM   1305  CG1 VAL A  83      94.622  29.736 -88.808  1.00 90.92           C  
ATOM   1306 HG11 VAL A  83      95.387  28.966 -88.908  1.00 90.92           H  
ATOM   1307 HG12 VAL A  83      94.837  30.301 -87.901  1.00 90.92           H  
ATOM   1308 HG13 VAL A  83      93.644  29.265 -88.716  1.00 90.92           H  
ATOM   1309  CG2 VAL A  83      94.559  29.769 -91.273  1.00 90.92           C  
ATOM   1310 HG21 VAL A  83      95.411  29.089 -91.303  1.00 90.92           H  
ATOM   1311 HG22 VAL A  83      93.635  29.192 -91.254  1.00 90.92           H  
ATOM   1312 HG23 VAL A  83      94.581  30.372 -92.181  1.00 90.92           H  
ATOM   1313  N   LEU A  84      94.245  33.422 -88.413  1.00 92.34           N  
ATOM   1314  H   LEU A  84      94.942  33.660 -89.103  1.00 92.34           H  
ATOM   1315  CA  LEU A  84      94.209  34.197 -87.170  1.00 92.34           C  
ATOM   1316  HA  LEU A  84      94.321  33.499 -86.340  1.00 92.34           H  
ATOM   1317  C   LEU A  84      92.863  34.911 -86.993  1.00 92.34           C  
ATOM   1318  CB  LEU A  84      95.380  35.196 -87.149  1.00 92.34           C  
ATOM   1319  HB2 LEU A  84      95.215  35.937 -87.931  1.00 92.34           H  
ATOM   1320  HB3 LEU A  84      96.306  34.670 -87.381  1.00 92.34           H  
ATOM   1321  O   LEU A  84      92.290  34.854 -85.909  1.00 92.34           O  
ATOM   1322  CG  LEU A  84      95.548  35.923 -85.799  1.00 92.34           C  
ATOM   1323  HG  LEU A  84      94.594  36.344 -85.482  1.00 92.34           H  
ATOM   1324  CD1 LEU A  84      96.066  34.983 -84.706  1.00 92.34           C  
ATOM   1325 HD11 LEU A  84      96.223  35.544 -83.785  1.00 92.34           H  
ATOM   1326 HD12 LEU A  84      95.334  34.199 -84.509  1.00 92.34           H  
ATOM   1327 HD13 LEU A  84      97.008  34.532 -85.017  1.00 92.34           H  
ATOM   1328  CD2 LEU A  84      96.539  37.076 -85.946  1.00 92.34           C  
ATOM   1329 HD21 LEU A  84      96.172  37.782 -86.691  1.00 92.34           H  
ATOM   1330 HD22 LEU A  84      96.645  37.598 -84.995  1.00 92.34           H  
ATOM   1331 HD23 LEU A  84      97.511  36.696 -86.262  1.00 92.34           H  
ATOM   1332  N   GLN A  85      92.322  35.520 -88.053  1.00 93.19           N  
ATOM   1333  H   GLN A  85      92.856  35.553 -88.909  1.00 93.19           H  
ATOM   1334  CA  GLN A  85      90.984  36.122 -88.048  1.00 93.19           C  
ATOM   1335  HA  GLN A  85      90.939  36.896 -87.282  1.00 93.19           H  
ATOM   1336  C   GLN A  85      89.902  35.089 -87.710  1.00 93.19           C  
ATOM   1337  CB  GLN A  85      90.691  36.756 -89.416  1.00 93.19           C  
ATOM   1338  HB2 GLN A  85      89.621  36.946 -89.496  1.00 93.19           H  
ATOM   1339  HB3 GLN A  85      90.970  36.055 -90.203  1.00 93.19           H  
ATOM   1340  O   GLN A  85      89.033  35.363 -86.885  1.00 93.19           O  
ATOM   1341  CG  GLN A  85      91.422  38.090 -89.622  1.00 93.19           C  
ATOM   1342  HG2 GLN A  85      91.056  38.808 -88.888  1.00 93.19           H  
ATOM   1343  HG3 GLN A  85      92.493  37.963 -89.464  1.00 93.19           H  
ATOM   1344  CD  GLN A  85      91.207  38.665 -91.021  1.00 93.19           C  
ATOM   1345  NE2 GLN A  85      91.499  39.930 -91.229  1.00 93.19           N  
ATOM   1346 HE21 GLN A  85      91.858  40.513 -90.487  1.00 93.19           H  
ATOM   1347 HE22 GLN A  85      91.340  40.265 -92.168  1.00 93.19           H  
ATOM   1348  OE1 GLN A  85      90.779  38.004 -91.953  1.00 93.19           O  
ATOM   1349  N   LYS A  86      89.981  33.878 -88.279  1.00 93.49           N  
ATOM   1350  H   LYS A  86      90.698  33.726 -88.975  1.00 93.49           H  
ATOM   1351  CA  LYS A  86      89.052  32.784 -87.963  1.00 93.49           C  
ATOM   1352  HA  LYS A  86      88.036  33.161 -88.081  1.00 93.49           H  
ATOM   1353  C   LYS A  86      89.171  32.322 -86.506  1.00 93.49           C  
ATOM   1354  CB  LYS A  86      89.273  31.635 -88.957  1.00 93.49           C  
ATOM   1355  HB2 LYS A  86      89.269  32.043 -89.967  1.00 93.49           H  
ATOM   1356  HB3 LYS A  86      90.243  31.171 -88.775  1.00 93.49           H  
ATOM   1357  O   LYS A  86      88.150  32.102 -85.862  1.00 93.49           O  
ATOM   1358  CG  LYS A  86      88.170  30.574 -88.851  1.00 93.49           C  
ATOM   1359  HG2 LYS A  86      88.187  30.120 -87.860  1.00 93.49           H  
ATOM   1360  HG3 LYS A  86      87.201  31.049 -89.006  1.00 93.49           H  
ATOM   1361  CD  LYS A  86      88.371  29.480 -89.904  1.00 93.49           C  
ATOM   1362  HD2 LYS A  86      89.323  28.981 -89.724  1.00 93.49           H  
ATOM   1363  HD3 LYS A  86      88.384  29.937 -90.894  1.00 93.49           H  
ATOM   1364  CE  LYS A  86      87.222  28.472 -89.812  1.00 93.49           C  
ATOM   1365  HE2 LYS A  86      87.221  28.038 -88.812  1.00 93.49           H  
ATOM   1366  HE3 LYS A  86      86.282  29.010 -89.938  1.00 93.49           H  
ATOM   1367  NZ  LYS A  86      87.346  27.412 -90.841  1.00 93.49           N  
ATOM   1368  HZ1 LYS A  86      86.570  26.769 -90.773  1.00 93.49           H  
ATOM   1369  HZ2 LYS A  86      88.207  26.899 -90.715  1.00 93.49           H  
ATOM   1370  HZ3 LYS A  86      87.342  27.821 -91.764  1.00 93.49           H  
ATOM   1371  N   LEU A  87      90.390  32.203 -85.976  1.00 92.88           N  
ATOM   1372  H   LEU A  87      91.183  32.378 -86.576  1.00 92.88           H  
ATOM   1373  CA  LEU A  87      90.632  31.839 -84.574  1.00 92.88           C  
ATOM   1374  HA  LEU A  87      90.063  30.940 -84.336  1.00 92.88           H  
ATOM   1375  C   LEU A  87      90.151  32.925 -83.602  1.00 92.88           C  
ATOM   1376  CB  LEU A  87      92.133  31.568 -84.358  1.00 92.88           C  
ATOM   1377  HB2 LEU A  87      92.329  31.547 -83.286  1.00 92.88           H  
ATOM   1378  HB3 LEU A  87      92.698  32.400 -84.777  1.00 92.88           H  
ATOM   1379  O   LEU A  87      89.582  32.599 -82.563  1.00 92.88           O  
ATOM   1380  CG  LEU A  87      92.654  30.251 -84.961  1.00 92.88           C  
ATOM   1381  HG  LEU A  87      92.392  30.194 -86.017  1.00 92.88           H  
ATOM   1382  CD1 LEU A  87      94.178  30.212 -84.832  1.00 92.88           C  
ATOM   1383 HD11 LEU A  87      94.469  30.255 -83.783  1.00 92.88           H  
ATOM   1384 HD12 LEU A  87      94.611  31.059 -85.364  1.00 92.88           H  
ATOM   1385 HD13 LEU A  87      94.560  29.292 -85.275  1.00 92.88           H  
ATOM   1386  CD2 LEU A  87      92.087  29.022 -84.248  1.00 92.88           C  
ATOM   1387 HD21 LEU A  87      92.533  28.117 -84.661  1.00 92.88           H  
ATOM   1388 HD22 LEU A  87      92.299  29.072 -83.180  1.00 92.88           H  
ATOM   1389 HD23 LEU A  87      91.008  28.964 -84.395  1.00 92.88           H  
ATOM   1390  N   LEU A  88      90.348  34.207 -83.930  1.00 93.73           N  
ATOM   1391  H   LEU A  88      90.859  34.412 -84.777  1.00 93.73           H  
ATOM   1392  CA  LEU A  88      89.820  35.329 -83.148  1.00 93.73           C  
ATOM   1393  HA  LEU A  88      90.127  35.211 -82.109  1.00 93.73           H  
ATOM   1394  C   LEU A  88      88.287  35.318 -83.138  1.00 93.73           C  
ATOM   1395  CB  LEU A  88      90.366  36.662 -83.693  1.00 93.73           C  
ATOM   1396  HB2 LEU A  88      90.233  36.674 -84.775  1.00 93.73           H  
ATOM   1397  HB3 LEU A  88      89.768  37.476 -83.283  1.00 93.73           H  
ATOM   1398  O   LEU A  88      87.701  35.397 -82.062  1.00 93.73           O  
ATOM   1399  CG  LEU A  88      91.845  36.937 -83.362  1.00 93.73           C  
ATOM   1400  HG  LEU A  88      92.458  36.084 -83.653  1.00 93.73           H  
ATOM   1401  CD1 LEU A  88      92.325  38.166 -84.134  1.00 93.73           C  
ATOM   1402 HD11 LEU A  88      92.219  37.985 -85.204  1.00 93.73           H  
ATOM   1403 HD12 LEU A  88      93.376  38.356 -83.917  1.00 93.73           H  
ATOM   1404 HD13 LEU A  88      91.732  39.038 -83.857  1.00 93.73           H  
ATOM   1405  CD2 LEU A  88      92.067  37.196 -81.868  1.00 93.73           C  
ATOM   1406 HD21 LEU A  88      93.111  37.457 -81.696  1.00 93.73           H  
ATOM   1407 HD22 LEU A  88      91.428  38.015 -81.539  1.00 93.73           H  
ATOM   1408 HD23 LEU A  88      91.832  36.297 -81.297  1.00 93.73           H  
ATOM   1409  N   ALA A  89      87.649  35.110 -84.295  1.00 93.72           N  
ATOM   1410  H   ALA A  89      88.184  35.085 -85.151  1.00 93.72           H  
ATOM   1411  CA  ALA A  89      86.196  34.972 -84.385  1.00 93.72           C  
ATOM   1412  HA  ALA A  89      85.738  35.877 -83.987  1.00 93.72           H  
ATOM   1413  C   ALA A  89      85.672  33.790 -83.547  1.00 93.72           C  
ATOM   1414  CB  ALA A  89      85.806  34.843 -85.863  1.00 93.72           C  
ATOM   1415  HB1 ALA A  89      86.248  33.945 -86.295  1.00 93.72           H  
ATOM   1416  HB2 ALA A  89      84.721  34.782 -85.946  1.00 93.72           H  
ATOM   1417  HB3 ALA A  89      86.154  35.717 -86.414  1.00 93.72           H  
ATOM   1418  O   ALA A  89      84.717  33.953 -82.794  1.00 93.72           O  
ATOM   1419  N   GLN A  90      86.337  32.628 -83.600  1.00 94.82           N  
ATOM   1420  H   GLN A  90      87.094  32.538 -84.263  1.00 94.82           H  
ATOM   1421  CA  GLN A  90      85.994  31.472 -82.759  1.00 94.82           C  
ATOM   1422  HA  GLN A  90      84.943  31.222 -82.906  1.00 94.82           H  
ATOM   1423  C   GLN A  90      86.181  31.749 -81.262  1.00 94.82           C  
ATOM   1424  CB  GLN A  90      86.859  30.265 -83.150  1.00 94.82           C  
ATOM   1425  HB2 GLN A  90      86.798  29.518 -82.359  1.00 94.82           H  
ATOM   1426  HB3 GLN A  90      87.900  30.574 -83.248  1.00 94.82           H  
ATOM   1427  O   GLN A  90      85.390  31.284 -80.444  1.00 94.82           O  
ATOM   1428  CG  GLN A  90      86.384  29.609 -84.450  1.00 94.82           C  
ATOM   1429  HG2 GLN A  90      85.345  29.307 -84.323  1.00 94.82           H  
ATOM   1430  HG3 GLN A  90      86.426  30.321 -85.273  1.00 94.82           H  
ATOM   1431  CD  GLN A  90      87.210  28.381 -84.819  1.00 94.82           C  
ATOM   1432  NE2 GLN A  90      86.644  27.460 -85.566  1.00 94.82           N  
ATOM   1433 HE21 GLN A  90      85.647  27.522 -85.715  1.00 94.82           H  
ATOM   1434 HE22 GLN A  90      87.159  26.593 -85.622  1.00 94.82           H  
ATOM   1435  OE1 GLN A  90      88.364  28.204 -84.463  1.00 94.82           O  
ATOM   1436  N   LYS A  91      87.220  32.503 -80.878  1.00 94.71           N  
ATOM   1437  H   LYS A  91      87.858  32.827 -81.591  1.00 94.71           H  
ATOM   1438  CA  LYS A  91      87.443  32.911 -79.485  1.00 94.71           C  
ATOM   1439  HA  LYS A  91      87.415  32.024 -78.852  1.00 94.71           H  
ATOM   1440  C   LYS A  91      86.329  33.832 -78.990  1.00 94.71           C  
ATOM   1441  CB  LYS A  91      88.821  33.578 -79.365  1.00 94.71           C  
ATOM   1442  HB2 LYS A  91      88.862  34.437 -80.034  1.00 94.71           H  
ATOM   1443  HB3 LYS A  91      89.584  32.864 -79.677  1.00 94.71           H  
ATOM   1444  O   LYS A  91      85.879  33.667 -77.858  1.00 94.71           O  
ATOM   1445  CG  LYS A  91      89.124  34.052 -77.936  1.00 94.71           C  
ATOM   1446  HG2 LYS A  91      89.128  33.196 -77.261  1.00 94.71           H  
ATOM   1447  HG3 LYS A  91      88.364  34.762 -77.608  1.00 94.71           H  
ATOM   1448  CD  LYS A  91      90.483  34.753 -77.896  1.00 94.71           C  
ATOM   1449  HD2 LYS A  91      90.469  35.591 -78.592  1.00 94.71           H  
ATOM   1450  HD3 LYS A  91      91.253  34.046 -78.204  1.00 94.71           H  
ATOM   1451  CE  LYS A  91      90.771  35.257 -76.480  1.00 94.71           C  
ATOM   1452  HE2 LYS A  91      90.728  34.407 -75.799  1.00 94.71           H  
ATOM   1453  HE3 LYS A  91      89.985  35.958 -76.200  1.00 94.71           H  
ATOM   1454  NZ  LYS A  91      92.103  35.906 -76.410  1.00 94.71           N  
ATOM   1455  HZ1 LYS A  91      92.156  36.684 -77.052  1.00 94.71           H  
ATOM   1456  HZ2 LYS A  91      92.816  35.243 -76.677  1.00 94.71           H  
ATOM   1457  HZ3 LYS A  91      92.311  36.223 -75.474  1.00 94.71           H  
ATOM   1458  N   ASP A  92      85.903  34.792 -79.805  1.00 94.71           N  
ATOM   1459  H   ASP A  92      86.346  34.902 -80.706  1.00 94.71           H  
ATOM   1460  CA  ASP A  92      84.826  35.716 -79.446  1.00 94.71           C  
ATOM   1461  HA  ASP A  92      85.011  36.096 -78.441  1.00 94.71           H  
ATOM   1462  C   ASP A  92      83.468  35.000 -79.381  1.00 94.71           C  
ATOM   1463  CB  ASP A  92      84.826  36.918 -80.402  1.00 94.71           C  
ATOM   1464  HB2 ASP A  92      83.923  37.501 -80.227  1.00 94.71           H  
ATOM   1465  HB3 ASP A  92      84.803  36.559 -81.432  1.00 94.71           H  
ATOM   1466  O   ASP A  92      82.718  35.213 -78.429  1.00 94.71           O  
ATOM   1467  CG  ASP A  92      86.038  37.845 -80.198  1.00 94.71           C  
ATOM   1468  OD1 ASP A  92      86.609  37.872 -79.070  1.00 94.71           O  
ATOM   1469  OD2 ASP A  92      86.379  38.561 -81.164  1.00 94.71           O  
ATOM   1470  N   GLU A  93      83.198  34.065 -80.296  1.00 94.95           N  
ATOM   1471  H   GLU A  93      83.818  33.970 -81.088  1.00 94.95           H  
ATOM   1472  CA  GLU A  93      82.044  33.159 -80.218  1.00 94.95           C  
ATOM   1473  HA  GLU A  93      81.129  33.751 -80.184  1.00 94.95           H  
ATOM   1474  C   GLU A  93      82.084  32.295 -78.943  1.00 94.95           C  
ATOM   1475  CB  GLU A  93      82.018  32.288 -81.487  1.00 94.95           C  
ATOM   1476  HB2 GLU A  93      82.906  31.657 -81.500  1.00 94.95           H  
ATOM   1477  HB3 GLU A  93      82.043  32.941 -82.358  1.00 94.95           H  
ATOM   1478  O   GLU A  93      81.082  32.159 -78.241  1.00 94.95           O  
ATOM   1479  CG  GLU A  93      80.765  31.403 -81.578  1.00 94.95           C  
ATOM   1480  HG2 GLU A  93      80.727  30.752 -80.705  1.00 94.95           H  
ATOM   1481  HG3 GLU A  93      79.885  32.045 -81.559  1.00 94.95           H  
ATOM   1482  CD  GLU A  93      80.727  30.520 -82.838  1.00 94.95           C  
ATOM   1483  OE1 GLU A  93      79.671  29.880 -83.043  1.00 94.95           O  
ATOM   1484  OE2 GLU A  93      81.747  30.441 -83.565  1.00 94.95           O  
ATOM   1485  N   GLY A  94      83.258  31.764 -78.585  1.00 95.28           N  
ATOM   1486  H   GLY A  94      84.031  31.860 -79.229  1.00 95.28           H  
ATOM   1487  CA  GLY A  94      83.471  31.007 -77.349  1.00 95.28           C  
ATOM   1488  HA2 GLY A  94      84.511  30.683 -77.313  1.00 95.28           H  
ATOM   1489  HA3 GLY A  94      82.828  30.127 -77.349  1.00 95.28           H  
ATOM   1490  C   GLY A  94      83.181  31.825 -76.088  1.00 95.28           C  
ATOM   1491  O   GLY A  94      82.486  31.342 -75.196  1.00 95.28           O  
ATOM   1492  N   LYS A  95      83.641  33.083 -76.037  1.00 95.13           N  
ATOM   1493  H   LYS A  95      84.191  33.411 -76.818  1.00 95.13           H  
ATOM   1494  CA  LYS A  95      83.330  34.015 -74.939  1.00 95.13           C  
ATOM   1495  HA  LYS A  95      83.617  33.571 -73.985  1.00 95.13           H  
ATOM   1496  C   LYS A  95      81.838  34.326 -74.844  1.00 95.13           C  
ATOM   1497  CB  LYS A  95      84.070  35.337 -75.143  1.00 95.13           C  
ATOM   1498  HB2 LYS A  95      83.615  36.084 -74.493  1.00 95.13           H  
ATOM   1499  HB3 LYS A  95      83.930  35.663 -76.174  1.00 95.13           H  
ATOM   1500  O   LYS A  95      81.312  34.464 -73.743  1.00 95.13           O  
ATOM   1501  CG  LYS A  95      85.564  35.280 -74.815  1.00 95.13           C  
ATOM   1502  HG2 LYS A  95      85.701  35.077 -73.753  1.00 95.13           H  
ATOM   1503  HG3 LYS A  95      86.060  34.508 -75.403  1.00 95.13           H  
ATOM   1504  CD  LYS A  95      86.125  36.656 -75.169  1.00 95.13           C  
ATOM   1505  HD2 LYS A  95      85.568  37.417 -74.621  1.00 95.13           H  
ATOM   1506  HD3 LYS A  95      85.977  36.819 -76.236  1.00 95.13           H  
ATOM   1507  CE  LYS A  95      87.604  36.797 -74.847  1.00 95.13           C  
ATOM   1508  HE2 LYS A  95      88.137  35.986 -75.343  1.00 95.13           H  
ATOM   1509  HE3 LYS A  95      87.738  36.705 -73.769  1.00 95.13           H  
ATOM   1510  NZ  LYS A  95      88.048  38.121 -75.343  1.00 95.13           N  
ATOM   1511  HZ1 LYS A  95      89.018  38.314 -75.137  1.00 95.13           H  
ATOM   1512  HZ2 LYS A  95      87.480  38.844 -74.925  1.00 95.13           H  
ATOM   1513  HZ3 LYS A  95      87.877  38.182 -76.337  1.00 95.13           H  
ATOM   1514  N   GLU A  96      81.150  34.470 -75.973  1.00 94.85           N  
ATOM   1515  H   GLU A  96      81.633  34.413 -76.859  1.00 94.85           H  
ATOM   1516  CA  GLU A  96      79.711  34.737 -75.969  1.00 94.85           C  
ATOM   1517  HA  GLU A  96      79.519  35.525 -75.241  1.00 94.85           H  
ATOM   1518  C   GLU A  96      78.912  33.510 -75.502  1.00 94.85           C  
ATOM   1519  CB  GLU A  96      79.286  35.242 -77.356  1.00 94.85           C  
ATOM   1520  HB2 GLU A  96      79.294  34.411 -78.062  1.00 94.85           H  
ATOM   1521  HB3 GLU A  96      80.004  35.984 -77.702  1.00 94.85           H  
ATOM   1522  O   GLU A  96      77.978  33.632 -74.708  1.00 94.85           O  
ATOM   1523  CG  GLU A  96      77.893  35.888 -77.351  1.00 94.85           C  
ATOM   1524  HG2 GLU A  96      77.159  35.124 -77.095  1.00 94.85           H  
ATOM   1525  HG3 GLU A  96      77.672  36.225 -78.364  1.00 94.85           H  
ATOM   1526  CD  GLU A  96      77.753  37.086 -76.384  1.00 94.85           C  
ATOM   1527  OE1 GLU A  96      76.602  37.350 -75.981  1.00 94.85           O  
ATOM   1528  OE2 GLU A  96      78.769  37.739 -76.005  1.00 94.85           O  
ATOM   1529  N   ASN A  97      79.339  32.306 -75.892  1.00 96.28           N  
ATOM   1530  H   ASN A  97      80.080  32.262 -76.577  1.00 96.28           H  
ATOM   1531  CA  ASN A  97      78.797  31.056 -75.361  1.00 96.28           C  
ATOM   1532  HA  ASN A  97      77.716  31.056 -75.505  1.00 96.28           H  
ATOM   1533  C   ASN A  97      79.030  30.918 -73.849  1.00 96.28           C  
ATOM   1534  CB  ASN A  97      79.398  29.877 -76.143  1.00 96.28           C  
ATOM   1535  HB2 ASN A  97      80.480  29.988 -76.202  1.00 96.28           H  
ATOM   1536  HB3 ASN A  97      79.177  28.946 -75.621  1.00 96.28           H  
ATOM   1537  O   ASN A  97      78.114  30.520 -73.131  1.00 96.28           O  
ATOM   1538  CG  ASN A  97      78.819  29.760 -77.542  1.00 96.28           C  
ATOM   1539  ND2 ASN A  97      79.563  29.220 -78.477  1.00 96.28           N  
ATOM   1540 HD21 ASN A  97      79.189  29.271 -79.414  1.00 96.28           H  
ATOM   1541 HD22 ASN A  97      80.549  29.072 -78.315  1.00 96.28           H  
ATOM   1542  OD1 ASN A  97      77.677  30.104 -77.796  1.00 96.28           O  
ATOM   1543  N   GLU A  98      80.210  31.291 -73.349  1.00 96.19           N  
ATOM   1544  H   GLU A  98      80.944  31.554 -73.991  1.00 96.19           H  
ATOM   1545  CA  GLU A  98      80.520  31.304 -71.914  1.00 96.19           C  
ATOM   1546  HA  GLU A  98      80.379  30.300 -71.514  1.00 96.19           H  
ATOM   1547  C   GLU A  98      79.581  32.240 -71.137  1.00 96.19           C  
ATOM   1548  CB  GLU A  98      81.995  31.685 -71.725  1.00 96.19           C  
ATOM   1549  HB2 GLU A  98      82.605  31.013 -72.328  1.00 96.19           H  
ATOM   1550  HB3 GLU A  98      82.148  32.705 -72.078  1.00 96.19           H  
ATOM   1551  O   GLU A  98      78.972  31.815 -70.154  1.00 96.19           O  
ATOM   1552  CG  GLU A  98      82.459  31.590 -70.264  1.00 96.19           C  
ATOM   1553  HG2 GLU A  98      82.305  30.568 -69.917  1.00 96.19           H  
ATOM   1554  HG3 GLU A  98      81.845  32.253 -69.654  1.00 96.19           H  
ATOM   1555  CD  GLU A  98      83.937  31.979 -70.079  1.00 96.19           C  
ATOM   1556  OE1 GLU A  98      84.406  31.895 -68.923  1.00 96.19           O  
ATOM   1557  OE2 GLU A  98      84.593  32.375 -71.073  1.00 96.19           O  
ATOM   1558  N   LYS A  99      79.358  33.474 -71.614  1.00 96.13           N  
ATOM   1559  H   LYS A  99      79.885  33.770 -72.423  1.00 96.13           H  
ATOM   1560  CA  LYS A  99      78.376  34.395 -71.008  1.00 96.13           C  
ATOM   1561  HA  LYS A  99      78.649  34.589 -69.971  1.00 96.13           H  
ATOM   1562  C   LYS A  99      76.962  33.815 -70.995  1.00 96.13           C  
ATOM   1563  CB  LYS A  99      78.321  35.709 -71.782  1.00 96.13           C  
ATOM   1564  HB2 LYS A  99      77.454  36.272 -71.437  1.00 96.13           H  
ATOM   1565  HB3 LYS A  99      78.165  35.476 -72.836  1.00 96.13           H  
ATOM   1566  O   LYS A  99      76.258  33.929 -69.992  1.00 96.13           O  
ATOM   1567  CG  LYS A  99      79.555  36.602 -71.627  1.00 96.13           C  
ATOM   1568  HG2 LYS A  99      80.451  36.074 -71.954  1.00 96.13           H  
ATOM   1569  HG3 LYS A  99      79.670  36.921 -70.592  1.00 96.13           H  
ATOM   1570  CD  LYS A  99      79.289  37.806 -72.529  1.00 96.13           C  
ATOM   1571  HD2 LYS A  99      78.946  37.423 -73.491  1.00 96.13           H  
ATOM   1572  HD3 LYS A  99      78.485  38.409 -72.107  1.00 96.13           H  
ATOM   1573  CE  LYS A  99      80.505  38.677 -72.793  1.00 96.13           C  
ATOM   1574  HE2 LYS A  99      80.712  39.300 -71.922  1.00 96.13           H  
ATOM   1575  HE3 LYS A  99      81.359  38.025 -72.981  1.00 96.13           H  
ATOM   1576  NZ  LYS A  99      80.202  39.481 -74.001  1.00 96.13           N  
ATOM   1577  HZ1 LYS A  99      81.003  39.988 -74.350  1.00 96.13           H  
ATOM   1578  HZ2 LYS A  99      79.870  38.868 -74.733  1.00 96.13           H  
ATOM   1579  HZ3 LYS A  99      79.427  40.107 -73.836  1.00 96.13           H  
ATOM   1580  N   ASN A 100      76.541  33.182 -72.092  1.00 96.94           N  
ATOM   1581  H   ASN A 100      77.149  33.176 -72.898  1.00 96.94           H  
ATOM   1582  CA  ASN A 100      75.235  32.530 -72.174  1.00 96.94           C  
ATOM   1583  HA  ASN A 100      74.465  33.251 -71.898  1.00 96.94           H  
ATOM   1584  C   ASN A 100      75.108  31.365 -71.180  1.00 96.94           C  
ATOM   1585  CB  ASN A 100      74.993  32.067 -73.622  1.00 96.94           C  
ATOM   1586  HB2 ASN A 100      74.167  31.358 -73.642  1.00 96.94           H  
ATOM   1587  HB3 ASN A 100      75.883  31.567 -74.006  1.00 96.94           H  
ATOM   1588  O   ASN A 100      74.027  31.148 -70.629  1.00 96.94           O  
ATOM   1589  CG  ASN A 100      74.613  33.212 -74.543  1.00 96.94           C  
ATOM   1590  ND2 ASN A 100      74.997  33.162 -75.795  1.00 96.94           N  
ATOM   1591 HD21 ASN A 100      74.860  34.019 -76.312  1.00 96.94           H  
ATOM   1592 HD22 ASN A 100      75.701  32.498 -76.085  1.00 96.94           H  
ATOM   1593  OD1 ASN A 100      73.914  34.134 -74.157  1.00 96.94           O  
ATOM   1594  N   ILE A 101      76.192  30.627 -70.925  1.00 97.43           N  
ATOM   1595  H   ILE A 101      77.043  30.837 -71.428  1.00 97.43           H  
ATOM   1596  CA  ILE A 101      76.236  29.571 -69.907  1.00 97.43           C  
ATOM   1597  HA  ILE A 101      75.362  28.931 -70.032  1.00 97.43           H  
ATOM   1598  C   ILE A 101      76.130  30.171 -68.502  1.00 97.43           C  
ATOM   1599  CB  ILE A 101      77.492  28.686 -70.080  1.00 97.43           C  
ATOM   1600  HB  ILE A 101      78.368  29.329 -70.171  1.00 97.43           H  
ATOM   1601  O   ILE A 101      75.299  29.701 -67.732  1.00 97.43           O  
ATOM   1602  CG1 ILE A 101      77.360  27.835 -71.364  1.00 97.43           C  
ATOM   1603 HG12 ILE A 101      76.994  28.454 -72.184  1.00 97.43           H  
ATOM   1604 HG13 ILE A 101      76.626  27.046 -71.202  1.00 97.43           H  
ATOM   1605  CG2 ILE A 101      77.700  27.763 -68.864  1.00 97.43           C  
ATOM   1606 HG21 ILE A 101      77.912  28.353 -67.972  1.00 97.43           H  
ATOM   1607 HG22 ILE A 101      76.811  27.157 -68.687  1.00 97.43           H  
ATOM   1608 HG23 ILE A 101      78.560  27.111 -69.017  1.00 97.43           H  
ATOM   1609  CD1 ILE A 101      78.682  27.204 -71.820  1.00 97.43           C  
ATOM   1610 HD11 ILE A 101      78.530  26.706 -72.778  1.00 97.43           H  
ATOM   1611 HD12 ILE A 101      79.029  26.465 -71.097  1.00 97.43           H  
ATOM   1612 HD13 ILE A 101      79.439  27.978 -71.943  1.00 97.43           H  
ATOM   1613  N   ILE A 102      76.892  31.225 -68.189  1.00 96.67           N  
ATOM   1614  H   ILE A 102      77.575  31.541 -68.864  1.00 96.67           H  
ATOM   1615  CA  ILE A 102      76.832  31.915 -66.887  1.00 96.67           C  
ATOM   1616  HA  ILE A 102      77.072  31.202 -66.098  1.00 96.67           H  
ATOM   1617  C   ILE A 102      75.409  32.412 -66.611  1.00 96.67           C  
ATOM   1618  CB  ILE A 102      77.867  33.062 -66.826  1.00 96.67           C  
ATOM   1619  HB  ILE A 102      77.743  33.689 -67.709  1.00 96.67           H  
ATOM   1620  O   ILE A 102      74.837  32.090 -65.575  1.00 96.67           O  
ATOM   1621  CG1 ILE A 102      79.301  32.482 -66.824  1.00 96.67           C  
ATOM   1622 HG12 ILE A 102      79.494  31.998 -65.866  1.00 96.67           H  
ATOM   1623 HG13 ILE A 102      79.393  31.719 -67.597  1.00 96.67           H  
ATOM   1624  CG2 ILE A 102      77.653  33.941 -65.577  1.00 96.67           C  
ATOM   1625 HG21 ILE A 102      77.707  33.334 -64.673  1.00 96.67           H  
ATOM   1626 HG22 ILE A 102      76.679  34.430 -65.597  1.00 96.67           H  
ATOM   1627 HG23 ILE A 102      78.404  34.728 -65.519  1.00 96.67           H  
ATOM   1628  CD1 ILE A 102      80.394  33.526 -67.085  1.00 96.67           C  
ATOM   1629 HD11 ILE A 102      81.357  33.022 -67.166  1.00 96.67           H  
ATOM   1630 HD12 ILE A 102      80.192  34.049 -68.020  1.00 96.67           H  
ATOM   1631 HD13 ILE A 102      80.449  34.244 -66.266  1.00 96.67           H  
ATOM   1632  N   LYS A 103      74.776  33.081 -67.583  1.00 96.79           N  
ATOM   1633  H   LYS A 103      75.305  33.331 -68.406  1.00 96.79           H  
ATOM   1634  CA  LYS A 103      73.382  33.532 -67.455  1.00 96.79           C  
ATOM   1635  HA  LYS A 103      73.318  34.205 -66.600  1.00 96.79           H  
ATOM   1636  C   LYS A 103      72.417  32.376 -67.161  1.00 96.79           C  
ATOM   1637  CB  LYS A 103      72.995  34.285 -68.733  1.00 96.79           C  
ATOM   1638  HB2 LYS A 103      73.041  33.605 -69.584  1.00 96.79           H  
ATOM   1639  HB3 LYS A 103      73.707  35.094 -68.894  1.00 96.79           H  
ATOM   1640  O   LYS A 103      71.508  32.510 -66.348  1.00 96.79           O  
ATOM   1641  CG  LYS A 103      71.584  34.874 -68.622  1.00 96.79           C  
ATOM   1642  HG2 LYS A 103      71.538  35.541 -67.761  1.00 96.79           H  
ATOM   1643  HG3 LYS A 103      70.859  34.072 -68.488  1.00 96.79           H  
ATOM   1644  CD  LYS A 103      71.220  35.649 -69.887  1.00 96.79           C  
ATOM   1645  HD2 LYS A 103      71.294  34.986 -70.749  1.00 96.79           H  
ATOM   1646  HD3 LYS A 103      71.909  36.485 -70.009  1.00 96.79           H  
ATOM   1647  CE  LYS A 103      69.787  36.158 -69.735  1.00 96.79           C  
ATOM   1648  HE2 LYS A 103      69.135  35.304 -69.555  1.00 96.79           H  
ATOM   1649  HE3 LYS A 103      69.737  36.794 -68.851  1.00 96.79           H  
ATOM   1650  NZ  LYS A 103      69.358  36.902 -70.942  1.00 96.79           N  
ATOM   1651  HZ1 LYS A 103      68.406  37.221 -70.827  1.00 96.79           H  
ATOM   1652  HZ2 LYS A 103      69.961  37.700 -71.085  1.00 96.79           H  
ATOM   1653  HZ3 LYS A 103      69.414  36.303 -71.753  1.00 96.79           H  
ATOM   1654  N   ARG A 104      72.610  31.222 -67.811  1.00 97.58           N  
ATOM   1655  H   ARG A 104      73.399  31.168 -68.439  1.00 97.58           H  
ATOM   1656  CA  ARG A 104      71.798  30.020 -67.558  1.00 97.58           C  
ATOM   1657  HA  ARG A 104      70.745  30.302 -67.570  1.00 97.58           H  
ATOM   1658  C   ARG A 104      72.042  29.441 -66.165  1.00 97.58           C  
ATOM   1659  CB  ARG A 104      72.063  28.963 -68.639  1.00 97.58           C  
ATOM   1660  HB2 ARG A 104      71.657  28.006 -68.312  1.00 97.58           H  
ATOM   1661  HB3 ARG A 104      73.138  28.847 -68.773  1.00 97.58           H  
ATOM   1662  O   ARG A 104      71.105  28.884 -65.602  1.00 97.58           O  
ATOM   1663  CG  ARG A 104      71.409  29.339 -69.976  1.00 97.58           C  
ATOM   1664  HG2 ARG A 104      71.560  30.401 -70.170  1.00 97.58           H  
ATOM   1665  HG3 ARG A 104      70.335  29.160 -69.919  1.00 97.58           H  
ATOM   1666  CD  ARG A 104      72.010  28.557 -71.150  1.00 97.58           C  
ATOM   1667  HD2 ARG A 104      71.581  28.964 -72.065  1.00 97.58           H  
ATOM   1668  HD3 ARG A 104      73.086  28.731 -71.172  1.00 97.58           H  
ATOM   1669  NE  ARG A 104      71.741  27.107 -71.067  1.00 97.58           N  
ATOM   1670  HE  ARG A 104      71.538  26.743 -70.147  1.00 97.58           H  
ATOM   1671  NH1 ARG A 104      72.094  26.627 -73.284  1.00 97.58           N  
ATOM   1672 HH11 ARG A 104      72.163  25.962 -74.041  1.00 97.58           H  
ATOM   1673 HH12 ARG A 104      72.342  27.594 -73.435  1.00 97.58           H  
ATOM   1674  NH2 ARG A 104      71.527  24.987 -71.881  1.00 97.58           N  
ATOM   1675 HH21 ARG A 104      71.584  24.337 -72.652  1.00 97.58           H  
ATOM   1676 HH22 ARG A 104      71.323  24.653 -70.950  1.00 97.58           H  
ATOM   1677  CZ  ARG A 104      71.787  26.251 -72.073  1.00 97.58           C  
ATOM   1678  N   ILE A 105      73.257  29.545 -65.625  1.00 97.58           N  
ATOM   1679  H   ILE A 105      73.973  30.031 -66.144  1.00 97.58           H  
ATOM   1680  CA  ILE A 105      73.578  29.128 -64.253  1.00 97.58           C  
ATOM   1681  HA  ILE A 105      73.190  28.122 -64.094  1.00 97.58           H  
ATOM   1682  C   ILE A 105      72.851  30.029 -63.249  1.00 97.58           C  
ATOM   1683  CB  ILE A 105      75.109  29.071 -64.032  1.00 97.58           C  
ATOM   1684  HB  ILE A 105      75.556  30.003 -64.378  1.00 97.58           H  
ATOM   1685  O   ILE A 105      72.141  29.498 -62.400  1.00 97.58           O  
ATOM   1686  CG1 ILE A 105      75.706  27.897 -64.846  1.00 97.58           C  
ATOM   1687 HG12 ILE A 105      75.384  26.953 -64.407  1.00 97.58           H  
ATOM   1688 HG13 ILE A 105      75.326  27.929 -65.868  1.00 97.58           H  
ATOM   1689  CG2 ILE A 105      75.452  28.910 -62.540  1.00 97.58           C  
ATOM   1690 HG21 ILE A 105      76.530  28.851 -62.390  1.00 97.58           H  
ATOM   1691 HG22 ILE A 105      75.115  29.779 -61.974  1.00 97.58           H  
ATOM   1692 HG23 ILE A 105      74.979  28.020 -62.125  1.00 97.58           H  
ATOM   1693  CD1 ILE A 105      77.238  27.909 -64.930  1.00 97.58           C  
ATOM   1694 HD11 ILE A 105      77.679  27.733 -63.949  1.00 97.58           H  
ATOM   1695 HD12 ILE A 105      77.580  28.869 -65.317  1.00 97.58           H  
ATOM   1696 HD13 ILE A 105      77.567  27.118 -65.604  1.00 97.58           H  
ATOM   1697  N   ASP A 106      72.899  31.353 -63.410  1.00 97.12           N  
ATOM   1698  H   ASP A 106      73.574  31.738 -64.056  1.00 97.12           H  
ATOM   1699  CA  ASP A 106      72.185  32.299 -62.532  1.00 97.12           C  
ATOM   1700  HA  ASP A 106      72.556  32.190 -61.513  1.00 97.12           H  
ATOM   1701  C   ASP A 106      70.658  32.047 -62.524  1.00 97.12           C  
ATOM   1702  CB  ASP A 106      72.445  33.744 -63.000  1.00 97.12           C  
ATOM   1703  HB2 ASP A 106      71.804  34.408 -62.420  1.00 97.12           H  
ATOM   1704  HB3 ASP A 106      72.149  33.836 -64.045  1.00 97.12           H  
ATOM   1705  O   ASP A 106      69.996  32.048 -61.475  1.00 97.12           O  
ATOM   1706  CG  ASP A 106      73.886  34.247 -62.848  1.00 97.12           C  
ATOM   1707  OD1 ASP A 106      74.683  33.597 -62.143  1.00 97.12           O  
ATOM   1708  OD2 ASP A 106      74.169  35.309 -63.450  1.00 97.12           O  
ATOM   1709  N   ASP A 107      70.081  31.775 -63.703  1.00 97.71           N  
ATOM   1710  H   ASP A 107      70.644  31.895 -64.533  1.00 97.71           H  
ATOM   1711  CA  ASP A 107      68.670  31.396 -63.845  1.00 97.71           C  
ATOM   1712  HA  ASP A 107      68.048  32.171 -63.396  1.00 97.71           H  
ATOM   1713  C   ASP A 107      68.362  30.067 -63.125  1.00 97.71           C  
ATOM   1714  CB  ASP A 107      68.296  31.259 -65.335  1.00 97.71           C  
ATOM   1715  HB2 ASP A 107      67.358  30.707 -65.398  1.00 97.71           H  
ATOM   1716  HB3 ASP A 107      69.053  30.660 -65.841  1.00 97.71           H  
ATOM   1717  O   ASP A 107      67.295  29.913 -62.518  1.00 97.71           O  
ATOM   1718  CG  ASP A 107      68.090  32.571 -66.106  1.00 97.71           C  
ATOM   1719  OD1 ASP A 107      67.852  33.619 -65.468  1.00 97.71           O  
ATOM   1720  OD2 ASP A 107      68.035  32.482 -67.358  1.00 97.71           O  
ATOM   1721  N   LEU A 108      69.275  29.090 -63.182  1.00 98.09           N  
ATOM   1722  H   LEU A 108      70.154  29.298 -63.636  1.00 98.09           H  
ATOM   1723  CA  LEU A 108      69.139  27.798 -62.500  1.00 98.09           C  
ATOM   1724  HA  LEU A 108      68.142  27.405 -62.697  1.00 98.09           H  
ATOM   1725  C   LEU A 108      69.240  27.942 -60.978  1.00 98.09           C  
ATOM   1726  CB  LEU A 108      70.189  26.798 -63.019  1.00 98.09           C  
ATOM   1727  HB2 LEU A 108      71.159  27.293 -63.055  1.00 98.09           H  
ATOM   1728  HB3 LEU A 108      70.277  25.979 -62.304  1.00 98.09           H  
ATOM   1729  O   LEU A 108      68.420  27.358 -60.271  1.00 98.09           O  
ATOM   1730  CG  LEU A 108      69.881  26.197 -64.400  1.00 98.09           C  
ATOM   1731  HG  LEU A 108      69.623  26.984 -65.109  1.00 98.09           H  
ATOM   1732  CD1 LEU A 108      71.104  25.438 -64.918  1.00 98.09           C  
ATOM   1733 HD11 LEU A 108      71.377  24.646 -64.220  1.00 98.09           H  
ATOM   1734 HD12 LEU A 108      70.894  25.010 -65.898  1.00 98.09           H  
ATOM   1735 HD13 LEU A 108      71.940  26.131 -65.010  1.00 98.09           H  
ATOM   1736  CD2 LEU A 108      68.702  25.219 -64.353  1.00 98.09           C  
ATOM   1737 HD21 LEU A 108      68.915  24.425 -63.637  1.00 98.09           H  
ATOM   1738 HD22 LEU A 108      68.549  24.783 -65.340  1.00 98.09           H  
ATOM   1739 HD23 LEU A 108      67.795  25.741 -64.049  1.00 98.09           H  
ATOM   1740  N   GLU A 109      70.167  28.750 -60.471  1.00 97.68           N  
ATOM   1741  H   GLU A 109      70.837  29.171 -61.099  1.00 97.68           H  
ATOM   1742  CA  GLU A 109      70.295  29.045 -59.039  1.00 97.68           C  
ATOM   1743  HA  GLU A 109      70.434  28.120 -58.481  1.00 97.68           H  
ATOM   1744  C   GLU A 109      69.045  29.750 -58.496  1.00 97.68           C  
ATOM   1745  CB  GLU A 109      71.510  29.947 -58.807  1.00 97.68           C  
ATOM   1746  HB2 GLU A 109      71.473  30.300 -57.776  1.00 97.68           H  
ATOM   1747  HB3 GLU A 109      71.448  30.809 -59.470  1.00 97.68           H  
ATOM   1748  O   GLU A 109      68.550  29.444 -57.406  1.00 97.68           O  
ATOM   1749  CG  GLU A 109      72.846  29.221 -59.020  1.00 97.68           C  
ATOM   1750  HG2 GLU A 109      72.870  28.352 -58.363  1.00 97.68           H  
ATOM   1751  HG3 GLU A 109      72.913  28.860 -60.047  1.00 97.68           H  
ATOM   1752  CD  GLU A 109      74.053  30.120 -58.713  1.00 97.68           C  
ATOM   1753  OE1 GLU A 109      75.171  29.560 -58.669  1.00 97.68           O  
ATOM   1754  OE2 GLU A 109      73.837  31.324 -58.446  1.00 97.68           O  
ATOM   1755  N   THR A 110      68.467  30.667 -59.276  1.00 97.54           N  
ATOM   1756  H   THR A 110      68.948  30.927 -60.126  1.00 97.54           H  
ATOM   1757  CA  THR A 110      67.199  31.323 -58.926  1.00 97.54           C  
ATOM   1758  HA  THR A 110      67.289  31.736 -57.922  1.00 97.54           H  
ATOM   1759  C   THR A 110      66.042  30.324 -58.886  1.00 97.54           C  
ATOM   1760  CB  THR A 110      66.917  32.487 -59.881  1.00 97.54           C  
ATOM   1761  HB  THR A 110      66.863  32.134 -60.910  1.00 97.54           H  
ATOM   1762  O   THR A 110      65.263  30.319 -57.929  1.00 97.54           O  
ATOM   1763  CG2 THR A 110      65.625  33.227 -59.525  1.00 97.54           C  
ATOM   1764 HG21 THR A 110      65.535  34.110 -60.156  1.00 97.54           H  
ATOM   1765 HG22 THR A 110      65.645  33.533 -58.479  1.00 97.54           H  
ATOM   1766 HG23 THR A 110      64.762  32.585 -59.699  1.00 97.54           H  
ATOM   1767  OG1 THR A 110      67.978  33.408 -59.750  1.00 97.54           O  
ATOM   1768  HG1 THR A 110      68.676  33.127 -60.346  1.00 97.54           H  
ATOM   1769  N   LYS A 111      65.955  29.414 -59.865  1.00 97.99           N  
ATOM   1770  H   LYS A 111      66.629  29.458 -60.616  1.00 97.99           H  
ATOM   1771  CA  LYS A 111      64.974  28.315 -59.840  1.00 97.99           C  
ATOM   1772  HA  LYS A 111      63.976  28.736 -59.722  1.00 97.99           H  
ATOM   1773  C   LYS A 111      65.182  27.389 -58.641  1.00 97.99           C  
ATOM   1774  CB  LYS A 111      65.032  27.520 -61.148  1.00 97.99           C  
ATOM   1775  HB2 LYS A 111      64.483  26.587 -61.022  1.00 97.99           H  
ATOM   1776  HB3 LYS A 111      66.069  27.276 -61.380  1.00 97.99           H  
ATOM   1777  O   LYS A 111      64.200  26.992 -58.023  1.00 97.99           O  
ATOM   1778  CG  LYS A 111      64.403  28.297 -62.310  1.00 97.99           C  
ATOM   1779  HG2 LYS A 111      64.836  29.296 -62.372  1.00 97.99           H  
ATOM   1780  HG3 LYS A 111      63.332  28.397 -62.135  1.00 97.99           H  
ATOM   1781  CD  LYS A 111      64.641  27.560 -63.630  1.00 97.99           C  
ATOM   1782  HD2 LYS A 111      65.713  27.423 -63.767  1.00 97.99           H  
ATOM   1783  HD3 LYS A 111      64.150  26.587 -63.597  1.00 97.99           H  
ATOM   1784  CE  LYS A 111      64.085  28.400 -64.781  1.00 97.99           C  
ATOM   1785  HE2 LYS A 111      64.565  29.378 -64.745  1.00 97.99           H  
ATOM   1786  HE3 LYS A 111      63.016  28.547 -64.629  1.00 97.99           H  
ATOM   1787  NZ  LYS A 111      64.345  27.760 -66.091  1.00 97.99           N  
ATOM   1788  HZ1 LYS A 111      65.341  27.652 -66.217  1.00 97.99           H  
ATOM   1789  HZ2 LYS A 111      64.002  28.348 -66.836  1.00 97.99           H  
ATOM   1790  HZ3 LYS A 111      63.902  26.854 -66.143  1.00 97.99           H  
ATOM   1791  N   GLN A 112      66.425  27.084 -58.276  1.00 98.00           N  
ATOM   1792  H   GLN A 112      67.188  27.408 -58.853  1.00 98.00           H  
ATOM   1793  CA  GLN A 112      66.745  26.255 -57.115  1.00 98.00           C  
ATOM   1794  HA  GLN A 112      66.222  25.304 -57.215  1.00 98.00           H  
ATOM   1795  C   GLN A 112      66.277  26.900 -55.805  1.00 98.00           C  
ATOM   1796  CB  GLN A 112      68.252  25.971 -57.108  1.00 98.00           C  
ATOM   1797  HB2 GLN A 112      68.802  26.904 -56.992  1.00 98.00           H  
ATOM   1798  HB3 GLN A 112      68.526  25.525 -58.064  1.00 98.00           H  
ATOM   1799  O   GLN A 112      65.658  26.222 -54.988  1.00 98.00           O  
ATOM   1800  CG  GLN A 112      68.661  25.010 -55.981  1.00 98.00           C  
ATOM   1801  HG2 GLN A 112      68.432  25.458 -55.014  1.00 98.00           H  
ATOM   1802  HG3 GLN A 112      68.098  24.081 -56.074  1.00 98.00           H  
ATOM   1803  CD  GLN A 112      70.149  24.680 -56.009  1.00 98.00           C  
ATOM   1804  NE2 GLN A 112      70.644  23.934 -55.048  1.00 98.00           N  
ATOM   1805 HE21 GLN A 112      71.640  23.776 -55.104  1.00 98.00           H  
ATOM   1806 HE22 GLN A 112      70.071  23.614 -54.280  1.00 98.00           H  
ATOM   1807  OE1 GLN A 112      70.896  25.069 -56.886  1.00 98.00           O  
ATOM   1808  N   ARG A 113      66.491  28.211 -55.620  1.00 97.75           N  
ATOM   1809  H   ARG A 113      67.042  28.704 -56.307  1.00 97.75           H  
ATOM   1810  CA  ARG A 113      65.962  28.943 -54.453  1.00 97.75           C  
ATOM   1811  HA  ARG A 113      66.301  28.454 -53.540  1.00 97.75           H  
ATOM   1812  C   ARG A 113      64.435  28.903 -54.386  1.00 97.75           C  
ATOM   1813  CB  ARG A 113      66.458  30.395 -54.455  1.00 97.75           C  
ATOM   1814  HB2 ARG A 113      66.322  30.832 -55.445  1.00 97.75           H  
ATOM   1815  HB3 ARG A 113      65.860  30.966 -53.745  1.00 97.75           H  
ATOM   1816  O   ARG A 113      63.886  28.641 -53.319  1.00 97.75           O  
ATOM   1817  CG  ARG A 113      67.930  30.492 -54.029  1.00 97.75           C  
ATOM   1818  HG2 ARG A 113      68.566  29.985 -54.754  1.00 97.75           H  
ATOM   1819  HG3 ARG A 113      68.050  30.002 -53.064  1.00 97.75           H  
ATOM   1820  CD  ARG A 113      68.375  31.952 -53.884  1.00 97.75           C  
ATOM   1821  HD2 ARG A 113      69.363  31.964 -53.424  1.00 97.75           H  
ATOM   1822  HD3 ARG A 113      67.678  32.461 -53.217  1.00 97.75           H  
ATOM   1823  NE  ARG A 113      68.454  32.638 -55.190  1.00 97.75           N  
ATOM   1824  HE  ARG A 113      68.722  32.066 -55.978  1.00 97.75           H  
ATOM   1825  NH1 ARG A 113      68.028  34.776 -54.463  1.00 97.75           N  
ATOM   1826 HH11 ARG A 113      67.951  34.426 -53.519  1.00 97.75           H  
ATOM   1827 HH12 ARG A 113      67.936  35.761 -54.666  1.00 97.75           H  
ATOM   1828  NH2 ARG A 113      68.430  34.407 -56.629  1.00 97.75           N  
ATOM   1829 HH21 ARG A 113      68.643  33.805 -57.411  1.00 97.75           H  
ATOM   1830 HH22 ARG A 113      68.357  35.397 -56.812  1.00 97.75           H  
ATOM   1831  CZ  ARG A 113      68.305  33.931 -55.421  1.00 97.75           C  
ATOM   1832  N   ASN A 114      63.753  29.085 -55.518  1.00 97.91           N  
ATOM   1833  H   ASN A 114      64.262  29.354 -56.348  1.00 97.91           H  
ATOM   1834  CA  ASN A 114      62.293  28.975 -55.572  1.00 97.91           C  
ATOM   1835  HA  ASN A 114      61.863  29.643 -54.826  1.00 97.91           H  
ATOM   1836  C   ASN A 114      61.813  27.556 -55.219  1.00 97.91           C  
ATOM   1837  CB  ASN A 114      61.796  29.410 -56.961  1.00 97.91           C  
ATOM   1838  HB2 ASN A 114      62.316  28.842 -57.731  1.00 97.91           H  
ATOM   1839  HB3 ASN A 114      60.730  29.194 -57.035  1.00 97.91           H  
ATOM   1840  O   ASN A 114      60.841  27.410 -54.486  1.00 97.91           O  
ATOM   1841  CG  ASN A 114      61.974  30.895 -57.231  1.00 97.91           C  
ATOM   1842  ND2 ASN A 114      61.828  31.310 -58.467  1.00 97.91           N  
ATOM   1843 HD21 ASN A 114      61.591  30.664 -59.207  1.00 97.91           H  
ATOM   1844 HD22 ASN A 114      61.942  32.305 -58.602  1.00 97.91           H  
ATOM   1845  OD1 ASN A 114      62.223  31.706 -56.359  1.00 97.91           O  
ATOM   1846  N   ILE A 115      62.512  26.511 -55.682  1.00 98.41           N  
ATOM   1847  H   ILE A 115      63.287  26.691 -56.304  1.00 98.41           H  
ATOM   1848  CA  ILE A 115      62.210  25.112 -55.329  1.00 98.41           C  
ATOM   1849  HA  ILE A 115      61.164  24.913 -55.560  1.00 98.41           H  
ATOM   1850  C   ILE A 115      62.369  24.876 -53.820  1.00 98.41           C  
ATOM   1851  CB  ILE A 115      63.081  24.140 -56.163  1.00 98.41           C  
ATOM   1852  HB  ILE A 115      64.116  24.480 -56.122  1.00 98.41           H  
ATOM   1853  O   ILE A 115      61.516  24.223 -53.223  1.00 98.41           O  
ATOM   1854  CG1 ILE A 115      62.616  24.141 -57.638  1.00 98.41           C  
ATOM   1855 HG12 ILE A 115      61.668  23.609 -57.719  1.00 98.41           H  
ATOM   1856 HG13 ILE A 115      62.438  25.164 -57.969  1.00 98.41           H  
ATOM   1857  CG2 ILE A 115      63.032  22.702 -55.610  1.00 98.41           C  
ATOM   1858 HG21 ILE A 115      63.466  22.662 -54.611  1.00 98.41           H  
ATOM   1859 HG22 ILE A 115      62.001  22.353 -55.563  1.00 98.41           H  
ATOM   1860 HG23 ILE A 115      63.613  22.024 -56.236  1.00 98.41           H  
ATOM   1861  CD1 ILE A 115      63.627  23.510 -58.606  1.00 98.41           C  
ATOM   1862 HD11 ILE A 115      63.274  23.644 -59.629  1.00 98.41           H  
ATOM   1863 HD12 ILE A 115      64.596  24.000 -58.503  1.00 98.41           H  
ATOM   1864 HD13 ILE A 115      63.734  22.443 -58.415  1.00 98.41           H  
ATOM   1865  N   ILE A 116      63.420  25.421 -53.195  1.00 98.12           N  
ATOM   1866  H   ILE A 116      64.099  25.925 -53.747  1.00 98.12           H  
ATOM   1867  CA  ILE A 116      63.628  25.326 -51.740  1.00 98.12           C  
ATOM   1868  HA  ILE A 116      63.593  24.276 -51.452  1.00 98.12           H  
ATOM   1869  C   ILE A 116      62.481  26.015 -50.987  1.00 98.12           C  
ATOM   1870  CB  ILE A 116      65.018  25.881 -51.346  1.00 98.12           C  
ATOM   1871  HB  ILE A 116      65.133  26.873 -51.781  1.00 98.12           H  
ATOM   1872  O   ILE A 116      61.891  25.402 -50.105  1.00 98.12           O  
ATOM   1873  CG1 ILE A 116      66.134  24.960 -51.894  1.00 98.12           C  
ATOM   1874 HG12 ILE A 116      66.150  24.031 -51.323  1.00 98.12           H  
ATOM   1875 HG13 ILE A 116      65.922  24.698 -52.931  1.00 98.12           H  
ATOM   1876  CG2 ILE A 116      65.155  26.009 -49.816  1.00 98.12           C  
ATOM   1877 HG21 ILE A 116      64.980  25.047 -49.334  1.00 98.12           H  
ATOM   1878 HG22 ILE A 116      64.433  26.721 -49.417  1.00 98.12           H  
ATOM   1879 HG23 ILE A 116      66.144  26.374 -49.540  1.00 98.12           H  
ATOM   1880  CD1 ILE A 116      67.534  25.590 -51.861  1.00 98.12           C  
ATOM   1881 HD11 ILE A 116      68.241  24.916 -52.346  1.00 98.12           H  
ATOM   1882 HD12 ILE A 116      67.860  25.753 -50.834  1.00 98.12           H  
ATOM   1883 HD13 ILE A 116      67.526  26.538 -52.399  1.00 98.12           H  
ATOM   1884  N   SER A 117      62.091  27.230 -51.389  1.00 98.05           N  
ATOM   1885  H   SER A 117      62.624  27.693 -52.112  1.00 98.05           H  
ATOM   1886  CA  SER A 117      60.956  27.937 -50.775  1.00 98.05           C  
ATOM   1887  HA  SER A 117      61.168  28.088 -49.717  1.00 98.05           H  
ATOM   1888  C   SER A 117      59.646  27.148 -50.886  1.00 98.05           C  
ATOM   1889  CB  SER A 117      60.775  29.303 -51.440  1.00 98.05           C  
ATOM   1890  HB2 SER A 117      61.719  29.847 -51.408  1.00 98.05           H  
ATOM   1891  HB3 SER A 117      60.489  29.166 -52.483  1.00 98.05           H  
ATOM   1892  O   SER A 117      58.897  27.056 -49.918  1.00 98.05           O  
ATOM   1893  OG  SER A 117      59.783  30.068 -50.783  1.00 98.05           O  
ATOM   1894  HG  SER A 117      59.070  29.502 -50.479  1.00 98.05           H  
ATOM   1895  N   VAL A 118      59.371  26.551 -52.051  1.00 98.32           N  
ATOM   1896  H   VAL A 118      60.005  26.691 -52.825  1.00 98.32           H  
ATOM   1897  CA  VAL A 118      58.181  25.707 -52.255  1.00 98.32           C  
ATOM   1898  HA  VAL A 118      57.299  26.264 -51.937  1.00 98.32           H  
ATOM   1899  C   VAL A 118      58.241  24.450 -51.383  1.00 98.32           C  
ATOM   1900  CB  VAL A 118      58.019  25.348 -53.746  1.00 98.32           C  
ATOM   1901  HB  VAL A 118      58.970  24.983 -54.132  1.00 98.32           H  
ATOM   1902  O   VAL A 118      57.217  24.031 -50.848  1.00 98.32           O  
ATOM   1903  CG1 VAL A 118      56.956  24.270 -53.999  1.00 98.32           C  
ATOM   1904 HG11 VAL A 118      56.014  24.558 -53.533  1.00 98.32           H  
ATOM   1905 HG12 VAL A 118      56.804  24.138 -55.071  1.00 98.32           H  
ATOM   1906 HG13 VAL A 118      57.285  23.317 -53.584  1.00 98.32           H  
ATOM   1907  CG2 VAL A 118      57.603  26.584 -54.555  1.00 98.32           C  
ATOM   1908 HG21 VAL A 118      58.309  27.399 -54.394  1.00 98.32           H  
ATOM   1909 HG22 VAL A 118      57.583  26.344 -55.618  1.00 98.32           H  
ATOM   1910 HG23 VAL A 118      56.616  26.919 -54.238  1.00 98.32           H  
ATOM   1911  N   LYS A 119      59.423  23.852 -51.202  1.00 98.15           N  
ATOM   1912  H   LYS A 119      60.235  24.245 -51.656  1.00 98.15           H  
ATOM   1913  CA  LYS A 119      59.608  22.705 -50.305  1.00 98.15           C  
ATOM   1914  HA  LYS A 119      58.904  21.922 -50.589  1.00 98.15           H  
ATOM   1915  C   LYS A 119      59.277  23.071 -48.853  1.00 98.15           C  
ATOM   1916  CB  LYS A 119      61.037  22.163 -50.453  1.00 98.15           C  
ATOM   1917  HB2 LYS A 119      61.746  22.930 -50.141  1.00 98.15           H  
ATOM   1918  HB3 LYS A 119      61.229  21.913 -51.496  1.00 98.15           H  
ATOM   1919  O   LYS A 119      58.559  22.315 -48.205  1.00 98.15           O  
ATOM   1920  CG  LYS A 119      61.243  20.916 -49.586  1.00 98.15           C  
ATOM   1921  HG2 LYS A 119      60.652  20.091 -49.982  1.00 98.15           H  
ATOM   1922  HG3 LYS A 119      60.896  21.129 -48.574  1.00 98.15           H  
ATOM   1923  CD  LYS A 119      62.720  20.513 -49.522  1.00 98.15           C  
ATOM   1924  HD2 LYS A 119      63.019  20.087 -50.480  1.00 98.15           H  
ATOM   1925  HD3 LYS A 119      63.332  21.392 -49.323  1.00 98.15           H  
ATOM   1926  CE  LYS A 119      62.943  19.487 -48.404  1.00 98.15           C  
ATOM   1927  HE2 LYS A 119      62.304  18.622 -48.583  1.00 98.15           H  
ATOM   1928  HE3 LYS A 119      63.983  19.162 -48.437  1.00 98.15           H  
ATOM   1929  NZ  LYS A 119      62.640  20.062 -47.063  1.00 98.15           N  
ATOM   1930  HZ1 LYS A 119      63.042  20.978 -46.922  1.00 98.15           H  
ATOM   1931  HZ2 LYS A 119      61.651  20.216 -46.923  1.00 98.15           H  
ATOM   1932  HZ3 LYS A 119      62.883  19.454 -46.295  1.00 98.15           H  
ATOM   1933  N   ASP A 120      59.747  24.216 -48.366  1.00 97.95           N  
ATOM   1934  H   ASP A 120      60.383  24.762 -48.930  1.00 97.95           H  
ATOM   1935  CA  ASP A 120      59.468  24.668 -46.996  1.00 97.95           C  
ATOM   1936  HA  ASP A 120      59.773  23.890 -46.296  1.00 97.95           H  
ATOM   1937  C   ASP A 120      57.965  24.922 -46.777  1.00 97.95           C  
ATOM   1938  CB  ASP A 120      60.278  25.939 -46.689  1.00 97.95           C  
ATOM   1939  HB2 ASP A 120      59.959  26.324 -45.721  1.00 97.95           H  
ATOM   1940  HB3 ASP A 120      60.052  26.697 -47.439  1.00 97.95           H  
ATOM   1941  O   ASP A 120      57.403  24.562 -45.738  1.00 97.95           O  
ATOM   1942  CG  ASP A 120      61.798  25.722 -46.631  1.00 97.95           C  
ATOM   1943  OD1 ASP A 120      62.241  24.559 -46.469  1.00 97.95           O  
ATOM   1944  OD2 ASP A 120      62.515  26.744 -46.718  1.00 97.95           O  
ATOM   1945  N   ASP A 121      57.280  25.478 -47.782  1.00 98.39           N  
ATOM   1946  H   ASP A 121      57.796  25.817 -48.582  1.00 98.39           H  
ATOM   1947  CA  ASP A 121      55.823  25.624 -47.763  1.00 98.39           C  
ATOM   1948  HA  ASP A 121      55.538  26.154 -46.855  1.00 98.39           H  
ATOM   1949  C   ASP A 121      55.111  24.261 -47.723  1.00 98.39           C  
ATOM   1950  CB  ASP A 121      55.353  26.440 -48.979  1.00 98.39           C  
ATOM   1951  HB2 ASP A 121      54.275  26.313 -49.076  1.00 98.39           H  
ATOM   1952  HB3 ASP A 121      55.813  26.045 -49.884  1.00 98.39           H  
ATOM   1953  O   ASP A 121      54.178  24.083 -46.936  1.00 98.39           O  
ATOM   1954  CG  ASP A 121      55.624  27.945 -48.882  1.00 98.39           C  
ATOM   1955  OD1 ASP A 121      55.755  28.468 -47.746  1.00 98.39           O  
ATOM   1956  OD2 ASP A 121      55.522  28.612 -49.930  1.00 98.39           O  
ATOM   1957  N   ILE A 122      55.560  23.283 -48.520  1.00 98.61           N  
ATOM   1958  H   ILE A 122      56.333  23.498 -49.133  1.00 98.61           H  
ATOM   1959  CA  ILE A 122      55.032  21.908 -48.511  1.00 98.61           C  
ATOM   1960  HA  ILE A 122      53.957  21.949 -48.690  1.00 98.61           H  
ATOM   1961  C   ILE A 122      55.215  21.264 -47.132  1.00 98.61           C  
ATOM   1962  CB  ILE A 122      55.673  21.065 -49.641  1.00 98.61           C  
ATOM   1963  HB  ILE A 122      56.751  21.222 -49.627  1.00 98.61           H  
ATOM   1964  O   ILE A 122      54.262  20.690 -46.602  1.00 98.61           O  
ATOM   1965  CG1 ILE A 122      55.124  21.517 -51.014  1.00 98.61           C  
ATOM   1966 HG12 ILE A 122      54.086  21.199 -51.111  1.00 98.61           H  
ATOM   1967 HG13 ILE A 122      55.134  22.605 -51.072  1.00 98.61           H  
ATOM   1968  CG2 ILE A 122      55.414  19.556 -49.448  1.00 98.61           C  
ATOM   1969 HG21 ILE A 122      54.344  19.363 -49.367  1.00 98.61           H  
ATOM   1970 HG22 ILE A 122      55.914  19.204 -48.546  1.00 98.61           H  
ATOM   1971 HG23 ILE A 122      55.826  18.983 -50.278  1.00 98.61           H  
ATOM   1972  CD1 ILE A 122      55.925  20.981 -52.208  1.00 98.61           C  
ATOM   1973 HD11 ILE A 122      55.820  19.899 -52.294  1.00 98.61           H  
ATOM   1974 HD12 ILE A 122      56.978  21.239 -52.095  1.00 98.61           H  
ATOM   1975 HD13 ILE A 122      55.547  21.436 -53.124  1.00 98.61           H  
ATOM   1976  N   ASP A 123      56.391  21.400 -46.519  1.00 98.46           N  
ATOM   1977  H   ASP A 123      57.141  21.860 -47.015  1.00 98.46           H  
ATOM   1978  CA  ASP A 123      56.671  20.858 -45.186  1.00 98.46           C  
ATOM   1979  HA  ASP A 123      56.463  19.788 -45.193  1.00 98.46           H  
ATOM   1980  C   ASP A 123      55.747  21.488 -44.125  1.00 98.46           C  
ATOM   1981  CB  ASP A 123      58.164  21.053 -44.843  1.00 98.46           C  
ATOM   1982  HB2 ASP A 123      58.300  20.847 -43.781  1.00 98.46           H  
ATOM   1983  HB3 ASP A 123      58.443  22.092 -45.018  1.00 98.46           H  
ATOM   1984  O   ASP A 123      55.178  20.781 -43.284  1.00 98.46           O  
ATOM   1985  CG  ASP A 123      59.116  20.124 -45.622  1.00 98.46           C  
ATOM   1986  OD1 ASP A 123      58.686  19.022 -46.025  1.00 98.46           O  
ATOM   1987  OD2 ASP A 123      60.321  20.455 -45.762  1.00 98.46           O  
ATOM   1988  N   ARG A 124      55.495  22.804 -44.211  1.00 98.31           N  
ATOM   1989  H   ARG A 124      56.004  23.328 -44.908  1.00 98.31           H  
ATOM   1990  CA  ARG A 124      54.518  23.502 -43.356  1.00 98.31           C  
ATOM   1991  HA  ARG A 124      54.772  23.301 -42.315  1.00 98.31           H  
ATOM   1992  C   ARG A 124      53.094  22.981 -43.568  1.00 98.31           C  
ATOM   1993  CB  ARG A 124      54.620  25.016 -43.610  1.00 98.31           C  
ATOM   1994  HB2 ARG A 124      54.342  25.227 -44.643  1.00 98.31           H  
ATOM   1995  HB3 ARG A 124      55.655  25.326 -43.469  1.00 98.31           H  
ATOM   1996  O   ARG A 124      52.369  22.764 -42.594  1.00 98.31           O  
ATOM   1997  CG  ARG A 124      53.724  25.831 -42.662  1.00 98.31           C  
ATOM   1998  HG2 ARG A 124      52.681  25.546 -42.795  1.00 98.31           H  
ATOM   1999  HG3 ARG A 124      54.012  25.614 -41.633  1.00 98.31           H  
ATOM   2000  CD  ARG A 124      53.857  27.343 -42.899  1.00 98.31           C  
ATOM   2001  HD2 ARG A 124      54.905  27.621 -42.786  1.00 98.31           H  
ATOM   2002  HD3 ARG A 124      53.289  27.865 -42.129  1.00 98.31           H  
ATOM   2003  NE  ARG A 124      53.340  27.743 -44.226  1.00 98.31           N  
ATOM   2004  HE  ARG A 124      52.411  27.429 -44.470  1.00 98.31           H  
ATOM   2005  NH1 ARG A 124      55.219  28.794 -45.075  1.00 98.31           N  
ATOM   2006 HH11 ARG A 124      55.684  28.957 -45.957  1.00 98.31           H  
ATOM   2007 HH12 ARG A 124      55.779  28.560 -44.268  1.00 98.31           H  
ATOM   2008  NH2 ARG A 124      53.452  28.557 -46.349  1.00 98.31           N  
ATOM   2009 HH21 ARG A 124      52.574  28.134 -46.614  1.00 98.31           H  
ATOM   2010 HH22 ARG A 124      54.104  28.819 -47.075  1.00 98.31           H  
ATOM   2011  CZ  ARG A 124      53.997  28.369 -45.188  1.00 98.31           C  
ATOM   2012  N   TYR A 125      52.675  22.757 -44.815  1.00 98.53           N  
ATOM   2013  H   TYR A 125      53.302  22.973 -45.577  1.00 98.53           H  
ATOM   2014  CA  TYR A 125      51.356  22.190 -45.110  1.00 98.53           C  
ATOM   2015  HA  TYR A 125      50.608  22.781 -44.580  1.00 98.53           H  
ATOM   2016  C   TYR A 125      51.207  20.757 -44.583  1.00 98.53           C  
ATOM   2017  CB  TYR A 125      51.050  22.266 -46.614  1.00 98.53           C  
ATOM   2018  HB2 TYR A 125      50.168  21.659 -46.815  1.00 98.53           H  
ATOM   2019  HB3 TYR A 125      51.879  21.826 -47.168  1.00 98.53           H  
ATOM   2020  O   TYR A 125      50.161  20.432 -44.022  1.00 98.53           O  
ATOM   2021  CG  TYR A 125      50.763  23.664 -47.139  1.00 98.53           C  
ATOM   2022  CD1 TYR A 125      49.757  24.452 -46.543  1.00 98.53           C  
ATOM   2023  HD1 TYR A 125      49.176  24.054 -45.723  1.00 98.53           H  
ATOM   2024  CD2 TYR A 125      51.472  24.165 -48.248  1.00 98.53           C  
ATOM   2025  HD2 TYR A 125      52.246  23.571 -48.710  1.00 98.53           H  
ATOM   2026  CE1 TYR A 125      49.480  25.743 -47.033  1.00 98.53           C  
ATOM   2027  HE1 TYR A 125      48.700  26.338 -46.582  1.00 98.53           H  
ATOM   2028  CE2 TYR A 125      51.204  25.456 -48.739  1.00 98.53           C  
ATOM   2029  HE2 TYR A 125      51.759  25.850 -49.577  1.00 98.53           H  
ATOM   2030  OH  TYR A 125      49.955  27.494 -48.603  1.00 98.53           O  
ATOM   2031  HH  TYR A 125      49.196  27.905 -48.182  1.00 98.53           H  
ATOM   2032  CZ  TYR A 125      50.208  26.247 -48.132  1.00 98.53           C  
ATOM   2033  N   ILE A 126      52.249  19.924 -44.674  1.00 98.42           N  
ATOM   2034  H   ILE A 126      53.071  20.242 -45.166  1.00 98.42           H  
ATOM   2035  CA  ILE A 126      52.259  18.565 -44.107  1.00 98.42           C  
ATOM   2036  HA  ILE A 126      51.413  18.011 -44.513  1.00 98.42           H  
ATOM   2037  C   ILE A 126      52.067  18.603 -42.585  1.00 98.42           C  
ATOM   2038  CB  ILE A 126      53.558  17.827 -44.515  1.00 98.42           C  
ATOM   2039  HB  ILE A 126      54.406  18.487 -44.333  1.00 98.42           H  
ATOM   2040  O   ILE A 126      51.250  17.851 -42.049  1.00 98.42           O  
ATOM   2041  CG1 ILE A 126      53.511  17.482 -46.021  1.00 98.42           C  
ATOM   2042 HG12 ILE A 126      52.768  16.703 -46.193  1.00 98.42           H  
ATOM   2043 HG13 ILE A 126      53.200  18.358 -46.590  1.00 98.42           H  
ATOM   2044  CG2 ILE A 126      53.767  16.543 -43.685  1.00 98.42           C  
ATOM   2045 HG21 ILE A 126      53.911  16.788 -42.633  1.00 98.42           H  
ATOM   2046 HG22 ILE A 126      54.665  16.021 -44.014  1.00 98.42           H  
ATOM   2047 HG23 ILE A 126      52.906  15.883 -43.791  1.00 98.42           H  
ATOM   2048  CD1 ILE A 126      54.857  17.021 -46.595  1.00 98.42           C  
ATOM   2049 HD11 ILE A 126      54.769  16.917 -47.676  1.00 98.42           H  
ATOM   2050 HD12 ILE A 126      55.628  17.760 -46.375  1.00 98.42           H  
ATOM   2051 HD13 ILE A 126      55.147  16.055 -46.180  1.00 98.42           H  
ATOM   2052  N   GLN A 127      52.760  19.500 -41.877  1.00 98.09           N  
ATOM   2053  H   GLN A 127      53.435  20.078 -42.358  1.00 98.09           H  
ATOM   2054  CA  GLN A 127      52.593  19.654 -40.426  1.00 98.09           C  
ATOM   2055  HA  GLN A 127      52.793  18.697 -39.943  1.00 98.09           H  
ATOM   2056  C   GLN A 127      51.163  20.060 -40.044  1.00 98.09           C  
ATOM   2057  CB  GLN A 127      53.582  20.691 -39.888  1.00 98.09           C  
ATOM   2058  HB2 GLN A 127      53.510  21.604 -40.479  1.00 98.09           H  
ATOM   2059  HB3 GLN A 127      53.309  20.929 -38.860  1.00 98.09           H  
ATOM   2060  O   GLN A 127      50.591  19.493 -39.111  1.00 98.09           O  
ATOM   2061  CG  GLN A 127      55.032  20.190 -39.892  1.00 98.09           C  
ATOM   2062  HG2 GLN A 127      55.109  19.305 -39.260  1.00 98.09           H  
ATOM   2063  HG3 GLN A 127      55.330  19.912 -40.903  1.00 98.09           H  
ATOM   2064  CD  GLN A 127      56.005  21.244 -39.371  1.00 98.09           C  
ATOM   2065  NE2 GLN A 127      57.285  20.950 -39.347  1.00 98.09           N  
ATOM   2066 HE21 GLN A 127      57.902  21.694 -39.052  1.00 98.09           H  
ATOM   2067 HE22 GLN A 127      57.626  20.097 -39.768  1.00 98.09           H  
ATOM   2068  OE1 GLN A 127      55.643  22.333 -38.956  1.00 98.09           O  
ATOM   2069  N   ASN A 128      50.561  21.001 -40.776  1.00 98.42           N  
ATOM   2070  H   ASN A 128      51.091  21.455 -41.505  1.00 98.42           H  
ATOM   2071  CA  ASN A 128      49.174  21.407 -40.544  1.00 98.42           C  
ATOM   2072  HA  ASN A 128      49.052  21.667 -39.492  1.00 98.42           H  
ATOM   2073  C   ASN A 128      48.185  20.264 -40.822  1.00 98.42           C  
ATOM   2074  CB  ASN A 128      48.859  22.645 -41.395  1.00 98.42           C  
ATOM   2075  HB2 ASN A 128      47.783  22.820 -41.381  1.00 98.42           H  
ATOM   2076  HB3 ASN A 128      49.161  22.464 -42.427  1.00 98.42           H  
ATOM   2077  O   ASN A 128      47.265  20.057 -40.035  1.00 98.42           O  
ATOM   2078  CG  ASN A 128      49.528  23.910 -40.886  1.00 98.42           C  
ATOM   2079  ND2 ASN A 128      49.561  24.941 -41.697  1.00 98.42           N  
ATOM   2080 HD21 ASN A 128      49.167  24.874 -42.624  1.00 98.42           H  
ATOM   2081 HD22 ASN A 128      49.984  25.779 -41.325  1.00 98.42           H  
ATOM   2082  OD1 ASN A 128      49.987  24.016 -39.759  1.00 98.42           O  
ATOM   2083  N   MET A 129      48.392  19.482 -41.887  1.00 98.69           N  
ATOM   2084  H   MET A 129      49.153  19.701 -42.515  1.00 98.69           H  
ATOM   2085  CA  MET A 129      47.559  18.307 -42.169  1.00 98.69           C  
ATOM   2086  HA  MET A 129      46.515  18.617 -42.216  1.00 98.69           H  
ATOM   2087  C   MET A 129      47.651  17.249 -41.065  1.00 98.69           C  
ATOM   2088  CB  MET A 129      47.939  17.671 -43.512  1.00 98.69           C  
ATOM   2089  HB2 MET A 129      47.471  16.689 -43.566  1.00 98.69           H  
ATOM   2090  HB3 MET A 129      49.020  17.538 -43.572  1.00 98.69           H  
ATOM   2091  O   MET A 129      46.634  16.657 -40.710  1.00 98.69           O  
ATOM   2092  CG  MET A 129      47.443  18.484 -44.710  1.00 98.69           C  
ATOM   2093  HG2 MET A 129      48.069  19.367 -44.841  1.00 98.69           H  
ATOM   2094  HG3 MET A 129      46.427  18.821 -44.503  1.00 98.69           H  
ATOM   2095  SD  MET A 129      47.395  17.546 -46.263  1.00 98.69           S  
ATOM   2096  CE  MET A 129      49.153  17.163 -46.488  1.00 98.69           C  
ATOM   2097  HE1 MET A 129      49.293  16.654 -47.441  1.00 98.69           H  
ATOM   2098  HE2 MET A 129      49.498  16.514 -45.682  1.00 98.69           H  
ATOM   2099  HE3 MET A 129      49.732  18.086 -46.485  1.00 98.69           H  
ATOM   2100  N   ASN A 130      48.837  17.032 -40.489  1.00 98.35           N  
ATOM   2101  H   ASN A 130      49.650  17.504 -40.857  1.00 98.35           H  
ATOM   2102  CA  ASN A 130      48.998  16.116 -39.358  1.00 98.35           C  
ATOM   2103  HA  ASN A 130      48.551  15.157 -39.619  1.00 98.35           H  
ATOM   2104  C   ASN A 130      48.239  16.607 -38.114  1.00 98.35           C  
ATOM   2105  CB  ASN A 130      50.491  15.892 -39.079  1.00 98.35           C  
ATOM   2106  HB2 ASN A 130      51.003  16.853 -39.023  1.00 98.35           H  
ATOM   2107  HB3 ASN A 130      50.599  15.394 -38.116  1.00 98.35           H  
ATOM   2108  O   ASN A 130      47.526  15.816 -37.505  1.00 98.35           O  
ATOM   2109  CG  ASN A 130      51.163  15.009 -40.118  1.00 98.35           C  
ATOM   2110  ND2 ASN A 130      52.447  15.181 -40.325  1.00 98.35           N  
ATOM   2111 HD21 ASN A 130      52.948  15.905 -39.829  1.00 98.35           H  
ATOM   2112 HD22 ASN A 130      52.867  14.606 -41.040  1.00 98.35           H  
ATOM   2113  OD1 ASN A 130      50.568  14.135 -40.733  1.00 98.35           O  
ATOM   2114  N   LYS A 131      48.289  17.909 -37.794  1.00 98.14           N  
ATOM   2115  H   LYS A 131      48.892  18.514 -38.333  1.00 98.14           H  
ATOM   2116  CA  LYS A 131      47.478  18.483 -36.702  1.00 98.14           C  
ATOM   2117  HA  LYS A 131      47.710  17.963 -35.773  1.00 98.14           H  
ATOM   2118  C   LYS A 131      45.978  18.275 -36.923  1.00 98.14           C  
ATOM   2119  CB  LYS A 131      47.767  19.979 -36.533  1.00 98.14           C  
ATOM   2120  HB2 LYS A 131      47.716  20.474 -37.503  1.00 98.14           H  
ATOM   2121  HB3 LYS A 131      46.995  20.409 -35.894  1.00 98.14           H  
ATOM   2122  O   LYS A 131      45.292  17.793 -36.028  1.00 98.14           O  
ATOM   2123  CG  LYS A 131      49.127  20.246 -35.883  1.00 98.14           C  
ATOM   2124  HG2 LYS A 131      49.142  19.808 -34.885  1.00 98.14           H  
ATOM   2125  HG3 LYS A 131      49.922  19.800 -36.482  1.00 98.14           H  
ATOM   2126  CD  LYS A 131      49.347  21.758 -35.786  1.00 98.14           C  
ATOM   2127  HD2 LYS A 131      49.371  22.175 -36.793  1.00 98.14           H  
ATOM   2128  HD3 LYS A 131      48.520  22.205 -35.235  1.00 98.14           H  
ATOM   2129  CE  LYS A 131      50.663  22.057 -35.070  1.00 98.14           C  
ATOM   2130  HE2 LYS A 131      50.603  21.663 -34.055  1.00 98.14           H  
ATOM   2131  HE3 LYS A 131      51.466  21.534 -35.589  1.00 98.14           H  
ATOM   2132  NZ  LYS A 131      50.926  23.515 -35.051  1.00 98.14           N  
ATOM   2133  HZ1 LYS A 131      51.798  23.714 -34.581  1.00 98.14           H  
ATOM   2134  HZ2 LYS A 131      50.176  23.996 -34.575  1.00 98.14           H  
ATOM   2135  HZ3 LYS A 131      50.978  23.865 -35.997  1.00 98.14           H  
ATOM   2136  N   ILE A 132      45.485  18.563 -38.131  1.00 98.57           N  
ATOM   2137  H   ILE A 132      46.106  18.982 -38.808  1.00 98.57           H  
ATOM   2138  CA  ILE A 132      44.073  18.349 -38.497  1.00 98.57           C  
ATOM   2139  HA  ILE A 132      43.442  18.908 -37.806  1.00 98.57           H  
ATOM   2140  C   ILE A 132      43.692  16.868 -38.354  1.00 98.57           C  
ATOM   2141  CB  ILE A 132      43.813  18.867 -39.932  1.00 98.57           C  
ATOM   2142  HB  ILE A 132      44.568  18.441 -40.593  1.00 98.57           H  
ATOM   2143  O   ILE A 132      42.603  16.544 -37.884  1.00 98.57           O  
ATOM   2144  CG1 ILE A 132      43.929  20.409 -39.975  1.00 98.57           C  
ATOM   2145 HG12 ILE A 132      44.827  20.726 -39.446  1.00 98.57           H  
ATOM   2146 HG13 ILE A 132      43.078  20.851 -39.457  1.00 98.57           H  
ATOM   2147  CG2 ILE A 132      42.426  18.434 -40.451  1.00 98.57           C  
ATOM   2148 HG21 ILE A 132      41.652  18.787 -39.770  1.00 98.57           H  
ATOM   2149 HG22 ILE A 132      42.364  17.349 -40.528  1.00 98.57           H  
ATOM   2150 HG23 ILE A 132      42.239  18.839 -41.445  1.00 98.57           H  
ATOM   2151  CD1 ILE A 132      44.008  20.985 -41.396  1.00 98.57           C  
ATOM   2152 HD11 ILE A 132      44.818  20.507 -41.946  1.00 98.57           H  
ATOM   2153 HD12 ILE A 132      43.067  20.840 -41.926  1.00 98.57           H  
ATOM   2154 HD13 ILE A 132      44.207  22.055 -41.336  1.00 98.57           H  
ATOM   2155  N   LYS A 133      44.586  15.948 -38.735  1.00 98.36           N  
ATOM   2156  H   LYS A 133      45.457  16.271 -39.130  1.00 98.36           H  
ATOM   2157  CA  LYS A 133      44.373  14.503 -38.584  1.00 98.36           C  
ATOM   2158  HA  LYS A 133      43.427  14.240 -39.056  1.00 98.36           H  
ATOM   2159  C   LYS A 133      44.252  14.091 -37.113  1.00 98.36           C  
ATOM   2160  CB  LYS A 133      45.515  13.770 -39.295  1.00 98.36           C  
ATOM   2161  HB2 LYS A 133      45.532  14.076 -40.341  1.00 98.36           H  
ATOM   2162  HB3 LYS A 133      46.464  14.055 -38.840  1.00 98.36           H  
ATOM   2163  O   LYS A 133      43.392  13.271 -36.792  1.00 98.36           O  
ATOM   2164  CG  LYS A 133      45.385  12.245 -39.224  1.00 98.36           C  
ATOM   2165  HG2 LYS A 133      44.473  11.929 -39.729  1.00 98.36           H  
ATOM   2166  HG3 LYS A 133      45.353  11.922 -38.183  1.00 98.36           H  
ATOM   2167  CD  LYS A 133      46.604  11.609 -39.894  1.00 98.36           C  
ATOM   2168  HD2 LYS A 133      46.630  11.898 -40.944  1.00 98.36           H  
ATOM   2169  HD3 LYS A 133      47.504  11.976 -39.401  1.00 98.36           H  
ATOM   2170  CE  LYS A 133      46.536  10.088 -39.767  1.00 98.36           C  
ATOM   2171  HE2 LYS A 133      45.650   9.729 -40.291  1.00 98.36           H  
ATOM   2172  HE3 LYS A 133      46.435   9.838 -38.711  1.00 98.36           H  
ATOM   2173  NZ  LYS A 133      47.764   9.470 -40.319  1.00 98.36           N  
ATOM   2174  HZ1 LYS A 133      48.569   9.825 -39.822  1.00 98.36           H  
ATOM   2175  HZ2 LYS A 133      47.873   9.713 -41.294  1.00 98.36           H  
ATOM   2176  HZ3 LYS A 133      47.742   8.466 -40.220  1.00 98.36           H  
ATOM   2177  N   ASP A 134      45.080  14.644 -36.234  1.00 98.17           N  
ATOM   2178  H   ASP A 134      45.802  15.267 -36.568  1.00 98.17           H  
ATOM   2179  CA  ASP A 134      45.033  14.350 -34.799  1.00 98.17           C  
ATOM   2180  HA  ASP A 134      45.027  13.269 -34.659  1.00 98.17           H  
ATOM   2181  C   ASP A 134      43.746  14.887 -34.156  1.00 98.17           C  
ATOM   2182  CB  ASP A 134      46.287  14.905 -34.106  1.00 98.17           C  
ATOM   2183  HB2 ASP A 134      46.378  15.970 -34.319  1.00 98.17           H  
ATOM   2184  HB3 ASP A 134      46.168  14.787 -33.029  1.00 98.17           H  
ATOM   2185  O   ASP A 134      43.071  14.165 -33.417  1.00 98.17           O  
ATOM   2186  CG  ASP A 134      47.576  14.184 -34.523  1.00 98.17           C  
ATOM   2187  OD1 ASP A 134      47.484  13.014 -34.975  1.00 98.17           O  
ATOM   2188  OD2 ASP A 134      48.654  14.800 -34.359  1.00 98.17           O  
ATOM   2189  N   GLU A 135      43.340  16.108 -34.510  1.00 98.52           N  
ATOM   2190  H   GLU A 135      43.947  16.667 -35.092  1.00 98.52           H  
ATOM   2191  CA  GLU A 135      42.056  16.685 -34.094  1.00 98.52           C  
ATOM   2192  HA  GLU A 135      42.010  16.714 -33.005  1.00 98.52           H  
ATOM   2193  C   GLU A 135      40.870  15.838 -34.577  1.00 98.52           C  
ATOM   2194  CB  GLU A 135      41.932  18.120 -34.626  1.00 98.52           C  
ATOM   2195  HB2 GLU A 135      42.158  18.124 -35.692  1.00 98.52           H  
ATOM   2196  HB3 GLU A 135      40.903  18.455 -34.489  1.00 98.52           H  
ATOM   2197  O   GLU A 135      39.956  15.547 -33.802  1.00 98.52           O  
ATOM   2198  CG  GLU A 135      42.861  19.102 -33.894  1.00 98.52           C  
ATOM   2199  HG2 GLU A 135      43.883  18.724 -33.927  1.00 98.52           H  
ATOM   2200  HG3 GLU A 135      42.559  19.146 -32.847  1.00 98.52           H  
ATOM   2201  CD  GLU A 135      42.837  20.521 -34.488  1.00 98.52           C  
ATOM   2202  OE1 GLU A 135      43.621  21.362 -33.990  1.00 98.52           O  
ATOM   2203  OE2 GLU A 135      42.051  20.768 -35.433  1.00 98.52           O  
ATOM   2204  N   LEU A 136      40.909  15.362 -35.826  1.00 98.59           N  
ATOM   2205  H   LEU A 136      41.660  15.675 -36.425  1.00 98.59           H  
ATOM   2206  CA  LEU A 136      39.880  14.488 -36.392  1.00 98.59           C  
ATOM   2207  HA  LEU A 136      38.920  14.993 -36.284  1.00 98.59           H  
ATOM   2208  C   LEU A 136      39.789  13.145 -35.648  1.00 98.59           C  
ATOM   2209  CB  LEU A 136      40.184  14.294 -37.890  1.00 98.59           C  
ATOM   2210  HB2 LEU A 136      40.262  15.274 -38.360  1.00 98.59           H  
ATOM   2211  HB3 LEU A 136      41.150  13.798 -37.986  1.00 98.59           H  
ATOM   2212  O   LEU A 136      38.691  12.635 -35.415  1.00 98.59           O  
ATOM   2213  CG  LEU A 136      39.132  13.470 -38.651  1.00 98.59           C  
ATOM   2214  HG  LEU A 136      39.005  12.498 -38.174  1.00 98.59           H  
ATOM   2215  CD1 LEU A 136      37.779  14.181 -38.706  1.00 98.59           C  
ATOM   2216 HD11 LEU A 136      37.079  13.608 -39.314  1.00 98.59           H  
ATOM   2217 HD12 LEU A 136      37.363  14.271 -37.702  1.00 98.59           H  
ATOM   2218 HD13 LEU A 136      37.896  15.178 -39.130  1.00 98.59           H  
ATOM   2219  CD2 LEU A 136      39.607  13.227 -40.085  1.00 98.59           C  
ATOM   2220 HD21 LEU A 136      38.877  12.616 -40.616  1.00 98.59           H  
ATOM   2221 HD22 LEU A 136      39.724  14.180 -40.600  1.00 98.59           H  
ATOM   2222 HD23 LEU A 136      40.565  12.707 -40.069  1.00 98.59           H  
ATOM   2223  N   ASN A 137      40.925  12.574 -35.239  1.00 98.35           N  
ATOM   2224  H   ASN A 137      41.795  13.033 -35.466  1.00 98.35           H  
ATOM   2225  CA  ASN A 137      40.954  11.350 -34.436  1.00 98.35           C  
ATOM   2226  HA  ASN A 137      40.341  10.593 -34.926  1.00 98.35           H  
ATOM   2227  C   ASN A 137      40.351  11.564 -33.039  1.00 98.35           C  
ATOM   2228  CB  ASN A 137      42.397  10.834 -34.341  1.00 98.35           C  
ATOM   2229  HB2 ASN A 137      43.058  11.653 -34.055  1.00 98.35           H  
ATOM   2230  HB3 ASN A 137      42.457  10.074 -33.563  1.00 98.35           H  
ATOM   2231  O   ASN A 137      39.575  10.725 -32.581  1.00 98.35           O  
ATOM   2232  CG  ASN A 137      42.900  10.203 -35.623  1.00 98.35           C  
ATOM   2233  ND2 ASN A 137      44.186  10.288 -35.873  1.00 98.35           N  
ATOM   2234 HD21 ASN A 137      44.762  10.891 -35.303  1.00 98.35           H  
ATOM   2235 HD22 ASN A 137      44.499   9.920 -36.759  1.00 98.35           H  
ATOM   2236  OD1 ASN A 137      42.177   9.574 -36.385  1.00 98.35           O  
ATOM   2237  N   SER A 138      40.656  12.692 -32.391  1.00 98.18           N  
ATOM   2238  H   SER A 138      41.317  13.324 -32.819  1.00 98.18           H  
ATOM   2239  CA  SER A 138      40.059  13.073 -31.103  1.00 98.18           C  
ATOM   2240  HA  SER A 138      40.243  12.285 -30.372  1.00 98.18           H  
ATOM   2241  C   SER A 138      38.540  13.256 -31.217  1.00 98.18           C  
ATOM   2242  CB  SER A 138      40.737  14.352 -30.604  1.00 98.18           C  
ATOM   2243  HB2 SER A 138      41.803  14.162 -30.478  1.00 98.18           H  
ATOM   2244  HB3 SER A 138      40.607  15.150 -31.335  1.00 98.18           H  
ATOM   2245  O   SER A 138      37.769  12.673 -30.453  1.00 98.18           O  
ATOM   2246  OG  SER A 138      40.187  14.758 -29.369  1.00 98.18           O  
ATOM   2247  HG  SER A 138      40.782  15.392 -28.962  1.00 98.18           H  
ATOM   2248  N   GLN A 139      38.074  13.962 -32.254  1.00 98.55           N  
ATOM   2249  H   GLN A 139      38.736  14.428 -32.858  1.00 98.55           H  
ATOM   2250  CA  GLN A 139      36.640  14.113 -32.526  1.00 98.55           C  
ATOM   2251  HA  GLN A 139      36.162  14.561 -31.654  1.00 98.55           H  
ATOM   2252  C   GLN A 139      35.947  12.768 -32.771  1.00 98.55           C  
ATOM   2253  CB  GLN A 139      36.426  15.032 -33.733  1.00 98.55           C  
ATOM   2254  HB2 GLN A 139      35.390  14.943 -34.057  1.00 98.55           H  
ATOM   2255  HB3 GLN A 139      37.070  14.717 -34.554  1.00 98.55           H  
ATOM   2256  O   GLN A 139      34.846  12.542 -32.268  1.00 98.55           O  
ATOM   2257  CG  GLN A 139      36.693  16.506 -33.398  1.00 98.55           C  
ATOM   2258  HG2 GLN A 139      37.731  16.641 -33.093  1.00 98.55           H  
ATOM   2259  HG3 GLN A 139      36.053  16.805 -32.568  1.00 98.55           H  
ATOM   2260  CD  GLN A 139      36.411  17.427 -34.580  1.00 98.55           C  
ATOM   2261  NE2 GLN A 139      36.427  18.725 -34.375  1.00 98.55           N  
ATOM   2262 HE21 GLN A 139      36.721  19.104 -33.486  1.00 98.55           H  
ATOM   2263 HE22 GLN A 139      36.305  19.297 -35.198  1.00 98.55           H  
ATOM   2264  OE1 GLN A 139      36.154  17.013 -35.699  1.00 98.55           O  
ATOM   2265  N   LYS A 140      36.594  11.841 -33.487  1.00 98.53           N  
ATOM   2266  H   LYS A 140      37.476  12.101 -33.907  1.00 98.53           H  
ATOM   2267  CA  LYS A 140      36.070  10.487 -33.708  1.00 98.53           C  
ATOM   2268  HA  LYS A 140      35.084  10.571 -34.164  1.00 98.53           H  
ATOM   2269  C   LYS A 140      35.874   9.720 -32.394  1.00 98.53           C  
ATOM   2270  CB  LYS A 140      37.007   9.753 -34.677  1.00 98.53           C  
ATOM   2271  HB2 LYS A 140      38.000   9.673 -34.233  1.00 98.53           H  
ATOM   2272  HB3 LYS A 140      37.088  10.337 -35.594  1.00 98.53           H  
ATOM   2273  O   LYS A 140      34.873   9.019 -32.258  1.00 98.53           O  
ATOM   2274  CG  LYS A 140      36.506   8.346 -35.025  1.00 98.53           C  
ATOM   2275  HG2 LYS A 140      36.453   7.740 -34.120  1.00 98.53           H  
ATOM   2276  HG3 LYS A 140      35.514   8.413 -35.470  1.00 98.53           H  
ATOM   2277  CD  LYS A 140      37.467   7.674 -36.008  1.00 98.53           C  
ATOM   2278  HD2 LYS A 140      37.499   8.253 -36.931  1.00 98.53           H  
ATOM   2279  HD3 LYS A 140      38.464   7.648 -35.568  1.00 98.53           H  
ATOM   2280  CE  LYS A 140      36.988   6.250 -36.296  1.00 98.53           C  
ATOM   2281  HE2 LYS A 140      35.987   6.298 -36.725  1.00 98.53           H  
ATOM   2282  HE3 LYS A 140      36.918   5.713 -35.350  1.00 98.53           H  
ATOM   2283  NZ  LYS A 140      37.916   5.552 -37.215  1.00 98.53           N  
ATOM   2284  HZ1 LYS A 140      37.605   4.605 -37.380  1.00 98.53           H  
ATOM   2285  HZ2 LYS A 140      37.970   6.041 -38.097  1.00 98.53           H  
ATOM   2286  HZ3 LYS A 140      38.842   5.522 -36.811  1.00 98.53           H  
ATOM   2287  N   GLN A 141      36.789   9.857 -31.434  1.00 98.05           N  
ATOM   2288  H   GLN A 141      37.580  10.463 -31.600  1.00 98.05           H  
ATOM   2289  CA  GLN A 141      36.656   9.234 -30.112  1.00 98.05           C  
ATOM   2290  HA  GLN A 141      36.425   8.177 -30.237  1.00 98.05           H  
ATOM   2291  C   GLN A 141      35.499   9.843 -29.310  1.00 98.05           C  
ATOM   2292  CB  GLN A 141      37.975   9.356 -29.338  1.00 98.05           C  
ATOM   2293  HB2 GLN A 141      38.309  10.393 -29.347  1.00 98.05           H  
ATOM   2294  HB3 GLN A 141      37.802   9.063 -28.302  1.00 98.05           H  
ATOM   2295  O   GLN A 141      34.686   9.099 -28.765  1.00 98.05           O  
ATOM   2296  CG  GLN A 141      39.072   8.452 -29.920  1.00 98.05           C  
ATOM   2297  HG2 GLN A 141      39.232   8.690 -30.972  1.00 98.05           H  
ATOM   2298  HG3 GLN A 141      38.748   7.414 -29.850  1.00 98.05           H  
ATOM   2299  CD  GLN A 141      40.407   8.596 -29.196  1.00 98.05           C  
ATOM   2300  NE2 GLN A 141      41.327   7.675 -29.386  1.00 98.05           N  
ATOM   2301 HE21 GLN A 141      41.137   6.850 -29.935  1.00 98.05           H  
ATOM   2302 HE22 GLN A 141      42.182   7.823 -28.869  1.00 98.05           H  
ATOM   2303  OE1 GLN A 141      40.672   9.524 -28.457  1.00 98.05           O  
ATOM   2304  N   ASN A 142      35.354  11.171 -29.322  1.00 98.43           N  
ATOM   2305  H   ASN A 142      36.092  11.733 -29.722  1.00 98.43           H  
ATOM   2306  CA  ASN A 142      34.228  11.846 -28.666  1.00 98.43           C  
ATOM   2307  HA  ASN A 142      34.221  11.574 -27.611  1.00 98.43           H  
ATOM   2308  C   ASN A 142      32.877  11.404 -29.250  1.00 98.43           C  
ATOM   2309  CB  ASN A 142      34.410  13.368 -28.784  1.00 98.43           C  
ATOM   2310  HB2 ASN A 142      34.553  13.642 -29.830  1.00 98.43           H  
ATOM   2311  HB3 ASN A 142      33.509  13.862 -28.419  1.00 98.43           H  
ATOM   2312  O   ASN A 142      31.946  11.115 -28.502  1.00 98.43           O  
ATOM   2313  CG  ASN A 142      35.574  13.894 -27.964  1.00 98.43           C  
ATOM   2314  ND2 ASN A 142      36.044  15.083 -28.256  1.00 98.43           N  
ATOM   2315 HD21 ASN A 142      35.659  15.628 -29.014  1.00 98.43           H  
ATOM   2316 HD22 ASN A 142      36.858  15.358 -27.725  1.00 98.43           H  
ATOM   2317  OD1 ASN A 142      36.069  13.266 -27.049  1.00 98.43           O  
ATOM   2318  N   ILE A 143      32.775  11.280 -30.579  1.00 98.65           N  
ATOM   2319  H   ILE A 143      33.561  11.569 -31.144  1.00 98.65           H  
ATOM   2320  CA  ILE A 143      31.569  10.762 -31.249  1.00 98.65           C  
ATOM   2321  HA  ILE A 143      30.714  11.358 -30.932  1.00 98.65           H  
ATOM   2322  C   ILE A 143      31.273   9.317 -30.823  1.00 98.65           C  
ATOM   2323  CB  ILE A 143      31.710  10.894 -32.785  1.00 98.65           C  
ATOM   2324  HB  ILE A 143      32.682  10.495 -33.077  1.00 98.65           H  
ATOM   2325  O   ILE A 143      30.106   8.960 -30.671  1.00 98.65           O  
ATOM   2326  CG1 ILE A 143      31.640  12.384 -33.193  1.00 98.65           C  
ATOM   2327 HG12 ILE A 143      30.624  12.753 -33.050  1.00 98.65           H  
ATOM   2328 HG13 ILE A 143      32.292  12.972 -32.548  1.00 98.65           H  
ATOM   2329  CG2 ILE A 143      30.622  10.098 -33.537  1.00 98.65           C  
ATOM   2330 HG21 ILE A 143      30.709  10.246 -34.613  1.00 98.65           H  
ATOM   2331 HG22 ILE A 143      30.735   9.031 -33.347  1.00 98.65           H  
ATOM   2332 HG23 ILE A 143      29.635  10.421 -33.206  1.00 98.65           H  
ATOM   2333  CD1 ILE A 143      32.069  12.653 -34.642  1.00 98.65           C  
ATOM   2334 HD11 ILE A 143      31.349  12.235 -35.346  1.00 98.65           H  
ATOM   2335 HD12 ILE A 143      33.055  12.223 -34.824  1.00 98.65           H  
ATOM   2336 HD13 ILE A 143      32.122  13.730 -34.805  1.00 98.65           H  
ATOM   2337  N   SER A 144      32.304   8.490 -30.617  1.00 98.51           N  
ATOM   2338  H   SER A 144      33.242   8.839 -30.754  1.00 98.51           H  
ATOM   2339  CA  SER A 144      32.131   7.128 -30.096  1.00 98.51           C  
ATOM   2340  HA  SER A 144      31.426   6.601 -30.739  1.00 98.51           H  
ATOM   2341  C   SER A 144      31.546   7.137 -28.683  1.00 98.51           C  
ATOM   2342  CB  SER A 144      33.452   6.358 -30.115  1.00 98.51           C  
ATOM   2343  HB2 SER A 144      34.095   6.683 -29.297  1.00 98.51           H  
ATOM   2344  HB3 SER A 144      33.963   6.546 -31.059  1.00 98.51           H  
ATOM   2345  O   SER A 144      30.547   6.467 -28.455  1.00 98.51           O  
ATOM   2346  OG  SER A 144      33.208   4.969 -30.007  1.00 98.51           O  
ATOM   2347  HG  SER A 144      32.754   4.776 -29.184  1.00 98.51           H  
ATOM   2348  N   SER A 145      32.092   7.951 -27.772  1.00 98.35           N  
ATOM   2349  H   SER A 145      32.913   8.482 -28.025  1.00 98.35           H  
ATOM   2350  CA  SER A 145      31.575   8.078 -26.399  1.00 98.35           C  
ATOM   2351  HA  SER A 145      31.617   7.104 -25.912  1.00 98.35           H  
ATOM   2352  C   SER A 145      30.120   8.550 -26.378  1.00 98.35           C  
ATOM   2353  CB  SER A 145      32.439   9.065 -25.609  1.00 98.35           C  
ATOM   2354  HB2 SER A 145      32.288  10.075 -25.989  1.00 98.35           H  
ATOM   2355  HB3 SER A 145      33.487   8.800 -25.743  1.00 98.35           H  
ATOM   2356  O   SER A 145      29.284   7.947 -25.716  1.00 98.35           O  
ATOM   2357  OG  SER A 145      32.149   9.034 -24.225  1.00 98.35           O  
ATOM   2358  HG  SER A 145      31.206   9.089 -24.056  1.00 98.35           H  
ATOM   2359  N   ILE A 146      29.786   9.573 -27.175  1.00 98.69           N  
ATOM   2360  H   ILE A 146      30.523  10.047 -27.677  1.00 98.69           H  
ATOM   2361  CA  ILE A 146      28.407  10.076 -27.298  1.00 98.69           C  
ATOM   2362  HA  ILE A 146      28.053  10.372 -26.311  1.00 98.69           H  
ATOM   2363  C   ILE A 146      27.464   8.973 -27.796  1.00 98.69           C  
ATOM   2364  CB  ILE A 146      28.376  11.308 -28.234  1.00 98.69           C  
ATOM   2365  HB  ILE A 146      28.908  11.053 -29.151  1.00 98.69           H  
ATOM   2366  O   ILE A 146      26.315   8.890 -27.365  1.00 98.69           O  
ATOM   2367  CG1 ILE A 146      29.087  12.507 -27.565  1.00 98.69           C  
ATOM   2368 HG12 ILE A 146      30.030  12.181 -27.127  1.00 98.69           H  
ATOM   2369 HG13 ILE A 146      28.468  12.885 -26.751  1.00 98.69           H  
ATOM   2370  CG2 ILE A 146      26.935  11.706 -28.614  1.00 98.69           C  
ATOM   2371 HG21 ILE A 146      26.351  11.881 -27.710  1.00 98.69           H  
ATOM   2372 HG22 ILE A 146      26.458  10.917 -29.196  1.00 98.69           H  
ATOM   2373 HG23 ILE A 146      26.927  12.608 -29.225  1.00 98.69           H  
ATOM   2374  CD1 ILE A 146      29.404  13.659 -28.530  1.00 98.69           C  
ATOM   2375 HD11 ILE A 146      28.488  14.137 -28.880  1.00 98.69           H  
ATOM   2376 HD12 ILE A 146      29.972  13.285 -29.381  1.00 98.69           H  
ATOM   2377 HD13 ILE A 146      30.002  14.406 -28.009  1.00 98.69           H  
ATOM   2378  N   ARG A 147      27.926   8.112 -28.709  1.00 98.46           N  
ATOM   2379  H   ARG A 147      28.891   8.197 -28.997  1.00 98.46           H  
ATOM   2380  CA  ARG A 147      27.132   6.982 -29.203  1.00 98.46           C  
ATOM   2381  HA  ARG A 147      26.167   7.359 -29.541  1.00 98.46           H  
ATOM   2382  C   ARG A 147      26.833   5.972 -28.094  1.00 98.46           C  
ATOM   2383  CB  ARG A 147      27.869   6.316 -30.367  1.00 98.46           C  
ATOM   2384  HB2 ARG A 147      28.729   5.761 -29.992  1.00 98.46           H  
ATOM   2385  HB3 ARG A 147      28.217   7.085 -31.057  1.00 98.46           H  
ATOM   2386  O   ARG A 147      25.704   5.491 -28.018  1.00 98.46           O  
ATOM   2387  CG  ARG A 147      26.954   5.356 -31.125  1.00 98.46           C  
ATOM   2388  HG2 ARG A 147      26.141   5.934 -31.564  1.00 98.46           H  
ATOM   2389  HG3 ARG A 147      26.530   4.611 -30.450  1.00 98.46           H  
ATOM   2390  CD  ARG A 147      27.745   4.637 -32.220  1.00 98.46           C  
ATOM   2391  HD2 ARG A 147      28.607   5.239 -32.512  1.00 98.46           H  
ATOM   2392  HD3 ARG A 147      28.132   3.704 -31.811  1.00 98.46           H  
ATOM   2393  NE  ARG A 147      26.888   4.361 -33.389  1.00 98.46           N  
ATOM   2394  HE  ARG A 147      26.277   3.561 -33.307  1.00 98.46           H  
ATOM   2395  NH1 ARG A 147      27.518   6.170 -34.660  1.00 98.46           N  
ATOM   2396 HH11 ARG A 147      27.390   6.762 -35.468  1.00 98.46           H  
ATOM   2397 HH12 ARG A 147      28.145   6.444 -33.917  1.00 98.46           H  
ATOM   2398  NH2 ARG A 147      25.914   4.802 -35.397  1.00 98.46           N  
ATOM   2399 HH21 ARG A 147      25.298   4.013 -35.257  1.00 98.46           H  
ATOM   2400 HH22 ARG A 147      25.804   5.392 -36.209  1.00 98.46           H  
ATOM   2401  CZ  ARG A 147      26.782   5.108 -34.474  1.00 98.46           C  
ATOM   2402  N   ASP A 148      27.816   5.667 -27.256  1.00 98.25           N  
ATOM   2403  H   ASP A 148      28.724   6.087 -27.394  1.00 98.25           H  
ATOM   2404  CA  ASP A 148      27.663   4.726 -26.144  1.00 98.25           C  
ATOM   2405  HA  ASP A 148      27.209   3.809 -26.520  1.00 98.25           H  
ATOM   2406  C   ASP A 148      26.716   5.282 -25.067  1.00 98.25           C  
ATOM   2407  CB  ASP A 148      29.049   4.363 -25.583  1.00 98.25           C  
ATOM   2408  HB2 ASP A 148      29.559   5.271 -25.261  1.00 98.25           H  
ATOM   2409  HB3 ASP A 148      28.913   3.724 -24.711  1.00 98.25           H  
ATOM   2410  O   ASP A 148      25.820   4.571 -24.597  1.00 98.25           O  
ATOM   2411  CG  ASP A 148      29.928   3.611 -26.597  1.00 98.25           C  
ATOM   2412  OD1 ASP A 148      29.357   2.946 -27.499  1.00 98.25           O  
ATOM   2413  OD2 ASP A 148      31.171   3.697 -26.477  1.00 98.25           O  
ATOM   2414  N   ASP A 149      26.816   6.579 -24.766  1.00 98.63           N  
ATOM   2415  H   ASP A 149      27.625   7.084 -25.099  1.00 98.63           H  
ATOM   2416  CA  ASP A 149      25.889   7.275 -23.867  1.00 98.63           C  
ATOM   2417  HA  ASP A 149      25.884   6.770 -22.901  1.00 98.63           H  
ATOM   2418  C   ASP A 149      24.452   7.265 -24.416  1.00 98.63           C  
ATOM   2419  CB  ASP A 149      26.351   8.727 -23.652  1.00 98.63           C  
ATOM   2420  HB2 ASP A 149      26.445   9.218 -24.621  1.00 98.63           H  
ATOM   2421  HB3 ASP A 149      25.579   9.252 -23.090  1.00 98.63           H  
ATOM   2422  O   ASP A 149      23.496   7.000 -23.683  1.00 98.63           O  
ATOM   2423  CG  ASP A 149      27.669   8.869 -22.881  1.00 98.63           C  
ATOM   2424  OD1 ASP A 149      28.003   7.951 -22.101  1.00 98.63           O  
ATOM   2425  OD2 ASP A 149      28.309   9.933 -23.053  1.00 98.63           O  
ATOM   2426  N   LEU A 150      24.271   7.496 -25.723  1.00 98.72           N  
ATOM   2427  H   LEU A 150      25.086   7.733 -26.272  1.00 98.72           H  
ATOM   2428  CA  LEU A 150      22.958   7.430 -26.379  1.00 98.72           C  
ATOM   2429  HA  LEU A 150      22.266   8.071 -25.833  1.00 98.72           H  
ATOM   2430  C   LEU A 150      22.355   6.021 -26.338  1.00 98.72           C  
ATOM   2431  CB  LEU A 150      23.071   7.916 -27.835  1.00 98.72           C  
ATOM   2432  HB2 LEU A 150      23.946   7.451 -28.289  1.00 98.72           H  
ATOM   2433  HB3 LEU A 150      22.196   7.572 -28.387  1.00 98.72           H  
ATOM   2434  O   LEU A 150      21.150   5.876 -26.112  1.00 98.72           O  
ATOM   2435  CG  LEU A 150      23.166   9.442 -27.998  1.00 98.72           C  
ATOM   2436  HG  LEU A 150      23.965   9.842 -27.374  1.00 98.72           H  
ATOM   2437  CD1 LEU A 150      23.468   9.770 -29.463  1.00 98.72           C  
ATOM   2438 HD11 LEU A 150      24.416   9.310 -29.741  1.00 98.72           H  
ATOM   2439 HD12 LEU A 150      23.556  10.849 -29.584  1.00 98.72           H  
ATOM   2440 HD13 LEU A 150      22.672   9.391 -30.105  1.00 98.72           H  
ATOM   2441  CD2 LEU A 150      21.861  10.146 -27.616  1.00 98.72           C  
ATOM   2442 HD21 LEU A 150      21.666  10.022 -26.551  1.00 98.72           H  
ATOM   2443 HD22 LEU A 150      21.028   9.735 -28.188  1.00 98.72           H  
ATOM   2444 HD23 LEU A 150      21.948  11.214 -27.820  1.00 98.72           H  
ATOM   2445  N   ASN A 151      23.171   4.982 -26.522  1.00 98.34           N  
ATOM   2446  H   ASN A 151      24.145   5.167 -26.719  1.00 98.34           H  
ATOM   2447  CA  ASN A 151      22.723   3.595 -26.400  1.00 98.34           C  
ATOM   2448  HA  ASN A 151      21.861   3.436 -27.048  1.00 98.34           H  
ATOM   2449  C   ASN A 151      22.273   3.286 -24.964  1.00 98.34           C  
ATOM   2450  CB  ASN A 151      23.856   2.656 -26.835  1.00 98.34           C  
ATOM   2451  HB2 ASN A 151      24.774   2.925 -26.313  1.00 98.34           H  
ATOM   2452  HB3 ASN A 151      23.601   1.635 -26.551  1.00 98.34           H  
ATOM   2453  O   ASN A 151      21.202   2.711 -24.766  1.00 98.34           O  
ATOM   2454  CG  ASN A 151      24.114   2.651 -28.330  1.00 98.34           C  
ATOM   2455  ND2 ASN A 151      25.309   2.284 -28.731  1.00 98.34           N  
ATOM   2456 HD21 ASN A 151      26.051   2.166 -28.056  1.00 98.34           H  
ATOM   2457 HD22 ASN A 151      25.482   2.307 -29.726  1.00 98.34           H  
ATOM   2458  OD1 ASN A 151      23.257   2.914 -29.160  1.00 98.34           O  
ATOM   2459  N   THR A 152      23.045   3.728 -23.971  1.00 98.27           N  
ATOM   2460  H   THR A 152      23.919   4.176 -24.207  1.00 98.27           H  
ATOM   2461  CA  THR A 152      22.718   3.564 -22.545  1.00 98.27           C  
ATOM   2462  HA  THR A 152      22.582   2.505 -22.329  1.00 98.27           H  
ATOM   2463  C   THR A 152      21.416   4.286 -22.190  1.00 98.27           C  
ATOM   2464  CB  THR A 152      23.874   4.083 -21.676  1.00 98.27           C  
ATOM   2465  HB  THR A 152      24.012   5.151 -21.841  1.00 98.27           H  
ATOM   2466  O   THR A 152      20.507   3.698 -21.605  1.00 98.27           O  
ATOM   2467  CG2 THR A 152      23.626   3.839 -20.189  1.00 98.27           C  
ATOM   2468 HG21 THR A 152      23.422   2.783 -20.013  1.00 98.27           H  
ATOM   2469 HG22 THR A 152      22.778   4.433 -19.848  1.00 98.27           H  
ATOM   2470 HG23 THR A 152      24.510   4.133 -19.624  1.00 98.27           H  
ATOM   2471  OG1 THR A 152      25.065   3.412 -22.023  1.00 98.27           O  
ATOM   2472  HG1 THR A 152      25.455   3.857 -22.779  1.00 98.27           H  
ATOM   2473  N   ASN A 153      21.256   5.536 -22.632  1.00 98.50           N  
ATOM   2474  H   ASN A 153      22.040   5.993 -23.075  1.00 98.50           H  
ATOM   2475  CA  ASN A 153      20.018   6.292 -22.437  1.00 98.50           C  
ATOM   2476  HA  ASN A 153      19.785   6.316 -21.372  1.00 98.50           H  
ATOM   2477  C   ASN A 153      18.814   5.633 -23.124  1.00 98.50           C  
ATOM   2478  CB  ASN A 153      20.230   7.730 -22.936  1.00 98.50           C  
ATOM   2479  HB2 ASN A 153      20.696   7.711 -23.921  1.00 98.50           H  
ATOM   2480  HB3 ASN A 153      19.263   8.227 -23.022  1.00 98.50           H  
ATOM   2481  O   ASN A 153      17.718   5.636 -22.570  1.00 98.50           O  
ATOM   2482  CG  ASN A 153      21.075   8.559 -21.986  1.00 98.50           C  
ATOM   2483  ND2 ASN A 153      21.655   9.635 -22.459  1.00 98.50           N  
ATOM   2484 HD21 ASN A 153      22.286  10.094 -21.819  1.00 98.50           H  
ATOM   2485 HD22 ASN A 153      21.670   9.807 -23.455  1.00 98.50           H  
ATOM   2486  OD1 ASN A 153      21.192   8.283 -20.804  1.00 98.50           O  
ATOM   2487  N   THR A 154      19.008   5.019 -24.293  1.00 98.54           N  
ATOM   2488  H   THR A 154      19.928   5.058 -24.707  1.00 98.54           H  
ATOM   2489  CA  THR A 154      17.950   4.256 -24.976  1.00 98.54           C  
ATOM   2490  HA  THR A 154      17.085   4.904 -25.116  1.00 98.54           H  
ATOM   2491  C   THR A 154      17.494   3.062 -24.133  1.00 98.54           C  
ATOM   2492  CB  THR A 154      18.418   3.785 -26.361  1.00 98.54           C  
ATOM   2493  HB  THR A 154      19.284   3.131 -26.260  1.00 98.54           H  
ATOM   2494  O   THR A 154      16.295   2.824 -23.999  1.00 98.54           O  
ATOM   2495  CG2 THR A 154      17.329   3.032 -27.126  1.00 98.54           C  
ATOM   2496 HG21 THR A 154      17.104   2.087 -26.631  1.00 98.54           H  
ATOM   2497 HG22 THR A 154      16.425   3.638 -27.176  1.00 98.54           H  
ATOM   2498 HG23 THR A 154      17.678   2.822 -28.137  1.00 98.54           H  
ATOM   2499  OG1 THR A 154      18.777   4.898 -27.149  1.00 98.54           O  
ATOM   2500  HG1 THR A 154      19.583   5.271 -26.784  1.00 98.54           H  
ATOM   2501  N   GLN A 155      18.426   2.336 -23.507  1.00 98.00           N  
ATOM   2502  H   GLN A 155      19.398   2.586 -23.620  1.00 98.00           H  
ATOM   2503  CA  GLN A 155      18.091   1.231 -22.603  1.00 98.00           C  
ATOM   2504  HA  GLN A 155      17.436   0.533 -23.124  1.00 98.00           H  
ATOM   2505  C   GLN A 155      17.327   1.714 -21.363  1.00 98.00           C  
ATOM   2506  CB  GLN A 155      19.364   0.486 -22.185  1.00 98.00           C  
ATOM   2507  HB2 GLN A 155      20.086   1.193 -21.778  1.00 98.00           H  
ATOM   2508  HB3 GLN A 155      19.112  -0.227 -21.400  1.00 98.00           H  
ATOM   2509  O   GLN A 155      16.311   1.118 -21.008  1.00 98.00           O  
ATOM   2510  CG  GLN A 155      19.996  -0.287 -23.349  1.00 98.00           C  
ATOM   2511  HG2 GLN A 155      19.284  -1.033 -23.702  1.00 98.00           H  
ATOM   2512  HG3 GLN A 155      20.221   0.387 -24.176  1.00 98.00           H  
ATOM   2513  CD  GLN A 155      21.288  -0.986 -22.942  1.00 98.00           C  
ATOM   2514  NE2 GLN A 155      21.655  -2.062 -23.602  1.00 98.00           N  
ATOM   2515 HE21 GLN A 155      22.519  -2.477 -23.283  1.00 98.00           H  
ATOM   2516 HE22 GLN A 155      21.094  -2.428 -24.358  1.00 98.00           H  
ATOM   2517  OE1 GLN A 155      22.002  -0.595 -22.038  1.00 98.00           O  
ATOM   2518  N   HIS A 156      17.757   2.820 -20.747  1.00 98.40           N  
ATOM   2519  H   HIS A 156      18.625   3.239 -21.047  1.00 98.40           H  
ATOM   2520  CA  HIS A 156      17.035   3.421 -19.621  1.00 98.40           C  
ATOM   2521  HA  HIS A 156      16.938   2.683 -18.825  1.00 98.40           H  
ATOM   2522  C   HIS A 156      15.609   3.842 -20.006  1.00 98.40           C  
ATOM   2523  CB  HIS A 156      17.816   4.626 -19.081  1.00 98.40           C  
ATOM   2524  HB2 HIS A 156      17.202   5.121 -18.328  1.00 98.40           H  
ATOM   2525  HB3 HIS A 156      17.982   5.338 -19.890  1.00 98.40           H  
ATOM   2526  O   HIS A 156      14.670   3.576 -19.259  1.00 98.40           O  
ATOM   2527  CG  HIS A 156      19.144   4.307 -18.437  1.00 98.40           C  
ATOM   2528  CD2 HIS A 156      19.566   3.103 -17.935  1.00 98.40           C  
ATOM   2529  HD2 HIS A 156      19.015   2.174 -17.948  1.00 98.40           H  
ATOM   2530  ND1 HIS A 156      20.142   5.220 -18.182  1.00 98.40           N  
ATOM   2531  HD1 HIS A 156      20.159   6.186 -18.475  1.00 98.40           H  
ATOM   2532  CE1 HIS A 156      21.135   4.583 -17.539  1.00 98.40           C  
ATOM   2533  HE1 HIS A 156      22.064   5.037 -17.228  1.00 98.40           H  
ATOM   2534  NE2 HIS A 156      20.829   3.291 -17.366  1.00 98.40           N  
ATOM   2535  N   MET A 157      15.417   4.442 -21.185  1.00 98.69           N  
ATOM   2536  H   MET A 157      16.226   4.663 -21.749  1.00 98.69           H  
ATOM   2537  CA  MET A 157      14.089   4.826 -21.681  1.00 98.69           C  
ATOM   2538  HA  MET A 157      13.604   5.460 -20.938  1.00 98.69           H  
ATOM   2539  C   MET A 157      13.167   3.621 -21.895  1.00 98.69           C  
ATOM   2540  CB  MET A 157      14.234   5.612 -22.992  1.00 98.69           C  
ATOM   2541  HB2 MET A 157      14.928   5.094 -23.653  1.00 98.69           H  
ATOM   2542  HB3 MET A 157      13.269   5.652 -23.497  1.00 98.69           H  
ATOM   2543  O   MET A 157      11.974   3.701 -21.592  1.00 98.69           O  
ATOM   2544  CG  MET A 157      14.731   7.044 -22.764  1.00 98.69           C  
ATOM   2545  HG2 MET A 157      14.893   7.508 -23.737  1.00 98.69           H  
ATOM   2546  HG3 MET A 157      15.693   7.005 -22.253  1.00 98.69           H  
ATOM   2547  SD  MET A 157      13.638   8.124 -21.793  1.00 98.69           S  
ATOM   2548  CE  MET A 157      12.160   8.154 -22.843  1.00 98.69           C  
ATOM   2549  HE1 MET A 157      11.701   7.165 -22.864  1.00 98.69           H  
ATOM   2550  HE2 MET A 157      12.433   8.454 -23.855  1.00 98.69           H  
ATOM   2551  HE3 MET A 157      11.443   8.865 -22.435  1.00 98.69           H  
ATOM   2552  N   ASN A 158      13.706   2.497 -22.372  1.00 98.20           N  
ATOM   2553  H   ASN A 158      14.677   2.503 -22.651  1.00 98.20           H  
ATOM   2554  CA  ASN A 158      12.942   1.256 -22.495  1.00 98.20           C  
ATOM   2555  HA  ASN A 158      12.020   1.458 -23.040  1.00 98.20           H  
ATOM   2556  C   ASN A 158      12.525   0.723 -21.116  1.00 98.20           C  
ATOM   2557  CB  ASN A 158      13.753   0.224 -23.291  1.00 98.20           C  
ATOM   2558  HB2 ASN A 158      14.734   0.095 -22.832  1.00 98.20           H  
ATOM   2559  HB3 ASN A 158      13.234  -0.734 -23.251  1.00 98.20           H  
ATOM   2560  O   ASN A 158      11.350   0.433 -20.921  1.00 98.20           O  
ATOM   2561  CG  ASN A 158      13.925   0.589 -24.755  1.00 98.20           C  
ATOM   2562  ND2 ASN A 158      14.890  -0.005 -25.416  1.00 98.20           N  
ATOM   2563 HD21 ASN A 158      15.484  -0.673 -24.945  1.00 98.20           H  
ATOM   2564 HD22 ASN A 158      14.985   0.266 -26.384  1.00 98.20           H  
ATOM   2565  OD1 ASN A 158      13.202   1.376 -25.343  1.00 98.20           O  
ATOM   2566  N   SER A 159      13.439   0.707 -20.136  1.00 98.14           N  
ATOM   2567  H   SER A 159      14.391   0.960 -20.359  1.00 98.14           H  
ATOM   2568  CA  SER A 159      13.114   0.317 -18.753  1.00 98.14           C  
ATOM   2569  HA  SER A 159      12.762  -0.715 -18.753  1.00 98.14           H  
ATOM   2570  C   SER A 159      12.010   1.192 -18.151  1.00 98.14           C  
ATOM   2571  CB  SER A 159      14.365   0.408 -17.876  1.00 98.14           C  
ATOM   2572  HB2 SER A 159      14.659   1.451 -17.761  1.00 98.14           H  
ATOM   2573  HB3 SER A 159      15.181  -0.130 -18.359  1.00 98.14           H  
ATOM   2574  O   SER A 159      11.063   0.676 -17.569  1.00 98.14           O  
ATOM   2575  OG  SER A 159      14.147  -0.159 -16.598  1.00 98.14           O  
ATOM   2576  HG  SER A 159      13.286   0.091 -16.254  1.00 98.14           H  
ATOM   2577  N   ILE A 160      12.082   2.515 -18.340  1.00 98.62           N  
ATOM   2578  H   ILE A 160      12.906   2.888 -18.791  1.00 98.62           H  
ATOM   2579  CA  ILE A 160      11.039   3.449 -17.882  1.00 98.62           C  
ATOM   2580  HA  ILE A 160      10.882   3.298 -16.814  1.00 98.62           H  
ATOM   2581  C   ILE A 160       9.701   3.158 -18.576  1.00 98.62           C  
ATOM   2582  CB  ILE A 160      11.494   4.910 -18.118  1.00 98.62           C  
ATOM   2583  HB  ILE A 160      11.842   4.998 -19.147  1.00 98.62           H  
ATOM   2584  O   ILE A 160       8.644   3.258 -17.957  1.00 98.62           O  
ATOM   2585  CG1 ILE A 160      12.662   5.266 -17.169  1.00 98.62           C  
ATOM   2586 HG12 ILE A 160      13.404   4.467 -17.183  1.00 98.62           H  
ATOM   2587 HG13 ILE A 160      12.289   5.341 -16.147  1.00 98.62           H  
ATOM   2588  CG2 ILE A 160      10.337   5.912 -17.920  1.00 98.62           C  
ATOM   2589 HG21 ILE A 160       9.911   5.793 -16.924  1.00 98.62           H  
ATOM   2590 HG22 ILE A 160      10.686   6.936 -18.047  1.00 98.62           H  
ATOM   2591 HG23 ILE A 160       9.558   5.745 -18.664  1.00 98.62           H  
ATOM   2592  CD1 ILE A 160      13.385   6.569 -17.537  1.00 98.62           C  
ATOM   2593 HD11 ILE A 160      12.738   7.431 -17.378  1.00 98.62           H  
ATOM   2594 HD12 ILE A 160      14.266   6.679 -16.904  1.00 98.62           H  
ATOM   2595 HD13 ILE A 160      13.703   6.535 -18.579  1.00 98.62           H  
ATOM   2596  N   THR A 161       9.726   2.796 -19.860  1.00 98.53           N  
ATOM   2597  H   THR A 161      10.625   2.687 -20.307  1.00 98.53           H  
ATOM   2598  CA  THR A 161       8.515   2.434 -20.611  1.00 98.53           C  
ATOM   2599  HA  THR A 161       7.790   3.243 -20.517  1.00 98.53           H  
ATOM   2600  C   THR A 161       7.863   1.175 -20.036  1.00 98.53           C  
ATOM   2601  CB  THR A 161       8.831   2.254 -22.103  1.00 98.53           C  
ATOM   2602  HB  THR A 161       9.558   1.454 -22.241  1.00 98.53           H  
ATOM   2603  O   THR A 161       6.643   1.145 -19.862  1.00 98.53           O  
ATOM   2604  CG2 THR A 161       7.590   1.927 -22.932  1.00 98.53           C  
ATOM   2605 HG21 THR A 161       7.850   1.939 -23.990  1.00 98.53           H  
ATOM   2606 HG22 THR A 161       6.808   2.661 -22.739  1.00 98.53           H  
ATOM   2607 HG23 THR A 161       7.231   0.930 -22.676  1.00 98.53           H  
ATOM   2608  OG1 THR A 161       9.367   3.456 -22.618  1.00 98.53           O  
ATOM   2609  HG1 THR A 161      10.245   3.555 -22.243  1.00 98.53           H  
ATOM   2610  N   ASP A 162       8.658   0.165 -19.683  1.00 98.35           N  
ATOM   2611  H   ASP A 162       9.647   0.228 -19.876  1.00 98.35           H  
ATOM   2612  CA  ASP A 162       8.171  -1.062 -19.048  1.00 98.35           C  
ATOM   2613  HA  ASP A 162       7.375  -1.484 -19.661  1.00 98.35           H  
ATOM   2614  C   ASP A 162       7.566  -0.783 -17.662  1.00 98.35           C  
ATOM   2615  CB  ASP A 162       9.308  -2.097 -18.974  1.00 98.35           C  
ATOM   2616  HB2 ASP A 162       8.964  -2.944 -18.381  1.00 98.35           H  
ATOM   2617  HB3 ASP A 162      10.168  -1.660 -18.467  1.00 98.35           H  
ATOM   2618  O   ASP A 162       6.454  -1.237 -17.366  1.00 98.35           O  
ATOM   2619  CG  ASP A 162       9.737  -2.627 -20.350  1.00 98.35           C  
ATOM   2620  OD1 ASP A 162       8.903  -2.579 -21.287  1.00 98.35           O  
ATOM   2621  OD2 ASP A 162      10.881  -3.126 -20.447  1.00 98.35           O  
ATOM   2622  N   ASP A 163       8.228   0.049 -16.852  1.00 98.55           N  
ATOM   2623  H   ASP A 163       9.163   0.324 -17.115  1.00 98.55           H  
ATOM   2624  CA  ASP A 163       7.718   0.482 -15.546  1.00 98.55           C  
ATOM   2625  HA  ASP A 163       7.538  -0.396 -14.928  1.00 98.55           H  
ATOM   2626  C   ASP A 163       6.389   1.244 -15.678  1.00 98.55           C  
ATOM   2627  CB  ASP A 163       8.756   1.372 -14.841  1.00 98.55           C  
ATOM   2628  HB2 ASP A 163       9.062   2.174 -15.513  1.00 98.55           H  
ATOM   2629  HB3 ASP A 163       8.280   1.833 -13.976  1.00 98.55           H  
ATOM   2630  O   ASP A 163       5.442   1.005 -14.921  1.00 98.55           O  
ATOM   2631  CG  ASP A 163       9.997   0.626 -14.339  1.00 98.55           C  
ATOM   2632  OD1 ASP A 163       9.902  -0.603 -14.121  1.00 98.55           O  
ATOM   2633  OD2 ASP A 163      11.011   1.320 -14.100  1.00 98.55           O  
ATOM   2634  N   LEU A 164       6.271   2.136 -16.668  1.00 98.68           N  
ATOM   2635  H   LEU A 164       7.082   2.296 -17.249  1.00 98.68           H  
ATOM   2636  CA  LEU A 164       5.033   2.868 -16.954  1.00 98.68           C  
ATOM   2637  HA  LEU A 164       4.696   3.352 -16.037  1.00 98.68           H  
ATOM   2638  C   LEU A 164       3.895   1.934 -17.381  1.00 98.68           C  
ATOM   2639  CB  LEU A 164       5.291   3.934 -18.033  1.00 98.68           C  
ATOM   2640  HB2 LEU A 164       4.333   4.257 -18.442  1.00 98.68           H  
ATOM   2641  HB3 LEU A 164       5.855   3.476 -18.845  1.00 98.68           H  
ATOM   2642  O   LEU A 164       2.755   2.128 -16.953  1.00 98.68           O  
ATOM   2643  CG  LEU A 164       6.045   5.180 -17.536  1.00 98.68           C  
ATOM   2644  HG  LEU A 164       6.965   4.891 -17.028  1.00 98.68           H  
ATOM   2645  CD1 LEU A 164       6.396   6.067 -18.733  1.00 98.68           C  
ATOM   2646 HD11 LEU A 164       7.028   5.504 -19.419  1.00 98.68           H  
ATOM   2647 HD12 LEU A 164       6.952   6.941 -18.393  1.00 98.68           H  
ATOM   2648 HD13 LEU A 164       5.490   6.382 -19.251  1.00 98.68           H  
ATOM   2649  CD2 LEU A 164       5.204   6.014 -16.563  1.00 98.68           C  
ATOM   2650 HD21 LEU A 164       5.028   5.453 -15.646  1.00 98.68           H  
ATOM   2651 HD22 LEU A 164       5.747   6.924 -16.304  1.00 98.68           H  
ATOM   2652 HD23 LEU A 164       4.251   6.278 -17.022  1.00 98.68           H  
ATOM   2653  N   ASN A 165       4.189   0.902 -18.173  1.00 98.34           N  
ATOM   2654  H   ASN A 165       5.141   0.807 -18.498  1.00 98.34           H  
ATOM   2655  CA  ASN A 165       3.202  -0.100 -18.574  1.00 98.34           C  
ATOM   2656  HA  ASN A 165       2.331   0.409 -18.985  1.00 98.34           H  
ATOM   2657  C   ASN A 165       2.710  -0.923 -17.373  1.00 98.34           C  
ATOM   2658  CB  ASN A 165       3.814  -0.996 -19.664  1.00 98.34           C  
ATOM   2659  HB2 ASN A 165       3.181  -1.871 -19.812  1.00 98.34           H  
ATOM   2660  HB3 ASN A 165       4.797  -1.342 -19.347  1.00 98.34           H  
ATOM   2661  O   ASN A 165       1.501  -1.114 -17.217  1.00 98.34           O  
ATOM   2662  CG  ASN A 165       3.936  -0.299 -21.006  1.00 98.34           C  
ATOM   2663  ND2 ASN A 165       4.922  -0.655 -21.794  1.00 98.34           N  
ATOM   2664 HD21 ASN A 165       5.673  -1.227 -21.434  1.00 98.34           H  
ATOM   2665 HD22 ASN A 165       5.042  -0.112 -22.637  1.00 98.34           H  
ATOM   2666  OD1 ASN A 165       3.115   0.522 -21.389  1.00 98.34           O  
ATOM   2667  N   SER A 166       3.624  -1.362 -16.501  1.00 98.23           N  
ATOM   2668  H   SER A 166       4.596  -1.179 -16.705  1.00 98.23           H  
ATOM   2669  CA  SER A 166       3.297  -2.075 -15.257  1.00 98.23           C  
ATOM   2670  HA  SER A 166       2.744  -2.984 -15.497  1.00 98.23           H  
ATOM   2671  C   SER A 166       2.426  -1.220 -14.330  1.00 98.23           C  
ATOM   2672  CB  SER A 166       4.599  -2.476 -14.557  1.00 98.23           C  
ATOM   2673  HB2 SER A 166       5.204  -3.075 -15.238  1.00 98.23           H  
ATOM   2674  HB3 SER A 166       5.163  -1.582 -14.287  1.00 98.23           H  
ATOM   2675  O   SER A 166       1.349  -1.641 -13.895  1.00 98.23           O  
ATOM   2676  OG  SER A 166       4.323  -3.228 -13.393  1.00 98.23           O  
ATOM   2677  HG  SER A 166       5.165  -3.430 -12.979  1.00 98.23           H  
ATOM   2678  N   ASN A 167       2.816   0.042 -14.121  1.00 98.21           N  
ATOM   2679  H   ASN A 167       3.711   0.331 -14.489  1.00 98.21           H  
ATOM   2680  CA  ASN A 167       2.034   1.005 -13.347  1.00 98.21           C  
ATOM   2681  HA  ASN A 167       1.863   0.595 -12.351  1.00 98.21           H  
ATOM   2682  C   ASN A 167       0.646   1.252 -13.957  1.00 98.21           C  
ATOM   2683  CB  ASN A 167       2.842   2.306 -13.220  1.00 98.21           C  
ATOM   2684  HB2 ASN A 167       2.195   3.101 -12.851  1.00 98.21           H  
ATOM   2685  HB3 ASN A 167       3.224   2.598 -14.198  1.00 98.21           H  
ATOM   2686  O   ASN A 167      -0.341   1.339 -13.225  1.00 98.21           O  
ATOM   2687  CG  ASN A 167       3.996   2.175 -12.240  1.00 98.21           C  
ATOM   2688  ND2 ASN A 167       5.008   2.998 -12.362  1.00 98.21           N  
ATOM   2689 HD21 ASN A 167       5.799   2.786 -11.770  1.00 98.21           H  
ATOM   2690 HD22 ASN A 167       5.117   3.534 -13.211  1.00 98.21           H  
ATOM   2691  OD1 ASN A 167       3.979   1.367 -11.326  1.00 98.21           O  
ATOM   2692  N   GLY A 168       0.540   1.301 -15.287  1.00 98.45           N  
ATOM   2693  H   GLY A 168       1.387   1.268 -15.835  1.00 98.45           H  
ATOM   2694  CA  GLY A 168      -0.738   1.398 -15.992  1.00 98.45           C  
ATOM   2695  HA2 GLY A 168      -0.540   1.403 -17.064  1.00 98.45           H  
ATOM   2696  HA3 GLY A 168      -1.229   2.332 -15.718  1.00 98.45           H  
ATOM   2697  C   GLY A 168      -1.689   0.233 -15.687  1.00 98.45           C  
ATOM   2698  O   GLY A 168      -2.881   0.460 -15.468  1.00 98.45           O  
ATOM   2699  N   GLN A 169      -1.177  -1.001 -15.606  1.00 97.93           N  
ATOM   2700  H   GLN A 169      -0.187  -1.123 -15.766  1.00 97.93           H  
ATOM   2701  CA  GLN A 169      -1.980  -2.171 -15.220  1.00 97.93           C  
ATOM   2702  HA  GLN A 169      -2.902  -2.171 -15.803  1.00 97.93           H  
ATOM   2703  C   GLN A 169      -2.399  -2.120 -13.748  1.00 97.93           C  
ATOM   2704  CB  GLN A 169      -1.226  -3.481 -15.502  1.00 97.93           C  
ATOM   2705  HB2 GLN A 169      -0.282  -3.482 -14.957  1.00 97.93           H  
ATOM   2706  HB3 GLN A 169      -1.824  -4.313 -15.131  1.00 97.93           H  
ATOM   2707  O   GLN A 169      -3.564  -2.363 -13.434  1.00 97.93           O  
ATOM   2708  CG  GLN A 169      -0.936  -3.719 -16.988  1.00 97.93           C  
ATOM   2709  HG2 GLN A 169      -0.416  -4.671 -17.097  1.00 97.93           H  
ATOM   2710  HG3 GLN A 169      -0.266  -2.939 -17.349  1.00 97.93           H  
ATOM   2711  CD  GLN A 169      -2.179  -3.752 -17.876  1.00 97.93           C  
ATOM   2712  NE2 GLN A 169      -2.043  -3.362 -19.124  1.00 97.93           N  
ATOM   2713 HE21 GLN A 169      -2.859  -3.415 -19.716  1.00 97.93           H  
ATOM   2714 HE22 GLN A 169      -1.140  -3.046 -19.448  1.00 97.93           H  
ATOM   2715  OE1 GLN A 169      -3.284  -4.119 -17.499  1.00 97.93           O  
ATOM   2716  N   ASN A 170      -1.493  -1.728 -12.851  1.00 98.31           N  
ATOM   2717  H   ASN A 170      -0.539  -1.593 -13.156  1.00 98.31           H  
ATOM   2718  CA  ASN A 170      -1.810  -1.576 -11.428  1.00 98.31           C  
ATOM   2719  HA  ASN A 170      -2.173  -2.530 -11.045  1.00 98.31           H  
ATOM   2720  C   ASN A 170      -2.936  -0.552 -11.206  1.00 98.31           C  
ATOM   2721  CB  ASN A 170      -0.529  -1.194 -10.667  1.00 98.31           C  
ATOM   2722  HB2 ASN A 170      -0.781  -0.960  -9.633  1.00 98.31           H  
ATOM   2723  HB3 ASN A 170      -0.082  -0.309 -11.120  1.00 98.31           H  
ATOM   2724  O   ASN A 170      -3.877  -0.812 -10.459  1.00 98.31           O  
ATOM   2725  CG  ASN A 170       0.493  -2.317 -10.642  1.00 98.31           C  
ATOM   2726  ND2 ASN A 170       1.758  -2.001 -10.491  1.00 98.31           N  
ATOM   2727 HD21 ASN A 170       2.412  -2.765 -10.586  1.00 98.31           H  
ATOM   2728 HD22 ASN A 170       2.069  -1.041 -10.466  1.00 98.31           H  
ATOM   2729  OD1 ASN A 170       0.166  -3.487 -10.740  1.00 98.31           O  
ATOM   2730  N   LEU A 171      -2.898   0.583 -11.912  1.00 98.66           N  
ATOM   2731  H   LEU A 171      -2.090   0.753 -12.495  1.00 98.66           H  
ATOM   2732  CA  LEU A 171      -3.956   1.597 -11.855  1.00 98.66           C  
ATOM   2733  HA  LEU A 171      -4.123   1.872 -10.814  1.00 98.66           H  
ATOM   2734  C   LEU A 171      -5.302   1.085 -12.381  1.00 98.66           C  
ATOM   2735  CB  LEU A 171      -3.520   2.833 -12.658  1.00 98.66           C  
ATOM   2736  HB2 LEU A 171      -4.389   3.471 -12.816  1.00 98.66           H  
ATOM   2737  HB3 LEU A 171      -3.168   2.506 -13.636  1.00 98.66           H  
ATOM   2738  O   LEU A 171      -6.351   1.463 -11.852  1.00 98.66           O  
ATOM   2739  CG  LEU A 171      -2.425   3.678 -11.985  1.00 98.66           C  
ATOM   2740  HG  LEU A 171      -1.562   3.057 -11.746  1.00 98.66           H  
ATOM   2741  CD1 LEU A 171      -1.987   4.780 -12.951  1.00 98.66           C  
ATOM   2742 HD11 LEU A 171      -1.199   5.377 -12.491  1.00 98.66           H  
ATOM   2743 HD12 LEU A 171      -2.831   5.422 -13.203  1.00 98.66           H  
ATOM   2744 HD13 LEU A 171      -1.587   4.326 -13.858  1.00 98.66           H  
ATOM   2745  CD2 LEU A 171      -2.920   4.340 -10.696  1.00 98.66           C  
ATOM   2746 HD21 LEU A 171      -2.144   4.996 -10.303  1.00 98.66           H  
ATOM   2747 HD22 LEU A 171      -3.821   4.922 -10.891  1.00 98.66           H  
ATOM   2748 HD23 LEU A 171      -3.129   3.583  -9.940  1.00 98.66           H  
ATOM   2749  N   LYS A 172      -5.294   0.222 -13.402  1.00 98.14           N  
ATOM   2750  H   LYS A 172      -4.400  -0.051 -13.787  1.00 98.14           H  
ATOM   2751  CA  LYS A 172      -6.509  -0.427 -13.904  1.00 98.14           C  
ATOM   2752  HA  LYS A 172      -7.256   0.338 -14.113  1.00 98.14           H  
ATOM   2753  C   LYS A 172      -7.121  -1.348 -12.844  1.00 98.14           C  
ATOM   2754  CB  LYS A 172      -6.183  -1.171 -15.204  1.00 98.14           C  
ATOM   2755  HB2 LYS A 172      -5.484  -1.980 -14.994  1.00 98.14           H  
ATOM   2756  HB3 LYS A 172      -5.715  -0.481 -15.905  1.00 98.14           H  
ATOM   2757  O   LYS A 172      -8.310  -1.218 -12.571  1.00 98.14           O  
ATOM   2758  CG  LYS A 172      -7.445  -1.760 -15.840  1.00 98.14           C  
ATOM   2759  HG2 LYS A 172      -7.932  -2.433 -15.135  1.00 98.14           H  
ATOM   2760  HG3 LYS A 172      -8.136  -0.959 -16.104  1.00 98.14           H  
ATOM   2761  CD  LYS A 172      -7.066  -2.553 -17.090  1.00 98.14           C  
ATOM   2762  HD2 LYS A 172      -6.318  -3.297 -16.818  1.00 98.14           H  
ATOM   2763  HD3 LYS A 172      -6.650  -1.882 -17.842  1.00 98.14           H  
ATOM   2764  CE  LYS A 172      -8.315  -3.252 -17.623  1.00 98.14           C  
ATOM   2765  HE2 LYS A 172      -8.780  -3.786 -16.794  1.00 98.14           H  
ATOM   2766  HE3 LYS A 172      -9.027  -2.504 -17.972  1.00 98.14           H  
ATOM   2767  NZ  LYS A 172      -7.957  -4.202 -18.700  1.00 98.14           N  
ATOM   2768  HZ1 LYS A 172      -8.776  -4.711 -19.002  1.00 98.14           H  
ATOM   2769  HZ2 LYS A 172      -7.532  -3.721 -19.480  1.00 98.14           H  
ATOM   2770  HZ3 LYS A 172      -7.292  -4.868 -18.334  1.00 98.14           H  
ATOM   2771  N   ASN A 173      -6.309  -2.184 -12.196  1.00 97.73           N  
ATOM   2772  H   ASN A 173      -5.346  -2.246 -12.497  1.00 97.73           H  
ATOM   2773  CA  ASN A 173      -6.771  -3.083 -11.133  1.00 97.73           C  
ATOM   2774  HA  ASN A 173      -7.562  -3.720 -11.528  1.00 97.73           H  
ATOM   2775  C   ASN A 173      -7.370  -2.299  -9.955  1.00 97.73           C  
ATOM   2776  CB  ASN A 173      -5.602  -3.973 -10.674  1.00 97.73           C  
ATOM   2777  HB2 ASN A 173      -5.922  -4.564  -9.816  1.00 97.73           H  
ATOM   2778  HB3 ASN A 173      -4.768  -3.346 -10.357  1.00 97.73           H  
ATOM   2779  O   ASN A 173      -8.486  -2.584  -9.528  1.00 97.73           O  
ATOM   2780  CG  ASN A 173      -5.105  -4.935 -11.738  1.00 97.73           C  
ATOM   2781  ND2 ASN A 173      -3.936  -5.497 -11.539  1.00 97.73           N  
ATOM   2782 HD21 ASN A 173      -3.588  -6.088 -12.280  1.00 97.73           H  
ATOM   2783 HD22 ASN A 173      -3.404  -5.292 -10.704  1.00 97.73           H  
ATOM   2784  OD1 ASN A 173      -5.728  -5.187 -12.756  1.00 97.73           O  
ATOM   2785  N   ILE A 174      -6.690  -1.238  -9.502  1.00 98.51           N  
ATOM   2786  H   ILE A 174      -5.761  -1.079  -9.865  1.00 98.51           H  
ATOM   2787  CA  ILE A 174      -7.193  -0.353  -8.437  1.00 98.51           C  
ATOM   2788  HA  ILE A 174      -7.371  -0.951  -7.543  1.00 98.51           H  
ATOM   2789  C   ILE A 174      -8.537   0.277  -8.831  1.00 98.51           C  
ATOM   2790  CB  ILE A 174      -6.139   0.731  -8.106  1.00 98.51           C  
ATOM   2791  HB  ILE A 174      -5.810   1.185  -9.041  1.00 98.51           H  
ATOM   2792  O   ILE A 174      -9.451   0.376  -8.013  1.00 98.51           O  
ATOM   2793  CG1 ILE A 174      -4.917   0.089  -7.411  1.00 98.51           C  
ATOM   2794 HG12 ILE A 174      -4.610  -0.802  -7.957  1.00 98.51           H  
ATOM   2795 HG13 ILE A 174      -5.197  -0.229  -6.406  1.00 98.51           H  
ATOM   2796  CG2 ILE A 174      -6.722   1.847  -7.214  1.00 98.51           C  
ATOM   2797 HG21 ILE A 174      -7.502   2.393  -7.745  1.00 98.51           H  
ATOM   2798 HG22 ILE A 174      -7.138   1.413  -6.305  1.00 98.51           H  
ATOM   2799 HG23 ILE A 174      -5.951   2.569  -6.945  1.00 98.51           H  
ATOM   2800  CD1 ILE A 174      -3.695   1.015  -7.321  1.00 98.51           C  
ATOM   2801 HD11 ILE A 174      -3.443   1.395  -8.311  1.00 98.51           H  
ATOM   2802 HD12 ILE A 174      -2.848   0.448  -6.937  1.00 98.51           H  
ATOM   2803 HD13 ILE A 174      -3.885   1.847  -6.644  1.00 98.51           H  
ATOM   2804  N   LYS A 175      -8.691   0.704 -10.089  1.00 98.33           N  
ATOM   2805  H   LYS A 175      -7.915   0.596 -10.727  1.00 98.33           H  
ATOM   2806  CA  LYS A 175      -9.954   1.264 -10.585  1.00 98.33           C  
ATOM   2807  HA  LYS A 175     -10.250   2.080  -9.925  1.00 98.33           H  
ATOM   2808  C   LYS A 175     -11.089   0.237 -10.540  1.00 98.33           C  
ATOM   2809  CB  LYS A 175      -9.729   1.811 -11.998  1.00 98.33           C  
ATOM   2810  HB2 LYS A 175      -9.450   0.994 -12.663  1.00 98.33           H  
ATOM   2811  HB3 LYS A 175      -8.908   2.528 -11.969  1.00 98.33           H  
ATOM   2812  O   LYS A 175     -12.206   0.597 -10.162  1.00 98.33           O  
ATOM   2813  CG  LYS A 175     -10.975   2.501 -12.560  1.00 98.33           C  
ATOM   2814  HG2 LYS A 175     -11.252   3.337 -11.917  1.00 98.33           H  
ATOM   2815  HG3 LYS A 175     -11.803   1.793 -12.608  1.00 98.33           H  
ATOM   2816  CD  LYS A 175     -10.682   3.008 -13.972  1.00 98.33           C  
ATOM   2817  HD2 LYS A 175      -9.862   3.725 -13.933  1.00 98.33           H  
ATOM   2818  HD3 LYS A 175     -10.389   2.163 -14.595  1.00 98.33           H  
ATOM   2819  CE  LYS A 175     -11.932   3.670 -14.551  1.00 98.33           C  
ATOM   2820  HE2 LYS A 175     -12.742   2.940 -14.539  1.00 98.33           H  
ATOM   2821  HE3 LYS A 175     -12.216   4.502 -13.907  1.00 98.33           H  
ATOM   2822  NZ  LYS A 175     -11.687   4.140 -15.935  1.00 98.33           N  
ATOM   2823  HZ1 LYS A 175     -11.429   3.357 -16.518  1.00 98.33           H  
ATOM   2824  HZ2 LYS A 175     -10.927   4.806 -15.948  1.00 98.33           H  
ATOM   2825  HZ3 LYS A 175     -12.514   4.572 -16.320  1.00 98.33           H  
ATOM   2826  N   ASP A 176     -10.815  -1.010 -10.906  1.00 98.27           N  
ATOM   2827  H   ASP A 176      -9.882  -1.229 -11.225  1.00 98.27           H  
ATOM   2828  CA  ASP A 176     -11.800  -2.093 -10.879  1.00 98.27           C  
ATOM   2829  HA  ASP A 176     -12.706  -1.752 -11.380  1.00 98.27           H  
ATOM   2830  C   ASP A 176     -12.211  -2.434  -9.435  1.00 98.27           C  
ATOM   2831  CB  ASP A 176     -11.267  -3.303 -11.671  1.00 98.27           C  
ATOM   2832  HB2 ASP A 176     -10.293  -3.595 -11.278  1.00 98.27           H  
ATOM   2833  HB3 ASP A 176     -11.952  -4.138 -11.526  1.00 98.27           H  
ATOM   2834  O   ASP A 176     -13.407  -2.504  -9.139  1.00 98.27           O  
ATOM   2835  CG  ASP A 176     -11.155  -3.034 -13.186  1.00 98.27           C  
ATOM   2836  OD1 ASP A 176     -11.842  -2.103 -13.680  1.00 98.27           O  
ATOM   2837  OD2 ASP A 176     -10.416  -3.777 -13.873  1.00 98.27           O  
ATOM   2838  N   GLU A 177     -11.258  -2.504  -8.501  1.00 98.45           N  
ATOM   2839  H   GLU A 177     -10.293  -2.475  -8.798  1.00 98.45           H  
ATOM   2840  CA  GLU A 177     -11.533  -2.670  -7.065  1.00 98.45           C  
ATOM   2841  HA  GLU A 177     -12.090  -3.593  -6.908  1.00 98.45           H  
ATOM   2842  C   GLU A 177     -12.375  -1.520  -6.490  1.00 98.45           C  
ATOM   2843  CB  GLU A 177     -10.217  -2.757  -6.283  1.00 98.45           C  
ATOM   2844  HB2 GLU A 177     -10.449  -2.655  -5.222  1.00 98.45           H  
ATOM   2845  HB3 GLU A 177      -9.568  -1.930  -6.573  1.00 98.45           H  
ATOM   2846  O   GLU A 177     -13.347  -1.749  -5.766  1.00 98.45           O  
ATOM   2847  CG  GLU A 177      -9.480  -4.087  -6.490  1.00 98.45           C  
ATOM   2848  HG2 GLU A 177     -10.114  -4.897  -6.131  1.00 98.45           H  
ATOM   2849  HG3 GLU A 177      -9.311  -4.241  -7.556  1.00 98.45           H  
ATOM   2850  CD  GLU A 177      -8.136  -4.122  -5.745  1.00 98.45           C  
ATOM   2851  OE1 GLU A 177      -7.260  -4.903  -6.178  1.00 98.45           O  
ATOM   2852  OE2 GLU A 177      -7.994  -3.373  -4.749  1.00 98.45           O  
ATOM   2853  N   ILE A 178     -12.064  -0.269  -6.850  1.00 98.72           N  
ATOM   2854  H   ILE A 178     -11.231  -0.137  -7.406  1.00 98.72           H  
ATOM   2855  CA  ILE A 178     -12.852   0.904  -6.442  1.00 98.72           C  
ATOM   2856  HA  ILE A 178     -12.907   0.917  -5.353  1.00 98.72           H  
ATOM   2857  C   ILE A 178     -14.295   0.803  -6.953  1.00 98.72           C  
ATOM   2858  CB  ILE A 178     -12.160   2.209  -6.908  1.00 98.72           C  
ATOM   2859  HB  ILE A 178     -11.838   2.078  -7.941  1.00 98.72           H  
ATOM   2860  O   ILE A 178     -15.229   1.172  -6.234  1.00 98.72           O  
ATOM   2861  CG1 ILE A 178     -10.918   2.482  -6.029  1.00 98.72           C  
ATOM   2862 HG12 ILE A 178     -11.237   2.745  -5.020  1.00 98.72           H  
ATOM   2863 HG13 ILE A 178     -10.320   1.574  -5.950  1.00 98.72           H  
ATOM   2864  CG2 ILE A 178     -13.112   3.424  -6.858  1.00 98.72           C  
ATOM   2865 HG21 ILE A 178     -13.934   3.287  -7.562  1.00 98.72           H  
ATOM   2866 HG22 ILE A 178     -12.586   4.332  -7.154  1.00 98.72           H  
ATOM   2867 HG23 ILE A 178     -13.506   3.544  -5.849  1.00 98.72           H  
ATOM   2868  CD1 ILE A 178     -10.008   3.593  -6.569  1.00 98.72           C  
ATOM   2869 HD11 ILE A 178      -9.087   3.613  -5.987  1.00 98.72           H  
ATOM   2870 HD12 ILE A 178     -10.490   4.567  -6.480  1.00 98.72           H  
ATOM   2871 HD13 ILE A 178      -9.763   3.397  -7.613  1.00 98.72           H  
ATOM   2872  N   ASN A 179     -14.506   0.302  -8.172  1.00 98.39           N  
ATOM   2873  H   ASN A 179     -13.707  -0.005  -8.709  1.00 98.39           H  
ATOM   2874  CA  ASN A 179     -15.848   0.120  -8.727  1.00 98.39           C  
ATOM   2875  HA  ASN A 179     -16.404   1.050  -8.610  1.00 98.39           H  
ATOM   2876  C   ASN A 179     -16.639  -0.954  -7.970  1.00 98.39           C  
ATOM   2877  CB  ASN A 179     -15.750  -0.203 -10.223  1.00 98.39           C  
ATOM   2878  HB2 ASN A 179     -15.047  -1.021 -10.378  1.00 98.39           H  
ATOM   2879  HB3 ASN A 179     -16.725  -0.530 -10.586  1.00 98.39           H  
ATOM   2880  O   ASN A 179     -17.805  -0.720  -7.645  1.00 98.39           O  
ATOM   2881  CG  ASN A 179     -15.333   0.987 -11.063  1.00 98.39           C  
ATOM   2882  ND2 ASN A 179     -14.666   0.742 -12.165  1.00 98.39           N  
ATOM   2883 HD21 ASN A 179     -14.296   1.546 -12.652  1.00 98.39           H  
ATOM   2884 HD22 ASN A 179     -14.306  -0.187 -12.329  1.00 98.39           H  
ATOM   2885  OD1 ASN A 179     -15.640   2.140 -10.779  1.00 98.39           O  
ATOM   2886  N   ILE A 180     -16.008  -2.082  -7.634  1.00 98.29           N  
ATOM   2887  H   ILE A 180     -15.056  -2.211  -7.946  1.00 98.29           H  
ATOM   2888  CA  ILE A 180     -16.618  -3.141  -6.814  1.00 98.29           C  
ATOM   2889  HA  ILE A 180     -17.543  -3.472  -7.286  1.00 98.29           H  
ATOM   2890  C   ILE A 180     -16.986  -2.591  -5.431  1.00 98.29           C  
ATOM   2891  CB  ILE A 180     -15.661  -4.354  -6.719  1.00 98.29           C  
ATOM   2892  HB  ILE A 180     -14.682  -4.000  -6.397  1.00 98.29           H  
ATOM   2893  O   ILE A 180     -18.124  -2.725  -4.981  1.00 98.29           O  
ATOM   2894  CG1 ILE A 180     -15.513  -5.026  -8.103  1.00 98.29           C  
ATOM   2895 HG12 ILE A 180     -16.441  -5.535  -8.362  1.00 98.29           H  
ATOM   2896 HG13 ILE A 180     -15.332  -4.269  -8.865  1.00 98.29           H  
ATOM   2897  CG2 ILE A 180     -16.167  -5.373  -5.679  1.00 98.29           C  
ATOM   2898 HG21 ILE A 180     -16.155  -4.938  -4.680  1.00 98.29           H  
ATOM   2899 HG22 ILE A 180     -15.514  -6.246  -5.651  1.00 98.29           H  
ATOM   2900 HG23 ILE A 180     -17.180  -5.692  -5.925  1.00 98.29           H  
ATOM   2901  CD1 ILE A 180     -14.353  -6.028  -8.182  1.00 98.29           C  
ATOM   2902 HD11 ILE A 180     -13.425  -5.546  -7.876  1.00 98.29           H  
ATOM   2903 HD12 ILE A 180     -14.247  -6.372  -9.210  1.00 98.29           H  
ATOM   2904 HD13 ILE A 180     -14.543  -6.893  -7.546  1.00 98.29           H  
ATOM   2905  N   ASN A 181     -16.066  -1.878  -4.780  1.00 98.28           N  
ATOM   2906  H   ASN A 181     -15.134  -1.835  -5.166  1.00 98.28           H  
ATOM   2907  CA  ASN A 181     -16.318  -1.275  -3.472  1.00 98.28           C  
ATOM   2908  HA  ASN A 181     -16.639  -2.058  -2.785  1.00 98.28           H  
ATOM   2909  C   ASN A 181     -17.458  -0.251  -3.515  1.00 98.28           C  
ATOM   2910  CB  ASN A 181     -15.009  -0.663  -2.951  1.00 98.28           C  
ATOM   2911  HB2 ASN A 181     -15.221  -0.022  -2.096  1.00 98.28           H  
ATOM   2912  HB3 ASN A 181     -14.544  -0.061  -3.733  1.00 98.28           H  
ATOM   2913  O   ASN A 181     -18.281  -0.200  -2.600  1.00 98.28           O  
ATOM   2914  CG  ASN A 181     -14.032  -1.728  -2.483  1.00 98.28           C  
ATOM   2915  ND2 ASN A 181     -12.764  -1.410  -2.390  1.00 98.28           N  
ATOM   2916 HD21 ASN A 181     -12.141  -2.171  -2.155  1.00 98.28           H  
ATOM   2917 HD22 ASN A 181     -12.412  -0.538  -2.758  1.00 98.28           H  
ATOM   2918  OD1 ASN A 181     -14.406  -2.842  -2.157  1.00 98.28           O  
ATOM   2919  N   ARG A 182     -17.571   0.527  -4.598  1.00 98.55           N  
ATOM   2920  H   ARG A 182     -16.852   0.456  -5.303  1.00 98.55           H  
ATOM   2921  CA  ARG A 182     -18.695   1.450  -4.805  1.00 98.55           C  
ATOM   2922  HA  ARG A 182     -18.745   2.126  -3.951  1.00 98.55           H  
ATOM   2923  C   ARG A 182     -20.036   0.713  -4.860  1.00 98.55           C  
ATOM   2924  CB  ARG A 182     -18.447   2.255  -6.086  1.00 98.55           C  
ATOM   2925  HB2 ARG A 182     -18.553   1.602  -6.952  1.00 98.55           H  
ATOM   2926  HB3 ARG A 182     -17.430   2.647  -6.072  1.00 98.55           H  
ATOM   2927  O   ARG A 182     -21.007   1.189  -4.272  1.00 98.55           O  
ATOM   2928  CG  ARG A 182     -19.416   3.436  -6.220  1.00 98.55           C  
ATOM   2929  HG2 ARG A 182     -19.217   4.137  -5.410  1.00 98.55           H  
ATOM   2930  HG3 ARG A 182     -20.448   3.096  -6.134  1.00 98.55           H  
ATOM   2931  CD  ARG A 182     -19.241   4.120  -7.584  1.00 98.55           C  
ATOM   2932  HD2 ARG A 182     -18.356   3.727  -8.087  1.00 98.55           H  
ATOM   2933  HD3 ARG A 182     -20.095   3.865  -8.212  1.00 98.55           H  
ATOM   2934  NE  ARG A 182     -19.155   5.587  -7.451  1.00 98.55           N  
ATOM   2935  HE  ARG A 182     -20.029   6.074  -7.315  1.00 98.55           H  
ATOM   2936  NH1 ARG A 182     -16.870   5.792  -7.658  1.00 98.55           N  
ATOM   2937 HH11 ARG A 182     -16.032   6.356  -7.649  1.00 98.55           H  
ATOM   2938 HH12 ARG A 182     -16.793   4.795  -7.794  1.00 98.55           H  
ATOM   2939  NH2 ARG A 182     -18.115   7.607  -7.293  1.00 98.55           N  
ATOM   2940 HH21 ARG A 182     -19.007   8.057  -7.141  1.00 98.55           H  
ATOM   2941 HH22 ARG A 182     -17.268   8.157  -7.301  1.00 98.55           H  
ATOM   2942  CZ  ARG A 182     -18.051   6.316  -7.469  1.00 98.55           C  
ATOM   2943  N   GLN A 183     -20.094  -0.432  -5.540  1.00 98.05           N  
ATOM   2944  H   GLN A 183     -19.250  -0.779  -5.972  1.00 98.05           H  
ATOM   2945  CA  GLN A 183     -21.299  -1.266  -5.604  1.00 98.05           C  
ATOM   2946  HA  GLN A 183     -22.144  -0.651  -5.914  1.00 98.05           H  
ATOM   2947  C   GLN A 183     -21.651  -1.845  -4.228  1.00 98.05           C  
ATOM   2948  CB  GLN A 183     -21.116  -2.386  -6.637  1.00 98.05           C  
ATOM   2949  HB2 GLN A 183     -21.953  -3.080  -6.556  1.00 98.05           H  
ATOM   2950  HB3 GLN A 183     -20.201  -2.937  -6.422  1.00 98.05           H  
ATOM   2951  O   GLN A 183     -22.797  -1.722  -3.795  1.00 98.05           O  
ATOM   2952  CG  GLN A 183     -21.072  -1.854  -8.077  1.00 98.05           C  
ATOM   2953  HG2 GLN A 183     -22.033  -1.394  -8.312  1.00 98.05           H  
ATOM   2954  HG3 GLN A 183     -20.298  -1.092  -8.173  1.00 98.05           H  
ATOM   2955  CD  GLN A 183     -20.790  -2.949  -9.100  1.00 98.05           C  
ATOM   2956  NE2 GLN A 183     -20.953  -2.675 -10.375  1.00 98.05           N  
ATOM   2957 HE21 GLN A 183     -21.255  -1.762 -10.684  1.00 98.05           H  
ATOM   2958 HE22 GLN A 183     -20.753  -3.444 -10.998  1.00 98.05           H  
ATOM   2959  OE1 GLN A 183     -20.423  -4.068  -8.797  1.00 98.05           O  
ATOM   2960  N   ASN A 184     -20.660  -2.366  -3.501  1.00 98.34           N  
ATOM   2961  H   ASN A 184     -19.761  -2.493  -3.944  1.00 98.34           H  
ATOM   2962  CA  ASN A 184     -20.844  -2.894  -2.146  1.00 98.34           C  
ATOM   2963  HA  ASN A 184     -21.574  -3.703  -2.178  1.00 98.34           H  
ATOM   2964  C   ASN A 184     -21.397  -1.826  -1.189  1.00 98.34           C  
ATOM   2965  CB  ASN A 184     -19.503  -3.459  -1.642  1.00 98.34           C  
ATOM   2966  HB2 ASN A 184     -19.602  -3.733  -0.592  1.00 98.34           H  
ATOM   2967  HB3 ASN A 184     -18.725  -2.701  -1.725  1.00 98.34           H  
ATOM   2968  O   ASN A 184     -22.376  -2.066  -0.485  1.00 98.34           O  
ATOM   2969  CG  ASN A 184     -19.064  -4.707  -2.390  1.00 98.34           C  
ATOM   2970  ND2 ASN A 184     -17.805  -5.067  -2.309  1.00 98.34           N  
ATOM   2971 HD21 ASN A 184     -17.124  -4.525  -1.797  1.00 98.34           H  
ATOM   2972 HD22 ASN A 184     -17.554  -5.899  -2.824  1.00 98.34           H  
ATOM   2973  OD1 ASN A 184     -19.843  -5.380  -3.041  1.00 98.34           O  
ATOM   2974  N   ILE A 185     -20.835  -0.613  -1.216  1.00 98.68           N  
ATOM   2975  H   ILE A 185     -20.016  -0.485  -1.794  1.00 98.68           H  
ATOM   2976  CA  ILE A 185     -21.320   0.524  -0.417  1.00 98.68           C  
ATOM   2977  HA  ILE A 185     -21.321   0.235   0.634  1.00 98.68           H  
ATOM   2978  C   ILE A 185     -22.770   0.881  -0.778  1.00 98.68           C  
ATOM   2979  CB  ILE A 185     -20.365   1.729  -0.590  1.00 98.68           C  
ATOM   2980  HB  ILE A 185     -20.176   1.867  -1.654  1.00 98.68           H  
ATOM   2981  O   ILE A 185     -23.568   1.186   0.110  1.00 98.68           O  
ATOM   2982  CG1 ILE A 185     -19.023   1.446   0.125  1.00 98.68           C  
ATOM   2983 HG12 ILE A 185     -19.172   1.479   1.204  1.00 98.68           H  
ATOM   2984 HG13 ILE A 185     -18.677   0.442  -0.122  1.00 98.68           H  
ATOM   2985  CG2 ILE A 185     -20.982   3.032  -0.041  1.00 98.68           C  
ATOM   2986 HG21 ILE A 185     -20.278   3.859  -0.132  1.00 98.68           H  
ATOM   2987 HG22 ILE A 185     -21.247   2.901   1.008  1.00 98.68           H  
ATOM   2988 HG23 ILE A 185     -21.874   3.303  -0.606  1.00 98.68           H  
ATOM   2989  CD1 ILE A 185     -17.901   2.423  -0.253  1.00 98.68           C  
ATOM   2990 HD11 ILE A 185     -16.966   2.080   0.190  1.00 98.68           H  
ATOM   2991 HD12 ILE A 185     -17.785   2.454  -1.337  1.00 98.68           H  
ATOM   2992 HD13 ILE A 185     -18.113   3.423   0.124  1.00 98.68           H  
ATOM   2993  N   SER A 186     -23.138   0.825  -2.063  1.00 98.55           N  
ATOM   2994  H   SER A 186     -22.447   0.564  -2.752  1.00 98.55           H  
ATOM   2995  CA  SER A 186     -24.519   1.067  -2.495  1.00 98.55           C  
ATOM   2996  HA  SER A 186     -24.830   2.039  -2.113  1.00 98.55           H  
ATOM   2997  C   SER A 186     -25.492   0.018  -1.943  1.00 98.55           C  
ATOM   2998  CB  SER A 186     -24.603   1.111  -4.022  1.00 98.55           C  
ATOM   2999  HB2 SER A 186     -23.817   1.762  -4.406  1.00 98.55           H  
ATOM   3000  HB3 SER A 186     -24.467   0.111  -4.435  1.00 98.55           H  
ATOM   3001  O   SER A 186     -26.587   0.390  -1.522  1.00 98.55           O  
ATOM   3002  OG  SER A 186     -25.857   1.631  -4.424  1.00 98.55           O  
ATOM   3003  HG  SER A 186     -26.550   1.046  -4.108  1.00 98.55           H  
ATOM   3004  N   SER A 187     -25.097  -1.261  -1.910  1.00 98.09           N  
ATOM   3005  H   SER A 187     -24.193  -1.498  -2.295  1.00 98.09           H  
ATOM   3006  CA  SER A 187     -25.899  -2.342  -1.314  1.00 98.09           C  
ATOM   3007  HA  SER A 187     -26.887  -2.347  -1.775  1.00 98.09           H  
ATOM   3008  C   SER A 187     -26.083  -2.137   0.189  1.00 98.09           C  
ATOM   3009  CB  SER A 187     -25.248  -3.705  -1.571  1.00 98.09           C  
ATOM   3010  HB2 SER A 187     -24.340  -3.811  -0.977  1.00 98.09           H  
ATOM   3011  HB3 SER A 187     -24.984  -3.781  -2.626  1.00 98.09           H  
ATOM   3012  O   SER A 187     -27.210  -2.098   0.672  1.00 98.09           O  
ATOM   3013  OG  SER A 187     -26.149  -4.749  -1.259  1.00 98.09           O  
ATOM   3014  HG  SER A 187     -26.391  -4.747  -0.330  1.00 98.09           H  
ATOM   3015  N   ILE A 188     -24.989  -1.884   0.917  1.00 98.57           N  
ATOM   3016  H   ILE A 188     -24.090  -1.935   0.459  1.00 98.57           H  
ATOM   3017  CA  ILE A 188     -25.019  -1.649   2.370  1.00 98.57           C  
ATOM   3018  HA  ILE A 188     -25.435  -2.530   2.858  1.00 98.57           H  
ATOM   3019  C   ILE A 188     -25.934  -0.468   2.714  1.00 98.57           C  
ATOM   3020  CB  ILE A 188     -23.581  -1.421   2.893  1.00 98.57           C  
ATOM   3021  HB  ILE A 188     -23.104  -0.668   2.267  1.00 98.57           H  
ATOM   3022  O   ILE A 188     -26.694  -0.522   3.679  1.00 98.57           O  
ATOM   3023  CG1 ILE A 188     -22.767  -2.732   2.799  1.00 98.57           C  
ATOM   3024 HG12 ILE A 188     -23.129  -3.439   3.545  1.00 98.57           H  
ATOM   3025 HG13 ILE A 188     -22.915  -3.190   1.821  1.00 98.57           H  
ATOM   3026  CG2 ILE A 188     -23.580  -0.904   4.346  1.00 98.57           C  
ATOM   3027 HG21 ILE A 188     -24.049   0.078   4.408  1.00 98.57           H  
ATOM   3028 HG22 ILE A 188     -24.121  -1.599   4.988  1.00 98.57           H  
ATOM   3029 HG23 ILE A 188     -22.561  -0.796   4.718  1.00 98.57           H  
ATOM   3030  CD1 ILE A 188     -21.256  -2.537   2.985  1.00 98.57           C  
ATOM   3031 HD11 ILE A 188     -20.747  -3.479   2.783  1.00 98.57           H  
ATOM   3032 HD12 ILE A 188     -20.890  -1.783   2.288  1.00 98.57           H  
ATOM   3033 HD13 ILE A 188     -21.027  -2.235   4.007  1.00 98.57           H  
ATOM   3034  N   LYS A 189     -25.909   0.605   1.915  1.00 98.32           N  
ATOM   3035  H   LYS A 189     -25.250   0.610   1.150  1.00 98.32           H  
ATOM   3036  CA  LYS A 189     -26.789   1.761   2.122  1.00 98.32           C  
ATOM   3037  HA  LYS A 189     -26.661   2.105   3.148  1.00 98.32           H  
ATOM   3038  C   LYS A 189     -28.274   1.401   1.973  1.00 98.32           C  
ATOM   3039  CB  LYS A 189     -26.364   2.880   1.164  1.00 98.32           C  
ATOM   3040  HB2 LYS A 189     -25.297   3.063   1.290  1.00 98.32           H  
ATOM   3041  HB3 LYS A 189     -26.543   2.566   0.135  1.00 98.32           H  
ATOM   3042  O   LYS A 189     -29.094   1.919   2.730  1.00 98.32           O  
ATOM   3043  CG  LYS A 189     -27.127   4.179   1.447  1.00 98.32           C  
ATOM   3044  HG2 LYS A 189     -26.973   4.468   2.486  1.00 98.32           H  
ATOM   3045  HG3 LYS A 189     -28.193   4.023   1.277  1.00 98.32           H  
ATOM   3046  CD  LYS A 189     -26.646   5.305   0.530  1.00 98.32           C  
ATOM   3047  HD2 LYS A 189     -25.586   5.485   0.706  1.00 98.32           H  
ATOM   3048  HD3 LYS A 189     -26.798   5.010  -0.508  1.00 98.32           H  
ATOM   3049  CE  LYS A 189     -27.454   6.568   0.841  1.00 98.32           C  
ATOM   3050  HE2 LYS A 189     -28.512   6.342   0.705  1.00 98.32           H  
ATOM   3051  HE3 LYS A 189     -27.306   6.824   1.890  1.00 98.32           H  
ATOM   3052  NZ  LYS A 189     -27.054   7.700  -0.029  1.00 98.32           N  
ATOM   3053  HZ1 LYS A 189     -27.204   7.463  -0.999  1.00 98.32           H  
ATOM   3054  HZ2 LYS A 189     -27.604   8.517   0.193  1.00 98.32           H  
ATOM   3055  HZ3 LYS A 189     -26.078   7.918   0.111  1.00 98.32           H  
ATOM   3056  N   ALA A 190     -28.621   0.534   1.021  1.00 97.89           N  
ATOM   3057  H   ALA A 190     -27.895   0.093   0.475  1.00 97.89           H  
ATOM   3058  CA  ALA A 190     -29.994   0.062   0.838  1.00 97.89           C  
ATOM   3059  HA  ALA A 190     -30.660   0.924   0.796  1.00 97.89           H  
ATOM   3060  C   ALA A 190     -30.456  -0.817   2.014  1.00 97.89           C  
ATOM   3061  CB  ALA A 190     -30.084  -0.678  -0.502  1.00 97.89           C  
ATOM   3062  HB1 ALA A 190     -29.471  -1.579  -0.480  1.00 97.89           H  
ATOM   3063  HB2 ALA A 190     -31.118  -0.969  -0.688  1.00 97.89           H  
ATOM   3064  HB3 ALA A 190     -29.743  -0.032  -1.311  1.00 97.89           H  
ATOM   3065  O   ALA A 190     -31.566  -0.635   2.526  1.00 97.89           O  
ATOM   3066  N   ASP A 191     -29.581  -1.700   2.499  1.00 98.42           N  
ATOM   3067  H   ASP A 191     -28.732  -1.874   1.981  1.00 98.42           H  
ATOM   3068  CA  ASP A 191     -29.853  -2.551   3.661  1.00 98.42           C  
ATOM   3069  HA  ASP A 191     -30.775  -3.106   3.488  1.00 98.42           H  
ATOM   3070  C   ASP A 191     -30.039  -1.720   4.936  1.00 98.42           C  
ATOM   3071  CB  ASP A 191     -28.713  -3.565   3.847  1.00 98.42           C  
ATOM   3072  HB2 ASP A 191     -27.769  -3.030   3.951  1.00 98.42           H  
ATOM   3073  HB3 ASP A 191     -28.888  -4.119   4.769  1.00 98.42           H  
ATOM   3074  O   ASP A 191     -30.990  -1.932   5.690  1.00 98.42           O  
ATOM   3075  CG  ASP A 191     -28.607  -4.572   2.699  1.00 98.42           C  
ATOM   3076  OD1 ASP A 191     -29.655  -4.857   2.076  1.00 98.42           O  
ATOM   3077  OD2 ASP A 191     -27.476  -5.053   2.468  1.00 98.42           O  
ATOM   3078  N   LEU A 192     -29.191  -0.708   5.149  1.00 98.66           N  
ATOM   3079  H   LEU A 192     -28.408  -0.614   4.517  1.00 98.66           H  
ATOM   3080  CA  LEU A 192     -29.312   0.224   6.273  1.00 98.66           C  
ATOM   3081  HA  LEU A 192     -29.313  -0.347   7.201  1.00 98.66           H  
ATOM   3082  C   LEU A 192     -30.634   0.995   6.245  1.00 98.66           C  
ATOM   3083  CB  LEU A 192     -28.128   1.206   6.270  1.00 98.66           C  
ATOM   3084  HB2 LEU A 192     -27.989   1.581   5.256  1.00 98.66           H  
ATOM   3085  HB3 LEU A 192     -28.379   2.058   6.903  1.00 98.66           H  
ATOM   3086  O   LEU A 192     -31.278   1.133   7.283  1.00 98.66           O  
ATOM   3087  CG  LEU A 192     -26.806   0.609   6.779  1.00 98.66           C  
ATOM   3088  HG  LEU A 192     -26.570  -0.306   6.236  1.00 98.66           H  
ATOM   3089  CD1 LEU A 192     -25.681   1.622   6.552  1.00 98.66           C  
ATOM   3090 HD11 LEU A 192     -24.736   1.198   6.892  1.00 98.66           H  
ATOM   3091 HD12 LEU A 192     -25.885   2.540   7.102  1.00 98.66           H  
ATOM   3092 HD13 LEU A 192     -25.600   1.840   5.487  1.00 98.66           H  
ATOM   3093  CD2 LEU A 192     -26.860   0.288   8.275  1.00 98.66           C  
ATOM   3094 HD21 LEU A 192     -27.148   1.174   8.842  1.00 98.66           H  
ATOM   3095 HD22 LEU A 192     -27.573  -0.514   8.465  1.00 98.66           H  
ATOM   3096 HD23 LEU A 192     -25.879  -0.049   8.611  1.00 98.66           H  
ATOM   3097  N   ASN A 193     -31.070   1.456   5.071  1.00 98.38           N  
ATOM   3098  H   ASN A 193     -30.493   1.321   4.253  1.00 98.38           H  
ATOM   3099  CA  ASN A 193     -32.358   2.133   4.933  1.00 98.38           C  
ATOM   3100  HA  ASN A 193     -32.400   2.961   5.641  1.00 98.38           H  
ATOM   3101  C   ASN A 193     -33.532   1.196   5.267  1.00 98.38           C  
ATOM   3102  CB  ASN A 193     -32.458   2.698   3.511  1.00 98.38           C  
ATOM   3103  HB2 ASN A 193     -31.601   3.344   3.316  1.00 98.38           H  
ATOM   3104  HB3 ASN A 193     -32.453   1.887   2.783  1.00 98.38           H  
ATOM   3105  O   ASN A 193     -34.468   1.587   5.959  1.00 98.38           O  
ATOM   3106  CG  ASN A 193     -33.714   3.528   3.349  1.00 98.38           C  
ATOM   3107  ND2 ASN A 193     -34.723   3.014   2.686  1.00 98.38           N  
ATOM   3108 HD21 ASN A 193     -35.579   3.550   2.704  1.00 98.38           H  
ATOM   3109 HD22 ASN A 193     -34.698   2.052   2.379  1.00 98.38           H  
ATOM   3110  OD1 ASN A 193     -33.804   4.644   3.825  1.00 98.38           O  
ATOM   3111  N   THR A 194     -33.455  -0.060   4.826  1.00 98.21           N  
ATOM   3112  H   THR A 194     -32.656  -0.326   4.269  1.00 98.21           H  
ATOM   3113  CA  THR A 194     -34.462  -1.084   5.143  1.00 98.21           C  
ATOM   3114  HA  THR A 194     -35.447  -0.715   4.860  1.00 98.21           H  
ATOM   3115  C   THR A 194     -34.492  -1.395   6.642  1.00 98.21           C  
ATOM   3116  CB  THR A 194     -34.180  -2.366   4.346  1.00 98.21           C  
ATOM   3117  HB  THR A 194     -33.209  -2.768   4.635  1.00 98.21           H  
ATOM   3118  O   THR A 194     -35.562  -1.521   7.237  1.00 98.21           O  
ATOM   3119  CG2 THR A 194     -35.240  -3.452   4.569  1.00 98.21           C  
ATOM   3120 HG21 THR A 194     -35.562  -3.864   3.612  1.00 98.21           H  
ATOM   3121 HG22 THR A 194     -34.804  -4.253   5.166  1.00 98.21           H  
ATOM   3122 HG23 THR A 194     -36.114  -3.046   5.078  1.00 98.21           H  
ATOM   3123  OG1 THR A 194     -34.136  -2.067   2.968  1.00 98.21           O  
ATOM   3124  HG1 THR A 194     -33.257  -1.743   2.760  1.00 98.21           H  
ATOM   3125  N   ASN A 195     -33.329  -1.484   7.287  1.00 98.40           N  
ATOM   3126  H   ASN A 195     -32.473  -1.420   6.754  1.00 98.40           H  
ATOM   3127  CA  ASN A 195     -33.240  -1.714   8.727  1.00 98.40           C  
ATOM   3128  HA  ASN A 195     -33.882  -2.556   8.988  1.00 98.40           H  
ATOM   3129  C   ASN A 195     -33.763  -0.525   9.539  1.00 98.40           C  
ATOM   3130  CB  ASN A 195     -31.795  -2.076   9.092  1.00 98.40           C  
ATOM   3131  HB2 ASN A 195     -31.111  -1.357   8.639  1.00 98.40           H  
ATOM   3132  HB3 ASN A 195     -31.676  -2.026  10.174  1.00 98.40           H  
ATOM   3133  O   ASN A 195     -34.451  -0.747  10.532  1.00 98.40           O  
ATOM   3134  CG  ASN A 195     -31.414  -3.482   8.658  1.00 98.40           C  
ATOM   3135  ND2 ASN A 195     -30.139  -3.791   8.677  1.00 98.40           N  
ATOM   3136 HD21 ASN A 195     -29.892  -4.707   8.333  1.00 98.40           H  
ATOM   3137 HD22 ASN A 195     -29.445  -3.092   8.903  1.00 98.40           H  
ATOM   3138  OD1 ASN A 195     -32.244  -4.327   8.340  1.00 98.40           O  
ATOM   3139  N   ALA A 196     -33.516   0.713   9.101  1.00 98.32           N  
ATOM   3140  H   ALA A 196     -32.913   0.841   8.301  1.00 98.32           H  
ATOM   3141  CA  ALA A 196     -34.091   1.902   9.729  1.00 98.32           C  
ATOM   3142  HA  ALA A 196     -33.768   1.941  10.769  1.00 98.32           H  
ATOM   3143  C   ALA A 196     -35.631   1.845   9.733  1.00 98.32           C  
ATOM   3144  CB  ALA A 196     -33.555   3.148   9.013  1.00 98.32           C  
ATOM   3145  HB1 ALA A 196     -33.945   4.040   9.504  1.00 98.32           H  
ATOM   3146  HB2 ALA A 196     -33.871   3.155   7.970  1.00 98.32           H  
ATOM   3147  HB3 ALA A 196     -32.466   3.163   9.062  1.00 98.32           H  
ATOM   3148  O   ALA A 196     -36.246   1.982  10.786  1.00 98.32           O  
ATOM   3149  N   GLN A 197     -36.247   1.501   8.595  1.00 98.14           N  
ATOM   3150  H   GLN A 197     -35.688   1.399   7.760  1.00 98.14           H  
ATOM   3151  CA  GLN A 197     -37.705   1.337   8.496  1.00 98.14           C  
ATOM   3152  HA  GLN A 197     -38.187   2.271   8.782  1.00 98.14           H  
ATOM   3153  C   GLN A 197     -38.246   0.242   9.429  1.00 98.14           C  
ATOM   3154  CB  GLN A 197     -38.079   0.994   7.047  1.00 98.14           C  
ATOM   3155  HB2 GLN A 197     -37.495   0.134   6.721  1.00 98.14           H  
ATOM   3156  HB3 GLN A 197     -39.134   0.722   7.008  1.00 98.14           H  
ATOM   3157  O   GLN A 197     -39.297   0.405  10.045  1.00 98.14           O  
ATOM   3158  CG  GLN A 197     -37.851   2.165   6.084  1.00 98.14           C  
ATOM   3159  HG2 GLN A 197     -36.835   2.547   6.183  1.00 98.14           H  
ATOM   3160  HG3 GLN A 197     -38.536   2.971   6.347  1.00 98.14           H  
ATOM   3161  CD  GLN A 197     -38.075   1.783   4.624  1.00 98.14           C  
ATOM   3162  NE2 GLN A 197     -38.193   2.752   3.743  1.00 98.14           N  
ATOM   3163 HE21 GLN A 197     -38.190   3.713   4.056  1.00 98.14           H  
ATOM   3164 HE22 GLN A 197     -38.426   2.459   2.805  1.00 98.14           H  
ATOM   3165  OE1 GLN A 197     -38.152   0.630   4.231  1.00 98.14           O  
ATOM   3166  N   LYS A 198     -37.529  -0.882   9.565  1.00 98.28           N  
ATOM   3167  H   LYS A 198     -36.685  -0.972   9.019  1.00 98.28           H  
ATOM   3168  CA  LYS A 198     -37.910  -1.953  10.501  1.00 98.28           C  
ATOM   3169  HA  LYS A 198     -38.953  -2.221  10.335  1.00 98.28           H  
ATOM   3170  C   LYS A 198     -37.823  -1.502  11.960  1.00 98.28           C  
ATOM   3171  CB  LYS A 198     -37.032  -3.189  10.284  1.00 98.28           C  
ATOM   3172  HB2 LYS A 198     -37.202  -3.888  11.103  1.00 98.28           H  
ATOM   3173  HB3 LYS A 198     -35.983  -2.891  10.307  1.00 98.28           H  
ATOM   3174  O   LYS A 198     -38.688  -1.864  12.753  1.00 98.28           O  
ATOM   3175  CG  LYS A 198     -37.339  -3.911   8.966  1.00 98.28           C  
ATOM   3176  HG2 LYS A 198     -38.349  -4.319   9.002  1.00 98.28           H  
ATOM   3177  HG3 LYS A 198     -37.270  -3.215   8.129  1.00 98.28           H  
ATOM   3178  CD  LYS A 198     -36.329  -5.045   8.770  1.00 98.28           C  
ATOM   3179  HD2 LYS A 198     -36.424  -5.758   9.589  1.00 98.28           H  
ATOM   3180  HD3 LYS A 198     -35.324  -4.623   8.782  1.00 98.28           H  
ATOM   3181  CE  LYS A 198     -36.559  -5.754   7.435  1.00 98.28           C  
ATOM   3182  HE2 LYS A 198     -36.556  -5.003   6.646  1.00 98.28           H  
ATOM   3183  HE3 LYS A 198     -37.540  -6.227   7.448  1.00 98.28           H  
ATOM   3184  NZ  LYS A 198     -35.491  -6.754   7.188  1.00 98.28           N  
ATOM   3185  HZ1 LYS A 198     -35.604  -7.186   6.282  1.00 98.28           H  
ATOM   3186  HZ2 LYS A 198     -34.589  -6.301   7.210  1.00 98.28           H  
ATOM   3187  HZ3 LYS A 198     -35.498  -7.469   7.902  1.00 98.28           H  
ATOM   3188  N   ILE A 199     -36.803  -0.721  12.316  1.00 98.46           N  
ATOM   3189  H   ILE A 199     -36.133  -0.456  11.609  1.00 98.46           H  
ATOM   3190  CA  ILE A 199     -36.647  -0.162  13.666  1.00 98.46           C  
ATOM   3191  HA  ILE A 199     -36.712  -0.973  14.391  1.00 98.46           H  
ATOM   3192  C   ILE A 199     -37.798   0.798  13.989  1.00 98.46           C  
ATOM   3193  CB  ILE A 199     -35.260   0.505  13.815  1.00 98.46           C  
ATOM   3194  HB  ILE A 199     -35.088   1.152  12.956  1.00 98.46           H  
ATOM   3195  O   ILE A 199     -38.338   0.734  15.095  1.00 98.46           O  
ATOM   3196  CG1 ILE A 199     -34.162  -0.584  13.849  1.00 98.46           C  
ATOM   3197 HG12 ILE A 199     -34.212  -1.120  14.797  1.00 98.46           H  
ATOM   3198 HG13 ILE A 199     -34.339  -1.310  13.056  1.00 98.46           H  
ATOM   3199  CG2 ILE A 199     -35.181   1.373  15.086  1.00 98.46           C  
ATOM   3200 HG21 ILE A 199     -34.185   1.801  15.201  1.00 98.46           H  
ATOM   3201 HG22 ILE A 199     -35.425   0.779  15.968  1.00 98.46           H  
ATOM   3202 HG23 ILE A 199     -35.874   2.211  15.016  1.00 98.46           H  
ATOM   3203  CD1 ILE A 199     -32.741  -0.036  13.659  1.00 98.46           C  
ATOM   3204 HD11 ILE A 199     -32.689   0.547  12.740  1.00 98.46           H  
ATOM   3205 HD12 ILE A 199     -32.450   0.586  14.506  1.00 98.46           H  
ATOM   3206 HD13 ILE A 199     -32.042  -0.870  13.587  1.00 98.46           H  
ATOM   3207  N   ASP A 200     -38.224   1.628  13.033  1.00 98.19           N  
ATOM   3208  H   ASP A 200     -37.682   1.719  12.186  1.00 98.19           H  
ATOM   3209  CA  ASP A 200     -39.374   2.523  13.210  1.00 98.19           C  
ATOM   3210  HA  ASP A 200     -39.197   3.162  14.075  1.00 98.19           H  
ATOM   3211  C   ASP A 200     -40.668   1.738  13.480  1.00 98.19           C  
ATOM   3212  CB  ASP A 200     -39.546   3.424  11.975  1.00 98.19           C  
ATOM   3213  HB2 ASP A 200     -39.581   2.807  11.078  1.00 98.19           H  
ATOM   3214  HB3 ASP A 200     -40.502   3.941  12.058  1.00 98.19           H  
ATOM   3215  O   ASP A 200     -41.412   2.069  14.407  1.00 98.19           O  
ATOM   3216  CG  ASP A 200     -38.456   4.491  11.820  1.00 98.19           C  
ATOM   3217  OD1 ASP A 200     -37.836   4.859  12.844  1.00 98.19           O  
ATOM   3218  OD2 ASP A 200     -38.289   4.964  10.673  1.00 98.19           O  
ATOM   3219  N   LEU A 201     -40.903   0.648  12.737  1.00 97.75           N  
ATOM   3220  H   LEU A 201     -40.264   0.449  11.980  1.00 97.75           H  
ATOM   3221  CA  LEU A 201     -42.049  -0.245  12.955  1.00 97.75           C  
ATOM   3222  HA  LEU A 201     -42.964   0.346  12.917  1.00 97.75           H  
ATOM   3223  C   LEU A 201     -42.020  -0.886  14.352  1.00 97.75           C  
ATOM   3224  CB  LEU A 201     -42.096  -1.323  11.857  1.00 97.75           C  
ATOM   3225  HB2 LEU A 201     -42.813  -2.089  12.154  1.00 97.75           H  
ATOM   3226  HB3 LEU A 201     -41.118  -1.799  11.794  1.00 97.75           H  
ATOM   3227  O   LEU A 201     -42.996  -0.780  15.093  1.00 97.75           O  
ATOM   3228  CG  LEU A 201     -42.493  -0.807  10.462  1.00 97.75           C  
ATOM   3229  HG  LEU A 201     -41.864   0.038  10.184  1.00 97.75           H  
ATOM   3230  CD1 LEU A 201     -42.292  -1.921   9.431  1.00 97.75           C  
ATOM   3231 HD11 LEU A 201     -41.244  -2.218   9.419  1.00 97.75           H  
ATOM   3232 HD12 LEU A 201     -42.913  -2.780   9.686  1.00 97.75           H  
ATOM   3233 HD13 LEU A 201     -42.563  -1.555   8.440  1.00 97.75           H  
ATOM   3234  CD2 LEU A 201     -43.957  -0.365  10.404  1.00 97.75           C  
ATOM   3235 HD21 LEU A 201     -44.607  -1.178  10.726  1.00 97.75           H  
ATOM   3236 HD22 LEU A 201     -44.215  -0.074   9.385  1.00 97.75           H  
ATOM   3237 HD23 LEU A 201     -44.111   0.496  11.054  1.00 97.75           H  
ATOM   3238  N   ILE A 202     -40.884  -1.471  14.753  1.00 98.40           N  
ATOM   3239  H   ILE A 202     -40.116  -1.506  14.098  1.00 98.40           H  
ATOM   3240  CA  ILE A 202     -40.710  -2.076  16.087  1.00 98.40           C  
ATOM   3241  HA  ILE A 202     -41.470  -2.845  16.224  1.00 98.40           H  
ATOM   3242  C   ILE A 202     -40.920  -1.034  17.192  1.00 98.40           C  
ATOM   3243  CB  ILE A 202     -39.310  -2.729  16.198  1.00 98.40           C  
ATOM   3244  HB  ILE A 202     -38.568  -2.000  15.871  1.00 98.40           H  
ATOM   3245  O   ILE A 202     -41.515  -1.327  18.229  1.00 98.40           O  
ATOM   3246  CG1 ILE A 202     -39.225  -3.971  15.281  1.00 98.40           C  
ATOM   3247 HG12 ILE A 202     -39.835  -4.772  15.698  1.00 98.40           H  
ATOM   3248 HG13 ILE A 202     -39.632  -3.731  14.299  1.00 98.40           H  
ATOM   3249  CG2 ILE A 202     -38.975  -3.132  17.650  1.00 98.40           C  
ATOM   3250 HG21 ILE A 202     -38.916  -2.251  18.289  1.00 98.40           H  
ATOM   3251 HG22 ILE A 202     -38.005  -3.626  17.700  1.00 98.40           H  
ATOM   3252 HG23 ILE A 202     -39.743  -3.803  18.035  1.00 98.40           H  
ATOM   3253  CD1 ILE A 202     -37.795  -4.487  15.070  1.00 98.40           C  
ATOM   3254 HD11 ILE A 202     -37.158  -3.679  14.710  1.00 98.40           H  
ATOM   3255 HD12 ILE A 202     -37.386  -4.892  15.996  1.00 98.40           H  
ATOM   3256 HD13 ILE A 202     -37.809  -5.282  14.325  1.00 98.40           H  
ATOM   3257  N   THR A 203     -40.455   0.197  16.978  1.00 98.19           N  
ATOM   3258  H   THR A 203     -39.965   0.376  16.113  1.00 98.19           H  
ATOM   3259  CA  THR A 203     -40.640   1.302  17.926  1.00 98.19           C  
ATOM   3260  HA  THR A 203     -40.287   0.983  18.907  1.00 98.19           H  
ATOM   3261  C   THR A 203     -42.118   1.675  18.065  1.00 98.19           C  
ATOM   3262  CB  THR A 203     -39.809   2.520  17.496  1.00 98.19           C  
ATOM   3263  HB  THR A 203     -40.129   2.864  16.512  1.00 98.19           H  
ATOM   3264  O   THR A 203     -42.588   1.944  19.176  1.00 98.19           O  
ATOM   3265  CG2 THR A 203     -39.913   3.679  18.488  1.00 98.19           C  
ATOM   3266 HG21 THR A 203     -40.918   4.101  18.464  1.00 98.19           H  
ATOM   3267 HG22 THR A 203     -39.207   4.458  18.201  1.00 98.19           H  
ATOM   3268 HG23 THR A 203     -39.677   3.332  19.493  1.00 98.19           H  
ATOM   3269  OG1 THR A 203     -38.449   2.160  17.437  1.00 98.19           O  
ATOM   3270  HG1 THR A 203     -38.318   1.702  16.603  1.00 98.19           H  
ATOM   3271  N   GLY A 204     -42.874   1.658  16.963  1.00 97.81           N  
ATOM   3272  H   GLY A 204     -42.431   1.446  16.080  1.00 97.81           H  
ATOM   3273  CA  GLY A 204     -44.330   1.812  16.970  1.00 97.81           C  
ATOM   3274  HA2 GLY A 204     -44.597   2.788  17.376  1.00 97.81           H  
ATOM   3275  HA3 GLY A 204     -44.692   1.742  15.944  1.00 97.81           H  
ATOM   3276  C   GLY A 204     -45.027   0.723  17.789  1.00 97.81           C  
ATOM   3277  O   GLY A 204     -45.791   1.033  18.709  1.00 97.81           O  
ATOM   3278  N   ASP A 205     -44.695  -0.540  17.525  1.00 98.14           N  
ATOM   3279  H   ASP A 205     -44.112  -0.722  16.721  1.00 98.14           H  
ATOM   3280  CA  ASP A 205     -45.267  -1.698  18.223  1.00 98.14           C  
ATOM   3281  HA  ASP A 205     -46.352  -1.677  18.120  1.00 98.14           H  
ATOM   3282  C   ASP A 205     -44.941  -1.683  19.722  1.00 98.14           C  
ATOM   3283  CB  ASP A 205     -44.745  -2.999  17.594  1.00 98.14           C  
ATOM   3284  HB2 ASP A 205     -43.655  -2.972  17.561  1.00 98.14           H  
ATOM   3285  HB3 ASP A 205     -45.038  -3.831  18.234  1.00 98.14           H  
ATOM   3286  O   ASP A 205     -45.818  -1.885  20.566  1.00 98.14           O  
ATOM   3287  CG  ASP A 205     -45.291  -3.277  16.190  1.00 98.14           C  
ATOM   3288  OD1 ASP A 205     -46.319  -2.662  15.824  1.00 98.14           O  
ATOM   3289  OD2 ASP A 205     -44.694  -4.149  15.522  1.00 98.14           O  
ATOM   3290  N   PHE A 206     -43.695  -1.368  20.082  1.00 98.36           N  
ATOM   3291  H   PHE A 206     -43.010  -1.242  19.350  1.00 98.36           H  
ATOM   3292  CA  PHE A 206     -43.268  -1.260  21.476  1.00 98.36           C  
ATOM   3293  HA  PHE A 206     -43.455  -2.213  21.970  1.00 98.36           H  
ATOM   3294  C   PHE A 206     -44.053  -0.183  22.232  1.00 98.36           C  
ATOM   3295  CB  PHE A 206     -41.764  -0.969  21.528  1.00 98.36           C  
ATOM   3296  HB2 PHE A 206     -41.562  -0.012  21.048  1.00 98.36           H  
ATOM   3297  HB3 PHE A 206     -41.236  -1.738  20.964  1.00 98.36           H  
ATOM   3298  O   PHE A 206     -44.482  -0.401  23.367  1.00 98.36           O  
ATOM   3299  CG  PHE A 206     -41.221  -0.950  22.943  1.00 98.36           C  
ATOM   3300  CD1 PHE A 206     -41.101   0.263  23.649  1.00 98.36           C  
ATOM   3301  HD1 PHE A 206     -41.371   1.192  23.170  1.00 98.36           H  
ATOM   3302  CD2 PHE A 206     -40.866  -2.160  23.568  1.00 98.36           C  
ATOM   3303  HD2 PHE A 206     -40.957  -3.092  23.030  1.00 98.36           H  
ATOM   3304  CE1 PHE A 206     -40.625   0.264  24.973  1.00 98.36           C  
ATOM   3305  HE1 PHE A 206     -40.518   1.196  25.507  1.00 98.36           H  
ATOM   3306  CE2 PHE A 206     -40.390  -2.159  24.890  1.00 98.36           C  
ATOM   3307  HE2 PHE A 206     -40.111  -3.089  25.364  1.00 98.36           H  
ATOM   3308  CZ  PHE A 206     -40.269  -0.947  25.593  1.00 98.36           C  
ATOM   3309  HZ  PHE A 206     -39.893  -0.948  26.606  1.00 98.36           H  
ATOM   3310  N   ASN A 207     -44.292   0.971  21.604  1.00 97.80           N  
ATOM   3311  H   ASN A 207     -43.947   1.083  20.661  1.00 97.80           H  
ATOM   3312  CA  ASN A 207     -45.100   2.031  22.202  1.00 97.80           C  
ATOM   3313  HA  ASN A 207     -44.714   2.237  23.200  1.00 97.80           H  
ATOM   3314  C   ASN A 207     -46.561   1.615  22.394  1.00 97.80           C  
ATOM   3315  CB  ASN A 207     -44.985   3.298  21.347  1.00 97.80           C  
ATOM   3316  HB2 ASN A 207     -45.007   3.041  20.288  1.00 97.80           H  
ATOM   3317  HB3 ASN A 207     -45.833   3.953  21.547  1.00 97.80           H  
ATOM   3318  O   ASN A 207     -47.137   1.917  23.440  1.00 97.80           O  
ATOM   3319  CG  ASN A 207     -43.732   4.077  21.677  1.00 97.80           C  
ATOM   3320  ND2 ASN A 207     -42.950   4.430  20.688  1.00 97.80           N  
ATOM   3321 HD21 ASN A 207     -43.059   3.950  19.806  1.00 97.80           H  
ATOM   3322 HD22 ASN A 207     -42.086   4.901  20.914  1.00 97.80           H  
ATOM   3323  OD1 ASN A 207     -43.476   4.395  22.835  1.00 97.80           O  
ATOM   3324  N   SER A 208     -47.139   0.893  21.431  1.00 97.77           N  
ATOM   3325  H   SER A 208     -46.608   0.690  20.596  1.00 97.77           H  
ATOM   3326  CA  SER A 208     -48.489   0.332  21.554  1.00 97.77           C  
ATOM   3327  HA  SER A 208     -49.195   1.141  21.745  1.00 97.77           H  
ATOM   3328  C   SER A 208     -48.577  -0.658  22.721  1.00 97.77           C  
ATOM   3329  CB  SER A 208     -48.883  -0.343  20.239  1.00 97.77           C  
ATOM   3330  HB2 SER A 208     -48.250  -1.211  20.060  1.00 97.77           H  
ATOM   3331  HB3 SER A 208     -48.751   0.363  19.419  1.00 97.77           H  
ATOM   3332  O   SER A 208     -49.418  -0.507  23.610  1.00 97.77           O  
ATOM   3333  OG  SER A 208     -50.237  -0.749  20.293  1.00 97.77           O  
ATOM   3334  HG  SER A 208     -50.451  -1.139  19.442  1.00 97.77           H  
ATOM   3335  N   ASN A 209     -47.636  -1.602  22.797  1.00 97.68           N  
ATOM   3336  H   ASN A 209     -46.991  -1.694  22.025  1.00 97.68           H  
ATOM   3337  CA  ASN A 209     -47.559  -2.583  23.882  1.00 97.68           C  
ATOM   3338  HA  ASN A 209     -48.494  -3.141  23.923  1.00 97.68           H  
ATOM   3339  C   ASN A 209     -47.371  -1.915  25.250  1.00 97.68           C  
ATOM   3340  CB  ASN A 209     -46.408  -3.558  23.581  1.00 97.68           C  
ATOM   3341  HB2 ASN A 209     -45.500  -2.999  23.357  1.00 97.68           H  
ATOM   3342  HB3 ASN A 209     -46.226  -4.179  24.458  1.00 97.68           H  
ATOM   3343  O   ASN A 209     -48.009  -2.303  26.229  1.00 97.68           O  
ATOM   3344  CG  ASN A 209     -46.714  -4.493  22.424  1.00 97.68           C  
ATOM   3345  ND2 ASN A 209     -45.718  -5.158  21.892  1.00 97.68           N  
ATOM   3346 HD21 ASN A 209     -45.956  -5.709  21.079  1.00 97.68           H  
ATOM   3347 HD22 ASN A 209     -44.763  -4.984  22.173  1.00 97.68           H  
ATOM   3348  OD1 ASN A 209     -47.843  -4.663  22.002  1.00 97.68           O  
ATOM   3349  N   ARG A 210     -46.546  -0.864  25.329  1.00 97.91           N  
ATOM   3350  H   ARG A 210     -46.013  -0.625  24.505  1.00 97.91           H  
ATOM   3351  CA  ARG A 210     -46.358  -0.073  26.553  1.00 97.91           C  
ATOM   3352  HA  ARG A 210     -46.018  -0.740  27.345  1.00 97.91           H  
ATOM   3353  C   ARG A 210     -47.670   0.546  27.039  1.00 97.91           C  
ATOM   3354  CB  ARG A 210     -45.282   0.990  26.295  1.00 97.91           C  
ATOM   3355  HB2 ARG A 210     -44.361   0.488  25.999  1.00 97.91           H  
ATOM   3356  HB3 ARG A 210     -45.603   1.630  25.472  1.00 97.91           H  
ATOM   3357  O   ARG A 210     -47.951   0.496  28.234  1.00 97.91           O  
ATOM   3358  CG  ARG A 210     -44.996   1.860  27.529  1.00 97.91           C  
ATOM   3359  HG2 ARG A 210     -45.892   2.409  27.820  1.00 97.91           H  
ATOM   3360  HG3 ARG A 210     -44.697   1.215  28.354  1.00 97.91           H  
ATOM   3361  CD  ARG A 210     -43.868   2.862  27.252  1.00 97.91           C  
ATOM   3362  HD2 ARG A 210     -42.986   2.309  26.929  1.00 97.91           H  
ATOM   3363  HD3 ARG A 210     -43.609   3.371  28.180  1.00 97.91           H  
ATOM   3364  NE  ARG A 210     -44.225   3.846  26.208  1.00 97.91           N  
ATOM   3365  HE  ARG A 210     -43.981   3.604  25.258  1.00 97.91           H  
ATOM   3366  NH1 ARG A 210     -45.133   5.484  27.545  1.00 97.91           N  
ATOM   3367 HH11 ARG A 210     -44.965   4.902  28.354  1.00 97.91           H  
ATOM   3368 HH12 ARG A 210     -45.568   6.391  27.634  1.00 97.91           H  
ATOM   3369  NH2 ARG A 210     -44.998   5.774  25.325  1.00 97.91           N  
ATOM   3370 HH21 ARG A 210     -44.652   5.458  24.430  1.00 97.91           H  
ATOM   3371 HH22 ARG A 210     -45.432   6.683  25.403  1.00 97.91           H  
ATOM   3372  CZ  ARG A 210     -44.788   5.028  26.370  1.00 97.91           C  
ATOM   3373  N   LEU A 211     -48.472   1.117  26.139  1.00 97.44           N  
ATOM   3374  H   LEU A 211     -48.193   1.100  25.169  1.00 97.44           H  
ATOM   3375  CA  LEU A 211     -49.780   1.683  26.491  1.00 97.44           C  
ATOM   3376  HA  LEU A 211     -49.656   2.374  27.324  1.00 97.44           H  
ATOM   3377  C   LEU A 211     -50.754   0.603  26.983  1.00 97.44           C  
ATOM   3378  CB  LEU A 211     -50.363   2.443  25.287  1.00 97.44           C  
ATOM   3379  HB2 LEU A 211     -50.356   1.784  24.419  1.00 97.44           H  
ATOM   3380  HB3 LEU A 211     -51.404   2.687  25.501  1.00 97.44           H  
ATOM   3381  O   LEU A 211     -51.452   0.823  27.973  1.00 97.44           O  
ATOM   3382  CG  LEU A 211     -49.627   3.747  24.930  1.00 97.44           C  
ATOM   3383  HG  LEU A 211     -48.563   3.551  24.796  1.00 97.44           H  
ATOM   3384  CD1 LEU A 211     -50.187   4.307  23.624  1.00 97.44           C  
ATOM   3385 HD11 LEU A 211     -49.659   5.221  23.351  1.00 97.44           H  
ATOM   3386 HD12 LEU A 211     -51.251   4.519  23.729  1.00 97.44           H  
ATOM   3387 HD13 LEU A 211     -50.046   3.577  22.827  1.00 97.44           H  
ATOM   3388  CD2 LEU A 211     -49.779   4.818  26.014  1.00 97.44           C  
ATOM   3389 HD21 LEU A 211     -50.836   5.000  26.208  1.00 97.44           H  
ATOM   3390 HD22 LEU A 211     -49.313   5.745  25.681  1.00 97.44           H  
ATOM   3391 HD23 LEU A 211     -49.292   4.494  26.935  1.00 97.44           H  
ATOM   3392  N   GLN A 212     -50.757  -0.575  26.355  1.00 97.26           N  
ATOM   3393  H   GLN A 212     -50.182  -0.688  25.532  1.00 97.26           H  
ATOM   3394  CA  GLN A 212     -51.578  -1.706  26.799  1.00 97.26           C  
ATOM   3395  HA  GLN A 212     -52.619  -1.387  26.855  1.00 97.26           H  
ATOM   3396  C   GLN A 212     -51.182  -2.188  28.202  1.00 97.26           C  
ATOM   3397  CB  GLN A 212     -51.484  -2.858  25.791  1.00 97.26           C  
ATOM   3398  HB2 GLN A 212     -51.992  -3.726  26.211  1.00 97.26           H  
ATOM   3399  HB3 GLN A 212     -50.439  -3.122  25.630  1.00 97.26           H  
ATOM   3400  O   GLN A 212     -52.048  -2.369  29.056  1.00 97.26           O  
ATOM   3401  CG  GLN A 212     -52.136  -2.521  24.441  1.00 97.26           C  
ATOM   3402  HG2 GLN A 212     -51.687  -1.619  24.026  1.00 97.26           H  
ATOM   3403  HG3 GLN A 212     -53.200  -2.336  24.585  1.00 97.26           H  
ATOM   3404  CD  GLN A 212     -51.976  -3.660  23.440  1.00 97.26           C  
ATOM   3405  NE2 GLN A 212     -51.774  -3.368  22.175  1.00 97.26           N  
ATOM   3406 HE21 GLN A 212     -51.569  -4.158  21.581  1.00 97.26           H  
ATOM   3407 HE22 GLN A 212     -51.608  -2.415  21.882  1.00 97.26           H  
ATOM   3408  OE1 GLN A 212     -52.021  -4.830  23.777  1.00 97.26           O  
ATOM   3409  N   LEU A 213     -49.881  -2.318  28.487  1.00 97.72           N  
ATOM   3410  H   LEU A 213     -49.215  -2.194  27.737  1.00 97.72           H  
ATOM   3411  CA  LEU A 213     -49.385  -2.699  29.815  1.00 97.72           C  
ATOM   3412  HA  LEU A 213     -49.855  -3.638  30.109  1.00 97.72           H  
ATOM   3413  C   LEU A 213     -49.757  -1.681  30.900  1.00 97.72           C  
ATOM   3414  CB  LEU A 213     -47.859  -2.878  29.769  1.00 97.72           C  
ATOM   3415  HB2 LEU A 213     -47.421  -2.014  29.268  1.00 97.72           H  
ATOM   3416  HB3 LEU A 213     -47.479  -2.892  30.791  1.00 97.72           H  
ATOM   3417  O   LEU A 213     -50.113  -2.075  32.009  1.00 97.72           O  
ATOM   3418  CG  LEU A 213     -47.383  -4.162  29.070  1.00 97.72           C  
ATOM   3419  HG  LEU A 213     -47.797  -4.214  28.063  1.00 97.72           H  
ATOM   3420  CD1 LEU A 213     -45.856  -4.134  28.972  1.00 97.72           C  
ATOM   3421 HD11 LEU A 213     -45.416  -4.092  29.968  1.00 97.72           H  
ATOM   3422 HD12 LEU A 213     -45.544  -3.265  28.395  1.00 97.72           H  
ATOM   3423 HD13 LEU A 213     -45.508  -5.032  28.462  1.00 97.72           H  
ATOM   3424  CD2 LEU A 213     -47.788  -5.423  29.838  1.00 97.72           C  
ATOM   3425 HD21 LEU A 213     -47.353  -6.299  29.357  1.00 97.72           H  
ATOM   3426 HD22 LEU A 213     -47.439  -5.368  30.869  1.00 97.72           H  
ATOM   3427 HD23 LEU A 213     -48.872  -5.541  29.827  1.00 97.72           H  
ATOM   3428  N   LEU A 214     -49.715  -0.380  30.590  1.00 96.73           N  
ATOM   3429  H   LEU A 214     -49.392  -0.117  29.670  1.00 96.73           H  
ATOM   3430  CA  LEU A 214     -50.170   0.662  31.516  1.00 96.73           C  
ATOM   3431  HA  LEU A 214     -49.636   0.551  32.459  1.00 96.73           H  
ATOM   3432  C   LEU A 214     -51.661   0.515  31.849  1.00 96.73           C  
ATOM   3433  CB  LEU A 214     -49.886   2.053  30.922  1.00 96.73           C  
ATOM   3434  HB2 LEU A 214     -50.250   2.073  29.894  1.00 96.73           H  
ATOM   3435  HB3 LEU A 214     -50.454   2.795  31.482  1.00 96.73           H  
ATOM   3436  O   LEU A 214     -52.039   0.701  33.007  1.00 96.73           O  
ATOM   3437  CG  LEU A 214     -48.405   2.466  30.941  1.00 96.73           C  
ATOM   3438  HG  LEU A 214     -47.789   1.681  30.503  1.00 96.73           H  
ATOM   3439  CD1 LEU A 214     -48.221   3.745  30.121  1.00 96.73           C  
ATOM   3440 HD11 LEU A 214     -48.836   4.544  30.534  1.00 96.73           H  
ATOM   3441 HD12 LEU A 214     -47.173   4.044  30.138  1.00 96.73           H  
ATOM   3442 HD13 LEU A 214     -48.518   3.554  29.090  1.00 96.73           H  
ATOM   3443  CD2 LEU A 214     -47.902   2.738  32.361  1.00 96.73           C  
ATOM   3444 HD21 LEU A 214     -47.930   1.820  32.949  1.00 96.73           H  
ATOM   3445 HD22 LEU A 214     -46.870   3.085  32.328  1.00 96.73           H  
ATOM   3446 HD23 LEU A 214     -48.523   3.493  32.843  1.00 96.73           H  
ATOM   3447  N   SER A 215     -52.489   0.147  30.865  1.00 97.40           N  
ATOM   3448  H   SER A 215     -52.110   0.020  29.937  1.00 97.40           H  
ATOM   3449  CA  SER A 215     -53.909  -0.146  31.089  1.00 97.40           C  
ATOM   3450  HA  SER A 215     -54.365   0.708  31.589  1.00 97.40           H  
ATOM   3451  C   SER A 215     -54.090  -1.364  31.996  1.00 97.40           C  
ATOM   3452  CB  SER A 215     -54.641  -0.361  29.762  1.00 97.40           C  
ATOM   3453  HB2 SER A 215     -54.341   0.416  29.058  1.00 97.40           H  
ATOM   3454  HB3 SER A 215     -54.388  -1.333  29.339  1.00 97.40           H  
ATOM   3455  O   SER A 215     -54.749  -1.259  33.025  1.00 97.40           O  
ATOM   3456  OG  SER A 215     -56.038  -0.272  29.961  1.00 97.40           O  
ATOM   3457  HG  SER A 215     -56.346  -0.972  30.541  1.00 97.40           H  
ATOM   3458  N   ILE A 216     -53.426  -2.483  31.688  1.00 97.29           N  
ATOM   3459  H   ILE A 216     -52.894  -2.501  30.829  1.00 97.29           H  
ATOM   3460  CA  ILE A 216     -53.503  -3.718  32.487  1.00 97.29           C  
ATOM   3461  HA  ILE A 216     -54.542  -4.045  32.526  1.00 97.29           H  
ATOM   3462  C   ILE A 216     -53.058  -3.473  33.934  1.00 97.29           C  
ATOM   3463  CB  ILE A 216     -52.655  -4.830  31.825  1.00 97.29           C  
ATOM   3464  HB  ILE A 216     -51.659  -4.432  31.633  1.00 97.29           H  
ATOM   3465  O   ILE A 216     -53.689  -3.952  34.871  1.00 97.29           O  
ATOM   3466  CG1 ILE A 216     -53.287  -5.255  30.479  1.00 97.29           C  
ATOM   3467 HG12 ILE A 216     -53.548  -4.371  29.899  1.00 97.29           H  
ATOM   3468 HG13 ILE A 216     -54.209  -5.805  30.669  1.00 97.29           H  
ATOM   3469  CG2 ILE A 216     -52.506  -6.058  32.748  1.00 97.29           C  
ATOM   3470 HG21 ILE A 216     -53.491  -6.439  33.021  1.00 97.29           H  
ATOM   3471 HG22 ILE A 216     -51.962  -5.797  33.656  1.00 97.29           H  
ATOM   3472 HG23 ILE A 216     -51.941  -6.848  32.254  1.00 97.29           H  
ATOM   3473  CD1 ILE A 216     -52.362  -6.113  29.605  1.00 97.29           C  
ATOM   3474 HD11 ILE A 216     -51.415  -5.596  29.449  1.00 97.29           H  
ATOM   3475 HD12 ILE A 216     -52.836  -6.274  28.637  1.00 97.29           H  
ATOM   3476 HD13 ILE A 216     -52.181  -7.084  30.065  1.00 97.29           H  
ATOM   3477  N   ASN A 217     -51.984  -2.707  34.141  1.00 96.80           N  
ATOM   3478  H   ASN A 217     -51.469  -2.374  33.339  1.00 96.80           H  
ATOM   3479  CA  ASN A 217     -51.492  -2.390  35.481  1.00 96.80           C  
ATOM   3480  HA  ASN A 217     -51.335  -3.320  36.029  1.00 96.80           H  
ATOM   3481  C   ASN A 217     -52.498  -1.552  36.286  1.00 96.80           C  
ATOM   3482  CB  ASN A 217     -50.147  -1.671  35.335  1.00 96.80           C  
ATOM   3483  HB2 ASN A 217     -49.468  -2.292  34.751  1.00 96.80           H  
ATOM   3484  HB3 ASN A 217     -50.286  -0.725  34.812  1.00 96.80           H  
ATOM   3485  O   ASN A 217     -52.655  -1.751  37.490  1.00 96.80           O  
ATOM   3486  CG  ASN A 217     -49.503  -1.431  36.685  1.00 96.80           C  
ATOM   3487  ND2 ASN A 217     -49.426  -0.201  37.136  1.00 96.80           N  
ATOM   3488 HD21 ASN A 217     -48.970  -0.105  38.032  1.00 96.80           H  
ATOM   3489 HD22 ASN A 217     -49.827   0.564  36.613  1.00 96.80           H  
ATOM   3490  OD1 ASN A 217     -49.043  -2.341  37.346  1.00 96.80           O  
ATOM   3491  N   LYS A 218     -53.202  -0.626  35.623  1.00 96.34           N  
ATOM   3492  H   LYS A 218     -53.070  -0.547  34.625  1.00 96.34           H  
ATOM   3493  CA  LYS A 218     -54.284   0.139  36.248  1.00 96.34           C  
ATOM   3494  HA  LYS A 218     -53.903   0.616  37.151  1.00 96.34           H  
ATOM   3495  C   LYS A 218     -55.421  -0.788  36.695  1.00 96.34           C  
ATOM   3496  CB  LYS A 218     -54.764   1.216  35.268  1.00 96.34           C  
ATOM   3497  HB2 LYS A 218     -53.909   1.803  34.933  1.00 96.34           H  
ATOM   3498  HB3 LYS A 218     -55.219   0.741  34.400  1.00 96.34           H  
ATOM   3499  O   LYS A 218     -55.867  -0.676  37.835  1.00 96.34           O  
ATOM   3500  CG  LYS A 218     -55.792   2.152  35.910  1.00 96.34           C  
ATOM   3501  HG2 LYS A 218     -56.627   1.569  36.299  1.00 96.34           H  
ATOM   3502  HG3 LYS A 218     -55.327   2.701  36.728  1.00 96.34           H  
ATOM   3503  CD  LYS A 218     -56.328   3.130  34.863  1.00 96.34           C  
ATOM   3504  HD2 LYS A 218     -56.747   2.559  34.035  1.00 96.34           H  
ATOM   3505  HD3 LYS A 218     -55.516   3.758  34.497  1.00 96.34           H  
ATOM   3506  CE  LYS A 218     -57.422   3.989  35.498  1.00 96.34           C  
ATOM   3507  HE2 LYS A 218     -56.983   4.597  36.289  1.00 96.34           H  
ATOM   3508  HE3 LYS A 218     -58.152   3.321  35.955  1.00 96.34           H  
ATOM   3509  NZ  LYS A 218     -58.086   4.839  34.482  1.00 96.34           N  
ATOM   3510  HZ1 LYS A 218     -58.493   4.248  33.772  1.00 96.34           H  
ATOM   3511  HZ2 LYS A 218     -58.828   5.378  34.905  1.00 96.34           H  
ATOM   3512  HZ3 LYS A 218     -57.421   5.460  34.043  1.00 96.34           H  
ATOM   3513  N   ASP A 219     -55.830  -1.718  35.836  1.00 97.14           N  
ATOM   3514  H   ASP A 219     -55.458  -1.701  34.897  1.00 97.14           H  
ATOM   3515  CA  ASP A 219     -56.906  -2.675  36.123  1.00 97.14           C  
ATOM   3516  HA  ASP A 219     -57.784  -2.128  36.465  1.00 97.14           H  
ATOM   3517  C   ASP A 219     -56.516  -3.669  37.235  1.00 97.14           C  
ATOM   3518  CB  ASP A 219     -57.285  -3.416  34.827  1.00 97.14           C  
ATOM   3519  HB2 ASP A 219     -56.419  -3.970  34.467  1.00 97.14           H  
ATOM   3520  HB3 ASP A 219     -58.071  -4.136  35.057  1.00 97.14           H  
ATOM   3521  O   ASP A 219     -57.330  -4.013  38.099  1.00 97.14           O  
ATOM   3522  CG  ASP A 219     -57.793  -2.490  33.710  1.00 97.14           C  
ATOM   3523  OD1 ASP A 219     -58.303  -1.390  34.033  1.00 97.14           O  
ATOM   3524  OD2 ASP A 219     -57.649  -2.881  32.530  1.00 97.14           O  
ATOM   3525  N   LEU A 220     -55.246  -4.086  37.273  1.00 97.34           N  
ATOM   3526  H   LEU A 220     -54.649  -3.834  36.498  1.00 97.34           H  
ATOM   3527  CA  LEU A 220     -54.699  -4.942  38.326  1.00 97.34           C  
ATOM   3528  HA  LEU A 220     -55.336  -5.823  38.405  1.00 97.34           H  
ATOM   3529  C   LEU A 220     -54.702  -4.240  39.686  1.00 97.34           C  
ATOM   3530  CB  LEU A 220     -53.277  -5.380  37.936  1.00 97.34           C  
ATOM   3531  HB2 LEU A 220     -53.319  -5.895  36.976  1.00 97.34           H  
ATOM   3532  HB3 LEU A 220     -52.660  -4.489  37.813  1.00 97.34           H  
ATOM   3533  O   LEU A 220     -55.133  -4.834  40.673  1.00 97.34           O  
ATOM   3534  CG  LEU A 220     -52.604  -6.300  38.973  1.00 97.34           C  
ATOM   3535  HG  LEU A 220     -52.555  -5.800  39.940  1.00 97.34           H  
ATOM   3536  CD1 LEU A 220     -53.350  -7.626  39.141  1.00 97.34           C  
ATOM   3537 HD11 LEU A 220     -53.469  -8.112  38.172  1.00 97.34           H  
ATOM   3538 HD12 LEU A 220     -54.333  -7.447  39.578  1.00 97.34           H  
ATOM   3539 HD13 LEU A 220     -52.794  -8.283  39.809  1.00 97.34           H  
ATOM   3540  CD2 LEU A 220     -51.172  -6.604  38.534  1.00 97.34           C  
ATOM   3541 HD21 LEU A 220     -51.176  -7.106  37.566  1.00 97.34           H  
ATOM   3542 HD22 LEU A 220     -50.684  -7.238  39.274  1.00 97.34           H  
ATOM   3543 HD23 LEU A 220     -50.614  -5.671  38.453  1.00 97.34           H  
ATOM   3544  N   ASN A 221     -54.259  -2.982  39.744  1.00 97.24           N  
ATOM   3545  H   ASN A 221     -53.879  -2.566  38.905  1.00 97.24           H  
ATOM   3546  CA  ASN A 221     -54.276  -2.199  40.980  1.00 97.24           C  
ATOM   3547  HA  ASN A 221     -53.713  -2.728  41.749  1.00 97.24           H  
ATOM   3548  C   ASN A 221     -55.704  -2.022  41.508  1.00 97.24           C  
ATOM   3549  CB  ASN A 221     -53.623  -0.834  40.726  1.00 97.24           C  
ATOM   3550  HB2 ASN A 221     -54.038  -0.393  39.820  1.00 97.24           H  
ATOM   3551  HB3 ASN A 221     -53.849  -0.173  41.563  1.00 97.24           H  
ATOM   3552  O   ASN A 221     -55.932  -2.170  42.708  1.00 97.24           O  
ATOM   3553  CG  ASN A 221     -52.113  -0.900  40.608  1.00 97.24           C  
ATOM   3554  ND2 ASN A 221     -51.501   0.129  40.075  1.00 97.24           N  
ATOM   3555 HD21 ASN A 221     -52.036   0.892  39.687  1.00 97.24           H  
ATOM   3556 HD22 ASN A 221     -50.500   0.017  39.995  1.00 97.24           H  
ATOM   3557  OD1 ASN A 221     -51.446  -1.829  41.020  1.00 97.24           O  
ATOM   3558  N   ALA A 222     -56.669  -1.764  40.619  1.00 96.67           N  
ATOM   3559  H   ALA A 222     -56.423  -1.642  39.647  1.00 96.67           H  
ATOM   3560  CA  ALA A 222     -58.080  -1.709  40.993  1.00 96.67           C  
ATOM   3561  HA  ALA A 222     -58.209  -0.957  41.771  1.00 96.67           H  
ATOM   3562  C   ALA A 222     -58.556  -3.054  41.575  1.00 96.67           C  
ATOM   3563  CB  ALA A 222     -58.895  -1.279  39.767  1.00 96.67           C  
ATOM   3564  HB1 ALA A 222     -58.800  -2.015  38.968  1.00 96.67           H  
ATOM   3565  HB2 ALA A 222     -59.946  -1.194  40.045  1.00 96.67           H  
ATOM   3566  HB3 ALA A 222     -58.543  -0.312  39.409  1.00 96.67           H  
ATOM   3567  O   ALA A 222     -59.142  -3.089  42.654  1.00 96.67           O  
ATOM   3568  N   SER A 223     -58.214  -4.175  40.931  1.00 96.84           N  
ATOM   3569  H   SER A 223     -57.735  -4.090  40.046  1.00 96.84           H  
ATOM   3570  CA  SER A 223     -58.554  -5.516  41.434  1.00 96.84           C  
ATOM   3571  HA  SER A 223     -59.634  -5.573  41.571  1.00 96.84           H  
ATOM   3572  C   SER A 223     -57.902  -5.835  42.789  1.00 96.84           C  
ATOM   3573  CB  SER A 223     -58.144  -6.586  40.418  1.00 96.84           C  
ATOM   3574  HB2 SER A 223     -57.071  -6.533  40.233  1.00 96.84           H  
ATOM   3575  HB3 SER A 223     -58.379  -7.569  40.828  1.00 96.84           H  
ATOM   3576  O   SER A 223     -58.527  -6.454  43.648  1.00 96.84           O  
ATOM   3577  OG  SER A 223     -58.842  -6.427  39.200  1.00 96.84           O  
ATOM   3578  HG  SER A 223     -58.525  -5.631  38.766  1.00 96.84           H  
ATOM   3579  N   GLN A 224     -56.655  -5.409  43.018  1.00 96.38           N  
ATOM   3580  H   GLN A 224     -56.177  -4.922  42.273  1.00 96.38           H  
ATOM   3581  CA  GLN A 224     -55.955  -5.581  44.299  1.00 96.38           C  
ATOM   3582  HA  GLN A 224     -55.971  -6.633  44.584  1.00 96.38           H  
ATOM   3583  C   GLN A 224     -56.614  -4.801  45.438  1.00 96.38           C  
ATOM   3584  CB  GLN A 224     -54.501  -5.116  44.171  1.00 96.38           C  
ATOM   3585  HB2 GLN A 224     -54.478  -4.147  43.671  1.00 96.38           H  
ATOM   3586  HB3 GLN A 224     -54.084  -4.987  45.170  1.00 96.38           H  
ATOM   3587  O   GLN A 224     -56.689  -5.306  46.561  1.00 96.38           O  
ATOM   3588  CG  GLN A 224     -53.604  -6.105  43.419  1.00 96.38           C  
ATOM   3589  HG2 GLN A 224     -53.568  -7.043  43.972  1.00 96.38           H  
ATOM   3590  HG3 GLN A 224     -54.010  -6.308  42.429  1.00 96.38           H  
ATOM   3591  CD  GLN A 224     -52.183  -5.570  43.264  1.00 96.38           C  
ATOM   3592  NE2 GLN A 224     -51.245  -6.389  42.849  1.00 96.38           N  
ATOM   3593 HE21 GLN A 224     -51.465  -7.338  42.579  1.00 96.38           H  
ATOM   3594 HE22 GLN A 224     -50.340  -5.959  42.717  1.00 96.38           H  
ATOM   3595  OE1 GLN A 224     -51.870  -4.422  43.524  1.00 96.38           O  
ATOM   3596  N   GLN A 225     -57.103  -3.591  45.156  1.00 95.15           N  
ATOM   3597  H   GLN A 225     -57.005  -3.229  44.218  1.00 95.15           H  
ATOM   3598  CA  GLN A 225     -57.871  -2.808  46.123  1.00 95.15           C  
ATOM   3599  HA  GLN A 225     -57.286  -2.686  47.034  1.00 95.15           H  
ATOM   3600  C   GLN A 225     -59.146  -3.560  46.514  1.00 95.15           C  
ATOM   3601  CB  GLN A 225     -58.175  -1.415  45.553  1.00 95.15           C  
ATOM   3602  HB2 GLN A 225     -58.582  -1.507  44.546  1.00 95.15           H  
ATOM   3603  HB3 GLN A 225     -58.921  -0.928  46.181  1.00 95.15           H  
ATOM   3604  O   GLN A 225     -59.349  -3.821  47.698  1.00 95.15           O  
ATOM   3605  CG  GLN A 225     -56.915  -0.537  45.529  1.00 95.15           C  
ATOM   3606  HG2 GLN A 225     -56.589  -0.369  46.555  1.00 95.15           H  
ATOM   3607  HG3 GLN A 225     -56.109  -1.049  45.003  1.00 95.15           H  
ATOM   3608  CD  GLN A 225     -57.130   0.817  44.859  1.00 95.15           C  
ATOM   3609  NE2 GLN A 225     -56.204   1.737  45.019  1.00 95.15           N  
ATOM   3610 HE21 GLN A 225     -56.415   2.632  44.600  1.00 95.15           H  
ATOM   3611 HE22 GLN A 225     -55.397   1.552  45.598  1.00 95.15           H  
ATOM   3612  OE1 GLN A 225     -58.098   1.096  44.175  1.00 95.15           O  
ATOM   3613  N   THR A 226     -59.911  -4.050  45.534  1.00 96.33           N  
ATOM   3614  H   THR A 226     -59.718  -3.779  44.581  1.00 96.33           H  
ATOM   3615  CA  THR A 226     -61.117  -4.855  45.787  1.00 96.33           C  
ATOM   3616  HA  THR A 226     -61.814  -4.260  46.377  1.00 96.33           H  
ATOM   3617  C   THR A 226     -60.825  -6.136  46.584  1.00 96.33           C  
ATOM   3618  CB  THR A 226     -61.792  -5.220  44.457  1.00 96.33           C  
ATOM   3619  HB  THR A 226     -61.151  -5.904  43.900  1.00 96.33           H  
ATOM   3620  O   THR A 226     -61.560  -6.472  47.509  1.00 96.33           O  
ATOM   3621  CG2 THR A 226     -63.160  -5.868  44.648  1.00 96.33           C  
ATOM   3622 HG21 THR A 226     -63.629  -6.021  43.676  1.00 96.33           H  
ATOM   3623 HG22 THR A 226     -63.053  -6.834  45.141  1.00 96.33           H  
ATOM   3624 HG23 THR A 226     -63.793  -5.225  45.259  1.00 96.33           H  
ATOM   3625  OG1 THR A 226     -61.995  -4.066  43.677  1.00 96.33           O  
ATOM   3626  HG1 THR A 226     -62.407  -3.408  44.241  1.00 96.33           H  
ATOM   3627  N   MET A 227     -59.732  -6.854  46.291  1.00 95.68           N  
ATOM   3628  H   MET A 227     -59.176  -6.578  45.495  1.00 95.68           H  
ATOM   3629  CA  MET A 227     -59.336  -8.039  47.074  1.00 95.68           C  
ATOM   3630  HA  MET A 227     -60.176  -8.732  47.125  1.00 95.68           H  
ATOM   3631  C   MET A 227     -58.956  -7.696  48.520  1.00 95.68           C  
ATOM   3632  CB  MET A 227     -58.145  -8.752  46.421  1.00 95.68           C  
ATOM   3633  HB2 MET A 227     -57.374  -8.023  46.174  1.00 95.68           H  
ATOM   3634  HB3 MET A 227     -57.728  -9.459  47.139  1.00 95.68           H  
ATOM   3635  O   MET A 227     -59.210  -8.486  49.428  1.00 95.68           O  
ATOM   3636  CG  MET A 227     -58.534  -9.545  45.172  1.00 95.68           C  
ATOM   3637  HG2 MET A 227     -59.387 -10.177  45.418  1.00 95.68           H  
ATOM   3638  HG3 MET A 227     -58.842  -8.858  44.384  1.00 95.68           H  
ATOM   3639  SD  MET A 227     -57.211 -10.621  44.544  1.00 95.68           S  
ATOM   3640  CE  MET A 227     -55.994  -9.388  44.017  1.00 95.68           C  
ATOM   3641  HE1 MET A 227     -56.469  -8.672  43.347  1.00 95.68           H  
ATOM   3642  HE2 MET A 227     -55.595  -8.868  44.889  1.00 95.68           H  
ATOM   3643  HE3 MET A 227     -55.179  -9.887  43.493  1.00 95.68           H  
ATOM   3644  N   THR A 228     -58.341  -6.533  48.740  1.00 95.66           N  
ATOM   3645  H   THR A 228     -58.193  -5.915  47.956  1.00 95.66           H  
ATOM   3646  CA  THR A 228     -57.971  -6.065  50.082  1.00 95.66           C  
ATOM   3647  HA  THR A 228     -57.426  -6.857  50.595  1.00 95.66           H  
ATOM   3648  C   THR A 228     -59.216  -5.756  50.905  1.00 95.66           C  
ATOM   3649  CB  THR A 228     -57.060  -4.833  50.006  1.00 95.66           C  
ATOM   3650  HB  THR A 228     -57.583  -4.006  49.525  1.00 95.66           H  
ATOM   3651  O   THR A 228     -59.302  -6.177  52.056  1.00 95.66           O  
ATOM   3652  CG2 THR A 228     -56.591  -4.385  51.392  1.00 95.66           C  
ATOM   3653 HG21 THR A 228     -55.814  -3.627  51.288  1.00 95.66           H  
ATOM   3654 HG22 THR A 228     -56.202  -5.237  51.949  1.00 95.66           H  
ATOM   3655 HG23 THR A 228     -57.424  -3.949  51.943  1.00 95.66           H  
ATOM   3656  OG1 THR A 228     -55.910  -5.142  49.248  1.00 95.66           O  
ATOM   3657  HG1 THR A 228     -56.176  -5.165  48.325  1.00 95.66           H  
ATOM   3658  N   GLU A 229     -60.199  -5.090  50.299  1.00 95.46           N  
ATOM   3659  H   GLU A 229     -60.055  -4.757  49.356  1.00 95.46           H  
ATOM   3660  CA  GLU A 229     -61.503  -4.820  50.912  1.00 95.46           C  
ATOM   3661  HA  GLU A 229     -61.365  -4.244  51.827  1.00 95.46           H  
ATOM   3662  C   GLU A 229     -62.218  -6.123  51.305  1.00 95.46           C  
ATOM   3663  CB  GLU A 229     -62.357  -3.993  49.936  1.00 95.46           C  
ATOM   3664  HB2 GLU A 229     -63.380  -3.947  50.310  1.00 95.46           H  
ATOM   3665  HB3 GLU A 229     -62.366  -4.496  48.970  1.00 95.46           H  
ATOM   3666  O   GLU A 229     -62.638  -6.270  52.452  1.00 95.46           O  
ATOM   3667  CG  GLU A 229     -61.832  -2.555  49.767  1.00 95.46           C  
ATOM   3668  HG2 GLU A 229     -60.759  -2.580  49.576  1.00 95.46           H  
ATOM   3669  HG3 GLU A 229     -61.982  -2.023  50.706  1.00 95.46           H  
ATOM   3670  CD  GLU A 229     -62.511  -1.779  48.624  1.00 95.46           C  
ATOM   3671  OE1 GLU A 229     -62.141  -0.595  48.449  1.00 95.46           O  
ATOM   3672  OE2 GLU A 229     -63.361  -2.362  47.911  1.00 95.46           O  
ATOM   3673  N   LEU A 230     -62.260  -7.114  50.405  1.00 95.92           N  
ATOM   3674  H   LEU A 230     -61.935  -6.912  49.470  1.00 95.92           H  
ATOM   3675  CA  LEU A 230     -62.831  -8.440  50.685  1.00 95.92           C  
ATOM   3676  HA  LEU A 230     -63.863  -8.321  51.015  1.00 95.92           H  
ATOM   3677  C   LEU A 230     -62.099  -9.183  51.809  1.00 95.92           C  
ATOM   3678  CB  LEU A 230     -62.779  -9.293  49.405  1.00 95.92           C  
ATOM   3679  HB2 LEU A 230     -61.784  -9.203  48.970  1.00 95.92           H  
ATOM   3680  HB3 LEU A 230     -62.927 -10.339  49.672  1.00 95.92           H  
ATOM   3681  O   LEU A 230     -62.725  -9.861  52.621  1.00 95.92           O  
ATOM   3682  CG  LEU A 230     -63.829  -8.916  48.349  1.00 95.92           C  
ATOM   3683  HG  LEU A 230     -63.811  -7.841  48.169  1.00 95.92           H  
ATOM   3684  CD1 LEU A 230     -63.506  -9.638  47.039  1.00 95.92           C  
ATOM   3685 HD11 LEU A 230     -62.527  -9.317  46.682  1.00 95.92           H  
ATOM   3686 HD12 LEU A 230     -64.250  -9.373  46.287  1.00 95.92           H  
ATOM   3687 HD13 LEU A 230     -63.509 -10.717  47.192  1.00 95.92           H  
ATOM   3688  CD2 LEU A 230     -65.238  -9.329  48.783  1.00 95.92           C  
ATOM   3689 HD21 LEU A 230     -65.950  -9.087  47.994  1.00 95.92           H  
ATOM   3690 HD22 LEU A 230     -65.530  -8.782  49.679  1.00 95.92           H  
ATOM   3691 HD23 LEU A 230     -65.273 -10.398  48.991  1.00 95.92           H  
ATOM   3692  N   LYS A 231     -60.768  -9.076  51.865  1.00 95.16           N  
ATOM   3693  H   LYS A 231     -60.306  -8.537  51.146  1.00 95.16           H  
ATOM   3694  CA  LYS A 231     -59.971  -9.693  52.928  1.00 95.16           C  
ATOM   3695  HA  LYS A 231     -60.222 -10.752  52.981  1.00 95.16           H  
ATOM   3696  C   LYS A 231     -60.319  -9.101  54.297  1.00 95.16           C  
ATOM   3697  CB  LYS A 231     -58.480  -9.544  52.599  1.00 95.16           C  
ATOM   3698  HB2 LYS A 231     -58.270 -10.002  51.632  1.00 95.16           H  
ATOM   3699  HB3 LYS A 231     -58.225  -8.486  52.550  1.00 95.16           H  
ATOM   3700  O   LYS A 231     -60.489  -9.863  55.244  1.00 95.16           O  
ATOM   3701  CG  LYS A 231     -57.630 -10.222  53.676  1.00 95.16           C  
ATOM   3702  HG2 LYS A 231     -57.794 -11.299  53.648  1.00 95.16           H  
ATOM   3703  HG3 LYS A 231     -57.942  -9.852  54.653  1.00 95.16           H  
ATOM   3704  CD  LYS A 231     -56.139  -9.920  53.527  1.00 95.16           C  
ATOM   3705  HD2 LYS A 231     -55.998  -8.845  53.412  1.00 95.16           H  
ATOM   3706  HD3 LYS A 231     -55.716 -10.457  52.679  1.00 95.16           H  
ATOM   3707  CE  LYS A 231     -55.539 -10.391  54.849  1.00 95.16           C  
ATOM   3708  HE2 LYS A 231     -56.213 -10.039  55.629  1.00 95.16           H  
ATOM   3709  HE3 LYS A 231     -55.544 -11.480  54.902  1.00 95.16           H  
ATOM   3710  NZ  LYS A 231     -54.210  -9.833  55.145  1.00 95.16           N  
ATOM   3711  HZ1 LYS A 231     -53.503 -10.205  54.527  1.00 95.16           H  
ATOM   3712  HZ2 LYS A 231     -54.259  -8.825  55.093  1.00 95.16           H  
ATOM   3713  HZ3 LYS A 231     -54.019 -10.066  56.109  1.00 95.16           H  
ATOM   3714  N   VAL A 232     -60.412  -7.773  54.398  1.00 94.78           N  
ATOM   3715  H   VAL A 232     -60.279  -7.220  53.564  1.00 94.78           H  
ATOM   3716  CA  VAL A 232     -60.789  -7.087  55.646  1.00 94.78           C  
ATOM   3717  HA  VAL A 232     -60.093  -7.374  56.435  1.00 94.78           H  
ATOM   3718  C   VAL A 232     -62.179  -7.532  56.100  1.00 94.78           C  
ATOM   3719  CB  VAL A 232     -60.724  -5.556  55.468  1.00 94.78           C  
ATOM   3720  HB  VAL A 232     -61.271  -5.273  54.569  1.00 94.78           H  
ATOM   3721  O   VAL A 232     -62.368  -7.818  57.282  1.00 94.78           O  
ATOM   3722  CG1 VAL A 232     -61.321  -4.788  56.655  1.00 94.78           C  
ATOM   3723 HG11 VAL A 232     -61.172  -3.717  56.518  1.00 94.78           H  
ATOM   3724 HG12 VAL A 232     -60.846  -5.107  57.583  1.00 94.78           H  
ATOM   3725 HG13 VAL A 232     -62.393  -4.972  56.720  1.00 94.78           H  
ATOM   3726  CG2 VAL A 232     -59.266  -5.096  55.320  1.00 94.78           C  
ATOM   3727 HG21 VAL A 232     -59.238  -4.024  55.124  1.00 94.78           H  
ATOM   3728 HG22 VAL A 232     -58.715  -5.315  56.234  1.00 94.78           H  
ATOM   3729 HG23 VAL A 232     -58.789  -5.613  54.488  1.00 94.78           H  
ATOM   3730  N   ASP A 233     -63.124  -7.662  55.165  1.00 95.00           N  
ATOM   3731  H   ASP A 233     -62.928  -7.367  54.219  1.00 95.00           H  
ATOM   3732  CA  ASP A 233     -64.464  -8.176  55.459  1.00 95.00           C  
ATOM   3733  HA  ASP A 233     -64.912  -7.554  56.234  1.00 95.00           H  
ATOM   3734  C   ASP A 233     -64.426  -9.620  55.997  1.00 95.00           C  
ATOM   3735  CB  ASP A 233     -65.339  -8.055  54.204  1.00 95.00           C  
ATOM   3736  HB2 ASP A 233     -64.987  -8.742  53.434  1.00 95.00           H  
ATOM   3737  HB3 ASP A 233     -65.271  -7.039  53.813  1.00 95.00           H  
ATOM   3738  O   ASP A 233     -65.011  -9.917  57.038  1.00 95.00           O  
ATOM   3739  CG  ASP A 233     -66.799  -8.354  54.541  1.00 95.00           C  
ATOM   3740  OD1 ASP A 233     -67.419  -7.499  55.209  1.00 95.00           O  
ATOM   3741  OD2 ASP A 233     -67.279  -9.449  54.166  1.00 95.00           O  
ATOM   3742  N   LEU A 234     -63.652 -10.511  55.368  1.00 94.62           N  
ATOM   3743  H   LEU A 234     -63.211 -10.220  54.507  1.00 94.62           H  
ATOM   3744  CA  LEU A 234     -63.471 -11.896  55.828  1.00 94.62           C  
ATOM   3745  HA  LEU A 234     -64.453 -12.360  55.919  1.00 94.62           H  
ATOM   3746  C   LEU A 234     -62.810 -11.995  57.209  1.00 94.62           C  
ATOM   3747  CB  LEU A 234     -62.623 -12.666  54.802  1.00 94.62           C  
ATOM   3748  HB2 LEU A 234     -61.798 -12.028  54.486  1.00 94.62           H  
ATOM   3749  HB3 LEU A 234     -62.190 -13.544  55.282  1.00 94.62           H  
ATOM   3750  O   LEU A 234     -63.219 -12.818  58.028  1.00 94.62           O  
ATOM   3751  CG  LEU A 234     -63.408 -13.132  53.568  1.00 94.62           C  
ATOM   3752  HG  LEU A 234     -64.016 -12.315  53.179  1.00 94.62           H  
ATOM   3753  CD1 LEU A 234     -62.424 -13.571  52.481  1.00 94.62           C  
ATOM   3754 HD11 LEU A 234     -61.791 -14.379  52.849  1.00 94.62           H  
ATOM   3755 HD12 LEU A 234     -61.809 -12.719  52.194  1.00 94.62           H  
ATOM   3756 HD13 LEU A 234     -62.979 -13.905  51.604  1.00 94.62           H  
ATOM   3757  CD2 LEU A 234     -64.312 -14.324  53.898  1.00 94.62           C  
ATOM   3758 HD21 LEU A 234     -64.824 -14.656  52.994  1.00 94.62           H  
ATOM   3759 HD22 LEU A 234     -63.724 -15.146  54.307  1.00 94.62           H  
ATOM   3760 HD23 LEU A 234     -65.069 -14.027  54.623  1.00 94.62           H  
ATOM   3761  N   GLU A 235     -61.789 -11.182  57.485  1.00 93.56           N  
ATOM   3762  H   GLU A 235     -61.488 -10.534  56.771  1.00 93.56           H  
ATOM   3763  CA  GLU A 235     -61.132 -11.142  58.798  1.00 93.56           C  
ATOM   3764  HA  GLU A 235     -60.817 -12.149  59.071  1.00 93.56           H  
ATOM   3765  C   GLU A 235     -62.104 -10.676  59.888  1.00 93.56           C  
ATOM   3766  CB  GLU A 235     -59.886 -10.237  58.753  1.00 93.56           C  
ATOM   3767  HB2 GLU A 235     -59.581 -10.009  59.774  1.00 93.56           H  
ATOM   3768  HB3 GLU A 235     -60.139  -9.302  58.253  1.00 93.56           H  
ATOM   3769  O   GLU A 235     -62.123 -11.257  60.977  1.00 93.56           O  
ATOM   3770  CG  GLU A 235     -58.699 -10.912  58.042  1.00 93.56           C  
ATOM   3771  HG2 GLU A 235     -58.447 -11.821  58.588  1.00 93.56           H  
ATOM   3772  HG3 GLU A 235     -59.001 -11.210  57.038  1.00 93.56           H  
ATOM   3773  CD  GLU A 235     -57.438 -10.029  57.933  1.00 93.56           C  
ATOM   3774  OE1 GLU A 235     -56.347 -10.591  57.645  1.00 93.56           O  
ATOM   3775  OE2 GLU A 235     -57.525  -8.790  58.064  1.00 93.56           O  
ATOM   3776  N   ALA A 236     -62.957  -9.692  59.585  1.00 93.02           N  
ATOM   3777  H   ALA A 236     -62.895  -9.254  58.677  1.00 93.02           H  
ATOM   3778  CA  ALA A 236     -64.023  -9.265  60.484  1.00 93.02           C  
ATOM   3779  HA  ALA A 236     -63.579  -9.000  61.444  1.00 93.02           H  
ATOM   3780  C   ALA A 236     -65.032 -10.399  60.744  1.00 93.02           C  
ATOM   3781  CB  ALA A 236     -64.688  -8.011  59.903  1.00 93.02           C  
ATOM   3782  HB1 ALA A 236     -65.443  -7.643  60.597  1.00 93.02           H  
ATOM   3783  HB2 ALA A 236     -65.166  -8.239  58.950  1.00 93.02           H  
ATOM   3784  HB3 ALA A 236     -63.939  -7.235  59.745  1.00 93.02           H  
ATOM   3785  O   ALA A 236     -65.379 -10.658  61.899  1.00 93.02           O  
ATOM   3786  N   GLN A 237     -65.443 -11.135  59.704  1.00 93.49           N  
ATOM   3787  H   GLN A 237     -65.158 -10.856  58.776  1.00 93.49           H  
ATOM   3788  CA  GLN A 237     -66.322 -12.302  59.856  1.00 93.49           C  
ATOM   3789  HA  GLN A 237     -67.225 -11.989  60.382  1.00 93.49           H  
ATOM   3790  C   GLN A 237     -65.679 -13.414  60.707  1.00 93.49           C  
ATOM   3791  CB  GLN A 237     -66.737 -12.851  58.480  1.00 93.49           C  
ATOM   3792  HB2 GLN A 237     -65.851 -13.046  57.876  1.00 93.49           H  
ATOM   3793  HB3 GLN A 237     -67.249 -13.799  58.643  1.00 93.49           H  
ATOM   3794  O   GLN A 237     -66.328 -13.971  61.593  1.00 93.49           O  
ATOM   3795  CG  GLN A 237     -67.685 -11.919  57.703  1.00 93.49           C  
ATOM   3796  HG2 GLN A 237     -67.181 -10.982  57.464  1.00 93.49           H  
ATOM   3797  HG3 GLN A 237     -68.550 -11.683  58.323  1.00 93.49           H  
ATOM   3798  CD  GLN A 237     -68.191 -12.561  56.414  1.00 93.49           C  
ATOM   3799  NE2 GLN A 237     -68.264 -11.851  55.310  1.00 93.49           N  
ATOM   3800 HE21 GLN A 237     -67.916 -10.906  55.229  1.00 93.49           H  
ATOM   3801 HE22 GLN A 237     -68.595 -12.319  54.479  1.00 93.49           H  
ATOM   3802  OE1 GLN A 237     -68.546 -13.731  56.378  1.00 93.49           O  
ATOM   3803  N   LEU A 238     -64.393 -13.715  60.495  1.00 92.71           N  
ATOM   3804  H   LEU A 238     -63.919 -13.237  59.742  1.00 92.71           H  
ATOM   3805  CA  LEU A 238     -63.654 -14.722  61.268  1.00 92.71           C  
ATOM   3806  HA  LEU A 238     -64.223 -15.652  61.267  1.00 92.71           H  
ATOM   3807  C   LEU A 238     -63.468 -14.327  62.735  1.00 92.71           C  
ATOM   3808  CB  LEU A 238     -62.273 -14.952  60.632  1.00 92.71           C  
ATOM   3809  HB2 LEU A 238     -61.620 -15.421  61.368  1.00 92.71           H  
ATOM   3810  HB3 LEU A 238     -61.841 -13.983  60.384  1.00 92.71           H  
ATOM   3811  O   LEU A 238     -63.560 -15.185  63.613  1.00 92.71           O  
ATOM   3812  CG  LEU A 238     -62.287 -15.839  59.379  1.00 92.71           C  
ATOM   3813  HG  LEU A 238     -63.021 -15.467  58.663  1.00 92.71           H  
ATOM   3814  CD1 LEU A 238     -60.902 -15.804  58.730  1.00 92.71           C  
ATOM   3815 HD11 LEU A 238     -60.903 -16.424  57.834  1.00 92.71           H  
ATOM   3816 HD12 LEU A 238     -60.670 -14.779  58.439  1.00 92.71           H  
ATOM   3817 HD13 LEU A 238     -60.147 -16.165  59.429  1.00 92.71           H  
ATOM   3818  CD2 LEU A 238     -62.611 -17.298  59.718  1.00 92.71           C  
ATOM   3819 HD21 LEU A 238     -61.913 -17.677  60.464  1.00 92.71           H  
ATOM   3820 HD22 LEU A 238     -63.629 -17.377  60.100  1.00 92.71           H  
ATOM   3821 HD23 LEU A 238     -62.544 -17.905  58.815  1.00 92.71           H  
ATOM   3822  N   ALA A 239     -63.201 -13.051  63.016  1.00 89.45           N  
ATOM   3823  H   ALA A 239     -63.090 -12.396  62.255  1.00 89.45           H  
ATOM   3824  CA  ALA A 239     -63.093 -12.552  64.383  1.00 89.45           C  
ATOM   3825  HA  ALA A 239     -62.336 -13.133  64.910  1.00 89.45           H  
ATOM   3826  C   ALA A 239     -64.420 -12.718  65.141  1.00 89.45           C  
ATOM   3827  CB  ALA A 239     -62.641 -11.090  64.337  1.00 89.45           C  
ATOM   3828  HB1 ALA A 239     -62.536 -10.706  65.352  1.00 89.45           H  
ATOM   3829  HB2 ALA A 239     -61.683 -11.014  63.823  1.00 89.45           H  
ATOM   3830  HB3 ALA A 239     -63.378 -10.488  63.806  1.00 89.45           H  
ATOM   3831  O   ALA A 239     -64.418 -13.164  66.293  1.00 89.45           O  
ATOM   3832  N   ASN A 240     -65.545 -12.442  64.476  1.00 91.63           N  
ATOM   3833  H   ASN A 240     -65.473 -12.028  63.557  1.00 91.63           H  
ATOM   3834  CA  ASN A 240     -66.880 -12.661  65.034  1.00 91.63           C  
ATOM   3835  HA  ASN A 240     -66.957 -12.125  65.980  1.00 91.63           H  
ATOM   3836  C   ASN A 240     -67.113 -14.150  65.354  1.00 91.63           C  
ATOM   3837  CB  ASN A 240     -67.933 -12.086  64.070  1.00 91.63           C  
ATOM   3838  HB2 ASN A 240     -68.925 -12.358  64.429  1.00 91.63           H  
ATOM   3839  HB3 ASN A 240     -67.804 -12.520  63.079  1.00 91.63           H  
ATOM   3840  O   ASN A 240     -67.404 -14.487  66.500  1.00 91.63           O  
ATOM   3841  CG  ASN A 240     -67.888 -10.570  63.956  1.00 91.63           C  
ATOM   3842  ND2 ASN A 240     -68.501 -10.019  62.935  1.00 91.63           N  
ATOM   3843 HD21 ASN A 240     -68.942 -10.599  62.236  1.00 91.63           H  
ATOM   3844 HD22 ASN A 240     -68.407  -9.018  62.850  1.00 91.63           H  
ATOM   3845  OD1 ASN A 240     -67.333  -9.858  64.778  1.00 91.63           O  
ATOM   3846  N   LEU A 241     -66.856 -15.050  64.398  1.00 91.04           N  
ATOM   3847  H   LEU A 241     -66.634 -14.703  63.476  1.00 91.04           H  
ATOM   3848  CA  LEU A 241     -66.947 -16.509  64.586  1.00 91.04           C  
ATOM   3849  HA  LEU A 241     -67.968 -16.774  64.861  1.00 91.04           H  
ATOM   3850  C   LEU A 241     -66.031 -17.039  65.701  1.00 91.04           C  
ATOM   3851  CB  LEU A 241     -66.573 -17.188  63.255  1.00 91.04           C  
ATOM   3852  HB2 LEU A 241     -66.066 -18.132  63.451  1.00 91.04           H  
ATOM   3853  HB3 LEU A 241     -65.862 -16.555  62.724  1.00 91.04           H  
ATOM   3854  O   LEU A 241     -66.427 -17.891  66.490  1.00 91.04           O  
ATOM   3855  CG  LEU A 241     -67.795 -17.462  62.364  1.00 91.04           C  
ATOM   3856  HG  LEU A 241     -68.563 -16.709  62.539  1.00 91.04           H  
ATOM   3857  CD1 LEU A 241     -67.399 -17.405  60.889  1.00 91.04           C  
ATOM   3858 HD11 LEU A 241     -67.039 -16.404  60.649  1.00 91.04           H  
ATOM   3859 HD12 LEU A 241     -68.272 -17.612  60.270  1.00 91.04           H  
ATOM   3860 HD13 LEU A 241     -66.617 -18.135  60.679  1.00 91.04           H  
ATOM   3861  CD2 LEU A 241     -68.362 -18.854  62.656  1.00 91.04           C  
ATOM   3862 HD21 LEU A 241     -67.621 -19.625  62.447  1.00 91.04           H  
ATOM   3863 HD22 LEU A 241     -68.661 -18.905  63.703  1.00 91.04           H  
ATOM   3864 HD23 LEU A 241     -69.248 -19.020  62.044  1.00 91.04           H  
ATOM   3865  N   SER A 242     -64.792 -16.550  65.782  1.00 88.27           N  
ATOM   3866  H   SER A 242     -64.504 -15.884  65.080  1.00 88.27           H  
ATOM   3867  CA  SER A 242     -63.841 -16.938  66.833  1.00 88.27           C  
ATOM   3868  HA  SER A 242     -63.712 -18.020  66.821  1.00 88.27           H  
ATOM   3869  C   SER A 242     -64.336 -16.529  68.221  1.00 88.27           C  
ATOM   3870  CB  SER A 242     -62.490 -16.280  66.552  1.00 88.27           C  
ATOM   3871  HB2 SER A 242     -62.602 -15.197  66.589  1.00 88.27           H  
ATOM   3872  HB3 SER A 242     -62.159 -16.562  65.553  1.00 88.27           H  
ATOM   3873  O   SER A 242     -64.170 -17.270  69.193  1.00 88.27           O  
ATOM   3874  OG  SER A 242     -61.512 -16.685  67.493  1.00 88.27           O  
ATOM   3875  HG  SER A 242     -60.700 -16.218  67.282  1.00 88.27           H  
ATOM   3876  N   THR A 243     -64.976 -15.363  68.320  1.00 84.34           N  
ATOM   3877  H   THR A 243     -65.133 -14.826  67.479  1.00 84.34           H  
ATOM   3878  CA  THR A 243     -65.590 -14.889  69.564  1.00 84.34           C  
ATOM   3879  HA  THR A 243     -64.844 -14.922  70.358  1.00 84.34           H  
ATOM   3880  C   THR A 243     -66.728 -15.826  69.976  1.00 84.34           C  
ATOM   3881  CB  THR A 243     -66.061 -13.433  69.423  1.00 84.34           C  
ATOM   3882  HB  THR A 243     -66.885 -13.370  68.712  1.00 84.34           H  
ATOM   3883  O   THR A 243     -66.716 -16.328  71.099  1.00 84.34           O  
ATOM   3884  CG2 THR A 243     -66.509 -12.845  70.760  1.00 84.34           C  
ATOM   3885 HG21 THR A 243     -65.696 -12.889  71.486  1.00 84.34           H  
ATOM   3886 HG22 THR A 243     -66.812 -11.809  70.613  1.00 84.34           H  
ATOM   3887 HG23 THR A 243     -67.362 -13.403  71.147  1.00 84.34           H  
ATOM   3888  OG1 THR A 243     -64.993 -12.625  68.966  1.00 84.34           O  
ATOM   3889  HG1 THR A 243     -64.897 -12.767  68.021  1.00 84.34           H  
ATOM   3890  N   GLU A 244     -67.614 -16.180  69.038  1.00 86.09           N  
ATOM   3891  H   GLU A 244     -67.573 -15.732  68.134  1.00 86.09           H  
ATOM   3892  CA  GLU A 244     -68.686 -17.164  69.257  1.00 86.09           C  
ATOM   3893  HA  GLU A 244     -69.335 -16.814  70.059  1.00 86.09           H  
ATOM   3894  C   GLU A 244     -68.141 -18.543  69.683  1.00 86.09           C  
ATOM   3895  CB  GLU A 244     -69.528 -17.313  67.976  1.00 86.09           C  
ATOM   3896  HB2 GLU A 244     -70.220 -18.143  68.117  1.00 86.09           H  
ATOM   3897  HB3 GLU A 244     -68.869 -17.559  67.144  1.00 86.09           H  
ATOM   3898  O   GLU A 244     -68.639 -19.149  70.634  1.00 86.09           O  
ATOM   3899  CG  GLU A 244     -70.347 -16.060  67.621  1.00 86.09           C  
ATOM   3900  HG2 GLU A 244     -69.681 -15.199  67.552  1.00 86.09           H  
ATOM   3901  HG3 GLU A 244     -71.050 -15.870  68.432  1.00 86.09           H  
ATOM   3902  CD  GLU A 244     -71.124 -16.199  66.298  1.00 86.09           C  
ATOM   3903  OE1 GLU A 244     -71.823 -15.223  65.941  1.00 86.09           O  
ATOM   3904  OE2 GLU A 244     -71.025 -17.267  65.649  1.00 86.09           O  
ATOM   3905  N   LEU A 245     -67.076 -19.034  69.035  1.00 86.43           N  
ATOM   3906  H   LEU A 245     -66.744 -18.515  68.234  1.00 86.43           H  
ATOM   3907  CA  LEU A 245     -66.422 -20.304  69.377  1.00 86.43           C  
ATOM   3908  HA  LEU A 245     -67.169 -21.098  69.376  1.00 86.43           H  
ATOM   3909  C   LEU A 245     -65.801 -20.291  70.778  1.00 86.43           C  
ATOM   3910  CB  LEU A 245     -65.324 -20.636  68.351  1.00 86.43           C  
ATOM   3911  HB2 LEU A 245     -64.656 -21.378  68.789  1.00 86.43           H  
ATOM   3912  HB3 LEU A 245     -64.733 -19.735  68.181  1.00 86.43           H  
ATOM   3913  O   LEU A 245     -65.904 -21.282  71.498  1.00 86.43           O  
ATOM   3914  CG  LEU A 245     -65.798 -21.183  66.993  1.00 86.43           C  
ATOM   3915  HG  LEU A 245     -66.518 -20.503  66.537  1.00 86.43           H  
ATOM   3916  CD1 LEU A 245     -64.588 -21.317  66.068  1.00 86.43           C  
ATOM   3917 HD11 LEU A 245     -64.116 -20.342  65.949  1.00 86.43           H  
ATOM   3918 HD12 LEU A 245     -63.870 -22.023  66.485  1.00 86.43           H  
ATOM   3919 HD13 LEU A 245     -64.913 -21.660  65.086  1.00 86.43           H  
ATOM   3920  CD2 LEU A 245     -66.422 -22.576  67.100  1.00 86.43           C  
ATOM   3921 HD21 LEU A 245     -65.813 -23.225  67.729  1.00 86.43           H  
ATOM   3922 HD22 LEU A 245     -66.527 -23.016  66.109  1.00 86.43           H  
ATOM   3923 HD23 LEU A 245     -67.425 -22.481  67.518  1.00 86.43           H  
ATOM   3924  N   ASN A 246     -65.140 -19.203  71.176  1.00 80.52           N  
ATOM   3925  H   ASN A 246     -65.090 -18.416  70.544  1.00 80.52           H  
ATOM   3926  CA  ASN A 246     -64.525 -19.096  72.500  1.00 80.52           C  
ATOM   3927  HA  ASN A 246     -63.932 -19.991  72.689  1.00 80.52           H  
ATOM   3928  C   ASN A 246     -65.573 -19.023  73.611  1.00 80.52           C  
ATOM   3929  CB  ASN A 246     -63.606 -17.871  72.545  1.00 80.52           C  
ATOM   3930  HB2 ASN A 246     -64.119 -17.014  72.110  1.00 80.52           H  
ATOM   3931  HB3 ASN A 246     -63.371 -17.634  73.583  1.00 80.52           H  
ATOM   3932  O   ASN A 246     -65.379 -19.625  74.671  1.00 80.52           O  
ATOM   3933  CG  ASN A 246     -62.290 -18.118  71.838  1.00 80.52           C  
ATOM   3934  ND2 ASN A 246     -61.828 -17.169  71.064  1.00 80.52           N  
ATOM   3935 HD21 ASN A 246     -62.495 -16.486  70.735  1.00 80.52           H  
ATOM   3936 HD22 ASN A 246     -61.048 -17.428  70.478  1.00 80.52           H  
ATOM   3937  OD1 ASN A 246     -61.647 -19.144  71.994  1.00 80.52           O  
ATOM   3938  N   ASP A 247     -66.686 -18.335  73.366  1.00 78.44           N  
ATOM   3939  H   ASP A 247     -66.774 -17.814  72.505  1.00 78.44           H  
ATOM   3940  CA  ASP A 247     -67.815 -18.321  74.292  1.00 78.44           C  
ATOM   3941  HA  ASP A 247     -67.451 -18.062  75.286  1.00 78.44           H  
ATOM   3942  C   ASP A 247     -68.443 -19.716  74.422  1.00 78.44           C  
ATOM   3943  CB  ASP A 247     -68.822 -17.244  73.864  1.00 78.44           C  
ATOM   3944  HB2 ASP A 247     -69.048 -17.356  72.804  1.00 78.44           H  
ATOM   3945  HB3 ASP A 247     -69.745 -17.393  74.423  1.00 78.44           H  
ATOM   3946  O   ASP A 247     -68.776 -20.133  75.532  1.00 78.44           O  
ATOM   3947  CG  ASP A 247     -68.324 -15.815  74.148  1.00 78.44           C  
ATOM   3948  OD1 ASP A 247     -67.413 -15.647  75.009  1.00 78.44           O  
ATOM   3949  OD2 ASP A 247     -68.908 -14.883  73.556  1.00 78.44           O  
ATOM   3950  N   MET A 248     -68.490 -20.505  73.340  1.00 73.81           N  
ATOM   3951  H   MET A 248     -68.275 -20.097  72.441  1.00 73.81           H  
ATOM   3952  CA  MET A 248     -68.855 -21.927  73.415  1.00 73.81           C  
ATOM   3953  HA  MET A 248     -69.775 -22.013  73.992  1.00 73.81           H  
ATOM   3954  C   MET A 248     -67.802 -22.774  74.148  1.00 73.81           C  
ATOM   3955  CB  MET A 248     -69.122 -22.498  72.016  1.00 73.81           C  
ATOM   3956  HB2 MET A 248     -68.288 -22.267  71.353  1.00 73.81           H  
ATOM   3957  HB3 MET A 248     -69.211 -23.582  72.094  1.00 73.81           H  
ATOM   3958  O   MET A 248     -68.164 -23.620  74.962  1.00 73.81           O  
ATOM   3959  CG  MET A 248     -70.427 -21.961  71.419  1.00 73.81           C  
ATOM   3960  HG2 MET A 248     -70.334 -20.890  71.238  1.00 73.81           H  
ATOM   3961  HG3 MET A 248     -71.222 -22.105  72.151  1.00 73.81           H  
ATOM   3962  SD  MET A 248     -70.945 -22.775  69.884  1.00 73.81           S  
ATOM   3963  CE  MET A 248     -69.658 -22.161  68.783  1.00 73.81           C  
ATOM   3964  HE1 MET A 248     -68.705 -22.560  69.132  1.00 73.81           H  
ATOM   3965  HE2 MET A 248     -69.639 -21.071  68.806  1.00 73.81           H  
ATOM   3966  HE3 MET A 248     -69.852 -22.498  67.764  1.00 73.81           H  
ATOM   3967  N   LYS A 249     -66.503 -22.546  73.920  1.00 66.27           N  
ATOM   3968  H   LYS A 249     -66.273 -21.866  73.209  1.00 66.27           H  
ATOM   3969  CA  LYS A 249     -65.414 -23.328  74.532  1.00 66.27           C  
ATOM   3970  HA  LYS A 249     -65.655 -24.383  74.405  1.00 66.27           H  
ATOM   3971  C   LYS A 249     -65.291 -23.108  76.039  1.00 66.27           C  
ATOM   3972  CB  LYS A 249     -64.094 -23.047  73.799  1.00 66.27           C  
ATOM   3973  HB2 LYS A 249     -63.791 -22.010  73.945  1.00 66.27           H  
ATOM   3974  HB3 LYS A 249     -64.248 -23.222  72.734  1.00 66.27           H  
ATOM   3975  O   LYS A 249     -65.034 -24.066  76.766  1.00 66.27           O  
ATOM   3976  CG  LYS A 249     -62.993 -23.988  74.311  1.00 66.27           C  
ATOM   3977  HG2 LYS A 249     -62.641 -23.642  75.283  1.00 66.27           H  
ATOM   3978  HG3 LYS A 249     -63.416 -24.985  74.433  1.00 66.27           H  
ATOM   3979  CD  LYS A 249     -61.808 -24.092  73.348  1.00 66.27           C  
ATOM   3980  HD2 LYS A 249     -62.174 -24.403  72.370  1.00 66.27           H  
ATOM   3981  HD3 LYS A 249     -61.301 -23.130  73.269  1.00 66.27           H  
ATOM   3982  CE  LYS A 249     -60.870 -25.160  73.919  1.00 66.27           C  
ATOM   3983  HE2 LYS A 249     -61.470 -26.024  74.203  1.00 66.27           H  
ATOM   3984  HE3 LYS A 249     -60.410 -24.786  74.834  1.00 66.27           H  
ATOM   3985  NZ  LYS A 249     -59.843 -25.589  72.945  1.00 66.27           N  
ATOM   3986  HZ1 LYS A 249     -60.300 -25.978  72.133  1.00 66.27           H  
ATOM   3987  HZ2 LYS A 249     -59.241 -24.821  72.684  1.00 66.27           H  
ATOM   3988  HZ3 LYS A 249     -59.301 -26.331  73.365  1.00 66.27           H  
ATOM   3989  N   LYS A 250     -65.548 -21.888  76.532  1.00 63.82           N  
ATOM   3990  H   LYS A 250     -65.739 -21.147  75.872  1.00 63.82           H  
ATOM   3991  CA  LYS A 250     -65.662 -21.612  77.978  1.00 63.82           C  
ATOM   3992  HA  LYS A 250     -64.720 -21.856  78.469  1.00 63.82           H  
ATOM   3993  C   LYS A 250     -66.720 -22.484  78.663  1.00 63.82           C  
ATOM   3994  CB  LYS A 250     -65.997 -20.134  78.216  1.00 63.82           C  
ATOM   3995  HB2 LYS A 250     -66.391 -20.019  79.226  1.00 63.82           H  
ATOM   3996  HB3 LYS A 250     -66.777 -19.830  77.518  1.00 63.82           H  
ATOM   3997  O   LYS A 250     -66.603 -22.718  79.863  1.00 63.82           O  
ATOM   3998  CG  LYS A 250     -64.778 -19.211  78.081  1.00 63.82           C  
ATOM   3999  HG2 LYS A 250     -64.041 -19.456  78.845  1.00 63.82           H  
ATOM   4000  HG3 LYS A 250     -64.329 -19.334  77.095  1.00 63.82           H  
ATOM   4001  CD  LYS A 250     -65.250 -17.765  78.255  1.00 63.82           C  
ATOM   4002  HD2 LYS A 250     -66.046 -17.587  77.532  1.00 63.82           H  
ATOM   4003  HD3 LYS A 250     -65.655 -17.629  79.258  1.00 63.82           H  
ATOM   4004  CE  LYS A 250     -64.128 -16.758  78.006  1.00 63.82           C  
ATOM   4005  HE2 LYS A 250     -63.581 -17.075  77.118  1.00 63.82           H  
ATOM   4006  HE3 LYS A 250     -63.444 -16.758  78.854  1.00 63.82           H  
ATOM   4007  NZ  LYS A 250     -64.713 -15.415  77.771  1.00 63.82           N  
ATOM   4008  HZ1 LYS A 250     -64.008 -14.731  77.535  1.00 63.82           H  
ATOM   4009  HZ2 LYS A 250     -65.254 -15.102  78.564  1.00 63.82           H  
ATOM   4010  HZ3 LYS A 250     -65.353 -15.461  76.991  1.00 63.82           H  
ATOM   4011  N   ASN A 251     -67.707 -22.989  77.920  1.00 63.82           N  
ATOM   4012  H   ASN A 251     -67.751 -22.754  76.938  1.00 63.82           H  
ATOM   4013  CA  ASN A 251     -68.731 -23.880  78.456  1.00 63.82           C  
ATOM   4014  HA  ASN A 251     -68.905 -23.618  79.500  1.00 63.82           H  
ATOM   4015  C   ASN A 251     -68.327 -25.367  78.462  1.00 63.82           C  
ATOM   4016  CB  ASN A 251     -70.055 -23.649  77.701  1.00 63.82           C  
ATOM   4017  HB2 ASN A 251     -70.812 -24.321  78.103  1.00 63.82           H  
ATOM   4018  HB3 ASN A 251     -69.931 -23.892  76.646  1.00 63.82           H  
ATOM   4019  O   ASN A 251     -69.027 -26.145  79.105  1.00 63.82           O  
ATOM   4020  CG  ASN A 251     -70.588 -22.235  77.849  1.00 63.82           C  
ATOM   4021  ND2 ASN A 251     -71.237 -21.713  76.836  1.00 63.82           N  
ATOM   4022 HD21 ASN A 251     -71.418 -20.722  76.904  1.00 63.82           H  
ATOM   4023 HD22 ASN A 251     -71.259 -22.199  75.951  1.00 63.82           H  
ATOM   4024  OD1 ASN A 251     -70.444 -21.588  78.873  1.00 63.82           O  
ATOM   4025  N   ILE A 252     -67.251 -25.782  77.773  1.00 52.64           N  
ATOM   4026  H   ILE A 252     -66.670 -25.096  77.313  1.00 52.64           H  
ATOM   4027  CA  ILE A 252     -66.976 -27.210  77.513  1.00 52.64           C  
ATOM   4028  HA  ILE A 252     -67.787 -27.797  77.945  1.00 52.64           H  
ATOM   4029  C   ILE A 252     -65.725 -27.748  78.234  1.00 52.64           C  
ATOM   4030  CB  ILE A 252     -67.036 -27.506  75.990  1.00 52.64           C  
ATOM   4031  HB  ILE A 252     -66.323 -26.859  75.479  1.00 52.64           H  
ATOM   4032  O   ILE A 252     -65.809 -28.833  78.799  1.00 52.64           O  
ATOM   4033  CG1 ILE A 252     -68.467 -27.208  75.467  1.00 52.64           C  
ATOM   4034 HG12 ILE A 252     -68.715 -26.167  75.677  1.00 52.64           H  
ATOM   4035 HG13 ILE A 252     -69.183 -27.831  76.004  1.00 52.64           H  
ATOM   4036  CG2 ILE A 252     -66.680 -28.970  75.672  1.00 52.64           C  
ATOM   4037 HG21 ILE A 252     -65.686 -29.212  76.049  1.00 52.64           H  
ATOM   4038 HG22 ILE A 252     -66.654 -29.139  74.596  1.00 52.64           H  
ATOM   4039 HG23 ILE A 252     -67.397 -29.646  76.139  1.00 52.64           H  
ATOM   4040  CD1 ILE A 252     -68.680 -27.414  73.962  1.00 52.64           C  
ATOM   4041 HD11 ILE A 252     -69.665 -27.038  73.685  1.00 52.64           H  
ATOM   4042 HD12 ILE A 252     -68.631 -28.473  73.708  1.00 52.64           H  
ATOM   4043 HD13 ILE A 252     -67.922 -26.866  73.403  1.00 52.64           H  
ATOM   4044  N   ASP A 253     -64.610 -27.017  78.343  1.00 40.77           N  
ATOM   4045  H   ASP A 253     -64.573 -26.112  77.897  1.00 40.77           H  
ATOM   4046  CA  ASP A 253     -63.344 -27.648  78.774  1.00 40.77           C  
ATOM   4047  HA  ASP A 253     -63.500 -28.721  78.888  1.00 40.77           H  
ATOM   4048  C   ASP A 253     -62.829 -27.179  80.151  1.00 40.77           C  
ATOM   4049  CB  ASP A 253     -62.295 -27.547  77.656  1.00 40.77           C  
ATOM   4050  HB2 ASP A 253     -62.153 -26.498  77.396  1.00 40.77           H  
ATOM   4051  HB3 ASP A 253     -61.347 -27.930  78.034  1.00 40.77           H  
ATOM   4052  O   ASP A 253     -62.022 -26.255  80.278  1.00 40.77           O  
ATOM   4053  CG  ASP A 253     -62.660 -28.350  76.397  1.00 40.77           C  
ATOM   4054  OD1 ASP A 253     -63.279 -29.425  76.529  1.00 40.77           O  
ATOM   4055  OD2 ASP A 253     -62.303 -27.857  75.295  1.00 40.77           O  
ATOM   4056  N   LYS A 254     -63.263 -27.897  81.198  1.00 36.90           N  
ATOM   4057  H   LYS A 254     -64.001 -28.545  80.963  1.00 36.90           H  
ATOM   4058  CA  LYS A 254     -62.402 -28.326  82.313  1.00 36.90           C  
ATOM   4059  HA  LYS A 254     -61.594 -27.615  82.486  1.00 36.90           H  
ATOM   4060  C   LYS A 254     -61.802 -29.681  81.908  1.00 36.90           C  
ATOM   4061  CB  LYS A 254     -63.231 -28.557  83.602  1.00 36.90           C  
ATOM   4062  HB2 LYS A 254     -62.639 -29.194  84.259  1.00 36.90           H  
ATOM   4063  HB3 LYS A 254     -64.126 -29.117  83.332  1.00 36.90           H  
ATOM   4064  O   LYS A 254     -62.493 -30.668  82.099  1.00 36.90           O  
ATOM   4065  CG  LYS A 254     -63.656 -27.342  84.431  1.00 36.90           C  
ATOM   4066  HG2 LYS A 254     -62.771 -26.816  84.789  1.00 36.90           H  
ATOM   4067  HG3 LYS A 254     -64.259 -26.671  83.820  1.00 36.90           H  
ATOM   4068  CD  LYS A 254     -64.485 -27.857  85.623  1.00 36.90           C  
ATOM   4069  HD2 LYS A 254     -65.371 -28.358  85.232  1.00 36.90           H  
ATOM   4070  HD3 LYS A 254     -63.895 -28.582  86.183  1.00 36.90           H  
ATOM   4071  CE  LYS A 254     -64.911 -26.723  86.557  1.00 36.90           C  
ATOM   4072  HE2 LYS A 254     -64.018 -26.280  86.996  1.00 36.90           H  
ATOM   4073  HE3 LYS A 254     -65.410 -25.958  85.962  1.00 36.90           H  
ATOM   4074  NZ  LYS A 254     -65.823 -27.228  87.614  1.00 36.90           N  
ATOM   4075  HZ1 LYS A 254     -65.368 -27.955  88.147  1.00 36.90           H  
ATOM   4076  HZ2 LYS A 254     -66.104 -26.481  88.232  1.00 36.90           H  
ATOM   4077  HZ3 LYS A 254     -66.648 -27.625  87.186  1.00 36.90           H  
ATOM   4078  N   GLU A 255     -60.585 -29.727  81.364  1.00 33.89           N  
ATOM   4079  H   GLU A 255     -60.235 -28.874  80.951  1.00 33.89           H  
ATOM   4080  CA  GLU A 255     -59.602 -30.830  81.488  1.00 33.89           C  
ATOM   4081  HA  GLU A 255     -59.166 -30.731  82.482  1.00 33.89           H  
ATOM   4082  C   GLU A 255     -58.430 -30.683  80.492  1.00 33.89           C  
ATOM   4083  CB  GLU A 255     -60.190 -32.264  81.418  1.00 33.89           C  
ATOM   4084  HB2 GLU A 255     -59.471 -32.926  80.937  1.00 33.89           H  
ATOM   4085  HB3 GLU A 255     -61.101 -32.278  80.820  1.00 33.89           H  
ATOM   4086  O   GLU A 255     -58.608 -30.432  79.308  1.00 33.89           O  
ATOM   4087  CG  GLU A 255     -60.433 -32.803  82.849  1.00 33.89           C  
ATOM   4088  HG2 GLU A 255     -59.459 -32.995  83.300  1.00 33.89           H  
ATOM   4089  HG3 GLU A 255     -60.901 -32.032  83.461  1.00 33.89           H  
ATOM   4090  CD  GLU A 255     -61.279 -34.086  82.942  1.00 33.89           C  
ATOM   4091  OE1 GLU A 255     -61.652 -34.427  84.092  1.00 33.89           O  
ATOM   4092  OE2 GLU A 255     -61.516 -34.742  81.904  1.00 33.89           O  
ATOM   4093  N   ASP A 256     -57.242 -30.804  81.086  1.00 30.00           N  
ATOM   4094  H   ASP A 256     -57.337 -30.950  82.080  1.00 30.00           H  
ATOM   4095  CA  ASP A 256     -55.885 -31.163  80.648  1.00 30.00           C  
ATOM   4096  HA  ASP A 256     -55.344 -30.591  81.402  1.00 30.00           H  
ATOM   4097  C   ASP A 256     -55.186 -30.714  79.332  1.00 30.00           C  
ATOM   4098  CB  ASP A 256     -55.606 -32.648  80.980  1.00 30.00           C  
ATOM   4099  HB2 ASP A 256     -56.492 -33.097  81.429  1.00 30.00           H  
ATOM   4100  HB3 ASP A 256     -55.407 -33.187  80.054  1.00 30.00           H  
ATOM   4101  O   ASP A 256     -55.664 -30.811  78.207  1.00 30.00           O  
ATOM   4102  CG  ASP A 256     -54.426 -32.868  81.950  1.00 30.00           C  
ATOM   4103  OD1 ASP A 256     -53.754 -31.881  82.353  1.00 30.00           O  
ATOM   4104  OD2 ASP A 256     -54.198 -34.028  82.348  1.00 30.00           O  
ATOM   4105  N   LYS A 257     -53.941 -30.290  79.603  1.00 29.47           N  
ATOM   4106  H   LYS A 257     -53.782 -30.330  80.600  1.00 29.47           H  
ATOM   4107  CA  LYS A 257     -52.675 -30.112  78.863  1.00 29.47           C  
ATOM   4108  HA  LYS A 257     -52.468 -29.050  78.728  1.00 29.47           H  
ATOM   4109  C   LYS A 257     -52.490 -30.813  77.504  1.00 29.47           C  
ATOM   4110  CB  LYS A 257     -51.621 -30.747  79.798  1.00 29.47           C  
ATOM   4111  HB2 LYS A 257     -50.650 -30.771  79.304  1.00 29.47           H  
ATOM   4112  HB3 LYS A 257     -51.919 -31.781  79.968  1.00 29.47           H  
ATOM   4113  O   LYS A 257     -52.763 -31.998  77.389  1.00 29.47           O  
ATOM   4114  CG  LYS A 257     -51.448 -30.046  81.156  1.00 29.47           C  
ATOM   4115  HG2 LYS A 257     -50.888 -29.120  81.020  1.00 29.47           H  
ATOM   4116  HG3 LYS A 257     -52.415 -29.802  81.596  1.00 29.47           H  
ATOM   4117  CD  LYS A 257     -50.696 -30.978  82.108  1.00 29.47           C  
ATOM   4118  HD2 LYS A 257     -51.188 -31.951  82.103  1.00 29.47           H  
ATOM   4119  HD3 LYS A 257     -49.669 -31.105  81.765  1.00 29.47           H  
ATOM   4120  CE  LYS A 257     -50.730 -30.412  83.523  1.00 29.47           C  
ATOM   4121  HE2 LYS A 257     -50.077 -29.541  83.582  1.00 29.47           H  
ATOM   4122  HE3 LYS A 257     -51.755 -30.104  83.729  1.00 29.47           H  
ATOM   4123  NZ  LYS A 257     -50.335 -31.465  84.479  1.00 29.47           N  
ATOM   4124  HZ1 LYS A 257     -49.417 -31.822  84.253  1.00 29.47           H  
ATOM   4125  HZ2 LYS A 257     -50.994 -32.224  84.374  1.00 29.47           H  
ATOM   4126  HZ3 LYS A 257     -50.375 -31.133  85.432  1.00 29.47           H  
ATOM   4127  N   ASP A 258     -51.767 -30.147  76.587  1.00 30.91           N  
ATOM   4128  H   ASP A 258     -51.856 -29.141  76.578  1.00 30.91           H  
ATOM   4129  CA  ASP A 258     -50.414 -30.614  76.228  1.00 30.91           C  
ATOM   4130  HA  ASP A 258     -49.939 -30.800  77.192  1.00 30.91           H  
ATOM   4131  C   ASP A 258     -49.526 -29.565  75.527  1.00 30.91           C  
ATOM   4132  CB  ASP A 258     -50.392 -31.937  75.425  1.00 30.91           C  
ATOM   4133  HB2 ASP A 258     -50.129 -31.728  74.388  1.00 30.91           H  
ATOM   4134  HB3 ASP A 258     -51.379 -32.398  75.404  1.00 30.91           H  
ATOM   4135  O   ASP A 258     -49.991 -28.607  74.904  1.00 30.91           O  
ATOM   4136  CG  ASP A 258     -49.385 -32.951  76.000  1.00 30.91           C  
ATOM   4137  OD1 ASP A 258     -48.536 -32.540  76.832  1.00 30.91           O  
ATOM   4138  OD2 ASP A 258     -49.446 -34.126  75.578  1.00 30.91           O  
ATOM   4139  N   GLU A 259     -48.220 -29.772  75.685  1.00 27.37           N  
ATOM   4140  H   GLU A 259     -47.986 -30.662  76.101  1.00 27.37           H  
ATOM   4141  CA  GLU A 259     -47.086 -28.913  75.347  1.00 27.37           C  
ATOM   4142  HA  GLU A 259     -47.470 -27.928  75.080  1.00 27.37           H  
ATOM   4143  C   GLU A 259     -46.260 -29.482  74.157  1.00 27.37           C  
ATOM   4144  CB  GLU A 259     -46.206 -28.799  76.626  1.00 27.37           C  
ATOM   4145  HB2 GLU A 259     -45.359 -29.474  76.508  1.00 27.37           H  
ATOM   4146  HB3 GLU A 259     -46.757 -29.154  77.497  1.00 27.37           H  
ATOM   4147  O   GLU A 259     -46.271 -30.675  73.882  1.00 27.37           O  
ATOM   4148  CG  GLU A 259     -45.717 -27.373  76.959  1.00 27.37           C  
ATOM   4149  HG2 GLU A 259     -46.514 -26.848  77.484  1.00 27.37           H  
ATOM   4150  HG3 GLU A 259     -45.550 -26.842  76.022  1.00 27.37           H  
ATOM   4151  CD  GLU A 259     -44.412 -27.312  77.794  1.00 27.37           C  
ATOM   4152  OE1 GLU A 259     -43.862 -26.190  77.898  1.00 27.37           O  
ATOM   4153  OE2 GLU A 259     -43.909 -28.363  78.248  1.00 27.37           O  
ATOM   4154  N   VAL A 260     -45.433 -28.622  73.538  1.00 30.24           N  
ATOM   4155  H   VAL A 260     -45.562 -27.663  73.827  1.00 30.24           H  
ATOM   4156  CA  VAL A 260     -44.117 -28.934  72.908  1.00 30.24           C  
ATOM   4157  HA  VAL A 260     -43.645 -27.962  72.763  1.00 30.24           H  
ATOM   4158  C   VAL A 260     -44.058 -29.622  71.528  1.00 30.24           C  
ATOM   4159  CB  VAL A 260     -43.192 -29.667  73.917  1.00 30.24           C  
ATOM   4160  HB  VAL A 260     -43.666 -30.585  74.262  1.00 30.24           H  
ATOM   4161  O   VAL A 260     -44.190 -30.830  71.404  1.00 30.24           O  
ATOM   4162  CG1 VAL A 260     -41.804 -30.017  73.353  1.00 30.24           C  
ATOM   4163 HG11 VAL A 260     -41.178 -30.405  74.156  1.00 30.24           H  
ATOM   4164 HG12 VAL A 260     -41.898 -30.808  72.608  1.00 30.24           H  
ATOM   4165 HG13 VAL A 260     -41.333 -29.138  72.912  1.00 30.24           H  
ATOM   4166  CG2 VAL A 260     -42.891 -28.776  75.123  1.00 30.24           C  
ATOM   4167 HG21 VAL A 260     -42.146 -28.017  74.884  1.00 30.24           H  
ATOM   4168 HG22 VAL A 260     -42.538 -29.384  75.956  1.00 30.24           H  
ATOM   4169 HG23 VAL A 260     -43.790 -28.253  75.448  1.00 30.24           H  
ATOM   4170  N   LEU A 261     -43.593 -28.860  70.513  1.00 31.63           N  
ATOM   4171  H   LEU A 261     -43.733 -27.865  70.622  1.00 31.63           H  
ATOM   4172  CA  LEU A 261     -42.545 -29.294  69.552  1.00 31.63           C  
ATOM   4173  HA  LEU A 261     -41.682 -29.581  70.152  1.00 31.63           H  
ATOM   4174  C   LEU A 261     -42.048 -28.150  68.635  1.00 31.63           C  
ATOM   4175  CB  LEU A 261     -42.989 -30.547  68.741  1.00 31.63           C  
ATOM   4176  HB2 LEU A 261     -44.044 -30.745  68.931  1.00 31.63           H  
ATOM   4177  HB3 LEU A 261     -42.929 -30.393  67.663  1.00 31.63           H  
ATOM   4178  O   LEU A 261     -42.315 -28.121  67.439  1.00 31.63           O  
ATOM   4179  CG  LEU A 261     -42.157 -31.801  69.096  1.00 31.63           C  
ATOM   4180  HG  LEU A 261     -41.764 -31.718  70.109  1.00 31.63           H  
ATOM   4181  CD1 LEU A 261     -43.010 -33.061  69.036  1.00 31.63           C  
ATOM   4182 HD11 LEU A 261     -43.439 -33.185  68.042  1.00 31.63           H  
ATOM   4183 HD12 LEU A 261     -43.817 -32.985  69.764  1.00 31.63           H  
ATOM   4184 HD13 LEU A 261     -42.408 -33.934  69.288  1.00 31.63           H  
ATOM   4185  CD2 LEU A 261     -40.980 -31.973  68.128  1.00 31.63           C  
ATOM   4186 HD21 LEU A 261     -40.389 -32.838  68.429  1.00 31.63           H  
ATOM   4187 HD22 LEU A 261     -41.351 -32.131  67.115  1.00 31.63           H  
ATOM   4188 HD23 LEU A 261     -40.349 -31.084  68.150  1.00 31.63           H  
ATOM   4189  N   LYS A 262     -41.278 -27.188  69.165  1.00 29.40           N  
ATOM   4190  H   LYS A 262     -41.142 -27.199  70.166  1.00 29.40           H  
ATOM   4191  CA  LYS A 262     -40.461 -26.275  68.328  1.00 29.40           C  
ATOM   4192  HA  LYS A 262     -40.150 -26.818  67.436  1.00 29.40           H  
ATOM   4193  C   LYS A 262     -39.170 -25.846  69.026  1.00 29.40           C  
ATOM   4194  CB  LYS A 262     -41.257 -25.028  67.851  1.00 29.40           C  
ATOM   4195  HB2 LYS A 262     -41.797 -24.592  68.692  1.00 29.40           H  
ATOM   4196  HB3 LYS A 262     -40.546 -24.285  67.490  1.00 29.40           H  
ATOM   4197  O   LYS A 262     -39.050 -24.683  69.392  1.00 29.40           O  
ATOM   4198  CG  LYS A 262     -42.228 -25.276  66.688  1.00 29.40           C  
ATOM   4199  HG2 LYS A 262     -43.095 -25.824  67.059  1.00 29.40           H  
ATOM   4200  HG3 LYS A 262     -41.728 -25.864  65.918  1.00 29.40           H  
ATOM   4201  CD  LYS A 262     -42.733 -23.969  66.064  1.00 29.40           C  
ATOM   4202  HD2 LYS A 262     -41.891 -23.393  65.681  1.00 29.40           H  
ATOM   4203  HD3 LYS A 262     -43.251 -23.390  66.829  1.00 29.40           H  
ATOM   4204  CE  LYS A 262     -43.698 -24.306  64.921  1.00 29.40           C  
ATOM   4205  HE2 LYS A 262     -43.149 -24.839  64.144  1.00 29.40           H  
ATOM   4206  HE3 LYS A 262     -44.458 -24.987  65.305  1.00 29.40           H  
ATOM   4207  NZ  LYS A 262     -44.349 -23.095  64.358  1.00 29.40           N  
ATOM   4208  HZ1 LYS A 262     -43.666 -22.452  63.984  1.00 29.40           H  
ATOM   4209  HZ2 LYS A 262     -44.889 -22.623  65.069  1.00 29.40           H  
ATOM   4210  HZ3 LYS A 262     -44.984 -23.355  63.617  1.00 29.40           H  
ATOM   4211  N   ARG A 263     -38.178 -26.735  69.187  1.00 28.70           N  
ATOM   4212  H   ARG A 263     -38.359 -27.700  68.949  1.00 28.70           H  
ATOM   4213  CA  ARG A 263     -36.772 -26.327  69.407  1.00 28.70           C  
ATOM   4214  HA  ARG A 263     -36.614 -25.408  68.843  1.00 28.70           H  
ATOM   4215  C   ARG A 263     -35.761 -27.353  68.872  1.00 28.70           C  
ATOM   4216  CB  ARG A 263     -36.469 -26.015  70.898  1.00 28.70           C  
ATOM   4217  HB2 ARG A 263     -36.812 -26.836  71.527  1.00 28.70           H  
ATOM   4218  HB3 ARG A 263     -35.388 -25.933  71.017  1.00 28.70           H  
ATOM   4219  O   ARG A 263     -35.877 -28.535  69.153  1.00 28.70           O  
ATOM   4220  CG  ARG A 263     -37.083 -24.691  71.389  1.00 28.70           C  
ATOM   4221  HG2 ARG A 263     -36.977 -23.942  70.604  1.00 28.70           H  
ATOM   4222  HG3 ARG A 263     -38.138 -24.862  71.600  1.00 28.70           H  
ATOM   4223  CD  ARG A 263     -36.475 -24.100  72.658  1.00 28.70           C  
ATOM   4224  HD2 ARG A 263     -35.412 -23.921  72.496  1.00 28.70           H  
ATOM   4225  HD3 ARG A 263     -36.604 -24.809  73.475  1.00 28.70           H  
ATOM   4226  NE  ARG A 263     -37.155 -22.830  72.986  1.00 28.70           N  
ATOM   4227  HE  ARG A 263     -37.972 -22.607  72.436  1.00 28.70           H  
ATOM   4228  NH1 ARG A 263     -35.853 -22.195  74.765  1.00 28.70           N  
ATOM   4229 HH11 ARG A 263     -35.375 -23.084  74.721  1.00 28.70           H  
ATOM   4230 HH12 ARG A 263     -35.687 -21.561  75.534  1.00 28.70           H  
ATOM   4231  NH2 ARG A 263     -37.554 -20.900  74.132  1.00 28.70           N  
ATOM   4232 HH21 ARG A 263     -38.371 -20.722  73.566  1.00 28.70           H  
ATOM   4233 HH22 ARG A 263     -37.349 -20.274  74.898  1.00 28.70           H  
ATOM   4234  CZ  ARG A 263     -36.851 -21.983  73.953  1.00 28.70           C  
ATOM   4235  N   ARG A 264     -34.712 -26.797  68.245  1.00 32.12           N  
ATOM   4236  H   ARG A 264     -34.840 -25.819  68.029  1.00 32.12           H  
ATOM   4237  CA  ARG A 264     -33.351 -27.323  67.986  1.00 32.12           C  
ATOM   4238  HA  ARG A 264     -32.728 -26.453  67.778  1.00 32.12           H  
ATOM   4239  C   ARG A 264     -33.111 -28.223  66.765  1.00 32.12           C  
ATOM   4240  CB  ARG A 264     -32.738 -27.952  69.255  1.00 32.12           C  
ATOM   4241  HB2 ARG A 264     -31.816 -28.464  68.979  1.00 32.12           H  
ATOM   4242  HB3 ARG A 264     -33.409 -28.703  69.669  1.00 32.12           H  
ATOM   4243  O   ARG A 264     -32.986 -29.428  66.894  1.00 32.12           O  
ATOM   4244  CG  ARG A 264     -32.372 -26.919  70.322  1.00 32.12           C  
ATOM   4245  HG2 ARG A 264     -31.613 -26.243  69.927  1.00 32.12           H  
ATOM   4246  HG3 ARG A 264     -33.253 -26.343  70.604  1.00 32.12           H  
ATOM   4247  CD  ARG A 264     -31.824 -27.639  71.555  1.00 32.12           C  
ATOM   4248  HD2 ARG A 264     -32.592 -28.314  71.934  1.00 32.12           H  
ATOM   4249  HD3 ARG A 264     -30.955 -28.230  71.264  1.00 32.12           H  
ATOM   4250  NE  ARG A 264     -31.437 -26.684  72.609  1.00 32.12           N  
ATOM   4251  HE  ARG A 264     -31.430 -25.703  72.366  1.00 32.12           H  
ATOM   4252  NH1 ARG A 264     -30.953 -28.240  74.229  1.00 32.12           N  
ATOM   4253 HH11 ARG A 264     -30.652 -28.470  75.165  1.00 32.12           H  
ATOM   4254 HH12 ARG A 264     -31.189 -28.985  73.589  1.00 32.12           H  
ATOM   4255  NH2 ARG A 264     -30.722 -26.070  74.684  1.00 32.12           N  
ATOM   4256 HH21 ARG A 264     -30.406 -26.331  75.607  1.00 32.12           H  
ATOM   4257 HH22 ARG A 264     -30.706 -25.097  74.412  1.00 32.12           H  
ATOM   4258  CZ  ARG A 264     -31.042 -27.002  73.831  1.00 32.12           C  
ATOM   4259  N   PHE A 265     -32.757 -27.577  65.652  1.00 36.08           N  
ATOM   4260  H   PHE A 265     -33.059 -26.620  65.545  1.00 36.08           H  
ATOM   4261  CA  PHE A 265     -31.534 -27.934  64.920  1.00 36.08           C  
ATOM   4262  HA  PHE A 265     -30.909 -28.568  65.549  1.00 36.08           H  
ATOM   4263  C   PHE A 265     -30.742 -26.652  64.641  1.00 36.08           C  
ATOM   4264  CB  PHE A 265     -31.835 -28.741  63.649  1.00 36.08           C  
ATOM   4265  HB2 PHE A 265     -30.951 -28.728  63.011  1.00 36.08           H  
ATOM   4266  HB3 PHE A 265     -32.646 -28.269  63.094  1.00 36.08           H  
ATOM   4267  O   PHE A 265     -30.982 -25.943  63.668  1.00 36.08           O  
ATOM   4268  CG  PHE A 265     -32.172 -30.191  63.936  1.00 36.08           C  
ATOM   4269  CD1 PHE A 265     -31.142 -31.112  64.217  1.00 36.08           C  
ATOM   4270  HD1 PHE A 265     -30.110 -30.796  64.196  1.00 36.08           H  
ATOM   4271  CD2 PHE A 265     -33.513 -30.616  63.963  1.00 36.08           C  
ATOM   4272  HD2 PHE A 265     -34.310 -29.916  63.761  1.00 36.08           H  
ATOM   4273  CE1 PHE A 265     -31.454 -32.447  64.529  1.00 36.08           C  
ATOM   4274  HE1 PHE A 265     -30.665 -33.152  64.746  1.00 36.08           H  
ATOM   4275  CE2 PHE A 265     -33.824 -31.952  64.276  1.00 36.08           C  
ATOM   4276  HE2 PHE A 265     -34.854 -32.275  64.307  1.00 36.08           H  
ATOM   4277  CZ  PHE A 265     -32.795 -32.866  64.560  1.00 36.08           C  
ATOM   4278  HZ  PHE A 265     -33.036 -33.891  64.804  1.00 36.08           H  
ATOM   4279  N   GLY A 266     -29.838 -26.303  65.560  1.00 41.13           N  
ATOM   4280  H   GLY A 266     -29.664 -26.943  66.322  1.00 41.13           H  
ATOM   4281  CA  GLY A 266     -28.817 -25.292  65.304  1.00 41.13           C  
ATOM   4282  HA2 GLY A 266     -29.252 -24.415  64.823  1.00 41.13           H  
ATOM   4283  HA3 GLY A 266     -28.344 -24.990  66.238  1.00 41.13           H  
ATOM   4284  C   GLY A 266     -27.761 -25.908  64.398  1.00 41.13           C  
ATOM   4285  O   GLY A 266     -26.879 -26.611  64.882  1.00 41.13           O  
ATOM   4286  N   PHE A 267     -27.881 -25.700  63.089  1.00 53.51           N  
ATOM   4287  H   PHE A 267     -28.683 -25.192  62.745  1.00 53.51           H  
ATOM   4288  CA  PHE A 267     -26.855 -26.102  62.134  1.00 53.51           C  
ATOM   4289  HA  PHE A 267     -26.566 -27.136  62.318  1.00 53.51           H  
ATOM   4290  C   PHE A 267     -25.624 -25.214  62.344  1.00 53.51           C  
ATOM   4291  CB  PHE A 267     -27.405 -26.009  60.701  1.00 53.51           C  
ATOM   4292  HB2 PHE A 267     -26.567 -26.081  60.008  1.00 53.51           H  
ATOM   4293  HB3 PHE A 267     -27.864 -25.032  60.549  1.00 53.51           H  
ATOM   4294  O   PHE A 267     -25.608 -24.054  61.931  1.00 53.51           O  
ATOM   4295  CG  PHE A 267     -28.401 -27.099  60.346  1.00 53.51           C  
ATOM   4296  CD1 PHE A 267     -27.939 -28.329  59.839  1.00 53.51           C  
ATOM   4297  HD1 PHE A 267     -26.881 -28.494  59.702  1.00 53.51           H  
ATOM   4298  CD2 PHE A 267     -29.784 -26.895  60.521  1.00 53.51           C  
ATOM   4299  HD2 PHE A 267     -30.150 -25.958  60.914  1.00 53.51           H  
ATOM   4300  CE1 PHE A 267     -28.851 -29.347  59.509  1.00 53.51           C  
ATOM   4301  HE1 PHE A 267     -28.491 -30.290  59.125  1.00 53.51           H  
ATOM   4302  CE2 PHE A 267     -30.696 -27.914  60.190  1.00 53.51           C  
ATOM   4303  HE2 PHE A 267     -31.755 -27.755  60.328  1.00 53.51           H  
ATOM   4304  CZ  PHE A 267     -30.230 -29.140  59.686  1.00 53.51           C  
ATOM   4305  HZ  PHE A 267     -30.930 -29.925  59.438  1.00 53.51           H  
ATOM   4306  N   SER A 268     -24.598 -25.739  63.018  1.00 73.48           N  
ATOM   4307  H   SER A 268     -24.698 -26.667  63.405  1.00 73.48           H  
ATOM   4308  CA  SER A 268     -23.261 -25.149  62.936  1.00 73.48           C  
ATOM   4309  HA  SER A 268     -23.295 -24.131  63.325  1.00 73.48           H  
ATOM   4310  C   SER A 268     -22.845 -25.117  61.466  1.00 73.48           C  
ATOM   4311  CB  SER A 268     -22.249 -25.950  63.756  1.00 73.48           C  
ATOM   4312  HB2 SER A 268     -22.599 -26.021  64.786  1.00 73.48           H  
ATOM   4313  HB3 SER A 268     -22.143 -26.955  63.347  1.00 73.48           H  
ATOM   4314  O   SER A 268     -23.033 -26.105  60.752  1.00 73.48           O  
ATOM   4315  OG  SER A 268     -20.999 -25.289  63.739  1.00 73.48           O  
ATOM   4316  HG  SER A 268     -20.465 -25.623  63.015  1.00 73.48           H  
ATOM   4317  N   LYS A 269     -22.302 -23.988  61.001  1.00 82.89           N  
ATOM   4318  H   LYS A 269     -22.120 -23.242  61.657  1.00 82.89           H  
ATOM   4319  CA  LYS A 269     -21.779 -23.882  59.634  1.00 82.89           C  
ATOM   4320  HA  LYS A 269     -22.578 -24.167  58.949  1.00 82.89           H  
ATOM   4321  C   LYS A 269     -20.612 -24.872  59.465  1.00 82.89           C  
ATOM   4322  CB  LYS A 269     -21.340 -22.444  59.317  1.00 82.89           C  
ATOM   4323  HB2 LYS A 269     -20.822 -22.446  58.358  1.00 82.89           H  
ATOM   4324  HB3 LYS A 269     -20.637 -22.107  60.079  1.00 82.89           H  
ATOM   4325  O   LYS A 269     -19.789 -24.961  60.378  1.00 82.89           O  
ATOM   4326  CG  LYS A 269     -22.525 -21.469  59.237  1.00 82.89           C  
ATOM   4327  HG2 LYS A 269     -23.217 -21.804  58.464  1.00 82.89           H  
ATOM   4328  HG3 LYS A 269     -23.045 -21.444  60.195  1.00 82.89           H  
ATOM   4329  CD  LYS A 269     -22.026 -20.060  58.897  1.00 82.89           C  
ATOM   4330  HD2 LYS A 269     -21.307 -19.745  59.653  1.00 82.89           H  
ATOM   4331  HD3 LYS A 269     -21.526 -20.091  57.929  1.00 82.89           H  
ATOM   4332  CE  LYS A 269     -23.186 -19.061  58.841  1.00 82.89           C  
ATOM   4333  HE2 LYS A 269     -23.889 -19.392  58.076  1.00 82.89           H  
ATOM   4334  HE3 LYS A 269     -23.703 -19.069  59.801  1.00 82.89           H  
ATOM   4335  NZ  LYS A 269     -22.695 -17.695  58.529  1.00 82.89           N  
ATOM   4336  HZ1 LYS A 269     -22.204 -17.696  57.646  1.00 82.89           H  
ATOM   4337  HZ2 LYS A 269     -22.047 -17.380  59.237  1.00 82.89           H  
ATOM   4338  HZ3 LYS A 269     -23.459 -17.038  58.468  1.00 82.89           H  
ATOM   4339  N   PRO A 270     -20.531 -25.612  58.347  1.00 89.75           N  
ATOM   4340  CA  PRO A 270     -19.423 -26.529  58.074  1.00 89.75           C  
ATOM   4341  HA  PRO A 270     -19.306 -27.246  58.886  1.00 89.75           H  
ATOM   4342  C   PRO A 270     -18.107 -25.763  57.879  1.00 89.75           C  
ATOM   4343  CB  PRO A 270     -19.830 -27.261  56.792  1.00 89.75           C  
ATOM   4344  HB2 PRO A 270     -20.470 -28.108  57.040  1.00 89.75           H  
ATOM   4345  HB3 PRO A 270     -18.967 -27.586  56.212  1.00 89.75           H  
ATOM   4346  O   PRO A 270     -18.108 -24.629  57.387  1.00 89.75           O  
ATOM   4347  CG  PRO A 270     -20.633 -26.182  56.062  1.00 89.75           C  
ATOM   4348  HG2 PRO A 270     -19.954 -25.436  55.651  1.00 89.75           H  
ATOM   4349  HG3 PRO A 270     -21.269 -26.560  55.261  1.00 89.75           H  
ATOM   4350  CD  PRO A 270     -21.428 -25.559  57.201  1.00 89.75           C  
ATOM   4351  HD2 PRO A 270     -22.318 -26.154  57.406  1.00 89.75           H  
ATOM   4352  HD3 PRO A 270     -21.700 -24.535  56.945  1.00 89.75           H  
ATOM   4353  N   ASN A 271     -16.974 -26.383  58.216  1.00 89.42           N  
ATOM   4354  H   ASN A 271     -17.004 -27.348  58.511  1.00 89.42           H  
ATOM   4355  CA  ASN A 271     -15.665 -25.801  57.906  1.00 89.42           C  
ATOM   4356  HA  ASN A 271     -15.691 -24.724  58.073  1.00 89.42           H  
ATOM   4357  C   ASN A 271     -15.301 -26.026  56.437  1.00 89.42           C  
ATOM   4358  CB  ASN A 271     -14.594 -26.405  58.820  1.00 89.42           C  
ATOM   4359  HB2 ASN A 271     -13.613 -26.056  58.497  1.00 89.42           H  
ATOM   4360  HB3 ASN A 271     -14.612 -27.491  58.737  1.00 89.42           H  
ATOM   4361  O   ASN A 271     -14.670 -25.175  55.814  1.00 89.42           O  
ATOM   4362  CG  ASN A 271     -14.771 -25.988  60.262  1.00 89.42           C  
ATOM   4363  ND2 ASN A 271     -15.044 -26.922  61.140  1.00 89.42           N  
ATOM   4364 HD21 ASN A 271     -15.194 -27.871  60.827  1.00 89.42           H  
ATOM   4365 HD22 ASN A 271     -15.183 -26.629  62.096  1.00 89.42           H  
ATOM   4366  OD1 ASN A 271     -14.650 -24.830  60.617  1.00 89.42           O  
ATOM   4367  N   SER A 272     -15.716 -27.170  55.896  1.00 90.82           N  
ATOM   4368  H   SER A 272     -16.197 -27.827  56.494  1.00 90.82           H  
ATOM   4369  CA  SER A 272     -15.403 -27.614  54.542  1.00 90.82           C  
ATOM   4370  HA  SER A 272     -15.228 -26.750  53.900  1.00 90.82           H  
ATOM   4371  C   SER A 272     -16.558 -28.428  53.960  1.00 90.82           C  
ATOM   4372  CB  SER A 272     -14.115 -28.444  54.609  1.00 90.82           C  
ATOM   4373  HB2 SER A 272     -13.307 -27.813  54.981  1.00 90.82           H  
ATOM   4374  HB3 SER A 272     -14.253 -29.272  55.304  1.00 90.82           H  
ATOM   4375  O   SER A 272     -17.410 -28.940  54.685  1.00 90.82           O  
ATOM   4376  OG  SER A 272     -13.746 -28.958  53.345  1.00 90.82           O  
ATOM   4377  HG  SER A 272     -12.798 -29.101  53.390  1.00 90.82           H  
ATOM   4378  N   CYS A 273     -16.565 -28.613  52.639  1.00 94.47           N  
ATOM   4379  H   CYS A 273     -15.806 -28.222  52.099  1.00 94.47           H  
ATOM   4380  CA  CYS A 273     -17.492 -29.537  51.986  1.00 94.47           C  
ATOM   4381  HA  CYS A 273     -18.509 -29.263  52.265  1.00 94.47           H  
ATOM   4382  C   CYS A 273     -17.299 -30.997  52.432  1.00 94.47           C  
ATOM   4383  CB  CYS A 273     -17.357 -29.403  50.467  1.00 94.47           C  
ATOM   4384  HB2 CYS A 273     -16.304 -29.466  50.191  1.00 94.47           H  
ATOM   4385  HB3 CYS A 273     -17.872 -30.238  49.992  1.00 94.47           H  
ATOM   4386  O   CYS A 273     -18.205 -31.801  52.225  1.00 94.47           O  
ATOM   4387  SG  CYS A 273     -18.052 -27.875  49.794  1.00 94.47           S  
ATOM   4388  N   ARG A 274     -16.164 -31.350  53.062  1.00 91.69           N  
ATOM   4389  H   ARG A 274     -15.449 -30.645  53.174  1.00 91.69           H  
ATOM   4390  CA  ARG A 274     -15.944 -32.673  53.679  1.00 91.69           C  
ATOM   4391  HA  ARG A 274     -16.125 -33.459  52.945  1.00 91.69           H  
ATOM   4392  C   ARG A 274     -16.917 -32.980  54.822  1.00 91.69           C  
ATOM   4393  CB  ARG A 274     -14.498 -32.791  54.192  1.00 91.69           C  
ATOM   4394  HB2 ARG A 274     -14.454 -33.619  54.900  1.00 91.69           H  
ATOM   4395  HB3 ARG A 274     -14.219 -31.883  54.727  1.00 91.69           H  
ATOM   4396  O   ARG A 274     -17.283 -34.135  54.999  1.00 91.69           O  
ATOM   4397  CG  ARG A 274     -13.481 -33.075  53.075  1.00 91.69           C  
ATOM   4398  HG2 ARG A 274     -13.435 -32.234  52.383  1.00 91.69           H  
ATOM   4399  HG3 ARG A 274     -13.791 -33.968  52.533  1.00 91.69           H  
ATOM   4400  CD  ARG A 274     -12.093 -33.320  53.688  1.00 91.69           C  
ATOM   4401  HD2 ARG A 274     -12.183 -34.013  54.524  1.00 91.69           H  
ATOM   4402  HD3 ARG A 274     -11.717 -32.380  54.091  1.00 91.69           H  
ATOM   4403  NE  ARG A 274     -11.118 -33.844  52.710  1.00 91.69           N  
ATOM   4404  HE  ARG A 274     -10.508 -33.174  52.265  1.00 91.69           H  
ATOM   4405  NH1 ARG A 274     -11.208 -36.097  53.246  1.00 91.69           N  
ATOM   4406 HH11 ARG A 274     -10.687 -36.953  53.372  1.00 91.69           H  
ATOM   4407 HH12 ARG A 274     -11.929 -35.925  53.932  1.00 91.69           H  
ATOM   4408  NH2 ARG A 274      -9.691 -35.348  51.810  1.00 91.69           N  
ATOM   4409 HH21 ARG A 274      -9.274 -36.264  51.896  1.00 91.69           H  
ATOM   4410 HH22 ARG A 274      -9.132 -34.555  51.529  1.00 91.69           H  
ATOM   4411  CZ  ARG A 274     -10.693 -35.094  52.592  1.00 91.69           C  
ATOM   4412  N   ASP A 275     -17.384 -31.958  55.538  1.00 89.45           N  
ATOM   4413  H   ASP A 275     -17.039 -31.029  55.341  1.00 89.45           H  
ATOM   4414  CA  ASP A 275     -18.314 -32.114  56.667  1.00 89.45           C  
ATOM   4415  HA  ASP A 275     -18.016 -32.987  57.248  1.00 89.45           H  
ATOM   4416  C   ASP A 275     -19.769 -32.330  56.203  1.00 89.45           C  
ATOM   4417  CB  ASP A 275     -18.233 -30.879  57.582  1.00 89.45           C  
ATOM   4418  HB2 ASP A 275     -18.628 -30.021  57.038  1.00 89.45           H  
ATOM   4419  HB3 ASP A 275     -18.872 -31.041  58.450  1.00 89.45           H  
ATOM   4420  O   ASP A 275     -20.680 -32.503  57.015  1.00 89.45           O  
ATOM   4421  CG  ASP A 275     -16.826 -30.539  58.086  1.00 89.45           C  
ATOM   4422  OD1 ASP A 275     -16.041 -31.477  58.335  1.00 89.45           O  
ATOM   4423  OD2 ASP A 275     -16.548 -29.317  58.218  1.00 89.45           O  
ATOM   4424  N   ILE A 276     -20.021 -32.270  54.890  1.00 89.30           N  
ATOM   4425  H   ILE A 276     -19.235 -32.204  54.259  1.00 89.30           H  
ATOM   4426  CA  ILE A 276     -21.363 -32.257  54.317  1.00 89.30           C  
ATOM   4427  HA  ILE A 276     -22.078 -32.044  55.112  1.00 89.30           H  
ATOM   4428  C   ILE A 276     -21.736 -33.627  53.763  1.00 89.30           C  
ATOM   4429  CB  ILE A 276     -21.493 -31.125  53.278  1.00 89.30           C  
ATOM   4430  HB  ILE A 276     -20.733 -31.260  52.509  1.00 89.30           H  
ATOM   4431  O   ILE A 276     -21.283 -34.041  52.698  1.00 89.30           O  
ATOM   4432  CG1 ILE A 276     -21.279 -29.732  53.913  1.00 89.30           C  
ATOM   4433 HG12 ILE A 276     -21.420 -28.970  53.146  1.00 89.30           H  
ATOM   4434 HG13 ILE A 276     -20.252 -29.643  54.267  1.00 89.30           H  
ATOM   4435  CG2 ILE A 276     -22.865 -31.168  52.579  1.00 89.30           C  
ATOM   4436 HG21 ILE A 276     -22.900 -32.016  51.895  1.00 89.30           H  
ATOM   4437 HG22 ILE A 276     -22.994 -30.253  52.002  1.00 89.30           H  
ATOM   4438 HG23 ILE A 276     -23.673 -31.263  53.304  1.00 89.30           H  
ATOM   4439  CD1 ILE A 276     -22.231 -29.441  55.087  1.00 89.30           C  
ATOM   4440 HD11 ILE A 276     -23.256 -29.718  54.844  1.00 89.30           H  
ATOM   4441 HD12 ILE A 276     -21.910 -29.986  55.974  1.00 89.30           H  
ATOM   4442 HD13 ILE A 276     -22.237 -28.376  55.319  1.00 89.30           H  
ATOM   4443  N   SER A 277     -22.670 -34.284  54.449  1.00 86.31           N  
ATOM   4444  H   SER A 277     -22.967 -33.897  55.334  1.00 86.31           H  
ATOM   4445  CA  SER A 277     -23.348 -35.477  53.946  1.00 86.31           C  
ATOM   4446  HA  SER A 277     -22.773 -35.882  53.112  1.00 86.31           H  
ATOM   4447  C   SER A 277     -24.743 -35.112  53.436  1.00 86.31           C  
ATOM   4448  CB  SER A 277     -23.375 -36.560  55.022  1.00 86.31           C  
ATOM   4449  HB2 SER A 277     -22.407 -36.585  55.524  1.00 86.31           H  
ATOM   4450  HB3 SER A 277     -24.153 -36.351  55.755  1.00 86.31           H  
ATOM   4451  O   SER A 277     -25.570 -34.572  54.171  1.00 86.31           O  
ATOM   4452  OG  SER A 277     -23.596 -37.814  54.407  1.00 86.31           O  
ATOM   4453  HG  SER A 277     -23.214 -38.489  54.973  1.00 86.31           H  
ATOM   4454  N   SER A 278     -25.010 -35.368  52.153  1.00 89.22           N  
ATOM   4455  H   SER A 278     -24.294 -35.823  51.605  1.00 89.22           H  
ATOM   4456  CA  SER A 278     -26.296 -35.078  51.509  1.00 89.22           C  
ATOM   4457  HA  SER A 278     -27.060 -34.974  52.280  1.00 89.22           H  
ATOM   4458  C   SER A 278     -26.726 -36.207  50.576  1.00 89.22           C  
ATOM   4459  CB  SER A 278     -26.226 -33.763  50.724  1.00 89.22           C  
ATOM   4460  HB2 SER A 278     -25.792 -32.982  51.349  1.00 89.22           H  
ATOM   4461  HB3 SER A 278     -25.602 -33.902  49.841  1.00 89.22           H  
ATOM   4462  O   SER A 278     -25.901 -36.943  50.032  1.00 89.22           O  
ATOM   4463  OG  SER A 278     -27.532 -33.380  50.327  1.00 89.22           O  
ATOM   4464  HG  SER A 278     -27.890 -32.839  51.035  1.00 89.22           H  
ATOM   4465  N   THR A 279     -28.034 -36.330  50.347  1.00 89.92           N  
ATOM   4466  H   THR A 279     -28.673 -35.710  50.822  1.00 89.92           H  
ATOM   4467  CA  THR A 279     -28.595 -37.188  49.292  1.00 89.92           C  
ATOM   4468  HA  THR A 279     -28.060 -38.137  49.272  1.00 89.92           H  
ATOM   4469  C   THR A 279     -28.454 -36.564  47.902  1.00 89.92           C  
ATOM   4470  CB  THR A 279     -30.075 -37.489  49.563  1.00 89.92           C  
ATOM   4471  HB  THR A 279     -30.493 -38.037  48.719  1.00 89.92           H  
ATOM   4472  O   THR A 279     -28.454 -37.289  46.911  1.00 89.92           O  
ATOM   4473  CG2 THR A 279     -30.263 -38.321  50.831  1.00 89.92           C  
ATOM   4474 HG21 THR A 279     -31.317 -38.572  50.953  1.00 89.92           H  
ATOM   4475 HG22 THR A 279     -29.924 -37.770  51.708  1.00 89.92           H  
ATOM   4476 HG23 THR A 279     -29.696 -39.248  50.750  1.00 89.92           H  
ATOM   4477  OG1 THR A 279     -30.790 -36.286  49.742  1.00 89.92           O  
ATOM   4478  HG1 THR A 279     -31.695 -36.530  49.948  1.00 89.92           H  
ATOM   4479  N   LYS A 280     -28.294 -35.237  47.807  1.00 91.72           N  
ATOM   4480  H   LYS A 280     -28.222 -34.709  48.665  1.00 91.72           H  
ATOM   4481  CA  LYS A 280     -28.121 -34.522  46.536  1.00 91.72           C  
ATOM   4482  HA  LYS A 280     -28.728 -35.009  45.773  1.00 91.72           H  
ATOM   4483  C   LYS A 280     -26.666 -34.563  46.083  1.00 91.72           C  
ATOM   4484  CB  LYS A 280     -28.572 -33.060  46.681  1.00 91.72           C  
ATOM   4485  HB2 LYS A 280     -28.359 -32.536  45.749  1.00 91.72           H  
ATOM   4486  HB3 LYS A 280     -27.990 -32.593  47.475  1.00 91.72           H  
ATOM   4487  O   LYS A 280     -25.775 -34.321  46.890  1.00 91.72           O  
ATOM   4488  CG  LYS A 280     -30.065 -32.906  47.000  1.00 91.72           C  
ATOM   4489  HG2 LYS A 280     -30.290 -33.384  47.953  1.00 91.72           H  
ATOM   4490  HG3 LYS A 280     -30.651 -33.384  46.215  1.00 91.72           H  
ATOM   4491  CD  LYS A 280     -30.438 -31.419  47.081  1.00 91.72           C  
ATOM   4492  HD2 LYS A 280     -29.859 -30.950  47.877  1.00 91.72           H  
ATOM   4493  HD3 LYS A 280     -30.194 -30.938  46.134  1.00 91.72           H  
ATOM   4494  CE  LYS A 280     -31.934 -31.259  47.373  1.00 91.72           C  
ATOM   4495  HE2 LYS A 280     -32.158 -31.740  48.325  1.00 91.72           H  
ATOM   4496  HE3 LYS A 280     -32.495 -31.781  46.598  1.00 91.72           H  
ATOM   4497  NZ  LYS A 280     -32.337 -29.829  47.412  1.00 91.72           N  
ATOM   4498  HZ1 LYS A 280     -32.142 -29.379  46.529  1.00 91.72           H  
ATOM   4499  HZ2 LYS A 280     -31.838 -29.333  48.137  1.00 91.72           H  
ATOM   4500  HZ3 LYS A 280     -33.327 -29.742  47.592  1.00 91.72           H  
ATOM   4501  N   ASN A 281     -26.439 -34.747  44.779  1.00 93.73           N  
ATOM   4502  H   ASN A 281     -27.214 -35.043  44.204  1.00 93.73           H  
ATOM   4503  CA  ASN A 281     -25.097 -34.708  44.175  1.00 93.73           C  
ATOM   4504  HA  ASN A 281     -24.486 -35.503  44.601  1.00 93.73           H  
ATOM   4505  C   ASN A 281     -24.368 -33.389  44.453  1.00 93.73           C  
ATOM   4506  CB  ASN A 281     -25.217 -34.921  42.652  1.00 93.73           C  
ATOM   4507  HB2 ASN A 281     -24.232 -34.799  42.203  1.00 93.73           H  
ATOM   4508  HB3 ASN A 281     -25.886 -34.173  42.227  1.00 93.73           H  
ATOM   4509  O   ASN A 281     -23.159 -33.380  44.661  1.00 93.73           O  
ATOM   4510  CG  ASN A 281     -25.712 -36.306  42.279  1.00 93.73           C  
ATOM   4511  ND2 ASN A 281     -26.277 -36.474  41.108  1.00 93.73           N  
ATOM   4512 HD21 ASN A 281     -26.371 -35.722  40.441  1.00 93.73           H  
ATOM   4513 HD22 ASN A 281     -26.587 -37.415  40.910  1.00 93.73           H  
ATOM   4514  OD1 ASN A 281     -25.630 -37.248  43.038  1.00 93.73           O  
ATOM   4515  N   ARG A 282     -25.118 -32.279  44.448  1.00 94.98           N  
ATOM   4516  H   ARG A 282     -26.117 -32.379  44.335  1.00 94.98           H  
ATOM   4517  CA  ARG A 282     -24.604 -30.934  44.697  1.00 94.98           C  
ATOM   4518  HA  ARG A 282     -23.621 -31.035  45.157  1.00 94.98           H  
ATOM   4519  C   ARG A 282     -25.489 -30.190  45.684  1.00 94.98           C  
ATOM   4520  CB  ARG A 282     -24.434 -30.155  43.384  1.00 94.98           C  
ATOM   4521  HB2 ARG A 282     -24.121 -29.137  43.615  1.00 94.98           H  
ATOM   4522  HB3 ARG A 282     -25.386 -30.116  42.854  1.00 94.98           H  
ATOM   4523  O   ARG A 282     -26.715 -30.254  45.578  1.00 94.98           O  
ATOM   4524  CG  ARG A 282     -23.366 -30.805  42.494  1.00 94.98           C  
ATOM   4525  HG2 ARG A 282     -22.417 -30.818  43.029  1.00 94.98           H  
ATOM   4526  HG3 ARG A 282     -23.651 -31.832  42.264  1.00 94.98           H  
ATOM   4527  CD  ARG A 282     -23.188 -30.050  41.178  1.00 94.98           C  
ATOM   4528  HD2 ARG A 282     -22.878 -29.029  41.399  1.00 94.98           H  
ATOM   4529  HD3 ARG A 282     -24.132 -30.011  40.635  1.00 94.98           H  
ATOM   4530  NE  ARG A 282     -22.146 -30.683  40.357  1.00 94.98           N  
ATOM   4531  HE  ARG A 282     -21.242 -30.233  40.330  1.00 94.98           H  
ATOM   4532  NH1 ARG A 282     -23.351 -32.408  39.422  1.00 94.98           N  
ATOM   4533 HH11 ARG A 282     -24.154 -32.115  39.960  1.00 94.98           H  
ATOM   4534 HH12 ARG A 282     -23.354 -33.231  38.837  1.00 94.98           H  
ATOM   4535  NH2 ARG A 282     -21.187 -32.105  38.908  1.00 94.98           N  
ATOM   4536 HH21 ARG A 282     -20.348 -31.566  39.066  1.00 94.98           H  
ATOM   4537 HH22 ARG A 282     -21.108 -32.990  38.428  1.00 94.98           H  
ATOM   4538  CZ  ARG A 282     -22.238 -31.742  39.581  1.00 94.98           C  
ATOM   4539  N   VAL A 283     -24.869 -29.485  46.623  1.00 94.81           N  
ATOM   4540  H   VAL A 283     -23.859 -29.498  46.636  1.00 94.81           H  
ATOM   4541  CA  VAL A 283     -25.556 -28.644  47.614  1.00 94.81           C  
ATOM   4542  HA  VAL A 283     -26.547 -28.396  47.235  1.00 94.81           H  
ATOM   4543  C   VAL A 283     -24.819 -27.330  47.807  1.00 94.81           C  
ATOM   4544  CB  VAL A 283     -25.738 -29.348  48.972  1.00 94.81           C  
ATOM   4545  HB  VAL A 283     -26.193 -28.636  49.661  1.00 94.81           H  
ATOM   4546  O   VAL A 283     -23.594 -27.300  47.782  1.00 94.81           O  
ATOM   4547  CG1 VAL A 283     -26.695 -30.533  48.849  1.00 94.81           C  
ATOM   4548 HG11 VAL A 283     -27.596 -30.225  48.319  1.00 94.81           H  
ATOM   4549 HG12 VAL A 283     -26.212 -31.349  48.311  1.00 94.81           H  
ATOM   4550 HG13 VAL A 283     -26.968 -30.871  49.849  1.00 94.81           H  
ATOM   4551  CG2 VAL A 283     -24.436 -29.853  49.595  1.00 94.81           C  
ATOM   4552 HG21 VAL A 283     -23.913 -30.520  48.910  1.00 94.81           H  
ATOM   4553 HG22 VAL A 283     -24.668 -30.394  50.513  1.00 94.81           H  
ATOM   4554 HG23 VAL A 283     -23.787 -29.012  49.840  1.00 94.81           H  
ATOM   4555  N   ILE A 284     -25.565 -26.246  48.001  1.00 94.52           N  
ATOM   4556  H   ILE A 284     -26.569 -26.340  48.056  1.00 94.52           H  
ATOM   4557  CA  ILE A 284     -25.005 -24.928  48.301  1.00 94.52           C  
ATOM   4558  HA  ILE A 284     -23.983 -24.874  47.927  1.00 94.52           H  
ATOM   4559  C   ILE A 284     -24.988 -24.772  49.819  1.00 94.52           C  
ATOM   4560  CB  ILE A 284     -25.813 -23.807  47.618  1.00 94.52           C  
ATOM   4561  HB  ILE A 284     -26.811 -23.805  48.055  1.00 94.52           H  
ATOM   4562  O   ILE A 284     -26.019 -24.960  50.468  1.00 94.52           O  
ATOM   4563  CG1 ILE A 284     -25.944 -24.019  46.091  1.00 94.52           C  
ATOM   4564 HG12 ILE A 284     -25.030 -23.705  45.587  1.00 94.52           H  
ATOM   4565 HG13 ILE A 284     -26.108 -25.071  45.857  1.00 94.52           H  
ATOM   4566  CG2 ILE A 284     -25.157 -22.444  47.898  1.00 94.52           C  
ATOM   4567 HG21 ILE A 284     -25.132 -22.241  48.969  1.00 94.52           H  
ATOM   4568 HG22 ILE A 284     -24.140 -22.433  47.506  1.00 94.52           H  
ATOM   4569 HG23 ILE A 284     -25.722 -21.643  47.421  1.00 94.52           H  
ATOM   4570  CD1 ILE A 284     -27.145 -23.254  45.524  1.00 94.52           C  
ATOM   4571 HD11 ILE A 284     -26.979 -22.179  45.583  1.00 94.52           H  
ATOM   4572 HD12 ILE A 284     -28.045 -23.506  46.085  1.00 94.52           H  
ATOM   4573 HD13 ILE A 284     -27.310 -23.544  44.486  1.00 94.52           H  
ATOM   4574  N   VAL A 285     -23.832 -24.441  50.385  1.00 93.78           N  
ATOM   4575  H   VAL A 285     -23.035 -24.280  49.786  1.00 93.78           H  
ATOM   4576  CA  VAL A 285     -23.655 -24.226  51.827  1.00 93.78           C  
ATOM   4577  HA  VAL A 285     -24.634 -24.099  52.287  1.00 93.78           H  
ATOM   4578  C   VAL A 285     -22.878 -22.940  52.076  1.00 93.78           C  
ATOM   4579  CB  VAL A 285     -22.974 -25.425  52.522  1.00 93.78           C  
ATOM   4580  HB  VAL A 285     -22.950 -25.223  53.593  1.00 93.78           H  
ATOM   4581  O   VAL A 285     -22.132 -22.478  51.218  1.00 93.78           O  
ATOM   4582  CG1 VAL A 285     -23.768 -26.723  52.319  1.00 93.78           C  
ATOM   4583 HG11 VAL A 285     -24.812 -26.563  52.591  1.00 93.78           H  
ATOM   4584 HG12 VAL A 285     -23.711 -27.038  51.278  1.00 93.78           H  
ATOM   4585 HG13 VAL A 285     -23.355 -27.509  52.952  1.00 93.78           H  
ATOM   4586  CG2 VAL A 285     -21.533 -25.644  52.055  1.00 93.78           C  
ATOM   4587 HG21 VAL A 285     -21.510 -25.779  50.973  1.00 93.78           H  
ATOM   4588 HG22 VAL A 285     -20.914 -24.785  52.313  1.00 93.78           H  
ATOM   4589 HG23 VAL A 285     -21.112 -26.525  52.538  1.00 93.78           H  
ATOM   4590  N   THR A 286     -23.030 -22.365  53.265  1.00 94.36           N  
ATOM   4591  H   THR A 286     -23.663 -22.784  53.931  1.00 94.36           H  
ATOM   4592  CA  THR A 286     -22.198 -21.249  53.729  1.00 94.36           C  
ATOM   4593  HA  THR A 286     -21.635 -20.827  52.896  1.00 94.36           H  
ATOM   4594  C   THR A 286     -21.203 -21.777  54.750  1.00 94.36           C  
ATOM   4595  CB  THR A 286     -23.057 -20.128  54.323  1.00 94.36           C  
ATOM   4596  HB  THR A 286     -23.594 -20.504  55.194  1.00 94.36           H  
ATOM   4597  O   THR A 286     -21.612 -22.257  55.808  1.00 94.36           O  
ATOM   4598  CG2 THR A 286     -22.228 -18.913  54.731  1.00 94.36           C  
ATOM   4599 HG21 THR A 286     -21.634 -18.575  53.881  1.00 94.36           H  
ATOM   4600 HG22 THR A 286     -21.557 -19.175  55.549  1.00 94.36           H  
ATOM   4601 HG23 THR A 286     -22.888 -18.106  55.049  1.00 94.36           H  
ATOM   4602  OG1 THR A 286     -23.995 -19.672  53.377  1.00 94.36           O  
ATOM   4603  HG1 THR A 286     -23.521 -19.146  52.729  1.00 94.36           H  
ATOM   4604  N   LEU A 287     -19.912 -21.685  54.435  1.00 92.59           N  
ATOM   4605  H   LEU A 287     -19.657 -21.245  53.563  1.00 92.59           H  
ATOM   4606  CA  LEU A 287     -18.831 -22.125  55.315  1.00 92.59           C  
ATOM   4607  HA  LEU A 287     -19.058 -23.130  55.670  1.00 92.59           H  
ATOM   4608  C   LEU A 287     -18.715 -21.217  56.550  1.00 92.59           C  
ATOM   4609  CB  LEU A 287     -17.505 -22.165  54.527  1.00 92.59           C  
ATOM   4610  HB2 LEU A 287     -16.717 -22.512  55.196  1.00 92.59           H  
ATOM   4611  HB3 LEU A 287     -17.261 -21.148  54.220  1.00 92.59           H  
ATOM   4612  O   LEU A 287     -19.247 -20.102  56.579  1.00 92.59           O  
ATOM   4613  CG  LEU A 287     -17.492 -23.058  53.270  1.00 92.59           C  
ATOM   4614  HG  LEU A 287     -18.201 -22.662  52.542  1.00 92.59           H  
ATOM   4615  CD1 LEU A 287     -16.100 -23.036  52.639  1.00 92.59           C  
ATOM   4616 HD11 LEU A 287     -16.097 -23.634  51.728  1.00 92.59           H  
ATOM   4617 HD12 LEU A 287     -15.829 -22.012  52.382  1.00 92.59           H  
ATOM   4618 HD13 LEU A 287     -15.366 -23.444  53.335  1.00 92.59           H  
ATOM   4619  CD2 LEU A 287     -17.864 -24.509  53.577  1.00 92.59           C  
ATOM   4620 HD21 LEU A 287     -18.915 -24.565  53.857  1.00 92.59           H  
ATOM   4621 HD22 LEU A 287     -17.716 -25.127  52.691  1.00 92.59           H  
ATOM   4622 HD23 LEU A 287     -17.244 -24.890  54.389  1.00 92.59           H  
ATOM   4623  N   VAL A 288     -17.964 -21.655  57.565  1.00 89.98           N  
ATOM   4624  H   VAL A 288     -17.643 -22.612  57.536  1.00 89.98           H  
ATOM   4625  CA  VAL A 288     -17.629 -20.824  58.743  1.00 89.98           C  
ATOM   4626  HA  VAL A 288     -18.552 -20.594  59.275  1.00 89.98           H  
ATOM   4627  C   VAL A 288     -16.989 -19.483  58.375  1.00 89.98           C  
ATOM   4628  CB  VAL A 288     -16.689 -21.547  59.723  1.00 89.98           C  
ATOM   4629  HB  VAL A 288     -16.469 -20.863  60.543  1.00 89.98           H  
ATOM   4630  O   VAL A 288     -17.185 -18.502  59.085  1.00 89.98           O  
ATOM   4631  CG1 VAL A 288     -17.367 -22.771  60.340  1.00 89.98           C  
ATOM   4632 HG11 VAL A 288     -17.536 -23.540  59.586  1.00 89.98           H  
ATOM   4633 HG12 VAL A 288     -18.318 -22.490  60.793  1.00 89.98           H  
ATOM   4634 HG13 VAL A 288     -16.726 -23.189  61.115  1.00 89.98           H  
ATOM   4635  CG2 VAL A 288     -15.352 -21.943  59.079  1.00 89.98           C  
ATOM   4636 HG21 VAL A 288     -14.793 -21.057  58.779  1.00 89.98           H  
ATOM   4637 HG22 VAL A 288     -14.744 -22.475  59.810  1.00 89.98           H  
ATOM   4638 HG23 VAL A 288     -15.511 -22.583  58.211  1.00 89.98           H  
ATOM   4639  N   SER A 289     -16.279 -19.413  57.243  1.00 89.98           N  
ATOM   4640  H   SER A 289     -16.194 -20.247  56.679  1.00 89.98           H  
ATOM   4641  CA  SER A 289     -15.685 -18.179  56.715  1.00 89.98           C  
ATOM   4642  HA  SER A 289     -15.110 -17.700  57.508  1.00 89.98           H  
ATOM   4643  C   SER A 289     -16.718 -17.158  56.228  1.00 89.98           C  
ATOM   4644  CB  SER A 289     -14.736 -18.519  55.560  1.00 89.98           C  
ATOM   4645  HB2 SER A 289     -13.941 -19.169  55.924  1.00 89.98           H  
ATOM   4646  HB3 SER A 289     -14.293 -17.601  55.173  1.00 89.98           H  
ATOM   4647  O   SER A 289     -16.353 -16.028  55.923  1.00 89.98           O  
ATOM   4648  OG  SER A 289     -15.445 -19.175  54.525  1.00 89.98           O  
ATOM   4649  HG  SER A 289     -14.857 -19.293  53.776  1.00 89.98           H  
ATOM   4650  N   GLY A 290     -17.992 -17.544  56.115  1.00 92.55           N  
ATOM   4651  H   GLY A 290     -18.221 -18.491  56.381  1.00 92.55           H  
ATOM   4652  CA  GLY A 290     -19.039 -16.752  55.473  1.00 92.55           C  
ATOM   4653  HA2 GLY A 290     -18.868 -15.694  55.671  1.00 92.55           H  
ATOM   4654  HA3 GLY A 290     -20.005 -17.035  55.892  1.00 92.55           H  
ATOM   4655  C   GLY A 290     -19.109 -16.941  53.956  1.00 92.55           C  
ATOM   4656  O   GLY A 290     -20.092 -16.517  53.355  1.00 92.55           O  
ATOM   4657  N   LEU A 291     -18.132 -17.623  53.347  1.00 94.33           N  
ATOM   4658  H   LEU A 291     -17.358 -17.961  53.901  1.00 94.33           H  
ATOM   4659  CA  LEU A 291     -18.131 -17.917  51.917  1.00 94.33           C  
ATOM   4660  HA  LEU A 291     -18.346 -16.989  51.388  1.00 94.33           H  
ATOM   4661  C   LEU A 291     -19.229 -18.934  51.585  1.00 94.33           C  
ATOM   4662  CB  LEU A 291     -16.736 -18.409  51.493  1.00 94.33           C  
ATOM   4663  HB2 LEU A 291     -16.529 -19.344  52.014  1.00 94.33           H  
ATOM   4664  HB3 LEU A 291     -15.994 -17.672  51.801  1.00 94.33           H  
ATOM   4665  O   LEU A 291     -19.286 -20.020  52.169  1.00 94.33           O  
ATOM   4666  CG  LEU A 291     -16.580 -18.658  49.980  1.00 94.33           C  
ATOM   4667  HG  LEU A 291     -17.316 -19.396  49.660  1.00 94.33           H  
ATOM   4668  CD1 LEU A 291     -16.770 -17.389  49.151  1.00 94.33           C  
ATOM   4669 HD11 LEU A 291     -16.569 -17.602  48.101  1.00 94.33           H  
ATOM   4670 HD12 LEU A 291     -16.089 -16.607  49.487  1.00 94.33           H  
ATOM   4671 HD13 LEU A 291     -17.799 -17.034  49.218  1.00 94.33           H  
ATOM   4672  CD2 LEU A 291     -15.187 -19.221  49.701  1.00 94.33           C  
ATOM   4673 HD21 LEU A 291     -15.099 -19.451  48.639  1.00 94.33           H  
ATOM   4674 HD22 LEU A 291     -14.424 -18.490  49.968  1.00 94.33           H  
ATOM   4675 HD23 LEU A 291     -15.036 -20.140  50.268  1.00 94.33           H  
ATOM   4676  N   GLN A 292     -20.097 -18.580  50.643  1.00 96.06           N  
ATOM   4677  H   GLN A 292     -19.971 -17.692  50.178  1.00 96.06           H  
ATOM   4678  CA  GLN A 292     -21.039 -19.520  50.055  1.00 96.06           C  
ATOM   4679  HA  GLN A 292     -21.380 -20.200  50.836  1.00 96.06           H  
ATOM   4680  C   GLN A 292     -20.318 -20.342  48.983  1.00 96.06           C  
ATOM   4681  CB  GLN A 292     -22.261 -18.762  49.523  1.00 96.06           C  
ATOM   4682  HB2 GLN A 292     -22.582 -18.034  50.268  1.00 96.06           H  
ATOM   4683  HB3 GLN A 292     -21.993 -18.230  48.610  1.00 96.06           H  
ATOM   4684  O   GLN A 292     -19.570 -19.785  48.186  1.00 96.06           O  
ATOM   4685  CG  GLN A 292     -23.428 -19.716  49.250  1.00 96.06           C  
ATOM   4686  HG2 GLN A 292     -23.668 -20.262  50.162  1.00 96.06           H  
ATOM   4687  HG3 GLN A 292     -23.140 -20.438  48.486  1.00 96.06           H  
ATOM   4688  CD  GLN A 292     -24.664 -18.966  48.770  1.00 96.06           C  
ATOM   4689  NE2 GLN A 292     -25.773 -19.044  49.472  1.00 96.06           N  
ATOM   4690 HE21 GLN A 292     -26.545 -18.509  49.100  1.00 96.06           H  
ATOM   4691 HE22 GLN A 292     -25.822 -19.586  50.323  1.00 96.06           H  
ATOM   4692  OE1 GLN A 292     -24.665 -18.290  47.762  1.00 96.06           O  
ATOM   4693  N   VAL A 293     -20.508 -21.660  48.996  1.00 96.70           N  
ATOM   4694  H   VAL A 293     -21.122 -22.052  49.696  1.00 96.70           H  
ATOM   4695  CA  VAL A 293     -19.867 -22.594  48.063  1.00 96.70           C  
ATOM   4696  HA  VAL A 293     -19.555 -22.042  47.176  1.00 96.70           H  
ATOM   4697  C   VAL A 293     -20.846 -23.668  47.609  1.00 96.70           C  
ATOM   4698  CB  VAL A 293     -18.605 -23.252  48.656  1.00 96.70           C  
ATOM   4699  HB  VAL A 293     -18.201 -23.913  47.889  1.00 96.70           H  
ATOM   4700  O   VAL A 293     -21.759 -24.045  48.348  1.00 96.70           O  
ATOM   4701  CG1 VAL A 293     -17.518 -22.230  49.003  1.00 96.70           C  
ATOM   4702 HG11 VAL A 293     -17.830 -21.631  49.859  1.00 96.70           H  
ATOM   4703 HG12 VAL A 293     -17.342 -21.576  48.149  1.00 96.70           H  
ATOM   4704 HG13 VAL A 293     -16.589 -22.745  49.248  1.00 96.70           H  
ATOM   4705  CG2 VAL A 293     -18.882 -24.108  49.898  1.00 96.70           C  
ATOM   4706 HG21 VAL A 293     -17.948 -24.529  50.270  1.00 96.70           H  
ATOM   4707 HG22 VAL A 293     -19.345 -23.502  50.677  1.00 96.70           H  
ATOM   4708 HG23 VAL A 293     -19.548 -24.933  49.643  1.00 96.70           H  
ATOM   4709  N   MET A 294     -20.624 -24.208  46.411  1.00 97.75           N  
ATOM   4710  H   MET A 294     -19.853 -23.860  45.859  1.00 97.75           H  
ATOM   4711  CA  MET A 294     -21.296 -25.420  45.950  1.00 97.75           C  
ATOM   4712  HA  MET A 294     -22.231 -25.538  46.498  1.00 97.75           H  
ATOM   4713  C   MET A 294     -20.414 -26.640  46.234  1.00 97.75           C  
ATOM   4714  CB  MET A 294     -21.658 -25.282  44.467  1.00 97.75           C  
ATOM   4715  HB2 MET A 294     -22.220 -24.359  44.325  1.00 97.75           H  
ATOM   4716  HB3 MET A 294     -20.747 -25.233  43.870  1.00 97.75           H  
ATOM   4717  O   MET A 294     -19.303 -26.746  45.715  1.00 97.75           O  
ATOM   4718  CG  MET A 294     -22.515 -26.462  43.993  1.00 97.75           C  
ATOM   4719  HG2 MET A 294     -21.964 -27.386  44.164  1.00 97.75           H  
ATOM   4720  HG3 MET A 294     -23.422 -26.504  44.596  1.00 97.75           H  
ATOM   4721  SD  MET A 294     -22.985 -26.397  42.241  1.00 97.75           S  
ATOM   4722  CE  MET A 294     -24.324 -25.176  42.316  1.00 97.75           C  
ATOM   4723  HE1 MET A 294     -23.965 -24.264  42.793  1.00 97.75           H  
ATOM   4724  HE2 MET A 294     -25.158 -25.573  42.893  1.00 97.75           H  
ATOM   4725  HE3 MET A 294     -24.667 -24.939  41.308  1.00 97.75           H  
ATOM   4726  N   CYS A 295     -20.923 -27.568  47.041  1.00 97.49           N  
ATOM   4727  H   CYS A 295     -21.834 -27.403  47.445  1.00 97.49           H  
ATOM   4728  CA  CYS A 295     -20.257 -28.820  47.370  1.00 97.49           C  
ATOM   4729  HA  CYS A 295     -19.181 -28.670  47.285  1.00 97.49           H  
ATOM   4730  C   CYS A 295     -20.685 -29.943  46.425  1.00 97.49           C  
ATOM   4731  CB  CYS A 295     -20.570 -29.225  48.814  1.00 97.49           C  
ATOM   4732  HB2 CYS A 295     -20.084 -30.180  49.012  1.00 97.49           H  
ATOM   4733  HB3 CYS A 295     -21.646 -29.374  48.908  1.00 97.49           H  
ATOM   4734  O   CYS A 295     -21.886 -30.185  46.288  1.00 97.49           O  
ATOM   4735  SG  CYS A 295     -20.047 -28.065  50.096  1.00 97.49           S  
ATOM   4736  N   ASP A 296     -19.729 -30.681  45.859  1.00 97.44           N  
ATOM   4737  H   ASP A 296     -18.771 -30.420  46.042  1.00 97.44           H  
ATOM   4738  CA  ASP A 296     -19.973 -32.016  45.300  1.00 97.44           C  
ATOM   4739  HA  ASP A 296     -21.003 -32.072  44.950  1.00 97.44           H  
ATOM   4740  C   ASP A 296     -19.790 -33.066  46.404  1.00 97.44           C  
ATOM   4741  CB  ASP A 296     -19.085 -32.273  44.078  1.00 97.44           C  
ATOM   4742  HB2 ASP A 296     -19.311 -31.519  43.325  1.00 97.44           H  
ATOM   4743  HB3 ASP A 296     -18.038 -32.157  44.358  1.00 97.44           H  
ATOM   4744  O   ASP A 296     -18.711 -33.218  46.986  1.00 97.44           O  
ATOM   4745  CG  ASP A 296     -19.249 -33.655  43.439  1.00 97.44           C  
ATOM   4746  OD1 ASP A 296     -19.819 -34.595  44.039  1.00 97.44           O  
ATOM   4747  OD2 ASP A 296     -18.761 -33.807  42.301  1.00 97.44           O  
ATOM   4748  N   THR A 297     -20.877 -33.776  46.704  1.00 96.17           N  
ATOM   4749  H   THR A 297     -21.694 -33.651  46.124  1.00 96.17           H  
ATOM   4750  CA  THR A 297     -20.966 -34.716  47.831  1.00 96.17           C  
ATOM   4751  HA  THR A 297     -20.156 -34.509  48.530  1.00 96.17           H  
ATOM   4752  C   THR A 297     -20.815 -36.180  47.414  1.00 96.17           C  
ATOM   4753  CB  THR A 297     -22.281 -34.537  48.604  1.00 96.17           C  
ATOM   4754  HB  THR A 297     -22.231 -35.132  49.516  1.00 96.17           H  
ATOM   4755  O   THR A 297     -20.941 -37.063  48.263  1.00 96.17           O  
ATOM   4756  CG2 THR A 297     -22.562 -33.087  49.001  1.00 96.17           C  
ATOM   4757 HG21 THR A 297     -21.712 -32.698  49.563  1.00 96.17           H  
ATOM   4758 HG22 THR A 297     -22.720 -32.471  48.116  1.00 96.17           H  
ATOM   4759 HG23 THR A 297     -23.446 -33.047  49.637  1.00 96.17           H  
ATOM   4760  OG1 THR A 297     -23.351 -35.017  47.821  1.00 96.17           O  
ATOM   4761  HG1 THR A 297     -24.020 -34.337  47.709  1.00 96.17           H  
ATOM   4762  N   LYS A 298     -20.587 -36.469  46.123  1.00 95.53           N  
ATOM   4763  H   LYS A 298     -20.445 -35.701  45.483  1.00 95.53           H  
ATOM   4764  CA  LYS A 298     -20.611 -37.844  45.590  1.00 95.53           C  
ATOM   4765  HA  LYS A 298     -20.623 -38.555  46.416  1.00 95.53           H  
ATOM   4766  C   LYS A 298     -19.366 -38.227  44.813  1.00 95.53           C  
ATOM   4767  CB  LYS A 298     -21.862 -38.057  44.716  1.00 95.53           C  
ATOM   4768  HB2 LYS A 298     -21.841 -39.068  44.309  1.00 95.53           H  
ATOM   4769  HB3 LYS A 298     -21.831 -37.359  43.880  1.00 95.53           H  
ATOM   4770  O   LYS A 298     -18.910 -39.361  44.949  1.00 95.53           O  
ATOM   4771  CG  LYS A 298     -23.190 -37.861  45.460  1.00 95.53           C  
ATOM   4772  HG2 LYS A 298     -24.007 -37.998  44.752  1.00 95.53           H  
ATOM   4773  HG3 LYS A 298     -23.233 -36.840  45.839  1.00 95.53           H  
ATOM   4774  CD  LYS A 298     -23.398 -38.843  46.617  1.00 95.53           C  
ATOM   4775  HD2 LYS A 298     -22.523 -38.842  47.267  1.00 95.53           H  
ATOM   4776  HD3 LYS A 298     -23.551 -39.850  46.228  1.00 95.53           H  
ATOM   4777  CE  LYS A 298     -24.606 -38.393  47.435  1.00 95.53           C  
ATOM   4778  HE2 LYS A 298     -24.526 -37.316  47.578  1.00 95.53           H  
ATOM   4779  HE3 LYS A 298     -25.525 -38.593  46.885  1.00 95.53           H  
ATOM   4780  NZ  LYS A 298     -24.607 -39.047  48.760  1.00 95.53           N  
ATOM   4781  HZ1 LYS A 298     -25.246 -38.552  49.365  1.00 95.53           H  
ATOM   4782  HZ2 LYS A 298     -24.845 -40.027  48.700  1.00 95.53           H  
ATOM   4783  HZ3 LYS A 298     -23.692 -38.945  49.177  1.00 95.53           H  
ATOM   4784  N   THR A 299     -18.816 -37.325  44.005  1.00 95.38           N  
ATOM   4785  H   THR A 299     -19.216 -36.400  43.942  1.00 95.38           H  
ATOM   4786  CA  THR A 299     -17.676 -37.665  43.147  1.00 95.38           C  
ATOM   4787  HA  THR A 299     -17.941 -38.537  42.549  1.00 95.38           H  
ATOM   4788  C   THR A 299     -16.460 -38.009  43.998  1.00 95.38           C  
ATOM   4789  CB  THR A 299     -17.341 -36.527  42.182  1.00 95.38           C  
ATOM   4790  HB  THR A 299     -17.033 -35.647  42.745  1.00 95.38           H  
ATOM   4791  O   THR A 299     -16.044 -37.206  44.830  1.00 95.38           O  
ATOM   4792  CG2 THR A 299     -16.232 -36.901  41.200  1.00 95.38           C  
ATOM   4793 HG21 THR A 299     -16.118 -36.107  40.461  1.00 95.38           H  
ATOM   4794 HG22 THR A 299     -16.485 -37.826  40.683  1.00 95.38           H  
ATOM   4795 HG23 THR A 299     -15.288 -37.022  41.730  1.00 95.38           H  
ATOM   4796  OG1 THR A 299     -18.481 -36.221  41.417  1.00 95.38           O  
ATOM   4797  HG1 THR A 299     -18.762 -35.358  41.729  1.00 95.38           H  
ATOM   4798  N   ASP A 300     -15.886 -39.196  43.786  1.00 92.89           N  
ATOM   4799  H   ASP A 300     -16.299 -39.819  43.107  1.00 92.89           H  
ATOM   4800  CA  ASP A 300     -14.683 -39.662  44.493  1.00 92.89           C  
ATOM   4801  HA  ASP A 300     -14.557 -40.719  44.258  1.00 92.89           H  
ATOM   4802  C   ASP A 300     -14.809 -39.589  46.032  1.00 92.89           C  
ATOM   4803  CB  ASP A 300     -13.457 -38.929  43.919  1.00 92.89           C  
ATOM   4804  HB2 ASP A 300     -13.481 -38.992  42.831  1.00 92.89           H  
ATOM   4805  HB3 ASP A 300     -13.498 -37.875  44.194  1.00 92.89           H  
ATOM   4806  O   ASP A 300     -13.904 -39.136  46.724  1.00 92.89           O  
ATOM   4807  CG  ASP A 300     -12.141 -39.535  44.401  1.00 92.89           C  
ATOM   4808  OD1 ASP A 300     -12.022 -40.773  44.301  1.00 92.89           O  
ATOM   4809  OD2 ASP A 300     -11.260 -38.746  44.814  1.00 92.89           O  
ATOM   4810  N   GLY A 301     -15.977 -39.953  46.576  1.00 92.45           N  
ATOM   4811  H   GLY A 301     -16.718 -40.251  45.959  1.00 92.45           H  
ATOM   4812  CA  GLY A 301     -16.264 -39.865  48.017  1.00 92.45           C  
ATOM   4813  HA2 GLY A 301     -17.028 -40.601  48.269  1.00 92.45           H  
ATOM   4814  HA3 GLY A 301     -15.364 -40.106  48.581  1.00 92.45           H  
ATOM   4815  C   GLY A 301     -16.761 -38.493  48.492  1.00 92.45           C  
ATOM   4816  O   GLY A 301     -17.075 -38.333  49.667  1.00 92.45           O  
ATOM   4817  N   GLY A 302     -16.886 -37.516  47.589  1.00 94.78           N  
ATOM   4818  H   GLY A 302     -16.532 -37.682  46.658  1.00 94.78           H  
ATOM   4819  CA  GLY A 302     -17.370 -36.175  47.901  1.00 94.78           C  
ATOM   4820  HA2 GLY A 302     -17.670 -35.676  46.979  1.00 94.78           H  
ATOM   4821  HA3 GLY A 302     -18.244 -36.259  48.547  1.00 94.78           H  
ATOM   4822  C   GLY A 302     -16.333 -35.302  48.609  1.00 94.78           C  
ATOM   4823  O   GLY A 302     -15.127 -35.567  48.588  1.00 94.78           O  
ATOM   4824  N   GLY A 303     -16.819 -34.221  49.219  1.00 95.83           N  
ATOM   4825  H   GLY A 303     -17.812 -34.044  49.159  1.00 95.83           H  
ATOM   4826  CA  GLY A 303     -15.992 -33.272  49.961  1.00 95.83           C  
ATOM   4827  HA2 GLY A 303     -16.621 -32.801  50.716  1.00 95.83           H  
ATOM   4828  HA3 GLY A 303     -15.190 -33.806  50.471  1.00 95.83           H  
ATOM   4829  C   GLY A 303     -15.366 -32.168  49.111  1.00 95.83           C  
ATOM   4830  O   GLY A 303     -14.485 -31.460  49.594  1.00 95.83           O  
ATOM   4831  N   TRP A 304     -15.804 -32.008  47.862  1.00 97.77           N  
ATOM   4832  H   TRP A 304     -16.567 -32.584  47.536  1.00 97.77           H  
ATOM   4833  CA  TRP A 304     -15.211 -31.055  46.927  1.00 97.77           C  
ATOM   4834  HA  TRP A 304     -14.172 -30.876  47.203  1.00 97.77           H  
ATOM   4835  C   TRP A 304     -15.950 -29.720  46.923  1.00 97.77           C  
ATOM   4836  CB  TRP A 304     -15.222 -31.640  45.521  1.00 97.77           C  
ATOM   4837  HB2 TRP A 304     -16.261 -31.775  45.222  1.00 97.77           H  
ATOM   4838  HB3 TRP A 304     -14.771 -30.901  44.858  1.00 97.77           H  
ATOM   4839  O   TRP A 304     -17.175 -29.691  46.819  1.00 97.77           O  
ATOM   4840  CG  TRP A 304     -14.496 -32.925  45.316  1.00 97.77           C  
ATOM   4841  CD1 TRP A 304     -15.019 -34.168  45.398  1.00 97.77           C  
ATOM   4842  HD1 TRP A 304     -16.050 -34.398  45.624  1.00 97.77           H  
ATOM   4843  CD2 TRP A 304     -13.091 -33.103  44.985  1.00 97.77           C  
ATOM   4844  CE2 TRP A 304     -12.807 -34.499  44.942  1.00 97.77           C  
ATOM   4845  CE3 TRP A 304     -12.029 -32.214  44.724  1.00 97.77           C  
ATOM   4846  HE3 TRP A 304     -12.220 -31.151  44.722  1.00 97.77           H  
ATOM   4847  NE1 TRP A 304     -14.025 -35.101  45.182  1.00 97.77           N  
ATOM   4848  HE1 TRP A 304     -14.199 -36.095  45.220  1.00 97.77           H  
ATOM   4849  CH2 TRP A 304     -10.469 -34.073  44.481  1.00 97.77           C  
ATOM   4850  HH2 TRP A 304      -9.468 -34.430  44.288  1.00 97.77           H  
ATOM   4851  CZ2 TRP A 304     -11.519 -34.986  44.683  1.00 97.77           C  
ATOM   4852  HZ2 TRP A 304     -11.336 -36.050  44.643  1.00 97.77           H  
ATOM   4853  CZ3 TRP A 304     -10.728 -32.691  44.491  1.00 97.77           C  
ATOM   4854  HZ3 TRP A 304      -9.922 -31.995  44.308  1.00 97.77           H  
ATOM   4855  N   ILE A 305     -15.200 -28.622  46.951  1.00 97.74           N  
ATOM   4856  H   ILE A 305     -14.200 -28.742  47.022  1.00 97.74           H  
ATOM   4857  CA  ILE A 305     -15.681 -27.264  46.683  1.00 97.74           C  
ATOM   4858  HA  ILE A 305     -16.730 -27.176  46.966  1.00 97.74           H  
ATOM   4859  C   ILE A 305     -15.551 -27.010  45.184  1.00 97.74           C  
ATOM   4860  CB  ILE A 305     -14.860 -26.232  47.491  1.00 97.74           C  
ATOM   4861  HB  ILE A 305     -13.803 -26.390  47.277  1.00 97.74           H  
ATOM   4862  O   ILE A 305     -14.438 -26.953  44.664  1.00 97.74           O  
ATOM   4863  CG1 ILE A 305     -15.079 -26.417  49.007  1.00 97.74           C  
ATOM   4864 HG12 ILE A 305     -14.991 -27.472  49.267  1.00 97.74           H  
ATOM   4865 HG13 ILE A 305     -16.082 -26.074  49.261  1.00 97.74           H  
ATOM   4866  CG2 ILE A 305     -15.228 -24.798  47.063  1.00 97.74           C  
ATOM   4867 HG21 ILE A 305     -14.914 -24.612  46.036  1.00 97.74           H  
ATOM   4868 HG22 ILE A 305     -14.721 -24.062  47.687  1.00 97.74           H  
ATOM   4869 HG23 ILE A 305     -16.306 -24.652  47.130  1.00 97.74           H  
ATOM   4870  CD1 ILE A 305     -14.085 -25.654  49.888  1.00 97.74           C  
ATOM   4871 HD11 ILE A 305     -13.064 -25.894  49.592  1.00 97.74           H  
ATOM   4872 HD12 ILE A 305     -14.229 -25.945  50.929  1.00 97.74           H  
ATOM   4873 HD13 ILE A 305     -14.244 -24.579  49.807  1.00 97.74           H  
ATOM   4874  N   ILE A 306     -16.670 -26.837  44.488  1.00 98.49           N  
ATOM   4875  H   ILE A 306     -17.555 -26.863  44.973  1.00 98.49           H  
ATOM   4876  CA  ILE A 306     -16.669 -26.445  43.077  1.00 98.49           C  
ATOM   4877  HA  ILE A 306     -15.868 -26.968  42.556  1.00 98.49           H  
ATOM   4878  C   ILE A 306     -16.381 -24.948  42.994  1.00 98.49           C  
ATOM   4879  CB  ILE A 306     -18.002 -26.815  42.400  1.00 98.49           C  
ATOM   4880  HB  ILE A 306     -18.807 -26.282  42.907  1.00 98.49           H  
ATOM   4881  O   ILE A 306     -17.098 -24.154  43.605  1.00 98.49           O  
ATOM   4882  CG1 ILE A 306     -18.291 -28.332  42.484  1.00 98.49           C  
ATOM   4883 HG12 ILE A 306     -18.061 -28.714  43.478  1.00 98.49           H  
ATOM   4884 HG13 ILE A 306     -17.655 -28.859  41.772  1.00 98.49           H  
ATOM   4885  CG2 ILE A 306     -17.948 -26.368  40.927  1.00 98.49           C  
ATOM   4886 HG21 ILE A 306     -17.075 -26.803  40.441  1.00 98.49           H  
ATOM   4887 HG22 ILE A 306     -17.868 -25.284  40.846  1.00 98.49           H  
ATOM   4888 HG23 ILE A 306     -18.847 -26.672  40.391  1.00 98.49           H  
ATOM   4889  CD1 ILE A 306     -19.760 -28.675  42.206  1.00 98.49           C  
ATOM   4890 HD11 ILE A 306     -20.108 -28.219  41.279  1.00 98.49           H  
ATOM   4891 HD12 ILE A 306     -19.873 -29.756  42.121  1.00 98.49           H  
ATOM   4892 HD13 ILE A 306     -20.374 -28.319  43.033  1.00 98.49           H  
ATOM   4893  N   PHE A 307     -15.355 -24.565  42.232  1.00 98.42           N  
ATOM   4894  H   PHE A 307     -14.825 -25.267  41.736  1.00 98.42           H  
ATOM   4895  CA  PHE A 307     -15.006 -23.158  42.026  1.00 98.42           C  
ATOM   4896  HA  PHE A 307     -15.665 -22.557  42.652  1.00 98.42           H  
ATOM   4897  C   PHE A 307     -15.225 -22.669  40.596  1.00 98.42           C  
ATOM   4898  CB  PHE A 307     -13.579 -22.876  42.494  1.00 98.42           C  
ATOM   4899  HB2 PHE A 307     -13.442 -21.796  42.556  1.00 98.42           H  
ATOM   4900  HB3 PHE A 307     -13.447 -23.272  43.501  1.00 98.42           H  
ATOM   4901  O   PHE A 307     -15.294 -21.465  40.380  1.00 98.42           O  
ATOM   4902  CG  PHE A 307     -12.504 -23.421  41.584  1.00 98.42           C  
ATOM   4903  CD1 PHE A 307     -11.897 -24.646  41.895  1.00 98.42           C  
ATOM   4904  HD1 PHE A 307     -12.222 -25.209  42.757  1.00 98.42           H  
ATOM   4905  CD2 PHE A 307     -12.095 -22.701  40.443  1.00 98.42           C  
ATOM   4906  HD2 PHE A 307     -12.567 -21.763  40.188  1.00 98.42           H  
ATOM   4907  CE1 PHE A 307     -10.853 -25.126  41.093  1.00 98.42           C  
ATOM   4908  HE1 PHE A 307     -10.384 -26.067  41.341  1.00 98.42           H  
ATOM   4909  CE2 PHE A 307     -11.045 -23.180  39.645  1.00 98.42           C  
ATOM   4910  HE2 PHE A 307     -10.715 -22.615  38.786  1.00 98.42           H  
ATOM   4911  CZ  PHE A 307     -10.404 -24.380  39.991  1.00 98.42           C  
ATOM   4912  HZ  PHE A 307      -9.567 -24.731  39.406  1.00 98.42           H  
ATOM   4913  N   GLN A 308     -15.350 -23.571  39.630  1.00 98.61           N  
ATOM   4914  H   GLN A 308     -15.232 -24.550  39.849  1.00 98.61           H  
ATOM   4915  CA  GLN A 308     -15.716 -23.238  38.261  1.00 98.61           C  
ATOM   4916  HA  GLN A 308     -16.227 -22.276  38.251  1.00 98.61           H  
ATOM   4917  C   GLN A 308     -16.679 -24.299  37.750  1.00 98.61           C  
ATOM   4918  CB  GLN A 308     -14.444 -23.112  37.412  1.00 98.61           C  
ATOM   4919  HB2 GLN A 308     -13.796 -22.376  37.889  1.00 98.61           H  
ATOM   4920  HB3 GLN A 308     -13.912 -24.064  37.396  1.00 98.61           H  
ATOM   4921  O   GLN A 308     -16.490 -25.489  38.018  1.00 98.61           O  
ATOM   4922  CG  GLN A 308     -14.694 -22.649  35.972  1.00 98.61           C  
ATOM   4923  HG2 GLN A 308     -13.814 -22.095  35.646  1.00 98.61           H  
ATOM   4924  HG3 GLN A 308     -15.550 -21.975  35.945  1.00 98.61           H  
ATOM   4925  CD  GLN A 308     -14.920 -23.771  34.966  1.00 98.61           C  
ATOM   4926  NE2 GLN A 308     -14.763 -23.470  33.701  1.00 98.61           N  
ATOM   4927 HE21 GLN A 308     -14.379 -22.574  33.437  1.00 98.61           H  
ATOM   4928 HE22 GLN A 308     -14.810 -24.227  33.035  1.00 98.61           H  
ATOM   4929  OE1 GLN A 308     -15.236 -24.905  35.285  1.00 98.61           O  
ATOM   4930  N   ARG A 309     -17.727 -23.869  37.046  1.00 98.56           N  
ATOM   4931  H   ARG A 309     -17.863 -22.874  36.944  1.00 98.56           H  
ATOM   4932  CA  ARG A 309     -18.703 -24.781  36.451  1.00 98.56           C  
ATOM   4933  HA  ARG A 309     -18.189 -25.706  36.191  1.00 98.56           H  
ATOM   4934  C   ARG A 309     -19.295 -24.203  35.169  1.00 98.56           C  
ATOM   4935  CB  ARG A 309     -19.765 -25.083  37.515  1.00 98.56           C  
ATOM   4936  HB2 ARG A 309     -19.265 -25.430  38.419  1.00 98.56           H  
ATOM   4937  HB3 ARG A 309     -20.309 -24.170  37.753  1.00 98.56           H  
ATOM   4938  O   ARG A 309     -19.784 -23.075  35.179  1.00 98.56           O
[truncated: 218,142 more chars]
