# Supplementary material for: Nuclear genome of Bulinus truncatus, an intermediate host of the carcinogenic human blood fluke Schistosoma haematobium
Source: Nat Commun. 2022 Feb 21;13:977. doi: 10.1038/s41467-022-28634-9 (PMC8861042; doi:10.1038/s41467-022-28634-9)
Supplement: Supplementary file 6 — Supplementary Data 3 [file 41467_2022_28634_MOESM6_ESM.zip › Supplementary_Data_3/btru_002573-t1.mature.pep.pdb]

ATOM      1  N   MET A   1      18.854  21.572 -65.870  1.00 39.32           N  
ATOM      2  H   MET A   1      17.889  21.619 -65.577  1.00 39.32           H  
ATOM      3  H2  MET A   1      19.291  22.456 -65.653  1.00 39.32           H  
ATOM      4  H3  MET A   1      18.909  21.412 -66.866  1.00 39.32           H  
ATOM      5  CA  MET A   1      19.569  20.510 -65.124  1.00 39.32           C  
ATOM      6  HA  MET A   1      19.077  19.545 -65.242  1.00 39.32           H  
ATOM      7  C   MET A   1      19.480  20.921 -63.655  1.00 39.32           C  
ATOM      8  CB  MET A   1      21.022  20.418 -65.640  1.00 39.32           C  
ATOM      9  HB2 MET A   1      21.613  19.820 -64.947  1.00 39.32           H  
ATOM     10  HB3 MET A   1      21.454  21.418 -65.678  1.00 39.32           H  
ATOM     11  O   MET A   1      20.005  21.978 -63.354  1.00 39.32           O  
ATOM     12  CG  MET A   1      21.113  19.773 -67.037  1.00 39.32           C  
ATOM     13  HG2 MET A   1      20.981  18.697 -66.931  1.00 39.32           H  
ATOM     14  HG3 MET A   1      20.311  20.153 -67.670  1.00 39.32           H  
ATOM     15  SD  MET A   1      22.678  20.083 -67.901  1.00 39.32           S  
ATOM     16  CE  MET A   1      22.545  18.955 -69.318  1.00 39.32           C  
ATOM     17  HE1 MET A   1      21.573  19.067 -69.797  1.00 39.32           H  
ATOM     18  HE2 MET A   1      22.672  17.926 -68.980  1.00 39.32           H  
ATOM     19  HE3 MET A   1      23.328  19.190 -70.039  1.00 39.32           H  
ATOM     20  N   LYS A   2      18.469  20.440 -62.904  1.00 36.23           N  
ATOM     21  H   LYS A   2      18.059  21.211 -62.396  1.00 36.23           H  
ATOM     22  CA  LYS A   2      18.499  19.268 -61.982  1.00 36.23           C  
ATOM     23  HA  LYS A   2      17.548  19.211 -61.452  1.00 36.23           H  
ATOM     24  C   LYS A   2      19.564  19.444 -60.880  1.00 36.23           C  
ATOM     25  CB  LYS A   2      18.712  17.929 -62.722  1.00 36.23           C  
ATOM     26  HB2 LYS A   2      19.532  18.027 -63.433  1.00 36.23           H  
ATOM     27  HB3 LYS A   2      19.028  17.188 -61.988  1.00 36.23           H  
ATOM     28  O   LYS A   2      20.698  19.696 -61.248  1.00 36.23           O  
ATOM     29  CG  LYS A   2      17.466  17.386 -63.438  1.00 36.23           C  
ATOM     30  HG2 LYS A   2      17.262  17.988 -64.324  1.00 36.23           H  
ATOM     31  HG3 LYS A   2      16.610  17.439 -62.765  1.00 36.23           H  
ATOM     32  CD  LYS A   2      17.691  15.918 -63.837  1.00 36.23           C  
ATOM     33  HD2 LYS A   2      17.875  15.342 -62.930  1.00 36.23           H  
ATOM     34  HD3 LYS A   2      18.568  15.845 -64.481  1.00 36.23           H  
ATOM     35  CE  LYS A   2      16.469  15.337 -64.557  1.00 36.23           C  
ATOM     36  HE2 LYS A   2      15.591  15.529 -63.940  1.00 36.23           H  
ATOM     37  HE3 LYS A   2      16.332  15.853 -65.507  1.00 36.23           H  
ATOM     38  NZ  LYS A   2      16.613  13.874 -64.770  1.00 36.23           N  
ATOM     39  HZ1 LYS A   2      17.430  13.658 -65.323  1.00 36.23           H  
ATOM     40  HZ2 LYS A   2      15.794  13.493 -65.223  1.00 36.23           H  
ATOM     41  HZ3 LYS A   2      16.706  13.411 -63.877  1.00 36.23           H  
ATOM     42  N   ASP A   3      19.336  19.269 -59.579  1.00 36.54           N  
ATOM     43  H   ASP A   3      20.161  19.420 -59.017  1.00 36.54           H  
ATOM     44  CA  ASP A   3      18.190  18.863 -58.744  1.00 36.54           C  
ATOM     45  HA  ASP A   3      17.320  19.486 -58.951  1.00 36.54           H  
ATOM     46  C   ASP A   3      18.612  19.044 -57.256  1.00 36.54           C  
ATOM     47  CB  ASP A   3      17.855  17.378 -59.004  1.00 36.54           C  
ATOM     48  HB2 ASP A   3      17.954  17.180 -60.071  1.00 36.54           H  
ATOM     49  HB3 ASP A   3      18.585  16.749 -58.493  1.00 36.54           H  
ATOM     50  O   ASP A   3      19.787  19.267 -56.970  1.00 36.54           O  
ATOM     51  CG  ASP A   3      16.440  16.927 -58.610  1.00 36.54           C  
ATOM     52  OD1 ASP A   3      15.745  17.657 -57.866  1.00 36.54           O  
ATOM     53  OD2 ASP A   3      16.030  15.883 -59.159  1.00 36.54           O  
ATOM     54  N   ASN A   4      17.630  18.946 -56.363  1.00 31.91           N  
ATOM     55  H   ASN A   4      16.759  18.643 -56.775  1.00 31.91           H  
ATOM     56  CA  ASN A   4      17.562  19.068 -54.901  1.00 31.91           C  
ATOM     57  HA  ASN A   4      17.679  20.112 -54.611  1.00 31.91           H  
ATOM     58  C   ASN A   4      18.494  18.189 -54.039  1.00 31.91           C  
ATOM     59  CB  ASN A   4      16.145  18.574 -54.548  1.00 31.91           C  
ATOM     60  HB2 ASN A   4      16.018  17.555 -54.914  1.00 31.91           H  
ATOM     61  HB3 ASN A   4      16.027  18.542 -53.465  1.00 31.91           H  
ATOM     62  O   ASN A   4      18.822  17.078 -54.436  1.00 31.91           O  
ATOM     63  CG  ASN A   4      15.022  19.436 -55.067  1.00 31.91           C  
ATOM     64  ND2 ASN A   4      14.178  18.913 -55.919  1.00 31.91           N  
ATOM     65 HD21 ASN A   4      14.491  18.120 -56.459  1.00 31.91           H  
ATOM     66 HD22 ASN A   4      13.450  19.525 -56.261  1.00 31.91           H  
ATOM     67  OD1 ASN A   4      14.889  20.589 -54.703  1.00 31.91           O  
ATOM     68  N   SER A   5      18.723  18.633 -52.785  1.00 36.20           N  
ATOM     69  H   SER A   5      18.703  19.638 -52.691  1.00 36.20           H  
ATOM     70  CA  SER A   5      18.453  17.919 -51.497  1.00 36.20           C  
ATOM     71  HA  SER A   5      17.380  17.959 -51.305  1.00 36.20           H  
ATOM     72  C   SER A   5      19.213  18.636 -50.350  1.00 36.20           C  
ATOM     73  CB  SER A   5      18.872  16.439 -51.523  1.00 36.20           C  
ATOM     74  HB2 SER A   5      18.660  16.000 -50.548  1.00 36.20           H  
ATOM     75  HB3 SER A   5      18.287  15.900 -52.267  1.00 36.20           H  
ATOM     76  O   SER A   5      20.420  18.789 -50.480  1.00 36.20           O  
ATOM     77  OG  SER A   5      20.247  16.280 -51.800  1.00 36.20           O  
ATOM     78  HG  SER A   5      20.716  17.023 -51.415  1.00 36.20           H  
ATOM     79  N   VAL A   6      18.641  19.284 -49.318  1.00 31.99           N  
ATOM     80  H   VAL A   6      19.318  19.952 -48.981  1.00 31.99           H  
ATOM     81  CA  VAL A   6      17.727  18.881 -48.213  1.00 31.99           C  
ATOM     82  HA  VAL A   6      17.331  19.820 -47.827  1.00 31.99           H  
ATOM     83  C   VAL A   6      18.469  18.250 -47.005  1.00 31.99           C  
ATOM     84  CB  VAL A   6      16.469  18.114 -48.695  1.00 31.99           C  
ATOM     85  HB  VAL A   6      16.784  17.277 -49.319  1.00 31.99           H  
ATOM     86  O   VAL A   6      18.936  17.123 -47.107  1.00 31.99           O  
ATOM     87  CG1 VAL A   6      15.528  17.553 -47.634  1.00 31.99           C  
ATOM     88 HG11 VAL A   6      15.108  18.361 -47.035  1.00 31.99           H  
ATOM     89 HG12 VAL A   6      14.699  17.040 -48.121  1.00 31.99           H  
ATOM     90 HG13 VAL A   6      16.056  16.802 -47.046  1.00 31.99           H  
ATOM     91  CG2 VAL A   6      15.572  19.056 -49.512  1.00 31.99           C  
ATOM     92 HG21 VAL A   6      14.744  18.501 -49.952  1.00 31.99           H  
ATOM     93 HG22 VAL A   6      15.175  19.848 -48.877  1.00 31.99           H  
ATOM     94 HG23 VAL A   6      16.136  19.522 -50.320  1.00 31.99           H  
ATOM     95  N   LEU A   7      18.435  18.990 -45.869  1.00 28.25           N  
ATOM     96  H   LEU A   7      18.096  19.933 -45.994  1.00 28.25           H  
ATOM     97  CA  LEU A   7      18.683  18.632 -44.441  1.00 28.25           C  
ATOM     98  HA  LEU A   7      18.355  19.484 -43.845  1.00 28.25           H  
ATOM     99  C   LEU A   7      20.159  18.410 -44.030  1.00 28.25           C  
ATOM    100  CB  LEU A   7      17.776  17.448 -44.056  1.00 28.25           C  
ATOM    101  HB2 LEU A   7      18.142  16.556 -44.565  1.00 28.25           H  
ATOM    102  HB3 LEU A   7      17.849  17.285 -42.981  1.00 28.25           H  
ATOM    103  O   LEU A   7      20.930  17.901 -44.823  1.00 28.25           O  
ATOM    104  CG  LEU A   7      16.281  17.616 -44.321  1.00 28.25           C  
ATOM    105  HG  LEU A   7      16.166  18.007 -45.332  1.00 28.25           H  
ATOM    106  CD1 LEU A   7      15.566  16.269 -44.206  1.00 28.25           C  
ATOM    107 HD11 LEU A   7      14.517  16.379 -44.484  1.00 28.25           H  
ATOM    108 HD12 LEU A   7      15.632  15.903 -43.182  1.00 28.25           H  
ATOM    109 HD13 LEU A   7      16.034  15.542 -44.871  1.00 28.25           H  
ATOM    110  CD2 LEU A   7      15.603  18.649 -43.430  1.00 28.25           C  
ATOM    111 HD21 LEU A   7      15.704  18.367 -42.382  1.00 28.25           H  
ATOM    112 HD22 LEU A   7      16.053  19.630 -43.590  1.00 28.25           H  
ATOM    113 HD23 LEU A   7      14.546  18.708 -43.687  1.00 28.25           H  
ATOM    114  N   VAL A   8      20.684  18.748 -42.844  1.00 27.21           N  
ATOM    115  H   VAL A   8      21.687  18.632 -42.862  1.00 27.21           H  
ATOM    116  CA  VAL A   8      20.229  19.116 -41.482  1.00 27.21           C  
ATOM    117  HA  VAL A   8      19.271  19.636 -41.485  1.00 27.21           H  
ATOM    118  C   VAL A   8      21.356  19.992 -40.893  1.00 27.21           C  
ATOM    119  CB  VAL A   8      20.204  17.845 -40.579  1.00 27.21           C  
ATOM    120  HB  VAL A   8      21.210  17.427 -40.556  1.00 27.21           H  
ATOM    121  O   VAL A   8      22.501  19.716 -41.221  1.00 27.21           O  
ATOM    122  CG1 VAL A   8      19.791  18.121 -39.127  1.00 27.21           C  
ATOM    123 HG11 VAL A   8      19.729  17.187 -38.568  1.00 27.21           H  
ATOM    124 HG12 VAL A   8      20.546  18.731 -38.631  1.00 27.21           H  
ATOM    125 HG13 VAL A   8      18.827  18.627 -39.094  1.00 27.21           H  
ATOM    126  CG2 VAL A   8      19.285  16.717 -41.044  1.00 27.21           C  
ATOM    127 HG21 VAL A   8      18.241  17.016 -40.951  1.00 27.21           H  
ATOM    128 HG22 VAL A   8      19.553  16.412 -42.056  1.00 27.21           H  
ATOM    129 HG23 VAL A   8      19.446  15.844 -40.411  1.00 27.21           H  
ATOM    130  N   GLU A   9      21.061  20.985 -40.042  1.00 28.98           N  
ATOM    131  H   GLU A   9      20.099  21.291 -40.032  1.00 28.98           H  
ATOM    132  CA  GLU A   9      21.840  21.374 -38.834  1.00 28.98           C  
ATOM    133  HA  GLU A   9      21.500  20.752 -38.005  1.00 28.98           H  
ATOM    134  C   GLU A   9      21.532  22.827 -38.438  1.00 28.98           C  
ATOM    135  CB  GLU A   9      23.375  21.178 -38.915  1.00 28.98           C  
ATOM    136  HB2 GLU A   9      23.854  21.885 -38.238  1.00 28.98           H  
ATOM    137  HB3 GLU A   9      23.739  21.391 -39.920  1.00 28.98           H  
ATOM    138  O   GLU A   9      21.916  23.777 -39.114  1.00 28.98           O  
ATOM    139  CG  GLU A   9      23.770  19.760 -38.442  1.00 28.98           C  
ATOM    140  HG2 GLU A   9      23.561  19.698 -37.374  1.00 28.98           H  
ATOM    141  HG3 GLU A   9      23.137  19.012 -38.920  1.00 28.98           H  
ATOM    142  CD  GLU A   9      25.247  19.398 -38.676  1.00 28.98           C  
ATOM    143  OE1 GLU A   9      25.563  18.196 -38.516  1.00 28.98           O  
ATOM    144  OE2 GLU A   9      26.056  20.311 -38.959  1.00 28.98           O  
ATOM    145  N   ALA A  10      20.829  23.004 -37.319  1.00 29.72           N  
ATOM    146  H   ALA A  10      20.496  22.191 -36.821  1.00 29.72           H  
ATOM    147  CA  ALA A  10      20.779  24.272 -36.600  1.00 29.72           C  
ATOM    148  HA  ALA A  10      21.714  24.809 -36.763  1.00 29.72           H  
ATOM    149  C   ALA A  10      20.663  23.969 -35.104  1.00 29.72           C  
ATOM    150  CB  ALA A  10      19.644  25.156 -37.131  1.00 29.72           C  
ATOM    151  HB1 ALA A  10      19.625  26.094 -36.576  1.00 29.72           H  
ATOM    152  HB2 ALA A  10      19.807  25.371 -38.187  1.00 29.72           H  
ATOM    153  HB3 ALA A  10      18.687  24.648 -37.008  1.00 29.72           H  
ATOM    154  O   ALA A  10      19.580  23.730 -34.570  1.00 29.72           O  
ATOM    155  N   SER A  11      21.824  23.917 -34.458  1.00 27.99           N  
ATOM    156  H   SER A  11      22.667  24.074 -34.992  1.00 27.99           H  
ATOM    157  CA  SER A  11      21.994  24.023 -33.017  1.00 27.99           C  
ATOM    158  HA  SER A  11      21.148  23.554 -32.516  1.00 27.99           H  
ATOM    159  C   SER A  11      22.059  25.500 -32.614  1.00 27.99           C  
ATOM    160  CB  SER A  11      23.280  23.287 -32.611  1.00 27.99           C  
ATOM    161  HB2 SER A  11      23.189  22.238 -32.891  1.00 27.99           H  
ATOM    162  HB3 SER A  11      23.413  23.336 -31.530  1.00 27.99           H  
ATOM    163  O   SER A  11      22.541  26.330 -33.378  1.00 27.99           O  
ATOM    164  OG  SER A  11      24.409  23.836 -33.265  1.00 27.99           O  
ATOM    165  HG  SER A  11      24.542  24.745 -32.984  1.00 27.99           H  
ATOM    166  N   GLU A  12      21.647  25.773 -31.376  1.00 28.43           N  
ATOM    167  H   GLU A  12      21.259  24.997 -30.859  1.00 28.43           H  
ATOM    168  CA  GLU A  12      21.953  26.982 -30.595  1.00 28.43           C  
ATOM    169  HA  GLU A  12      21.606  26.781 -29.581  1.00 28.43           H  
ATOM    170  C   GLU A  12      21.242  28.280 -31.001  1.00 28.43           C  
ATOM    171  CB  GLU A  12      23.474  27.178 -30.446  1.00 28.43           C  
ATOM    172  HB2 GLU A  12      23.923  27.378 -31.419  1.00 28.43           H  
ATOM    173  HB3 GLU A  12      23.643  28.041 -29.803  1.00 28.43           H  
ATOM    174  O   GLU A  12      21.765  29.092 -31.751  1.00 28.43           O  
ATOM    175  CG  GLU A  12      24.150  25.955 -29.809  1.00 28.43           C  
ATOM    176  HG2 GLU A  12      24.027  25.092 -30.463  1.00 28.43           H  
ATOM    177  HG3 GLU A  12      23.647  25.735 -28.867  1.00 28.43           H  
ATOM    178  CD  GLU A  12      25.648  26.146 -29.548  1.00 28.43           C  
ATOM    179  OE1 GLU A  12      26.197  25.278 -28.833  1.00 28.43           O  
ATOM    180  OE2 GLU A  12      26.227  27.144 -30.030  1.00 28.43           O  
ATOM    181  N   ASN A  13      20.060  28.508 -30.417  1.00 29.06           N  
ATOM    182  H   ASN A  13      19.589  27.710 -30.015  1.00 29.06           H  
ATOM    183  CA  ASN A  13      19.576  29.824 -29.974  1.00 29.06           C  
ATOM    184  HA  ASN A  13      20.284  30.249 -29.262  1.00 29.06           H  
ATOM    185  C   ASN A  13      18.227  29.647 -29.270  1.00 29.06           C  
ATOM    186  CB  ASN A  13      19.397  30.793 -31.167  1.00 29.06           C  
ATOM    187  HB2 ASN A  13      19.139  30.227 -32.063  1.00 29.06           H  
ATOM    188  HB3 ASN A  13      18.581  31.487 -30.965  1.00 29.06           H  
ATOM    189  O   ASN A  13      17.274  29.279 -29.934  1.00 29.06           O  
ATOM    190  CG  ASN A  13      20.628  31.642 -31.431  1.00 29.06           C  
ATOM    191  ND2 ASN A  13      20.829  32.073 -32.653  1.00 29.06           N  
ATOM    192 HD21 ASN A  13      20.280  31.681 -33.404  1.00 29.06           H  
ATOM    193 HD22 ASN A  13      21.724  32.515 -32.803  1.00 29.06           H  
ATOM    194  OD1 ASN A  13      21.395  31.969 -30.538  1.00 29.06           O  
ATOM    195  N   TYR A  14      18.144  29.887 -27.957  1.00 29.75           N  
ATOM    196  H   TYR A  14      19.020  30.029 -27.475  1.00 29.75           H  
ATOM    197  CA  TYR A  14      16.941  30.409 -27.274  1.00 29.75           C  
ATOM    198  HA  TYR A  14      16.703  31.366 -27.736  1.00 29.75           H  
ATOM    199  C   TYR A  14      17.292  30.730 -25.807  1.00 29.75           C  
ATOM    200  CB  TYR A  14      15.675  29.523 -27.432  1.00 29.75           C  
ATOM    201  HB2 TYR A  14      15.955  28.519 -27.754  1.00 29.75           H  
ATOM    202  HB3 TYR A  14      15.170  29.414 -26.472  1.00 29.75           H  
ATOM    203  O   TYR A  14      16.943  30.020 -24.865  1.00 29.75           O  
ATOM    204  CG  TYR A  14      14.650  30.118 -28.398  1.00 29.75           C  
ATOM    205  CD1 TYR A  14      13.919  31.263 -28.022  1.00 29.75           C  
ATOM    206  HD1 TYR A  14      14.064  31.709 -27.049  1.00 29.75           H  
ATOM    207  CD2 TYR A  14      14.453  29.574 -29.685  1.00 29.75           C  
ATOM    208  HD2 TYR A  14      14.980  28.679 -29.979  1.00 29.75           H  
ATOM    209  CE1 TYR A  14      13.044  31.879 -28.938  1.00 29.75           C  
ATOM    210  HE1 TYR A  14      12.553  32.800 -28.662  1.00 29.75           H  
ATOM    211  CE2 TYR A  14      13.585  30.191 -30.605  1.00 29.75           C  
ATOM    212  HE2 TYR A  14      13.452  29.783 -31.596  1.00 29.75           H  
ATOM    213  OH  TYR A  14      12.027  31.938 -31.113  1.00 29.75           O  
ATOM    214  HH  TYR A  14      11.635  32.728 -30.734  1.00 29.75           H  
ATOM    215  CZ  TYR A  14      12.872  31.344 -30.231  1.00 29.75           C  
ATOM    216  N   LYS A  15      18.052  31.815 -25.622  1.00 28.60           N  
ATOM    217  H   LYS A  15      18.304  32.312 -26.464  1.00 28.60           H  
ATOM    218  CA  LYS A  15      17.930  32.682 -24.443  1.00 28.60           C  
ATOM    219  HA  LYS A  15      17.490  32.130 -23.613  1.00 28.60           H  
ATOM    220  C   LYS A  15      16.962  33.795 -24.844  1.00 28.60           C  
ATOM    221  CB  LYS A  15      19.293  33.267 -24.026  1.00 28.60           C  
ATOM    222  HB2 LYS A  15      19.114  34.160 -23.428  1.00 28.60           H  
ATOM    223  HB3 LYS A  15      19.845  33.569 -24.916  1.00 28.60           H  
ATOM    224  O   LYS A  15      17.062  34.268 -25.967  1.00 28.60           O  
ATOM    225  CG  LYS A  15      20.136  32.294 -23.189  1.00 28.60           C  
ATOM    226  HG2 LYS A  15      20.325  31.387 -23.763  1.00 28.60           H  
ATOM    227  HG3 LYS A  15      19.585  32.033 -22.285  1.00 28.60           H  
ATOM    228  CD  LYS A  15      21.474  32.942 -22.799  1.00 28.60           C  
ATOM    229  HD2 LYS A  15      21.279  33.889 -22.296  1.00 28.60           H  
ATOM    230  HD3 LYS A  15      22.045  33.135 -23.707  1.00 28.60           H  
ATOM    231  CE  LYS A  15      22.271  32.021 -21.868  1.00 28.60           C  
ATOM    232  HE2 LYS A  15      22.389  31.055 -22.359  1.00 28.60           H  
ATOM    233  HE3 LYS A  15      21.692  31.865 -20.958  1.00 28.60           H  
ATOM    234  NZ  LYS A  15      23.600  32.599 -21.547  1.00 28.60           N  
ATOM    235  HZ1 LYS A  15      24.113  31.987 -20.930  1.00 28.60           H  
ATOM    236  HZ2 LYS A  15      23.493  33.501 -21.107  1.00 28.60           H  
ATOM    237  HZ3 LYS A  15      24.135  32.719 -22.395  1.00 28.60           H  
ATOM    238  N   GLU A  16      16.090  34.184 -23.918  1.00 28.88           N  
ATOM    239  H   GLU A  16      16.150  33.709 -23.029  1.00 28.88           H  
ATOM    240  CA  GLU A  16      14.965  35.124 -24.073  1.00 28.88           C  
ATOM    241  HA  GLU A  16      14.696  35.440 -23.065  1.00 28.88           H  
ATOM    242  C   GLU A  16      13.694  34.497 -24.655  1.00 28.88           C  
ATOM    243  CB  GLU A  16      15.336  36.438 -24.791  1.00 28.88           C  
ATOM    244  HB2 GLU A  16      14.454  37.078 -24.795  1.00 28.88           H  
ATOM    245  HB3 GLU A  16      15.606  36.243 -25.829  1.00 28.88           H  
ATOM    246  O   GLU A  16      13.561  34.329 -25.858  1.00 28.88           O  
ATOM    247  CG  GLU A  16      16.466  37.187 -24.074  1.00 28.88           C  
ATOM    248  HG2 GLU A  16      17.351  36.553 -24.027  1.00 28.88           H  
ATOM    249  HG3 GLU A  16      16.149  37.383 -23.049  1.00 28.88           H  
ATOM    250  CD  GLU A  16      16.853  38.509 -24.752  1.00 28.88           C  
ATOM    251  OE1 GLU A  16      17.467  39.335 -24.039  1.00 28.88           O  
ATOM    252  OE2 GLU A  16      16.574  38.680 -25.959  1.00 28.88           O  
ATOM    253  N   LEU A  17      12.766  34.140 -23.762  1.00 29.09           N  
ATOM    254  H   LEU A  17      13.084  34.020 -22.810  1.00 29.09           H  
ATOM    255  CA  LEU A  17      11.313  34.316 -23.864  1.00 29.09           C  
ATOM    256  HA  LEU A  17      11.102  35.381 -23.967  1.00 29.09           H  
ATOM    257  C   LEU A  17      10.696  33.838 -22.533  1.00 29.09           C  
ATOM    258  CB  LEU A  17      10.701  33.555 -25.066  1.00 29.09           C  
ATOM    259  HB2 LEU A  17       9.705  33.207 -24.792  1.00 29.09           H  
ATOM    260  HB3 LEU A  17      11.305  32.668 -25.257  1.00 29.09           H  
ATOM    261  O   LEU A  17      11.149  32.845 -21.967  1.00 29.09           O  
ATOM    262  CG  LEU A  17      10.549  34.365 -26.380  1.00 29.09           C  
ATOM    263  HG  LEU A  17      11.483  34.827 -26.698  1.00 29.09           H  
ATOM    264  CD1 LEU A  17      10.097  33.423 -27.494  1.00 29.09           C  
ATOM    265 HD11 LEU A  17       9.072  33.100 -27.311  1.00 29.09           H  
ATOM    266 HD12 LEU A  17      10.152  33.936 -28.454  1.00 29.09           H  
ATOM    267 HD13 LEU A  17      10.733  32.538 -27.511  1.00 29.09           H  
ATOM    268  CD2 LEU A  17       9.521  35.491 -26.271  1.00 29.09           C  
ATOM    269 HD21 LEU A  17       8.560  35.097 -25.942  1.00 29.09           H  
ATOM    270 HD22 LEU A  17       9.401  35.968 -27.244  1.00 29.09           H  
ATOM    271 HD23 LEU A  17       9.867  36.248 -25.566  1.00 29.09           H  
ATOM    272  N   LEU A  18       9.634  34.520 -22.089  1.00 32.42           N  
ATOM    273  H   LEU A  18       9.362  35.317 -22.647  1.00 32.42           H  
ATOM    274  CA  LEU A  18       8.733  34.197 -20.965  1.00 32.42           C  
ATOM    275  HA  LEU A  18       7.791  34.674 -21.235  1.00 32.42           H  
ATOM    276  C   LEU A  18       9.038  34.863 -19.605  1.00 32.42           C  
ATOM    277  CB  LEU A  18       8.373  32.694 -20.895  1.00 32.42           C  
ATOM    278  HB2 LEU A  18       9.215  32.152 -20.464  1.00 32.42           H  
ATOM    279  HB3 LEU A  18       7.537  32.583 -20.204  1.00 32.42           H  
ATOM    280  O   LEU A  18       9.108  34.223 -18.558  1.00 32.42           O  
ATOM    281  CG  LEU A  18       7.990  32.027 -22.234  1.00 32.42           C  
ATOM    282  HG  LEU A  18       8.828  32.053 -22.931  1.00 32.42           H  
ATOM    283  CD1 LEU A  18       7.664  30.553 -22.001  1.00 32.42           C  
ATOM    284 HD11 LEU A  18       6.820  30.461 -21.318  1.00 32.42           H  
ATOM    285 HD12 LEU A  18       8.533  30.054 -21.573  1.00 32.42           H  
ATOM    286 HD13 LEU A  18       7.416  30.077 -22.950  1.00 32.42           H  
ATOM    287  CD2 LEU A  18       6.792  32.699 -22.909  1.00 32.42           C  
ATOM    288 HD21 LEU A  18       7.039  33.723 -23.190  1.00 32.42           H  
ATOM    289 HD22 LEU A  18       5.941  32.711 -22.228  1.00 32.42           H  
ATOM    290 HD23 LEU A  18       6.520  32.151 -23.811  1.00 32.42           H  
ATOM    291  N   THR A  19       9.112  36.196 -19.613  1.00 28.42           N  
ATOM    292  H   THR A  19       9.191  36.645 -20.515  1.00 28.42           H  
ATOM    293  CA  THR A  19       8.380  37.011 -18.627  1.00 28.42           C  
ATOM    294  HA  THR A  19       8.546  36.607 -17.628  1.00 28.42           H  
ATOM    295  C   THR A  19       6.873  36.954 -18.931  1.00 28.42           C  
ATOM    296  CB  THR A  19       8.851  38.479 -18.665  1.00 28.42           C  
ATOM    297  HB  THR A  19       8.102  39.115 -18.194  1.00 28.42           H  
ATOM    298  O   THR A  19       6.505  36.862 -20.095  1.00 28.42           O  
ATOM    299  CG2 THR A  19      10.172  38.662 -17.920  1.00 28.42           C  
ATOM    300 HG21 THR A  19      10.947  38.052 -18.384  1.00 28.42           H  
ATOM    301 HG22 THR A  19      10.054  38.368 -16.877  1.00 28.42           H  
ATOM    302 HG23 THR A  19      10.467  39.710 -17.964  1.00 28.42           H  
ATOM    303  OG1 THR A  19       9.058  38.907 -19.995  1.00 28.42           O  
ATOM    304  HG1 THR A  19       8.197  39.070 -20.387  1.00 28.42           H  
ATOM    305  N   GLU A  20       6.040  37.062 -17.888  1.00 29.48           N  
ATOM    306  H   GLU A  20       6.483  37.144 -16.984  1.00 29.48           H  
ATOM    307  CA  GLU A  20       4.560  37.166 -17.891  1.00 29.48           C  
ATOM    308  HA  GLU A  20       4.312  37.603 -16.924  1.00 29.48           H  
ATOM    309  C   GLU A  20       3.745  35.856 -17.908  1.00 29.48           C  
ATOM    310  CB  GLU A  20       4.016  38.208 -18.888  1.00 29.48           C  
ATOM    311  HB2 GLU A  20       4.276  37.933 -19.910  1.00 29.48           H  
ATOM    312  HB3 GLU A  20       2.929  38.215 -18.810  1.00 29.48           H  
ATOM    313  O   GLU A  20       3.289  35.372 -18.937  1.00 29.48           O  
ATOM    314  CG  GLU A  20       4.518  39.620 -18.559  1.00 29.48           C  
ATOM    315  HG2 GLU A  20       4.225  39.858 -17.536  1.00 29.48           H  
ATOM    316  HG3 GLU A  20       5.607  39.634 -18.603  1.00 29.48           H  
ATOM    317  CD  GLU A  20       3.979  40.698 -19.510  1.00 29.48           C  
ATOM    318  OE1 GLU A  20       3.937  41.865 -19.061  1.00 29.48           O  
ATOM    319  OE2 GLU A  20       3.649  40.367 -20.670  1.00 29.48           O  
ATOM    320  N   SER A  21       3.491  35.307 -16.712  1.00 31.70           N  
ATOM    321  H   SER A  21       4.183  35.502 -16.002  1.00 31.70           H  
ATOM    322  CA  SER A  21       2.129  35.078 -16.171  1.00 31.70           C  
ATOM    323  HA  SER A  21       1.717  36.051 -15.902  1.00 31.70           H  
ATOM    324  C   SER A  21       2.187  34.260 -14.870  1.00 31.70           C  
ATOM    325  CB  SER A  21       1.123  34.462 -17.165  1.00 31.70           C  
ATOM    326  HB2 SER A  21       0.811  35.233 -17.870  1.00 31.70           H  
ATOM    327  HB3 SER A  21       0.239  34.118 -16.629  1.00 31.70           H  
ATOM    328  O   SER A  21       1.862  33.078 -14.817  1.00 31.70           O  
ATOM    329  OG  SER A  21       1.678  33.398 -17.897  1.00 31.70           O  
ATOM    330  HG  SER A  21       2.340  33.800 -18.463  1.00 31.70           H  
ATOM    331  N   TYR A  22       2.586  34.912 -13.774  1.00 28.23           N  
ATOM    332  H   TYR A  22       2.842  35.885 -13.867  1.00 28.23           H  
ATOM    333  CA  TYR A  22       2.170  34.476 -12.439  1.00 28.23           C  
ATOM    334  HA  TYR A  22       2.280  33.396 -12.343  1.00 28.23           H  
ATOM    335  C   TYR A  22       0.680  34.818 -12.300  1.00 28.23           C  
ATOM    336  CB  TYR A  22       3.028  35.151 -11.348  1.00 28.23           C  
ATOM    337  HB2 TYR A  22       2.390  35.378 -10.493  1.00 28.23           H  
ATOM    338  HB3 TYR A  22       3.409  36.106 -11.709  1.00 28.23           H  
ATOM    339  O   TYR A  22       0.329  35.934 -11.922  1.00 28.23           O  
ATOM    340  CG  TYR A  22       4.179  34.310 -10.826  1.00 28.23           C  
ATOM    341  CD1 TYR A  22       4.015  33.570  -9.638  1.00 28.23           C  
ATOM    342  HD1 TYR A  22       3.069  33.590  -9.116  1.00 28.23           H  
ATOM    343  CD2 TYR A  22       5.412  34.279 -11.506  1.00 28.23           C  
ATOM    344  HD2 TYR A  22       5.535  34.841 -12.420  1.00 28.23           H  
ATOM    345  CE1 TYR A  22       5.081  32.807  -9.125  1.00 28.23           C  
ATOM    346  HE1 TYR A  22       4.962  32.237  -8.215  1.00 28.23           H  
ATOM    347  CE2 TYR A  22       6.481  33.514 -10.997  1.00 28.23           C  
ATOM    348  HE2 TYR A  22       7.423  33.487 -11.524  1.00 28.23           H  
ATOM    349  OH  TYR A  22       7.344  32.046  -9.302  1.00 28.23           O  
ATOM    350  HH  TYR A  22       8.120  32.092  -9.865  1.00 28.23           H  
ATOM    351  CZ  TYR A  22       6.316  32.780  -9.802  1.00 28.23           C  
ATOM    352  N   LEU A  23      -0.194  33.880 -12.665  1.00 30.55           N  
ATOM    353  H   LEU A  23       0.163  33.017 -13.051  1.00 30.55           H  
ATOM    354  CA  LEU A  23      -1.586  33.898 -12.224  1.00 30.55           C  
ATOM    355  HA  LEU A  23      -1.918  34.933 -12.143  1.00 30.55           H  
ATOM    356  C   LEU A  23      -1.641  33.235 -10.838  1.00 30.55           C  
ATOM    357  CB  LEU A  23      -2.496  33.192 -13.245  1.00 30.55           C  
ATOM    358  HB2 LEU A  23      -3.464  33.006 -12.779  1.00 30.55           H  
ATOM    359  HB3 LEU A  23      -2.058  32.224 -13.489  1.00 30.55           H  
ATOM    360  O   LEU A  23      -1.152  32.110 -10.695  1.00 30.55           O  
ATOM    361  CG  LEU A  23      -2.725  33.992 -14.542  1.00 30.55           C  
ATOM    362  HG  LEU A  23      -1.763  34.267 -14.975  1.00 30.55           H  
ATOM    363  CD1 LEU A  23      -3.478  33.130 -15.555  1.00 30.55           C  
ATOM    364 HD11 LEU A  23      -4.452  32.849 -15.155  1.00 30.55           H  
ATOM    365 HD12 LEU A  23      -3.614  33.683 -16.484  1.00 30.55           H  
ATOM    366 HD13 LEU A  23      -2.903  32.228 -15.767  1.00 30.55           H  
ATOM    367  CD2 LEU A  23      -3.547  35.265 -14.309  1.00 30.55           C  
ATOM    368 HD21 LEU A  23      -3.756  35.747 -15.264  1.00 30.55           H  
ATOM    369 HD22 LEU A  23      -2.992  35.969 -13.689  1.00 30.55           H  
ATOM    370 HD23 LEU A  23      -4.489  35.017 -13.821  1.00 30.55           H  
ATOM    371  N   PRO A  24      -2.183  33.900  -9.803  1.00 28.82           N  
ATOM    372  CA  PRO A  24      -2.461  33.250  -8.531  1.00 28.82           C  
ATOM    373  HA  PRO A  24      -1.546  32.814  -8.132  1.00 28.82           H  
ATOM    374  C   PRO A  24      -3.510  32.163  -8.772  1.00 28.82           C  
ATOM    375  CB  PRO A  24      -2.981  34.342  -7.583  1.00 28.82           C  
ATOM    376  HB2 PRO A  24      -2.438  34.334  -6.638  1.00 28.82           H  
ATOM    377  HB3 PRO A  24      -4.047  34.211  -7.398  1.00 28.82           H  
ATOM    378  O   PRO A  24      -4.531  32.420  -9.406  1.00 28.82           O  
ATOM    379  CG  PRO A  24      -2.758  35.656  -8.334  1.00 28.82           C  
ATOM    380  HG2 PRO A  24      -1.793  36.075  -8.050  1.00 28.82           H  
ATOM    381  HG3 PRO A  24      -3.557  36.371  -8.140  1.00 28.82           H  
ATOM    382  CD  PRO A  24      -2.717  35.249  -9.801  1.00 28.82           C  
ATOM    383  HD2 PRO A  24      -2.082  35.944 -10.350  1.00 28.82           H  
ATOM    384  HD3 PRO A  24      -3.725  35.240 -10.214  1.00 28.82           H  
ATOM    385  N   TRP A  25      -3.255  30.952  -8.288  1.00 28.92           N  
ATOM    386  H   TRP A  25      -2.369  30.780  -7.835  1.00 28.92           H  
ATOM    387  CA  TRP A  25      -4.217  29.856  -8.334  1.00 28.92           C  
ATOM    388  HA  TRP A  25      -4.576  29.740  -9.357  1.00 28.92           H  
ATOM    389  C   TRP A  25      -5.420  30.204  -7.442  1.00 28.92           C  
ATOM    390  CB  TRP A  25      -3.514  28.551  -7.922  1.00 28.92           C  
ATOM    391  HB2 TRP A  25      -3.232  28.613  -6.870  1.00 28.92           H  
ATOM    392  HB3 TRP A  25      -4.227  27.731  -8.018  1.00 28.92           H  
ATOM    393  O   TRP A  25      -5.379  30.005  -6.229  1.00 28.92           O  
ATOM    394  CG  TRP A  25      -2.285  28.210  -8.717  1.00 28.92           C  
ATOM    395  CD1 TRP A  25      -1.020  28.577  -8.406  1.00 28.92           C  
ATOM    396  HD1 TRP A  25      -0.744  29.149  -7.532  1.00 28.92           H  
ATOM    397  CD2 TRP A  25      -2.182  27.457  -9.965  1.00 28.92           C  
ATOM    398  CE2 TRP A  25      -0.811  27.428 -10.364  1.00 28.92           C  
ATOM    399  CE3 TRP A  25      -3.106  26.798 -10.805  1.00 28.92           C  
ATOM    400  HE3 TRP A  25      -4.153  26.805 -10.538  1.00 28.92           H  
ATOM    401  NE1 TRP A  25      -0.150  28.131  -9.380  1.00 28.92           N  
ATOM    402  HE1 TRP A  25       0.840  28.328  -9.376  1.00 28.92           H  
ATOM    403  CH2 TRP A  25      -1.326  26.143 -12.348  1.00 28.92           C  
ATOM    404  HH2 TRP A  25      -1.016  25.655 -13.260  1.00 28.92           H  
ATOM    405  CZ2 TRP A  25      -0.378  26.786 -11.534  1.00 28.92           C  
ATOM    406  HZ2 TRP A  25       0.666  26.799 -11.808  1.00 28.92           H  
ATOM    407  CZ3 TRP A  25      -2.684  26.147 -11.981  1.00 28.92           C  
ATOM    408  HZ3 TRP A  25      -3.413  25.661 -12.612  1.00 28.92           H  
ATOM    409  N   GLU A  26      -6.470  30.763  -8.045  1.00 31.01           N  
ATOM    410  H   GLU A  26      -6.368  31.060  -9.005  1.00 31.01           H  
ATOM    411  CA  GLU A  26      -7.808  30.846  -7.460  1.00 31.01           C  
ATOM    412  HA  GLU A  26      -7.727  31.259  -6.455  1.00 31.01           H  
ATOM    413  C   GLU A  26      -8.403  29.432  -7.338  1.00 31.01           C  
ATOM    414  CB  GLU A  26      -8.730  31.783  -8.269  1.00 31.01           C  
ATOM    415  HB2 GLU A  26      -9.760  31.447  -8.149  1.00 31.01           H  
ATOM    416  HB3 GLU A  26      -8.472  31.723  -9.326  1.00 31.01           H  
ATOM    417  O   GLU A  26      -8.688  28.745  -8.316  1.00 31.01           O  
ATOM    418  CG  GLU A  26      -8.660  33.242  -7.781  1.00 31.01           C  
ATOM    419  HG2 GLU A  26      -7.633  33.593  -7.885  1.00 31.01           H  
ATOM    420  HG3 GLU A  26      -8.910  33.260  -6.720  1.00 31.01           H  
ATOM    421  CD  GLU A  26      -9.600  34.201  -8.539  1.00 31.01           C  
ATOM    422  OE1 GLU A  26      -9.907  35.276  -7.972  1.00 31.01           O  
ATOM    423  OE2 GLU A  26      -9.976  33.890  -9.693  1.00 31.01           O  
ATOM    424  N   GLU A  27      -8.490  28.998  -6.083  1.00 34.21           N  
ATOM    425  H   GLU A  27      -7.971  29.570  -5.432  1.00 34.21           H  
ATOM    426  CA  GLU A  27      -9.542  28.207  -5.437  1.00 34.21           C  
ATOM    427  HA  GLU A  27      -9.042  27.475  -4.803  1.00 34.21           H  
ATOM    428  C   GLU A  27     -10.515  27.419  -6.338  1.00 34.21           C  
ATOM    429  CB  GLU A  27     -10.325  29.144  -4.495  1.00 34.21           C  
ATOM    430  HB2 GLU A  27     -10.838  29.906  -5.083  1.00 34.21           H  
ATOM    431  HB3 GLU A  27     -11.067  28.549  -3.963  1.00 34.21           H  
ATOM    432  O   GLU A  27     -11.479  27.948  -6.887  1.00 34.21           O  
ATOM    433  CG  GLU A  27      -9.409  29.835  -3.464  1.00 34.21           C  
ATOM    434  HG2 GLU A  27      -8.826  29.065  -2.959  1.00 34.21           H  
ATOM    435  HG3 GLU A  27      -8.712  30.494  -3.981  1.00 34.21           H  
ATOM    436  CD  GLU A  27     -10.156  30.663  -2.405  1.00 34.21           C  
ATOM    437  OE1 GLU A  27      -9.474  31.077  -1.437  1.00 34.21           O  
ATOM    438  OE2 GLU A  27     -11.390  30.831  -2.519  1.00 34.21           O  
ATOM    439  N   SER A  28     -10.366  26.092  -6.344  1.00 33.60           N  
ATOM    440  H   SER A  28      -9.541  25.691  -5.922  1.00 33.60           H  
ATOM    441  CA  SER A  28     -11.491  25.179  -6.568  1.00 33.60           C  
ATOM    442  HA  SER A  28     -12.405  25.764  -6.461  1.00 33.60           H  
ATOM    443  C   SER A  28     -11.498  24.092  -5.483  1.00 33.60           C  
ATOM    444  CB  SER A  28     -11.515  24.613  -7.995  1.00 33.60           C  
ATOM    445  HB2 SER A  28     -11.975  25.354  -8.649  1.00 33.60           H  
ATOM    446  HB3 SER A  28     -12.121  23.707  -8.021  1.00 33.60           H  
ATOM    447  O   SER A  28     -10.435  23.581  -5.122  1.00 33.60           O  
ATOM    448  OG  SER A  28     -10.221  24.338  -8.488  1.00 33.60           O  
ATOM    449  HG  SER A  28      -9.736  25.166  -8.474  1.00 33.60           H  
ATOM    450  N   PRO A  29     -12.665  23.764  -4.890  1.00 39.58           N  
ATOM    451  CA  PRO A  29     -12.772  22.687  -3.909  1.00 39.58           C  
ATOM    452  HA  PRO A  29     -12.116  22.905  -3.066  1.00 39.58           H  
ATOM    453  C   PRO A  29     -12.352  21.346  -4.538  1.00 39.58           C  
ATOM    454  CB  PRO A  29     -14.233  22.695  -3.442  1.00 39.58           C  
ATOM    455  HB2 PRO A  29     -14.604  21.693  -3.225  1.00 39.58           H  
ATOM    456  HB3 PRO A  29     -14.326  23.332  -2.562  1.00 39.58           H  
ATOM    457  O   PRO A  29     -12.460  21.189  -5.757  1.00 39.58           O  
ATOM    458  CG  PRO A  29     -14.985  23.332  -4.609  1.00 39.58           C  
ATOM    459  HG2 PRO A  29     -15.216  22.569  -5.352  1.00 39.58           H  
ATOM    460  HG3 PRO A  29     -15.896  23.834  -4.280  1.00 39.58           H  
ATOM    461  CD  PRO A  29     -13.976  24.316  -5.190  1.00 39.58           C  
ATOM    462  HD2 PRO A  29     -14.136  24.411  -6.264  1.00 39.58           H  
ATOM    463  HD3 PRO A  29     -14.080  25.286  -4.704  1.00 39.58           H  
ATOM    464  N   PRO A  30     -11.891  20.364  -3.736  1.00 45.95           N  
ATOM    465  CA  PRO A  30     -11.484  19.065  -4.261  1.00 45.95           C  
ATOM    466  HA  PRO A  30     -10.597  19.216  -4.876  1.00 45.95           H  
ATOM    467  C   PRO A  30     -12.617  18.459  -5.110  1.00 45.95           C  
ATOM    468  CB  PRO A  30     -11.114  18.210  -3.042  1.00 45.95           C  
ATOM    469  HB2 PRO A  30     -11.452  17.178  -3.145  1.00 45.95           H  
ATOM    470  HB3 PRO A  30     -10.034  18.240  -2.898  1.00 45.95           H  
ATOM    471  O   PRO A  30     -13.785  18.553  -4.719  1.00 45.95           O  
ATOM    472  CG  PRO A  30     -11.801  18.907  -1.868  1.00 45.95           C  
ATOM    473  HG2 PRO A  30     -11.250  18.768  -0.937  1.00 45.95           H  
ATOM    474  HG3 PRO A  30     -12.822  18.538  -1.770  1.00 45.95           H  
ATOM    475  CD  PRO A  30     -11.830  20.375  -2.286  1.00 45.95           C  
ATOM    476  HD2 PRO A  30     -10.912  20.868  -1.969  1.00 45.95           H  
ATOM    477  HD3 PRO A  30     -12.696  20.868  -1.844  1.00 45.95           H  
ATOM    478  N   PRO A  31     -12.307  17.810  -6.249  1.00 50.18           N  
ATOM    479  CA  PRO A  31     -13.296  17.418  -7.263  1.00 50.18           C  
ATOM    480  HA  PRO A  31     -13.858  18.304  -7.561  1.00 50.18           H  
ATOM    481  C   PRO A  31     -14.327  16.370  -6.792  1.00 50.18           C  
ATOM    482  CB  PRO A  31     -12.465  16.944  -8.461  1.00 50.18           C  
ATOM    483  HB2 PRO A  31     -12.298  17.783  -9.137  1.00 50.18           H  
ATOM    484  HB3 PRO A  31     -12.953  16.127  -8.993  1.00 50.18           H  
ATOM    485  O   PRO A  31     -15.221  15.979  -7.546  1.00 50.18           O  
ATOM    486  CG  PRO A  31     -11.130  16.515  -7.852  1.00 50.18           C  
ATOM    487  HG2 PRO A  31     -11.215  15.502  -7.459  1.00 50.18           H  
ATOM    488  HG3 PRO A  31     -10.313  16.583  -8.570  1.00 50.18           H  
ATOM    489  CD  PRO A  31     -10.960  17.500  -6.702  1.00 50.18           C  
ATOM    490  HD2 PRO A  31     -10.482  18.408  -7.067  1.00 50.18           H  
ATOM    491  HD3 PRO A  31     -10.361  17.051  -5.909  1.00 50.18           H  
ATOM    492  N   TRP A  32     -14.245  15.933  -5.533  1.00 48.15           N  
ATOM    493  H   TRP A  32     -13.543  16.353  -4.941  1.00 48.15           H  
ATOM    494  CA  TRP A  32     -15.151  14.967  -4.920  1.00 48.15           C  
ATOM    495  HA  TRP A  32     -15.283  14.156  -5.636  1.00 48.15           H  
ATOM    496  C   TRP A  32     -16.552  15.511  -4.630  1.00 48.15           C  
ATOM    497  CB  TRP A  32     -14.489  14.323  -3.706  1.00 48.15           C  
ATOM    498  HB2 TRP A  32     -15.189  13.620  -3.255  1.00 48.15           H  
ATOM    499  HB3 TRP A  32     -14.253  15.088  -2.966  1.00 48.15           H  
ATOM    500  O   TRP A  32     -17.486  14.717  -4.633  1.00 48.15           O  
ATOM    501  CG  TRP A  32     -13.249  13.574  -4.082  1.00 48.15           C  
ATOM    502  CD1 TRP A  32     -11.988  14.047  -3.990  1.00 48.15           C  
ATOM    503  HD1 TRP A  32     -11.713  15.013  -3.593  1.00 48.15           H  
ATOM    504  CD2 TRP A  32     -13.130  12.257  -4.709  1.00 48.15           C  
ATOM    505  CE2 TRP A  32     -11.754  12.008  -4.980  1.00 48.15           C  
ATOM    506  CE3 TRP A  32     -14.037  11.247  -5.085  1.00 48.15           C  
ATOM    507  HE3 TRP A  32     -15.084  11.371  -4.852  1.00 48.15           H  
ATOM    508  NE1 TRP A  32     -11.109  13.105  -4.474  1.00 48.15           N  
ATOM    509  HE1 TRP A  32     -10.104  13.203  -4.451  1.00 48.15           H  
ATOM    510  CH2 TRP A  32     -12.227   9.886  -6.016  1.00 48.15           C  
ATOM    511  HH2 TRP A  32     -11.889   8.986  -6.509  1.00 48.15           H  
ATOM    512  CZ2 TRP A  32     -11.293  10.855  -5.624  1.00 48.15           C  
ATOM    513  HZ2 TRP A  32     -10.238  10.704  -5.801  1.00 48.15           H  
ATOM    514  CZ3 TRP A  32     -13.592  10.077  -5.733  1.00 48.15           C  
ATOM    515  HZ3 TRP A  32     -14.307   9.315  -6.005  1.00 48.15           H  
ATOM    516  N   GLY A  33     -16.728  16.842  -4.573  1.00 39.37           N  
ATOM    517  H   GLY A  33     -15.905  17.428  -4.587  1.00 39.37           H  
ATOM    518  CA  GLY A  33     -18.045  17.498  -4.466  1.00 39.37           C  
ATOM    519  HA2 GLY A  33     -18.479  17.288  -3.488  1.00 39.37           H  
ATOM    520  HA3 GLY A  33     -17.902  18.576  -4.538  1.00 39.37           H  
ATOM    521  C   GLY A  33     -19.059  17.089  -5.546  1.00 39.37           C  
ATOM    522  O   GLY A  33     -20.261  17.319  -5.419  1.00 39.37           O  
ATOM    523  N   ALA A  34     -18.581  16.470  -6.629  1.00 33.37           N  
ATOM    524  H   ALA A  34     -17.583  16.327  -6.679  1.00 33.37           H  
ATOM    525  CA  ALA A  34     -19.407  15.972  -7.712  1.00 33.37           C  
ATOM    526  HA  ALA A  34     -20.384  16.452  -7.657  1.00 33.37           H  
ATOM    527  C   ALA A  34     -19.670  14.460  -7.659  1.00 33.37           C  
ATOM    528  CB  ALA A  34     -18.770  16.412  -9.034  1.00 33.37           C  
ATOM    529  HB1 ALA A  34     -19.408  16.122  -9.869  1.00 33.37           H  
ATOM    530  HB2 ALA A  34     -17.789  15.951  -9.147  1.00 33.37           H  
ATOM    531  HB3 ALA A  34     -18.655  17.496  -9.044  1.00 33.37           H  
ATOM    532  O   ALA A  34     -20.508  14.011  -8.436  1.00 33.37           O  
ATOM    533  N   PHE A  35     -19.036  13.643  -6.801  1.00 35.50           N  
ATOM    534  H   PHE A  35     -18.444  14.062  -6.098  1.00 35.50           H  
ATOM    535  CA  PHE A  35     -19.354  12.205  -6.634  1.00 35.50           C  
ATOM    536  HA  PHE A  35     -19.540  11.779  -7.620  1.00 35.50           H  
ATOM    537  C   PHE A  35     -20.673  11.972  -5.873  1.00 35.50           C  
ATOM    538  CB  PHE A  35     -18.170  11.409  -6.051  1.00 35.50           C  
ATOM    539  HB2 PHE A  35     -18.522  10.462  -5.642  1.00 35.50           H  
ATOM    540  HB3 PHE A  35     -17.741  11.965  -5.217  1.00 35.50           H  
ATOM    541  O   PHE A  35     -20.875  10.929  -5.252  1.00 35.50           O  
ATOM    542  CG  PHE A  35     -17.081  11.071  -7.051  1.00 35.50           C  
ATOM    543  CD1 PHE A  35     -17.007   9.797  -7.648  1.00 35.50           C  
ATOM    544  HD1 PHE A  35     -17.741   9.042  -7.406  1.00 35.50           H  
ATOM    545  CD2 PHE A  35     -16.100  12.025  -7.352  1.00 35.50           C  
ATOM    546  HD2 PHE A  35     -16.184  13.019  -6.938  1.00 35.50           H  
ATOM    547  CE1 PHE A  35     -15.933   9.477  -8.502  1.00 35.50           C  
ATOM    548  HE1 PHE A  35     -15.848   8.484  -8.917  1.00 35.50           H  
ATOM    549  CE2 PHE A  35     -15.008  11.699  -8.173  1.00 35.50           C  
ATOM    550  HE2 PHE A  35     -14.229  12.426  -8.351  1.00 35.50           H  
ATOM    551  CZ  PHE A  35     -14.921  10.421  -8.747  1.00 35.50           C  
ATOM    552  HZ  PHE A  35     -14.072  10.157  -9.359  1.00 35.50           H  
ATOM    553  N   SER A  36     -21.616  12.913  -5.973  1.00 30.47           N  
ATOM    554  H   SER A  36     -21.441  13.721  -6.554  1.00 30.47           H  
ATOM    555  CA  SER A  36     -22.975  12.727  -5.496  1.00 30.47           C  
ATOM    556  HA  SER A  36     -22.920  12.484  -4.434  1.00 30.47           H  
ATOM    557  C   SER A  36     -23.610  11.541  -6.223  1.00 30.47           C  
ATOM    558  CB  SER A  36     -23.787  14.024  -5.606  1.00 30.47           C  
ATOM    559  HB2 SER A  36     -23.308  14.786  -4.991  1.00 30.47           H  
ATOM    560  HB3 SER A  36     -24.792  13.849  -5.220  1.00 30.47           H  
ATOM    561  O   SER A  36     -23.955  11.570  -7.406  1.00 30.47           O  
ATOM    562  OG  SER A  36     -23.877  14.500  -6.933  1.00 30.47           O  
ATOM    563  HG  SER A  36     -24.088  15.437  -6.909  1.00 30.47           H  
ATOM    564  N   CYS A  37     -23.725  10.439  -5.489  1.00 29.04           N  
ATOM    565  H   CYS A  37     -23.273  10.425  -4.586  1.00 29.04           H  
ATOM    566  CA  CYS A  37     -24.595   9.343  -5.857  1.00 29.04           C  
ATOM    567  HA  CYS A  37     -24.298   8.979  -6.841  1.00 29.04           H  
ATOM    568  C   CYS A  37     -26.026   9.895  -5.930  1.00 29.04           C  
ATOM    569  CB  CYS A  37     -24.419   8.223  -4.825  1.00 29.04           C  
ATOM    570  HB2 CYS A  37     -24.936   8.482  -3.901  1.00 29.04           H  
ATOM    571  HB3 CYS A  37     -23.358   8.095  -4.610  1.00 29.04           H  
ATOM    572  O   CYS A  37     -26.452  10.662  -5.064  1.00 29.04           O  
ATOM    573  SG  CYS A  37     -25.061   6.664  -5.492  1.00 29.04           S  
ATOM    574  HG  CYS A  37     -24.708   5.888  -4.463  1.00 29.04           H  
ATOM    575  N   SER A  38     -26.782   9.499  -6.952  1.00 31.05           N  
ATOM    576  H   SER A  38     -26.393   8.825  -7.596  1.00 31.05           H  
ATOM    577  CA  SER A  38     -28.136   9.982  -7.263  1.00 31.05           C  
ATOM    578  HA  SER A  38     -28.111  11.071  -7.212  1.00 31.05           H  
ATOM    579  C   SER A  38     -29.222   9.541  -6.265  1.00 31.05           C  
ATOM    580  CB  SER A  38     -28.476   9.607  -8.710  1.00 31.05           C  
ATOM    581  HB2 SER A  38     -29.515   9.852  -8.931  1.00 31.05           H  
ATOM    582  HB3 SER A  38     -27.835  10.183  -9.376  1.00 31.05           H  
ATOM    583  O   SER A  38     -30.413   9.552  -6.575  1.00 31.05           O  
ATOM    584  OG  SER A  38     -28.237   8.227  -8.931  1.00 31.05           O  
ATOM    585  HG  SER A  38     -28.368   8.039  -9.863  1.00 31.05           H  
ATOM    586  N   ARG A  39     -28.836   9.198  -5.034  1.00 33.17           N  
ATOM    587  H   ARG A  39     -27.847   9.267  -4.846  1.00 33.17           H  
ATOM    588  CA  ARG A  39     -29.715   9.058  -3.873  1.00 33.17           C  
ATOM    589  HA  ARG A  39     -30.616   9.655  -4.014  1.00 33.17           H  
ATOM    590  C   ARG A  39     -28.982   9.597  -2.651  1.00 33.17           C  
ATOM    591  CB  ARG A  39     -30.107   7.583  -3.676  1.00 33.17           C  
ATOM    592  HB2 ARG A  39     -29.224   6.950  -3.768  1.00 33.17           H  
ATOM    593  HB3 ARG A  39     -30.509   7.466  -2.670  1.00 33.17           H  
ATOM    594  O   ARG A  39     -28.051   8.957  -2.172  1.00 33.17           O  
ATOM    595  CG  ARG A  39     -31.179   7.138  -4.677  1.00 33.17           C  
ATOM    596  HG2 ARG A  39     -30.781   7.186  -5.690  1.00 33.17           H  
ATOM    597  HG3 ARG A  39     -32.040   7.802  -4.597  1.00 33.17           H  
ATOM    598  CD  ARG A  39     -31.619   5.701  -4.403  1.00 33.17           C  
ATOM    599  HD2 ARG A  39     -31.914   5.619  -3.357  1.00 33.17           H  
ATOM    600  HD3 ARG A  39     -30.775   5.037  -4.588  1.00 33.17           H  
ATOM    601  NE  ARG A  39     -32.755   5.327  -5.264  1.00 33.17           N  
ATOM    602  HE  ARG A  39     -33.063   6.027  -5.924  1.00 33.17           H  
ATOM    603  NH1 ARG A  39     -33.036   3.198  -4.462  1.00 33.17           N  
ATOM    604 HH11 ARG A  39     -32.215   3.325  -3.888  1.00 33.17           H  
ATOM    605 HH12 ARG A  39     -33.517   2.310  -4.474  1.00 33.17           H  
ATOM    606  NH2 ARG A  39     -34.429   3.984  -6.022  1.00 33.17           N  
ATOM    607 HH21 ARG A  39     -34.912   3.097  -6.013  1.00 33.17           H  
ATOM    608 HH22 ARG A  39     -34.729   4.718  -6.647  1.00 33.17           H  
ATOM    609  CZ  ARG A  39     -33.400   4.176  -5.246  1.00 33.17           C  
ATOM    610  N   SER A  40     -29.421  10.742  -2.126  1.00 36.98           N  
ATOM    611  H   SER A  40     -30.187  11.230  -2.569  1.00 36.98           H  
ATOM    612  CA  SER A  40     -29.063  11.142  -0.763  1.00 36.98           C  
ATOM    613  HA  SER A  40     -27.991  11.330  -0.709  1.00 36.98           H  
ATOM    614  C   SER A  40     -29.425   9.986   0.170  1.00 36.98           C  
ATOM    615  CB  SER A  40     -29.812  12.415  -0.344  1.00 36.98           C  
ATOM    616  HB2 SER A  40     -29.546  13.234  -1.012  1.00 36.98           H  
ATOM    617  HB3 SER A  40     -29.520  12.682   0.671  1.00 36.98           H  
ATOM    618  O   SER A  40     -30.589   9.569   0.209  1.00 36.98           O  
ATOM    619  OG  SER A  40     -31.212  12.206  -0.387  1.00 36.98           O  
ATOM    620  HG  SER A  40     -31.386  11.372   0.055  1.00 36.98           H  
ATOM    621  N   LEU A  41     -28.442   9.432   0.876  1.00 43.31           N  
ATOM    622  H   LEU A  41     -27.508   9.813   0.813  1.00 43.31           H  
ATOM    623  CA  LEU A  41     -28.712   8.435   1.902  1.00 43.31           C  
ATOM    624  HA  LEU A  41     -29.290   7.624   1.459  1.00 43.31           H  
ATOM    625  C   LEU A  41     -29.591   9.085   2.977  1.00 43.31           C  
ATOM    626  CB  LEU A  41     -27.384   7.882   2.451  1.00 43.31           C  
ATOM    627  HB2 LEU A  41     -26.743   8.724   2.713  1.00 43.31           H  
ATOM    628  HB3 LEU A  41     -27.573   7.333   3.374  1.00 43.31           H  
ATOM    629  O   LEU A  41     -29.447  10.266   3.288  1.00 43.31           O  
ATOM    630  CG  LEU A  41     -26.623   6.960   1.476  1.00 43.31           C  
ATOM    631  HG  LEU A  41     -26.435   7.498   0.547  1.00 43.31           H  
ATOM    632  CD1 LEU A  41     -25.279   6.565   2.083  1.00 43.31           C  
ATOM    633 HD11 LEU A  41     -24.724   7.460   2.364  1.00 43.31           H  
ATOM    634 HD12 LEU A  41     -24.685   6.009   1.357  1.00 43.31           H  
ATOM    635 HD13 LEU A  41     -25.416   5.957   2.978  1.00 43.31           H  
ATOM    636  CD2 LEU A  41     -27.383   5.666   1.155  1.00 43.31           C  
ATOM    637 HD21 LEU A  41     -26.764   5.047   0.505  1.00 43.31           H  
ATOM    638 HD22 LEU A  41     -27.586   5.113   2.073  1.00 43.31           H  
ATOM    639 HD23 LEU A  41     -28.308   5.891   0.623  1.00 43.31           H  
ATOM    640  N   SER A  42     -30.549   8.330   3.518  1.00 49.39           N  
ATOM    641  H   SER A  42     -30.615   7.352   3.275  1.00 49.39           H  
ATOM    642  CA  SER A  42     -31.274   8.808   4.692  1.00 49.39           C  
ATOM    643  HA  SER A  42     -31.729   9.762   4.430  1.00 49.39           H  
ATOM    644  C   SER A  42     -30.272   9.016   5.841  1.00 49.39           C  
ATOM    645  CB  SER A  42     -32.390   7.832   5.082  1.00 49.39           C  
ATOM    646  HB2 SER A  42     -33.044   7.678   4.224  1.00 49.39           H  
ATOM    647  HB3 SER A  42     -32.975   8.259   5.897  1.00 49.39           H  
ATOM    648  O   SER A  42     -29.282   8.282   5.916  1.00 49.39           O  
ATOM    649  OG  SER A  42     -31.850   6.591   5.496  1.00 49.39           O  
ATOM    650  HG  SER A  42     -32.546   5.931   5.537  1.00 49.39           H  
ATOM    651  N   PRO A  43     -30.526   9.938   6.785  1.00 56.29           N  
ATOM    652  CA  PRO A  43     -29.642  10.146   7.938  1.00 56.29           C  
ATOM    653  HA  PRO A  43     -28.697  10.560   7.586  1.00 56.29           H  
ATOM    654  C   PRO A  43     -29.357   8.864   8.745  1.00 56.29           C  
ATOM    655  CB  PRO A  43     -30.369  11.184   8.798  1.00 56.29           C  
ATOM    656  HB2 PRO A  43     -29.665  11.820   9.334  1.00 56.29           H  
ATOM    657  HB3 PRO A  43     -31.043  10.689   9.498  1.00 56.29           H  
ATOM    658  O   PRO A  43     -28.325   8.743   9.401  1.00 56.29           O  
ATOM    659  CG  PRO A  43     -31.191  11.981   7.786  1.00 56.29           C  
ATOM    660  HG2 PRO A  43     -30.556  12.731   7.315  1.00 56.29           H  
ATOM    661  HG3 PRO A  43     -32.061  12.449   8.246  1.00 56.29           H  
ATOM    662  CD  PRO A  43     -31.588  10.932   6.754  1.00 56.29           C  
ATOM    663  HD2 PRO A  43     -32.533  10.469   7.039  1.00 56.29           H  
ATOM    664  HD3 PRO A  43     -31.671  11.403   5.774  1.00 56.29           H  
ATOM    665  N   LEU A  44     -30.271   7.885   8.699  1.00 52.98           N  
ATOM    666  H   LEU A  44     -31.079   8.025   8.109  1.00 52.98           H  
ATOM    667  CA  LEU A  44     -30.091   6.574   9.324  1.00 52.98           C  
ATOM    668  HA  LEU A  44     -29.752   6.728  10.348  1.00 52.98           H  
ATOM    669  C   LEU A  44     -29.020   5.738   8.607  1.00 52.98           C  
ATOM    670  CB  LEU A  44     -31.448   5.845   9.328  1.00 52.98           C  
ATOM    671  HB2 LEU A  44     -31.674   5.533   8.308  1.00 52.98           H  
ATOM    672  HB3 LEU A  44     -32.231   6.533   9.648  1.00 52.98           H  
ATOM    673  O   LEU A  44     -28.211   5.085   9.261  1.00 52.98           O  
ATOM    674  CG  LEU A  44     -31.475   4.610  10.248  1.00 52.98           C  
ATOM    675  HG  LEU A  44     -30.595   3.992  10.073  1.00 52.98           H  
ATOM    676  CD1 LEU A  44     -31.521   5.021  11.723  1.00 52.98           C  
ATOM    677 HD11 LEU A  44     -31.585   4.128  12.344  1.00 52.98           H  
ATOM    678 HD12 LEU A  44     -32.388   5.654  11.915  1.00 52.98           H  
ATOM    679 HD13 LEU A  44     -30.607   5.551  11.993  1.00 52.98           H  
ATOM    680  CD2 LEU A  44     -32.714   3.767   9.949  1.00 52.98           C  
ATOM    681 HD21 LEU A  44     -32.725   2.890  10.597  1.00 52.98           H  
ATOM    682 HD22 LEU A  44     -32.684   3.426   8.914  1.00 52.98           H  
ATOM    683 HD23 LEU A  44     -33.620   4.349  10.115  1.00 52.98           H  
ATOM    684  N   ASN A  45     -28.990   5.786   7.275  1.00 57.94           N  
ATOM    685  H   ASN A  45     -29.610   6.422   6.793  1.00 57.94           H  
ATOM    686  CA  ASN A  45     -27.987   5.083   6.487  1.00 57.94           C  
ATOM    687  HA  ASN A  45     -27.926   4.051   6.833  1.00 57.94           H  
ATOM    688  C   ASN A  45     -26.597   5.689   6.703  1.00 57.94           C  
ATOM    689  CB  ASN A  45     -28.401   5.072   5.010  1.00 57.94           C  
ATOM    690  HB2 ASN A  45     -28.704   6.077   4.714  1.00 57.94           H  
ATOM    691  HB3 ASN A  45     -27.539   4.773   4.414  1.00 57.94           H  
ATOM    692  O   ASN A  45     -25.672   4.927   6.936  1.00 57.94           O  
ATOM    693  CG  ASN A  45     -29.535   4.116   4.695  1.00 57.94           C  
ATOM    694  ND2 ASN A  45     -30.036   4.157   3.482  1.00 57.94           N  
ATOM    695 HD21 ASN A  45     -29.602   4.739   2.780  1.00 57.94           H  
ATOM    696 HD22 ASN A  45     -30.736   3.458   3.276  1.00 57.94           H  
ATOM    697  OD1 ASN A  45     -29.983   3.314   5.496  1.00 57.94           O  
ATOM    698  N   GLU A  46     -26.456   7.018   6.747  1.00 56.91           N  
ATOM    699  H   GLU A  46     -27.250   7.605   6.536  1.00 56.91           H  
ATOM    700  CA  GLU A  46     -25.159   7.669   7.022  1.00 56.91           C  
ATOM    701  HA  GLU A  46     -24.433   7.354   6.272  1.00 56.91           H  
ATOM    702  C   GLU A  46     -24.589   7.276   8.397  1.00 56.91           C  
ATOM    703  CB  GLU A  46     -25.306   9.197   6.946  1.00 56.91           C  
ATOM    704  HB2 GLU A  46     -24.366   9.649   7.262  1.00 56.91           H  
ATOM    705  HB3 GLU A  46     -26.090   9.509   7.636  1.00 56.91           H  
ATOM    706  O   GLU A  46     -23.404   6.954   8.517  1.00 56.91           O  
ATOM    707  CG  GLU A  46     -25.635   9.699   5.530  1.00 56.91           C  
ATOM    708  HG2 GLU A  46     -26.593   9.281   5.221  1.00 56.91           H  
ATOM    709  HG3 GLU A  46     -24.872   9.330   4.845  1.00 56.91           H  
ATOM    710  CD  GLU A  46     -25.710  11.234   5.436  1.00 56.91           C  
ATOM    711  OE1 GLU A  46     -25.576  11.750   4.300  1.00 56.91           O  
ATOM    712  OE2 GLU A  46     -25.935  11.882   6.485  1.00 56.91           O  
ATOM    713  N   LYS A  47     -25.442   7.211   9.433  1.00 61.99           N  
ATOM    714  H   LYS A  47     -26.393   7.514   9.276  1.00 61.99           H  
ATOM    715  CA  LYS A  47     -25.057   6.688  10.756  1.00 61.99           C  
ATOM    716  HA  LYS A  47     -24.209   7.261  11.130  1.00 61.99           H  
ATOM    717  C   LYS A  47     -24.578   5.239  10.683  1.00 61.99           C  
ATOM    718  CB  LYS A  47     -26.227   6.786  11.743  1.00 61.99           C  
ATOM    719  HB2 LYS A  47     -27.141   6.425  11.272  1.00 61.99           H  
ATOM    720  HB3 LYS A  47     -26.011   6.148  12.600  1.00 61.99           H  
ATOM    721  O   LYS A  47     -23.577   4.908  11.313  1.00 61.99           O  
ATOM    722  CG  LYS A  47     -26.435   8.213  12.255  1.00 61.99           C  
ATOM    723  HG2 LYS A  47     -25.514   8.552  12.729  1.00 61.99           H  
ATOM    724  HG3 LYS A  47     -26.672   8.880  11.426  1.00 61.99           H  
ATOM    725  CD  LYS A  47     -27.565   8.243  13.289  1.00 61.99           C  
ATOM    726  HD2 LYS A  47     -28.504   7.953  12.817  1.00 61.99           H  
ATOM    727  HD3 LYS A  47     -27.329   7.547  14.094  1.00 61.99           H  
ATOM    728  CE  LYS A  47     -27.666   9.662  13.844  1.00 61.99           C  
ATOM    729  HE2 LYS A  47     -28.018  10.325  13.054  1.00 61.99           H  
ATOM    730  HE3 LYS A  47     -26.660   9.976  14.122  1.00 61.99           H  
ATOM    731  NZ  LYS A  47     -28.535   9.745  15.040  1.00 61.99           N  
ATOM    732  HZ1 LYS A  47     -28.539  10.693  15.387  1.00 61.99           H  
ATOM    733  HZ2 LYS A  47     -28.153   9.166  15.774  1.00 61.99           H  
ATOM    734  HZ3 LYS A  47     -29.477   9.448  14.829  1.00 61.99           H  
ATOM    735  N   ASN A  48     -25.267   4.391   9.920  1.00 67.58           N  
ATOM    736  H   ASN A  48     -26.082   4.740   9.435  1.00 67.58           H  
ATOM    737  CA  ASN A  48     -24.890   2.988   9.745  1.00 67.58           C  
ATOM    738  HA  ASN A  48     -24.740   2.539  10.726  1.00 67.58           H  
ATOM    739  C   ASN A  48     -23.562   2.844   8.986  1.00 67.58           C  
ATOM    740  CB  ASN A  48     -26.028   2.238   9.031  1.00 67.58           C  
ATOM    741  HB2 ASN A  48     -25.674   1.245   8.754  1.00 67.58           H  
ATOM    742  HB3 ASN A  48     -26.300   2.763   8.115  1.00 67.58           H  
ATOM    743  O   ASN A  48     -22.742   2.005   9.355  1.00 67.58           O  
ATOM    744  CG  ASN A  48     -27.267   2.050   9.889  1.00 67.58           C  
ATOM    745  ND2 ASN A  48     -28.390   1.753   9.276  1.00 67.58           N  
ATOM    746 HD21 ASN A  48     -28.440   1.736   8.268  1.00 67.58           H  
ATOM    747 HD22 ASN A  48     -29.197   1.608   9.865  1.00 67.58           H  
ATOM    748  OD1 ASN A  48     -27.242   2.109  11.107  1.00 67.58           O  
ATOM    749  N   SER A  49     -23.327   3.679   7.974  1.00 70.03           N  
ATOM    750  H   SER A  49     -24.073   4.285   7.663  1.00 70.03           H  
ATOM    751  CA  SER A  49     -22.092   3.712   7.189  1.00 70.03           C  
ATOM    752  HA  SER A  49     -21.894   2.721   6.781  1.00 70.03           H  
ATOM    753  C   SER A  49     -20.896   4.127   8.040  1.00 70.03           C  
ATOM    754  CB  SER A  49     -22.251   4.695   6.028  1.00 70.03           C  
ATOM    755  HB2 SER A  49     -21.355   4.678   5.407  1.00 70.03           H  
ATOM    756  HB3 SER A  49     -22.377   5.704   6.419  1.00 70.03           H  
ATOM    757  O   SER A  49     -19.881   3.434   8.056  1.00 70.03           O  
ATOM    758  OG  SER A  49     -23.385   4.365   5.259  1.00 70.03           O  
ATOM    759  HG  SER A  49     -23.144   3.781   4.536  1.00 70.03           H  
ATOM    760  N   LEU A  50     -21.011   5.213   8.812  1.00 68.40           N  
ATOM    761  H   LEU A  50     -21.854   5.766   8.768  1.00 68.40           H  
ATOM    762  CA  LEU A  50     -19.940   5.609   9.724  1.00 68.40           C  
ATOM    763  HA  LEU A  50     -19.019   5.675   9.145  1.00 68.40           H  
ATOM    764  C   LEU A  50     -19.725   4.543  10.800  1.00 68.40           C  
ATOM    765  CB  LEU A  50     -20.233   6.987  10.331  1.00 68.40           C  
ATOM    766  HB2 LEU A  50     -20.378   7.705   9.524  1.00 68.40           H  
ATOM    767  HB3 LEU A  50     -21.160   6.931  10.901  1.00 68.40           H  
ATOM    768  O   LEU A  50     -18.593   4.119  10.995  1.00 68.40           O  
ATOM    769  CG  LEU A  50     -19.107   7.493  11.258  1.00 68.40           C  
ATOM    770  HG  LEU A  50     -18.989   6.803  12.093  1.00 68.40           H  
ATOM    771  CD1 LEU A  50     -17.762   7.637  10.542  1.00 68.40           C  
ATOM    772 HD11 LEU A  50     -17.366   6.657  10.275  1.00 68.40           H  
ATOM    773 HD12 LEU A  50     -17.876   8.245   9.645  1.00 68.40           H  
ATOM    774 HD13 LEU A  50     -17.043   8.116  11.207  1.00 68.40           H  
ATOM    775  CD2 LEU A  50     -19.498   8.852  11.828  1.00 68.40           C  
ATOM    776 HD21 LEU A  50     -18.721   9.206  12.506  1.00 68.40           H  
ATOM    777 HD22 LEU A  50     -19.632   9.575  11.024  1.00 68.40           H  
ATOM    778 HD23 LEU A  50     -20.428   8.758  12.389  1.00 68.40           H  
ATOM    779  N   ALA A  51     -20.792   4.038  11.428  1.00 68.19           N  
ATOM    780  H   ALA A  51     -21.706   4.414  11.223  1.00 68.19           H  
ATOM    781  CA  ALA A  51     -20.695   2.944  12.394  1.00 68.19           C  
ATOM    782  HA  ALA A  51     -20.111   3.284  13.250  1.00 68.19           H  
ATOM    783  C   ALA A  51     -19.977   1.715  11.818  1.00 68.19           C  
ATOM    784  CB  ALA A  51     -22.097   2.579  12.892  1.00 68.19           C  
ATOM    785  HB1 ALA A  51     -22.569   3.452  13.344  1.00 68.19           H  
ATOM    786  HB2 ALA A  51     -22.023   1.793  13.643  1.00 68.19           H  
ATOM    787  HB3 ALA A  51     -22.711   2.227  12.063  1.00 68.19           H  
ATOM    788  O   ALA A  51     -19.244   1.049  12.541  1.00 68.19           O  
ATOM    789  N   ALA A  52     -20.130   1.428  10.525  1.00 74.09           N  
ATOM    790  H   ALA A  52     -20.786   1.965   9.976  1.00 74.09           H  
ATOM    791  CA  ALA A  52     -19.383   0.367   9.864  1.00 74.09           C  
ATOM    792  HA  ALA A  52     -19.477  -0.543  10.456  1.00 74.09           H  
ATOM    793  C   ALA A  52     -17.889   0.684   9.754  1.00 74.09           C  
ATOM    794  CB  ALA A  52     -20.008   0.105   8.499  1.00 74.09           C  
ATOM    795  HB1 ALA A  52     -21.080  -0.030   8.643  1.00 74.09           H  
ATOM    796  HB2 ALA A  52     -19.579  -0.796   8.061  1.00 74.09           H  
ATOM    797  HB3 ALA A  52     -19.839   0.942   7.821  1.00 74.09           H  
ATOM    798  O   ALA A  52     -17.072  -0.176  10.071  1.00 74.09           O  
ATOM    799  N   CYS A  53     -17.514   1.904   9.358  1.00 80.55           N  
ATOM    800  H   CYS A  53     -18.229   2.577   9.122  1.00 80.55           H  
ATOM    801  CA  CYS A  53     -16.109   2.331   9.367  1.00 80.55           C  
ATOM    802  HA  CYS A  53     -15.531   1.678   8.714  1.00 80.55           H  
ATOM    803  C   CYS A  53     -15.513   2.235  10.783  1.00 80.55           C  
ATOM    804  CB  CYS A  53     -15.999   3.761   8.830  1.00 80.55           C  
ATOM    805  HB2 CYS A  53     -16.410   4.454   9.564  1.00 80.55           H  
ATOM    806  HB3 CYS A  53     -16.578   3.851   7.911  1.00 80.55           H  
ATOM    807  O   CYS A  53     -14.448   1.656  10.979  1.00 80.55           O  
ATOM    808  SG  CYS A  53     -14.294   4.244   8.460  1.00 80.55           S  
ATOM    809  N   LEU A  54     -16.259   2.715  11.784  1.00 74.95           N  
ATOM    810  H   LEU A  54     -17.125   3.174  11.541  1.00 74.95           H  
ATOM    811  CA  LEU A  54     -15.886   2.653  13.195  1.00 74.95           C  
ATOM    812  HA  LEU A  54     -14.933   3.165  13.327  1.00 74.95           H  
ATOM    813  C   LEU A  54     -15.663   1.204  13.645  1.00 74.95           C  
ATOM    814  CB  LEU A  54     -16.970   3.345  14.052  1.00 74.95           C  
ATOM    815  HB2 LEU A  54     -16.722   3.204  15.104  1.00 74.95           H  
ATOM    816  HB3 LEU A  54     -17.920   2.839  13.881  1.00 74.95           H  
ATOM    817  O   LEU A  54     -14.604   0.887  14.169  1.00 74.95           O  
ATOM    818  CG  LEU A  54     -17.176   4.854  13.805  1.00 74.95           C  
ATOM    819  HG  LEU A  54     -17.372   5.056  12.753  1.00 74.95           H  
ATOM    820  CD1 LEU A  54     -18.329   5.399  14.651  1.00 74.95           C  
ATOM    821 HD11 LEU A  54     -18.422   6.475  14.504  1.00 74.95           H  
ATOM    822 HD12 LEU A  54     -19.266   4.926  14.355  1.00 74.95           H  
ATOM    823 HD13 LEU A  54     -18.150   5.199  15.707  1.00 74.95           H  
ATOM    824  CD2 LEU A  54     -15.967   5.665  14.185  1.00 74.95           C  
ATOM    825 HD21 LEU A  54     -15.092   5.273  13.668  1.00 74.95           H  
ATOM    826 HD22 LEU A  54     -16.110   6.709  13.907  1.00 74.95           H  
ATOM    827 HD23 LEU A  54     -15.864   5.583  15.267  1.00 74.95           H  
ATOM    828  N   ARG A  55     -16.609   0.297  13.378  1.00 77.24           N  
ATOM    829  H   ARG A  55     -17.451   0.618  12.922  1.00 77.24           H  
ATOM    830  CA  ARG A  55     -16.506  -1.125  13.756  1.00 77.24           C  
ATOM    831  HA  ARG A  55     -16.384  -1.213  14.836  1.00 77.24           H  
ATOM    832  C   ARG A  55     -15.286  -1.824  13.168  1.00 77.24           C  
ATOM    833  CB  ARG A  55     -17.764  -1.875  13.317  1.00 77.24           C  
ATOM    834  HB2 ARG A  55     -17.562  -2.946  13.322  1.00 77.24           H  
ATOM    835  HB3 ARG A  55     -18.011  -1.585  12.295  1.00 77.24           H  
ATOM    836  O   ARG A  55     -14.723  -2.676  13.834  1.00 77.24           O  
ATOM    837  CG  ARG A  55     -18.954  -1.616  14.247  1.00 77.24           C  
ATOM    838  HG2 ARG A  55     -18.768  -2.081  15.215  1.00 77.24           H  
ATOM    839  HG3 ARG A  55     -19.100  -0.547  14.399  1.00 77.24           H  
ATOM    840  CD  ARG A  55     -20.198  -2.234  13.607  1.00 77.24           C  
ATOM    841  HD2 ARG A  55     -20.281  -1.864  12.585  1.00 77.24           H  
ATOM    842  HD3 ARG A  55     -20.074  -3.317  13.582  1.00 77.24           H  
ATOM    843  NE  ARG A  55     -21.425  -1.882  14.339  1.00 77.24           N  
ATOM    844  HE  ARG A  55     -21.316  -1.270  15.134  1.00 77.24           H  
ATOM    845  NH1 ARG A  55     -22.866  -3.106  13.041  1.00 77.24           N  
ATOM    846 HH11 ARG A  55     -23.800  -3.421  12.820  1.00 77.24           H  
ATOM    847 HH12 ARG A  55     -22.074  -3.444  12.513  1.00 77.24           H  
ATOM    848  NH2 ARG A  55     -23.668  -1.861  14.713  1.00 77.24           N  
ATOM    849 HH21 ARG A  55     -23.521  -1.256  15.508  1.00 77.24           H  
ATOM    850 HH22 ARG A  55     -24.598  -2.184  14.490  1.00 77.24           H  
ATOM    851  CZ  ARG A  55     -22.643  -2.283  14.029  1.00 77.24           C  
ATOM    852  N   GLN A  56     -14.873  -1.462  11.956  1.00 79.94           N  
ATOM    853  H   GLN A  56     -15.400  -0.759  11.458  1.00 79.94           H  
ATOM    854  CA  GLN A  56     -13.669  -2.018  11.326  1.00 79.94           C  
ATOM    855  HA  GLN A  56     -13.686  -3.105  11.400  1.00 79.94           H  
ATOM    856  C   GLN A  56     -12.377  -1.530  12.002  1.00 79.94           C  
ATOM    857  CB  GLN A  56     -13.673  -1.618   9.847  1.00 79.94           C  
ATOM    858  HB2 GLN A  56     -12.715  -1.880   9.400  1.00 79.94           H  
ATOM    859  HB3 GLN A  56     -13.802  -0.538   9.773  1.00 79.94           H  
ATOM    860  O   GLN A  56     -11.345  -2.203  11.959  1.00 79.94           O  
ATOM    861  CG  GLN A  56     -14.782  -2.314   9.051  1.00 79.94           C  
ATOM    862  HG2 GLN A  56     -15.736  -2.266   9.577  1.00 79.94           H  
ATOM    863  HG3 GLN A  56     -14.525  -3.365   8.924  1.00 79.94           H  
ATOM    864  CD  GLN A  56     -14.929  -1.666   7.687  1.00 79.94           C  
ATOM    865  NE2 GLN A  56     -15.795  -0.693   7.535  1.00 79.94           N  
ATOM    866 HE21 GLN A  56     -16.323  -0.403   8.346  1.00 79.94           H  
ATOM    867 HE22 GLN A  56     -15.829  -0.203   6.652  1.00 79.94           H  
ATOM    868  OE1 GLN A  56     -14.246  -2.012   6.747  1.00 79.94           O  
ATOM    869  N   LEU A  57     -12.433  -0.353  12.630  1.00 77.49           N  
ATOM    870  H   LEU A  57     -13.309   0.148  12.616  1.00 77.49           H  
ATOM    871  CA  LEU A  57     -11.327   0.258  13.361  1.00 77.49           C  
ATOM    872  HA  LEU A  57     -10.388  -0.128  12.964  1.00 77.49           H  
ATOM    873  C   LEU A  57     -11.325  -0.086  14.860  1.00 77.49           C  
ATOM    874  CB  LEU A  57     -11.364   1.776  13.130  1.00 77.49           C  
ATOM    875  HB2 LEU A  57     -12.332   2.152  13.463  1.00 77.49           H  
ATOM    876  HB3 LEU A  57     -10.597   2.238  13.752  1.00 77.49           H  
ATOM    877  O   LEU A  57     -10.286   0.095  15.495  1.00 77.49           O  
ATOM    878  CG  LEU A  57     -11.133   2.216  11.672  1.00 77.49           C  
ATOM    879  HG  LEU A  57     -11.854   1.731  11.014  1.00 77.49           H  
ATOM    880  CD1 LEU A  57     -11.333   3.728  11.573  1.00 77.49           C  
ATOM    881 HD11 LEU A  57     -10.605   4.250  12.193  1.00 77.49           H  
ATOM    882 HD12 LEU A  57     -11.220   4.044  10.536  1.00 77.49           H  
ATOM    883 HD13 LEU A  57     -12.341   3.984  11.900  1.00 77.49           H  
ATOM    884  CD2 LEU A  57      -9.724   1.876  11.178  1.00 77.49           C  
ATOM    885 HD21 LEU A  57      -8.976   2.303  11.846  1.00 77.49           H  
ATOM    886 HD22 LEU A  57      -9.596   0.795  11.120  1.00 77.49           H  
ATOM    887 HD23 LEU A  57      -9.580   2.290  10.180  1.00 77.49           H  
ATOM    888  N   MET A  58     -12.437  -0.593  15.403  1.00 69.81           N  
ATOM    889  H   MET A  58     -13.257  -0.646  14.816  1.00 69.81           H  
ATOM    890  CA  MET A  58     -12.530  -1.202  16.738  1.00 69.81           C  
ATOM    891  HA  MET A  58     -11.844  -0.692  17.415  1.00 69.81           H  
ATOM    892  C   MET A  58     -12.116  -2.674  16.681  1.00 69.81           C  
ATOM    893  CB  MET A  58     -13.951  -1.076  17.327  1.00 69.81           C  
ATOM    894  HB2 MET A  58     -13.974  -1.566  18.300  1.00 69.81           H  
ATOM    895  HB3 MET A  58     -14.666  -1.568  16.668  1.00 69.81           H  
ATOM    896  O   MET A  58     -12.349  -3.365  15.689  1.00 69.81           O  
ATOM    897  CG  MET A  58     -14.344   0.389  17.511  1.00 69.81           C  
ATOM    898  HG2 MET A  58     -14.437   0.806  16.508  1.00 69.81           H  
ATOM    899  HG3 MET A  58     -13.538   0.897  18.041  1.00 69.81           H  
ATOM    900  SD  MET A  58     -15.891   0.783  18.367  1.00 69.81           S  
ATOM    901  CE  MET A  58     -17.109   0.335  17.111  1.00 69.81           C  
ATOM    902  HE1 MET A  58     -16.914   0.896  16.197  1.00 69.81           H  
ATOM    903  HE2 MET A  58     -18.103   0.577  17.485  1.00 69.81           H  
ATOM    904  HE3 MET A  58     -17.046  -0.736  16.918  1.00 69.81           H  
ATOM    905  N   GLU A  59     -11.482  -3.177  17.735  1.00 62.49           N  
ATOM    906  H   GLU A  59     -11.316  -2.601  18.548  1.00 62.49           H  
ATOM    907  CA  GLU A  59     -11.321  -4.619  17.900  1.00 62.49           C  
ATOM    908  HA  GLU A  59     -11.074  -5.048  16.928  1.00 62.49           H  
ATOM    909  C   GLU A  59     -12.655  -5.234  18.357  1.00 62.49           C  
ATOM    910  CB  GLU A  59     -10.127  -4.881  18.833  1.00 62.49           C  
ATOM    911  HB2 GLU A  59      -9.329  -4.219  18.496  1.00 62.49           H  
ATOM    912  HB3 GLU A  59     -10.386  -4.617  19.858  1.00 62.49           H  
ATOM    913  O   GLU A  59     -13.421  -4.611  19.093  1.00 62.49           O  
ATOM    914  CG  GLU A  59      -9.616  -6.333  18.778  1.00 62.49           C  
ATOM    915  HG2 GLU A  59      -9.763  -6.708  17.765  1.00 62.49           H  
ATOM    916  HG3 GLU A  59     -10.225  -6.945  19.443  1.00 62.49           H  
ATOM    917  CD  GLU A  59      -8.120  -6.491  19.127  1.00 62.49           C  
ATOM    918  OE1 GLU A  59      -7.616  -7.623  18.948  1.00 62.49           O  
ATOM    919  OE2 GLU A  59      -7.430  -5.481  19.384  1.00 62.49           O  
ATOM    920  N   LYS A  60     -12.968  -6.461  17.920  1.00 54.18           N  
ATOM    921  H   LYS A  60     -12.292  -6.942  17.344  1.00 54.18           H  
ATOM    922  CA  LYS A  60     -14.026  -7.255  18.561  1.00 54.18           C  
ATOM    923  HA  LYS A  60     -14.907  -6.639  18.741  1.00 54.18           H  
ATOM    924  C   LYS A  60     -13.482  -7.671  19.925  1.00 54.18           C  
ATOM    925  CB  LYS A  60     -14.410  -8.486  17.712  1.00 54.18           C  
ATOM    926  HB2 LYS A  60     -13.502  -9.000  17.397  1.00 54.18           H  
ATOM    927  HB3 LYS A  60     -14.981  -9.169  18.340  1.00 54.18           H  
ATOM    928  O   LYS A  60     -12.895  -8.748  20.020  1.00 54.18           O  
ATOM    929  CG  LYS A  60     -15.264  -8.153  16.483  1.00 54.18           C  
ATOM    930  HG2 LYS A  60     -14.725  -7.444  15.854  1.00 54.18           H  
ATOM    931  HG3 LYS A  60     -16.198  -7.695  16.809  1.00 54.18           H  
ATOM    932  CD  LYS A  60     -15.571  -9.421  15.668  1.00 54.18           C  
ATOM    933  HD2 LYS A  60     -14.627  -9.870  15.358  1.00 54.18           H  
ATOM    934  HD3 LYS A  60     -16.122 -10.130  16.285  1.00 54.18           H  
ATOM    935  CE  LYS A  60     -16.397  -9.040  14.433  1.00 54.18           C  
ATOM    936  HE2 LYS A  60     -17.390  -8.728  14.756  1.00 54.18           H  
ATOM    937  HE3 LYS A  60     -15.921  -8.179  13.965  1.00 54.18           H  
ATOM    938  NZ  LYS A  60     -16.485 -10.143  13.444  1.00 54.18           N  
ATOM    939  HZ1 LYS A  60     -16.973 -10.940  13.826  1.00 54.18           H  
ATOM    940  HZ2 LYS A  60     -15.555 -10.416  13.161  1.00 54.18           H  
ATOM    941  HZ3 LYS A  60     -16.951  -9.815  12.610  1.00 54.18           H  
ATOM    942  N   SER A  61     -13.589  -6.823  20.949  1.00 47.86           N  
ATOM    943  H   SER A  61     -13.999  -5.909  20.817  1.00 47.86           H  
ATOM    944  CA  SER A  61     -13.237  -7.274  22.293  1.00 47.86           C  
ATOM    945  HA  SER A  61     -12.219  -7.660  22.243  1.00 47.86           H  
ATOM    946  C   SER A  61     -14.168  -8.436  22.648  1.00 47.86           C  
ATOM    947  CB  SER A  61     -13.213  -6.160  23.355  1.00 47.86           C  
ATOM    948  HB2 SER A  61     -12.818  -5.241  22.923  1.00 47.86           H  
ATOM    949  HB3 SER A  61     -12.554  -6.470  24.165  1.00 47.86           H  
ATOM    950  O   SER A  61     -15.379  -8.397  22.432  1.00 47.86           O  
ATOM    951  OG  SER A  61     -14.491  -5.929  23.899  1.00 47.86           O  
ATOM    952  HG  SER A  61     -14.458  -5.902  24.858  1.00 47.86           H  
ATOM    953  N   SER A  62     -13.573  -9.526  23.119  1.00 48.54           N  
ATOM    954  H   SER A  62     -12.565  -9.548  23.177  1.00 48.54           H  
ATOM    955  CA  SER A  62     -14.291 -10.675  23.669  1.00 48.54           C  
ATOM    956  HA  SER A  62     -15.205 -10.830  23.095  1.00 48.54           H  
ATOM    957  C   SER A  62     -14.722 -10.449  25.123  1.00 48.54           C  
ATOM    958  CB  SER A  62     -13.421 -11.926  23.527  1.00 48.54           C  
ATOM    959  HB2 SER A  62     -13.901 -12.770  24.023  1.00 48.54           H  
ATOM    960  HB3 SER A  62     -13.318 -12.160  22.467  1.00 48.54           H  
ATOM    961  O   SER A  62     -15.305 -11.350  25.713  1.00 48.54           O  
ATOM    962  OG  SER A  62     -12.130 -11.715  24.072  1.00 48.54           O  
ATOM    963  HG  SER A  62     -12.218 -11.610  25.022  1.00 48.54           H  
ATOM    964  N   ASP A  63     -14.430  -9.272  25.686  1.00 40.67           N  
ATOM    965  H   ASP A  63     -14.026  -8.557  25.099  1.00 40.67           H  
ATOM    966  CA  ASP A  63     -14.763  -8.864  27.049  1.00 40.67           C  
ATOM    967  HA  ASP A  63     -15.532  -9.529  27.445  1.00 40.67           H  
ATOM    968  C   ASP A  63     -15.347  -7.440  27.041  1.00 40.67           C  
ATOM    969  CB  ASP A  63     -13.520  -8.953  27.959  1.00 40.67           C  
ATOM    970  HB2 ASP A  63     -13.595  -8.180  28.724  1.00 40.67           H  
ATOM    971  HB3 ASP A  63     -12.621  -8.747  27.378  1.00 40.67           H  
ATOM    972  O   ASP A  63     -14.693  -6.479  26.623  1.00 40.67           O  
ATOM    973  CG  ASP A  63     -13.383 -10.293  28.695  1.00 40.67           C  
ATOM    974  OD1 ASP A  63     -14.420 -10.829  29.144  1.00 40.67           O  
ATOM    975  OD2 ASP A  63     -12.228 -10.751  28.858  1.00 40.67           O  
ATOM    976  N   ASP A  64     -16.587  -7.324  27.518  1.00 41.24           N  
ATOM    977  H   ASP A  64     -17.030  -8.185  27.803  1.00 41.24           H  
ATOM    978  CA  ASP A  64     -17.458  -6.135  27.555  1.00 41.24           C  
ATOM    979  HA  ASP A  64     -17.468  -5.685  26.563  1.00 41.24           H  
ATOM    980  C   ASP A  64     -17.002  -5.021  28.537  1.00 41.24           C  
ATOM    981  CB  ASP A  64     -18.899  -6.608  27.894  1.00 41.24           C  
ATOM    982  HB2 ASP A  64     -19.505  -5.767  28.231  1.00 41.24           H  
ATOM    983  HB3 ASP A  64     -18.857  -7.320  28.718  1.00 41.24           H  
ATOM    984  O   ASP A  64     -17.844  -4.352  29.138  1.00 41.24           O  
ATOM    985  CG  ASP A  64     -19.692  -7.202  26.728  1.00 41.24           C  
ATOM    986  OD1 ASP A  64     -19.587  -6.664  25.606  1.00 41.24           O  
ATOM    987  OD2 ASP A  64     -20.469  -8.151  26.991  1.00 41.24           O  
ATOM    988  N   GLN A  65     -15.700  -4.811  28.786  1.00 38.64           N  
ATOM    989  H   GLN A  65     -15.023  -5.347  28.262  1.00 38.64           H  
ATOM    990  CA  GLN A  65     -15.265  -3.926  29.892  1.00 38.64           C  
ATOM    991  HA  GLN A  65     -16.131  -3.358  30.231  1.00 38.64           H  
ATOM    992  C   GLN A  65     -14.307  -2.768  29.572  1.00 38.64           C  
ATOM    993  CB  GLN A  65     -14.844  -4.752  31.119  1.00 38.64           C  
ATOM    994  HB2 GLN A  65     -14.078  -5.473  30.835  1.00 38.64           H  
ATOM    995  HB3 GLN A  65     -14.412  -4.080  31.861  1.00 38.64           H  
ATOM    996  O   GLN A  65     -14.040  -1.973  30.469  1.00 38.64           O  
ATOM    997  CG  GLN A  65     -16.045  -5.487  31.753  1.00 38.64           C  
ATOM    998  HG2 GLN A  65     -16.978  -5.161  31.293  1.00 38.64           H  
ATOM    999  HG3 GLN A  65     -15.952  -6.557  31.568  1.00 38.64           H  
ATOM   1000  CD  GLN A  65     -16.189  -5.256  33.253  1.00 38.64           C  
ATOM   1001  NE2 GLN A  65     -17.395  -5.042  33.735  1.00 38.64           N  
ATOM   1002 HE21 GLN A  65     -18.176  -4.988  33.096  1.00 38.64           H  
ATOM   1003 HE22 GLN A  65     -17.448  -4.873  34.729  1.00 38.64           H  
ATOM   1004  OE1 GLN A  65     -15.253  -5.278  34.035  1.00 38.64           O  
ATOM   1005  N   GLU A  66     -13.902  -2.548  28.323  1.00 41.24           N  
ATOM   1006  H   GLU A  66     -14.140  -3.213  27.601  1.00 41.24           H  
ATOM   1007  CA  GLU A  66     -13.388  -1.236  27.900  1.00 41.24           C  
ATOM   1008  HA  GLU A  66     -13.741  -0.466  28.587  1.00 41.24           H  
ATOM   1009  C   GLU A  66     -13.976  -0.891  26.529  1.00 41.24           C  
ATOM   1010  CB  GLU A  66     -11.842  -1.174  27.910  1.00 41.24           C  
ATOM   1011  HB2 GLU A  66     -11.539  -0.316  27.310  1.00 41.24           H  
ATOM   1012  HB3 GLU A  66     -11.435  -2.075  27.452  1.00 41.24           H  
ATOM   1013  O   GLU A  66     -13.546  -1.423  25.510  1.00 41.24           O  
ATOM   1014  CG  GLU A  66     -11.254  -0.985  29.324  1.00 41.24           C  
ATOM   1015  HG2 GLU A  66     -11.434  -1.890  29.904  1.00 41.24           H  
ATOM   1016  HG3 GLU A  66     -11.781  -0.162  29.806  1.00 41.24           H  
ATOM   1017  CD  GLU A  66      -9.742  -0.683  29.351  1.00 41.24           C  
ATOM   1018  OE1 GLU A  66      -9.287  -0.061  30.342  1.00 41.24           O  
ATOM   1019  OE2 GLU A  66      -9.029  -1.033  28.384  1.00 41.24           O  
ATOM   1020  N   GLU A  67     -14.982  -0.008  26.495  1.00 44.94           N  
ATOM   1021  H   GLU A  67     -15.346   0.358  27.363  1.00 44.94           H  
ATOM   1022  CA  GLU A  67     -15.400   0.652  25.254  1.00 44.94           C  
ATOM   1023  HA  GLU A  67     -15.689  -0.099  24.519  1.00 44.94           H  
ATOM   1024  C   GLU A  67     -14.187   1.419  24.708  1.00 44.94           C  
ATOM   1025  CB  GLU A  67     -16.598   1.601  25.489  1.00 44.94           C  
ATOM   1026  HB2 GLU A  67     -16.417   2.186  26.391  1.00 44.94           H  
ATOM   1027  HB3 GLU A  67     -16.657   2.287  24.644  1.00 44.94           H  
ATOM   1028  O   GLU A  67     -13.858   2.516  25.169  1.00 44.94           O  
ATOM   1029  CG  GLU A  67     -17.957   0.885  25.597  1.00 44.94           C  
ATOM   1030  HG2 GLU A  67     -17.931   0.212  26.454  1.00 44.94           H  
ATOM   1031  HG3 GLU A  67     -18.099   0.282  24.701  1.00 44.94           H  
ATOM   1032  CD  GLU A  67     -19.150   1.855  25.754  1.00 44.94           C  
ATOM   1033  OE1 GLU A  67     -20.278   1.469  25.365  1.00 44.94           O  
ATOM   1034  OE2 GLU A  67     -18.954   2.980  26.272  1.00 44.94           O  
ATOM   1035  N   GLU A  68     -13.462   0.809  23.768  1.00 51.74           N  
ATOM   1036  H   GLU A  68     -13.647  -0.167  23.585  1.00 51.74           H  
ATOM   1037  CA  GLU A  68     -12.352   1.452  23.075  1.00 51.74           C  
ATOM   1038  HA  GLU A  68     -11.632   1.796  23.818  1.00 51.74           H  
ATOM   1039  C   GLU A  68     -12.891   2.671  22.325  1.00 51.74           C  
ATOM   1040  CB  GLU A  68     -11.627   0.495  22.117  1.00 51.74           C  
ATOM   1041  HB2 GLU A  68     -10.988   1.101  21.475  1.00 51.74           H  
ATOM   1042  HB3 GLU A  68     -12.355  -0.019  21.489  1.00 51.74           H  
ATOM   1043  O   GLU A  68     -13.507   2.567  21.264  1.00 51.74           O  
ATOM   1044  CG  GLU A  68     -10.735  -0.531  22.830  1.00 51.74           C  
ATOM   1045  HG2 GLU A  68     -10.148  -0.008  23.586  1.00 51.74           H  
ATOM   1046  HG3 GLU A  68     -11.364  -1.267  23.331  1.00 51.74           H  
ATOM   1047  CD  GLU A  68      -9.782  -1.238  21.849  1.00 51.74           C  
ATOM   1048  OE1 GLU A  68      -8.660  -1.575  22.287  1.00 51.74           O  
ATOM   1049  OE2 GLU A  68     -10.121  -1.350  20.642  1.00 51.74           O  
ATOM   1050  N   SER A  69     -12.680   3.846  22.916  1.00 53.94           N  
ATOM   1051  H   SER A  69     -12.329   3.842  23.863  1.00 53.94           H  
ATOM   1052  CA  SER A  69     -13.238   5.089  22.413  1.00 53.94           C  
ATOM   1053  HA  SER A  69     -14.309   4.935  22.280  1.00 53.94           H  
ATOM   1054  C   SER A  69     -12.642   5.435  21.050  1.00 53.94           C  
ATOM   1055  CB  SER A  69     -13.084   6.222  23.434  1.00 53.94           C  
ATOM   1056  HB2 SER A  69     -13.435   7.146  22.973  1.00 53.94           H  
ATOM   1057  HB3 SER A  69     -13.722   6.005  24.290  1.00 53.94           H  
ATOM   1058  O   SER A  69     -11.456   5.743  20.904  1.00 53.94           O  
ATOM   1059  OG  SER A  69     -11.753   6.408  23.896  1.00 53.94           O  
ATOM   1060  HG  SER A  69     -11.761   7.219  24.410  1.00 53.94           H  
ATOM   1061  N   ILE A  70     -13.489   5.398  20.024  1.00 58.57           N  
ATOM   1062  H   ILE A  70     -14.413   5.026  20.187  1.00 58.57           H  
ATOM   1063  CA  ILE A  70     -13.208   6.081  18.770  1.00 58.57           C  
ATOM   1064  HA  ILE A  70     -12.133   6.049  18.597  1.00 58.57           H  
ATOM   1065  C   ILE A  70     -13.592   7.548  18.919  1.00 58.57           C  
ATOM   1066  CB  ILE A  70     -13.876   5.398  17.567  1.00 58.57           C  
ATOM   1067  HB  ILE A  70     -14.941   5.257  17.751  1.00 58.57           H  
ATOM   1068  O   ILE A  70     -14.609   7.890  19.516  1.00 58.57           O  
ATOM   1069  CG1 ILE A  70     -13.203   4.034  17.320  1.00 58.57           C  
ATOM   1070 HG12 ILE A  70     -13.306   3.420  18.215  1.00 58.57           H  
ATOM   1071 HG13 ILE A  70     -12.139   4.189  17.145  1.00 58.57           H  
ATOM   1072  CG2 ILE A  70     -13.678   6.318  16.359  1.00 58.57           C  
ATOM   1073 HG21 ILE A  70     -12.664   6.716  16.338  1.00 58.57           H  
ATOM   1074 HG22 ILE A  70     -14.400   7.135  16.375  1.00 58.57           H  
ATOM   1075 HG23 ILE A  70     -13.768   5.766  15.424  1.00 58.57           H  
ATOM   1076  CD1 ILE A  70     -13.770   3.236  16.144  1.00 58.57           C  
ATOM   1077 HD11 ILE A  70     -14.816   2.993  16.333  1.00 58.57           H  
ATOM   1078 HD12 ILE A  70     -13.672   3.755  15.191  1.00 58.57           H  
ATOM   1079 HD13 ILE A  70     -13.166   2.335  16.039  1.00 58.57           H  
ATOM   1080  N   CYS A  71     -12.775   8.408  18.328  1.00 61.46           N  
ATOM   1081  H   CYS A  71     -11.969   8.030  17.851  1.00 61.46           H  
ATOM   1082  CA  CYS A  71     -12.946   9.844  18.316  1.00 61.46           C  
ATOM   1083  HA  CYS A  71     -13.735  10.144  19.006  1.00 61.46           H  
ATOM   1084  C   CYS A  71     -13.319  10.325  16.918  1.00 61.46           C  
ATOM   1085  CB  CYS A  71     -11.624  10.419  18.800  1.00 61.46           C  
ATOM   1086  HB2 CYS A  71     -10.825   9.699  18.623  1.00 61.46           H  
ATOM   1087  HB3 CYS A  71     -11.391  11.341  18.266  1.00 61.46           H  
ATOM   1088  O   CYS A  71     -12.499  10.283  16.004  1.00 61.46           O  
ATOM   1089  SG  CYS A  71     -11.690  10.752  20.544  1.00 61.46           S  
ATOM   1090  N   CYS A  72     -14.540  10.825  16.737  1.00 64.39           N  
ATOM   1091  H   CYS A  72     -15.159  10.895  17.533  1.00 64.39           H  
ATOM   1092  CA  CYS A  72     -14.850  11.603  15.544  1.00 64.39           C  
ATOM   1093  HA  CYS A  72     -14.395  11.136  14.670  1.00 64.39           H  
ATOM   1094  C   CYS A  72     -14.217  12.985  15.732  1.00 64.39           C  
ATOM   1095  CB  CYS A  72     -16.364  11.655  15.309  1.00 64.39           C  
ATOM   1096  HB2 CYS A  72     -16.566  12.307  14.459  1.00 64.39           H  
ATOM   1097  HB3 CYS A  72     -16.860  12.055  16.193  1.00 64.39           H  
ATOM   1098  O   CYS A  72     -14.495  13.677  16.713  1.00 64.39           O  
ATOM   1099  SG  CYS A  72     -17.007  10.007  14.907  1.00 64.39           S  
ATOM   1100  HG  CYS A  72     -16.557   9.388  16.002  1.00 64.39           H  
ATOM   1101  N   VAL A  73     -13.351  13.391  14.809  1.00 62.48           N  
ATOM   1102  H   VAL A  73     -13.150  12.777  14.032  1.00 62.48           H  
ATOM   1103  CA  VAL A  73     -12.559  14.630  14.933  1.00 62.48           C  
ATOM   1104  HA  VAL A  73     -12.734  15.051  15.923  1.00 62.48           H  
ATOM   1105  C   VAL A  73     -13.033  15.741  13.995  1.00 62.48           C  
ATOM   1106  CB  VAL A  73     -11.045  14.340  14.861  1.00 62.48           C  
ATOM   1107  HB  VAL A  73     -10.506  15.254  14.612  1.00 62.48           H  
ATOM   1108  O   VAL A  73     -12.511  16.853  14.050  1.00 62.48           O  
ATOM   1109  CG1 VAL A  73     -10.564  13.872  16.238  1.00 62.48           C  
ATOM   1110 HG11 VAL A  73      -9.526  13.544  16.185  1.00 62.48           H  
ATOM   1111 HG12 VAL A  73     -10.648  14.683  16.961  1.00 62.48           H  
ATOM   1112 HG13 VAL A  73     -11.166  13.028  16.573  1.00 62.48           H  
ATOM   1113  CG2 VAL A  73     -10.678  13.263  13.839  1.00 62.48           C  
ATOM   1114 HG21 VAL A  73     -11.086  13.551  12.871  1.00 62.48           H  
ATOM   1115 HG22 VAL A  73      -9.595  13.175  13.756  1.00 62.48           H  
ATOM   1116 HG23 VAL A  73     -11.070  12.289  14.133  1.00 62.48           H  
ATOM   1117  N   SER A  74     -14.075  15.481  13.201  1.00 59.79           N  
ATOM   1118  H   SER A  74     -14.467  14.551  13.225  1.00 59.79           H  
ATOM   1119  CA  SER A  74     -14.680  16.429  12.262  1.00 59.79           C  
ATOM   1120  HA  SER A  74     -14.373  17.444  12.513  1.00 59.79           H  
ATOM   1121  C   SER A  74     -16.211  16.375  12.235  1.00 59.79           C  
ATOM   1122  CB  SER A  74     -14.181  16.108  10.865  1.00 59.79           C  
ATOM   1123  HB2 SER A  74     -14.639  16.821  10.179  1.00 59.79           H  
ATOM   1124  HB3 SER A  74     -13.097  16.213  10.831  1.00 59.79           H  
ATOM   1125  O   SER A  74     -16.790  15.288  12.244  1.00 59.79           O  
ATOM   1126  OG  SER A  74     -14.548  14.787  10.496  1.00 59.79           O  
ATOM   1127  HG  SER A  74     -15.484  14.690  10.687  1.00 59.79           H  
ATOM   1128  N   GLU A  75     -16.877  17.531  12.125  1.00 54.77           N  
ATOM   1129  H   GLU A  75     -16.353  18.391  12.048  1.00 54.77           H  
ATOM   1130  CA  GLU A  75     -18.342  17.597  12.002  1.00 54.77           C  
ATOM   1131  HA  GLU A  75     -18.745  17.229  12.946  1.00 54.77           H  
ATOM   1132  C   GLU A  75     -18.875  16.701  10.848  1.00 54.77           C  
ATOM   1133  CB  GLU A  75     -18.835  19.051  11.880  1.00 54.77           C  
ATOM   1134  HB2 GLU A  75     -19.881  19.059  11.572  1.00 54.77           H  
ATOM   1135  HB3 GLU A  75     -18.263  19.546  11.095  1.00 54.77           H  
ATOM   1136  O   GLU A  75     -18.218  16.597   9.813  1.00 54.77           O  
ATOM   1137  CG  GLU A  75     -18.707  19.876  13.183  1.00 54.77           C  
ATOM   1138  HG2 GLU A  75     -17.667  19.846  13.509  1.00 54.77           H  
ATOM   1139  HG3 GLU A  75     -18.933  20.914  12.936  1.00 54.77           H  
ATOM   1140  CD  GLU A  75     -19.618  19.459  14.368  1.00 54.77           C  
ATOM   1141  OE1 GLU A  75     -19.455  20.027  15.474  1.00 54.77           O  
ATOM   1142  OE2 GLU A  75     -20.483  18.566  14.219  1.00 54.77           O  
ATOM   1143  N   PRO A  76     -20.046  16.044  11.006  1.00 55.42           N  
ATOM   1144  CA  PRO A  76     -20.999  16.250  12.085  1.00 55.42           C  
ATOM   1145  HA  PRO A  76     -20.904  17.269  12.460  1.00 55.42           H  
ATOM   1146  C   PRO A  76     -20.830  15.283  13.280  1.00 55.42           C  
ATOM   1147  CB  PRO A  76     -22.363  16.213  11.389  1.00 55.42           C  
ATOM   1148  HB2 PRO A  76     -23.187  15.988  12.065  1.00 55.42           H  
ATOM   1149  HB3 PRO A  76     -22.541  17.171  10.901  1.00 55.42           H  
ATOM   1150  O   PRO A  76     -21.774  14.565  13.604  1.00 55.42           O  
ATOM   1151  CG  PRO A  76     -22.169  15.144  10.322  1.00 55.42           C  
ATOM   1152  HG2 PRO A  76     -22.354  14.165  10.763  1.00 55.42           H  
ATOM   1153  HG3 PRO A  76     -22.827  15.302   9.468  1.00 55.42           H  
ATOM   1154  CD  PRO A  76     -20.686  15.276   9.944  1.00 55.42           C  
ATOM   1155  HD2 PRO A  76     -20.225  14.293   9.851  1.00 55.42           H  
ATOM   1156  HD3 PRO A  76     -20.580  15.815   9.002  1.00 55.42           H  
ATOM   1157  N   CYS A  77     -19.679  15.271  13.981  1.00 52.72           N  
ATOM   1158  H   CYS A  77     -18.878  15.746  13.588  1.00 52.72           H  
ATOM   1159  CA  CYS A  77     -19.436  14.572  15.261  1.00 52.72           C  
ATOM   1160  HA  CYS A  77     -19.159  13.534  15.077  1.00 52.72           H  
ATOM   1161  C   CYS A  77     -20.623  14.600  16.232  1.00 52.72           C  
ATOM   1162  CB  CYS A  77     -18.263  15.216  16.009  1.00 52.72           C  
ATOM   1163  HB2 CYS A  77     -18.180  14.767  16.999  1.00 52.72           H  
ATOM   1164  HB3 CYS A  77     -18.420  16.289  16.118  1.00 52.72           H  
ATOM   1165  O   CYS A  77     -20.918  13.595  16.884  1.00 52.72           O  
ATOM   1166  SG  CYS A  77     -16.722  14.913  15.148  1.00 52.72           S  
ATOM   1167  HG  CYS A  77     -15.932  14.796  16.219  1.00 52.72           H  
ATOM   1168  N   ARG A  78     -21.320  15.744  16.341  1.00 49.99           N  
ATOM   1169  H   ARG A  78     -21.038  16.521  15.760  1.00 49.99           H  
ATOM   1170  CA  ARG A  78     -22.442  15.922  17.282  1.00 49.99           C  
ATOM   1171  HA  ARG A  78     -22.098  15.693  18.290  1.00 49.99           H  
ATOM   1172  C   ARG A  78     -23.606  14.968  17.033  1.00 49.99           C  
ATOM   1173  CB  ARG A  78     -22.941  17.372  17.235  1.00 49.99           C  
ATOM   1174  HB2 ARG A  78     -23.916  17.425  17.719  1.00 49.99           H  
ATOM   1175  HB3 ARG A  78     -23.055  17.689  16.198  1.00 49.99           H  
ATOM   1176  O   ARG A  78     -24.328  14.641  17.970  1.00 49.99           O  
ATOM   1177  CG  ARG A  78     -21.989  18.319  17.970  1.00 49.99           C  
ATOM   1178  HG2 ARG A  78     -21.861  17.987  19.000  1.00 49.99           H  
ATOM   1179  HG3 ARG A  78     -21.021  18.322  17.470  1.00 49.99           H  
ATOM   1180  CD  ARG A  78     -22.567  19.735  17.958  1.00 49.99           C  
ATOM   1181  HD2 ARG A  78     -23.553  19.732  18.423  1.00 49.99           H  
ATOM   1182  HD3 ARG A  78     -22.684  20.044  16.919  1.00 49.99           H  
ATOM   1183  NE  ARG A  78     -21.654  20.679  18.624  1.00 49.99           N  
ATOM   1184  HE  ARG A  78     -20.800  20.852  18.114  1.00 49.99           H  
ATOM   1185  NH1 ARG A  78     -22.907  21.158  20.498  1.00 49.99           N  
ATOM   1186 HH11 ARG A  78     -23.011  21.641  21.380  1.00 49.99           H  
ATOM   1187 HH12 ARG A  78     -23.619  20.523  20.166  1.00 49.99           H  
ATOM   1188  NH2 ARG A  78     -20.911  22.114  20.221  1.00 49.99           N  
ATOM   1189 HH21 ARG A  78     -20.071  22.240  19.675  1.00 49.99           H  
ATOM   1190 HH22 ARG A  78     -21.025  22.589  21.105  1.00 49.99           H  
ATOM   1191  CZ  ARG A  78     -21.831  21.308  19.773  1.00 49.99           C  
ATOM   1192  N   THR A  79     -23.768  14.476  15.809  1.00 49.81           N  
ATOM   1193  H   THR A  79     -23.111  14.747  15.092  1.00 49.81           H  
ATOM   1194  CA  THR A  79     -24.836  13.531  15.453  1.00 49.81           C  
ATOM   1195  HA  THR A  79     -25.758  13.867  15.928  1.00 49.81           H  
ATOM   1196  C   THR A  79     -24.552  12.108  15.963  1.00 49.81           C  
ATOM   1197  CB  THR A  79     -25.063  13.547  13.931  1.00 49.81           C  
ATOM   1198  HB  THR A  79     -24.264  13.001  13.430  1.00 49.81           H  
ATOM   1199  O   THR A  79     -25.451  11.261  15.959  1.00 49.81           O  
ATOM   1200  CG2 THR A  79     -26.412  12.967  13.521  1.00 49.81           C  
ATOM   1201 HG21 THR A  79     -26.372  11.885  13.643  1.00 49.81           H  
ATOM   1202 HG22 THR A  79     -26.595  13.183  12.468  1.00 49.81           H  
ATOM   1203 HG23 THR A  79     -27.211  13.398  14.124  1.00 49.81           H  
ATOM   1204  OG1 THR A  79     -25.078  14.871  13.461  1.00 49.81           O  
ATOM   1205  HG1 THR A  79     -24.212  15.038  13.082  1.00 49.81           H  
ATOM   1206  N   TYR A  80     -23.323  11.850  16.430  1.00 51.21           N  
ATOM   1207  H   TYR A  80     -22.646  12.599  16.410  1.00 51.21           H  
ATOM   1208  CA  TYR A  80     -22.774  10.511  16.664  1.00 51.21           C  
ATOM   1209  HA  TYR A  80     -23.518   9.773  16.364  1.00 51.21           H  
ATOM   1210  C   TYR A  80     -22.451  10.200  18.132  1.00 51.21           C  
ATOM   1211  CB  TYR A  80     -21.555  10.311  15.755  1.00 51.21           C  
ATOM   1212  HB2 TYR A  80     -21.227   9.274  15.823  1.00 51.21           H  
ATOM   1213  HB3 TYR A  80     -20.738  10.933  16.123  1.00 51.21           H  
ATOM   1214  O   TYR A  80     -21.960   9.114  18.423  1.00 51.21           O  
ATOM   1215  CG  TYR A  80     -21.817  10.634  14.294  1.00 51.21           C  
ATOM   1216  CD1 TYR A  80     -22.771   9.906  13.558  1.00 51.21           C  
ATOM   1217  HD1 TYR A  80     -23.305   9.091  14.024  1.00 51.21           H  
ATOM   1218  CD2 TYR A  80     -21.095  11.658  13.663  1.00 51.21           C  
ATOM   1219  HD2 TYR A  80     -20.320  12.176  14.208  1.00 51.21           H  
ATOM   1220  CE1 TYR A  80     -23.011  10.228  12.207  1.00 51.21           C  
ATOM   1221  HE1 TYR A  80     -23.724   9.671  11.617  1.00 51.21           H  
ATOM   1222  CE2 TYR A  80     -21.323  11.979  12.314  1.00 51.21           C  
ATOM   1223  HE2 TYR A  80     -20.734  12.747  11.836  1.00 51.21           H  
ATOM   1224  OH  TYR A  80     -22.537  11.562  10.283  1.00 51.21           O  
ATOM   1225  HH  TYR A  80     -21.937  12.218   9.921  1.00 51.21           H  
ATOM   1226  CZ  TYR A  80     -22.296  11.271  11.585  1.00 51.21           C  
ATOM   1227  N   ILE A  81     -22.811  11.090  19.069  1.00 46.80           N  
ATOM   1228  H   ILE A  81     -23.179  11.977  18.756  1.00 46.80           H  
ATOM   1229  CA  ILE A  81     -22.706  10.846  20.524  1.00 46.80           C  
ATOM   1230  HA  ILE A  81     -21.655  10.718  20.785  1.00 46.80           H  
ATOM   1231  C   ILE A  81     -23.420   9.536  20.922  1.00 46.80           C  
ATOM   1232  CB  ILE A  81     -23.265  12.065  21.308  1.00 46.80           C  
ATOM   1233  HB  ILE A  81     -24.285  12.246  20.968  1.00 46.80           H  
ATOM   1234  O   ILE A  81     -22.998   8.852  21.846  1.00 46.80           O  
ATOM   1235  CG1 ILE A  81     -22.420  13.331  21.019  1.00 46.80           C  
ATOM   1236 HG12 ILE A  81     -21.423  13.196  21.438  1.00 46.80           H  
ATOM   1237 HG13 ILE A  81     -22.314  13.462  19.942  1.00 46.80           H  
ATOM   1238  CG2 ILE A  81     -23.309  11.802  22.827  1.00 46.80           C  
ATOM   1239 HG21 ILE A  81     -23.967  10.964  23.056  1.00 46.80           H  
ATOM   1240 HG22 ILE A  81     -23.699  12.667  23.364  1.00 46.80           H  
ATOM   1241 HG23 ILE A  81     -22.311  11.568  23.195  1.00 46.80           H  
ATOM   1242  CD1 ILE A  81     -23.016  14.636  21.566  1.00 46.80           C  
ATOM   1243 HD11 ILE A  81     -22.980  14.651  22.656  1.00 46.80           H  
ATOM   1244 HD12 ILE A  81     -24.047  14.742  21.229  1.00 46.80           H  
ATOM   1245 HD13 ILE A  81     -22.434  15.478  21.192  1.00 46.80           H  
ATOM   1246  N   SER A  82     -24.462   9.130  20.185  1.00 45.98           N  
ATOM   1247  H   SER A  82     -24.732   9.687  19.387  1.00 45.98           H  
ATOM   1248  CA  SER A  82     -25.199   7.886  20.440  1.00 45.98           C  
ATOM   1249  HA  SER A  82     -25.371   7.820  21.515  1.00 45.98           H  
ATOM   1250  C   SER A  82     -24.460   6.593  20.050  1.00 45.98           C  
ATOM   1251  CB  SER A  82     -26.573   7.945  19.758  1.00 45.98           C  
ATOM   1252  HB2 SER A  82     -27.083   8.861  20.057  1.00 45.98           H  
ATOM   1253  HB3 SER A  82     -27.173   7.095  20.083  1.00 45.98           H  
ATOM   1254  O   SER A  82     -25.048   5.526  20.180  1.00 45.98           O  
ATOM   1255  OG  SER A  82     -26.450   7.917  18.344  1.00 45.98           O  
ATOM   1256  HG  SER A  82     -26.086   7.055  18.126  1.00 45.98           H  
ATOM   1257  N   LEU A  83     -23.234   6.665  19.514  1.00 50.84           N  
ATOM   1258  H   LEU A  83     -22.809   7.575  19.410  1.00 50.84           H  
ATOM   1259  CA  LEU A  83     -22.437   5.509  19.069  1.00 50.84           C  
ATOM   1260  HA  LEU A  83     -23.048   4.609  19.131  1.00 50.84           H  
ATOM   1261  C   LEU A  83     -21.226   5.208  19.978  1.00 50.84           C  
ATOM   1262  CB  LEU A  83     -22.015   5.705  17.593  1.00 50.84           C  
ATOM   1263  HB2 LEU A  83     -21.330   4.906  17.308  1.00 50.84           H  
ATOM   1264  HB3 LEU A  83     -21.460   6.641  17.518  1.00 50.84           H  
ATOM   1265  O   LEU A  83     -20.322   4.505  19.541  1.00 50.84           O  
ATOM   1266  CG  LEU A  83     -23.158   5.717  16.565  1.00 50.84           C  
ATOM   1267  HG  LEU A  83     -23.886   6.483  16.833  1.00 50.84           H  
ATOM   1268  CD1 LEU A  83     -22.600   6.054  15.180  1.00 50.84           C  
ATOM   1269 HD11 LEU A  83     -21.860   5.309  14.888  1.00 50.84           H  
ATOM   1270 HD12 LEU A  83     -22.117   7.030  15.207  1.00 50.84           H  
ATOM   1271 HD13 LEU A  83     -23.401   6.071  14.441  1.00 50.84           H  
ATOM   1272  CD2 LEU A  83     -23.871   4.365  16.472  1.00 50.84           C  
ATOM   1273 HD21 LEU A  83     -24.370   4.143  17.416  1.00 50.84           H  
ATOM   1274 HD22 LEU A  83     -23.146   3.580  16.260  1.00 50.84           H  
ATOM   1275 HD23 LEU A  83     -24.620   4.390  15.680  1.00 50.84           H  
ATOM   1276  N   GLY A  84     -21.174   5.748  21.202  1.00 50.24           N  
ATOM   1277  H   GLY A  84     -21.954   6.298  21.532  1.00 50.24           H  
ATOM   1278  CA  GLY A  84     -20.047   5.520  22.128  1.00 50.24           C  
ATOM   1279  HA2 GLY A  84     -20.349   5.796  23.138  1.00 50.24           H  
ATOM   1280  HA3 GLY A  84     -19.790   4.461  22.138  1.00 50.24           H  
ATOM   1281  C   GLY A  84     -18.773   6.310  21.786  1.00 50.24           C  
ATOM   1282  O   GLY A  84     -17.692   6.011  22.280  1.00 50.24           O  
ATOM   1283  N   VAL A  85     -18.886   7.327  20.926  1.00 56.03           N  
ATOM   1284  H   VAL A  85     -19.806   7.526  20.559  1.00 56.03           H  
ATOM   1285  CA  VAL A  85     -17.773   8.200  20.524  1.00 56.03           C  
ATOM   1286  HA  VAL A  85     -16.878   7.591  20.399  1.00 56.03           H  
ATOM   1287  C   VAL A  85     -17.506   9.228  21.632  1.00 56.03           C  
ATOM   1288  CB  VAL A  85     -18.095   8.872  19.173  1.00 56.03           C  
ATOM   1289  HB  VAL A  85     -19.029   9.424  19.278  1.00 56.03           H  
ATOM   1290  O   VAL A  85     -18.332  10.115  21.869  1.00 56.03           O  
ATOM   1291  CG1 VAL A  85     -17.026   9.858  18.687  1.00 56.03           C  
ATOM   1292 HG11 VAL A  85     -16.735  10.540  19.486  1.00 56.03           H  
ATOM   1293 HG12 VAL A  85     -17.436  10.450  17.869  1.00 56.03           H  
ATOM   1294 HG13 VAL A  85     -16.150   9.313  18.336  1.00 56.03           H  
ATOM   1295  CG2 VAL A  85     -18.283   7.827  18.059  1.00 56.03           C  
ATOM   1296 HG21 VAL A  85     -17.372   7.240  17.946  1.00 56.03           H  
ATOM   1297 HG22 VAL A  85     -18.518   8.323  17.117  1.00 56.03           H  
ATOM   1298 HG23 VAL A  85     -19.104   7.154  18.305  1.00 56.03           H  
ATOM   1299  N   ASP A  86     -16.353   9.134  22.302  1.00 56.16           N  
ATOM   1300  H   ASP A  86     -15.723   8.382  22.064  1.00 56.16           H  
ATOM   1301  CA  ASP A  86     -15.926  10.111  23.313  1.00 56.16           C  
ATOM   1302  HA  ASP A  86     -16.783  10.379  23.930  1.00 56.16           H  
ATOM   1303  C   ASP A  86     -15.413  11.379  22.626  1.00 56.16           C  
ATOM   1304  CB  ASP A  86     -14.855   9.522  24.253  1.00 56.16           C  
ATOM   1305  HB2 ASP A  86     -15.266   8.634  24.734  1.00 56.16           H  
ATOM   1306  HB3 ASP A  86     -13.991   9.217  23.664  1.00 56.16           H  
ATOM   1307  O   ASP A  86     -14.279  11.427  22.181  1.00 56.16           O  
ATOM   1308  CG  ASP A  86     -14.382  10.502  25.348  1.00 56.16           C  
ATOM   1309  OD1 ASP A  86     -14.821  11.682  25.368  1.00 56.16           O  
ATOM   1310  OD2 ASP A  86     -13.552  10.079  26.180  1.00 56.16           O  
ATOM   1311  N   ASN A  87     -16.233  12.428  22.554  1.00 56.33           N  
ATOM   1312  H   ASN A  87     -17.178  12.297  22.885  1.00 56.33           H  
ATOM   1313  CA  ASN A  87     -15.832  13.709  21.959  1.00 56.33           C  
ATOM   1314  HA  ASN A  87     -15.181  13.509  21.108  1.00 56.33           H  
ATOM   1315  C   ASN A  87     -15.024  14.618  22.909  1.00 56.33           C  
ATOM   1316  CB  ASN A  87     -17.094  14.425  21.447  1.00 56.33           C  
ATOM   1317  HB2 ASN A  87     -16.840  15.453  21.189  1.00 56.33           H  
ATOM   1318  HB3 ASN A  87     -17.841  14.450  22.241  1.00 56.33           H  
ATOM   1319  O   ASN A  87     -14.548  15.672  22.480  1.00 56.33           O  
ATOM   1320  CG  ASN A  87     -17.684  13.796  20.196  1.00 56.33           C  
ATOM   1321  ND2 ASN A  87     -18.984  13.861  20.032  1.00 56.33           N  
ATOM   1322 HD21 ASN A  87     -19.334  13.350  19.235  1.00 56.33           H  
ATOM   1323 HD22 ASN A  87     -19.570  14.166  20.797  1.00 56.33           H  
ATOM   1324  OD1 ASN A  87     -17.010  13.295  19.317  1.00 56.33           O  
ATOM   1325  N   ASN A  88     -14.902  14.270  24.194  1.00 54.23           N  
ATOM   1326  H   ASN A  88     -15.161  13.335  24.473  1.00 54.23           H  
ATOM   1327  CA  ASN A  88     -14.332  15.154  25.214  1.00 54.23           C  
ATOM   1328  HA  ASN A  88     -14.429  16.190  24.887  1.00 54.23           H  
ATOM   1329  C   ASN A  88     -12.833  14.915  25.429  1.00 54.23           C  
ATOM   1330  CB  ASN A  88     -15.131  14.997  26.516  1.00 54.23           C  
ATOM   1331  HB2 ASN A  88     -15.150  13.943  26.793  1.00 54.23           H  
ATOM   1332  HB3 ASN A  88     -14.626  15.544  27.312  1.00 54.23           H  
ATOM   1333  O   ASN A  88     -12.111  15.879  25.684  1.00 54.23           O  
ATOM   1334  CG  ASN A  88     -16.551  15.528  26.421  1.00 54.23           C  
ATOM   1335  ND2 ASN A  88     -17.463  14.942  27.160  1.00 54.23           N  
ATOM   1336 HD21 ASN A  88     -17.216  14.107  27.673  1.00 54.23           H  
ATOM   1337 HD22 ASN A  88     -18.411  15.275  27.066  1.00 54.23           H  
ATOM   1338  OD1 ASN A  88     -16.869  16.479  25.722  1.00 54.23           O  
ATOM   1339  N   ASN A  89     -12.360  13.672  25.279  1.00 57.12           N  
ATOM   1340  H   ASN A  89     -13.029  12.927  25.143  1.00 57.12           H  
ATOM   1341  CA  ASN A  89     -10.947  13.303  25.453  1.00 57.12           C  
ATOM   1342  HA  ASN A  89     -10.403  14.172  25.822  1.00 57.12           H  
ATOM   1343  C   ASN A  89     -10.219  12.937  24.153  1.00 57.12           C  
ATOM   1344  CB  ASN A  89     -10.822  12.204  26.515  1.00 57.12           C  
ATOM   1345  HB2 ASN A  89     -11.574  11.436  26.332  1.00 57.12           H  
ATOM   1346  HB3 ASN A  89      -9.847  11.721  26.451  1.00 57.12           H  
ATOM   1347  O   ASN A  89      -9.143  12.336  24.195  1.00 57.12           O  
ATOM   1348  CG  ASN A  89     -10.933  12.713  27.933  1.00 57.12           C  
ATOM   1349  ND2 ASN A  89     -11.296  11.840  28.839  1.00 57.12           N  
ATOM   1350 HD21 ASN A  89     -11.407  12.177  29.784  1.00 57.12           H  
ATOM   1351 HD22 ASN A  89     -11.646  10.946  28.524  1.00 57.12           H  
ATOM   1352  OD1 ASN A  89     -10.656  13.856  28.261  1.00 57.12           O  
ATOM   1353  N   CYS A  90     -10.750  13.326  22.993  1.00 58.23           N  
ATOM   1354  H   CYS A  90     -11.667  13.747  22.977  1.00 58.23           H  
ATOM   1355  CA  CYS A  90     -10.005  13.154  21.753  1.00 58.23           C  
ATOM   1356  HA  CYS A  90      -9.785  12.090  21.661  1.00 58.23           H  
ATOM   1357  C   CYS A  90      -8.683  13.919  21.803  1.00 58.23           C  
ATOM   1358  CB  CYS A  90     -10.832  13.596  20.546  1.00 58.23           C  
ATOM   1359  HB2 CYS A  90     -11.068  14.656  20.635  1.00 58.23           H  
ATOM   1360  HB3 CYS A  90     -10.241  13.443  19.643  1.00 58.23           H  
ATOM   1361  O   CYS A  90      -8.686  15.106  22.167  1.00 58.23           O  
ATOM   1362  SG  CYS A  90     -12.356  12.666  20.394  1.00 58.23           S  
ATOM   1363  N   PRO A  91      -7.562  13.301  21.376  1.00 57.04           N  
ATOM   1364  CA  PRO A  91      -6.367  14.057  21.048  1.00 57.04           C  
ATOM   1365  HA  PRO A  91      -5.907  14.414  21.970  1.00 57.04           H  
ATOM   1366  C   PRO A  91      -6.778  15.229  20.157  1.00 57.04           C  
ATOM   1367  CB  PRO A  91      -5.427  13.080  20.329  1.00 57.04           C  
ATOM   1368  HB2 PRO A  91      -5.563  13.150  19.250  1.00 57.04           H  
ATOM   1369  HB3 PRO A  91      -4.384  13.255  20.591  1.00 57.04           H  
ATOM   1370  O   PRO A  91      -7.661  15.080  19.308  1.00 57.04           O  
ATOM   1371  CG  PRO A  91      -5.904  11.708  20.801  1.00 57.04           C  
ATOM   1372  HG2 PRO A  91      -5.689  10.936  20.063  1.00 57.04           H  
ATOM   1373  HG3 PRO A  91      -5.440  11.466  21.757  1.00 57.04           H  
ATOM   1374  CD  PRO A  91      -7.404  11.904  20.996  1.00 57.04           C  
ATOM   1375  HD2 PRO A  91      -7.767  11.234  21.775  1.00 57.04           H  
ATOM   1376  HD3 PRO A  91      -7.926  11.716  20.058  1.00 57.04           H  
ATOM   1377  N   ARG A  92      -6.188  16.413  20.360  1.00 53.34           N  
ATOM   1378  H   ARG A  92      -5.486  16.473  21.084  1.00 53.34           H  
ATOM   1379  CA  ARG A  92      -6.406  17.559  19.464  1.00 53.34           C  
ATOM   1380  HA  ARG A  92      -7.476  17.683  19.294  1.00 53.34           H  
ATOM   1381  C   ARG A  92      -5.791  17.230  18.103  1.00 53.34           C  
ATOM   1382  CB  ARG A  92      -5.835  18.863  20.047  1.00 53.34           C  
ATOM   1383  HB2 ARG A  92      -4.815  18.689  20.388  1.00 53.34           H  
ATOM   1384  HB3 ARG A  92      -5.798  19.599  19.243  1.00 53.34           H  
ATOM   1385  O   ARG A  92      -4.696  17.675  17.783  1.00 53.34           O  
ATOM   1386  CG  ARG A  92      -6.669  19.462  21.186  1.00 53.34           C  
ATOM   1387  HG2 ARG A  92      -7.696  19.607  20.851  1.00 53.34           H  
ATOM   1388  HG3 ARG A  92      -6.659  18.787  22.043  1.00 53.34           H  
ATOM   1389  CD  ARG A  92      -6.057  20.815  21.576  1.00 53.34           C  
ATOM   1390  HD2 ARG A  92      -5.022  20.650  21.873  1.00 53.34           H  
ATOM   1391  HD3 ARG A  92      -6.067  21.466  20.702  1.00 53.34           H  
ATOM   1392  NE  ARG A  92      -6.787  21.465  22.681  1.00 53.34           N  
ATOM   1393  HE  ARG A  92      -7.548  20.943  23.090  1.00 53.34           H  
ATOM   1394  NH1 ARG A  92      -5.483  23.354  22.794  1.00 53.34           N  
ATOM   1395 HH11 ARG A  92      -4.926  23.001  22.029  1.00 53.34           H  
ATOM   1396 HH12 ARG A  92      -5.258  24.244  23.216  1.00 53.34           H  
ATOM   1397  NH2 ARG A  92      -7.190  23.107  24.211  1.00 53.34           N  
ATOM   1398 HH21 ARG A  92      -6.940  23.989  24.635  1.00 53.34           H  
ATOM   1399 HH22 ARG A  92      -7.946  22.560  24.598  1.00 53.34           H  
ATOM   1400  CZ  ARG A  92      -6.486  22.635  23.220  1.00 53.34           C  
ATOM   1401  N   VAL A  93      -6.479  16.401  17.330  1.00 53.53           N  
ATOM   1402  H   VAL A  93      -7.297  15.966  17.733  1.00 53.53           H  
ATOM   1403  CA  VAL A  93      -6.172  16.120  15.936  1.00 53.53           C  
ATOM   1404  HA  VAL A  93      -5.139  15.782  15.860  1.00 53.53           H  
ATOM   1405  C   VAL A  93      -6.313  17.428  15.172  1.00 53.53           C  
ATOM   1406  CB  VAL A  93      -7.095  15.014  15.400  1.00 53.53           C  
ATOM   1407  HB  VAL A  93      -8.132  15.309  15.562  1.00 53.53           H  
ATOM   1408  O   VAL A  93      -7.159  18.251  15.528  1.00 53.53           O  
ATOM   1409  CG1 VAL A  93      -6.884  14.795  13.900  1.00 53.53           C  
ATOM   1410 HG11 VAL A  93      -5.831  14.619  13.679  1.00 53.53           H  
ATOM   1411 HG12 VAL A  93      -7.477  13.944  13.564  1.00 53.53           H  
ATOM   1412 HG13 VAL A  93      -7.231  15.663  13.339  1.00 53.53           H  
ATOM   1413  CG2 VAL A  93      -6.815  13.706  16.156  1.00 53.53           C  
ATOM   1414 HG21 VAL A  93      -7.094  13.797  17.206  1.00 53.53           H  
ATOM   1415 HG22 VAL A  93      -5.760  13.441  16.089  1.00 53.53           H  
ATOM   1416 HG23 VAL A  93      -7.410  12.896  15.734  1.00 53.53           H  
ATOM   1417  N   GLN A  94      -5.444  17.624  14.178  1.00 52.91           N  
ATOM   1418  H   GLN A  94      -4.806  16.870  13.968  1.00 52.91           H  
ATOM   1419  CA  GLN A  94      -5.359  18.788  13.292  1.00 52.91           C  
ATOM   1420  HA  GLN A  94      -4.978  19.646  13.845  1.00 52.91           H  
ATOM   1421  C   GLN A  94      -6.738  19.160  12.715  1.00 52.91           C  
ATOM   1422  CB  GLN A  94      -4.382  18.445  12.148  1.00 52.91           C  
ATOM   1423  HB2 GLN A  94      -4.695  17.496  11.714  1.00 52.91           H  
ATOM   1424  HB3 GLN A  94      -4.466  19.204  11.369  1.00 52.91           H  
ATOM   1425  O   GLN A  94      -7.080  18.776  11.599  1.00 52.91           O  
ATOM   1426  CG  GLN A  94      -2.900  18.371  12.554  1.00 52.91           C  
ATOM   1427  HG2 GLN A  94      -2.796  17.831  13.496  1.00 52.91           H  
ATOM   1428  HG3 GLN A  94      -2.518  19.383  12.693  1.00 52.91           H  
ATOM   1429  CD  GLN A  94      -2.063  17.641  11.505  1.00 52.91           C  
ATOM   1430  NE2 GLN A  94      -0.835  18.025  11.255  1.00 52.91           N  
ATOM   1431 HE21 GLN A  94      -0.491  18.908  11.605  1.00 52.91           H  
ATOM   1432 HE22 GLN A  94      -0.480  17.604  10.409  1.00 52.91           H  
ATOM   1433  OE1 GLN A  94      -2.471  16.643  10.952  1.00 52.91           O  
ATOM   1434  N   ARG A  95      -7.546  19.912  13.476  1.00 50.80           N  
ATOM   1435  H   ARG A  95      -7.281  20.037  14.443  1.00 50.80           H  
ATOM   1436  CA  ARG A  95      -8.852  20.413  13.022  1.00 50.80           C  
ATOM   1437  HA  ARG A  95      -9.493  19.576  12.742  1.00 50.80           H  
ATOM   1438  C   ARG A  95      -8.678  21.239  11.750  1.00 50.80           C  
ATOM   1439  CB  ARG A  95      -9.539  21.244  14.118  1.00 50.80           C  
ATOM   1440  HB2 ARG A  95     -10.367  21.785  13.660  1.00 50.80           H  
ATOM   1441  HB3 ARG A  95      -8.836  21.977  14.514  1.00 50.80           H  
ATOM   1442  O   ARG A  95      -9.451  21.103  10.812  1.00 50.80           O  
ATOM   1443  CG  ARG A  95     -10.105  20.384  15.256  1.00 50.80           C  
ATOM   1444  HG2 ARG A  95      -9.283  19.881  15.765  1.00 50.80           H  
ATOM   1445  HG3 ARG A  95     -10.784  19.635  14.849  1.00 50.80           H  
ATOM   1446  CD  ARG A  95     -10.861  21.264  16.259  1.00 50.80           C  
ATOM   1447  HD2 ARG A  95     -10.223  22.109  16.521  1.00 50.80           H  
ATOM   1448  HD3 ARG A  95     -11.765  21.640  15.780  1.00 50.80           H  
ATOM   1449  NE  ARG A  95     -11.208  20.510  17.480  1.00 50.80           N  
ATOM   1450  HE  ARG A  95     -11.101  19.508  17.422  1.00 50.80           H  
ATOM   1451  NH1 ARG A  95     -11.907  22.291  18.740  1.00 50.80           N  
ATOM   1452 HH11 ARG A  95     -12.307  22.665  19.589  1.00 50.80           H  
ATOM   1453 HH12 ARG A  95     -11.761  22.875  17.929  1.00 50.80           H  
ATOM   1454  NH2 ARG A  95     -11.907  20.237  19.631  1.00 50.80           N  
ATOM   1455 HH21 ARG A  95     -11.790  19.238  19.531  1.00 50.80           H  
ATOM   1456 HH22 ARG A  95     -12.329  20.596  20.475  1.00 50.80           H  
ATOM   1457  CZ  ARG A  95     -11.671  21.014  18.610  1.00 50.80           C  
ATOM   1458  N   ASP A  96      -7.593  22.002  11.686  1.00 55.67           N  
ATOM   1459  H   ASP A  96      -7.077  22.136  12.544  1.00 55.67           H  
ATOM   1460  CA  ASP A  96      -7.354  22.974  10.624  1.00 55.67           C  
ATOM   1461  HA  ASP A  96      -8.222  23.629  10.552  1.00 55.67           H  
ATOM   1462  C   ASP A  96      -7.142  22.334   9.243  1.00 55.67           C  
ATOM   1463  CB  ASP A  96      -6.139  23.835  11.011  1.00 55.67           C  
ATOM   1464  HB2 ASP A  96      -5.980  24.581  10.233  1.00 55.67           H  
ATOM   1465  HB3 ASP A  96      -5.257  23.196  11.049  1.00 55.67           H  
ATOM   1466  O   ASP A  96      -7.488  22.937   8.228  1.00 55.67           O  
ATOM   1467  CG  ASP A  96      -6.285  24.561  12.358  1.00 55.67           C  
ATOM   1468  OD1 ASP A  96      -7.409  24.605  12.909  1.00 55.67           O  
ATOM   1469  OD2 ASP A  96      -5.244  25.024  12.871  1.00 55.67           O  
ATOM   1470  N   GLU A  97      -6.600  21.115   9.181  1.00 59.10           N  
ATOM   1471  H   GLU A  97      -6.391  20.624  10.038  1.00 59.10           H  
ATOM   1472  CA  GLU A  97      -6.194  20.517   7.903  1.00 59.10           C  
ATOM   1473  HA  GLU A  97      -5.782  21.308   7.276  1.00 59.10           H  
ATOM   1474  C   GLU A  97      -7.381  19.922   7.135  1.00 59.10           C  
ATOM   1475  CB  GLU A  97      -5.079  19.501   8.173  1.00 59.10           C  
ATOM   1476  HB2 GLU A  97      -5.503  18.572   8.556  1.00 59.10           H  
ATOM   1477  HB3 GLU A  97      -4.419  19.919   8.932  1.00 59.10           H  
ATOM   1478  O   GLU A  97      -7.453  20.000   5.910  1.00 59.10           O  
ATOM   1479  CG  GLU A  97      -4.242  19.233   6.918  1.00 59.10           C  
ATOM   1480  HG2 GLU A  97      -4.799  18.583   6.244  1.00 59.10           H  
ATOM   1481  HG3 GLU A  97      -4.058  20.178   6.407  1.00 59.10           H  
ATOM   1482  CD  GLU A  97      -2.898  18.593   7.273  1.00 59.10           C  
ATOM   1483  OE1 GLU A  97      -1.900  18.921   6.594  1.00 59.10           O  
ATOM   1484  OE2 GLU A  97      -2.865  17.766   8.207  1.00 59.10           O  
ATOM   1485  N   CYS A  98      -8.367  19.401   7.862  1.00 63.93           N  
ATOM   1486  H   CYS A  98      -8.260  19.401   8.866  1.00 63.93           H  
ATOM   1487  CA  CYS A  98      -9.587  18.848   7.285  1.00 63.93           C  
ATOM   1488  HA  CYS A  98      -9.372  18.444   6.296  1.00 63.93           H  
ATOM   1489  C   CYS A  98     -10.701  19.884   7.119  1.00 63.93           C  
ATOM   1490  CB  CYS A  98     -10.046  17.711   8.185  1.00 63.93           C  
ATOM   1491  HB2 CYS A  98     -10.974  17.316   7.772  1.00 63.93           H  
ATOM   1492  HB3 CYS A  98     -10.245  18.107   9.181  1.00 63.93           H  
ATOM   1493  O   CYS A  98     -11.633  19.669   6.344  1.00 63.93           O  
ATOM   1494  SG  CYS A  98      -8.877  16.346   8.319  1.00 63.93           S  
ATOM   1495  N   ASP A  99     -10.609  21.011   7.821  1.00 60.81           N  
ATOM   1496  H   ASP A  99      -9.847  21.098   8.478  1.00 60.81           H  
ATOM   1497  CA  ASP A  99     -11.664  22.016   7.907  1.00 60.81           C  
ATOM   1498  HA  ASP A  99     -12.537  21.557   8.371  1.00 60.81           H  
ATOM   1499  C   ASP A  99     -12.117  22.543   6.540  1.00 60.81           C  
ATOM   1500  CB  ASP A  99     -11.152  23.167   8.791  1.00 60.81           C  
ATOM   1501  HB2 ASP A  99     -10.075  23.089   8.943  1.00 60.81           H  
ATOM   1502  HB3 ASP A  99     -11.323  24.110   8.272  1.00 60.81           H  
ATOM   1503  O   ASP A  99     -13.294  22.841   6.362  1.00 60.81           O  
ATOM   1504  CG  ASP A  99     -11.838  23.246  10.155  1.00 60.81           C  
ATOM   1505  OD1 ASP A  99     -12.334  22.222  10.668  1.00 60.81           O  
ATOM   1506  OD2 ASP A  99     -12.031  24.405  10.592  1.00 60.81           O  
ATOM   1507  N   ARG A 100     -11.219  22.639   5.550  1.00 60.24           N  
ATOM   1508  H   ARG A 100     -10.270  22.362   5.753  1.00 60.24           H  
ATOM   1509  CA  ARG A 100     -11.598  23.056   4.186  1.00 60.24           C  
ATOM   1510  HA  ARG A 100     -12.345  23.848   4.249  1.00 60.24           H  
ATOM   1511  C   ARG A 100     -12.269  21.940   3.390  1.00 60.24           C  
ATOM   1512  CB  ARG A 100     -10.388  23.595   3.415  1.00 60.24           C  
ATOM   1513  HB2 ARG A 100     -10.704  23.825   2.398  1.00 60.24           H  
ATOM   1514  HB3 ARG A 100      -9.615  22.828   3.368  1.00 60.24           H  
ATOM   1515  O   ARG A 100     -13.212  22.213   2.656  1.00 60.24           O  
ATOM   1516  CG  ARG A 100      -9.809  24.866   4.046  1.00 60.24           C  
ATOM   1517  HG2 ARG A 100     -10.595  25.609   4.182  1.00 60.24           H  
ATOM   1518  HG3 ARG A 100      -9.376  24.619   5.015  1.00 60.24           H  
ATOM   1519  CD  ARG A 100      -8.723  25.436   3.131  1.00 60.24           C  
ATOM   1520  HD2 ARG A 100      -9.195  25.876   2.253  1.00 60.24           H  
ATOM   1521  HD3 ARG A 100      -8.073  24.621   2.809  1.00 60.24           H  
ATOM   1522  NE  ARG A 100      -7.903  26.441   3.827  1.00 60.24           N  
ATOM   1523  HE  ARG A 100      -8.064  26.555   4.818  1.00 60.24           H  
ATOM   1524  NH1 ARG A 100      -6.586  27.016   2.035  1.00 60.24           N  
ATOM   1525 HH11 ARG A 100      -5.846  27.570   1.628  1.00 60.24           H  
ATOM   1526 HH12 ARG A 100      -7.140  26.419   1.438  1.00 60.24           H  
ATOM   1527  NH2 ARG A 100      -6.194  27.927   4.033  1.00 60.24           N  
ATOM   1528 HH21 ARG A 100      -5.433  28.441   3.613  1.00 60.24           H  
ATOM   1529 HH22 ARG A 100      -6.387  28.014   5.021  1.00 60.24           H  
ATOM   1530  CZ  ARG A 100      -6.904  27.121   3.295  1.00 60.24           C  
ATOM   1531  N   MET A 101     -11.799  20.702   3.539  1.00 61.23           N  
ATOM   1532  H   MET A 101     -11.075  20.544   4.226  1.00 61.23           H  
ATOM   1533  CA  MET A 101     -12.330  19.550   2.805  1.00 61.23           C  
ATOM   1534  HA  MET A 101     -12.453  19.828   1.758  1.00 61.23           H  
ATOM   1535  C   MET A 101     -13.705  19.127   3.332  1.00 61.23           C  
ATOM   1536  CB  MET A 101     -11.328  18.386   2.887  1.00 61.23           C  
ATOM   1537  HB2 MET A 101     -11.247  18.045   3.920  1.00 61.23           H  
ATOM   1538  HB3 MET A 101     -10.347  18.728   2.558  1.00 61.23           H  
ATOM   1539  O   MET A 101     -14.595  18.799   2.556  1.00 61.23           O  
ATOM   1540  CG  MET A 101     -11.763  17.219   1.990  1.00 61.23           C  
ATOM   1541  HG2 MET A 101     -12.756  16.880   2.285  1.00 61.23           H  
ATOM   1542  HG3 MET A 101     -11.827  17.584   0.965  1.00 61.23           H  
ATOM   1543  SD  MET A 101     -10.660  15.785   2.002  1.00 61.23           S  
ATOM   1544  CE  MET A 101     -11.113  15.062   3.598  1.00 61.23           C  
ATOM   1545  HE1 MET A 101     -12.151  14.731   3.565  1.00 61.23           H  
ATOM   1546  HE2 MET A 101     -10.993  15.798   4.394  1.00 61.23           H  
ATOM   1547  HE3 MET A 101     -10.474  14.202   3.797  1.00 61.23           H  
ATOM   1548  N   LEU A 102     -13.885  19.147   4.651  1.00 61.70           N  
ATOM   1549  H   LEU A 102     -13.105  19.416   5.233  1.00 61.70           H  
ATOM   1550  CA  LEU A 102     -15.065  18.585   5.307  1.00 61.70           C  
ATOM   1551  HA  LEU A 102     -15.450  17.761   4.705  1.00 61.70           H  
ATOM   1552  C   LEU A 102     -16.228  19.575   5.419  1.00 61.70           C  
ATOM   1553  CB  LEU A 102     -14.635  18.024   6.670  1.00 61.70           C  
ATOM   1554  HB2 LEU A 102     -14.252  18.837   7.288  1.00 61.70           H  
ATOM   1555  HB3 LEU A 102     -15.514  17.608   7.163  1.00 61.70           H  
ATOM   1556  O   LEU A 102     -17.366  19.165   5.629  1.00 61.70           O  
ATOM   1557  CG  LEU A 102     -13.560  16.924   6.559  1.00 61.70           C  
ATOM   1558  HG  LEU A 102     -12.631  17.327   6.155  1.00 61.70           H  
ATOM   1559  CD1 LEU A 102     -13.279  16.352   7.931  1.00 61.70           C  
ATOM   1560 HD11 LEU A 102     -12.457  15.638   7.881  1.00 61.70           H  
ATOM   1561 HD12 LEU A 102     -14.179  15.824   8.247  1.00 61.70           H  
ATOM   1562 HD13 LEU A 102     -13.031  17.161   8.618  1.00 61.70           H  
ATOM   1563  CD2 LEU A 102     -14.003  15.763   5.681  1.00 61.70           C  
ATOM   1564 HD21 LEU A 102     -15.032  15.504   5.931  1.00 61.70           H  
ATOM   1565 HD22 LEU A 102     -13.357  14.897   5.825  1.00 61.70           H  
ATOM   1566 HD23 LEU A 102     -13.967  16.058   4.632  1.00 61.70           H  
ATOM   1567  N   LYS A 103     -15.973  20.878   5.240  1.00 55.28           N  
ATOM   1568  H   LYS A 103     -15.014  21.158   5.091  1.00 55.28           H  
ATOM   1569  CA  LYS A 103     -17.027  21.906   5.253  1.00 55.28           C  
ATOM   1570  HA  LYS A 103     -17.717  21.676   6.066  1.00 55.28           H  
ATOM   1571  C   LYS A 103     -17.909  21.898   4.005  1.00 55.28           C  
ATOM   1572  CB  LYS A 103     -16.426  23.301   5.504  1.00 55.28           C  
ATOM   1573  HB2 LYS A 103     -15.493  23.406   4.950  1.00 55.28           H  
ATOM   1574  HB3 LYS A 103     -17.119  24.066   5.154  1.00 55.28           H  
ATOM   1575  O   LYS A 103     -19.018  22.421   4.079  1.00 55.28           O  
ATOM   1576  CG  LYS A 103     -16.197  23.524   7.006  1.00 55.28           C  
ATOM   1577  HG2 LYS A 103     -17.159  23.516   7.518  1.00 55.28           H  
ATOM   1578  HG3 LYS A 103     -15.609  22.693   7.396  1.00 55.28           H  
ATOM   1579  CD  LYS A 103     -15.481  24.850   7.318  1.00 55.28           C  
ATOM   1580  HD2 LYS A 103     -14.621  24.958   6.657  1.00 55.28           H  
ATOM   1581  HD3 LYS A 103     -16.159  25.690   7.164  1.00 55.28           H  
ATOM   1582  CE  LYS A 103     -15.008  24.787   8.778  1.00 55.28           C  
ATOM   1583  HE2 LYS A 103     -14.596  23.791   8.939  1.00 55.28           H  
ATOM   1584  HE3 LYS A 103     -15.859  24.894   9.451  1.00 55.28           H  
ATOM   1585  NZ  LYS A 103     -13.942  25.766   9.101  1.00 55.28           N  
ATOM   1586  HZ1 LYS A 103     -13.265  25.800   8.352  1.00 55.28           H  
ATOM   1587  HZ2 LYS A 103     -14.298  26.687   9.312  1.00 55.28           H  
ATOM   1588  HZ3 LYS A 103     -13.404  25.418   9.882  1.00 55.28           H  
ATOM   1589  N   SER A 104     -17.454  21.339   2.882  1.00 54.23           N  
ATOM   1590  H   SER A 104     -16.532  20.926   2.868  1.00 54.23           H  
ATOM   1591  CA  SER A 104     -18.213  21.366   1.624  1.00 54.23           C  
ATOM   1592  HA  SER A 104     -19.010  22.106   1.704  1.00 54.23           H  
ATOM   1593  C   SER A 104     -18.909  20.052   1.285  1.00 54.23           C  
ATOM   1594  CB  SER A 104     -17.324  21.825   0.470  1.00 54.23           C  
ATOM   1595  HB2 SER A 104     -16.964  22.834   0.673  1.00 54.23           H  
ATOM   1596  HB3 SER A 104     -17.907  21.837  -0.451  1.00 54.23           H  
ATOM   1597  O   SER A 104     -19.927  20.087   0.598  1.00 54.23           O  
ATOM   1598  OG  SER A 104     -16.221  20.958   0.320  1.00 54.23           O  
ATOM   1599  HG  SER A 104     -15.725  21.205  -0.463  1.00 54.23           H  
ATOM   1600  N   ASP A 105     -18.431  18.911   1.790  1.00 58.34           N  
ATOM   1601  H   ASP A 105     -17.561  18.915   2.303  1.00 58.34           H  
ATOM   1602  CA  ASP A 105     -19.062  17.629   1.499  1.00 58.34           C  
ATOM   1603  HA  ASP A 105     -20.114  17.819   1.289  1.00 58.34           H  
ATOM   1604  C   ASP A 105     -19.008  16.676   2.698  1.00 58.34           C  
ATOM   1605  CB  ASP A 105     -18.450  17.021   0.224  1.00 58.34           C  
ATOM   1606  HB2 ASP A 105     -17.580  16.412   0.468  1.00 58.34           H  
ATOM   1607  HB3 ASP A 105     -18.119  17.824  -0.434  1.00 58.34           H  
ATOM   1608  O   ASP A 105     -17.963  16.126   3.042  1.00 58.34           O  
ATOM   1609  CG  ASP A 105     -19.475  16.183  -0.546  1.00 58.34           C  
ATOM   1610  OD1 ASP A 105     -20.478  15.721   0.072  1.00 58.34           O  
ATOM   1611  OD2 ASP A 105     -19.262  16.013  -1.760  1.00 58.34           O  
ATOM   1612  N   LEU A 106     -20.178  16.429   3.303  1.00 66.84           N  
ATOM   1613  H   LEU A 106     -20.961  16.978   2.980  1.00 66.84           H  
ATOM   1614  CA  LEU A 106     -20.417  15.459   4.390  1.00 66.84           C  
ATOM   1615  HA  LEU A 106     -19.748  15.698   5.217  1.00 66.84           H  
ATOM   1616  C   LEU A 106     -20.109  13.995   3.992  1.00 66.84           C  
ATOM   1617  CB  LEU A 106     -21.887  15.586   4.856  1.00 66.84           C  
ATOM   1618  HB2 LEU A 106     -22.533  15.390   4.000  1.00 66.84           H  
ATOM   1619  HB3 LEU A 106     -22.095  14.812   5.596  1.00 66.84           H  
ATOM   1620  O   LEU A 106     -20.567  13.061   4.642  1.00 66.84           O  
ATOM   1621  CG  LEU A 106     -22.288  16.936   5.475  1.00 66.84           C  
ATOM   1622  HG  LEU A 106     -21.965  17.753   4.831  1.00 66.84           H  
ATOM   1623  CD1 LEU A 106     -23.812  16.999   5.610  1.00 66.84           C  
ATOM   1624 HD11 LEU A 106     -24.169  16.176   6.229  1.00 66.84           H  
ATOM   1625 HD12 LEU A 106     -24.101  17.946   6.065  1.00 66.84           H  
ATOM   1626 HD13 LEU A 106     -24.274  16.929   4.625  1.00 66.84           H  
ATOM   1627  CD2 LEU A 106     -21.691  17.118   6.866  1.00 66.84           C  
ATOM   1628 HD21 LEU A 106     -21.975  18.091   7.267  1.00 66.84           H  
ATOM   1629 HD22 LEU A 106     -20.603  17.072   6.816  1.00 66.84           H  
ATOM   1630 HD23 LEU A 106     -22.064  16.330   7.520  1.00 66.84           H  
ATOM   1631  N   GLN A 107     -19.430  13.780   2.865  1.00 82.22           N  
ATOM   1632  H   GLN A 107     -19.023  14.589   2.417  1.00 82.22           H  
ATOM   1633  CA  GLN A 107     -19.013  12.477   2.367  1.00 82.22           C  
ATOM   1634  HA  GLN A 107     -19.863  11.793   2.372  1.00 82.22           H  
ATOM   1635  C   GLN A 107     -17.929  11.848   3.237  1.00 82.22           C  
ATOM   1636  CB  GLN A 107     -18.511  12.656   0.926  1.00 82.22           C  
ATOM   1637  HB2 GLN A 107     -19.322  13.045   0.311  1.00 82.22           H  
ATOM   1638  HB3 GLN A 107     -17.695  13.379   0.911  1.00 82.22           H  
ATOM   1639  O   GLN A 107     -17.926  10.634   3.414  1.00 82.22           O  
ATOM   1640  CG  GLN A 107     -18.015  11.332   0.325  1.00 82.22           C  
ATOM   1641  HG2 GLN A 107     -17.111  11.003   0.836  1.00 82.22           H  
ATOM   1642  HG3 GLN A 107     -18.774  10.563   0.467  1.00 82.22           H  
ATOM   1643  CD  GLN A 107     -17.688  11.433  -1.156  1.00 82.22           C  
ATOM   1644  NE2 GLN A 107     -17.648  10.323  -1.851  1.00 82.22           N  
ATOM   1645 HE21 GLN A 107     -17.345  10.406  -2.811  1.00 82.22           H  
ATOM   1646 HE22 GLN A 107     -17.751   9.425  -1.399  1.00 82.22           H  
ATOM   1647  OE1 GLN A 107     -17.456  12.489  -1.716  1.00 82.22           O  
ATOM   1648  N   TYR A 108     -17.014  12.661   3.760  1.00 84.16           N  
ATOM   1649  H   TYR A 108     -17.115  13.659   3.637  1.00 84.16           H  
ATOM   1650  CA  TYR A 108     -15.863  12.173   4.502  1.00 84.16           C  
ATOM   1651  HA  TYR A 108     -15.844  11.085   4.435  1.00 84.16           H  
ATOM   1652  C   TYR A 108     -15.966  12.541   5.980  1.00 84.16           C  
ATOM   1653  CB  TYR A 108     -14.569  12.656   3.846  1.00 84.16           C  
ATOM   1654  HB2 TYR A 108     -13.732  12.302   4.447  1.00 84.16           H  
ATOM   1655  HB3 TYR A 108     -14.551  13.746   3.848  1.00 84.16           H  
ATOM   1656  O   TYR A 108     -16.428  13.621   6.337  1.00 84.16           O  
ATOM   1657  CG  TYR A 108     -14.382  12.157   2.426  1.00 84.16           C  
ATOM   1658  CD1 TYR A 108     -13.888  10.858   2.195  1.00 84.16           C  
ATOM   1659  HD1 TYR A 108     -13.637  10.214   3.025  1.00 84.16           H  
ATOM   1660  CD2 TYR A 108     -14.728  12.981   1.336  1.00 84.16           C  
ATOM   1661  HD2 TYR A 108     -15.135  13.966   1.512  1.00 84.16           H  
ATOM   1662  CE1 TYR A 108     -13.711  10.395   0.878  1.00 84.16           C  
ATOM   1663  HE1 TYR A 108     -13.294   9.418   0.687  1.00 84.16           H  
ATOM   1664  CE2 TYR A 108     -14.582  12.505   0.018  1.00 84.16           C  
ATOM   1665  HE2 TYR A 108     -14.889  13.109  -0.823  1.00 84.16           H  
ATOM   1666  OH  TYR A 108     -13.837  10.786  -1.479  1.00 84.16           O  
ATOM   1667  HH  TYR A 108     -13.395   9.934  -1.490  1.00 84.16           H  
ATOM   1668  CZ  TYR A 108     -14.070  11.210  -0.211  1.00 84.16           C  
ATOM   1669  N   VAL A 109     -15.517  11.642   6.849  1.00 80.22           N  
ATOM   1670  H   VAL A 109     -15.234  10.741   6.490  1.00 80.22           H  
ATOM   1671  CA  VAL A 109     -15.411  11.875   8.292  1.00 80.22           C  
ATOM   1672  HA  VAL A 109     -15.527  12.939   8.498  1.00 80.22           H  
ATOM   1673  C   VAL A 109     -14.018  11.455   8.731  1.00 80.22           C  
ATOM   1674  CB  VAL A 109     -16.503  11.117   9.074  1.00 80.22           C  
ATOM   1675  HB  VAL A 109     -16.384  10.045   8.911  1.00 80.22           H  
ATOM   1676  O   VAL A 109     -13.602  10.328   8.471  1.00 80.22           O  
ATOM   1677  CG1 VAL A 109     -16.412  11.397  10.581  1.00 80.22           C  
ATOM   1678 HG11 VAL A 109     -15.452  11.061  10.974  1.00 80.22           H  
ATOM   1679 HG12 VAL A 109     -17.198  10.855  11.107  1.00 80.22           H  
ATOM   1680 HG13 VAL A 109     -16.524  12.464  10.773  1.00 80.22           H  
ATOM   1681  CG2 VAL A 109     -17.912  11.523   8.617  1.00 80.22           C  
ATOM   1682 HG21 VAL A 109     -18.059  11.252   7.571  1.00 80.22           H  
ATOM   1683 HG22 VAL A 109     -18.663  11.005   9.214  1.00 80.22           H  
ATOM   1684 HG23 VAL A 109     -18.041  12.600   8.722  1.00 80.22           H  
ATOM   1685  N   ASN A 110     -13.294  12.354   9.392  1.00 81.54           N  
ATOM   1686  H   ASN A 110     -13.706  13.249   9.615  1.00 81.54           H  
ATOM   1687  CA  ASN A 110     -12.019  12.020  10.009  1.00 81.54           C  
ATOM   1688  HA  ASN A 110     -11.511  11.286   9.384  1.00 81.54           H  
ATOM   1689  C   ASN A 110     -12.269  11.368  11.378  1.00 81.54           C  
ATOM   1690  CB  ASN A 110     -11.126  13.269  10.056  1.00 81.54           C  
ATOM   1691  HB2 ASN A 110     -11.020  13.670   9.047  1.00 81.54           H  
ATOM   1692  HB3 ASN A 110     -11.594  14.030  10.680  1.00 81.54           H  
ATOM   1693  O   ASN A 110     -13.002  11.895  12.224  1.00 81.54           O  
ATOM   1694  CG  ASN A 110      -9.732  12.971  10.585  1.00 81.54           C  
ATOM   1695  ND2 ASN A 110      -8.931  13.983  10.815  1.00 81.54           N  
ATOM   1696 HD21 ASN A 110      -9.201  14.925  10.567  1.00 81.54           H  
ATOM   1697 HD22 ASN A 110      -8.011  13.750  11.160  1.00 81.54           H  
ATOM   1698  OD1 ASN A 110      -9.332  11.842  10.796  1.00 81.54           O  
ATOM   1699  N   VAL A 111     -11.662  10.204  11.572  1.00 80.15           N  
ATOM   1700  H   VAL A 111     -11.059   9.865  10.836  1.00 80.15           H  
ATOM   1701  CA  VAL A 111     -11.874   9.316  12.705  1.00 80.15           C  
ATOM   1702  HA  VAL A 111     -12.463   9.819  13.472  1.00 80.15           H  
ATOM   1703  C   VAL A 111     -10.530   8.927  13.304  1.00 80.15           C  
ATOM   1704  CB  VAL A 111     -12.643   8.071  12.235  1.00 80.15           C  
ATOM   1705  HB  VAL A 111     -12.099   7.577  11.431  1.00 80.15           H  
ATOM   1706  O   VAL A 111      -9.700   8.316  12.639  1.00 80.15           O  
ATOM   1707  CG1 VAL A 111     -12.819   7.087  13.379  1.00 80.15           C  
ATOM   1708 HG11 VAL A 111     -13.451   7.562  14.130  1.00 80.15           H  
ATOM   1709 HG12 VAL A 111     -13.283   6.182  12.989  1.00 80.15           H  
ATOM   1710 HG13 VAL A 111     -11.861   6.798  13.812  1.00 80.15           H  
ATOM   1711  CG2 VAL A 111     -14.053   8.432  11.744  1.00 80.15           C  
ATOM   1712 HG21 VAL A 111     -14.572   9.035  12.489  1.00 80.15           H  
ATOM   1713 HG22 VAL A 111     -13.983   8.990  10.810  1.00 80.15           H  
ATOM   1714 HG23 VAL A 111     -14.625   7.523  11.556  1.00 80.15           H  
ATOM   1715  N   TYR A 112     -10.334   9.209  14.586  1.00 81.34           N  
ATOM   1716  H   TYR A 112     -11.068   9.685  15.091  1.00 81.34           H  
ATOM   1717  CA  TYR A 112      -9.181   8.740  15.343  1.00 81.34           C  
ATOM   1718  HA  TYR A 112      -8.336   8.612  14.668  1.00 81.34           H  
ATOM   1719  C   TYR A 112      -9.483   7.390  15.998  1.00 81.34           C  
ATOM   1720  CB  TYR A 112      -8.776   9.804  16.361  1.00 81.34           C  
ATOM   1721  HB2 TYR A 112      -8.462  10.703  15.831  1.00 81.34           H  
ATOM   1722  HB3 TYR A 112      -9.647  10.082  16.954  1.00 81.34           H  
ATOM   1723  O   TYR A 112     -10.407   7.277  16.806  1.00 81.34           O  
ATOM   1724  CG  TYR A 112      -7.661   9.357  17.281  1.00 81.34           C  
ATOM   1725  CD1 TYR A 112      -7.978   8.747  18.509  1.00 81.34           C  
ATOM   1726  HD1 TYR A 112      -9.006   8.589  18.797  1.00 81.34           H  
ATOM   1727  CD2 TYR A 112      -6.314   9.509  16.894  1.00 81.34           C  
ATOM   1728  HD2 TYR A 112      -6.079   9.952  15.937  1.00 81.34           H  
ATOM   1729  CE1 TYR A 112      -6.952   8.319  19.363  1.00 81.34           C  
ATOM   1730  HE1 TYR A 112      -7.186   7.859  20.311  1.00 81.34           H  
ATOM   1731  CE2 TYR A 112      -5.279   9.066  17.747  1.00 81.34           C  
ATOM   1732  HE2 TYR A 112      -4.240   9.168  17.469  1.00 81.34           H  
ATOM   1733  OH  TYR A 112      -4.675   8.076  19.887  1.00 81.34           O  
ATOM   1734  HH  TYR A 112      -3.766   8.055  19.579  1.00 81.34           H  
ATOM   1735  CZ  TYR A 112      -5.606   8.478  18.990  1.00 81.34           C  
ATOM   1736  N   SER A 113      -8.685   6.374  15.672  1.00 82.83           N  
ATOM   1737  H   SER A 113      -7.901   6.572  15.067  1.00 82.83           H  
ATOM   1738  CA  SER A 113      -8.761   5.051  16.289  1.00 82.83           C  
ATOM   1739  HA  SER A 113      -9.729   4.931  16.777  1.00 82.83           H  
ATOM   1740  C   SER A 113      -7.668   4.891  17.338  1.00 82.83           C  
ATOM   1741  CB  SER A 113      -8.650   3.956  15.229  1.00 82.83           C  
ATOM   1742  HB2 SER A 113      -9.499   4.017  14.548  1.00 82.83           H  
ATOM   1743  HB3 SER A 113      -7.729   4.101  14.664  1.00 82.83           H  
ATOM   1744  O   SER A 113      -6.480   4.918  17.012  1.00 82.83           O  
ATOM   1745  OG  SER A 113      -8.595   2.686  15.858  1.00 82.83           O  
ATOM   1746  HG  SER A 113      -9.397   2.185  15.694  1.00 82.83           H  
ATOM   1747  N   LYS A 114      -8.070   4.647  18.589  1.00 76.02           N  
ATOM   1748  H   LYS A 114      -9.061   4.670  18.782  1.00 76.02           H  
ATOM   1749  CA  LYS A 114      -7.154   4.377  19.706  1.00 76.02           C  
ATOM   1750  HA  LYS A 114      -6.430   5.189  19.770  1.00 76.02           H  
ATOM   1751  C   LYS A 114      -6.350   3.086  19.496  1.00 76.02           C  
ATOM   1752  CB  LYS A 114      -7.981   4.347  21.000  1.00 76.02           C  
ATOM   1753  HB2 LYS A 114      -8.602   5.242  21.037  1.00 76.02           H  
ATOM   1754  HB3 LYS A 114      -8.639   3.479  20.988  1.00 76.02           H  
ATOM   1755  O   LYS A 114      -5.157   3.069  19.777  1.00 76.02           O  
ATOM   1756  CG  LYS A 114      -7.113   4.314  22.266  1.00 76.02           C  
ATOM   1757  HG2 LYS A 114      -6.510   3.406  22.277  1.00 76.02           H  
ATOM   1758  HG3 LYS A 114      -6.456   5.183  22.284  1.00 76.02           H  
ATOM   1759  CD  LYS A 114      -8.019   4.329  23.503  1.00 76.02           C  
ATOM   1760  HD2 LYS A 114      -8.686   3.468  23.454  1.00 76.02           H  
ATOM   1761  HD3 LYS A 114      -8.624   5.236  23.502  1.00 76.02           H  
ATOM   1762  CE  LYS A 114      -7.197   4.258  24.793  1.00 76.02           C  
ATOM   1763  HE2 LYS A 114      -6.505   3.420  24.712  1.00 76.02           H  
ATOM   1764  HE3 LYS A 114      -6.615   5.174  24.895  1.00 76.02           H  
ATOM   1765  NZ  LYS A 114      -8.082   4.058  25.969  1.00 76.02           N  
ATOM   1766  HZ1 LYS A 114      -7.556   3.993  26.829  1.00 76.02           H  
ATOM   1767  HZ2 LYS A 114      -8.585   3.187  25.876  1.00 76.02           H  
ATOM   1768  HZ3 LYS A 114      -8.770   4.794  26.041  1.00 76.02           H  
ATOM   1769  N   ARG A 115      -6.960   2.051  18.900  1.00 80.68           N  
ATOM   1770  H   ARG A 115      -7.949   2.145  18.720  1.00 80.68           H  
ATOM   1771  CA  ARG A 115      -6.313   0.771  18.523  1.00 80.68           C  
ATOM   1772  HA  ARG A 115      -5.994   0.248  19.425  1.00 80.68           H  
ATOM   1773  C   ARG A 115      -5.080   0.963  17.634  1.00 80.68           C  
ATOM   1774  CB  ARG A 115      -7.366  -0.085  17.792  1.00 80.68           C  
ATOM   1775  HB2 ARG A 115      -7.758   0.481  16.946  1.00 80.68           H  
ATOM   1776  HB3 ARG A 115      -8.191  -0.286  18.475  1.00 80.68           H  
ATOM   1777  O   ARG A 115      -4.118   0.186  17.672  1.00 80.68           O  
ATOM   1778  CG  ARG A 115      -6.828  -1.425  17.266  1.00 80.68           C  
ATOM   1779  HG2 ARG A 115      -6.545  -2.056  18.108  1.00 80.68           H  
ATOM   1780  HG3 ARG A 115      -5.962  -1.265  16.623  1.00 80.68           H  
ATOM   1781  CD  ARG A 115      -7.895  -2.131  16.430  1.00 80.68           C  
ATOM   1782  HD2 ARG A 115      -8.759  -2.331  17.064  1.00 80.68           H  
ATOM   1783  HD3 ARG A 115      -8.201  -1.458  15.628  1.00 80.68           H  
ATOM   1784  NE  ARG A 115      -7.387  -3.400  15.870  1.00 80.68           N  
ATOM   1785  HE  ARG A 115      -6.857  -3.972  16.513  1.00 80.68           H  
ATOM   1786  NH1 ARG A 115      -8.761  -3.468  14.031  1.00 80.68           N  
ATOM   1787 HH11 ARG A 115      -9.128  -3.936  13.215  1.00 80.68           H  
ATOM   1788 HH12 ARG A 115      -9.316  -2.729  14.439  1.00 80.68           H  
ATOM   1789  NH2 ARG A 115      -7.199  -5.038  14.295  1.00 80.68           N  
ATOM   1790 HH21 ARG A 115      -7.531  -5.453  13.436  1.00 80.68           H  
ATOM   1791 HH22 ARG A 115      -6.610  -5.565  14.924  1.00 80.68           H  
ATOM   1792  CZ  ARG A 115      -7.779  -3.957  14.737  1.00 80.68           C  
ATOM   1793  N   PHE A 116      -5.138   1.969  16.771  1.00 86.97           N  
ATOM   1794  H   PHE A 116      -5.970   2.541  16.766  1.00 86.97           H  
ATOM   1795  CA  PHE A 116      -4.069   2.293  15.837  1.00 86.97           C  
ATOM   1796  HA  PHE A 116      -3.349   1.475  15.801  1.00 86.97           H  
ATOM   1797  C   PHE A 116      -3.259   3.524  16.243  1.00 86.97           C  
ATOM   1798  CB  PHE A 116      -4.683   2.433  14.444  1.00 86.97           C  
ATOM   1799  HB2 PHE A 116      -5.504   3.148  14.506  1.00 86.97           H  
ATOM   1800  HB3 PHE A 116      -3.938   2.842  13.761  1.00 86.97           H  
ATOM   1801  O   PHE A 116      -2.243   3.772  15.602  1.00 86.97           O  
ATOM   1802  CG  PHE A 116      -5.188   1.122  13.874  1.00 86.97           C  
ATOM   1803  CD1 PHE A 116      -4.268   0.142  13.468  1.00 86.97           C  
ATOM   1804  HD1 PHE A 116      -3.210   0.338  13.561  1.00 86.97           H  
ATOM   1805  CD2 PHE A 116      -6.565   0.873  13.740  1.00 86.97           C  
ATOM   1806  HD2 PHE A 116      -7.282   1.632  14.019  1.00 86.97           H  
ATOM   1807  CE1 PHE A 116      -4.721  -1.074  12.933  1.00 86.97           C  
ATOM   1808  HE1 PHE A 116      -4.005  -1.814  12.606  1.00 86.97           H  
ATOM   1809  CE2 PHE A 116      -7.020  -0.349  13.218  1.00 86.97           C  
ATOM   1810  HE2 PHE A 116      -8.080  -0.525  13.107  1.00 86.97           H  
ATOM   1811  CZ  PHE A 116      -6.097  -1.327  12.813  1.00 86.97           C  
ATOM   1812  HZ  PHE A 116      -6.448  -2.257  12.392  1.00 86.97           H  
ATOM   1813  N   ASP A 117      -3.695   4.259  17.271  1.00 84.86           N  
ATOM   1814  H   ASP A 117      -4.507   3.939  17.779  1.00 84.86           H  
ATOM   1815  CA  ASP A 117      -3.178   5.577  17.652  1.00 84.86           C  
ATOM   1816  HA  ASP A 117      -3.941   6.042  18.277  1.00 84.86           H  
ATOM   1817  C   ASP A 117      -3.008   6.502  16.429  1.00 84.86           C  
ATOM   1818  CB  ASP A 117      -1.923   5.417  18.525  1.00 84.86           C  
ATOM   1819  HB2 ASP A 117      -2.145   4.715  19.329  1.00 84.86           H  
ATOM   1820  HB3 ASP A 117      -1.118   4.996  17.923  1.00 84.86           H  
ATOM   1821  O   ASP A 117      -1.959   7.100  16.196  1.00 84.86           O  
ATOM   1822  CG  ASP A 117      -1.447   6.731  19.156  1.00 84.86           C  
ATOM   1823  OD1 ASP A 117      -2.270   7.669  19.285  1.00 84.86           O  
ATOM   1824  OD2 ASP A 117      -0.266   6.779  19.563  1.00 84.86           O  
ATOM   1825  N   SER A 118      -4.028   6.544  15.563  1.00 88.11           N  
ATOM   1826  H   SER A 118      -4.887   6.075  15.813  1.00 88.11           H  
ATOM   1827  CA  SER A 118      -3.946   7.241  14.274  1.00 88.11           C  
ATOM   1828  HA  SER A 118      -3.347   8.142  14.411  1.00 88.11           H  
ATOM   1829  C   SER A 118      -5.313   7.672  13.745  1.00 88.11           C  
ATOM   1830  CB  SER A 118      -3.231   6.358  13.244  1.00 88.11           C  
ATOM   1831  HB2 SER A 118      -2.316   5.955  13.679  1.00 88.11           H  
ATOM   1832  HB3 SER A 118      -3.880   5.529  12.963  1.00 88.11           H  
ATOM   1833  O   SER A 118      -6.357   7.187  14.186  1.00 88.11           O  
ATOM   1834  OG  SER A 118      -2.895   7.121  12.095  1.00 88.11           O  
ATOM   1835  HG  SER A 118      -2.817   6.524  11.348  1.00 88.11           H  
ATOM   1836  N   ASN A 119      -5.287   8.584  12.773  1.00 87.04           N  
ATOM   1837  H   ASN A 119      -4.381   8.767  12.368  1.00 87.04           H  
ATOM   1838  CA  ASN A 119      -6.456   9.088  12.063  1.00 87.04           C  
ATOM   1839  HA  ASN A 119      -7.333   8.981  12.701  1.00 87.04           H  
ATOM   1840  C   ASN A 119      -6.725   8.307  10.777  1.00 87.04           C  
ATOM   1841  CB  ASN A 119      -6.271  10.577  11.762  1.00 87.04           C  
ATOM   1842  HB2 ASN A 119      -5.330  10.737  11.236  1.00 87.04           H  
ATOM   1843  HB3 ASN A 119      -7.080  10.918  11.115  1.00 87.04           H  
ATOM   1844  O   ASN A 119      -5.804   7.909  10.066  1.00 87.04           O  
ATOM   1845  CG  ASN A 119      -6.318  11.386  13.031  1.00 87.04           C  
ATOM   1846  ND2 ASN A 119      -5.231  12.019  13.403  1.00 87.04           N  
ATOM   1847 HD21 ASN A 119      -4.388  11.952  12.851  1.00 87.04           H  
ATOM   1848 HD22 ASN A 119      -5.282  12.492  14.294  1.00 87.04           H  
ATOM   1849  OD1 ASN A 119      -7.312  11.437  13.729  1.00 87.04           O  
ATOM   1850  N   PHE A 120      -8.005   8.159  10.464  1.00 90.06           N  
ATOM   1851  H   PHE A 120      -8.690   8.512  11.117  1.00 90.06           H  
ATOM   1852  CA  PHE A 120      -8.531   7.463   9.303  1.00 90.06           C  
ATOM   1853  HA  PHE A 120      -7.734   7.303   8.577  1.00 90.06           H  
ATOM   1854  C   PHE A 120      -9.616   8.320   8.668  1.00 90.06           C  
ATOM   1855  CB  PHE A 120      -9.098   6.099   9.719  1.00 90.06           C  
ATOM   1856  HB2 PHE A 120      -9.555   5.626   8.850  1.00 90.06           H  
ATOM   1857  HB3 PHE A 120      -9.882   6.250  10.461  1.00 90.06           H  
ATOM   1858  O   PHE A 120     -10.440   8.914   9.364  1.00 90.06           O  
ATOM   1859  CG  PHE A 120      -8.050   5.168  10.291  1.00 90.06           C  
ATOM   1860  CD1 PHE A 120      -7.382   4.253   9.457  1.00 90.06           C  
ATOM   1861  HD1 PHE A 120      -7.644   4.180   8.412  1.00 90.06           H  
ATOM   1862  CD2 PHE A 120      -7.683   5.276  11.645  1.00 90.06           C  
ATOM   1863  HD2 PHE A 120      -8.174   5.998  12.282  1.00 90.06           H  
ATOM   1864  CE1 PHE A 120      -6.349   3.456   9.979  1.00 90.06           C  
ATOM   1865  HE1 PHE A 120      -5.813   2.771   9.340  1.00 90.06           H  
ATOM   1866  CE2 PHE A 120      -6.625   4.506  12.150  1.00 90.06           C  
ATOM   1867  HE2 PHE A 120      -6.295   4.664  13.166  1.00 90.06           H  
ATOM   1868  CZ  PHE A 120      -5.965   3.587  11.321  1.00 90.06           C  
ATOM   1869  HZ  PHE A 120      -5.139   3.003  11.700  1.00 90.06           H  
ATOM   1870  N   LEU A 121      -9.637   8.363   7.341  1.00 89.57           N  
ATOM   1871  H   LEU A 121      -8.943   7.854   6.812  1.00 89.57           H  
ATOM   1872  CA  LEU A 121     -10.699   9.028   6.605  1.00 89.57           C  
ATOM   1873  HA  LEU A 121     -11.163   9.771   7.254  1.00 89.57           H  
ATOM   1874  C   LEU A 121     -11.763   7.997   6.222  1.00 89.57           C  
ATOM   1875  CB  LEU A 121     -10.087   9.755   5.400  1.00 89.57           C  
ATOM   1876  HB2 LEU A 121      -9.161  10.251   5.692  1.00 89.57           H  
ATOM   1877  HB3 LEU A 121      -9.828   9.013   4.645  1.00 89.57           H  
ATOM   1878  O   LEU A 121     -11.488   7.058   5.475  1.00 89.57           O  
ATOM   1879  CG  LEU A 121     -11.022  10.801   4.780  1.00 89.57           C  
ATOM   1880  HG  LEU A 121     -12.010  10.365   4.637  1.00 89.57           H  
ATOM   1881  CD1 LEU A 121     -11.140  12.028   5.692  1.00 89.57           C  
ATOM   1882 HD11 LEU A 121     -11.720  12.808   5.198  1.00 89.57           H  
ATOM   1883 HD12 LEU A 121     -11.643  11.766   6.623  1.00 89.57           H  
ATOM   1884 HD13 LEU A 121     -10.146  12.416   5.912  1.00 89.57           H  
ATOM   1885  CD2 LEU A 121     -10.481  11.241   3.420  1.00 89.57           C  
ATOM   1886 HD21 LEU A 121      -9.497  11.696   3.538  1.00 89.57           H  
ATOM   1887 HD22 LEU A 121     -10.394  10.377   2.761  1.00 89.57           H  
ATOM   1888 HD23 LEU A 121     -11.163  11.956   2.961  1.00 89.57           H  
ATOM   1889  N   CYS A 122     -12.973   8.169   6.743  1.00 89.41           N  
ATOM   1890  H   CYS A 122     -13.113   8.932   7.391  1.00 89.41           H  
ATOM   1891  CA  CYS A 122     -14.122   7.333   6.426  1.00 89.41           C  
ATOM   1892  HA  CYS A 122     -13.777   6.357   6.085  1.00 89.41           H  
ATOM   1893  C   CYS A 122     -14.964   7.990   5.332  1.00 89.41           C  
ATOM   1894  CB  CYS A 122     -14.964   7.122   7.688  1.00 89.41           C  
ATOM   1895  HB2 CYS A 122     -15.883   6.606   7.412  1.00 89.41           H  
ATOM   1896  HB3 CYS A 122     -15.237   8.102   8.080  1.00 89.41           H  
ATOM   1897  O   CYS A 122     -15.453   9.098   5.537  1.00 89.41           O  
ATOM   1898  SG  CYS A 122     -14.167   6.190   9.020  1.00 89.41           S  
ATOM   1899  N   ASP A 123     -15.192   7.304   4.214  1.00 90.24           N  
ATOM   1900  H   ASP A 123     -14.784   6.383   4.139  1.00 90.24           H  
ATOM   1901  CA  ASP A 123     -16.200   7.686   3.221  1.00 90.24           C  
ATOM   1902  HA  ASP A 123     -16.334   8.767   3.251  1.00 90.24           H  
ATOM   1903  C   ASP A 123     -17.543   7.036   3.585  1.00 90.24           C  
ATOM   1904  CB  ASP A 123     -15.700   7.366   1.808  1.00 90.24           C  
ATOM   1905  HB2 ASP A 123     -14.829   7.993   1.614  1.00 90.24           H  
ATOM   1906  HB3 ASP A 123     -15.344   6.337   1.769  1.00 90.24           H  
ATOM   1907  O   ASP A 123     -17.707   5.809   3.612  1.00 90.24           O  
ATOM   1908  CG  ASP A 123     -16.707   7.578   0.671  1.00 90.24           C  
ATOM   1909  OD1 ASP A 123     -17.907   7.879   0.887  1.00 90.24           O  
ATOM   1910  OD2 ASP A 123     -16.280   7.385  -0.490  1.00 90.24           O  
ATOM   1911  N   THR A 124     -18.509   7.885   3.923  1.00 85.58           N  
ATOM   1912  H   THR A 124     -18.311   8.873   3.858  1.00 85.58           H  
ATOM   1913  CA  THR A 124     -19.819   7.510   4.460  1.00 85.58           C  
ATOM   1914  HA  THR A 124     -19.757   6.505   4.879  1.00 85.58           H  
ATOM   1915  C   THR A 124     -20.916   7.477   3.399  1.00 85.58           C  
ATOM   1916  CB  THR A 124     -20.232   8.456   5.597  1.00 85.58           C  
ATOM   1917  HB  THR A 124     -21.196   8.140   5.997  1.00 85.58           H  
ATOM   1918  O   THR A 124     -22.029   7.060   3.718  1.00 85.58           O  
ATOM   1919  CG2 THR A 124     -19.214   8.468   6.739  1.00 85.58           C  
ATOM   1920 HG21 THR A 124     -19.049   7.452   7.097  1.00 85.58           H  
ATOM   1921 HG22 THR A 124     -18.268   8.888   6.399  1.00 85.58           H  
ATOM   1922 HG23 THR A 124     -19.597   9.076   7.559  1.00 85.58           H  
ATOM   1923  OG1 THR A 124     -20.349   9.759   5.083  1.00 85.58           O  
ATOM   1924  HG1 THR A 124     -20.467  10.389   5.797  1.00 85.58           H  
ATOM   1925  N   LYS A 125     -20.632   7.858   2.144  1.00 85.93           N  
ATOM   1926  H   LYS A 125     -19.678   8.114   1.933  1.00 85.93           H  
ATOM   1927  CA  LYS A 125     -21.659   7.974   1.092  1.00 85.93           C  
ATOM   1928  HA  LYS A 125     -22.630   7.702   1.506  1.00 85.93           H  
ATOM   1929  C   LYS A 125     -21.452   7.035  -0.090  1.00 85.93           C  
ATOM   1930  CB  LYS A 125     -21.762   9.423   0.598  1.00 85.93           C  
ATOM   1931  HB2 LYS A 125     -20.788   9.737   0.222  1.00 85.93           H  
ATOM   1932  HB3 LYS A 125     -22.461   9.445  -0.238  1.00 85.93           H  
ATOM   1933  O   LYS A 125     -22.439   6.495  -0.597  1.00 85.93           O  
ATOM   1934  CG  LYS A 125     -22.257  10.422   1.657  1.00 85.93           C  
ATOM   1935  HG2 LYS A 125     -21.559  10.455   2.494  1.00 85.93           H  
ATOM   1936  HG3 LYS A 125     -23.235  10.115   2.026  1.00 85.93           H  
ATOM   1937  CD  LYS A 125     -22.366  11.810   1.006  1.00 85.93           C  
ATOM   1938  HD2 LYS A 125     -21.413  12.048   0.534  1.00 85.93           H  
ATOM   1939  HD3 LYS A 125     -23.132  11.781   0.230  1.00 85.93           H  
ATOM   1940  CE  LYS A 125     -22.709  12.911   2.010  1.00 85.93           C  
ATOM   1941  HE2 LYS A 125     -23.718  12.754   2.390  1.00 85.93           H  
ATOM   1942  HE3 LYS A 125     -22.031  12.821   2.859  1.00 85.93           H  
ATOM   1943  NZ  LYS A 125     -22.568  14.255   1.379  1.00 85.93           N  
ATOM   1944  HZ1 LYS A 125     -22.767  14.991   2.042  1.00 85.93           H  
ATOM   1945  HZ2 LYS A 125     -21.639  14.434   1.027  1.00 85.93           H  
ATOM   1946  HZ3 LYS A 125     -23.174  14.359   0.578  1.00 85.93           H  
ATOM   1947  N   THR A 126     -20.217   6.843  -0.557  1.00 89.32           N  
ATOM   1948  H   THR A 126     -19.437   7.283  -0.090  1.00 89.32           H  
ATOM   1949  CA  THR A 126     -19.957   6.069  -1.784  1.00 89.32           C  
ATOM   1950  HA  THR A 126     -20.505   6.526  -2.608  1.00 89.32           H  
ATOM   1951  C   THR A 126     -20.419   4.632  -1.615  1.00 89.32           C  
ATOM   1952  CB  THR A 126     -18.473   6.065  -2.157  1.00 89.32           C  
ATOM   1953  HB  THR A 126     -17.897   5.600  -1.357  1.00 89.32           H  
ATOM   1954  O   THR A 126     -20.006   3.965  -0.675  1.00 89.32           O  
ATOM   1955  CG2 THR A 126     -18.182   5.336  -3.468  1.00 89.32           C  
ATOM   1956 HG21 THR A 126     -18.382   4.270  -3.360  1.00 89.32           H  
ATOM   1957 HG22 THR A 126     -18.793   5.749  -4.271  1.00 89.32           H  
ATOM   1958 HG23 THR A 126     -17.130   5.465  -3.720  1.00 89.32           H  
ATOM   1959  OG1 THR A 126     -18.046   7.386  -2.334  1.00 89.32           O  
ATOM   1960  HG1 THR A 126     -17.374   7.496  -1.657  1.00 89.32           H  
ATOM   1961  N   ASP A 127     -21.269   4.142  -2.520  1.00 88.54           N  
ATOM   1962  H   ASP A 127     -21.552   4.739  -3.285  1.00 88.54           H  
ATOM   1963  CA  ASP A 127     -21.746   2.751  -2.517  1.00 88.54           C  
ATOM   1964  HA  ASP A 127     -22.610   2.709  -3.180  1.00 88.54           H  
ATOM   1965  C   ASP A 127     -22.257   2.275  -1.135  1.00 88.54           C  
ATOM   1966  CB  ASP A 127     -20.670   1.849  -3.138  1.00 88.54           C  
ATOM   1967  HB2 ASP A 127     -20.361   2.263  -4.098  1.00 88.54           H  
ATOM   1968  HB3 ASP A 127     -19.798   1.816  -2.485  1.00 88.54           H  
ATOM   1969  O   ASP A 127     -21.877   1.230  -0.609  1.00 88.54           O  
ATOM   1970  CG  ASP A 127     -21.206   0.439  -3.367  1.00 88.54           C  
ATOM   1971  OD1 ASP A 127     -22.338   0.349  -3.896  1.00 88.54           O  
ATOM   1972  OD2 ASP A 127     -20.477  -0.509  -3.006  1.00 88.54           O  
ATOM   1973  N   GLY A 128     -23.066   3.110  -0.475  1.00 84.78           N  
ATOM   1974  H   GLY A 128     -23.242   4.018  -0.880  1.00 84.78           H  
ATOM   1975  CA  GLY A 128     -23.593   2.824   0.866  1.00 84.78           C  
ATOM   1976  HA2 GLY A 128     -24.482   3.433   1.031  1.00 84.78           H  
ATOM   1977  HA3 GLY A 128     -23.881   1.774   0.922  1.00 84.78           H  
ATOM   1978  C   GLY A 128     -22.619   3.102   2.016  1.00 84.78           C  
ATOM   1979  O   GLY A 128     -22.974   2.870   3.168  1.00 84.78           O  
ATOM   1980  N   GLY A 129     -21.426   3.626   1.731  1.00 87.89           N  
ATOM   1981  H   GLY A 129     -21.164   3.698   0.758  1.00 87.89           H  
ATOM   1982  CA  GLY A 129     -20.456   4.109   2.710  1.00 87.89           C  
ATOM   1983  HA2 GLY A 129     -19.664   4.649   2.190  1.00 87.89           H  
ATOM   1984  HA3 GLY A 129     -20.961   4.815   3.369  1.00 87.89           H  
ATOM   1985  C   GLY A 129     -19.813   3.021   3.572  1.00 87.89           C  
ATOM   1986  O   GLY A 129     -19.941   1.828   3.310  1.00 87.89           O  
ATOM   1987  N   GLY A 130     -19.106   3.441   4.621  1.00 88.19           N  
ATOM   1988  H   GLY A 130     -18.912   4.430   4.690  1.00 88.19           H  
ATOM   1989  CA  GLY A 130     -18.364   2.531   5.502  1.00 88.19           C  
ATOM   1990  HA2 GLY A 130     -18.938   1.620   5.672  1.00 88.19           H  
ATOM   1991  HA3 GLY A 130     -18.191   3.028   6.457  1.00 88.19           H  
ATOM   1992  C   GLY A 130     -16.990   2.153   4.964  1.00 88.19           C  
ATOM   1993  O   GLY A 130     -16.399   1.173   5.413  1.00 88.19           O  
ATOM   1994  N   TRP A 131     -16.489   2.933   4.012  1.00 93.63           N  
ATOM   1995  H   TRP A 131     -17.006   3.755   3.734  1.00 93.63           H  
ATOM   1996  CA  TRP A 131     -15.178   2.746   3.423  1.00 93.63           C  
ATOM   1997  HA  TRP A 131     -14.939   1.683   3.383  1.00 93.63           H  
ATOM   1998  C   TRP A 131     -14.110   3.466   4.241  1.00 93.63           C  
ATOM   1999  CB  TRP A 131     -15.210   3.293   2.003  1.00 93.63           C  
ATOM   2000  HB2 TRP A 131     -14.201   3.223   1.598  1.00 93.63           H  
ATOM   2001  HB3 TRP A 131     -15.497   4.343   2.051  1.00 93.63           H  
ATOM   2002  O   TRP A 131     -14.270   4.639   4.568  1.00 93.63           O  
ATOM   2003  CG  TRP A 131     -16.130   2.608   1.054  1.00 93.63           C  
ATOM   2004  CD1 TRP A 131     -17.342   3.050   0.659  1.00 93.63           C  
ATOM   2005  HD1 TRP A 131     -17.803   3.971   0.983  1.00 93.63           H  
ATOM   2006  CD2 TRP A 131     -15.909   1.357   0.348  1.00 93.63           C  
ATOM   2007  CE2 TRP A 131     -17.053   1.077  -0.452  1.00 93.63           C  
ATOM   2008  CE3 TRP A 131     -14.840   0.444   0.299  1.00 93.63           C  
ATOM   2009  HE3 TRP A 131     -13.957   0.643   0.888  1.00 93.63           H  
ATOM   2010  NE1 TRP A 131     -17.899   2.137  -0.213  1.00 93.63           N  
ATOM   2011  HE1 TRP A 131     -18.819   2.261  -0.611  1.00 93.63           H  
ATOM   2012  CH2 TRP A 131     -16.058  -0.969  -1.268  1.00 93.63           C  
ATOM   2013  HH2 TRP A 131     -16.120  -1.871  -1.859  1.00 93.63           H  
ATOM   2014  CZ2 TRP A 131     -17.137  -0.068  -1.253  1.00 93.63           C  
ATOM   2015  HZ2 TRP A 131     -18.027  -0.272  -1.830  1.00 93.63           H  
ATOM   2016  CZ3 TRP A 131     -14.906  -0.707  -0.504  1.00 93.63           C  
ATOM   2017  HZ3 TRP A 131     -14.080  -1.402  -0.524  1.00 93.63           H  
ATOM   2018  N   ILE A 132     -12.998   2.790   4.508  1.00 94.59           N  
ATOM   2019  H   ILE A 132     -12.955   1.823   4.223  1.00 94.59           H  
ATOM   2020  CA  ILE A 132     -11.768   3.392   5.025  1.00 94.59           C  
ATOM   2021  HA  ILE A 132     -12.002   4.297   5.585  1.00 94.59           H  
ATOM   2022  C   ILE A 132     -10.904   3.760   3.822  1.00 94.59           C  
ATOM   2023  CB  ILE A 132     -11.029   2.411   5.961  1.00 94.59           C  
ATOM   2024  HB  ILE A 132     -10.803   1.504   5.399  1.00 94.59           H  
ATOM   2025  O   ILE A 132     -10.493   2.879   3.065  1.00 94.59           O  
ATOM   2026  CG1 ILE A 132     -11.894   2.024   7.181  1.00 94.59           C  
ATOM   2027 HG12 ILE A 132     -11.896   2.850   7.893  1.00 94.59           H  
ATOM   2028 HG13 ILE A 132     -12.922   1.834   6.875  1.00 94.59           H  
ATOM   2029  CG2 ILE A 132      -9.702   3.038   6.438  1.00 94.59           C  
ATOM   2030 HG21 ILE A 132      -9.898   3.979   6.952  1.00 94.59           H  
ATOM   2031 HG22 ILE A 132      -9.040   3.227   5.592  1.00 94.59           H  
ATOM   2032 HG23 ILE A 132      -9.180   2.363   7.116  1.00 94.59           H  
ATOM   2033  CD1 ILE A 132     -11.404   0.762   7.898  1.00 94.59           C  
ATOM   2034 HD11 ILE A 132     -11.445  -0.090   7.219  1.00 94.59           H  
ATOM   2035 HD12 ILE A 132     -10.385   0.889   8.263  1.00 94.59           H  
ATOM   2036 HD13 ILE A 132     -12.052   0.567   8.753  1.00 94.59           H  
ATOM   2037  N   VAL A 133     -10.605   5.042   3.635  1.00 96.15           N  
ATOM   2038  H   VAL A 133     -10.957   5.729   4.286  1.00 96.15           H  
ATOM   2039  CA  VAL A 133      -9.710   5.486   2.564  1.00 96.15           C  
ATOM   2040  HA  VAL A 133      -9.956   4.934   1.657  1.00 96.15           H  
ATOM   2041  C   VAL A 133      -8.265   5.143   2.942  1.00 96.15           C  
ATOM   2042  CB  VAL A 133      -9.917   6.974   2.242  1.00 96.15           C  
ATOM   2043  HB  VAL A 133      -9.713   7.559   3.139  1.00 96.15           H  
ATOM   2044  O   VAL A 133      -7.776   5.504   4.017  1.00 96.15           O  
ATOM   2045  CG1 VAL A 133      -8.987   7.420   1.109  1.00 96.15           C  
ATOM   2046 HG11 VAL A 133      -9.199   8.455   0.841  1.00 96.15           H  
ATOM   2047 HG12 VAL A 133      -9.139   6.778   0.241  1.00 96.15           H  
ATOM   2048 HG13 VAL A 133      -7.940   7.354   1.407  1.00 96.15           H  
ATOM   2049  CG2 VAL A 133     -11.361   7.280   1.829  1.00 96.15           C  
ATOM   2050 HG21 VAL A 133     -11.634   6.704   0.945  1.00 96.15           H  
ATOM   2051 HG22 VAL A 133     -12.049   7.049   2.643  1.00 96.15           H  
ATOM   2052 HG23 VAL A 133     -11.450   8.342   1.599  1.00 96.15           H  
ATOM   2053  N   ILE A 134      -7.573   4.424   2.058  1.00 98.08           N  
ATOM   2054  H   ILE A 134      -8.031   4.188   1.189  1.00 98.08           H  
ATOM   2055  CA  ILE A 134      -6.193   3.954   2.264  1.00 98.08           C  
ATOM   2056  HA  ILE A 134      -5.921   4.150   3.301  1.00 98.08           H  
ATOM   2057  C   ILE A 134      -5.173   4.714   1.411  1.00 98.08           C  
ATOM   2058  CB  ILE A 134      -6.075   2.428   2.065  1.00 98.08           C  
ATOM   2059  HB  ILE A 134      -5.043   2.158   2.290  1.00 98.08           H  
ATOM   2060  O   ILE A 134      -3.988   4.738   1.742  1.00 98.08           O  
ATOM   2061  CG1 ILE A 134      -6.384   1.976   0.622  1.00 98.08           C  
ATOM   2062 HG12 ILE A 134      -5.844   2.613  -0.079  1.00 98.08           H  
ATOM   2063 HG13 ILE A 134      -7.452   2.073   0.430  1.00 98.08           H  
ATOM   2064  CG2 ILE A 134      -6.984   1.697   3.066  1.00 98.08           C  
ATOM   2065 HG21 ILE A 134      -6.841   2.092   4.072  1.00 98.08           H  
ATOM   2066 HG22 ILE A 134      -8.029   1.837   2.788  1.00 98.08           H  
ATOM   2067 HG23 ILE A 134      -6.757   0.631   3.078  1.00 98.08           H  
ATOM   2068  CD1 ILE A 134      -5.968   0.532   0.320  1.00 98.08           C  
ATOM   2069 HD11 ILE A 134      -6.219   0.295  -0.714  1.00 98.08           H  
ATOM   2070 HD12 ILE A 134      -6.487  -0.169   0.974  1.00 98.08           H  
ATOM   2071 HD13 ILE A 134      -4.893   0.421   0.456  1.00 98.08           H  
ATOM   2072  N   GLN A 135      -5.628   5.342   0.328  1.00 97.92           N  
ATOM   2073  H   GLN A 135      -6.612   5.279   0.112  1.00 97.92           H  
ATOM   2074  CA  GLN A 135      -4.822   6.183  -0.548  1.00 97.92           C  
ATOM   2075  HA  GLN A 135      -4.044   6.662   0.045  1.00 97.92           H  
ATOM   2076  C   GLN A 135      -5.709   7.251  -1.173  1.00 97.92           C  
ATOM   2077  CB  GLN A 135      -4.176   5.314  -1.634  1.00 97.92           C  
ATOM   2078  HB2 GLN A 135      -4.946   4.911  -2.291  1.00 97.92           H  
ATOM   2079  HB3 GLN A 135      -3.690   4.474  -1.138  1.00 97.92           H  
ATOM   2080  O   GLN A 135      -6.844   6.957  -1.550  1.00 97.92           O  
ATOM   2081  CG  GLN A 135      -3.129   6.034  -2.496  1.00 97.92           C  
ATOM   2082  HG2 GLN A 135      -2.635   6.822  -1.927  1.00 97.92           H  
ATOM   2083  HG3 GLN A 135      -2.376   5.295  -2.771  1.00 97.92           H  
ATOM   2084  CD  GLN A 135      -3.648   6.603  -3.808  1.00 97.92           C  
ATOM   2085  NE2 GLN A 135      -2.789   6.660  -4.799  1.00 97.92           N  
ATOM   2086 HE21 GLN A 135      -3.118   6.979  -5.699  1.00 97.92           H  
ATOM   2087 HE22 GLN A 135      -1.859   6.285  -4.673  1.00 97.92           H  
ATOM   2088  OE1 GLN A 135      -4.790   6.991  -3.975  1.00 97.92           O  
ATOM   2089  N   ARG A 136      -5.181   8.467  -1.312  1.00 95.49           N  
ATOM   2090  H   ARG A 136      -4.259   8.638  -0.939  1.00 95.49           H  
ATOM   2091  CA  ARG A 136      -5.875   9.566  -1.985  1.00 95.49           C  
ATOM   2092  HA  ARG A 136      -6.577   9.150  -2.708  1.00 95.49           H  
ATOM   2093  C   ARG A 136      -4.894  10.446  -2.746  1.00 95.49           C  
ATOM   2094  CB  ARG A 136      -6.662  10.339  -0.920  1.00 95.49           C  
ATOM   2095  HB2 ARG A 136      -5.966  10.768  -0.199  1.00 95.49           H  
ATOM   2096  HB3 ARG A 136      -7.307   9.637  -0.393  1.00 95.49           H  
ATOM   2097  O   ARG A 136      -3.829  10.758  -2.217  1.00 95.49           O  
ATOM   2098  CG  ARG A 136      -7.534  11.455  -1.499  1.00 95.49           C  
ATOM   2099  HG2 ARG A 136      -8.174  11.060  -2.288  1.00 95.49           H  
ATOM   2100  HG3 ARG A 136      -6.896  12.245  -1.896  1.00 95.49           H  
ATOM   2101  CD  ARG A 136      -8.400  12.022  -0.375  1.00 95.49           C  
ATOM   2102  HD2 ARG A 136      -9.060  11.236  -0.006  1.00 95.49           H  
ATOM   2103  HD3 ARG A 136      -7.754  12.319   0.451  1.00 95.49           H  
ATOM   2104  NE  ARG A 136      -9.168  13.199  -0.812  1.00 95.49           N  
ATOM   2105  HE  ARG A 136      -8.632  14.045  -0.944  1.00 95.49           H  
ATOM   2106  NH1 ARG A 136     -11.277  12.274  -0.753  1.00 95.49           N  
ATOM   2107 HH11 ARG A 136     -10.908  11.334  -0.727  1.00 95.49           H  
ATOM   2108 HH12 ARG A 136     -12.270  12.324  -0.929  1.00 95.49           H  
ATOM   2109  NH2 ARG A 136     -11.056  14.440  -1.052  1.00 95.49           N  
ATOM   2110 HH21 ARG A 136     -12.061  14.460  -0.953  1.00 95.49           H  
ATOM   2111 HH22 ARG A 136     -10.502  15.267  -0.881  1.00 95.49           H  
ATOM   2112  CZ  ARG A 136     -10.484  13.287  -0.878  1.00 95.49           C  
ATOM   2113  N   ARG A 137      -5.264  10.850  -3.966  1.00 94.46           N  
ATOM   2114  H   ARG A 137      -6.114  10.444  -4.329  1.00 94.46           H  
ATOM   2115  CA  ARG A 137      -4.533  11.769  -4.857  1.00 94.46           C  
ATOM   2116  HA  ARG A 137      -3.802  12.338  -4.284  1.00 94.46           H  
ATOM   2117  C   ARG A 137      -5.517  12.744  -5.503  1.00 94.46           C  
ATOM   2118  CB  ARG A 137      -3.825  10.978  -5.966  1.00 94.46           C  
ATOM   2119  HB2 ARG A 137      -4.593  10.563  -6.619  1.00 94.46           H  
ATOM   2120  HB3 ARG A 137      -3.218  11.653  -6.570  1.00 94.46           H  
ATOM   2121  O   ARG A 137      -6.428  12.318  -6.207  1.00 94.46           O  
ATOM   2122  CG  ARG A 137      -2.927   9.834  -5.513  1.00 94.46           C  
ATOM   2123  HG2 ARG A 137      -2.554   9.319  -6.398  1.00 94.46           H  
ATOM   2124  HG3 ARG A 137      -3.535   9.131  -4.944  1.00 94.46           H  
ATOM   2125  CD  ARG A 137      -1.749  10.273  -4.647  1.00 94.46           C  
ATOM   2126  HD2 ARG A 137      -1.203   9.375  -4.357  1.00 94.46           H  
ATOM   2127  HD3 ARG A 137      -2.112  10.751  -3.737  1.00 94.46           H  
ATOM   2128  NE  ARG A 137      -0.840  11.215  -5.317  1.00 94.46           N  
ATOM   2129  HE  ARG A 137      -0.899  12.182  -5.033  1.00 94.46           H  
ATOM   2130  NH1 ARG A 137       0.258   9.652  -6.588  1.00 94.46           N  
ATOM   2131 HH11 ARG A 137       1.016   9.462  -7.227  1.00 94.46           H  
ATOM   2132 HH12 ARG A 137      -0.470   8.970  -6.430  1.00 94.46           H  
ATOM   2133  NH2 ARG A 137       1.021  11.717  -6.529  1.00 94.46           N  
ATOM   2134 HH21 ARG A 137       1.729  11.358  -7.153  1.00 94.46           H  
ATOM   2135 HH22 ARG A 137       1.066  12.628  -6.094  1.00 94.46           H  
ATOM   2136  CZ  ARG A 137       0.129  10.862  -6.134  1.00 94.46           C  
ATOM   2137  N   THR A 138      -5.341  14.038  -5.279  1.00 88.99           N  
ATOM   2138  H   THR A 138      -4.574  14.288  -4.672  1.00 88.99           H  
ATOM   2139  CA  THR A 138      -6.314  15.094  -5.588  1.00 88.99           C  
ATOM   2140  HA  THR A 138      -6.875  14.818  -6.481  1.00 88.99           H  
ATOM   2141  C   THR A 138      -5.702  16.459  -5.871  1.00 88.99           C  
ATOM   2142  CB  THR A 138      -7.306  15.297  -4.430  1.00 88.99           C  
ATOM   2143  HB  THR A 138      -7.938  16.152  -4.670  1.00 88.99           H  
ATOM   2144  O   THR A 138      -6.244  17.177  -6.705  1.00 88.99           O  
ATOM   2145  CG2 THR A 138      -8.224  14.101  -4.247  1.00 88.99           C  
ATOM   2146 HG21 THR A 138      -8.983  14.362  -3.510  1.00 88.99           H  
ATOM   2147 HG22 THR A 138      -7.662  13.238  -3.889  1.00 88.99           H  
ATOM   2148 HG23 THR A 138      -8.678  13.865  -5.209  1.00 88.99           H  
ATOM   2149  OG1 THR A 138      -6.713  15.530  -3.169  1.00 88.99           O  
ATOM   2150  HG1 THR A 138      -5.815  15.192  -3.140  1.00 88.99           H  
ATOM   2151  N   ASN A 139      -4.619  16.847  -5.192  1.00 80.68           N  
ATOM   2152  H   ASN A 139      -4.260  16.250  -4.461  1.00 80.68           H  
ATOM   2153  CA  ASN A 139      -4.112  18.226  -5.243  1.00 80.68           C  
ATOM   2154  HA  ASN A 139      -4.530  18.725  -6.118  1.00 80.68           H  
ATOM   2155  C   ASN A 139      -2.595  18.346  -5.431  1.00 80.68           C  
ATOM   2156  CB  ASN A 139      -4.616  19.000  -4.016  1.00 80.68           C  
ATOM   2157  HB2 ASN A 139      -4.264  20.031  -4.064  1.00 80.68           H  
ATOM   2158  HB3 ASN A 139      -5.706  19.008  -4.021  1.00 80.68           H  
ATOM   2159  O   ASN A 139      -2.091  19.459  -5.517  1.00 80.68           O  
ATOM   2160  CG  ASN A 139      -4.144  18.412  -2.702  1.00 80.68           C  
ATOM   2161  ND2 ASN A 139      -4.737  18.834  -1.617  1.00 80.68           N  
ATOM   2162 HD21 ASN A 139      -4.344  18.447  -0.771  1.00 80.68           H  
ATOM   2163 HD22 ASN A 139      -5.185  19.740  -1.633  1.00 80.68           H  
ATOM   2164  OD1 ASN A 139      -3.282  17.546  -2.642  1.00 80.68           O  
ATOM   2165  N   LYS A 140      -1.875  17.229  -5.615  1.00 85.71           N  
ATOM   2166  H   LYS A 140      -2.323  16.353  -5.388  1.00 85.71           H  
ATOM   2167  CA  LYS A 140      -0.431  17.196  -5.925  1.00 85.71           C  
ATOM   2168  HA  LYS A 140      -0.174  16.145  -6.057  1.00 85.71           H  
ATOM   2169  C   LYS A 140       0.483  17.673  -4.789  1.00 85.71           C  
ATOM   2170  CB  LYS A 140      -0.098  17.943  -7.239  1.00 85.71           C  
ATOM   2171  HB2 LYS A 140       0.863  17.573  -7.595  1.00 85.71           H  
ATOM   2172  HB3 LYS A 140       0.026  19.001  -7.011  1.00 85.71           H  
ATOM   2173  O   LYS A 140       1.692  17.753  -4.999  1.00 85.71           O  
ATOM   2174  CG  LYS A 140      -1.131  17.824  -8.371  1.00 85.71           C  
ATOM   2175  HG2 LYS A 140      -1.337  16.774  -8.579  1.00 85.71           H  
ATOM   2176  HG3 LYS A 140      -2.067  18.303  -8.084  1.00 85.71           H  
ATOM   2177  CD  LYS A 140      -0.610  18.517  -9.630  1.00 85.71           C  
ATOM   2178  HD2 LYS A 140       0.389  18.137  -9.845  1.00 85.71           H  
ATOM   2179  HD3 LYS A 140      -0.550  19.589  -9.446  1.00 85.71           H  
ATOM   2180  CE  LYS A 140      -1.529  18.239 -10.821  1.00 85.71           C  
ATOM   2181  HE2 LYS A 140      -1.647  17.161 -10.925  1.00 85.71           H  
ATOM   2182  HE3 LYS A 140      -2.512  18.665 -10.621  1.00 85.71           H  
ATOM   2183  NZ  LYS A 140      -0.947  18.810 -12.058  1.00 85.71           N  
ATOM   2184  HZ1 LYS A 140      -1.460  18.499 -12.871  1.00 85.71           H  
ATOM   2185  HZ2 LYS A 140      -0.955  19.819 -12.017  1.00 85.71           H  
ATOM   2186  HZ3 LYS A 140       0.014  18.510 -12.148  1.00 85.71           H  
ATOM   2187  N   ASP A 141      -0.064  17.926  -3.603  1.00 84.31           N  
ATOM   2188  H   ASP A 141      -1.071  17.886  -3.529  1.00 84.31           H  
ATOM   2189  CA  ASP A 141       0.663  18.539  -2.484  1.00 84.31           C  
ATOM   2190  HA  ASP A 141       1.290  19.344  -2.867  1.00 84.31           H  
ATOM   2191  C   ASP A 141       1.595  17.560  -1.755  1.00 84.31           C  
ATOM   2192  CB  ASP A 141      -0.352  19.148  -1.504  1.00 84.31           C  
ATOM   2193  HB2 ASP A 141      -1.070  18.384  -1.207  1.00 84.31           H  
ATOM   2194  HB3 ASP A 141       0.178  19.470  -0.607  1.00 84.31           H  
ATOM   2195  O   ASP A 141       2.536  17.963  -1.069  1.00 84.31           O  
ATOM   2196  CG  ASP A 141      -1.087  20.368  -2.073  1.00 84.31           C  
ATOM   2197  OD1 ASP A 141      -0.494  21.063  -2.927  1.00 84.31           O  
ATOM   2198  OD2 ASP A 141      -2.218  20.625  -1.601  1.00 84.31           O  
ATOM   2199  N   THR A 142       1.368  16.257  -1.927  1.00 91.74           N  
ATOM   2200  H   THR A 142       0.570  15.995  -2.489  1.00 91.74           H  
ATOM   2201  CA  THR A 142       2.171  15.212  -1.294  1.00 91.74           C  
ATOM   2202  HA  THR A 142       2.820  15.670  -0.547  1.00 91.74           H  
ATOM   2203  C   THR A 142       3.051  14.508  -2.315  1.00 91.74           C  
ATOM   2204  CB  THR A 142       1.285  14.224  -0.534  1.00 91.74           C  
ATOM   2205  HB  THR A 142       0.568  13.778  -1.224  1.00 91.74           H  
ATOM   2206  O   THR A 142       2.582  13.974  -3.320  1.00 91.74           O  
ATOM   2207  CG2 THR A 142       2.069  13.112   0.161  1.00 91.74           C  
ATOM   2208 HG21 THR A 142       2.598  12.508  -0.576  1.00 91.74           H  
ATOM   2209 HG22 THR A 142       2.777  13.540   0.870  1.00 91.74           H  
ATOM   2210 HG23 THR A 142       1.368  12.463   0.687  1.00 91.74           H  
ATOM   2211  OG1 THR A 142       0.607  14.913   0.483  1.00 91.74           O  
ATOM   2212  HG1 THR A 142      -0.188  14.408   0.669  1.00 91.74           H  
ATOM   2213  N   ASP A 143       4.346  14.441  -2.015  1.00 93.98           N  
ATOM   2214  H   ASP A 143       4.678  14.996  -1.240  1.00 93.98           H  
ATOM   2215  CA  ASP A 143       5.299  13.631  -2.770  1.00 93.98           C  
ATOM   2216  HA  ASP A 143       5.032  13.685  -3.826  1.00 93.98           H  
ATOM   2217  C   ASP A 143       5.212  12.147  -2.358  1.00 93.98           C  
ATOM   2218  CB  ASP A 143       6.693  14.263  -2.659  1.00 93.98           C  
ATOM   2219  HB2 ASP A 143       6.863  14.605  -1.638  1.00 93.98           H  
ATOM   2220  HB3 ASP A 143       6.715  15.152  -3.290  1.00 93.98           H  
ATOM   2221  O   ASP A 143       5.355  11.800  -1.180  1.00 93.98           O  
ATOM   2222  CG  ASP A 143       7.829  13.338  -3.090  1.00 93.98           C  
ATOM   2223  OD1 ASP A 143       7.632  12.574  -4.064  1.00 93.98           O  
ATOM   2224  OD2 ASP A 143       8.869  13.378  -2.392  1.00 93.98           O  
ATOM   2225  N   PHE A 144       4.968  11.290  -3.356  1.00 96.91           N  
ATOM   2226  H   PHE A 144       4.900  11.682  -4.284  1.00 96.91           H  
ATOM   2227  CA  PHE A 144       4.833   9.832  -3.245  1.00 96.91           C  
ATOM   2228  HA  PHE A 144       4.613   9.579  -2.208  1.00 96.91           H  
ATOM   2229  C   PHE A 144       6.130   9.079  -3.592  1.00 96.91           C  
ATOM   2230  CB  PHE A 144       3.644   9.353  -4.099  1.00 96.91           C  
ATOM   2231  HB2 PHE A 144       3.803   8.306  -4.355  1.00 96.91           H  
ATOM   2232  HB3 PHE A 144       3.614   9.910  -5.035  1.00 96.91           H  
ATOM   2233  O   PHE A 144       6.193   7.855  -3.441  1.00 96.91           O  
ATOM   2234  CG  PHE A 144       2.295   9.454  -3.410  1.00 96.91           C  
ATOM   2235  CD1 PHE A 144       1.584   8.290  -3.062  1.00 96.91           C  
ATOM   2236  HD1 PHE A 144       1.985   7.317  -3.305  1.00 96.91           H  
ATOM   2237  CD2 PHE A 144       1.763  10.710  -3.076  1.00 96.91           C  
ATOM   2238  HD2 PHE A 144       2.296  11.609  -3.350  1.00 96.91           H  
ATOM   2239  CE1 PHE A 144       0.358   8.383  -2.380  1.00 96.91           C  
ATOM   2240  HE1 PHE A 144      -0.187   7.487  -2.124  1.00 96.91           H  
ATOM   2241  CE2 PHE A 144       0.553  10.804  -2.371  1.00 96.91           C  
ATOM   2242  HE2 PHE A 144       0.159  11.773  -2.100  1.00 96.91           H  
ATOM   2243  CZ  PHE A 144      -0.151   9.642  -2.023  1.00 96.91           C  
ATOM   2244  HZ  PHE A 144      -1.098   9.720  -1.508  1.00 96.91           H  
ATOM   2245  N   THR A 145       7.202   9.785  -3.963  1.00 96.40           N  
ATOM   2246  H   THR A 145       7.121  10.788  -4.049  1.00 96.40           H  
ATOM   2247  CA  THR A 145       8.542   9.215  -4.171  1.00 96.40           C  
ATOM   2248  HA  THR A 145       8.431   8.265  -4.694  1.00 96.40           H  
ATOM   2249  C   THR A 145       9.199   8.950  -2.816  1.00 96.40           C  
ATOM   2250  CB  THR A 145       9.434  10.115  -5.043  1.00 96.40           C  
ATOM   2251  HB  THR A 145       9.823  10.940  -4.446  1.00 96.40           H  
ATOM   2252  O   THR A 145      10.081   9.672  -2.349  1.00 96.40           O  
ATOM   2253  CG2 THR A 145      10.608   9.320  -5.618  1.00 96.40           C  
ATOM   2254 HG21 THR A 145      10.237   8.487  -6.214  1.00 96.40           H  
ATOM   2255 HG22 THR A 145      11.203   9.975  -6.255  1.00 96.40           H  
ATOM   2256 HG23 THR A 145      11.238   8.945  -4.811  1.00 96.40           H  
ATOM   2257  OG1 THR A 145       8.713  10.679  -6.108  1.00 96.40           O  
ATOM   2258  HG1 THR A 145       8.252  11.428  -5.722  1.00 96.40           H  
ATOM   2259  N   ARG A 146       8.701   7.933  -2.110  1.00 97.65           N  
ATOM   2260  H   ARG A 146       7.949   7.413  -2.540  1.00 97.65           H  
ATOM   2261  CA  ARG A 146       9.038   7.650  -0.710  1.00 97.65           C  
ATOM   2262  HA  ARG A 146       9.785   8.371  -0.379  1.00 97.65           H  
ATOM   2263  C   ARG A 146       9.687   6.285  -0.539  1.00 97.65           C  
ATOM   2264  CB  ARG A 146       7.784   7.795   0.167  1.00 97.65           C  
ATOM   2265  HB2 ARG A 146       8.057   7.569   1.198  1.00 97.65           H  
ATOM   2266  HB3 ARG A 146       7.035   7.067  -0.144  1.00 97.65           H  
ATOM   2267  O   ARG A 146       9.435   5.365  -1.306  1.00 97.65           O  
ATOM   2268  CG  ARG A 146       7.134   9.183   0.151  1.00 97.65           C  
ATOM   2269  HG2 ARG A 146       6.764   9.408  -0.850  1.00 97.65           H  
ATOM   2270  HG3 ARG A 146       6.283   9.170   0.832  1.00 97.65           H  
ATOM   2271  CD  ARG A 146       8.109  10.275   0.591  1.00 97.65           C  
ATOM   2272  HD2 ARG A 146       8.890  10.360  -0.164  1.00 97.65           H  
ATOM   2273  HD3 ARG A 146       8.558   9.996   1.545  1.00 97.65           H  
ATOM   2274  NE  ARG A 146       7.417  11.560   0.737  1.00 97.65           N  
ATOM   2275  HE  ARG A 146       6.413  11.534   0.630  1.00 97.65           H  
ATOM   2276  NH1 ARG A 146       9.195  12.915   0.231  1.00 97.65           N  
ATOM   2277 HH11 ARG A 146       9.287  13.524  -0.569  1.00 97.65           H  
ATOM   2278 HH12 ARG A 146       9.714  12.068   0.051  1.00 97.65           H  
ATOM   2279  NH2 ARG A 146       7.214  13.812   0.689  1.00 97.65           N  
ATOM   2280 HH21 ARG A 146       7.630  14.705   0.466  1.00 97.65           H  
ATOM   2281 HH22 ARG A 146       6.212  13.708   0.756  1.00 97.65           H  
ATOM   2282  CZ  ARG A 146       7.949  12.750   0.560  1.00 97.65           C  
ATOM   2283  N   ASN A 147      10.514   6.172   0.494  1.00 98.29           N  
ATOM   2284  H   ASN A 147      10.609   6.958   1.121  1.00 98.29           H  
ATOM   2285  CA  ASN A 147      11.224   4.944   0.837  1.00 98.29           C  
ATOM   2286  HA  ASN A 147      11.559   4.481  -0.091  1.00 98.29           H  
ATOM   2287  C   ASN A 147      10.315   3.910   1.538  1.00 98.29           C  
ATOM   2288  CB  ASN A 147      12.478   5.338   1.640  1.00 98.29           C  
ATOM   2289  HB2 ASN A 147      13.148   4.480   1.696  1.00 98.29           H  
ATOM   2290  HB3 ASN A 147      13.017   6.122   1.108  1.00 98.29           H  
ATOM   2291  O   ASN A 147       9.172   4.218   1.898  1.00 98.29           O  
ATOM   2292  CG  ASN A 147      12.239   5.784   3.068  1.00 98.29           C  
ATOM   2293  ND2 ASN A 147      13.286   6.168   3.756  1.00 98.29           N  
ATOM   2294 HD21 ASN A 147      13.144   6.359   4.737  1.00 98.29           H  
ATOM   2295 HD22 ASN A 147      14.204   6.038   3.356  1.00 98.29           H  
ATOM   2296  OD1 ASN A 147      11.140   5.813   3.594  1.00 98.29           O  
ATOM   2297  N   TRP A 148      10.834   2.702   1.769  1.00 98.56           N  
ATOM   2298  H   TRP A 148      11.750   2.504   1.391  1.00 98.56           H  
ATOM   2299  CA  TRP A 148      10.112   1.589   2.399  1.00 98.56           C  
ATOM   2300  HA  TRP A 148       9.306   1.255   1.746  1.00 98.56           H  
ATOM   2301  C   TRP A 148       9.494   1.979   3.739  1.00 98.56           C  
ATOM   2302  CB  TRP A 148      11.072   0.414   2.618  1.00 98.56           C  
ATOM   2303  HB2 TRP A 148      11.508   0.133   1.659  1.00 98.56           H  
ATOM   2304  HB3 TRP A 148      11.891   0.724   3.266  1.00 98.56           H  
ATOM   2305  O   TRP A 148       8.310   1.755   3.986  1.00 98.56           O  
ATOM   2306  CG  TRP A 148      10.412  -0.798   3.205  1.00 98.56           C  
ATOM   2307  CD1 TRP A 148      10.411  -1.182   4.503  1.00 98.56           C  
ATOM   2308  HD1 TRP A 148      10.899  -0.647   5.304  1.00 98.56           H  
ATOM   2309  CD2 TRP A 148       9.608  -1.781   2.503  1.00 98.56           C  
ATOM   2310  CE2 TRP A 148       9.203  -2.791   3.429  1.00 98.56           C  
ATOM   2311  CE3 TRP A 148       9.208  -1.923   1.160  1.00 98.56           C  
ATOM   2312  HE3 TRP A 148       9.497  -1.174   0.438  1.00 98.56           H  
ATOM   2313  NE1 TRP A 148       9.692  -2.358   4.649  1.00 98.56           N  
ATOM   2314  HE1 TRP A 148       9.547  -2.802   5.544  1.00 98.56           H  
ATOM   2315  CH2 TRP A 148       8.121  -4.050   1.662  1.00 98.56           C  
ATOM   2316  HH2 TRP A 148       7.548  -4.895   1.312  1.00 98.56           H  
ATOM   2317  CZ2 TRP A 148       8.481  -3.924   3.017  1.00 98.56           C  
ATOM   2318  HZ2 TRP A 148       8.181  -4.678   3.729  1.00 98.56           H  
ATOM   2319  CZ3 TRP A 148       8.474  -3.045   0.749  1.00 98.56           C  
ATOM   2320  HZ3 TRP A 148       8.181  -3.129  -0.287  1.00 98.56           H  
ATOM   2321  N   GLU A 149      10.290   2.616   4.596  1.00 98.58           N  
ATOM   2322  H   GLU A 149      11.247   2.772   4.312  1.00 98.58           H  
ATOM   2323  CA  GLU A 149       9.879   2.982   5.949  1.00 98.58           C  
ATOM   2324  HA  GLU A 149       9.541   2.080   6.459  1.00 98.58           H  
ATOM   2325  C   GLU A 149       8.709   3.976   5.951  1.00 98.58           C  
ATOM   2326  CB  GLU A 149      11.111   3.540   6.677  1.00 98.58           C  
ATOM   2327  HB2 GLU A 149      11.455   4.432   6.153  1.00 98.58           H  
ATOM   2328  HB3 GLU A 149      11.913   2.803   6.639  1.00 98.58           H  
ATOM   2329  O   GLU A 149       7.798   3.873   6.776  1.00 98.58           O  
ATOM   2330  CG  GLU A 149      10.857   3.915   8.140  1.00 98.58           C  
ATOM   2331  HG2 GLU A 149      11.780   4.329   8.545  1.00 98.58           H  
ATOM   2332  HG3 GLU A 149      10.112   4.710   8.181  1.00 98.58           H  
ATOM   2333  CD  GLU A 149      10.412   2.749   9.038  1.00 98.58           C  
ATOM   2334  OE1 GLU A 149      10.032   3.067  10.186  1.00 98.58           O  
ATOM   2335  OE2 GLU A 149      10.453   1.569   8.632  1.00 98.58           O  
ATOM   2336  N   LYS A 150       8.686   4.917   4.999  1.00 98.53           N  
ATOM   2337  H   LYS A 150       9.443   4.930   4.330  1.00 98.53           H  
ATOM   2338  CA  LYS A 150       7.569   5.849   4.816  1.00 98.53           C  
ATOM   2339  HA  LYS A 150       7.266   6.244   5.786  1.00 98.53           H  
ATOM   2340  C   LYS A 150       6.326   5.144   4.280  1.00 98.53           C  
ATOM   2341  CB  LYS A 150       8.002   6.996   3.895  1.00 98.53           C  
ATOM   2342  HB2 LYS A 150       8.473   6.551   3.018  1.00 98.53           H  
ATOM   2343  HB3 LYS A 150       7.121   7.550   3.569  1.00 98.53           H  
ATOM   2344  O   LYS A 150       5.252   5.350   4.834  1.00 98.53           O  
ATOM   2345  CG  LYS A 150       8.999   7.980   4.526  1.00 98.53           C  
ATOM   2346  HG2 LYS A 150       9.864   7.440   4.911  1.00 98.53           H  
ATOM   2347  HG3 LYS A 150       9.338   8.666   3.749  1.00 98.53           H  
ATOM   2348  CD  LYS A 150       8.398   8.790   5.677  1.00 98.53           C  
ATOM   2349  HD2 LYS A 150       7.509   9.313   5.322  1.00 98.53           H  
ATOM   2350  HD3 LYS A 150       8.117   8.119   6.489  1.00 98.53           H  
ATOM   2351  CE  LYS A 150       9.433   9.797   6.186  1.00 98.53           C  
ATOM   2352  HE2 LYS A 150      10.325   9.253   6.496  1.00 98.53           H  
ATOM   2353  HE3 LYS A 150       9.709  10.456   5.363  1.00 98.53           H  
ATOM   2354  NZ  LYS A 150       8.891  10.590   7.318  1.00 98.53           N  
ATOM   2355  HZ1 LYS A 150       9.567  11.265   7.645  1.00 98.53           H  
ATOM   2356  HZ2 LYS A 150       8.061  11.088   7.030  1.00 98.53           H  
ATOM   2357  HZ3 LYS A 150       8.633   9.985   8.084  1.00 98.53           H  
ATOM   2358  N   TYR A 151       6.446   4.273   3.276  1.00 98.65           N  
ATOM   2359  H   TYR A 151       7.354   4.126   2.861  1.00 98.65           H  
ATOM   2360  CA  TYR A 151       5.302   3.488   2.788  1.00 98.65           C  
ATOM   2361  HA  TYR A 151       4.488   4.171   2.546  1.00 98.65           H  
ATOM   2362  C   TYR A 151       4.746   2.525   3.841  1.00 98.65           C  
ATOM   2363  CB  TYR A 151       5.680   2.731   1.512  1.00 98.65           C  
ATOM   2364  HB2 TYR A 151       5.088   1.817   1.450  1.00 98.65           H  
ATOM   2365  HB3 TYR A 151       6.729   2.434   1.545  1.00 98.65           H  
ATOM   2366  O   TYR A 151       3.544   2.282   3.876  1.00 98.65           O  
ATOM   2367  CG  TYR A 151       5.397   3.538   0.266  1.00 98.65           C  
ATOM   2368  CD1 TYR A 151       4.073   3.635  -0.198  1.00 98.65           C  
ATOM   2369  HD1 TYR A 151       3.278   3.110   0.311  1.00 98.65           H  
ATOM   2370  CD2 TYR A 151       6.431   4.205  -0.414  1.00 98.65           C  
ATOM   2371  HD2 TYR A 151       7.451   4.124  -0.069  1.00 98.65           H  
ATOM   2372  CE1 TYR A 151       3.775   4.409  -1.333  1.00 98.65           C  
ATOM   2373  HE1 TYR A 151       2.757   4.499  -1.682  1.00 98.65           H  
ATOM   2374  CE2 TYR A 151       6.136   4.978  -1.553  1.00 98.65           C  
ATOM   2375  HE2 TYR A 151       6.929   5.478  -2.090  1.00 98.65           H  
ATOM   2376  OH  TYR A 151       4.505   5.852  -3.088  1.00 98.65           O  
ATOM   2377  HH  TYR A 151       5.190   6.494  -3.290  1.00 98.65           H  
ATOM   2378  CZ  TYR A 151       4.805   5.090  -2.007  1.00 98.65           C  
ATOM   2379  N   LYS A 152       5.588   2.019   4.744  1.00 98.54           N  
ATOM   2380  H   LYS A 152       6.576   2.165   4.590  1.00 98.54           H  
ATOM   2381  CA  LYS A 152       5.178   1.201   5.888  1.00 98.54           C  
ATOM   2382  HA  LYS A 152       4.528   0.398   5.539  1.00 98.54           H  
ATOM   2383  C   LYS A 152       4.373   1.993   6.917  1.00 98.54           C  
ATOM   2384  CB  LYS A 152       6.438   0.572   6.487  1.00 98.54           C  
ATOM   2385  HB2 LYS A 152       7.202   1.339   6.617  1.00 98.54           H  
ATOM   2386  HB3 LYS A 152       6.819  -0.165   5.781  1.00 98.54           H  
ATOM   2387  O   LYS A 152       3.312   1.525   7.329  1.00 98.54           O  
ATOM   2388  CG  LYS A 152       6.197  -0.094   7.846  1.00 98.54           C  
ATOM   2389  HG2 LYS A 152       5.358  -0.787   7.783  1.00 98.54           H  
ATOM   2390  HG3 LYS A 152       5.979   0.664   8.599  1.00 98.54           H  
ATOM   2391  CD  LYS A 152       7.472  -0.830   8.237  1.00 98.54           C  
ATOM   2392  HD2 LYS A 152       8.304  -0.125   8.239  1.00 98.54           H  
ATOM   2393  HD3 LYS A 152       7.671  -1.600   7.492  1.00 98.54           H  
ATOM   2394  CE  LYS A 152       7.360  -1.475   9.613  1.00 98.54           C  
ATOM   2395  HE2 LYS A 152       7.137  -0.706  10.352  1.00 98.54           H  
ATOM   2396  HE3 LYS A 152       6.555  -2.210   9.595  1.00 98.54           H  
ATOM   2397  NZ  LYS A 152       8.640  -2.141   9.923  1.00 98.54           N  
ATOM   2398  HZ1 LYS A 152       9.421  -1.512   9.803  1.00 98.54           H  
ATOM   2399  HZ2 LYS A 152       8.768  -2.894   9.262  1.00 98.54           H  
ATOM   2400  HZ3 LYS A 152       8.638  -2.584  10.831  1.00 98.54           H  
ATOM   2401  N   LYS A 153       4.881   3.158   7.332  1.00 97.84           N  
ATOM   2402  H   LYS A 153       5.773   3.434   6.947  1.00 97.84           H  
ATOM   2403  CA  LYS A 153       4.286   4.005   8.383  1.00 97.84           C  
ATOM   2404  HA  LYS A 153       3.849   3.372   9.155  1.00 97.84           H  
ATOM   2405  C   LYS A 153       3.136   4.891   7.907  1.00 97.84           C  
ATOM   2406  CB  LYS A 153       5.380   4.878   9.012  1.00 97.84           C  
ATOM   2407  HB2 LYS A 153       4.912   5.687   9.573  1.00 97.84           H  
ATOM   2408  HB3 LYS A 153       5.994   5.322   8.227  1.00 97.84           H  
ATOM   2409  O   LYS A 153       2.364   5.339   8.743  1.00 97.84           O  
ATOM   2410  CG  LYS A 153       6.251   4.073   9.981  1.00 97.84           C  
ATOM   2411  HG2 LYS A 153       6.687   3.213   9.472  1.00 97.84           H  
ATOM   2412  HG3 LYS A 153       5.620   3.718  10.796  1.00 97.84           H  
ATOM   2413  CD  LYS A 153       7.376   4.944  10.547  1.00 97.84           C  
ATOM   2414  HD2 LYS A 153       8.138   5.059   9.776  1.00 97.84           H  
ATOM   2415  HD3 LYS A 153       6.990   5.924  10.828  1.00 97.84           H  
ATOM   2416  CE  LYS A 153       7.961   4.258  11.783  1.00 97.84           C  
ATOM   2417  HE2 LYS A 153       8.019   3.189  11.577  1.00 97.84           H  
ATOM   2418  HE3 LYS A 153       7.287   4.411  12.627  1.00 97.84           H  
ATOM   2419  NZ  LYS A 153       9.323   4.743  12.088  1.00 97.84           N  
ATOM   2420  HZ1 LYS A 153       9.382   5.751  12.082  1.00 97.84           H  
ATOM   2421  HZ2 LYS A 153       9.654   4.355  12.960  1.00 97.84           H  
ATOM   2422  HZ3 LYS A 153       9.905   4.345  11.365  1.00 97.84           H  
ATOM   2423  N   GLY A 154       3.045   5.146   6.607  1.00 97.51           N  
ATOM   2424  H   GLY A 154       3.798   4.828   6.013  1.00 97.51           H  
ATOM   2425  CA  GLY A 154       2.141   6.142   6.043  1.00 97.51           C  
ATOM   2426  HA2 GLY A 154       1.842   5.819   5.046  1.00 97.51           H  
ATOM   2427  HA3 GLY A 154       1.241   6.233   6.650  1.00 97.51           H  
ATOM   2428  C   GLY A 154       2.784   7.524   5.937  1.00 97.51           C  
ATOM   2429  O   GLY A 154       3.793   7.832   6.585  1.00 97.51           O  
ATOM   2430  N   PHE A 155       2.224   8.352   5.061  1.00 96.49           N  
ATOM   2431  H   PHE A 155       1.378   8.053   4.597  1.00 96.49           H  
ATOM   2432  CA  PHE A 155       2.664   9.725   4.827  1.00 96.49           C  
ATOM   2433  HA  PHE A 155       2.870  10.191   5.791  1.00 96.49           H  
ATOM   2434  C   PHE A 155       1.573  10.547   4.138  1.00 96.49           C  
ATOM   2435  CB  PHE A 155       3.948   9.739   3.976  1.00 96.49           C  
ATOM   2436  HB2 PHE A 155       4.277  10.770   3.847  1.00 96.49           H  
ATOM   2437  HB3 PHE A 155       4.739   9.225   4.521  1.00 96.49           H  
ATOM   2438  O   PHE A 155       0.670  10.001   3.511  1.00 96.49           O  
ATOM   2439  CG  PHE A 155       3.809   9.103   2.605  1.00 96.49           C  
ATOM   2440  CD1 PHE A 155       4.161   7.755   2.417  1.00 96.49           C  
ATOM   2441  HD1 PHE A 155       4.509   7.169   3.255  1.00 96.49           H  
ATOM   2442  CD2 PHE A 155       3.311   9.849   1.519  1.00 96.49           C  
ATOM   2443  HD2 PHE A 155       3.012  10.878   1.654  1.00 96.49           H  
ATOM   2444  CE1 PHE A 155       4.028   7.157   1.152  1.00 96.49           C  
ATOM   2445  HE1 PHE A 155       4.283   6.118   1.010  1.00 96.49           H  
ATOM   2446  CE2 PHE A 155       3.160   9.247   0.259  1.00 96.49           C  
ATOM   2447  HE2 PHE A 155       2.745   9.813  -0.562  1.00 96.49           H  
ATOM   2448  CZ  PHE A 155       3.522   7.903   0.073  1.00 96.49           C  
ATOM   2449  HZ  PHE A 155       3.388   7.437  -0.892  1.00 96.49           H  
ATOM   2450  N   GLY A 156       1.734  11.868   4.190  1.00 92.93           N  
ATOM   2451  H   GLY A 156       2.471  12.237   4.774  1.00 92.93           H  
ATOM   2452  CA  GLY A 156       0.767  12.823   3.661  1.00 92.93           C  
ATOM   2453  HA2 GLY A 156       0.291  12.431   2.762  1.00 92.93           H  
ATOM   2454  HA3 GLY A 156       1.303  13.733   3.394  1.00 92.93           H  
ATOM   2455  C   GLY A 156      -0.331  13.151   4.676  1.00 92.93           C  
ATOM   2456  O   GLY A 156      -0.482  12.436   5.672  1.00 92.93           O  
ATOM   2457  N   PRO A 157      -1.072  14.246   4.467  1.00 88.74           N  
ATOM   2458  CA  PRO A 157      -2.133  14.641   5.373  1.00 88.74           C  
ATOM   2459  HA  PRO A 157      -1.837  14.430   6.401  1.00 88.74           H  
ATOM   2460  C   PRO A 157      -3.433  13.900   5.072  1.00 88.74           C  
ATOM   2461  CB  PRO A 157      -2.258  16.148   5.214  1.00 88.74           C  
ATOM   2462  HB2 PRO A 157      -3.291  16.465   5.069  1.00 88.74           H  
ATOM   2463  HB3 PRO A 157      -1.836  16.573   6.125  1.00 88.74           H  
ATOM   2464  O   PRO A 157      -3.854  13.810   3.921  1.00 88.74           O  
ATOM   2465  CG  PRO A 157      -1.371  16.557   4.037  1.00 88.74           C  
ATOM   2466  HG2 PRO A 157      -0.501  17.092   4.418  1.00 88.74           H  
ATOM   2467  HG3 PRO A 157      -1.898  17.190   3.323  1.00 88.74           H  
ATOM   2468  CD  PRO A 157      -0.920  15.242   3.417  1.00 88.74           C  
ATOM   2469  HD2 PRO A 157       0.106  15.347   3.065  1.00 88.74           H  
ATOM   2470  HD3 PRO A 157      -1.579  14.990   2.587  1.00 88.74           H  
ATOM   2471  N   ILE A 158      -4.105  13.412   6.118  1.00 85.64           N  
ATOM   2472  H   ILE A 158      -3.710  13.564   7.035  1.00 85.64           H  
ATOM   2473  CA  ILE A 158      -5.268  12.509   6.011  1.00 85.64           C  
ATOM   2474  HA  ILE A 158      -4.931  11.633   5.457  1.00 85.64           H  
ATOM   2475  C   ILE A 158      -6.445  13.098   5.209  1.00 85.64           C  
ATOM   2476  CB  ILE A 158      -5.689  12.071   7.438  1.00 85.64           C  
ATOM   2477  HB  ILE A 158      -4.784  11.789   7.976  1.00 85.64           H  
ATOM   2478  O   ILE A 158      -7.255  12.362   4.659  1.00 85.64           O  
ATOM   2479  CG1 ILE A 158      -6.635  10.854   7.486  1.00 85.64           C  
ATOM   2480 HG12 ILE A 158      -7.538  11.070   6.916  1.00 85.64           H  
ATOM   2481 HG13 ILE A 158      -6.932  10.673   8.519  1.00 85.64           H  
ATOM   2482  CG2 ILE A 158      -6.346  13.221   8.225  1.00 85.64           C  
ATOM   2483 HG21 ILE A 158      -5.719  14.113   8.206  1.00 85.64           H  
ATOM   2484 HG22 ILE A 158      -6.484  12.919   9.263  1.00 85.64           H  
ATOM   2485 HG23 ILE A 158      -7.324  13.455   7.805  1.00 85.64           H  
ATOM   2486  CD1 ILE A 158      -5.991   9.568   6.960  1.00 85.64           C  
ATOM   2487 HD11 ILE A 158      -6.712   8.752   7.010  1.00 85.64           H  
ATOM   2488 HD12 ILE A 158      -5.120   9.313   7.563  1.00 85.64           H  
ATOM   2489 HD13 ILE A 158      -5.686   9.703   5.922  1.00 85.64           H  
ATOM   2490  N   CYS A 159      -6.533  14.428   5.120  1.00 81.59           N  
ATOM   2491  H   CYS A 159      -5.815  14.967   5.581  1.00 81.59           H  
ATOM   2492  CA  CYS A 159      -7.573  15.159   4.388  1.00 81.59           C  
ATOM   2493  HA  CYS A 159      -8.344  14.450   4.084  1.00 81.59           H  
ATOM   2494  C   CYS A 159      -7.077  15.795   3.079  1.00 81.59           C  
ATOM   2495  CB  CYS A 159      -8.220  16.156   5.349  1.00 81.59           C  
ATOM   2496  HB2 CYS A 159      -7.444  16.761   5.818  1.00 81.59           H  
ATOM   2497  HB3 CYS A 159      -8.877  16.822   4.789  1.00 81.59           H  
ATOM   2498  O   CYS A 159      -7.684  16.730   2.563  1.00 81.59           O  
ATOM   2499  SG  CYS A 159      -9.198  15.311   6.617  1.00 81.59           S  
ATOM   2500  N   SER A 160      -5.959  15.303   2.554  1.00 86.69           N  
ATOM   2501  H   SER A 160      -5.520  14.523   3.023  1.00 86.69           H  
ATOM   2502  CA  SER A 160      -5.322  15.748   1.315  1.00 86.69           C  
ATOM   2503  HA  SER A 160      -6.033  16.281   0.684  1.00 86.69           H  
ATOM   2504  C   SER A 160      -4.833  14.511   0.547  1.00 86.69           C  
ATOM   2505  CB  SER A 160      -4.193  16.712   1.704  1.00 86.69           C  
ATOM   2506  HB2 SER A 160      -4.588  17.477   2.371  1.00 86.69           H  
ATOM   2507  HB3 SER A 160      -3.431  16.141   2.234  1.00 86.69           H  
ATOM   2508  O   SER A 160      -5.471  13.457   0.587  1.00 86.69           O  
ATOM   2509  OG  SER A 160      -3.617  17.345   0.578  1.00 86.69           O  
ATOM   2510  HG  SER A 160      -2.897  17.915   0.858  1.00 86.69           H  
ATOM   2511  N   ASP A 161      -3.707  14.616  -0.149  1.00 92.22           N  
ATOM   2512  H   ASP A 161      -3.303  15.537  -0.241  1.00 92.22           H  
ATOM   2513  CA  ASP A 161      -3.034  13.491  -0.778  1.00 92.22           C  
ATOM   2514  HA  ASP A 161      -3.796  12.855  -1.229  1.00 92.22           H  
ATOM   2515  C   ASP A 161      -2.255  12.678   0.264  1.00 92.22           C  
ATOM   2516  CB  ASP A 161      -2.105  14.007  -1.883  1.00 92.22           C  
ATOM   2517  HB2 ASP A 161      -1.474  14.805  -1.491  1.00 92.22           H  
ATOM   2518  HB3 ASP A 161      -1.469  13.183  -2.206  1.00 92.22           H  
ATOM   2519  O   ASP A 161      -1.341  13.205   0.901  1.00 92.22           O  
ATOM   2520  CG  ASP A 161      -2.839  14.521  -3.115  1.00 92.22           C  
ATOM   2521  OD1 ASP A 161      -4.078  14.687  -3.081  1.00 92.22           O  
ATOM   2522  OD2 ASP A 161      -2.189  14.638  -4.179  1.00 92.22           O  
ATOM   2523  N   TYR A 162      -2.563  11.392   0.435  1.00 95.22           N  
ATOM   2524  H   TYR A 162      -3.290  10.982  -0.134  1.00 95.22           H  
ATOM   2525  CA  TYR A 162      -1.885  10.560   1.433  1.00 95.22           C  
ATOM   2526  HA  TYR A 162      -0.849  10.893   1.501  1.00 95.22           H  
ATOM   2527  C   TYR A 162      -1.838   9.075   1.072  1.00 95.22           C  
ATOM   2528  CB  TYR A 162      -2.520  10.765   2.819  1.00 95.22           C  
ATOM   2529  HB2 TYR A 162      -2.661  11.832   2.988  1.00 95.22           H  
ATOM   2530  HB3 TYR A 162      -1.821  10.425   3.583  1.00 95.22           H  
ATOM   2531  O   TYR A 162      -2.599   8.574   0.242  1.00 95.22           O  
ATOM   2532  CG  TYR A 162      -3.833  10.044   3.035  1.00 95.22           C  
ATOM   2533  CD1 TYR A 162      -5.038  10.640   2.627  1.00 95.22           C  
ATOM   2534  HD1 TYR A 162      -5.029  11.622   2.177  1.00 95.22           H  
ATOM   2535  CD2 TYR A 162      -3.843   8.782   3.662  1.00 95.22           C  
ATOM   2536  HD2 TYR A 162      -2.918   8.348   4.009  1.00 95.22           H  
ATOM   2537  CE1 TYR A 162      -6.258   9.984   2.860  1.00 95.22           C  
ATOM   2538  HE1 TYR A 162      -7.194  10.458   2.606  1.00 95.22           H  
ATOM   2539  CE2 TYR A 162      -5.059   8.109   3.873  1.00 95.22           C  
ATOM   2540  HE2 TYR A 162      -5.081   7.157   4.382  1.00 95.22           H  
ATOM   2541  OH  TYR A 162      -7.444   8.150   3.808  1.00 95.22           O  
ATOM   2542  HH  TYR A 162      -7.362   7.243   4.114  1.00 95.22           H  
ATOM   2543  CZ  TYR A 162      -6.266   8.728   3.494  1.00 95.22           C  
ATOM   2544  N   TRP A 163      -0.929   8.374   1.745  1.00 97.76           N  
ATOM   2545  H   TRP A 163      -0.353   8.886   2.398  1.00 97.76           H  
ATOM   2546  CA  TRP A 163      -0.866   6.922   1.828  1.00 97.76           C  
ATOM   2547  HA  TRP A 163      -1.672   6.473   1.249  1.00 97.76           H  
ATOM   2548  C   TRP A 163      -1.021   6.516   3.289  1.00 97.76           C  
ATOM   2549  CB  TRP A 163       0.477   6.428   1.286  1.00 97.76           C  
ATOM   2550  HB2 TRP A 163       0.587   6.764   0.254  1.00 97.76           H  
ATOM   2551  HB3 TRP A 163       1.283   6.873   1.869  1.00 97.76           H  
ATOM   2552  O   TRP A 163      -0.230   6.947   4.131  1.00 97.76           O  
ATOM   2553  CG  TRP A 163       0.616   4.939   1.315  1.00 97.76           C  
ATOM   2554  CD1 TRP A 163       1.366   4.205   2.169  1.00 97.76           C  
ATOM   2555  HD1 TRP A 163       1.991   4.617   2.947  1.00 97.76           H  
ATOM   2556  CD2 TRP A 163      -0.046   3.979   0.448  1.00 97.76           C  
ATOM   2557  CE2 TRP A 163       0.327   2.664   0.838  1.00 97.76           C  
ATOM   2558  CE3 TRP A 163      -0.917   4.104  -0.647  1.00 97.76           C  
ATOM   2559  HE3 TRP A 163      -1.197   5.100  -0.956  1.00 97.76           H  
ATOM   2560  NE1 TRP A 163       1.195   2.858   1.890  1.00 97.76           N  
ATOM   2561  HE1 TRP A 163       1.704   2.105   2.329  1.00 97.76           H  
ATOM   2562  CH2 TRP A 163      -1.021   1.686  -0.919  1.00 97.76           C  
ATOM   2563  HH2 TRP A 163      -1.390   0.823  -1.453  1.00 97.76           H  
ATOM   2564  CZ2 TRP A 163      -0.153   1.527   0.170  1.00 97.76           C  
ATOM   2565  HZ2 TRP A 163       0.139   0.533   0.474  1.00 97.76           H  
ATOM   2566  CZ3 TRP A 163      -1.401   2.971  -1.329  1.00 97.76           C  
ATOM   2567  HZ3 TRP A 163      -2.067   3.081  -2.172  1.00 97.76           H  
ATOM   2568  N   LEU A 164      -2.015   5.681   3.597  1.00 97.67           N  
ATOM   2569  H   LEU A 164      -2.644   5.381   2.866  1.00 97.67           H  
ATOM   2570  CA  LEU A 164      -2.322   5.296   4.975  1.00 97.67           C  
ATOM   2571  HA  LEU A 164      -2.524   6.203   5.545  1.00 97.67           H  
ATOM   2572  C   LEU A 164      -1.142   4.587   5.646  1.00 97.67           C  
ATOM   2573  CB  LEU A 164      -3.579   4.412   4.969  1.00 97.67           C  
ATOM   2574  HB2 LEU A 164      -4.392   4.983   4.519  1.00 97.67           H  
ATOM   2575  HB3 LEU A 164      -3.390   3.537   4.346  1.00 97.67           H  
ATOM   2576  O   LEU A 164      -0.859   4.841   6.808  1.00 97.67           O  
ATOM   2577  CG  LEU A 164      -4.035   3.940   6.360  1.00 97.67           C  
ATOM   2578  HG  LEU A 164      -3.222   3.398   6.844  1.00 97.67           H  
ATOM   2579  CD1 LEU A 164      -4.453   5.109   7.250  1.00 97.67           C  
ATOM   2580 HD11 LEU A 164      -5.266   5.670   6.789  1.00 97.67           H  
ATOM   2581 HD12 LEU A 164      -3.608   5.775   7.426  1.00 97.67           H  
ATOM   2582 HD13 LEU A 164      -4.780   4.740   8.222  1.00 97.67           H  
ATOM   2583  CD2 LEU A 164      -5.214   2.981   6.209  1.00 97.67           C  
ATOM   2584 HD21 LEU A 164      -4.938   2.152   5.557  1.00 97.67           H  
ATOM   2585 HD22 LEU A 164      -6.068   3.511   5.788  1.00 97.67           H  
ATOM   2586 HD23 LEU A 164      -5.492   2.576   7.182  1.00 97.67           H  
ATOM   2587  N   GLY A 165      -0.438   3.731   4.904  1.00 98.30           N  
ATOM   2588  H   GLY A 165      -0.720   3.615   3.941  1.00 98.30           H  
ATOM   2589  CA  GLY A 165       0.697   2.954   5.395  1.00 98.30           C  
ATOM   2590  HA2 GLY A 165       0.921   3.210   6.430  1.00 98.30           H  
ATOM   2591  HA3 GLY A 165       1.572   3.211   4.798  1.00 98.30           H  
ATOM   2592  C   GLY A 165       0.445   1.451   5.332  1.00 98.30           C  
ATOM   2593  O   GLY A 165      -0.567   0.957   5.829  1.00 98.30           O  
ATOM   2594  N   ASN A 166       1.391   0.699   4.769  1.00 98.67           N  
ATOM   2595  H   ASN A 166       2.189   1.168   4.364  1.00 98.67           H  
ATOM   2596  CA  ASN A 166       1.264  -0.748   4.576  1.00 98.67           C  
ATOM   2597  HA  ASN A 166       0.380  -0.945   3.970  1.00 98.67           H  
ATOM   2598  C   ASN A 166       1.080  -1.485   5.910  1.00 98.67           C  
ATOM   2599  CB  ASN A 166       2.497  -1.299   3.833  1.00 98.67           C  
ATOM   2600  HB2 ASN A 166       3.399  -1.137   4.425  1.00 98.67           H  
ATOM   2601  HB3 ASN A 166       2.356  -2.373   3.710  1.00 98.67           H  
ATOM   2602  O   ASN A 166       0.358  -2.475   5.974  1.00 98.67           O  
ATOM   2603  CG  ASN A 166       2.708  -0.727   2.446  1.00 98.67           C  
ATOM   2604  ND2 ASN A 166       3.797  -1.046   1.793  1.00 98.67           N  
ATOM   2605 HD21 ASN A 166       4.438  -1.731   2.167  1.00 98.67           H  
ATOM   2606 HD22 ASN A 166       3.850  -0.728   0.835  1.00 98.67           H  
ATOM   2607  OD1 ASN A 166       1.911   0.032   1.942  1.00 98.67           O  
ATOM   2608  N   GLY A 167       1.682  -0.988   6.998  1.00 97.86           N  
ATOM   2609  H   GLY A 167       2.216  -0.135   6.910  1.00 97.86           H  
ATOM   2610  CA  GLY A 167       1.483  -1.556   8.331  1.00 97.86           C  
ATOM   2611  HA2 GLY A 167       1.774  -2.606   8.327  1.00 97.86           H  
ATOM   2612  HA3 GLY A 167       2.108  -1.014   9.041  1.00 97.86           H  
ATOM   2613  C   GLY A 167       0.030  -1.463   8.809  1.00 97.86           C  
ATOM   2614  O   GLY A 167      -0.490  -2.422   9.374  1.00 97.86           O  
ATOM   2615  N   TYR A 168      -0.644  -0.341   8.548  1.00 96.87           N  
ATOM   2616  H   TYR A 168      -0.198   0.391   8.014  1.00 96.87           H  
ATOM   2617  CA  TYR A 168      -2.053  -0.161   8.902  1.00 96.87           C  
ATOM   2618  HA  TYR A 168      -2.218  -0.520   9.918  1.00 96.87           H  
ATOM   2619  C   TYR A 168      -2.969  -0.967   7.986  1.00 96.87           C  
ATOM   2620  CB  TYR A 168      -2.420   1.323   8.854  1.00 96.87           C  
ATOM   2621  HB2 TYR A 168      -3.495   1.425   9.004  1.00 96.87           H  
ATOM   2622  HB3 TYR A 168      -2.186   1.712   7.863  1.00 96.87           H  
ATOM   2623  O   TYR A 168      -3.819  -1.705   8.481  1.00 96.87           O  
ATOM   2624  CG  TYR A 168      -1.721   2.160   9.903  1.00 96.87           C  
ATOM   2625  CD1 TYR A 168      -2.031   1.982  11.263  1.00 96.87           C  
ATOM   2626  HD1 TYR A 168      -2.782   1.259  11.545  1.00 96.87           H  
ATOM   2627  CD2 TYR A 168      -0.781   3.131   9.523  1.00 96.87           C  
ATOM   2628  HD2 TYR A 168      -0.528   3.260   8.481  1.00 96.87           H  
ATOM   2629  CE1 TYR A 168      -1.396   2.773  12.241  1.00 96.87           C  
ATOM   2630  HE1 TYR A 168      -1.630   2.672  13.290  1.00 96.87           H  
ATOM   2631  CE2 TYR A 168      -0.186   3.961  10.488  1.00 96.87           C  
ATOM   2632  HE2 TYR A 168       0.496   4.741  10.184  1.00 96.87           H  
ATOM   2633  OH  TYR A 168       0.106   4.553  12.789  1.00 96.87           O  
ATOM   2634  HH  TYR A 168       0.563   5.306  12.408  1.00 96.87           H  
ATOM   2635  CZ  TYR A 168      -0.484   3.774  11.851  1.00 96.87           C  
ATOM   2636  N   ILE A 169      -2.753  -0.892   6.668  1.00 98.12           N  
ATOM   2637  H   ILE A 169      -2.035  -0.263   6.338  1.00 98.12           H  
ATOM   2638  CA  ILE A 169      -3.548  -1.629   5.674  1.00 98.12           C  
ATOM   2639  HA  ILE A 169      -4.589  -1.317   5.757  1.00 98.12           H  
ATOM   2640  C   ILE A 169      -3.499  -3.133   5.968  1.00 98.12           C  
ATOM   2641  CB  ILE A 169      -3.057  -1.311   4.242  1.00 98.12           C  
ATOM   2642  HB  ILE A 169      -1.997  -1.558   4.181  1.00 98.12           H  
ATOM   2643  O   ILE A 169      -4.537  -3.793   5.990  1.00 98.12           O  
ATOM   2644  CG1 ILE A 169      -3.233   0.189   3.908  1.00 98.12           C  
ATOM   2645 HG12 ILE A 169      -4.292   0.403   3.764  1.00 98.12           H  
ATOM   2646 HG13 ILE A 169      -2.891   0.804   4.740  1.00 98.12           H  
ATOM   2647  CG2 ILE A 169      -3.824  -2.155   3.205  1.00 98.12           C  
ATOM   2648 HG21 ILE A 169      -4.887  -1.919   3.247  1.00 98.12           H  
ATOM   2649 HG22 ILE A 169      -3.693  -3.222   3.385  1.00 98.12           H  
ATOM   2650 HG23 ILE A 169      -3.455  -1.954   2.200  1.00 98.12           H  
ATOM   2651  CD1 ILE A 169      -2.453   0.640   2.666  1.00 98.12           C  
ATOM   2652 HD11 ILE A 169      -1.394   0.412   2.790  1.00 98.12           H  
ATOM   2653 HD12 ILE A 169      -2.828   0.148   1.769  1.00 98.12           H  
ATOM   2654 HD13 ILE A 169      -2.564   1.717   2.542  1.00 98.12           H  
ATOM   2655  N   GLN A 170      -2.316  -3.674   6.271  1.00 97.49           N  
ATOM   2656  H   GLN A 170      -1.488  -3.099   6.215  1.00 97.49           H  
ATOM   2657  CA  GLN A 170      -2.155  -5.081   6.623  1.00 97.49           C  
ATOM   2658  HA  GLN A 170      -2.561  -5.694   5.818  1.00 97.49           H  
ATOM   2659  C   GLN A 170      -2.909  -5.445   7.904  1.00 97.49           C  
ATOM   2660  CB  GLN A 170      -0.662  -5.391   6.764  1.00 97.49           C  
ATOM   2661  HB2 GLN A 170      -0.161  -5.140   5.829  1.00 97.49           H  
ATOM   2662  HB3 GLN A 170      -0.218  -4.780   7.549  1.00 97.49           H  
ATOM   2663  O   GLN A 170      -3.630  -6.439   7.929  1.00 97.49           O  
ATOM   2664  CG  GLN A 170      -0.425  -6.877   7.044  1.00 97.49           C  
ATOM   2665  HG2 GLN A 170      -1.123  -7.479   6.462  1.00 97.49           H  
ATOM   2666  HG3 GLN A 170       0.579  -7.113   6.690  1.00 97.49           H  
ATOM   2667  CD  GLN A 170      -0.501  -7.265   8.518  1.00 97.49           C  
ATOM   2668  NE2 GLN A 170      -1.086  -8.397   8.831  1.00 97.49           N  
ATOM   2669 HE21 GLN A 170      -1.307  -8.523   9.809  1.00 97.49           H  
ATOM   2670 HE22 GLN A 170      -1.618  -8.870   8.115  1.00 97.49           H  
ATOM   2671  OE1 GLN A 170      -0.022  -6.575   9.405  1.00 97.49           O  
ATOM   2672  N   ARG A 171      -2.761  -4.654   8.973  1.00 95.15           N  
ATOM   2673  H   ARG A 171      -2.150  -3.853   8.901  1.00 95.15           H  
ATOM   2674  CA  ARG A 171      -3.436  -4.932  10.250  1.00 95.15           C  
ATOM   2675  HA  ARG A 171      -3.186  -5.943  10.571  1.00 95.15           H  
ATOM   2676  C   ARG A 171      -4.957  -4.902  10.106  1.00 95.15           C  
ATOM   2677  CB  ARG A 171      -2.981  -3.936  11.321  1.00 95.15           C  
ATOM   2678  HB2 ARG A 171      -2.998  -2.931  10.901  1.00 95.15           H  
ATOM   2679  HB3 ARG A 171      -3.694  -3.985  12.145  1.00 95.15           H  
ATOM   2680  O   ARG A 171      -5.617  -5.767  10.676  1.00 95.15           O  
ATOM   2681  CG  ARG A 171      -1.585  -4.236  11.886  1.00 95.15           C  
ATOM   2682  HG2 ARG A 171      -0.863  -4.286  11.071  1.00 95.15           H  
ATOM   2683  HG3 ARG A 171      -1.595  -5.206  12.385  1.00 95.15           H  
ATOM   2684  CD  ARG A 171      -1.141  -3.150  12.883  1.00 95.15           C  
ATOM   2685  HD2 ARG A 171      -1.188  -2.184  12.380  1.00 95.15           H  
ATOM   2686  HD3 ARG A 171      -0.104  -3.343  13.157  1.00 95.15           H  
ATOM   2687  NE  ARG A 171      -1.969  -3.128  14.116  1.00 95.15           N  
ATOM   2688  HE  ARG A 171      -2.535  -3.944  14.296  1.00 95.15           H  
ATOM   2689  NH1 ARG A 171      -1.375  -1.045  14.902  1.00 95.15           N  
ATOM   2690 HH11 ARG A 171      -1.476  -0.333  15.611  1.00 95.15           H  
ATOM   2691 HH12 ARG A 171      -0.736  -0.919  14.130  1.00 95.15           H  
ATOM   2692  NH2 ARG A 171      -2.880  -2.229  16.022  1.00 95.15           N  
ATOM   2693 HH21 ARG A 171      -3.433  -3.057  16.194  1.00 95.15           H  
ATOM   2694 HH22 ARG A 171      -3.035  -1.440  16.633  1.00 95.15           H  
ATOM   2695  CZ  ARG A 171      -2.069  -2.143  15.003  1.00 95.15           C  
ATOM   2696  N   ILE A 172      -5.498  -3.956   9.336  1.00 94.70           N  
ATOM   2697  H   ILE A 172      -4.883  -3.273   8.917  1.00 94.70           H  
ATOM   2698  CA  ILE A 172      -6.937  -3.866   9.051  1.00 94.70           C  
ATOM   2699  HA  ILE A 172      -7.490  -3.900   9.990  1.00 94.70           H  
ATOM   2700  C   ILE A 172      -7.384  -5.081   8.235  1.00 94.70           C  
ATOM   2701  CB  ILE A 172      -7.275  -2.533   8.344  1.00 94.70           C  
ATOM   2702  HB  ILE A 172      -6.643  -2.435   7.461  1.00 94.70           H  
ATOM   2703  O   ILE A 172      -8.241  -5.836   8.673  1.00 94.70           O  
ATOM   2704  CG1 ILE A 172      -7.011  -1.339   9.286  1.00 94.70           C  
ATOM   2705 HG12 ILE A 172      -6.058  -1.468   9.800  1.00 94.70           H  
ATOM   2706 HG13 ILE A 172      -7.789  -1.298  10.049  1.00 94.70           H  
ATOM   2707  CG2 ILE A 172      -8.749  -2.518   7.896  1.00 94.70           C  
ATOM   2708 HG21 ILE A 172      -8.923  -3.270   7.126  1.00 94.70           H  
ATOM   2709 HG22 ILE A 172      -9.022  -1.552   7.470  1.00 94.70           H  
ATOM   2710 HG23 ILE A 172      -9.403  -2.721   8.743  1.00 94.70           H  
ATOM   2711  CD1 ILE A 172      -6.951   0.008   8.561  1.00 94.70           C  
ATOM   2712 HD11 ILE A 172      -7.908   0.248   8.098  1.00 94.70           H  
ATOM   2713 HD12 ILE A 172      -6.169  -0.009   7.802  1.00 94.70           H  
ATOM   2714 HD13 ILE A 172      -6.723   0.779   9.297  1.00 94.70           H  
ATOM   2715  N   THR A 173      -6.753  -5.334   7.089  1.00 95.34           N  
ATOM   2716  H   THR A 173      -6.026  -4.705   6.780  1.00 95.34           H  
ATOM   2717  CA  THR A 173      -7.172  -6.428   6.194  1.00 95.34           C  
ATOM   2718  HA  THR A 173      -8.247  -6.336   6.036  1.00 95.34           H  
ATOM   2719  C   THR A 173      -6.961  -7.821   6.789  1.00 95.34           C  
ATOM   2720  CB  THR A 173      -6.512  -6.333   4.816  1.00 95.34           C  
ATOM   2721  HB  THR A 173      -6.797  -7.207   4.231  1.00 95.34           H  
ATOM   2722  O   THR A 173      -7.641  -8.759   6.396  1.00 95.34           O  
ATOM   2723  CG2 THR A 173      -6.960  -5.081   4.064  1.00 95.34           C  
ATOM   2724 HG21 THR A 173      -8.032  -5.139   3.875  1.00 95.34           H  
ATOM   2725 HG22 THR A 173      -6.744  -4.176   4.632  1.00 95.34           H  
ATOM   2726 HG23 THR A 173      -6.439  -5.045   3.108  1.00 95.34           H  
ATOM   2727  OG1 THR A 173      -5.106  -6.275   4.913  1.00 95.34           O  
ATOM   2728  HG1 THR A 173      -4.892  -5.407   5.264  1.00 95.34           H  
ATOM   2729  N   SER A 174      -6.089  -7.969   7.793  1.00 93.03           N  
ATOM   2730  H   SER A 174      -5.472  -7.196   7.995  1.00 93.03           H  
ATOM   2731  CA  SER A 174      -5.903  -9.237   8.510  1.00 93.03           C  
ATOM   2732  HA  SER A 174      -5.892 -10.036   7.768  1.00 93.03           H  
ATOM   2733  C   SER A 174      -7.021  -9.592   9.497  1.00 93.03           C  
ATOM   2734  CB  SER A 174      -4.542  -9.257   9.210  1.00 93.03           C  
ATOM   2735  HB2 SER A 174      -4.350 -10.266   9.576  1.00 93.03           H  
ATOM   2736  HB3 SER A 174      -3.774  -9.012   8.477  1.00 93.03           H  
ATOM   2737  O   SER A 174      -7.065 -10.729   9.963  1.00 93.03           O  
ATOM   2738  OG  SER A 174      -4.453  -8.356  10.303  1.00 93.03           O  
ATOM   2739  HG  SER A 174      -5.005  -7.587  10.138  1.00 93.03           H  
ATOM   2740  N   SER A 175      -7.919  -8.656   9.836  1.00 89.97           N  
ATOM   2741  H   SER A 175      -7.870  -7.740   9.414  1.00 89.97           H  
ATOM   2742  CA  SER A 175      -8.984  -8.900  10.821  1.00 89.97           C  
ATOM   2743  HA  SER A 175      -8.636  -9.673  11.507  1.00 89.97           H  
ATOM   2744  C   SER A 175     -10.288  -9.438  10.227  1.00 89.97           C  
ATOM   2745  CB  SER A 175      -9.237  -7.657  11.681  1.00 89.97           C  
ATOM   2746  HB2 SER A 175      -9.903  -7.920  12.503  1.00 89.97           H  
ATOM   2747  HB3 SER A 175      -8.286  -7.330  12.103  1.00 89.97           H  
ATOM   2748  O   SER A 175     -11.239  -9.676  10.970  1.00 89.97           O  
ATOM   2749  OG  SER A 175      -9.804  -6.583  10.963  1.00 89.97           O  
ATOM   2750  HG  SER A 175     -10.675  -6.832  10.646  1.00 89.97           H  
ATOM   2751  N   GLY A 176     -10.371  -9.615   8.908  1.00 90.66           N  
ATOM   2752  H   GLY A 176      -9.562  -9.446   8.328  1.00 90.66           H  
ATOM   2753  CA  GLY A 176     -11.598 -10.044   8.249  1.00 90.66           C  
ATOM   2754  HA2 GLY A 176     -12.389  -9.328   8.470  1.00 90.66           H  
ATOM   2755  HA3 GLY A 176     -11.899 -11.017   8.637  1.00 90.66           H  
ATOM   2756  C   GLY A 176     -11.450 -10.153   6.738  1.00 90.66           C  
ATOM   2757  O   GLY A 176     -10.347 -10.160   6.206  1.00 90.66           O  
ATOM   2758  N   LEU A 177     -12.582 -10.242   6.044  1.00 93.81           N  
ATOM   2759  H   LEU A 177     -13.457 -10.139   6.539  1.00 93.81           H  
ATOM   2760  CA  LEU A 177     -12.621 -10.235   4.583  1.00 93.81           C  
ATOM   2761  HA  LEU A 177     -11.644 -10.501   4.179  1.00 93.81           H  
ATOM   2762  C   LEU A 177     -12.948  -8.826   4.120  1.00 93.81           C  
ATOM   2763  CB  LEU A 177     -13.655 -11.249   4.073  1.00 93.81           C  
ATOM   2764  HB2 LEU A 177     -13.689 -11.190   2.985  1.00 93.81           H  
ATOM   2765  HB3 LEU A 177     -14.637 -10.968   4.456  1.00 93.81           H  
ATOM   2766  O   LEU A 177     -14.035  -8.330   4.416  1.00 93.81           O  
ATOM   2767  CG  LEU A 177     -13.358 -12.699   4.487  1.00 93.81           C  
ATOM   2768  HG  LEU A 177     -13.328 -12.776   5.574  1.00 93.81           H  
ATOM   2769  CD1 LEU A 177     -14.482 -13.602   3.984  1.00 93.81           C  
ATOM   2770 HD11 LEU A 177     -14.328 -14.612   4.365  1.00 93.81           H  
ATOM   2771 HD12 LEU A 177     -14.450 -13.620   2.895  1.00 93.81           H  
ATOM   2772 HD13 LEU A 177     -15.444 -13.227   4.333  1.00 93.81           H  
ATOM   2773  CD2 LEU A 177     -12.040 -13.215   3.910  1.00 93.81           C  
ATOM   2774 HD21 LEU A 177     -11.201 -12.674   4.348  1.00 93.81           H  
ATOM   2775 HD22 LEU A 177     -12.014 -13.086   2.828  1.00 93.81           H  
ATOM   2776 HD23 LEU A 177     -11.913 -14.272   4.146  1.00 93.81           H  
ATOM   2777  N   PHE A 178     -12.026  -8.202   3.398  1.00 96.01           N  
ATOM   2778  H   PHE A 178     -11.162  -8.675   3.174  1.00 96.01           H  
ATOM   2779  CA  PHE A 178     -12.188  -6.844   2.900  1.00 96.01           C  
ATOM   2780  HA  PHE A 178     -13.100  -6.418   3.319  1.00 96.01           H  
ATOM   2781  C   PHE A 178     -12.355  -6.836   1.387  1.00 96.01           C  
ATOM   2782  CB  PHE A 178     -11.027  -5.962   3.369  1.00 96.01           C  
ATOM   2783  HB2 PHE A 178     -10.083  -6.481   3.203  1.00 96.01           H  
ATOM   2784  HB3 PHE A 178     -11.011  -5.055   2.764  1.00 96.01           H  
ATOM   2785  O   PHE A 178     -11.778  -7.658   0.682  1.00 96.01           O  
ATOM   2786  CG  PHE A 178     -11.133  -5.568   4.829  1.00 96.01           C  
ATOM   2787  CD1 PHE A 178     -11.557  -4.273   5.178  1.00 96.01           C  
ATOM   2788  HD1 PHE A 178     -11.801  -3.554   4.410  1.00 96.01           H  
ATOM   2789  CD2 PHE A 178     -10.828  -6.498   5.841  1.00 96.01           C  
ATOM   2790  HD2 PHE A 178     -10.480  -7.487   5.583  1.00 96.01           H  
ATOM   2791  CE1 PHE A 178     -11.669  -3.909   6.530  1.00 96.01           C  
ATOM   2792  HE1 PHE A 178     -11.975  -2.908   6.795  1.00 96.01           H  
ATOM   2793  CE2 PHE A 178     -10.955  -6.136   7.192  1.00 96.01           C  
ATOM   2794  HE2 PHE A 178     -10.700  -6.845   7.967  1.00 96.01           H  
ATOM   2795  CZ  PHE A 178     -11.377  -4.842   7.539  1.00 96.01           C  
ATOM   2796  HZ  PHE A 178     -11.459  -4.559   8.578  1.00 96.01           H  
ATOM   2797  N   GLU A 179     -13.144  -5.888   0.907  1.00 97.04           N  
ATOM   2798  H   GLU A 179     -13.599  -5.276   1.569  1.00 97.04           H  
ATOM   2799  CA  GLU A 179     -13.213  -5.481  -0.488  1.00 97.04           C  
ATOM   2800  HA  GLU A 179     -12.742  -6.246  -1.105  1.00 97.04           H  
ATOM   2801  C   GLU A 179     -12.423  -4.185  -0.691  1.00 97.04           C  
ATOM   2802  CB  GLU A 179     -14.675  -5.360  -0.955  1.00 97.04           C  
ATOM   2803  HB2 GLU A 179     -15.104  -6.361  -0.992  1.00 97.04           H  
ATOM   2804  HB3 GLU A 179     -14.683  -4.949  -1.964  1.00 97.04           H  
ATOM   2805  O   GLU A 179     -12.291  -3.371   0.227  1.00 97.04           O  
ATOM   2806  CG  GLU A 179     -15.558  -4.480  -0.050  1.00 97.04           C  
ATOM   2807  HG2 GLU A 179     -15.632  -4.959   0.926  1.00 97.04           H  
ATOM   2808  HG3 GLU A 179     -15.089  -3.504   0.075  1.00 97.04           H  
ATOM   2809  CD  GLU A 179     -16.992  -4.298  -0.563  1.00 97.04           C  
ATOM   2810  OE1 GLU A 179     -17.734  -3.504   0.069  1.00 97.04           O  
ATOM   2811  OE2 GLU A 179     -17.370  -4.962  -1.553  1.00 97.04           O  
ATOM   2812  N   LEU A 180     -11.905  -3.998  -1.904  1.00 98.34           N  
ATOM   2813  H   LEU A 180     -12.103  -4.703  -2.600  1.00 98.34           H  
ATOM   2814  CA  LEU A 180     -11.238  -2.777  -2.352  1.00 98.34           C  
ATOM   2815  HA  LEU A 180     -11.106  -2.103  -1.505  1.00 98.34           H  
ATOM   2816  C   LEU A 180     -12.112  -2.076  -3.385  1.00 98.34           C  
ATOM   2817  CB  LEU A 180      -9.847  -3.126  -2.915  1.00 98.34           C  
ATOM   2818  HB2 LEU A 180      -9.963  -3.949  -3.620  1.00 98.34           H  
ATOM   2819  HB3 LEU A 180      -9.230  -3.469  -2.085  1.00 98.34           H  
ATOM   2820  O   LEU A 180     -12.623  -2.711  -4.304  1.00 98.34           O  
ATOM   2821  CG  LEU A 180      -9.087  -1.991  -3.629  1.00 98.34           C  
ATOM   2822  HG  LEU A 180      -9.720  -1.544  -4.396  1.00 98.34           H  
ATOM   2823  CD1 LEU A 180      -8.631  -0.905  -2.656  1.00 98.34           C  
ATOM   2824 HD11 LEU A 180      -8.079  -0.141  -3.203  1.00 98.34           H  
ATOM   2825 HD12 LEU A 180      -7.996  -1.338  -1.883  1.00 98.34           H  
ATOM   2826 HD13 LEU A 180      -9.498  -0.437  -2.190  1.00 98.34           H  
ATOM   2827  CD2 LEU A 180      -7.836  -2.531  -4.321  1.00 98.34           C  
ATOM   2828 HD21 LEU A 180      -7.141  -2.927  -3.581  1.00 98.34           H  
ATOM   2829 HD22 LEU A 180      -8.103  -3.325  -5.018  1.00 98.34           H  
ATOM   2830 HD23 LEU A 180      -7.343  -1.729  -4.871  1.00 98.34           H  
ATOM   2831  N   ARG A 181     -12.199  -0.753  -3.286  1.00 98.17           N  
ATOM   2832  H   ARG A 181     -11.801  -0.321  -2.465  1.00 98.17           H  
ATOM   2833  CA  ARG A 181     -12.733   0.131  -4.316  1.00 98.17           C  
ATOM   2834  HA  ARG A 181     -12.952  -0.452  -5.211  1.00 98.17           H  
ATOM   2835  C   ARG A 181     -11.687   1.172  -4.693  1.00 98.17           C  
ATOM   2836  CB  ARG A 181     -14.044   0.745  -3.809  1.00 98.17           C  
ATOM   2837  HB2 ARG A 181     -13.869   1.257  -2.863  1.00 98.17           H  
ATOM   2838  HB3 ARG A 181     -14.760  -0.057  -3.632  1.00 98.17           H  
ATOM   2839  O   ARG A 181     -11.044   1.759  -3.826  1.00 98.17           O  
ATOM   2840  CG  ARG A 181     -14.632   1.731  -4.819  1.00 98.17           C  
ATOM   2841  HG2 ARG A 181     -13.957   2.577  -4.948  1.00 98.17           H  
ATOM   2842  HG3 ARG A 181     -14.756   1.230  -5.779  1.00 98.17           H  
ATOM   2843  CD  ARG A 181     -15.983   2.265  -4.348  1.00 98.17           C  
ATOM   2844  HD2 ARG A 181     -15.845   2.827  -3.425  1.00 98.17           H  
ATOM   2845  HD3 ARG A 181     -16.661   1.437  -4.142  1.00 98.17           H  
ATOM   2846  NE  ARG A 181     -16.528   3.155  -5.380  1.00 98.17           N  
ATOM   2847  HE  ARG A 181     -16.111   4.072  -5.446  1.00 98.17           H  
ATOM   2848  NH1 ARG A 181     -17.767   1.602  -6.545  1.00 98.17           N  
ATOM   2849 HH11 ARG A 181     -17.641   0.937  -5.794  1.00 98.17           H  
ATOM   2850 HH12 ARG A 181     -18.302   1.348  -7.363  1.00 98.17           H  
ATOM   2851  NH2 ARG A 181     -17.491   3.661  -7.351  1.00 98.17           N  
ATOM   2852 HH21 ARG A 181     -17.885   3.352  -8.228  1.00 98.17           H  
ATOM   2853 HH22 ARG A 181     -16.866   4.454  -7.328  1.00 98.17           H  
ATOM   2854  CZ  ARG A 181     -17.270   2.800  -6.409  1.00 98.17           C  
ATOM   2855  N   ILE A 182     -11.543   1.410  -5.989  1.00 98.61           N  
ATOM   2856  H   ILE A 182     -12.075   0.841  -6.632  1.00 98.61           H  
ATOM   2857  CA  ILE A 182     -10.693   2.444  -6.571  1.00 98.61           C  
ATOM   2858  HA  ILE A 182     -10.214   3.012  -5.774  1.00 98.61           H  
ATOM   2859  C   ILE A 182     -11.602   3.369  -7.371  1.00 98.61           C  
ATOM   2860  CB  ILE A 182      -9.583   1.830  -7.451  1.00 98.61           C  
ATOM   2861  HB  ILE A 182     -10.048   1.354  -8.314  1.00 98.61           H  
ATOM   2862  O   ILE A 182     -12.190   2.929  -8.354  1.00 98.61           O  
ATOM   2863  CG1 ILE A 182      -8.794   0.749  -6.677  1.00 98.61           C  
ATOM   2864 HG12 ILE A 182      -8.370   1.179  -5.770  1.00 98.61           H  
ATOM   2865 HG13 ILE A 182      -9.476  -0.049  -6.384  1.00 98.61           H  
ATOM   2866  CG2 ILE A 182      -8.657   2.950  -7.962  1.00 98.61           C  
ATOM   2867 HG21 ILE A 182      -7.962   2.555  -8.703  1.00 98.61           H  
ATOM   2868 HG22 ILE A 182      -9.235   3.734  -8.449  1.00 98.61           H  
ATOM   2869 HG23 ILE A 182      -8.103   3.389  -7.132  1.00 98.61           H  
ATOM   2870  CD1 ILE A 182      -7.679   0.088  -7.492  1.00 98.61           C  
ATOM   2871 HD11 ILE A 182      -7.282  -0.761  -6.936  1.00 98.61           H  
ATOM   2872 HD12 ILE A 182      -6.866   0.793  -7.666  1.00 98.61           H  
ATOM   2873 HD13 ILE A 182      -8.074  -0.265  -8.444  1.00 98.61           H  
ATOM   2874  N   ASP A 183     -11.723   4.624  -6.952  1.00 98.04           N  
ATOM   2875  H   ASP A 183     -11.167   4.910  -6.159  1.00 98.04           H  
ATOM   2876  CA  ASP A 183     -12.455   5.669  -7.670  1.00 98.04           C  
ATOM   2877  HA  ASP A 183     -13.122   5.217  -8.403  1.00 98.04           H  
ATOM   2878  C   ASP A 183     -11.462   6.562  -8.418  1.00 98.04           C  
ATOM   2879  CB  ASP A 183     -13.311   6.494  -6.700  1.00 98.04           C  
ATOM   2880  HB2 ASP A 183     -12.694   6.830  -5.866  1.00 98.04           H  
ATOM   2881  HB3 ASP A 183     -13.681   7.371  -7.230  1.00 98.04           H  
ATOM   2882  O   ASP A 183     -10.457   6.985  -7.852  1.00 98.04           O  
ATOM   2883  CG  ASP A 183     -14.522   5.728  -6.167  1.00 98.04           C  
ATOM   2884  OD1 ASP A 183     -15.335   5.242  -6.984  1.00 98.04           O  
ATOM   2885  OD2 ASP A 183     -14.711   5.638  -4.933  1.00 98.04           O  
ATOM   2886  N   MET A 184     -11.735   6.857  -9.686  1.00 97.73           N  
ATOM   2887  H   MET A 184     -12.582   6.486 -10.091  1.00 97.73           H  
ATOM   2888  CA  MET A 184     -10.842   7.607 -10.568  1.00 97.73           C  
ATOM   2889  HA  MET A 184     -10.053   8.080  -9.982  1.00 97.73           H  
ATOM   2890  C   MET A 184     -11.604   8.702 -11.308  1.00 97.73           C  
ATOM   2891  CB  MET A 184     -10.184   6.663 -11.580  1.00 97.73           C  
ATOM   2892  HB2 MET A 184      -9.612   7.242 -12.305  1.00 97.73           H  
ATOM   2893  HB3 MET A 184     -10.976   6.128 -12.104  1.00 97.73           H  
ATOM   2894  O   MET A 184     -12.742   8.511 -11.741  1.00 97.73           O  
ATOM   2895  CG  MET A 184      -9.259   5.634 -10.933  1.00 97.73           C  
ATOM   2896  HG2 MET A 184      -9.789   5.125 -10.128  1.00 97.73           H  
ATOM   2897  HG3 MET A 184      -8.406   6.153 -10.495  1.00 97.73           H  
ATOM   2898  SD  MET A 184      -8.658   4.382 -12.092  1.00 97.73           S  
ATOM   2899  CE  MET A 184     -10.098   3.284 -12.157  1.00 97.73           C  
ATOM   2900  HE1 MET A 184      -9.828   2.394 -12.727  1.00 97.73           H  
ATOM   2901  HE2 MET A 184     -10.938   3.786 -12.637  1.00 97.73           H  
ATOM   2902  HE3 MET A 184     -10.378   2.986 -11.147  1.00 97.73           H  
ATOM   2903  N   LEU A 185     -10.942   9.838 -11.502  1.00 96.43           N  
ATOM   2904  H   LEU A 185     -10.021   9.923 -11.096  1.00 96.43           H  
ATOM   2905  CA  LEU A 185     -11.421  10.941 -12.326  1.00 96.43           C  
ATOM   2906  HA  LEU A 185     -12.378  10.673 -12.772  1.00 96.43           H  
ATOM   2907  C   LEU A 185     -10.418  11.196 -13.450  1.00 96.43           C  
ATOM   2908  CB  LEU A 185     -11.620  12.173 -11.429  1.00 96.43           C  
ATOM   2909  HB2 LEU A 185     -10.644  12.463 -11.038  1.00 96.43           H  
ATOM   2910  HB3 LEU A 185     -12.252  11.900 -10.585  1.00 96.43           H  
ATOM   2911  O   LEU A 185      -9.244  11.459 -13.185  1.00 96.43           O  
ATOM   2912  CG  LEU A 185     -12.240  13.384 -12.146  1.00 96.43           C  
ATOM   2913  HG  LEU A 185     -11.678  13.616 -13.052  1.00 96.43           H  
ATOM   2914  CD1 LEU A 185     -13.709  13.159 -12.505  1.00 96.43           C  
ATOM   2915 HD11 LEU A 185     -14.277  12.898 -11.612  1.00 96.43           H  
ATOM   2916 HD12 LEU A 185     -14.127  14.063 -12.947  1.00 96.43           H  
ATOM   2917 HD13 LEU A 185     -13.797  12.354 -13.236  1.00 96.43           H  
ATOM   2918  CD2 LEU A 185     -12.177  14.587 -11.212  1.00 96.43           C  
ATOM   2919 HD21 LEU A 185     -11.139  14.809 -10.962  1.00 96.43           H  
ATOM   2920 HD22 LEU A 185     -12.614  15.461 -11.697  1.00 96.43           H  
ATOM   2921 HD23 LEU A 185     -12.727  14.360 -10.299  1.00 96.43           H  
ATOM   2922  N   TYR A 186     -10.882  11.150 -14.694  1.00 95.43           N  
ATOM   2923  H   TYR A 186     -11.855  10.929 -14.848  1.00 95.43           H  
ATOM   2924  CA  TYR A 186     -10.074  11.436 -15.878  1.00 95.43           C  
ATOM   2925  HA  TYR A 186      -9.228  12.066 -15.603  1.00 95.43           H  
ATOM   2926  C   TYR A 186     -10.913  12.184 -16.907  1.00 95.43           C  
ATOM   2927  CB  TYR A 186      -9.537  10.132 -16.468  1.00 95.43           C  
ATOM   2928  HB2 TYR A 186     -10.372   9.489 -16.745  1.00 95.43           H  
ATOM   2929  HB3 TYR A 186      -8.958   9.614 -15.704  1.00 95.43           H  
ATOM   2930  O   TYR A 186     -12.011  11.739 -17.230  1.00 95.43           O  
ATOM   2931  CG  TYR A 186      -8.656  10.361 -17.678  1.00 95.43           C  
ATOM   2932  CD1 TYR A 186      -9.119  10.044 -18.970  1.00 95.43           C  
ATOM   2933  HD1 TYR A 186     -10.089   9.590 -19.111  1.00 95.43           H  
ATOM   2934  CD2 TYR A 186      -7.391  10.955 -17.513  1.00 95.43           C  
ATOM   2935  HD2 TYR A 186      -7.029  11.220 -16.531  1.00 95.43           H  
ATOM   2936  CE1 TYR A 186      -8.315  10.326 -20.094  1.00 95.43           C  
ATOM   2937  HE1 TYR A 186      -8.653  10.085 -21.090  1.00 95.43           H  
ATOM   2938  CE2 TYR A 186      -6.596  11.251 -18.634  1.00 95.43           C  
ATOM   2939  HE2 TYR A 186      -5.642  11.740 -18.511  1.00 95.43           H  
ATOM   2940  OH  TYR A 186      -6.298  11.262 -21.013  1.00 95.43           O  
ATOM   2941  HH  TYR A 186      -5.554  11.823 -20.781  1.00 95.43           H  
ATOM   2942  CZ  TYR A 186      -7.056  10.944 -19.931  1.00 95.43           C  
ATOM   2943  N   ASP A 187     -10.416  13.328 -17.380  1.00 92.32           N  
ATOM   2944  H   ASP A 187      -9.449  13.545 -17.186  1.00 92.32           H  
ATOM   2945  CA  ASP A 187     -11.113  14.203 -18.334  1.00 92.32           C  
ATOM   2946  HA  ASP A 187     -10.647  15.185 -18.257  1.00 92.32           H  
ATOM   2947  C   ASP A 187     -12.604  14.407 -17.991  1.00 92.32           C  
ATOM   2948  CB  ASP A 187     -10.867  13.709 -19.769  1.00 92.32           C  
ATOM   2949  HB2 ASP A 187     -11.407  12.776 -19.933  1.00 92.32           H  
ATOM   2950  HB3 ASP A 187      -9.803  13.512 -19.899  1.00 92.32           H  
ATOM   2951  O   ASP A 187     -13.500  14.114 -18.776  1.00 92.32           O  
ATOM   2952  CG  ASP A 187     -11.291  14.753 -20.808  1.00 92.32           C  
ATOM   2953  OD1 ASP A 187     -11.207  15.960 -20.476  1.00 92.32           O  
ATOM   2954  OD2 ASP A 187     -11.676  14.336 -21.922  1.00 92.32           O  
ATOM   2955  N   GLN A 188     -12.882  14.794 -16.737  1.00 91.09           N  
ATOM   2956  H   GLN A 188     -12.086  14.970 -16.140  1.00 91.09           H  
ATOM   2957  CA  GLN A 188     -14.231  14.978 -16.163  1.00 91.09           C  
ATOM   2958  HA  GLN A 188     -14.090  15.299 -15.131  1.00 91.09           H  
ATOM   2959  C   GLN A 188     -15.114  13.713 -16.076  1.00 91.09           C  
ATOM   2960  CB  GLN A 188     -14.969  16.123 -16.884  1.00 91.09           C  
ATOM   2961  HB2 GLN A 188     -15.899  16.328 -16.353  1.00 91.09           H  
ATOM   2962  HB3 GLN A 188     -15.226  15.807 -17.894  1.00 91.09           H  
ATOM   2963  O   GLN A 188     -16.175  13.744 -15.449  1.00 91.09           O  
ATOM   2964  CG  GLN A 188     -14.154  17.425 -16.957  1.00 91.09           C  
ATOM   2965  HG2 GLN A 188     -13.914  17.754 -15.945  1.00 91.09           H  
ATOM   2966  HG3 GLN A 188     -13.222  17.256 -17.496  1.00 91.09           H  
ATOM   2967  CD  GLN A 188     -14.890  18.547 -17.680  1.00 91.09           C  
ATOM   2968  NE2 GLN A 188     -14.421  19.770 -17.565  1.00 91.09           N  
ATOM   2969 HE21 GLN A 188     -13.543  19.940 -17.096  1.00 91.09           H  
ATOM   2970 HE22 GLN A 188     -14.901  20.466 -18.118  1.00 91.09           H  
ATOM   2971  OE1 GLN A 188     -15.899  18.376 -18.341  1.00 91.09           O  
ATOM   2972  N   ASN A 189     -14.670  12.583 -16.626  1.00 96.18           N  
ATOM   2973  H   ASN A 189     -13.792  12.619 -17.124  1.00 96.18           H  
ATOM   2974  CA  ASN A 189     -15.347  11.296 -16.567  1.00 96.18           C  
ATOM   2975  HA  ASN A 189     -16.420  11.475 -16.502  1.00 96.18           H  
ATOM   2976  C   ASN A 189     -14.923  10.503 -15.327  1.00 96.18           C  
ATOM   2977  CB  ASN A 189     -15.087  10.514 -17.860  1.00 96.18           C  
ATOM   2978  HB2 ASN A 189     -14.014  10.416 -18.030  1.00 96.18           H  
ATOM   2979  HB3 ASN A 189     -15.509   9.512 -17.778  1.00 96.18           H  
ATOM   2980  O   ASN A 189     -13.766  10.534 -14.899  1.00 96.18           O  
ATOM   2981  CG  ASN A 189     -15.721  11.182 -19.060  1.00 96.18           C  
ATOM   2982  ND2 ASN A 189     -14.951  11.832 -19.898  1.00 96.18           N  
ATOM   2983 HD21 ASN A 189     -14.019  12.114 -19.627  1.00 96.18           H  
ATOM   2984 HD22 ASN A 189     -15.405  12.346 -20.639  1.00 96.18           H  
ATOM   2985  OD1 ASN A 189     -16.927  11.130 -19.237  1.00 96.18           O  
ATOM   2986  N   LYS A 190     -15.876   9.765 -14.753  1.00 95.94           N  
ATOM   2987  H   LYS A 190     -16.773   9.709 -15.215  1.00 95.94           H  
ATOM   2988  CA  LYS A 190     -15.668   8.977 -13.536  1.00 95.94           C  
ATOM   2989  HA  LYS A 190     -14.731   9.278 -13.068  1.00 95.94           H  
ATOM   2990  C   LYS A 190     -15.570   7.498 -13.844  1.00 95.94           C  
ATOM   2991  CB  LYS A 190     -16.787   9.212 -12.531  1.00 95.94           C  
ATOM   2992  HB2 LYS A 190     -17.740   8.983 -13.008  1.00 95.94           H  
ATOM   2993  HB3 LYS A 190     -16.650   8.537 -11.686  1.00 95.94           H  
ATOM   2994  O   LYS A 190     -16.458   6.916 -14.471  1.00 95.94           O  
ATOM   2995  CG  LYS A 190     -16.787  10.649 -12.013  1.00 95.94           C  
ATOM   2996  HG2 LYS A 190     -15.882  10.841 -11.437  1.00 95.94           H  
ATOM   2997  HG3 LYS A 190     -16.850  11.354 -12.842  1.00 95.94           H  
ATOM   2998  CD  LYS A 190     -18.019  10.794 -11.135  1.00 95.94           C  
ATOM   2999  HD2 LYS A 190     -17.960  10.110 -10.288  1.00 95.94           H  
ATOM   3000  HD3 LYS A 190     -18.892  10.540 -11.735  1.00 95.94           H  
ATOM   3001  CE  LYS A 190     -18.143  12.222 -10.638  1.00 95.94           C  
ATOM   3002  HE2 LYS A 190     -17.456  12.376  -9.805  1.00 95.94           H  
ATOM   3003  HE3 LYS A 190     -17.878  12.908 -11.442  1.00 95.94           H  
ATOM   3004  NZ  LYS A 190     -19.541  12.426 -10.235  1.00 95.94           N  
ATOM   3005  HZ1 LYS A 190     -20.171  12.325 -11.019  1.00 95.94           H  
ATOM   3006  HZ2 LYS A 190     -19.689  13.345  -9.845  1.00 95.94           H  
ATOM   3007  HZ3 LYS A 190     -19.811  11.774  -9.512  1.00 95.94           H  
ATOM   3008  N   TYR A 191     -14.538   6.886 -13.293  1.00 98.28           N  
ATOM   3009  H   TYR A 191     -13.899   7.432 -12.732  1.00 98.28           H  
ATOM   3010  CA  TYR A 191     -14.280   5.465 -13.405  1.00 98.28           C  
ATOM   3011  HA  TYR A 191     -15.116   4.990 -13.918  1.00 98.28           H  
ATOM   3012  C   TYR A 191     -14.174   4.852 -12.017  1.00 98.28           C  
ATOM   3013  CB  TYR A 191     -13.033   5.219 -14.258  1.00 98.28           C  
ATOM   3014  HB2 TYR A 191     -12.158   5.629 -13.755  1.00 98.28           H  
ATOM   3015  HB3 TYR A 191     -12.882   4.145 -14.362  1.00 98.28           H  
ATOM   3016  O   TYR A 191     -13.831   5.530 -11.048  1.00 98.28           O  
ATOM   3017  CG  TYR A 191     -13.115   5.842 -15.633  1.00 98.28           C  
ATOM   3018  CD1 TYR A 191     -13.597   5.085 -16.717  1.00 98.28           C  
ATOM   3019  HD1 TYR A 191     -13.901   4.059 -16.576  1.00 98.28           H  
ATOM   3020  CD2 TYR A 191     -12.732   7.187 -15.820  1.00 98.28           C  
ATOM   3021  HD2 TYR A 191     -12.367   7.771 -14.988  1.00 98.28           H  
ATOM   3022  CE1 TYR A 191     -13.679   5.671 -17.993  1.00 98.28           C  
ATOM   3023  HE1 TYR A 191     -14.033   5.099 -18.838  1.00 98.28           H  
ATOM   3024  CE2 TYR A 191     -12.825   7.776 -17.094  1.00 98.28           C  
ATOM   3025  HE2 TYR A 191     -12.528   8.805 -17.236  1.00 98.28           H  
ATOM   3026  OH  TYR A 191     -13.373   7.565 -19.423  1.00 98.28           O  
ATOM   3027  HH  TYR A 191     -13.017   8.456 -19.455  1.00 98.28           H  
ATOM   3028  CZ  TYR A 191     -13.291   7.013 -18.185  1.00 98.28           C  
ATOM   3029  N   TYR A 192     -14.472   3.566 -11.920  1.00 98.28           N  
ATOM   3030  H   TYR A 192     -14.779   3.067 -12.743  1.00 98.28           H  
ATOM   3031  CA  TYR A 192     -14.238   2.794 -10.722  1.00 98.28           C  
ATOM   3032  HA  TYR A 192     -13.373   3.245 -10.236  1.00 98.28           H  
ATOM   3033  C   TYR A 192     -13.885   1.346 -11.048  1.00 98.28           C  
ATOM   3034  CB  TYR A 192     -15.431   2.887  -9.762  1.00 98.28           C  
ATOM   3035  HB2 TYR A 192     -15.703   3.935  -9.630  1.00 98.28           H  
ATOM   3036  HB3 TYR A 192     -15.108   2.522  -8.787  1.00 98.28           H  
ATOM   3037  O   TYR A 192     -14.356   0.775 -12.035  1.00 98.28           O  
ATOM   3038  CG  TYR A 192     -16.654   2.099 -10.194  1.00 98.28           C  
ATOM   3039  CD1 TYR A 192     -17.583   2.659 -11.092  1.00 98.28           C  
ATOM   3040  HD1 TYR A 192     -17.418   3.654 -11.480  1.00 98.28           H  
ATOM   3041  CD2 TYR A 192     -16.841   0.788  -9.721  1.00 98.28           C  
ATOM   3042  HD2 TYR A 192     -16.105   0.341  -9.069  1.00 98.28           H  
ATOM   3043  CE1 TYR A 192     -18.692   1.905 -11.523  1.00 98.28           C  
ATOM   3044  HE1 TYR A 192     -19.389   2.328 -12.231  1.00 98.28           H  
ATOM   3045  CE2 TYR A 192     -17.954   0.035 -10.134  1.00 98.28           C  
ATOM   3046  HE2 TYR A 192     -18.088  -0.981  -9.793  1.00 98.28           H  
ATOM   3047  OH  TYR A 192     -19.930  -0.154 -11.471  1.00 98.28           O  
ATOM   3048  HH  TYR A 192     -20.473   0.304 -12.117  1.00 98.28           H  
ATOM   3049  CZ  TYR A 192     -18.875   0.587 -11.047  1.00 98.28           C  
ATOM   3050  N   ALA A 193     -13.081   0.764 -10.168  1.00 98.49           N  
ATOM   3051  H   ALA A 193     -12.737   1.332  -9.407  1.00 98.49           H  
ATOM   3052  CA  ALA A 193     -12.767  -0.654 -10.119  1.00 98.49           C  
ATOM   3053  HA  ALA A 193     -13.423  -1.212 -10.787  1.00 98.49           H  
ATOM   3054  C   ALA A 193     -12.992  -1.154  -8.689  1.00 98.49           C  
ATOM   3055  CB  ALA A 193     -11.318  -0.856 -10.572  1.00 98.49           C  
ATOM   3056  HB1 ALA A 193     -11.034  -1.897 -10.417  1.00 98.49           H  
ATOM   3057  HB2 ALA A 193     -11.220  -0.603 -11.628  1.00 98.49           H  
ATOM   3058  HB3 ALA A 193     -10.649  -0.223  -9.988  1.00 98.49           H  
ATOM   3059  O   ALA A 193     -12.579  -0.497  -7.733  1.00 98.49           O  
ATOM   3060  N   THR A 194     -13.641  -2.298  -8.531  1.00 98.32           N  
ATOM   3061  H   THR A 194     -13.964  -2.796  -9.348  1.00 98.32           H  
ATOM   3062  CA  THR A 194     -13.852  -2.971  -7.248  1.00 98.32           C  
ATOM   3063  HA  THR A 194     -13.311  -2.419  -6.479  1.00 98.32           H  
ATOM   3064  C   THR A 194     -13.273  -4.377  -7.282  1.00 98.32           C  
ATOM   3065  CB  THR A 194     -15.331  -3.018  -6.832  1.00 98.32           C  
ATOM   3066  HB  THR A 194     -15.436  -3.661  -5.958  1.00 98.32           H  
ATOM   3067  O   THR A 194     -13.255  -5.019  -8.325  1.00 98.32           O  
ATOM   3068  CG2 THR A 194     -15.872  -1.634  -6.485  1.00 98.32           C  
ATOM   3069 HG21 THR A 194     -15.772  -0.968  -7.342  1.00 98.32           H  
ATOM   3070 HG22 THR A 194     -15.307  -1.235  -5.642  1.00 98.32           H  
ATOM   3071 HG23 THR A 194     -16.921  -1.716  -6.201  1.00 98.32           H  
ATOM   3072  OG1 THR A 194     -16.144  -3.508  -7.867  1.00 98.32           O  
ATOM   3073  HG1 THR A 194     -16.772  -4.134  -7.499  1.00 98.32           H  
ATOM   3074  N   TYR A 195     -12.812  -4.862  -6.132  1.00 98.39           N  
ATOM   3075  H   TYR A 195     -12.836  -4.259  -5.322  1.00 98.39           H  
ATOM   3076  CA  TYR A 195     -12.327  -6.226  -5.925  1.00 98.39           C  
ATOM   3077  HA  TYR A 195     -12.593  -6.846  -6.782  1.00 98.39           H  
ATOM   3078  C   TYR A 195     -13.017  -6.780  -4.684  1.00 98.39           C  
ATOM   3079  CB  TYR A 195     -10.797  -6.256  -5.766  1.00 98.39           C  
ATOM   3080  HB2 TYR A 195     -10.479  -7.292  -5.650  1.00 98.39           H  
ATOM   3081  HB3 TYR A 195     -10.519  -5.734  -4.851  1.00 98.39           H  
ATOM   3082  O   TYR A 195     -12.896  -6.204  -3.602  1.00 98.39           O  
ATOM   3083  CG  TYR A 195     -10.044  -5.641  -6.927  1.00 98.39           C  
ATOM   3084  CD1 TYR A 195      -9.559  -6.452  -7.972  1.00 98.39           C  
ATOM   3085  HD1 TYR A 195      -9.687  -7.524  -7.935  1.00 98.39           H  
ATOM   3086  CD2 TYR A 195      -9.890  -4.242  -6.987  1.00 98.39           C  
ATOM   3087  HD2 TYR A 195     -10.277  -3.626  -6.189  1.00 98.39           H  
ATOM   3088  CE1 TYR A 195      -8.949  -5.860  -9.094  1.00 98.39           C  
ATOM   3089  HE1 TYR A 195      -8.609  -6.456  -9.928  1.00 98.39           H  
ATOM   3090  CE2 TYR A 195      -9.292  -3.646  -8.107  1.00 98.39           C  
ATOM   3091  HE2 TYR A 195      -9.215  -2.571  -8.171  1.00 98.39           H  
ATOM   3092  OH  TYR A 195      -8.373  -3.862 -10.285  1.00 98.39           O  
ATOM   3093  HH  TYR A 195      -8.444  -2.906 -10.229  1.00 98.39           H  
ATOM   3094  CZ  TYR A 195      -8.840  -4.458  -9.166  1.00 98.39           C  
ATOM   3095  N   LYS A 196     -13.750  -7.887  -4.838  1.00 97.20           N  
ATOM   3096  H   LYS A 196     -13.769  -8.296  -5.761  1.00 97.20           H  
ATOM   3097  CA  LYS A 196     -14.501  -8.547  -3.751  1.00 97.20           C  
ATOM   3098  HA  LYS A 196     -15.169  -7.821  -3.288  1.00 97.20           H  
ATOM   3099  C   LYS A 196     -13.614  -9.079  -2.631  1.00 97.20           C  
ATOM   3100  CB  LYS A 196     -15.310  -9.718  -4.321  1.00 97.20           C  
ATOM   3101  HB2 LYS A 196     -15.723 -10.306  -3.501  1.00 97.20           H  
ATOM   3102  HB3 LYS A 196     -14.655 -10.359  -4.910  1.00 97.20           H  
ATOM   3103  O   LYS A 196     -14.111  -9.336  -1.536  1.00 97.20           O  
ATOM   3104  CG  LYS A 196     -16.469  -9.211  -5.177  1.00 97.20           C  
ATOM   3105  HG2 LYS A 196     -17.141  -8.627  -4.549  1.00 97.20           H  
ATOM   3106  HG3 LYS A 196     -16.083  -8.562  -5.963  1.00 97.20           H  
ATOM   3107  CD  LYS A 196     -17.249 -10.361  -5.819  1.00 97.20           C  
ATOM   3108  HD2 LYS A 196     -16.576 -10.950  -6.442  1.00 97.20           H  
ATOM   3109  HD3 LYS A 196     -17.708 -10.986  -5.053  1.00 97.20           H  
ATOM   3110  CE  LYS A 196     -18.313  -9.685  -6.681  1.00 97.20           C  
ATOM   3111  HE2 LYS A 196     -19.024  -9.155  -6.048  1.00 97.20           H  
ATOM   3112  HE3 LYS A 196     -17.818  -8.924  -7.285  1.00 97.20           H  
ATOM   3113  NZ  LYS A 196     -19.015 -10.601  -7.600  1.00 97.20           N  
ATOM   3114  HZ1 LYS A 196     -19.722 -11.157  -7.139  1.00 97.20           H  
ATOM   3115  HZ2 LYS A 196     -19.446  -9.997  -8.285  1.00 97.20           H  
ATOM   3116  HZ3 LYS A 196     -18.355 -11.152  -8.131  1.00 97.20           H  
ATOM   3117  N   GLU A 197     -12.342  -9.306  -2.920  1.00 97.49           N  
ATOM   3118  H   GLU A 197     -12.023  -9.112  -3.859  1.00 97.49           H  
ATOM   3119  CA  GLU A 197     -11.336  -9.666  -1.934  1.00 97.49           C  
ATOM   3120  HA  GLU A 197     -11.738  -9.507  -0.933  1.00 97.49           H  
ATOM   3121  C   GLU A 197     -10.124  -8.764  -2.115  1.00 97.49           C  
ATOM   3122  CB  GLU A 197     -10.985 -11.149  -2.077  1.00 97.49           C  
ATOM   3123  HB2 GLU A 197     -11.920 -11.697  -2.195  1.00 97.49           H  
ATOM   3124  HB3 GLU A 197     -10.376 -11.295  -2.969  1.00 97.49           H  
ATOM   3125  O   GLU A 197      -9.668  -8.559  -3.240  1.00 97.49           O  
ATOM   3126  CG  GLU A 197     -10.231 -11.695  -0.857  1.00 97.49           C  
ATOM   3127  HG2 GLU A 197     -10.750 -11.382   0.049  1.00 97.49           H  
ATOM   3128  HG3 GLU A 197      -9.229 -11.267  -0.839  1.00 97.49           H  
ATOM   3129  CD  GLU A 197     -10.166 -13.229  -0.880  1.00 97.49           C  
ATOM   3130  OE1 GLU A 197      -9.083 -13.774  -0.591  1.00 97.49           O  
ATOM   3131  OE2 GLU A 197     -11.225 -13.851  -1.150  1.00 97.49           O  
ATOM   3132  N   PHE A 198      -9.634  -8.221  -1.008  1.00 98.38           N  
ATOM   3133  H   PHE A 198     -10.170  -8.320  -0.157  1.00 98.38           H  
ATOM   3134  CA  PHE A 198      -8.418  -7.439  -0.917  1.00 98.38           C  
ATOM   3135  HA  PHE A 198      -7.732  -7.743  -1.707  1.00 98.38           H  
ATOM   3136  C   PHE A 198      -7.764  -7.677   0.438  1.00 98.38           C  
ATOM   3137  CB  PHE A 198      -8.727  -5.953  -1.105  1.00 98.38           C  
ATOM   3138  HB2 PHE A 198      -9.559  -5.676  -0.458  1.00 98.38           H  
ATOM   3139  HB3 PHE A 198      -9.045  -5.803  -2.136  1.00 98.38           H  
ATOM   3140  O   PHE A 198      -8.360  -7.423   1.488  1.00 98.38           O  
ATOM   3141  CG  PHE A 198      -7.546  -5.043  -0.803  1.00 98.38           C  
ATOM   3142  CD1 PHE A 198      -7.424  -4.440   0.462  1.00 98.38           C  
ATOM   3143  HD1 PHE A 198      -8.171  -4.634   1.218  1.00 98.38           H  
ATOM   3144  CD2 PHE A 198      -6.561  -4.801  -1.776  1.00 98.38           C  
ATOM   3145  HD2 PHE A 198      -6.639  -5.266  -2.748  1.00 98.38           H  
ATOM   3146  CE1 PHE A 198      -6.334  -3.597   0.744  1.00 98.38           C  
ATOM   3147  HE1 PHE A 198      -6.246  -3.139   1.718  1.00 98.38           H  
ATOM   3148  CE2 PHE A 198      -5.481  -3.944  -1.501  1.00 98.38           C  
ATOM   3149  HE2 PHE A 198      -4.737  -3.750  -2.259  1.00 98.38           H  
ATOM   3150  CZ  PHE A 198      -5.365  -3.341  -0.240  1.00 98.38           C  
ATOM   3151  HZ  PHE A 198      -4.531  -2.689  -0.027  1.00 98.38           H  
ATOM   3152  N   TYR A 199      -6.511  -8.105   0.416  1.00 98.44           N  
ATOM   3153  H   TYR A 199      -6.095  -8.352  -0.470  1.00 98.44           H  
ATOM   3154  CA  TYR A 199      -5.639  -8.043   1.578  1.00 98.44           C  
ATOM   3155  HA  TYR A 199      -5.878  -7.136   2.133  1.00 98.44           H  
ATOM   3156  C   TYR A 199      -4.185  -7.926   1.140  1.00 98.44           C  
ATOM   3157  CB  TYR A 199      -5.871  -9.247   2.509  1.00 98.44           C  
ATOM   3158  HB2 TYR A 199      -6.923  -9.279   2.794  1.00 98.44           H  
ATOM   3159  HB3 TYR A 199      -5.310  -9.087   3.429  1.00 98.44           H  
ATOM   3160  O   TYR A 199      -3.834  -8.151  -0.021  1.00 98.44           O  
ATOM   3161  CG  TYR A 199      -5.483 -10.595   1.937  1.00 98.44           C  
ATOM   3162  CD1 TYR A 199      -6.411 -11.330   1.173  1.00 98.44           C  
ATOM   3163  HD1 TYR A 199      -7.398 -10.934   0.983  1.00 98.44           H  
ATOM   3164  CD2 TYR A 199      -4.199 -11.119   2.179  1.00 98.44           C  
ATOM   3165  HD2 TYR A 199      -3.485 -10.558   2.764  1.00 98.44           H  
ATOM   3166  CE1 TYR A 199      -6.055 -12.586   0.646  1.00 98.44           C  
ATOM   3167  HE1 TYR A 199      -6.754 -13.145   0.042  1.00 98.44           H  
ATOM   3168  CE2 TYR A 199      -3.835 -12.367   1.637  1.00 98.44           C  
ATOM   3169  HE2 TYR A 199      -2.841 -12.761   1.784  1.00 98.44           H  
ATOM   3170  OH  TYR A 199      -4.376 -14.245   0.243  1.00 98.44           O  
ATOM   3171  HH  TYR A 199      -3.593 -14.088  -0.289  1.00 98.44           H  
ATOM   3172  CZ  TYR A 199      -4.761 -13.098   0.860  1.00 98.44           C  
ATOM   3173  N   ILE A 200      -3.329  -7.567   2.092  1.00 98.76           N  
ATOM   3174  H   ILE A 200      -3.678  -7.417   3.027  1.00 98.76           H  
ATOM   3175  CA  ILE A 200      -1.884  -7.619   1.899  1.00 98.76           C  
ATOM   3176  HA  ILE A 200      -1.693  -8.124   0.952  1.00 98.76           H  
ATOM   3177  C   ILE A 200      -1.243  -8.482   2.973  1.00 98.76           C  
ATOM   3178  CB  ILE A 200      -1.250  -6.221   1.788  1.00 98.76           C  
ATOM   3179  HB  ILE A 200      -0.187  -6.358   1.590  1.00 98.76           H  
ATOM   3180  O   ILE A 200      -1.672  -8.494   4.129  1.00 98.76           O  
ATOM   3181  CG1 ILE A 200      -1.393  -5.407   3.087  1.00 98.76           C  
ATOM   3182 HG12 ILE A 200      -0.948  -5.978   3.902  1.00 98.76           H  
ATOM   3183 HG13 ILE A 200      -2.449  -5.256   3.312  1.00 98.76           H  
ATOM   3184  CG2 ILE A 200      -1.857  -5.476   0.591  1.00 98.76           C  
ATOM   3185 HG21 ILE A 200      -2.890  -5.193   0.791  1.00 98.76           H  
ATOM   3186 HG22 ILE A 200      -1.831  -6.111  -0.294  1.00 98.76           H  
ATOM   3187 HG23 ILE A 200      -1.266  -4.585   0.384  1.00 98.76           H  
ATOM   3188  CD1 ILE A 200      -0.694  -4.044   3.042  1.00 98.76           C  
ATOM   3189 HD11 ILE A 200      -0.775  -3.570   4.020  1.00 98.76           H  
ATOM   3190 HD12 ILE A 200      -1.165  -3.392   2.306  1.00 98.76           H  
ATOM   3191 HD13 ILE A 200       0.361  -4.172   2.798  1.00 98.76           H  
ATOM   3192  N   ASP A 201      -0.195  -9.205   2.598  1.00 98.70           N  
ATOM   3193  H   ASP A 201       0.063  -9.202   1.621  1.00 98.70           H  
ATOM   3194  CA  ASP A 201       0.592  -9.961   3.561  1.00 98.70           C  
ATOM   3195  HA  ASP A 201      -0.084 -10.572   4.160  1.00 98.70           H  
ATOM   3196  C   ASP A 201       1.354  -9.032   4.534  1.00 98.70           C  
ATOM   3197  CB  ASP A 201       1.556 -10.899   2.832  1.00 98.70           C  
ATOM   3198  HB2 ASP A 201       2.346 -11.132   3.545  1.00 98.70           H  
ATOM   3199  HB3 ASP A 201       2.010 -10.390   1.981  1.00 98.70           H  
ATOM   3200  O   ASP A 201       1.450  -7.818   4.365  1.00 98.70           O  
ATOM   3201  CG  ASP A 201       0.973 -12.254   2.416  1.00 98.70           C  
ATOM   3202  OD1 ASP A 201       0.560 -13.016   3.325  1.00 98.70           O  
ATOM   3203  OD2 ASP A 201       1.197 -12.671   1.263  1.00 98.70           O  
ATOM   3204  N   ASN A 202       1.944  -9.610   5.580  1.00 98.28           N  
ATOM   3205  H   ASN A 202       1.870 -10.615   5.657  1.00 98.28           H  
ATOM   3206  CA  ASN A 202       2.832  -8.883   6.487  1.00 98.28           C  
ATOM   3207  HA  ASN A 202       2.372  -7.924   6.729  1.00 98.28           H  
ATOM   3208  C   ASN A 202       4.179  -8.500   5.847  1.00 98.28           C  
ATOM   3209  CB  ASN A 202       2.943  -9.663   7.807  1.00 98.28           C  
ATOM   3210  HB2 ASN A 202       1.937  -9.829   8.193  1.00 98.28           H  
ATOM   3211  HB3 ASN A 202       3.482  -9.069   8.545  1.00 98.28           H  
ATOM   3212  O   ASN A 202       4.547  -8.929   4.752  1.00 98.28           O  
ATOM   3213  CG  ASN A 202       3.653 -10.996   7.663  1.00 98.28           C  
ATOM   3214  ND2 ASN A 202       3.224 -11.998   8.391  1.00 98.28           N  
ATOM   3215 HD21 ASN A 202       3.651 -12.898   8.224  1.00 98.28           H  
ATOM   3216 HD22 ASN A 202       2.396 -11.891   8.958  1.00 98.28           H  
ATOM   3217  OD1 ASN A 202       4.616 -11.154   6.935  1.00 98.28           O  
ATOM   3218  N   GLU A 203       4.958  -7.705   6.582  1.00 98.34           N  
ATOM   3219  H   GLU A 203       4.587  -7.334   7.445  1.00 98.34           H  
ATOM   3220  CA  GLU A 203       6.259  -7.206   6.129  1.00 98.34           C  
ATOM   3221  HA  GLU A 203       6.109  -6.610   5.229  1.00 98.34           H  
ATOM   3222  C   GLU A 203       7.259  -8.324   5.788  1.00 98.34           C  
ATOM   3223  CB  GLU A 203       6.834  -6.305   7.228  1.00 98.34           C  
ATOM   3224  HB2 GLU A 203       6.070  -5.587   7.526  1.00 98.34           H  
ATOM   3225  HB3 GLU A 203       7.087  -6.914   8.096  1.00 98.34           H  
ATOM   3226  O   GLU A 203       8.085  -8.146   4.897  1.00 98.34           O  
ATOM   3227  CG  GLU A 203       8.078  -5.541   6.755  1.00 98.34           C  
ATOM   3228  HG2 GLU A 203       7.829  -5.027   5.827  1.00 98.34           H  
ATOM   3229  HG3 GLU A 203       8.889  -6.243   6.559  1.00 98.34           H  
ATOM   3230  CD  GLU A 203       8.561  -4.507   7.770  1.00 98.34           C  
ATOM   3231  OE1 GLU A 203       9.289  -3.569   7.372  1.00 98.34           O  
ATOM   3232  OE2 GLU A 203       8.201  -4.592   8.966  1.00 98.34           O  
ATOM   3233  N   ARG A 204       7.171  -9.498   6.439  1.00 98.19           N  
ATOM   3234  H   ARG A 204       6.376  -9.640   7.047  1.00 98.19           H  
ATOM   3235  CA  ARG A 204       8.065 -10.639   6.154  1.00 98.19           C  
ATOM   3236  HA  ARG A 204       9.099 -10.293   6.180  1.00 98.19           H  
ATOM   3237  C   ARG A 204       7.861 -11.202   4.750  1.00 98.19           C  
ATOM   3238  CB  ARG A 204       7.885 -11.777   7.169  1.00 98.19           C  
ATOM   3239  HB2 ARG A 204       8.564 -12.581   6.888  1.00 98.19           H  
ATOM   3240  HB3 ARG A 204       6.871 -12.171   7.107  1.00 98.19           H  
ATOM   3241  O   ARG A 204       8.783 -11.785   4.197  1.00 98.19           O  
ATOM   3242  CG  ARG A 204       8.194 -11.374   8.613  1.00 98.19           C  
ATOM   3243  HG2 ARG A 204       9.206 -10.974   8.668  1.00 98.19           H  
ATOM   3244  HG3 ARG A 204       7.486 -10.616   8.949  1.00 98.19           H  
ATOM   3245  CD  ARG A 204       8.081 -12.613   9.507  1.00 98.19           C  
ATOM   3246  HD2 ARG A 204       8.745 -13.380   9.109  1.00 98.19           H  
ATOM   3247  HD3 ARG A 204       7.057 -12.983   9.472  1.00 98.19           H  
ATOM   3248  NE  ARG A 204       8.450 -12.313  10.903  1.00 98.19           N  
ATOM   3249  HE  ARG A 204       8.419 -11.342  11.180  1.00 98.19           H  
ATOM   3250  NH1 ARG A 204       8.901 -14.468  11.564  1.00 98.19           N  
ATOM   3251 HH11 ARG A 204       8.665 -14.795  10.638  1.00 98.19           H  
ATOM   3252 HH12 ARG A 204       9.188 -15.123  12.277  1.00 98.19           H  
ATOM   3253  NH2 ARG A 204       9.135 -12.795  13.020  1.00 98.19           N  
ATOM   3254 HH21 ARG A 204       9.086 -11.816  13.263  1.00 98.19           H  
ATOM   3255 HH22 ARG A 204       9.414 -13.467  13.720  1.00 98.19           H  
ATOM   3256  CZ  ARG A 204       8.825 -13.190  11.818  1.00 98.19           C  
ATOM   3257  N   LYS A 205       6.668 -11.015   4.186  1.00 98.37           N  
ATOM   3258  H   LYS A 205       5.972 -10.525   4.729  1.00 98.37           H  
ATOM   3259  CA  LYS A 205       6.331 -11.328   2.794  1.00 98.37           C  
ATOM   3260  HA  LYS A 205       7.132 -11.905   2.332  1.00 98.37           H  
ATOM   3261  C   LYS A 205       6.177 -10.052   1.957  1.00 98.37           C  
ATOM   3262  CB  LYS A 205       5.053 -12.153   2.762  1.00 98.37           C  
ATOM   3263  HB2 LYS A 205       4.764 -12.299   1.721  1.00 98.37           H  
ATOM   3264  HB3 LYS A 205       4.300 -11.532   3.247  1.00 98.37           H  
ATOM   3265  O   LYS A 205       5.390 -10.012   1.013  1.00 98.37           O  
ATOM   3266  CG  LYS A 205       5.071 -13.532   3.443  1.00 98.37           C  
ATOM   3267  HG2 LYS A 205       5.339 -13.449   4.496  1.00 98.37           H  
ATOM   3268  HG3 LYS A 205       5.757 -14.201   2.923  1.00 98.37           H  
ATOM   3269  CD  LYS A 205       3.629 -14.019   3.298  1.00 98.37           C  
ATOM   3270  HD2 LYS A 205       3.011 -13.339   3.884  1.00 98.37           H  
ATOM   3271  HD3 LYS A 205       3.345 -13.923   2.250  1.00 98.37           H  
ATOM   3272  CE  LYS A 205       3.257 -15.428   3.730  1.00 98.37           C  
ATOM   3273  HE2 LYS A 205       3.392 -15.522   4.808  1.00 98.37           H  
ATOM   3274  HE3 LYS A 205       3.887 -16.151   3.213  1.00 98.37           H  
ATOM   3275  NZ  LYS A 205       1.829 -15.604   3.354  1.00 98.37           N  
ATOM   3276  HZ1 LYS A 205       1.290 -14.787   3.605  1.00 98.37           H  
ATOM   3277  HZ2 LYS A 205       1.721 -15.599   2.350  1.00 98.37           H  
ATOM   3278  HZ3 LYS A 205       1.393 -16.430   3.737  1.00 98.37           H  
ATOM   3279  N   ASN A 206       6.891  -8.990   2.332  1.00 98.53           N  
ATOM   3280  H   ASN A 206       7.486  -9.081   3.143  1.00 98.53           H  
ATOM   3281  CA  ASN A 206       6.980  -7.735   1.589  1.00 98.53           C  
ATOM   3282  HA  ASN A 206       7.450  -7.011   2.255  1.00 98.53           H  
ATOM   3283  C   ASN A 206       5.624  -7.115   1.207  1.00 98.53           C  
ATOM   3284  CB  ASN A 206       7.916  -7.934   0.383  1.00 98.53           C  
ATOM   3285  HB2 ASN A 206       7.966  -7.017  -0.205  1.00 98.53           H  
ATOM   3286  HB3 ASN A 206       7.510  -8.716  -0.258  1.00 98.53           H  
ATOM   3287  O   ASN A 206       5.507  -6.531   0.134  1.00 98.53           O  
ATOM   3288  CG  ASN A 206       9.339  -8.280   0.767  1.00 98.53           C  
ATOM   3289  ND2 ASN A 206       9.973  -9.138   0.006  1.00 98.53           N  
ATOM   3290 HD21 ASN A 206       9.538  -9.467  -0.844  1.00 98.53           H  
ATOM   3291 HD22 ASN A 206      10.977  -9.187   0.102  1.00 98.53           H  
ATOM   3292  OD1 ASN A 206       9.897  -7.759   1.730  1.00 98.53           O  
ATOM   3293  N   TYR A 207       4.606  -7.223   2.067  1.00 98.77           N  
ATOM   3294  H   TYR A 207       4.729  -7.753   2.918  1.00 98.77           H  
ATOM   3295  CA  TYR A 207       3.281  -6.645   1.806  1.00 98.77           C  
ATOM   3296  HA  TYR A 207       2.608  -7.028   2.573  1.00 98.77           H  
ATOM   3297  C   TYR A 207       2.648  -7.095   0.478  1.00 98.77           C  
ATOM   3298  CB  TYR A 207       3.321  -5.116   1.971  1.00 98.77           C  
ATOM   3299  HB2 TYR A 207       2.318  -4.720   1.814  1.00 98.77           H  
ATOM   3300  HB3 TYR A 207       3.954  -4.687   1.194  1.00 98.77           H  
ATOM   3301  O   TYR A 207       2.021  -6.291  -0.205  1.00 98.77           O  
ATOM   3302  CG  TYR A 207       3.799  -4.636   3.324  1.00 98.77           C  
ATOM   3303  CD1 TYR A 207       3.010  -4.876   4.464  1.00 98.77           C  
ATOM   3304  HD1 TYR A 207       2.076  -5.409   4.365  1.00 98.77           H  
ATOM   3305  CD2 TYR A 207       5.000  -3.908   3.437  1.00 98.77           C  
ATOM   3306  HD2 TYR A 207       5.597  -3.720   2.557  1.00 98.77           H  
ATOM   3307  CE1 TYR A 207       3.413  -4.389   5.719  1.00 98.77           C  
ATOM   3308  HE1 TYR A 207       2.783  -4.555   6.580  1.00 98.77           H  
ATOM   3309  CE2 TYR A 207       5.411  -3.419   4.692  1.00 98.77           C  
ATOM   3310  HE2 TYR A 207       6.327  -2.856   4.791  1.00 98.77           H  
ATOM   3311  OH  TYR A 207       5.000  -3.188   7.043  1.00 98.77           O  
ATOM   3312  HH  TYR A 207       4.366  -3.432   7.722  1.00 98.77           H  
ATOM   3313  CZ  TYR A 207       4.615  -3.660   5.832  1.00 98.77           C  
ATOM   3314  N   THR A 208       2.837  -8.366   0.103  1.00 98.75           N  
ATOM   3315  H   THR A 208       3.401  -8.958   0.695  1.00 98.75           H  
ATOM   3316  CA  THR A 208       2.304  -8.947  -1.143  1.00 98.75           C  
ATOM   3317  HA  THR A 208       2.774  -8.443  -1.988  1.00 98.75           H  
ATOM   3318  C   THR A 208       0.800  -8.722  -1.281  1.00 98.75           C  
ATOM   3319  CB  THR A 208       2.639 -10.444  -1.237  1.00 98.75           C  
ATOM   3320  HB  THR A 208       2.246 -10.962  -0.363  1.00 98.75           H  
ATOM   3321  O   THR A 208       0.065  -8.960  -0.323  1.00 98.75           O  
ATOM   3322  CG2 THR A 208       2.096 -11.116  -2.498  1.00 98.75           C  
ATOM   3323 HG21 THR A 208       1.006 -11.125  -2.486  1.00 98.75           H  
ATOM   3324 HG22 THR A 208       2.444 -10.587  -3.385  1.00 98.75           H  
ATOM   3325 HG23 THR A 208       2.444 -12.148  -2.541  1.00 98.75           H  
ATOM   3326  OG1 THR A 208       4.044 -10.603  -1.279  1.00 98.75           O  
ATOM   3327  HG1 THR A 208       4.414 -10.390  -0.420  1.00 98.75           H  
ATOM   3328  N   LEU A 209       0.372  -8.246  -2.455  1.00 98.83           N  
ATOM   3329  H   LEU A 209       1.051  -8.111  -3.191  1.00 98.83           H  
ATOM   3330  CA  LEU A 209      -1.023  -7.955  -2.788  1.00 98.83           C  
ATOM   3331  HA  LEU A 209      -1.495  -7.471  -1.933  1.00 98.83           H  
ATOM   3332  C   LEU A 209      -1.801  -9.223  -3.113  1.00 98.83           C  
ATOM   3333  CB  LEU A 209      -1.066  -7.004  -3.998  1.00 98.83           C  
ATOM   3334  HB2 LEU A 209      -0.534  -7.472  -4.826  1.00 98.83           H  
ATOM   3335  HB3 LEU A 209      -0.538  -6.089  -3.729  1.00 98.83           H  
ATOM   3336  O   LEU A 209      -1.349 -10.023  -3.928  1.00 98.83           O  
ATOM   3337  CG  LEU A 209      -2.466  -6.592  -4.486  1.00 98.83           C  
ATOM   3338  HG  LEU A 209      -3.054  -7.475  -4.737  1.00 98.83           H  
ATOM   3339  CD1 LEU A 209      -3.203  -5.772  -3.425  1.00 98.83           C  
ATOM   3340 HD11 LEU A 209      -3.453  -6.399  -2.570  1.00 98.83           H  
ATOM   3341 HD12 LEU A 209      -2.582  -4.938  -3.100  1.00 98.83           H  
ATOM   3342 HD13 LEU A 209      -4.129  -5.383  -3.848  1.00 98.83           H  
ATOM   3343  CD2 LEU A 209      -2.342  -5.731  -5.742  1.00 98.83           C  
ATOM   3344 HD21 LEU A 209      -1.762  -4.833  -5.530  1.00 98.83           H  
ATOM   3345 HD22 LEU A 209      -1.845  -6.303  -6.526  1.00 98.83           H  
ATOM   3346 HD23 LEU A 209      -3.334  -5.450  -6.094  1.00 98.83           H  
ATOM   3347  N   HIS A 210      -3.007  -9.328  -2.562  1.00 98.70           N  
ATOM   3348  H   HIS A 210      -3.286  -8.666  -1.852  1.00 98.70           H  
ATOM   3349  CA  HIS A 210      -3.982 -10.354  -2.911  1.00 98.70           C  
ATOM   3350  HA  HIS A 210      -3.645 -10.922  -3.778  1.00 98.70           H  
ATOM   3351  C   HIS A 210      -5.316  -9.696  -3.235  1.00 98.70           C  
ATOM   3352  CB  HIS A 210      -4.129 -11.325  -1.746  1.00 98.70           C  
ATOM   3353  HB2 HIS A 210      -4.446 -10.771  -0.862  1.00 98.70           H  
ATOM   3354  HB3 HIS A 210      -4.901 -12.054  -1.993  1.00 98.70           H  
ATOM   3355  O   HIS A 210      -5.886  -8.998  -2.395  1.00 98.70           O  
ATOM   3356  CG  HIS A 210      -2.857 -12.061  -1.432  1.00 98.70           C  
ATOM   3357  CD2 HIS A 210      -1.855 -11.628  -0.615  1.00 98.70           C  
ATOM   3358  HD2 HIS A 210      -1.835 -10.684  -0.091  1.00 98.70           H  
ATOM   3359  ND1 HIS A 210      -2.522 -13.319  -1.919  1.00 98.70           N  
ATOM   3360  CE1 HIS A 210      -1.296 -13.583  -1.457  1.00 98.70           C  
ATOM   3361  HE1 HIS A 210      -0.732 -14.468  -1.712  1.00 98.70           H  
ATOM   3362  NE2 HIS A 210      -0.887 -12.607  -0.628  1.00 98.70           N  
ATOM   3363  HE2 HIS A 210      -0.019 -12.597  -0.112  1.00 98.70           H  
ATOM   3364  N   ILE A 211      -5.797  -9.910  -4.456  1.00 98.61           N  
ATOM   3365  H   ILE A 211      -5.250 -10.476  -5.089  1.00 98.61           H  
ATOM   3366  CA  ILE A 211      -7.053  -9.370  -4.971  1.00 98.61           C  
ATOM   3367  HA  ILE A 211      -7.666  -9.111  -4.107  1.00 98.61           H  
ATOM   3368  C   ILE A 211      -7.822 -10.415  -5.771  1.00 98.61           C  
ATOM   3369  CB  ILE A 211      -6.848  -8.094  -5.815  1.00 98.61           C  
ATOM   3370  HB  ILE A 211      -7.800  -7.861  -6.292  1.00 98.61           H  
ATOM   3371  O   ILE A 211      -7.243 -11.222  -6.497  1.00 98.61           O  
ATOM   3372  CG1 ILE A 211      -5.797  -8.302  -6.926  1.00 98.61           C  
ATOM   3373 HG12 ILE A 211      -4.821  -8.485  -6.477  1.00 98.61           H  
ATOM   3374 HG13 ILE A 211      -6.071  -9.171  -7.524  1.00 98.61           H  
ATOM   3375  CG2 ILE A 211      -6.514  -6.916  -4.893  1.00 98.61           C  
ATOM   3376 HG21 ILE A 211      -6.486  -5.984  -5.457  1.00 98.61           H  
ATOM   3377 HG22 ILE A 211      -5.554  -7.090  -4.407  1.00 98.61           H  
ATOM   3378 HG23 ILE A 211      -7.294  -6.841  -4.136  1.00 98.61           H  
ATOM   3379  CD1 ILE A 211      -5.653  -7.123  -7.879  1.00 98.61           C  
ATOM   3380 HD11 ILE A 211      -5.208  -6.286  -7.342  1.00 98.61           H  
ATOM   3381 HD12 ILE A 211      -6.625  -6.841  -8.284  1.00 98.61           H  
ATOM   3382 HD13 ILE A 211      -4.993  -7.409  -8.698  1.00 98.61           H  
ATOM   3383  N   SER A 212      -9.151 -10.383  -5.684  1.00 98.23           N  
ATOM   3384  H   SER A 212      -9.581  -9.729  -5.046  1.00 98.23           H  
ATOM   3385  CA  SER A 212     -10.003 -11.192  -6.558  1.00 98.23           C  
ATOM   3386  HA  SER A 212      -9.536 -11.216  -7.543  1.00 98.23           H  
ATOM   3387  C   SER A 212     -11.399 -10.597  -6.739  1.00 98.23           C  
ATOM   3388  CB  SER A 212     -10.074 -12.643  -6.056  1.00 98.23           C  
ATOM   3389  HB2 SER A 212     -10.414 -13.277  -6.875  1.00 98.23           H  
ATOM   3390  HB3 SER A 212      -9.085 -12.987  -5.755  1.00 98.23           H  
ATOM   3391  O   SER A 212     -11.817  -9.692  -6.015  1.00 98.23           O  
ATOM   3392  OG  SER A 212     -10.980 -12.788  -4.983  1.00 98.23           O  
ATOM   3393  HG  SER A 212     -10.484 -12.840  -4.162  1.00 98.23           H  
ATOM   3394  N   GLY A 213     -12.132 -11.109  -7.731  1.00 97.90           N  
ATOM   3395  H   GLY A 213     -11.729 -11.855  -8.281  1.00 97.90           H  
ATOM   3396  CA  GLY A 213     -13.511 -10.703  -7.999  1.00 97.90           C  
ATOM   3397  HA2 GLY A 213     -14.095 -10.784  -7.083  1.00 97.90           H  
ATOM   3398  HA3 GLY A 213     -13.939 -11.369  -8.748  1.00 97.90           H  
ATOM   3399  C   GLY A 213     -13.625  -9.273  -8.521  1.00 97.90           C  
ATOM   3400  O   GLY A 213     -14.426  -8.511  -7.984  1.00 97.90           O  
ATOM   3401  N   PHE A 214     -12.813  -8.931  -9.526  1.00 98.47           N  
ATOM   3402  H   PHE A 214     -12.159  -9.612  -9.885  1.00 98.47           H  
ATOM   3403  CA  PHE A 214     -12.857  -7.639 -10.206  1.00 98.47           C  
ATOM   3404  HA  PHE A 214     -12.608  -6.867  -9.478  1.00 98.47           H  
ATOM   3405  C   PHE A 214     -14.244  -7.345 -10.794  1.00 98.47           C  
ATOM   3406  CB  PHE A 214     -11.793  -7.575 -11.309  1.00 98.47           C  
ATOM   3407  HB2 PHE A 214     -10.807  -7.577 -10.843  1.00 98.47           H  
ATOM   3408  HB3 PHE A 214     -11.866  -8.468 -11.930  1.00 98.47           H  
ATOM   3409  O   PHE A 214     -14.811  -8.170 -11.514  1.00 98.47           O  
ATOM   3410  CG  PHE A 214     -11.919  -6.353 -12.204  1.00 98.47           C  
ATOM   3411  CD1 PHE A 214     -12.605  -6.440 -13.432  1.00 98.47           C  
ATOM   3412  HD1 PHE A 214     -13.034  -7.382 -13.739  1.00 98.47           H  
ATOM   3413  CD2 PHE A 214     -11.385  -5.118 -11.795  1.00 98.47           C  
ATOM   3414  HD2 PHE A 214     -10.868  -5.046 -10.850  1.00 98.47           H  
ATOM   3415  CE1 PHE A 214     -12.748  -5.301 -14.247  1.00 98.47           C  
ATOM   3416  HE1 PHE A 214     -13.284  -5.363 -15.182  1.00 98.47           H  
ATOM   3417  CE2 PHE A 214     -11.512  -3.986 -12.617  1.00 98.47           C  
ATOM   3418  HE2 PHE A 214     -11.074  -3.046 -12.315  1.00 98.47           H  
ATOM   3419  CZ  PHE A 214     -12.199  -4.075 -13.835  1.00 98.47           C  
ATOM   3420  HZ  PHE A 214     -12.305  -3.194 -14.450  1.00 98.47           H  
ATOM   3421  N   GLU A 215     -14.743  -6.142 -10.536  1.00 97.70           N  
ATOM   3422  H   GLU A 215     -14.215  -5.546  -9.914  1.00 97.70           H  
ATOM   3423  CA  GLU A 215     -15.881  -5.517 -11.208  1.00 97.70           C  
ATOM   3424  HA  GLU A 215     -16.013  -5.977 -12.187  1.00 97.70           H  
ATOM   3425  C   GLU A 215     -15.567  -4.026 -11.434  1.00 97.70           C  
ATOM   3426  CB  GLU A 215     -17.178  -5.718 -10.394  1.00 97.70           C  
ATOM   3427  HB2 GLU A 215     -17.029  -5.340  -9.382  1.00 97.70           H  
ATOM   3428  HB3 GLU A 215     -17.976  -5.144 -10.865  1.00 97.70           H  
ATOM   3429  O   GLU A 215     -14.657  -3.465 -10.826  1.00 97.70           O  
ATOM   3430  CG  GLU A 215     -17.622  -7.192 -10.310  1.00 97.70           C  
ATOM   3431  HG2 GLU A 215     -17.770  -7.567 -11.323  1.00 97.70           H  
ATOM   3432  HG3 GLU A 215     -16.831  -7.777  -9.841  1.00 97.70           H  
ATOM   3433  CD  GLU A 215     -18.904  -7.433  -9.497  1.00 97.70           C  
ATOM   3434  OE1 GLU A 215     -19.298  -8.625  -9.372  1.00 97.70           O  
ATOM   3435  OE2 GLU A 215     -19.480  -6.474  -8.943  1.00 97.70           O  
ATOM   3436  N   GLY A 216     -16.283  -3.351 -12.332  1.00 96.75           N  
ATOM   3437  H   GLY A 216     -16.994  -3.824 -12.871  1.00 96.75           H  
ATOM   3438  CA  GLY A 216     -16.036  -1.934 -12.598  1.00 96.75           C  
ATOM   3439  HA2 GLY A 216     -14.965  -1.736 -12.549  1.00 96.75           H  
ATOM   3440  HA3 GLY A 216     -16.520  -1.332 -11.830  1.00 96.75           H  
ATOM   3441  C   GLY A 216     -16.519  -1.474 -13.963  1.00 96.75           C  
ATOM   3442  O   GLY A 216     -17.048  -2.255 -14.753  1.00 96.75           O  
ATOM   3443  N   ASN A 217     -16.314  -0.190 -14.252  1.00 97.62           N  
ATOM   3444  H   ASN A 217     -15.843   0.378 -13.562  1.00 97.62           H  
ATOM   3445  CA  ASN A 217     -16.583   0.414 -15.563  1.00 97.62           C  
ATOM   3446  HA  ASN A 217     -17.111  -0.318 -16.175  1.00 97.62           H  
ATOM   3447  C   ASN A 217     -15.289   0.729 -16.345  1.00 97.62           C  
ATOM   3448  CB  ASN A 217     -17.529   1.619 -15.396  1.00 97.62           C  
ATOM   3449  HB2 ASN A 217     -18.401   1.320 -14.814  1.00 97.62           H  
ATOM   3450  HB3 ASN A 217     -17.864   1.933 -16.384  1.00 97.62           H  
ATOM   3451  O   ASN A 217     -15.273   1.608 -17.204  1.00 97.62           O  
ATOM   3452  CG  ASN A 217     -16.874   2.808 -14.721  1.00 97.62           C  
ATOM   3453  ND2 ASN A 217     -17.519   3.954 -14.733  1.00 97.62           N  
ATOM   3454 HD21 ASN A 217     -17.008   4.782 -14.461  1.00 97.62           H  
ATOM   3455 HD22 ASN A 217     -18.366   4.041 -15.277  1.00 97.62           H  
ATOM   3456  OD1 ASN A 217     -15.790   2.725 -14.174  1.00 97.62           O  
ATOM   3457  N   THR A 218     -14.208   0.013 -16.035  1.00 97.35           N  
ATOM   3458  H   THR A 218     -14.327  -0.729 -15.360  1.00 97.35           H  
ATOM   3459  CA  THR A 218     -12.881   0.104 -16.662  1.00 97.35           C  
ATOM   3460  HA  THR A 218     -12.969   0.602 -17.627  1.00 97.35           H  
ATOM   3461  C   THR A 218     -12.320  -1.304 -16.916  1.00 97.35           C  
ATOM   3462  CB  THR A 218     -11.954   0.960 -15.784  1.00 97.35           C  
ATOM   3463  HB  THR A 218     -12.407   1.943 -15.655  1.00 97.35           H  
ATOM   3464  O   THR A 218     -12.979  -2.293 -16.591  1.00 97.35           O  
ATOM   3465  CG2 THR A 218     -11.677   0.363 -14.406  1.00 97.35           C  
ATOM   3466 HG21 THR A 218     -11.226  -0.625 -14.494  1.00 97.35           H  
ATOM   3467 HG22 THR A 218     -12.608   0.276 -13.845  1.00 97.35           H  
ATOM   3468 HG23 THR A 218     -10.998   1.012 -13.853  1.00 97.35           H  
ATOM   3469  OG1 THR A 218     -10.724   1.126 -16.434  1.00 97.35           O  
ATOM   3470  HG1 THR A 218     -10.217   1.784 -15.953  1.00 97.35           H  
ATOM   3471  N   LYS A 219     -11.123  -1.432 -17.503  1.00 98.24           N  
ATOM   3472  H   LYS A 219     -10.594  -0.581 -17.631  1.00 98.24           H  
ATOM   3473  CA  LYS A 219     -10.401  -2.714 -17.536  1.00 98.24           C  
ATOM   3474  HA  LYS A 219     -11.125  -3.521 -17.649  1.00 98.24           H  
ATOM   3475  C   LYS A 219      -9.675  -2.957 -16.213  1.00 98.24           C  
ATOM   3476  CB  LYS A 219      -9.408  -2.789 -18.701  1.00 98.24           C  
ATOM   3477  HB2 LYS A 219      -8.639  -2.028 -18.566  1.00 98.24           H  
ATOM   3478  HB3 LYS A 219      -8.915  -3.760 -18.664  1.00 98.24           H  
ATOM   3479  O   LYS A 219      -9.307  -2.011 -15.519  1.00 98.24           O  
ATOM   3480  CG  LYS A 219     -10.067  -2.630 -20.077  1.00 98.24           C  
ATOM   3481  HG2 LYS A 219     -10.490  -1.630 -20.173  1.00 98.24           H  
ATOM   3482  HG3 LYS A 219     -10.861  -3.368 -20.186  1.00 98.24           H  
ATOM   3483  CD  LYS A 219      -9.016  -2.846 -21.172  1.00 98.24           C  
ATOM   3484  HD2 LYS A 219      -8.584  -3.841 -21.062  1.00 98.24           H  
ATOM   3485  HD3 LYS A 219      -8.224  -2.108 -21.052  1.00 98.24           H  
ATOM   3486  CE  LYS A 219      -9.636  -2.709 -22.564  1.00 98.24           C  
ATOM   3487  HE2 LYS A 219     -10.125  -1.738 -22.629  1.00 98.24           H  
ATOM   3488  HE3 LYS A 219     -10.395  -3.481 -22.688  1.00 98.24           H  
ATOM   3489  NZ  LYS A 219      -8.591  -2.825 -23.613  1.00 98.24           N  
ATOM   3490  HZ1 LYS A 219      -8.989  -2.727 -24.536  1.00 98.24           H  
ATOM   3491  HZ2 LYS A 219      -7.899  -2.100 -23.491  1.00 98.24           H  
ATOM   3492  HZ3 LYS A 219      -8.115  -3.714 -23.546  1.00 98.24           H  
ATOM   3493  N   ASP A 220      -9.434  -4.225 -15.901  1.00 98.42           N  
ATOM   3494  H   ASP A 220      -9.787  -4.960 -16.498  1.00 98.42           H  
ATOM   3495  CA  ASP A 220      -8.668  -4.632 -14.724  1.00 98.42           C  
ATOM   3496  HA  ASP A 220      -8.981  -4.025 -13.875  1.00 98.42           H  
ATOM   3497  C   ASP A 220      -7.160  -4.401 -14.934  1.00 98.42           C  
ATOM   3498  CB  ASP A 220      -8.990  -6.092 -14.374  1.00 98.42           C  
ATOM   3499  HB2 ASP A 220      -8.593  -6.754 -15.144  1.00 98.42           H  
ATOM   3500  HB3 ASP A 220     -10.072  -6.224 -14.357  1.00 98.42           H  
ATOM   3501  O   ASP A 220      -6.424  -5.284 -15.374  1.00 98.42           O  
ATOM   3502  CG  ASP A 220      -8.416  -6.492 -13.010  1.00 98.42           C  
ATOM   3503  OD1 ASP A 220      -7.584  -5.724 -12.470  1.00 98.42           O  
ATOM   3504  OD2 ASP A 220      -8.772  -7.593 -12.536  1.00 98.42           O  
ATOM   3505  N   ASN A 221      -6.694  -3.187 -14.630  1.00 98.20           N  
ATOM   3506  H   ASN A 221      -7.364  -2.476 -14.375  1.00 98.20           H  
ATOM   3507  CA  ASN A 221      -5.273  -2.831 -14.664  1.00 98.20           C  
ATOM   3508  HA  ASN A 221      -4.787  -3.430 -15.434  1.00 98.20           H  
ATOM   3509  C   ASN A 221      -4.529  -3.172 -13.357  1.00 98.20           C  
ATOM   3510  CB  ASN A 221      -5.120  -1.357 -15.065  1.00 98.20           C  
ATOM   3511  HB2 ASN A 221      -5.731  -0.725 -14.419  1.00 98.20           H  
ATOM   3512  HB3 ASN A 221      -4.084  -1.056 -14.914  1.00 98.20           H  
ATOM   3513  O   ASN A 221      -3.359  -2.804 -13.217  1.00 98.20           O  
ATOM   3514  CG  ASN A 221      -5.475  -1.115 -16.518  1.00 98.20           C  
ATOM   3515  ND2 ASN A 221      -4.500  -1.029 -17.381  1.00 98.20           N  
ATOM   3516 HD21 ASN A 221      -4.684  -1.044 -18.374  1.00 98.20           H  
ATOM   3517 HD22 ASN A 221      -3.533  -1.048 -17.092  1.00 98.20           H  
ATOM   3518  OD1 ASN A 221      -6.624  -1.018 -16.919  1.00 98.20           O  
ATOM   3519  N   LEU A 222      -5.171  -3.867 -12.407  1.00 98.09           N  
ATOM   3520  H   LEU A 222      -6.117  -4.176 -12.579  1.00 98.09           H  
ATOM   3521  CA  LEU A 222      -4.523  -4.373 -11.193  1.00 98.09           C  
ATOM   3522  HA  LEU A 222      -3.537  -3.915 -11.117  1.00 98.09           H  
ATOM   3523  C   LEU A 222      -4.296  -5.893 -11.245  1.00 98.09           C  
ATOM   3524  CB  LEU A 222      -5.320  -3.942  -9.954  1.00 98.09           C  
ATOM   3525  HB2 LEU A 222      -5.797  -2.982 -10.151  1.00 98.09           H  
ATOM   3526  HB3 LEU A 222      -6.091  -4.696  -9.793  1.00 98.09           H  
ATOM   3527  O   LEU A 222      -3.445  -6.388 -10.515  1.00 98.09           O  
ATOM   3528  CG  LEU A 222      -4.510  -3.812  -8.652  1.00 98.09           C  
ATOM   3529  HG  LEU A 222      -3.999  -4.751  -8.438  1.00 98.09           H  
ATOM   3530  CD1 LEU A 222      -3.468  -2.692  -8.706  1.00 98.09           C  
ATOM   3531 HD11 LEU A 222      -2.685  -2.932  -9.425  1.00 98.09           H  
ATOM   3532 HD12 LEU A 222      -3.942  -1.754  -8.996  1.00 98.09           H  
ATOM   3533 HD13 LEU A 222      -2.999  -2.579  -7.728  1.00 98.09           H  
ATOM   3534  CD2 LEU A 222      -5.465  -3.481  -7.501  1.00 98.09           C  
ATOM   3535 HD21 LEU A 222      -4.920  -3.473  -6.557  1.00 98.09           H  
ATOM   3536 HD22 LEU A 222      -5.921  -2.505  -7.667  1.00 98.09           H  
ATOM   3537 HD23 LEU A 222      -6.255  -4.230  -7.443  1.00 98.09           H  
ATOM   3538  N   ALA A 223      -4.954  -6.630 -12.146  1.00 98.16           N  
ATOM   3539  H   ALA A 223      -5.771  -6.211 -12.568  1.00 98.16           H  
ATOM   3540  CA  ALA A 223      -4.804  -8.081 -12.305  1.00 98.16           C  
ATOM   3541  HA  ALA A 223      -5.284  -8.575 -11.460  1.00 98.16           H  
ATOM   3542  C   ALA A 223      -3.339  -8.549 -12.354  1.00 98.16           C  
ATOM   3543  CB  ALA A 223      -5.519  -8.510 -13.593  1.00 98.16           C  
ATOM   3544  HB1 ALA A 223      -5.160  -7.930 -14.443  1.00 98.16           H  
ATOM   3545  HB2 ALA A 223      -6.594  -8.362 -13.489  1.00 98.16           H  
ATOM   3546  HB3 ALA A 223      -5.342  -9.570 -13.775  1.00 98.16           H  
ATOM   3547  O   ALA A 223      -2.953  -9.472 -11.641  1.00 98.16           O  
ATOM   3548  N   GLY A 224      -2.495  -7.887 -13.156  1.00 97.78           N  
ATOM   3549  H   GLY A 224      -2.876  -7.138 -13.717  1.00 97.78           H  
ATOM   3550  CA  GLY A 224      -1.068  -8.225 -13.280  1.00 97.78           C  
ATOM   3551  HA2 GLY A 224      -0.644  -7.657 -14.109  1.00 97.78           H  
ATOM   3552  HA3 GLY A 224      -0.973  -9.287 -13.505  1.00 97.78           H  
ATOM   3553  C   GLY A 224      -0.230  -7.930 -12.028  1.00 97.78           C  
ATOM   3554  O   GLY A 224       0.898  -8.410 -11.914  1.00 97.78           O  
ATOM   3555  N   HIS A 225      -0.782  -7.153 -11.096  1.00 98.38           N  
ATOM   3556  H   HIS A 225      -1.738  -6.858 -11.231  1.00 98.38           H  
ATOM   3557  CA  HIS A 225      -0.189  -6.817  -9.805  1.00 98.38           C  
ATOM   3558  HA  HIS A 225       0.898  -6.833  -9.888  1.00 98.38           H  
ATOM   3559  C   HIS A 225      -0.579  -7.815  -8.705  1.00 98.38           C  
ATOM   3560  CB  HIS A 225      -0.611  -5.394  -9.417  1.00 98.38           C  
ATOM   3561  HB2 HIS A 225      -0.142  -5.154  -8.463  1.00 98.38           H  
ATOM   3562  HB3 HIS A 225      -1.687  -5.341  -9.249  1.00 98.38           H  
ATOM   3563  O   HIS A 225       0.042  -7.819  -7.642  1.00 98.38           O  
ATOM   3564  CG  HIS A 225      -0.206  -4.336 -10.412  1.00 98.38           C  
ATOM   3565  CD2 HIS A 225      -0.805  -3.969 -11.589  1.00 98.38           C  
ATOM   3566  HD2 HIS A 225      -1.688  -4.420 -12.019  1.00 98.38           H  
ATOM   3567  ND1 HIS A 225       0.895  -3.547 -10.268  1.00 98.38           N  
ATOM   3568  HD1 HIS A 225       1.587  -3.666  -9.543  1.00 98.38           H  
ATOM   3569  CE1 HIS A 225       0.959  -2.709 -11.302  1.00 98.38           C  
ATOM   3570  HE1 HIS A 225       1.730  -1.961 -11.409  1.00 98.38           H  
ATOM   3571  NE2 HIS A 225      -0.055  -2.924 -12.156  1.00 98.38           N  
ATOM   3572  N   ASN A 226      -1.577  -8.677  -8.944  1.00 98.59           N  
ATOM   3573  H   ASN A 226      -2.057  -8.650  -9.833  1.00 98.59           H  
ATOM   3574  CA  ASN A 226      -1.946  -9.724  -7.998  1.00 98.59           C  
ATOM   3575  HA  ASN A 226      -2.210  -9.240  -7.057  1.00 98.59           H  
ATOM   3576  C   ASN A 226      -0.753 -10.657  -7.725  1.00 98.59           C  
ATOM   3577  CB  ASN A 226      -3.171 -10.501  -8.504  1.00 98.59           C  
ATOM   3578  HB2 ASN A 226      -3.959  -9.809  -8.801  1.00 98.59           H  
ATOM   3579  HB3 ASN A 226      -2.895 -11.106  -9.368  1.00 98.59           H  
ATOM   3580  O   ASN A 226       0.036 -10.972  -8.628  1.00 98.59           O  
ATOM   3581  CG  ASN A 226      -3.718 -11.389  -7.401  1.00 98.59           C  
ATOM   3582  ND2 ASN A 226      -3.869 -12.669  -7.615  1.00 98.59           N  
ATOM   3583 HD21 ASN A 226      -3.367 -13.110  -8.372  1.00 98.59           H  
ATOM   3584 HD22 ASN A 226      -3.997 -13.215  -6.775  1.00 98.59           H  
ATOM   3585  OD1 ASN A 226      -3.944 -10.937  -6.293  1.00 98.59           O  
ATOM   3586  N   ASP A 227      -0.606 -11.081  -6.472  1.00 98.54           N  
ATOM   3587  H   ASP A 227      -1.296 -10.818  -5.783  1.00 98.54           H  
ATOM   3588  CA  ASP A 227       0.504 -11.898  -5.977  1.00 98.54           C  
ATOM   3589  HA  ASP A 227       0.366 -11.980  -4.899  1.00 98.54           H  
ATOM   3590  C   ASP A 227       1.891 -11.262  -6.190  1.00 98.54           C  
ATOM   3591  CB  ASP A 227       0.430 -13.327  -6.540  1.00 98.54           C  
ATOM   3592  HB2 ASP A 227       0.655 -13.312  -7.607  1.00 98.54           H  
ATOM   3593  HB3 ASP A 227       1.191 -13.937  -6.054  1.00 98.54           H  
ATOM   3594  O   ASP A 227       2.892 -11.972  -6.332  1.00 98.54           O  
ATOM   3595  CG  ASP A 227      -0.921 -13.995  -6.311  1.00 98.54           C  
ATOM   3596  OD1 ASP A 227      -1.328 -14.075  -5.135  1.00 98.54           O  
ATOM   3597  OD2 ASP A 227      -1.510 -14.459  -7.315  1.00 98.54           O  
ATOM   3598  N   LYS A 228       1.981  -9.928  -6.284  1.00 98.57           N  
ATOM   3599  H   LYS A 228       1.131  -9.384  -6.232  1.00 98.57           H  
ATOM   3600  CA  LYS A 228       3.266  -9.216  -6.352  1.00 98.57           C  
ATOM   3601  HA  LYS A 228       4.042  -9.961  -6.530  1.00 98.57           H  
ATOM   3602  C   LYS A 228       3.601  -8.566  -5.013  1.00 98.57           C  
ATOM   3603  CB  LYS A 228       3.324  -8.204  -7.511  1.00 98.57           C  
ATOM   3604  HB2 LYS A 228       2.590  -7.418  -7.333  1.00 98.57           H  
ATOM   3605  HB3 LYS A 228       4.308  -7.735  -7.528  1.00 98.57           H  
ATOM   3606  O   LYS A 228       2.712  -8.003  -4.368  1.00 98.57           O  
ATOM   3607  CG  LYS A 228       3.050  -8.830  -8.885  1.00 98.57           C  
ATOM   3608  HG2 LYS A 228       3.026  -8.030  -9.625  1.00 98.57           H  
ATOM   3609  HG3 LYS A 228       2.057  -9.278  -8.868  1.00 98.57           H  
ATOM   3610  CD  LYS A 228       4.099  -9.870  -9.324  1.00 98.57           C  
ATOM   3611  HD2 LYS A 228       4.461 -10.459  -8.482  1.00 98.57           H  
ATOM   3612  HD3 LYS A 228       4.954  -9.341  -9.747  1.00 98.57           H  
ATOM   3613  CE  LYS A 228       3.520 -10.830 -10.365  1.00 98.57           C  
ATOM   3614  HE2 LYS A 228       3.056 -10.249 -11.162  1.00 98.57           H  
ATOM   3615  HE3 LYS A 228       4.338 -11.412 -10.790  1.00 98.57           H  
ATOM   3616  NZ  LYS A 228       2.520 -11.739  -9.743  1.00 98.57           N  
ATOM   3617  HZ1 LYS A 228       2.175 -12.441 -10.382  1.00 98.57           H  
ATOM   3618  HZ2 LYS A 228       2.878 -12.177  -8.906  1.00 98.57           H  
ATOM   3619  HZ3 LYS A 228       1.709 -11.223  -9.430  1.00 98.57           H  
ATOM   3620  N   PRO A 229       4.866  -8.645  -4.567  1.00 98.60           N  
ATOM   3621  CA  PRO A 229       5.324  -7.927  -3.388  1.00 98.60           C  
ATOM   3622  HA  PRO A 229       4.668  -8.113  -2.538  1.00 98.60           H  
ATOM   3623  C   PRO A 229       5.368  -6.421  -3.658  1.00 98.60           C  
ATOM   3624  CB  PRO A 229       6.698  -8.505  -3.068  1.00 98.60           C  
ATOM   3625  HB2 PRO A 229       7.337  -7.791  -2.549  1.00 98.60           H  
ATOM   3626  HB3 PRO A 229       6.590  -9.428  -2.498  1.00 98.60           H  
ATOM   3627  O   PRO A 229       5.447  -5.963  -4.796  1.00 98.60           O  
ATOM   3628  CG  PRO A 229       7.216  -8.818  -4.462  1.00 98.60           C  
ATOM   3629  HG2 PRO A 229       7.523  -7.877  -4.917  1.00 98.60           H  
ATOM   3630  HG3 PRO A 229       8.019  -9.555  -4.449  1.00 98.60           H  
ATOM   3631  CD  PRO A 229       5.989  -9.321  -5.203  1.00 98.60           C  
ATOM   3632  HD2 PRO A 229       5.889 -10.399  -5.072  1.00 98.60           H  
ATOM   3633  HD3 PRO A 229       6.070  -9.066  -6.259  1.00 98.60           H  
ATOM   3634  N   PHE A 230       5.322  -5.637  -2.588  1.00 98.76           N  
ATOM   3635  H   PHE A 230       5.286  -6.056  -1.670  1.00 98.76           H  
ATOM   3636  CA  PHE A 230       5.472  -4.192  -2.674  1.00 98.76           C  
ATOM   3637  HA  PHE A 230       4.883  -3.827  -3.515  1.00 98.76           H  
ATOM   3638  C   PHE A 230       6.944  -3.832  -2.909  1.00 98.76           C  
ATOM   3639  CB  PHE A 230       4.925  -3.574  -1.384  1.00 98.76           C  
ATOM   3640  HB2 PHE A 230       5.656  -3.686  -0.584  1.00 98.76           H  
ATOM   3641  HB3 PHE A 230       4.033  -4.126  -1.089  1.00 98.76           H  
ATOM   3642  O   PHE A 230       7.819  -4.390  -2.247  1.00 98.76           O  
ATOM   3643  CG  PHE A 230       4.526  -2.122  -1.518  1.00 98.76           C  
ATOM   3644  CD1 PHE A 230       5.396  -1.084  -1.143  1.00 98.76           C  
ATOM   3645  HD1 PHE A 230       6.389  -1.311  -0.783  1.00 98.76           H  
ATOM   3646  CD2 PHE A 230       3.253  -1.812  -2.022  1.00 98.76           C  
ATOM   3647  HD2 PHE A 230       2.601  -2.608  -2.350  1.00 98.76           H  
ATOM   3648  CE1 PHE A 230       4.973   0.253  -1.256  1.00 98.76           C  
ATOM   3649  HE1 PHE A 230       5.644   1.055  -0.987  1.00 98.76           H  
ATOM   3650  CE2 PHE A 230       2.821  -0.483  -2.121  1.00 98.76           C  
ATOM   3651  HE2 PHE A 230       1.835  -0.262  -2.501  1.00 98.76           H  
ATOM   3652  CZ  PHE A 230       3.685   0.553  -1.735  1.00 98.76           C  
ATOM   3653  HZ  PHE A 230       3.360   1.578  -1.831  1.00 98.76           H  
ATOM   3654  N   SER A 231       7.222  -2.863  -3.774  1.00 98.69           N  
ATOM   3655  H   SER A 231       6.466  -2.486  -4.328  1.00 98.69           H  
ATOM   3656  CA  SER A 231       8.567  -2.317  -4.010  1.00 98.69           C  
ATOM   3657  HA  SER A 231       9.280  -2.766  -3.318  1.00 98.69           H  
ATOM   3658  C   SER A 231       8.577  -0.811  -3.776  1.00 98.69           C  
ATOM   3659  CB  SER A 231       9.052  -2.634  -5.428  1.00 98.69           C  
ATOM   3660  HB2 SER A 231      10.032  -2.185  -5.591  1.00 98.69           H  
ATOM   3661  HB3 SER A 231       8.345  -2.227  -6.152  1.00 98.69           H  
ATOM   3662  O   SER A 231       7.572  -0.141  -4.001  1.00 98.69           O  
ATOM   3663  OG  SER A 231       9.147  -4.026  -5.603  1.00 98.69           O  
ATOM   3664  HG  SER A 231       9.318  -4.220  -6.528  1.00 98.69           H  
ATOM   3665  N   THR A 232       9.712  -0.267  -3.342  1.00 98.59           N  
ATOM   3666  H   THR A 232      10.505  -0.878  -3.208  1.00 98.59           H  
ATOM   3667  CA  THR A 232       9.965   1.177  -3.163  1.00 98.59           C  
ATOM   3668  HA  THR A 232       9.198   1.738  -3.696  1.00 98.59           H  
ATOM   3669  C   THR A 232      11.321   1.545  -3.768  1.00 98.59           C  
ATOM   3670  CB  THR A 232       9.925   1.594  -1.682  1.00 98.59           C  
ATOM   3671  HB  THR A 232      10.206   2.643  -1.588  1.00 98.59           H  
ATOM   3672  O   THR A 232      12.124   0.648  -3.990  1.00 98.59           O  
ATOM   3673  CG2 THR A 232       8.519   1.437  -1.112  1.00 98.59           C  
ATOM   3674 HG21 THR A 232       8.471   1.899  -0.126  1.00 98.59           H  
ATOM   3675 HG22 THR A 232       8.257   0.381  -1.038  1.00 98.59           H  
ATOM   3676 HG23 THR A 232       7.805   1.940  -1.764  1.00 98.59           H  
ATOM   3677  OG1 THR A 232      10.799   0.823  -0.891  1.00 98.59           O  
ATOM   3678  HG1 THR A 232      11.556   1.366  -0.656  1.00 98.59           H  
ATOM   3679  N   PRO A 233      11.639   2.828  -4.034  1.00 97.69           N  
ATOM   3680  CA  PRO A 233      12.904   3.219  -4.676  1.00 97.69           C  
ATOM   3681  HA  PRO A 233      12.915   2.807  -5.685  1.00 97.69           H  
ATOM   3682  C   PRO A 233      14.194   2.765  -3.961  1.00 97.69           C  
ATOM   3683  CB  PRO A 233      12.849   4.750  -4.751  1.00 97.69           C  
ATOM   3684  HB2 PRO A 233      13.289   5.184  -3.854  1.00 97.69           H  
ATOM   3685  HB3 PRO A 233      13.355   5.124  -5.642  1.00 97.69           H  
ATOM   3686  O   PRO A 233      15.271   2.812  -4.554  1.00 97.69           O  
ATOM   3687  CG  PRO A 233      11.355   5.066  -4.779  1.00 97.69           C  
ATOM   3688  HG2 PRO A 233      10.967   4.942  -5.790  1.00 97.69           H  
ATOM   3689  HG3 PRO A 233      11.143   6.067  -4.404  1.00 97.69           H  
ATOM   3690  CD  PRO A 233      10.779   3.989  -3.869  1.00 97.69           C  
ATOM   3691  HD2 PRO A 233       9.741   3.786  -4.134  1.00 97.69           H  
ATOM   3692  HD3 PRO A 233      10.863   4.322  -2.835  1.00 97.69           H  
ATOM   3693  N   ASP A 234      14.101   2.395  -2.681  1.00 98.17           N  
ATOM   3694  H   ASP A 234      13.194   2.434  -2.239  1.00 98.17           H  
ATOM   3695  CA  ASP A 234      15.181   1.874  -1.835  1.00 98.17           C  
ATOM   3696  HA  ASP A 234      16.136   2.043  -2.332  1.00 98.17           H  
ATOM   3697  C   ASP A 234      15.087   0.362  -1.556  1.00 98.17           C  
ATOM   3698  CB  ASP A 234      15.185   2.652  -0.507  1.00 98.17           C  
ATOM   3699  HB2 ASP A 234      16.074   2.378   0.060  1.00 98.17           H  
ATOM   3700  HB3 ASP A 234      15.244   3.719  -0.718  1.00 98.17           H  
ATOM   3701  O   ASP A 234      15.986  -0.190  -0.920  1.00 98.17           O  
ATOM   3702  CG  ASP A 234      13.937   2.381   0.346  1.00 98.17           C  
ATOM   3703  OD1 ASP A 234      12.811   2.402  -0.210  1.00 98.17           O  
ATOM   3704  OD2 ASP A 234      14.055   2.271   1.585  1.00 98.17           O  
ATOM   3705  N   LYS A 235      14.013  -0.310  -1.991  1.00 97.99           N  
ATOM   3706  H   LYS A 235      13.357   0.173  -2.588  1.00 97.99           H  
ATOM   3707  CA  LYS A 235      13.803  -1.743  -1.769  1.00 97.99           C  
ATOM   3708  HA  LYS A 235      14.780  -2.212  -1.656  1.00 97.99           H  
ATOM   3709  C   LYS A 235      13.119  -2.387  -2.970  1.00 97.99           C  
ATOM   3710  CB  LYS A 235      13.018  -1.969  -0.469  1.00 97.99           C  
ATOM   3711  HB2 LYS A 235      13.459  -1.369   0.327  1.00 97.99           H  
ATOM   3712  HB3 LYS A 235      11.981  -1.662  -0.602  1.00 97.99           H  
ATOM   3713  O   LYS A 235      11.913  -2.236  -3.178  1.00 97.99           O  
ATOM   3714  CG  LYS A 235      13.088  -3.451  -0.069  1.00 97.99           C  
ATOM   3715  HG2 LYS A 235      14.127  -3.729   0.106  1.00 97.99           H  
ATOM   3716  HG3 LYS A 235      12.691  -4.068  -0.875  1.00 97.99           H  
ATOM   3717  CD  LYS A 235      12.278  -3.709   1.201  1.00 97.99           C  
ATOM   3718  HD2 LYS A 235      12.680  -3.121   2.026  1.00 97.99           H  
ATOM   3719  HD3 LYS A 235      11.252  -3.403   0.999  1.00 97.99           H  
ATOM   3720  CE  LYS A 235      12.277  -5.198   1.551  1.00 97.99           C  
ATOM   3721  HE2 LYS A 235      13.281  -5.511   1.836  1.00 97.99           H  
ATOM   3722  HE3 LYS A 235      12.002  -5.758   0.657  1.00 97.99           H  
ATOM   3723  NZ  LYS A 235      11.299  -5.485   2.626  1.00 97.99           N  
ATOM   3724  HZ1 LYS A 235      10.446  -4.975   2.448  1.00 97.99           H  
ATOM   3725  HZ2 LYS A 235      11.036  -6.460   2.594  1.00 97.99           H  
ATOM   3726  HZ3 LYS A 235      11.650  -5.234   3.539  1.00 97.99           H  
ATOM   3727  N   ASP A 236      13.912  -3.142  -3.715  1.00 98.29           N  
ATOM   3728  H   ASP A 236      14.892  -3.204  -3.481  1.00 98.29           H  
ATOM   3729  CA  ASP A 236      13.480  -3.860  -4.903  1.00 98.29           C  
ATOM   3730  HA  ASP A 236      12.680  -3.290  -5.377  1.00 98.29           H  
ATOM   3731  C   ASP A 236      12.941  -5.249  -4.554  1.00 98.29           C  
ATOM   3732  CB  ASP A 236      14.658  -3.945  -5.884  1.00 98.29           C  
ATOM   3733  HB2 ASP A 236      15.170  -2.983  -5.915  1.00 98.29           H  
ATOM   3734  HB3 ASP A 236      15.375  -4.691  -5.541  1.00 98.29           H  
ATOM   3735  O   ASP A 236      13.667  -6.083  -4.011  1.00 98.29           O  
ATOM   3736  CG  ASP A 236      14.197  -4.283  -7.297  1.00 98.29           C  
ATOM   3737  OD1 ASP A 236      12.962  -4.400  -7.466  1.00 98.29           O  
ATOM   3738  OD2 ASP A 236      15.088  -4.287  -8.172  1.00 98.29           O  
ATOM   3739  N   ASN A 237      11.658  -5.480  -4.823  1.00 97.99           N  
ATOM   3740  H   ASN A 237      11.128  -4.753  -5.281  1.00 97.99           H  
ATOM   3741  CA  ASN A 237      11.030  -6.795  -4.716  1.00 97.99           C  
ATOM   3742  HA  ASN A 237      11.805  -7.552  -4.597  1.00 97.99           H  
ATOM   3743  C   ASN A 237      10.272  -7.166  -6.002  1.00 97.99           C  
ATOM   3744  CB  ASN A 237      10.098  -6.845  -3.488  1.00 97.99           C  
ATOM   3745  HB2 ASN A 237       9.734  -7.866  -3.372  1.00 97.99           H  
ATOM   3746  HB3 ASN A 237       9.240  -6.200  -3.681  1.00 97.99           H  
ATOM   3747  O   ASN A 237       9.594  -8.190  -6.011  1.00 97.99           O  
ATOM   3748  CG  ASN A 237      10.753  -6.444  -2.179  1.00 97.99           C  
ATOM   3749  ND2 ASN A 237      10.305  -5.368  -1.582  1.00 97.99           N  
ATOM   3750 HD21 ASN A 237      10.888  -4.949  -0.872  1.00 97.99           H  
ATOM   3751 HD22 ASN A 237       9.545  -4.870  -2.022  1.00 97.99           H  
ATOM   3752  OD1 ASN A 237      11.613  -7.105  -1.618  1.00 97.99           O  
ATOM   3753  N   ASP A 238      10.324  -6.338  -7.051  1.00 96.99           N  
ATOM   3754  H   ASP A 238      11.097  -5.694  -7.129  1.00 96.99           H  
ATOM   3755  CA  ASP A 238       9.539  -6.594  -8.255  1.00 96.99           C  
ATOM   3756  HA  ASP A 238       8.563  -6.961  -7.935  1.00 96.99           H  
ATOM   3757  C   ASP A 238      10.142  -7.742  -9.082  1.00 96.99           C  
ATOM   3758  CB  ASP A 238       9.239  -5.280  -8.991  1.00 96.99           C  
ATOM   3759  HB2 ASP A 238       8.552  -5.489  -9.811  1.00 96.99           H  
ATOM   3760  HB3 ASP A 238       8.715  -4.633  -8.288  1.00 96.99           H  
ATOM   3761  O   ASP A 238      11.212  -8.265  -8.768  1.00 96.99           O  
ATOM   3762  CG  ASP A 238      10.442  -4.521  -9.547  1.00 96.99           C  
ATOM   3763  OD1 ASP A 238      11.029  -5.065 -10.500  1.00 96.99           O  
ATOM   3764  OD2 ASP A 238      10.622  -3.341  -9.135  1.00 96.99           O  
ATOM   3765  N   VAL A 239       9.393  -8.245 -10.068  1.00 95.11           N  
ATOM   3766  H   VAL A 239       8.576  -7.728 -10.359  1.00 95.11           H  
ATOM   3767  CA  VAL A 239       9.836  -9.401 -10.875  1.00 95.11           C  
ATOM   3768  HA  VAL A 239      10.553  -9.976 -10.288  1.00 95.11           H  
ATOM   3769  C   VAL A 239      10.608  -8.976 -12.124  1.00 95.11           C  
ATOM   3770  CB  VAL A 239       8.685 -10.364 -11.221  1.00 95.11           C  
ATOM   3771  HB  VAL A 239       9.089 -11.199 -11.794  1.00 95.11           H  
ATOM   3772  O   VAL A 239      11.041  -9.837 -12.893  1.00 95.11           O  
ATOM   3773  CG1 VAL A 239       8.042 -10.953  -9.957  1.00 95.11           C  
ATOM   3774 HG11 VAL A 239       8.813 -11.435  -9.355  1.00 95.11           H  
ATOM   3775 HG12 VAL A 239       7.291 -11.694 -10.234  1.00 95.11           H  
ATOM   3776 HG13 VAL A 239       7.579 -10.164  -9.365  1.00 95.11           H  
ATOM   3777  CG2 VAL A 239       7.581  -9.708 -12.055  1.00 95.11           C  
ATOM   3778 HG21 VAL A 239       8.009  -9.260 -12.951  1.00 95.11           H  
ATOM   3779 HG22 VAL A 239       6.847 -10.457 -12.354  1.00 95.11           H  
ATOM   3780 HG23 VAL A 239       7.096  -8.935 -11.460  1.00 95.11           H  
ATOM   3781  N   SER A 240      10.753  -7.668 -12.351  1.00 94.76           N  
ATOM   3782  H   SER A 240      10.528  -7.019 -11.610  1.00 94.76           H  
ATOM   3783  CA  SER A 240      11.474  -7.130 -13.494  1.00 94.76           C  
ATOM   3784  HA  SER A 240      11.125  -7.642 -14.392  1.00 94.76           H  
ATOM   3785  C   SER A 240      12.978  -7.363 -13.345  1.00 94.76           C  
ATOM   3786  CB  SER A 240      11.180  -5.636 -13.650  1.00 94.76           C  
ATOM   3787  HB2 SER A 240      11.700  -5.078 -12.871  1.00 94.76           H  
ATOM   3788  HB3 SER A 240      10.108  -5.464 -13.549  1.00 94.76           H  
ATOM   3789  O   SER A 240      13.521  -7.497 -12.254  1.00 94.76           O  
ATOM   3790  OG  SER A 240      11.611  -5.186 -14.928  1.00 94.76           O  
ATOM   3791  HG  SER A 240      10.895  -5.395 -15.534  1.00 94.76           H  
ATOM   3792  N   GLY A 241      13.693  -7.363 -14.473  1.00 93.54           N  
ATOM   3793  H   GLY A 241      13.187  -7.248 -15.339  1.00 93.54           H  
ATOM   3794  CA  GLY A 241      15.152  -7.193 -14.459  1.00 93.54           C  
ATOM   3795  HA2 GLY A 241      15.585  -7.837 -13.693  1.00 93.54           H  
ATOM   3796  HA3 GLY A 241      15.555  -7.482 -15.430  1.00 93.54           H  
ATOM   3797  C   GLY A 241      15.583  -5.748 -14.168  1.00 93.54           C  
ATOM   3798  O   GLY A 241      16.776  -5.466 -14.047  1.00 93.54           O  
ATOM   3799  N   ARG A 242      14.620  -4.822 -14.121  1.00 93.40           N  
ATOM   3800  H   ARG A 242      13.670  -5.161 -14.147  1.00 93.40           H  
ATOM   3801  CA  ARG A 242      14.781  -3.414 -13.744  1.00 93.40           C  
ATOM   3802  HA  ARG A 242      15.832  -3.135 -13.807  1.00 93.40           H  
ATOM   3803  C   ARG A 242      14.339  -3.233 -12.293  1.00 93.40           C  
ATOM   3804  CB  ARG A 242      13.940  -2.545 -14.695  1.00 93.40           C  
ATOM   3805  HB2 ARG A 242      12.891  -2.825 -14.598  1.00 93.40           H  
ATOM   3806  HB3 ARG A 242      14.033  -1.497 -14.410  1.00 93.40           H  
ATOM   3807  O   ARG A 242      13.760  -4.132 -11.717  1.00 93.40           O  
ATOM   3808  CG  ARG A 242      14.387  -2.698 -16.158  1.00 93.40           C  
ATOM   3809  HG2 ARG A 242      14.359  -3.744 -16.464  1.00 93.40           H  
ATOM   3810  HG3 ARG A 242      15.413  -2.339 -16.248  1.00 93.40           H  
ATOM   3811  CD  ARG A 242      13.501  -1.892 -17.106  1.00 93.40           C  
ATOM   3812  HD2 ARG A 242      13.977  -1.862 -18.086  1.00 93.40           H  
ATOM   3813  HD3 ARG A 242      13.431  -0.869 -16.735  1.00 93.40           H  
ATOM   3814  NE  ARG A 242      12.165  -2.497 -17.252  1.00 93.40           N  
ATOM   3815  HE  ARG A 242      12.053  -3.462 -16.977  1.00 93.40           H  
ATOM   3816  NH1 ARG A 242      11.028  -0.595 -17.869  1.00 93.40           N  
ATOM   3817 HH11 ARG A 242      10.156  -0.129 -18.080  1.00 93.40           H  
ATOM   3818 HH12 ARG A 242      11.706  -0.014 -17.396  1.00 93.40           H  
ATOM   3819  NH2 ARG A 242      10.018  -2.607 -17.943  1.00 93.40           N  
ATOM   3820 HH21 ARG A 242       9.167  -2.163 -18.255  1.00 93.40           H  
ATOM   3821 HH22 ARG A 242       9.998  -3.585 -17.693  1.00 93.40           H  
ATOM   3822  CZ  ARG A 242      11.080  -1.890 -17.690  1.00 93.40           C  
ATOM   3823  N   HIS A 243      14.566  -2.045 -11.736  1.00 95.98           N  
ATOM   3824  H   HIS A 243      15.011  -1.334 -12.297  1.00 95.98           H  
ATOM   3825  CA  HIS A 243      13.988  -1.664 -10.449  1.00 95.98           C  
ATOM   3826  HA  HIS A 243      13.592  -2.551  -9.953  1.00 95.98           H  
ATOM   3827  C   HIS A 243      12.820  -0.700 -10.694  1.00 95.98           C  
ATOM   3828  CB  HIS A 243      15.090  -1.094  -9.547  1.00 95.98           C  
ATOM   3829  HB2 HIS A 243      15.879  -1.840  -9.456  1.00 95.98           H  
ATOM   3830  HB3 HIS A 243      15.510  -0.196 -10.001  1.00 95.98           H  
ATOM   3831  O   HIS A 243      13.014   0.522 -10.775  1.00 95.98           O  
ATOM   3832  CG  HIS A 243      14.601  -0.770  -8.161  1.00 95.98           C  
ATOM   3833  CD2 HIS A 243      15.313  -0.139  -7.181  1.00 95.98           C  
ATOM   3834  HD2 HIS A 243      16.322   0.234  -7.270  1.00 95.98           H  
ATOM   3835  ND1 HIS A 243      13.397  -1.154  -7.613  1.00 95.98           N  
ATOM   3836  HD1 HIS A 243      12.835  -1.922  -7.954  1.00 95.98           H  
ATOM   3837  CE1 HIS A 243      13.381  -0.727  -6.343  1.00 95.98           C  
ATOM   3838  HE1 HIS A 243      12.615  -0.987  -5.627  1.00 95.98           H  
ATOM   3839  NE2 HIS A 243      14.521  -0.086  -6.036  1.00 95.98           N  
ATOM   3840  N   CYS A 244      11.608  -1.241 -10.850  1.00 97.89           N  
ATOM   3841  H   CYS A 244      11.495  -2.229 -10.674  1.00 97.89           H  
ATOM   3842  CA  CYS A 244      10.438  -0.496 -11.323  1.00 97.89           C  
ATOM   3843  HA  CYS A 244      10.639  -0.120 -12.327  1.00 97.89           H  
ATOM   3844  C   CYS A 244      10.115   0.698 -10.419  1.00 97.89           C  
ATOM   3845  CB  CYS A 244       9.231  -1.435 -11.384  1.00 97.89           C  
ATOM   3846  HB2 CYS A 244       8.345  -0.861 -11.654  1.00 97.89           H  
ATOM   3847  HB3 CYS A 244       9.066  -1.845 -10.388  1.00 97.89           H  
ATOM   3848  O   CYS A 244       9.882   1.804 -10.901  1.00 97.89           O  
ATOM   3849  SG  CYS A 244       9.375  -2.834 -12.524  1.00 97.89           S  
ATOM   3850  N   ALA A 245      10.178   0.519  -9.099  1.00 97.64           N  
ATOM   3851  H   ALA A 245      10.365  -0.413  -8.757  1.00 97.64           H  
ATOM   3852  CA  ALA A 245       9.897   1.601  -8.156  1.00 97.64           C  
ATOM   3853  HA  ALA A 245       8.897   1.984  -8.355  1.00 97.64           H  
ATOM   3854  C   ALA A 245      10.865   2.789  -8.297  1.00 97.64           C  
ATOM   3855  CB  ALA A 245       9.925   1.021  -6.743  1.00 97.64           C  
ATOM   3856  HB1 ALA A 245      10.925   0.657  -6.507  1.00 97.64           H  
ATOM   3857  HB2 ALA A 245       9.640   1.801  -6.036  1.00 97.64           H  
ATOM   3858  HB3 ALA A 245       9.214   0.199  -6.664  1.00 97.64           H  
ATOM   3859  O   ALA A 245      10.464   3.945  -8.142  1.00 97.64           O  
ATOM   3860  N   LYS A 246      12.132   2.526  -8.640  1.00 96.32           N  
ATOM   3861  H   LYS A 246      12.382   1.562  -8.809  1.00 96.32           H  
ATOM   3862  CA  LYS A 246      13.130   3.567  -8.913  1.00 96.32           C  
ATOM   3863  HA  LYS A 246      13.025   4.354  -8.166  1.00 96.32           H  
ATOM   3864  C   LYS A 246      12.915   4.228 -10.276  1.00 96.32           C  
ATOM   3865  CB  LYS A 246      14.519   2.937  -8.778  1.00 96.32           C  
ATOM   3866  HB2 LYS A 246      14.581   2.468  -7.796  1.00 96.32           H  
ATOM   3867  HB3 LYS A 246      14.647   2.167  -9.539  1.00 96.32           H  
ATOM   3868  O   LYS A 246      13.122   5.433 -10.405  1.00 96.32           O  
ATOM   3869  CG  LYS A 246      15.650   3.963  -8.901  1.00 96.32           C  
ATOM   3870  HG2 LYS A 246      15.502   4.754  -8.165  1.00 96.32           H  
ATOM   3871  HG3 LYS A 246      15.656   4.395  -9.901  1.00 96.32           H  
ATOM   3872  CD  LYS A 246      16.989   3.270  -8.642  1.00 96.32           C  
ATOM   3873  HD2 LYS A 246      17.132   2.482  -9.382  1.00 96.32           H  
ATOM   3874  HD3 LYS A 246      16.964   2.823  -7.648  1.00 96.32           H  
ATOM   3875  CE  LYS A 246      18.134   4.279  -8.724  1.00 96.32           C  
ATOM   3876  HE2 LYS A 246      18.148   4.710  -9.724  1.00 96.32           H  
ATOM   3877  HE3 LYS A 246      17.938   5.079  -8.010  1.00 96.32           H  
ATOM   3878  NZ  LYS A 246      19.425   3.619  -8.418  1.00 96.32           N  
ATOM   3879  HZ1 LYS A 246      20.189   4.279  -8.460  1.00 96.32           H  
ATOM   3880  HZ2 LYS A 246      19.388   3.214  -7.493  1.00 96.32           H  
ATOM   3881  HZ3 LYS A 246      19.595   2.871  -9.075  1.00 96.32           H  
ATOM   3882  N   GLU A 247      12.493   3.465 -11.280  1.00 96.01           N  
ATOM   3883  H   GLU A 247      12.371   2.477 -11.111  1.00 96.01           H  
ATOM   3884  CA  GLU A 247      12.198   3.977 -12.622  1.00 96.01           C  
ATOM   3885  HA  GLU A 247      13.035   4.595 -12.948  1.00 96.01           H  
ATOM   3886  C   GLU A 247      10.944   4.870 -12.633  1.00 96.01           C  
ATOM   3887  CB  GLU A 247      12.087   2.791 -13.597  1.00 96.01           C  
ATOM   3888  HB2 GLU A 247      12.995   2.195 -13.504  1.00 96.01           H  
ATOM   3889  HB3 GLU A 247      11.234   2.170 -13.325  1.00 96.01           H  
ATOM   3890  O   GLU A 247      10.999   6.007 -13.120  1.00 96.01           O  
ATOM   3891  CG  GLU A 247      11.940   3.248 -15.058  1.00 96.01           C  
ATOM   3892  HG2 GLU A 247      11.001   3.792 -15.163  1.00 96.01           H  
ATOM   3893  HG3 GLU A 247      12.751   3.940 -15.286  1.00 96.01           H  
ATOM   3894  CD  GLU A 247      11.973   2.092 -16.075  1.00 96.01           C  
ATOM   3895  OE1 GLU A 247      11.632   2.334 -17.251  1.00 96.01           O  
ATOM   3896  OE2 GLU A 247      12.376   0.961 -15.728  1.00 96.01           O  
ATOM   3897  N   TYR A 248       9.847   4.393 -12.040  1.00 95.79           N  
ATOM   3898  H   TYR A 248       9.888   3.449 -11.683  1.00 95.79           H  
ATOM   3899  CA  TYR A 248       8.525   5.032 -12.049  1.00 95.79           C  
ATOM   3900  HA  TYR A 248       8.482   5.695 -12.913  1.00 95.79           H  
ATOM   3901  C   TYR A 248       8.246   5.927 -10.833  1.00 95.79           C  
ATOM   3902  CB  TYR A 248       7.449   3.961 -12.267  1.00 95.79           C  
ATOM   3903  HB2 TYR A 248       7.495   3.226 -11.463  1.00 95.79           H  
ATOM   3904  HB3 TYR A 248       6.465   4.429 -12.233  1.00 95.79           H  
ATOM   3905  O   TYR A 248       7.239   6.632 -10.808  1.00 95.79           O  
ATOM   3906  CG  TYR A 248       7.590   3.267 -13.608  1.00 95.79           C  
ATOM   3907  CD1 TYR A 248       7.218   3.941 -14.787  1.00 95.79           C  
ATOM   3908  HD1 TYR A 248       6.782   4.927 -14.725  1.00 95.79           H  
ATOM   3909  CD2 TYR A 248       8.143   1.978 -13.691  1.00 95.79           C  
ATOM   3910  HD2 TYR A 248       8.443   1.453 -12.796  1.00 95.79           H  
ATOM   3911  CE1 TYR A 248       7.363   3.317 -16.042  1.00 95.79           C  
ATOM   3912  HE1 TYR A 248       7.042   3.825 -16.939  1.00 95.79           H  
ATOM   3913  CE2 TYR A 248       8.335   1.377 -14.946  1.00 95.79           C  
ATOM   3914  HE2 TYR A 248       8.843   0.429 -15.036  1.00 95.79           H  
ATOM   3915  OH  TYR A 248       8.059   1.398 -17.321  1.00 95.79           O  
ATOM   3916  HH  TYR A 248       7.796   1.986 -18.032  1.00 95.79           H  
ATOM   3917  CZ  TYR A 248       7.914   2.022 -16.121  1.00 95.79           C  
ATOM   3918  N   GLY A 249       9.174   5.979  -9.871  1.00 93.34           N  
ATOM   3919  H   GLY A 249       9.930   5.310  -9.909  1.00 93.34           H  
ATOM   3920  CA  GLY A 249       9.227   7.006  -8.826  1.00 93.34           C  
ATOM   3921  HA2 GLY A 249       9.123   7.992  -9.280  1.00 93.34           H  
ATOM   3922  HA3 GLY A 249      10.201   6.950  -8.341  1.00 93.34           H  
ATOM   3923  C   GLY A 249       8.164   6.875  -7.737  1.00 93.34           C  
ATOM   3924  O   GLY A 249       7.780   7.873  -7.139  1.00 93.34           O  
ATOM   3925  N   ALA A 250       7.673   5.670  -7.469  1.00 96.50           N  
ATOM   3926  H   ALA A 250       8.046   4.872  -7.962  1.00 96.50           H  
ATOM   3927  CA  ALA A 250       6.634   5.452  -6.469  1.00 96.50           C  
ATOM   3928  HA  ALA A 250       6.737   6.186  -5.670  1.00 96.50           H  
ATOM   3929  C   ALA A 250       6.745   4.065  -5.847  1.00 96.50           C  
ATOM   3930  CB  ALA A 250       5.273   5.655  -7.133  1.00 96.50           C  
ATOM   3931  HB1 ALA A 250       4.484   5.518  -6.394  1.00 96.50           H  
ATOM   3932  HB2 ALA A 250       5.126   4.944  -7.946  1.00 96.50           H  
ATOM   3933  HB3 ALA A 250       5.214   6.665  -7.537  1.00 96.50           H  
ATOM   3934  O   ALA A 250       7.349   3.171  -6.434  1.00 96.50           O  
ATOM   3935  N   GLY A 251       6.139   3.883  -4.675  1.00 98.36           N  
ATOM   3936  H   GLY A 251       5.580   4.637  -4.303  1.00 98.36           H  
ATOM   3937  CA  GLY A 251       5.951   2.568  -4.079  1.00 98.36           C  
ATOM   3938  HA2 GLY A 251       5.864   2.644  -2.996  1.00 98.36           H  
ATOM   3939  HA3 GLY A 251       6.826   1.963  -4.319  1.00 98.36           H  
ATOM   3940  C   GLY A 251       4.691   1.904  -4.623  1.00 98.36           C  
ATOM   3941  O   GLY A 251       3.626   2.529  -4.625  1.00 98.36           O  
ATOM   3942  N   TRP A 252       4.803   0.662  -5.089  1.00 98.54           N  
ATOM   3943  H   TRP A 252       5.692   0.189  -5.008  1.00 98.54           H  
ATOM   3944  CA  TRP A 252       3.683  -0.085  -5.664  1.00 98.54           C  
ATOM   3945  HA  TRP A 252       2.805   0.069  -5.037  1.00 98.54           H  
ATOM   3946  C   TRP A 252       3.966  -1.589  -5.703  1.00 98.54           C  
ATOM   3947  CB  TRP A 252       3.389   0.435  -7.082  1.00 98.54           C  
ATOM   3948  HB2 TRP A 252       4.091  -0.027  -7.776  1.00 98.54           H  
ATOM   3949  HB3 TRP A 252       3.544   1.513  -7.124  1.00 98.54           H  
ATOM   3950  O   TRP A 252       5.108  -2.023  -5.546  1.00 98.54           O  
ATOM   3951  CG  TRP A 252       2.008   0.176  -7.586  1.00 98.54           C  
ATOM   3952  CD1 TRP A 252       1.698  -0.424  -8.755  1.00 98.54           C  
ATOM   3953  HD1 TRP A 252       2.423  -0.775  -9.475  1.00 98.54           H  
ATOM   3954  CD2 TRP A 252       0.736   0.560  -6.984  1.00 98.54           C  
ATOM   3955  CE2 TRP A 252      -0.314   0.134  -7.849  1.00 98.54           C  
ATOM   3956  CE3 TRP A 252       0.368   1.246  -5.807  1.00 98.54           C  
ATOM   3957  HE3 TRP A 252       1.140   1.595  -5.138  1.00 98.54           H  
ATOM   3958  NE1 TRP A 252       0.326  -0.458  -8.911  1.00 98.54           N  
ATOM   3959  HE1 TRP A 252      -0.126  -0.748  -9.766  1.00 98.54           H  
ATOM   3960  CH2 TRP A 252      -1.996   1.032  -6.370  1.00 98.54           C  
ATOM   3961  HH2 TRP A 252      -3.034   1.201  -6.128  1.00 98.54           H  
ATOM   3962  CZ2 TRP A 252      -1.662   0.366  -7.559  1.00 98.54           C  
ATOM   3963  HZ2 TRP A 252      -2.427   0.031  -8.244  1.00 98.54           H  
ATOM   3964  CZ3 TRP A 252      -0.985   1.481  -5.501  1.00 98.54           C  
ATOM   3965  HZ3 TRP A 252      -1.253   2.005  -4.595  1.00 98.54           H  
ATOM   3966  N   TRP A 253       2.930  -2.385  -5.960  1.00 98.59           N  
ATOM   3967  H   TRP A 253       2.023  -1.962  -6.090  1.00 98.59           H  
ATOM   3968  CA  TRP A 253       3.047  -3.821  -6.232  1.00 98.59           C  
ATOM   3969  HA  TRP A 253       3.823  -4.250  -5.598  1.00 98.59           H  
ATOM   3970  C   TRP A 253       3.470  -4.063  -7.684  1.00 98.59           C  
ATOM   3971  CB  TRP A 253       1.724  -4.510  -5.885  1.00 98.59           C  
ATOM   3972  HB2 TRP A 253       0.937  -4.128  -6.534  1.00 98.59           H  
ATOM   3973  HB3 TRP A 253       1.821  -5.579  -6.076  1.00 98.59           H  
ATOM   3974  O   TRP A 253       2.687  -4.563  -8.487  1.00 98.59           O  
ATOM   3975  CG  TRP A 253       1.292  -4.330  -4.469  1.00 98.59           C  
ATOM   3976  CD1 TRP A 253       1.760  -5.029  -3.414  1.00 98.59           C  
ATOM   3977  HD1 TRP A 253       2.500  -5.813  -3.475  1.00 98.59           H  
ATOM   3978  CD2 TRP A 253       0.312  -3.394  -3.931  1.00 98.59           C  
ATOM   3979  CE2 TRP A 253       0.225  -3.602  -2.521  1.00 98.59           C  
ATOM   3980  CE3 TRP A 253      -0.494  -2.379  -4.488  1.00 98.59           C  
ATOM   3981  HE3 TRP A 253      -0.463  -2.199  -5.553  1.00 98.59           H  
ATOM   3982  NE1 TRP A 253       1.102  -4.636  -2.268  1.00 98.59           N  
ATOM   3983  HE1 TRP A 253       1.248  -5.095  -1.381  1.00 98.59           H  
ATOM   3984  CH2 TRP A 253      -1.415  -1.839  -2.293  1.00 98.59           C  
ATOM   3985  HH2 TRP A 253      -2.089  -1.259  -1.679  1.00 98.59           H  
ATOM   3986  CZ2 TRP A 253      -0.595  -2.813  -1.705  1.00 98.59           C  
ATOM   3987  HZ2 TRP A 253      -0.587  -2.937  -0.632  1.00 98.59           H  
ATOM   3988  CZ3 TRP A 253      -1.356  -1.617  -3.679  1.00 98.59           C  
ATOM   3989  HZ3 TRP A 253      -1.976  -0.858  -4.132  1.00 98.59           H  
ATOM   3990  N   TYR A 254       4.665  -3.614  -8.071  1.00 98.26           N  
ATOM   3991  H   TYR A 254       5.284  -3.225  -7.374  1.00 98.26           H  
ATOM   3992  CA  TYR A 254       5.128  -3.725  -9.457  1.00 98.26           C  
ATOM   3993  HA  TYR A 254       4.358  -3.304 -10.103  1.00 98.26           H  
ATOM   3994  C   TYR A 254       5.331  -5.187  -9.886  1.00 98.26           C  
ATOM   3995  CB  TYR A 254       6.405  -2.908  -9.682  1.00 98.26           C  
ATOM   3996  HB2 TYR A 254       7.171  -3.258  -8.990  1.00 98.26           H  
ATOM   3997  HB3 TYR A 254       6.768  -3.102 -10.691  1.00 98.26           H  
ATOM   3998  O   TYR A 254       5.815  -6.022  -9.121  1.00 98.26           O  
ATOM   3999  CG  TYR A 254       6.241  -1.412  -9.518  1.00 98.26           C  
ATOM   4000  CD1 TYR A 254       5.640  -0.637 -10.527  1.00 98.26           C  
ATOM   4001  HD1 TYR A 254       5.301  -1.120 -11.431  1.00 98.26           H  
ATOM   4002  CD2 TYR A 254       6.717  -0.790  -8.357  1.00 98.26           C  
ATOM   4003  HD2 TYR A 254       7.156  -1.389  -7.573  1.00 98.26           H  
ATOM   4004  CE1 TYR A 254       5.511   0.759 -10.374  1.00 98.26           C  
ATOM   4005  HE1 TYR A 254       5.050   1.370 -11.136  1.00 98.26           H  
ATOM   4006  CE2 TYR A 254       6.608   0.597  -8.204  1.00 98.26           C  
ATOM   4007  HE2 TYR A 254       6.966   1.047  -7.290  1.00 98.26           H  
ATOM   4008  OH  TYR A 254       5.946   2.723  -9.058  1.00 98.26           O  
ATOM   4009  HH  TYR A 254       6.322   2.975  -8.211  1.00 98.26           H  
ATOM   4010  CZ  TYR A 254       6.014   1.380  -9.214  1.00 98.26           C  
ATOM   4011  N   SER A 255       4.965  -5.477 -11.134  1.00 96.43           N  
ATOM   4012  H   SER A 255       4.602  -4.723 -11.700  1.00 96.43           H  
ATOM   4013  CA  SER A 255       5.300  -6.709 -11.843  1.00 96.43           C  
ATOM   4014  HA  SER A 255       5.615  -7.443 -11.101  1.00 96.43           H  
ATOM   4015  C   SER A 255       6.512  -6.477 -12.758  1.00 96.43           C  
ATOM   4016  CB  SER A 255       4.064  -7.302 -12.533  1.00 96.43           C  
ATOM   4017  HB2 SER A 255       3.308  -7.505 -11.774  1.00 96.43           H  
ATOM   4018  HB3 SER A 255       4.335  -8.242 -13.014  1.00 96.43           H  
ATOM   4019  O   SER A 255       7.629  -6.408 -12.258  1.00 96.43           O  
ATOM   4020  OG  SER A 255       3.513  -6.421 -13.496  1.00 96.43           O  
ATOM   4021  HG  SER A 255       2.625  -6.724 -13.699  1.00 96.43           H  
ATOM   4022  N   ASP A 256       6.309  -6.316 -14.068  1.00 95.58           N  
ATOM   4023  H   ASP A 256       5.351  -6.358 -14.387  1.00 95.58           H  
ATOM   4024  CA  ASP A 256       7.334  -5.922 -15.050  1.00 95.58           C  
ATOM   4025  HA  ASP A 256       8.148  -5.422 -14.525  1.00 95.58           H  
ATOM   4026  C   ASP A 256       6.775  -4.913 -16.078  1.00 95.58           C  
ATOM   4027  CB  ASP A 256       7.937  -7.160 -15.736  1.00 95.58           C  
ATOM   4028  HB2 ASP A 256       8.347  -7.820 -14.972  1.00 95.58           H  
ATOM   4029  HB3 ASP A 256       7.152  -7.699 -16.266  1.00 95.58           H  
ATOM   4030  O   ASP A 256       6.508  -5.230 -17.230  1.00 95.58           O  
ATOM   4031  CG  ASP A 256       9.067  -6.794 -16.718  1.00 95.58           C  
ATOM   4032  OD1 ASP A 256       9.695  -5.712 -16.551  1.00 95.58           O  
ATOM   4033  OD2 ASP A 256       9.351  -7.616 -17.612  1.00 95.58           O  
ATOM   4034  N   CYS A 257       6.498  -3.661 -15.730  1.00 95.39           N  
ATOM   4035  H   CYS A 257       6.147  -3.098 -16.491  1.00 95.39           H  
ATOM   4036  CA  CYS A 257       6.521  -3.078 -14.392  1.00 95.39           C  
ATOM   4037  HA  CYS A 257       7.000  -3.753 -13.682  1.00 95.39           H  
ATOM   4038  C   CYS A 257       5.105  -2.831 -13.870  1.00 95.39           C  
ATOM   4039  CB  CYS A 257       7.339  -1.787 -14.437  1.00 95.39           C  
ATOM   4040  HB2 CYS A 257       7.085  -1.222 -15.334  1.00 95.39           H  
ATOM   4041  HB3 CYS A 257       7.076  -1.177 -13.572  1.00 95.39           H  
ATOM   4042  O   CYS A 257       4.809  -3.166 -12.725  1.00 95.39           O  
ATOM   4043  SG  CYS A 257       9.127  -2.060 -14.385  1.00 95.39           S  
ATOM   4044  N   HIS A 258       4.215  -2.244 -14.673  1.00 97.10           N  
ATOM   4045  H   HIS A 258       4.459  -1.987 -15.619  1.00 97.10           H  
ATOM   4046  CA  HIS A 258       2.852  -1.976 -14.234  1.00 97.10           C  
ATOM   4047  HA  HIS A 258       2.492  -2.840 -13.674  1.00 97.10           H  
ATOM   4048  C   HIS A 258       1.871  -1.733 -15.380  1.00 97.10           C  
ATOM   4049  CB  HIS A 258       2.840  -0.751 -13.311  1.00 97.10           C  
ATOM   4050  HB2 HIS A 258       1.805  -0.603 -13.003  1.00 97.10           H  
ATOM   4051  HB3 HIS A 258       3.424  -0.945 -12.411  1.00 97.10           H  
ATOM   4052  O   HIS A 258       2.243  -1.201 -16.421  1.00 97.10           O  
ATOM   4053  CG  HIS A 258       3.292   0.540 -13.927  1.00 97.10           C  
ATOM   4054  CD2 HIS A 258       4.537   1.104 -13.863  1.00 97.10           C  
ATOM   4055  HD2 HIS A 258       5.406   0.688 -13.377  1.00 97.10           H  
ATOM   4056  ND1 HIS A 258       2.487   1.404 -14.631  1.00 97.10           N  
ATOM   4057  HD1 HIS A 258       1.536   1.236 -14.927  1.00 97.10           H  
ATOM   4058  CE1 HIS A 258       3.225   2.465 -14.981  1.00 97.10           C  
ATOM   4059  HE1 HIS A 258       2.861   3.309 -15.548  1.00 97.10           H  
ATOM   4060  NE2 HIS A 258       4.479   2.328 -14.529  1.00 97.10           N  
ATOM   4061  N   HIS A 259       0.597  -2.013 -15.104  1.00 97.34           N  
ATOM   4062  H   HIS A 259       0.397  -2.500 -14.242  1.00 97.34           H  
ATOM   4063  CA  HIS A 259      -0.556  -1.529 -15.873  1.00 97.34           C  
ATOM   4064  HA  HIS A 259      -0.218  -1.107 -16.820  1.00 97.34           H  
ATOM   4065  C   HIS A 259      -1.309  -0.405 -15.130  1.00 97.34           C  
ATOM   4066  CB  HIS A 259      -1.450  -2.731 -16.193  1.00 97.34           C  
ATOM   4067  HB2 HIS A 259      -2.382  -2.378 -16.635  1.00 97.34           H  
ATOM   4068  HB3 HIS A 259      -1.690  -3.270 -15.277  1.00 97.34           H  
ATOM   4069  O   HIS A 259      -2.150   0.289 -15.704  1.00 97.34           O  
ATOM   4070  CG  HIS A 259      -0.809  -3.669 -17.182  1.00 97.34           C  
ATOM   4071  CD2 HIS A 259      -0.323  -4.924 -16.945  1.00 97.34           C  
ATOM   4072  HD2 HIS A 259      -0.331  -5.437 -15.995  1.00 97.34           H  
ATOM   4073  ND1 HIS A 259      -0.596  -3.402 -18.511  1.00 97.34           N  
ATOM   4074  HD1 HIS A 259      -0.950  -2.600 -19.012  1.00 97.34           H  
ATOM   4075  CE1 HIS A 259       0.008  -4.460 -19.065  1.00 97.34           C  
ATOM   4076  HE1 HIS A 259       0.276  -4.534 -20.108  1.00 97.34           H  
ATOM   4077  NE2 HIS A 259       0.188  -5.427 -18.147  1.00 97.34           N  
ATOM   4078  N   SER A 260      -0.987  -0.182 -13.852  1.00 97.77           N  
ATOM   4079  H   SER A 260      -0.364  -0.832 -13.394  1.00 97.77           H  
ATOM   4080  CA  SER A 260      -1.456   0.946 -13.044  1.00 97.77           C  
ATOM   4081  HA  SER A 260      -1.770   1.752 -13.707  1.00 97.77           H  
ATOM   4082  C   SER A 260      -0.332   1.482 -12.154  1.00 97.77           C  
ATOM   4083  CB  SER A 260      -2.667   0.531 -12.198  1.00 97.77           C  
ATOM   4084  HB2 SER A 260      -2.975   1.375 -11.581  1.00 97.77           H  
ATOM   4085  HB3 SER A 260      -3.494   0.267 -12.857  1.00 97.77           H  
ATOM   4086  O   SER A 260       0.436   0.712 -11.582  1.00 97.77           O  
ATOM   4087  OG  SER A 260      -2.367  -0.573 -11.364  1.00 97.77           O  
ATOM   4088  HG  SER A 260      -2.394  -1.366 -11.904  1.00 97.77           H  
ATOM   4089  N   ASN A 261      -0.232   2.803 -12.019  1.00 97.59           N  
ATOM   4090  H   ASN A 261      -0.883   3.381 -12.531  1.00 97.59           H  
ATOM   4091  CA  ASN A 261       0.731   3.470 -11.138  1.00 97.59           C  
ATOM   4092  HA  ASN A 261       1.093   2.753 -10.401  1.00 97.59           H  
ATOM   4093  C   ASN A 261       0.031   4.589 -10.359  1.00 97.59           C  
ATOM   4094  CB  ASN A 261       1.948   3.947 -11.951  1.00 97.59           C  
ATOM   4095  HB2 ASN A 261       2.381   3.099 -12.481  1.00 97.59           H  
ATOM   4096  HB3 ASN A 261       1.641   4.699 -12.678  1.00 97.59           H  
ATOM   4097  O   ASN A 261       0.284   5.776 -10.554  1.00 97.59           O  
ATOM   4098  CG  ASN A 261       3.044   4.540 -11.085  1.00 97.59           C  
ATOM   4099  ND2 ASN A 261       3.946   5.286 -11.677  1.00 97.59           N  
ATOM   4100 HD21 ASN A 261       3.929   5.364 -12.684  1.00 97.59           H  
ATOM   4101 HD22 ASN A 261       4.720   5.616 -11.119  1.00 97.59           H  
ATOM   4102  OD1 ASN A 261       3.095   4.345  -9.880  1.00 97.59           O  
ATOM   4103  N   LEU A 262      -0.902   4.219  -9.477  1.00 97.93           N  
ATOM   4104  H   LEU A 262      -1.085   3.232  -9.367  1.00 97.93           H  
ATOM   4105  CA  LEU A 262      -1.743   5.179  -8.743  1.00 97.93           C  
ATOM   4106  HA  LEU A 262      -2.185   5.868  -9.464  1.00 97.93           H  
ATOM   4107  C   LEU A 262      -0.950   6.048  -7.751  1.00 97.93           C  
ATOM   4108  CB  LEU A 262      -2.874   4.416  -8.031  1.00 97.93           C  
ATOM   4109  HB2 LEU A 262      -3.485   5.139  -7.491  1.00 97.93           H  
ATOM   4110  HB3 LEU A 262      -2.438   3.739  -7.297  1.00 97.93           H  
ATOM   4111  O   LEU A 262      -1.388   7.132  -7.360  1.00 97.93           O  
ATOM   4112  CG  LEU A 262      -3.789   3.609  -8.973  1.00 97.93           C  
ATOM   4113  HG  LEU A 262      -3.222   2.792  -9.420  1.00 97.93           H  
ATOM   4114  CD1 LEU A 262      -4.935   2.997  -8.173  1.00 97.93           C  
ATOM   4115 HD11 LEU A 262      -5.520   3.776  -7.683  1.00 97.93           H  
ATOM   4116 HD12 LEU A 262      -5.577   2.426  -8.844  1.00 97.93           H  
ATOM   4117 HD13 LEU A 262      -4.539   2.323  -7.414  1.00 97.93           H  
ATOM   4118  CD2 LEU A 262      -4.351   4.482 -10.098  1.00 97.93           C  
ATOM   4119 HD21 LEU A 262      -4.633   5.464  -9.719  1.00 97.93           H  
ATOM   4120 HD22 LEU A 262      -5.225   4.016 -10.553  1.00 97.93           H  
ATOM   4121 HD23 LEU A 262      -3.592   4.616 -10.869  1.00 97.93           H  
ATOM   4122  N   ASN A 263       0.248   5.602  -7.378  1.00 97.79           N  
ATOM   4123  H   ASN A 263       0.551   4.710  -7.743  1.00 97.79           H  
ATOM   4124  CA  ASN A 263       1.184   6.352  -6.547  1.00 97.79           C  
ATOM   4125  HA  ASN A 263       0.629   7.082  -5.958  1.00 97.79           H  
ATOM   4126  C   ASN A 263       2.187   7.185  -7.365  1.00 97.79           C  
ATOM   4127  CB  ASN A 263       1.834   5.383  -5.552  1.00 97.79           C  
ATOM   4128  HB2 ASN A 263       2.663   5.881  -5.049  1.00 97.79           H  
ATOM   4129  HB3 ASN A 263       2.230   4.516  -6.081  1.00 97.79           H  
ATOM   4130  O   ASN A 263       3.032   7.850  -6.775  1.00 97.79           O  
ATOM   4131  CG  ASN A 263       0.874   4.922  -4.470  1.00 97.79           C  
ATOM   4132  ND2 ASN A 263       1.228   3.885  -3.754  1.00 97.79           N  
ATOM   4133 HD21 ASN A 263       2.085   3.401  -3.980  1.00 97.79           H  
ATOM   4134 HD22 ASN A 263       0.588   3.565  -3.041  1.00 97.79           H  
ATOM   4135  OD1 ASN A 263      -0.181   5.497  -4.235  1.00 97.79           O  
ATOM   4136  N   GLY A 264       2.063   7.221  -8.696  1.00 96.04           N  
ATOM   4137  H   GLY A 264       1.375   6.628  -9.138  1.00 96.04           H  
ATOM   4138  CA  GLY A 264       2.941   7.980  -9.585  1.00 96.04           C  
ATOM   4139  HA2 GLY A 264       2.648   7.783 -10.617  1.00 96.04           H  
ATOM   4140  HA3 GLY A 264       3.963   7.620  -9.465  1.00 96.04           H  
ATOM   4141  C   GLY A 264       2.935   9.498  -9.358  1.00 96.04           C  
ATOM   4142  O   GLY A 264       2.252  10.053  -8.491  1.00 96.04           O  
ATOM   4143  N   MET A 265       3.717  10.211 -10.157  1.00 93.23           N  
ATOM   4144  H   MET A 265       4.205   9.716 -10.888  1.00 93.23           H  
ATOM   4145  CA  MET A 265       3.936  11.653 -10.047  1.00 93.23           C  
ATOM   4146  HA  MET A 265       3.824  11.963  -9.008  1.00 93.23           H  
ATOM   4147  C   MET A 265       2.942  12.440 -10.906  1.00 93.23           C  
ATOM   4148  CB  MET A 265       5.373  11.962 -10.487  1.00 93.23           C  
ATOM   4149  HB2 MET A 265       5.539  11.535 -11.476  1.00 93.23           H  
ATOM   4150  HB3 MET A 265       5.507  13.042 -10.553  1.00 93.23           H  
ATOM   4151  O   MET A 265       2.997  12.385 -12.127  1.00 93.23           O  
ATOM   4152  CG  MET A 265       6.422  11.408  -9.518  1.00 93.23           C  
ATOM   4153  HG2 MET A 265       6.337  11.943  -8.573  1.00 93.23           H  
ATOM   4154  HG3 MET A 265       6.231  10.352  -9.323  1.00 93.23           H  
ATOM   4155  SD  MET A 265       8.123  11.582 -10.119  1.00 93.23           S  
ATOM   4156  CE  MET A 265       8.176  10.146 -11.214  1.00 93.23           C  
ATOM   4157  HE1 MET A 265       9.199   9.992 -11.556  1.00 93.23           H  
ATOM   4158  HE2 MET A 265       7.829   9.260 -10.682  1.00 93.23           H  
ATOM   4159  HE3 MET A 265       7.518  10.339 -12.061  1.00 93.23           H  
ATOM   4160  N   PHE A 266       2.092  13.272 -10.302  1.00 88.24           N  
ATOM   4161  H   PHE A 266       2.044  13.270  -9.294  1.00 88.24           H  
ATOM   4162  CA  PHE A 266       1.091  14.062 -11.040  1.00 88.24           C  
ATOM   4163  HA  PHE A 266       0.359  13.387 -11.484  1.00 88.24           H  
ATOM   4164  C   PHE A 266       1.631  14.932 -12.189  1.00 88.24           C  
ATOM   4165  CB  PHE A 266       0.391  14.989 -10.048  1.00 88.24           C  
ATOM   4166  HB2 PHE A 266       1.092  15.331  -9.286  1.00 88.24           H  
ATOM   4167  HB3 PHE A 266       0.054  15.876 -10.585  1.00 88.24           H  
ATOM   4168  O   PHE A 266       0.893  15.252 -13.115  1.00 88.24           O  
ATOM   4169  CG  PHE A 266      -0.836  14.395  -9.410  1.00 88.24           C  
ATOM   4170  CD1 PHE A 266      -1.968  14.145 -10.207  1.00 88.24           C  
ATOM   4171  HD1 PHE A 266      -1.930  14.282 -11.278  1.00 88.24           H  
ATOM   4172  CD2 PHE A 266      -0.898  14.216  -8.017  1.00 88.24           C  
ATOM   4173  HD2 PHE A 266      -0.037  14.423  -7.398  1.00 88.24           H  
ATOM   4174  CE1 PHE A 266      -3.173  13.754  -9.608  1.00 88.24           C  
ATOM   4175  HE1 PHE A 266      -4.057  13.597 -10.208  1.00 88.24           H  
ATOM   4176  CE2 PHE A 266      -2.111  13.839  -7.423  1.00 88.24           C  
ATOM   4177  HE2 PHE A 266      -2.185  13.745  -6.350  1.00 88.24           H  
ATOM   4178  CZ  PHE A 266      -3.249  13.623  -8.218  1.00 88.24           C  
ATOM   4179  HZ  PHE A 266      -4.199  13.371  -7.770  1.00 88.24           H  
ATOM   4180  N   ASN A 267       2.894  15.357 -12.126  1.00 82.79           N  
ATOM   4181  H   ASN A 267       3.464  15.029 -11.360  1.00 82.79           H  
ATOM   4182  CA  ASN A 267       3.483  16.282 -13.098  1.00 82.79           C  
ATOM   4183  HA  ASN A 267       2.681  16.746 -13.672  1.00 82.79           H  
ATOM   4184  C   ASN A 267       4.356  15.578 -14.155  1.00 82.79           C  
ATOM   4185  CB  ASN A 267       4.195  17.413 -12.334  1.00 82.79           C  
ATOM   4186  HB2 ASN A 267       4.692  18.073 -13.045  1.00 82.79           H  
ATOM   4187  HB3 ASN A 267       4.957  16.985 -11.682  1.00 82.79           H  
ATOM   4188  O   ASN A 267       5.150  16.234 -14.825  1.00 82.79           O  
ATOM   4189  CG  ASN A 267       3.245  18.274 -11.511  1.00 82.79           C  
ATOM   4190  ND2 ASN A 267       3.758  18.939 -10.502  1.00 82.79           N  
ATOM   4191 HD21 ASN A 267       4.745  18.884 -10.294  1.00 82.79           H  
ATOM   4192 HD22 ASN A 267       3.132  19.506  -9.948  1.00 82.79           H  
ATOM   4193  OD1 ASN A 267       2.045  18.368 -11.755  1.00 82.79           O  
ATOM   4194  N   ALA A 268       4.227  14.256 -14.316  1.00 85.34           N  
ATOM   4195  H   ALA A 268       3.560  13.754 -13.747  1.00 85.34           H  
ATOM   4196  CA  ALA A 268       5.039  13.464 -15.240  1.00 85.34           C  
ATOM   4197  HA  ALA A 268       5.896  14.067 -15.542  1.00 85.34           H  
ATOM   4198  C   ALA A 268       4.320  13.094 -16.558  1.00 85.34           C  
ATOM   4199  CB  ALA A 268       5.612  12.263 -14.482  1.00 85.34           C  
ATOM   4200  HB1 ALA A 268       4.808  11.578 -14.211  1.00 85.34           H  
ATOM   4201  HB2 ALA A 268       6.332  11.747 -15.117  1.00 85.34           H  
ATOM   4202  HB3 ALA A 268       6.122  12.601 -13.579  1.00 85.34           H  
ATOM   4203  O   ALA A 268       4.738  12.155 -17.230  1.00 85.34           O  
ATOM   4204  N   THR A 269       3.291  13.850 -16.975  1.00 79.71           N  
ATOM   4205  H   THR A 269       3.044  14.643 -16.400  1.00 79.71           H  
ATOM   4206  CA  THR A 269       2.381  13.599 -18.128  1.00 79.71           C  
ATOM   4207  HA  THR A 269       1.952  12.602 -18.022  1.00 79.71           H  
ATOM   4208  C   THR A 269       3.029  13.619 -19.518  1.00 79.71           C  
ATOM   4209  CB  THR A 269       1.216  14.604 -18.133  1.00 79.71           C  
ATOM   4210  HB  THR A 269       0.569  14.420 -18.991  1.00 79.71           H  
ATOM   4211  O   THR A 269       2.367  13.760 -20.531  1.00 79.71           O  
ATOM   4212  CG2 THR A 269       0.364  14.511 -16.876  1.00 79.71           C  
ATOM   4213 HG21 THR A 269      -0.012  13.491 -16.794  1.00 79.71           H  
ATOM   4214 HG22 THR A 269      -0.487  15.185 -16.969  1.00 79.71           H  
ATOM   4215 HG23 THR A 269       0.937  14.764 -15.984  1.00 79.71           H  
ATOM   4216  OG1 THR A 269       1.705  15.926 -18.186  1.00 79.71           O  
ATOM   4217  HG1 THR A 269       0.938  16.457 -18.414  1.00 79.71           H  
ATOM   4218  N   LYS A 270       4.351  13.525 -19.608  1.00 83.83           N  
ATOM   4219  H   LYS A 270       4.841  13.403 -18.733  1.00 83.83           H  
ATOM   4220  CA  LYS A 270       5.083  13.351 -20.874  1.00 83.83           C  
ATOM   4221  HA  LYS A 270       4.387  13.010 -21.640  1.00 83.83           H  
ATOM   4222  C   LYS A 270       6.141  12.256 -20.783  1.00 83.83           C  
ATOM   4223  CB  LYS A 270       5.678  14.692 -21.330  1.00 83.83           C  
ATOM   4224  HB2 LYS A 270       6.236  14.532 -22.253  1.00 83.83           H  
ATOM   4225  HB3 LYS A 270       6.365  15.064 -20.570  1.00 83.83           H  
ATOM   4226  O   LYS A 270       6.881  12.029 -21.733  1.00 83.83           O  
ATOM   4227  CG  LYS A 270       4.587  15.739 -21.597  1.00 83.83           C  
ATOM   4228  HG2 LYS A 270       4.079  15.985 -20.664  1.00 83.83           H  
ATOM   4229  HG3 LYS A 270       3.862  15.330 -22.300  1.00 83.83           H  
ATOM   4230  CD  LYS A 270       5.176  17.023 -22.180  1.00 83.83           C  
ATOM   4231  HD2 LYS A 270       5.660  16.797 -23.131  1.00 83.83           H  
ATOM   4232  HD3 LYS A 270       5.908  17.434 -21.485  1.00 83.83           H  
ATOM   4233  CE  LYS A 270       4.036  18.022 -22.395  1.00 83.83           C  
ATOM   4234  HE2 LYS A 270       3.294  17.562 -23.047  1.00 83.83           H  
ATOM   4235  HE3 LYS A 270       3.554  18.207 -21.435  1.00 83.83           H  
ATOM   4236  NZ  LYS A 270       4.524  19.292 -22.983  1.00 83.83           N  
ATOM   4237  HZ1 LYS A 270       5.202  19.726 -22.373  1.00 83.83           H  
ATOM   4238  HZ2 LYS A 270       3.752  19.930 -23.113  1.00 83.83           H  
ATOM   4239  HZ3 LYS A 270       4.950  19.119 -23.882  1.00 83.83           H  
ATOM   4240  N   THR A 271       6.231  11.595 -19.632  1.00 88.88           N  
ATOM   4241  H   THR A 271       5.510  11.732 -18.939  1.00 88.88           H  
ATOM   4242  CA  THR A 271       7.172  10.509 -19.378  1.00 88.88           C  
ATOM   4243  HA  THR A 271       7.831  10.383 -20.236  1.00 88.88           H  
ATOM   4244  C   THR A 271       6.378   9.232 -19.174  1.00 88.88           C  
ATOM   4245  CB  THR A 271       8.042  10.792 -18.149  1.00 88.88           C  
ATOM   4246  HB  THR A 271       7.451  10.692 -17.238  1.00 88.88           H  
ATOM   4247  O   THR A 271       5.546   9.164 -18.273  1.00 88.88           O  
ATOM   4248  CG2 THR A 271       9.239   9.848 -18.104  1.00 88.88           C  
ATOM   4249 HG21 THR A 271       9.808   9.929 -19.030  1.00 88.88           H  
ATOM   4250 HG22 THR A 271       8.904   8.818 -17.982  1.00 88.88           H  
ATOM   4251 HG23 THR A 271       9.886  10.132 -17.275  1.00 88.88           H  
ATOM   4252  OG1 THR A 271       8.575  12.095 -18.201  1.00 88.88           O  
ATOM   4253  HG1 THR A 271       7.835  12.689 -18.347  1.00 88.88           H  
ATOM   4254  N   TYR A 272       6.657   8.232 -20.007  1.00 92.10           N  
ATOM   4255  H   TYR A 272       7.357   8.374 -20.721  1.00 92.10           H  
ATOM   4256  CA  TYR A 272       5.947   6.956 -20.017  1.00 92.10           C  
ATOM   4257  HA  TYR A 272       4.951   7.108 -20.433  1.00 92.10           H  
ATOM   4258  C   TYR A 272       5.801   6.361 -18.606  1.00 92.10           C  
ATOM   4259  CB  TYR A 272       6.710   5.994 -20.933  1.00 92.10           C  
ATOM   4260  HB2 TYR A 272       6.763   6.422 -21.934  1.00 92.10           H  
ATOM   4261  HB3 TYR A 272       7.731   5.884 -20.568  1.00 92.10           H  
ATOM   4262  O   TYR A 272       6.795   6.157 -17.907  1.00 92.10           O  
ATOM   4263  CG  TYR A 272       6.079   4.623 -21.028  1.00 92.10           C  
ATOM   4264  CD1 TYR A 272       6.467   3.604 -20.135  1.00 92.10           C  
ATOM   4265  HD1 TYR A 272       7.225   3.803 -19.392  1.00 92.10           H  
ATOM   4266  CD2 TYR A 272       5.083   4.374 -21.987  1.00 92.10           C  
ATOM   4267  HD2 TYR A 272       4.744   5.157 -22.649  1.00 92.10           H  
ATOM   4268  CE1 TYR A 272       5.854   2.337 -20.206  1.00 92.10           C  
ATOM   4269  HE1 TYR A 272       6.128   1.549 -19.521  1.00 92.10           H  
ATOM   4270  CE2 TYR A 272       4.496   3.102 -22.085  1.00 92.10           C  
ATOM   4271  HE2 TYR A 272       3.722   2.899 -22.811  1.00 92.10           H  
ATOM   4272  OH  TYR A 272       4.297   0.862 -21.295  1.00 92.10           O  
ATOM   4273  HH  TYR A 272       4.453   0.285 -20.544  1.00 92.10           H  
ATOM   4274  CZ  TYR A 272       4.876   2.083 -21.193  1.00 92.10           C  
ATOM   4275  N   GLY A 273       4.559   6.111 -18.190  1.00 89.35           N  
ATOM   4276  H   GLY A 273       3.808   6.415 -18.793  1.00 89.35           H  
ATOM   4277  CA  GLY A 273       4.174   5.373 -16.984  1.00 89.35           C  
ATOM   4278  HA2 GLY A 273       4.691   4.413 -16.979  1.00 89.35           H  
ATOM   4279  HA3 GLY A 273       3.103   5.176 -17.032  1.00 89.35           H  
ATOM   4280  C   GLY A 273       4.459   6.062 -15.645  1.00 89.35           C  
ATOM   4281  O   GLY A 273       4.075   5.550 -14.595  1.00 89.35           O  
ATOM   4282  N   LYS A 274       5.117   7.226 -15.632  1.00 94.12           N  
ATOM   4283  H   LYS A 274       5.402   7.611 -16.522  1.00 94.12           H  
ATOM   4284  CA  LYS A 274       5.546   7.879 -14.382  1.00 94.12           C  
ATOM   4285  HA  LYS A 274       5.881   7.116 -13.679  1.00 94.12           H  
ATOM   4286  C   LYS A 274       4.431   8.619 -13.648  1.00 94.12           C  
ATOM   4287  CB  LYS A 274       6.712   8.824 -14.673  1.00 94.12           C  
ATOM   4288  HB2 LYS A 274       6.901   9.410 -13.774  1.00 94.12           H  
ATOM   4289  HB3 LYS A 274       6.439   9.505 -15.478  1.00 94.12           H  
ATOM   4290  O   LYS A 274       4.587   8.928 -12.469  1.00 94.12           O  
ATOM   4291  CG  LYS A 274       7.985   8.063 -15.055  1.00 94.12           C  
ATOM   4292  HG2 LYS A 274       8.007   7.099 -14.549  1.00 94.12           H  
ATOM   4293  HG3 LYS A 274       7.982   7.884 -16.131  1.00 94.12           H  
ATOM   4294  CD  LYS A 274       9.232   8.848 -14.643  1.00 94.12           C  
ATOM   4295  HD2 LYS A 274       9.275   8.851 -13.554  1.00 94.12           H  
ATOM   4296  HD3 LYS A 274       9.178   9.874 -15.008  1.00 94.12           H  
ATOM   4297  CE  LYS A 274      10.471   8.150 -15.204  1.00 94.12           C  
ATOM   4298  HE2 LYS A 274      10.629   8.470 -16.234  1.00 94.12           H  
ATOM   4299  HE3 LYS A 274      10.281   7.076 -15.221  1.00 94.12           H  
ATOM   4300  NZ  LYS A 274      11.665   8.405 -14.372  1.00 94.12           N  
ATOM   4301  HZ1 LYS A 274      12.493   8.066 -14.841  1.00 94.12           H  
ATOM   4302  HZ2 LYS A 274      11.564   7.835 -13.544  1.00 94.12           H  
ATOM   4303  HZ3 LYS A 274      11.755   9.379 -14.124  1.00 94.12           H  
ATOM   4304  N   SER A 275       3.344   8.933 -14.342  1.00 94.64           N  
ATOM   4305  H   SER A 275       3.307   8.649 -15.311  1.00 94.64           H  
ATOM   4306  CA  SER A 275       2.200   9.659 -13.793  1.00 94.64           C  
ATOM   4307  HA  SER A 275       2.575  10.433 -13.125  1.00 94.64           H  
ATOM   4308  C   SER A 275       1.262   8.783 -12.969  1.00 94.64           C  
ATOM   4309  CB  SER A 275       1.434  10.334 -14.925  1.00 94.64           C  
ATOM   4310  HB2 SER A 275       0.475  10.708 -14.567  1.00 94.64           H  
ATOM   4311  HB3 SER A 275       1.259   9.603 -15.714  1.00 94.64           H  
ATOM   4312  O   SER A 275       1.386   7.559 -12.954  1.00 94.64           O  
ATOM   4313  OG  SER A 275       2.178  11.407 -15.446  1.00 94.64           O  
ATOM   4314  HG  SER A 275       1.807  11.573 -16.316  1.00 94.64           H  
ATOM   4315  N   VAL A 276       0.287   9.421 -12.313  1.00 96.18           N  
ATOM   4316  H   VAL A 276       0.209  10.422 -12.424  1.00 96.18           H  
ATOM   4317  CA  VAL A 276      -0.846   8.731 -11.684  1.00 96.18           C  
ATOM   4318  HA  VAL A 276      -0.466   7.943 -11.034  1.00 96.18           H  
ATOM   4319  C   VAL A 276      -1.691   8.103 -12.790  1.00 96.18           C  
ATOM   4320  CB  VAL A 276      -1.685   9.694 -10.822  1.00 96.18           C  
ATOM   4321  HB  VAL A 276      -2.147  10.457 -11.448  1.00 96.18           H  
ATOM   4322  O   VAL A 276      -2.497   8.791 -13.407  1.00 96.18           O  
ATOM   4323  CG1 VAL A 276      -2.796   8.948 -10.083  1.00 96.18           C  
ATOM   4324 HG11 VAL A 276      -2.369   8.217  -9.396  1.00 96.18           H  
ATOM   4325 HG12 VAL A 276      -3.446   8.437 -10.793  1.00 96.18           H  
ATOM   4326 HG13 VAL A 276      -3.393   9.670  -9.528  1.00 96.18           H  
ATOM   4327  CG2 VAL A 276      -0.820  10.394  -9.771  1.00 96.18           C  
ATOM   4328 HG21 VAL A 276      -0.091  11.045 -10.253  1.00 96.18           H  
ATOM   4329 HG22 VAL A 276      -0.301   9.640  -9.178  1.00 96.18           H  
ATOM   4330 HG23 VAL A 276      -1.446  11.006  -9.122  1.00 96.18           H  
ATOM   4331  N   THR A 277      -1.468   6.825 -13.089  1.00 96.52           N  
ATOM   4332  H   THR A 277      -0.762   6.329 -12.564  1.00 96.52           H  
ATOM   4333  CA  THR A 277      -2.002   6.192 -14.306  1.00 96.52           C  
ATOM   4334  HA  THR A 277      -2.659   6.898 -14.812  1.00 96.52           H  
ATOM   4335  C   THR A 277      -2.840   4.959 -14.015  1.00 96.52           C  
ATOM   4336  CB  THR A 277      -0.902   5.828 -15.318  1.00 96.52           C  
ATOM   4337  HB  THR A 277      -1.323   5.182 -16.088  1.00 96.52           H  
ATOM   4338  O   THR A 277      -2.527   4.146 -13.143  1.00 96.52           O  
ATOM   4339  CG2 THR A 277      -0.310   7.055 -15.997  1.00 96.52           C  
ATOM   4340 HG21 THR A 277      -1.076   7.521 -16.617  1.00 96.52           H  
ATOM   4341 HG22 THR A 277       0.031   7.777 -15.255  1.00 96.52           H  
ATOM   4342 HG23 THR A 277       0.520   6.761 -16.639  1.00 96.52           H  
ATOM   4343  OG1 THR A 277       0.158   5.153 -14.686  1.00 96.52           O  
ATOM   4344  HG1 THR A 277       0.692   5.821 -14.249  1.00 96.52           H  
ATOM   4345  N   TRP A 278      -3.883   4.804 -14.822  1.00 97.78           N  
ATOM   4346  H   TRP A 278      -4.063   5.537 -15.492  1.00 97.78           H  
ATOM   4347  CA  TRP A 278      -4.609   3.560 -15.034  1.00 97.78           C  
ATOM   4348  HA  TRP A 278      -4.079   2.719 -14.587  1.00 97.78           H  
ATOM   4349  C   TRP A 278      -4.663   3.378 -16.546  1.00 97.78           C  
ATOM   4350  CB  TRP A 278      -5.998   3.678 -14.400  1.00 97.78           C  
ATOM   4351  HB2 TRP A 278      -6.571   4.460 -14.898  1.00 97.78           H  
ATOM   4352  HB3 TRP A 278      -5.864   3.995 -13.365  1.00 97.78           H  
ATOM   4353  O   TRP A 278      -5.393   4.108 -17.210  1.00 97.78           O  
ATOM   4354  CG  TRP A 278      -6.803   2.419 -14.374  1.00 97.78           C  
ATOM   4355  CD1 TRP A 278      -7.542   1.902 -15.380  1.00 97.78           C  
ATOM   4356  HD1 TRP A 278      -7.627   2.334 -16.367  1.00 97.78           H  
ATOM   4357  CD2 TRP A 278      -6.935   1.487 -13.266  1.00 97.78           C  
ATOM   4358  CE2 TRP A 278      -7.828   0.445 -13.648  1.00 97.78           C  
ATOM   4359  CE3 TRP A 278      -6.355   1.408 -11.984  1.00 97.78           C  
ATOM   4360  HE3 TRP A 278      -5.656   2.172 -11.677  1.00 97.78           H  
ATOM   4361  NE1 TRP A 278      -8.155   0.737 -14.952  1.00 97.78           N  
ATOM   4362  HE1 TRP A 278      -8.693   0.125 -15.549  1.00 97.78           H  
ATOM   4363  CH2 TRP A 278      -7.541  -0.667 -11.525  1.00 97.78           C  
ATOM   4364  HH2 TRP A 278      -7.749  -1.487 -10.854  1.00 97.78           H  
ATOM   4365  CZ2 TRP A 278      -8.141  -0.621 -12.793  1.00 97.78           C  
ATOM   4366  HZ2 TRP A 278      -8.818  -1.399 -13.112  1.00 97.78           H  
ATOM   4367  CZ3 TRP A 278      -6.649   0.339 -11.122  1.00 97.78           C  
ATOM   4368  HZ3 TRP A 278      -6.177   0.283 -10.152  1.00 97.78           H  
ATOM   4369  N   GLU A 279      -3.837   2.492 -17.106  1.00 96.84           N  
ATOM   4370  H   GLU A 279      -3.274   1.897 -16.515  1.00 96.84           H  
ATOM   4371  CA  GLU A 279      -3.500   2.498 -18.544  1.00 96.84           C  
ATOM   4372  HA  GLU A 279      -2.984   3.428 -18.784  1.00 96.84           H  
ATOM   4373  C   GLU A 279      -4.740   2.450 -19.452  1.00 96.84           C  
ATOM   4374  CB  GLU A 279      -2.511   1.347 -18.803  1.00 96.84           C  
ATOM   4375  HB2 GLU A 279      -1.536   1.636 -18.410  1.00 96.84           H  
ATOM   4376  HB3 GLU A 279      -2.847   0.517 -18.181  1.00 96.84           H  
ATOM   4377  O   GLU A 279      -4.790   3.168 -20.445  1.00 96.84           O  
ATOM   4378  CG  GLU A 279      -2.326   0.855 -20.257  1.00 96.84           C  
ATOM   4379  HG2 GLU A 279      -3.270   0.917 -20.798  1.00 96.84           H  
ATOM   4380  HG3 GLU A 279      -1.610   1.509 -20.756  1.00 96.84           H  
ATOM   4381  CD  GLU A 279      -1.871  -0.615 -20.335  1.00 96.84           C  
ATOM   4382  OE1 GLU A 279      -1.381  -1.057 -21.391  1.00 96.84           O  
ATOM   4383  OE2 GLU A 279      -2.139  -1.367 -19.368  1.00 96.84           O  
ATOM   4384  N   SER A 280      -5.792   1.705 -19.095  1.00 97.42           N  
ATOM   4385  H   SER A 280      -5.738   1.168 -18.241  1.00 97.42           H  
ATOM   4386  CA  SER A 280      -7.023   1.669 -19.904  1.00 97.42           C  
ATOM   4387  HA  SER A 280      -6.727   1.549 -20.947  1.00 97.42           H  
ATOM   4388  C   SER A 280      -7.881   2.943 -19.858  1.00 97.42           C  
ATOM   4389  CB  SER A 280      -7.875   0.462 -19.529  1.00 97.42           C  
ATOM   4390  HB2 SER A 280      -8.744   0.422 -20.186  1.00 97.42           H  
ATOM   4391  HB3 SER A 280      -7.286  -0.443 -19.669  1.00 97.42           H  
ATOM   4392  O   SER A 280      -8.810   3.061 -20.656  1.00 97.42           O  
ATOM   4393  OG  SER A 280      -8.314   0.528 -18.190  1.00 97.42           O  
ATOM   4394  HG  SER A 280      -7.731  -0.022 -17.660  1.00 97.42           H  
ATOM   4395  N   VAL A 281      -7.589   3.871 -18.942  1.00 97.46           N  
ATOM   4396  H   VAL A 281      -6.764   3.714 -18.381  1.00 97.46           H  
ATOM   4397  CA  VAL A 281      -8.308   5.139 -18.745  1.00 97.46           C  
ATOM   4398  HA  VAL A 281      -9.200   5.153 -19.371  1.00 97.46           H  
ATOM   4399  C   VAL A 281      -7.448   6.320 -19.192  1.00 97.46           C  
ATOM   4400  CB  VAL A 281      -8.761   5.293 -17.277  1.00 97.46           C  
ATOM   4401  HB  VAL A 281      -7.898   5.161 -16.624  1.00 97.46           H  
ATOM   4402  O   VAL A 281      -7.860   7.065 -20.070  1.00 97.46           O  
ATOM   4403  CG1 VAL A 281      -9.372   6.666 -16.984  1.00 97.46           C  
ATOM   4404 HG11 VAL A 281     -10.186   6.865 -17.681  1.00 97.46           H  
ATOM   4405 HG12 VAL A 281      -9.750   6.697 -15.962  1.00 97.46           H  
ATOM   4406 HG13 VAL A 281      -8.613   7.441 -17.092  1.00 97.46           H  
ATOM   4407  CG2 VAL A 281      -9.812   4.239 -16.907  1.00 97.46           C  
ATOM   4408 HG21 VAL A 281     -10.006   4.270 -15.835  1.00 97.46           H  
ATOM   4409 HG22 VAL A 281      -9.456   3.248 -17.187  1.00 97.46           H  
ATOM   4410 HG23 VAL A 281     -10.736   4.435 -17.450  1.00 97.46           H  
ATOM   4411  N   SER A 282      -6.256   6.484 -18.612  1.00 95.41           N  
ATOM   4412  H   SER A 282      -5.946   5.797 -17.939  1.00 95.41           H  
ATOM   4413  CA  SER A 282      -5.367   7.625 -18.876  1.00 95.41           C  
ATOM   4414  HA  SER A 282      -5.963   8.467 -19.230  1.00 95.41           H  
ATOM   4415  C   SER A 282      -4.303   7.358 -19.946  1.00 95.41           C  
ATOM   4416  CB  SER A 282      -4.679   8.053 -17.572  1.00 95.41           C  
ATOM   4417  HB2 SER A 282      -5.440   8.321 -16.840  1.00 95.41           H  
ATOM   4418  HB3 SER A 282      -4.059   8.930 -17.759  1.00 95.41           H  
ATOM   4419  O   SER A 282      -3.585   8.276 -20.329  1.00 95.41           O  
ATOM   4420  OG  SER A 282      -3.870   7.003 -17.051  1.00 95.41           O  
ATOM   4421  HG  SER A 282      -3.176   6.831 -17.691  1.00 95.41           H  
ATOM   4422  N   GLY A 283      -4.107   6.103 -20.367  1.00 94.92           N  
ATOM   4423  H   GLY A 283      -4.743   5.376 -20.073  1.00 94.92           H  
ATOM   4424  CA  GLY A 283      -2.882   5.693 -21.063  1.00 94.92           C  
ATOM   4425  HA2 GLY A 283      -2.755   6.304 -21.957  1.00 94.92           H  
ATOM   4426  HA3 GLY A 283      -2.960   4.652 -21.376  1.00 94.92           H  
ATOM   4427  C   GLY A 283      -1.630   5.844 -20.186  1.00 94.92           C  
ATOM   4428  O   GLY A 283      -1.730   6.080 -18.975  1.00 94.92           O  
ATOM   4429  N   GLU A 284      -0.442   5.715 -20.787  1.00 92.78           N  
ATOM   4430  H   GLU A 284      -0.404   5.331 -21.721  1.00 92.78           H  
ATOM   4431  CA  GLU A 284       0.841   5.837 -20.073  1.00 92.78           C  
ATOM   4432  HA  GLU A 284       0.664   5.650 -19.014  1.00 92.78           H  
ATOM   4433  C   GLU A 284       1.490   7.227 -20.167  1.00 92.78           C  
ATOM   4434  CB  GLU A 284       1.851   4.779 -20.544  1.00 92.78           C  
ATOM   4435  HB2 GLU A 284       2.669   4.771 -19.824  1.00 92.78           H  
ATOM   4436  HB3 GLU A 284       2.281   5.079 -21.500  1.00 92.78           H  
ATOM   4437  O   GLU A 284       2.492   7.484 -19.499  1.00 92.78           O  
ATOM   4438  CG  GLU A 284       1.297   3.347 -20.623  1.00 92.78           C  
ATOM   4439  HG2 GLU A 284       2.081   2.670 -20.286  1.00 92.78           H  
ATOM   4440  HG3 GLU A 284       0.459   3.233 -19.935  1.00 92.78           H  
ATOM   4441  CD  GLU A 284       0.879   2.952 -22.048  1.00 92.78           C  
ATOM   4442  OE1 GLU A 284       0.914   1.743 -22.341  1.00 92.78           O  
ATOM   4443  OE2 GLU A 284       0.549   3.871 -22.839  1.00 92.78           O  
ATOM   4444  N   TYR A 285       0.944   8.126 -20.987  1.00 93.52           N  
ATOM   4445  H   TYR A 285       0.116   7.847 -21.493  1.00 93.52           H  
ATOM   4446  CA  TYR A 285       1.490   9.467 -21.235  1.00 93.52           C  
ATOM   4447  HA  TYR A 285       2.434   9.571 -20.700  1.00 93.52           H  
ATOM   4448  C   TYR A 285       0.594  10.586 -20.702  1.00 93.52           C  
ATOM   4449  CB  TYR A 285       1.795   9.652 -22.726  1.00 93.52           C  
ATOM   4450  HB2 TYR A 285       2.125  10.675 -22.904  1.00 93.52           H  
ATOM   4451  HB3 TYR A 285       0.878   9.506 -23.297  1.00 93.52           H  
ATOM   4452  O   TYR A 285       0.720  11.723 -21.130  1.00 93.52           O  
ATOM   4453  CG  TYR A 285       2.872   8.735 -23.257  1.00 93.52           C  
ATOM   4454  CD1 TYR A 285       4.229   9.087 -23.110  1.00 93.52           C  
ATOM   4455  HD1 TYR A 285       4.491  10.002 -22.599  1.00 93.52           H  
ATOM   4456  CD2 TYR A 285       2.515   7.545 -23.916  1.00 93.52           C  
ATOM   4457  HD2 TYR A 285       1.479   7.256 -24.002  1.00 93.52           H  
ATOM   4458  CE1 TYR A 285       5.232   8.262 -23.652  1.00 93.52           C  
ATOM   4459  HE1 TYR A 285       6.271   8.539 -23.557  1.00 93.52           H  
ATOM   4460  CE2 TYR A 285       3.513   6.720 -24.460  1.00 93.52           C  
ATOM   4461  HE2 TYR A 285       3.246   5.797 -24.954  1.00 93.52           H  
ATOM   4462  OH  TYR A 285       5.829   6.277 -24.865  1.00 93.52           O  
ATOM   4463  HH  TYR A 285       6.717   6.605 -24.703  1.00 93.52           H  
ATOM   4464  CZ  TYR A 285       4.870   7.083 -24.341  1.00 93.52           C  
ATOM   4465  N   ASP A 286      -0.308  10.288 -19.775  1.00 93.76           N  
ATOM   4466  H   ASP A 286      -0.389   9.335 -19.450  1.00 93.76           H  
ATOM   4467  CA  ASP A 286      -1.152  11.292 -19.131  1.00 93.76           C  
ATOM   4468  HA  ASP A 286      -0.647  12.257 -19.184  1.00 93.76           H  
ATOM   4469  C   ASP A 286      -1.338  10.956 -17.645  1.00 93.76           C  
ATOM   4470  CB  ASP A 286      -2.481  11.413 -19.895  1.00 93.76           C  
ATOM   4471  HB2 ASP A 286      -2.300  11.278 -20.962  1.00 93.76           H  
ATOM   4472  HB3 ASP A 286      -3.158  10.629 -19.557  1.00 93.76           H  
ATOM   4473  O   ASP A 286      -0.712  10.031 -17.127  1.00 93.76           O  
ATOM   4474  CG  ASP A 286      -3.168  12.767 -19.706  1.00 93.76           C  
ATOM   4475  OD1 ASP A 286      -2.644  13.599 -18.924  1.00 93.76           O  
ATOM   4476  OD2 ASP A 286      -4.251  12.932 -20.308  1.00 93.76           O  
ATOM   4477  N   THR A 287      -2.139  11.734 -16.922  1.00 94.83           N  
ATOM   4478  H   THR A 287      -2.602  12.494 -17.397  1.00 94.83           H  
ATOM   4479  CA  THR A 287      -2.422  11.524 -15.500  1.00 94.83           C  
ATOM   4480  HA  THR A 287      -2.056  10.539 -15.212  1.00 94.83           H  
ATOM   4481  C   THR A 287      -3.919  11.540 -15.238  1.00 94.83           C  
ATOM   4482  CB  THR A 287      -1.679  12.553 -14.628  1.00 94.83           C  
ATOM   4483  HB  THR A 287      -0.630  12.551 -14.925  1.00 94.83           H  
ATOM   4484  O   THR A 287      -4.660  12.360 -15.775  1.00 94.83           O  
ATOM   4485  CG2 THR A 287      -2.205  13.984 -14.739  1.00 94.83           C  
ATOM   4486 HG21 THR A 287      -3.175  14.073 -14.251  1.00 94.83           H  
ATOM   4487 HG22 THR A 287      -1.499  14.667 -14.265  1.00 94.83           H  
ATOM   4488 HG23 THR A 287      -2.322  14.258 -15.787  1.00 94.83           H  
ATOM   4489  OG1 THR A 287      -1.728  12.203 -13.263  1.00 94.83           O  
ATOM   4490  HG1 THR A 287      -2.635  12.326 -12.972  1.00 94.83           H  
ATOM   4491  N   LEU A 288      -4.364  10.677 -14.330  1.00 95.67           N  
ATOM   4492  H   LEU A 288      -3.712  10.006 -13.950  1.00 95.67           H  
ATOM   4493  CA  LEU A 288      -5.650  10.842 -13.666  1.00 95.67           C  
ATOM   4494  HA  LEU A 288      -6.444  10.832 -14.413  1.00 95.67           H  
ATOM   4495  C   LEU A 288      -5.674  12.208 -12.964  1.00 95.67           C  
ATOM   4496  CB  LEU A 288      -5.877   9.690 -12.673  1.00 95.67           C  
ATOM   4497  HB2 LEU A 288      -5.084   9.723 -11.926  1.00 95.67           H  
ATOM   4498  HB3 LEU A 288      -6.823   9.858 -12.159  1.00 95.67           H  
ATOM   4499  O   LEU A 288      -4.667  12.636 -12.393  1.00 95.67           O  
ATOM   4500  CG  LEU A 288      -5.903   8.284 -13.307  1.00 95.67           C  
ATOM   4501  HG  LEU A 288      -4.973   8.089 -13.841  1.00 95.67           H  
ATOM   4502  CD1 LEU A 288      -6.050   7.235 -12.208  1.00 95.67           C  
ATOM   4503 HD11 LEU A 288      -6.960   7.425 -11.639  1.00 95.67           H  
ATOM   4504 HD12 LEU A 288      -6.102   6.240 -12.650  1.00 95.67           H  
ATOM   4505 HD13 LEU A 288      -5.191   7.271 -11.538  1.00 95.67           H  
ATOM   4506  CD2 LEU A 288      -7.067   8.110 -14.282  1.00 95.67           C  
ATOM   4507 HD21 LEU A 288      -7.105   7.079 -14.632  1.00 95.67           H  
ATOM   4508 HD22 LEU A 288      -8.008   8.364 -13.794  1.00 95.67           H  
ATOM   4509 HD23 LEU A 288      -6.915   8.754 -15.148  1.00 95.67           H  
ATOM   4510  N   ALA A 289      -6.826  12.877 -12.998  1.00 94.11           N  
ATOM   4511  H   ALA A 289      -7.617  12.436 -13.444  1.00 94.11           H  
ATOM   4512  CA  ALA A 289      -7.055  14.132 -12.287  1.00 94.11           C  
ATOM   4513  HA  ALA A 289      -6.192  14.784 -12.425  1.00 94.11           H  
ATOM   4514  C   ALA A 289      -7.223  13.894 -10.779  1.00 94.11           C  
ATOM   4515  CB  ALA A 289      -8.289  14.813 -12.890  1.00 94.11           C  
ATOM   4516  HB1 ALA A 289      -8.458  15.767 -12.390  1.00 94.11           H  
ATOM   4517  HB2 ALA A 289      -9.168  14.182 -12.762  1.00 94.11           H  
ATOM   4518  HB3 ALA A 289      -8.126  14.995 -13.953  1.00 94.11           H  
ATOM   4519  O   ALA A 289      -6.794  14.712  -9.970  1.00 94.11           O  
ATOM   4520  N   ALA A 290      -7.821  12.759 -10.405  1.00 94.82           N  
ATOM   4521  H   ALA A 290      -8.147  12.131 -11.125  1.00 94.82           H  
ATOM   4522  CA  ALA A 290      -7.892  12.290  -9.028  1.00 94.82           C  
ATOM   4523  HA  ALA A 290      -6.974  12.590  -8.523  1.00 94.82           H  
ATOM   4524  C   ALA A 290      -7.991  10.760  -8.972  1.00 94.82           C  
ATOM   4525  CB  ALA A 290      -9.085  12.947  -8.318  1.00 94.82           C  
ATOM   4526  HB1 ALA A 290      -8.985  14.032  -8.351  1.00 94.82           H  
ATOM   4527  HB2 ALA A 290     -10.020  12.652  -8.796  1.00 94.82           H  
ATOM   4528  HB3 ALA A 290      -9.108  12.628  -7.276  1.00 94.82           H  
ATOM   4529  O   ALA A 290      -8.540  10.134  -9.884  1.00 94.82           O  
ATOM   4530  N   VAL A 291      -7.497  10.168  -7.886  1.00 96.91           N  
ATOM   4531  H   VAL A 291      -7.083  10.751  -7.172  1.00 96.91           H  
ATOM   4532  CA  VAL A 291      -7.738   8.763  -7.543  1.00 96.91           C  
ATOM   4533  HA  VAL A 291      -8.697   8.493  -7.985  1.00 96.91           H  
ATOM   4534  C   VAL A 291      -7.882   8.594  -6.035  1.00 96.91           C  
ATOM   4535  CB  VAL A 291      -6.686   7.810  -8.150  1.00 96.91           C  
ATOM   4536  HB  VAL A 291      -6.707   7.944  -9.232  1.00 96.91           H  
ATOM   4537  O   VAL A 291      -7.239   9.295  -5.255  1.00 96.91           O  
ATOM   4538  CG1 VAL A 291      -5.257   8.080  -7.678  1.00 96.91           C  
ATOM   4539 HG11 VAL A 291      -4.954   9.058  -8.049  1.00 96.91           H  
ATOM   4540 HG12 VAL A 291      -5.203   8.050  -6.589  1.00 96.91           H  
ATOM   4541 HG13 VAL A 291      -4.580   7.332  -8.093  1.00 96.91           H  
ATOM   4542  CG2 VAL A 291      -7.014   6.340  -7.874  1.00 96.91           C  
ATOM   4543 HG21 VAL A 291      -6.801   6.084  -6.836  1.00 96.91           H  
ATOM   4544 HG22 VAL A 291      -6.425   5.701  -8.531  1.00 96.91           H  
ATOM   4545 HG23 VAL A 291      -8.065   6.145  -8.085  1.00 96.91           H  
ATOM   4546  N   GLU A 292      -8.740   7.667  -5.629  1.00 97.22           N  
ATOM   4547  H   GLU A 292      -9.287   7.183  -6.326  1.00 97.22           H  
ATOM   4548  CA  GLU A 292      -8.912   7.258  -4.242  1.00 97.22           C  
ATOM   4549  HA  GLU A 292      -8.041   7.567  -3.664  1.00 97.22           H  
ATOM   4550  C   GLU A 292      -9.025   5.736  -4.155  1.00 97.22           C  
ATOM   4551  CB  GLU A 292     -10.149   7.962  -3.664  1.00 97.22           C  
ATOM   4552  HB2 GLU A 292     -11.044   7.652  -4.203  1.00 97.22           H  
ATOM   4553  HB3 GLU A 292     -10.019   9.037  -3.787  1.00 97.22           H  
ATOM   4554  O   GLU A 292      -9.837   5.134  -4.854  1.00 97.22           O  
ATOM   4555  CG  GLU A 292     -10.322   7.665  -2.176  1.00 97.22           C  
ATOM   4556  HG2 GLU A 292     -10.617   6.626  -2.032  1.00 97.22           H  
ATOM   4557  HG3 GLU A 292      -9.359   7.826  -1.692  1.00 97.22           H  
ATOM   4558  CD  GLU A 292     -11.353   8.602  -1.550  1.00 97.22           C  
ATOM   4559  OE1 GLU A 292     -12.570   8.310  -1.600  1.00 97.22           O  
ATOM   4560  OE2 GLU A 292     -10.941   9.652  -1.017  1.00 97.22           O  
ATOM   4561  N   MET A 293      -8.234   5.115  -3.281  1.00 98.52           N  
ATOM   4562  H   MET A 293      -7.631   5.688  -2.708  1.00 98.52           H  
ATOM   4563  CA  MET A 293      -8.364   3.700  -2.930  1.00 98.52           C  
ATOM   4564  HA  MET A 293      -9.024   3.204  -3.640  1.00 98.52           H  
ATOM   4565  C   MET A 293      -8.964   3.585  -1.535  1.00 98.52           C  
ATOM   4566  CB  MET A 293      -7.017   2.976  -2.954  1.00 98.52           C  
ATOM   4567  HB2 MET A 293      -6.397   3.365  -2.147  1.00 98.52           H  
ATOM   4568  HB3 MET A 293      -7.197   1.921  -2.746  1.00 98.52           H  
ATOM   4569  O   MET A 293      -8.497   4.238  -0.598  1.00 98.52           O  
ATOM   4570  CG  MET A 293      -6.248   3.099  -4.271  1.00 98.52           C  
ATOM   4571  HG2 MET A 293      -6.820   2.637  -5.075  1.00 98.52           H  
ATOM   4572  HG3 MET A 293      -6.120   4.156  -4.509  1.00 98.52           H  
ATOM   4573  SD  MET A 293      -4.598   2.350  -4.199  1.00 98.52           S  
ATOM   4574  CE  MET A 293      -5.020   0.593  -4.022  1.00 98.52           C  
ATOM   4575  HE1 MET A 293      -4.110  -0.005  -4.060  1.00 98.52           H  
ATOM   4576  HE2 MET A 293      -5.680   0.291  -4.834  1.00 98.52           H  
ATOM   4577  HE3 MET A 293      -5.514   0.420  -3.066  1.00 98.52           H  
ATOM   4578  N   LYS A 294      -9.967   2.727  -1.371  1.00 97.83           N  
ATOM   4579  H   LYS A 294     -10.315   2.234  -2.181  1.00 97.83           H  
ATOM   4580  CA  LYS A 294     -10.691   2.567  -0.110  1.00 97.83           C  
ATOM   4581  HA  LYS A 294     -10.013   2.813   0.706  1.00 97.83           H  
ATOM   4582  C   LYS A 294     -11.125   1.121   0.114  1.00 97.83           C  
ATOM   4583  CB  LYS A 294     -11.850   3.578  -0.085  1.00 97.83           C  
ATOM   4584  HB2 LYS A 294     -11.448   4.567  -0.303  1.00 97.83           H  
ATOM   4585  HB3 LYS A 294     -12.253   3.615   0.928  1.00 97.83           H  
ATOM   4586  O   LYS A 294     -11.389   0.404  -0.846  1.00 97.83           O  
ATOM   4587  CG  LYS A 294     -12.968   3.255  -1.095  1.00 97.83           C  
ATOM   4588  HG2 LYS A 294     -13.470   2.343  -0.772  1.00 97.83           H  
ATOM   4589  HG3 LYS A 294     -12.534   3.064  -2.077  1.00 97.83           H  
ATOM   4590  CD  LYS A 294     -14.023   4.359  -1.245  1.00 97.83           C  
ATOM   4591  HD2 LYS A 294     -14.310   4.747  -0.268  1.00 97.83           H  
ATOM   4592  HD3 LYS A 294     -14.906   3.944  -1.731  1.00 97.83           H  
ATOM   4593  CE  LYS A 294     -13.459   5.487  -2.103  1.00 97.83           C  
ATOM   4594  HE2 LYS A 294     -13.102   5.088  -3.052  1.00 97.83           H  
ATOM   4595  HE3 LYS A 294     -12.608   5.922  -1.578  1.00 97.83           H  
ATOM   4596  NZ  LYS A 294     -14.441   6.556  -2.368  1.00 97.83           N  
ATOM   4597  HZ1 LYS A 294     -14.875   6.402  -3.267  1.00 97.83           H  
ATOM   4598  HZ2 LYS A 294     -15.117   6.677  -1.628  1.00 97.83           H  
ATOM   4599  HZ3 LYS A 294     -13.929   7.427  -2.394  1.00 97.83           H  
ATOM   4600  N   ILE A 295     -11.183   0.693   1.372  1.00 97.41           N  
ATOM   4601  H   ILE A 295     -10.982   1.354   2.108  1.00 97.41           H  
ATOM   4602  CA  ILE A 295     -11.502  -0.690   1.755  1.00 97.41           C  
ATOM   4603  HA  ILE A 295     -11.809  -1.217   0.851  1.00 97.41           H  
ATOM   4604  C   ILE A 295     -12.689  -0.758   2.707  1.00 97.41           C  
ATOM   4605  CB  ILE A 295     -10.278  -1.434   2.328  1.00 97.41           C  
ATOM   4606  HB  ILE A 295     -10.584  -2.458   2.545  1.00 97.41           H  
ATOM   4607  O   ILE A 295     -12.920   0.178   3.473  1.00 97.41           O  
ATOM   4608  CG1 ILE A 295      -9.775  -0.800   3.646  1.00 97.41           C  
ATOM   4609 HG12 ILE A 295     -10.590  -0.791   4.370  1.00 97.41           H  
ATOM   4610 HG13 ILE A 295      -9.479   0.234   3.466  1.00 97.41           H  
ATOM   4611  CG2 ILE A 295      -9.185  -1.506   1.252  1.00 97.41           C  
ATOM   4612 HG21 ILE A 295      -8.811  -0.510   1.015  1.00 97.41           H  
ATOM   4613 HG22 ILE A 295      -9.589  -1.965   0.349  1.00 97.41           H  
ATOM   4614 HG23 ILE A 295      -8.361  -2.124   1.608  1.00 97.41           H  
ATOM   4615  CD1 ILE A 295      -8.604  -1.538   4.305  1.00 97.41           C  
ATOM   4616 HD11 ILE A 295      -7.722  -1.520   3.665  1.00 97.41           H  
ATOM   4617 HD12 ILE A 295      -8.887  -2.571   4.509  1.00 97.41           H  
ATOM   4618 HD13 ILE A 295      -8.353  -1.044   5.244  1.00 97.41           H  
ATOM   4619  N   ARG A 296     -13.438  -1.859   2.660  1.00 94.09           N  
ATOM   4620  H   ARG A 296     -13.213  -2.559   1.968  1.00 94.09           H  
ATOM   4621  CA  ARG A 296     -14.571  -2.126   3.558  1.00 94.09           C  
ATOM   4622  HA  ARG A 296     -14.387  -1.620   4.505  1.00 94.09           H  
ATOM   4623  C   ARG A 296     -14.706  -3.625   3.826  1.00 94.09           C  
ATOM   4624  CB  ARG A 296     -15.848  -1.532   2.941  1.00 94.09           C  
ATOM   4625  HB2 ARG A 296     -15.691  -0.465   2.784  1.00 94.09           H  
ATOM   4626  HB3 ARG A 296     -16.022  -2.000   1.972  1.00 94.09           H  
ATOM   4627  O   ARG A 296     -14.340  -4.426   2.978  1.00 94.09           O  
ATOM   4628  CG  ARG A 296     -17.099  -1.706   3.818  1.00 94.09           C  
ATOM   4629  HG2 ARG A 296     -16.902  -1.312   4.815  1.00 94.09           H  
ATOM   4630  HG3 ARG A 296     -17.350  -2.763   3.905  1.00 94.09           H  
ATOM   4631  CD  ARG A 296     -18.305  -0.976   3.220  1.00 94.09           C  
ATOM   4632  HD2 ARG A 296     -19.131  -1.020   3.931  1.00 94.09           H  
ATOM   4633  HD3 ARG A 296     -18.040   0.068   3.057  1.00 94.09           H  
ATOM   4634  NE  ARG A 296     -18.733  -1.585   1.946  1.00 94.09           N  
ATOM   4635  HE  ARG A 296     -18.206  -2.365   1.579  1.00 94.09           H  
ATOM   4636  NH1 ARG A 296     -20.383  -0.093   1.361  1.00 94.09           N  
ATOM   4637 HH11 ARG A 296     -20.187   0.464   2.180  1.00 94.09           H  
ATOM   4638 HH12 ARG A 296     -20.976   0.262   0.624  1.00 94.09           H  
ATOM   4639  NH2 ARG A 296     -19.828  -1.748  -0.018  1.00 94.09           N  
ATOM   4640 HH21 ARG A 296     -19.176  -2.492  -0.222  1.00 94.09           H  
ATOM   4641 HH22 ARG A 296     -20.336  -1.332  -0.786  1.00 94.09           H  
ATOM   4642  CZ  ARG A 296     -19.651  -1.139   1.114  1.00 94.09           C  
ATOM   4643  N   GLU A 297     -15.226  -4.030   4.979  1.00 92.38           N  
ATOM   4644  H   GLU A 297     -15.365  -3.332   5.696  1.00 92.38           H  
ATOM   4645  CA  GLU A 297     -15.535  -5.435   5.280  1.00 92.38           C  
ATOM   4646  HA  GLU A 297     -14.639  -6.020   5.075  1.00 92.38           H  
ATOM   4647  C   GLU A 297     -16.684  -5.972   4.389  1.00 92.38           C  
ATOM   4648  CB  GLU A 297     -15.847  -5.579   6.781  1.00 92.38           C  
ATOM   4649  HB2 GLU A 297     -15.047  -5.101   7.346  1.00 92.38           H  
ATOM   4650  HB3 GLU A 297     -16.782  -5.063   6.999  1.00 92.38           H  
ATOM   4651  O   GLU A 297     -17.757  -5.377   4.308  1.00 92.38           O  
ATOM   4652  CG  GLU A 297     -15.945  -7.047   7.239  1.00 92.38           C  
ATOM   4653  HG2 GLU A 297     -15.005  -7.545   7.005  1.00 92.38           H  
ATOM   4654  HG3 GLU A 297     -16.732  -7.542   6.670  1.00 92.38           H  
ATOM   4655  CD  GLU A 297     -16.245  -7.219   8.743  1.00 92.38           C  
ATOM   4656  OE1 GLU A 297     -16.155  -8.379   9.220  1.00 92.38           O  
ATOM   4657  OE2 GLU A 297     -16.613  -6.229   9.413  1.00 92.38           O  
ATOM   4658  N   ARG A 298     -16.490  -7.133   3.744  1.00 83.52           N  
ATOM   4659  H   ARG A 298     -15.584  -7.562   3.871  1.00 83.52           H  
ATOM   4660  CA  ARG A 298     -17.369  -7.687   2.690  1.00 83.52           C  
ATOM   4661  HA  ARG A 298     -17.523  -6.911   1.940  1.00 83.52           H  
ATOM   4662  C   ARG A 298     -18.764  -8.109   3.164  1.00 83.52           C  
ATOM   4663  CB  ARG A 298     -16.638  -8.874   2.038  1.00 83.52           C  
ATOM   4664  HB2 ARG A 298     -15.626  -8.559   1.785  1.00 83.52           H  
ATOM   4665  HB3 ARG A 298     -16.571  -9.692   2.756  1.00 83.52           H  
ATOM   4666  O   ARG A 298     -19.725  -8.036   2.408  1.00 83.52           O  
ATOM   4667  CG  ARG A 298     -17.319  -9.369   0.751  1.00 83.52           C  
ATOM   4668  HG2 ARG A 298     -17.334  -8.548   0.034  1.00 83.52           H  
ATOM   4669  HG3 ARG A 298     -18.345  -9.682   0.944  1.00 83.52           H  
ATOM   4670  CD  ARG A 298     -16.544 -10.539   0.137  1.00 83.52           C  
ATOM   4671  HD2 ARG A 298     -15.481 -10.304   0.187  1.00 83.52           H  
ATOM   4672  HD3 ARG A 298     -16.826 -10.624  -0.913  1.00 83.52           H  
ATOM   4673  NE  ARG A 298     -16.805 -11.825   0.818  1.00 83.52           N  
ATOM   4674  HE  ARG A 298     -17.593 -11.852   1.449  1.00 83.52           H  
ATOM   4675  NH1 ARG A 298     -15.050 -12.960  -0.137  1.00 83.52           N  
ATOM   4676 HH11 ARG A 298     -14.436 -13.758  -0.216  1.00 83.52           H  
ATOM   4677 HH12 ARG A 298     -14.734 -12.097  -0.556  1.00 83.52           H  
ATOM   4678  NH2 ARG A 298     -16.447 -14.032   1.244  1.00 83.52           N  
ATOM   4679 HH21 ARG A 298     -17.251 -14.037   1.856  1.00 83.52           H  
ATOM   4680 HH22 ARG A 298     -15.877 -14.855   1.110  1.00 83.52           H  
ATOM   4681  CZ  ARG A 298     -16.101 -12.930   0.639  1.00 83.52           C  
ATOM   4682  N   ASN A 299     -18.904  -8.575   4.406  1.00 66.94           N  
ATOM   4683  H   ASN A 299     -18.097  -8.526   5.011  1.00 66.94           H  
ATOM   4684  CA  ASN A 299     -20.190  -9.052   4.945  1.00 66.94           C  
ATOM   4685  HA  ASN A 299     -20.793  -9.414   4.113  1.00 66.94           H  
ATOM   4686  C   ASN A 299     -21.028  -7.923   5.564  1.00 66.94           C  
ATOM   4687  CB  ASN A 299     -19.962 -10.243   5.886  1.00 66.94           C  
ATOM   4688  HB2 ASN A 299     -19.233  -9.963   6.646  1.00 66.94           H  
ATOM   4689  HB3 ASN A 299     -20.895 -10.494   6.391  1.00 66.94           H  
ATOM   4690  O   ASN A 299     -21.810  -8.139   6.492  1.00 66.94           O  
ATOM   4691  CG  ASN A 299     -19.505 -11.496   5.163  1.00 66.94           C  
ATOM   4692  ND2 ASN A 299     -18.808 -12.360   5.860  1.00 66.94           N  
ATOM   4693 HD21 ASN A 299     -18.530 -13.210   5.390  1.00 66.94           H  
ATOM   4694 HD22 ASN A 299     -18.569 -12.153   6.819  1.00 66.94           H  
ATOM   4695  OD1 ASN A 299     -19.764 -11.741   3.995  1.00 66.94           O  
ATOM   4696  N   PHE A 300     -20.865  -6.713   5.041  1.00 57.52           N  
ATOM   4697  H   PHE A 300     -20.210  -6.598   4.281  1.00 57.52           H  
ATOM   4698  CA  PHE A 300     -21.656  -5.558   5.407  1.00 57.52           C  
ATOM   4699  HA  PHE A 300     -21.573  -5.401   6.483  1.00 57.52           H  
ATOM   4700  C   PHE A 300     -23.130  -5.788   5.049  1.00 57.52           C  
ATOM   4701  CB  PHE A 300     -21.057  -4.346   4.689  1.00 57.52           C  
ATOM   4702  HB2 PHE A 300     -20.021  -4.230   5.008  1.00 57.52           H  
ATOM   4703  HB3 PHE A 300     -21.045  -4.538   3.617  1.00 57.52           H  
ATOM   4704  O   PHE A 300     -23.540  -5.685   3.896  1.00 57.52           O  
ATOM   4705  CG  PHE A 300     -21.761  -3.035   4.955  1.00 57.52           C  
ATOM   4706  CD1 PHE A 300     -22.251  -2.277   3.878  1.00 57.52           C  
ATOM   4707  HD1 PHE A 300     -22.170  -2.652   2.869  1.00 57.52           H  
ATOM   4708  CD2 PHE A 300     -21.860  -2.538   6.267  1.00 57.52           C  
ATOM   4709  HD2 PHE A 300     -21.494  -3.121   7.099  1.00 57.52           H  
ATOM   4710  CE1 PHE A 300     -22.738  -0.980   4.104  1.00 57.52           C  
ATOM   4711  HE1 PHE A 300     -23.033  -0.363   3.269  1.00 57.52           H  
ATOM   4712  CE2 PHE A 300     -22.425  -1.273   6.495  1.00 57.52           C  
ATOM   4713  HE2 PHE A 300     -22.556  -0.906   7.502  1.00 57.52           H  
ATOM   4714  CZ  PHE A 300     -22.797  -0.468   5.410  1.00 57.52           C  
ATOM   4715  HZ  PHE A 300     -23.148   0.540   5.575  1.00 57.52           H  
ATOM   4716  N   GLN A 301     -23.954  -6.087   6.051  1.00 48.70           N  
ATOM   4717  H   GLN A 301     -23.558  -6.285   6.959  1.00 48.70           H  
ATOM   4718  CA  GLN A 301     -25.391  -5.878   5.942  1.00 48.70           C  
ATOM   4719  HA  GLN A 301     -25.676  -5.805   4.892  1.00 48.70           H  
ATOM   4720  C   GLN A 301     -25.719  -4.533   6.582  1.00 48.70           C  
ATOM   4721  CB  GLN A 301     -26.194  -7.051   6.531  1.00 48.70           C  
ATOM   4722  HB2 GLN A 301     -25.932  -7.212   7.577  1.00 48.70           H  
ATOM   4723  HB3 GLN A 301     -27.248  -6.782   6.476  1.00 48.70           H  
ATOM   4724  O   GLN A 301     -25.749  -4.408   7.807  1.00 48.70           O  
ATOM   4725  CG  GLN A 301     -25.955  -8.344   5.729  1.00 48.70           C  
ATOM   4726  HG2 GLN A 301     -25.694  -8.084   4.703  1.00 48.70           H  
ATOM   4727  HG3 GLN A 301     -25.109  -8.884   6.156  1.00 48.70           H  
ATOM   4728  CD  GLN A 301     -27.165  -9.275   5.670  1.00 48.70           C  
ATOM   4729  NE2 GLN A 301     -27.215 -10.153   4.692  1.00 48.70           N  
ATOM   4730 HE21 GLN A 301     -26.465 -10.206   4.017  1.00 48.70           H  
ATOM   4731 HE22 GLN A 301     -28.017 -10.766   4.690  1.00 48.70           H  
ATOM   4732  OE1 GLN A 301     -28.089  -9.238   6.466  1.00 48.70           O  
ATOM   4733  N   VAL A 302     -26.012  -3.518   5.760  1.00 47.47           N  
ATOM   4734  H   VAL A 302     -25.881  -3.638   4.766  1.00 47.47           H  
ATOM   4735  CA  VAL A 302     -26.864  -2.424   6.237  1.00 47.47           C  
ATOM   4736  HA  VAL A 302     -26.430  -1.995   7.140  1.00 47.47           H  
ATOM   4737  C   VAL A 302     -28.193  -3.084   6.561  1.00 47.47           C  
ATOM   4738  CB  VAL A 302     -27.104  -1.293   5.211  1.00 47.47           C  
ATOM   4739  HB  VAL A 302     -27.692  -1.663   4.371  1.00 47.47           H  
ATOM   4740  O   VAL A 302     -28.918  -3.483   5.648  1.00 47.47           O  
ATOM   4741  CG1 VAL A 302     -27.840  -0.116   5.870  1.00 47.47           C  
ATOM   4742 HG11 VAL A 302     -27.239   0.297   6.680  1.00 47.47           H  
ATOM   4743 HG12 VAL A 302     -28.023   0.665   5.132  1.00 47.47           H  
ATOM   4744 HG13 VAL A 302     -28.799  -0.442   6.271  1.00 47.47           H  
ATOM   4745  CG2 VAL A 302     -25.814  -0.726   4.658  1.00 47.47           C  
ATOM   4746 HG21 VAL A 302     -25.242  -1.523   4.183  1.00 47.47           H  
ATOM   4747 HG22 VAL A 302     -26.024   0.040   3.912  1.00 47.47           H  
ATOM   4748 HG23 VAL A 302     -25.261  -0.278   5.484  1.00 47.47           H  
ATOM   4749  N   HIS A 303     -28.513  -3.232   7.844  1.00 38.68           N  
ATOM   4750  H   HIS A 303     -27.814  -3.046   8.549  1.00 38.68           H  
ATOM   4751  CA  HIS A 303     -29.871  -3.553   8.256  1.00 38.68           C  
ATOM   4752  HA  HIS A 303     -30.197  -4.457   7.742  1.00 38.68           H  
ATOM   4753  C   HIS A 303     -30.775  -2.398   7.810  1.00 38.68           C  
ATOM   4754  CB  HIS A 303     -29.940  -3.812   9.767  1.00 38.68           C  
ATOM   4755  HB2 HIS A 303     -30.988  -3.897  10.057  1.00 38.68           H  
ATOM   4756  HB3 HIS A 303     -29.517  -2.961  10.301  1.00 38.68           H  
ATOM   4757  O   HIS A 303     -30.995  -1.426   8.527  1.00 38.68           O  
ATOM   4758  CG  HIS A 303     -29.239  -5.075  10.201  1.00 38.68           C  
ATOM   4759  CD2 HIS A 303     -28.220  -5.168  11.110  1.00 38.68           C  
ATOM   4760  HD2 HIS A 303     -27.765  -4.343  11.638  1.00 38.68           H  
ATOM   4761  ND1 HIS A 303     -29.526  -6.358   9.788  1.00 38.68           N  
ATOM   4762  HD1 HIS A 303     -30.221  -6.631   9.108  1.00 38.68           H  
ATOM   4763  CE1 HIS A 303     -28.695  -7.198  10.427  1.00 38.68           C  
ATOM   4764  HE1 HIS A 303     -28.670  -8.269  10.293  1.00 38.68           H  
ATOM   4765  NE2 HIS A 303     -27.883  -6.517  11.250  1.00 38.68           N  
ATOM   4766  N   THR A 304     -31.255  -2.476   6.574  1.00 33.72           N  
ATOM   4767  H   THR A 304     -30.942  -3.247   6.001  1.00 33.72           H  
ATOM   4768  CA  THR A 304     -32.382  -1.690   6.104  1.00 33.72           C  
ATOM   4769  HA  THR A 304     -32.382  -0.714   6.588  1.00 33.72           H  
ATOM   4770  C   THR A 304     -33.613  -2.446   6.575  1.00 33.72           C  
ATOM   4771  CB  THR A 304     -32.351  -1.453   4.582  1.00 33.72           C  
ATOM   4772  HB  THR A 304     -33.331  -1.099   4.262  1.00 33.72           H  
ATOM   4773  O   THR A 304     -33.993  -3.465   6.002  1.00 33.72           O  
ATOM   4774  CG2 THR A 304     -31.307  -0.402   4.206  1.00 33.72           C  
ATOM   4775 HG21 THR A 304     -31.363  -0.202   3.136  1.00 33.72           H  
ATOM   4776 HG22 THR A 304     -31.498   0.523   4.749  1.00 33.72           H  
ATOM   4777 HG23 THR A 304     -30.307  -0.762   4.450  1.00 33.72           H  
ATOM   4778  OG1 THR A 304     -32.010  -2.605   3.843  1.00 33.72           O  
ATOM   4779  HG1 THR A 304     -31.091  -2.812   4.029  1.00 33.72           H  
ATOM   4780  N   ASN A 305     -34.199  -1.999   7.687  1.00 31.43           N  
ATOM   4781  H   ASN A 305     -33.794  -1.217   8.181  1.00 31.43           H  
ATOM   4782  CA  ASN A 305     -35.539  -2.445   8.049  1.00 31.43           C  
ATOM   4783  HA  ASN A 305     -35.546  -3.530   8.157  1.00 31.43           H  
ATOM   4784  C   ASN A 305     -36.466  -2.067   6.884  1.00 31.43           C  
ATOM   4785  CB  ASN A 305     -35.970  -1.811   9.385  1.00 31.43           C  
ATOM   4786  HB2 ASN A 305     -37.041  -1.969   9.512  1.00 31.43           H  
ATOM   4787  HB3 ASN A 305     -35.794  -0.736   9.352  1.00 31.43           H  
ATOM   4788  O   ASN A 305     -36.572  -0.886   6.543  1.00 31.43           O  
ATOM   4789  CG  ASN A 305     -35.276  -2.412  10.597  1.00 31.43           C  
ATOM   4790  ND2 ASN A 305     -35.256  -1.709  11.705  1.00 31.43           N  
ATOM   4791 HD21 ASN A 305     -35.731  -0.820  11.755  1.00 31.43           H  
ATOM   4792 HD22 ASN A 305     -34.804  -2.149  12.494  1.00 31.43           H  
ATOM   4793  OD1 ASN A 305     -34.750  -3.511  10.582  1.00 31.43           O  
ATOM   4794  N   LYS A 306     -37.049  -3.081   6.237  1.00 30.53           N  
ATOM   4795  H   LYS A 306     -36.876  -4.007   6.601  1.00 30.53           H  
ATOM   4796  CA  LYS A 306     -38.237  -2.915   5.394  1.00 30.53           C  
ATOM   4797  HA  LYS A 306     -38.085  -2.100   4.686  1.00 30.53           H  
ATOM   4798  C   LYS A 306     -39.422  -2.481   6.244  1.00 30.53           C  
ATOM   4799  CB  LYS A 306     -38.586  -4.219   4.662  1.00 30.53           C  
ATOM   4800  HB2 LYS A 306     -38.282  -5.075   5.265  1.00 30.53           H  
ATOM   4801  HB3 LYS A 306     -39.669  -4.265   4.547  1.00 30.53           H  
ATOM   4802  O   LYS A 306     -39.484  -2.921   7.414  1.00 30.53           O  
ATOM   4803  CG  LYS A 306     -37.965  -4.296   3.266  1.00 30.53           C  
ATOM   4804  HG2 LYS A 306     -36.878  -4.308   3.346  1.00 30.53           H  
ATOM   4805  HG3 LYS A 306     -38.275  -3.427   2.686  1.00 30.53           H  
ATOM   4806  CD  LYS A 306     -38.454  -5.573   2.574  1.00 30.53           C  
ATOM   4807  HD2 LYS A 306     -38.093  -6.435   3.135  1.00 30.53           H  
ATOM   4808  HD3 LYS A 306     -39.544  -5.581   2.571  1.00 30.53           H  
ATOM   4809  CE  LYS A 306     -37.938  -5.633   1.136  1.00 30.53           C  
ATOM   4810  HE2 LYS A 306     -36.851  -5.568   1.158  1.00 30.53           H  
ATOM   4811  HE3 LYS A 306     -38.316  -4.763   0.600  1.00 30.53           H  
ATOM   4812  NZ  LYS A 306     -38.370  -6.885   0.469  1.00 30.53           N  
ATOM   4813  HZ1 LYS A 306     -38.028  -6.915  -0.481  1.00 30.53           H  
ATOM   4814  HZ2 LYS A 306     -39.378  -6.944   0.461  1.00 30.53           H  
ATOM   4815  HZ3 LYS A 306     -38.005  -7.683   0.970  1.00 30.53           H  
ATOM   4816  OXT LYS A 306     -40.260  -1.778   5.646  1.00 30.53           O  
TER    4817      LYS A 306                                                       
END   
