# Supplementary material for: Nuclear genome of Bulinus truncatus, an intermediate host of the carcinogenic human blood fluke Schistosoma haematobium
Source: Nat Commun. 2022 Feb 21;13:977. doi: 10.1038/s41467-022-28634-9 (PMC8861042; doi:10.1038/s41467-022-28634-9)
Supplement: Supplementary file 6 — Supplementary Data 3 [file 41467_2022_28634_MOESM6_ESM.zip › Supplementary_Data_3/btru_063414-t1.mature.pep.pdb]

ATOM      1  N   MET A   1     -16.671  -5.840  28.399  1.00 45.65           N  
ATOM      2  H   MET A   1     -15.781  -5.514  28.746  1.00 45.65           H  
ATOM      3  H2  MET A   1     -16.523  -6.432  27.594  1.00 45.65           H  
ATOM      4  H3  MET A   1     -17.111  -6.392  29.121  1.00 45.65           H  
ATOM      5  CA  MET A   1     -17.548  -4.699  28.044  1.00 45.65           C  
ATOM      6  HA  MET A   1     -18.506  -5.115  27.733  1.00 45.65           H  
ATOM      7  C   MET A   1     -17.032  -3.924  26.822  1.00 45.65           C  
ATOM      8  CB  MET A   1     -17.837  -3.819  29.271  1.00 45.65           C  
ATOM      9  HB2 MET A   1     -17.857  -4.451  30.159  1.00 45.65           H  
ATOM     10  HB3 MET A   1     -17.046  -3.080  29.397  1.00 45.65           H  
ATOM     11  O   MET A   1     -17.840  -3.610  25.963  1.00 45.65           O  
ATOM     12  CG  MET A   1     -19.198  -3.118  29.181  1.00 45.65           C  
ATOM     13  HG2 MET A   1     -19.158  -2.385  28.375  1.00 45.65           H  
ATOM     14  HG3 MET A   1     -19.977  -3.843  28.947  1.00 45.65           H  
ATOM     15  SD  MET A   1     -19.636  -2.258  30.717  1.00 45.65           S  
ATOM     16  CE  MET A   1     -20.637  -3.502  31.585  1.00 45.65           C  
ATOM     17  HE1 MET A   1     -20.588  -3.319  32.658  1.00 45.65           H  
ATOM     18  HE2 MET A   1     -20.264  -4.504  31.373  1.00 45.65           H  
ATOM     19  HE3 MET A   1     -21.675  -3.424  31.260  1.00 45.65           H  
ATOM     20  N   PHE A   2     -15.715  -3.705  26.663  1.00 42.38           N  
ATOM     21  H   PHE A   2     -15.073  -3.874  27.424  1.00 42.38           H  
ATOM     22  CA  PHE A   2     -15.132  -2.997  25.501  1.00 42.38           C  
ATOM     23  HA  PHE A   2     -15.566  -1.999  25.451  1.00 42.38           H  
ATOM     24  C   PHE A   2     -15.403  -3.631  24.122  1.00 42.38           C  
ATOM     25  CB  PHE A   2     -13.619  -2.839  25.725  1.00 42.38           C  
ATOM     26  HB2 PHE A   2     -13.206  -3.734  26.189  1.00 42.38           H  
ATOM     27  HB3 PHE A   2     -13.129  -2.730  24.757  1.00 42.38           H  
ATOM     28  O   PHE A   2     -15.707  -2.910  23.177  1.00 42.38           O  
ATOM     29  CG  PHE A   2     -13.271  -1.616  26.548  1.00 42.38           C  
ATOM     30  CD1 PHE A   2     -13.099  -0.379  25.898  1.00 42.38           C  
ATOM     31  HD1 PHE A   2     -13.190  -0.311  24.824  1.00 42.38           H  
ATOM     32  CD2 PHE A   2     -13.146  -1.692  27.950  1.00 42.38           C  
ATOM     33  HD2 PHE A   2     -13.251  -2.638  28.461  1.00 42.38           H  
ATOM     34  CE1 PHE A   2     -12.808   0.776  26.642  1.00 42.38           C  
ATOM     35  HE1 PHE A   2     -12.671   1.723  26.140  1.00 42.38           H  
ATOM     36  CE2 PHE A   2     -12.863  -0.532  28.694  1.00 42.38           C  
ATOM     37  HE2 PHE A   2     -12.758  -0.584  29.767  1.00 42.38           H  
ATOM     38  CZ  PHE A   2     -12.694   0.701  28.040  1.00 42.38           C  
ATOM     39  HZ  PHE A   2     -12.468   1.590  28.610  1.00 42.38           H  
ATOM     40  N   THR A   3     -15.363  -4.961  24.001  1.00 47.87           N  
ATOM     41  H   THR A   3     -14.964  -5.519  24.742  1.00 47.87           H  
ATOM     42  CA  THR A   3     -15.573  -5.660  22.717  1.00 47.87           C  
ATOM     43  HA  THR A   3     -14.862  -5.267  21.990  1.00 47.87           H  
ATOM     44  C   THR A   3     -16.977  -5.437  22.143  1.00 47.87           C  
ATOM     45  CB  THR A   3     -15.319  -7.171  22.878  1.00 47.87           C  
ATOM     46  HB  THR A   3     -16.240  -7.662  23.192  1.00 47.87           H  
ATOM     47  O   THR A   3     -17.136  -5.300  20.937  1.00 47.87           O  
ATOM     48  CG2 THR A   3     -14.827  -7.819  21.588  1.00 47.87           C  
ATOM     49 HG21 THR A   3     -15.565  -7.673  20.799  1.00 47.87           H  
ATOM     50 HG22 THR A   3     -14.692  -8.890  21.733  1.00 47.87           H  
ATOM     51 HG23 THR A   3     -13.884  -7.372  21.273  1.00 47.87           H  
ATOM     52  OG1 THR A   3     -14.338  -7.409  23.872  1.00 47.87           O  
ATOM     53  HG1 THR A   3     -13.870  -8.200  23.596  1.00 47.87           H  
ATOM     54  N   PHE A   4     -17.993  -5.322  23.004  1.00 43.73           N  
ATOM     55  H   PHE A   4     -17.791  -5.342  23.994  1.00 43.73           H  
ATOM     56  CA  PHE A   4     -19.391  -5.142  22.592  1.00 43.73           C  
ATOM     57  HA  PHE A   4     -19.620  -5.855  21.801  1.00 43.73           H  
ATOM     58  C   PHE A   4     -19.672  -3.752  22.001  1.00 43.73           C  
ATOM     59  CB  PHE A   4     -20.313  -5.437  23.789  1.00 43.73           C  
ATOM     60  HB2 PHE A   4     -21.046  -4.636  23.882  1.00 43.73           H  
ATOM     61  HB3 PHE A   4     -19.744  -5.446  24.719  1.00 43.73           H  
ATOM     62  O   PHE A   4     -20.418  -3.635  21.033  1.00 43.73           O  
ATOM     63  CG  PHE A   4     -21.067  -6.744  23.651  1.00 43.73           C  
ATOM     64  CD1 PHE A   4     -22.338  -6.748  23.046  1.00 43.73           C  
ATOM     65  HD1 PHE A   4     -22.773  -5.828  22.685  1.00 43.73           H  
ATOM     66  CD2 PHE A   4     -20.497  -7.955  24.090  1.00 43.73           C  
ATOM     67  HD2 PHE A   4     -19.512  -7.966  24.531  1.00 43.73           H  
ATOM     68  CE1 PHE A   4     -23.042  -7.954  22.893  1.00 43.73           C  
ATOM     69  HE1 PHE A   4     -24.012  -7.958  22.418  1.00 43.73           H  
ATOM     70  CE2 PHE A   4     -21.204  -9.162  23.936  1.00 43.73           C  
ATOM     71  HE2 PHE A   4     -20.768 -10.096  24.258  1.00 43.73           H  
ATOM     72  CZ  PHE A   4     -22.476  -9.161  23.338  1.00 43.73           C  
ATOM     73  HZ  PHE A   4     -23.014 -10.088  23.205  1.00 43.73           H  
ATOM     74  N   ILE A   5     -19.048  -2.701  22.541  1.00 49.95           N  
ATOM     75  H   ILE A   5     -18.423  -2.857  23.319  1.00 49.95           H  
ATOM     76  CA  ILE A   5     -19.263  -1.320  22.073  1.00 49.95           C  
ATOM     77  HA  ILE A   5     -20.335  -1.149  21.970  1.00 49.95           H  
ATOM     78  C   ILE A   5     -18.644  -1.115  20.681  1.00 49.95           C  
ATOM     79  CB  ILE A   5     -18.712  -0.314  23.114  1.00 49.95           C  
ATOM     80  HB  ILE A   5     -17.651  -0.518  23.260  1.00 49.95           H  
ATOM     81  O   ILE A   5     -19.224  -0.443  19.828  1.00 49.95           O  
ATOM     82  CG1 ILE A   5     -19.437  -0.487  24.472  1.00 49.95           C  
ATOM     83 HG12 ILE A   5     -19.369  -1.527  24.791  1.00 49.95           H  
ATOM     84 HG13 ILE A   5     -20.493  -0.246  24.351  1.00 49.95           H  
ATOM     85  CG2 ILE A   5     -18.857   1.134  22.607  1.00 49.95           C  
ATOM     86 HG21 ILE A   5     -19.907   1.358  22.423  1.00 49.95           H  
ATOM     87 HG22 ILE A   5     -18.297   1.276  21.682  1.00 49.95           H  
ATOM     88 HG23 ILE A   5     -18.460   1.840  23.335  1.00 49.95           H  
ATOM     89  CD1 ILE A   5     -18.863   0.360  25.615  1.00 49.95           C  
ATOM     90 HD11 ILE A   5     -19.060   1.419  25.446  1.00 49.95           H  
ATOM     91 HD12 ILE A   5     -19.339   0.069  26.551  1.00 49.95           H  
ATOM     92 HD13 ILE A   5     -17.789   0.194  25.698  1.00 49.95           H  
ATOM     93  N   LEU A   6     -17.479  -1.722  20.432  1.00 47.99           N  
ATOM     94  H   LEU A   6     -17.055  -2.267  21.169  1.00 47.99           H  
ATOM     95  CA  LEU A   6     -16.794  -1.657  19.136  1.00 47.99           C  
ATOM     96  HA  LEU A   6     -16.725  -0.618  18.815  1.00 47.99           H  
ATOM     97  C   LEU A   6     -17.572  -2.392  18.040  1.00 47.99           C  
ATOM     98  CB  LEU A   6     -15.378  -2.235  19.298  1.00 47.99           C  
ATOM     99  HB2 LEU A   6     -15.443  -3.185  19.829  1.00 47.99           H  
ATOM    100  HB3 LEU A   6     -14.959  -2.436  18.313  1.00 47.99           H  
ATOM    101  O   LEU A   6     -17.716  -1.868  16.936  1.00 47.99           O  
ATOM    102  CG  LEU A   6     -14.429  -1.285  20.050  1.00 47.99           C  
ATOM    103  HG  LEU A   6     -14.897  -0.963  20.979  1.00 47.99           H  
ATOM    104  CD1 LEU A   6     -13.146  -2.021  20.427  1.00 47.99           C  
ATOM    105 HD11 LEU A   6     -12.635  -2.350  19.523  1.00 47.99           H  
ATOM    106 HD12 LEU A   6     -13.384  -2.885  21.047  1.00 47.99           H  
ATOM    107 HD13 LEU A   6     -12.488  -1.353  20.982  1.00 47.99           H  
ATOM    108  CD2 LEU A   6     -14.107  -0.044  19.213  1.00 47.99           C  
ATOM    109 HD21 LEU A   6     -14.009  -0.302  18.159  1.00 47.99           H  
ATOM    110 HD22 LEU A   6     -14.916   0.681  19.303  1.00 47.99           H  
ATOM    111 HD23 LEU A   6     -13.183   0.422  19.554  1.00 47.99           H  
ATOM    112  N   LEU A   7     -18.139  -3.555  18.376  1.00 47.94           N  
ATOM    113  H   LEU A   7     -17.957  -3.935  19.294  1.00 47.94           H  
ATOM    114  CA  LEU A   7     -19.024  -4.304  17.486  1.00 47.94           C  
ATOM    115  HA  LEU A   7     -18.490  -4.535  16.564  1.00 47.94           H  
ATOM    116  C   LEU A   7     -20.241  -3.470  17.075  1.00 47.94           C  
ATOM    117  CB  LEU A   7     -19.448  -5.612  18.179  1.00 47.94           C  
ATOM    118  HB2 LEU A   7     -20.309  -6.030  17.656  1.00 47.94           H  
ATOM    119  HB3 LEU A   7     -19.767  -5.387  19.196  1.00 47.94           H  
ATOM    120  O   LEU A   7     -20.549  -3.407  15.894  1.00 47.94           O  
ATOM    121  CG  LEU A   7     -18.336  -6.676  18.219  1.00 47.94           C  
ATOM    122  HG  LEU A   7     -17.396  -6.225  18.538  1.00 47.94           H  
ATOM    123  CD1 LEU A   7     -18.685  -7.800  19.192  1.00 47.94           C  
ATOM    124 HD11 LEU A   7     -19.610  -8.283  18.880  1.00 47.94           H  
ATOM    125 HD12 LEU A   7     -18.808  -7.395  20.197  1.00 47.94           H  
ATOM    126 HD13 LEU A   7     -17.885  -8.540  19.201  1.00 47.94           H  
ATOM    127  CD2 LEU A   7     -18.136  -7.290  16.847  1.00 47.94           C  
ATOM    128 HD21 LEU A   7     -17.731  -6.524  16.186  1.00 47.94           H  
ATOM    129 HD22 LEU A   7     -19.087  -7.660  16.464  1.00 47.94           H  
ATOM    130 HD23 LEU A   7     -17.425  -8.114  16.896  1.00 47.94           H  
ATOM    131  N   GLN A   8     -20.878  -2.753  18.005  1.00 46.73           N  
ATOM    132  H   GLN A   8     -20.598  -2.856  18.969  1.00 46.73           H  
ATOM    133  CA  GLN A   8     -22.042  -1.913  17.695  1.00 46.73           C  
ATOM    134  HA  GLN A   8     -22.786  -2.535  17.198  1.00 46.73           H  
ATOM    135  C   GLN A   8     -21.743  -0.759  16.727  1.00 46.73           C  
ATOM    136  CB  GLN A   8     -22.642  -1.368  18.999  1.00 46.73           C  
ATOM    137  HB2 GLN A   8     -22.949  -0.330  18.863  1.00 46.73           H  
ATOM    138  HB3 GLN A   8     -21.897  -1.397  19.793  1.00 46.73           H  
ATOM    139  O   GLN A   8     -22.561  -0.467  15.857  1.00 46.73           O  
ATOM    140  CG  GLN A   8     -23.880  -2.176  19.403  1.00 46.73           C  
ATOM    141  HG2 GLN A   8     -23.624  -3.234  19.455  1.00 46.73           H  
ATOM    142  HG3 GLN A   8     -24.650  -2.045  18.643  1.00 46.73           H  
ATOM    143  CD  GLN A   8     -24.435  -1.754  20.758  1.00 46.73           C  
ATOM    144  NE2 GLN A   8     -25.715  -1.943  20.994  1.00 46.73           N  
ATOM    145 HE21 GLN A   8     -26.052  -1.646  21.898  1.00 46.73           H  
ATOM    146 HE22 GLN A   8     -26.314  -2.341  20.285  1.00 46.73           H  
ATOM    147  OE1 GLN A   8     -23.742  -1.263  21.635  1.00 46.73           O  
ATOM    148  N   LYS A   9     -20.580  -0.103  16.828  1.00 52.43           N  
ATOM    149  H   LYS A   9     -19.932  -0.374  17.554  1.00 52.43           H  
ATOM    150  CA  LYS A   9     -20.202   0.930  15.844  1.00 52.43           C  
ATOM    151  HA  LYS A   9     -21.028   1.631  15.723  1.00 52.43           H  
ATOM    152  C   LYS A   9     -19.971   0.337  14.456  1.00 52.43           C  
ATOM    153  CB  LYS A   9     -18.954   1.692  16.292  1.00 52.43           C  
ATOM    154  HB2 LYS A   9     -18.557   2.223  15.427  1.00 52.43           H  
ATOM    155  HB3 LYS A   9     -18.193   0.994  16.639  1.00 52.43           H  
ATOM    156  O   LYS A   9     -20.370   0.944  13.463  1.00 52.43           O  
ATOM    157  CG  LYS A   9     -19.268   2.719  17.385  1.00 52.43           C  
ATOM    158  HG2 LYS A   9     -20.108   3.339  17.073  1.00 52.43           H  
ATOM    159  HG3 LYS A   9     -19.519   2.207  18.314  1.00 52.43           H  
ATOM    160  CD  LYS A   9     -18.036   3.606  17.588  1.00 52.43           C  
ATOM    161  HD2 LYS A   9     -17.773   4.064  16.634  1.00 52.43           H  
ATOM    162  HD3 LYS A   9     -17.200   2.990  17.919  1.00 52.43           H  
ATOM    163  CE  LYS A   9     -18.309   4.707  18.613  1.00 52.43           C  
ATOM    164  HE2 LYS A   9     -18.493   4.246  19.583  1.00 52.43           H  
ATOM    165  HE3 LYS A   9     -19.208   5.246  18.314  1.00 52.43           H  
ATOM    166  NZ  LYS A   9     -17.155   5.637  18.682  1.00 52.43           N  
ATOM    167  HZ1 LYS A   9     -17.005   6.066  17.780  1.00 52.43           H  
ATOM    168  HZ2 LYS A   9     -17.311   6.368  19.360  1.00 52.43           H  
ATOM    169  HZ3 LYS A   9     -16.310   5.134  18.915  1.00 52.43           H  
ATOM    170  N   PHE A  10     -19.368  -0.850  14.403  1.00 50.22           N  
ATOM    171  H   PHE A  10     -19.069  -1.286  15.264  1.00 50.22           H  
ATOM    172  CA  PHE A  10     -19.211  -1.595  13.161  1.00 50.22           C  
ATOM    173  HA  PHE A  10     -18.721  -0.951  12.430  1.00 50.22           H  
ATOM    174  C   PHE A  10     -20.587  -1.957  12.578  1.00 50.22           C  
ATOM    175  CB  PHE A  10     -18.300  -2.805  13.407  1.00 50.22           C  
ATOM    176  HB2 PHE A  10     -17.449  -2.496  14.013  1.00 50.22           H  
ATOM    177  HB3 PHE A  10     -18.840  -3.573  13.960  1.00 50.22           H  
ATOM    178  O   PHE A  10     -20.869  -1.562  11.455  1.00 50.22           O  
ATOM    179  CG  PHE A  10     -17.778  -3.397  12.119  1.00 50.22           C  
ATOM    180  CD1 PHE A  10     -18.558  -4.325  11.410  1.00 50.22           C  
ATOM    181  HD1 PHE A  10     -19.529  -4.626  11.776  1.00 50.22           H  
ATOM    182  CD2 PHE A  10     -16.549  -2.966  11.588  1.00 50.22           C  
ATOM    183  HD2 PHE A  10     -15.925  -2.285  12.148  1.00 50.22           H  
ATOM    184  CE1 PHE A  10     -18.119  -4.815  10.173  1.00 50.22           C  
ATOM    185  HE1 PHE A  10     -18.734  -5.515   9.628  1.00 50.22           H  
ATOM    186  CE2 PHE A  10     -16.136  -3.405  10.319  1.00 50.22           C  
ATOM    187  HE2 PHE A  10     -15.219  -3.036   9.884  1.00 50.22           H  
ATOM    188  CZ  PHE A  10     -16.929  -4.325   9.612  1.00 50.22           C  
ATOM    189  HZ  PHE A  10     -16.643  -4.652   8.623  1.00 50.22           H  
ATOM    190  N   CYS A  11     -21.487  -2.529  13.391  1.00 50.42           N  
ATOM    191  H   CYS A  11     -21.167  -2.837  14.298  1.00 50.42           H  
ATOM    192  CA  CYS A  11     -22.881  -2.844  13.041  1.00 50.42           C  
ATOM    193  HA  CYS A  11     -22.909  -3.676  12.338  1.00 50.42           H  
ATOM    194  C   CYS A  11     -23.655  -1.657  12.447  1.00 50.42           C  
ATOM    195  CB  CYS A  11     -23.639  -3.283  14.295  1.00 50.42           C  
ATOM    196  HB2 CYS A  11     -23.563  -2.495  15.044  1.00 50.42           H  
ATOM    197  HB3 CYS A  11     -24.695  -3.361  14.035  1.00 50.42           H  
ATOM    198  O   CYS A  11     -24.475  -1.828  11.549  1.00 50.42           O  
ATOM    199  SG  CYS A  11     -23.163  -4.841  15.067  1.00 50.42           S  
ATOM    200  N   ASN A  12     -23.420  -0.446  12.965  1.00 51.72           N  
ATOM    201  H   ASN A  12     -22.806  -0.380  13.764  1.00 51.72           H  
ATOM    202  CA  ASN A  12     -24.114   0.758  12.504  1.00 51.72           C  
ATOM    203  HA  ASN A  12     -25.179   0.542  12.426  1.00 51.72           H  
ATOM    204  C   ASN A  12     -23.668   1.210  11.105  1.00 51.72           C  
ATOM    205  CB  ASN A  12     -23.908   1.883  13.531  1.00 51.72           C  
ATOM    206  HB2 ASN A  12     -22.848   1.966  13.773  1.00 51.72           H  
ATOM    207  HB3 ASN A  12     -24.231   2.826  13.091  1.00 51.72           H  
ATOM    208  O   ASN A  12     -24.365   1.999  10.470  1.00 51.72           O  
ATOM    209  CG  ASN A  12     -24.706   1.694  14.807  1.00 51.72           C  
ATOM    210  ND2 ASN A  12     -24.369   2.426  15.843  1.00 51.72           N  
ATOM    211 HD21 ASN A  12     -23.618   3.097  15.765  1.00 51.72           H  
ATOM    212 HD22 ASN A  12     -24.930   2.284  16.670  1.00 51.72           H  
ATOM    213  OD1 ASN A  12     -25.656   0.938  14.904  1.00 51.72           O  
ATOM    214  N   SER A  13     -22.515   0.737  10.628  1.00 54.38           N  
ATOM    215  H   SER A  13     -22.033   0.026  11.160  1.00 54.38           H  
ATOM    216  CA  SER A  13     -21.987   1.075   9.304  1.00 54.38           C  
ATOM    217  HA  SER A  13     -22.620   1.842   8.859  1.00 54.38           H  
ATOM    218  C   SER A  13     -22.054  -0.100   8.325  1.00 54.38           C  
ATOM    219  CB  SER A  13     -20.594   1.712   9.421  1.00 54.38           C  
ATOM    220  HB2 SER A  13     -20.720   2.754   9.716  1.00 54.38           H  
ATOM    221  HB3 SER A  13     -20.105   1.693   8.448  1.00 54.38           H  
ATOM    222  O   SER A  13     -22.332   0.139   7.150  1.00 54.38           O  
ATOM    223  OG  SER A  13     -19.762   1.087  10.382  1.00 54.38           O  
ATOM    224  HG  SER A  13     -20.210   1.069  11.231  1.00 54.38           H  
ATOM    225  N   PHE A  14     -21.895  -1.341   8.799  1.00 56.17           N  
ATOM    226  H   PHE A  14     -21.675  -1.457   9.778  1.00 56.17           H  
ATOM    227  CA  PHE A  14     -21.993  -2.588   8.035  1.00 56.17           C  
ATOM    228  HA  PHE A  14     -22.727  -2.467   7.239  1.00 56.17           H  
ATOM    229  C   PHE A  14     -22.455  -3.740   8.933  1.00 56.17           C  
ATOM    230  CB  PHE A  14     -20.628  -2.909   7.419  1.00 56.17           C  
ATOM    231  HB2 PHE A  14     -19.865  -2.906   8.197  1.00 56.17           H  
ATOM    232  HB3 PHE A  14     -20.655  -3.910   6.987  1.00 56.17           H  
ATOM    233  O   PHE A  14     -22.250  -3.677  10.137  1.00 56.17           O  
ATOM    234  CG  PHE A  14     -20.266  -1.925   6.335  1.00 56.17           C  
ATOM    235  CD1 PHE A  14     -20.781  -2.106   5.040  1.00 56.17           C  
ATOM    236  HD1 PHE A  14     -21.389  -2.971   4.818  1.00 56.17           H  
ATOM    237  CD2 PHE A  14     -19.496  -0.789   6.645  1.00 56.17           C  
ATOM    238  HD2 PHE A  14     -19.122  -0.646   7.648  1.00 56.17           H  
ATOM    239  CE1 PHE A  14     -20.493  -1.171   4.038  1.00 56.17           C  
ATOM    240  HE1 PHE A  14     -20.845  -1.320   3.028  1.00 56.17           H  
ATOM    241  CE2 PHE A  14     -19.227   0.157   5.650  1.00 56.17           C  
ATOM    242  HE2 PHE A  14     -18.619   1.014   5.902  1.00 56.17           H  
ATOM    243  CZ  PHE A  14     -19.705  -0.055   4.344  1.00 56.17           C  
ATOM    244  HZ  PHE A  14     -19.429   0.608   3.537  1.00 56.17           H  
ATOM    245  N   GLU A  15     -23.087  -4.768   8.353  1.00 56.08           N  
ATOM    246  H   GLU A  15     -23.182  -4.760   7.347  1.00 56.08           H  
ATOM    247  CA  GLU A  15     -23.614  -5.955   9.052  1.00 56.08           C  
ATOM    248  HA  GLU A  15     -24.598  -5.711   9.453  1.00 56.08           H  
ATOM    249  C   GLU A  15     -22.726  -6.390  10.230  1.00 56.08           C  
ATOM    250  CB  GLU A  15     -23.775  -7.127   8.059  1.00 56.08           C  
ATOM    251  HB2 GLU A  15     -22.838  -7.253   7.516  1.00 56.08           H  
ATOM    252  HB3 GLU A  15     -23.976  -8.042   8.615  1.00 56.08           H  
ATOM    253  O   GLU A  15     -21.502  -6.482  10.103  1.00 56.08           O  
ATOM    254  CG  GLU A  15     -24.929  -6.905   7.064  1.00 56.08           C  
ATOM    255  HG2 GLU A  15     -24.818  -5.919   6.615  1.00 56.08           H  
ATOM    256  HG3 GLU A  15     -25.866  -6.909   7.622  1.00 56.08           H  
ATOM    257  CD  GLU A  15     -24.999  -7.940   5.917  1.00 56.08           C  
ATOM    258  OE1 GLU A  15     -26.121  -8.156   5.409  1.00 56.08           O  
ATOM    259  OE2 GLU A  15     -23.943  -8.445   5.449  1.00 56.08           O  
ATOM    260  N   CYS A  16     -23.354  -6.614  11.389  1.00 53.90           N  
ATOM    261  H   CYS A  16     -24.361  -6.536  11.428  1.00 53.90           H  
ATOM    262  CA  CYS A  16     -22.654  -7.065  12.583  1.00 53.90           C  
ATOM    263  HA  CYS A  16     -22.026  -6.245  12.931  1.00 53.90           H  
ATOM    264  C   CYS A  16     -21.807  -8.305  12.278  1.00 53.90           C  
ATOM    265  CB  CYS A  16     -23.652  -7.447  13.680  1.00 53.90           C  
ATOM    266  HB2 CYS A  16     -23.097  -7.939  14.479  1.00 53.90           H  
ATOM    267  HB3 CYS A  16     -24.343  -8.186  13.276  1.00 53.90           H  
ATOM    268  O   CYS A  16     -22.311  -9.209  11.610  1.00 53.90           O  
ATOM    269  SG  CYS A  16     -24.598  -6.104  14.424  1.00 53.90           S  
ATOM    270  N   PRO A  17     -20.584  -8.379  12.825  1.00 53.75           N  
ATOM    271  CA  PRO A  17     -19.780  -9.588  12.855  1.00 53.75           C  
ATOM    272  HA  PRO A  17     -19.323  -9.711  11.873  1.00 53.75           H  
ATOM    273  C   PRO A  17     -20.615 -10.822  13.200  1.00 53.75           C  
ATOM    274  CB  PRO A  17     -18.713  -9.264  13.916  1.00 53.75           C  
ATOM    275  HB2 PRO A  17     -17.808  -9.872  13.916  1.00 53.75           H  
ATOM    276  HB3 PRO A  17     -19.155  -9.309  14.911  1.00 53.75           H  
ATOM    277  O   PRO A  17     -21.277 -10.852  14.242  1.00 53.75           O  
ATOM    278  CG  PRO A  17     -18.416  -7.826  13.528  1.00 53.75           C  
ATOM    279  HG2 PRO A  17     -17.795  -7.293  14.248  1.00 53.75           H  
ATOM    280  HG3 PRO A  17     -17.939  -7.793  12.548  1.00 53.75           H  
ATOM    281  CD  PRO A  17     -19.838  -7.293  13.435  1.00 53.75           C  
ATOM    282  HD2 PRO A  17     -19.862  -6.402  12.809  1.00 53.75           H  
ATOM    283  HD3 PRO A  17     -20.234  -7.081  14.428  1.00 53.75           H  
ATOM    284  N   GLU A  18     -20.630 -11.804  12.303  1.00 56.34           N  
ATOM    285  H   GLU A  18     -19.945 -11.758  11.561  1.00 56.34           H  
ATOM    286  CA  GLU A  18     -21.359 -13.058  12.495  1.00 56.34           C  
ATOM    287  HA  GLU A  18     -22.281 -12.842  13.034  1.00 56.34           H  
ATOM    288  C   GLU A  18     -20.500 -14.010  13.355  1.00 56.34           C  
ATOM    289  CB  GLU A  18     -21.739 -13.669  11.130  1.00 56.34           C  
ATOM    290  HB2 GLU A  18     -20.847 -13.671  10.503  1.00 56.34           H  
ATOM    291  HB3 GLU A  18     -22.039 -14.710  11.251  1.00 56.34           H  
ATOM    292  O   GLU A  18     -19.280 -13.853  13.438  1.00 56.34           O  
ATOM    293  CG  GLU A  18     -22.859 -12.908  10.383  1.00 56.34           C  
ATOM    294  HG2 GLU A  18     -22.712 -11.833  10.494  1.00 56.34           H  
ATOM    295  HG3 GLU A  18     -22.747 -13.137   9.324  1.00 56.34           H  
ATOM    296  CD  GLU A  18     -24.299 -13.279  10.790  1.00 56.34           C  
ATOM    297  OE1 GLU A  18     -25.210 -13.057   9.947  1.00 56.34           O  
ATOM    298  OE2 GLU A  18     -24.502 -13.896  11.859  1.00 56.34           O  
ATOM    299  N   PRO A  19     -21.081 -15.041  13.997  1.00 47.73           N  
ATOM    300  CA  PRO A  19     -20.335 -15.976  14.851  1.00 47.73           C  
ATOM    301  HA  PRO A  19     -19.947 -15.426  15.709  1.00 47.73           H  
ATOM    302  C   PRO A  19     -19.163 -16.699  14.162  1.00 47.73           C  
ATOM    303  CB  PRO A  19     -21.376 -16.998  15.321  1.00 47.73           C  
ATOM    304  HB2 PRO A  19     -21.399 -17.847  14.638  1.00 47.73           H  
ATOM    305  HB3 PRO A  19     -21.176 -17.336  16.338  1.00 47.73           H  
ATOM    306  O   PRO A  19     -18.327 -17.300  14.833  1.00 47.73           O  
ATOM    307  CG  PRO A  19     -22.703 -16.249  15.224  1.00 47.73           C  
ATOM    308  HG2 PRO A  19     -22.848 -15.647  16.121  1.00 47.73           H  
ATOM    309  HG3 PRO A  19     -23.544 -16.928  15.077  1.00 47.73           H  
ATOM    310  CD  PRO A  19     -22.504 -15.332  14.025  1.00 47.73           C  
ATOM    311  HD2 PRO A  19     -23.106 -14.432  14.149  1.00 47.73           H  
ATOM    312  HD3 PRO A  19     -22.791 -15.852  13.111  1.00 47.73           H  
ATOM    313  N   GLU A  20     -19.120 -16.681  12.829  1.00 58.59           N  
ATOM    314  H   GLU A  20     -19.803 -16.112  12.350  1.00 58.59           H  
ATOM    315  CA  GLU A  20     -18.083 -17.311  12.010  1.00 58.59           C  
ATOM    316  HA  GLU A  20     -17.781 -18.243  12.490  1.00 58.59           H  
ATOM    317  C   GLU A  20     -16.807 -16.469  11.866  1.00 58.59           C  
ATOM    318  CB  GLU A  20     -18.657 -17.647  10.628  1.00 58.59           C  
ATOM    319  HB2 GLU A  20     -19.006 -16.732  10.149  1.00 58.59           H  
ATOM    320  HB3 GLU A  20     -17.862 -18.081  10.022  1.00 58.59           H  
ATOM    321  O   GLU A  20     -15.826 -16.940  11.276  1.00 58.59           O  
ATOM    322  CG  GLU A  20     -19.811 -18.658  10.714  1.00 58.59           C  
ATOM    323  HG2 GLU A  20     -20.637 -18.216  11.271  1.00 58.59           H  
ATOM    324  HG3 GLU A  20     -19.463 -19.534  11.262  1.00 58.59           H  
ATOM    325  CD  GLU A  20     -20.326 -19.106   9.338  1.00 58.59           C  
ATOM    326  OE1 GLU A  20     -21.306 -19.884   9.331  1.00 58.59           O  
ATOM    327  OE2 GLU A  20     -19.724 -18.723   8.307  1.00 58.59           O  
ATOM    328  N   ASP A  21     -16.800 -15.253  12.407  1.00 61.88           N  
ATOM    329  H   ASP A  21     -17.650 -14.896  12.821  1.00 61.88           H  
ATOM    330  CA  ASP A  21     -15.685 -14.330  12.275  1.00 61.88           C  
ATOM    331  HA  ASP A  21     -15.444 -14.258  11.214  1.00 61.88           H  
ATOM    332  C   ASP A  21     -14.442 -14.840  12.998  1.00 61.88           C  
ATOM    333  CB  ASP A  21     -16.094 -12.937  12.739  1.00 61.88           C  
ATOM    334  HB2 ASP A  21     -16.518 -12.992  13.742  1.00 61.88           H  
ATOM    335  HB3 ASP A  21     -15.207 -12.305  12.778  1.00 61.88           H  
ATOM    336  O   ASP A  21     -14.476 -15.333  14.131  1.00 61.88           O  
ATOM    337  CG  ASP A  21     -17.100 -12.293  11.783  1.00 61.88           C  
ATOM    338  OD1 ASP A  21     -17.441 -12.853  10.716  1.00 61.88           O  
ATOM    339  OD2 ASP A  21     -17.494 -11.163  12.094  1.00 61.88           O  
ATOM    340  N   ARG A  22     -13.304 -14.739  12.308  1.00 71.30           N  
ATOM    341  H   ARG A  22     -13.341 -14.214  11.446  1.00 71.30           H  
ATOM    342  CA  ARG A  22     -12.022 -15.265  12.788  1.00 71.30           C  
ATOM    343  HA  ARG A  22     -12.177 -15.676  13.785  1.00 71.30           H  
ATOM    344  C   ARG A  22     -11.016 -14.142  12.948  1.00 71.30           C  
ATOM    345  CB  ARG A  22     -11.503 -16.402  11.893  1.00 71.30           C  
ATOM    346  HB2 ARG A  22     -10.563 -16.762  12.311  1.00 71.30           H  
ATOM    347  HB3 ARG A  22     -11.309 -16.020  10.890  1.00 71.30           H  
ATOM    348  O   ARG A  22     -10.967 -13.207  12.152  1.00 71.30           O  
ATOM    349  CG  ARG A  22     -12.498 -17.570  11.814  1.00 71.30           C  
ATOM    350  HG2 ARG A  22     -13.345 -17.264  11.199  1.00 71.30           H  
ATOM    351  HG3 ARG A  22     -12.856 -17.814  12.815  1.00 71.30           H  
ATOM    352  CD  ARG A  22     -11.859 -18.814  11.193  1.00 71.30           C  
ATOM    353  HD2 ARG A  22     -11.464 -18.554  10.211  1.00 71.30           H  
ATOM    354  HD3 ARG A  22     -11.037 -19.130  11.836  1.00 71.30           H  
ATOM    355  NE  ARG A  22     -12.853 -19.894  11.050  1.00 71.30           N  
ATOM    356  HE  ARG A  22     -13.811 -19.587  10.960  1.00 71.30           H  
ATOM    357  NH1 ARG A  22     -11.442 -21.694  11.279  1.00 71.30           N  
ATOM    358 HH11 ARG A  22     -11.302 -22.693  11.324  1.00 71.30           H  
ATOM    359 HH12 ARG A  22     -10.676 -21.051  11.422  1.00 71.30           H  
ATOM    360  NH2 ARG A  22     -13.621 -22.033  10.932  1.00 71.30           N  
ATOM    361 HH21 ARG A  22     -13.477 -23.031  10.983  1.00 71.30           H  
ATOM    362 HH22 ARG A  22     -14.556 -21.670  10.812  1.00 71.30           H  
ATOM    363  CZ  ARG A  22     -12.634 -21.197  11.088  1.00 71.30           C  
ATOM    364  N   GLU A  23     -10.178 -14.260  13.969  1.00 75.01           N  
ATOM    365  H   GLU A  23     -10.279 -15.046  14.595  1.00 75.01           H  
ATOM    366  CA  GLU A  23      -9.017 -13.390  14.125  1.00 75.01           C  
ATOM    367  HA  GLU A  23      -9.304 -12.365  13.890  1.00 75.01           H  
ATOM    368  C   GLU A  23      -7.916 -13.811  13.144  1.00 75.01           C  
ATOM    369  CB  GLU A  23      -8.489 -13.413  15.572  1.00 75.01           C  
ATOM    370  HB2 GLU A  23      -8.223 -14.435  15.843  1.00 75.01           H  
ATOM    371  HB3 GLU A  23      -7.584 -12.806  15.601  1.00 75.01           H  
ATOM    372  O   GLU A  23      -7.608 -14.999  12.999  1.00 75.01           O  
ATOM    373  CG  GLU A  23      -9.478 -12.854  16.614  1.00 75.01           C  
ATOM    374  HG2 GLU A  23     -10.333 -13.526  16.689  1.00 75.01           H  
ATOM    375  HG3 GLU A  23      -9.835 -11.886  16.260  1.00 75.01           H  
ATOM    376  CD  GLU A  23      -8.858 -12.660  18.019  1.00 75.01           C  
ATOM    377  OE1 GLU A  23      -9.481 -12.022  18.897  1.00 75.01           O  
ATOM    378  OE2 GLU A  23      -7.692 -13.047  18.274  1.00 75.01           O  
ATOM    379  N   CYS A  24      -7.274 -12.833  12.509  1.00 76.42           N  
ATOM    380  H   CYS A  24      -7.576 -11.877  12.634  1.00 76.42           H  
ATOM    381  CA  CYS A  24      -6.019 -13.075  11.811  1.00 76.42           C  
ATOM    382  HA  CYS A  24      -6.101 -14.000  11.240  1.00 76.42           H  
ATOM    383  C   CYS A  24      -4.907 -13.243  12.855  1.00 76.42           C  
ATOM    384  CB  CYS A  24      -5.765 -11.935  10.825  1.00 76.42           C  
ATOM    385  HB2 CYS A  24      -5.755 -10.992  11.370  1.00 76.42           H  
ATOM    386  HB3 CYS A  24      -4.784 -12.057  10.367  1.00 76.42           H  
ATOM    387  O   CYS A  24      -4.637 -12.346  13.648  1.00 76.42           O  
ATOM    388  SG  CYS A  24      -7.015 -11.832   9.514  1.00 76.42           S  
ATOM    389  N   THR A  25      -4.276 -14.416  12.901  1.00 60.36           N  
ATOM    390  H   THR A  25      -4.587 -15.163  12.297  1.00 60.36           H  
ATOM    391  CA  THR A  25      -3.283 -14.749  13.940  1.00 60.36           C  
ATOM    392  HA  THR A  25      -3.579 -14.276  14.876  1.00 60.36           H  
ATOM    393  C   THR A  25      -1.880 -14.230  13.622  1.00 60.36           C  
ATOM    394  CB  THR A  25      -3.238 -16.263  14.178  1.00 60.36           C  
ATOM    395  HB  THR A  25      -2.415 -16.501  14.852  1.00 60.36           H  
ATOM    396  O   THR A  25      -1.053 -14.102  14.524  1.00 60.36           O  
ATOM    397  CG2 THR A  25      -4.539 -16.782  14.790  1.00 60.36           C  
ATOM    398 HG21 THR A  25      -5.375 -16.618  14.110  1.00 60.36           H  
ATOM    399 HG22 THR A  25      -4.739 -16.255  15.723  1.00 60.36           H  
ATOM    400 HG23 THR A  25      -4.451 -17.847  15.002  1.00 60.36           H  
ATOM    401  OG1 THR A  25      -3.053 -16.936  12.952  1.00 60.36           O  
ATOM    402  HG1 THR A  25      -3.090 -17.878  13.133  1.00 60.36           H  
ATOM    403  N   ARG A  26      -1.604 -13.896  12.354  1.00 60.50           N  
ATOM    404  H   ARG A  26      -2.349 -14.003  11.680  1.00 60.50           H  
ATOM    405  CA  ARG A  26      -0.319 -13.351  11.890  1.00 60.50           C  
ATOM    406  HA  ARG A  26       0.431 -13.591  12.643  1.00 60.50           H  
ATOM    407  C   ARG A  26      -0.357 -11.822  11.824  1.00 60.50           C  
ATOM    408  CB  ARG A  26       0.107 -14.034  10.573  1.00 60.50           C  
ATOM    409  HB2 ARG A  26      -0.460 -13.632   9.734  1.00 60.50           H  
ATOM    410  HB3 ARG A  26      -0.104 -15.101  10.649  1.00 60.50           H  
ATOM    411  O   ARG A  26      -0.233 -11.233  10.754  1.00 60.50           O  
ATOM    412  CG  ARG A  26       1.617 -13.859  10.331  1.00 60.50           C  
ATOM    413  HG2 ARG A  26       2.143 -14.238  11.207  1.00 60.50           H  
ATOM    414  HG3 ARG A  26       1.867 -12.803  10.222  1.00 60.50           H  
ATOM    415  CD  ARG A  26       2.132 -14.639   9.112  1.00 60.50           C  
ATOM    416  HD2 ARG A  26       3.163 -14.931   9.310  1.00 60.50           H  
ATOM    417  HD3 ARG A  26       1.540 -15.548   8.999  1.00 60.50           H  
ATOM    418  NE  ARG A  26       2.120 -13.853   7.861  1.00 60.50           N  
ATOM    419  HE  ARG A  26       2.015 -12.850   7.921  1.00 60.50           H  
ATOM    420  NH1 ARG A  26       2.188 -15.633   6.397  1.00 60.50           N  
ATOM    421 HH11 ARG A  26       2.142 -16.277   7.173  1.00 60.50           H  
ATOM    422 HH12 ARG A  26       1.689 -15.884   5.556  1.00 60.50           H  
ATOM    423  NH2 ARG A  26       2.096 -13.632   5.575  1.00 60.50           N  
ATOM    424 HH21 ARG A  26       1.790 -12.669   5.559  1.00 60.50           H  
ATOM    425 HH22 ARG A  26       1.918 -14.097   4.696  1.00 60.50           H  
ATOM    426  CZ  ARG A  26       2.157 -14.358   6.638  1.00 60.50           C  
ATOM    427  N   GLU A  27      -0.527 -11.177  12.974  1.00 60.21           N  
ATOM    428  H   GLU A  27      -0.641 -11.717  13.820  1.00 60.21           H  
ATOM    429  CA  GLU A  27      -0.428  -9.717  13.074  1.00 60.21           C  
ATOM    430  HA  GLU A  27      -0.685  -9.283  12.108  1.00 60.21           H  
ATOM    431  C   GLU A  27       1.012  -9.282  13.373  1.00 60.21           C  
ATOM    432  CB  GLU A  27      -1.428  -9.145  14.091  1.00 60.21           C  
ATOM    433  HB2 GLU A  27      -1.214  -8.087  14.243  1.00 60.21           H  
ATOM    434  HB3 GLU A  27      -1.294  -9.653  15.047  1.00 60.21           H  
ATOM    435  O   GLU A  27       1.699  -9.846  14.229  1.00 60.21           O  
ATOM    436  CG  GLU A  27      -2.894  -9.293  13.648  1.00 60.21           C  
ATOM    437  HG2 GLU A  27      -3.532  -8.898  14.438  1.00 60.21           H  
ATOM    438  HG3 GLU A  27      -3.110 -10.356  13.546  1.00 60.21           H  
ATOM    439  CD  GLU A  27      -3.234  -8.574  12.329  1.00 60.21           C  
ATOM    440  OE1 GLU A  27      -4.156  -9.021  11.621  1.00 60.21           O  
ATOM    441  OE2 GLU A  27      -2.554  -7.592  11.948  1.00 60.21           O  
ATOM    442  N   LEU A  28       1.484  -8.262  12.652  1.00 61.27           N  
ATOM    443  H   LEU A  28       0.851  -7.813  12.005  1.00 61.27           H  
ATOM    444  CA  LEU A  28       2.760  -7.613  12.948  1.00 61.27           C  
ATOM    445  HA  LEU A  28       3.533  -8.378  13.030  1.00 61.27           H  
ATOM    446  C   LEU A  28       2.657  -6.900  14.302  1.00 61.27           C  
ATOM    447  CB  LEU A  28       3.123  -6.623  11.827  1.00 61.27           C  
ATOM    448  HB2 LEU A  28       4.000  -6.057  12.140  1.00 61.27           H  
ATOM    449  HB3 LEU A  28       2.300  -5.916  11.716  1.00 61.27           H  
ATOM    450  O   LEU A  28       1.608  -6.352  14.624  1.00 61.27           O  
ATOM    451  CG  LEU A  28       3.421  -7.254  10.453  1.00 61.27           C  
ATOM    452  HG  LEU A  28       2.562  -7.832  10.111  1.00 61.27           H  
ATOM    453  CD1 LEU A  28       3.683  -6.124   9.459  1.00 61.27           C  
ATOM    454 HD11 LEU A  28       3.998  -6.536   8.500  1.00 61.27           H  
ATOM    455 HD12 LEU A  28       4.479  -5.474   9.823  1.00 61.27           H  
ATOM    456 HD13 LEU A  28       2.775  -5.538   9.319  1.00 61.27           H  
ATOM    457  CD2 LEU A  28       4.658  -8.155  10.484  1.00 61.27           C  
ATOM    458 HD21 LEU A  28       5.521  -7.602  10.854  1.00 61.27           H  
ATOM    459 HD22 LEU A  28       4.869  -8.510   9.475  1.00 61.27           H  
ATOM    460 HD23 LEU A  28       4.471  -9.025  11.113  1.00 61.27           H  
ATOM    461  N   LYS A  29       3.759  -6.832  15.066  1.00 60.84           N  
ATOM    462  H   LYS A  29       4.580  -7.304  14.716  1.00 60.84           H  
ATOM    463  CA  LYS A  29       3.816  -6.266  16.437  1.00 60.84           C  
ATOM    464  HA  LYS A  29       3.254  -6.917  17.107  1.00 60.84           H  
ATOM    465  C   LYS A  29       3.186  -4.871  16.609  1.00 60.84           C  
ATOM    466  CB  LYS A  29       5.281  -6.186  16.907  1.00 60.84           C  
ATOM    467  HB2 LYS A  29       5.310  -5.618  17.836  1.00 60.84           H  
ATOM    468  HB3 LYS A  29       5.868  -5.640  16.168  1.00 60.84           H  
ATOM    469  O   LYS A  29       2.916  -4.470  17.734  1.00 60.84           O  
ATOM    470  CG  LYS A  29       5.927  -7.553  17.177  1.00 60.84           C  
ATOM    471  HG2 LYS A  29       5.999  -8.115  16.246  1.00 60.84           H  
ATOM    472  HG3 LYS A  29       5.312  -8.109  17.884  1.00 60.84           H  
ATOM    473  CD  LYS A  29       7.333  -7.357  17.768  1.00 60.84           C  
ATOM    474  HD2 LYS A  29       7.945  -6.810  17.051  1.00 60.84           H  
ATOM    475  HD3 LYS A  29       7.252  -6.769  18.682  1.00 60.84           H  
ATOM    476  CE  LYS A  29       7.987  -8.706  18.087  1.00 60.84           C  
ATOM    477  HE2 LYS A  29       7.352  -9.240  18.794  1.00 60.84           H  
ATOM    478  HE3 LYS A  29       8.034  -9.294  17.171  1.00 60.84           H  
ATOM    479  NZ  LYS A  29       9.349  -8.525  18.651  1.00 60.84           N  
ATOM    480  HZ1 LYS A  29       9.761  -9.417  18.883  1.00 60.84           H  
ATOM    481  HZ2 LYS A  29       9.947  -8.059  17.985  1.00 60.84           H  
ATOM    482  HZ3 LYS A  29       9.312  -7.961  19.489  1.00 60.84           H  
ATOM    483  N   HIS A  30       2.991  -4.135  15.519  1.00 64.21           N  
ATOM    484  H   HIS A  30       3.178  -4.578  14.631  1.00 64.21           H  
ATOM    485  CA  HIS A  30       2.495  -2.759  15.503  1.00 64.21           C  
ATOM    486  HA  HIS A  30       2.549  -2.349  16.511  1.00 64.21           H  
ATOM    487  C   HIS A  30       1.033  -2.626  15.056  1.00 64.21           C  
ATOM    488  CB  HIS A  30       3.419  -1.929  14.604  1.00 64.21           C  
ATOM    489  HB2 HIS A  30       3.166  -0.874  14.713  1.00 64.21           H  
ATOM    490  HB3 HIS A  30       3.255  -2.209  13.564  1.00 64.21           H  
ATOM    491  O   HIS A  30       0.497  -1.523  15.091  1.00 64.21           O  
ATOM    492  CG  HIS A  30       4.875  -2.119  14.940  1.00 64.21           C  
ATOM    493  CD2 HIS A  30       5.795  -2.813  14.203  1.00 64.21           C  
ATOM    494  HD2 HIS A  30       5.621  -3.286  13.248  1.00 64.21           H  
ATOM    495  ND1 HIS A  30       5.500  -1.714  16.096  1.00 64.21           N  
ATOM    496  HD1 HIS A  30       5.096  -1.141  16.824  1.00 64.21           H  
ATOM    497  CE1 HIS A  30       6.772  -2.140  16.049  1.00 64.21           C  
ATOM    498  HE1 HIS A  30       7.525  -1.937  16.796  1.00 64.21           H  
ATOM    499  NE2 HIS A  30       6.986  -2.847  14.929  1.00 64.21           N  
ATOM    500  N   LEU A  31       0.391  -3.711  14.617  1.00 69.75           N  
ATOM    501  H   LEU A  31       0.831  -4.616  14.700  1.00 69.75           H  
ATOM    502  CA  LEU A  31      -1.004  -3.697  14.190  1.00 69.75           C  
ATOM    503  HA  LEU A  31      -1.324  -2.667  14.033  1.00 69.75           H  
ATOM    504  C   LEU A  31      -1.884  -4.262  15.303  1.00 69.75           C  
ATOM    505  CB  LEU A  31      -1.167  -4.445  12.853  1.00 69.75           C  
ATOM    506  HB2 LEU A  31      -0.779  -5.456  12.976  1.00 69.75           H  
ATOM    507  HB3 LEU A  31      -2.228  -4.530  12.617  1.00 69.75           H  
ATOM    508  O   LEU A  31      -1.588  -5.297  15.902  1.00 69.75           O  
ATOM    509  CG  LEU A  31      -0.447  -3.763  11.672  1.00 69.75           C  
ATOM    510  HG  LEU A  31       0.594  -3.581  11.938  1.00 69.75           H  
ATOM    511  CD1 LEU A  31      -0.460  -4.670  10.445  1.00 69.75           C  
ATOM    512 HD11 LEU A  31       0.097  -4.204   9.632  1.00 69.75           H  
ATOM    513 HD12 LEU A  31      -1.488  -4.834  10.122  1.00 69.75           H  
ATOM    514 HD13 LEU A  31      -0.013  -5.634  10.687  1.00 69.75           H  
ATOM    515  CD2 LEU A  31      -1.089  -2.435  11.260  1.00 69.75           C  
ATOM    516 HD21 LEU A  31      -1.103  -1.733  12.094  1.00 69.75           H  
ATOM    517 HD22 LEU A  31      -2.103  -2.616  10.903  1.00 69.75           H  
ATOM    518 HD23 LEU A  31      -0.516  -1.988  10.447  1.00 69.75           H  
ATOM    519  N   HIS A  32      -2.982  -3.564  15.590  1.00 72.43           N  
ATOM    520  H   HIS A  32      -3.161  -2.709  15.083  1.00 72.43           H  
ATOM    521  CA  HIS A  32      -4.030  -4.122  16.433  1.00 72.43           C  
ATOM    522  HA  HIS A  32      -3.575  -4.468  17.361  1.00 72.43           H  
ATOM    523  C   HIS A  32      -4.663  -5.332  15.744  1.00 72.43           C  
ATOM    524  CB  HIS A  32      -5.080  -3.056  16.770  1.00 72.43           C  
ATOM    525  HB2 HIS A  32      -5.518  -2.665  15.852  1.00 72.43           H  
ATOM    526  HB3 HIS A  32      -5.881  -3.519  17.347  1.00 72.43           H  
ATOM    527  O   HIS A  32      -4.643  -5.452  14.519  1.00 72.43           O  
ATOM    528  CG  HIS A  32      -4.524  -1.914  17.576  1.00 72.43           C  
ATOM    529  CD2 HIS A  32      -4.429  -0.605  17.184  1.00 72.43           C  
ATOM    530  HD2 HIS A  32      -4.747  -0.192  16.238  1.00 72.43           H  
ATOM    531  ND1 HIS A  32      -4.014  -1.997  18.852  1.00 72.43           N  
ATOM    532  HD1 HIS A  32      -3.909  -2.835  19.406  1.00 72.43           H  
ATOM    533  CE1 HIS A  32      -3.616  -0.769  19.219  1.00 72.43           C  
ATOM    534  HE1 HIS A  32      -3.157  -0.516  20.163  1.00 72.43           H  
ATOM    535  NE2 HIS A  32      -3.853   0.111  18.238  1.00 72.43           N  
ATOM    536  N   LYS A  33      -5.281  -6.205  16.537  1.00 75.43           N  
ATOM    537  H   LYS A  33      -5.283  -6.039  17.533  1.00 75.43           H  
ATOM    538  CA  LYS A  33      -6.018  -7.355  16.014  1.00 75.43           C  
ATOM    539  HA  LYS A  33      -5.312  -8.057  15.571  1.00 75.43           H  
ATOM    540  C   LYS A  33      -6.997  -6.930  14.919  1.00 75.43           C  
ATOM    541  CB  LYS A  33      -6.781  -8.048  17.140  1.00 75.43           C  
ATOM    542  HB2 LYS A  33      -7.409  -7.323  17.657  1.00 75.43           H  
ATOM    543  HB3 LYS A  33      -7.431  -8.798  16.690  1.00 75.43           H  
ATOM    544  O   LYS A  33      -7.710  -5.935  15.071  1.00 75.43           O  
ATOM    545  CG  LYS A  33      -5.851  -8.743  18.146  1.00 75.43           C  
ATOM    546  HG2 LYS A  33      -5.241  -8.013  18.679  1.00 75.43           H  
ATOM    547  HG3 LYS A  33      -5.207  -9.444  17.616  1.00 75.43           H  
ATOM    548  CD  LYS A  33      -6.739  -9.507  19.129  1.00 75.43           C  
ATOM    549  HD2 LYS A  33      -7.430 -10.113  18.543  1.00 75.43           H  
ATOM    550  HD3 LYS A  33      -7.328  -8.806  19.720  1.00 75.43           H  
ATOM    551  CE  LYS A  33      -5.956 -10.432  20.057  1.00 75.43           C  
ATOM    552  HE2 LYS A  33      -5.611  -9.873  20.927  1.00 75.43           H  
ATOM    553  HE3 LYS A  33      -5.094 -10.824  19.518  1.00 75.43           H  
ATOM    554  NZ  LYS A  33      -6.839 -11.558  20.447  1.00 75.43           N  
ATOM    555  HZ1 LYS A  33      -6.422 -12.206  21.099  1.00 75.43           H  
ATOM    556  HZ2 LYS A  33      -7.081 -12.098  19.628  1.00 75.43           H  
ATOM    557  HZ3 LYS A  33      -7.754 -11.256  20.750  1.00 75.43           H  
ATOM    558  N   ARG A  34      -7.023  -7.697  13.834  1.00 85.25           N  
ATOM    559  H   ARG A  34      -6.372  -8.467  13.768  1.00 85.25           H  
ATOM    560  CA  ARG A  34      -8.005  -7.564  12.762  1.00 85.25           C  
ATOM    561  HA  ARG A  34      -8.552  -6.628  12.876  1.00 85.25           H  
ATOM    562  C   ARG A  34      -9.017  -8.690  12.854  1.00 85.25           C  
ATOM    563  CB  ARG A  34      -7.320  -7.568  11.395  1.00 85.25           C  
ATOM    564  HB2 ARG A  34      -8.085  -7.402  10.638  1.00 85.25           H  
ATOM    565  HB3 ARG A  34      -6.875  -8.550  11.231  1.00 85.25           H  
ATOM    566  O   ARG A  34      -8.662  -9.828  13.171  1.00 85.25           O  
ATOM    567  CG  ARG A  34      -6.223  -6.517  11.215  1.00 85.25           C  
ATOM    568  HG2 ARG A  34      -5.806  -6.657  10.218  1.00 85.25           H  
ATOM    569  HG3 ARG A  34      -5.430  -6.669  11.948  1.00 85.25           H  
ATOM    570  CD  ARG A  34      -6.745  -5.089  11.320  1.00 85.25           C  
ATOM    571  HD2 ARG A  34      -7.513  -4.938  10.562  1.00 85.25           H  
ATOM    572  HD3 ARG A  34      -7.219  -4.959  12.292  1.00 85.25           H  
ATOM    573  NE  ARG A  34      -5.651  -4.113  11.128  1.00 85.25           N  
ATOM    574  HE  ARG A  34      -5.210  -4.059  10.221  1.00 85.25           H  
ATOM    575  NH1 ARG A  34      -5.726  -3.184  13.221  1.00 85.25           N  
ATOM    576 HH11 ARG A  34      -5.839  -2.306  13.707  1.00 85.25           H  
ATOM    577 HH12 ARG A  34      -6.088  -4.051  13.590  1.00 85.25           H  
ATOM    578  NH2 ARG A  34      -4.551  -2.199  11.631  1.00 85.25           N  
ATOM    579 HH21 ARG A  34      -4.431  -1.401  12.239  1.00 85.25           H  
ATOM    580 HH22 ARG A  34      -4.271  -2.153  10.662  1.00 85.25           H  
ATOM    581  CZ  ARG A  34      -5.301  -3.187  11.994  1.00 85.25           C  
ATOM    582  N   LEU A  35     -10.267  -8.356  12.569  1.00 85.68           N  
ATOM    583  H   LEU A  35     -10.449  -7.414  12.254  1.00 85.68           H  
ATOM    584  CA  LEU A  35     -11.336  -9.336  12.446  1.00 85.68           C  
ATOM    585  HA  LEU A  35     -11.028 -10.290  12.874  1.00 85.68           H  
ATOM    586  C   LEU A  35     -11.598  -9.575  10.972  1.00 85.68           C  
ATOM    587  CB  LEU A  35     -12.599  -8.865  13.179  1.00 85.68           C  
ATOM    588  HB2 LEU A  35     -12.937  -7.928  12.736  1.00 85.68           H  
ATOM    589  HB3 LEU A  35     -13.381  -9.607  13.021  1.00 85.68           H  
ATOM    590  O   LEU A  35     -11.730  -8.627  10.206  1.00 85.68           O  
ATOM    591  CG  LEU A  35     -12.410  -8.661  14.691  1.00 85.68           C  
ATOM    592  HG  LEU A  35     -11.704  -7.849  14.863  1.00 85.68           H  
ATOM    593  CD1 LEU A  35     -13.745  -8.271  15.321  1.00 85.68           C  
ATOM    594 HD11 LEU A  35     -14.201  -7.457  14.757  1.00 85.68           H  
ATOM    595 HD12 LEU A  35     -14.428  -9.120  15.285  1.00 85.68           H  
ATOM    596 HD13 LEU A  35     -13.600  -7.972  16.359  1.00 85.68           H  
ATOM    597  CD2 LEU A  35     -11.901  -9.919  15.398  1.00 85.68           C  
ATOM    598 HD21 LEU A  35     -11.894  -9.767  16.478  1.00 85.68           H  
ATOM    599 HD22 LEU A  35     -10.883 -10.141  15.078  1.00 85.68           H  
ATOM    600 HD23 LEU A  35     -12.546 -10.766  15.163  1.00 85.68           H  
ATOM    601  N   TYR A  36     -11.659 -10.834  10.577  1.00 83.00           N  
ATOM    602  H   TYR A  36     -11.535 -11.577  11.249  1.00 83.00           H  
ATOM    603  CA  TYR A  36     -12.159 -11.196   9.268  1.00 83.00           C  
ATOM    604  HA  TYR A  36     -12.007 -10.369   8.575  1.00 83.00           H  
ATOM    605  C   TYR A  36     -13.672 -11.455   9.368  1.00 83.00           C  
ATOM    606  CB  TYR A  36     -11.341 -12.378   8.735  1.00 83.00           C  
ATOM    607  HB2 TYR A  36     -11.074 -13.041   9.558  1.00 83.00           H  
ATOM    608  HB3 TYR A  36     -10.417 -12.006   8.294  1.00 83.00           H  
ATOM    609  O   TYR A  36     -14.085 -12.278  10.185  1.00 83.00           O  
ATOM    610  CG  TYR A  36     -12.111 -13.162   7.711  1.00 83.00           C  
ATOM    611  CD1 TYR A  36     -12.627 -14.423   8.058  1.00 83.00           C  
ATOM    612  HD1 TYR A  36     -12.361 -14.864   9.007  1.00 83.00           H  
ATOM    613  CD2 TYR A  36     -12.538 -12.516   6.545  1.00 83.00           C  
ATOM    614  HD2 TYR A  36     -12.247 -11.492   6.360  1.00 83.00           H  
ATOM    615  CE1 TYR A  36     -13.571 -15.054   7.236  1.00 83.00           C  
ATOM    616  HE1 TYR A  36     -14.014 -15.989   7.545  1.00 83.00           H  
ATOM    617  CE2 TYR A  36     -13.534 -13.117   5.769  1.00 83.00           C  
ATOM    618  HE2 TYR A  36     -14.078 -12.521   5.051  1.00 83.00           H  
ATOM    619  OH  TYR A  36     -15.011 -14.970   5.363  1.00 83.00           O  
ATOM    620  HH  TYR A  36     -15.580 -15.487   5.938  1.00 83.00           H  
ATOM    621  CZ  TYR A  36     -14.028 -14.393   6.090  1.00 83.00           C  
ATOM    622  N   VAL A  37     -14.452 -10.765   8.528  1.00 84.40           N  
ATOM    623  H   VAL A  37     -13.997 -10.122   7.896  1.00 84.40           H  
ATOM    624  CA  VAL A  37     -15.923 -10.798   8.478  1.00 84.40           C  
ATOM    625  HA  VAL A  37     -16.282 -11.544   9.188  1.00 84.40           H  
ATOM    626  C   VAL A  37     -16.397 -11.195   7.081  1.00 84.40           C  
ATOM    627  CB  VAL A  37     -16.532  -9.433   8.876  1.00 84.40           C  
ATOM    628  HB  VAL A  37     -16.296  -8.709   8.097  1.00 84.40           H  
ATOM    629  O   VAL A  37     -15.899 -10.670   6.083  1.00 84.40           O  
ATOM    630  CG1 VAL A  37     -18.061  -9.508   8.994  1.00 84.40           C  
ATOM    631 HG11 VAL A  37     -18.459  -8.557   9.346  1.00 84.40           H  
ATOM    632 HG12 VAL A  37     -18.514  -9.730   8.028  1.00 84.40           H  
ATOM    633 HG13 VAL A  37     -18.338 -10.286   9.706  1.00 84.40           H  
ATOM    634  CG2 VAL A  37     -15.950  -8.889  10.189  1.00 84.40           C  
ATOM    635 HG21 VAL A  37     -14.895  -8.648  10.059  1.00 84.40           H  
ATOM    636 HG22 VAL A  37     -16.042  -9.633  10.980  1.00 84.40           H  
ATOM    637 HG23 VAL A  37     -16.478  -7.981  10.483  1.00 84.40           H  
ATOM    638  N   PHE A  38     -17.372 -12.099   6.971  1.00 85.02           N  
ATOM    639  H   PHE A  38     -17.778 -12.462   7.821  1.00 85.02           H  
ATOM    640  CA  PHE A  38     -18.055 -12.354   5.696  1.00 85.02           C  
ATOM    641  HA  PHE A  38     -17.385 -12.123   4.868  1.00 85.02           H  
ATOM    642  C   PHE A  38     -19.287 -11.455   5.563  1.00 85.02           C  
ATOM    643  CB  PHE A  38     -18.439 -13.834   5.570  1.00 85.02           C  
ATOM    644  HB2 PHE A  38     -19.121 -14.096   6.379  1.00 85.02           H  
ATOM    645  HB3 PHE A  38     -17.547 -14.448   5.688  1.00 85.02           H  
ATOM    646  O   PHE A  38     -20.217 -11.569   6.356  1.00 85.02           O  
ATOM    647  CG  PHE A  38     -19.089 -14.166   4.238  1.00 85.02           C  
ATOM    648  CD1 PHE A  38     -20.488 -14.292   4.144  1.00 85.02           C  
ATOM    649  HD1 PHE A  38     -21.097 -14.164   5.026  1.00 85.02           H  
ATOM    650  CD2 PHE A  38     -18.300 -14.308   3.080  1.00 85.02           C  
ATOM    651  HD2 PHE A  38     -17.230 -14.181   3.144  1.00 85.02           H  
ATOM    652  CE1 PHE A  38     -21.091 -14.576   2.905  1.00 85.02           C  
ATOM    653  HE1 PHE A  38     -22.164 -14.673   2.839  1.00 85.02           H  
ATOM    654  CE2 PHE A  38     -18.902 -14.588   1.840  1.00 85.02           C  
ATOM    655  HE2 PHE A  38     -18.299 -14.680   0.949  1.00 85.02           H  
ATOM    656  CZ  PHE A  38     -20.298 -14.727   1.754  1.00 85.02           C  
ATOM    657  HZ  PHE A  38     -20.763 -14.937   0.802  1.00 85.02           H  
ATOM    658  N   SER A  39     -19.336 -10.598   4.540  1.00 83.87           N  
ATOM    659  H   SER A  39     -18.578 -10.579   3.874  1.00 83.87           H  
ATOM    660  CA  SER A  39     -20.543  -9.818   4.256  1.00 83.87           C  
ATOM    661  HA  SER A  39     -21.103  -9.686   5.182  1.00 83.87           H  
ATOM    662  C   SER A  39     -21.437 -10.544   3.263  1.00 83.87           C  
ATOM    663  CB  SER A  39     -20.217  -8.419   3.756  1.00 83.87           C  
ATOM    664  HB2 SER A  39     -19.679  -7.881   4.536  1.00 83.87           H  
ATOM    665  HB3 SER A  39     -19.603  -8.475   2.857  1.00 83.87           H  
ATOM    666  O   SER A  39     -21.053 -10.787   2.113  1.00 83.87           O  
ATOM    667  OG  SER A  39     -21.437  -7.753   3.467  1.00 83.87           O  
ATOM    668  HG  SER A  39     -22.013  -7.809   4.232  1.00 83.87           H  
ATOM    669  N   LYS A  40     -22.673 -10.817   3.689  1.00 82.43           N  
ATOM    670  H   LYS A  40     -22.939 -10.491   4.607  1.00 82.43           H  
ATOM    671  CA  LYS A  40     -23.702 -11.417   2.834  1.00 82.43           C  
ATOM    672  HA  LYS A  40     -23.291 -12.292   2.330  1.00 82.43           H  
ATOM    673  C   LYS A  40     -24.127 -10.444   1.737  1.00 82.43           C  
ATOM    674  CB  LYS A  40     -24.900 -11.842   3.696  1.00 82.43           C  
ATOM    675  HB2 LYS A  40     -25.737 -12.097   3.045  1.00 82.43           H  
ATOM    676  HB3 LYS A  40     -25.201 -11.005   4.325  1.00 82.43           H  
ATOM    677  O   LYS A  40     -24.240 -10.853   0.584  1.00 82.43           O  
ATOM    678  CG  LYS A  40     -24.576 -13.063   4.574  1.00 82.43           C  
ATOM    679  HG2 LYS A  40     -24.439 -13.939   3.939  1.00 82.43           H  
ATOM    680  HG3 LYS A  40     -23.654 -12.882   5.126  1.00 82.43           H  
ATOM    681  CD  LYS A  40     -25.703 -13.327   5.583  1.00 82.43           C  
ATOM    682  HD2 LYS A  40     -25.816 -12.435   6.200  1.00 82.43           H  
ATOM    683  HD3 LYS A  40     -26.640 -13.516   5.059  1.00 82.43           H  
ATOM    684  CE  LYS A  40     -25.353 -14.521   6.482  1.00 82.43           C  
ATOM    685  HE2 LYS A  40     -25.548 -15.447   5.940  1.00 82.43           H  
ATOM    686  HE3 LYS A  40     -24.286 -14.480   6.703  1.00 82.43           H  
ATOM    687  NZ  LYS A  40     -26.095 -14.493   7.770  1.00 82.43           N  
ATOM    688  HZ1 LYS A  40     -25.895 -15.303   8.338  1.00 82.43           H  
ATOM    689  HZ2 LYS A  40     -27.092 -14.372   7.659  1.00 82.43           H  
ATOM    690  HZ3 LYS A  40     -25.771 -13.742   8.362  1.00 82.43           H  
ATOM    691  N   ALA A  41     -24.280  -9.160   2.071  1.00 82.63           N  
ATOM    692  H   ALA A  41     -24.218  -8.915   3.049  1.00 82.63           H  
ATOM    693  CA  ALA A  41     -24.678  -8.118   1.123  1.00 82.63           C  
ATOM    694  HA  ALA A  41     -25.665  -8.364   0.729  1.00 82.63           H  
ATOM    695  C   ALA A  41     -23.719  -7.988  -0.077  1.00 82.63           C  
ATOM    696  CB  ALA A  41     -24.780  -6.797   1.896  1.00 82.63           C  
ATOM    697  HB1 ALA A  41     -25.491  -6.904   2.715  1.00 82.63           H  
ATOM    698  HB2 ALA A  41     -23.808  -6.523   2.305  1.00 82.63           H  
ATOM    699  HB3 ALA A  41     -25.124  -6.007   1.229  1.00 82.63           H  
ATOM    700  O   ALA A  41     -24.155  -7.833  -1.221  1.00 82.63           O  
ATOM    701  N   TYR A  42     -22.409  -8.089   0.165  1.00 85.41           N  
ATOM    702  H   TYR A  42     -22.106  -8.174   1.124  1.00 85.41           H  
ATOM    703  CA  TYR A  42     -21.397  -7.979  -0.892  1.00 85.41           C  
ATOM    704  HA  TYR A  42     -21.842  -7.461  -1.742  1.00 85.41           H  
ATOM    705  C   TYR A  42     -20.922  -9.331  -1.436  1.00 85.41           C  
ATOM    706  CB  TYR A  42     -20.251  -7.085  -0.415  1.00 85.41           C  
ATOM    707  HB2 TYR A  42     -19.474  -7.061  -1.180  1.00 85.41           H  
ATOM    708  HB3 TYR A  42     -19.820  -7.509   0.492  1.00 85.41           H  
ATOM    709  O   TYR A  42     -20.269  -9.350  -2.479  1.00 85.41           O  
ATOM    710  CG  TYR A  42     -20.702  -5.662  -0.150  1.00 85.41           C  
ATOM    711  CD1 TYR A  42     -20.854  -4.753  -1.216  1.00 85.41           C  
ATOM    712  HD1 TYR A  42     -20.606  -5.053  -2.223  1.00 85.41           H  
ATOM    713  CD2 TYR A  42     -21.012  -5.258   1.161  1.00 85.41           C  
ATOM    714  HD2 TYR A  42     -20.887  -5.950   1.982  1.00 85.41           H  
ATOM    715  CE1 TYR A  42     -21.325  -3.449  -0.963  1.00 85.41           C  
ATOM    716  HE1 TYR A  42     -21.454  -2.738  -1.766  1.00 85.41           H  
ATOM    717  CE2 TYR A  42     -21.482  -3.960   1.419  1.00 85.41           C  
ATOM    718  HE2 TYR A  42     -21.723  -3.665   2.429  1.00 85.41           H  
ATOM    719  OH  TYR A  42     -22.092  -1.797   0.590  1.00 85.41           O  
ATOM    720  HH  TYR A  42     -22.334  -1.656   1.508  1.00 85.41           H  
ATOM    721  CZ  TYR A  42     -21.639  -3.053   0.353  1.00 85.41           C  
ATOM    722  N   GLN A  43     -21.291 -10.436  -0.776  1.00 86.17           N  
ATOM    723  H   GLN A  43     -21.852 -10.316   0.055  1.00 86.17           H  
ATOM    724  CA  GLN A  43     -20.815 -11.800  -1.039  1.00 86.17           C  
ATOM    725  HA  GLN A  43     -21.146 -12.411  -0.199  1.00 86.17           H  
ATOM    726  C   GLN A  43     -19.284 -11.903  -1.036  1.00 86.17           C  
ATOM    727  CB  GLN A  43     -21.448 -12.396  -2.306  1.00 86.17           C  
ATOM    728  HB2 GLN A  43     -21.140 -11.821  -3.179  1.00 86.17           H  
ATOM    729  HB3 GLN A  43     -21.078 -13.414  -2.420  1.00 86.17           H  
ATOM    730  O   GLN A  43     -18.683 -12.584  -1.865  1.00 86.17           O  
ATOM    731  CG  GLN A  43     -22.979 -12.450  -2.248  1.00 86.17           C  
ATOM    732  HG2 GLN A  43     -23.292 -12.969  -1.343  1.00 86.17           H  
ATOM    733  HG3 GLN A  43     -23.377 -11.436  -2.218  1.00 86.17           H  
ATOM    734  CD  GLN A  43     -23.576 -13.175  -3.450  1.00 86.17           C  
ATOM    735  NE2 GLN A  43     -24.862 -13.037  -3.680  1.00 86.17           N  
ATOM    736 HE21 GLN A  43     -25.220 -13.532  -4.484  1.00 86.17           H  
ATOM    737 HE22 GLN A  43     -25.431 -12.464  -3.073  1.00 86.17           H  
ATOM    738  OE1 GLN A  43     -22.926 -13.883  -4.201  1.00 86.17           O  
ATOM    739  N   THR A  44     -18.635 -11.196  -0.111  1.00 87.46           N  
ATOM    740  H   THR A  44     -19.171 -10.738   0.612  1.00 87.46           H  
ATOM    741  CA  THR A  44     -17.174 -11.150  -0.034  1.00 87.46           C  
ATOM    742  HA  THR A  44     -16.787 -12.101  -0.400  1.00 87.46           H  
ATOM    743  C   THR A  44     -16.680 -11.009   1.401  1.00 87.46           C  
ATOM    744  CB  THR A  44     -16.601 -10.065  -0.964  1.00 87.46           C  
ATOM    745  HB  THR A  44     -17.100 -10.125  -1.931  1.00 87.46           H  
ATOM    746  O   THR A  44     -17.440 -10.785   2.345  1.00 87.46           O  
ATOM    747  CG2 THR A  44     -16.751  -8.655  -0.411  1.00 87.46           C  
ATOM    748 HG21 THR A  44     -17.776  -8.497  -0.074  1.00 87.46           H  
ATOM    749 HG22 THR A  44     -16.070  -8.520   0.430  1.00 87.46           H  
ATOM    750 HG23 THR A  44     -16.516  -7.930  -1.190  1.00 87.46           H  
ATOM    751  OG1 THR A  44     -15.222 -10.288  -1.155  1.00 87.46           O  
ATOM    752  HG1 THR A  44     -14.923  -9.647  -1.805  1.00 87.46           H  
ATOM    753  N   LYS A  45     -15.374 -11.192   1.546  1.00 88.52           N  
ATOM    754  H   LYS A  45     -14.843 -11.191   0.687  1.00 88.52           H  
ATOM    755  CA  LYS A  45     -14.627 -11.239   2.793  1.00 88.52           C  
ATOM    756  HA  LYS A  45     -15.301 -11.486   3.614  1.00 88.52           H  
ATOM    757  C   LYS A  45     -14.013  -9.875   3.089  1.00 88.52           C  
ATOM    758  CB  LYS A  45     -13.555 -12.330   2.617  1.00 88.52           C  
ATOM    759  HB2 LYS A  45     -13.005 -12.155   1.692  1.00 88.52           H  
ATOM    760  HB3 LYS A  45     -12.818 -12.274   3.418  1.00 88.52           H  
ATOM    761  O   LYS A  45     -13.280  -9.354   2.256  1.00 88.52           O  
ATOM    762  CG  LYS A  45     -14.214 -13.718   2.554  1.00 88.52           C  
ATOM    763  HG2 LYS A  45     -15.040 -13.750   3.264  1.00 88.52           H  
ATOM    764  HG3 LYS A  45     -14.641 -13.860   1.561  1.00 88.52           H  
ATOM    765  CD  LYS A  45     -13.228 -14.862   2.833  1.00 88.52           C  
ATOM    766  HD2 LYS A  45     -12.724 -14.693   3.784  1.00 88.52           H  
ATOM    767  HD3 LYS A  45     -12.469 -14.882   2.051  1.00 88.52           H  
ATOM    768  CE  LYS A  45     -13.990 -16.194   2.853  1.00 88.52           C  
ATOM    769  HE2 LYS A  45     -14.231 -16.478   1.829  1.00 88.52           H  
ATOM    770  HE3 LYS A  45     -14.935 -16.046   3.376  1.00 88.52           H  
ATOM    771  NZ  LYS A  45     -13.207 -17.255   3.526  1.00 88.52           N  
ATOM    772  HZ1 LYS A  45     -12.335 -17.410   3.041  1.00 88.52           H  
ATOM    773  HZ2 LYS A  45     -13.740 -18.112   3.553  1.00 88.52           H  
ATOM    774  HZ3 LYS A  45     -13.016 -16.964   4.475  1.00 88.52           H  
ATOM    775  N   PHE A  46     -14.263  -9.329   4.272  1.00 90.43           N  
ATOM    776  H   PHE A  46     -14.880  -9.811   4.909  1.00 90.43           H  
ATOM    777  CA  PHE A  46     -13.682  -8.072   4.737  1.00 90.43           C  
ATOM    778  HA  PHE A  46     -13.124  -7.602   3.928  1.00 90.43           H  
ATOM    779  C   PHE A  46     -12.691  -8.315   5.861  1.00 90.43           C  
ATOM    780  CB  PHE A  46     -14.789  -7.110   5.184  1.00 90.43           C  
ATOM    781  HB2 PHE A  46     -14.327  -6.204   5.576  1.00 90.43           H  
ATOM    782  HB3 PHE A  46     -15.336  -7.575   6.004  1.00 90.43           H  
ATOM    783  O   PHE A  46     -12.931  -9.127   6.750  1.00 90.43           O  
ATOM    784  CG  PHE A  46     -15.780  -6.703   4.107  1.00 90.43           C  
ATOM    785  CD1 PHE A  46     -15.398  -6.632   2.752  1.00 90.43           C  
ATOM    786  HD1 PHE A  46     -14.390  -6.862   2.439  1.00 90.43           H  
ATOM    787  CD2 PHE A  46     -17.095  -6.361   4.474  1.00 90.43           C  
ATOM    788  HD2 PHE A  46     -17.394  -6.397   5.511  1.00 90.43           H  
ATOM    789  CE1 PHE A  46     -16.326  -6.241   1.777  1.00 90.43           C  
ATOM    790  HE1 PHE A  46     -16.022  -6.175   0.742  1.00 90.43           H  
ATOM    791  CE2 PHE A  46     -18.019  -5.957   3.494  1.00 90.43           C  
ATOM    792  HE2 PHE A  46     -19.021  -5.673   3.782  1.00 90.43           H  
ATOM    793  CZ  PHE A  46     -17.637  -5.909   2.145  1.00 90.43           C  
ATOM    794  HZ  PHE A  46     -18.337  -5.581   1.391  1.00 90.43           H  
ATOM    795  N   LEU A  47     -11.582  -7.582   5.828  1.00 91.34           N  
ATOM    796  H   LEU A  47     -11.440  -6.943   5.059  1.00 91.34           H  
ATOM    797  CA  LEU A  47     -10.685  -7.461   6.963  1.00 91.34           C  
ATOM    798  HA  LEU A  47     -10.866  -8.285   7.653  1.00 91.34           H  
ATOM    799  C   LEU A  47     -11.009  -6.151   7.671  1.00 91.34           C  
ATOM    800  CB  LEU A  47      -9.229  -7.529   6.486  1.00 91.34           C  
ATOM    801  HB2 LEU A  47      -9.020  -6.664   5.857  1.00 91.34           H  
ATOM    802  HB3 LEU A  47      -9.078  -8.412   5.864  1.00 91.34           H  
ATOM    803  O   LEU A  47     -11.016  -5.089   7.053  1.00 91.34           O  
ATOM    804  CG  LEU A  47      -8.243  -7.578   7.662  1.00 91.34           C  
ATOM    805  HG  LEU A  47      -8.506  -6.813   8.392  1.00 91.34           H  
ATOM    806  CD1 LEU A  47      -8.296  -8.939   8.354  1.00 91.34           C  
ATOM    807 HD11 LEU A  47      -9.224  -9.051   8.915  1.00 91.34           H  
ATOM    808 HD12 LEU A  47      -7.452  -9.036   9.036  1.00 91.34           H  
ATOM    809 HD13 LEU A  47      -8.224  -9.735   7.613  1.00 91.34           H  
ATOM    810  CD2 LEU A  47      -6.815  -7.297   7.199  1.00 91.34           C  
ATOM    811 HD21 LEU A  47      -6.148  -7.254   8.060  1.00 91.34           H  
ATOM    812 HD22 LEU A  47      -6.466  -8.089   6.536  1.00 91.34           H  
ATOM    813 HD23 LEU A  47      -6.779  -6.347   6.666  1.00 91.34           H  
ATOM    814  N   CYS A  48     -11.276  -6.219   8.964  1.00 90.38           N  
ATOM    815  H   CYS A  48     -11.329  -7.134   9.388  1.00 90.38           H  
ATOM    816  CA  CYS A  48     -11.805  -5.108   9.729  1.00 90.38           C  
ATOM    817  HA  CYS A  48     -11.965  -4.267   9.055  1.00 90.38           H  
ATOM    818  C   CYS A  48     -10.815  -4.670  10.801  1.00 90.38           C  
ATOM    819  CB  CYS A  48     -13.174  -5.495  10.294  1.00 90.38           C  
ATOM    820  HB2 CYS A  48     -13.604  -4.659  10.847  1.00 90.38           H  
ATOM    821  HB3 CYS A  48     -13.071  -6.353  10.958  1.00 90.38           H  
ATOM    822  O   CYS A  48     -10.340  -5.477  11.606  1.00 90.38           O  
ATOM    823  SG  CYS A  48     -14.257  -5.941   8.910  1.00 90.38           S  
ATOM    824  HG  CYS A  48     -14.219  -4.763   8.281  1.00 90.38           H  
ATOM    825  N   ASP A  49     -10.533  -3.370  10.835  1.00 90.02           N  
ATOM    826  H   ASP A  49     -11.007  -2.773  10.172  1.00 90.02           H  
ATOM    827  CA  ASP A  49      -9.815  -2.735  11.933  1.00 90.02           C  
ATOM    828  HA  ASP A  49      -9.266  -3.496  12.488  1.00 90.02           H  
ATOM    829  C   ASP A  49     -10.827  -2.110  12.895  1.00 90.02           C  
ATOM    830  CB  ASP A  49      -8.757  -1.773  11.393  1.00 90.02           C  
ATOM    831  HB2 ASP A  49      -9.202  -1.035  10.725  1.00 90.02           H  
ATOM    832  HB3 ASP A  49      -8.056  -2.353  10.792  1.00 90.02           H  
ATOM    833  O   ASP A  49     -11.507  -1.119  12.608  1.00 90.02           O  
ATOM    834  CG  ASP A  49      -7.960  -1.044  12.469  1.00 90.02           C  
ATOM    835  OD1 ASP A  49      -8.229  -1.170  13.687  1.00 90.02           O  
ATOM    836  OD2 ASP A  49      -6.976  -0.387  12.064  1.00 90.02           O  
ATOM    837  N   THR A  50     -10.946  -2.753  14.051  1.00 86.89           N  
ATOM    838  H   THR A  50     -10.371  -3.568  14.212  1.00 86.89           H  
ATOM    839  CA  THR A  50     -11.919  -2.424  15.090  1.00 86.89           C  
ATOM    840  HA  THR A  50     -12.748  -1.876  14.643  1.00 86.89           H  
ATOM    841  C   THR A  50     -11.347  -1.526  16.178  1.00 86.89           C  
ATOM    842  CB  THR A  50     -12.495  -3.705  15.707  1.00 86.89           C  
ATOM    843  HB  THR A  50     -13.192  -3.447  16.504  1.00 86.89           H  
ATOM    844  O   THR A  50     -12.056  -1.234  17.132  1.00 86.89           O  
ATOM    845  CG2 THR A  50     -13.237  -4.543  14.668  1.00 86.89           C  
ATOM    846 HG21 THR A  50     -12.540  -4.998  13.964  1.00 86.89           H  
ATOM    847 HG22 THR A  50     -13.939  -3.915  14.118  1.00 86.89           H  
ATOM    848 HG23 THR A  50     -13.806  -5.319  15.180  1.00 86.89           H  
ATOM    849  OG1 THR A  50     -11.456  -4.503  16.225  1.00 86.89           O  
ATOM    850  HG1 THR A  50     -11.793  -5.399  16.299  1.00 86.89           H  
ATOM    851  N   VAL A  51     -10.095  -1.069  16.063  1.00 87.61           N  
ATOM    852  H   VAL A  51      -9.570  -1.297  15.231  1.00 87.61           H  
ATOM    853  CA  VAL A  51      -9.422  -0.328  17.143  1.00 87.61           C  
ATOM    854  HA  VAL A  51     -10.123  -0.161  17.961  1.00 87.61           H  
ATOM    855  C   VAL A  51      -8.967   1.055  16.696  1.00 87.61           C  
ATOM    856  CB  VAL A  51      -8.244  -1.140  17.717  1.00 87.61           C  
ATOM    857  HB  VAL A  51      -7.480  -1.261  16.949  1.00 87.61           H  
ATOM    858  O   VAL A  51      -9.220   2.036  17.398  1.00 87.61           O  
ATOM    859  CG1 VAL A  51      -7.618  -0.420  18.919  1.00 87.61           C  
ATOM    860 HG11 VAL A  51      -7.097   0.478  18.586  1.00 87.61           H  
ATOM    861 HG12 VAL A  51      -6.891  -1.064  19.412  1.00 87.61           H  
ATOM    862 HG13 VAL A  51      -8.393  -0.140  19.632  1.00 87.61           H  
ATOM    863  CG2 VAL A  51      -8.690  -2.538  18.176  1.00 87.61           C  
ATOM    864 HG21 VAL A  51      -9.545  -2.459  18.846  1.00 87.61           H  
ATOM    865 HG22 VAL A  51      -7.872  -3.048  18.685  1.00 87.61           H  
ATOM    866 HG23 VAL A  51      -8.971  -3.137  17.310  1.00 87.61           H  
ATOM    867  N   THR A  52      -8.307   1.154  15.540  1.00 89.73           N  
ATOM    868  H   THR A  52      -8.174   0.331  14.970  1.00 89.73           H  
ATOM    869  CA  THR A  52      -7.670   2.404  15.104  1.00 89.73           C  
ATOM    870  HA  THR A  52      -6.951   2.704  15.867  1.00 89.73           H  
ATOM    871  C   THR A  52      -8.705   3.511  14.940  1.00 89.73           C  
ATOM    872  CB  THR A  52      -6.909   2.212  13.790  1.00 89.73           C  
ATOM    873  HB  THR A  52      -7.617   2.000  12.988  1.00 89.73           H  
ATOM    874  O   THR A  52      -9.728   3.308  14.291  1.00 89.73           O  
ATOM    875  CG2 THR A  52      -6.074   3.431  13.410  1.00 89.73           C  
ATOM    876 HG21 THR A  52      -5.500   3.206  12.511  1.00 89.73           H  
ATOM    877 HG22 THR A  52      -5.384   3.677  14.217  1.00 89.73           H  
ATOM    878 HG23 THR A  52      -6.723   4.282  13.205  1.00 89.73           H  
ATOM    879  OG1 THR A  52      -6.020   1.129  13.918  1.00 89.73           O  
ATOM    880  HG1 THR A  52      -6.330   0.506  13.257  1.00 89.73           H  
ATOM    881  N   ASP A  53      -8.452   4.683  15.531  1.00 90.67           N  
ATOM    882  H   ASP A  53      -7.591   4.787  16.048  1.00 90.67           H  
ATOM    883  CA  ASP A  53      -9.350   5.847  15.455  1.00 90.67           C  
ATOM    884  HA  ASP A  53      -9.021   6.556  16.214  1.00 90.67           H  
ATOM    885  C   ASP A  53     -10.820   5.516  15.808  1.00 90.67           C  
ATOM    886  CB  ASP A  53      -9.161   6.544  14.098  1.00 90.67           C  
ATOM    887  HB2 ASP A  53      -9.507   5.888  13.299  1.00 90.67           H  
ATOM    888  HB3 ASP A  53      -8.101   6.741  13.939  1.00 90.67           H  
ATOM    889  O   ASP A  53     -11.770   5.952  15.163  1.00 90.67           O  
ATOM    890  CG  ASP A  53      -9.916   7.870  14.044  1.00 90.67           C  
ATOM    891  OD1 ASP A  53      -9.722   8.665  14.990  1.00 90.67           O  
ATOM    892  OD2 ASP A  53     -10.668   8.057  13.062  1.00 90.67           O  
ATOM    893  N   GLY A  54     -11.028   4.659  16.813  1.00 89.30           N  
ATOM    894  H   GLY A  54     -10.223   4.220  17.236  1.00 89.30           H  
ATOM    895  CA  GLY A  54     -12.363   4.238  17.251  1.00 89.30           C  
ATOM    896  HA2 GLY A  54     -12.297   3.923  18.292  1.00 89.30           H  
ATOM    897  HA3 GLY A  54     -13.043   5.088  17.190  1.00 89.30           H  
ATOM    898  C   GLY A  54     -12.985   3.080  16.459  1.00 89.30           C  
ATOM    899  O   GLY A  54     -14.125   2.717  16.754  1.00 89.30           O  
ATOM    900  N   GLY A  55     -12.252   2.487  15.511  1.00 88.46           N  
ATOM    901  H   GLY A  55     -11.355   2.892  15.283  1.00 88.46           H  
ATOM    902  CA  GLY A  55     -12.657   1.293  14.766  1.00 88.46           C  
ATOM    903  HA2 GLY A  55     -11.778   0.857  14.291  1.00 88.46           H  
ATOM    904  HA3 GLY A  55     -13.065   0.565  15.468  1.00 88.46           H  
ATOM    905  C   GLY A  55     -13.711   1.550  13.687  1.00 88.46           C  
ATOM    906  O   GLY A  55     -14.040   2.693  13.377  1.00 88.46           O  
ATOM    907  N   GLY A  56     -14.254   0.477  13.109  1.00 88.25           N  
ATOM    908  H   GLY A  56     -13.898  -0.436  13.352  1.00 88.25           H  
ATOM    909  CA  GLY A  56     -15.256   0.577  12.035  1.00 88.25           C  
ATOM    910  HA2 GLY A  56     -15.831   1.496  12.153  1.00 88.25           H  
ATOM    911  HA3 GLY A  56     -15.967  -0.246  12.107  1.00 88.25           H  
ATOM    912  C   GLY A  56     -14.661   0.589  10.627  1.00 88.25           C  
ATOM    913  O   GLY A  56     -15.359   0.916   9.674  1.00 88.25           O  
ATOM    914  N   TRP A  57     -13.375   0.276  10.486  1.00 93.26           N  
ATOM    915  H   TRP A  57     -12.840  -0.011  11.293  1.00 93.26           H  
ATOM    916  CA  TRP A  57     -12.680   0.363   9.209  1.00 93.26           C  
ATOM    917  HA  TRP A  57     -13.146   1.128   8.588  1.00 93.26           H  
ATOM    918  C   TRP A  57     -12.706  -0.965   8.458  1.00 93.26           C  
ATOM    919  CB  TRP A  57     -11.241   0.775   9.470  1.00 93.26           C  
ATOM    920  HB2 TRP A  57     -10.803   0.016  10.118  1.00 93.26           H  
ATOM    921  HB3 TRP A  57     -10.713   0.774   8.517  1.00 93.26           H  
ATOM    922  O   TRP A  57     -12.349  -1.998   9.022  1.00 93.26           O  
ATOM    923  CG  TRP A  57     -11.038   2.105  10.107  1.00 93.26           C  
ATOM    924  CD1 TRP A  57     -10.766   2.329  11.410  1.00 93.26           C  
ATOM    925  HD1 TRP A  57     -10.655   1.564  12.164  1.00 93.26           H  
ATOM    926  CD2 TRP A  57     -11.098   3.413   9.475  1.00 93.26           C  
ATOM    927  CE2 TRP A  57     -10.883   4.406  10.475  1.00 93.26           C  
ATOM    928  CE3 TRP A  57     -11.315   3.851   8.154  1.00 93.26           C  
ATOM    929  HE3 TRP A  57     -11.478   3.120   7.377  1.00 93.26           H  
ATOM    930  NE1 TRP A  57     -10.682   3.687  11.633  1.00 93.26           N  
ATOM    931  HE1 TRP A  57     -10.509   4.077  12.549  1.00 93.26           H  
ATOM    932  CH2 TRP A  57     -11.157   6.176   8.859  1.00 93.26           C  
ATOM    933  HH2 TRP A  57     -11.223   7.229   8.627  1.00 93.26           H  
ATOM    934  CZ2 TRP A  57     -10.909   5.773  10.181  1.00 93.26           C  
ATOM    935  HZ2 TRP A  57     -10.781   6.510  10.961  1.00 93.26           H  
ATOM    936  CZ3 TRP A  57     -11.340   5.221   7.845  1.00 93.26           C  
ATOM    937  HZ3 TRP A  57     -11.526   5.543   6.831  1.00 93.26           H  
ATOM    938  N   ILE A  58     -13.034  -0.919   7.170  1.00 93.81           N  
ATOM    939  H   ILE A  58     -13.339  -0.033   6.794  1.00 93.81           H  
ATOM    940  CA  ILE A  58     -12.848  -2.016   6.217  1.00 93.81           C  
ATOM    941  HA  ILE A  58     -12.814  -2.967   6.748  1.00 93.81           H  
ATOM    942  C   ILE A  58     -11.514  -1.797   5.512  1.00 93.81           C  
ATOM    943  CB  ILE A  58     -14.011  -2.071   5.201  1.00 93.81           C  
ATOM    944  HB  ILE A  58     -14.052  -1.121   4.668  1.00 93.81           H  
ATOM    945  O   ILE A  58     -11.329  -0.792   4.829  1.00 93.81           O  
ATOM    946  CG1 ILE A  58     -15.360  -2.278   5.927  1.00 93.81           C  
ATOM    947 HG12 ILE A  58     -15.481  -1.526   6.707  1.00 93.81           H  
ATOM    948 HG13 ILE A  58     -15.370  -3.260   6.401  1.00 93.81           H  
ATOM    949  CG2 ILE A  58     -13.755  -3.194   4.174  1.00 93.81           C  
ATOM    950 HG21 ILE A  58     -13.682  -4.157   4.679  1.00 93.81           H  
ATOM    951 HG22 ILE A  58     -12.833  -3.014   3.622  1.00 93.81           H  
ATOM    952 HG23 ILE A  58     -14.558  -3.238   3.438  1.00 93.81           H  
ATOM    953  CD1 ILE A  58     -16.578  -2.156   5.005  1.00 93.81           C  
ATOM    954 HD11 ILE A  58     -16.589  -1.180   4.522  1.00 93.81           H  
ATOM    955 HD12 ILE A  58     -16.577  -2.942   4.249  1.00 93.81           H  
ATOM    956 HD13 ILE A  58     -17.483  -2.275   5.602  1.00 93.81           H  
ATOM    957  N   ILE A  59     -10.577  -2.724   5.667  1.00 95.25           N  
ATOM    958  H   ILE A  59     -10.808  -3.555   6.194  1.00 95.25           H  
ATOM    959  CA  ILE A  59      -9.294  -2.704   4.969  1.00 95.25           C  
ATOM    960  HA  ILE A  59      -8.921  -1.680   4.948  1.00 95.25           H  
ATOM    961  C   ILE A  59      -9.529  -3.148   3.526  1.00 95.25           C  
ATOM    962  CB  ILE A  59      -8.253  -3.560   5.715  1.00 95.25           C  
ATOM    963  HB  ILE A  59      -8.654  -4.565   5.841  1.00 95.25           H  
ATOM    964  O   ILE A  59     -10.011  -4.248   3.270  1.00 95.25           O  
ATOM    965  CG1 ILE A  59      -7.977  -2.947   7.106  1.00 95.25           C  
ATOM    966 HG12 ILE A  59      -8.916  -2.729   7.615  1.00 95.25           H  
ATOM    967 HG13 ILE A  59      -7.441  -2.007   6.975  1.00 95.25           H  
ATOM    968  CG2 ILE A  59      -6.948  -3.645   4.908  1.00 95.25           C  
ATOM    969 HG21 ILE A  59      -6.549  -2.646   4.736  1.00 95.25           H  
ATOM    970 HG22 ILE A  59      -7.123  -4.135   3.950  1.00 95.25           H  
ATOM    971 HG23 ILE A  59      -6.206  -4.240   5.441  1.00 95.25           H  
ATOM    972  CD1 ILE A  59      -7.162  -3.833   8.045  1.00 95.25           C  
ATOM    973 HD11 ILE A  59      -6.964  -3.267   8.955  1.00 95.25           H  
ATOM    974 HD12 ILE A  59      -6.206  -4.115   7.603  1.00 95.25           H  
ATOM    975 HD13 ILE A  59      -7.739  -4.724   8.293  1.00 95.25           H  
ATOM    976  N   ILE A  60      -9.201  -2.259   2.591  1.00 97.21           N  
ATOM    977  H   ILE A  60      -8.792  -1.388   2.900  1.00 97.21           H  
ATOM    978  CA  ILE A  60      -9.349  -2.478   1.147  1.00 97.21           C  
ATOM    979  HA  ILE A  60     -10.028  -3.318   0.994  1.00 97.21           H  
ATOM    980  C   ILE A  60      -8.024  -2.869   0.487  1.00 97.21           C  
ATOM    981  CB  ILE A  60      -9.985  -1.247   0.468  1.00 97.21           C  
ATOM    982  HB  ILE A  60     -10.088  -1.485  -0.590  1.00 97.21           H  
ATOM    983  O   ILE A  60      -8.009  -3.444  -0.601  1.00 97.21           O  
ATOM    984  CG1 ILE A  60      -9.119   0.028   0.591  1.00 97.21           C  
ATOM    985 HG12 ILE A  60      -8.092  -0.203   0.308  1.00 97.21           H  
ATOM    986 HG13 ILE A  60      -9.126   0.374   1.625  1.00 97.21           H  
ATOM    987  CG2 ILE A  60     -11.389  -1.006   1.048  1.00 97.21           C  
ATOM    988 HG21 ILE A  60     -11.963  -1.933   1.041  1.00 97.21           H  
ATOM    989 HG22 ILE A  60     -11.927  -0.268   0.451  1.00 97.21           H  
ATOM    990 HG23 ILE A  60     -11.316  -0.654   2.077  1.00 97.21           H  
ATOM    991  CD1 ILE A  60      -9.580   1.184  -0.303  1.00 97.21           C  
ATOM    992 HD11 ILE A  60      -8.913   2.035  -0.164  1.00 97.21           H  
ATOM    993 HD12 ILE A  60     -10.594   1.494  -0.050  1.00 97.21           H  
ATOM    994 HD13 ILE A  60      -9.547   0.879  -1.349  1.00 97.21           H  
ATOM    995  N   GLN A  61      -6.909  -2.555   1.149  1.00 97.64           N  
ATOM    996  H   GLN A  61      -7.002  -2.084   2.038  1.00 97.64           H  
ATOM    997  CA  GLN A  61      -5.563  -2.915   0.735  1.00 97.64           C  
ATOM    998  HA  GLN A  61      -5.613  -3.846   0.169  1.00 97.64           H  
ATOM    999  C   GLN A  61      -4.687  -3.116   1.964  1.00 97.64           C  
ATOM   1000  CB  GLN A  61      -4.997  -1.807  -0.156  1.00 97.64           C  
ATOM   1001  HB2 GLN A  61      -5.754  -1.564  -0.901  1.00 97.64           H  
ATOM   1002  HB3 GLN A  61      -4.815  -0.910   0.437  1.00 97.64           H  
ATOM   1003  O   GLN A  61      -4.756  -2.325   2.908  1.00 97.64           O  
ATOM   1004  CG  GLN A  61      -3.702  -2.191  -0.881  1.00 97.64           C  
ATOM   1005  HG2 GLN A  61      -3.713  -1.693  -1.850  1.00 97.64           H  
ATOM   1006  HG3 GLN A  61      -3.662  -3.266  -1.057  1.00 97.64           H  
ATOM   1007  CD  GLN A  61      -2.422  -1.741  -0.199  1.00 97.64           C  
ATOM   1008  NE2 GLN A  61      -1.389  -1.560  -0.987  1.00 97.64           N  
ATOM   1009 HE21 GLN A  61      -1.523  -1.631  -1.985  1.00 97.64           H  
ATOM   1010 HE22 GLN A  61      -0.551  -1.154  -0.593  1.00 97.64           H  
ATOM   1011  OE1 GLN A  61      -2.325  -1.526   0.998  1.00 97.64           O  
ATOM   1012  N   ARG A  62      -3.839  -4.143   1.935  1.00 95.36           N  
ATOM   1013  H   ARG A  62      -3.875  -4.768   1.143  1.00 95.36           H  
ATOM   1014  CA  ARG A  62      -2.870  -4.420   2.999  1.00 95.36           C  
ATOM   1015  HA  ARG A  62      -2.669  -3.503   3.553  1.00 95.36           H  
ATOM   1016  C   ARG A  62      -1.560  -4.906   2.406  1.00 95.36           C  
ATOM   1017  CB  ARG A  62      -3.494  -5.454   3.946  1.00 95.36           C  
ATOM   1018  HB2 ARG A  62      -3.743  -6.352   3.380  1.00 95.36           H  
ATOM   1019  HB3 ARG A  62      -4.419  -5.034   4.340  1.00 95.36           H  
ATOM   1020  O   ARG A  62      -1.590  -5.801   1.569  1.00 95.36           O  
ATOM   1021  CG  ARG A  62      -2.594  -5.856   5.119  1.00 95.36           C  
ATOM   1022  HG2 ARG A  62      -1.793  -6.494   4.747  1.00 95.36           H  
ATOM   1023  HG3 ARG A  62      -2.166  -4.969   5.587  1.00 95.36           H  
ATOM   1024  CD  ARG A  62      -3.423  -6.622   6.156  1.00 95.36           C  
ATOM   1025  HD2 ARG A  62      -3.990  -7.399   5.644  1.00 95.36           H  
ATOM   1026  HD3 ARG A  62      -4.132  -5.935   6.619  1.00 95.36           H  
ATOM   1027  NE  ARG A  62      -2.581  -7.270   7.178  1.00 95.36           N  
ATOM   1028  HE  ARG A  62      -1.933  -7.962   6.829  1.00 95.36           H  
ATOM   1029  NH1 ARG A  62      -3.543  -6.453   9.124  1.00 95.36           N  
ATOM   1030 HH11 ARG A  62      -3.761  -5.558   8.710  1.00 95.36           H  
ATOM   1031 HH12 ARG A  62      -3.579  -6.566  10.127  1.00 95.36           H  
ATOM   1032  NH2 ARG A  62      -2.098  -8.059   9.260  1.00 95.36           N  
ATOM   1033 HH21 ARG A  62      -2.329  -8.027  10.242  1.00 95.36           H  
ATOM   1034 HH22 ARG A  62      -1.686  -8.901   8.884  1.00 95.36           H  
ATOM   1035  CZ  ARG A  62      -2.751  -7.249   8.490  1.00 95.36           C  
ATOM   1036  N   ARG A  63      -0.438  -4.340   2.866  1.00 94.63           N  
ATOM   1037  H   ARG A  63      -0.560  -3.552   3.486  1.00 94.63           H  
ATOM   1038  CA  ARG A  63       0.945  -4.749   2.562  1.00 94.63           C  
ATOM   1039  HA  ARG A  63       0.936  -5.730   2.088  1.00 94.63           H  
ATOM   1040  C   ARG A  63       1.741  -4.846   3.858  1.00 94.63           C  
ATOM   1041  CB  ARG A  63       1.641  -3.753   1.620  1.00 94.63           C  
ATOM   1042  HB2 ARG A  63       2.557  -4.207   1.243  1.00 94.63           H  
ATOM   1043  HB3 ARG A  63       1.924  -2.867   2.189  1.00 94.63           H  
ATOM   1044  O   ARG A  63       2.024  -3.831   4.490  1.00 94.63           O  
ATOM   1045  CG  ARG A  63       0.817  -3.285   0.428  1.00 94.63           C  
ATOM   1046  HG2 ARG A  63       1.386  -2.525  -0.106  1.00 94.63           H  
ATOM   1047  HG3 ARG A  63      -0.091  -2.819   0.810  1.00 94.63           H  
ATOM   1048  CD  ARG A  63       0.437  -4.410  -0.535  1.00 94.63           C  
ATOM   1049  HD2 ARG A  63      -0.140  -3.984  -1.356  1.00 94.63           H  
ATOM   1050  HD3 ARG A  63      -0.201  -5.143  -0.041  1.00 94.63           H  
ATOM   1051  NE  ARG A  63       1.604  -5.129  -1.056  1.00 94.63           N  
ATOM   1052  HE  ARG A  63       1.798  -6.039  -0.663  1.00 94.63           H  
ATOM   1053  NH1 ARG A  63       2.183  -3.505  -2.554  1.00 94.63           N  
ATOM   1054 HH11 ARG A  63       2.830  -3.193  -3.264  1.00 94.63           H  
ATOM   1055 HH12 ARG A  63       1.518  -2.865  -2.145  1.00 94.63           H  
ATOM   1056  NH2 ARG A  63       3.287  -5.425  -2.555  1.00 94.63           N  
ATOM   1057 HH21 ARG A  63       3.803  -5.025  -3.327  1.00 94.63           H  
ATOM   1058 HH22 ARG A  63       3.356  -6.394  -2.279  1.00 94.63           H  
ATOM   1059  CZ  ARG A  63       2.346  -4.692  -2.046  1.00 94.63           C  
ATOM   1060  N   VAL A  64       2.101  -6.050   4.265  1.00 90.86           N  
ATOM   1061  H   VAL A  64       1.812  -6.821   3.679  1.00 90.86           H  
ATOM   1062  CA  VAL A  64       2.706  -6.389   5.557  1.00 90.86           C  
ATOM   1063  HA  VAL A  64       3.242  -5.521   5.942  1.00 90.86           H  
ATOM   1064  C   VAL A  64       3.731  -7.520   5.456  1.00 90.86           C  
ATOM   1065  CB  VAL A  64       1.616  -6.778   6.583  1.00 90.86           C  
ATOM   1066  HB  VAL A  64       2.112  -7.121   7.491  1.00 90.86           H  
ATOM   1067  O   VAL A  64       4.734  -7.478   6.164  1.00 90.86           O  
ATOM   1068  CG1 VAL A  64       0.750  -5.572   6.970  1.00 90.86           C  
ATOM   1069 HG11 VAL A  64       0.049  -5.860   7.754  1.00 90.86           H  
ATOM   1070 HG12 VAL A  64       1.384  -4.769   7.346  1.00 90.86           H  
ATOM   1071 HG13 VAL A  64       0.184  -5.213   6.111  1.00 90.86           H  
ATOM   1072  CG2 VAL A  64       0.689  -7.920   6.149  1.00 90.86           C  
ATOM   1073 HG21 VAL A  64       0.002  -8.163   6.960  1.00 90.86           H  
ATOM   1074 HG22 VAL A  64       1.263  -8.820   5.927  1.00 90.86           H  
ATOM   1075 HG23 VAL A  64       0.127  -7.647   5.256  1.00 90.86           H  
ATOM   1076  N   ASP A  65       3.515  -8.516   4.595  1.00 84.05           N  
ATOM   1077  H   ASP A  65       2.687  -8.489   4.017  1.00 84.05           H  
ATOM   1078  CA  ASP A  65       4.311  -9.752   4.580  1.00 84.05           C  
ATOM   1079  HA  ASP A  65       4.989  -9.748   5.433  1.00 84.05           H  
ATOM   1080  C   ASP A  65       5.204  -9.929   3.354  1.00 84.05           C  
ATOM   1081  CB  ASP A  65       3.401 -10.957   4.766  1.00 84.05           C  
ATOM   1082  HB2 ASP A  65       4.021 -11.852   4.813  1.00 84.05           H  
ATOM   1083  HB3 ASP A  65       2.895 -10.857   5.726  1.00 84.05           H  
ATOM   1084  O   ASP A  65       6.139 -10.729   3.399  1.00 84.05           O  
ATOM   1085  CG  ASP A  65       2.361 -11.138   3.659  1.00 84.05           C  
ATOM   1086  OD1 ASP A  65       2.676 -10.922   2.468  1.00 84.05           O  
ATOM   1087  OD2 ASP A  65       1.257 -11.564   4.054  1.00 84.05           O  
ATOM   1088  N   ARG A  66       4.991  -9.119   2.308  1.00 88.58           N  
ATOM   1089  H   ARG A  66       4.120  -8.608   2.305  1.00 88.58           H  
ATOM   1090  CA  ARG A  66       5.828  -9.081   1.099  1.00 88.58           C  
ATOM   1091  HA  ARG A  66       5.397  -8.313   0.457  1.00 88.58           H  
ATOM   1092  C   ARG A  66       5.770 -10.361   0.258  1.00 88.58           C  
ATOM   1093  CB  ARG A  66       7.285  -8.687   1.438  1.00 88.58           C  
ATOM   1094  HB2 ARG A  66       7.746  -8.273   0.540  1.00 88.58           H  
ATOM   1095  HB3 ARG A  66       7.839  -9.587   1.704  1.00 88.58           H  
ATOM   1096  O   ARG A  66       6.640 -10.554  -0.590  1.00 88.58           O  
ATOM   1097  CG  ARG A  66       7.434  -7.687   2.595  1.00 88.58           C  
ATOM   1098  HG2 ARG A  66       7.102  -8.140   3.529  1.00 88.58           H  
ATOM   1099  HG3 ARG A  66       6.821  -6.804   2.415  1.00 88.58           H  
ATOM   1100  CD  ARG A  66       8.884  -7.270   2.793  1.00 88.58           C  
ATOM   1101  HD2 ARG A  66       9.460  -8.153   3.071  1.00 88.58           H  
ATOM   1102  HD3 ARG A  66       9.271  -6.863   1.858  1.00 88.58           H  
ATOM   1103  NE  ARG A  66       8.957  -6.249   3.849  1.00 88.58           N  
ATOM   1104  HE  ARG A  66       8.081  -5.809   4.091  1.00 88.58           H  
ATOM   1105  NH1 ARG A  66      11.199  -6.405   4.290  1.00 88.58           N  
ATOM   1106 HH11 ARG A  66      12.023  -6.075   4.772  1.00 88.58           H  
ATOM   1107 HH12 ARG A  66      11.265  -7.147   3.608  1.00 88.58           H  
ATOM   1108  NH2 ARG A  66       9.933  -4.926   5.402  1.00 88.58           N  
ATOM   1109 HH21 ARG A  66      10.737  -4.640   5.943  1.00 88.58           H  
ATOM   1110 HH22 ARG A  66       9.018  -4.551   5.609  1.00 88.58           H  
ATOM   1111  CZ  ARG A  66      10.028  -5.872   4.512  1.00 88.58           C  
ATOM   1112  N   VAL A  67       4.773 -11.219   0.476  1.00 86.06           N  
ATOM   1113  H   VAL A  67       4.105 -11.001   1.202  1.00 86.06           H  
ATOM   1114  CA  VAL A  67       4.638 -12.506  -0.224  1.00 86.06           C  
ATOM   1115  HA  VAL A  67       5.627 -12.873  -0.496  1.00 86.06           H  
ATOM   1116  C   VAL A  67       3.845 -12.346  -1.520  1.00 86.06           C  
ATOM   1117  CB  VAL A  67       3.982 -13.553   0.700  1.00 86.06           C  
ATOM   1118  HB  VAL A  67       2.988 -13.212   0.987  1.00 86.06           H  
ATOM   1119  O   VAL A  67       4.214 -12.898  -2.557  1.00 86.06           O  
ATOM   1120  CG1 VAL A  67       3.841 -14.914   0.006  1.00 86.06           C  
ATOM   1121 HG11 VAL A  67       4.815 -15.268  -0.332  1.00 86.06           H  
ATOM   1122 HG12 VAL A  67       3.411 -15.637   0.699  1.00 86.06           H  
ATOM   1123 HG13 VAL A  67       3.168 -14.835  -0.848  1.00 86.06           H  
ATOM   1124  CG2 VAL A  67       4.815 -13.773   1.971  1.00 86.06           C  
ATOM   1125 HG21 VAL A  67       4.349 -14.542   2.589  1.00 86.06           H  
ATOM   1126 HG22 VAL A  67       4.853 -12.854   2.555  1.00 86.06           H  
ATOM   1127 HG23 VAL A  67       5.829 -14.077   1.711  1.00 86.06           H  
ATOM   1128  N   GLN A  68       2.762 -11.572  -1.483  1.00 90.52           N  
ATOM   1129  H   GLN A  68       2.509 -11.142  -0.604  1.00 90.52           H  
ATOM   1130  CA  GLN A  68       1.863 -11.419  -2.622  1.00 90.52           C  
ATOM   1131  HA  GLN A  68       1.762 -12.394  -3.098  1.00 90.52           H  
ATOM   1132  C   GLN A  68       2.424 -10.426  -3.654  1.00 90.52           C  
ATOM   1133  CB  GLN A  68       0.479 -11.008  -2.099  1.00 90.52           C  
ATOM   1134  HB2 GLN A  68       0.572 -10.021  -1.646  1.00 90.52           H  
ATOM   1135  HB3 GLN A  68       0.160 -11.709  -1.328  1.00 90.52           H  
ATOM   1136  O   GLN A  68       2.728  -9.273  -3.336  1.00 90.52           O  
ATOM   1137  CG  GLN A  68      -0.615 -10.925  -3.171  1.00 90.52           C  
ATOM   1138  HG2 GLN A  68      -1.532 -10.574  -2.699  1.00 90.52           H  
ATOM   1139  HG3 GLN A  68      -0.331 -10.182  -3.916  1.00 90.52           H  
ATOM   1140  CD  GLN A  68      -0.920 -12.249  -3.861  1.00 90.52           C  
ATOM   1141  NE2 GLN A  68      -1.430 -12.209  -5.071  1.00 90.52           N  
ATOM   1142 HE21 GLN A  68      -1.795 -13.091  -5.400  1.00 90.52           H  
ATOM   1143 HE22 GLN A  68      -1.728 -11.320  -5.447  1.00 90.52           H  
ATOM   1144  OE1 GLN A  68      -0.715 -13.340  -3.367  1.00 90.52           O  
ATOM   1145  N   SER A  69       2.494 -10.844  -4.924  1.00 94.85           N  
ATOM   1146  H   SER A  69       2.317 -11.820  -5.115  1.00 94.85           H  
ATOM   1147  CA  SER A  69       2.765  -9.919  -6.034  1.00 94.85           C  
ATOM   1148  HA  SER A  69       3.602  -9.282  -5.748  1.00 94.85           H  
ATOM   1149  C   SER A  69       1.553  -9.030  -6.317  1.00 94.85           C  
ATOM   1150  CB  SER A  69       3.168 -10.644  -7.321  1.00 94.85           C  
ATOM   1151  HB2 SER A  69       2.344 -11.268  -7.667  1.00 94.85           H  
ATOM   1152  HB3 SER A  69       4.045 -11.266  -7.139  1.00 94.85           H  
ATOM   1153  O   SER A  69       0.428  -9.530  -6.415  1.00 94.85           O  
ATOM   1154  OG  SER A  69       3.470  -9.667  -8.301  1.00 94.85           O  
ATOM   1155  HG  SER A  69       3.401 -10.048  -9.180  1.00 94.85           H  
ATOM   1156  N   PHE A  70       1.812  -7.735  -6.497  1.00 97.10           N  
ATOM   1157  H   PHE A  70       2.774  -7.439  -6.407  1.00 97.10           H  
ATOM   1158  CA  PHE A  70       0.853  -6.712  -6.931  1.00 97.10           C  
ATOM   1159  HA  PHE A  70      -0.156  -7.123  -6.905  1.00 97.10           H  
ATOM   1160  C   PHE A  70       1.086  -6.281  -8.397  1.00 97.10           C  
ATOM   1161  CB  PHE A  70       0.893  -5.528  -5.949  1.00 97.10           C  
ATOM   1162  HB2 PHE A  70       0.503  -4.651  -6.466  1.00 97.10           H  
ATOM   1163  HB3 PHE A  70       1.928  -5.316  -5.683  1.00 97.10           H  
ATOM   1164  O   PHE A  70       0.366  -5.437  -8.916  1.00 97.10           O  
ATOM   1165  CG  PHE A  70       0.081  -5.710  -4.678  1.00 97.10           C  
ATOM   1166  CD1 PHE A  70      -0.977  -4.828  -4.384  1.00 97.10           C  
ATOM   1167  HD1 PHE A  70      -1.205  -4.015  -5.057  1.00 97.10           H  
ATOM   1168  CD2 PHE A  70       0.354  -6.769  -3.794  1.00 97.10           C  
ATOM   1169  HD2 PHE A  70       1.167  -7.452  -3.991  1.00 97.10           H  
ATOM   1170  CE1 PHE A  70      -1.764  -5.013  -3.235  1.00 97.10           C  
ATOM   1171  HE1 PHE A  70      -2.582  -4.340  -3.024  1.00 97.10           H  
ATOM   1172  CE2 PHE A  70      -0.446  -6.970  -2.660  1.00 97.10           C  
ATOM   1173  HE2 PHE A  70      -0.253  -7.813  -2.013  1.00 97.10           H  
ATOM   1174  CZ  PHE A  70      -1.503  -6.092  -2.374  1.00 97.10           C  
ATOM   1175  HZ  PHE A  70      -2.107  -6.242  -1.491  1.00 97.10           H  
ATOM   1176  N   ASP A  71       2.042  -6.900  -9.099  1.00 97.37           N  
ATOM   1177  H   ASP A  71       2.580  -7.630  -8.655  1.00 97.37           H  
ATOM   1178  CA  ASP A  71       2.165  -6.786 -10.559  1.00 97.37           C  
ATOM   1179  HA  ASP A  71       1.979  -5.754 -10.858  1.00 97.37           H  
ATOM   1180  C   ASP A  71       1.096  -7.688 -11.202  1.00 97.37           C  
ATOM   1181  CB  ASP A  71       3.604  -7.148 -10.976  1.00 97.37           C  
ATOM   1182  HB2 ASP A  71       3.774  -8.214 -10.826  1.00 97.37           H  
ATOM   1183  HB3 ASP A  71       4.298  -6.616 -10.327  1.00 97.37           H  
ATOM   1184  O   ASP A  71       1.304  -8.894 -11.361  1.00 97.37           O  
ATOM   1185  CG  ASP A  71       3.945  -6.778 -12.426  1.00 97.37           C  
ATOM   1186  OD1 ASP A  71       3.117  -6.116 -13.085  1.00 97.37           O  
ATOM   1187  OD2 ASP A  71       5.094  -7.074 -12.838  1.00 97.37           O  
ATOM   1188  N   ARG A  72      -0.108  -7.136 -11.403  1.00 98.19           N  
ATOM   1189  H   ARG A  72      -0.190  -6.143 -11.237  1.00 98.19           H  
ATOM   1190  CA  ARG A  72      -1.351  -7.876 -11.691  1.00 98.19           C  
ATOM   1191  HA  ARG A  72      -1.102  -8.878 -12.040  1.00 98.19           H  
ATOM   1192  C   ARG A  72      -2.157  -7.222 -12.808  1.00 98.19           C  
ATOM   1193  CB  ARG A  72      -2.214  -7.976 -10.417  1.00 98.19           C  
ATOM   1194  HB2 ARG A  72      -3.165  -8.450 -10.662  1.00 98.19           H  
ATOM   1195  HB3 ARG A  72      -2.436  -6.969 -10.064  1.00 98.19           H  
ATOM   1196  O   ARG A  72      -2.102  -6.007 -12.987  1.00 98.19           O  
ATOM   1197  CG  ARG A  72      -1.573  -8.739  -9.254  1.00 98.19           C  
ATOM   1198  HG2 ARG A  72      -0.574  -8.357  -9.049  1.00 98.19           H  
ATOM   1199  HG3 ARG A  72      -2.186  -8.602  -8.363  1.00 98.19           H  
ATOM   1200  CD  ARG A  72      -1.502 -10.224  -9.571  1.00 98.19           C  
ATOM   1201  HD2 ARG A  72      -0.950 -10.375 -10.499  1.00 98.19           H  
ATOM   1202  HD3 ARG A  72      -2.525 -10.577  -9.698  1.00 98.19           H  
ATOM   1203  NE  ARG A  72      -0.866 -10.981  -8.488  1.00 98.19           N  
ATOM   1204  HE  ARG A  72      -0.501 -10.446  -7.713  1.00 98.19           H  
ATOM   1205  NH1 ARG A  72      -1.000 -12.997  -9.561  1.00 98.19           N  
ATOM   1206 HH11 ARG A  72      -0.834 -13.991  -9.622  1.00 98.19           H  
ATOM   1207 HH12 ARG A  72      -1.654 -12.591 -10.215  1.00 98.19           H  
ATOM   1208  NH2 ARG A  72      -0.010 -12.860  -7.554  1.00 98.19           N  
ATOM   1209 HH21 ARG A  72       0.098 -12.344  -6.693  1.00 98.19           H  
ATOM   1210 HH22 ARG A  72       0.167 -13.853  -7.598  1.00 98.19           H  
ATOM   1211  CZ  ARG A  72      -0.621 -12.272  -8.545  1.00 98.19           C  
ATOM   1212  N   THR A  73      -2.926  -8.034 -13.526  1.00 98.56           N  
ATOM   1213  H   THR A  73      -2.952  -9.007 -13.257  1.00 98.56           H  
ATOM   1214  CA  THR A  73      -3.784  -7.607 -14.645  1.00 98.56           C  
ATOM   1215  HA  THR A  73      -3.197  -6.974 -15.312  1.00 98.56           H  
ATOM   1216  C   THR A  73      -4.997  -6.793 -14.190  1.00 98.56           C  
ATOM   1217  CB  THR A  73      -4.278  -8.818 -15.453  1.00 98.56           C  
ATOM   1218  HB  THR A  73      -4.923  -8.471 -16.261  1.00 98.56           H  
ATOM   1219  O   THR A  73      -5.387  -6.831 -13.019  1.00 98.56           O  
ATOM   1220  CG2 THR A  73      -3.129  -9.618 -16.067  1.00 98.56           C  
ATOM   1221 HG21 THR A  73      -2.495 -10.044 -15.290  1.00 98.56           H  
ATOM   1222 HG22 THR A  73      -2.535  -8.963 -16.703  1.00 98.56           H  
ATOM   1223 HG23 THR A  73      -3.539 -10.423 -16.677  1.00 98.56           H  
ATOM   1224  OG1 THR A  73      -5.027  -9.693 -14.635  1.00 98.56           O  
ATOM   1225  HG1 THR A  73      -4.405 -10.097 -14.026  1.00 98.56           H  
ATOM   1226  N   TRP A  74      -5.658  -6.111 -15.130  1.00 98.66           N  
ATOM   1227  H   TRP A  74      -5.262  -6.066 -16.058  1.00 98.66           H  
ATOM   1228  CA  TRP A  74      -6.907  -5.386 -14.882  1.00 98.66           C  
ATOM   1229  HA  TRP A  74      -6.728  -4.549 -14.207  1.00 98.66           H  
ATOM   1230  C   TRP A  74      -7.980  -6.271 -14.256  1.00 98.66           C  
ATOM   1231  CB  TRP A  74      -7.448  -4.831 -16.197  1.00 98.66           C  
ATOM   1232  HB2 TRP A  74      -6.688  -4.190 -16.642  1.00 98.66           H  
ATOM   1233  HB3 TRP A  74      -7.644  -5.645 -16.895  1.00 98.66           H  
ATOM   1234  O   TRP A  74      -8.613  -5.897 -13.269  1.00 98.66           O  
ATOM   1235  CG  TRP A  74      -8.693  -4.024 -16.016  1.00 98.66           C  
ATOM   1236  CD1 TRP A  74      -9.970  -4.441 -16.177  1.00 98.66           C  
ATOM   1237  HD1 TRP A  74     -10.282  -5.435 -16.461  1.00 98.66           H  
ATOM   1238  CD2 TRP A  74      -8.784  -2.623 -15.636  1.00 98.66           C  
ATOM   1239  CE2 TRP A  74     -10.157  -2.236 -15.618  1.00 98.66           C  
ATOM   1240  CE3 TRP A  74      -7.822  -1.640 -15.337  1.00 98.66           C  
ATOM   1241  HE3 TRP A  74      -6.775  -1.902 -15.367  1.00 98.66           H  
ATOM   1242  NE1 TRP A  74     -10.838  -3.397 -15.927  1.00 98.66           N  
ATOM   1243  HE1 TRP A  74     -11.840  -3.511 -15.964  1.00 98.66           H  
ATOM   1244  CH2 TRP A  74      -9.568   0.041 -15.034  1.00 98.66           C  
ATOM   1245  HH2 TRP A  74      -9.847   1.060 -14.809  1.00 98.66           H  
ATOM   1246  CZ2 TRP A  74     -10.552  -0.920 -15.334  1.00 98.66           C  
ATOM   1247  HZ2 TRP A  74     -11.599  -0.657 -15.347  1.00 98.66           H  
ATOM   1248  CZ3 TRP A  74      -8.212  -0.330 -15.027  1.00 98.66           C  
ATOM   1249  HZ3 TRP A  74      -7.444   0.394 -14.795  1.00 98.66           H  
ATOM   1250  N   LYS A  75      -8.153  -7.481 -14.798  1.00 98.67           N  
ATOM   1251  H   LYS A  75      -7.574  -7.715 -15.592  1.00 98.67           H  
ATOM   1252  CA  LYS A  75      -9.148  -8.443 -14.314  1.00 98.67           C  
ATOM   1253  HA  LYS A  75     -10.121  -7.951 -14.303  1.00 98.67           H  
ATOM   1254  C   LYS A  75      -8.865  -8.882 -12.875  1.00 98.67           C  
ATOM   1255  CB  LYS A  75      -9.199  -9.627 -15.287  1.00 98.67           C  
ATOM   1256  HB2 LYS A  75      -8.239 -10.144 -15.283  1.00 98.67           H  
ATOM   1257  HB3 LYS A  75      -9.384  -9.244 -16.290  1.00 98.67           H  
ATOM   1258  O   LYS A  75      -9.797  -9.021 -12.085  1.00 98.67           O  
ATOM   1259  CG  LYS A  75     -10.316 -10.612 -14.917  1.00 98.67           C  
ATOM   1260  HG2 LYS A  75     -11.262 -10.075 -14.850  1.00 98.67           H  
ATOM   1261  HG3 LYS A  75     -10.097 -11.069 -13.951  1.00 98.67           H  
ATOM   1262  CD  LYS A  75     -10.436 -11.717 -15.970  1.00 98.67           C  
ATOM   1263  HD2 LYS A  75     -10.656 -11.262 -16.936  1.00 98.67           H  
ATOM   1264  HD3 LYS A  75      -9.491 -12.257 -16.033  1.00 98.67           H  
ATOM   1265  CE  LYS A  75     -11.565 -12.673 -15.576  1.00 98.67           C  
ATOM   1266  HE2 LYS A  75     -11.326 -13.115 -14.609  1.00 98.67           H  
ATOM   1267  HE3 LYS A  75     -12.481 -12.093 -15.463  1.00 98.67           H  
ATOM   1268  NZ  LYS A  75     -11.755 -13.732 -16.596  1.00 98.67           N  
ATOM   1269  HZ1 LYS A  75     -12.510 -14.347 -16.327  1.00 98.67           H  
ATOM   1270  HZ2 LYS A  75     -11.989 -13.313 -17.485  1.00 98.67           H  
ATOM   1271  HZ3 LYS A  75     -10.910 -14.273 -16.706  1.00 98.67           H  
ATOM   1272  N   GLU A  76      -7.597  -9.086 -12.518  1.00 98.60           N  
ATOM   1273  H   GLU A  76      -6.870  -8.924 -13.200  1.00 98.60           H  
ATOM   1274  CA  GLU A  76      -7.201  -9.409 -11.141  1.00 98.60           C  
ATOM   1275  HA  GLU A  76      -7.802 -10.238 -10.770  1.00 98.60           H  
ATOM   1276  C   GLU A  76      -7.456  -8.226 -10.197  1.00 98.60           C  
ATOM   1277  CB  GLU A  76      -5.723  -9.826 -11.097  1.00 98.60           C  
ATOM   1278  HB2 GLU A  76      -5.382  -9.820 -10.061  1.00 98.60           H  
ATOM   1279  HB3 GLU A  76      -5.142  -9.085 -11.646  1.00 98.60           H  
ATOM   1280  O   GLU A  76      -8.041  -8.416  -9.134  1.00 98.60           O  
ATOM   1281  CG  GLU A  76      -5.454 -11.225 -11.676  1.00 98.60           C  
ATOM   1282  HG2 GLU A  76      -5.953 -11.328 -12.640  1.00 98.60           H  
ATOM   1283  HG3 GLU A  76      -5.872 -11.973 -11.003  1.00 98.60           H  
ATOM   1284  CD  GLU A  76      -3.944 -11.452 -11.860  1.00 98.60           C  
ATOM   1285  OE1 GLU A  76      -3.347 -12.286 -11.130  1.00 98.60           O  
ATOM   1286  OE2 GLU A  76      -3.368 -10.739 -12.716  1.00 98.60           O  
ATOM   1287  N   TYR A  77      -7.095  -6.999 -10.584  1.00 98.69           N  
ATOM   1288  H   TYR A  77      -6.609  -6.887 -11.462  1.00 98.69           H  
ATOM   1289  CA  TYR A  77      -7.393  -5.802  -9.788  1.00 98.69           C  
ATOM   1290  HA  TYR A  77      -7.011  -5.953  -8.778  1.00 98.69           H  
ATOM   1291  C   TYR A  77      -8.890  -5.526  -9.641  1.00 98.69           C  
ATOM   1292  CB  TYR A  77      -6.692  -4.585 -10.399  1.00 98.69           C  
ATOM   1293  HB2 TYR A  77      -7.290  -3.693 -10.210  1.00 98.69           H  
ATOM   1294  HB3 TYR A  77      -6.613  -4.694 -11.481  1.00 98.69           H  
ATOM   1295  O   TYR A  77      -9.322  -5.048  -8.595  1.00 98.69           O  
ATOM   1296  CG  TYR A  77      -5.332  -4.353  -9.791  1.00 98.69           C  
ATOM   1297  CD1 TYR A  77      -5.259  -3.808  -8.496  1.00 98.69           C  
ATOM   1298  HD1 TYR A  77      -6.167  -3.547  -7.973  1.00 98.69           H  
ATOM   1299  CD2 TYR A  77      -4.156  -4.691 -10.485  1.00 98.69           C  
ATOM   1300  HD2 TYR A  77      -4.209  -5.119 -11.475  1.00 98.69           H  
ATOM   1301  CE1 TYR A  77      -4.014  -3.604  -7.885  1.00 98.69           C  
ATOM   1302  HE1 TYR A  77      -3.972  -3.199  -6.885  1.00 98.69           H  
ATOM   1303  CE2 TYR A  77      -2.903  -4.458  -9.889  1.00 98.69           C  
ATOM   1304  HE2 TYR A  77      -1.992  -4.689 -10.420  1.00 98.69           H  
ATOM   1305  OH  TYR A  77      -1.646  -3.655  -8.003  1.00 98.69           O  
ATOM   1306  HH  TYR A  77      -1.778  -3.287  -7.126  1.00 98.69           H  
ATOM   1307  CZ  TYR A  77      -2.836  -3.920  -8.587  1.00 98.69           C  
ATOM   1308  N   THR A  78      -9.680  -5.857 -10.658  1.00 98.50           N  
ATOM   1309  H   THR A  78      -9.236  -6.155 -11.515  1.00 98.50           H  
ATOM   1310  CA  THR A  78     -11.141  -5.728 -10.655  1.00 98.50           C  
ATOM   1311  HA  THR A  78     -11.415  -4.713 -10.370  1.00 98.50           H  
ATOM   1312  C   THR A  78     -11.777  -6.673  -9.641  1.00 98.50           C  
ATOM   1313  CB  THR A  78     -11.682  -5.963 -12.069  1.00 98.50           C  
ATOM   1314  HB  THR A  78     -11.309  -6.910 -12.459  1.00 98.50           H  
ATOM   1315  O   THR A  78     -12.527  -6.229  -8.771  1.00 98.50           O  
ATOM   1316  CG2 THR A  78     -13.205  -5.988 -12.126  1.00 98.50           C  
ATOM   1317 HG21 THR A  78     -13.612  -5.251 -11.434  1.00 98.50           H  
ATOM   1318 HG22 THR A  78     -13.546  -5.757 -13.136  1.00 98.50           H  
ATOM   1319 HG23 THR A  78     -13.573  -6.974 -11.845  1.00 98.50           H  
ATOM   1320  OG1 THR A  78     -11.202  -4.924 -12.887  1.00 98.50           O  
ATOM   1321  HG1 THR A  78     -10.304  -5.132 -13.157  1.00 98.50           H  
ATOM   1322  N   ASN A  79     -11.409  -7.956  -9.691  1.00 97.48           N  
ATOM   1323  H   ASN A  79     -10.775  -8.241 -10.424  1.00 97.48           H  
ATOM   1324  CA  ASN A  79     -11.973  -8.989  -8.819  1.00 97.48           C  
ATOM   1325  HA  ASN A  79     -13.047  -8.830  -8.725  1.00 97.48           H  
ATOM   1326  C   ASN A  79     -11.394  -8.975  -7.396  1.00 97.48           C  
ATOM   1327  CB  ASN A  79     -11.726 -10.352  -9.481  1.00 97.48           C  
ATOM   1328  HB2 ASN A  79     -12.044 -11.141  -8.799  1.00 97.48           H  
ATOM   1329  HB3 ASN A  79     -10.659 -10.472  -9.666  1.00 97.48           H  
ATOM   1330  O   ASN A  79     -12.062  -9.407  -6.458  1.00 97.48           O  
ATOM   1331  CG  ASN A  79     -12.494 -10.531 -10.776  1.00 97.48           C  
ATOM   1332  ND2 ASN A  79     -12.011 -11.360 -11.668  1.00 97.48           N  
ATOM   1333 HD21 ASN A  79     -11.090 -11.748 -11.524  1.00 97.48           H  
ATOM   1334 HD22 ASN A  79     -12.539 -11.377 -12.529  1.00 97.48           H  
ATOM   1335  OD1 ASN A  79     -13.541  -9.965 -11.021  1.00 97.48           O  
ATOM   1336  N   GLY A  80     -10.159  -8.496  -7.239  1.00 97.18           N  
ATOM   1337  H   GLY A  80      -9.650  -8.240  -8.073  1.00 97.18           H  
ATOM   1338  CA  GLY A  80      -9.381  -8.622  -6.011  1.00 97.18           C  
ATOM   1339  HA2 GLY A  80      -8.768  -7.729  -5.892  1.00 97.18           H  
ATOM   1340  HA3 GLY A  80     -10.039  -8.696  -5.146  1.00 97.18           H  
ATOM   1341  C   GLY A  80      -8.458  -9.840  -6.028  1.00 97.18           C  
ATOM   1342  O   GLY A  80      -8.626 -10.782  -6.806  1.00 97.18           O  
ATOM   1343  N   PHE A  81      -7.441  -9.805  -5.171  1.00 96.70           N  
ATOM   1344  H   PHE A  81      -7.400  -9.041  -4.512  1.00 96.70           H  
ATOM   1345  CA  PHE A  81      -6.436 -10.861  -5.058  1.00 96.70           C  
ATOM   1346  HA  PHE A  81      -6.935 -11.826  -5.156  1.00 96.70           H  
ATOM   1347  C   PHE A  81      -5.740 -10.835  -3.695  1.00 96.70           C  
ATOM   1348  CB  PHE A  81      -5.402 -10.730  -6.193  1.00 96.70           C  
ATOM   1349  HB2 PHE A  81      -4.666 -11.529  -6.103  1.00 96.70           H  
ATOM   1350  HB3 PHE A  81      -5.911 -10.885  -7.144  1.00 96.70           H  
ATOM   1351  O   PHE A  81      -5.802  -9.851  -2.959  1.00 96.70           O  
ATOM   1352  CG  PHE A  81      -4.672  -9.401  -6.243  1.00 96.70           C  
ATOM   1353  CD1 PHE A  81      -5.090  -8.413  -7.152  1.00 96.70           C  
ATOM   1354  HD1 PHE A  81      -5.930  -8.602  -7.804  1.00 96.70           H  
ATOM   1355  CD2 PHE A  81      -3.586  -9.141  -5.385  1.00 96.70           C  
ATOM   1356  HD2 PHE A  81      -3.278  -9.877  -4.656  1.00 96.70           H  
ATOM   1357  CE1 PHE A  81      -4.423  -7.179  -7.214  1.00 96.70           C  
ATOM   1358  HE1 PHE A  81      -4.742  -6.430  -7.924  1.00 96.70           H  
ATOM   1359  CE2 PHE A  81      -2.922  -7.905  -5.444  1.00 96.70           C  
ATOM   1360  HE2 PHE A  81      -2.097  -7.702  -4.776  1.00 96.70           H  
ATOM   1361  CZ  PHE A  81      -3.338  -6.924  -6.360  1.00 96.70           C  
ATOM   1362  HZ  PHE A  81      -2.825  -5.975  -6.408  1.00 96.70           H  
ATOM   1363  N   GLY A  82      -5.007 -11.910  -3.399  1.00 94.05           N  
ATOM   1364  H   GLY A  82      -5.067 -12.705  -4.018  1.00 94.05           H  
ATOM   1365  CA  GLY A  82      -4.321 -12.109  -2.124  1.00 94.05           C  
ATOM   1366  HA2 GLY A  82      -3.393 -12.658  -2.283  1.00 94.05           H  
ATOM   1367  HA3 GLY A  82      -4.067 -11.146  -1.682  1.00 94.05           H  
ATOM   1368  C   GLY A  82      -5.173 -12.891  -1.128  1.00 94.05           C  
ATOM   1369  O   GLY A  82      -6.167 -13.518  -1.496  1.00 94.05           O  
ATOM   1370  N   SER A  83      -4.760 -12.871   0.136  1.00 88.57           N  
ATOM   1371  H   SER A  83      -3.968 -12.291   0.375  1.00 88.57           H  
ATOM   1372  CA  SER A  83      -5.451 -13.554   1.230  1.00 88.57           C  
ATOM   1373  HA  SER A  83      -6.372 -14.003   0.859  1.00 88.57           H  
ATOM   1374  C   SER A  83      -5.826 -12.545   2.308  1.00 88.57           C  
ATOM   1375  CB  SER A  83      -4.579 -14.688   1.769  1.00 88.57           C  
ATOM   1376  HB2 SER A  83      -4.439 -15.433   0.986  1.00 88.57           H  
ATOM   1377  HB3 SER A  83      -3.597 -14.302   2.044  1.00 88.57           H  
ATOM   1378  O   SER A  83      -5.046 -11.660   2.641  1.00 88.57           O  
ATOM   1379  OG  SER A  83      -5.175 -15.303   2.896  1.00 88.57           O  
ATOM   1380  HG  SER A  83      -4.481 -15.845   3.279  1.00 88.57           H  
ATOM   1381  N   ILE A  84      -7.035 -12.666   2.856  1.00 82.12           N  
ATOM   1382  H   ILE A  84      -7.610 -13.440   2.555  1.00 82.12           H  
ATOM   1383  CA  ILE A  84      -7.652 -11.614   3.676  1.00 82.12           C  
ATOM   1384  HA  ILE A  84      -7.667 -10.715   3.060  1.00 82.12           H  
ATOM   1385  C   ILE A  84      -6.846 -11.255   4.934  1.00 82.12           C  
ATOM   1386  CB  ILE A  84      -9.108 -12.021   3.996  1.00 82.12           C  
ATOM   1387  HB  ILE A  84      -9.549 -12.395   3.072  1.00 82.12           H  
ATOM   1388  O   ILE A  84      -6.877 -10.112   5.363  1.00 82.12           O  
ATOM   1389  CG1 ILE A  84     -10.003 -10.857   4.460  1.00 82.12           C  
ATOM   1390 HG12 ILE A  84      -9.669 -10.490   5.430  1.00 82.12           H  
ATOM   1391 HG13 ILE A  84     -11.018 -11.239   4.571  1.00 82.12           H  
ATOM   1392  CG2 ILE A  84      -9.183 -13.162   5.028  1.00 82.12           C  
ATOM   1393 HG21 ILE A  84     -10.213 -13.509   5.113  1.00 82.12           H  
ATOM   1394 HG22 ILE A  84      -8.863 -12.809   6.008  1.00 82.12           H  
ATOM   1395 HG23 ILE A  84      -8.554 -13.999   4.723  1.00 82.12           H  
ATOM   1396  CD1 ILE A  84     -10.073  -9.703   3.453  1.00 82.12           C  
ATOM   1397 HD11 ILE A  84      -9.140  -9.140   3.453  1.00 82.12           H  
ATOM   1398 HD12 ILE A  84     -10.267 -10.089   2.452  1.00 82.12           H  
ATOM   1399 HD13 ILE A  84     -10.885  -9.026   3.720  1.00 82.12           H  
ATOM   1400  N   CYS A  85      -6.091 -12.202   5.502  1.00 84.96           N  
ATOM   1401  H   CYS A  85      -6.068 -13.107   5.054  1.00 84.96           H  
ATOM   1402  CA  CYS A  85      -5.224 -11.984   6.670  1.00 84.96           C  
ATOM   1403  HA  CYS A  85      -5.615 -11.147   7.249  1.00 84.96           H  
ATOM   1404  C   CYS A  85      -3.773 -11.608   6.317  1.00 84.96           C  
ATOM   1405  CB  CYS A  85      -5.253 -13.242   7.545  1.00 84.96           C  
ATOM   1406  HB2 CYS A  85      -4.468 -13.151   8.296  1.00 84.96           H  
ATOM   1407  HB3 CYS A  85      -5.018 -14.110   6.930  1.00 84.96           H  
ATOM   1408  O   CYS A  85      -2.938 -11.430   7.204  1.00 84.96           O  
ATOM   1409  SG  CYS A  85      -6.806 -13.537   8.426  1.00 84.96           S  
ATOM   1410  N   GLU A  86      -3.465 -11.522   5.030  1.00 88.47           N  
ATOM   1411  H   GLU A  86      -4.215 -11.563   4.355  1.00 88.47           H  
ATOM   1412  CA  GLU A  86      -2.138 -11.307   4.460  1.00 88.47           C  
ATOM   1413  HA  GLU A  86      -1.396 -11.116   5.235  1.00 88.47           H  
ATOM   1414  C   GLU A  86      -2.172 -10.074   3.543  1.00 88.47           C  
ATOM   1415  CB  GLU A  86      -1.733 -12.592   3.707  1.00 88.47           C  
ATOM   1416  HB2 GLU A  86      -0.812 -12.438   3.144  1.00 88.47           H  
ATOM   1417  HB3 GLU A  86      -2.512 -12.825   2.981  1.00 88.47           H  
ATOM   1418  O   GLU A  86      -3.090  -9.243   3.611  1.00 88.47           O  
ATOM   1419  CG  GLU A  86      -1.522 -13.789   4.650  1.00 88.47           C  
ATOM   1420  HG2 GLU A  86      -0.888 -13.473   5.479  1.00 88.47           H  
ATOM   1421  HG3 GLU A  86      -2.482 -14.098   5.064  1.00 88.47           H  
ATOM   1422  CD  GLU A  86      -0.872 -14.991   3.950  1.00 88.47           C  
ATOM   1423  OE1 GLU A  86      -0.037 -15.664   4.612  1.00 88.47           O  
ATOM   1424  OE2 GLU A  86      -1.224 -15.262   2.783  1.00 88.47           O  
ATOM   1425  N   ASP A  87      -1.160  -9.940   2.691  1.00 94.09           N  
ATOM   1426  H   ASP A  87      -0.379 -10.577   2.759  1.00 94.09           H  
ATOM   1427  CA  ASP A  87      -1.156  -8.955   1.621  1.00 94.09           C  
ATOM   1428  HA  ASP A  87      -1.281  -7.981   2.094  1.00 94.09           H  
ATOM   1429  C   ASP A  87      -2.320  -9.190   0.640  1.00 94.09           C  
ATOM   1430  CB  ASP A  87       0.190  -8.975   0.882  1.00 94.09           C  
ATOM   1431  HB2 ASP A  87       0.052  -8.453  -0.064  1.00 94.09           H  
ATOM   1432  HB3 ASP A  87       0.478 -10.005   0.675  1.00 94.09           H  
ATOM   1433  O   ASP A  87      -2.430 -10.256   0.023  1.00 94.09           O  
ATOM   1434  CG  ASP A  87       1.330  -8.270   1.611  1.00 94.09           C  
ATOM   1435  OD1 ASP A  87       1.277  -8.152   2.852  1.00 94.09           O  
ATOM   1436  OD2 ASP A  87       2.238  -7.728   0.932  1.00 94.09           O  
ATOM   1437  N   HIS A  88      -3.182  -8.187   0.459  1.00 95.34           N  
ATOM   1438  H   HIS A  88      -3.038  -7.324   0.964  1.00 95.34           H  
ATOM   1439  CA  HIS A  88      -4.337  -8.294  -0.437  1.00 95.34           C  
ATOM   1440  HA  HIS A  88      -4.043  -8.908  -1.288  1.00 95.34           H  
ATOM   1441  C   HIS A  88      -4.802  -6.952  -1.009  1.00 95.34           C  
ATOM   1442  CB  HIS A  88      -5.500  -9.012   0.271  1.00 95.34           C  
ATOM   1443  HB2 HIS A  88      -6.270  -9.256  -0.461  1.00 95.34           H  
ATOM   1444  HB3 HIS A  88      -5.138  -9.955   0.680  1.00 95.34           H  
ATOM   1445  O   HIS A  88      -4.494  -5.875  -0.489  1.00 95.34           O  
ATOM   1446  CG  HIS A  88      -6.142  -8.216   1.376  1.00 95.34           C  
ATOM   1447  CD2 HIS A  88      -7.254  -7.421   1.279  1.00 95.34           C  
ATOM   1448  HD2 HIS A  88      -7.836  -7.244   0.387  1.00 95.34           H  
ATOM   1449  ND1 HIS A  88      -5.716  -8.172   2.681  1.00 95.34           N  
ATOM   1450  HD1 HIS A  88      -4.930  -8.679   3.061  1.00 95.34           H  
ATOM   1451  CE1 HIS A  88      -6.555  -7.370   3.356  1.00 95.34           C  
ATOM   1452  HE1 HIS A  88      -6.489  -7.161   4.414  1.00 95.34           H  
ATOM   1453  NE2 HIS A  88      -7.501  -6.877   2.542  1.00 95.34           N  
ATOM   1454  N   TRP A  89      -5.583  -7.060  -2.082  1.00 97.69           N  
ATOM   1455  H   TRP A  89      -5.756  -7.994  -2.427  1.00 97.69           H  
ATOM   1456  CA  TRP A  89      -6.408  -6.009  -2.664  1.00 97.69           C  
ATOM   1457  HA  TRP A  89      -6.363  -5.109  -2.051  1.00 97.69           H  
ATOM   1458  C   TRP A  89      -7.851  -6.508  -2.713  1.00 97.69           C  
ATOM   1459  CB  TRP A  89      -5.910  -5.682  -4.077  1.00 97.69           C  
ATOM   1460  HB2 TRP A  89      -4.862  -5.386  -4.020  1.00 97.69           H  
ATOM   1461  HB3 TRP A  89      -5.966  -6.579  -4.694  1.00 97.69           H  
ATOM   1462  O   TRP A  89      -8.111  -7.573  -3.275  1.00 97.69           O  
ATOM   1463  CG  TRP A  89      -6.669  -4.581  -4.750  1.00 97.69           C  
ATOM   1464  CD1 TRP A  89      -7.558  -4.702  -5.763  1.00 97.69           C  
ATOM   1465  HD1 TRP A  89      -7.829  -5.630  -6.245  1.00 97.69           H  
ATOM   1466  CD2 TRP A  89      -6.596  -3.156  -4.466  1.00 97.69           C  
ATOM   1467  CE2 TRP A  89      -7.485  -2.461  -5.332  1.00 97.69           C  
ATOM   1468  CE3 TRP A  89      -5.832  -2.385  -3.574  1.00 97.69           C  
ATOM   1469  HE3 TRP A  89      -5.157  -2.914  -2.918  1.00 97.69           H  
ATOM   1470  NE1 TRP A  89      -8.053  -3.453  -6.096  1.00 97.69           N  
ATOM   1471  HE1 TRP A  89      -8.676  -3.269  -6.870  1.00 97.69           H  
ATOM   1472  CH2 TRP A  89      -6.829  -0.325  -4.407  1.00 97.69           C  
ATOM   1473  HH2 TRP A  89      -6.899   0.753  -4.384  1.00 97.69           H  
ATOM   1474  CZ2 TRP A  89      -7.609  -1.065  -5.309  1.00 97.69           C  
ATOM   1475  HZ2 TRP A  89      -8.285  -0.567  -5.988  1.00 97.69           H  
ATOM   1476  CZ3 TRP A  89      -5.940  -0.981  -3.544  1.00 97.69           C  
ATOM   1477  HZ3 TRP A  89      -5.344  -0.397  -2.858  1.00 97.69           H  
ATOM   1478  N   LEU A  90      -8.789  -5.751  -2.141  1.00 96.72           N  
ATOM   1479  H   LEU A  90      -8.510  -4.896  -1.682  1.00 96.72           H  
ATOM   1480  CA  LEU A  90     -10.193  -6.166  -2.031  1.00 96.72           C  
ATOM   1481  HA  LEU A  90     -10.215  -7.146  -1.555  1.00 96.72           H  
ATOM   1482  C   LEU A  90     -10.890  -6.316  -3.396  1.00 96.72           C  
ATOM   1483  CB  LEU A  90     -10.913  -5.155  -1.119  1.00 96.72           C  
ATOM   1484  HB2 LEU A  90     -10.389  -5.132  -0.164  1.00 96.72           H  
ATOM   1485  HB3 LEU A  90     -10.843  -4.166  -1.572  1.00 96.72           H  
ATOM   1486  O   LEU A  90     -11.870  -7.052  -3.509  1.00 96.72           O  
ATOM   1487  CG  LEU A  90     -12.396  -5.465  -0.842  1.00 96.72           C  
ATOM   1488  HG  LEU A  90     -12.947  -5.500  -1.782  1.00 96.72           H  
ATOM   1489  CD1 LEU A  90     -12.583  -6.792  -0.105  1.00 96.72           C  
ATOM   1490 HD11 LEU A  90     -12.022  -6.790   0.829  1.00 96.72           H  
ATOM   1491 HD12 LEU A  90     -12.243  -7.621  -0.727  1.00 96.72           H  
ATOM   1492 HD13 LEU A  90     -13.639  -6.953   0.111  1.00 96.72           H  
ATOM   1493  CD2 LEU A  90     -13.019  -4.357   0.002  1.00 96.72           C  
ATOM   1494 HD21 LEU A  90     -12.502  -4.286   0.959  1.00 96.72           H  
ATOM   1495 HD22 LEU A  90     -14.071  -4.577   0.182  1.00 96.72           H  
ATOM   1496 HD23 LEU A  90     -12.948  -3.408  -0.531  1.00 96.72           H  
ATOM   1497  N   GLY A  91     -10.379  -5.642  -4.426  1.00 97.85           N  
ATOM   1498  H   GLY A  91      -9.570  -5.063  -4.251  1.00 97.85           H  
ATOM   1499  CA  GLY A  91     -10.957  -5.619  -5.766  1.00 97.85           C  
ATOM   1500  HA2 GLY A  91     -11.676  -6.428  -5.895  1.00 97.85           H  
ATOM   1501  HA3 GLY A  91     -10.160  -5.771  -6.495  1.00 97.85           H  
ATOM   1502  C   GLY A  91     -11.671  -4.306  -6.048  1.00 97.85           C  
ATOM   1503  O   GLY A  91     -12.451  -3.830  -5.223  1.00 97.85           O  
ATOM   1504  N   ASN A  92     -11.411  -3.718  -7.215  1.00 98.56           N  
ATOM   1505  H   ASN A  92     -10.777  -4.177  -7.854  1.00 98.56           H  
ATOM   1506  CA  ASN A  92     -12.001  -2.439  -7.603  1.00 98.56           C  
ATOM   1507  HA  ASN A  92     -11.741  -1.688  -6.858  1.00 98.56           H  
ATOM   1508  C   ASN A  92     -13.528  -2.529  -7.642  1.00 98.56           C  
ATOM   1509  CB  ASN A  92     -11.455  -1.987  -8.965  1.00 98.56           C  
ATOM   1510  HB2 ASN A  92     -11.938  -1.042  -9.215  1.00 98.56           H  
ATOM   1511  HB3 ASN A  92     -11.723  -2.708  -9.737  1.00 98.56           H  
ATOM   1512  O   ASN A  92     -14.200  -1.624  -7.164  1.00 98.56           O  
ATOM   1513  CG  ASN A  92      -9.964  -1.730  -8.999  1.00 98.56           C  
ATOM   1514  ND2 ASN A  92      -9.391  -1.608 -10.171  1.00 98.56           N  
ATOM   1515 HD21 ASN A  92      -8.417  -1.341 -10.183  1.00 98.56           H  
ATOM   1516 HD22 ASN A  92      -9.951  -1.676 -11.008  1.00 98.56           H  
ATOM   1517  OD1 ASN A  92      -9.296  -1.632  -7.984  1.00 98.56           O  
ATOM   1518  N   GLU A  93     -14.088  -3.646  -8.103  1.00 97.92           N  
ATOM   1519  H   GLU A  93     -13.511  -4.386  -8.476  1.00 97.92           H  
ATOM   1520  CA  GLU A  93     -15.541  -3.811  -8.140  1.00 97.92           C  
ATOM   1521  HA  GLU A  93     -15.967  -2.960  -8.671  1.00 97.92           H  
ATOM   1522  C   GLU A  93     -16.147  -3.819  -6.730  1.00 97.92           C  
ATOM   1523  CB  GLU A  93     -15.865  -5.104  -8.901  1.00 97.92           C  
ATOM   1524  HB2 GLU A  93     -15.591  -5.962  -8.287  1.00 97.92           H  
ATOM   1525  HB3 GLU A  93     -15.270  -5.147  -9.813  1.00 97.92           H  
ATOM   1526  O   GLU A  93     -17.152  -3.165  -6.463  1.00 97.92           O  
ATOM   1527  CG  GLU A  93     -17.347  -5.212  -9.280  1.00 97.92           C  
ATOM   1528  HG2 GLU A  93     -17.941  -5.242  -8.366  1.00 97.92           H  
ATOM   1529  HG3 GLU A  93     -17.498  -6.159  -9.798  1.00 97.92           H  
ATOM   1530  CD  GLU A  93     -17.831  -4.063 -10.182  1.00 97.92           C  
ATOM   1531  OE1 GLU A  93     -19.063  -3.847 -10.179  1.00 97.92           O  
ATOM   1532  OE2 GLU A  93     -16.977  -3.402 -10.828  1.00 97.92           O  
ATOM   1533  N   ASN A  94     -15.499  -4.488  -5.774  1.00 96.08           N  
ATOM   1534  H   ASN A  94     -14.634  -4.950  -6.019  1.00 96.08           H  
ATOM   1535  CA  ASN A  94     -15.961  -4.505  -4.387  1.00 96.08           C  
ATOM   1536  HA  ASN A  94     -17.018  -4.769  -4.371  1.00 96.08           H  
ATOM   1537  C   ASN A  94     -15.847  -3.120  -3.734  1.00 96.08           C  
ATOM   1538  CB  ASN A  94     -15.175  -5.568  -3.606  1.00 96.08           C  
ATOM   1539  HB2 ASN A  94     -14.107  -5.412  -3.764  1.00 96.08           H  
ATOM   1540  HB3 ASN A  94     -15.386  -5.466  -2.541  1.00 96.08           H  
ATOM   1541  O   ASN A  94     -16.786  -2.672  -3.078  1.00 96.08           O  
ATOM   1542  CG  ASN A  94     -15.543  -6.984  -4.008  1.00 96.08           C  
ATOM   1543  ND2 ASN A  94     -14.589  -7.886  -4.011  1.00 96.08           N  
ATOM   1544 HD21 ASN A  94     -13.631  -7.611  -3.850  1.00 96.08           H  
ATOM   1545 HD22 ASN A  94     -14.800  -8.771  -4.450  1.00 96.08           H  
ATOM   1546  OD1 ASN A  94     -16.687  -7.298  -4.299  1.00 96.08           O  
ATOM   1547  N   ILE A  95     -14.724  -2.422  -3.931  1.00 97.78           N  
ATOM   1548  H   ILE A  95     -14.000  -2.832  -4.503  1.00 97.78           H  
ATOM   1549  CA  ILE A  95     -14.513  -1.078  -3.372  1.00 97.78           C  
ATOM   1550  HA  ILE A  95     -14.696  -1.117  -2.298  1.00 97.78           H  
ATOM   1551  C   ILE A  95     -15.528  -0.089  -3.966  1.00 97.78           C  
ATOM   1552  CB  ILE A  95     -13.054  -0.619  -3.597  1.00 97.78           C  
ATOM   1553  HB  ILE A  95     -12.850  -0.655  -4.667  1.00 97.78           H  
ATOM   1554  O   ILE A  95     -16.107   0.708  -3.226  1.00 97.78           O  
ATOM   1555  CG1 ILE A  95     -12.039  -1.549  -2.896  1.00 97.78           C  
ATOM   1556 HG12 ILE A  95     -12.042  -1.345  -1.826  1.00 97.78           H  
ATOM   1557 HG13 ILE A  95     -12.330  -2.592  -3.022  1.00 97.78           H  
ATOM   1558  CG2 ILE A  95     -12.846   0.821  -3.080  1.00 97.78           C  
ATOM   1559 HG21 ILE A  95     -13.510   1.520  -3.589  1.00 97.78           H  
ATOM   1560 HG22 ILE A  95     -13.049   0.867  -2.010  1.00 97.78           H  
ATOM   1561 HG23 ILE A  95     -11.825   1.152  -3.266  1.00 97.78           H  
ATOM   1562  CD1 ILE A  95     -10.612  -1.404  -3.446  1.00 97.78           C  
ATOM   1563 HD11 ILE A  95     -10.217  -0.406  -3.253  1.00 97.78           H  
ATOM   1564 HD12 ILE A  95     -10.608  -1.592  -4.520  1.00 97.78           H  
ATOM   1565 HD13 ILE A  95      -9.962  -2.135  -2.965  1.00 97.78           H  
ATOM   1566  N   GLN A  96     -15.796  -0.169  -5.271  1.00 97.70           N  
ATOM   1567  H   GLN A  96     -15.286  -0.835  -5.834  1.00 97.70           H  
ATOM   1568  CA  GLN A  96     -16.797   0.648  -5.955  1.00 97.70           C  
ATOM   1569  HA  GLN A  96     -16.567   1.703  -5.802  1.00 97.70           H  
ATOM   1570  C   GLN A  96     -18.190   0.385  -5.386  1.00 97.70           C  
ATOM   1571  CB  GLN A  96     -16.736   0.347  -7.459  1.00 97.70           C  
ATOM   1572  HB2 GLN A  96     -16.962  -0.702  -7.649  1.00 97.70           H  
ATOM   1573  HB3 GLN A  96     -15.720   0.528  -7.809  1.00 97.70           H  
ATOM   1574  O   GLN A  96     -18.874   1.321  -4.964  1.00 97.70           O  
ATOM   1575  CG  GLN A  96     -17.672   1.237  -8.282  1.00 97.70           C  
ATOM   1576  HG2 GLN A  96     -17.565   2.273  -7.962  1.00 97.70           H  
ATOM   1577  HG3 GLN A  96     -17.336   1.165  -9.316  1.00 97.70           H  
ATOM   1578  CD  GLN A  96     -19.146   0.843  -8.264  1.00 97.70           C  
ATOM   1579  NE2 GLN A  96     -20.043   1.786  -8.442  1.00 97.70           N  
ATOM   1580 HE21 GLN A  96     -19.750   2.746  -8.548  1.00 97.70           H  
ATOM   1581 HE22 GLN A  96     -21.005   1.487  -8.371  1.00 97.70           H  
ATOM   1582  OE1 GLN A  96     -19.533  -0.294  -8.076  1.00 97.70           O  
ATOM   1583  N   ARG A  97     -18.586  -0.891  -5.295  1.00 95.73           N  
ATOM   1584  H   ARG A  97     -18.008  -1.598  -5.727  1.00 95.73           H  
ATOM   1585  CA  ARG A  97     -19.896  -1.283  -4.766  1.00 95.73           C  
ATOM   1586  HA  ARG A  97     -20.668  -0.836  -5.392  1.00 95.73           H  
ATOM   1587  C   ARG A  97     -20.102  -0.739  -3.360  1.00 95.73           C  
ATOM   1588  CB  ARG A  97     -20.047  -2.810  -4.803  1.00 95.73           C  
ATOM   1589  HB2 ARG A  97     -20.886  -3.093  -4.167  1.00 95.73           H  
ATOM   1590  HB3 ARG A  97     -19.145  -3.275  -4.406  1.00 95.73           H  
ATOM   1591  O   ARG A  97     -21.160  -0.187  -3.097  1.00 95.73           O  
ATOM   1592  CG  ARG A  97     -20.323  -3.334  -6.224  1.00 95.73           C  
ATOM   1593  HG2 ARG A  97     -21.287  -2.961  -6.570  1.00 95.73           H  
ATOM   1594  HG3 ARG A  97     -19.566  -2.968  -6.918  1.00 95.73           H  
ATOM   1595  CD  ARG A  97     -20.325  -4.868  -6.258  1.00 95.73           C  
ATOM   1596  HD2 ARG A  97     -20.386  -5.183  -7.300  1.00 95.73           H  
ATOM   1597  HD3 ARG A  97     -19.377  -5.224  -5.854  1.00 95.73           H  
ATOM   1598  NE  ARG A  97     -21.473  -5.429  -5.507  1.00 95.73           N  
ATOM   1599  HE  ARG A  97     -22.301  -4.850  -5.485  1.00 95.73           H  
ATOM   1600  NH1 ARG A  97     -20.558  -7.455  -4.903  1.00 95.73           N  
ATOM   1601 HH11 ARG A  97     -20.560  -8.274  -4.312  1.00 95.73           H  
ATOM   1602 HH12 ARG A  97     -19.701  -7.210  -5.379  1.00 95.73           H  
ATOM   1603  NH2 ARG A  97     -22.628  -6.939  -4.257  1.00 95.73           N  
ATOM   1604 HH21 ARG A  97     -23.406  -6.299  -4.181  1.00 95.73           H  
ATOM   1605 HH22 ARG A  97     -22.681  -7.837  -3.798  1.00 95.73           H  
ATOM   1606  CZ  ARG A  97     -21.546  -6.604  -4.904  1.00 95.73           C  
ATOM   1607  N   ILE A  98     -19.095  -0.823  -2.489  1.00 94.78           N  
ATOM   1608  H   ILE A  98     -18.257  -1.303  -2.786  1.00 94.78           H  
ATOM   1609  CA  ILE A  98     -19.170  -0.307  -1.114  1.00 94.78           C  
ATOM   1610  HA  ILE A  98     -20.082  -0.683  -0.650  1.00 94.78           H  
ATOM   1611  C   ILE A  98     -19.263   1.222  -1.100  1.00 94.78           C  
ATOM   1612  CB  ILE A  98     -17.966  -0.805  -0.282  1.00 94.78           C  
ATOM   1613  HB  ILE A  98     -17.049  -0.514  -0.795  1.00 94.78           H  
ATOM   1614  O   ILE A  98     -20.195   1.782  -0.518  1.00 94.78           O  
ATOM   1615  CG1 ILE A  98     -17.990  -2.342  -0.128  1.00 94.78           C  
ATOM   1616 HG12 ILE A  98     -18.287  -2.814  -1.065  1.00 94.78           H  
ATOM   1617 HG13 ILE A  98     -18.727  -2.629   0.622  1.00 94.78           H  
ATOM   1618  CG2 ILE A  98     -17.971  -0.165   1.117  1.00 94.78           C  
ATOM   1619 HG21 ILE A  98     -18.935  -0.354   1.589  1.00 94.78           H  
ATOM   1620 HG22 ILE A  98     -17.802   0.911   1.056  1.00 94.78           H  
ATOM   1621 HG23 ILE A  98     -17.184  -0.589   1.741  1.00 94.78           H  
ATOM   1622  CD1 ILE A  98     -16.623  -2.914   0.264  1.00 94.78           C  
ATOM   1623 HD11 ILE A  98     -15.849  -2.532  -0.402  1.00 94.78           H  
ATOM   1624 HD12 ILE A  98     -16.656  -3.999   0.166  1.00 94.78           H  
ATOM   1625 HD13 ILE A  98     -16.378  -2.658   1.295  1.00 94.78           H  
ATOM   1626  N   THR A  99     -18.313   1.900  -1.748  1.00 96.08           N  
ATOM   1627  H   THR A  99     -17.616   1.382  -2.263  1.00 96.08           H  
ATOM   1628  CA  THR A  99     -18.199   3.367  -1.686  1.00 96.08           C  
ATOM   1629  HA  THR A  99     -18.254   3.661  -0.638  1.00 96.08           H  
ATOM   1630  C   THR A  99     -19.359   4.083  -2.377  1.00 96.08           C  
ATOM   1631  CB  THR A  99     -16.851   3.874  -2.215  1.00 96.08           C  
ATOM   1632  HB  THR A  99     -16.872   4.964  -2.231  1.00 96.08           H  
ATOM   1633  O   THR A  99     -19.713   5.185  -1.974  1.00 96.08           O  
ATOM   1634  CG2 THR A  99     -15.690   3.434  -1.324  1.00 96.08           C  
ATOM   1635 HG21 THR A  99     -15.801   3.888  -0.339  1.00 96.08           H  
ATOM   1636 HG22 THR A  99     -14.757   3.781  -1.769  1.00 96.08           H  
ATOM   1637 HG23 THR A  99     -15.663   2.350  -1.222  1.00 96.08           H  
ATOM   1638  OG1 THR A  99     -16.577   3.407  -3.515  1.00 96.08           O  
ATOM   1639  HG1 THR A  99     -16.418   2.462  -3.462  1.00 96.08           H  
ATOM   1640  N   SER A 100     -20.037   3.430  -3.327  1.00 95.49           N  
ATOM   1641  H   SER A 100     -19.634   2.578  -3.691  1.00 95.49           H  
ATOM   1642  CA  SER A 100     -21.250   3.954  -3.972  1.00 95.49           C  
ATOM   1643  HA  SER A 100     -21.042   4.980  -4.277  1.00 95.49           H  
ATOM   1644  C   SER A 100     -22.493   4.014  -3.065  1.00 95.49           C  
ATOM   1645  CB  SER A 100     -21.552   3.155  -5.243  1.00 95.49           C  
ATOM   1646  HB2 SER A 100     -20.650   3.082  -5.851  1.00 95.49           H  
ATOM   1647  HB3 SER A 100     -22.309   3.687  -5.819  1.00 95.49           H  
ATOM   1648  O   SER A 100     -23.471   4.675  -3.411  1.00 95.49           O  
ATOM   1649  OG  SER A 100     -22.040   1.858  -4.955  1.00 95.49           O  
ATOM   1650  HG  SER A 100     -21.372   1.351  -4.487  1.00 95.49           H  
ATOM   1651  N   THR A 101     -22.478   3.367  -1.891  1.00 94.02           N  
ATOM   1652  H   THR A 101     -21.653   2.834  -1.657  1.00 94.02           H  
ATOM   1653  CA  THR A 101     -23.642   3.311  -0.977  1.00 94.02           C  
ATOM   1654  HA  THR A 101     -24.545   3.326  -1.588  1.00 94.02           H  
ATOM   1655  C   THR A 101     -23.765   4.498  -0.018  1.00 94.02           C  
ATOM   1656  CB  THR A 101     -23.679   2.015  -0.158  1.00 94.02           C  
ATOM   1657  HB  THR A 101     -24.605   2.002   0.419  1.00 94.02           H  
ATOM   1658  O   THR A 101     -24.684   4.548   0.806  1.00 94.02           O  
ATOM   1659  CG2 THR A 101     -23.662   0.767  -1.030  1.00 94.02           C  
ATOM   1660 HG21 THR A 101     -23.973  -0.092  -0.436  1.00 94.02           H  
ATOM   1661 HG22 THR A 101     -24.340   0.883  -1.875  1.00 94.02           H  
ATOM   1662 HG23 THR A 101     -22.651   0.591  -1.398  1.00 94.02           H  
ATOM   1663  OG1 THR A 101     -22.598   1.951   0.748  1.00 94.02           O  
ATOM   1664  HG1 THR A 101     -21.797   1.797   0.243  1.00 94.02           H  
ATOM   1665  N   GLY A 102     -22.838   5.453  -0.067  1.00 93.75           N  
ATOM   1666  H   GLY A 102     -22.104   5.400  -0.758  1.00 93.75           H  
ATOM   1667  CA  GLY A 102     -22.855   6.598   0.832  1.00 93.75           C  
ATOM   1668  HA2 GLY A 102     -23.681   7.256   0.563  1.00 93.75           H  
ATOM   1669  HA3 GLY A 102     -23.008   6.247   1.853  1.00 93.75           H  
ATOM   1670  C   GLY A 102     -21.567   7.401   0.784  1.00 93.75           C  
ATOM   1671  O   GLY A 102     -20.853   7.405  -0.210  1.00 93.75           O  
ATOM   1672  N   ARG A 103     -21.280   8.105   1.877  1.00 96.40           N  
ATOM   1673  H   ARG A 103     -21.869   8.005   2.692  1.00 96.40           H  
ATOM   1674  CA  ARG A 103     -20.052   8.884   2.028  1.00 96.40           C  
ATOM   1675  HA  ARG A 103     -19.590   9.032   1.052  1.00 96.40           H  
ATOM   1676  C   ARG A 103     -19.070   8.104   2.882  1.00 96.40           C  
ATOM   1677  CB  ARG A 103     -20.364  10.259   2.622  1.00 96.40           C  
ATOM   1678  HB2 ARG A 103     -19.423  10.780   2.795  1.00 96.40           H  
ATOM   1679  HB3 ARG A 103     -20.871  10.135   3.579  1.00 96.40           H  
ATOM   1680  O   ARG A 103     -19.429   7.628   3.957  1.00 96.40           O  
ATOM   1681  CG  ARG A 103     -21.244  11.084   1.667  1.00 96.40           C  
ATOM   1682  HG2 ARG A 103     -20.723  11.226   0.721  1.00 96.40           H  
ATOM   1683  HG3 ARG A 103     -22.178  10.555   1.473  1.00 96.40           H  
ATOM   1684  CD  ARG A 103     -21.590  12.445   2.269  1.00 96.40           C  
ATOM   1685  HD2 ARG A 103     -22.089  12.285   3.225  1.00 96.40           H  
ATOM   1686  HD3 ARG A 103     -22.273  12.961   1.594  1.00 96.40           H  
ATOM   1687  NE  ARG A 103     -20.383  13.263   2.457  1.00 96.40           N  
ATOM   1688  HE  ARG A 103     -19.520  12.919   2.059  1.00 96.40           H  
ATOM   1689  NH1 ARG A 103     -21.222  14.855   3.877  1.00 96.40           N  
ATOM   1690 HH11 ARG A 103     -22.119  14.390   3.879  1.00 96.40           H  
ATOM   1691 HH12 ARG A 103     -21.015  15.649   4.466  1.00 96.40           H  
ATOM   1692  NH2 ARG A 103     -19.086  14.914   3.296  1.00 96.40           N  
ATOM   1693 HH21 ARG A 103     -18.486  14.394   3.921  1.00 96.40           H  
ATOM   1694 HH22 ARG A 103     -18.556  14.848   2.439  1.00 96.40           H  
ATOM   1695  CZ  ARG A 103     -20.242  14.336   3.197  1.00 96.40           C  
ATOM   1696  N   PHE A 104     -17.846   7.982   2.393  1.00 97.14           N  
ATOM   1697  H   PHE A 104     -17.629   8.391   1.496  1.00 97.14           H  
ATOM   1698  CA  PHE A 104     -16.788   7.234   3.053  1.00 97.14           C  
ATOM   1699  HA  PHE A 104     -17.133   6.898   4.031  1.00 97.14           H  
ATOM   1700  C   PHE A 104     -15.582   8.120   3.288  1.00 97.14           C  
ATOM   1701  CB  PHE A 104     -16.432   5.992   2.229  1.00 97.14           C  
ATOM   1702  HB2 PHE A 104     -16.310   6.264   1.181  1.00 97.14           H  
ATOM   1703  HB3 PHE A 104     -15.480   5.594   2.580  1.00 97.14           H  
ATOM   1704  O   PHE A 104     -15.256   8.984   2.479  1.00 97.14           O  
ATOM   1705  CG  PHE A 104     -17.486   4.920   2.359  1.00 97.14           C  
ATOM   1706  CD1 PHE A 104     -17.308   3.899   3.302  1.00 97.14           C  
ATOM   1707  HD1 PHE A 104     -16.395   3.842   3.876  1.00 97.14           H  
ATOM   1708  CD2 PHE A 104     -18.672   4.985   1.604  1.00 97.14           C  
ATOM   1709  HD2 PHE A 104     -18.800   5.755   0.857  1.00 97.14           H  
ATOM   1710  CE1 PHE A 104     -18.332   2.972   3.520  1.00 97.14           C  
ATOM   1711  HE1 PHE A 104     -18.174   2.204   4.262  1.00 97.14           H  
ATOM   1712  CE2 PHE A 104     -19.697   4.053   1.822  1.00 97.14           C  
ATOM   1713  HE2 PHE A 104     -20.603   4.099   1.235  1.00 97.14           H  
ATOM   1714  CZ  PHE A 104     -19.538   3.059   2.795  1.00 97.14           C  
ATOM   1715  HZ  PHE A 104     -20.353   2.370   2.965  1.00 97.14           H  
ATOM   1716  N   GLU A 105     -14.900   7.894   4.395  1.00 97.85           N  
ATOM   1717  H   GLU A 105     -15.236   7.185   5.031  1.00 97.85           H  
ATOM   1718  CA  GLU A 105     -13.543   8.375   4.600  1.00 97.85           C  
ATOM   1719  HA  GLU A 105     -13.345   9.198   3.914  1.00 97.85           H  
ATOM   1720  C   GLU A 105     -12.550   7.269   4.256  1.00 97.85           C  
ATOM   1721  CB  GLU A 105     -13.345   8.930   6.015  1.00 97.85           C  
ATOM   1722  HB2 GLU A 105     -12.283   9.126   6.163  1.00 97.85           H  
ATOM   1723  HB3 GLU A 105     -13.875   9.879   6.095  1.00 97.85           H  
ATOM   1724  O   GLU A 105     -12.833   6.083   4.439  1.00 97.85           O  
ATOM   1725  CG  GLU A 105     -13.840   7.991   7.119  1.00 97.85           C  
ATOM   1726  HG2 GLU A 105     -13.337   7.029   7.023  1.00 97.85           H  
ATOM   1727  HG3 GLU A 105     -14.911   7.830   7.002  1.00 97.85           H  
ATOM   1728  CD  GLU A 105     -13.608   8.555   8.520  1.00 97.85           C  
ATOM   1729  OE1 GLU A 105     -13.949   7.829   9.477  1.00 97.85           O  
ATOM   1730  OE2 GLU A 105     -13.079   9.678   8.662  1.00 97.85           O  
ATOM   1731  N   LEU A 106     -11.385   7.674   3.756  1.00 98.56           N  
ATOM   1732  H   LEU A 106     -11.235   8.671   3.703  1.00 98.56           H  
ATOM   1733  CA  LEU A 106     -10.231   6.818   3.521  1.00 98.56           C  
ATOM   1734  HA  LEU A 106     -10.516   5.774   3.650  1.00 98.56           H  
ATOM   1735  C   LEU A 106      -9.156   7.165   4.540  1.00 98.56           C  
ATOM   1736  CB  LEU A 106      -9.719   7.010   2.083  1.00 98.56           C  
ATOM   1737  HB2 LEU A 106     -10.470   6.619   1.397  1.00 98.56           H  
ATOM   1738  HB3 LEU A 106      -9.611   8.079   1.897  1.00 98.56           H  
ATOM   1739  O   LEU A 106      -8.710   8.309   4.619  1.00 98.56           O  
ATOM   1740  CG  LEU A 106      -8.370   6.325   1.781  1.00 98.56           C  
ATOM   1741  HG  LEU A 106      -7.651   6.535   2.572  1.00 98.56           H  
ATOM   1742  CD1 LEU A 106      -8.528   4.812   1.654  1.00 98.56           C  
ATOM   1743 HD11 LEU A 106      -8.899   4.396   2.590  1.00 98.56           H  
ATOM   1744 HD12 LEU A 106      -9.230   4.576   0.854  1.00 98.56           H  
ATOM   1745 HD13 LEU A 106      -7.558   4.365   1.431  1.00 98.56           H  
ATOM   1746  CD2 LEU A 106      -7.761   6.857   0.486  1.00 98.56           C  
ATOM   1747 HD21 LEU A 106      -8.422   6.644  -0.355  1.00 98.56           H  
ATOM   1748 HD22 LEU A 106      -6.800   6.377   0.305  1.00 98.56           H  
ATOM   1749 HD23 LEU A 106      -7.610   7.933   0.562  1.00 98.56           H  
ATOM   1750  N   ARG A 107      -8.667   6.152   5.243  1.00 98.04           N  
ATOM   1751  H   ARG A 107      -9.094   5.246   5.116  1.00 98.04           H  
ATOM   1752  CA  ARG A 107      -7.476   6.225   6.079  1.00 98.04           C  
ATOM   1753  HA  ARG A 107      -7.115   7.253   6.099  1.00 98.04           H  
ATOM   1754  C   ARG A 107      -6.376   5.359   5.480  1.00 98.04           C  
ATOM   1755  CB  ARG A 107      -7.865   5.834   7.505  1.00 98.04           C  
ATOM   1756  HB2 ARG A 107      -8.279   4.826   7.510  1.00 98.04           H  
ATOM   1757  HB3 ARG A 107      -8.634   6.522   7.856  1.00 98.04           H  
ATOM   1758  O   ARG A 107      -6.615   4.226   5.065  1.00 98.04           O  
ATOM   1759  CG  ARG A 107      -6.678   5.901   8.461  1.00 98.04           C  
ATOM   1760  HG2 ARG A 107      -5.920   5.179   8.159  1.00 98.04           H  
ATOM   1761  HG3 ARG A 107      -6.249   6.902   8.434  1.00 98.04           H  
ATOM   1762  CD  ARG A 107      -7.125   5.575   9.886  1.00 98.04           C  
ATOM   1763  HD2 ARG A 107      -7.880   6.289  10.214  1.00 98.04           H  
ATOM   1764  HD3 ARG A 107      -7.570   4.580   9.907  1.00 98.04           H  
ATOM   1765  NE  ARG A 107      -5.950   5.597  10.760  1.00 98.04           N  
ATOM   1766  HE  ARG A 107      -5.318   4.814  10.675  1.00 98.04           H  
ATOM   1767  NH1 ARG A 107      -6.048   7.798  11.416  1.00 98.04           N  
ATOM   1768 HH11 ARG A 107      -5.607   8.593  11.855  1.00 98.04           H  
ATOM   1769 HH12 ARG A 107      -7.016   7.838  11.128  1.00 98.04           H  
ATOM   1770  NH2 ARG A 107      -4.227   6.570  11.818  1.00 98.04           N  
ATOM   1771 HH21 ARG A 107      -3.712   5.791  11.433  1.00 98.04           H  
ATOM   1772 HH22 ARG A 107      -3.736   7.405  12.103  1.00 98.04           H  
ATOM   1773  CZ  ARG A 107      -5.426   6.655  11.339  1.00 98.04           C  
ATOM   1774  N   ILE A 108      -5.162   5.891   5.453  1.00 98.15           N  
ATOM   1775  H   ILE A 108      -5.059   6.846   5.765  1.00 98.15           H  
ATOM   1776  CA  ILE A 108      -3.959   5.173   5.038  1.00 98.15           C  
ATOM   1777  HA  ILE A 108      -4.216   4.150   4.765  1.00 98.15           H  
ATOM   1778  C   ILE A 108      -3.025   5.139   6.237  1.00 98.15           C  
ATOM   1779  CB  ILE A 108      -3.308   5.836   3.806  1.00 98.15           C  
ATOM   1780  HB  ILE A 108      -2.954   6.828   4.088  1.00 98.15           H  
ATOM   1781  O   ILE A 108      -2.546   6.190   6.648  1.00 98.15           O  
ATOM   1782  CG1 ILE A 108      -4.332   5.998   2.658  1.00 98.15           C  
ATOM   1783 HG12 ILE A 108      -5.152   6.632   2.996  1.00 98.15           H  
ATOM   1784 HG13 ILE A 108      -4.747   5.025   2.394  1.00 98.15           H  
ATOM   1785  CG2 ILE A 108      -2.098   5.000   3.354  1.00 98.15           C  
ATOM   1786 HG21 ILE A 108      -1.523   5.544   2.604  1.00 98.15           H  
ATOM   1787 HG22 ILE A 108      -2.431   4.046   2.946  1.00 98.15           H  
ATOM   1788 HG23 ILE A 108      -1.431   4.805   4.194  1.00 98.15           H  
ATOM   1789  CD1 ILE A 108      -3.760   6.657   1.400  1.00 98.15           C  
ATOM   1790 HD11 ILE A 108      -3.052   5.989   0.909  1.00 98.15           H  
ATOM   1791 HD12 ILE A 108      -3.266   7.593   1.663  1.00 98.15           H  
ATOM   1792 HD13 ILE A 108      -4.570   6.868   0.703  1.00 98.15           H  
ATOM   1793  N   ASP A 109      -2.778   3.952   6.784  1.00 96.68           N  
ATOM   1794  H   ASP A 109      -3.168   3.137   6.333  1.00 96.68           H  
ATOM   1795  CA  ASP A 109      -1.830   3.727   7.878  1.00 96.68           C  
ATOM   1796  HA  ASP A 109      -1.599   4.671   8.371  1.00 96.68           H  
ATOM   1797  C   ASP A 109      -0.530   3.159   7.317  1.00 96.68           C  
ATOM   1798  CB  ASP A 109      -2.426   2.773   8.921  1.00 96.68           C  
ATOM   1799  HB2 ASP A 109      -2.825   1.892   8.420  1.00 96.68           H  
ATOM   1800  HB3 ASP A 109      -1.630   2.445   9.590  1.00 96.68           H  
ATOM   1801  O   ASP A 109      -0.554   2.219   6.526  1.00 96.68           O  
ATOM   1802  CG  ASP A 109      -3.518   3.421   9.770  1.00 96.68           C  
ATOM   1803  OD1 ASP A 109      -3.435   4.631  10.074  1.00 96.68           O  
ATOM   1804  OD2 ASP A 109      -4.460   2.711  10.178  1.00 96.68           O  
ATOM   1805  N   MET A 110       0.608   3.720   7.713  1.00 96.41           N  
ATOM   1806  H   MET A 110       0.561   4.465   8.394  1.00 96.41           H  
ATOM   1807  CA  MET A 110       1.922   3.410   7.152  1.00 96.41           C  
ATOM   1808  HA  MET A 110       1.873   2.479   6.588  1.00 96.41           H  
ATOM   1809  C   MET A 110       2.958   3.238   8.260  1.00 96.41           C  
ATOM   1810  CB  MET A 110       2.355   4.534   6.200  1.00 96.41           C  
ATOM   1811  HB2 MET A 110       3.379   4.360   5.871  1.00 96.41           H  
ATOM   1812  HB3 MET A 110       2.319   5.477   6.745  1.00 96.41           H  
ATOM   1813  O   MET A 110       2.925   3.924   9.280  1.00 96.41           O  
ATOM   1814  CG  MET A 110       1.457   4.659   4.969  1.00 96.41           C  
ATOM   1815  HG2 MET A 110       1.576   3.766   4.356  1.00 96.41           H  
ATOM   1816  HG3 MET A 110       0.417   4.708   5.291  1.00 96.41           H  
ATOM   1817  SD  MET A 110       1.794   6.119   3.952  1.00 96.41           S  
ATOM   1818  CE  MET A 110       0.939   7.379   4.936  1.00 96.41           C  
ATOM   1819  HE1 MET A 110      -0.088   7.066   5.125  1.00 96.41           H  
ATOM   1820  HE2 MET A 110       1.455   7.529   5.885  1.00 96.41           H  
ATOM   1821  HE3 MET A 110       0.925   8.314   4.375  1.00 96.41           H  
ATOM   1822  N   MET A 111       3.928   2.356   8.034  1.00 94.46           N  
ATOM   1823  H   MET A 111       3.873   1.792   7.197  1.00 94.46           H  
ATOM   1824  CA  MET A 111       5.095   2.195   8.900  1.00 94.46           C  
ATOM   1825  HA  MET A 111       5.097   2.971   9.665  1.00 94.46           H  
ATOM   1826  C   MET A 111       6.367   2.333   8.073  1.00 94.46           C  
ATOM   1827  CB  MET A 111       5.036   0.831   9.600  1.00 94.46           C  
ATOM   1828  HB2 MET A 111       4.081   0.729  10.115  1.00 94.46           H  
ATOM   1829  HB3 MET A 111       5.107   0.054   8.839  1.00 94.46           H  
ATOM   1830  O   MET A 111       6.521   1.678   7.039  1.00 94.46           O  
ATOM   1831  CG  MET A 111       6.175   0.600  10.600  1.00 94.46           C  
ATOM   1832  HG2 MET A 111       6.088  -0.412  10.993  1.00 94.46           H  
ATOM   1833  HG3 MET A 111       7.125   0.662  10.069  1.00 94.46           H  
ATOM   1834  SD  MET A 111       6.239   1.745  11.999  1.00 94.46           S  
ATOM   1835  CE  MET A 111       4.821   1.188  12.975  1.00 94.46           C  
ATOM   1836  HE1 MET A 111       3.901   1.327  12.408  1.00 94.46           H  
ATOM   1837  HE2 MET A 111       4.947   0.134  13.225  1.00 94.46           H  
ATOM   1838  HE3 MET A 111       4.768   1.771  13.895  1.00 94.46           H  
ATOM   1839  N   PHE A 112       7.314   3.136   8.547  1.00 93.91           N  
ATOM   1840  H   PHE A 112       7.126   3.674   9.381  1.00 93.91           H  
ATOM   1841  CA  PHE A 112       8.634   3.249   7.937  1.00 93.91           C  
ATOM   1842  HA  PHE A 112       8.863   2.334   7.390  1.00 93.91           H  
ATOM   1843  C   PHE A 112       9.694   3.438   9.013  1.00 93.91           C  
ATOM   1844  CB  PHE A 112       8.640   4.418   6.951  1.00 93.91           C  
ATOM   1845  HB2 PHE A 112       7.837   4.268   6.230  1.00 93.91           H  
ATOM   1846  HB3 PHE A 112       8.423   5.339   7.492  1.00 93.91           H  
ATOM   1847  O   PHE A 112       9.604   4.376   9.797  1.00 93.91           O  
ATOM   1848  CG  PHE A 112       9.944   4.570   6.194  1.00 93.91           C  
ATOM   1849  CD1 PHE A 112      10.771   5.684   6.421  1.00 93.91           C  
ATOM   1850  HD1 PHE A 112      10.476   6.439   7.135  1.00 93.91           H  
ATOM   1851  CD2 PHE A 112      10.327   3.600   5.248  1.00 93.91           C  
ATOM   1852  HD2 PHE A 112       9.702   2.738   5.068  1.00 93.91           H  
ATOM   1853  CE1 PHE A 112      11.960   5.841   5.687  1.00 93.91           C  
ATOM   1854  HE1 PHE A 112      12.557   6.730   5.830  1.00 93.91           H  
ATOM   1855  CE2 PHE A 112      11.517   3.753   4.518  1.00 93.91           C  
ATOM   1856  HE2 PHE A 112      11.784   3.011   3.780  1.00 93.91           H  
ATOM   1857  CZ  PHE A 112      12.332   4.878   4.732  1.00 93.91           C  
ATOM   1858  HZ  PHE A 112      13.229   5.016   4.146  1.00 93.91           H  
ATOM   1859  N   ARG A 113      10.702   2.552   9.042  1.00 91.60           N  
ATOM   1860  H   ARG A 113      10.704   1.811   8.355  1.00 91.60           H  
ATOM   1861  CA  ARG A 113      11.803   2.599  10.026  1.00 91.60           C  
ATOM   1862  HA  ARG A 113      12.321   1.640  10.037  1.00 91.60           H  
ATOM   1863  C   ARG A 113      11.302   2.783  11.467  1.00 91.60           C  
ATOM   1864  CB  ARG A 113      12.817   3.684   9.628  1.00 91.60           C  
ATOM   1865  HB2 ARG A 113      12.322   4.656   9.626  1.00 91.60           H  
ATOM   1866  HB3 ARG A 113      13.609   3.708  10.376  1.00 91.60           H  
ATOM   1867  O   ARG A 113      11.773   3.658  12.182  1.00 91.60           O  
ATOM   1868  CG  ARG A 113      13.457   3.437   8.260  1.00 91.60           C  
ATOM   1869  HG2 ARG A 113      12.696   3.427   7.480  1.00 91.60           H  
ATOM   1870  HG3 ARG A 113      13.977   2.479   8.274  1.00 91.60           H  
ATOM   1871  CD  ARG A 113      14.452   4.562   7.983  1.00 91.60           C  
ATOM   1872  HD2 ARG A 113      15.150   4.623   8.819  1.00 91.60           H  
ATOM   1873  HD3 ARG A 113      13.903   5.501   7.913  1.00 91.60           H  
ATOM   1874  NE  ARG A 113      15.198   4.322   6.737  1.00 91.60           N  
ATOM   1875  HE  ARG A 113      14.920   3.514   6.200  1.00 91.60           H  
ATOM   1876  NH1 ARG A 113      16.577   6.145   6.900  1.00 91.60           N  
ATOM   1877 HH11 ARG A 113      16.087   6.410   7.742  1.00 91.60           H  
ATOM   1878 HH12 ARG A 113      17.345   6.707   6.562  1.00 91.60           H  
ATOM   1879  NH2 ARG A 113      16.822   4.719   5.194  1.00 91.60           N  
ATOM   1880 HH21 ARG A 113      16.567   3.866   4.718  1.00 91.60           H  
ATOM   1881 HH22 ARG A 113      17.613   5.263   4.880  1.00 91.60           H  
ATOM   1882  CZ  ARG A 113      16.191   5.061   6.283  1.00 91.60           C  
ATOM   1883  N   ASP A 114      10.307   1.978  11.839  1.00 89.45           N  
ATOM   1884  H   ASP A 114      10.040   1.238  11.207  1.00 89.45           H  
ATOM   1885  CA  ASP A 114       9.667   1.957  13.163  1.00 89.45           C  
ATOM   1886  HA  ASP A 114       8.880   1.206  13.103  1.00 89.45           H  
ATOM   1887  C   ASP A 114       8.931   3.251  13.563  1.00 89.45           C  
ATOM   1888  CB  ASP A 114      10.651   1.427  14.221  1.00 89.45           C  
ATOM   1889  HB2 ASP A 114      10.112   1.238  15.150  1.00 89.45           H  
ATOM   1890  HB3 ASP A 114      11.414   2.180  14.419  1.00 89.45           H  
ATOM   1891  O   ASP A 114       8.522   3.410  14.713  1.00 89.45           O  
ATOM   1892  CG  ASP A 114      11.313   0.122  13.766  1.00 89.45           C  
ATOM   1893  OD1 ASP A 114      10.584  -0.746  13.227  1.00 89.45           O  
ATOM   1894  OD2 ASP A 114      12.554   0.019  13.874  1.00 89.45           O  
ATOM   1895  N   VAL A 115       8.697   4.157  12.607  1.00 94.54           N  
ATOM   1896  H   VAL A 115       9.100   4.006  11.693  1.00 94.54           H  
ATOM   1897  CA  VAL A 115       7.858   5.347  12.776  1.00 94.54           C  
ATOM   1898  HA  VAL A 115       7.669   5.487  13.840  1.00 94.54           H  
ATOM   1899  C   VAL A 115       6.514   5.143  12.082  1.00 94.54           C  
ATOM   1900  CB  VAL A 115       8.563   6.620  12.278  1.00 94.54           C  
ATOM   1901  HB  VAL A 115       8.720   6.555  11.201  1.00 94.54           H  
ATOM   1902  O   VAL A 115       6.445   4.793  10.899  1.00 94.54           O  
ATOM   1903  CG1 VAL A 115       7.718   7.865  12.585  1.00 94.54           C  
ATOM   1904 HG11 VAL A 115       7.524   7.936  13.655  1.00 94.54           H  
ATOM   1905 HG12 VAL A 115       8.251   8.759  12.259  1.00 94.54           H  
ATOM   1906 HG13 VAL A 115       6.772   7.826  12.046  1.00 94.54           H  
ATOM   1907  CG2 VAL A 115       9.927   6.808  12.954  1.00 94.54           C  
ATOM   1908 HG21 VAL A 115       9.812   6.815  14.037  1.00 94.54           H  
ATOM   1909 HG22 VAL A 115      10.597   5.995  12.674  1.00 94.54           H  
ATOM   1910 HG23 VAL A 115      10.378   7.745  12.627  1.00 94.54           H  
ATOM   1911  N   PHE A 116       5.439   5.379  12.835  1.00 94.45           N  
ATOM   1912  H   PHE A 116       5.583   5.675  13.790  1.00 94.45           H  
ATOM   1913  CA  PHE A 116       4.068   5.287  12.349  1.00 94.45           C  
ATOM   1914  HA  PHE A 116       4.014   4.492  11.606  1.00 94.45           H  
ATOM   1915  C   PHE A 116       3.615   6.590  11.687  1.00 94.45           C  
ATOM   1916  CB  PHE A 116       3.138   4.910  13.505  1.00 94.45           C  
ATOM   1917  HB2 PHE A 116       3.235   5.651  14.298  1.00 94.45           H  
ATOM   1918  HB3 PHE A 116       3.450   3.948  13.912  1.00 94.45           H  
ATOM   1919  O   PHE A 116       3.745   7.677  12.259  1.00 94.45           O  
ATOM   1920  CG  PHE A 116       1.684   4.816  13.091  1.00 94.45           C  
ATOM   1921  CD1 PHE A 116       0.811   5.900  13.311  1.00 94.45           C  
ATOM   1922  HD1 PHE A 116       1.177   6.804  13.775  1.00 94.45           H  
ATOM   1923  CD2 PHE A 116       1.210   3.651  12.462  1.00 94.45           C  
ATOM   1924  HD2 PHE A 116       1.880   2.827  12.267  1.00 94.45           H  
ATOM   1925  CE1 PHE A 116      -0.539   5.804  12.932  1.00 94.45           C  
ATOM   1926  HE1 PHE A 116      -1.214   6.628  13.114  1.00 94.45           H  
ATOM   1927  CE2 PHE A 116      -0.140   3.554  12.089  1.00 94.45           C  
ATOM   1928  HE2 PHE A 116      -0.509   2.652  11.623  1.00 94.45           H  
ATOM   1929  CZ  PHE A 116      -1.014   4.625  12.335  1.00 94.45           C  
ATOM   1930  HZ  PHE A 116      -2.058   4.532  12.072  1.00 94.45           H  
ATOM   1931  N   TYR A 117       3.000   6.459  10.516  1.00 97.26           N  
ATOM   1932  H   TYR A 117       2.869   5.529  10.144  1.00 97.26           H  
ATOM   1933  CA  TYR A 117       2.395   7.551   9.774  1.00 97.26           C  
ATOM   1934  HA  TYR A 117       2.400   8.432  10.417  1.00 97.26           H  
ATOM   1935  C   TYR A 117       0.951   7.237   9.407  1.00 97.26           C  
ATOM   1936  CB  TYR A 117       3.210   7.890   8.526  1.00 97.26           C  
ATOM   1937  HB2 TYR A 117       2.713   8.697   7.988  1.00 97.26           H  
ATOM   1938  HB3 TYR A 117       3.231   7.021   7.869  1.00 97.26           H  
ATOM   1939  O   TYR A 117       0.581   6.078   9.238  1.00 97.26           O  
ATOM   1940  CG  TYR A 117       4.636   8.302   8.804  1.00 97.26           C  
ATOM   1941  CD1 TYR A 117       4.954   9.661   8.977  1.00 97.26           C  
ATOM   1942  HD1 TYR A 117       4.176  10.408   8.943  1.00 97.26           H  
ATOM   1943  CD2 TYR A 117       5.643   7.321   8.874  1.00 97.26           C  
ATOM   1944  HD2 TYR A 117       5.392   6.276   8.765  1.00 97.26           H  
ATOM   1945  CE1 TYR A 117       6.288  10.044   9.209  1.00 97.26           C  
ATOM   1946  HE1 TYR A 117       6.527  11.088   9.344  1.00 97.26           H  
ATOM   1947  CE2 TYR A 117       6.976   7.700   9.104  1.00 97.26           C  
ATOM   1948  HE2 TYR A 117       7.754   6.953   9.169  1.00 97.26           H  
ATOM   1949  OH  TYR A 117       8.590   9.426   9.490  1.00 97.26           O  
ATOM   1950  HH  TYR A 117       8.668  10.377   9.599  1.00 97.26           H  
ATOM   1951  CZ  TYR A 117       7.301   9.061   9.270  1.00 97.26           C  
ATOM   1952  N   TYR A 118       0.143   8.276   9.227  1.00 97.61           N  
ATOM   1953  H   TYR A 118       0.496   9.206   9.400  1.00 97.61           H  
ATOM   1954  CA  TYR A 118      -1.185   8.149   8.662  1.00 97.61           C  
ATOM   1955  HA  TYR A 118      -1.132   7.312   7.967  1.00 97.61           H  
ATOM   1956  C   TYR A 118      -1.614   9.385   7.876  1.00 97.61           C  
ATOM   1957  CB  TYR A 118      -2.204   7.810   9.753  1.00 97.61           C  
ATOM   1958  HB2 TYR A 118      -1.796   7.030  10.396  1.00 97.61           H  
ATOM   1959  HB3 TYR A 118      -3.083   7.388   9.266  1.00 97.61           H  
ATOM   1960  O   TYR A 118      -1.152  10.498   8.137  1.00 97.61           O  
ATOM   1961  CG  TYR A 118      -2.639   8.991  10.603  1.00 97.61           C  
ATOM   1962  CD1 TYR A 118      -1.832   9.445  11.664  1.00 97.61           C  
ATOM   1963  HD1 TYR A 118      -0.884   8.965  11.858  1.00 97.61           H  
ATOM   1964  CD2 TYR A 118      -3.858   9.636  10.322  1.00 97.61           C  
ATOM   1965  HD2 TYR A 118      -4.464   9.309   9.490  1.00 97.61           H  
ATOM   1966  CE1 TYR A 118      -2.242  10.544  12.444  1.00 97.61           C  
ATOM   1967  HE1 TYR A 118      -1.611  10.904  13.243  1.00 97.61           H  
ATOM   1968  CE2 TYR A 118      -4.287  10.710  11.120  1.00 97.61           C  
ATOM   1969  HE2 TYR A 118      -5.222  11.207  10.908  1.00 97.61           H  
ATOM   1970  OH  TYR A 118      -3.876  12.252  12.899  1.00 97.61           O  
ATOM   1971  HH  TYR A 118      -3.243  12.502  13.577  1.00 97.61           H  
ATOM   1972  CZ  TYR A 118      -3.473  11.180  12.171  1.00 97.61           C  
ATOM   1973  N   ALA A 119      -2.543   9.169   6.951  1.00 98.30           N  
ATOM   1974  H   ALA A 119      -2.827   8.212   6.796  1.00 98.30           H  
ATOM   1975  CA  ALA A 119      -3.253  10.200   6.206  1.00 98.30           C  
ATOM   1976  HA  ALA A 119      -3.131  11.166   6.696  1.00 98.30           H  
ATOM   1977  C   ALA A 119      -4.750   9.864   6.166  1.00 98.30           C  
ATOM   1978  CB  ALA A 119      -2.651  10.285   4.800  1.00 98.30           C  
ATOM   1979  HB1 ALA A 119      -1.617  10.623   4.862  1.00 98.30           H  
ATOM   1980  HB2 ALA A 119      -3.229  10.992   4.204  1.00 98.30           H  
ATOM   1981  HB3 ALA A 119      -2.683   9.307   4.319  1.00 98.30           H  
ATOM   1982  O   ALA A 119      -5.114   8.707   5.941  1.00 98.30           O  
ATOM   1983  N   LEU A 120      -5.606  10.860   6.389  1.00 98.49           N  
ATOM   1984  H   LEU A 120      -5.233  11.777   6.590  1.00 98.49           H  
ATOM   1985  CA  LEU A 120      -7.062  10.738   6.381  1.00 98.49           C  
ATOM   1986  HA  LEU A 120      -7.331   9.709   6.142  1.00 98.49           H  
ATOM   1987  C   LEU A 120      -7.659  11.651   5.305  1.00 98.49           C  
ATOM   1988  CB  LEU A 120      -7.607  11.079   7.782  1.00 98.49           C  
ATOM   1989  HB2 LEU A 120      -7.402  12.132   7.978  1.00 98.49           H  
ATOM   1990  HB3 LEU A 120      -7.076  10.490   8.529  1.00 98.49           H  
ATOM   1991  O   LEU A 120      -7.317  12.830   5.233  1.00 98.49           O  
ATOM   1992  CG  LEU A 120      -9.121  10.836   7.941  1.00 98.49           C  
ATOM   1993  HG  LEU A 120      -9.661  11.298   7.114  1.00 98.49           H  
ATOM   1994  CD1 LEU A 120      -9.449   9.347   7.984  1.00 98.49           C  
ATOM   1995 HD11 LEU A 120      -9.146   8.857   7.059  1.00 98.49           H  
ATOM   1996 HD12 LEU A 120     -10.530   9.244   8.077  1.00 98.49           H  
ATOM   1997 HD13 LEU A 120      -8.971   8.870   8.840  1.00 98.49           H  
ATOM   1998  CD2 LEU A 120      -9.626  11.461   9.240  1.00 98.49           C  
ATOM   1999 HD21 LEU A 120     -10.684  11.227   9.363  1.00 98.49           H  
ATOM   2000 HD22 LEU A 120      -9.521  12.545   9.198  1.00 98.49           H  
ATOM   2001 HD23 LEU A 120      -9.080  11.063  10.095  1.00 98.49           H  
ATOM   2002  N   TYR A 121      -8.586  11.117   4.519  1.00 98.53           N  
ATOM   2003  H   TYR A 121      -8.818  10.144   4.659  1.00 98.53           H  
ATOM   2004  CA  TYR A 121      -9.309  11.807   3.453  1.00 98.53           C  
ATOM   2005  HA  TYR A 121      -9.094  12.874   3.495  1.00 98.53           H  
ATOM   2006  C   TYR A 121     -10.808  11.595   3.641  1.00 98.53           C  
ATOM   2007  CB  TYR A 121      -8.884  11.275   2.077  1.00 98.53           C  
ATOM   2008  HB2 TYR A 121      -9.399  11.853   1.309  1.00 98.53           H  
ATOM   2009  HB3 TYR A 121      -9.219  10.243   1.979  1.00 98.53           H  
ATOM   2010  O   TYR A 121     -11.232  10.519   4.060  1.00 98.53           O  
ATOM   2011  CG  TYR A 121      -7.395  11.320   1.807  1.00 98.53           C  
ATOM   2012  CD1 TYR A 121      -6.848  12.381   1.063  1.00 98.53           C  
ATOM   2013  HD1 TYR A 121      -7.490  13.158   0.674  1.00 98.53           H  
ATOM   2014  CD2 TYR A 121      -6.559  10.303   2.308  1.00 98.53           C  
ATOM   2015  HD2 TYR A 121      -6.984   9.486   2.873  1.00 98.53           H  
ATOM   2016  CE1 TYR A 121      -5.463  12.437   0.829  1.00 98.53           C  
ATOM   2017  HE1 TYR A 121      -5.033  13.248   0.261  1.00 98.53           H  
ATOM   2018  CE2 TYR A 121      -5.170  10.370   2.104  1.00 98.53           C  
ATOM   2019  HE2 TYR A 121      -4.531   9.602   2.516  1.00 98.53           H  
ATOM   2020  OH  TYR A 121      -3.277  11.553   1.240  1.00 98.53           O  
ATOM   2021  HH  TYR A 121      -2.825  10.873   1.746  1.00 98.53           H  
ATOM   2022  CZ  TYR A 121      -4.622  11.447   1.373  1.00 98.53           C  
ATOM   2023  N   ASN A 122     -11.620  12.587   3.295  1.00 97.23           N  
ATOM   2024  H   ASN A 122     -11.225  13.422   2.885  1.00 97.23           H  
ATOM   2025  CA  ASN A 122     -13.077  12.472   3.307  1.00 97.23           C  
ATOM   2026  HA  ASN A 122     -13.361  11.566   3.842  1.00 97.23           H  
ATOM   2027  C   ASN A 122     -13.650  12.334   1.889  1.00 97.23           C  
ATOM   2028  CB  ASN A 122     -13.691  13.653   4.078  1.00 97.23           C  
ATOM   2029  HB2 ASN A 122     -13.318  13.643   5.102  1.00 97.23           H  
ATOM   2030  HB3 ASN A 122     -14.773  13.528   4.115  1.00 97.23           H  
ATOM   2031  O   ASN A 122     -13.026  12.714   0.895  1.00 97.23           O  
ATOM   2032  CG  ASN A 122     -13.390  15.005   3.457  1.00 97.23           C  
ATOM   2033  ND2 ASN A 122     -13.877  16.075   4.033  1.00 97.23           N  
ATOM   2034 HD21 ASN A 122     -14.391  16.009   4.900  1.00 97.23           H  
ATOM   2035 HD22 ASN A 122     -13.548  16.933   3.613  1.00 97.23           H  
ATOM   2036  OD1 ASN A 122     -12.697  15.147   2.468  1.00 97.23           O  
ATOM   2037  N   ASP A 123     -14.874  11.815   1.822  1.00 97.62           N  
ATOM   2038  H   ASP A 123     -15.296  11.460   2.668  1.00 97.62           H  
ATOM   2039  CA  ASP A 123     -15.634  11.600   0.587  1.00 97.62           C  
ATOM   2040  HA  ASP A 123     -16.488  10.976   0.852  1.00 97.62           H  
ATOM   2041  C   ASP A 123     -14.861  10.776  -0.457  1.00 97.62           C  
ATOM   2042  CB  ASP A 123     -16.206  12.936   0.074  1.00 97.62           C  
ATOM   2043  HB2 ASP A 123     -16.786  12.752  -0.831  1.00 97.62           H  
ATOM   2044  HB3 ASP A 123     -15.381  13.602  -0.177  1.00 97.62           H  
ATOM   2045  O   ASP A 123     -14.878  11.085  -1.646  1.00 97.62           O  
ATOM   2046  CG  ASP A 123     -17.128  13.614   1.094  1.00 97.62           C  
ATOM   2047  OD1 ASP A 123     -17.736  12.913   1.933  1.00 97.62           O  
ATOM   2048  OD2 ASP A 123     -17.315  14.855   1.082  1.00 97.62           O  
ATOM   2049  N   PHE A 124     -14.170   9.732   0.010  1.00 98.44           N  
ATOM   2050  H   PHE A 124     -14.283   9.508   0.989  1.00 98.44           H  
ATOM   2051  CA  PHE A 124     -13.491   8.755  -0.830  1.00 98.44           C  
ATOM   2052  HA  PHE A 124     -12.855   9.292  -1.534  1.00 98.44           H  
ATOM   2053  C   PHE A 124     -14.503   7.930  -1.623  1.00 98.44           C  
ATOM   2054  CB  PHE A 124     -12.598   7.843   0.016  1.00 98.44           C  
ATOM   2055  HB2 PHE A 124     -13.190   7.417   0.826  1.00 98.44           H  
ATOM   2056  HB3 PHE A 124     -11.813   8.450   0.467  1.00 98.44           H  
ATOM   2057  O   PHE A 124     -15.414   7.316  -1.062  1.00 98.44           O  
ATOM   2058  CG  PHE A 124     -11.962   6.709  -0.775  1.00 98.44           C  
ATOM   2059  CD1 PHE A 124     -12.551   5.431  -0.779  1.00 98.44           C  
ATOM   2060  HD1 PHE A 124     -13.469   5.265  -0.235  1.00 98.44           H  
ATOM   2061  CD2 PHE A 124     -10.781   6.927  -1.508  1.00 98.44           C  
ATOM   2062  HD2 PHE A 124     -10.329   7.908  -1.522  1.00 98.44           H  
ATOM   2063  CE1 PHE A 124     -11.961   4.376  -1.501  1.00 98.44           C  
ATOM   2064  HE1 PHE A 124     -12.424   3.400  -1.510  1.00 98.44           H  
ATOM   2065  CE2 PHE A 124     -10.178   5.863  -2.205  1.00 98.44           C  
ATOM   2066  HE2 PHE A 124      -9.250   6.015  -2.737  1.00 98.44           H  
ATOM   2067  CZ  PHE A 124     -10.770   4.591  -2.211  1.00 98.44           C  
ATOM   2068  HZ  PHE A 124     -10.316   3.783  -2.766  1.00 98.44           H  
ATOM   2069  N   LEU A 125     -14.291   7.886  -2.930  1.00 98.22           N  
ATOM   2070  H   LEU A 125     -13.541   8.449  -3.305  1.00 98.22           H  
ATOM   2071  CA  LEU A 125     -15.100   7.162  -3.890  1.00 98.22           C  
ATOM   2072  HA  LEU A 125     -15.573   6.309  -3.403  1.00 98.22           H  
ATOM   2073  C   LEU A 125     -14.197   6.656  -5.010  1.00 98.22           C  
ATOM   2074  CB  LEU A 125     -16.181   8.122  -4.420  1.00 98.22           C  
ATOM   2075  HB2 LEU A 125     -15.675   8.988  -4.848  1.00 98.22           H  
ATOM   2076  HB3 LEU A 125     -16.780   8.473  -3.580  1.00 98.22           H  
ATOM   2077  O   LEU A 125     -13.245   7.332  -5.414  1.00 98.22           O  
ATOM   2078  CG  LEU A 125     -17.122   7.535  -5.489  1.00 98.22           C  
ATOM   2079  HG  LEU A 125     -16.540   7.112  -6.307  1.00 98.22           H  
ATOM   2080  CD1 LEU A 125     -18.046   6.460  -4.917  1.00 98.22           C  
ATOM   2081 HD11 LEU A 125     -17.457   5.602  -4.594  1.00 98.22           H  
ATOM   2082 HD12 LEU A 125     -18.735   6.118  -5.690  1.00 98.22           H  
ATOM   2083 HD13 LEU A 125     -18.611   6.852  -4.071  1.00 98.22           H  
ATOM   2084  CD2 LEU A 125     -17.982   8.650  -6.079  1.00 98.22           C  
ATOM   2085 HD21 LEU A 125     -18.596   9.101  -5.299  1.00 98.22           H  
ATOM   2086 HD22 LEU A 125     -17.341   9.410  -6.526  1.00 98.22           H  
ATOM   2087 HD23 LEU A 125     -18.626   8.239  -6.857  1.00 98.22           H  
ATOM   2088  N   ILE A 126     -14.542   5.493  -5.551  1.00 98.53           N  
ATOM   2089  H   ILE A 126     -15.337   4.994  -5.179  1.00 98.53           H  
ATOM   2090  CA  ILE A 126     -14.067   5.090  -6.869  1.00 98.53           C  
ATOM   2091  HA  ILE A 126     -13.493   5.916  -7.291  1.00 98.53           H  
ATOM   2092  C   ILE A 126     -15.268   4.889  -7.787  1.00 98.53           C  
ATOM   2093  CB  ILE A 126     -13.104   3.894  -6.808  1.00 98.53           C  
ATOM   2094  HB  ILE A 126     -12.675   3.771  -7.802  1.00 98.53           H  
ATOM   2095  O   ILE A 126     -16.312   4.395  -7.360  1.00 98.53           O  
ATOM   2096  CG1 ILE A 126     -13.829   2.592  -6.440  1.00 98.53           C  
ATOM   2097 HG12 ILE A 126     -14.229   2.656  -5.428  1.00 98.53           H  
ATOM   2098 HG13 ILE A 126     -14.656   2.437  -7.133  1.00 98.53           H  
ATOM   2099  CG2 ILE A 126     -11.955   4.201  -5.826  1.00 98.53           C  
ATOM   2100 HG21 ILE A 126     -12.335   4.304  -4.810  1.00 98.53           H  
ATOM   2101 HG22 ILE A 126     -11.462   5.129  -6.117  1.00 98.53           H  
ATOM   2102 HG23 ILE A 126     -11.218   3.398  -5.831  1.00 98.53           H  
ATOM   2103  CD1 ILE A 126     -12.916   1.377  -6.571  1.00 98.53           C  
ATOM   2104 HD11 ILE A 126     -12.502   1.324  -7.578  1.00 98.53           H  
ATOM   2105 HD12 ILE A 126     -12.108   1.403  -5.840  1.00 98.53           H  
ATOM   2106 HD13 ILE A 126     -13.517   0.485  -6.392  1.00 98.53           H  
ATOM   2107  N   ASP A 127     -15.136   5.321  -9.034  1.00 98.31           N  
ATOM   2108  H   ASP A 127     -14.287   5.808  -9.284  1.00 98.31           H  
ATOM   2109  CA  ASP A 127     -16.202   5.197 -10.029  1.00 98.31           C  
ATOM   2110  HA  ASP A 127     -17.145   5.471  -9.555  1.00 98.31           H  
ATOM   2111  C   ASP A 127     -16.341   3.744 -10.532  1.00 98.31           C  
ATOM   2112  CB  ASP A 127     -15.928   6.214 -11.147  1.00 98.31           C  
ATOM   2113  HB2 ASP A 127     -15.268   5.767 -11.891  1.00 98.31           H  
ATOM   2114  HB3 ASP A 127     -15.407   7.071 -10.721  1.00 98.31           H  
ATOM   2115  O   ASP A 127     -15.563   2.868 -10.162  1.00 98.31           O  
ATOM   2116  CG  ASP A 127     -17.193   6.748 -11.829  1.00 98.31           C  
ATOM   2117  OD1 ASP A 127     -18.198   6.011 -11.949  1.00 98.31           O  
ATOM   2118  OD2 ASP A 127     -17.123   7.882 -12.343  1.00 98.31           O  
ATOM   2119  N   ASN A 128     -17.330   3.470 -11.378  1.00 98.34           N  
ATOM   2120  H   ASN A 128     -17.892   4.251 -11.686  1.00 98.34           H  
ATOM   2121  CA  ASN A 128     -17.507   2.174 -12.033  1.00 98.34           C  
ATOM   2122  HA  ASN A 128     -17.420   1.381 -11.291  1.00 98.34           H  
ATOM   2123  C   ASN A 128     -16.409   1.864 -13.068  1.00 98.34           C  
ATOM   2124  CB  ASN A 128     -18.936   2.099 -12.598  1.00 98.34           C  
ATOM   2125  HB2 ASN A 128     -19.645   2.252 -11.786  1.00 98.34           H  
ATOM   2126  HB3 ASN A 128     -19.116   1.106 -13.010  1.00 98.34           H  
ATOM   2127  O   ASN A 128     -15.621   2.730 -13.470  1.00 98.34           O  
ATOM   2128  CG  ASN A 128     -19.186   3.116 -13.696  1.00 98.34           C  
ATOM   2129  ND2 ASN A 128     -20.192   3.943 -13.564  1.00 98.34           N  
ATOM   2130 HD21 ASN A 128     -20.204   4.699 -14.234  1.00 98.34           H  
ATOM   2131 HD22 ASN A 128     -20.680   4.004 -12.682  1.00 98.34           H  
ATOM   2132  OD1 ASN A 128     -18.483   3.184 -14.689  1.00 98.34           O  
ATOM   2133  N   GLU A 129     -16.380   0.610 -13.527  1.00 98.47           N  
ATOM   2134  H   GLU A 129     -16.989  -0.080 -13.111  1.00 98.47           H  
ATOM   2135  CA  GLU A 129     -15.423   0.132 -14.531  1.00 98.47           C  
ATOM   2136  HA  GLU A 129     -14.417   0.222 -14.121  1.00 98.47           H  
ATOM   2137  C   GLU A 129     -15.482   0.941 -15.837  1.00 98.47           C  
ATOM   2138  CB  GLU A 129     -15.698  -1.351 -14.827  1.00 98.47           C  
ATOM   2139  HB2 GLU A 129     -16.618  -1.442 -15.404  1.00 98.47           H  
ATOM   2140  HB3 GLU A 129     -15.835  -1.886 -13.887  1.00 98.47           H  
ATOM   2141  O   GLU A 129     -14.442   1.277 -16.402  1.00 98.47           O  
ATOM   2142  CG  GLU A 129     -14.528  -1.967 -15.610  1.00 98.47           C  
ATOM   2143  HG2 GLU A 129     -13.602  -1.744 -15.080  1.00 98.47           H  
ATOM   2144  HG3 GLU A 129     -14.469  -1.492 -16.589  1.00 98.47           H  
ATOM   2145  CD  GLU A 129     -14.624  -3.484 -15.814  1.00 98.47           C  
ATOM   2146  OE1 GLU A 129     -13.559  -4.067 -16.132  1.00 98.47           O  
ATOM   2147  OE2 GLU A 129     -15.742  -4.039 -15.734  1.00 98.47           O  
ATOM   2148  N   GLY A 130     -16.681   1.338 -16.283  1.00 98.15           N  
ATOM   2149  H   GLY A 130     -17.490   1.108 -15.723  1.00 98.15           H  
ATOM   2150  CA  GLY A 130     -16.881   2.142 -17.497  1.00 98.15           C  
ATOM   2151  HA2 GLY A 130     -17.950   2.297 -17.641  1.00 98.15           H  
ATOM   2152  HA3 GLY A 130     -16.483   1.600 -18.355  1.00 98.15           H  
ATOM   2153  C   GLY A 130     -16.208   3.519 -17.439  1.00 98.15           C  
ATOM   2154  O   GLY A 130     -15.801   4.064 -18.466  1.00 98.15           O  
ATOM   2155  N   ASN A 131     -16.013   4.051 -16.232  1.00 98.30           N  
ATOM   2156  H   ASN A 131     -16.408   3.561 -15.442  1.00 98.30           H  
ATOM   2157  CA  ASN A 131     -15.267   5.279 -15.970  1.00 98.30           C  
ATOM   2158  HA  ASN A 131     -15.215   5.855 -16.894  1.00 98.30           H  
ATOM   2159  C   ASN A 131     -13.803   5.030 -15.561  1.00 98.30           C  
ATOM   2160  CB  ASN A 131     -16.065   6.104 -14.951  1.00 98.30           C  
ATOM   2161  HB2 ASN A 131     -15.457   6.915 -14.550  1.00 98.30           H  
ATOM   2162  HB3 ASN A 131     -16.358   5.455 -14.125  1.00 98.30           H  
ATOM   2163  O   ASN A 131     -13.086   5.981 -15.238  1.00 98.30           O  
ATOM   2164  CG  ASN A 131     -17.304   6.729 -15.568  1.00 98.30           C  
ATOM   2165  ND2 ASN A 131     -18.394   6.793 -14.841  1.00 98.30           N  
ATOM   2166 HD21 ASN A 131     -19.159   7.334 -15.218  1.00 98.30           H  
ATOM   2167 HD22 ASN A 131     -18.325   6.604 -13.851  1.00 98.30           H  
ATOM   2168  OD1 ASN A 131     -17.289   7.207 -16.695  1.00 98.30           O  
ATOM   2169  N   GLY A 132     -13.331   3.780 -15.628  1.00 98.39           N  
ATOM   2170  H   GLY A 132     -13.966   3.050 -15.916  1.00 98.39           H  
ATOM   2171  CA  GLY A 132     -11.958   3.373 -15.331  1.00 98.39           C  
ATOM   2172  HA2 GLY A 132     -11.816   2.359 -15.703  1.00 98.39           H  
ATOM   2173  HA3 GLY A 132     -11.256   4.031 -15.844  1.00 98.39           H  
ATOM   2174  C   GLY A 132     -11.626   3.374 -13.841  1.00 98.39           C  
ATOM   2175  O   GLY A 132     -10.497   3.713 -13.487  1.00 98.39           O  
ATOM   2176  N   TYR A 133     -12.601   3.073 -12.971  1.00 98.79           N  
ATOM   2177  H   TYR A 133     -13.508   2.814 -13.332  1.00 98.79           H  
ATOM   2178  CA  TYR A 133     -12.439   3.079 -11.509  1.00 98.79           C  
ATOM   2179  HA  TYR A 133     -13.442   3.054 -11.084  1.00 98.79           H  
ATOM   2180  C   TYR A 133     -11.804   4.367 -10.973  1.00 98.79           C  
ATOM   2181  CB  TYR A 133     -11.721   1.808 -11.034  1.00 98.79           C  
ATOM   2182  HB2 TYR A 133     -10.724   1.772 -11.474  1.00 98.79           H  
ATOM   2183  HB3 TYR A 133     -11.600   1.854  -9.952  1.00 98.79           H  
ATOM   2184  O   TYR A 133     -10.921   4.343 -10.114  1.00 98.79           O  
ATOM   2185  CG  TYR A 133     -12.461   0.527 -11.348  1.00 98.79           C  
ATOM   2186  CD1 TYR A 133     -13.693   0.266 -10.719  1.00 98.79           C  
ATOM   2187  HD1 TYR A 133     -14.106   0.974 -10.016  1.00 98.79           H  
ATOM   2188  CD2 TYR A 133     -11.904  -0.422 -12.225  1.00 98.79           C  
ATOM   2189  HD2 TYR A 133     -10.956  -0.231 -12.707  1.00 98.79           H  
ATOM   2190  CE1 TYR A 133     -14.384  -0.930 -10.977  1.00 98.79           C  
ATOM   2191  HE1 TYR A 133     -15.331  -1.136 -10.499  1.00 98.79           H  
ATOM   2192  CE2 TYR A 133     -12.586  -1.632 -12.470  1.00 98.79           C  
ATOM   2193  HE2 TYR A 133     -12.183  -2.378 -13.139  1.00 98.79           H  
ATOM   2194  OH  TYR A 133     -14.493  -3.040 -12.085  1.00 98.79           O  
ATOM   2195  HH  TYR A 133     -15.362  -3.095 -11.682  1.00 98.79           H  
ATOM   2196  CZ  TYR A 133     -13.831  -1.881 -11.852  1.00 98.79           C  
ATOM   2197  N   ARG A 134     -12.209   5.509 -11.537  1.00 98.67           N  
ATOM   2198  H   ARG A 134     -12.941   5.447 -12.230  1.00 98.67           H  
ATOM   2199  CA  ARG A 134     -11.612   6.817 -11.260  1.00 98.67           C  
ATOM   2200  HA  ARG A 134     -10.566   6.782 -11.564  1.00 98.67           H  
ATOM   2201  C   ARG A 134     -11.648   7.143  -9.768  1.00 98.67           C  
ATOM   2202  CB  ARG A 134     -12.349   7.874 -12.085  1.00 98.67           C  
ATOM   2203  HB2 ARG A 134     -13.391   7.908 -11.768  1.00 98.67           H  
ATOM   2204  HB3 ARG A 134     -12.316   7.583 -13.135  1.00 98.67           H  
ATOM   2205  O   ARG A 134     -12.716   7.095  -9.165  1.00 98.67           O  
ATOM   2206  CG  ARG A 134     -11.730   9.268 -11.930  1.00 98.67           C  
ATOM   2207  HG2 ARG A 134     -10.730   9.279 -12.363  1.00 98.67           H  
ATOM   2208  HG3 ARG A 134     -11.664   9.538 -10.876  1.00 98.67           H  
ATOM   2209  CD  ARG A 134     -12.598  10.316 -12.620  1.00 98.67           C  
ATOM   2210  HD2 ARG A 134     -13.596  10.296 -12.181  1.00 98.67           H  
ATOM   2211  HD3 ARG A 134     -12.165  11.295 -12.414  1.00 98.67           H  
ATOM   2212  NE  ARG A 134     -12.693  10.109 -14.074  1.00 98.67           N  
ATOM   2213  HE  ARG A 134     -13.477   9.549 -14.377  1.00 98.67           H  
ATOM   2214  NH1 ARG A 134     -10.831  11.315 -14.726  1.00 98.67           N  
ATOM   2215 HH11 ARG A 134     -10.196  11.646 -15.439  1.00 98.67           H  
ATOM   2216 HH12 ARG A 134     -10.565  11.473 -13.765  1.00 98.67           H  
ATOM   2217  NH2 ARG A 134     -12.172  10.437 -16.254  1.00 98.67           N  
ATOM   2218 HH21 ARG A 134     -13.062  10.017 -16.480  1.00 98.67           H  
ATOM   2219 HH22 ARG A 134     -11.639  10.952 -16.940  1.00 98.67           H  
ATOM   2220  CZ  ARG A 134     -11.895  10.617 -14.994  1.00 98.67           C  
ATOM   2221  N   LEU A 135     -10.502   7.522  -9.204  1.00 98.45           N  
ATOM   2222  H   LEU A 135      -9.679   7.578  -9.788  1.00 98.45           H  
ATOM   2223  CA  LEU A 135     -10.389   7.949  -7.811  1.00 98.45           C  
ATOM   2224  HA  LEU A 135     -10.937   7.241  -7.189  1.00 98.45           H  
ATOM   2225  C   LEU A 135     -10.998   9.334  -7.619  1.00 98.45           C  
ATOM   2226  CB  LEU A 135      -8.910   7.945  -7.388  1.00 98.45           C  
ATOM   2227  HB2 LEU A 135      -8.340   8.552  -8.092  1.00 98.45           H  
ATOM   2228  HB3 LEU A 135      -8.548   6.919  -7.444  1.00 98.45           H  
ATOM   2229  O   LEU A 135     -10.742  10.249  -8.401  1.00 98.45           O  
ATOM   2230  CG  LEU A 135      -8.617   8.444  -5.964  1.00 98.45           C  
ATOM   2231  HG  LEU A 135      -8.945   9.478  -5.856  1.00 98.45           H  
ATOM   2232  CD1 LEU A 135      -9.305   7.583  -4.908  1.00 98.45           C  
ATOM   2233 HD11 LEU A 135     -10.389   7.641  -5.002  1.00 98.45           H  
ATOM   2234 HD12 LEU A 135      -8.995   6.544  -5.019  1.00 98.45           H  
ATOM   2235 HD13 LEU A 135      -9.035   7.951  -3.918  1.00 98.45           H  
ATOM   2236  CD2 LEU A 135      -7.115   8.386  -5.685  1.00 98.45           C  
ATOM   2237 HD21 LEU A 135      -6.584   8.996  -6.416  1.00 98.45           H  
ATOM   2238 HD22 LEU A 135      -6.909   8.772  -4.687  1.00 98.45           H  
ATOM   2239 HD23 LEU A 135      -6.762   7.358  -5.758  1.00 98.45           H  
ATOM   2240  N   SER A 136     -11.753   9.512  -6.544  1.00 98.32           N  
ATOM   2241  H   SER A 136     -12.029   8.707  -6.000  1.00 98.32           H  
ATOM   2242  CA  SER A 136     -12.204  10.816  -6.071  1.00 98.32           C  
ATOM   2243  HA  SER A 136     -11.551  11.595  -6.464  1.00 98.32           H  
ATOM   2244  C   SER A 136     -12.153  10.879  -4.549  1.00 98.32           C  
ATOM   2245  CB  SER A 136     -13.617  11.097  -6.580  1.00 98.32           C  
ATOM   2246  HB2 SER A 136     -14.272  10.263  -6.325  1.00 98.32           H  
ATOM   2247  HB3 SER A 136     -14.003  12.008  -6.123  1.00 98.32           H  
ATOM   2248  O   SER A 136     -12.521   9.932  -3.861  1.00 98.32           O  
ATOM   2249  OG  SER A 136     -13.571  11.261  -7.983  1.00 98.32           O  
ATOM   2250  HG  SER A 136     -12.897  10.665  -8.319  1.00 98.32           H  
ATOM   2251  N   PHE A 137     -11.695  12.007  -4.021  1.00 98.11           N  
ATOM   2252  H   PHE A 137     -11.300  12.698  -4.643  1.00 98.11           H  
ATOM   2253  CA  PHE A 137     -11.846  12.389  -2.619  1.00 98.11           C  
ATOM   2254  HA  PHE A 137     -12.780  11.974  -2.238  1.00 98.11           H  
ATOM   2255  C   PHE A 137     -11.942  13.911  -2.524  1.00 98.11           C  
ATOM   2256  CB  PHE A 137     -10.701  11.830  -1.766  1.00 98.11           C  
ATOM   2257  HB2 PHE A 137     -10.756  10.741  -1.779  1.00 98.11           H  
ATOM   2258  HB3 PHE A 137     -10.849  12.142  -0.733  1.00 98.11           H  
ATOM   2259  O   PHE A 137     -11.420  14.629  -3.386  1.00 98.11           O  
ATOM   2260  CG  PHE A 137      -9.318  12.256  -2.214  1.00 98.11           C  
ATOM   2261  CD1 PHE A 137      -8.587  11.441  -3.098  1.00 98.11           C  
ATOM   2262  HD1 PHE A 137      -9.022  10.526  -3.473  1.00 98.11           H  
ATOM   2263  CD2 PHE A 137      -8.764  13.463  -1.750  1.00 98.11           C  
ATOM   2264  HD2 PHE A 137      -9.328  14.094  -1.078  1.00 98.11           H  
ATOM   2265  CE1 PHE A 137      -7.292  11.816  -3.491  1.00 98.11           C  
ATOM   2266  HE1 PHE A 137      -6.726  11.192  -4.167  1.00 98.11           H  
ATOM   2267  CE2 PHE A 137      -7.465  13.836  -2.138  1.00 98.11           C  
ATOM   2268  HE2 PHE A 137      -7.018  14.742  -1.757  1.00 98.11           H  
ATOM   2269  CZ  PHE A 137      -6.728  13.001  -2.992  1.00 98.11           C  
ATOM   2270  HZ  PHE A 137      -5.716  13.268  -3.262  1.00 98.11           H  
ATOM   2271  N   LYS A 138     -12.614  14.422  -1.490  1.00 97.48           N  
ATOM   2272  H   LYS A 138     -12.971  13.791  -0.786  1.00 97.48           H  
ATOM   2273  CA  LYS A 138     -12.877  15.861  -1.370  1.00 97.48           C  
ATOM   2274  HA  LYS A 138     -13.080  16.257  -2.365  1.00 97.48           H  
ATOM   2275  C   LYS A 138     -11.657  16.624  -0.868  1.00 97.48           C  
ATOM   2276  CB  LYS A 138     -14.130  16.073  -0.521  1.00 97.48           C  
ATOM   2277  HB2 LYS A 138     -14.973  15.626  -1.048  1.00 97.48           H  
ATOM   2278  HB3 LYS A 138     -14.018  15.564   0.436  1.00 97.48           H  
ATOM   2279  O   LYS A 138     -11.242  17.589  -1.507  1.00 97.48           O  
ATOM   2280  CG  LYS A 138     -14.443  17.552  -0.282  1.00 97.48           C  
ATOM   2281  HG2 LYS A 138     -14.598  18.051  -1.238  1.00 97.48           H  
ATOM   2282  HG3 LYS A 138     -13.621  18.034   0.248  1.00 97.48           H  
ATOM   2283  CD  LYS A 138     -15.708  17.647   0.565  1.00 97.48           C  
ATOM   2284  HD2 LYS A 138     -15.538  17.146   1.518  1.00 97.48           H  
ATOM   2285  HD3 LYS A 138     -16.522  17.146   0.042  1.00 97.48           H  
ATOM   2286  CE  LYS A 138     -16.071  19.110   0.799  1.00 97.48           C  
ATOM   2287  HE2 LYS A 138     -16.196  19.596  -0.169  1.00 97.48           H  
ATOM   2288  HE3 LYS A 138     -15.246  19.593   1.322  1.00 97.48           H  
ATOM   2289  NZ  LYS A 138     -17.319  19.192   1.589  1.00 97.48           N  
ATOM   2290  HZ1 LYS A 138     -17.593  20.153   1.734  1.00 97.48           H  
ATOM   2291  HZ2 LYS A 138     -17.180  18.737   2.480  1.00 97.48           H  
ATOM   2292  HZ3 LYS A 138     -18.054  18.695   1.106  1.00 97.48           H  
ATOM   2293  N   ASN A 139     -11.079  16.217   0.260  1.00 95.25           N  
ATOM   2294  H   ASN A 139     -11.519  15.484   0.798  1.00 95.25           H  
ATOM   2295  CA  ASN A 139      -9.872  16.840   0.790  1.00 95.25           C  
ATOM   2296  HA  ASN A 139      -9.234  17.103  -0.054  1.00 95.25           H  
ATOM   2297  C   ASN A 139      -9.057  15.889   1.675  1.00 95.25           C  
ATOM   2298  CB  ASN A 139     -10.246  18.151   1.520  1.00 95.25           C  
ATOM   2299  HB2 ASN A 139      -9.333  18.648   1.847  1.00 95.25           H  
ATOM   2300  HB3 ASN A 139     -10.744  18.821   0.819  1.00 95.25           H  
ATOM   2301  O   ASN A 139      -9.589  14.965   2.290  1.00 95.25           O  
ATOM   2302  CG  ASN A 139     -11.160  17.980   2.723  1.00 95.25           C  
ATOM   2303  ND2 ASN A 139     -10.598  17.820   3.899  1.00 95.25           N  
ATOM   2304 HD21 ASN A 139      -9.592  17.794   3.987  1.00 95.25           H  
ATOM   2305 HD22 ASN A 139     -11.206  17.676   4.693  1.00 95.25           H  
ATOM   2306  OD1 ASN A 139     -12.381  18.062   2.641  1.00 95.25           O  
ATOM   2307  N   TYR A 140      -7.759  16.175   1.787  1.00 97.55           N  
ATOM   2308  H   TYR A 140      -7.366  16.903   1.208  1.00 97.55           H  
ATOM   2309  CA  TYR A 140      -6.938  15.710   2.901  1.00 97.55           C  
ATOM   2310  HA  TYR A 140      -7.007  14.625   2.983  1.00 97.55           H  
ATOM   2311  C   TYR A 140      -7.466  16.355   4.188  1.00 97.55           C  
ATOM   2312  CB  TYR A 140      -5.481  16.092   2.625  1.00 97.55           C  
ATOM   2313  HB2 TYR A 140      -5.397  17.176   2.548  1.00 97.55           H  
ATOM   2314  HB3 TYR A 140      -5.202  15.673   1.658  1.00 97.55           H  
ATOM   2315  O   TYR A 140      -7.579  17.580   4.274  1.00 97.55           O  
ATOM   2316  CG  TYR A 140      -4.494  15.597   3.661  1.00 97.55           C  
ATOM   2317  CD1 TYR A 140      -4.239  16.350   4.824  1.00 97.55           C  
ATOM   2318  HD1 TYR A 140      -4.764  17.280   4.989  1.00 97.55           H  
ATOM   2319  CD2 TYR A 140      -3.804  14.393   3.437  1.00 97.55           C  
ATOM   2320  HD2 TYR A 140      -3.975  13.839   2.526  1.00 97.55           H  
ATOM   2321  CE1 TYR A 140      -3.296  15.894   5.765  1.00 97.55           C  
ATOM   2322  HE1 TYR A 140      -3.093  16.473   6.654  1.00 97.55           H  
ATOM   2323  CE2 TYR A 140      -2.865  13.933   4.374  1.00 97.55           C  
ATOM   2324  HE2 TYR A 140      -2.297  13.032   4.191  1.00 97.55           H  
ATOM   2325  OH  TYR A 140      -1.692  14.231   6.422  1.00 97.55           O  
ATOM   2326  HH  TYR A 140      -1.438  14.914   7.047  1.00 97.55           H  
ATOM   2327  CZ  TYR A 140      -2.616  14.678   5.540  1.00 97.55           C  
ATOM   2328  N   VAL A 141      -7.876  15.544   5.159  1.00 97.31           N  
ATOM   2329  H   VAL A 141      -7.754  14.551   5.021  1.00 97.31           H  
ATOM   2330  CA  VAL A 141      -8.491  16.000   6.414  1.00 97.31           C  
ATOM   2331  HA  VAL A 141      -9.003  16.948   6.247  1.00 97.31           H  
ATOM   2332  C   VAL A 141      -7.415  16.249   7.460  1.00 97.31           C  
ATOM   2333  CB  VAL A 141      -9.527  14.979   6.932  1.00 97.31           C  
ATOM   2334  HB  VAL A 141      -9.031  14.024   7.107  1.00 97.31           H  
ATOM   2335  O   VAL A 141      -7.343  17.330   8.038  1.00 97.31           O  
ATOM   2336  CG1 VAL A 141     -10.171  15.437   8.248  1.00 97.31           C  
ATOM   2337 HG11 VAL A 141     -10.926  14.715   8.559  1.00 97.31           H  
ATOM   2338 HG12 VAL A 141     -10.640  16.412   8.118  1.00 97.31           H  
ATOM   2339 HG13 VAL A 141      -9.424  15.504   9.039  1.00 97.31           H  
ATOM   2340  CG2 VAL A 141     -10.657  14.752   5.923  1.00 97.31           C  
ATOM   2341 HG21 VAL A 141     -10.249  14.434   4.964  1.00 97.31           H  
ATOM   2342 HG22 VAL A 141     -11.230  15.668   5.781  1.00 97.31           H  
ATOM   2343 HG23 VAL A 141     -11.313  13.964   6.294  1.00 97.31           H  
ATOM   2344  N   THR A 142      -6.590  15.237   7.723  1.00 97.81           N  
ATOM   2345  H   THR A 142      -6.655  14.403   7.158  1.00 97.81           H  
ATOM   2346  CA  THR A 142      -5.541  15.275   8.744  1.00 97.81           C  
ATOM   2347  HA  THR A 142      -4.980  16.203   8.633  1.00 97.81           H  
ATOM   2348  C   THR A 142      -4.574  14.109   8.552  1.00 97.81           C  
ATOM   2349  CB  THR A 142      -6.153  15.263  10.160  1.00 97.81           C  
ATOM   2350  HB  THR A 142      -6.878  16.073  10.237  1.00 97.81           H  
ATOM   2351  O   THR A 142      -4.839  13.169   7.805  1.00 97.81           O  
ATOM   2352  CG2 THR A 142      -6.857  13.959  10.526  1.00 97.81           C  
ATOM   2353 HG21 THR A 142      -7.647  13.756   9.803  1.00 97.81           H  
ATOM   2354 HG22 THR A 142      -6.147  13.132  10.527  1.00 97.81           H  
ATOM   2355 HG23 THR A 142      -7.308  14.047  11.514  1.00 97.81           H  
ATOM   2356  OG1 THR A 142      -5.155  15.493  11.127  1.00 97.81           O  
ATOM   2357  HG1 THR A 142      -5.587  15.478  11.985  1.00 97.81           H  
ATOM   2358  N   GLY A 143      -3.447  14.162   9.245  1.00 96.95           N  
ATOM   2359  H   GLY A 143      -3.323  14.943   9.874  1.00 96.95           H  
ATOM   2360  CA  GLY A 143      -2.416  13.139   9.241  1.00 96.95           C  
ATOM   2361  HA2 GLY A 143      -2.696  12.329   9.915  1.00 96.95           H  
ATOM   2362  HA3 GLY A 143      -2.301  12.715   8.244  1.00 96.95           H  
ATOM   2363  C   GLY A 143      -1.086  13.715   9.700  1.00 96.95           C  
ATOM   2364  O   GLY A 143      -0.931  14.928   9.832  1.00 96.95           O  
ATOM   2365  N   ASN A 144      -0.115  12.844   9.943  1.00 97.02           N  
ATOM   2366  H   ASN A 144      -0.292  11.869   9.748  1.00 97.02           H  
ATOM   2367  CA  ASN A 144       1.246  13.222  10.342  1.00 97.02           C  
ATOM   2368  HA  ASN A 144       1.252  14.283  10.595  1.00 97.02           H  
ATOM   2369  C   ASN A 144       2.254  13.079   9.182  1.00 97.02           C  
ATOM   2370  CB  ASN A 144       1.640  12.459  11.617  1.00 97.02           C  
ATOM   2371  HB2 ASN A 144       2.594  12.846  11.976  1.00 97.02           H  
ATOM   2372  HB3 ASN A 144       0.889  12.619  12.390  1.00 97.02           H  
ATOM   2373  O   ASN A 144       3.451  12.907   9.403  1.00 97.02           O  
ATOM   2374  CG  ASN A 144       1.788  10.972  11.382  1.00 97.02           C  
ATOM   2375  ND2 ASN A 144       2.358  10.257  12.325  1.00 97.02           N  
ATOM   2376 HD21 ASN A 144       2.621   9.304  12.121  1.00 97.02           H  
ATOM   2377 HD22 ASN A 144       2.750  10.714  13.136  1.00 97.02           H  
ATOM   2378  OD1 ASN A 144       1.378  10.449  10.363  1.00 97.02           O  
ATOM   2379  N   THR A 145       1.766  13.143   7.944  1.00 96.28           N  
ATOM   2380  H   THR A 145       0.774  13.305   7.841  1.00 96.28           H  
ATOM   2381  CA  THR A 145       2.560  13.205   6.712  1.00 96.28           C  
ATOM   2382  HA  THR A 145       3.578  13.502   6.963  1.00 96.28           H  
ATOM   2383  C   THR A 145       1.994  14.283   5.782  1.00 96.28           C  
ATOM   2384  CB  THR A 145       2.629  11.819   6.049  1.00 96.28           C  
ATOM   2385  HB  THR A 145       2.991  11.104   6.788  1.00 96.28           H  
ATOM   2386  O   THR A 145       0.999  14.930   6.098  1.00 96.28           O  
ATOM   2387  CG2 THR A 145       1.279  11.324   5.528  1.00 96.28           C  
ATOM   2388 HG21 THR A 145       1.398  10.318   5.127  1.00 96.28           H  
ATOM   2389 HG22 THR A 145       0.902  11.982   4.745  1.00 96.28           H  
ATOM   2390 HG23 THR A 145       0.556  11.291   6.342  1.00 96.28           H  
ATOM   2391  OG1 THR A 145       3.547  11.836   4.972  1.00 96.28           O  
ATOM   2392  HG1 THR A 145       4.426  11.951   5.340  1.00 96.28           H  
ATOM   2393  N   SER A 146       2.641  14.522   4.646  1.00 95.72           N  
ATOM   2394  H   SER A 146       3.432  13.933   4.427  1.00 95.72           H  
ATOM   2395  CA  SER A 146       2.103  15.379   3.587  1.00 95.72           C  
ATOM   2396  HA  SER A 146       1.549  16.203   4.037  1.00 95.72           H  
ATOM   2397  C   SER A 146       1.132  14.609   2.686  1.00 95.72           C  
ATOM   2398  CB  SER A 146       3.247  15.966   2.763  1.00 95.72           C  
ATOM   2399  HB2 SER A 146       3.808  15.154   2.300  1.00 95.72           H  
ATOM   2400  HB3 SER A 146       2.841  16.614   1.986  1.00 95.72           H  
ATOM   2401  O   SER A 146       1.264  13.395   2.523  1.00 95.72           O  
ATOM   2402  OG  SER A 146       4.131  16.708   3.579  1.00 95.72           O  
ATOM   2403  HG  SER A 146       3.617  17.158   4.253  1.00 95.72           H  
ATOM   2404  N   ASP A 147       0.202  15.324   2.049  1.00 95.69           N  
ATOM   2405  H   ASP A 147       0.110  16.312   2.237  1.00 95.69           H  
ATOM   2406  CA  ASP A 147      -0.708  14.754   1.051  1.00 95.69           C  
ATOM   2407  HA  ASP A 147      -1.190  13.873   1.476  1.00 95.69           H  
ATOM   2408  C   ASP A 147       0.070  14.318  -0.203  1.00 95.69           C  
ATOM   2409  CB  ASP A 147      -1.821  15.762   0.716  1.00 95.69           C  
ATOM   2410  HB2 ASP A 147      -2.310  16.067   1.641  1.00 95.69           H  
ATOM   2411  HB3 ASP A 147      -1.383  16.650   0.262  1.00 95.69           H  
ATOM   2412  O   ASP A 147       0.441  15.131  -1.051  1.00 95.69           O  
ATOM   2413  CG  ASP A 147      -2.883  15.183  -0.233  1.00 95.69           C  
ATOM   2414  OD1 ASP A 147      -2.693  14.043  -0.725  1.00 95.69           O  
ATOM   2415  OD2 ASP A 147      -3.884  15.887  -0.482  1.00 95.69           O  
ATOM   2416  N   MET A 148       0.356  13.017  -0.302  1.00 94.52           N  
ATOM   2417  H   MET A 148       0.079  12.415   0.460  1.00 94.52           H  
ATOM   2418  CA  MET A 148       0.986  12.417  -1.481  1.00 94.52           C  
ATOM   2419  HA  MET A 148       1.523  13.190  -2.029  1.00 94.52           H  
ATOM   2420  C   MET A 148      -0.030  11.822  -2.465  1.00 94.52           C  
ATOM   2421  CB  MET A 148       2.000  11.343  -1.071  1.00 94.52           C  
ATOM   2422  HB2 MET A 148       1.476  10.564  -0.519  1.00 94.52           H  
ATOM   2423  HB3 MET A 148       2.399  10.882  -1.974  1.00 94.52           H  
ATOM   2424  O   MET A 148       0.399  11.310  -3.502  1.00 94.52           O  
ATOM   2425  CG  MET A 148       3.193  11.841  -0.252  1.00 94.52           C  
ATOM   2426  HG2 MET A 148       3.776  10.959   0.013  1.00 94.52           H  
ATOM   2427  HG3 MET A 148       2.834  12.285   0.677  1.00 94.52           H  
ATOM   2428  SD  MET A 148       4.332  12.988  -1.081  1.00 94.52           S  
ATOM   2429  CE  MET A 148       3.759  14.567  -0.410  1.00 94.52           C  
ATOM   2430  HE1 MET A 148       3.120  14.394   0.456  1.00 94.52           H  
ATOM   2431  HE2 MET A 148       4.609  15.192  -0.134  1.00 94.52           H  
ATOM   2432  HE3 MET A 148       3.165  15.082  -1.164  1.00 94.52           H  
ATOM   2433  N   LEU A 149      -1.333  11.869  -2.155  1.00 94.71           N  
ATOM   2434  H   LEU A 149      -1.623  12.409  -1.352  1.00 94.71           H  
ATOM   2435  CA  LEU A 149      -2.402  11.311  -2.989  1.00 94.71           C  
ATOM   2436  HA  LEU A 149      -1.947  10.594  -3.672  1.00 94.71           H  
ATOM   2437  C   LEU A 149      -3.090  12.379  -3.859  1.00 94.71           C  
ATOM   2438  CB  LEU A 149      -3.398  10.553  -2.092  1.00 94.71           C  
ATOM   2439  HB2 LEU A 149      -4.058  11.282  -1.624  1.00 94.71           H  
ATOM   2440  HB3 LEU A 149      -2.850  10.044  -1.299  1.00 94.71           H  
ATOM   2441  O   LEU A 149      -3.804  12.046  -4.803  1.00 94.71           O  
ATOM   2442  CG  LEU A 149      -4.248   9.502  -2.836  1.00 94.71           C  
ATOM   2443  HG  LEU A 149      -4.757   9.958  -3.685  1.00 94.71           H  
ATOM   2444  CD1 LEU A 149      -3.403   8.324  -3.337  1.00 94.71           C  
ATOM   2445 HD11 LEU A 149      -2.707   8.660  -4.105  1.00 94.71           H  
ATOM   2446 HD12 LEU A 149      -4.057   7.574  -3.781  1.00 94.71           H  
ATOM   2447 HD13 LEU A 149      -2.853   7.882  -2.506  1.00 94.71           H  
ATOM   2448  CD2 LEU A 149      -5.311   8.945  -1.888  1.00 94.71           C  
ATOM   2449 HD21 LEU A 149      -4.839   8.485  -1.020  1.00 94.71           H  
ATOM   2450 HD22 LEU A 149      -5.956   9.756  -1.552  1.00 94.71           H  
ATOM   2451 HD23 LEU A 149      -5.925   8.208  -2.406  1.00 94.71           H  
ATOM   2452  N   GLN A 150      -2.858  13.667  -3.578  1.00 94.40           N  
ATOM   2453  H   GLN A 150      -2.458  13.866  -2.673  1.00 94.40           H  
ATOM   2454  CA  GLN A 150      -3.438  14.798  -4.311  1.00 94.40           C  
ATOM   2455  HA  GLN A 150      -4.499  14.863  -4.067  1.00 94.40           H  
ATOM   2456  C   GLN A 150      -3.305  14.675  -5.837  1.00 94.40           C  
ATOM   2457  CB  GLN A 150      -2.754  16.092  -3.847  1.00 94.40           C  
ATOM   2458  HB2 GLN A 150      -2.698  16.113  -2.758  1.00 94.40           H  
ATOM   2459  HB3 GLN A 150      -1.737  16.125  -4.237  1.00 94.40           H  
ATOM   2460  O   GLN A 150      -4.256  14.953  -6.562  1.00 94.40           O  
ATOM   2461  CG  GLN A 150      -3.532  17.331  -4.313  1.00 94.40           C  
ATOM   2462  HG2 GLN A 150      -3.660  17.310  -5.395  1.00 94.40           H  
ATOM   2463  HG3 GLN A 150      -4.519  17.317  -3.851  1.00 94.40           H  
ATOM   2464  CD  GLN A 150      -2.847  18.644  -3.958  1.00 94.40           C  
ATOM   2465  NE2 GLN A 150      -3.531  19.756  -4.112  1.00 94.40           N  
ATOM   2466 HE21 GLN A 150      -4.500  19.726  -4.396  1.00 94.40           H  
ATOM   2467 HE22 GLN A 150      -3.050  20.603  -3.845  1.00 94.40           H  
ATOM   2468  OE1 GLN A 150      -1.688  18.723  -3.587  1.00 94.40           O  
ATOM   2469  N   GLY A 151      -2.138  14.243  -6.331  1.00 92.12           N  
ATOM   2470  H   GLY A 151      -1.444  13.927  -5.668  1.00 92.12           H  
ATOM   2471  CA  GLY A 151      -1.870  14.114  -7.770  1.00 92.12           C  
ATOM   2472  HA2 GLY A 151      -0.805  13.940  -7.919  1.00 92.12           H  
ATOM   2473  HA3 GLY A 151      -2.147  15.041  -8.273  1.00 92.12           H  
ATOM   2474  C   GLY A 151      -2.629  12.967  -8.447  1.00 92.12           C  
ATOM   2475  O   GLY A 151      -2.771  12.956  -9.667  1.00 92.12           O  
ATOM   2476  N   GLN A 152      -3.115  12.012  -7.659  1.00 94.66           N  
ATOM   2477  H   GLN A 152      -2.925  12.071  -6.669  1.00 94.66           H  
ATOM   2478  CA  GLN A 152      -3.899  10.861  -8.093  1.00 94.66           C  
ATOM   2479  HA  GLN A 152      -3.677  10.641  -9.137  1.00 94.66           H  
ATOM   2480  C   GLN A 152      -5.404  11.129  -7.999  1.00 94.66           C  
ATOM   2481  CB  GLN A 152      -3.512   9.631  -7.259  1.00 94.66           C  
ATOM   2482  HB2 GLN A 152      -4.157   8.809  -7.571  1.00 94.66           H  
ATOM   2483  HB3 GLN A 152      -3.704   9.807  -6.201  1.00 94.66           H  
ATOM   2484  O   GLN A 152      -6.199  10.367  -8.551  1.00 94.66           O  
ATOM   2485  CG  GLN A 152      -2.055   9.182  -7.468  1.00 94.66           C  
ATOM   2486  HG2 GLN A 152      -1.992   8.122  -7.222  1.00 94.66           H  
ATOM   2487  HG3 GLN A 152      -1.782   9.301  -8.516  1.00 94.66           H  
ATOM   2488  CD  GLN A 152      -1.012   9.918  -6.638  1.00 94.66           C  
ATOM   2489  NE2 GLN A 152       0.230   9.499  -6.661  1.00 94.66           N  
ATOM   2490 HE21 GLN A 152       0.516   8.722  -7.240  1.00 94.66           H  
ATOM   2491 HE22 GLN A 152       0.830  10.025  -6.041  1.00 94.66           H  
ATOM   2492  OE1 GLN A 152      -1.246  10.892  -5.950  1.00 94.66           O  
ATOM   2493  N   ASN A 153      -5.816  12.217  -7.339  1.00 96.25           N  
ATOM   2494  H   ASN A 153      -5.132  12.831  -6.922  1.00 96.25           H  
ATOM   2495  CA  ASN A 153      -7.217  12.608  -7.315  1.00 96.25           C  
ATOM   2496  HA  ASN A 153      -7.776  11.771  -6.897  1.00 96.25           H  
ATOM   2497  C   ASN A 153      -7.715  12.855  -8.747  1.00 96.25           C  
ATOM   2498  CB  ASN A 153      -7.420  13.839  -6.415  1.00 96.25           C  
ATOM   2499  HB2 ASN A 153      -7.142  14.741  -6.960  1.00 96.25           H  
ATOM   2500  HB3 ASN A 153      -6.772  13.763  -5.543  1.00 96.25           H  
ATOM   2501  O   ASN A 153      -7.015  13.454  -9.569  1.00 96.25           O  
ATOM   2502  CG  ASN A 153      -8.854  13.968  -5.922  1.00 96.25           C  
ATOM   2503  ND2 ASN A 153      -9.180  15.041  -5.244  1.00 96.25           N  
ATOM   2504 HD21 ASN A 153     -10.072  15.014  -4.772  1.00 96.25           H  
ATOM   2505 HD22 ASN A 153      -8.474  15.718  -4.993  1.00 96.25           H  
ATOM   2506  OD1 ASN A 153      -9.694  13.105  -6.118  1.00 96.25           O  
ATOM   2507  N   ASN A 154      -8.927  12.387  -9.039  1.00 96.94           N  
ATOM   2508  H   ASN A 154      -9.445  11.913  -8.313  1.00 96.94           H  
ATOM   2509  CA  ASN A 154      -9.559  12.445 -10.353  1.00 96.94           C  
ATOM   2510  HA  ASN A 154     -10.529  11.960 -10.241  1.00 96.94           H  
ATOM   2511  C   ASN A 154      -8.834  11.653 -11.464  1.00 96.94           C  
ATOM   2512  CB  ASN A 154      -9.830  13.925 -10.693  1.00 96.94           C  
ATOM   2513  HB2 ASN A 154      -8.896  14.399 -10.996  1.00 96.94           H  
ATOM   2514  HB3 ASN A 154     -10.201  14.437  -9.805  1.00 96.94           H  
ATOM   2515  O   ASN A 154      -9.172  11.824 -12.636  1.00 96.94           O  
ATOM   2516  CG  ASN A 154     -10.861  14.127 -11.781  1.00 96.94           C  
ATOM   2517  ND2 ASN A 154     -10.677  15.102 -12.638  1.00 96.94           N  
ATOM   2518 HD21 ASN A 154      -9.859  15.690 -12.567  1.00 96.94           H  
ATOM   2519 HD22 ASN A 154     -11.418  15.248 -13.309  1.00 96.94           H  
ATOM   2520  OD1 ASN A 154     -11.863  13.448 -11.872  1.00 96.94           O  
ATOM   2521  N   GLN A 155      -7.875  10.776 -11.145  1.00 97.05           N  
ATOM   2522  H   GLN A 155      -7.622  10.653 -10.175  1.00 97.05           H  
ATOM   2523  CA  GLN A 155      -7.217   9.911 -12.134  1.00 97.05           C  
ATOM   2524  HA  GLN A 155      -7.266  10.396 -13.108  1.00 97.05           H  
ATOM   2525  C   GLN A 155      -7.936   8.571 -12.282  1.00 97.05           C  
ATOM   2526  CB  GLN A 155      -5.730   9.706 -11.809  1.00 97.05           C  
ATOM   2527  HB2 GLN A 155      -5.636   9.123 -10.893  1.00 97.05           H  
ATOM   2528  HB3 GLN A 155      -5.266   9.139 -12.616  1.00 97.05           H  
ATOM   2529  O   GLN A 155      -8.553   8.072 -11.338  1.00 97.05           O  
ATOM   2530  CG  GLN A 155      -4.961  11.019 -11.625  1.00 97.05           C  
ATOM   2531  HG2 GLN A 155      -3.902  10.784 -11.517  1.00 97.05           H  
ATOM   2532  HG3 GLN A 155      -5.290  11.504 -10.706  1.00 97.05           H  
ATOM   2533  CD  GLN A 155      -5.141  12.005 -12.768  1.00 97.05           C  
ATOM   2534  NE2 GLN A 155      -5.173  13.287 -12.481  1.00 97.05           N  
ATOM   2535 HE21 GLN A 155      -5.371  13.916 -13.245  1.00 97.05           H  
ATOM   2536 HE22 GLN A 155      -5.174  13.570 -11.511  1.00 97.05           H  
ATOM   2537  OE1 GLN A 155      -5.265  11.659 -13.928  1.00 97.05           O  
ATOM   2538  N   LYS A 156      -7.862   7.986 -13.481  1.00 98.37           N  
ATOM   2539  H   LYS A 156      -7.240   8.395 -14.163  1.00 98.37           H  
ATOM   2540  CA  LYS A 156      -8.332   6.620 -13.738  1.00 98.37           C  
ATOM   2541  HA  LYS A 156      -9.271   6.440 -13.215  1.00 98.37           H  
ATOM   2542  C   LYS A 156      -7.322   5.609 -13.202  1.00 98.37           C  
ATOM   2543  CB  LYS A 156      -8.565   6.410 -15.234  1.00 98.37           C  
ATOM   2544  HB2 LYS A 156      -8.735   5.348 -15.409  1.00 98.37           H  
ATOM   2545  HB3 LYS A 156      -7.667   6.712 -15.773  1.00 98.37           H  
ATOM   2546  O   LYS A 156      -6.142   5.916 -13.057  1.00 98.37           O  
ATOM   2547  CG  LYS A 156      -9.772   7.196 -15.761  1.00 98.37           C  
ATOM   2548  HG2 LYS A 156      -9.588   8.267 -15.679  1.00 98.37           H  
ATOM   2549  HG3 LYS A 156     -10.652   6.937 -15.172  1.00 98.37           H  
ATOM   2550  CD  LYS A 156     -10.003   6.821 -17.228  1.00 98.37           C  
ATOM   2551  HD2 LYS A 156      -9.138   7.130 -17.815  1.00 98.37           H  
ATOM   2552  HD3 LYS A 156     -10.100   5.737 -17.301  1.00 98.37           H  
ATOM   2553  CE  LYS A 156     -11.269   7.472 -17.784  1.00 98.37           C  
ATOM   2554  HE2 LYS A 156     -12.102   7.197 -17.137  1.00 98.37           H  
ATOM   2555  HE3 LYS A 156     -11.146   8.554 -17.762  1.00 98.37           H  
ATOM   2556  NZ  LYS A 156     -11.520   6.995 -19.166  1.00 98.37           N  
ATOM   2557  HZ1 LYS A 156     -10.736   7.204 -19.768  1.00 98.37           H  
ATOM   2558  HZ2 LYS A 156     -11.621   5.990 -19.162  1.00 98.37           H  
ATOM   2559  HZ3 LYS A 156     -12.369   7.383 -19.553  1.00 98.37           H  
ATOM   2560  N   PHE A 157      -7.798   4.414 -12.881  1.00 98.62           N  
ATOM   2561  H   PHE A 157      -8.770   4.208 -13.061  1.00 98.62           H  
ATOM   2562  CA  PHE A 157      -6.929   3.307 -12.512  1.00 98.62           C  
ATOM   2563  HA  PHE A 157      -6.171   3.670 -11.817  1.00 98.62           H  
ATOM   2564  C   PHE A 157      -6.230   2.768 -13.763  1.00 98.62           C  
ATOM   2565  CB  PHE A 157      -7.762   2.231 -11.807  1.00 98.62           C  
ATOM   2566  HB2 PHE A 157      -8.503   2.720 -11.174  1.00 98.62           H  
ATOM   2567  HB3 PHE A 157      -8.307   1.644 -12.546  1.00 98.62           H  
ATOM   2568  O   PHE A 157      -6.867   2.645 -14.808  1.00 98.62           O  
ATOM   2569  CG  PHE A 157      -6.945   1.315 -10.922  1.00 98.62           C  
ATOM   2570  CD1 PHE A 157      -6.518   0.053 -11.371  1.00 98.62           C  
ATOM   2571  HD1 PHE A 157      -6.750  -0.275 -12.373  1.00 98.62           H  
ATOM   2572  CD2 PHE A 157      -6.620   1.734  -9.622  1.00 98.62           C  
ATOM   2573  HD2 PHE A 157      -6.928   2.714  -9.289  1.00 98.62           H  
ATOM   2574  CE1 PHE A 157      -5.790  -0.785 -10.506  1.00 98.62           C  
ATOM   2575  HE1 PHE A 157      -5.463  -1.755 -10.850  1.00 98.62           H  
ATOM   2576  CE2 PHE A 157      -5.912   0.895  -8.749  1.00 98.62           C  
ATOM   2577  HE2 PHE A 157      -5.701   1.218  -7.741  1.00 98.62           H  
ATOM   2578  CZ  PHE A 157      -5.498  -0.370  -9.194  1.00 98.62           C  
ATOM   2579  HZ  PHE A 157      -4.956  -1.024  -8.528  1.00 98.62           H  
ATOM   2580  N   SER A 158      -4.955   2.411 -13.651  1.00 98.48           N  
ATOM   2581  H   SER A 158      -4.481   2.590 -12.778  1.00 98.48           H  
ATOM   2582  CA  SER A 158      -4.169   1.773 -14.714  1.00 98.48           C  
ATOM   2583  HA  SER A 158      -4.814   1.507 -15.551  1.00 98.48           H  
ATOM   2584  C   SER A 158      -3.521   0.501 -14.187  1.00 98.48           C  
ATOM   2585  CB  SER A 158      -3.081   2.715 -15.241  1.00 98.48           C  
ATOM   2586  HB2 SER A 158      -2.425   3.006 -14.420  1.00 98.48           H  
ATOM   2587  HB3 SER A 158      -2.496   2.204 -16.005  1.00 98.48           H  
ATOM   2588  O   SER A 158      -3.146   0.438 -13.015  1.00 98.48           O  
ATOM   2589  OG  SER A 158      -3.666   3.868 -15.801  1.00 98.48           O  
ATOM   2590  HG  SER A 158      -2.980   4.458 -16.123  1.00 98.48           H  
ATOM   2591  N   THR A 159      -3.348  -0.491 -15.055  1.00 98.54           N  
ATOM   2592  H   THR A 159      -3.648  -0.341 -16.008  1.00 98.54           H  
ATOM   2593  CA  THR A 159      -2.638  -1.755 -14.799  1.00 98.54           C  
ATOM   2594  HA  THR A 159      -2.069  -1.660 -13.874  1.00 98.54           H  
ATOM   2595  C   THR A 159      -1.642  -2.032 -15.934  1.00 98.54           C  
ATOM   2596  CB  THR A 159      -3.614  -2.933 -14.636  1.00 98.54           C  
ATOM   2597  HB  THR A 159      -3.060  -3.864 -14.526  1.00 98.54           H  
ATOM   2598  O   THR A 159      -1.703  -1.383 -16.976  1.00 98.54           O  
ATOM   2599  CG2 THR A 159      -4.487  -2.759 -13.397  1.00 98.54           C  
ATOM   2600 HG21 THR A 159      -3.852  -2.561 -12.533  1.00 98.54           H  
ATOM   2601 HG22 THR A 159      -5.182  -1.930 -13.536  1.00 98.54           H  
ATOM   2602 HG23 THR A 159      -5.045  -3.678 -13.216  1.00 98.54           H  
ATOM   2603  OG1 THR A 159      -4.454  -3.040 -15.755  1.00 98.54           O  
ATOM   2604  HG1 THR A 159      -4.227  -3.853 -16.213  1.00 98.54           H  
ATOM   2605  N   PRO A 160      -0.678  -2.960 -15.781  1.00 97.50           N  
ATOM   2606  CA  PRO A 160       0.328  -3.226 -16.816  1.00 97.50           C  
ATOM   2607  HA  PRO A 160       0.942  -2.332 -16.929  1.00 97.50           H  
ATOM   2608  C   PRO A 160      -0.241  -3.610 -18.196  1.00 97.50           C  
ATOM   2609  CB  PRO A 160       1.187  -4.361 -16.249  1.00 97.50           C  
ATOM   2610  HB2 PRO A 160       2.227  -4.275 -16.563  1.00 97.50           H  
ATOM   2611  HB3 PRO A 160       0.778  -5.325 -16.550  1.00 97.50           H  
ATOM   2612  O   PRO A 160       0.448  -3.463 -19.209  1.00 97.50           O  
ATOM   2613  CG  PRO A 160       1.043  -4.212 -14.737  1.00 97.50           C  
ATOM   2614  HG2 PRO A 160       1.741  -3.463 -14.361  1.00 97.50           H  
ATOM   2615  HG3 PRO A 160       1.174  -5.168 -14.229  1.00 97.50           H  
ATOM   2616  CD  PRO A 160      -0.387  -3.724 -14.579  1.00 97.50           C  
ATOM   2617  HD2 PRO A 160      -0.486  -3.132 -13.669  1.00 97.50           H  
ATOM   2618  HD3 PRO A 160      -1.049  -4.589 -14.556  1.00 97.50           H  
ATOM   2619  N   ASP A 161      -1.471  -4.124 -18.235  1.00 98.18           N  
ATOM   2620  H   ASP A 161      -1.963  -4.258 -17.363  1.00 98.18           H  
ATOM   2621  CA  ASP A 161      -2.227  -4.509 -19.428  1.00 98.18           C  
ATOM   2622  HA  ASP A 161      -1.528  -4.642 -20.254  1.00 98.18           H  
ATOM   2623  C   ASP A 161      -3.249  -3.457 -19.901  1.00 98.18           C  
ATOM   2624  CB  ASP A 161      -2.901  -5.874 -19.178  1.00 98.18           C  
ATOM   2625  HB2 ASP A 161      -3.412  -6.183 -20.090  1.00 98.18           H  
ATOM   2626  HB3 ASP A 161      -2.125  -6.611 -18.972  1.00 98.18           H  
ATOM   2627  O   ASP A 161      -3.660  -3.523 -21.058  1.00 98.18           O  
ATOM   2628  CG  ASP A 161      -3.903  -5.892 -18.011  1.00 98.18           C  
ATOM   2629  OD1 ASP A 161      -3.663  -5.203 -16.991  1.00 98.18           O  
ATOM   2630  OD2 ASP A 161      -4.880  -6.666 -18.058  1.00 98.18           O  
ATOM   2631  N   ILE A 162      -3.628  -2.479 -19.063  1.00 98.02           N  
ATOM   2632  H   ILE A 162      -3.201  -2.433 -18.149  1.00 98.02           H  
ATOM   2633  CA  ILE A 162      -4.562  -1.395 -19.418  1.00 98.02           C  
ATOM   2634  HA  ILE A 162      -4.658  -1.367 -20.503  1.00 98.02           H  
ATOM   2635  C   ILE A 162      -4.006  -0.039 -18.982  1.00 98.02           C  
ATOM   2636  CB  ILE A 162      -5.982  -1.629 -18.850  1.00 98.02           C  
ATOM   2637  HB  ILE A 162      -5.929  -1.671 -17.763  1.00 98.02           H  
ATOM   2638  O   ILE A 162      -3.901   0.269 -17.794  1.00 98.02           O  
ATOM   2639  CG1 ILE A 162      -6.534  -2.977 -19.370  1.00 98.02           C  
ATOM   2640 HG12 ILE A 162      -6.308  -3.077 -20.431  1.00 98.02           H  
ATOM   2641 HG13 ILE A 162      -6.024  -3.785 -18.846  1.00 98.02           H  
ATOM   2642  CG2 ILE A 162      -6.906  -0.454 -19.240  1.00 98.02           C  
ATOM   2643 HG21 ILE A 162      -7.025  -0.412 -20.323  1.00 98.02           H  
ATOM   2644 HG22 ILE A 162      -6.499   0.495 -18.891  1.00 98.02           H  
ATOM   2645 HG23 ILE A 162      -7.883  -0.569 -18.772  1.00 98.02           H  
ATOM   2646  CD1 ILE A 162      -8.044  -3.178 -19.205  1.00 98.02           C  
ATOM   2647 HD11 ILE A 162      -8.376  -2.787 -18.244  1.00 98.02           H  
ATOM   2648 HD12 ILE A 162      -8.574  -2.646 -19.995  1.00 98.02           H  
ATOM   2649 HD13 ILE A 162      -8.284  -4.239 -19.276  1.00 98.02           H  
ATOM   2650  N   ASP A 163      -3.715   0.799 -19.972  1.00 97.96           N  
ATOM   2651  H   ASP A 163      -3.897   0.510 -20.923  1.00 97.96           H  
ATOM   2652  CA  ASP A 163      -3.173   2.136 -19.778  1.00 97.96           C  
ATOM   2653  HA  ASP A 163      -2.697   2.185 -18.799  1.00 97.96           H  
ATOM   2654  C   ASP A 163      -4.277   3.202 -19.823  1.00 97.96           C  
ATOM   2655  CB  ASP A 163      -2.084   2.378 -20.831  1.00 97.96           C  
ATOM   2656  HB2 ASP A 163      -2.533   2.473 -21.819  1.00 97.96           H  
ATOM   2657  HB3 ASP A 163      -1.416   1.517 -20.844  1.00 97.96           H  
ATOM   2658  O   ASP A 163      -4.816   3.510 -20.887  1.00 97.96           O  
ATOM   2659  CG  ASP A 163      -1.250   3.617 -20.521  1.00 97.96           C  
ATOM   2660  OD1 ASP A 163      -1.568   4.278 -19.509  1.00 97.96           O  
ATOM   2661  OD2 ASP A 163      -0.229   3.771 -21.230  1.00 97.96           O  
ATOM   2662  N   ASN A 164      -4.625   3.744 -18.656  1.00 97.67           N  
ATOM   2663  H   ASN A 164      -4.143   3.434 -17.825  1.00 97.67           H  
ATOM   2664  CA  ASN A 164      -5.550   4.867 -18.508  1.00 97.67           C  
ATOM   2665  HA  ASN A 164      -5.921   5.165 -19.489  1.00 97.67           H  
ATOM   2666  C   ASN A 164      -4.875   6.106 -17.896  1.00 97.67           C  
ATOM   2667  CB  ASN A 164      -6.735   4.441 -17.632  1.00 97.67           C  
ATOM   2668  HB2 ASN A 164      -6.349   4.152 -16.654  1.00 97.67           H  
ATOM   2669  HB3 ASN A 164      -7.393   5.300 -17.501  1.00 97.67           H  
ATOM   2670  O   ASN A 164      -5.582   7.031 -17.476  1.00 97.67           O  
ATOM   2671  CG  ASN A 164      -7.603   3.349 -18.208  1.00 97.67           C  
ATOM   2672  ND2 ASN A 164      -7.904   2.340 -17.428  1.00 97.67           N  
ATOM   2673 HD21 ASN A 164      -7.485   2.290 -16.510  1.00 97.67           H  
ATOM   2674 HD22 ASN A 164      -8.439   1.578 -17.819  1.00 97.67           H  
ATOM   2675  OD1 ASN A 164      -8.124   3.453 -19.306  1.00 97.67           O  
ATOM   2676  N   ASP A 165      -3.543   6.104 -17.773  1.00 96.09           N  
ATOM   2677  H   ASP A 165      -3.003   5.447 -18.318  1.00 96.09           H  
ATOM   2678  CA  ASP A 165      -2.838   7.244 -17.203  1.00 96.09           C  
ATOM   2679  HA  ASP A 165      -3.454   7.637 -16.394  1.00 96.09           H  
ATOM   2680  C   ASP A 165      -2.744   8.390 -18.227  1.00 96.09           C  
ATOM   2681  CB  ASP A 165      -1.536   6.799 -16.517  1.00 96.09           C  
ATOM   2682  HB2 ASP A 165      -1.148   7.637 -15.939  1.00 96.09           H  
ATOM   2683  HB3 ASP A 165      -1.786   6.014 -15.803  1.00 96.09           H  
ATOM   2684  O   ASP A 165      -3.200   8.284 -19.368  1.00 96.09           O  
ATOM   2685  CG  ASP A 165      -0.419   6.301 -17.431  1.00 96.09           C  
ATOM   2686  OD1 ASP A 165       0.009   7.126 -18.261  1.00 96.09           O  
ATOM   2687  OD2 ASP A 165       0.119   5.204 -17.119  1.00 96.09           O  
ATOM   2688  N   LEU A 166      -2.276   9.556 -17.786  1.00 94.54           N  
ATOM   2689  H   LEU A 166      -1.814   9.580 -16.888  1.00 94.54           H  
ATOM   2690  CA  LEU A 166      -2.214  10.756 -18.621  1.00 94.54           C  
ATOM   2691  HA  LEU A 166      -2.942  10.666 -19.427  1.00 94.54           H  
ATOM   2692  C   LEU A 166      -0.855  10.909 -19.324  1.00 94.54           C  
ATOM   2693  CB  LEU A 166      -2.587  11.991 -17.780  1.00 94.54           C  
ATOM   2694  HB2 LEU A 166      -1.845  12.095 -16.989  1.00 94.54           H  
ATOM   2695  HB3 LEU A 166      -2.516  12.869 -18.423  1.00 94.54           H  
ATOM   2696  O   LEU A 166      -0.646  11.891 -20.043  1.00 94.54           O  
ATOM   2697  CG  LEU A 166      -3.983  11.971 -17.130  1.00 94.54           C  
ATOM   2698  HG  LEU A 166      -4.035  11.163 -16.401  1.00 94.54           H  
ATOM   2699  CD1 LEU A 166      -4.201  13.303 -16.404  1.00 94.54           C  
ATOM   2700 HD11 LEU A 166      -3.444  13.414 -15.627  1.00 94.54           H  
ATOM   2701 HD12 LEU A 166      -4.130  14.130 -17.110  1.00 94.54           H  
ATOM   2702 HD13 LEU A 166      -5.187  13.304 -15.939  1.00 94.54           H  
ATOM   2703  CD2 LEU A 166      -5.116  11.801 -18.146  1.00 94.54           C  
ATOM   2704 HD21 LEU A 166      -6.077  11.861 -17.636  1.00 94.54           H  
ATOM   2705 HD22 LEU A 166      -5.037  10.817 -18.608  1.00 94.54           H  
ATOM   2706 HD23 LEU A 166      -5.048  12.569 -18.916  1.00 94.54           H  
ATOM   2707  N   ASP A 167       0.081   9.971 -19.140  1.00 92.37           N  
ATOM   2708  H   ASP A 167      -0.165   9.100 -18.692  1.00 92.37           H  
ATOM   2709  CA  ASP A 167       1.406  10.049 -19.741  1.00 92.37           C  
ATOM   2710  HA  ASP A 167       1.719  11.094 -19.723  1.00 92.37           H  
ATOM   2711  C   ASP A 167       1.375   9.593 -21.203  1.00 92.37           C  
ATOM   2712  CB  ASP A 167       2.431   9.270 -18.909  1.00 92.37           C  
ATOM   2713  HB2 ASP A 167       2.251   9.475 -17.854  1.00 92.37           H  
ATOM   2714  HB3 ASP A 167       2.295   8.198 -19.053  1.00 92.37           H  
ATOM   2715  O   ASP A 167       1.500   8.420 -21.542  1.00 92.37           O  
ATOM   2716  CG  ASP A 167       3.876   9.661 -19.234  1.00 92.37           C  
ATOM   2717  OD1 ASP A 167       4.260   9.795 -20.424  1.00 92.37           O  
ATOM   2718  OD2 ASP A 167       4.650   9.922 -18.275  1.00 92.37           O  
ATOM   2719  N   GLY A 168       1.302  10.559 -22.119  1.00 90.06           N  
ATOM   2720  H   GLY A 168       1.049  11.479 -21.785  1.00 90.06           H  
ATOM   2721  CA  GLY A 168       1.271  10.279 -23.558  1.00 90.06           C  
ATOM   2722  HA2 GLY A 168       1.102  11.211 -24.097  1.00 90.06           H  
ATOM   2723  HA3 GLY A 168       0.430   9.614 -23.755  1.00 90.06           H  
ATOM   2724  C   GLY A 168       2.528   9.610 -24.141  1.00 90.06           C  
ATOM   2725  O   GLY A 168       2.581   9.400 -25.352  1.00 90.06           O  
ATOM   2726  N   ARG A 169       3.568   9.318 -23.343  1.00 89.10           N  
ATOM   2727  H   ARG A 169       3.442   9.455 -22.350  1.00 89.10           H  
ATOM   2728  CA  ARG A 169       4.820   8.706 -23.827  1.00 89.10           C  
ATOM   2729  HA  ARG A 169       4.791   8.622 -24.913  1.00 89.10           H  
ATOM   2730  C   ARG A 169       5.048   7.290 -23.325  1.00 89.10           C  
ATOM   2731  CB  ARG A 169       6.018   9.572 -23.428  1.00 89.10           C  
ATOM   2732  HB2 ARG A 169       6.039   9.669 -22.342  1.00 89.10           H  
ATOM   2733  HB3 ARG A 169       6.932   9.071 -23.745  1.00 89.10           H  
ATOM   2734  O   ARG A 169       5.757   6.539 -23.997  1.00 89.10           O  
ATOM   2735  CG  ARG A 169       5.969  10.957 -24.082  1.00 89.10           C  
ATOM   2736  HG2 ARG A 169       5.079  11.496 -23.758  1.00 89.10           H  
ATOM   2737  HG3 ARG A 169       5.929  10.838 -25.165  1.00 89.10           H  
ATOM   2738  CD  ARG A 169       7.210  11.768 -23.714  1.00 89.10           C  
ATOM   2739  HD2 ARG A 169       7.178  12.699 -24.279  1.00 89.10           H  
ATOM   2740  HD3 ARG A 169       8.100  11.209 -24.003  1.00 89.10           H  
ATOM   2741  NE  ARG A 169       7.244  12.067 -22.272  1.00 89.10           N  
ATOM   2742  HE  ARG A 169       6.546  11.616 -21.698  1.00 89.10           H  
ATOM   2743  NH1 ARG A 169       9.020  13.514 -22.300  1.00 89.10           N  
ATOM   2744 HH11 ARG A 169       9.582  14.215 -21.840  1.00 89.10           H  
ATOM   2745 HH12 ARG A 169       9.114  13.333 -23.289  1.00 89.10           H  
ATOM   2746  NH2 ARG A 169       7.864  13.187 -20.413  1.00 89.10           N  
ATOM   2747 HH21 ARG A 169       7.176  12.633 -19.923  1.00 89.10           H  
ATOM   2748 HH22 ARG A 169       8.369  13.920 -19.935  1.00 89.10           H  
ATOM   2749  CZ  ARG A 169       8.043  12.920 -21.669  1.00 89.10           C  
ATOM   2750  N   LYS A 170       4.562   6.944 -22.132  1.00 92.78           N  
ATOM   2751  H   LYS A 170       3.940   7.579 -21.653  1.00 92.78           H  
ATOM   2752  CA  LYS A 170       4.831   5.646 -21.503  1.00 92.78           C  
ATOM   2753  HA  LYS A 170       4.935   4.886 -22.278  1.00 92.78           H  
ATOM   2754  C   LYS A 170       3.685   5.236 -20.590  1.00 92.78           C  
ATOM   2755  CB  LYS A 170       6.103   5.701 -20.641  1.00 92.78           C  
ATOM   2756  HB2 LYS A 170       6.229   4.698 -20.233  1.00 92.78           H  
ATOM   2757  HB3 LYS A 170       5.946   6.393 -19.814  1.00 92.78           H  
ATOM   2758  O   LYS A 170       3.214   6.059 -19.833  1.00 92.78           O  
ATOM   2759  CG  LYS A 170       7.396   6.092 -21.374  1.00 92.78           C  
ATOM   2760  HG2 LYS A 170       7.374   7.156 -21.609  1.00 92.78           H  
ATOM   2761  HG3 LYS A 170       7.475   5.520 -22.298  1.00 92.78           H  
ATOM   2762  CD  LYS A 170       8.620   5.779 -20.507  1.00 92.78           C  
ATOM   2763  HD2 LYS A 170       8.497   6.231 -19.523  1.00 92.78           H  
ATOM   2764  HD3 LYS A 170       8.690   4.697 -20.394  1.00 92.78           H  
ATOM   2765  CE  LYS A 170       9.906   6.291 -21.150  1.00 92.78           C  
ATOM   2766  HE2 LYS A 170       9.993   5.849 -22.142  1.00 92.78           H  
ATOM   2767  HE3 LYS A 170       9.827   7.372 -21.270  1.00 92.78           H  
ATOM   2768  NZ  LYS A 170      11.083   5.938 -20.317  1.00 92.78           N  
ATOM   2769  HZ1 LYS A 170      11.139   4.935 -20.213  1.00 92.78           H  
ATOM   2770  HZ2 LYS A 170      11.935   6.262 -20.751  1.00 92.78           H  
ATOM   2771  HZ3 LYS A 170      10.997   6.347 -19.397  1.00 92.78           H  
ATOM   2772  N   SER A 171       3.410   3.937 -20.530  1.00 95.03           N  
ATOM   2773  H   SER A 171       3.804   3.323 -21.229  1.00 95.03           H  
ATOM   2774  CA  SER A 171       2.509   3.371 -19.523  1.00 95.03           C  
ATOM   2775  HA  SER A 171       1.627   4.006 -19.445  1.00 95.03           H  
ATOM   2776  C   SER A 171       3.186   3.298 -18.154  1.00 95.03           C  
ATOM   2777  CB  SER A 171       2.057   1.983 -19.966  1.00 95.03           C  
ATOM   2778  HB2 SER A 171       2.933   1.354 -20.122  1.00 95.03           H  
ATOM   2779  HB3 SER A 171       1.504   2.051 -20.903  1.00 95.03           H  
ATOM   2780  O   SER A 171       4.168   2.564 -17.961  1.00 95.03           O  
ATOM   2781  OG  SER A 171       1.242   1.398 -18.975  1.00 95.03           O  
ATOM   2782  HG  SER A 171       0.429   1.908 -18.969  1.00 95.03           H  
ATOM   2783  N   CYS A 172       2.652   4.027 -17.180  1.00 96.07           N  
ATOM   2784  H   CYS A 172       1.845   4.597 -17.391  1.00 96.07           H  
ATOM   2785  CA  CYS A 172       3.208   4.104 -15.836  1.00 96.07           C  
ATOM   2786  HA  CYS A 172       4.279   4.293 -15.909  1.00 96.07           H  
ATOM   2787  C   CYS A 172       3.053   2.794 -15.072  1.00 96.07           C  
ATOM   2788  CB  CYS A 172       2.548   5.271 -15.103  1.00 96.07           C  
ATOM   2789  HB2 CYS A 172       2.972   5.347 -14.102  1.00 96.07           H  
ATOM   2790  HB3 CYS A 172       1.479   5.080 -15.012  1.00 96.07           H  
ATOM   2791  O   CYS A 172       3.990   2.360 -14.399  1.00 96.07           O  
ATOM   2792  SG  CYS A 172       2.769   6.851 -15.962  1.00 96.07           S  
ATOM   2793  N   ALA A 173       1.921   2.113 -15.243  1.00 96.85           N  
ATOM   2794  H   ALA A 173       1.201   2.519 -15.823  1.00 96.85           H  
ATOM   2795  CA  ALA A 173       1.687   0.811 -14.630  1.00 96.85           C  
ATOM   2796  HA  ALA A 173       1.826   0.899 -13.552  1.00 96.85           H  
ATOM   2797  C   ALA A 173       2.679  -0.258 -15.122  1.00 96.85           C  
ATOM   2798  CB  ALA A 173       0.237   0.421 -14.893  1.00 96.85           C  
ATOM   2799  HB1 ALA A 173       0.060   0.328 -15.965  1.00 96.85           H  
ATOM   2800  HB2 ALA A 173       0.036  -0.529 -14.398  1.00 96.85           H  
ATOM   2801  HB3 ALA A 173      -0.435   1.174 -14.480  1.00 96.85           H  
ATOM   2802  O   ALA A 173       3.118  -1.095 -14.335  1.00 96.85           O  
ATOM   2803  N   ARG A 174       3.127  -0.187 -16.387  1.00 96.06           N  
ATOM   2804  H   ARG A 174       2.718   0.511 -16.992  1.00 96.06           H  
ATOM   2805  CA  ARG A 174       4.188  -1.067 -16.915  1.00 96.06           C  
ATOM   2806  HA  ARG A 174       3.974  -2.093 -16.616  1.00 96.06           H  
ATOM   2807  C   ARG A 174       5.565  -0.751 -16.335  1.00 96.06           C  
ATOM   2808  CB  ARG A 174       4.231  -0.993 -18.448  1.00 96.06           C  
ATOM   2809  HB2 ARG A 174       4.319   0.046 -18.764  1.00 96.06           H  
ATOM   2810  HB3 ARG A 174       5.106  -1.538 -18.803  1.00 96.06           H  
ATOM   2811  O   ARG A 174       6.336  -1.667 -16.069  1.00 96.06           O  
ATOM   2812  CG  ARG A 174       2.983  -1.626 -19.072  1.00 96.06           C  
ATOM   2813  HG2 ARG A 174       2.091  -1.113 -18.713  1.00 96.06           H  
ATOM   2814  HG3 ARG A 174       2.924  -2.665 -18.747  1.00 96.06           H  
ATOM   2815  CD  ARG A 174       3.003  -1.548 -20.604  1.00 96.06           C  
ATOM   2816  HD2 ARG A 174       2.109  -1.012 -20.922  1.00 96.06           H  
ATOM   2817  HD3 ARG A 174       3.880  -0.991 -20.935  1.00 96.06           H  
ATOM   2818  NE  ARG A 174       2.997  -2.891 -21.209  1.00 96.06           N  
ATOM   2819  HE  ARG A 174       2.700  -3.635 -20.594  1.00 96.06           H  
ATOM   2820  NH1 ARG A 174       3.230  -2.243 -23.396  1.00 96.06           N  
ATOM   2821 HH11 ARG A 174       3.234  -2.472 -24.380  1.00 96.06           H  
ATOM   2822 HH12 ARG A 174       3.105  -1.287 -23.095  1.00 96.06           H  
ATOM   2823  NH2 ARG A 174       3.102  -4.417 -22.893  1.00 96.06           N  
ATOM   2824 HH21 ARG A 174       2.933  -5.145 -22.214  1.00 96.06           H  
ATOM   2825 HH22 ARG A 174       3.136  -4.639 -23.878  1.00 96.06           H  
ATOM   2826  CZ  ARG A 174       3.114  -3.177 -22.491  1.00 96.06           C  
ATOM   2827  N   ILE A 175       5.883   0.528 -16.128  1.00 94.16           N  
ATOM   2828  H   ILE A 175       5.200   1.228 -16.382  1.00 94.16           H  
ATOM   2829  CA  ILE A 175       7.164   0.954 -15.536  1.00 94.16           C  
ATOM   2830  HA  ILE A 175       7.980   0.442 -16.046  1.00 94.16           H  
ATOM   2831  C   ILE A 175       7.242   0.564 -14.059  1.00 94.16           C  
ATOM   2832  CB  ILE A 175       7.352   2.477 -15.702  1.00 94.16           C  
ATOM   2833  HB  ILE A 175       6.453   2.977 -15.341  1.00 94.16           H  
ATOM   2834  O   ILE A 175       8.265   0.047 -13.603  1.00 94.16           O  
ATOM   2835  CG1 ILE A 175       7.559   2.826 -17.187  1.00 94.16           C  
ATOM   2836 HG12 ILE A 175       8.581   2.591 -17.483  1.00 94.16           H  
ATOM   2837 HG13 ILE A 175       6.885   2.241 -17.813  1.00 94.16           H  
ATOM   2838  CG2 ILE A 175       8.555   3.001 -14.889  1.00 94.16           C  
ATOM   2839 HG21 ILE A 175       8.381   2.865 -13.821  1.00 94.16           H  
ATOM   2840 HG22 ILE A 175       8.700   4.069 -15.047  1.00 94.16           H  
ATOM   2841 HG23 ILE A 175       9.462   2.463 -15.169  1.00 94.16           H  
ATOM   2842  CD1 ILE A 175       7.273   4.300 -17.462  1.00 94.16           C  
ATOM   2843 HD11 ILE A 175       7.891   4.961 -16.854  1.00 94.16           H  
ATOM   2844 HD12 ILE A 175       6.219   4.506 -17.277  1.00 94.16           H  
ATOM   2845 HD13 ILE A 175       7.487   4.489 -18.514  1.00 94.16           H  
ATOM   2846  N   TYR A 176       6.174   0.845 -13.311  1.00 94.46           N  
ATOM   2847  H   TYR A 176       5.388   1.305 -13.747  1.00 94.46           H  
ATOM   2848  CA  TYR A 176       6.126   0.649 -11.865  1.00 94.46           C  
ATOM   2849  HA  TYR A 176       7.141   0.734 -11.477  1.00 94.46           H  
ATOM   2850  C   TYR A 176       5.663  -0.742 -11.443  1.00 94.46           C  
ATOM   2851  CB  TYR A 176       5.303   1.763 -11.216  1.00 94.46           C  
ATOM   2852  HB2 TYR A 176       5.280   1.595 -10.139  1.00 94.46           H  
ATOM   2853  HB3 TYR A 176       4.279   1.699 -11.584  1.00 94.46           H  
ATOM   2854  O   TYR A 176       5.809  -1.080 -10.269  1.00 94.46           O  
ATOM   2855  CG  TYR A 176       5.849   3.158 -11.455  1.00 94.46           C  
ATOM   2856  CD1 TYR A 176       7.224   3.430 -11.298  1.00 94.46           C  
ATOM   2857  HD1 TYR A 176       7.904   2.648 -10.993  1.00 94.46           H  
ATOM   2858  CD2 TYR A 176       4.972   4.191 -11.827  1.00 94.46           C  
ATOM   2859  HD2 TYR A 176       3.919   3.984 -11.949  1.00 94.46           H  
ATOM   2860  CE1 TYR A 176       7.728   4.717 -11.553  1.00 94.46           C  
ATOM   2861  HE1 TYR A 176       8.787   4.906 -11.456  1.00 94.46           H  
ATOM   2862  CE2 TYR A 176       5.461   5.493 -12.020  1.00 94.46           C  
ATOM   2863  HE2 TYR A 176       4.774   6.303 -12.217  1.00 94.46           H  
ATOM   2864  OH  TYR A 176       7.320   7.004 -12.130  1.00 94.46           O  
ATOM   2865  HH  TYR A 176       8.280   7.019 -12.120  1.00 94.46           H  
ATOM   2866  CZ  TYR A 176       6.841   5.754 -11.909  1.00 94.46           C  
ATOM   2867  N   GLN A 177       5.183  -1.551 -12.394  1.00 95.32           N  
ATOM   2868  H   GLN A 177       5.020  -1.164 -13.312  1.00 95.32           H  
ATOM   2869  CA  GLN A 177       4.802  -2.951 -12.199  1.00 95.32           C  
ATOM   2870  HA  GLN A 177       4.302  -3.290 -13.106  1.00 95.32           H  
ATOM   2871  C   GLN A 177       3.760  -3.113 -11.084  1.00 95.32           C  
ATOM   2872  CB  GLN A 177       6.068  -3.809 -12.029  1.00 95.32           C  
ATOM   2873  HB2 GLN A 177       6.631  -3.486 -11.153  1.00 95.32           H  
ATOM   2874  HB3 GLN A 177       5.775  -4.847 -11.874  1.00 95.32           H  
ATOM   2875  O   GLN A 177       3.932  -3.899 -10.152  1.00 95.32           O  
ATOM   2876  CG  GLN A 177       6.963  -3.719 -13.274  1.00 95.32           C  
ATOM   2877  HG2 GLN A 177       7.411  -2.728 -13.340  1.00 95.32           H  
ATOM   2878  HG3 GLN A 177       6.351  -3.875 -14.162  1.00 95.32           H  
ATOM   2879  CD  GLN A 177       8.078  -4.750 -13.267  1.00 95.32           C  
ATOM   2880  NE2 GLN A 177       7.897  -5.887 -13.888  1.00 95.32           N  
ATOM   2881 HE21 GLN A 177       8.668  -6.530 -13.998  1.00 95.32           H  
ATOM   2882 HE22 GLN A 177       6.959  -6.135 -14.168  1.00 95.32           H  
ATOM   2883  OE1 GLN A 177       9.126  -4.606 -12.657  1.00 95.32           O  
ATOM   2884  N   ALA A 178       2.715  -2.287 -11.154  1.00 97.03           N  
ATOM   2885  H   ALA A 178       2.628  -1.701 -11.972  1.00 97.03           H  
ATOM   2886  CA  ALA A 178       1.638  -2.212 -10.175  1.00 97.03           C  
ATOM   2887  HA  ALA A 178       1.411  -3.212  -9.806  1.00 97.03           H  
ATOM   2888  C   ALA A 178       0.375  -1.624 -10.811  1.00 97.03           C  
ATOM   2889  CB  ALA A 178       2.097  -1.335  -9.002  1.00 97.03           C  
ATOM   2890  HB1 ALA A 178       2.358  -0.338  -9.358  1.00 97.03           H  
ATOM   2891  HB2 ALA A 178       1.297  -1.254  -8.267  1.00 97.03           H  
ATOM   2892  HB3 ALA A 178       2.968  -1.789  -8.529  1.00 97.03           H  
ATOM   2893  O   ALA A 178       0.459  -0.869 -11.780  1.00 97.03           O  
ATOM   2894  N   GLY A 179      -0.786  -1.923 -10.230  1.00 98.07           N  
ATOM   2895  H   GLY A 179      -0.792  -2.592  -9.474  1.00 98.07           H  
ATOM   2896  CA  GLY A 179      -2.027  -1.207 -10.512  1.00 98.07           C  
ATOM   2897  HA2 GLY A 179      -2.887  -1.868 -10.408  1.00 98.07           H  
ATOM   2898  HA3 GLY A 179      -1.996  -0.864 -11.546  1.00 98.07           H  
ATOM   2899  C   GLY A 179      -2.219  -0.016  -9.575  1.00 98.07           C  
ATOM   2900  O   GLY A 179      -2.109  -0.167  -8.352  1.00 98.07           O  
ATOM   2901  N   TRP A 180      -2.501   1.165 -10.126  1.00 97.83           N  
ATOM   2902  H   TRP A 180      -2.634   1.208 -11.126  1.00 97.83           H  
ATOM   2903  CA  TRP A 180      -2.717   2.389  -9.347  1.00 97.83           C  
ATOM   2904  HA  TRP A 180      -3.349   2.150  -8.492  1.00 97.83           H  
ATOM   2905  C   TRP A 180      -3.421   3.478 -10.162  1.00 97.83           C  
ATOM   2906  CB  TRP A 180      -1.364   2.925  -8.850  1.00 97.83           C  
ATOM   2907  HB2 TRP A 180      -0.890   3.457  -9.675  1.00 97.83           H  
ATOM   2908  HB3 TRP A 180      -0.715   2.095  -8.572  1.00 97.83           H  
ATOM   2909  O   TRP A 180      -3.493   3.412 -11.387  1.00 97.83           O  
ATOM   2910  CG  TRP A 180      -1.419   3.847  -7.676  1.00 97.83           C  
ATOM   2911  CD1 TRP A 180      -0.946   5.112  -7.646  1.00 97.83           C  
ATOM   2912  HD1 TRP A 180      -0.469   5.607  -8.480  1.00 97.83           H  
ATOM   2913  CD2 TRP A 180      -1.953   3.588  -6.345  1.00 97.83           C  
ATOM   2914  CE2 TRP A 180      -1.775   4.760  -5.553  1.00 97.83           C  
ATOM   2915  CE3 TRP A 180      -2.568   2.479  -5.729  1.00 97.83           C  
ATOM   2916  HE3 TRP A 180      -2.721   1.578  -6.306  1.00 97.83           H  
ATOM   2917  NE1 TRP A 180      -1.143   5.649  -6.391  1.00 97.83           N  
ATOM   2918  HE1 TRP A 180      -0.792   6.557  -6.121  1.00 97.83           H  
ATOM   2919  CH2 TRP A 180      -2.824   3.721  -3.646  1.00 97.83           C  
ATOM   2920  HH2 TRP A 180      -3.181   3.775  -2.628  1.00 97.83           H  
ATOM   2921  CZ2 TRP A 180      -2.194   4.836  -4.220  1.00 97.83           C  
ATOM   2922  HZ2 TRP A 180      -2.056   5.744  -3.652  1.00 97.83           H  
ATOM   2923  CZ3 TRP A 180      -3.000   2.543  -4.392  1.00 97.83           C  
ATOM   2924  HZ3 TRP A 180      -3.487   1.690  -3.941  1.00 97.83           H  
ATOM   2925  N   TRP A 181      -3.866   4.533  -9.482  1.00 97.50           N  
ATOM   2926  H   TRP A 181      -3.785   4.517  -8.476  1.00 97.50           H  
ATOM   2927  CA  TRP A 181      -4.349   5.771 -10.100  1.00 97.50           C  
ATOM   2928  HA  TRP A 181      -4.927   5.524 -10.990  1.00 97.50           H  
ATOM   2929  C   TRP A 181      -3.184   6.658 -10.555  1.00 97.50           C  
ATOM   2930  CB  TRP A 181      -5.282   6.482  -9.118  1.00 97.50           C  
ATOM   2931  HB2 TRP A 181      -4.724   6.731  -8.216  1.00 97.50           H  
ATOM   2932  HB3 TRP A 181      -5.638   7.411  -9.562  1.00 97.50           H  
ATOM   2933  O   TRP A 181      -2.942   7.730 -10.000  1.00 97.50           O  
ATOM   2934  CG  TRP A 181      -6.468   5.676  -8.722  1.00 97.50           C  
ATOM   2935  CD1 TRP A 181      -7.588   5.514  -9.458  1.00 97.50           C  
ATOM   2936  HD1 TRP A 181      -7.762   5.961 -10.426  1.00 97.50           H  
ATOM   2937  CD2 TRP A 181      -6.655   4.885  -7.515  1.00 97.50           C  
ATOM   2938  CE2 TRP A 181      -7.945   4.282  -7.579  1.00 97.50           C  
ATOM   2939  CE3 TRP A 181      -5.857   4.599  -6.385  1.00 97.50           C  
ATOM   2940  HE3 TRP A 181      -4.872   5.037  -6.305  1.00 97.50           H  
ATOM   2941  NE1 TRP A 181      -8.473   4.704  -8.780  1.00 97.50           N  
ATOM   2942  HE1 TRP A 181      -9.383   4.458  -9.142  1.00 97.50           H  
ATOM   2943  CH2 TRP A 181      -7.623   3.198  -5.445  1.00 97.50           C  
ATOM   2944  HH2 TRP A 181      -8.003   2.576  -4.649  1.00 97.50           H  
ATOM   2945  CZ2 TRP A 181      -8.415   3.428  -6.579  1.00 97.50           C  
ATOM   2946  HZ2 TRP A 181      -9.370   2.938  -6.700  1.00 97.50           H  
ATOM   2947  CZ3 TRP A 181      -6.340   3.769  -5.356  1.00 97.50           C  
ATOM   2948  HZ3 TRP A 181      -5.721   3.570  -4.494  1.00 97.50           H  
ATOM   2949  N   PHE A 182      -2.388   6.182 -11.512  1.00 95.88           N  
ATOM   2950  H   PHE A 182      -2.646   5.316 -11.963  1.00 95.88           H  
ATOM   2951  CA  PHE A 182      -1.253   6.946 -12.029  1.00 95.88           C  
ATOM   2952  HA  PHE A 182      -0.684   7.315 -11.176  1.00 95.88           H  
ATOM   2953  C   PHE A 182      -1.721   8.173 -12.827  1.00 95.88           C  
ATOM   2954  CB  PHE A 182      -0.325   6.046 -12.856  1.00 95.88           C  
ATOM   2955  HB2 PHE A 182      -0.895   5.620 -13.682  1.00 95.88           H  
ATOM   2956  HB3 PHE A 182       0.462   6.663 -13.290  1.00 95.88           H  
ATOM   2957  O   PHE A 182      -2.687   8.110 -13.577  1.00 95.88           O  
ATOM   2958  CG  PHE A 182       0.334   4.928 -12.068  1.00 95.88           C  
ATOM   2959  CD1 PHE A 182       1.235   5.223 -11.025  1.00 95.88           C  
ATOM   2960  HD1 PHE A 182       1.467   6.251 -10.788  1.00 95.88           H  
ATOM   2961  CD2 PHE A 182       0.046   3.586 -12.373  1.00 95.88           C  
ATOM   2962  HD2 PHE A 182      -0.653   3.347 -13.162  1.00 95.88           H  
ATOM   2963  CE1 PHE A 182       1.833   4.185 -10.286  1.00 95.88           C  
ATOM   2964  HE1 PHE A 182       2.515   4.412  -9.480  1.00 95.88           H  
ATOM   2965  CE2 PHE A 182       0.651   2.551 -11.643  1.00 95.88           C  
ATOM   2966  HE2 PHE A 182       0.398   1.525 -11.871  1.00 95.88           H  
ATOM   2967  CZ  PHE A 182       1.547   2.845 -10.602  1.00 95.88           C  
ATOM   2968  HZ  PHE A 182       1.994   2.043 -10.032  1.00 95.88           H  
ATOM   2969  N   SER A 183      -1.013   9.296 -12.663  1.00 93.64           N  
ATOM   2970  H   SER A 183      -0.245   9.277 -12.008  1.00 93.64           H  
ATOM   2971  CA  SER A 183      -1.203  10.495 -13.491  1.00 93.64           C  
ATOM   2972  HA  SER A 183      -2.170  10.444 -13.990  1.00 93.64           H  
ATOM   2973  C   SER A 183      -0.141  10.548 -14.586  1.00 93.64           C  
ATOM   2974  CB  SER A 183      -1.201  11.764 -12.631  1.00 93.64           C  
ATOM   2975  HB2 SER A 183      -0.266  11.828 -12.074  1.00 93.64           H  
ATOM   2976  HB3 SER A 183      -2.021  11.729 -11.913  1.00 93.64           H  
ATOM   2977  O   SER A 183      -0.439  10.296 -15.741  1.00 93.64           O  
ATOM   2978  OG  SER A 183      -1.335  12.911 -13.446  1.00 93.64           O  
ATOM   2979  HG  SER A 183      -2.274  13.093 -13.520  1.00 93.64           H  
ATOM   2980  N   HIS A 184       1.109  10.834 -14.214  1.00 92.54           N  
ATOM   2981  H   HIS A 184       1.296  11.013 -13.238  1.00 92.54           H  
ATOM   2982  CA  HIS A 184       2.257  10.842 -15.115  1.00 92.54           C  
ATOM   2983  HA  HIS A 184       2.021  10.253 -16.001  1.00 92.54           H  
ATOM   2984  C   HIS A 184       3.464  10.219 -14.414  1.00 92.54           C  
ATOM   2985  CB  HIS A 184       2.610  12.274 -15.538  1.00 92.54           C  
ATOM   2986  HB2 HIS A 184       3.519  12.245 -16.138  1.00 92.54           H  
ATOM   2987  HB3 HIS A 184       2.825  12.851 -14.638  1.00 92.54           H  
ATOM   2988  O   HIS A 184       3.659  10.421 -13.212  1.00 92.54           O  
ATOM   2989  CG  HIS A 184       1.556  13.016 -16.316  1.00 92.54           C  
ATOM   2990  CD2 HIS A 184       1.635  13.381 -17.632  1.00 92.54           C  
ATOM   2991  HD2 HIS A 184       2.435  13.131 -18.313  1.00 92.54           H  
ATOM   2992  ND1 HIS A 184       0.394  13.562 -15.813  1.00 92.54           N  
ATOM   2993  HD1 HIS A 184      -0.017  13.379 -14.909  1.00 92.54           H  
ATOM   2994  CE1 HIS A 184      -0.206  14.238 -16.804  1.00 92.54           C  
ATOM   2995  HE1 HIS A 184      -1.161  14.736 -16.725  1.00 92.54           H  
ATOM   2996  NE2 HIS A 184       0.532  14.188 -17.921  1.00 92.54           N  
ATOM   2997  N   CYS A 185       4.311   9.518 -15.162  1.00 89.67           N  
ATOM   2998  H   CYS A 185       4.075   9.371 -16.133  1.00 89.67           H  
ATOM   2999  CA  CYS A 185       5.523   8.864 -14.653  1.00 89.67           C  
ATOM   3000  HA  CYS A 185       5.625   9.044 -13.582  1.00 89.67           H  
ATOM   3001  C   CYS A 185       6.801   9.392 -15.302  1.00 89.67           C  
ATOM   3002  CB  CYS A 185       5.412   7.357 -14.861  1.00 89.67           C  
ATOM   3003  HB2 CYS A 185       6.385   6.890 -14.708  1.00 89.67           H  
ATOM   3004  HB3 CYS A 185       4.720   6.971 -14.113  1.00 89.67           H  
ATOM   3005  O   CYS A 185       7.909   9.045 -14.883  1.00 89.67           O  
ATOM   3006  SG  CYS A 185       4.753   6.858 -16.454  1.00 89.67           S  
ATOM   3007  N   THR A 186       6.674  10.242 -16.319  1.00 82.17           N  
ATOM   3008  H   THR A 186       5.754  10.392 -16.709  1.00 82.17           H  
ATOM   3009  CA  THR A 186       7.803  10.819 -17.037  1.00 82.17           C  
ATOM   3010  HA  THR A 186       8.723  10.544 -16.523  1.00 82.17           H  
ATOM   3011  C   THR A 186       7.757  12.342 -17.066  1.00 82.17           C  
ATOM   3012  CB  THR A 186       7.908  10.259 -18.461  1.00 82.17           C  
ATOM   3013  HB  THR A 186       8.868  10.583 -18.863  1.00 82.17           H  
ATOM   3014  O   THR A 186       6.715  12.975 -16.940  1.00 82.17           O  
ATOM   3015  CG2 THR A 186       7.880   8.737 -18.539  1.00 82.17           C  
ATOM   3016 HG21 THR A 186       6.899   8.361 -18.246  1.00 82.17           H  
ATOM   3017 HG22 THR A 186       8.065   8.449 -19.573  1.00 82.17           H  
ATOM   3018 HG23 THR A 186       8.640   8.316 -17.881  1.00 82.17           H  
ATOM   3019  OG1 THR A 186       6.918  10.770 -19.316  1.00 82.17           O  
ATOM   3020  HG1 THR A 186       6.073  10.406 -19.042  1.00 82.17           H  
ATOM   3021  N   GLY A 187       8.922  12.949 -17.298  1.00 75.04           N  
ATOM   3022  H   GLY A 187       9.761  12.388 -17.306  1.00 75.04           H  
ATOM   3023  CA  GLY A 187       9.050  14.395 -17.464  1.00 75.04           C  
ATOM   3024  HA2 GLY A 187       8.233  14.753 -18.091  1.00 75.04           H  
ATOM   3025  HA3 GLY A 187       9.993  14.621 -17.961  1.00 75.04           H  
ATOM   3026  C   GLY A 187       9.002  15.185 -16.159  1.00 75.04           C  
ATOM   3027  O   GLY A 187       9.095  14.641 -15.061  1.00 75.04           O  
ATOM   3028  N   VAL A 188       8.886  16.503 -16.313  1.00 66.07           N  
ATOM   3029  H   VAL A 188       8.803  16.876 -17.248  1.00 66.07           H  
ATOM   3030  CA  VAL A 188       8.813  17.467 -15.204  1.00 66.07           C  
ATOM   3031  HA  VAL A 188       9.657  17.298 -14.535  1.00 66.07           H  
ATOM   3032  C   VAL A 188       7.559  17.289 -14.342  1.00 66.07           C  
ATOM   3033  CB  VAL A 188       8.902  18.915 -15.730  1.00 66.07           C  
ATOM   3034  HB  VAL A 188       8.644  19.597 -14.920  1.00 66.07           H  
ATOM   3035  O   VAL A 188       7.561  17.683 -13.182  1.00 66.07           O  
ATOM   3036  CG1 VAL A 188      10.337  19.236 -16.166  1.00 66.07           C  
ATOM   3037 HG11 VAL A 188      10.396  20.276 -16.488  1.00 66.07           H  
ATOM   3038 HG12 VAL A 188      11.015  19.098 -15.324  1.00 66.07           H  
ATOM   3039 HG13 VAL A 188      10.645  18.590 -16.988  1.00 66.07           H  
ATOM   3040  CG2 VAL A 188       7.964  19.192 -16.916  1.00 66.07           C  
ATOM   3041 HG21 VAL A 188       8.259  18.631 -17.803  1.00 66.07           H  
ATOM   3042 HG22 VAL A 188       7.995  20.255 -17.156  1.00 66.07           H  
ATOM   3043 HG23 VAL A 188       6.938  18.940 -16.647  1.00 66.07           H  
ATOM   3044  N   THR A 189       6.524  16.642 -14.881  1.00 67.11           N  
ATOM   3045  H   THR A 189       6.578  16.339 -15.843  1.00 67.11           H  
ATOM   3046  CA  THR A 189       5.268  16.314 -14.199  1.00 67.11           C  
ATOM   3047  HA  THR A 189       5.120  17.004 -13.368  1.00 67.11           H  
ATOM   3048  C   THR A 189       5.272  14.911 -13.589  1.00 67.11           C  
ATOM   3049  CB  THR A 189       4.070  16.478 -15.153  1.00 67.11           C  
ATOM   3050  HB  THR A 189       3.154  16.137 -14.671  1.00 67.11           H  
ATOM   3051  O   THR A 189       4.208  14.375 -13.324  1.00 67.11           O  
ATOM   3052  CG2 THR A 189       3.875  17.931 -15.582  1.00 67.11           C  
ATOM   3053 HG21 THR A 189       3.746  18.558 -14.700  1.00 67.11           H  
ATOM   3054 HG22 THR A 189       2.977  18.004 -16.196  1.00 67.11           H  
ATOM   3055 HG23 THR A 189       4.730  18.281 -16.161  1.00 67.11           H  
ATOM   3056  OG1 THR A 189       4.297  15.730 -16.326  1.00 67.11           O  
ATOM   3057  HG1 THR A 189       3.448  15.372 -16.593  1.00 67.11           H  
ATOM   3058  N   ASN A 190       6.426  14.270 -13.353  1.00 73.71           N  
ATOM   3059  H   ASN A 190       7.297  14.701 -13.628  1.00 73.71           H  
ATOM   3060  CA  ASN A 190       6.441  12.955 -12.701  1.00 73.71           C  
ATOM   3061  HA  ASN A 190       5.879  12.266 -13.331  1.00 73.71           H  
ATOM   3062  C   ASN A 190       5.729  13.016 -11.331  1.00 73.71           C  
ATOM   3063  CB  ASN A 190       7.883  12.427 -12.610  1.00 73.71           C  
ATOM   3064  HB2 ASN A 190       8.488  13.124 -12.030  1.00 73.71           H  
ATOM   3065  HB3 ASN A 190       8.294  12.361 -13.617  1.00 73.71           H  
ATOM   3066  O   ASN A 190       6.241  13.584 -10.359  1.00 73.71           O  
ATOM   3067  CG  ASN A 190       7.978  11.053 -11.961  1.00 73.71           C  
ATOM   3068  ND2 ASN A 190       9.122  10.419 -12.033  1.00 73.71           N  
ATOM   3069 HD21 ASN A 190       9.113   9.481 -11.660  1.00 73.71           H  
ATOM   3070 HD22 ASN A 190       9.878  10.793 -12.588  1.00 73.71           H  
ATOM   3071  OD1 ASN A 190       7.060  10.527 -11.356  1.00 73.71           O  
ATOM   3072  N   HIS A 191       4.554  12.388 -11.273  1.00 73.15           N  
ATOM   3073  H   HIS A 191       4.228  11.939 -12.117  1.00 73.15           H  
ATOM   3074  CA  HIS A 191       3.644  12.362 -10.134  1.00 73.15           C  
ATOM   3075  HA  HIS A 191       3.960  13.126  -9.424  1.00 73.15           H  
ATOM   3076  C   HIS A 191       3.714  11.033  -9.378  1.00 73.15           C  
ATOM   3077  CB  HIS A 191       2.217  12.715 -10.587  1.00 73.15           C  
ATOM   3078  HB2 HIS A 191       1.521  12.562  -9.762  1.00 73.15           H  
ATOM   3079  HB3 HIS A 191       1.928  12.044 -11.397  1.00 73.15           H  
ATOM   3080  O   HIS A 191       2.735  10.628  -8.747  1.00 73.15           O  
ATOM   3081  CG  HIS A 191       2.050  14.142 -11.037  1.00 73.15           C  
ATOM   3082  CD2 HIS A 191       1.579  14.571 -12.249  1.00 73.15           C  
ATOM   3083  HD2 HIS A 191       1.275  13.942 -13.073  1.00 73.15           H  
ATOM   3084  ND1 HIS A 191       2.319  15.266 -10.290  1.00 73.15           N  
ATOM   3085  HD1 HIS A 191       2.682  15.283  -9.348  1.00 73.15           H  
ATOM   3086  CE1 HIS A 191       2.037  16.343 -11.042  1.00 73.15           C  
ATOM   3087  HE1 HIS A 191       2.152  17.370 -10.729  1.00 73.15           H  
ATOM   3088  NE2 HIS A 191       1.588  15.970 -12.246  1.00 73.15           N  
ATOM   3089  N   LEU A 192       4.874  10.364  -9.368  1.00 80.13           N  
ATOM   3090  H   LEU A 192       5.608  10.653  -9.998  1.00 80.13           H  
ATOM   3091  CA  LEU A 192       5.138   9.254  -8.450  1.00 80.13           C  
ATOM   3092  HA  LEU A 192       4.266   8.600  -8.480  1.00 80.13           H  
ATOM   3093  C   LEU A 192       5.280   9.759  -7.001  1.00 80.13           C  
ATOM   3094  CB  LEU A 192       6.348   8.445  -8.929  1.00 80.13           C  
ATOM   3095  HB2 LEU A 192       7.245   9.055  -8.820  1.00 80.13           H  
ATOM   3096  HB3 LEU A 192       6.225   8.202  -9.984  1.00 80.13           H  
ATOM   3097  O   LEU A 192       6.338   9.685  -6.377  1.00 80.13           O  
ATOM   3098  CG  LEU A 192       6.501   7.142  -8.125  1.00 80.13           C  
ATOM   3099  HG  LEU A 192       6.440   7.333  -7.054  1.00 80.13           H  
ATOM   3100  CD1 LEU A 192       5.424   6.113  -8.461  1.00 80.13           C  
ATOM   3101 HD11 LEU A 192       4.457   6.436  -8.076  1.00 80.13           H  
ATOM   3102 HD12 LEU A 192       5.678   5.151  -8.015  1.00 80.13           H  
ATOM   3103 HD13 LEU A 192       5.351   5.982  -9.541  1.00 80.13           H  
ATOM   3104  CD2 LEU A 192       7.871   6.547  -8.374  1.00 80.13           C  
ATOM   3105 HD21 LEU A 192       7.988   6.303  -9.430  1.00 80.13           H  
ATOM   3106 HD22 LEU A 192       8.646   7.247  -8.060  1.00 80.13           H  
ATOM   3107 HD23 LEU A 192       7.927   5.642  -7.769  1.00 80.13           H  
ATOM   3108  N   ASN A 193       4.203  10.331  -6.473  1.00 87.95           N  
ATOM   3109  H   ASN A 193       3.398  10.426  -7.076  1.00 87.95           H  
ATOM   3110  CA  ASN A 193       4.099  10.789  -5.096  1.00 87.95           C  
ATOM   3111  HA  ASN A 193       5.075  11.125  -4.746  1.00 87.95           H  
ATOM   3112  C   ASN A 193       3.669   9.633  -4.181  1.00 87.95           C  
ATOM   3113  CB  ASN A 193       3.137  11.984  -5.052  1.00 87.95           C  
ATOM   3114  HB2 ASN A 193       2.967  12.264  -4.012  1.00 87.95           H  
ATOM   3115  HB3 ASN A 193       2.175  11.694  -5.477  1.00 87.95           H  
ATOM   3116  O   ASN A 193       4.191   9.503  -3.076  1.00 87.95           O  
ATOM   3117  CG  ASN A 193       3.649  13.219  -5.776  1.00 87.95           C  
ATOM   3118  ND2 ASN A 193       2.748  14.091  -6.163  1.00 87.95           N  
ATOM   3119 HD21 ASN A 193       3.074  14.972  -6.534  1.00 87.95           H  
ATOM   3120 HD22 ASN A 193       1.777  13.931  -5.934  1.00 87.95           H  
ATOM   3121  OD1 ASN A 193       4.841  13.438  -5.980  1.00 87.95           O  
ATOM   3122  N   ALA A 194       2.795   8.750  -4.670  1.00 94.01           N  
ATOM   3123  H   ALA A 194       2.442   8.880  -5.607  1.00 94.01           H  
ATOM   3124  CA  ALA A 194       2.349   7.553  -3.971  1.00 94.01           C  
ATOM   3125  HA  ALA A 194       3.083   7.299  -3.206  1.00 94.01           H  
ATOM   3126  C   ALA A 194       2.238   6.373  -4.948  1.00 94.01           C  
ATOM   3127  CB  ALA A 194       1.017   7.844  -3.268  1.00 94.01           C  
ATOM   3128  HB1 ALA A 194       0.680   6.956  -2.733  1.00 94.01           H  
ATOM   3129  HB2 ALA A 194       0.259   8.133  -3.996  1.00 94.01           H  
ATOM   3130  HB3 ALA A 194       1.145   8.655  -2.551  1.00 94.01           H  
ATOM   3131  O   ALA A 194       1.698   6.528  -6.044  1.00 94.01           O  
ATOM   3132  N   ASN A 195       2.739   5.209  -4.533  1.00 95.75           N  
ATOM   3133  H   ASN A 195       3.177   5.198  -3.623  1.00 95.75           H  
ATOM   3134  CA  ASN A 195       2.574   3.919  -5.206  1.00 95.75           C  
ATOM   3135  HA  ASN A 195       1.642   3.919  -5.771  1.00 95.75           H  
ATOM   3136  C   ASN A 195       2.477   2.821  -4.139  1.00 95.75           C  
ATOM   3137  CB  ASN A 195       3.734   3.672  -6.192  1.00 95.75           C  
ATOM   3138  HB2 ASN A 195       3.724   4.454  -6.952  1.00 95.75           H  
ATOM   3139  HB3 ASN A 195       4.687   3.695  -5.663  1.00 95.75           H  
ATOM   3140  O   ASN A 195       3.445   2.120  -3.857  1.00 95.75           O  
ATOM   3141  CG  ASN A 195       3.613   2.332  -6.906  1.00 95.75           C  
ATOM   3142  ND2 ASN A 195       4.670   1.856  -7.522  1.00 95.75           N  
ATOM   3143 HD21 ASN A 195       4.565   0.964  -7.983  1.00 95.75           H  
ATOM   3144 HD22 ASN A 195       5.554   2.344  -7.496  1.00 95.75           H  
ATOM   3145  OD1 ASN A 195       2.564   1.706  -6.921  1.00 95.75           O  
ATOM   3146  N   LEU A 196       1.321   2.699  -3.486  1.00 97.29           N  
ATOM   3147  H   LEU A 196       0.545   3.291  -3.748  1.00 97.29           H  
ATOM   3148  CA  LEU A 196       1.147   1.770  -2.359  1.00 97.29           C  
ATOM   3149  HA  LEU A 196       2.039   1.812  -1.734  1.00 97.29           H  
ATOM   3150  C   LEU A 196       1.021   0.302  -2.802  1.00 97.29           C  
ATOM   3151  CB  LEU A 196      -0.054   2.223  -1.515  1.00 97.29           C  
ATOM   3152  HB2 LEU A 196      -0.955   2.182  -2.127  1.00 97.29           H  
ATOM   3153  HB3 LEU A 196      -0.184   1.521  -0.692  1.00 97.29           H  
ATOM   3154  O   LEU A 196       1.187  -0.620  -2.002  1.00 97.29           O  
ATOM   3155  CG  LEU A 196       0.096   3.643  -0.934  1.00 97.29           C  
ATOM   3156  HG  LEU A 196       0.131   4.371  -1.745  1.00 97.29           H  
ATOM   3157  CD1 LEU A 196      -1.116   3.974  -0.071  1.00 97.29           C  
ATOM   3158 HD11 LEU A 196      -2.016   3.986  -0.686  1.00 97.29           H  
ATOM   3159 HD12 LEU A 196      -1.245   3.228   0.714  1.00 97.29           H  
ATOM   3160 HD13 LEU A 196      -0.987   4.959   0.378  1.00 97.29           H  
ATOM   3161  CD2 LEU A 196       1.376   3.787  -0.103  1.00 97.29           C  
ATOM   3162 HD21 LEU A 196       1.506   2.917   0.542  1.00 97.29           H  
ATOM   3163 HD22 LEU A 196       2.239   3.873  -0.762  1.00 97.29           H  
ATOM   3164 HD23 LEU A 196       1.329   4.677   0.524  1.00 97.29           H  
ATOM   3165  N   ASN A 197       0.783   0.089  -4.095  1.00 97.70           N  
ATOM   3166  H   ASN A 197       0.666   0.897  -4.689  1.00 97.70           H  
ATOM   3167  CA  ASN A 197       0.713  -1.220  -4.730  1.00 97.70           C  
ATOM   3168  HA  ASN A 197       0.501  -1.977  -3.975  1.00 97.70           H  
ATOM   3169  C   ASN A 197       2.039  -1.653  -5.370  1.00 97.70           C  
ATOM   3170  CB  ASN A 197      -0.463  -1.206  -5.710  1.00 97.70           C  
ATOM   3171  HB2 ASN A 197      -0.414  -0.312  -6.332  1.00 97.70           H  
ATOM   3172  HB3 ASN A 197      -0.388  -2.069  -6.371  1.00 97.70           H  
ATOM   3173  O   ASN A 197       2.108  -2.741  -5.927  1.00 97.70           O  
ATOM   3174  CG  ASN A 197      -1.810  -1.266  -5.010  1.00 97.70           C  
ATOM   3175  ND2 ASN A 197      -2.873  -1.032  -5.737  1.00 97.70           N  
ATOM   3176 HD21 ASN A 197      -3.777  -1.064  -5.287  1.00 97.70           H  
ATOM   3177 HD22 ASN A 197      -2.761  -0.747  -6.699  1.00 97.70           H  
ATOM   3178  OD1 ASN A 197      -1.923  -1.562  -3.828  1.00 97.70           O  
ATOM   3179  N   GLY A 198       3.109  -0.864  -5.243  1.00 95.54           N  
ATOM   3180  H   GLY A 198       3.005   0.051  -4.829  1.00 95.54           H  
ATOM   3181  CA  GLY A 198       4.435  -1.264  -5.704  1.00 95.54           C  
ATOM   3182  HA2 GLY A 198       5.142  -0.455  -5.519  1.00 95.54           H  
ATOM   3183  HA3 GLY A 198       4.406  -1.438  -6.780  1.00 95.54           H  
ATOM   3184  C   GLY A 198       4.952  -2.536  -5.023  1.00 95.54           C  
ATOM   3185  O   GLY A 198       4.395  -3.047  -4.048  1.00 95.54           O  
ATOM   3186  N   ARG A 199       6.054  -3.079  -5.518  1.00 94.18           N  
ATOM   3187  H   ARG A 199       6.530  -2.555  -6.238  1.00 94.18           H  
ATOM   3188  CA  ARG A 199       6.757  -4.188  -4.855  1.00 94.18           C  
ATOM   3189  HA  ARG A 199       6.017  -4.891  -4.471  1.00 94.18           H  
ATOM   3190  C   ARG A 199       7.552  -3.681  -3.655  1.00 94.18           C  
ATOM   3191  CB  ARG A 199       7.628  -4.938  -5.866  1.00 94.18           C  
ATOM   3192  HB2 ARG A 199       8.197  -5.711  -5.350  1.00 94.18           H  
ATOM   3193  HB3 ARG A 199       6.968  -5.424  -6.585  1.00 94.18           H  
ATOM   3194  O   ARG A 199       7.928  -2.518  -3.591  1.00 94.18           O  
ATOM   3195  CG  ARG A 199       8.594  -4.000  -6.605  1.00 94.18           C  
ATOM   3196  HG2 ARG A 199       9.192  -3.446  -5.881  1.00 94.18           H  
ATOM   3197  HG3 ARG A 199       8.025  -3.287  -7.200  1.00 94.18           H  
ATOM   3198  CD  ARG A 199       9.503  -4.747  -7.570  1.00 94.18           C  
ATOM   3199  HD2 ARG A 199      10.203  -4.035  -8.007  1.00 94.18           H  
ATOM   3200  HD3 ARG A 199      10.061  -5.519  -7.040  1.00 94.18           H  
ATOM   3201  NE  ARG A 199       8.670  -5.343  -8.621  1.00 94.18           N  
ATOM   3202  HE  ARG A 199       7.676  -5.387  -8.451  1.00 94.18           H  
ATOM   3203  NH1 ARG A 199      10.269  -5.626 -10.236  1.00 94.18           N  
ATOM   3204 HH11 ARG A 199      10.892  -5.047  -9.692  1.00 94.18           H  
ATOM   3205 HH12 ARG A 199      10.365  -5.570 -11.240  1.00 94.18           H  
ATOM   3206  NH2 ARG A 199       8.154  -6.220 -10.626  1.00 94.18           N  
ATOM   3207 HH21 ARG A 199       7.173  -6.265 -10.389  1.00 94.18           H  
ATOM   3208 HH22 ARG A 199       8.401  -6.338 -11.598  1.00 94.18           H  
ATOM   3209  CZ  ARG A 199       9.044  -5.731  -9.816  1.00 94.18           C  
ATOM   3210  N   PHE A 200       7.865  -4.556  -2.709  1.00 93.97           N  
ATOM   3211  H   PHE A 200       7.578  -5.519  -2.804  1.00 93.97           H  
ATOM   3212  CA  PHE A 200       8.795  -4.196  -1.640  1.00 93.97           C  
ATOM   3213  HA  PHE A 200       8.548  -3.199  -1.275  1.00 93.97           H  
ATOM   3214  C   PHE A 200      10.230  -4.162  -2.176  1.00 93.97           C  
ATOM   3215  CB  PHE A 200       8.637  -5.164  -0.472  1.00 93.97           C  
ATOM   3216  HB2 PHE A 200       8.660  -6.191  -0.837  1.00 93.97           H  
ATOM   3217  HB3 PHE A 200       9.488  -5.037   0.198  1.00 93.97           H  
ATOM   3218  O   PHE A 200      10.751  -5.187  -2.613  1.00 93.97           O  
ATOM   3219  CG  PHE A 200       7.375  -4.923   0.325  1.00 93.97           C  
ATOM   3220  CD1 PHE A 200       7.366  -3.928   1.320  1.00 93.97           C  
ATOM   3221  HD1 PHE A 200       8.233  -3.306   1.484  1.00 93.97           H  
ATOM   3222  CD2 PHE A 200       6.221  -5.697   0.096  1.00 93.97           C  
ATOM   3223  HD2 PHE A 200       6.214  -6.450  -0.678  1.00 93.97           H  
ATOM   3224  CE1 PHE A 200       6.232  -3.756   2.129  1.00 93.97           C  
ATOM   3225  HE1 PHE A 200       6.226  -3.010   2.910  1.00 93.97           H  
ATOM   3226  CE2 PHE A 200       5.088  -5.527   0.914  1.00 93.97           C  
ATOM   3227  HE2 PHE A 200       4.216  -6.149   0.776  1.00 93.97           H  
ATOM   3228  CZ  PHE A 200       5.109  -4.574   1.947  1.00 93.97           C  
ATOM   3229  HZ  PHE A 200       4.265  -4.471   2.613  1.00 93.97           H  
ATOM   3230  N   ILE A 201      10.867  -2.988  -2.144  1.00 90.62           N  
ATOM   3231  H   ILE A 201      10.347  -2.190  -1.807  1.00 90.62           H  
ATOM   3232  CA  ILE A 201      12.234  -2.762  -2.640  1.00 90.62           C  
ATOM   3233  HA  ILE A 201      12.635  -3.727  -2.949  1.00 90.62           H  
ATOM   3234  C   ILE A 201      13.166  -2.239  -1.550  1.00 90.62           C  
ATOM   3235  CB  ILE A 201      12.287  -1.855  -3.893  1.00 90.62           C  
ATOM   3236  HB  ILE A 201      13.331  -1.802  -4.203  1.00 90.62           H  
ATOM   3237  O   ILE A 201      12.790  -1.410  -0.715  1.00 90.62           O  
ATOM   3238  CG1 ILE A 201      11.841  -0.404  -3.606  1.00 90.62           C  
ATOM   3239 HG12 ILE A 201      12.404  -0.006  -2.762  1.00 90.62           H  
ATOM   3240 HG13 ILE A 201      10.784  -0.407  -3.338  1.00 90.62           H  
ATOM   3241  CG2 ILE A 201      11.514  -2.521  -5.046  1.00 90.62           C  
ATOM   3242 HG21 ILE A 201      10.804  -1.831  -5.503  1.00 90.62           H  
ATOM   3243 HG22 ILE A 201      12.214  -2.877  -5.801  1.00 90.62           H  
ATOM   3244 HG23 ILE A 201      10.974  -3.401  -4.697  1.00 90.62           H  
ATOM   3245  CD1 ILE A 201      12.056   0.574  -4.763  1.00 90.62           C  
ATOM   3246 HD11 ILE A 201      13.105   0.574  -5.059  1.00 90.62           H  
ATOM   3247 HD12 ILE A 201      11.438   0.296  -5.617  1.00 90.62           H  
ATOM   3248 HD13 ILE A 201      11.779   1.579  -4.444  1.00 90.62           H  
ATOM   3249  N   PHE A 202      14.411  -2.709  -1.628  1.00 85.06           N  
ATOM   3250  H   PHE A 202      14.590  -3.428  -2.315  1.00 85.06           H  
ATOM   3251  CA  PHE A 202      15.529  -2.330  -0.757  1.00 85.06           C  
ATOM   3252  HA  PHE A 202      15.272  -1.404  -0.242  1.00 85.06           H  
ATOM   3253  C   PHE A 202      16.813  -2.043  -1.558  1.00 85.06           C  
ATOM   3254  CB  PHE A 202      15.743  -3.429   0.303  1.00 85.06           C  
ATOM   3255  HB2 PHE A 202      16.491  -3.090   1.020  1.00 85.06           H  
ATOM   3256  HB3 PHE A 202      16.137  -4.320  -0.185  1.00 85.06           H  
ATOM   3257  O   PHE A 202      17.892  -1.964  -0.980  1.00 85.06           O  
ATOM   3258  CG  PHE A 202      14.478  -3.794   1.057  1.00 85.06           C  
ATOM   3259  CD1 PHE A 202      14.010  -2.957   2.086  1.00 85.06           C  
ATOM   3260  HD1 PHE A 202      14.592  -2.101   2.393  1.00 85.06           H  
ATOM   3261  CD2 PHE A 202      13.711  -4.903   0.651  1.00 85.06           C  
ATOM   3262  HD2 PHE A 202      14.061  -5.546  -0.144  1.00 85.06           H  
ATOM   3263  CE1 PHE A 202      12.752  -3.191   2.666  1.00 85.06           C  
ATOM   3264  HE1 PHE A 202      12.369  -2.512   3.414  1.00 85.06           H  
ATOM   3265  CE2 PHE A 202      12.450  -5.134   1.224  1.00 85.06           C  
ATOM   3266  HE2 PHE A 202      11.838  -5.947   0.862  1.00 85.06           H  
ATOM   3267  CZ  PHE A 202      11.960  -4.255   2.205  1.00 85.06           C  
ATOM   3268  HZ  PHE A 202      10.950  -4.366   2.573  1.00 85.06           H  
ATOM   3269  N   SER A 203      16.698  -1.906  -2.887  1.00 84.03           N  
ATOM   3270  H   SER A 203      15.768  -1.835  -3.274  1.00 84.03           H  
ATOM   3271  CA  SER A 203      17.808  -1.634  -3.810  1.00 84.03           C  
ATOM   3272  HA  SER A 203      18.695  -1.378  -3.231  1.00 84.03           H  
ATOM   3273  C   SER A 203      17.488  -0.448  -4.718  1.00 84.03           C  
ATOM   3274  CB  SER A 203      18.167  -2.857  -4.673  1.00 84.03           C  
ATOM   3275  HB2 SER A 203      18.416  -3.706  -4.036  1.00 84.03           H  
ATOM   3276  HB3 SER A 203      17.330  -3.117  -5.321  1.00 84.03           H  
ATOM   3277  O   SER A 203      16.326  -0.159  -5.012  1.00 84.03           O  
ATOM   3278  OG  SER A 203      19.291  -2.505  -5.460  1.00 84.03           O  
ATOM   3279  HG  SER A 203      19.459  -3.113  -6.184  1.00 84.03           H  
ATOM   3280  N   ARG A 204      18.543   0.207  -5.212  1.00 86.02           N  
ATOM   3281  H   ARG A 204      19.442  -0.228  -5.058  1.00 86.02           H  
ATOM   3282  CA  ARG A 204      18.452   1.308  -6.175  1.00 86.02           C  
ATOM   3283  HA  ARG A 204      17.664   1.978  -5.832  1.00 86.02           H  
ATOM   3284  C   ARG A 204      18.030   0.864  -7.579  1.00 86.02           C  
ATOM   3285  CB  ARG A 204      19.781   2.071  -6.230  1.00 86.02           C  
ATOM   3286  HB2 ARG A 204      19.744   2.780  -7.057  1.00 86.02           H  
ATOM   3287  HB3 ARG A 204      20.592   1.368  -6.421  1.00 86.02           H  
ATOM   3288  O   ARG A 204      17.564   1.707  -8.338  1.00 86.02           O  
ATOM   3289  CG  ARG A 204      20.053   2.850  -4.937  1.00 86.02           C  
ATOM   3290  HG2 ARG A 204      20.065   2.170  -4.085  1.00 86.02           H  
ATOM   3291  HG3 ARG A 204      19.267   3.592  -4.792  1.00 86.02           H  
ATOM   3292  CD  ARG A 204      21.409   3.552  -5.040  1.00 86.02           C  
ATOM   3293  HD2 ARG A 204      22.185   2.790  -5.122  1.00 86.02           H  
ATOM   3294  HD3 ARG A 204      21.439   4.142  -5.956  1.00 86.02           H  
ATOM   3295  NE  ARG A 204      21.683   4.391  -3.856  1.00 86.02           N  
ATOM   3296  HE  ARG A 204      21.964   3.892  -3.024  1.00 86.02           H  
ATOM   3297  NH1 ARG A 204      21.347   6.454  -4.818  1.00 86.02           N  
ATOM   3298 HH11 ARG A 204      21.068   5.997  -5.675  1.00 86.02           H  
ATOM   3299 HH12 ARG A 204      21.407   7.462  -4.780  1.00 86.02           H  
ATOM   3300  NH2 ARG A 204      22.030   6.321  -2.700  1.00 86.02           N  
ATOM   3301 HH21 ARG A 204      22.382   5.782  -1.922  1.00 86.02           H  
ATOM   3302 HH22 ARG A 204      22.089   7.329  -2.680  1.00 86.02           H  
ATOM   3303  CZ  ARG A 204      21.681   5.712  -3.799  1.00 86.02           C  
ATOM   3304  N   ASP A 205      18.140  -0.427  -7.890  1.00 88.15           N  
ATOM   3305  H   ASP A 205      18.610  -1.034  -7.234  1.00 88.15           H  
ATOM   3306  CA  ASP A 205      17.852  -0.983  -9.224  1.00 88.15           C  
ATOM   3307  HA  ASP A 205      18.435  -0.437  -9.966  1.00 88.15           H  
ATOM   3308  C   ASP A 205      16.372  -0.877  -9.623  1.00 88.15           C  
ATOM   3309  CB  ASP A 205      18.289  -2.455  -9.270  1.00 88.15           C  
ATOM   3310  HB2 ASP A 205      18.186  -2.828 -10.289  1.00 88.15           H  
ATOM   3311  HB3 ASP A 205      17.629  -3.038  -8.627  1.00 88.15           H  
ATOM   3312  O   ASP A 205      16.028  -0.942 -10.799  1.00 88.15           O  
ATOM   3313  CG  ASP A 205      19.735  -2.639  -8.819  1.00 88.15           C  
ATOM   3314  OD1 ASP A 205      20.591  -1.844  -9.263  1.00 88.15           O  
ATOM   3315  OD2 ASP A 205      19.933  -3.487  -7.916  1.00 88.15           O  
ATOM   3316  N   TYR A 206      15.489  -0.676  -8.644  1.00 87.40           N  
ATOM   3317  H   TYR A 206      15.851  -0.615  -7.703  1.00 87.40           H  
ATOM   3318  CA  TYR A 206      14.037  -0.690  -8.819  1.00 87.40           C  
ATOM   3319  HA  TYR A 206      13.802  -0.977  -9.843  1.00 87.40           H  
ATOM   3320  C   TYR A 206      13.416   0.693  -8.603  1.00 87.40           C  
ATOM   3321  CB  TYR A 206      13.447  -1.756  -7.897  1.00 87.40           C  
ATOM   3322  HB2 TYR A 206      13.641  -1.459  -6.867  1.00 87.40           H  
ATOM   3323  HB3 TYR A 206      12.368  -1.792  -8.043  1.00 87.40           H  
ATOM   3324  O   TYR A 206      12.378   0.820  -7.949  1.00 87.40           O  
ATOM   3325  CG  TYR A 206      13.990  -3.149  -8.133  1.00 87.40           C  
ATOM   3326  CD1 TYR A 206      13.624  -3.852  -9.296  1.00 87.40           C  
ATOM   3327  HD1 TYR A 206      12.990  -3.384 -10.034  1.00 87.40           H  
ATOM   3328  CD2 TYR A 206      14.876  -3.730  -7.206  1.00 87.40           C  
ATOM   3329  HD2 TYR A 206      15.175  -3.176  -6.328  1.00 87.40           H  
ATOM   3330  CE1 TYR A 206      14.118  -5.148  -9.521  1.00 87.40           C  
ATOM   3331  HE1 TYR A 206      13.856  -5.692 -10.417  1.00 87.40           H  
ATOM   3332  CE2 TYR A 206      15.391  -5.020  -7.438  1.00 87.40           C  
ATOM   3333  HE2 TYR A 206      16.088  -5.463  -6.743  1.00 87.40           H  
ATOM   3334  OH  TYR A 206      15.488  -6.979  -8.829  1.00 87.40           O  
ATOM   3335  HH  TYR A 206      16.151  -7.241  -8.186  1.00 87.40           H  
ATOM   3336  CZ  TYR A 206      15.004  -5.733  -8.595  1.00 87.40           C  
ATOM   3337  N   TYR A 207      14.069   1.745  -9.109  1.00 88.29           N  
ATOM   3338  H   TYR A 207      14.919   1.565  -9.624  1.00 88.29           H  
ATOM   3339  CA  TYR A 207      13.620   3.130  -8.945  1.00 88.29           C  
ATOM   3340  HA  TYR A 207      13.818   3.431  -7.916  1.00 88.29           H  
ATOM   3341  C   TYR A 207      12.114   3.285  -9.211  1.00 88.29           C  
ATOM   3342  CB  TYR A 207      14.406   4.063  -9.874  1.00 88.29           C  
ATOM   3343  HB2 TYR A 207      15.463   4.011  -9.614  1.00 88.29           H  
ATOM   3344  HB3 TYR A 207      14.303   3.710 -10.900  1.00 88.29           H  
ATOM   3345  O   TYR A 207      11.619   3.018 -10.305  1.00 88.29           O  
ATOM   3346  CG  TYR A 207      13.946   5.512  -9.806  1.00 88.29           C  
ATOM   3347  CD1 TYR A 207      12.966   6.001 -10.690  1.00 88.29           C  
ATOM   3348  HD1 TYR A 207      12.535   5.340 -11.429  1.00 88.29           H  
ATOM   3349  CD2 TYR A 207      14.476   6.368  -8.828  1.00 88.29           C  
ATOM   3350  HD2 TYR A 207      15.183   5.970  -8.116  1.00 88.29           H  
ATOM   3351  CE1 TYR A 207      12.536   7.339 -10.599  1.00 88.29           C  
ATOM   3352  HE1 TYR A 207      11.780   7.718 -11.271  1.00 88.29           H  
ATOM   3353  CE2 TYR A 207      14.089   7.717  -8.757  1.00 88.29           C  
ATOM   3354  HE2 TYR A 207      14.530   8.367  -8.016  1.00 88.29           H  
ATOM   3355  OH  TYR A 207      12.698   9.496  -9.559  1.00 88.29           O  
ATOM   3356  HH  TYR A 207      13.200   9.991  -8.907  1.00 88.29           H  
ATOM   3357  CZ  TYR A 207      13.104   8.202  -9.640  1.00 88.29           C  
ATOM   3358  N   GLY A 208      11.386   3.739  -8.193  1.00 88.24           N  
ATOM   3359  H   GLY A 208      11.848   3.867  -7.304  1.00 88.24           H  
ATOM   3360  CA  GLY A 208       9.966   4.057  -8.274  1.00 88.24           C  
ATOM   3361  HA2 GLY A 208       9.741   4.695  -7.419  1.00 88.24           H  
ATOM   3362  HA3 GLY A 208       9.784   4.619  -9.190  1.00 88.24           H  
ATOM   3363  C   GLY A 208       8.999   2.867  -8.255  1.00 88.24           C  
ATOM   3364  O   GLY A 208       7.791   3.063  -8.146  1.00 88.24           O  
ATOM   3365  N   GLN A 209       9.500   1.633  -8.299  1.00 93.33           N  
ATOM   3366  H   GLN A 209      10.499   1.513  -8.384  1.00 93.33           H  
ATOM   3367  CA  GLN A 209       8.662   0.426  -8.260  1.00 93.33           C  
ATOM   3368  HA  GLN A 209       7.745   0.611  -8.819  1.00 93.33           H  
ATOM   3369  C   GLN A 209       8.241   0.038  -6.833  1.00 93.33           C  
ATOM   3370  CB  GLN A 209       9.397  -0.734  -8.939  1.00 93.33           C  
ATOM   3371  HB2 GLN A 209       8.722  -1.589  -8.978  1.00 93.33           H  
ATOM   3372  HB3 GLN A 209      10.265  -1.008  -8.340  1.00 93.33           H  
ATOM   3373  O   GLN A 209       7.535  -0.947  -6.640  1.00 93.33           O  
ATOM   3374  CG  GLN A 209       9.846  -0.410 -10.372  1.00 93.33           C  
ATOM   3375  HG2 GLN A 209      10.631   0.346 -10.362  1.00 93.33           H  
ATOM   3376  HG3 GLN A 209       8.998  -0.015 -10.932  1.00 93.33           H  
ATOM   3377  CD  GLN A 209      10.374  -1.635 -11.102  1.00 93.33           C  
ATOM   3378  NE2 GLN A 209      10.413  -1.603 -12.412  1.00 93.33           N  
ATOM   3379 HE21 GLN A 209       9.905  -0.877 -12.897  1.00 93.33           H  
ATOM   3380 HE22 GLN A 209      10.594  -2.491 -12.860  1.00 93.33           H  
ATOM   3381  OE1 GLN A 209      10.746  -2.639 -10.510  1.00 93.33           O  
ATOM   3382  N   GLY A 210       8.709   0.780  -5.827  1.00 94.40           N  
ATOM   3383  H   GLY A 210       9.257   1.592  -6.072  1.00 94.40           H  
ATOM   3384  CA  GLY A 210       8.502   0.493  -4.413  1.00 94.40           C  
ATOM   3385  HA2 GLY A 210       8.784  -0.545  -4.234  1.00 94.40           H  
ATOM   3386  HA3 GLY A 210       9.172   1.123  -3.828  1.00 94.40           H  
ATOM   3387  C   GLY A 210       7.085   0.746  -3.899  1.00 94.40           C  
ATOM   3388  O   GLY A 210       6.327   1.489  -4.518  1.00 94.40           O  
ATOM   3389  N   VAL A 211       6.782   0.235  -2.699  1.00 95.99           N  
ATOM   3390  H   VAL A 211       7.437  -0.415  -2.288  1.00 95.99           H  
ATOM   3391  CA  VAL A 211       5.663   0.721  -1.870  1.00 95.99           C  
ATOM   3392  HA  VAL A 211       4.770   0.774  -2.494  1.00 95.99           H  
ATOM   3393  C   VAL A 211       6.013   2.126  -1.371  1.00 95.99           C  
ATOM   3394  CB  VAL A 211       5.333  -0.218  -0.693  1.00 95.99           C  
ATOM   3395  HB  VAL A 211       6.164  -0.231   0.013  1.00 95.99           H  
ATOM   3396  O   VAL A 211       6.665   2.282  -0.337  1.00 95.99           O  
ATOM   3397  CG1 VAL A 211       4.077   0.252   0.048  1.00 95.99           C  
ATOM   3398 HG11 VAL A 211       3.925  -0.372   0.929  1.00 95.99           H  
ATOM   3399 HG12 VAL A 211       3.205   0.171  -0.600  1.00 95.99           H  
ATOM   3400 HG13 VAL A 211       4.188   1.288   0.370  1.00 95.99           H  
ATOM   3401  CG2 VAL A 211       5.073  -1.654  -1.152  1.00 95.99           C  
ATOM   3402 HG21 VAL A 211       4.832  -2.282  -0.294  1.00 95.99           H  
ATOM   3403 HG22 VAL A 211       5.957  -2.065  -1.639  1.00 95.99           H  
ATOM   3404 HG23 VAL A 211       4.236  -1.667  -1.850  1.00 95.99           H  
ATOM   3405  N   ILE A 212       5.661   3.146  -2.151  1.00 95.24           N  
ATOM   3406  H   ILE A 212       5.141   2.919  -2.986  1.00 95.24           H  
ATOM   3407  CA  ILE A 212       6.195   4.506  -2.000  1.00 95.24           C  
ATOM   3408  HA  ILE A 212       7.011   4.483  -1.278  1.00 95.24           H  
ATOM   3409  C   ILE A 212       5.143   5.457  -1.444  1.00 95.24           C  
ATOM   3410  CB  ILE A 212       6.799   4.996  -3.337  1.00 95.24           C  
ATOM   3411  HB  ILE A 212       6.105   4.738  -4.136  1.00 95.24           H  
ATOM   3412  O   ILE A 212       4.016   5.520  -1.934  1.00 95.24           O  
ATOM   3413  CG1 ILE A 212       8.140   4.268  -3.577  1.00 95.24           C  
ATOM   3414 HG12 ILE A 212       8.050   3.219  -3.294  1.00 95.24           H  
ATOM   3415 HG13 ILE A 212       8.913   4.705  -2.944  1.00 95.24           H  
ATOM   3416  CG2 ILE A 212       7.029   6.523  -3.389  1.00 95.24           C  
ATOM   3417 HG21 ILE A 212       6.080   7.052  -3.302  1.00 95.24           H  
ATOM   3418 HG22 ILE A 212       7.460   6.811  -4.348  1.00 95.24           H  
ATOM   3419 HG23 ILE A 212       7.696   6.837  -2.587  1.00 95.24           H  
ATOM   3420  CD1 ILE A 212       8.598   4.314  -5.035  1.00 95.24           C  
ATOM   3421 HD11 ILE A 212       8.821   5.338  -5.336  1.00 95.24           H  
ATOM   3422 HD12 ILE A 212       7.813   3.907  -5.671  1.00 95.24           H  
ATOM   3423 HD13 ILE A 212       9.500   3.712  -5.146  1.00 95.24           H  
ATOM   3424  N   TRP A 213       5.586   6.272  -0.491  1.00 95.74           N  
ATOM   3425  H   TRP A 213       6.526   6.118  -0.155  1.00 95.74           H  
ATOM   3426  CA  TRP A 213       4.956   7.522  -0.088  1.00 95.74           C  
ATOM   3427  HA  TRP A 213       4.206   7.820  -0.822  1.00 95.74           H  
ATOM   3428  C   TRP A 213       6.054   8.581  -0.030  1.00 95.74           C  
ATOM   3429  CB  TRP A 213       4.267   7.335   1.263  1.00 95.74           C  
ATOM   3430  HB2 TRP A 213       3.641   6.445   1.203  1.00 95.74           H  
ATOM   3431  HB3 TRP A 213       5.005   7.158   2.045  1.00 95.74           H  
ATOM   3432  O   TRP A 213       6.805   8.648   0.940  1.00 95.74           O  
ATOM   3433  CG  TRP A 213       3.384   8.472   1.654  1.00 95.74           C  
ATOM   3434  CD1 TRP A 213       3.736   9.591   2.324  1.00 95.74           C  
ATOM   3435  HD1 TRP A 213       4.732   9.810   2.680  1.00 95.74           H  
ATOM   3436  CD2 TRP A 213       1.955   8.586   1.415  1.00 95.74           C  
ATOM   3437  CE2 TRP A 213       1.485   9.790   2.016  1.00 95.74           C  
ATOM   3438  CE3 TRP A 213       1.017   7.777   0.745  1.00 95.74           C  
ATOM   3439  HE3 TRP A 213       1.353   6.869   0.267  1.00 95.74           H  
ATOM   3440  NE1 TRP A 213       2.614  10.364   2.557  1.00 95.74           N  
ATOM   3441  HE1 TRP A 213       2.617  11.193   3.134  1.00 95.74           H  
ATOM   3442  CH2 TRP A 213      -0.776   9.324   1.305  1.00 95.74           C  
ATOM   3443  HH2 TRP A 213      -1.826   9.571   1.248  1.00 95.74           H  
ATOM   3444  CZ2 TRP A 213       0.135  10.166   1.969  1.00 95.74           C  
ATOM   3445  HZ2 TRP A 213      -0.190  11.083   2.439  1.00 95.74           H  
ATOM   3446  CZ3 TRP A 213      -0.338   8.140   0.693  1.00 95.74           C  
ATOM   3447  HZ3 TRP A 213      -1.046   7.509   0.177  1.00 95.74           H  
ATOM   3448  N   LYS A 214       6.210   9.368  -1.096  1.00 92.67           N  
ATOM   3449  H   LYS A 214       5.502   9.301  -1.813  1.00 92.67           H  
ATOM   3450  CA  LYS A 214       7.428  10.134  -1.428  1.00 92.67           C  
ATOM   3451  HA  LYS A 214       8.245   9.433  -1.605  1.00 92.67           H  
ATOM   3452  C   LYS A 214       7.930  11.084  -0.334  1.00 92.67           C  
ATOM   3453  CB  LYS A 214       7.126  10.883  -2.732  1.00 92.67           C  
ATOM   3454  HB2 LYS A 214       6.255  11.517  -2.569  1.00 92.67           H  
ATOM   3455  HB3 LYS A 214       6.864  10.144  -3.489  1.00 92.67           H  
ATOM   3456  O   LYS A 214       9.119  11.381  -0.289  1.00 92.67           O  
ATOM   3457  CG  LYS A 214       8.265  11.751  -3.291  1.00 92.67           C  
ATOM   3458  HG2 LYS A 214       8.556  12.512  -2.567  1.00 92.67           H  
ATOM   3459  HG3 LYS A 214       9.123  11.126  -3.537  1.00 92.67           H  
ATOM   3460  CD  LYS A 214       7.738  12.447  -4.548  1.00 92.67           C  
ATOM   3461  HD2 LYS A 214       7.445  11.688  -5.272  1.00 92.67           H  
ATOM   3462  HD3 LYS A 214       6.853  13.021  -4.276  1.00 92.67           H  
ATOM   3463  CE  LYS A 214       8.746  13.388  -5.203  1.00 92.67           C  
ATOM   3464  HE2 LYS A 214       9.027  14.156  -4.482  1.00 92.67           H  
ATOM   3465  HE3 LYS A 214       9.636  12.824  -5.481  1.00 92.67           H  
ATOM   3466  NZ  LYS A 214       8.116  14.003  -6.400  1.00 92.67           N  
ATOM   3467  HZ1 LYS A 214       7.905  13.300  -7.094  1.00 92.67           H  
ATOM   3468  HZ2 LYS A 214       8.691  14.719  -6.818  1.00 92.67           H  
ATOM   3469  HZ3 LYS A 214       7.219  14.396  -6.154  1.00 92.67           H  
ATOM   3470  N   ASN A 215       7.052  11.576   0.539  1.00 91.79           N  
ATOM   3471  H   ASN A 215       6.079  11.333   0.420  1.00 91.79           H  
ATOM   3472  CA  ASN A 215       7.452  12.406   1.679  1.00 91.79           C  
ATOM   3473  HA  ASN A 215       8.184  13.141   1.345  1.00 91.79           H  
ATOM   3474  C   ASN A 215       8.134  11.601   2.807  1.00 91.79           C  
ATOM   3475  CB  ASN A 215       6.206  13.152   2.174  1.00 91.79           C  
ATOM   3476  HB2 ASN A 215       5.827  13.795   1.379  1.00 91.79           H  
ATOM   3477  HB3 ASN A 215       5.428  12.438   2.445  1.00 91.79           H  
ATOM   3478  O   ASN A 215       8.977  12.141   3.514  1.00 91.79           O  
ATOM   3479  CG  ASN A 215       6.495  14.009   3.389  1.00 91.79           C  
ATOM   3480  ND2 ASN A 215       6.999  15.206   3.203  1.00 91.79           N  
ATOM   3481 HD21 ASN A 215       7.102  15.767   4.036  1.00 91.79           H  
ATOM   3482 HD22 ASN A 215       7.153  15.576   2.276  1.00 91.79           H  
ATOM   3483  OD1 ASN A 215       6.246  13.609   4.512  1.00 91.79           O  
ATOM   3484  N   ILE A 216       7.791  10.320   2.954  1.00 93.81           N  
ATOM   3485  H   ILE A 216       7.162   9.923   2.271  1.00 93.81           H  
ATOM   3486  CA  ILE A 216       8.321   9.411   3.982  1.00 93.81           C  
ATOM   3487  HA  ILE A 216       8.715   9.988   4.819  1.00 93.81           H  
ATOM   3488  C   ILE A 216       9.472   8.574   3.410  1.00 93.81           C  
ATOM   3489  CB  ILE A 216       7.178   8.504   4.503  1.00 93.81           C  
ATOM   3490  HB  ILE A 216       6.748   7.978   3.651  1.00 93.81           H  
ATOM   3491  O   ILE A 216      10.505   8.379   4.050  1.00 93.81           O  
ATOM   3492  CG1 ILE A 216       6.058   9.325   5.184  1.00 93.81           C  
ATOM   3493 HG12 ILE A 216       6.406   9.687   6.151  1.00 93.81           H  
ATOM   3494 HG13 ILE A 216       5.810  10.198   4.580  1.00 93.81           H  
ATOM   3495  CG2 ILE A 216       7.718   7.449   5.485  1.00 93.81           C  
ATOM   3496 HG21 ILE A 216       8.209   7.938   6.326  1.00 93.81           H  
ATOM   3497 HG22 ILE A 216       6.910   6.823   5.865  1.00 93.81           H  
ATOM   3498 HG23 ILE A 216       8.429   6.789   4.987  1.00 93.81           H  
ATOM   3499  CD1 ILE A 216       4.766   8.517   5.381  1.00 93.81           C  
ATOM   3500 HD11 ILE A 216       4.443   8.079   4.437  1.00 93.81           H  
ATOM   3501 HD12 ILE A 216       4.921   7.711   6.098  1.00 93.81           H  
ATOM   3502 HD13 ILE A 216       3.979   9.170   5.758  1.00 93.81           H  
ATOM   3503  N   THR A 217       9.294   8.068   2.191  1.00 92.88           N  
ATOM   3504  H   THR A 217       8.433   8.283   1.709  1.00 92.88           H  
ATOM   3505  CA  THR A 217      10.227   7.169   1.515  1.00 92.88           C  
ATOM   3506  HA  THR A 217      10.950   6.793   2.238  1.00 92.88           H  
ATOM   3507  C   THR A 217      10.985   7.894   0.411  1.00 92.88           C  
ATOM   3508  CB  THR A 217       9.500   5.956   0.915  1.00 92.88           C  
ATOM   3509  HB  THR A 217      10.252   5.294   0.486  1.00 92.88           H  
ATOM   3510  O   THR A 217      10.431   8.749  -0.274  1.00 92.88           O  
ATOM   3511  CG2 THR A 217       8.701   5.180   1.954  1.00 92.88           C  
ATOM   3512 HG21 THR A 217       8.310   4.275   1.488  1.00 92.88           H  
ATOM   3513 HG22 THR A 217       9.345   4.905   2.789  1.00 92.88           H  
ATOM   3514 HG23 THR A 217       7.868   5.783   2.316  1.00 92.88           H  
ATOM   3515  OG1 THR A 217       8.596   6.337  -0.100  1.00 92.88           O  
ATOM   3516  HG1 THR A 217       9.104   6.818  -0.757  1.00 92.88           H  
ATOM   3517  N   SER A 218      12.221   7.479   0.124  1.00 86.16           N  
ATOM   3518  H   SER A 218      12.600   6.700   0.642  1.00 86.16           H  
ATOM   3519  CA  SER A 218      12.829   7.826  -1.167  1.00 86.16           C  
ATOM   3520  HA  SER A 218      12.569   8.860  -1.390  1.00 86.16           H  
ATOM   3521  C   SER A 218      12.259   6.928  -2.279  1.00 86.16           C  
ATOM   3522  CB  SER A 218      14.357   7.754  -1.096  1.00 86.16           C  
ATOM   3523  HB2 SER A 218      14.776   8.420  -1.851  1.00 86.16           H  
ATOM   3524  HB3 SER A 218      14.693   8.093  -0.116  1.00 86.16           H  
ATOM   3525  O   SER A 218      11.727   5.860  -1.979  1.00 86.16           O  
ATOM   3526  OG  SER A 218      14.824   6.444  -1.346  1.00 86.16           O  
ATOM   3527  HG  SER A 218      15.747   6.389  -1.087  1.00 86.16           H  
ATOM   3528  N   PRO A 219      12.437   7.271  -3.567  1.00 85.55           N  
ATOM   3529  CA  PRO A 219      12.053   6.393  -4.679  1.00 85.55           C  
ATOM   3530  HA  PRO A 219      10.978   6.218  -4.627  1.00 85.55           H  
ATOM   3531  C   PRO A 219      12.769   5.029  -4.718  1.00 85.55           C  
ATOM   3532  CB  PRO A 219      12.376   7.195  -5.942  1.00 85.55           C  
ATOM   3533  HB2 PRO A 219      11.665   6.993  -6.743  1.00 85.55           H  
ATOM   3534  HB3 PRO A 219      13.391   6.960  -6.261  1.00 85.55           H  
ATOM   3535  O   PRO A 219      12.483   4.221  -5.596  1.00 85.55           O  
ATOM   3536  CG  PRO A 219      12.324   8.649  -5.482  1.00 85.55           C  
ATOM   3537  HG2 PRO A 219      11.289   8.988  -5.451  1.00 85.55           H  
ATOM   3538  HG3 PRO A 219      12.926   9.300  -6.117  1.00 85.55           H  
ATOM   3539  CD  PRO A 219      12.881   8.564  -4.065  1.00 85.55           C  
ATOM   3540  HD2 PRO A 219      13.970   8.590  -4.093  1.00 85.55           H  
ATOM   3541  HD3 PRO A 219      12.491   9.388  -3.468  1.00 85.55           H  
ATOM   3542  N   TYR A 220      13.728   4.787  -3.819  1.00 88.55           N  
ATOM   3543  H   TYR A 220      13.880   5.479  -3.099  1.00 88.55           H  
ATOM   3544  CA  TYR A 220      14.566   3.585  -3.772  1.00 88.55           C  
ATOM   3545  HA  TYR A 220      14.426   3.003  -4.683  1.00 88.55           H  
ATOM   3546  C   TYR A 220      14.243   2.659  -2.590  1.00 88.55           C  
ATOM   3547  CB  TYR A 220      16.035   4.018  -3.695  1.00 88.55           C  
ATOM   3548  HB2 TYR A 220      16.225   4.438  -2.707  1.00 88.55           H  
ATOM   3549  HB3 TYR A 220      16.659   3.129  -3.786  1.00 88.55           H  
ATOM   3550  O   TYR A 220      14.807   1.572  -2.497  1.00 88.55           O  
ATOM   3551  CG  TYR A 220      16.478   5.017  -4.747  1.00 88.55           C  
ATOM   3552  CD1 TYR A 220      16.726   4.582  -6.061  1.00 88.55           C  
ATOM   3553  HD1 TYR A 220      16.512   3.564  -6.352  1.00 88.55           H  
ATOM   3554  CD2 TYR A 220      16.665   6.374  -4.413  1.00 88.55           C  
ATOM   3555  HD2 TYR A 220      16.451   6.715  -3.411  1.00 88.55           H  
ATOM   3556  CE1 TYR A 220      17.244   5.474  -7.013  1.00 88.55           C  
ATOM   3557  HE1 TYR A 220      17.456   5.134  -8.016  1.00 88.55           H  
ATOM   3558  CE2 TYR A 220      17.101   7.291  -5.389  1.00 88.55           C  
ATOM   3559  HE2 TYR A 220      17.214   8.337  -5.142  1.00 88.55           H  
ATOM   3560  OH  TYR A 220      17.808   7.709  -7.647  1.00 88.55           O  
ATOM   3561  HH  TYR A 220      17.825   8.623  -7.354  1.00 88.55           H  
ATOM   3562  CZ  TYR A 220      17.396   6.837  -6.692  1.00 88.55           C  
ATOM   3563  N   TYR A 221      13.380   3.088  -1.665  1.00 91.64           N  
ATOM   3564  H   TYR A 221      12.867   3.943  -1.829  1.00 91.64           H  
ATOM   3565  CA  TYR A 221      13.024   2.315  -0.477  1.00 91.64           C  
ATOM   3566  HA  TYR A 221      13.393   1.294  -0.581  1.00 91.64           H  
ATOM   3567  C   TYR A 221      11.513   2.237  -0.335  1.00 91.64           C  
ATOM   3568  CB  TYR A 221      13.655   2.919   0.785  1.00 91.64           C  
ATOM   3569  HB2 TYR A 221      13.297   2.363   1.651  1.00 91.64           H  
ATOM   3570  HB3 TYR A 221      13.313   3.948   0.893  1.00 91.64           H  
ATOM   3571  O   TYR A 221      10.804   3.204  -0.594  1.00 91.64           O  
ATOM   3572  CG  TYR A 221      15.171   2.877   0.795  1.00 91.64           C  
ATOM   3573  CD1 TYR A 221      15.844   1.655   0.982  1.00 91.64           C  
ATOM   3574  HD1 TYR A 221      15.281   0.744   1.117  1.00 91.64           H  
ATOM   3575  CD2 TYR A 221      15.908   4.059   0.601  1.00 91.64           C  
ATOM   3576  HD2 TYR A 221      15.376   4.994   0.511  1.00 91.64           H  
ATOM   3577  CE1 TYR A 221      17.251   1.613   0.951  1.00 91.64           C  
ATOM   3578  HE1 TYR A 221      17.774   0.675   1.067  1.00 91.64           H  
ATOM   3579  CE2 TYR A 221      17.315   4.023   0.548  1.00 91.64           C  
ATOM   3580  HE2 TYR A 221      17.879   4.930   0.392  1.00 91.64           H  
ATOM   3581  OH  TYR A 221      19.344   2.754   0.697  1.00 91.64           O  
ATOM   3582  HH  TYR A 221      19.739   3.620   0.569  1.00 91.64           H  
ATOM   3583  CZ  TYR A 221      17.987   2.793   0.721  1.00 91.64           C  
ATOM   3584  N   SER A 222      11.027   1.080   0.097  1.00 94.75           N  
ATOM   3585  H   SER A 222      11.663   0.316   0.276  1.00 94.75           H  
ATOM   3586  CA  SER A 222       9.612   0.886   0.404  1.00 94.75           C  
ATOM   3587  HA  SER A 222       9.014   1.548  -0.223  1.00 94.75           H  
ATOM   3588  C   SER A 222       9.280   1.208   1.855  1.00 94.75           C  
ATOM   3589  CB  SER A 222       9.216  -0.547   0.077  1.00 94.75           C  
ATOM   3590  HB2 SER A 222       9.889  -1.242   0.579  1.00 94.75           H  
ATOM   3591  HB3 SER A 222       8.193  -0.749   0.394  1.00 94.75           H  
ATOM   3592  O   SER A 222      10.114   1.045   2.750  1.00 94.75           O  
ATOM   3593  OG  SER A 222       9.325  -0.686  -1.319  1.00 94.75           O  
ATOM   3594  HG  SER A 222      10.026  -0.090  -1.594  1.00 94.75           H  
ATOM   3595  N   LEU A 223       8.023   1.584   2.086  1.00 95.08           N  
ATOM   3596  H   LEU A 223       7.426   1.756   1.289  1.00 95.08           H  
ATOM   3597  CA  LEU A 223       7.386   1.454   3.391  1.00 95.08           C  
ATOM   3598  HA  LEU A 223       7.860   2.139   4.095  1.00 95.08           H  
ATOM   3599  C   LEU A 223       7.574   0.022   3.919  1.00 95.08           C  
ATOM   3600  CB  LEU A 223       5.893   1.808   3.274  1.00 95.08           C  
ATOM   3601  HB2 LEU A 223       5.407   1.585   4.224  1.00 95.08           H  
ATOM   3602  HB3 LEU A 223       5.445   1.162   2.519  1.00 95.08           H  
ATOM   3603  O   LEU A 223       7.634  -0.939   3.148  1.00 95.08           O  
ATOM   3604  CG  LEU A 223       5.596   3.278   2.914  1.00 95.08           C  
ATOM   3605  HG  LEU A 223       6.105   3.551   1.990  1.00 95.08           H  
ATOM   3606  CD1 LEU A 223       4.097   3.455   2.699  1.00 95.08           C  
ATOM   3607 HD11 LEU A 223       3.561   3.135   3.592  1.00 95.08           H  
ATOM   3608 HD12 LEU A 223       3.868   4.500   2.495  1.00 95.08           H  
ATOM   3609 HD13 LEU A 223       3.762   2.857   1.851  1.00 95.08           H  
ATOM   3610  CD2 LEU A 223       6.028   4.235   4.026  1.00 95.08           C  
ATOM   3611 HD21 LEU A 223       5.593   3.926   4.977  1.00 95.08           H  
ATOM   3612 HD22 LEU A 223       7.115   4.241   4.104  1.00 95.08           H  
ATOM   3613 HD23 LEU A 223       5.696   5.247   3.794  1.00 95.08           H  
ATOM   3614  N   HIS A 224       7.676  -0.131   5.238  1.00 93.09           N  
ATOM   3615  H   HIS A 224       7.521   0.674   5.828  1.00 93.09           H  
ATOM   3616  CA  HIS A 224       7.718  -1.452   5.869  1.00 93.09           C  
ATOM   3617  HA  HIS A 224       8.398  -2.096   5.311  1.00 93.09           H  
ATOM   3618  C   HIS A 224       6.350  -2.125   5.836  1.00 93.09           C  
ATOM   3619  CB  HIS A 224       8.212  -1.343   7.318  1.00 93.09           C  
ATOM   3620  HB2 HIS A 224       7.636  -0.582   7.845  1.00 93.09           H  
ATOM   3621  HB3 HIS A 224       8.022  -2.294   7.814  1.00 93.09           H  
ATOM   3622  O   HIS A 224       6.288  -3.336   5.625  1.00 93.09           O  
ATOM   3623  CG  HIS A 224       9.681  -1.045   7.476  1.00 93.09           C  
ATOM   3624  CD2 HIS A 224      10.626  -0.934   6.488  1.00 93.09           C  
ATOM   3625  HD2 HIS A 224      10.452  -0.993   5.424  1.00 93.09           H  
ATOM   3626  ND1 HIS A 224      10.336  -0.914   8.681  1.00 93.09           N  
ATOM   3627  HD1 HIS A 224       9.940  -1.045   9.601  1.00 93.09           H  
ATOM   3628  CE1 HIS A 224      11.644  -0.748   8.427  1.00 93.09           C  
ATOM   3629  HE1 HIS A 224      12.412  -0.672   9.182  1.00 93.09           H  
ATOM   3630  NE2 HIS A 224      11.866  -0.740   7.103  1.00 93.09           N  
ATOM   3631  N   SER A 225       5.287  -1.340   6.017  1.00 93.95           N  
ATOM   3632  H   SER A 225       5.427  -0.361   6.219  1.00 93.95           H  
ATOM   3633  CA  SER A 225       3.908  -1.773   5.833  1.00 93.95           C  
ATOM   3634  HA  SER A 225       3.895  -2.485   5.007  1.00 93.95           H  
ATOM   3635  C   SER A 225       2.994  -0.609   5.459  1.00 93.95           C  
ATOM   3636  CB  SER A 225       3.369  -2.477   7.085  1.00 93.95           C  
ATOM   3637  HB2 SER A 225       2.350  -2.809   6.886  1.00 93.95           H  
ATOM   3638  HB3 SER A 225       3.980  -3.354   7.301  1.00 93.95           H  
ATOM   3639  O   SER A 225       3.303   0.555   5.738  1.00 93.95           O  
ATOM   3640  OG  SER A 225       3.356  -1.622   8.212  1.00 93.95           O  
ATOM   3641  HG  SER A 225       2.510  -1.722   8.654  1.00 93.95           H  
ATOM   3642  N   VAL A 226       1.862  -0.938   4.837  1.00 95.99           N  
ATOM   3643  H   VAL A 226       1.691  -1.913   4.638  1.00 95.99           H  
ATOM   3644  CA  VAL A 226       0.756  -0.011   4.591  1.00 95.99           C  
ATOM   3645  HA  VAL A 226       0.769   0.714   5.404  1.00 95.99           H  
ATOM   3646  C   VAL A 226      -0.588  -0.738   4.649  1.00 95.99           C  
ATOM   3647  CB  VAL A 226       0.949   0.781   3.280  1.00 95.99           C  
ATOM   3648  HB  VAL A 226       1.888   1.328   3.364  1.00 95.99           H  
ATOM   3649  O   VAL A 226      -0.697  -1.891   4.235  1.00 95.99           O  
ATOM   3650  CG1 VAL A 226       1.044  -0.096   2.029  1.00 95.99           C  
ATOM   3651 HG11 VAL A 226       1.932  -0.723   2.102  1.00 95.99           H  
ATOM   3652 HG12 VAL A 226       1.137   0.529   1.142  1.00 95.99           H  
ATOM   3653 HG13 VAL A 226       0.151  -0.715   1.936  1.00 95.99           H  
ATOM   3654  CG2 VAL A 226      -0.154   1.819   3.060  1.00 95.99           C  
ATOM   3655 HG21 VAL A 226      -0.336   2.374   3.980  1.00 95.99           H  
ATOM   3656 HG22 VAL A 226       0.165   2.530   2.298  1.00 95.99           H  
ATOM   3657 HG23 VAL A 226      -1.079   1.337   2.744  1.00 95.99           H  
ATOM   3658  N   GLU A 227      -1.609  -0.061   5.163  1.00 96.17           N  
ATOM   3659  H   GLU A 227      -1.422   0.854   5.546  1.00 96.17           H  
ATOM   3660  CA  GLU A 227      -3.011  -0.454   5.045  1.00 96.17           C  
ATOM   3661  HA  GLU A 227      -3.108  -1.275   4.335  1.00 96.17           H  
ATOM   3662  C   GLU A 227      -3.828   0.731   4.532  1.00 96.17           C  
ATOM   3663  CB  GLU A 227      -3.584  -0.899   6.398  1.00 96.17           C  
ATOM   3664  HB2 GLU A 227      -3.396  -0.114   7.131  1.00 96.17           H  
ATOM   3665  HB3 GLU A 227      -4.663  -1.009   6.292  1.00 96.17           H  
ATOM   3666  O   GLU A 227      -3.782   1.816   5.115  1.00 96.17           O  
ATOM   3667  CG  GLU A 227      -3.024  -2.228   6.921  1.00 96.17           C  
ATOM   3668  HG2 GLU A 227      -1.946  -2.143   7.061  1.00 96.17           H  
ATOM   3669  HG3 GLU A 227      -3.222  -3.000   6.179  1.00 96.17           H  
ATOM   3670  CD  GLU A 227      -3.675  -2.624   8.256  1.00 96.17           C  
ATOM   3671  OE1 GLU A 227      -3.694  -3.825   8.601  1.00 96.17           O  
ATOM   3672  OE2 GLU A 227      -4.188  -1.746   8.992  1.00 96.17           O  
ATOM   3673  N   MET A 228      -4.619   0.516   3.484  1.00 98.15           N  
ATOM   3674  H   MET A 228      -4.635  -0.414   3.090  1.00 98.15           H  
ATOM   3675  CA  MET A 228      -5.682   1.438   3.086  1.00 98.15           C  
ATOM   3676  HA  MET A 228      -5.507   2.420   3.524  1.00 98.15           H  
ATOM   3677  C   MET A 228      -7.007   0.899   3.603  1.00 98.15           C  
ATOM   3678  CB  MET A 228      -5.757   1.606   1.569  1.00 98.15           C  
ATOM   3679  HB2 MET A 228      -6.531   2.341   1.347  1.00 98.15           H  
ATOM   3680  HB3 MET A 228      -6.068   0.663   1.119  1.00 98.15           H  
ATOM   3681  O   MET A 228      -7.323  -0.277   3.404  1.00 98.15           O  
ATOM   3682  CG  MET A 228      -4.440   2.061   0.936  1.00 98.15           C  
ATOM   3683  HG2 MET A 228      -3.653   1.360   1.213  1.00 98.15           H  
ATOM   3684  HG3 MET A 228      -4.173   3.043   1.325  1.00 98.15           H  
ATOM   3685  SD  MET A 228      -4.496   2.130  -0.873  1.00 98.15           S  
ATOM   3686  CE  MET A 228      -5.735   3.432  -1.132  1.00 98.15           C  
ATOM   3687  HE1 MET A 228      -5.783   3.683  -2.191  1.00 98.15           H  
ATOM   3688  HE2 MET A 228      -5.459   4.322  -0.566  1.00 98.15           H  
ATOM   3689  HE3 MET A 228      -6.716   3.084  -0.810  1.00 98.15           H  
ATOM   3690  N   LYS A 229      -7.795   1.749   4.256  1.00 96.97           N  
ATOM   3691  H   LYS A 229      -7.475   2.695   4.409  1.00 96.97           H  
ATOM   3692  CA  LYS A 229      -9.051   1.343   4.879  1.00 96.97           C  
ATOM   3693  HA  LYS A 229      -9.439   0.494   4.317  1.00 96.97           H  
ATOM   3694  C   LYS A 229     -10.113   2.427   4.786  1.00 96.97           C  
ATOM   3695  CB  LYS A 229      -8.767   0.872   6.315  1.00 96.97           C  
ATOM   3696  HB2 LYS A 229      -8.004   0.095   6.260  1.00 96.97           H  
ATOM   3697  HB3 LYS A 229      -9.671   0.412   6.715  1.00 96.97           H  
ATOM   3698  O   LYS A 229      -9.792   3.611   4.826  1.00 96.97           O  
ATOM   3699  CG  LYS A 229      -8.278   1.992   7.255  1.00 96.97           C  
ATOM   3700  HG2 LYS A 229      -7.478   2.552   6.770  1.00 96.97           H  
ATOM   3701  HG3 LYS A 229      -9.105   2.678   7.436  1.00 96.97           H  
ATOM   3702  CD  LYS A 229      -7.740   1.508   8.609  1.00 96.97           C  
ATOM   3703  HD2 LYS A 229      -7.527   2.381   9.226  1.00 96.97           H  
ATOM   3704  HD3 LYS A 229      -8.482   0.894   9.118  1.00 96.97           H  
ATOM   3705  CE  LYS A 229      -6.453   0.704   8.419  1.00 96.97           C  
ATOM   3706  HE2 LYS A 229      -5.770   1.268   7.784  1.00 96.97           H  
ATOM   3707  HE3 LYS A 229      -6.693  -0.229   7.909  1.00 96.97           H  
ATOM   3708  NZ  LYS A 229      -5.783   0.401   9.699  1.00 96.97           N  
ATOM   3709  HZ1 LYS A 229      -6.410   0.079  10.423  1.00 96.97           H  
ATOM   3710  HZ2 LYS A 229      -5.320   1.230  10.043  1.00 96.97           H  
ATOM   3711  HZ3 LYS A 229      -5.077  -0.304   9.545  1.00 96.97           H  
ATOM   3712  N   ILE A 230     -11.368   2.016   4.660  1.00 97.55           N  
ATOM   3713  H   ILE A 230     -11.544   1.022   4.666  1.00 97.55           H  
ATOM   3714  CA  ILE A 230     -12.514   2.912   4.504  1.00 97.55           C  
ATOM   3715  HA  ILE A 230     -12.139   3.932   4.580  1.00 97.55           H  
ATOM   3716  C   ILE A 230     -13.512   2.736   5.640  1.00 97.55           C  
ATOM   3717  CB  ILE A 230     -13.181   2.775   3.118  1.00 97.55           C  
ATOM   3718  HB  ILE A 230     -14.003   3.490   3.076  1.00 97.55           H  
ATOM   3719  O   ILE A 230     -13.680   1.633   6.160  1.00 97.55           O  
ATOM   3720  CG1 ILE A 230     -13.769   1.363   2.895  1.00 97.55           C  
ATOM   3721 HG12 ILE A 230     -12.975   0.619   2.960  1.00 97.55           H  
ATOM   3722 HG13 ILE A 230     -14.491   1.150   3.684  1.00 97.55           H  
ATOM   3723  CG2 ILE A 230     -12.174   3.176   2.026  1.00 97.55           C  
ATOM   3724 HG21 ILE A 230     -11.771   4.166   2.243  1.00 97.55           H  
ATOM   3725 HG22 ILE A 230     -12.672   3.223   1.058  1.00 97.55           H  
ATOM   3726 HG23 ILE A 230     -11.357   2.457   1.976  1.00 97.55           H  
ATOM   3727  CD1 ILE A 230     -14.501   1.181   1.561  1.00 97.55           C  
ATOM   3728 HD11 ILE A 230     -14.924   0.177   1.520  1.00 97.55           H  
ATOM   3729 HD12 ILE A 230     -15.306   1.911   1.478  1.00 97.55           H  
ATOM   3730 HD13 ILE A 230     -13.814   1.296   0.723  1.00 97.55           H  
ATOM   3731  N   ARG A 231     -14.180   3.821   6.020  1.00 94.84           N  
ATOM   3732  H   ARG A 231     -13.949   4.699   5.578  1.00 94.84           H  
ATOM   3733  CA  ARG A 231     -15.263   3.820   7.010  1.00 94.84           C  
ATOM   3734  HA  ARG A 231     -15.684   2.817   7.081  1.00 94.84           H  
ATOM   3735  C   ARG A 231     -16.361   4.761   6.543  1.00 94.84           C  
ATOM   3736  CB  ARG A 231     -14.701   4.197   8.390  1.00 94.84           C  
ATOM   3737  HB2 ARG A 231     -14.225   5.176   8.334  1.00 94.84           H  
ATOM   3738  HB3 ARG A 231     -13.947   3.458   8.660  1.00 94.84           H  
ATOM   3739  O   ARG A 231     -16.080   5.778   5.914  1.00 94.84           O  
ATOM   3740  CG  ARG A 231     -15.761   4.220   9.502  1.00 94.84           C  
ATOM   3741  HG2 ARG A 231     -16.450   5.048   9.338  1.00 94.84           H  
ATOM   3742  HG3 ARG A 231     -16.328   3.289   9.482  1.00 94.84           H  
ATOM   3743  CD  ARG A 231     -15.123   4.379  10.886  1.00 94.84           C  
ATOM   3744  HD2 ARG A 231     -14.338   3.631  10.999  1.00 94.84           H  
ATOM   3745  HD3 ARG A 231     -15.887   4.203  11.643  1.00 94.84           H  
ATOM   3746  NE  ARG A 231     -14.559   5.727  11.079  1.00 94.84           N  
ATOM   3747  HE  ARG A 231     -14.615   6.386  10.317  1.00 94.84           H  
ATOM   3748  NH1 ARG A 231     -13.549   5.429  13.113  1.00 94.84           N  
ATOM   3749 HH11 ARG A 231     -13.829   4.459  13.113  1.00 94.84           H  
ATOM   3750 HH12 ARG A 231     -12.910   5.793  13.805  1.00 94.84           H  
ATOM   3751  NH2 ARG A 231     -13.319   7.363  12.044  1.00 94.84           N  
ATOM   3752 HH21 ARG A 231     -13.458   7.850  11.170  1.00 94.84           H  
ATOM   3753 HH22 ARG A 231     -12.524   7.628  12.608  1.00 94.84           H  
ATOM   3754  CZ  ARG A 231     -13.822   6.166  12.080  1.00 94.84           C  
ATOM   3755  N   LYS A 232     -17.614   4.396   6.799  1.00 93.43           N  
ATOM   3756  H   LYS A 232     -17.764   3.582   7.379  1.00 93.43           H  
ATOM   3757  CA  LYS A 232     -18.763   5.243   6.470  1.00 93.43           C  
ATOM   3758  HA  LYS A 232     -18.647   5.609   5.450  1.00 93.43           H  
ATOM   3759  C   LYS A 232     -18.787   6.457   7.407  1.00 93.43           C  
ATOM   3760  CB  LYS A 232     -20.040   4.401   6.550  1.00 93.43           C  
ATOM   3761  HB2 LYS A 232     -19.864   3.452   6.043  1.00 93.43           H  
ATOM   3762  HB3 LYS A 232     -20.281   4.198   7.594  1.00 93.43           H  
ATOM   3763  O   LYS A 232     -18.600   6.275   8.609  1.00 93.43           O  
ATOM   3764  CG  LYS A 232     -21.222   5.101   5.873  1.00 93.43           C  
ATOM   3765  HG2 LYS A 232     -21.484   6.006   6.421  1.00 93.43           H  
ATOM   3766  HG3 LYS A 232     -20.944   5.367   4.853  1.00 93.43           H  
ATOM   3767  CD  LYS A 232     -22.424   4.153   5.832  1.00 93.43           C  
ATOM   3768  HD2 LYS A 232     -22.752   3.939   6.850  1.00 93.43           H  
ATOM   3769  HD3 LYS A 232     -22.126   3.222   5.350  1.00 93.43           H  
ATOM   3770  CE  LYS A 232     -23.562   4.796   5.038  1.00 93.43           C  
ATOM   3771  HE2 LYS A 232     -23.166   5.121   4.076  1.00 93.43           H  
ATOM   3772  HE3 LYS A 232     -23.910   5.677   5.577  1.00 93.43           H  
ATOM   3773  NZ  LYS A 232     -24.667   3.831   4.823  1.00 93.43           N  
ATOM   3774  HZ1 LYS A 232     -24.319   3.020   4.331  1.00 93.43           H  
ATOM   3775  HZ2 LYS A 232     -25.046   3.525   5.708  1.00 93.43           H  
ATOM   3776  HZ3 LYS A 232     -25.397   4.244   4.262  1.00 93.43           H  
ATOM   3777  N   ILE A 233     -18.996   7.650   6.848  1.00 90.39           N  
ATOM   3778  H   ILE A 233     -19.213   7.670   5.862  1.00 90.39           H  
ATOM   3779  CA  ILE A 233     -19.130   8.923   7.583  1.00 90.39           C  
ATOM   3780  HA  ILE A 233     -18.568   8.857   8.515  1.00 90.39           H  
ATOM   3781  C   ILE A 233     -20.587   9.130   7.992  1.00 90.39           C  
ATOM   3782  CB  ILE A 233     -18.578  10.109   6.759  1.00 90.39           C  
ATOM   3783  HB  ILE A 233     -19.201  10.211   5.870  1.00 90.39           H  
ATOM   3784  O   ILE A 233     -21.470   8.919   7.126  1.00 90.39           O  
ATOM   3785  CG1 ILE A 233     -17.114   9.884   6.313  1.00 90.39           C  
ATOM   3786 HG12 ILE A 233     -16.459   9.890   7.184  1.00 90.39           H  
ATOM   3787 HG13 ILE A 233     -17.028   8.908   5.835  1.00 90.39           H  
ATOM   3788  CG2 ILE A 233     -18.676  11.405   7.588  1.00 90.39           C  
ATOM   3789 HG21 ILE A 233     -19.711  11.587   7.877  1.00 90.39           H  
ATOM   3790 HG22 ILE A 233     -18.081  11.303   8.496  1.00 90.39           H  
ATOM   3791 HG23 ILE A 233     -18.331  12.266   7.016  1.00 90.39           H  
ATOM   3792  CD1 ILE A 233     -16.622  10.928   5.297  1.00 90.39           C  
ATOM   3793 HD11 ILE A 233     -16.528  11.908   5.764  1.00 90.39           H  
ATOM   3794 HD12 ILE A 233     -17.317  10.984   4.459  1.00 90.39           H  
ATOM   3795 HD13 ILE A 233     -15.644  10.639   4.914  1.00 90.39           H  
ATOM   3796  OXT ILE A 233     -20.781   9.527   9.158  1.00 90.39           O  
TER    3797      ILE A 233                                                       
END   
