# Supplementary material for: Nuclear genome of Bulinus truncatus, an intermediate host of the carcinogenic human blood fluke Schistosoma haematobium
Source: Nat Commun. 2022 Feb 21;13:977. doi: 10.1038/s41467-022-28634-9 (PMC8861042; doi:10.1038/s41467-022-28634-9)
Supplement: Supplementary file 6 — Supplementary Data 3 [file 41467_2022_28634_MOESM6_ESM.zip › Supplementary_Data_3/bglb036251-pa.mature.pep.pdb]

ATOM      1  N   MET A   1     -71.926 -16.461  23.802  1.00 40.31           N  
ATOM      2  H   MET A   1     -72.481 -17.302  23.733  1.00 40.31           H  
ATOM      3  H2  MET A   1     -72.543 -15.686  23.996  1.00 40.31           H  
ATOM      4  H3  MET A   1     -71.278 -16.556  24.572  1.00 40.31           H  
ATOM      5  CA  MET A   1     -71.207 -16.209  22.531  1.00 40.31           C  
ATOM      6  HA  MET A   1     -70.482 -17.001  22.343  1.00 40.31           H  
ATOM      7  C   MET A   1     -70.475 -14.877  22.604  1.00 40.31           C  
ATOM      8  CB  MET A   1     -72.176 -16.134  21.339  1.00 40.31           C  
ATOM      9  HB2 MET A   1     -71.676 -15.631  20.512  1.00 40.31           H  
ATOM     10  HB3 MET A   1     -73.048 -15.540  21.612  1.00 40.31           H  
ATOM     11  O   MET A   1     -71.139 -13.859  22.737  1.00 40.31           O  
ATOM     12  CG  MET A   1     -72.639 -17.493  20.817  1.00 40.31           C  
ATOM     13  HG2 MET A   1     -73.129 -18.045  21.619  1.00 40.31           H  
ATOM     14  HG3 MET A   1     -71.778 -18.062  20.468  1.00 40.31           H  
ATOM     15  SD  MET A   1     -73.808 -17.297  19.452  1.00 40.31           S  
ATOM     16  CE  MET A   1     -74.187 -19.032  19.082  1.00 40.31           C  
ATOM     17  HE1 MET A   1     -73.282 -19.550  18.766  1.00 40.31           H  
ATOM     18  HE2 MET A   1     -74.600 -19.521  19.964  1.00 40.31           H  
ATOM     19  HE3 MET A   1     -74.921 -19.077  18.277  1.00 40.31           H  
ATOM     20  N   ARG A   2     -69.139 -14.876  22.518  1.00 41.45           N  
ATOM     21  H   ARG A   2     -68.669 -15.763  22.633  1.00 41.45           H  
ATOM     22  CA  ARG A   2     -68.329 -13.841  21.841  1.00 41.45           C  
ATOM     23  HA  ARG A   2     -68.579 -13.848  20.781  1.00 41.45           H  
ATOM     24  C   ARG A   2     -66.857 -14.245  21.917  1.00 41.45           C  
ATOM     25  CB  ARG A   2     -68.564 -12.401  22.372  1.00 41.45           C  
ATOM     26  HB2 ARG A   2     -67.613 -11.887  22.516  1.00 41.45           H  
ATOM     27  HB3 ARG A   2     -69.074 -12.424  23.335  1.00 41.45           H  
ATOM     28  O   ARG A   2     -66.118 -13.847  22.809  1.00 41.45           O  
ATOM     29  CG  ARG A   2     -69.375 -11.581  21.349  1.00 41.45           C  
ATOM     30  HG2 ARG A   2     -68.796 -11.490  20.430  1.00 41.45           H  
ATOM     31  HG3 ARG A   2     -70.308 -12.094  21.116  1.00 41.45           H  
ATOM     32  CD  ARG A   2     -69.702 -10.176  21.867  1.00 41.45           C  
ATOM     33  HD2 ARG A   2     -68.769  -9.670  22.115  1.00 41.45           H  
ATOM     34  HD3 ARG A   2     -70.306 -10.272  22.770  1.00 41.45           H  
ATOM     35  NE  ARG A   2     -70.444  -9.387  20.861  1.00 41.45           N  
ATOM     36  HE  ARG A   2     -70.759  -9.880  20.037  1.00 41.45           H  
ATOM     37  NH1 ARG A   2     -70.465  -7.379  21.979  1.00 41.45           N  
ATOM     38 HH11 ARG A   2     -70.801  -6.429  22.043  1.00 41.45           H  
ATOM     39 HH12 ARG A   2     -70.080  -7.835  22.794  1.00 41.45           H  
ATOM     40  NH2 ARG A   2     -71.437  -7.529  19.980  1.00 41.45           N  
ATOM     41 HH21 ARG A   2     -71.706  -6.558  20.053  1.00 41.45           H  
ATOM     42 HH22 ARG A   2     -71.739  -8.053  19.172  1.00 41.45           H  
ATOM     43  CZ  ARG A   2     -70.775  -8.107  20.942  1.00 41.45           C  
ATOM     44  N   THR A   3     -66.456 -15.069  20.960  1.00 39.49           N  
ATOM     45  H   THR A   3     -67.131 -15.452  20.313  1.00 39.49           H  
ATOM     46  CA  THR A   3     -65.063 -15.304  20.588  1.00 39.49           C  
ATOM     47  HA  THR A   3     -64.487 -15.569  21.475  1.00 39.49           H  
ATOM     48  C   THR A   3     -64.529 -13.997  19.998  1.00 39.49           C  
ATOM     49  CB  THR A   3     -64.970 -16.449  19.545  1.00 39.49           C  
ATOM     50  HB  THR A   3     -64.707 -16.045  18.567  1.00 39.49           H  
ATOM     51  O   THR A   3     -64.996 -13.555  18.951  1.00 39.49           O  
ATOM     52  CG2 THR A   3     -63.923 -17.483  19.944  1.00 39.49           C  
ATOM     53 HG21 THR A   3     -63.860 -18.258  19.180  1.00 39.49           H  
ATOM     54 HG22 THR A   3     -62.947 -17.005  20.033  1.00 39.49           H  
ATOM     55 HG23 THR A   3     -64.190 -17.940  20.897  1.00 39.49           H  
ATOM     56  OG1 THR A   3     -66.199 -17.143  19.420  1.00 39.49           O  
ATOM     57  HG1 THR A   3     -66.074 -17.819  18.750  1.00 39.49           H  
ATOM     58  N   LYS A   4     -63.602 -13.321  20.684  1.00 46.38           N  
ATOM     59  H   LYS A   4     -63.281 -13.698  21.564  1.00 46.38           H  
ATOM     60  CA  LYS A   4     -62.874 -12.182  20.108  1.00 46.38           C  
ATOM     61  HA  LYS A   4     -63.468 -11.728  19.315  1.00 46.38           H  
ATOM     62  C   LYS A   4     -61.604 -12.718  19.454  1.00 46.38           C  
ATOM     63  CB  LYS A   4     -62.597 -11.091  21.158  1.00 46.38           C  
ATOM     64  HB2 LYS A   4     -62.262 -11.548  22.089  1.00 46.38           H  
ATOM     65  HB3 LYS A   4     -61.792 -10.457  20.785  1.00 46.38           H  
ATOM     66  O   LYS A   4     -60.682 -13.143  20.142  1.00 46.38           O  
ATOM     67  CG  LYS A   4     -63.830 -10.204  21.413  1.00 46.38           C  
ATOM     68  HG2 LYS A   4     -64.628 -10.804  21.850  1.00 46.38           H  
ATOM     69  HG3 LYS A   4     -64.175  -9.793  20.465  1.00 46.38           H  
ATOM     70  CD  LYS A   4     -63.480  -9.043  22.359  1.00 46.38           C  
ATOM     71  HD2 LYS A   4     -63.181  -9.455  23.323  1.00 46.38           H  
ATOM     72  HD3 LYS A   4     -62.638  -8.492  21.941  1.00 46.38           H  
ATOM     73  CE  LYS A   4     -64.665  -8.086  22.551  1.00 46.38           C  
ATOM     74  HE2 LYS A   4     -65.498  -8.647  22.973  1.00 46.38           H  
ATOM     75  HE3 LYS A   4     -64.967  -7.711  21.572  1.00 46.38           H  
ATOM     76  NZ  LYS A   4     -64.308  -6.949  23.442  1.00 46.38           N  
ATOM     77  HZ1 LYS A   4     -63.531  -6.427  23.061  1.00 46.38           H  
ATOM     78  HZ2 LYS A   4     -65.082  -6.311  23.558  1.00 46.38           H  
ATOM     79  HZ3 LYS A   4     -64.034  -7.280  24.355  1.00 46.38           H  
ATOM     80  N   HIS A   5     -61.595 -12.725  18.123  1.00 45.15           N  
ATOM     81  H   HIS A   5     -62.432 -12.434  17.639  1.00 45.15           H  
ATOM     82  CA  HIS A   5     -60.434 -13.065  17.308  1.00 45.15           C  
ATOM     83  HA  HIS A   5     -60.133 -14.088  17.533  1.00 45.15           H  
ATOM     84  C   HIS A   5     -59.256 -12.138  17.623  1.00 45.15           C  
ATOM     85  CB  HIS A   5     -60.805 -12.976  15.819  1.00 45.15           C  
ATOM     86  HB2 HIS A   5     -61.397 -12.080  15.633  1.00 45.15           H  
ATOM     87  HB3 HIS A   5     -59.889 -12.890  15.235  1.00 45.15           H  
ATOM     88  O   HIS A   5     -59.327 -10.925  17.424  1.00 45.15           O  
ATOM     89  CG  HIS A   5     -61.537 -14.191  15.315  1.00 45.15           C  
ATOM     90  CD2 HIS A   5     -62.761 -14.224  14.702  1.00 45.15           C  
ATOM     91  HD2 HIS A   5     -63.402 -13.378  14.505  1.00 45.15           H  
ATOM     92  ND1 HIS A   5     -61.048 -15.480  15.315  1.00 45.15           N  
ATOM     93  HD1 HIS A   5     -60.122 -15.776  15.585  1.00 45.15           H  
ATOM     94  CE1 HIS A   5     -61.959 -16.270  14.725  1.00 45.15           C  
ATOM     95  HE1 HIS A   5     -61.844 -17.328  14.540  1.00 45.15           H  
ATOM     96  NE2 HIS A   5     -63.024 -15.549  14.350  1.00 45.15           N  
ATOM     97  N   LEU A   6     -58.158 -12.729  18.092  1.00 44.81           N  
ATOM     98  H   LEU A   6     -58.186 -13.721  18.278  1.00 44.81           H  
ATOM     99  CA  LEU A   6     -56.882 -12.051  18.259  1.00 44.81           C  
ATOM    100  HA  LEU A   6     -57.074 -11.033  18.600  1.00 44.81           H  
ATOM    101  C   LEU A   6     -56.188 -11.983  16.888  1.00 44.81           C  
ATOM    102  CB  LEU A   6     -56.060 -12.787  19.344  1.00 44.81           C  
ATOM    103  HB2 LEU A   6     -56.732 -13.273  20.051  1.00 44.81           H  
ATOM    104  HB3 LEU A   6     -55.473 -13.581  18.881  1.00 44.81           H  
ATOM    105  O   LEU A   6     -55.444 -12.884  16.509  1.00 44.81           O  
ATOM    106  CG  LEU A   6     -55.136 -11.840  20.129  1.00 44.81           C  
ATOM    107  HG  LEU A   6     -54.787 -11.043  19.472  1.00 44.81           H  
ATOM    108  CD1 LEU A   6     -55.889 -11.231  21.315  1.00 44.81           C  
ATOM    109 HD11 LEU A   6     -55.243 -10.529  21.841  1.00 44.81           H  
ATOM    110 HD12 LEU A   6     -56.770 -10.697  20.961  1.00 44.81           H  
ATOM    111 HD13 LEU A   6     -56.201 -12.013  22.007  1.00 44.81           H  
ATOM    112  CD2 LEU A   6     -53.911 -12.577  20.673  1.00 44.81           C  
ATOM    113 HD21 LEU A   6     -53.359 -13.025  19.847  1.00 44.81           H  
ATOM    114 HD22 LEU A   6     -54.229 -13.364  21.356  1.00 44.81           H  
ATOM    115 HD23 LEU A   6     -53.270 -11.874  21.205  1.00 44.81           H  
ATOM    116  N   ASN A   7     -56.444 -10.920  16.126  1.00 38.07           N  
ATOM    117  H   ASN A   7     -57.143 -10.262  16.441  1.00 38.07           H  
ATOM    118  CA  ASN A   7     -55.681 -10.618  14.913  1.00 38.07           C  
ATOM    119  HA  ASN A   7     -55.549 -11.538  14.344  1.00 38.07           H  
ATOM    120  C   ASN A   7     -54.269 -10.150  15.306  1.00 38.07           C  
ATOM    121  CB  ASN A   7     -56.447  -9.593  14.038  1.00 38.07           C  
ATOM    122  HB2 ASN A   7     -55.736  -8.908  13.576  1.00 38.07           H  
ATOM    123  HB3 ASN A   7     -57.122  -8.999  14.654  1.00 38.07           H  
ATOM    124  O   ASN A   7     -54.009  -8.955  15.451  1.00 38.07           O  
ATOM    125  CG  ASN A   7     -57.222 -10.220  12.889  1.00 38.07           C  
ATOM    126  ND2 ASN A   7     -58.136  -9.496  12.287  1.00 38.07           N  
ATOM    127 HD21 ASN A   7     -58.367  -8.564  12.601  1.00 38.07           H  
ATOM    128 HD22 ASN A   7     -58.610  -9.952  11.521  1.00 38.07           H  
ATOM    129  OD1 ASN A   7     -57.002 -11.346  12.489  1.00 38.07           O  
ATOM    130  N   ARG A   8     -53.339 -11.097  15.490  1.00 46.12           N  
ATOM    131  H   ARG A   8     -53.643 -12.059  15.437  1.00 46.12           H  
ATOM    132  CA  ARG A   8     -51.900 -10.806  15.541  1.00 46.12           C  
ATOM    133  HA  ARG A   8     -51.722  -9.940  16.178  1.00 46.12           H  
ATOM    134  C   ARG A   8     -51.437 -10.430  14.136  1.00 46.12           C  
ATOM    135  CB  ARG A   8     -51.097 -12.000  16.093  1.00 46.12           C  
ATOM    136  HB2 ARG A   8     -50.064 -11.900  15.760  1.00 46.12           H  
ATOM    137  HB3 ARG A   8     -51.491 -12.932  15.688  1.00 46.12           H  
ATOM    138  O   ARG A   8     -51.068 -11.289  13.343  1.00 46.12           O  
ATOM    139  CG  ARG A   8     -51.082 -12.054  17.627  1.00 46.12           C  
ATOM    140  HG2 ARG A   8     -50.703 -11.107  18.013  1.00 46.12           H  
ATOM    141  HG3 ARG A   8     -52.096 -12.210  17.996  1.00 46.12           H  
ATOM    142  CD  ARG A   8     -50.169 -13.193  18.105  1.00 46.12           C  
ATOM    143  HD2 ARG A   8     -49.193 -13.061  17.637  1.00 46.12           H  
ATOM    144  HD3 ARG A   8     -50.586 -14.144  17.774  1.00 46.12           H  
ATOM    145  NE  ARG A   8     -50.014 -13.205  19.574  1.00 46.12           N  
ATOM    146  HE  ARG A   8     -50.731 -12.741  20.114  1.00 46.12           H  
ATOM    147  NH1 ARG A   8     -48.040 -14.390  19.666  1.00 46.12           N  
ATOM    148 HH11 ARG A   8     -47.294 -14.804  20.205  1.00 46.12           H  
ATOM    149 HH12 ARG A   8     -48.050 -14.491  18.661  1.00 46.12           H  
ATOM    150  NH2 ARG A   8     -48.992 -13.696  21.555  1.00 46.12           N  
ATOM    151 HH21 ARG A   8     -48.234 -14.129  22.064  1.00 46.12           H  
ATOM    152 HH22 ARG A   8     -49.726 -13.228  22.067  1.00 46.12           H  
ATOM    153  CZ  ARG A   8     -49.021 -13.760  20.253  1.00 46.12           C  
ATOM    154  N   LYS A   9     -51.449  -9.133  13.825  1.00 44.07           N  
ATOM    155  H   LYS A   9     -51.844  -8.492  14.498  1.00 44.07           H  
ATOM    156  CA  LYS A   9     -50.668  -8.604  12.704  1.00 44.07           C  
ATOM    157  HA  LYS A   9     -50.921  -9.145  11.792  1.00 44.07           H  
ATOM    158  C   LYS A   9     -49.191  -8.867  13.009  1.00 44.07           C  
ATOM    159  CB  LYS A   9     -50.948  -7.104  12.496  1.00 44.07           C  
ATOM    160  HB2 LYS A   9     -50.896  -6.583  13.452  1.00 44.07           H  
ATOM    161  HB3 LYS A   9     -50.170  -6.701  11.848  1.00 44.07           H  
ATOM    162  O   LYS A   9     -48.650  -8.288  13.949  1.00 44.07           O  
ATOM    163  CG  LYS A   9     -52.311  -6.843  11.831  1.00 44.07           C  
ATOM    164  HG2 LYS A   9     -53.111  -7.185  12.488  1.00 44.07           H  
ATOM    165  HG3 LYS A   9     -52.361  -7.402  10.896  1.00 44.07           H  
ATOM    166  CD  LYS A   9     -52.497  -5.347  11.532  1.00 44.07           C  
ATOM    167  HD2 LYS A   9     -52.520  -4.795  12.472  1.00 44.07           H  
ATOM    168  HD3 LYS A   9     -51.649  -5.000  10.940  1.00 44.07           H  
ATOM    169  CE  LYS A   9     -53.794  -5.100  10.749  1.00 44.07           C  
ATOM    170  HE2 LYS A   9     -53.773  -5.712   9.848  1.00 44.07           H  
ATOM    171  HE3 LYS A   9     -54.637  -5.431  11.356  1.00 44.07           H  
ATOM    172  NZ  LYS A   9     -53.956  -3.668  10.380  1.00 44.07           N  
ATOM    173  HZ1 LYS A   9     -54.805  -3.528   9.850  1.00 44.07           H  
ATOM    174  HZ2 LYS A   9     -53.184  -3.361   9.806  1.00 44.07           H  
ATOM    175  HZ3 LYS A   9     -53.992  -3.082  11.201  1.00 44.07           H  
ATOM    176  N   LEU A  10     -48.559  -9.758  12.246  1.00 44.41           N  
ATOM    177  H   LEU A  10     -49.091 -10.263  11.551  1.00 44.41           H  
ATOM    178  CA  LEU A  10     -47.105  -9.884  12.214  1.00 44.41           C  
ATOM    179  HA  LEU A  10     -46.725 -10.056  13.222  1.00 44.41           H  
ATOM    180  C   LEU A  10     -46.528  -8.557  11.710  1.00 44.41           C  
ATOM    181  CB  LEU A  10     -46.672 -11.051  11.301  1.00 44.41           C  
ATOM    182  HB2 LEU A  10     -47.327 -11.110  10.432  1.00 44.41           H  
ATOM    183  HB3 LEU A  10     -45.683 -10.806  10.913  1.00 44.41           H  
ATOM    184  O   LEU A  10     -46.581  -8.254  10.522  1.00 44.41           O  
ATOM    185  CG  LEU A  10     -46.580 -12.420  12.007  1.00 44.41           C  
ATOM    186  HG  LEU A  10     -46.691 -12.289  13.084  1.00 44.41           H  
ATOM    187  CD1 LEU A  10     -47.666 -13.381  11.524  1.00 44.41           C  
ATOM    188 HD11 LEU A  10     -47.557 -13.561  10.455  1.00 44.41           H  
ATOM    189 HD12 LEU A  10     -47.581 -14.331  12.052  1.00 44.41           H  
ATOM    190 HD13 LEU A  10     -48.650 -12.955  11.720  1.00 44.41           H  
ATOM    191  CD2 LEU A  10     -45.217 -13.063  11.746  1.00 44.41           C  
ATOM    192 HD21 LEU A  10     -44.424 -12.422  12.131  1.00 44.41           H  
ATOM    193 HD22 LEU A  10     -45.070 -13.212  10.677  1.00 44.41           H  
ATOM    194 HD23 LEU A  10     -45.159 -14.028  12.249  1.00 44.41           H  
ATOM    195  N   GLN A  11     -45.986  -7.755  12.622  1.00 48.45           N  
ATOM    196  H   GLN A  11     -46.064  -8.006  13.597  1.00 48.45           H  
ATOM    197  CA  GLN A  11     -45.070  -6.685  12.261  1.00 48.45           C  
ATOM    198  HA  GLN A  11     -45.436  -6.178  11.368  1.00 48.45           H  
ATOM    199  C   GLN A  11     -43.731  -7.341  11.918  1.00 48.45           C  
ATOM    200  CB  GLN A  11     -44.961  -5.659  13.408  1.00 48.45           C  
ATOM    201  HB2 GLN A  11     -45.470  -6.035  14.296  1.00 48.45           H  
ATOM    202  HB3 GLN A  11     -43.915  -5.501  13.668  1.00 48.45           H  
ATOM    203  O   GLN A  11     -42.951  -7.692  12.804  1.00 48.45           O  
ATOM    204  CG  GLN A  11     -45.551  -4.296  13.019  1.00 48.45           C  
ATOM    205  HG2 GLN A  11     -45.026  -3.921  12.140  1.00 48.45           H  
ATOM    206  HG3 GLN A  11     -46.606  -4.411  12.770  1.00 48.45           H  
ATOM    207  CD  GLN A  11     -45.425  -3.271  14.144  1.00 48.45           C  
ATOM    208  NE2 GLN A  11     -45.377  -1.994  13.836  1.00 48.45           N  
ATOM    209 HE21 GLN A  11     -45.273  -1.361  14.616  1.00 48.45           H  
ATOM    210 HE22 GLN A  11     -45.373  -1.681  12.876  1.00 48.45           H  
ATOM    211  OE1 GLN A  11     -45.380  -3.592  15.318  1.00 48.45           O  
ATOM    212  N   VAL A  12     -43.466  -7.528  10.624  1.00 50.81           N  
ATOM    213  H   VAL A  12     -44.186  -7.321   9.946  1.00 50.81           H  
ATOM    214  CA  VAL A  12     -42.109  -7.781  10.135  1.00 50.81           C  
ATOM    215  HA  VAL A  12     -41.635  -8.535  10.764  1.00 50.81           H  
ATOM    216  C   VAL A  12     -41.346  -6.471  10.302  1.00 50.81           C  
ATOM    217  CB  VAL A  12     -42.093  -8.312   8.687  1.00 50.81           C  
ATOM    218  HB  VAL A  12     -42.548  -7.578   8.022  1.00 50.81           H  
ATOM    219  O   VAL A  12     -41.338  -5.605   9.434  1.00 50.81           O  
ATOM    220  CG1 VAL A  12     -40.660  -8.597   8.216  1.00 50.81           C  
ATOM    221 HG11 VAL A  12     -40.177  -9.316   8.877  1.00 50.81           H  
ATOM    222 HG12 VAL A  12     -40.679  -9.000   7.203  1.00 50.81           H  
ATOM    223 HG13 VAL A  12     -40.076  -7.676   8.197  1.00 50.81           H  
ATOM    224  CG2 VAL A  12     -42.888  -9.622   8.584  1.00 50.81           C  
ATOM    225 HG21 VAL A  12     -42.840  -9.999   7.563  1.00 50.81           H  
ATOM    226 HG22 VAL A  12     -42.472 -10.369   9.259  1.00 50.81           H  
ATOM    227 HG23 VAL A  12     -43.936  -9.452   8.833  1.00 50.81           H  
ATOM    228  N   SER A  13     -40.770  -6.281  11.487  1.00 55.50           N  
ATOM    229  H   SER A  13     -40.927  -6.982  12.197  1.00 55.50           H  
ATOM    230  CA  SER A  13     -39.739  -5.278  11.704  1.00 55.50           C  
ATOM    231  HA  SER A  13     -40.101  -4.297  11.398  1.00 55.50           H  
ATOM    232  C   SER A  13     -38.557  -5.682  10.830  1.00 55.50           C  
ATOM    233  CB  SER A  13     -39.373  -5.238  13.194  1.00 55.50           C  
ATOM    234  HB2 SER A  13     -39.255  -6.260  13.553  1.00 55.50           H  
ATOM    235  HB3 SER A  13     -40.185  -4.771  13.752  1.00 55.50           H  
ATOM    236  O   SER A  13     -37.859  -6.650  11.130  1.00 55.50           O  
ATOM    237  OG  SER A  13     -38.163  -4.551  13.447  1.00 55.50           O  
ATOM    238  HG  SER A  13     -38.256  -3.630  13.194  1.00 55.50           H  
ATOM    239  N   CYS A  14     -38.355  -4.964   9.726  1.00 54.32           N  
ATOM    240  H   CYS A  14     -39.050  -4.283   9.456  1.00 54.32           H  
ATOM    241  CA  CYS A  14     -37.089  -4.970   9.012  1.00 54.32           C  
ATOM    242  HA  CYS A  14     -36.802  -5.993   8.767  1.00 54.32           H  
ATOM    243  C   CYS A  14     -36.043  -4.378   9.966  1.00 54.32           C  
ATOM    244  CB  CYS A  14     -37.258  -4.179   7.704  1.00 54.32           C  
ATOM    245  HB2 CYS A  14     -37.476  -3.133   7.919  1.00 54.32           H  
ATOM    246  HB3 CYS A  14     -38.079  -4.603   7.127  1.00 54.32           H  
ATOM    247  O   CYS A  14     -35.803  -3.173   9.975  1.00 54.32           O  
ATOM    248  SG  CYS A  14     -35.743  -4.284   6.715  1.00 54.32           S  
ATOM    249  HG  CYS A  14     -34.988  -3.504   7.493  1.00 54.32           H  
ATOM    250  N   LYS A  15     -35.492  -5.202  10.864  1.00 58.65           N  
ATOM    251  H   LYS A  15     -35.819  -6.157  10.892  1.00 58.65           H  
ATOM    252  CA  LYS A  15     -34.324  -4.820  11.652  1.00 58.65           C  
ATOM    253  HA  LYS A  15     -34.510  -3.873  12.159  1.00 58.65           H  
ATOM    254  C   LYS A  15     -33.203  -4.615  10.643  1.00 58.65           C  
ATOM    255  CB  LYS A  15     -33.959  -5.901  12.685  1.00 58.65           C  
ATOM    256  HB2 LYS A  15     -33.870  -6.866  12.187  1.00 58.65           H  
ATOM    257  HB3 LYS A  15     -32.987  -5.647  13.107  1.00 58.65           H  
ATOM    258  O   LYS A  15     -32.821  -5.575   9.978  1.00 58.65           O  
ATOM    259  CG  LYS A  15     -34.981  -6.004  13.828  1.00 58.65           C  
ATOM    260  HG2 LYS A  15     -35.935  -6.351  13.432  1.00 58.65           H  
ATOM    261  HG3 LYS A  15     -35.119  -5.020  14.276  1.00 58.65           H  
ATOM    262  CD  LYS A  15     -34.488  -6.983  14.903  1.00 58.65           C  
ATOM    263  HD2 LYS A  15     -33.523  -6.640  15.275  1.00 58.65           H  
ATOM    264  HD3 LYS A  15     -34.364  -7.968  14.454  1.00 58.65           H  
ATOM    265  CE  LYS A  15     -35.488  -7.062  16.061  1.00 58.65           C  
ATOM    266  HE2 LYS A  15     -36.443  -7.412  15.668  1.00 58.65           H  
ATOM    267  HE3 LYS A  15     -35.639  -6.057  16.456  1.00 58.65           H  
ATOM    268  NZ  LYS A  15     -35.000  -7.969  17.131  1.00 58.65           N  
ATOM    269  HZ1 LYS A  15     -35.661  -8.014  17.893  1.00 58.65           H  
ATOM    270  HZ2 LYS A  15     -34.117  -7.637  17.492  1.00 58.65           H  
ATOM    271  HZ3 LYS A  15     -34.859  -8.900  16.766  1.00 58.65           H  
ATOM    272  N   CYS A  16     -32.716  -3.382  10.502  1.00 71.81           N  
ATOM    273  H   CYS A  16     -33.169  -2.609  10.968  1.00 71.81           H  
ATOM    274  CA  CYS A  16     -31.475  -3.125   9.782  1.00 71.81           C  
ATOM    275  HA  CYS A  16     -31.622  -3.299   8.716  1.00 71.81           H  
ATOM    276  C   CYS A  16     -30.435  -4.108  10.323  1.00 71.81           C  
ATOM    277  CB  CYS A  16     -31.024  -1.674  10.010  1.00 71.81           C  
ATOM    278  HB2 CYS A  16     -30.873  -1.500  11.075  1.00 71.81           H  
ATOM    279  HB3 CYS A  16     -30.075  -1.516   9.497  1.00 71.81           H  
ATOM    280  O   CYS A  16     -30.201  -4.132  11.536  1.00 71.81           O  
ATOM    281  SG  CYS A  16     -32.262  -0.516   9.358  1.00 71.81           S  
ATOM    282  HG  CYS A  16     -31.565   0.608   9.548  1.00 71.81           H  
ATOM    283  N   LEU A  17     -29.893  -4.967   9.458  1.00 75.89           N  
ATOM    284  H   LEU A  17     -30.159  -4.933   8.485  1.00 75.89           H  
ATOM    285  CA  LEU A  17     -28.833  -5.883   9.861  1.00 75.89           C  
ATOM    286  HA  LEU A  17     -29.249  -6.576  10.593  1.00 75.89           H  
ATOM    287  C   LEU A  17     -27.719  -5.058  10.527  1.00 75.89           C  
ATOM    288  CB  LEU A  17     -28.308  -6.664   8.644  1.00 75.89           C  
ATOM    289  HB2 LEU A  17     -28.130  -5.957   7.833  1.00 75.89           H  
ATOM    290  HB3 LEU A  17     -27.347  -7.113   8.896  1.00 75.89           H  
ATOM    291  O   LEU A  17     -27.420  -3.956  10.051  1.00 75.89           O  
ATOM    292  CG  LEU A  17     -29.256  -7.776   8.160  1.00 75.89           C  
ATOM    293  HG  LEU A  17     -30.272  -7.387   8.093  1.00 75.89           H  
ATOM    294  CD1 LEU A  17     -28.835  -8.251   6.770  1.00 75.89           C  
ATOM    295 HD11 LEU A  17     -27.820  -8.646   6.800  1.00 75.89           H  
ATOM    296 HD12 LEU A  17     -28.873  -7.420   6.066  1.00 75.89           H  
ATOM    297 HD13 LEU A  17     -29.512  -9.031   6.422  1.00 75.89           H  
ATOM    298  CD2 LEU A  17     -29.243  -8.983   9.102  1.00 75.89           C  
ATOM    299 HD21 LEU A  17     -28.230  -9.376   9.191  1.00 75.89           H  
ATOM    300 HD22 LEU A  17     -29.892  -9.764   8.704  1.00 75.89           H  
ATOM    301 HD23 LEU A  17     -29.611  -8.699  10.088  1.00 75.89           H  
ATOM    302  N   PRO A  18     -27.147  -5.532  11.646  1.00 87.74           N  
ATOM    303  CA  PRO A  18     -26.053  -4.819  12.286  1.00 87.74           C  
ATOM    304  HA  PRO A  18     -26.395  -3.842  12.627  1.00 87.74           H  
ATOM    305  C   PRO A  18     -24.915  -4.632  11.277  1.00 87.74           C  
ATOM    306  CB  PRO A  18     -25.652  -5.673  13.493  1.00 87.74           C  
ATOM    307  HB2 PRO A  18     -26.204  -5.338  14.371  1.00 87.74           H  
ATOM    308  HB3 PRO A  18     -24.580  -5.639  13.684  1.00 87.74           H  
ATOM    309  O   PRO A  18     -24.585  -5.555  10.531  1.00 87.74           O  
ATOM    310  CG  PRO A  18     -26.114  -7.081  13.112  1.00 87.74           C  
ATOM    311  HG2 PRO A  18     -26.336  -7.688  13.990  1.00 87.74           H  
ATOM    312  HG3 PRO A  18     -25.349  -7.561  12.501  1.00 87.74           H  
ATOM    313  CD  PRO A  18     -27.358  -6.831  12.264  1.00 87.74           C  
ATOM    314  HD2 PRO A  18     -27.459  -7.620  11.519  1.00 87.74           H  
ATOM    315  HD3 PRO A  18     -28.242  -6.791  12.901  1.00 87.74           H  
ATOM    316  N   LYS A  19     -24.330  -3.428  11.236  1.00 92.97           N  
ATOM    317  H   LYS A  19     -24.639  -2.717  11.884  1.00 92.97           H  
ATOM    318  CA  LYS A  19     -23.162  -3.165  10.387  1.00 92.97           C  
ATOM    319  HA  LYS A  19     -23.430  -3.430   9.365  1.00 92.97           H  
ATOM    320  C   LYS A  19     -21.997  -4.068  10.821  1.00 92.97           C  
ATOM    321  CB  LYS A  19     -22.742  -1.689  10.435  1.00 92.97           C  
ATOM    322  HB2 LYS A  19     -21.765  -1.597   9.958  1.00 92.97           H  
ATOM    323  HB3 LYS A  19     -22.641  -1.372  11.473  1.00 92.97           H  
ATOM    324  O   LYS A  19     -21.814  -4.245  12.029  1.00 92.97           O  
ATOM    325  CG  LYS A  19     -23.723  -0.765   9.700  1.00 92.97           C  
ATOM    326  HG2 LYS A  19     -24.684  -0.762  10.214  1.00 92.97           H  
ATOM    327  HG3 LYS A  19     -23.864  -1.130   8.682  1.00 92.97           H  
ATOM    328  CD  LYS A  19     -23.156   0.660   9.647  1.00 92.97           C  
ATOM    329  HD2 LYS A  19     -23.035   1.040  10.662  1.00 92.97           H  
ATOM    330  HD3 LYS A  19     -22.177   0.627   9.169  1.00 92.97           H  
ATOM    331  CE  LYS A  19     -24.075   1.589   8.848  1.00 92.97           C  
ATOM    332  HE2 LYS A  19     -25.034   1.669   9.359  1.00 92.97           H  
ATOM    333  HE3 LYS A  19     -24.249   1.136   7.872  1.00 92.97           H  
ATOM    334  NZ  LYS A  19     -23.457   2.927   8.674  1.00 92.97           N  
ATOM    335  HZ1 LYS A  19     -22.571   2.834   8.198  1.00 92.97           H  
ATOM    336  HZ2 LYS A  19     -23.281   3.368   9.565  1.00 92.97           H  
ATOM    337  HZ3 LYS A  19     -24.038   3.529   8.108  1.00 92.97           H  
ATOM    338  N   PRO A  20     -21.202  -4.599   9.876  1.00 95.64           N  
ATOM    339  CA  PRO A  20     -20.042  -5.423  10.199  1.00 95.64           C  
ATOM    340  HA  PRO A  20     -20.350  -6.307  10.757  1.00 95.64           H  
ATOM    341  C   PRO A  20     -19.035  -4.627  11.034  1.00 95.64           C  
ATOM    342  CB  PRO A  20     -19.460  -5.850   8.847  1.00 95.64           C  
ATOM    343  HB2 PRO A  20     -19.917  -6.788   8.531  1.00 95.64           H  
ATOM    344  HB3 PRO A  20     -18.375  -5.944   8.877  1.00 95.64           H  
ATOM    345  O   PRO A  20     -18.846  -3.428  10.824  1.00 95.64           O  
ATOM    346  CG  PRO A  20     -19.896  -4.740   7.894  1.00 95.64           C  
ATOM    347  HG2 PRO A  20     -19.958  -5.082   6.861  1.00 95.64           H  
ATOM    348  HG3 PRO A  20     -19.216  -3.892   7.976  1.00 95.64           H  
ATOM    349  CD  PRO A  20     -21.265  -4.349   8.440  1.00 95.64           C  
ATOM    350  HD2 PRO A  20     -21.459  -3.300   8.216  1.00 95.64           H  
ATOM    351  HD3 PRO A  20     -22.036  -4.979   7.998  1.00 95.64           H  
ATOM    352  N   THR A  21     -18.374  -5.276  11.985  1.00 94.42           N  
ATOM    353  H   THR A  21     -18.515  -6.271  12.086  1.00 94.42           H  
ATOM    354  CA  THR A  21     -17.306  -4.641  12.775  1.00 94.42           C  
ATOM    355  HA  THR A  21     -17.518  -3.577  12.883  1.00 94.42           H  
ATOM    356  C   THR A  21     -15.956  -4.748  12.076  1.00 94.42           C  
ATOM    357  CB  THR A  21     -17.224  -5.231  14.185  1.00 94.42           C  
ATOM    358  HB  THR A  21     -16.435  -4.707  14.725  1.00 94.42           H  
ATOM    359  O   THR A  21     -15.110  -3.869  12.225  1.00 94.42           O  
ATOM    360  CG2 THR A  21     -18.524  -5.031  14.966  1.00 94.42           C  
ATOM    361 HG21 THR A  21     -19.344  -5.552  14.471  1.00 94.42           H  
ATOM    362 HG22 THR A  21     -18.758  -3.969  15.036  1.00 94.42           H  
ATOM    363 HG23 THR A  21     -18.406  -5.440  15.969  1.00 94.42           H  
ATOM    364  OG1 THR A  21     -16.901  -6.603  14.179  1.00 94.42           O  
ATOM    365  HG1 THR A  21     -17.405  -7.093  13.525  1.00 94.42           H  
ATOM    366  N   SER A  22     -15.788  -5.789  11.262  1.00 95.63           N  
ATOM    367  H   SER A  22     -16.530  -6.473  11.214  1.00 95.63           H  
ATOM    368  CA  SER A  22     -14.632  -6.016  10.401  1.00 95.63           C  
ATOM    369  HA  SER A  22     -14.188  -5.059  10.126  1.00 95.63           H  
ATOM    370  C   SER A  22     -15.053  -6.743   9.122  1.00 95.63           C  
ATOM    371  CB  SER A  22     -13.588  -6.845  11.161  1.00 95.63           C  
ATOM    372  HB2 SER A  22     -12.649  -6.828  10.608  1.00 95.63           H  
ATOM    373  HB3 SER A  22     -13.415  -6.415  12.147  1.00 95.63           H  
ATOM    374  O   SER A  22     -16.166  -7.260   9.025  1.00 95.63           O  
ATOM    375  OG  SER A  22     -14.020  -8.187  11.284  1.00 95.63           O  
ATOM    376  HG  SER A  22     -14.705  -8.221  11.956  1.00 95.63           H  
ATOM    377  N   CYS A  23     -14.139  -6.870   8.158  1.00 97.32           N  
ATOM    378  H   CYS A  23     -13.246  -6.407   8.249  1.00 97.32           H  
ATOM    379  CA  CYS A  23     -14.389  -7.676   6.963  1.00 97.32           C  
ATOM    380  HA  CYS A  23     -15.316  -7.328   6.507  1.00 97.32           H  
ATOM    381  C   CYS A  23     -14.589  -9.174   7.256  1.00 97.32           C  
ATOM    382  CB  CYS A  23     -13.264  -7.450   5.952  1.00 97.32           C  
ATOM    383  HB2 CYS A  23     -13.354  -8.182   5.149  1.00 97.32           H  
ATOM    384  HB3 CYS A  23     -12.301  -7.602   6.439  1.00 97.32           H  
ATOM    385  O   CYS A  23     -15.068  -9.885   6.378  1.00 97.32           O  
ATOM    386  SG  CYS A  23     -13.293  -5.808   5.203  1.00 97.32           S  
ATOM    387  N   ARG A  24     -14.272  -9.676   8.463  1.00 95.91           N  
ATOM    388  H   ARG A  24     -13.941  -9.044   9.178  1.00 95.91           H  
ATOM    389  CA  ARG A  24     -14.574 -11.069   8.852  1.00 95.91           C  
ATOM    390  HA  ARG A  24     -14.213 -11.752   8.083  1.00 95.91           H  
ATOM    391  C   ARG A  24     -16.074 -11.341   8.959  1.00 95.91           C  
ATOM    392  CB  ARG A  24     -13.921 -11.422  10.196  1.00 95.91           C  
ATOM    393  HB2 ARG A  24     -14.285 -12.404  10.499  1.00 95.91           H  
ATOM    394  HB3 ARG A  24     -14.240 -10.711  10.957  1.00 95.91           H  
ATOM    395  O   ARG A  24     -16.491 -12.474   8.750  1.00 95.91           O  
ATOM    396  CG  ARG A  24     -12.390 -11.485  10.144  1.00 95.91           C  
ATOM    397  HG2 ARG A  24     -11.979 -10.519   9.851  1.00 95.91           H  
ATOM    398  HG3 ARG A  24     -12.094 -12.238   9.413  1.00 95.91           H  
ATOM    399  CD  ARG A  24     -11.859 -11.873  11.531  1.00 95.91           C  
ATOM    400  HD2 ARG A  24     -12.477 -12.667  11.952  1.00 95.91           H  
ATOM    401  HD3 ARG A  24     -11.947 -11.010  12.190  1.00 95.91           H  
ATOM    402  NE  ARG A  24     -10.454 -12.312  11.486  1.00 95.91           N  
ATOM    403  HE  ARG A  24      -9.752 -11.638  11.756  1.00 95.91           H  
ATOM    404  NH1 ARG A  24     -10.774 -14.550  11.079  1.00 95.91           N  
ATOM    405 HH11 ARG A  24     -10.393 -15.479  10.965  1.00 95.91           H  
ATOM    406 HH12 ARG A  24     -11.771 -14.393  11.066  1.00 95.91           H  
ATOM    407  NH2 ARG A  24      -8.710 -13.760  11.328  1.00 95.91           N  
ATOM    408 HH21 ARG A  24      -8.121 -12.985  11.599  1.00 95.91           H  
ATOM    409 HH22 ARG A  24      -8.316 -14.679  11.185  1.00 95.91           H  
ATOM    410  CZ  ARG A  24      -9.990 -13.535  11.298  1.00 95.91           C  
ATOM    411  N   ASP A  25     -16.864 -10.311   9.256  1.00 95.21           N  
ATOM    412  H   ASP A  25     -16.440  -9.409   9.417  1.00 95.21           H  
ATOM    413  CA  ASP A  25     -18.325 -10.404   9.365  1.00 95.21           C  
ATOM    414  HA  ASP A  25     -18.590 -11.359   9.818  1.00 95.21           H  
ATOM    415  C   ASP A  25     -19.013 -10.325   7.986  1.00 95.21           C  
ATOM    416  CB  ASP A  25     -18.844  -9.276  10.277  1.00 95.21           C  
ATOM    417  HB2 ASP A  25     -18.658  -8.327   9.775  1.00 95.21           H  
ATOM    418  HB3 ASP A  25     -19.921  -9.386  10.398  1.00 95.21           H  
ATOM    419  O   ASP A  25     -20.234 -10.442   7.882  1.00 95.21           O  
ATOM    420  CG  ASP A  25     -18.206  -9.218  11.669  1.00 95.21           C  
ATOM    421  OD1 ASP A  25     -17.949 -10.291  12.253  1.00 95.21           O  
ATOM    422  OD2 ASP A  25     -17.976  -8.073  12.145  1.00 95.21           O  
ATOM    423  N   VAL A  26     -18.245 -10.077   6.919  1.00 96.24           N  
ATOM    424  H   VAL A  26     -17.242 -10.073   7.041  1.00 96.24           H  
ATOM    425  CA  VAL A  26     -18.762  -9.819   5.574  1.00 96.24           C  
ATOM    426  HA  VAL A  26     -19.787  -9.459   5.660  1.00 96.24           H  
ATOM    427  C   VAL A  26     -18.782 -11.108   4.764  1.00 96.24           C  
ATOM    428  CB  VAL A  26     -17.957  -8.715   4.866  1.00 96.24           C  
ATOM    429  HB  VAL A  26     -16.913  -9.015   4.775  1.00 96.24           H  
ATOM    430  O   VAL A  26     -17.744 -11.670   4.422  1.00 96.24           O  
ATOM    431  CG1 VAL A  26     -18.501  -8.426   3.462  1.00 96.24           C  
ATOM    432 HG11 VAL A  26     -19.559  -8.167   3.506  1.00 96.24           H  
ATOM    433 HG12 VAL A  26     -17.947  -7.593   3.028  1.00 96.24           H  
ATOM    434 HG13 VAL A  26     -18.365  -9.295   2.818  1.00 96.24           H  
ATOM    435  CG2 VAL A  26     -18.028  -7.408   5.665  1.00 96.24           C  
ATOM    436 HG21 VAL A  26     -17.626  -7.549   6.669  1.00 96.24           H  
ATOM    437 HG22 VAL A  26     -17.430  -6.649   5.160  1.00 96.24           H  
ATOM    438 HG23 VAL A  26     -19.061  -7.070   5.737  1.00 96.24           H  
ATOM    439  N   VAL A  27     -19.987 -11.544   4.402  1.00 94.35           N  
ATOM    440  H   VAL A  27     -20.794 -11.033   4.730  1.00 94.35           H  
ATOM    441  CA  VAL A  27     -20.215 -12.679   3.504  1.00 94.35           C  
ATOM    442  HA  VAL A  27     -19.280 -13.222   3.364  1.00 94.35           H  
ATOM    443  C   VAL A  27     -20.670 -12.143   2.150  1.00 94.35           C  
ATOM    444  CB  VAL A  27     -21.235 -13.664   4.107  1.00 94.35           C  
ATOM    445  HB  VAL A  27     -22.200 -13.167   4.214  1.00 94.35           H  
ATOM    446  O   VAL A  27     -21.681 -11.451   2.068  1.00 94.35           O  
ATOM    447  CG1 VAL A  27     -21.413 -14.891   3.203  1.00 94.35           C  
ATOM    448 HG11 VAL A  27     -22.117 -15.586   3.662  1.00 94.35           H  
ATOM    449 HG12 VAL A  27     -21.815 -14.592   2.235  1.00 94.35           H  
ATOM    450 HG13 VAL A  27     -20.457 -15.394   3.061  1.00 94.35           H  
ATOM    451  CG2 VAL A  27     -20.788 -14.158   5.490  1.00 94.35           C  
ATOM    452 HG21 VAL A  27     -19.799 -14.611   5.425  1.00 94.35           H  
ATOM    453 HG22 VAL A  27     -21.498 -14.891   5.873  1.00 94.35           H  
ATOM    454 HG23 VAL A  27     -20.747 -13.326   6.194  1.00 94.35           H  
ATOM    455  N   SER A  28     -19.929 -12.463   1.088  1.00 95.98           N  
ATOM    456  H   SER A  28     -19.107 -13.033   1.223  1.00 95.98           H  
ATOM    457  CA  SER A  28     -20.223 -12.030  -0.285  1.00 95.98           C  
ATOM    458  HA  SER A  28     -21.279 -11.771  -0.369  1.00 95.98           H  
ATOM    459  C   SER A  28     -19.921 -13.140  -1.295  1.00 95.98           C  
ATOM    460  CB  SER A  28     -19.399 -10.785  -0.629  1.00 95.98           C  
ATOM    461  HB2 SER A  28     -18.347 -11.060  -0.701  1.00 95.98           H  
ATOM    462  HB3 SER A  28     -19.529 -10.032   0.148  1.00 95.98           H  
ATOM    463  O   SER A  28     -19.060 -13.991  -1.049  1.00 95.98           O  
ATOM    464  OG  SER A  28     -19.828 -10.259  -1.867  1.00 95.98           O  
ATOM    465  HG  SER A  28     -19.192  -9.606  -2.167  1.00 95.98           H  
ATOM    466  N   SER A  29     -20.608 -13.140  -2.441  1.00 96.13           N  
ATOM    467  H   SER A  29     -21.277 -12.401  -2.604  1.00 96.13           H  
ATOM    468  CA  SER A  29     -20.208 -13.919  -3.623  1.00 96.13           C  
ATOM    469  HA  SER A  29     -19.979 -14.943  -3.327  1.00 96.13           H  
ATOM    470  C   SER A  29     -18.964 -13.335  -4.289  1.00 96.13           C  
ATOM    471  CB  SER A  29     -21.340 -13.969  -4.658  1.00 96.13           C  
ATOM    472  HB2 SER A  29     -22.147 -14.585  -4.262  1.00 96.13           H  
ATOM    473  HB3 SER A  29     -20.979 -14.420  -5.582  1.00 96.13           H  
ATOM    474  O   SER A  29     -18.129 -14.100  -4.761  1.00 96.13           O  
ATOM    475  OG  SER A  29     -21.851 -12.675  -4.925  1.00 96.13           O  
ATOM    476  HG  SER A  29     -21.422 -12.278  -5.686  1.00 96.13           H  
ATOM    477  N   GLU A  30     -18.825 -12.010  -4.257  1.00 96.83           N  
ATOM    478  H   GLU A  30     -19.569 -11.472  -3.837  1.00 96.83           H  
ATOM    479  CA  GLU A  30     -17.771 -11.257  -4.938  1.00 96.83           C  
ATOM    480  HA  GLU A  30     -17.669 -11.638  -5.954  1.00 96.83           H  
ATOM    481  C   GLU A  30     -16.415 -11.386  -4.247  1.00 96.83           C  
ATOM    482  CB  GLU A  30     -18.147  -9.764  -5.009  1.00 96.83           C  
ATOM    483  HB2 GLU A  30     -18.143  -9.343  -4.004  1.00 96.83           H  
ATOM    484  HB3 GLU A  30     -17.382  -9.245  -5.588  1.00 96.83           H  
ATOM    485  O   GLU A  30     -16.337 -11.394  -3.016  1.00 96.83           O  
ATOM    486  CG  GLU A  30     -19.517  -9.489  -5.643  1.00 96.83           C  
ATOM    487  HG2 GLU A  30     -20.295  -9.792  -4.943  1.00 96.83           H  
ATOM    488  HG3 GLU A  30     -19.622  -8.416  -5.807  1.00 96.83           H  
ATOM    489  CD  GLU A  30     -19.676 -10.238  -6.968  1.00 96.83           C  
ATOM    490  OE1 GLU A  30     -20.616 -11.067  -7.035  1.00 96.83           O  
ATOM    491  OE2 GLU A  30     -18.801 -10.051  -7.841  1.00 96.83           O  
ATOM    492  N   ASP A  31     -15.336 -11.388  -5.032  1.00 96.68           N  
ATOM    493  H   ASP A  31     -15.464 -11.457  -6.032  1.00 96.68           H  
ATOM    494  CA  ASP A  31     -13.963 -11.387  -4.512  1.00 96.68           C  
ATOM    495  HA  ASP A  31     -13.798 -12.288  -3.921  1.00 96.68           H  
ATOM    496  C   ASP A  31     -13.700 -10.181  -3.607  1.00 96.68           C  
ATOM    497  CB  ASP A  31     -12.952 -11.372  -5.668  1.00 96.68           C  
ATOM    498  HB2 ASP A  31     -13.210 -10.570  -6.360  1.00 96.68           H  
ATOM    499  HB3 ASP A  31     -11.966 -11.151  -5.260  1.00 96.68           H  
ATOM    500  O   ASP A  31     -13.067 -10.302  -2.554  1.00 96.68           O  
ATOM    501  CG  ASP A  31     -12.843 -12.692  -6.437  1.00 96.68           C  
ATOM    502  OD1 ASP A  31     -13.346 -13.723  -5.941  1.00 96.68           O  
ATOM    503  OD2 ASP A  31     -12.201 -12.651  -7.508  1.00 96.68           O  
ATOM    504  N   ARG A  32     -14.222  -9.017  -4.014  1.00 96.87           N  
ATOM    505  H   ARG A  32     -14.805  -9.034  -4.838  1.00 96.87           H  
ATOM    506  CA  ARG A  32     -14.088  -7.750  -3.298  1.00 96.87           C  
ATOM    507  HA  ARG A  32     -13.738  -7.985  -2.293  1.00 96.87           H  
ATOM    508  C   ARG A  32     -15.431  -7.050  -3.170  1.00 96.87           C  
ATOM    509  CB  ARG A  32     -13.051  -6.839  -3.969  1.00 96.87           C  
ATOM    510  HB2 ARG A  32     -13.011  -5.896  -3.425  1.00 96.87           H  
ATOM    511  HB3 ARG A  32     -13.364  -6.632  -4.993  1.00 96.87           H  
ATOM    512  O   ARG A  32     -16.202  -7.013  -4.123  1.00 96.87           O  
ATOM    513  CG  ARG A  32     -11.648  -7.462  -3.977  1.00 96.87           C  
ATOM    514  HG2 ARG A  32     -11.664  -8.402  -4.528  1.00 96.87           H  
ATOM    515  HG3 ARG A  32     -11.331  -7.657  -2.953  1.00 96.87           H  
ATOM    516  CD  ARG A  32     -10.652  -6.513  -4.648  1.00 96.87           C  
ATOM    517  HD2 ARG A  32     -10.601  -5.594  -4.064  1.00 96.87           H  
ATOM    518  HD3 ARG A  32     -11.002  -6.254  -5.648  1.00 96.87           H  
ATOM    519  NE  ARG A  32      -9.307  -7.104  -4.710  1.00 96.87           N  
ATOM    520  HE  ARG A  32      -8.648  -6.827  -3.997  1.00 96.87           H  
ATOM    521  NH1 ARG A  32      -9.497  -8.252  -6.695  1.00 96.87           N  
ATOM    522 HH11 ARG A  32      -9.169  -8.993  -7.298  1.00 96.87           H  
ATOM    523 HH12 ARG A  32     -10.462  -7.960  -6.755  1.00 96.87           H  
ATOM    524  NH2 ARG A  32      -7.608  -8.356  -5.477  1.00 96.87           N  
ATOM    525 HH21 ARG A  32      -7.126  -8.046  -4.646  1.00 96.87           H  
ATOM    526 HH22 ARG A  32      -7.244  -9.120  -6.029  1.00 96.87           H  
ATOM    527  CZ  ARG A  32      -8.824  -7.914  -5.627  1.00 96.87           C  
ATOM    528  N   VAL A  33     -15.697  -6.462  -2.009  1.00 96.97           N  
ATOM    529  H   VAL A  33     -15.015  -6.543  -1.268  1.00 96.97           H  
ATOM    530  CA  VAL A  33     -16.914  -5.675  -1.762  1.00 96.97           C  
ATOM    531  HA  VAL A  33     -17.268  -5.286  -2.717  1.00 96.97           H  
ATOM    532  C   VAL A  33     -16.604  -4.478  -0.874  1.00 96.97           C  
ATOM    533  CB  VAL A  33     -18.039  -6.563  -1.191  1.00 96.97           C  
ATOM    534  HB  VAL A  33     -18.203  -7.381  -1.892  1.00 96.97           H  
ATOM    535  O   VAL A  33     -15.856  -4.601   0.093  1.00 96.97           O  
ATOM    536  CG1 VAL A  33     -17.700  -7.187   0.168  1.00 96.97           C  
ATOM    537 HG11 VAL A  33     -16.777  -7.762   0.092  1.00 96.97           H  
ATOM    538 HG12 VAL A  33     -18.507  -7.852   0.474  1.00 96.97           H  
ATOM    539 HG13 VAL A  33     -17.576  -6.410   0.922  1.00 96.97           H  
ATOM    540  CG2 VAL A  33     -19.363  -5.802  -1.068  1.00 96.97           C  
ATOM    541 HG21 VAL A  33     -20.158  -6.493  -0.789  1.00 96.97           H  
ATOM    542 HG22 VAL A  33     -19.294  -5.023  -0.309  1.00 96.97           H  
ATOM    543 HG23 VAL A  33     -19.621  -5.350  -2.026  1.00 96.97           H  
ATOM    544  N   VAL A  34     -17.171  -3.319  -1.199  1.00 97.62           N  
ATOM    545  H   VAL A  34     -17.797  -3.283  -1.991  1.00 97.62           H  
ATOM    546  CA  VAL A  34     -17.069  -2.115  -0.366  1.00 97.62           C  
ATOM    547  HA  VAL A  34     -16.119  -2.138   0.168  1.00 97.62           H  
ATOM    548  C   VAL A  34     -18.198  -2.121   0.658  1.00 97.62           C  
ATOM    549  CB  VAL A  34     -17.079  -0.832  -1.210  1.00 97.62           C  
ATOM    550  HB  VAL A  34     -18.020  -0.769  -1.756  1.00 97.62           H  
ATOM    551  O   VAL A  34     -19.359  -2.327   0.307  1.00 97.62           O  
ATOM    552  CG1 VAL A  34     -16.926   0.415  -0.334  1.00 97.62           C  
ATOM    553 HG11 VAL A  34     -16.007   0.358   0.248  1.00 97.62           H  
ATOM    554 HG12 VAL A  34     -17.779   0.522   0.336  1.00 97.62           H  
ATOM    555 HG13 VAL A  34     -16.891   1.306  -0.961  1.00 97.62           H  
ATOM    556  CG2 VAL A  34     -15.926  -0.834  -2.219  1.00 97.62           C  
ATOM    557 HG21 VAL A  34     -16.016   0.061  -2.835  1.00 97.62           H  
ATOM    558 HG22 VAL A  34     -15.983  -1.699  -2.879  1.00 97.62           H  
ATOM    559 HG23 VAL A  34     -14.968  -0.826  -1.700  1.00 97.62           H  
ATOM    560  N   VAL A  35     -17.865  -1.913   1.931  1.00 96.83           N  
ATOM    561  H   VAL A  35     -16.894  -1.731   2.143  1.00 96.83           H  
ATOM    562  CA  VAL A  35     -18.832  -1.875   3.035  1.00 96.83           C  
ATOM    563  HA  VAL A  35     -19.823  -1.691   2.620  1.00 96.83           H  
ATOM    564  C   VAL A  35     -18.523  -0.727   3.987  1.00 96.83           C  
ATOM    565  CB  VAL A  35     -18.888  -3.206   3.816  1.00 96.83           C  
ATOM    566  HB  VAL A  35     -19.681  -3.121   4.559  1.00 96.83           H  
ATOM    567  O   VAL A  35     -17.374  -0.321   4.143  1.00 96.83           O  
ATOM    568  CG1 VAL A  35     -19.234  -4.400   2.918  1.00 96.83           C  
ATOM    569 HG11 VAL A  35     -19.389  -5.291   3.527  1.00 96.83           H  
ATOM    570 HG12 VAL A  35     -18.421  -4.588   2.217  1.00 96.83           H  
ATOM    571 HG13 VAL A  35     -20.144  -4.189   2.356  1.00 96.83           H  
ATOM    572  CG2 VAL A  35     -17.585  -3.513   4.563  1.00 96.83           C  
ATOM    573 HG21 VAL A  35     -17.363  -2.730   5.289  1.00 96.83           H  
ATOM    574 HG22 VAL A  35     -17.680  -4.454   5.105  1.00 96.83           H  
ATOM    575 HG23 VAL A  35     -16.761  -3.579   3.853  1.00 96.83           H  
ATOM    576  N   THR A  36     -19.540  -0.253   4.704  1.00 97.43           N  
ATOM    577  H   THR A  36     -20.474  -0.577   4.495  1.00 97.43           H  
ATOM    578  CA  THR A  36     -19.354   0.651   5.846  1.00 97.43           C  
ATOM    579  HA  THR A  36     -18.398   1.167   5.750  1.00 97.43           H  
ATOM    580  C   THR A  36     -19.344  -0.148   7.146  1.00 97.43           C  
ATOM    581  CB  THR A  36     -20.448   1.719   5.910  1.00 97.43           C  
ATOM    582  HB  THR A  36     -21.377   1.254   6.239  1.00 97.43           H  
ATOM    583  O   THR A  36     -20.351  -0.765   7.507  1.00 97.43           O  
ATOM    584  CG2 THR A  36     -20.101   2.838   6.889  1.00 97.43           C  
ATOM    585 HG21 THR A  36     -20.036   2.446   7.904  1.00 97.43           H  
ATOM    586 HG22 THR A  36     -19.140   3.273   6.614  1.00 97.43           H  
ATOM    587 HG23 THR A  36     -20.859   3.619   6.842  1.00 97.43           H  
ATOM    588  OG1 THR A  36     -20.703   2.317   4.665  1.00 97.43           O  
ATOM    589  HG1 THR A  36     -19.881   2.564   4.234  1.00 97.43           H  
ATOM    590  N   LEU A  37     -18.233  -0.097   7.879  1.00 96.81           N  
ATOM    591  H   LEU A  37     -17.453   0.442   7.531  1.00 96.81           H  
ATOM    592  CA  LEU A  37     -18.102  -0.735   9.186  1.00 96.81           C  
ATOM    593  HA  LEU A  37     -18.463  -1.759   9.097  1.00 96.81           H  
ATOM    594  C   LEU A  37     -18.972  -0.041  10.247  1.00 96.81           C  
ATOM    595  CB  LEU A  37     -16.619  -0.771   9.610  1.00 96.81           C  
ATOM    596  HB2 LEU A  37     -16.550  -1.239  10.592  1.00 96.81           H  
ATOM    597  HB3 LEU A  37     -16.264   0.256   9.700  1.00 96.81           H  
ATOM    598  O   LEU A  37     -19.424   1.096  10.084  1.00 96.81           O  
ATOM    599  CG  LEU A  37     -15.673  -1.524   8.656  1.00 96.81           C  
ATOM    600  HG  LEU A  37     -15.647  -1.010   7.695  1.00 96.81           H  
ATOM    601  CD1 LEU A  37     -14.258  -1.525   9.239  1.00 96.81           C  
ATOM    602 HD11 LEU A  37     -13.577  -2.021   8.547  1.00 96.81           H  
ATOM    603 HD12 LEU A  37     -14.243  -2.047  10.196  1.00 96.81           H  
ATOM    604 HD13 LEU A  37     -13.921  -0.498   9.375  1.00 96.81           H  
ATOM    605  CD2 LEU A  37     -16.099  -2.977   8.429  1.00 96.81           C  
ATOM    606 HD21 LEU A  37     -17.032  -3.003   7.866  1.00 96.81           H  
ATOM    607 HD22 LEU A  37     -16.234  -3.483   9.385  1.00 96.81           H  
ATOM    608 HD23 LEU A  37     -15.342  -3.498   7.842  1.00 96.81           H  
ATOM    609  N   ALA A  38     -19.172  -0.702  11.387  1.00 95.85           N  
ATOM    610  H   ALA A  38     -18.869  -1.665  11.421  1.00 95.85           H  
ATOM    611  CA  ALA A  38     -19.864  -0.141  12.548  1.00 95.85           C  
ATOM    612  HA  ALA A  38     -20.884   0.110  12.256  1.00 95.85           H  
ATOM    613  C   ALA A  38     -19.210   1.155  13.075  1.00 95.85           C  
ATOM    614  CB  ALA A  38     -19.922  -1.221  13.634  1.00 95.85           C  
ATOM    615  HB1 ALA A  38     -18.914  -1.489  13.950  1.00 95.85           H  
ATOM    616  HB2 ALA A  38     -20.422  -2.109  13.249  1.00 95.85           H  
ATOM    617  HB3 ALA A  38     -20.479  -0.848  14.493  1.00 95.85           H  
ATOM    618  O   ALA A  38     -19.897   1.989  13.660  1.00 95.85           O  
ATOM    619  N   SER A  39     -17.911   1.356  12.822  1.00 95.30           N  
ATOM    620  H   SER A  39     -17.411   0.653  12.297  1.00 95.30           H  
ATOM    621  CA  SER A  39     -17.188   2.603  13.113  1.00 95.30           C  
ATOM    622  HA  SER A  39     -17.407   2.909  14.136  1.00 95.30           H  
ATOM    623  C   SER A  39     -17.566   3.776  12.199  1.00 95.30           C  
ATOM    624  CB  SER A  39     -15.680   2.359  12.990  1.00 95.30           C  
ATOM    625  HB2 SER A  39     -15.143   3.284  13.197  1.00 95.30           H  
ATOM    626  HB3 SER A  39     -15.374   1.602  13.712  1.00 95.30           H  
ATOM    627  O   SER A  39     -17.169   4.903  12.472  1.00 95.30           O  
ATOM    628  OG  SER A  39     -15.371   1.913  11.682  1.00 95.30           O  
ATOM    629  HG  SER A  39     -14.417   1.884  11.576  1.00 95.30           H  
ATOM    630  N   GLY A  40     -18.299   3.525  11.110  1.00 96.52           N  
ATOM    631  H   GLY A  40     -18.594   2.574  10.942  1.00 96.52           H  
ATOM    632  CA  GLY A  40     -18.567   4.498  10.051  1.00 96.52           C  
ATOM    633  HA2 GLY A  40     -19.513   4.249   9.571  1.00 96.52           H  
ATOM    634  HA3 GLY A  40     -18.652   5.495  10.484  1.00 96.52           H  
ATOM    635  C   GLY A  40     -17.490   4.552   8.964  1.00 96.52           C  
ATOM    636  O   GLY A  40     -17.710   5.213   7.955  1.00 96.52           O  
ATOM    637  N   LEU A  41     -16.367   3.844   9.132  1.00 96.96           N  
ATOM    638  H   LEU A  41     -16.257   3.302   9.977  1.00 96.96           H  
ATOM    639  CA  LEU A  41     -15.315   3.758   8.119  1.00 96.96           C  
ATOM    640  HA  LEU A  41     -15.112   4.765   7.757  1.00 96.96           H  
ATOM    641  C   LEU A  41     -15.784   2.905   6.936  1.00 96.96           C  
ATOM    642  CB  LEU A  41     -14.033   3.195   8.762  1.00 96.96           C  
ATOM    643  HB2 LEU A  41     -13.761   3.820   9.612  1.00 96.96           H  
ATOM    644  HB3 LEU A  41     -14.250   2.192   9.128  1.00 96.96           H  
ATOM    645  O   LEU A  41     -16.225   1.768   7.123  1.00 96.96           O  
ATOM    646  CG  LEU A  41     -12.826   3.107   7.807  1.00 96.96           C  
ATOM    647  HG  LEU A  41     -13.090   2.495   6.945  1.00 96.96           H  
ATOM    648  CD1 LEU A  41     -12.362   4.478   7.318  1.00 96.96           C  
ATOM    649 HD11 LEU A  41     -11.479   4.363   6.689  1.00 96.96           H  
ATOM    650 HD12 LEU A  41     -12.120   5.126   8.161  1.00 96.96           H  
ATOM    651 HD13 LEU A  41     -13.134   4.943   6.705  1.00 96.96           H  
ATOM    652  CD2 LEU A  41     -11.658   2.432   8.527  1.00 96.96           C  
ATOM    653 HD21 LEU A  41     -11.957   1.439   8.862  1.00 96.96           H  
ATOM    654 HD22 LEU A  41     -11.339   3.033   9.378  1.00 96.96           H  
ATOM    655 HD23 LEU A  41     -10.825   2.325   7.831  1.00 96.96           H  
ATOM    656  N   GLU A  42     -15.669   3.445   5.729  1.00 97.65           N  
ATOM    657  H   GLU A  42     -15.278   4.372   5.637  1.00 97.65           H  
ATOM    658  CA  GLU A  42     -15.832   2.678   4.498  1.00 97.65           C  
ATOM    659  HA  GLU A  42     -16.624   1.944   4.648  1.00 97.65           H  
ATOM    660  C   GLU A  42     -14.538   1.922   4.181  1.00 97.65           C  
ATOM    661  CB  GLU A  42     -16.274   3.608   3.364  1.00 97.65           C  
ATOM    662  HB2 GLU A  42     -15.443   4.243   3.059  1.00 97.65           H  
ATOM    663  HB3 GLU A  42     -17.084   4.240   3.727  1.00 97.65           H  
ATOM    664  O   GLU A  42     -13.447   2.475   4.315  1.00 97.65           O  
ATOM    665  CG  GLU A  42     -16.789   2.803   2.170  1.00 97.65           C  
ATOM    666  HG2 GLU A  42     -17.563   2.117   2.515  1.00 97.65           H  
ATOM    667  HG3 GLU A  42     -15.977   2.204   1.756  1.00 97.65           H  
ATOM    668  CD  GLU A  42     -17.365   3.736   1.105  1.00 97.65           C  
ATOM    669  OE1 GLU A  42     -16.565   4.278   0.315  1.00 97.65           O  
ATOM    670  OE2 GLU A  42     -18.606   3.904   1.125  1.00 97.65           O  
ATOM    671  N   VAL A  43     -14.656   0.642   3.824  1.00 97.99           N  
ATOM    672  H   VAL A  43     -15.583   0.251   3.736  1.00 97.99           H  
ATOM    673  CA  VAL A  43     -13.521  -0.237   3.519  1.00 97.99           C  
ATOM    674  HA  VAL A  43     -12.672   0.383   3.231  1.00 97.99           H  
ATOM    675  C   VAL A  43     -13.838  -1.151   2.344  1.00 97.99           C  
ATOM    676  CB  VAL A  43     -13.084  -1.086   4.730  1.00 97.99           C  
ATOM    677  HB  VAL A  43     -12.239  -1.695   4.407  1.00 97.99           H  
ATOM    678  O   VAL A  43     -14.977  -1.589   2.178  1.00 97.99           O  
ATOM    679  CG1 VAL A  43     -12.607  -0.230   5.908  1.00 97.99           C  
ATOM    680 HG11 VAL A  43     -13.456   0.288   6.353  1.00 97.99           H  
ATOM    681 HG12 VAL A  43     -12.137  -0.863   6.661  1.00 97.99           H  
ATOM    682 HG13 VAL A  43     -11.882   0.504   5.557  1.00 97.99           H  
ATOM    683  CG2 VAL A  43     -14.167  -2.046   5.238  1.00 97.99           C  
ATOM    684 HG21 VAL A  43     -15.068  -1.489   5.494  1.00 97.99           H  
ATOM    685 HG22 VAL A  43     -14.412  -2.775   4.466  1.00 97.99           H  
ATOM    686 HG23 VAL A  43     -13.806  -2.585   6.114  1.00 97.99           H  
ATOM    687  N   MET A  44     -12.812  -1.518   1.578  1.00 98.29           N  
ATOM    688  H   MET A  44     -11.905  -1.110   1.755  1.00 98.29           H  
ATOM    689  CA  MET A  44     -12.892  -2.614   0.615  1.00 98.29           C  
ATOM    690  HA  MET A  44     -13.925  -2.720   0.282  1.00 98.29           H  
ATOM    691  C   MET A  44     -12.466  -3.923   1.284  1.00 98.29           C  
ATOM    692  CB  MET A  44     -12.051  -2.282  -0.621  1.00 98.29           C  
ATOM    693  HB2 MET A  44     -12.382  -1.321  -1.017  1.00 98.29           H  
ATOM    694  HB3 MET A  44     -11.001  -2.202  -0.342  1.00 98.29           H  
ATOM    695  O   MET A  44     -11.322  -4.068   1.721  1.00 98.29           O  
ATOM    696  CG  MET A  44     -12.210  -3.342  -1.715  1.00 98.29           C  
ATOM    697  HG2 MET A  44     -13.261  -3.413  -1.994  1.00 98.29           H  
ATOM    698  HG3 MET A  44     -11.906  -4.309  -1.315  1.00 98.29           H  
ATOM    699  SD  MET A  44     -11.231  -3.012  -3.206  1.00 98.29           S  
ATOM    700  CE  MET A  44     -12.283  -1.762  -3.998  1.00 98.29           C  
ATOM    701  HE1 MET A  44     -11.782  -1.359  -4.879  1.00 98.29           H  
ATOM    702  HE2 MET A  44     -13.228  -2.211  -4.303  1.00 98.29           H  
ATOM    703  HE3 MET A  44     -12.487  -0.950  -3.301  1.00 98.29           H  
ATOM    704  N   CYS A  45     -13.384  -4.882   1.350  1.00 98.37           N  
ATOM    705  H   CYS A  45     -14.307  -4.689   0.987  1.00 98.37           H  
ATOM    706  CA  CYS A  45     -13.138  -6.214   1.877  1.00 98.37           C  
ATOM    707  HA  CYS A  45     -12.342  -6.145   2.619  1.00 98.37           H  
ATOM    708  C   CYS A  45     -12.710  -7.175   0.773  1.00 98.37           C  
ATOM    709  CB  CYS A  45     -14.399  -6.747   2.564  1.00 98.37           C  
ATOM    710  HB2 CYS A  45     -14.213  -7.777   2.870  1.00 98.37           H  
ATOM    711  HB3 CYS A  45     -15.213  -6.755   1.840  1.00 98.37           H  
ATOM    712  O   CYS A  45     -13.434  -7.305  -0.208  1.00 98.37           O  
ATOM    713  SG  CYS A  45     -14.934  -5.821   4.018  1.00 98.37           S  
ATOM    714  N   ASP A  46     -11.615  -7.909   0.966  1.00 98.33           N  
ATOM    715  H   ASP A  46     -11.093  -7.751   1.815  1.00 98.33           H  
ATOM    716  CA  ASP A  46     -11.351  -9.148   0.226  1.00 98.33           C  
ATOM    717  HA  ASP A  46     -11.840  -9.095  -0.747  1.00 98.33           H  
ATOM    718  C   ASP A  46     -11.967 -10.326   0.992  1.00 98.33           C  
ATOM    719  CB  ASP A  46      -9.854  -9.301  -0.060  1.00 98.33           C  
ATOM    720  HB2 ASP A  46      -9.570  -8.508  -0.753  1.00 98.33           H  
ATOM    721  HB3 ASP A  46      -9.280  -9.143   0.853  1.00 98.33           H  
ATOM    722  O   ASP A  46     -11.602 -10.623   2.139  1.00 98.33           O  
ATOM    723  CG  ASP A  46      -9.428 -10.637  -0.676  1.00 98.33           C  
ATOM    724  OD1 ASP A  46     -10.159 -11.650  -0.637  1.00 98.33           O  
ATOM    725  OD2 ASP A  46      -8.277 -10.685  -1.153  1.00 98.33           O  
ATOM    726  N   THR A  47     -12.938 -10.977   0.351  1.00 97.94           N  
ATOM    727  H   THR A  47     -13.121 -10.725  -0.610  1.00 97.94           H  
ATOM    728  CA  THR A  47     -13.770 -12.014   0.972  1.00 97.94           C  
ATOM    729  HA  THR A  47     -13.681 -11.917   2.054  1.00 97.94           H  
ATOM    730  C   THR A  47     -13.320 -13.438   0.643  1.00 97.94           C  
ATOM    731  CB  THR A  47     -15.264 -11.828   0.660  1.00 97.94           C  
ATOM    732  HB  THR A  47     -15.819 -12.431   1.379  1.00 97.94           H  
ATOM    733  O   THR A  47     -13.920 -14.390   1.145  1.00 97.94           O  
ATOM    734  CG2 THR A  47     -15.743 -10.384   0.807  1.00 97.94           C  
ATOM    735 HG21 THR A  47     -15.430  -9.991   1.774  1.00 97.94           H  
ATOM    736 HG22 THR A  47     -15.327  -9.764   0.012  1.00 97.94           H  
ATOM    737 HG23 THR A  47     -16.831 -10.353   0.759  1.00 97.94           H  
ATOM    738  OG1 THR A  47     -15.579 -12.314  -0.621  1.00 97.94           O  
ATOM    739  HG1 THR A  47     -15.641 -11.609  -1.270  1.00 97.94           H  
ATOM    740  N   LYS A  48     -12.260 -13.617  -0.160  1.00 97.95           N  
ATOM    741  H   LYS A  48     -11.764 -12.795  -0.476  1.00 97.95           H  
ATOM    742  CA  LYS A  48     -11.872 -14.930  -0.707  1.00 97.95           C  
ATOM    743  HA  LYS A  48     -12.481 -15.712  -0.253  1.00 97.95           H  
ATOM    744  C   LYS A  48     -10.434 -15.317  -0.406  1.00 97.95           C  
ATOM    745  CB  LYS A  48     -12.110 -14.955  -2.227  1.00 97.95           C  
ATOM    746  HB2 LYS A  48     -11.867 -15.945  -2.612  1.00 97.95           H  
ATOM    747  HB3 LYS A  48     -11.441 -14.239  -2.703  1.00 97.95           H  
ATOM    748  O   LYS A  48     -10.177 -16.467  -0.038  1.00 97.95           O  
ATOM    749  CG  LYS A  48     -13.541 -14.605  -2.643  1.00 97.95           C  
ATOM    750  HG2 LYS A  48     -13.768 -13.596  -2.301  1.00 97.95           H  
ATOM    751  HG3 LYS A  48     -13.586 -14.623  -3.732  1.00 97.95           H  
ATOM    752  CD  LYS A  48     -14.622 -15.551  -2.126  1.00 97.95           C  
ATOM    753  HD2 LYS A  48     -14.591 -15.594  -1.038  1.00 97.95           H  
ATOM    754  HD3 LYS A  48     -14.479 -16.547  -2.546  1.00 97.95           H  
ATOM    755  CE  LYS A  48     -15.959 -14.966  -2.576  1.00 97.95           C  
ATOM    756  HE2 LYS A  48     -15.977 -13.910  -2.307  1.00 97.95           H  
ATOM    757  HE3 LYS A  48     -16.044 -15.015  -3.662  1.00 97.95           H  
ATOM    758  NZ  LYS A  48     -17.083 -15.652  -1.917  1.00 97.95           N  
ATOM    759  HZ1 LYS A  48     -16.917 -15.687  -0.922  1.00 97.95           H  
ATOM    760  HZ2 LYS A  48     -17.232 -16.570  -2.312  1.00 97.95           H  
ATOM    761  HZ3 LYS A  48     -17.910 -15.083  -2.032  1.00 97.95           H  
ATOM    762  N   THR A  49      -9.488 -14.390  -0.528  1.00 97.84           N  
ATOM    763  H   THR A  49      -9.757 -13.448  -0.775  1.00 97.84           H  
ATOM    764  CA  THR A  49      -8.061 -14.705  -0.412  1.00 97.84           C  
ATOM    765  HA  THR A  49      -7.817 -15.455  -1.165  1.00 97.84           H  
ATOM    766  C   THR A  49      -7.745 -15.264   0.968  1.00 97.84           C  
ATOM    767  CB  THR A  49      -7.187 -13.479  -0.684  1.00 97.84           C  
ATOM    768  HB  THR A  49      -7.404 -12.703   0.050  1.00 97.84           H  
ATOM    769  O   THR A  49      -8.037 -14.637   1.985  1.00 97.84           O  
ATOM    770  CG2 THR A  49      -5.695 -13.802  -0.638  1.00 97.84           C  
ATOM    771 HG21 THR A  49      -5.470 -14.630  -1.310  1.00 97.84           H  
ATOM    772 HG22 THR A  49      -5.393 -14.054   0.378  1.00 97.84           H  
ATOM    773 HG23 THR A  49      -5.134 -12.927  -0.964  1.00 97.84           H  
ATOM    774  OG1 THR A  49      -7.443 -13.005  -1.977  1.00 97.84           O  
ATOM    775  HG1 THR A  49      -7.914 -12.178  -1.851  1.00 97.84           H  
ATOM    776  N   ALA A  50      -7.138 -16.454   1.020  1.00 95.50           N  
ATOM    777  H   ALA A  50      -6.952 -16.929   0.148  1.00 95.50           H  
ATOM    778  CA  ALA A  50      -6.757 -17.122   2.269  1.00 95.50           C  
ATOM    779  HA  ALA A  50      -6.537 -18.160   2.021  1.00 95.50           H  
ATOM    780  C   ALA A  50      -7.899 -17.176   3.315  1.00 95.50           C  
ATOM    781  CB  ALA A  50      -5.452 -16.495   2.787  1.00 95.50           C  
ATOM    782  HB1 ALA A  50      -5.619 -15.454   3.062  1.00 95.50           H  
ATOM    783  HB2 ALA A  50      -5.104 -17.041   3.664  1.00 95.50           H  
ATOM    784  HB3 ALA A  50      -4.684 -16.545   2.016  1.00 95.50           H  
ATOM    785  O   ALA A  50      -7.680 -16.924   4.504  1.00 95.50           O  
ATOM    786  N   GLY A  51      -9.127 -17.459   2.862  1.00 95.50           N  
ATOM    787  H   GLY A  51      -9.259 -17.561   1.865  1.00 95.50           H  
ATOM    788  CA  GLY A  51     -10.324 -17.532   3.707  1.00 95.50           C  
ATOM    789  HA2 GLY A  51     -11.035 -18.216   3.245  1.00 95.50           H  
ATOM    790  HA3 GLY A  51     -10.059 -17.930   4.687  1.00 95.50           H  
ATOM    791  C   GLY A  51     -11.048 -16.197   3.921  1.00 95.50           C  
ATOM    792  O   GLY A  51     -11.990 -16.150   4.705  1.00 95.50           O  
ATOM    793  N   GLY A  52     -10.625 -15.126   3.243  1.00 97.33           N  
ATOM    794  H   GLY A  52      -9.804 -15.213   2.661  1.00 97.33           H  
ATOM    795  CA  GLY A  52     -11.276 -13.820   3.298  1.00 97.33           C  
ATOM    796  HA2 GLY A  52     -12.344 -13.960   3.134  1.00 97.33           H  
ATOM    797  HA3 GLY A  52     -10.888 -13.185   2.502  1.00 97.33           H  
ATOM    798  C   GLY A  52     -11.102 -13.096   4.632  1.00 97.33           C  
ATOM    799  O   GLY A  52     -10.233 -13.422   5.447  1.00 97.33           O  
ATOM    800  N   GLY A  53     -11.941 -12.086   4.852  1.00 97.76           N  
ATOM    801  H   GLY A  53     -12.591 -11.836   4.121  1.00 97.76           H  
ATOM    802  CA  GLY A  53     -11.945 -11.296   6.081  1.00 97.76           C  
ATOM    803  HA2 GLY A  53     -11.758 -11.945   6.936  1.00 97.76           H  
ATOM    804  HA3 GLY A  53     -12.938 -10.861   6.191  1.00 97.76           H  
ATOM    805  C   GLY A  53     -10.925 -10.159   6.106  1.00 97.76           C  
ATOM    806  O   GLY A  53     -10.655  -9.615   7.176  1.00 97.76           O  
ATOM    807  N   TRP A  54     -10.350  -9.810   4.958  1.00 98.62           N  
ATOM    808  H   TRP A  54     -10.667 -10.242   4.102  1.00 98.62           H  
ATOM    809  CA  TRP A  54      -9.290  -8.811   4.859  1.00 98.62           C  
ATOM    810  HA  TRP A  54      -8.750  -8.751   5.804  1.00 98.62           H  
ATOM    811  C   TRP A  54      -9.845  -7.432   4.523  1.00 98.62           C  
ATOM    812  CB  TRP A  54      -8.309  -9.231   3.773  1.00 98.62           C  
ATOM    813  HB2 TRP A  54      -8.854  -9.273   2.830  1.00 98.62           H  
ATOM    814  HB3 TRP A  54      -7.544  -8.459   3.694  1.00 98.62           H  
ATOM    815  O   TRP A  54     -10.646  -7.306   3.606  1.00 98.62           O  
ATOM    816  CG  TRP A  54      -7.621 -10.535   3.969  1.00 98.62           C  
ATOM    817  CD1 TRP A  54      -7.999 -11.718   3.441  1.00 98.62           C  
ATOM    818  HD1 TRP A  54      -8.852 -11.863   2.796  1.00 98.62           H  
ATOM    819  CD2 TRP A  54      -6.410 -10.799   4.727  1.00 98.62           C  
ATOM    820  CE2 TRP A  54      -6.135 -12.196   4.670  1.00 98.62           C  
ATOM    821  CE3 TRP A  54      -5.512  -9.984   5.445  1.00 98.62           C  
ATOM    822  HE3 TRP A  54      -5.682  -8.918   5.476  1.00 98.62           H  
ATOM    823  NE1 TRP A  54      -7.132 -12.704   3.862  1.00 98.62           N  
ATOM    824  HE1 TRP A  54      -7.237 -13.661   3.556  1.00 98.62           H  
ATOM    825  CH2 TRP A  54      -4.176 -11.927   6.067  1.00 98.62           C  
ATOM    826  HH2 TRP A  54      -3.327 -12.347   6.584  1.00 98.62           H  
ATOM    827  CZ2 TRP A  54      -5.035 -12.762   5.330  1.00 98.62           C  
ATOM    828  HZ2 TRP A  54      -4.849 -13.825   5.277  1.00 98.62           H  
ATOM    829  CZ3 TRP A  54      -4.409 -10.540   6.113  1.00 98.62           C  
ATOM    830  HZ3 TRP A  54      -3.735  -9.899   6.661  1.00 98.62           H  
ATOM    831  N   ILE A  55      -9.361  -6.399   5.205  1.00 98.53           N  
ATOM    832  H   ILE A  55      -8.692  -6.593   5.936  1.00 98.53           H  
ATOM    833  CA  ILE A  55      -9.519  -4.996   4.813  1.00 98.53           C  
ATOM    834  HA  ILE A  55     -10.443  -4.865   4.249  1.00 98.53           H  
ATOM    835  C   ILE A  55      -8.342  -4.631   3.914  1.00 98.53           C  
ATOM    836  CB  ILE A  55      -9.569  -4.084   6.062  1.00 98.53           C  
ATOM    837  HB  ILE A  55      -8.703  -4.307   6.685  1.00 98.53           H  
ATOM    838  O   ILE A  55      -7.200  -4.609   4.376  1.00 98.53           O  
ATOM    839  CG1 ILE A  55     -10.843  -4.355   6.891  1.00 98.53           C  
ATOM    840 HG12 ILE A  55     -11.697  -3.933   6.362  1.00 98.53           H  
ATOM    841 HG13 ILE A  55     -10.985  -5.430   7.000  1.00 98.53           H  
ATOM    842  CG2 ILE A  55      -9.496  -2.601   5.650  1.00 98.53           C  
ATOM    843 HG21 ILE A  55      -9.682  -1.945   6.500  1.00 98.53           H  
ATOM    844 HG22 ILE A  55     -10.224  -2.391   4.867  1.00 98.53           H  
ATOM    845 HG23 ILE A  55      -8.504  -2.361   5.269  1.00 98.53           H  
ATOM    846  CD1 ILE A  55     -10.827  -3.763   8.303  1.00 98.53           C  
ATOM    847 HD11 ILE A  55     -10.839  -2.674   8.263  1.00 98.53           H  
ATOM    848 HD12 ILE A  55     -11.714  -4.096   8.841  1.00 98.53           H  
ATOM    849 HD13 ILE A  55      -9.940  -4.100   8.840  1.00 98.53           H  
ATOM    850  N   ILE A  56      -8.606  -4.329   2.646  1.00 98.75           N  
ATOM    851  H   ILE A  56      -9.568  -4.324   2.338  1.00 98.75           H  
ATOM    852  CA  ILE A  56      -7.597  -3.787   1.735  1.00 98.75           C  
ATOM    853  HA  ILE A  56      -6.655  -4.314   1.887  1.00 98.75           H  
ATOM    854  C   ILE A  56      -7.371  -2.320   2.092  1.00 98.75           C  
ATOM    855  CB  ILE A  56      -8.011  -3.969   0.261  1.00 98.75           C  
ATOM    856  HB  ILE A  56      -8.945  -3.433   0.091  1.00 98.75           H  
ATOM    857  O   ILE A  56      -8.323  -1.542   2.149  1.00 98.75           O  
ATOM    858  CG1 ILE A  56      -8.223  -5.458  -0.100  1.00 98.75           C  
ATOM    859 HG12 ILE A  56      -7.251  -5.941  -0.203  1.00 98.75           H  
ATOM    860 HG13 ILE A  56      -8.767  -5.975   0.690  1.00 98.75           H  
ATOM    861  CG2 ILE A  56      -6.905  -3.377  -0.636  1.00 98.75           C  
ATOM    862 HG21 ILE A  56      -6.778  -2.308  -0.465  1.00 98.75           H  
ATOM    863 HG22 ILE A  56      -5.954  -3.862  -0.419  1.00 98.75           H  
ATOM    864 HG23 ILE A  56      -7.147  -3.510  -1.690  1.00 98.75           H  
ATOM    865  CD1 ILE A  56      -9.019  -5.651  -1.396  1.00 98.75           C  
ATOM    866 HD11 ILE A  56      -8.662  -4.994  -2.189  1.00 98.75           H  
ATOM    867 HD12 ILE A  56     -10.073  -5.446  -1.206  1.00 98.75           H  
ATOM    868 HD13 ILE A  56      -8.916  -6.681  -1.738  1.00 98.75           H  
ATOM    869  N   PHE A  57      -6.115  -1.940   2.325  1.00 98.71           N  
ATOM    870  H   PHE A  57      -5.376  -2.624   2.241  1.00 98.71           H  
ATOM    871  CA  PHE A  57      -5.754  -0.558   2.644  1.00 98.71           C  
ATOM    872  HA  PHE A  57      -6.672   0.029   2.681  1.00 98.71           H  
ATOM    873  C   PHE A  57      -4.870   0.114   1.596  1.00 98.71           C  
ATOM    874  CB  PHE A  57      -5.126  -0.479   4.032  1.00 98.71           C  
ATOM    875  HB2 PHE A  57      -5.757  -1.011   4.743  1.00 98.71           H  
ATOM    876  HB3 PHE A  57      -5.106   0.566   4.342  1.00 98.71           H  
ATOM    877  O   PHE A  57      -4.746   1.334   1.614  1.00 98.71           O  
ATOM    878  CG  PHE A  57      -3.712  -1.000   4.110  1.00 98.71           C  
ATOM    879  CD1 PHE A  57      -3.484  -2.303   4.575  1.00 98.71           C  
ATOM    880  HD1 PHE A  57      -4.319  -2.944   4.819  1.00 98.71           H  
ATOM    881  CD2 PHE A  57      -2.625  -0.174   3.760  1.00 98.71           C  
ATOM    882  HD2 PHE A  57      -2.793   0.823   3.382  1.00 98.71           H  
ATOM    883  CE1 PHE A  57      -2.171  -2.751   4.762  1.00 98.71           C  
ATOM    884  HE1 PHE A  57      -1.998  -3.745   5.147  1.00 98.71           H  
ATOM    885  CE2 PHE A  57      -1.310  -0.621   3.956  1.00 98.71           C  
ATOM    886  HE2 PHE A  57      -0.478   0.030   3.733  1.00 98.71           H  
ATOM    887  CZ  PHE A  57      -1.090  -1.894   4.504  1.00 98.71           C  
ATOM    888  HZ  PHE A  57      -0.086  -2.203   4.756  1.00 98.71           H  
ATOM    889  N   GLN A  58      -4.263  -0.652   0.695  1.00 98.79           N  
ATOM    890  H   GLN A  58      -4.366  -1.655   0.756  1.00 98.79           H  
ATOM    891  CA  GLN A  58      -3.540  -0.135  -0.458  1.00 98.79           C  
ATOM    892  HA  GLN A  58      -3.909   0.864  -0.691  1.00 98.79           H  
ATOM    893  C   GLN A  58      -3.811  -1.047  -1.645  1.00 98.79           C  
ATOM    894  CB  GLN A  58      -2.044  -0.036  -0.130  1.00 98.79           C  
ATOM    895  HB2 GLN A  58      -1.647  -1.026   0.094  1.00 98.79           H  
ATOM    896  HB3 GLN A  58      -1.938   0.576   0.765  1.00 98.79           H  
ATOM    897  O   GLN A  58      -3.796  -2.270  -1.490  1.00 98.79           O  
ATOM    898  CG  GLN A  58      -1.201   0.603  -1.242  1.00 98.79           C  
ATOM    899  HG2 GLN A  58      -0.399   1.160  -0.758  1.00 98.79           H  
ATOM    900  HG3 GLN A  58      -1.801   1.316  -1.807  1.00 98.79           H  
ATOM    901  CD  GLN A  58      -0.544  -0.377  -2.215  1.00 98.79           C  
ATOM    902  NE2 GLN A  58       0.517   0.061  -2.852  1.00 98.79           N  
ATOM    903 HE21 GLN A  58       0.907   0.963  -2.620  1.00 98.79           H  
ATOM    904 HE22 GLN A  58       1.021  -0.574  -3.455  1.00 98.79           H  
ATOM    905  OE1 GLN A  58      -0.936  -1.518  -2.413  1.00 98.79           O  
ATOM    906  N   ARG A  59      -4.062  -0.459  -2.815  1.00 98.77           N  
ATOM    907  H   ARG A  59      -4.142   0.548  -2.842  1.00 98.77           H  
ATOM    908  CA  ARG A  59      -4.263  -1.206  -4.057  1.00 98.77           C  
ATOM    909  HA  ARG A  59      -3.714  -2.145  -3.992  1.00 98.77           H  
ATOM    910  C   ARG A  59      -3.724  -0.431  -5.253  1.00 98.77           C  
ATOM    911  CB  ARG A  59      -5.758  -1.518  -4.188  1.00 98.77           C  
ATOM    912  HB2 ARG A  59      -6.089  -2.026  -3.282  1.00 98.77           H  
ATOM    913  HB3 ARG A  59      -6.319  -0.588  -4.283  1.00 98.77           H  
ATOM    914  O   ARG A  59      -4.069   0.736  -5.417  1.00 98.77           O  
ATOM    915  CG  ARG A  59      -6.058  -2.417  -5.388  1.00 98.77           C  
ATOM    916  HG2 ARG A  59      -5.422  -3.301  -5.360  1.00 98.77           H  
ATOM    917  HG3 ARG A  59      -5.864  -1.865  -6.307  1.00 98.77           H  
ATOM    918  CD  ARG A  59      -7.528  -2.844  -5.342  1.00 98.77           C  
ATOM    919  HD2 ARG A  59      -8.150  -1.981  -5.105  1.00 98.77           H  
ATOM    920  HD3 ARG A  59      -7.672  -3.574  -4.544  1.00 98.77           H  
ATOM    921  NE  ARG A  59      -7.951  -3.388  -6.639  1.00 98.77           N  
ATOM    922  HE  ARG A  59      -8.307  -2.709  -7.297  1.00 98.77           H  
ATOM    923  NH1 ARG A  59      -7.248  -5.525  -6.277  1.00 98.77           N  
ATOM    924 HH11 ARG A  59      -7.026  -6.447  -6.625  1.00 98.77           H  
ATOM    925 HH12 ARG A  59      -7.037  -5.332  -5.308  1.00 98.77           H  
ATOM    926  NH2 ARG A  59      -8.078  -4.989  -8.255  1.00 98.77           N  
ATOM    927 HH21 ARG A  59      -8.399  -4.284  -8.902  1.00 98.77           H  
ATOM    928 HH22 ARG A  59      -7.857  -5.915  -8.594  1.00 98.77           H  
ATOM    929  CZ  ARG A  59      -7.768  -4.624  -7.045  1.00 98.77           C  
ATOM    930  N   ARG A  60      -2.897  -1.094  -6.067  1.00 98.26           N  
ATOM    931  H   ARG A  60      -2.661  -2.039  -5.800  1.00 98.26           H  
ATOM    932  CA  ARG A  60      -2.275  -0.594  -7.303  1.00 98.26           C  
ATOM    933  HA  ARG A  60      -2.791   0.304  -7.643  1.00 98.26           H  
ATOM    934  C   ARG A  60      -2.375  -1.657  -8.395  1.00 98.26           C  
ATOM    935  CB  ARG A  60      -0.791  -0.267  -7.084  1.00 98.26           C  
ATOM    936  HB2 ARG A  60      -0.439   0.266  -7.968  1.00 98.26           H  
ATOM    937  HB3 ARG A  60      -0.231  -1.198  -7.002  1.00 98.26           H  
ATOM    938  O   ARG A  60      -1.995  -2.803  -8.150  1.00 98.26           O  
ATOM    939  CG  ARG A  60      -0.455   0.584  -5.865  1.00 98.26           C  
ATOM    940  HG2 ARG A  60      -0.868   0.104  -4.978  1.00 98.26           H  
ATOM    941  HG3 ARG A  60       0.629   0.627  -5.753  1.00 98.26           H  
ATOM    942  CD  ARG A  60      -1.002   2.004  -5.948  1.00 98.26           C  
ATOM    943  HD2 ARG A  60      -0.618   2.543  -5.082  1.00 98.26           H  
ATOM    944  HD3 ARG A  60      -2.090   1.976  -5.887  1.00 98.26           H  
ATOM    945  NE  ARG A  60      -0.630   2.729  -7.173  1.00 98.26           N  
ATOM    946  HE  ARG A  60      -1.363   2.873  -7.852  1.00 98.26           H  
ATOM    947  NH1 ARG A  60       1.575   3.193  -6.644  1.00 98.26           N  
ATOM    948 HH11 ARG A  60       2.446   3.645  -6.882  1.00 98.26           H  
ATOM    949 HH12 ARG A  60       1.534   2.547  -5.869  1.00 98.26           H  
ATOM    950  NH2 ARG A  60       0.621   4.104  -8.443  1.00 98.26           N  
ATOM    951 HH21 ARG A  60       1.490   4.580  -8.637  1.00 98.26           H  
ATOM    952 HH22 ARG A  60      -0.213   4.286  -8.984  1.00 98.26           H  
ATOM    953  CZ  ARG A  60       0.519   3.331  -7.406  1.00 98.26           C  
ATOM    954  N   PHE A  61      -2.876  -1.311  -9.572  1.00 97.60           N  
ATOM    955  H   PHE A  61      -3.063  -0.332  -9.736  1.00 97.60           H  
ATOM    956  CA  PHE A  61      -3.052  -2.252 -10.681  1.00 97.60           C  
ATOM    957  HA  PHE A  61      -2.245  -2.984 -10.653  1.00 97.60           H  
ATOM    958  C   PHE A  61      -3.007  -1.618 -12.083  1.00 97.60           C  
ATOM    959  CB  PHE A  61      -4.360  -3.031 -10.483  1.00 97.60           C  
ATOM    960  HB2 PHE A  61      -4.315  -3.925 -11.105  1.00 97.60           H  
ATOM    961  HB3 PHE A  61      -4.441  -3.359  -9.447  1.00 97.60           H  
ATOM    962  O   PHE A  61      -2.790  -2.355 -13.044  1.00 97.60           O  
ATOM    963  CG  PHE A  61      -5.606  -2.264 -10.852  1.00 97.60           C  
ATOM    964  CD1 PHE A  61      -6.175  -1.349  -9.948  1.00 97.60           C  
ATOM    965  HD1 PHE A  61      -5.730  -1.188  -8.977  1.00 97.60           H  
ATOM    966  CD2 PHE A  61      -6.157  -2.419 -12.138  1.00 97.60           C  
ATOM    967  HD2 PHE A  61      -5.690  -3.080 -12.853  1.00 97.60           H  
ATOM    968  CE1 PHE A  61      -7.276  -0.575 -10.347  1.00 97.60           C  
ATOM    969  HE1 PHE A  61      -7.659   0.211  -9.713  1.00 97.60           H  
ATOM    970  CE2 PHE A  61      -7.270  -1.656 -12.523  1.00 97.60           C  
ATOM    971  HE2 PHE A  61      -7.655  -1.717 -13.530  1.00 97.60           H  
ATOM    972  CZ  PHE A  61      -7.825  -0.729 -11.628  1.00 97.60           C  
ATOM    973  HZ  PHE A  61      -8.622  -0.076 -11.952  1.00 97.60           H  
ATOM    974  N   ASP A  62      -3.194  -0.302 -12.233  1.00 96.58           N  
ATOM    975  H   ASP A  62      -3.389   0.275 -11.427  1.00 96.58           H  
ATOM    976  CA  ASP A  62      -3.225   0.351 -13.552  1.00 96.58           C  
ATOM    977  HA  ASP A  62      -2.660  -0.265 -14.251  1.00 96.58           H  
ATOM    978  C   ASP A  62      -2.562   1.737 -13.616  1.00 96.58           C  
ATOM    979  CB  ASP A  62      -4.670   0.398 -14.075  1.00 96.58           C  
ATOM    980  HB2 ASP A  62      -4.642   0.709 -15.119  1.00 96.58           H  
ATOM    981  HB3 ASP A  62      -5.086  -0.610 -14.055  1.00 96.58           H  
ATOM    982  O   ASP A  62      -2.362   2.265 -14.712  1.00 96.58           O  
ATOM    983  CG  ASP A  62      -5.610   1.348 -13.321  1.00 96.58           C  
ATOM    984  OD1 ASP A  62      -5.176   2.020 -12.354  1.00 96.58           O  
ATOM    985  OD2 ASP A  62      -6.775   1.446 -13.757  1.00 96.58           O  
ATOM    986  N   GLY A  63      -2.169   2.315 -12.477  1.00 96.70           N  
ATOM    987  H   GLY A  63      -2.410   1.868 -11.604  1.00 96.70           H  
ATOM    988  CA  GLY A  63      -1.535   3.629 -12.416  1.00 96.70           C  
ATOM    989  HA2 GLY A  63      -0.766   3.697 -13.186  1.00 96.70           H  
ATOM    990  HA3 GLY A  63      -1.072   3.741 -11.436  1.00 96.70           H  
ATOM    991  C   GLY A  63      -2.490   4.804 -12.620  1.00 96.70           C  
ATOM    992  O   GLY A  63      -2.025   5.925 -12.833  1.00 96.70           O  
ATOM    993  N   SER A  64      -3.805   4.577 -12.554  1.00 96.56           N  
ATOM    994  H   SER A  64      -4.119   3.632 -12.383  1.00 96.56           H  
ATOM    995  CA  SER A  64      -4.830   5.620 -12.686  1.00 96.56           C  
ATOM    996  HA  SER A  64      -4.658   6.159 -13.618  1.00 96.56           H  
ATOM    997  C   SER A  64      -4.805   6.645 -11.549  1.00 96.56           C  
ATOM    998  CB  SER A  64      -6.219   4.977 -12.756  1.00 96.56           C  
ATOM    999  HB2 SER A  64      -6.975   5.758 -12.823  1.00 96.56           H  
ATOM   1000  HB3 SER A  64      -6.289   4.344 -13.640  1.00 96.56           H  
ATOM   1001  O   SER A  64      -5.281   7.771 -11.722  1.00 96.56           O  
ATOM   1002  OG  SER A  64      -6.453   4.195 -11.604  1.00 96.56           O  
ATOM   1003  HG  SER A  64      -6.120   3.317 -11.804  1.00 96.56           H  
ATOM   1004  N   VAL A  65      -4.221   6.300 -10.394  1.00 98.03           N  
ATOM   1005  H   VAL A  65      -3.883   5.354 -10.298  1.00 98.03           H  
ATOM   1006  CA  VAL A  65      -4.102   7.197  -9.243  1.00 98.03           C  
ATOM   1007  HA  VAL A  65      -4.609   8.132  -9.481  1.00 98.03           H  
ATOM   1008  C   VAL A  65      -2.638   7.538  -8.977  1.00 98.03           C  
ATOM   1009  CB  VAL A  65      -4.829   6.613  -8.017  1.00 98.03           C  
ATOM   1010  HB  VAL A  65      -4.426   5.626  -7.791  1.00 98.03           H  
ATOM   1011  O   VAL A  65      -1.769   6.677  -8.844  1.00 98.03           O  
ATOM   1012  CG1 VAL A  65      -4.684   7.498  -6.767  1.00 98.03           C  
ATOM   1013 HG11 VAL A  65      -3.637   7.554  -6.467  1.00 98.03           H  
ATOM   1014 HG12 VAL A  65      -5.243   7.048  -5.947  1.00 98.03           H  
ATOM   1015 HG13 VAL A  65      -5.074   8.496  -6.967  1.00 98.03           H  
ATOM   1016  CG2 VAL A  65      -6.332   6.495  -8.314  1.00 98.03           C  
ATOM   1017 HG21 VAL A  65      -6.860   6.110  -7.442  1.00 98.03           H  
ATOM   1018 HG22 VAL A  65      -6.499   5.805  -9.141  1.00 98.03           H  
ATOM   1019 HG23 VAL A  65      -6.746   7.466  -8.585  1.00 98.03           H  
ATOM   1020  N   ASN A  66      -2.359   8.838  -8.843  1.00 97.57           N  
ATOM   1021  H   ASN A  66      -3.088   9.506  -9.050  1.00 97.57           H  
ATOM   1022  CA  ASN A  66      -1.050   9.318  -8.411  1.00 97.57           C  
ATOM   1023  HA  ASN A  66      -0.287   8.776  -8.969  1.00 97.57           H  
ATOM   1024  C   ASN A  66      -0.843   9.037  -6.911  1.00 97.57           C  
ATOM   1025  CB  ASN A  66      -0.908  10.817  -8.741  1.00 97.57           C  
ATOM   1026  HB2 ASN A  66      -1.022  10.968  -9.815  1.00 97.57           H  
ATOM   1027  HB3 ASN A  66      -1.685  11.379  -8.223  1.00 97.57           H  
ATOM   1028  O   ASN A  66      -1.611   9.534  -6.082  1.00 97.57           O  
ATOM   1029  CG  ASN A  66       0.450  11.356  -8.317  1.00 97.57           C  
ATOM   1030  ND2 ASN A  66       0.597  12.651  -8.178  1.00 97.57           N  
ATOM   1031 HD21 ASN A  66      -0.167  13.288  -8.352  1.00 97.57           H  
ATOM   1032 HD22 ASN A  66       1.459  12.951  -7.746  1.00 97.57           H  
ATOM   1033  OD1 ASN A  66       1.383  10.616  -8.061  1.00 97.57           O  
ATOM   1034  N   PHE A  67       0.208   8.285  -6.572  1.00 98.57           N  
ATOM   1035  H   PHE A  67       0.778   7.917  -7.320  1.00 98.57           H  
ATOM   1036  CA  PHE A  67       0.614   7.970  -5.195  1.00 98.57           C  
ATOM   1037  HA  PHE A  67      -0.234   8.146  -4.532  1.00 98.57           H  
ATOM   1038  C   PHE A  67       1.733   8.881  -4.661  1.00 98.57           C  
ATOM   1039  CB  PHE A  67       0.970   6.476  -5.089  1.00 98.57           C  
ATOM   1040  HB2 PHE A  67       1.438   6.137  -6.013  1.00 98.57           H  
ATOM   1041  HB3 PHE A  67       1.707   6.340  -4.298  1.00 98.57           H  
ATOM   1042  O   PHE A  67       2.079   8.802  -3.484  1.00 98.57           O  
ATOM   1043  CG  PHE A  67      -0.226   5.597  -4.773  1.00 98.57           C  
ATOM   1044  CD1 PHE A  67      -0.283   4.885  -3.561  1.00 98.57           C  
ATOM   1045  HD1 PHE A  67       0.533   4.946  -2.856  1.00 98.57           H  
ATOM   1046  CD2 PHE A  67      -1.308   5.520  -5.669  1.00 98.57           C  
ATOM   1047  HD2 PHE A  67      -1.273   6.052  -6.609  1.00 98.57           H  
ATOM   1048  CE1 PHE A  67      -1.413   4.110  -3.250  1.00 98.57           C  
ATOM   1049  HE1 PHE A  67      -1.451   3.565  -2.318  1.00 98.57           H  
ATOM   1050  CE2 PHE A  67      -2.439   4.750  -5.360  1.00 98.57           C  
ATOM   1051  HE2 PHE A  67      -3.254   4.679  -6.066  1.00 98.57           H  
ATOM   1052  CZ  PHE A  67      -2.492   4.044  -4.149  1.00 98.57           C  
ATOM   1053  HZ  PHE A  67      -3.348   3.421  -3.936  1.00 98.57           H  
ATOM   1054  N   TYR A  68       2.282   9.791  -5.465  1.00 98.63           N  
ATOM   1055  H   TYR A  68       1.971   9.866  -6.423  1.00 98.63           H  
ATOM   1056  CA  TYR A  68       3.255  10.775  -4.997  1.00 98.63           C  
ATOM   1057  HA  TYR A  68       3.870  10.311  -4.225  1.00 98.63           H  
ATOM   1058  C   TYR A  68       2.537  11.972  -4.364  1.00 98.63           C  
ATOM   1059  CB  TYR A  68       4.188  11.151  -6.147  1.00 98.63           C  
ATOM   1060  HB2 TYR A  68       3.639  11.703  -6.910  1.00 98.63           H  
ATOM   1061  HB3 TYR A  68       4.538  10.222  -6.597  1.00 98.63           H  
ATOM   1062  O   TYR A  68       2.184  12.937  -5.042  1.00 98.63           O  
ATOM   1063  CG  TYR A  68       5.402  11.938  -5.702  1.00 98.63           C  
ATOM   1064  CD1 TYR A  68       5.626  13.243  -6.179  1.00 98.63           C  
ATOM   1065  HD1 TYR A  68       4.915  13.701  -6.851  1.00 98.63           H  
ATOM   1066  CD2 TYR A  68       6.314  11.347  -4.809  1.00 98.63           C  
ATOM   1067  HD2 TYR A  68       6.155  10.338  -4.459  1.00 98.63           H  
ATOM   1068  CE1 TYR A  68       6.774  13.952  -5.776  1.00 98.63           C  
ATOM   1069  HE1 TYR A  68       6.959  14.955  -6.131  1.00 98.63           H  
ATOM   1070  CE2 TYR A  68       7.451  12.058  -4.391  1.00 98.63           C  
ATOM   1071  HE2 TYR A  68       8.147  11.602  -3.703  1.00 98.63           H  
ATOM   1072  OH  TYR A  68       8.811  14.024  -4.511  1.00 98.63           O  
ATOM   1073  HH  TYR A  68       9.334  13.496  -3.903  1.00 98.63           H  
ATOM   1074  CZ  TYR A  68       7.691  13.357  -4.886  1.00 98.63           C  
ATOM   1075  N   ARG A  69       2.249  11.851  -3.062  1.00 98.69           N  
ATOM   1076  H   ARG A  69       2.586  11.023  -2.593  1.00 98.69           H  
ATOM   1077  CA  ARG A  69       1.355  12.740  -2.299  1.00 98.69           C  
ATOM   1078  HA  ARG A  69       1.172  13.650  -2.869  1.00 98.69           H  
ATOM   1079  C   ARG A  69       1.941  13.188  -0.962  1.00 98.69           C  
ATOM   1080  CB  ARG A  69       0.000  12.056  -2.089  1.00 98.69           C  
ATOM   1081  HB2 ARG A  69      -0.578  12.639  -1.372  1.00 98.69           H  
ATOM   1082  HB3 ARG A  69       0.140  11.056  -1.678  1.00 98.69           H  
ATOM   1083  O   ARG A  69       2.845  12.546  -0.422  1.00 98.69           O  
ATOM   1084  CG  ARG A  69      -0.797  11.975  -3.392  1.00 98.69           C  
ATOM   1085  HG2 ARG A  69      -0.869  12.965  -3.842  1.00 98.69           H  
ATOM   1086  HG3 ARG A  69      -0.305  11.294  -4.086  1.00 98.69           H  
ATOM   1087  CD  ARG A  69      -2.201  11.466  -3.085  1.00 98.69           C  
ATOM   1088  HD2 ARG A  69      -2.708  12.159  -2.414  1.00 98.69           H  
ATOM   1089  HD3 ARG A  69      -2.107  10.510  -2.571  1.00 98.69           H  
ATOM   1090  NE  ARG A  69      -2.965  11.257  -4.319  1.00 98.69           N  
ATOM   1091  HE  ARG A  69      -2.590  10.550  -4.936  1.00 98.69           H  
ATOM   1092  NH1 ARG A  69      -4.653  12.803  -4.014  1.00 98.69           N  
ATOM   1093 HH11 ARG A  69      -5.494  13.258  -4.338  1.00 98.69           H  
ATOM   1094 HH12 ARG A  69      -4.113  13.284  -3.309  1.00 98.69           H  
ATOM   1095  NH2 ARG A  69      -4.702  11.403  -5.747  1.00 98.69           N  
ATOM   1096 HH21 ARG A  69      -5.579  11.813  -6.033  1.00 98.69           H  
ATOM   1097 HH22 ARG A  69      -4.295  10.622  -6.241  1.00 98.69           H  
ATOM   1098  CZ  ARG A  69      -4.096  11.829  -4.674  1.00 98.69           C  
ATOM   1099  N   ALA A  70       1.401  14.294  -0.451  1.00 98.78           N  
ATOM   1100  H   ALA A  70       0.618  14.705  -0.939  1.00 98.78           H  
ATOM   1101  CA  ALA A  70       1.824  14.924   0.796  1.00 98.78           C  
ATOM   1102  HA  ALA A  70       2.911  15.004   0.800  1.00 98.78           H  
ATOM   1103  C   ALA A  70       1.401  14.123   2.037  1.00 98.78           C  
ATOM   1104  CB  ALA A  70       1.227  16.337   0.842  1.00 98.78           C  
ATOM   1105  HB1 ALA A  70       0.149  16.290   0.690  1.00 98.78           H  
ATOM   1106  HB2 ALA A  70       1.671  16.958   0.064  1.00 98.78           H  
ATOM   1107  HB3 ALA A  70       1.427  16.805   1.806  1.00 98.78           H  
ATOM   1108  O   ALA A  70       0.496  13.281   1.990  1.00 98.78           O  
ATOM   1109  N   TRP A  71       1.990  14.461   3.187  1.00 98.87           N  
ATOM   1110  H   TRP A  71       2.738  15.138   3.141  1.00 98.87           H  
ATOM   1111  CA  TRP A  71       1.704  13.844   4.483  1.00 98.87           C  
ATOM   1112  HA  TRP A  71       2.067  12.817   4.495  1.00 98.87           H  
ATOM   1113  C   TRP A  71       0.212  13.804   4.798  1.00 98.87           C  
ATOM   1114  CB  TRP A  71       2.420  14.612   5.595  1.00 98.87           C  
ATOM   1115  HB2 TRP A  71       2.094  15.652   5.599  1.00 98.87           H  
ATOM   1116  HB3 TRP A  71       3.492  14.604   5.400  1.00 98.87           H  
ATOM   1117  O   TRP A  71      -0.322  12.760   5.168  1.00 98.87           O  
ATOM   1118  CG  TRP A  71       2.174  14.006   6.941  1.00 98.87           C  
ATOM   1119  CD1 TRP A  71       1.268  14.407   7.863  1.00 98.87           C  
ATOM   1120  HD1 TRP A  71       0.600  15.248   7.747  1.00 98.87           H  
ATOM   1121  CD2 TRP A  71       2.798  12.815   7.489  1.00 98.87           C  
ATOM   1122  CE2 TRP A  71       2.273  12.583   8.794  1.00 98.87           C  
ATOM   1123  CE3 TRP A  71       3.802  11.945   7.020  1.00 98.87           C  
ATOM   1124  HE3 TRP A  71       4.218  12.094   6.035  1.00 98.87           H  
ATOM   1125  NE1 TRP A  71       1.299  13.553   8.949  1.00 98.87           N  
ATOM   1126  HE1 TRP A  71       0.674  13.644   9.738  1.00 98.87           H  
ATOM   1127  CH2 TRP A  71       3.822  10.755   9.151  1.00 98.87           C  
ATOM   1128  HH2 TRP A  71       4.241   9.975   9.770  1.00 98.87           H  
ATOM   1129  CZ2 TRP A  71       2.788  11.578   9.629  1.00 98.87           C  
ATOM   1130  HZ2 TRP A  71       2.413  11.444  10.633  1.00 98.87           H  
ATOM   1131  CZ3 TRP A  71       4.307  10.930   7.846  1.00 98.87           C  
ATOM   1132  HZ3 TRP A  71       5.086  10.286   7.466  1.00 98.87           H  
ATOM   1133  N   LYS A  72      -0.476  14.939   4.629  1.00 98.79           N  
ATOM   1134  H   LYS A  72       0.038  15.735   4.280  1.00 98.79           H  
ATOM   1135  CA  LYS A  72      -1.903  15.067   4.950  1.00 98.79           C  
ATOM   1136  HA  LYS A  72      -2.048  14.812   6.000  1.00 98.79           H  
ATOM   1137  C   LYS A  72      -2.762  14.086   4.148  1.00 98.79           C  
ATOM   1138  CB  LYS A  72      -2.340  16.519   4.714  1.00 98.79           C  
ATOM   1139  HB2 LYS A  72      -1.690  17.187   5.280  1.00 98.79           H  
ATOM   1140  HB3 LYS A  72      -2.244  16.754   3.654  1.00 98.79           H  
ATOM   1141  O   LYS A  72      -3.689  13.501   4.696  1.00 98.79           O  
ATOM   1142  CG  LYS A  72      -3.791  16.737   5.161  1.00 98.79           C  
ATOM   1143  HG2 LYS A  72      -4.447  16.042   4.637  1.00 98.79           H  
ATOM   1144  HG3 LYS A  72      -3.866  16.556   6.233  1.00 98.79           H  
ATOM   1145  CD  LYS A  72      -4.263  18.157   4.848  1.00 98.79           C  
ATOM   1146  HD2 LYS A  72      -3.683  18.876   5.428  1.00 98.79           H  
ATOM   1147  HD3 LYS A  72      -4.121  18.347   3.784  1.00 98.79           H  
ATOM   1148  CE  LYS A  72      -5.750  18.257   5.195  1.00 98.79           C  
ATOM   1149  HE2 LYS A  72      -5.872  18.132   6.271  1.00 98.79           H  
ATOM   1150  HE3 LYS A  72      -6.267  17.425   4.718  1.00 98.79           H  
ATOM   1151  NZ  LYS A  72      -6.323  19.546   4.741  1.00 98.79           N  
ATOM   1152  HZ1 LYS A  72      -7.309  19.583   4.955  1.00 98.79           H  
ATOM   1153  HZ2 LYS A  72      -5.850  20.326   5.175  1.00 98.79           H  
ATOM   1154  HZ3 LYS A  72      -6.222  19.623   3.739  1.00 98.79           H  
ATOM   1155  N   GLU A  73      -2.447  13.883   2.874  1.00 98.84           N  
ATOM   1156  H   GLU A  73      -1.609  14.306   2.502  1.00 98.84           H  
ATOM   1157  CA  GLU A  73      -3.196  12.968   2.010  1.00 98.84           C  
ATOM   1158  HA  GLU A  73      -4.266  13.148   2.112  1.00 98.84           H  
ATOM   1159  C   GLU A  73      -2.943  11.511   2.404  1.00 98.84           C  
ATOM   1160  CB  GLU A  73      -2.800  13.203   0.552  1.00 98.84           C  
ATOM   1161  HB2 GLU A  73      -3.315  12.475  -0.075  1.00 98.84           H  
ATOM   1162  HB3 GLU A  73      -1.726  13.041   0.459  1.00 98.84           H  
ATOM   1163  O   GLU A  73      -3.884  10.735   2.519  1.00 98.84           O  
ATOM   1164  CG  GLU A  73      -3.141  14.613   0.056  1.00 98.84           C  
ATOM   1165  HG2 GLU A  73      -2.677  15.360   0.701  1.00 98.84           H  
ATOM   1166  HG3 GLU A  73      -4.221  14.757   0.091  1.00 98.84           H  
ATOM   1167  CD  GLU A  73      -2.624  14.786  -1.372  1.00 98.84           C  
ATOM   1168  OE1 GLU A  73      -3.411  14.511  -2.308  1.00 98.84           O  
ATOM   1169  OE2 GLU A  73      -1.425  15.113  -1.514  1.00 98.84           O  
ATOM   1170  N   TYR A  74      -1.696  11.139   2.709  1.00 98.86           N  
ATOM   1171  H   TYR A  74      -0.944  11.802   2.586  1.00 98.86           H  
ATOM   1172  CA  TYR A  74      -1.389   9.805   3.237  1.00 98.86           C  
ATOM   1173  HA  TYR A  74      -1.843   9.059   2.584  1.00 98.86           H  
ATOM   1174  C   TYR A  74      -1.961   9.555   4.631  1.00 98.86           C  
ATOM   1175  CB  TYR A  74       0.125   9.587   3.249  1.00 98.86           C  
ATOM   1176  HB2 TYR A  74       0.391   8.922   4.071  1.00 98.86           H  
ATOM   1177  HB3 TYR A  74       0.645  10.530   3.414  1.00 98.86           H  
ATOM   1178  O   TYR A  74      -2.255   8.414   4.983  1.00 98.86           O  
ATOM   1179  CG  TYR A  74       0.592   8.942   1.971  1.00 98.86           C  
ATOM   1180  CD1 TYR A  74       0.407   7.557   1.801  1.00 98.86           C  
ATOM   1181  HD1 TYR A  74      -0.033   6.968   2.591  1.00 98.86           H  
ATOM   1182  CD2 TYR A  74       1.159   9.718   0.945  1.00 98.86           C  
ATOM   1183  HD2 TYR A  74       1.297  10.781   1.074  1.00 98.86           H  
ATOM   1184  CE1 TYR A  74       0.794   6.938   0.601  1.00 98.86           C  
ATOM   1185  HE1 TYR A  74       0.653   5.876   0.458  1.00 98.86           H  
ATOM   1186  CE2 TYR A  74       1.545   9.099  -0.258  1.00 98.86           C  
ATOM   1187  HE2 TYR A  74       2.002   9.684  -1.042  1.00 98.86           H  
ATOM   1188  OH  TYR A  74       1.761   7.089  -1.563  1.00 98.86           O  
ATOM   1189  HH  TYR A  74       2.012   7.725  -2.237  1.00 98.86           H  
ATOM   1190  CZ  TYR A  74       1.362   7.709  -0.428  1.00 98.86           C  
ATOM   1191  N   ARG A  75      -2.127  10.606   5.435  1.00 98.84           N  
ATOM   1192  H   ARG A  75      -1.765  11.493   5.115  1.00 98.84           H  
ATOM   1193  CA  ARG A  75      -2.775  10.548   6.744  1.00 98.84           C  
ATOM   1194  HA  ARG A  75      -2.322   9.754   7.337  1.00 98.84           H  
ATOM   1195  C   ARG A  75      -4.264  10.234   6.614  1.00 98.84           C  
ATOM   1196  CB  ARG A  75      -2.553  11.893   7.445  1.00 98.84           C  
ATOM   1197  HB2 ARG A  75      -1.493  12.149   7.426  1.00 98.84           H  
ATOM   1198  HB3 ARG A  75      -3.103  12.671   6.916  1.00 98.84           H  
ATOM   1199  O   ARG A  75      -4.746   9.325   7.290  1.00 98.84           O  
ATOM   1200  CG  ARG A  75      -3.003  11.844   8.901  1.00 98.84           C  
ATOM   1201  HG2 ARG A  75      -2.205  11.330   9.436  1.00 98.84           H  
ATOM   1202  HG3 ARG A  75      -3.945  11.309   9.017  1.00 98.84           H  
ATOM   1203  CD  ARG A  75      -3.140  13.228   9.512  1.00 98.84           C  
ATOM   1204  HD2 ARG A  75      -2.190  13.750   9.397  1.00 98.84           H  
ATOM   1205  HD3 ARG A  75      -3.356  13.117  10.575  1.00 98.84           H  
ATOM   1206  NE  ARG A  75      -4.212  13.995   8.870  1.00 98.84           N  
ATOM   1207  HE  ARG A  75      -4.866  13.501   8.280  1.00 98.84           H  
ATOM   1208  NH1 ARG A  75      -3.746  15.973   9.880  1.00 98.84           N  
ATOM   1209 HH11 ARG A  75      -3.033  15.477  10.396  1.00 98.84           H  
ATOM   1210 HH12 ARG A  75      -3.904  16.959  10.027  1.00 98.84           H  
ATOM   1211  NH2 ARG A  75      -5.410  15.829   8.359  1.00 98.84           N  
ATOM   1212 HH21 ARG A  75      -5.892  15.250   7.686  1.00 98.84           H  
ATOM   1213 HH22 ARG A  75      -5.718  16.772   8.549  1.00 98.84           H  
ATOM   1214  CZ  ARG A  75      -4.451  15.268   9.035  1.00 98.84           C  
ATOM   1215  N   ASP A  76      -4.953  10.989   5.760  1.00 98.69           N  
ATOM   1216  H   ASP A  76      -4.449  11.703   5.255  1.00 98.69           H  
ATOM   1217  CA  ASP A  76      -6.416  10.994   5.643  1.00 98.69           C  
ATOM   1218  HA  ASP A  76      -6.847  10.763   6.617  1.00 98.69           H  
ATOM   1219  C   ASP A  76      -6.943   9.916   4.677  1.00 98.69           C  
ATOM   1220  CB  ASP A  76      -6.886  12.414   5.249  1.00 98.69           C  
ATOM   1221  HB2 ASP A  76      -6.404  12.704   4.315  1.00 98.69           H  
ATOM   1222  HB3 ASP A  76      -7.962  12.387   5.075  1.00 98.69           H  
ATOM   1223  O   ASP A  76      -8.048   9.415   4.871  1.00 98.69           O  
ATOM   1224  CG  ASP A  76      -6.607  13.485   6.323  1.00 98.69           C  
ATOM   1225  OD1 ASP A  76      -6.405  13.138   7.510  1.00 98.69           O  
ATOM   1226  OD2 ASP A  76      -6.586  14.709   6.035  1.00 98.69           O  
ATOM   1227  N   GLY A  77      -6.135   9.515   3.693  1.00 98.62           N  
ATOM   1228  H   GLY A  77      -5.275  10.027   3.559  1.00 98.62           H  
ATOM   1229  CA  GLY A  77      -6.503   8.591   2.623  1.00 98.62           C  
ATOM   1230  HA2 GLY A  77      -7.375   8.000   2.903  1.00 98.62           H  
ATOM   1231  HA3 GLY A  77      -5.668   7.909   2.459  1.00 98.62           H  
ATOM   1232  C   GLY A  77      -6.802   9.309   1.304  1.00 98.62           C  
ATOM   1233  O   GLY A  77      -7.121  10.498   1.273  1.00 98.62           O  
ATOM   1234  N   PHE A  78      -6.660   8.587   0.195  1.00 98.55           N  
ATOM   1235  H   PHE A  78      -6.444   7.604   0.289  1.00 98.55           H  
ATOM   1236  CA  PHE A  78      -6.906   9.093  -1.157  1.00 98.55           C  
ATOM   1237  HA  PHE A  78      -7.784   9.739  -1.132  1.00 98.55           H  
ATOM   1238  C   PHE A  78      -7.194   7.954  -2.144  1.00 98.55           C  
ATOM   1239  CB  PHE A  78      -5.700   9.922  -1.637  1.00 98.55           C  
ATOM   1240  HB2 PHE A  78      -5.930  10.355  -2.610  1.00 98.55           H  
ATOM   1241  HB3 PHE A  78      -5.551  10.758  -0.954  1.00 98.55           H  
ATOM   1242  O   PHE A  78      -6.961   6.782  -1.851  1.00 98.55           O  
ATOM   1243  CG  PHE A  78      -4.403   9.143  -1.748  1.00 98.55           C  
ATOM   1244  CD1 PHE A  78      -3.492   9.150  -0.677  1.00 98.55           C  
ATOM   1245  HD1 PHE A  78      -3.726   9.698   0.225  1.00 98.55           H  
ATOM   1246  CD2 PHE A  78      -4.102   8.413  -2.914  1.00 98.55           C  
ATOM   1247  HD2 PHE A  78      -4.800   8.386  -3.738  1.00 98.55           H  
ATOM   1248  CE1 PHE A  78      -2.280   8.446  -0.774  1.00 98.55           C  
ATOM   1249  HE1 PHE A  78      -1.582   8.456   0.050  1.00 98.55           H  
ATOM   1250  CE2 PHE A  78      -2.895   7.700  -3.007  1.00 98.55           C  
ATOM   1251  HE2 PHE A  78      -2.672   7.129  -3.896  1.00 98.55           H  
ATOM   1252  CZ  PHE A  78      -1.982   7.719  -1.939  1.00 98.55           C  
ATOM   1253  HZ  PHE A  78      -1.057   7.165  -2.009  1.00 98.55           H  
ATOM   1254  N   GLY A  79      -7.636   8.321  -3.348  1.00 97.32           N  
ATOM   1255  H   GLY A  79      -7.893   9.290  -3.474  1.00 97.32           H  
ATOM   1256  CA  GLY A  79      -8.102   7.381  -4.368  1.00 97.32           C  
ATOM   1257  HA2 GLY A  79      -7.564   6.436  -4.291  1.00 97.32           H  
ATOM   1258  HA3 GLY A  79      -7.920   7.790  -5.362  1.00 97.32           H  
ATOM   1259  C   GLY A  79      -9.596   7.104  -4.232  1.00 97.32           C  
ATOM   1260  O   GLY A  79     -10.297   7.824  -3.523  1.00 97.32           O  
ATOM   1261  N   ASP A  80     -10.081   6.093  -4.945  1.00 92.39           N  
ATOM   1262  H   ASP A  80      -9.448   5.510  -5.474  1.00 92.39           H  
ATOM   1263  CA  ASP A  80     -11.506   5.760  -4.998  1.00 92.39           C  
ATOM   1264  HA  ASP A  80     -11.975   6.026  -4.051  1.00 92.39           H  
ATOM   1265  C   ASP A  80     -11.679   4.254  -5.223  1.00 92.39           C  
ATOM   1266  CB  ASP A  80     -12.180   6.580  -6.115  1.00 92.39           C  
ATOM   1267  HB2 ASP A  80     -11.831   6.218  -7.082  1.00 92.39           H  
ATOM   1268  HB3 ASP A  80     -11.874   7.622  -6.021  1.00 92.39           H  
ATOM   1269  O   ASP A  80     -11.036   3.667  -6.097  1.00 92.39           O  
ATOM   1270  CG  ASP A  80     -13.712   6.522  -6.086  1.00 92.39           C  
ATOM   1271  OD1 ASP A  80     -14.268   5.410  -5.955  1.00 92.39           O  
ATOM   1272  OD2 ASP A  80     -14.350   7.580  -6.240  1.00 92.39           O  
ATOM   1273  N   TYR A  81     -12.565   3.619  -4.457  1.00 93.58           N  
ATOM   1274  H   TYR A  81     -13.127   4.161  -3.816  1.00 93.58           H  
ATOM   1275  CA  TYR A  81     -12.859   2.196  -4.606  1.00 93.58           C  
ATOM   1276  HA  TYR A  81     -11.926   1.640  -4.514  1.00 93.58           H  
ATOM   1277  C   TYR A  81     -13.449   1.829  -5.976  1.00 93.58           C  
ATOM   1278  CB  TYR A  81     -13.819   1.758  -3.496  1.00 93.58           C  
ATOM   1279  HB2 TYR A  81     -14.063   0.710  -3.674  1.00 93.58           H  
ATOM   1280  HB3 TYR A  81     -14.742   2.332  -3.580  1.00 93.58           H  
ATOM   1281  O   TYR A  81     -13.226   0.712  -6.438  1.00 93.58           O  
ATOM   1282  CG  TYR A  81     -13.279   1.871  -2.083  1.00 93.58           C  
ATOM   1283  CD1 TYR A  81     -12.024   1.320  -1.769  1.00 93.58           C  
ATOM   1284  HD1 TYR A  81     -11.432   0.836  -2.532  1.00 93.58           H  
ATOM   1285  CD2 TYR A  81     -14.028   2.511  -1.075  1.00 93.58           C  
ATOM   1286  HD2 TYR A  81     -14.986   2.958  -1.298  1.00 93.58           H  
ATOM   1287  CE1 TYR A  81     -11.525   1.408  -0.462  1.00 93.58           C  
ATOM   1288  HE1 TYR A  81     -10.567   0.978  -0.212  1.00 93.58           H  
ATOM   1289  CE2 TYR A  81     -13.517   2.611   0.233  1.00 93.58           C  
ATOM   1290  HE2 TYR A  81     -14.068   3.148   0.992  1.00 93.58           H  
ATOM   1291  OH  TYR A  81     -11.724   2.170   1.776  1.00 93.58           O  
ATOM   1292  HH  TYR A  81     -10.800   1.910   1.787  1.00 93.58           H  
ATOM   1293  CZ  TYR A  81     -12.259   2.063   0.537  1.00 93.58           C  
ATOM   1294  N   ASN A  82     -14.161   2.751  -6.631  1.00 88.74           N  
ATOM   1295  H   ASN A  82     -14.267   3.659  -6.201  1.00 88.74           H  
ATOM   1296  CA  ASN A  82     -14.762   2.562  -7.952  1.00 88.74           C  
ATOM   1297  HA  ASN A  82     -15.239   1.582  -7.990  1.00 88.74           H  
ATOM   1298  C   ASN A  82     -13.725   2.614  -9.082  1.00 88.74           C  
ATOM   1299  CB  ASN A  82     -15.831   3.640  -8.191  1.00 88.74           C  
ATOM   1300  HB2 ASN A  82     -15.360   4.623  -8.219  1.00 88.74           H  
ATOM   1301  HB3 ASN A  82     -16.299   3.468  -9.161  1.00 88.74           H  
ATOM   1302  O   ASN A  82     -13.884   1.922 -10.083  1.00 88.74           O  
ATOM   1303  CG  ASN A  82     -16.927   3.638  -7.148  1.00 88.74           C  
ATOM   1304  ND2 ASN A  82     -17.042   4.696  -6.385  1.00 88.74           N  
ATOM   1305 HD21 ASN A  82     -17.701   4.636  -5.622  1.00 88.74           H  
ATOM   1306 HD22 ASN A  82     -16.256   5.328  -6.340  1.00 88.74           H  
ATOM   1307  OD1 ASN A  82     -17.676   2.686  -7.000  1.00 88.74           O  
ATOM   1308  N   ILE A  83     -12.671   3.424  -8.924  1.00 85.87           N  
ATOM   1309  H   ILE A  83     -12.615   3.961  -8.071  1.00 85.87           H  
ATOM   1310  CA  ILE A  83     -11.526   3.458  -9.854  1.00 85.87           C  
ATOM   1311  HA  ILE A  83     -11.891   3.323 -10.872  1.00 85.87           H  
ATOM   1312  C   ILE A  83     -10.590   2.276  -9.559  1.00 85.87           C  
ATOM   1313  CB  ILE A  83     -10.807   4.828  -9.783  1.00 85.87           C  
ATOM   1314  HB  ILE A  83     -10.439   4.971  -8.766  1.00 85.87           H  
ATOM   1315  O   ILE A  83      -9.978   1.713 -10.458  1.00 85.87           O  
ATOM   1316  CG1 ILE A  83     -11.790   5.976 -10.122  1.00 85.87           C  
ATOM   1317 HG12 ILE A  83     -12.132   5.869 -11.151  1.00 85.87           H  
ATOM   1318 HG13 ILE A  83     -12.663   5.913  -9.473  1.00 85.87           H  
ATOM   1319  CG2 ILE A  83      -9.600   4.861 -10.740  1.00 85.87           C  
ATOM   1320 HG21 ILE A  83      -9.923   4.702 -11.768  1.00 85.87           H  
ATOM   1321 HG22 ILE A  83      -9.067   5.809 -10.668  1.00 85.87           H  
ATOM   1322 HG23 ILE A  83      -8.883   4.082 -10.481  1.00 85.87           H  
ATOM   1323  CD1 ILE A  83     -11.208   7.383  -9.934  1.00 85.87           C  
ATOM   1324 HD11 ILE A  83     -10.769   7.477  -8.941  1.00 85.87           H  
ATOM   1325 HD12 ILE A  83     -10.450   7.588 -10.690  1.00 85.87           H  
ATOM   1326 HD13 ILE A  83     -12.006   8.118 -10.039  1.00 85.87           H  
ATOM   1327  N   GLY A  84     -10.536   1.845  -8.296  1.00 90.44           N  
ATOM   1328  H   GLY A  84     -11.009   2.396  -7.594  1.00 90.44           H  
ATOM   1329  CA  GLY A  84      -9.900   0.604  -7.864  1.00 90.44           C  
ATOM   1330  HA2 GLY A  84     -10.511   0.164  -7.076  1.00 90.44           H  
ATOM   1331  HA3 GLY A  84      -9.868  -0.094  -8.701  1.00 90.44           H  
ATOM   1332  C   GLY A  84      -8.479   0.771  -7.327  1.00 90.44           C  
ATOM   1333  O   GLY A  84      -7.966  -0.178  -6.736  1.00 90.44           O  
ATOM   1334  N   GLU A  85      -7.853   1.942  -7.480  1.00 98.35           N  
ATOM   1335  H   GLU A  85      -8.326   2.670  -7.996  1.00 98.35           H  
ATOM   1336  CA  GLU A  85      -6.601   2.295  -6.802  1.00 98.35           C  
ATOM   1337  HA  GLU A  85      -6.174   1.392  -6.366  1.00 98.35           H  
ATOM   1338  C   GLU A  85      -6.861   3.280  -5.662  1.00 98.35           C  
ATOM   1339  CB  GLU A  85      -5.545   2.879  -7.750  1.00 98.35           C  
ATOM   1340  HB2 GLU A  85      -5.954   3.754  -8.253  1.00 98.35           H  
ATOM   1341  HB3 GLU A  85      -4.705   3.191  -7.130  1.00 98.35           H  
ATOM   1342  O   GLU A  85      -7.528   4.303  -5.828  1.00 98.35           O  
ATOM   1343  CG  GLU A  85      -5.023   1.901  -8.806  1.00 98.35           C  
ATOM   1344  HG2 GLU A  85      -4.917   0.921  -8.340  1.00 98.35           H  
ATOM   1345  HG3 GLU A  85      -5.757   1.819  -9.608  1.00 98.35           H  
ATOM   1346  CD  GLU A  85      -3.656   2.317  -9.381  1.00 98.35           C  
ATOM   1347  OE1 GLU A  85      -2.924   1.404  -9.827  1.00 98.35           O  
ATOM   1348  OE2 GLU A  85      -3.223   3.487  -9.252  1.00 98.35           O  
ATOM   1349  N   PHE A  86      -6.322   2.979  -4.484  1.00 98.62           N  
ATOM   1350  H   PHE A  86      -5.750   2.152  -4.399  1.00 98.62           H  
ATOM   1351  CA  PHE A  86      -6.506   3.822  -3.306  1.00 98.62           C  
ATOM   1352  HA  PHE A  86      -6.371   4.862  -3.602  1.00 98.62           H  
ATOM   1353  C   PHE A  86      -5.474   3.523  -2.221  1.00 98.62           C  
ATOM   1354  CB  PHE A  86      -7.933   3.648  -2.750  1.00 98.62           C  
ATOM   1355  HB2 PHE A  86      -8.665   3.837  -3.535  1.00 98.62           H  
ATOM   1356  HB3 PHE A  86      -8.108   4.399  -1.979  1.00 98.62           H  
ATOM   1357  O   PHE A  86      -4.831   2.468  -2.206  1.00 98.62           O  
ATOM   1358  CG  PHE A  86      -8.193   2.281  -2.155  1.00 98.62           C  
ATOM   1359  CD1 PHE A  86      -8.640   1.227  -2.973  1.00 98.62           C  
ATOM   1360  HD1 PHE A  86      -8.832   1.402  -4.021  1.00 98.62           H  
ATOM   1361  CD2 PHE A  86      -7.938   2.055  -0.790  1.00 98.62           C  
ATOM   1362  HD2 PHE A  86      -7.603   2.867  -0.161  1.00 98.62           H  
ATOM   1363  CE1 PHE A  86      -8.835  -0.051  -2.423  1.00 98.62           C  
ATOM   1364  HE1 PHE A  86      -9.191  -0.857  -3.048  1.00 98.62           H  
ATOM   1365  CE2 PHE A  86      -8.109   0.773  -0.246  1.00 98.62           C  
ATOM   1366  HE2 PHE A  86      -7.918   0.601   0.803  1.00 98.62           H  
ATOM   1367  CZ  PHE A  86      -8.573  -0.275  -1.061  1.00 98.62           C  
ATOM   1368  HZ  PHE A  86      -8.756  -1.249  -0.631  1.00 98.62           H  
ATOM   1369  N   TYR A  87      -5.374   4.457  -1.281  1.00 98.80           N  
ATOM   1370  H   TYR A  87      -5.932   5.291  -1.393  1.00 98.80           H  
ATOM   1371  CA  TYR A  87      -4.710   4.287  -0.000  1.00 98.80           C  
ATOM   1372  HA  TYR A  87      -4.451   3.236   0.132  1.00 98.80           H  
ATOM   1373  C   TYR A  87      -5.674   4.710   1.113  1.00 98.80           C  
ATOM   1374  CB  TYR A  87      -3.418   5.106   0.017  1.00 98.80           C  
ATOM   1375  HB2 TYR A  87      -3.664   6.165   0.090  1.00 98.80           H  
ATOM   1376  HB3 TYR A  87      -2.888   4.958  -0.924  1.00 98.80           H  
ATOM   1377  O   TYR A  87      -6.170   5.834   1.109  1.00 98.80           O  
ATOM   1378  CG  TYR A  87      -2.494   4.715   1.148  1.00 98.80           C  
ATOM   1379  CD1 TYR A  87      -2.536   5.406   2.373  1.00 98.80           C  
ATOM   1380  HD1 TYR A  87      -3.195   6.253   2.489  1.00 98.80           H  
ATOM   1381  CD2 TYR A  87      -1.609   3.634   0.976  1.00 98.80           C  
ATOM   1382  HD2 TYR A  87      -1.586   3.108   0.033  1.00 98.80           H  
ATOM   1383  CE1 TYR A  87      -1.695   5.008   3.430  1.00 98.80           C  
ATOM   1384  HE1 TYR A  87      -1.717   5.546   4.366  1.00 98.80           H  
ATOM   1385  CE2 TYR A  87      -0.762   3.238   2.027  1.00 98.80           C  
ATOM   1386  HE2 TYR A  87      -0.086   2.405   1.906  1.00 98.80           H  
ATOM   1387  OH  TYR A  87       0.028   3.540   4.259  1.00 98.80           O  
ATOM   1388  HH  TYR A  87      -0.059   4.102   5.032  1.00 98.80           H  
ATOM   1389  CZ  TYR A  87      -0.802   3.926   3.257  1.00 98.80           C  
ATOM   1390  N   LEU A  88      -5.951   3.824   2.072  1.00 98.64           N  
ATOM   1391  H   LEU A  88      -5.501   2.922   2.008  1.00 98.64           H  
ATOM   1392  CA  LEU A  88      -6.997   4.008   3.092  1.00 98.64           C  
ATOM   1393  HA  LEU A  88      -7.934   4.235   2.583  1.00 98.64           H  
ATOM   1394  C   LEU A  88      -6.713   5.165   4.058  1.00 98.64           C  
ATOM   1395  CB  LEU A  88      -7.138   2.682   3.859  1.00 98.64           C  
ATOM   1396  HB2 LEU A  88      -7.336   1.904   3.122  1.00 98.64           H  
ATOM   1397  HB3 LEU A  88      -6.184   2.483   4.347  1.00 98.64           H  
ATOM   1398  O   LEU A  88      -7.633   5.682   4.683  1.00 98.64           O  
ATOM   1399  CG  LEU A  88      -8.248   2.605   4.926  1.00 98.64           C  
ATOM   1400  HG  LEU A  88      -8.123   3.401   5.659  1.00 98.64           H  
ATOM   1401  CD1 LEU A  88      -9.638   2.704   4.305  1.00 98.64           C  
ATOM   1402 HD11 LEU A  88     -10.403   2.638   5.079  1.00 98.64           H  
ATOM   1403 HD12 LEU A  88      -9.787   1.890   3.595  1.00 98.64           H  
ATOM   1404 HD13 LEU A  88      -9.762   3.662   3.800  1.00 98.64           H  
ATOM   1405  CD2 LEU A  88      -8.156   1.272   5.672  1.00 98.64           C  
ATOM   1406 HD21 LEU A  88      -8.273   0.443   4.974  1.00 98.64           H  
ATOM   1407 HD22 LEU A  88      -8.945   1.220   6.422  1.00 98.64           H  
ATOM   1408 HD23 LEU A  88      -7.190   1.194   6.170  1.00 98.64           H  
ATOM   1409  N   GLY A  89      -5.449   5.557   4.198  1.00 98.79           N  
ATOM   1410  H   GLY A  89      -4.754   5.090   3.632  1.00 98.79           H  
ATOM   1411  CA  GLY A  89      -5.015   6.596   5.124  1.00 98.79           C  
ATOM   1412  HA2 GLY A  89      -4.277   7.219   4.617  1.00 98.79           H  
ATOM   1413  HA3 GLY A  89      -5.850   7.241   5.398  1.00 98.79           H  
ATOM   1414  C   GLY A  89      -4.421   6.017   6.405  1.00 98.79           C  
ATOM   1415  O   GLY A  89      -5.012   5.162   7.067  1.00 98.79           O  
ATOM   1416  N   ASN A  90      -3.240   6.499   6.782  1.00 98.91           N  
ATOM   1417  H   ASN A  90      -2.816   7.203   6.194  1.00 98.91           H  
ATOM   1418  CA  ASN A  90      -2.483   5.999   7.928  1.00 98.91           C  
ATOM   1419  HA  ASN A  90      -2.314   4.929   7.805  1.00 98.91           H  
ATOM   1420  C   ASN A  90      -3.233   6.169   9.254  1.00 98.91           C  
ATOM   1421  CB  ASN A  90      -1.122   6.704   7.977  1.00 98.91           C  
ATOM   1422  HB2 ASN A  90      -1.253   7.786   7.944  1.00 98.91           H  
ATOM   1423  HB3 ASN A  90      -0.647   6.438   8.922  1.00 98.91           H  
ATOM   1424  O   ASN A  90      -3.105   5.318  10.133  1.00 98.91           O  
ATOM   1425  CG  ASN A  90      -0.157   6.267   6.894  1.00 98.91           C  
ATOM   1426  ND2 ASN A  90       0.818   7.082   6.570  1.00 98.91           N  
ATOM   1427 HD21 ASN A  90       0.919   7.976   7.028  1.00 98.91           H  
ATOM   1428 HD22 ASN A  90       1.482   6.758   5.881  1.00 98.91           H  
ATOM   1429  OD1 ASN A  90      -0.250   5.180   6.350  1.00 98.91           O  
ATOM   1430  N   ARG A  91      -4.060   7.215   9.395  1.00 98.75           N  
ATOM   1431  H   ARG A  91      -4.157   7.861   8.624  1.00 98.75           H  
ATOM   1432  CA  ARG A  91      -4.925   7.380  10.571  1.00 98.75           C  
ATOM   1433  HA  ARG A  91      -4.313   7.332  11.472  1.00 98.75           H  
ATOM   1434  C   ARG A  91      -5.936   6.239  10.689  1.00 98.75           C  
ATOM   1435  CB  ARG A  91      -5.620   8.743  10.502  1.00 98.75           C  
ATOM   1436  HB2 ARG A  91      -4.866   9.528  10.445  1.00 98.75           H  
ATOM   1437  HB3 ARG A  91      -6.241   8.791   9.608  1.00 98.75           H  
ATOM   1438  O   ARG A  91      -6.063   5.657  11.760  1.00 98.75           O  
ATOM   1439  CG  ARG A  91      -6.495   8.972  11.739  1.00 98.75           C  
ATOM   1440  HG2 ARG A  91      -7.278   8.216  11.788  1.00 98.75           H  
ATOM   1441  HG3 ARG A  91      -5.884   8.910  12.639  1.00 98.75           H  
ATOM   1442  CD  ARG A  91      -7.155  10.344  11.662  1.00 98.75           C  
ATOM   1443  HD2 ARG A  91      -6.380  11.111  11.664  1.00 98.75           H  
ATOM   1444  HD3 ARG A  91      -7.721  10.408  10.733  1.00 98.75           H  
ATOM   1445  NE  ARG A  91      -8.059  10.530  12.804  1.00 98.75           N  
ATOM   1446  HE  ARG A  91      -8.228   9.709  13.369  1.00 98.75           H  
ATOM   1447  NH1 ARG A  91      -8.654  12.692  12.333  1.00 98.75           N  
ATOM   1448 HH11 ARG A  91      -8.104  12.629  11.488  1.00 98.75           H  
ATOM   1449 HH12 ARG A  91      -9.195  13.520  12.538  1.00 98.75           H  
ATOM   1450  NH2 ARG A  91      -9.486  11.673  14.145  1.00 98.75           N  
ATOM   1451 HH21 ARG A  91      -9.573  10.837  14.706  1.00 98.75           H  
ATOM   1452 HH22 ARG A  91     -10.020  12.502  14.363  1.00 98.75           H  
ATOM   1453  CZ  ARG A  91      -8.726  11.630  13.089  1.00 98.75           C  
ATOM   1454  N   ASN A  92      -6.593   5.882   9.588  1.00 98.48           N  
ATOM   1455  H   ASN A  92      -6.397   6.374   8.728  1.00 98.48           H  
ATOM   1456  CA  ASN A  92      -7.570   4.793   9.558  1.00 98.48           C  
ATOM   1457  HA  ASN A  92      -8.299   4.944  10.354  1.00 98.48           H  
ATOM   1458  C   ASN A  92      -6.895   3.436   9.814  1.00 98.48           C  
ATOM   1459  CB  ASN A  92      -8.299   4.828   8.204  1.00 98.48           C  
ATOM   1460  HB2 ASN A  92      -7.571   4.764   7.396  1.00 98.48           H  
ATOM   1461  HB3 ASN A  92      -8.970   3.972   8.130  1.00 98.48           H  
ATOM   1462  O   ASN A  92      -7.407   2.621  10.578  1.00 98.48           O  
ATOM   1463  CG  ASN A  92      -9.133   6.085   8.016  1.00 98.48           C  
ATOM   1464  ND2 ASN A  92      -9.206   6.608   6.818  1.00 98.48           N  
ATOM   1465 HD21 ASN A  92      -9.713   7.475   6.705  1.00 98.48           H  
ATOM   1466 HD22 ASN A  92      -8.696   6.224   6.036  1.00 98.48           H  
ATOM   1467  OD1 ASN A  92      -9.708   6.620   8.948  1.00 98.48           O  
ATOM   1468  N   ILE A  93      -5.710   3.210   9.236  1.00 98.74           N  
ATOM   1469  H   ILE A  93      -5.357   3.902   8.591  1.00 98.74           H  
ATOM   1470  CA  ILE A  93      -4.928   1.987   9.467  1.00 98.74           C  
ATOM   1471  HA  ILE A  93      -5.567   1.128   9.264  1.00 98.74           H  
ATOM   1472  C   ILE A  93      -4.492   1.887  10.941  1.00 98.74           C  
ATOM   1473  CB  ILE A  93      -3.721   1.925   8.504  1.00 98.74           C  
ATOM   1474  HB  ILE A  93      -3.093   2.797   8.686  1.00 98.74           H  
ATOM   1475  O   ILE A  93      -4.606   0.819  11.547  1.00 98.74           O  
ATOM   1476  CG1 ILE A  93      -4.157   1.927   7.019  1.00 98.74           C  
ATOM   1477 HG12 ILE A  93      -4.533   0.940   6.748  1.00 98.74           H  
ATOM   1478 HG13 ILE A  93      -4.972   2.633   6.859  1.00 98.74           H  
ATOM   1479  CG2 ILE A  93      -2.904   0.649   8.778  1.00 98.74           C  
ATOM   1480 HG21 ILE A  93      -2.082   0.560   8.067  1.00 98.74           H  
ATOM   1481 HG22 ILE A  93      -2.475   0.673   9.780  1.00 98.74           H  
ATOM   1482 HG23 ILE A  93      -3.546  -0.227   8.685  1.00 98.74           H  
ATOM   1483  CD1 ILE A  93      -3.026   2.316   6.057  1.00 98.74           C  
ATOM   1484 HD11 ILE A  93      -2.232   1.569   6.068  1.00 98.74           H  
ATOM   1485 HD12 ILE A  93      -2.612   3.285   6.335  1.00 98.74           H  
ATOM   1486 HD13 ILE A  93      -3.426   2.394   5.046  1.00 98.74           H  
ATOM   1487  N   PHE A  94      -4.040   2.988  11.548  1.00 98.69           N  
ATOM   1488  H   PHE A  94      -3.932   3.832  11.003  1.00 98.69           H  
ATOM   1489  CA  PHE A  94      -3.744   3.061  12.981  1.00 98.69           C  
ATOM   1490  HA  PHE A  94      -2.985   2.318  13.231  1.00 98.69           H  
ATOM   1491  C   PHE A  94      -4.983   2.744  13.836  1.00 98.69           C  
ATOM   1492  CB  PHE A  94      -3.183   4.452  13.321  1.00 98.69           C  
ATOM   1493  HB2 PHE A  94      -3.801   5.220  12.855  1.00 98.69           H  
ATOM   1494  HB3 PHE A  94      -2.180   4.541  12.903  1.00 98.69           H  
ATOM   1495  O   PHE A  94      -4.920   1.899  14.729  1.00 98.69           O  
ATOM   1496  CG  PHE A  94      -3.128   4.725  14.812  1.00 98.69           C  
ATOM   1497  CD1 PHE A  94      -4.106   5.514  15.441  1.00 98.69           C  
ATOM   1498  HD1 PHE A  94      -4.902   5.960  14.862  1.00 98.69           H  
ATOM   1499  CD2 PHE A  94      -2.143   4.104  15.589  1.00 98.69           C  
ATOM   1500  HD2 PHE A  94      -1.401   3.500  15.088  1.00 98.69           H  
ATOM   1501  CE1 PHE A  94      -4.089   5.671  16.838  1.00 98.69           C  
ATOM   1502  HE1 PHE A  94      -4.871   6.248  17.311  1.00 98.69           H  
ATOM   1503  CE2 PHE A  94      -2.122   4.248  16.985  1.00 98.69           C  
ATOM   1504  HE2 PHE A  94      -1.364   3.744  17.566  1.00 98.69           H  
ATOM   1505  CZ  PHE A  94      -3.104   5.033  17.613  1.00 98.69           C  
ATOM   1506  HZ  PHE A  94      -3.117   5.130  18.689  1.00 98.69           H  
ATOM   1507  N   ASP A  95      -6.127   3.367  13.550  1.00 97.91           N  
ATOM   1508  H   ASP A  95      -6.124   4.087  12.842  1.00 97.91           H  
ATOM   1509  CA  ASP A  95      -7.360   3.170  14.322  1.00 97.91           C  
ATOM   1510  HA  ASP A  95      -7.152   3.382  15.371  1.00 97.91           H  
ATOM   1511  C   ASP A  95      -7.865   1.715  14.257  1.00 97.91           C  
ATOM   1512  CB  ASP A  95      -8.443   4.156  13.841  1.00 97.91           C  
ATOM   1513  HB2 ASP A  95      -8.510   4.119  12.753  1.00 97.91           H  
ATOM   1514  HB3 ASP A  95      -9.403   3.833  14.242  1.00 97.91           H  
ATOM   1515  O   ASP A  95      -8.358   1.189  15.259  1.00 97.91           O  
ATOM   1516  CG  ASP A  95      -8.219   5.609  14.296  1.00 97.91           C  
ATOM   1517  OD1 ASP A  95      -7.486   5.819  15.290  1.00 97.91           O  
ATOM   1518  OD2 ASP A  95      -8.855   6.518  13.715  1.00 97.91           O  
ATOM   1519  N   LEU A  96      -7.692   1.046  13.110  1.00 97.59           N  
ATOM   1520  H   LEU A  96      -7.338   1.563  12.318  1.00 97.59           H  
ATOM   1521  CA  LEU A  96      -7.996  -0.378  12.934  1.00 97.59           C  
ATOM   1522  HA  LEU A  96      -8.990  -0.581  13.333  1.00 97.59           H  
ATOM   1523  C   LEU A  96      -7.023  -1.272  13.720  1.00 97.59           C  
ATOM   1524  CB  LEU A  96      -7.975  -0.719  11.429  1.00 97.59           C  
ATOM   1525  HB2 LEU A  96      -7.043  -0.345  11.005  1.00 97.59           H  
ATOM   1526  HB3 LEU A  96      -7.974  -1.802  11.312  1.00 97.59           H  
ATOM   1527  O   LEU A  96      -7.451  -2.179  14.432  1.00 97.59           O  
ATOM   1528  CG  LEU A  96      -9.159  -0.141  10.626  1.00 97.59           C  
ATOM   1529  HG  LEU A  96      -9.294   0.914  10.860  1.00 97.59           H  
ATOM   1530  CD1 LEU A  96      -8.888  -0.276   9.127  1.00 97.59           C  
ATOM   1531 HD11 LEU A  96      -9.720   0.148   8.563  1.00 97.59           H  
ATOM   1532 HD12 LEU A  96      -7.981   0.271   8.870  1.00 97.59           H  
ATOM   1533 HD13 LEU A  96      -8.772  -1.326   8.859  1.00 97.59           H  
ATOM   1534  CD2 LEU A  96     -10.468  -0.871  10.938  1.00 97.59           C  
ATOM   1535 HD21 LEU A  96     -10.747  -0.710  11.979  1.00 97.59           H  
ATOM   1536 HD22 LEU A  96     -11.265  -0.486  10.301  1.00 97.59           H  
ATOM   1537 HD23 LEU A  96     -10.352  -1.940  10.758  1.00 97.59           H  
ATOM   1538  N   THR A  97      -5.718  -1.006  13.634  1.00 98.11           N  
ATOM   1539  H   THR A  97      -5.438  -0.218  13.068  1.00 98.11           H  
ATOM   1540  CA  THR A  97      -4.670  -1.908  14.151  1.00 98.11           C  
ATOM   1541  HA  THR A  97      -5.060  -2.926  14.127  1.00 98.11           H  
ATOM   1542  C   THR A  97      -4.266  -1.662  15.606  1.00 98.11           C  
ATOM   1543  CB  THR A  97      -3.427  -1.902  13.252  1.00 98.11           C  
ATOM   1544  HB  THR A  97      -2.682  -2.571  13.683  1.00 98.11           H  
ATOM   1545  O   THR A  97      -3.621  -2.511  16.214  1.00 98.11           O  
ATOM   1546  CG2 THR A  97      -3.742  -2.384  11.838  1.00 98.11           C  
ATOM   1547 HG21 THR A  97      -4.516  -1.770  11.376  1.00 98.11           H  
ATOM   1548 HG22 THR A  97      -4.081  -3.419  11.872  1.00 98.11           H  
ATOM   1549 HG23 THR A  97      -2.834  -2.324  11.238  1.00 98.11           H  
ATOM   1550  OG1 THR A  97      -2.869  -0.611  13.137  1.00 98.11           O  
ATOM   1551  HG1 THR A  97      -3.455  -0.103  12.572  1.00 98.11           H  
ATOM   1552  N   SER A  98      -4.661  -0.535  16.202  1.00 96.56           N  
ATOM   1553  H   SER A  98      -5.110   0.161  15.625  1.00 96.56           H  
ATOM   1554  CA  SER A  98      -4.254  -0.144  17.563  1.00 96.56           C  
ATOM   1555  HA  SER A  98      -3.191  -0.357  17.676  1.00 96.56           H  
ATOM   1556  C   SER A  98      -4.971  -0.890  18.689  1.00 96.56           C  
ATOM   1557  CB  SER A  98      -4.454   1.362  17.763  1.00 96.56           C  
ATOM   1558  HB2 SER A  98      -3.787   1.907  17.096  1.00 96.56           H  
ATOM   1559  HB3 SER A  98      -4.207   1.626  18.791  1.00 96.56           H  
ATOM   1560  O   SER A  98      -4.444  -0.983  19.796  1.00 96.56           O  
ATOM   1561  OG  SER A  98      -5.793   1.731  17.489  1.00 96.56           O  
ATOM   1562  HG  SER A  98      -5.814   1.977  16.561  1.00 96.56           H  
ATOM   1563  N   LYS A  99      -6.177  -1.410  18.438  1.00 91.24           N  
ATOM   1564  H   LYS A  99      -6.553  -1.255  17.514  1.00 91.24           H  
ATOM   1565  CA  LYS A  99      -7.029  -2.011  19.485  1.00 91.24           C  
ATOM   1566  HA  LYS A  99      -6.729  -1.626  20.459  1.00 91.24           H  
ATOM   1567  C   LYS A  99      -6.899  -3.523  19.584  1.00 91.24           C  
ATOM   1568  CB  LYS A  99      -8.492  -1.631  19.237  1.00 91.24           C  
ATOM   1569  HB2 LYS A  99      -9.125  -2.155  19.953  1.00 91.24           H  
ATOM   1570  HB3 LYS A  99      -8.778  -1.940  18.231  1.00 91.24           H  
ATOM   1571  O   LYS A  99      -7.216  -4.097  20.623  1.00 91.24           O  
ATOM   1572  CG  LYS A  99      -8.712  -0.124  19.399  1.00 91.24           C  
ATOM   1573  HG2 LYS A  99      -8.488   0.167  20.426  1.00 91.24           H  
ATOM   1574  HG3 LYS A  99      -8.049   0.418  18.725  1.00 91.24           H  
ATOM   1575  CD  LYS A  99     -10.156   0.246  19.062  1.00 91.24           C  
ATOM   1576  HD2 LYS A  99     -10.839  -0.228  19.767  1.00 91.24           H  
ATOM   1577  HD3 LYS A  99     -10.376  -0.095  18.050  1.00 91.24           H  
ATOM   1578  CE  LYS A  99     -10.286   1.768  19.129  1.00 91.24           C  
ATOM   1579  HE2 LYS A  99     -10.170   2.091  20.163  1.00 91.24           H  
ATOM   1580  HE3 LYS A  99      -9.467   2.199  18.554  1.00 91.24           H  
ATOM   1581  NZ  LYS A  99     -11.576   2.228  18.567  1.00 91.24           N  
ATOM   1582  HZ1 LYS A  99     -11.619   3.236  18.587  1.00 91.24           H  
ATOM   1583  HZ2 LYS A  99     -12.356   1.841  19.077  1.00 91.24           H  
ATOM   1584  HZ3 LYS A  99     -11.632   1.945  17.599  1.00 91.24           H  
ATOM   1585  N   ARG A 100      -6.519  -4.174  18.488  1.00 93.53           N  
ATOM   1586  H   ARG A 100      -6.198  -3.626  17.703  1.00 93.53           H  
ATOM   1587  CA  ARG A 100      -6.477  -5.631  18.362  1.00 93.53           C  
ATOM   1588  HA  ARG A 100      -6.296  -6.072  19.342  1.00 93.53           H  
ATOM   1589  C   ARG A 100      -5.333  -6.032  17.454  1.00 93.53           C  
ATOM   1590  CB  ARG A 100      -7.804  -6.168  17.808  1.00 93.53           C  
ATOM   1591  HB2 ARG A 100      -7.998  -5.726  16.830  1.00 93.53           H  
ATOM   1592  HB3 ARG A 100      -7.712  -7.246  17.680  1.00 93.53           H  
ATOM   1593  O   ARG A 100      -4.966  -5.290  16.546  1.00 93.53           O  
ATOM   1594  CG  ARG A 100      -8.991  -5.882  18.741  1.00 93.53           C  
ATOM   1595  HG2 ARG A 100      -8.767  -6.234  19.747  1.00 93.53           H  
ATOM   1596  HG3 ARG A 100      -9.210  -4.814  18.759  1.00 93.53           H  
ATOM   1597  CD  ARG A 100     -10.200  -6.628  18.204  1.00 93.53           C  
ATOM   1598  HD2 ARG A 100     -10.378  -6.285  17.185  1.00 93.53           H  
ATOM   1599  HD3 ARG A 100      -9.952  -7.689  18.204  1.00 93.53           H  
ATOM   1600  NE  ARG A 100     -11.416  -6.429  19.002  1.00 93.53           N  
ATOM   1601  HE  ARG A 100     -11.319  -5.997  19.910  1.00 93.53           H  
ATOM   1602  NH1 ARG A 100     -12.854  -7.488  17.525  1.00 93.53           N  
ATOM   1603 HH11 ARG A 100     -12.441  -7.078  16.700  1.00 93.53           H  
ATOM   1604 HH12 ARG A 100     -12.357  -8.361  17.416  1.00 93.53           H  
ATOM   1605  NH2 ARG A 100     -13.635  -6.745  19.423  1.00 93.53           N  
ATOM   1606 HH21 ARG A 100     -14.485  -7.144  19.051  1.00 93.53           H  
ATOM   1607 HH22 ARG A 100     -13.562  -6.358  20.353  1.00 93.53           H  
ATOM   1608  CZ  ARG A 100     -12.604  -6.881  18.645  1.00 93.53           C  
ATOM   1609  N   ARG A 101      -4.799  -7.229  17.674  1.00 97.03           N  
ATOM   1610  H   ARG A 101      -5.211  -7.815  18.386  1.00 97.03           H  
ATOM   1611  CA  ARG A 101      -3.739  -7.778  16.830  1.00 97.03           C  
ATOM   1612  HA  ARG A 101      -2.923  -7.056  16.787  1.00 97.03           H  
ATOM   1613  C   ARG A 101      -4.265  -7.984  15.413  1.00 97.03           C  
ATOM   1614  CB  ARG A 101      -3.228  -9.077  17.456  1.00 97.03           C  
ATOM   1615  HB2 ARG A 101      -4.043  -9.800  17.490  1.00 97.03           H  
ATOM   1616  HB3 ARG A 101      -2.906  -8.865  18.476  1.00 97.03           H  
ATOM   1617  O   ARG A 101      -5.307  -8.605  15.231  1.00 97.03           O  
ATOM   1618  CG  ARG A 101      -2.044  -9.667  16.676  1.00 97.03           C  
ATOM   1619  HG2 ARG A 101      -2.380 -10.025  15.703  1.00 97.03           H  
ATOM   1620  HG3 ARG A 101      -1.289  -8.896  16.521  1.00 97.03           H  
ATOM   1621  CD  ARG A 101      -1.404 -10.824  17.446  1.00 97.03           C  
ATOM   1622  HD2 ARG A 101      -0.547 -11.180  16.874  1.00 97.03           H  
ATOM   1623  HD3 ARG A 101      -1.028 -10.448  18.398  1.00 97.03           H  
ATOM   1624  NE  ARG A 101      -2.371 -11.914  17.705  1.00 97.03           N  
ATOM   1625  HE  ARG A 101      -3.186 -11.681  18.253  1.00 97.03           H  
ATOM   1626  NH1 ARG A 101      -1.334 -13.585  16.520  1.00 97.03           N  
ATOM   1627 HH11 ARG A 101      -0.693 -12.908  16.131  1.00 97.03           H  
ATOM   1628 HH12 ARG A 101      -1.328 -14.539  16.187  1.00 97.03           H  
ATOM   1629  NH2 ARG A 101      -3.224 -14.017  17.642  1.00 97.03           N  
ATOM   1630 HH21 ARG A 101      -3.231 -14.959  17.278  1.00 97.03           H  
ATOM   1631 HH22 ARG A 101      -4.050 -13.715  18.139  1.00 97.03           H  
ATOM   1632  CZ  ARG A 101      -2.300 -13.165  17.291  1.00 97.03           C  
ATOM   1633  N   HIS A 102      -3.528  -7.485  14.432  1.00 98.56           N  
ATOM   1634  H   HIS A 102      -2.690  -6.967  14.655  1.00 98.56           H  
ATOM   1635  CA  HIS A 102      -3.803  -7.706  13.018  1.00 98.56           C  
ATOM   1636  HA  HIS A 102      -4.676  -8.349  12.909  1.00 98.56           H  
ATOM   1637  C   HIS A 102      -2.628  -8.425  12.369  1.00 98.56           C  
ATOM   1638  CB  HIS A 102      -4.109  -6.375  12.322  1.00 98.56           C  
ATOM   1639  HB2 HIS A 102      -3.346  -5.641  12.581  1.00 98.56           H  
ATOM   1640  HB3 HIS A 102      -4.075  -6.527  11.244  1.00 98.56           H  
ATOM   1641  O   HIS A 102      -1.485  -8.252  12.782  1.00 98.56           O  
ATOM   1642  CG  HIS A 102      -5.469  -5.836  12.679  1.00 98.56           C  
ATOM   1643  CD2 HIS A 102      -6.556  -5.771  11.852  1.00 98.56           C  
ATOM   1644  HD2 HIS A 102      -6.583  -6.074  10.816  1.00 98.56           H  
ATOM   1645  ND1 HIS A 102      -5.873  -5.369  13.908  1.00 98.56           N  
ATOM   1646  HD1 HIS A 102      -5.308  -5.275  14.739  1.00 98.56           H  
ATOM   1647  CE1 HIS A 102      -7.171  -5.045  13.825  1.00 98.56           C  
ATOM   1648  HE1 HIS A 102      -7.765  -4.640  14.631  1.00 98.56           H  
ATOM   1649  NE2 HIS A 102      -7.632  -5.274  12.587  1.00 98.56           N  
ATOM   1650  N   GLU A 103      -2.920  -9.217  11.349  1.00 98.52           N  
ATOM   1651  H   GLU A 103      -3.891  -9.328  11.097  1.00 98.52           H  
ATOM   1652  CA  GLU A 103      -1.937  -9.719  10.396  1.00 98.52           C  
ATOM   1653  HA  GLU A 103      -0.937  -9.604  10.812  1.00 98.52           H  
ATOM   1654  C   GLU A 103      -1.992  -8.888   9.111  1.00 98.52           C  
ATOM   1655  CB  GLU A 103      -2.140 -11.220  10.136  1.00 98.52           C  
ATOM   1656  HB2 GLU A 103      -1.937 -11.767  11.057  1.00 98.52           H  
ATOM   1657  HB3 GLU A 103      -1.416 -11.537   9.385  1.00 98.52           H  
ATOM   1658  O   GLU A 103      -3.032  -8.314   8.779  1.00 98.52           O  
ATOM   1659  CG  GLU A 103      -3.553 -11.576   9.648  1.00 98.52           C  
ATOM   1660  HG2 GLU A 103      -3.788 -10.982   8.765  1.00 98.52           H  
ATOM   1661  HG3 GLU A 103      -4.271 -11.321  10.428  1.00 98.52           H  
ATOM   1662  CD  GLU A 103      -3.725 -13.059   9.314  1.00 98.52           C  
ATOM   1663  OE1 GLU A 103      -4.895 -13.508   9.257  1.00 98.52           O  
ATOM   1664  OE2 GLU A 103      -2.722 -13.757   9.052  1.00 98.52           O  
ATOM   1665  N   LEU A 104      -0.872  -8.835   8.392  1.00 98.84           N  
ATOM   1666  H   LEU A 104      -0.087  -9.381   8.719  1.00 98.84           H  
ATOM   1667  CA  LEU A 104      -0.744  -8.193   7.084  1.00 98.84           C  
ATOM   1668  HA  LEU A 104      -1.663  -7.658   6.846  1.00 98.84           H  
ATOM   1669  C   LEU A 104      -0.517  -9.256   6.018  1.00 98.84           C  
ATOM   1670  CB  LEU A 104       0.412  -7.175   7.118  1.00 98.84           C  
ATOM   1671  HB2 LEU A 104       0.089  -6.326   7.721  1.00 98.84           H  
ATOM   1672  HB3 LEU A 104       1.266  -7.644   7.607  1.00 98.84           H  
ATOM   1673  O   LEU A 104       0.339 -10.124   6.183  1.00 98.84           O  
ATOM   1674  CG  LEU A 104       0.888  -6.632   5.757  1.00 98.84           C  
ATOM   1675  HG  LEU A 104       1.087  -7.453   5.068  1.00 98.84           H  
ATOM   1676  CD1 LEU A 104      -0.139  -5.690   5.145  1.00 98.84           C  
ATOM   1677 HD11 LEU A 104       0.216  -5.339   4.176  1.00 98.84           H  
ATOM   1678 HD12 LEU A 104      -1.085  -6.210   4.995  1.00 98.84           H  
ATOM   1679 HD13 LEU A 104      -0.283  -4.843   5.816  1.00 98.84           H  
ATOM   1680  CD2 LEU A 104       2.182  -5.836   5.905  1.00 98.84           C  
ATOM   1681 HD21 LEU A 104       2.525  -5.526   4.918  1.00 98.84           H  
ATOM   1682 HD22 LEU A 104       2.953  -6.446   6.376  1.00 98.84           H  
ATOM   1683 HD23 LEU A 104       2.013  -4.943   6.507  1.00 98.84           H  
ATOM   1684  N   ARG A 105      -1.200  -9.114   4.886  1.00 98.78           N  
ATOM   1685  H   ARG A 105      -1.905  -8.392   4.852  1.00 98.78           H  
ATOM   1686  CA  ARG A 105      -0.878  -9.789   3.633  1.00 98.78           C  
ATOM   1687  HA  ARG A 105       0.031 -10.376   3.764  1.00 98.78           H  
ATOM   1688  C   ARG A 105      -0.602  -8.752   2.549  1.00 98.78           C  
ATOM   1689  CB  ARG A 105      -2.017 -10.750   3.276  1.00 98.78           C  
ATOM   1690  HB2 ARG A 105      -2.953 -10.194   3.208  1.00 98.78           H  
ATOM   1691  HB3 ARG A 105      -2.111 -11.491   4.070  1.00 98.78           H  
ATOM   1692  O   ARG A 105      -1.340  -7.780   2.412  1.00 98.78           O  
ATOM   1693  CG  ARG A 105      -1.759 -11.468   1.949  1.00 98.78           C  
ATOM   1694  HG2 ARG A 105      -0.800 -11.985   1.994  1.00 98.78           H  
ATOM   1695  HG3 ARG A 105      -1.735 -10.744   1.135  1.00 98.78           H  
ATOM   1696  CD  ARG A 105      -2.868 -12.477   1.665  1.00 98.78           C  
ATOM   1697  HD2 ARG A 105      -3.831 -11.967   1.678  1.00 98.78           H  
ATOM   1698  HD3 ARG A 105      -2.884 -13.236   2.448  1.00 98.78           H  
ATOM   1699  NE  ARG A 105      -2.658 -13.080   0.343  1.00 98.78           N  
ATOM   1700  HE  ARG A 105      -2.815 -12.493  -0.464  1.00 98.78           H  
ATOM   1701  NH1 ARG A 105      -1.577 -15.000   1.004  1.00 98.78           N  
ATOM   1702 HH11 ARG A 105      -0.969 -15.766   0.756  1.00 98.78           H  
ATOM   1703 HH12 ARG A 105      -1.665 -14.724   1.972  1.00 98.78           H  
ATOM   1704  NH2 ARG A 105      -1.839 -14.551  -1.160  1.00 98.78           N  
ATOM   1705 HH21 ARG A 105      -1.877 -13.764  -1.792  1.00 98.78           H  
ATOM   1706 HH22 ARG A 105      -1.241 -15.331  -1.392  1.00 98.78           H  
ATOM   1707  CZ  ARG A 105      -2.037 -14.209   0.074  1.00 98.78           C  
ATOM   1708  N   VAL A 106       0.450  -8.990   1.778  1.00 98.89           N  
ATOM   1709  H   VAL A 106       1.010  -9.804   1.986  1.00 98.89           H  
ATOM   1710  CA  VAL A 106       0.809  -8.240   0.576  1.00 98.89           C  
ATOM   1711  HA  VAL A 106       0.102  -7.425   0.423  1.00 98.89           H  
ATOM   1712  C   VAL A 106       0.738  -9.199  -0.601  1.00 98.89           C  
ATOM   1713  CB  VAL A 106       2.217  -7.635   0.688  1.00 98.89           C  
ATOM   1714  HB  VAL A 106       2.952  -8.439   0.742  1.00 98.89           H  
ATOM   1715  O   VAL A 106       1.455 -10.195  -0.593  1.00 98.89           O  
ATOM   1716  CG1 VAL A 106       2.539  -6.769  -0.530  1.00 98.89           C  
ATOM   1717 HG11 VAL A 106       1.849  -5.928  -0.595  1.00 98.89           H  
ATOM   1718 HG12 VAL A 106       2.461  -7.354  -1.446  1.00 98.89           H  
ATOM   1719 HG13 VAL A 106       3.563  -6.402  -0.451  1.00 98.89           H  
ATOM   1720  CG2 VAL A 106       2.373  -6.770   1.944  1.00 98.89           C  
ATOM   1721 HG21 VAL A 106       1.588  -6.014   1.973  1.00 98.89           H  
ATOM   1722 HG22 VAL A 106       3.347  -6.282   1.919  1.00 98.89           H  
ATOM   1723 HG23 VAL A 106       2.313  -7.392   2.838  1.00 98.89           H  
ATOM   1724  N   ASP A 107      -0.108  -8.909  -1.582  1.00 98.81           N  
ATOM   1725  H   ASP A 107      -0.626  -8.044  -1.520  1.00 98.81           H  
ATOM   1726  CA  ASP A 107      -0.194  -9.643  -2.845  1.00 98.81           C  
ATOM   1727  HA  ASP A 107       0.339 -10.589  -2.758  1.00 98.81           H  
ATOM   1728  C   ASP A 107       0.476  -8.845  -3.962  1.00 98.81           C  
ATOM   1729  CB  ASP A 107      -1.656  -9.953  -3.192  1.00 98.81           C  
ATOM   1730  HB2 ASP A 107      -1.710 -10.289  -4.228  1.00 98.81           H  
ATOM   1731  HB3 ASP A 107      -2.256  -9.048  -3.095  1.00 98.81           H  
ATOM   1732  O   ASP A 107       0.260  -7.640  -4.080  1.00 98.81           O  
ATOM   1733  CG  ASP A 107      -2.228 -11.057  -2.308  1.00 98.81           C  
ATOM   1734  OD1 ASP A 107      -1.546 -12.072  -2.071  1.00 98.81           O  
ATOM   1735  OD2 ASP A 107      -3.382 -10.967  -1.845  1.00 98.81           O  
ATOM   1736  N   LEU A 108       1.283  -9.524  -4.775  1.00 98.82           N  
ATOM   1737  H   LEU A 108       1.373 -10.521  -4.637  1.00 98.82           H  
ATOM   1738  CA  LEU A 108       2.091  -8.931  -5.837  1.00 98.82           C  
ATOM   1739  HA  LEU A 108       1.748  -7.914  -6.026  1.00 98.82           H  
ATOM   1740  C   LEU A 108       1.941  -9.742  -7.125  1.00 98.82           C  
ATOM   1741  CB  LEU A 108       3.573  -8.889  -5.414  1.00 98.82           C  
ATOM   1742  HB2 LEU A 108       3.915  -9.920  -5.323  1.00 98.82           H  
ATOM   1743  HB3 LEU A 108       4.150  -8.419  -6.210  1.00 98.82           H  
ATOM   1744  O   LEU A 108       1.894 -10.973  -7.080  1.00 98.82           O  
ATOM   1745  CG  LEU A 108       3.877  -8.172  -4.087  1.00 98.82           C  
ATOM   1746  HG  LEU A 108       3.248  -8.581  -3.297  1.00 98.82           H  
ATOM   1747  CD1 LEU A 108       5.329  -8.421  -3.679  1.00 98.82           C  
ATOM   1748 HD11 LEU A 108       5.505  -7.973  -2.701  1.00 98.82           H  
ATOM   1749 HD12 LEU A 108       6.004  -7.973  -4.408  1.00 98.82           H  
ATOM   1750 HD13 LEU A 108       5.520  -9.492  -3.612  1.00 98.82           H  
ATOM   1751  CD2 LEU A 108       3.657  -6.664  -4.174  1.00 98.82           C  
ATOM   1752 HD21 LEU A 108       2.621  -6.453  -4.440  1.00 98.82           H  
ATOM   1753 HD22 LEU A 108       4.317  -6.224  -4.921  1.00 98.82           H  
ATOM   1754 HD23 LEU A 108       3.858  -6.208  -3.204  1.00 98.82           H  
ATOM   1755  N   GLU A 109       1.954  -9.076  -8.277  1.00 98.63           N  
ATOM   1756  H   GLU A 109       1.981  -8.066  -8.250  1.00 98.63           H  
ATOM   1757  CA  GLU A 109       2.158  -9.745  -9.567  1.00 98.63           C  
ATOM   1758  HA  GLU A 109       2.381 -10.795  -9.374  1.00 98.63           H  
ATOM   1759  C   GLU A 109       3.380  -9.165 -10.278  1.00 98.63           C  
ATOM   1760  CB  GLU A 109       0.909  -9.742 -10.466  1.00 98.63           C  
ATOM   1761  HB2 GLU A 109       0.698  -8.729 -10.811  1.00 98.63           H  
ATOM   1762  HB3 GLU A 109       1.144 -10.345 -11.343  1.00 98.63           H  
ATOM   1763  O   GLU A 109       3.528  -7.950 -10.391  1.00 98.63           O  
ATOM   1764  CG  GLU A 109      -0.330 -10.349  -9.772  1.00 98.63           C  
ATOM   1765  HG2 GLU A 109      -0.031 -11.295  -9.322  1.00 98.63           H  
ATOM   1766  HG3 GLU A 109      -0.649  -9.700  -8.956  1.00 98.63           H  
ATOM   1767  CD  GLU A 109      -1.531 -10.599 -10.707  1.00 98.63           C  
ATOM   1768  OE1 GLU A 109      -2.505 -11.256 -10.247  1.00 98.63           O  
ATOM   1769  OE2 GLU A 109      -1.458 -10.215 -11.893  1.00 98.63           O  
ATOM   1770  N   PHE A 110       4.275 -10.030 -10.754  1.00 98.33           N  
ATOM   1771  H   PHE A 110       4.099 -11.017 -10.631  1.00 98.33           H  
ATOM   1772  CA  PHE A 110       5.474  -9.627 -11.485  1.00 98.33           C  
ATOM   1773  HA  PHE A 110       5.312  -8.634 -11.904  1.00 98.33           H  
ATOM   1774  C   PHE A 110       5.746 -10.588 -12.637  1.00 98.33           C  
ATOM   1775  CB  PHE A 110       6.676  -9.550 -10.537  1.00 98.33           C  
ATOM   1776  HB2 PHE A 110       6.444  -8.856  -9.729  1.00 98.33           H  
ATOM   1777  HB3 PHE A 110       6.845 -10.531 -10.091  1.00 98.33           H  
ATOM   1778  O   PHE A 110       5.816 -11.804 -12.441  1.00 98.33           O  
ATOM   1779  CG  PHE A 110       7.943  -9.082 -11.224  1.00 98.33           C  
ATOM   1780  CD1 PHE A 110       9.057  -9.935 -11.335  1.00 98.33           C  
ATOM   1781  HD1 PHE A 110       9.024 -10.930 -10.915  1.00 98.33           H  
ATOM   1782  CD2 PHE A 110       8.005  -7.784 -11.764  1.00 98.33           C  
ATOM   1783  HD2 PHE A 110       7.162  -7.114 -11.684  1.00 98.33           H  
ATOM   1784  CE1 PHE A 110      10.234  -9.477 -11.954  1.00 98.33           C  
ATOM   1785  HE1 PHE A 110      11.107 -10.112 -11.972  1.00 98.33           H  
ATOM   1786  CE2 PHE A 110       9.180  -7.329 -12.381  1.00 98.33           C  
ATOM   1787  HE2 PHE A 110       9.223  -6.319 -12.762  1.00 98.33           H  
ATOM   1788  CZ  PHE A 110      10.303  -8.166 -12.458  1.00 98.33           C  
ATOM   1789  HZ  PHE A 110      11.222  -7.774 -12.867  1.00 98.33           H  
ATOM   1790  N   LYS A 111       5.889 -10.044 -13.854  1.00 96.78           N  
ATOM   1791  H   LYS A 111       5.847  -9.037 -13.917  1.00 96.78           H  
ATOM   1792  CA  LYS A 111       6.129 -10.815 -15.090  1.00 96.78           C  
ATOM   1793  HA  LYS A 111       5.899 -10.170 -15.938  1.00 96.78           H  
ATOM   1794  C   LYS A 111       5.171 -12.012 -15.237  1.00 96.78           C  
ATOM   1795  CB  LYS A 111       7.621 -11.198 -15.191  1.00 96.78           C  
ATOM   1796  HB2 LYS A 111       7.919 -11.754 -14.302  1.00 96.78           H  
ATOM   1797  HB3 LYS A 111       7.772 -11.834 -16.063  1.00 96.78           H  
ATOM   1798  O   LYS A 111       5.591 -13.119 -15.560  1.00 96.78           O  
ATOM   1799  CG  LYS A 111       8.507  -9.955 -15.348  1.00 96.78           C  
ATOM   1800  HG2 LYS A 111       8.215  -9.430 -16.257  1.00 96.78           H  
ATOM   1801  HG3 LYS A 111       8.350  -9.287 -14.500  1.00 96.78           H  
ATOM   1802  CD  LYS A 111       9.999 -10.299 -15.425  1.00 96.78           C  
ATOM   1803  HD2 LYS A 111      10.185 -10.986 -16.250  1.00 96.78           H  
ATOM   1804  HD3 LYS A 111      10.305 -10.759 -14.486  1.00 96.78           H  
ATOM   1805  CE  LYS A 111      10.755  -8.983 -15.650  1.00 96.78           C  
ATOM   1806  HE2 LYS A 111      10.569  -8.627 -16.663  1.00 96.78           H  
ATOM   1807  HE3 LYS A 111      10.342  -8.228 -14.981  1.00 96.78           H  
ATOM   1808  NZ  LYS A 111      12.209  -9.095 -15.395  1.00 96.78           N  
ATOM   1809  HZ1 LYS A 111      12.605  -8.167 -15.451  1.00 96.78           H  
ATOM   1810  HZ2 LYS A 111      12.664  -9.709 -16.054  1.00 96.78           H  
ATOM   1811  HZ3 LYS A 111      12.365  -9.413 -14.449  1.00 96.78           H  
ATOM   1812  N   GLY A 112       3.885 -11.785 -14.947  1.00 97.11           N  
ATOM   1813  H   GLY A 112       3.630 -10.852 -14.657  1.00 97.11           H  
ATOM   1814  CA  GLY A 112       2.812 -12.784 -15.040  1.00 97.11           C  
ATOM   1815  HA2 GLY A 112       1.854 -12.266 -15.089  1.00 97.11           H  
ATOM   1816  HA3 GLY A 112       2.935 -13.353 -15.962  1.00 97.11           H  
ATOM   1817  C   GLY A 112       2.730 -13.792 -13.886  1.00 97.11           C  
ATOM   1818  O   GLY A 112       1.811 -14.606 -13.867  1.00 97.11           O  
ATOM   1819  N   ASN A 113       3.648 -13.747 -12.915  1.00 98.39           N  
ATOM   1820  H   ASN A 113       4.360 -13.031 -12.951  1.00 98.39           H  
ATOM   1821  CA  ASN A 113       3.646 -14.633 -11.751  1.00 98.39           C  
ATOM   1822  HA  ASN A 113       3.021 -15.500 -11.965  1.00 98.39           H  
ATOM   1823  C   ASN A 113       3.064 -13.932 -10.523  1.00 98.39           C  
ATOM   1824  CB  ASN A 113       5.067 -15.144 -11.481  1.00 98.39           C  
ATOM   1825  HB2 ASN A 113       5.080 -15.750 -10.575  1.00 98.39           H  
ATOM   1826  HB3 ASN A 113       5.740 -14.299 -11.335  1.00 98.39           H  
ATOM   1827  O   ASN A 113       3.305 -12.743 -10.313  1.00 98.39           O  
ATOM   1828  CG  ASN A 113       5.579 -15.997 -12.617  1.00 98.39           C  
ATOM   1829  ND2 ASN A 113       6.429 -15.457 -13.457  1.00 98.39           N  
ATOM   1830 HD21 ASN A 113       6.659 -16.011 -14.270  1.00 98.39           H  
ATOM   1831 HD22 ASN A 113       6.626 -14.468 -13.403  1.00 98.39           H  
ATOM   1832  OD1 ASN A 113       5.197 -17.142 -12.778  1.00 98.39           O  
ATOM   1833  N   LYS A 114       2.337 -14.686  -9.692  1.00 98.53           N  
ATOM   1834  H   LYS A 114       2.241 -15.669  -9.906  1.00 98.53           H  
ATOM   1835  CA  LYS A 114       1.721 -14.189  -8.455  1.00 98.53           C  
ATOM   1836  HA  LYS A 114       1.665 -13.101  -8.506  1.00 98.53           H  
ATOM   1837  C   LYS A 114       2.568 -14.541  -7.237  1.00 98.53           C  
ATOM   1838  CB  LYS A 114       0.286 -14.710  -8.293  1.00 98.53           C  
ATOM   1839  HB2 LYS A 114       0.301 -15.787  -8.125  1.00 98.53           H  
ATOM   1840  HB3 LYS A 114      -0.150 -14.230  -7.417  1.00 98.53           H  
ATOM   1841  O   LYS A 114       2.949 -15.698  -7.047  1.00 98.53           O  
ATOM   1842  CG  LYS A 114      -0.584 -14.407  -9.520  1.00 98.53           C  
ATOM   1843  HG2 LYS A 114      -0.414 -13.378  -9.837  1.00 98.53           H  
ATOM   1844  HG3 LYS A 114      -0.299 -15.068 -10.339  1.00 98.53           H  
ATOM   1845  CD  LYS A 114      -2.073 -14.588  -9.219  1.00 98.53           C  
ATOM   1846  HD2 LYS A 114      -2.346 -13.907  -8.414  1.00 98.53           H  
ATOM   1847  HD3 LYS A 114      -2.280 -15.616  -8.923  1.00 98.53           H  
ATOM   1848  CE  LYS A 114      -2.849 -14.231 -10.488  1.00 98.53           C  
ATOM   1849  HE2 LYS A 114      -2.801 -15.058 -11.196  1.00 98.53           H  
ATOM   1850  HE3 LYS A 114      -2.359 -13.374 -10.950  1.00 98.53           H  
ATOM   1851  NZ  LYS A 114      -4.241 -13.846 -10.191  1.00 98.53           N  
ATOM   1852  HZ1 LYS A 114      -4.755 -14.579  -9.723  1.00 98.53           H  
ATOM   1853  HZ2 LYS A 114      -4.702 -13.566 -11.045  1.00 98.53           H  
ATOM   1854  HZ3 LYS A 114      -4.197 -13.007  -9.630  1.00 98.53           H  
ATOM   1855  N   TYR A 115       2.791 -13.557  -6.378  1.00 98.71           N  
ATOM   1856  H   TYR A 115       2.400 -12.648  -6.584  1.00 98.71           H  
ATOM   1857  CA  TYR A 115       3.542 -13.688  -5.137  1.00 98.71           C  
ATOM   1858  HA  TYR A 115       3.719 -14.744  -4.930  1.00 98.71           H  
ATOM   1859  C   TYR A 115       2.754 -13.105  -3.972  1.00 98.71           C  
ATOM   1860  CB  TYR A 115       4.906 -12.999  -5.257  1.00 98.71           C  
ATOM   1861  HB2 TYR A 115       5.464 -13.185  -4.339  1.00 98.71           H  
ATOM   1862  HB3 TYR A 115       4.760 -11.922  -5.345  1.00 98.71           H  
ATOM   1863  O   TYR A 115       1.876 -12.263  -4.153  1.00 98.71           O  
ATOM   1864  CG  TYR A 115       5.754 -13.467  -6.415  1.00 98.71           C  
ATOM   1865  CD1 TYR A 115       6.673 -14.517  -6.230  1.00 98.71           C  
ATOM   1866  HD1 TYR A 115       6.777 -14.984  -5.262  1.00 98.71           H  
ATOM   1867  CD2 TYR A 115       5.623 -12.849  -7.673  1.00 98.71           C  
ATOM   1868  HD2 TYR A 115       4.916 -12.045  -7.814  1.00 98.71           H  
ATOM   1869  CE1 TYR A 115       7.459 -14.959  -7.310  1.00 98.71           C  
ATOM   1870  HE1 TYR A 115       8.165 -15.764  -7.168  1.00 98.71           H  
ATOM   1871  CE2 TYR A 115       6.408 -13.287  -8.752  1.00 98.71           C  
ATOM   1872  HE2 TYR A 115       6.314 -12.817  -9.720  1.00 98.71           H  
ATOM   1873  OH  TYR A 115       8.071 -14.772  -9.624  1.00 98.71           O  
ATOM   1874  HH  TYR A 115       8.661 -15.487  -9.376  1.00 98.71           H  
ATOM   1875  CZ  TYR A 115       7.322 -14.345  -8.575  1.00 98.71           C  
ATOM   1876  N   PHE A 116       3.094 -13.531  -2.761  1.00 98.75           N  
ATOM   1877  H   PHE A 116       3.770 -14.275  -2.672  1.00 98.75           H  
ATOM   1878  CA  PHE A 116       2.597 -12.918  -1.547  1.00 98.75           C  
ATOM   1879  HA  PHE A 116       2.397 -11.875  -1.791  1.00 98.75           H  
ATOM   1880  C   PHE A 116       3.626 -12.942  -0.420  1.00 98.75           C  
ATOM   1881  CB  PHE A 116       1.280 -13.571  -1.117  1.00 98.75           C  
ATOM   1882  HB2 PHE A 116       0.783 -12.904  -0.412  1.00 98.75           H  
ATOM   1883  HB3 PHE A 116       0.630 -13.652  -1.988  1.00 98.75           H  
ATOM   1884  O   PHE A 116       4.430 -13.870  -0.295  1.00 98.75           O  
ATOM   1885  CG  PHE A 116       1.424 -14.937  -0.471  1.00 98.75           C  
ATOM   1886  CD1 PHE A 116       1.508 -16.094  -1.265  1.00 98.75           C  
ATOM   1887  HD1 PHE A 116       1.505 -16.009  -2.342  1.00 98.75           H  
ATOM   1888  CD2 PHE A 116       1.476 -15.047   0.932  1.00 98.75           C  
ATOM   1889  HD2 PHE A 116       1.434 -14.160   1.546  1.00 98.75           H  
ATOM   1890  CE1 PHE A 116       1.632 -17.357  -0.660  1.00 98.75           C  
ATOM   1891  HE1 PHE A 116       1.714 -18.242  -1.274  1.00 98.75           H  
ATOM   1892  CE2 PHE A 116       1.575 -16.311   1.538  1.00 98.75           C  
ATOM   1893  HE2 PHE A 116       1.607 -16.389   2.615  1.00 98.75           H  
ATOM   1894  CZ  PHE A 116       1.657 -17.466   0.742  1.00 98.75           C  
ATOM   1895  HZ  PHE A 116       1.750 -18.436   1.207  1.00 98.75           H  
ATOM   1896  N   ALA A 117       3.543 -11.930   0.436  1.00 98.76           N  
ATOM   1897  H   ALA A 117       2.851 -11.222   0.237  1.00 98.76           H  
ATOM   1898  CA  ALA A 117       4.219 -11.853   1.722  1.00 98.76           C  
ATOM   1899  HA  ALA A 117       4.789 -12.763   1.904  1.00 98.76           H  
ATOM   1900  C   ALA A 117       3.170 -11.713   2.827  1.00 98.76           C  
ATOM   1901  CB  ALA A 117       5.184 -10.664   1.709  1.00 98.76           C  
ATOM   1902  HB1 ALA A 117       6.001 -10.867   1.016  1.00 98.76           H  
ATOM   1903  HB2 ALA A 117       4.664  -9.760   1.393  1.00 98.76           H  
ATOM   1904  HB3 ALA A 117       5.588 -10.504   2.708  1.00 98.76           H  
ATOM   1905  O   ALA A 117       2.210 -10.958   2.681  1.00 98.76           O  
ATOM   1906  N   GLN A 118       3.348 -12.418   3.936  1.00 98.69           N  
ATOM   1907  H   GLN A 118       4.146 -13.034   4.003  1.00 98.69           H  
ATOM   1908  CA  GLN A 118       2.444 -12.374   5.078  1.00 98.69           C  
ATOM   1909  HA  GLN A 118       1.781 -11.517   4.958  1.00 98.69           H  
ATOM   1910  C   GLN A 118       3.222 -12.170   6.374  1.00 98.69           C  
ATOM   1911  CB  GLN A 118       1.570 -13.635   5.085  1.00 98.69           C  
ATOM   1912  HB2 GLN A 118       1.094 -13.702   4.107  1.00 98.69           H  
ATOM   1913  HB3 GLN A 118       2.196 -14.517   5.221  1.00 98.69           H  
ATOM   1914  O   GLN A 118       4.297 -12.733   6.555  1.00 98.69           O  
ATOM   1915  CG  GLN A 118       0.469 -13.618   6.164  1.00 98.69           C  
ATOM   1916  HG2 GLN A 118       0.918 -13.743   7.150  1.00 98.69           H  
ATOM   1917  HG3 GLN A 118      -0.055 -12.663   6.139  1.00 98.69           H  
ATOM   1918  CD  GLN A 118      -0.573 -14.715   5.954  1.00 98.69           C  
ATOM   1919  NE2 GLN A 118      -1.511 -14.901   6.853  1.00 98.69           N  
ATOM   1920 HE21 GLN A 118      -2.145 -15.671   6.698  1.00 98.69           H  
ATOM   1921 HE22 GLN A 118      -1.621 -14.343   7.688  1.00 98.69           H  
ATOM   1922  OE1 GLN A 118      -0.601 -15.412   4.948  1.00 98.69           O  
ATOM   1923  N   TYR A 119       2.665 -11.370   7.276  1.00 98.70           N  
ATOM   1924  H   TYR A 119       1.772 -10.956   7.051  1.00 98.70           H  
ATOM   1925  CA  TYR A 119       3.247 -11.025   8.569  1.00 98.70           C  
ATOM   1926  HA  TYR A 119       4.107 -11.662   8.777  1.00 98.70           H  
ATOM   1927  C   TYR A 119       2.189 -11.264   9.640  1.00 98.70           C  
ATOM   1928  CB  TYR A 119       3.718  -9.563   8.564  1.00 98.70           C  
ATOM   1929  HB2 TYR A 119       2.851  -8.909   8.467  1.00 98.70           H  
ATOM   1930  HB3 TYR A 119       4.175  -9.341   9.528  1.00 98.70           H  
ATOM   1931  O   TYR A 119       1.103 -10.687   9.572  1.00 98.70           O  
ATOM   1932  CG  TYR A 119       4.703  -9.226   7.459  1.00 98.70           C  
ATOM   1933  CD1 TYR A 119       6.084  -9.212   7.729  1.00 98.70           C  
ATOM   1934  HD1 TYR A 119       6.440  -9.422   8.726  1.00 98.70           H  
ATOM   1935  CD2 TYR A 119       4.239  -8.945   6.158  1.00 98.70           C  
ATOM   1936  HD2 TYR A 119       3.179  -8.957   5.952  1.00 98.70           H  
ATOM   1937  CE1 TYR A 119       6.998  -8.914   6.701  1.00 98.70           C  
ATOM   1938  HE1 TYR A 119       8.058  -8.875   6.904  1.00 98.70           H  
ATOM   1939  CE2 TYR A 119       5.151  -8.677   5.121  1.00 98.70           C  
ATOM   1940  HE2 TYR A 119       4.786  -8.476   4.125  1.00 98.70           H  
ATOM   1941  OH  TYR A 119       7.418  -8.380   4.394  1.00 98.70           O  
ATOM   1942  HH  TYR A 119       6.968  -8.175   3.571  1.00 98.70           H  
ATOM   1943  CZ  TYR A 119       6.537  -8.661   5.392  1.00 98.70           C  
ATOM   1944  N   SER A 120       2.489 -12.113  10.626  1.00 98.23           N  
ATOM   1945  H   SER A 120       3.420 -12.505  10.650  1.00 98.23           H  
ATOM   1946  CA  SER A 120       1.495 -12.524  11.638  1.00 98.23           C  
ATOM   1947  HA  SER A 120       0.575 -12.799  11.121  1.00 98.23           H  
ATOM   1948  C   SER A 120       1.138 -11.412  12.631  1.00 98.23           C  
ATOM   1949  CB  SER A 120       1.959 -13.746  12.432  1.00 98.23           C  
ATOM   1950  HB2 SER A 120       2.720 -13.448  13.154  1.00 98.23           H  
ATOM   1951  HB3 SER A 120       1.110 -14.133  12.995  1.00 98.23           H  
ATOM   1952  O   SER A 120       0.149 -11.523  13.357  1.00 98.23           O  
ATOM   1953  OG  SER A 120       2.451 -14.779  11.597  1.00 98.23           O  
ATOM   1954  HG  SER A 120       3.181 -14.460  11.062  1.00 98.23           H  
ATOM   1955  N   THR A 121       1.946 -10.352  12.667  1.00 98.16           N  
ATOM   1956  H   THR A 121       2.744 -10.349  12.048  1.00 98.16           H  
ATOM   1957  CA  THR A 121       1.662  -9.111  13.389  1.00 98.16           C  
ATOM   1958  HA  THR A 121       0.623  -9.106  13.717  1.00 98.16           H  
ATOM   1959  C   THR A 121       1.902  -7.938  12.451  1.00 98.16           C  
ATOM   1960  CB  THR A 121       2.557  -8.953  14.622  1.00 98.16           C  
ATOM   1961  HB  THR A 121       3.584  -8.834  14.277  1.00 98.16           H  
ATOM   1962  O   THR A 121       2.942  -7.883  11.794  1.00 98.16           O  
ATOM   1963  CG2 THR A 121       2.194  -7.741  15.480  1.00 98.16           C  
ATOM   1964 HG21 THR A 121       2.798  -7.735  16.387  1.00 98.16           H  
ATOM   1965 HG22 THR A 121       2.393  -6.820  14.932  1.00 98.16           H  
ATOM   1966 HG23 THR A 121       1.139  -7.779  15.750  1.00 98.16           H  
ATOM   1967  OG1 THR A 121       2.482 -10.085  15.463  1.00 98.16           O  
ATOM   1968  HG1 THR A 121       3.355 -10.185  15.849  1.00 98.16           H  
ATOM   1969  N   PHE A 122       0.960  -7.003  12.430  1.00 98.66           N  
ATOM   1970  H   PHE A 122       0.086  -7.203  12.895  1.00 98.66           H  
ATOM   1971  CA  PHE A 122       1.043  -5.721  11.751  1.00 98.66           C  
ATOM   1972  HA  PHE A 122       2.089  -5.448  11.618  1.00 98.66           H  
ATOM   1973  C   PHE A 122       0.343  -4.644  12.577  1.00 98.66           C  
ATOM   1974  CB  PHE A 122       0.414  -5.825  10.366  1.00 98.66           C  
ATOM   1975  HB2 PHE A 122      -0.582  -6.259  10.453  1.00 98.66           H  
ATOM   1976  HB3 PHE A 122       1.027  -6.507   9.776  1.00 98.66           H  
ATOM   1977  O   PHE A 122      -0.798  -4.821  13.010  1.00 98.66           O  
ATOM   1978  CG  PHE A 122       0.307  -4.490   9.648  1.00 98.66           C  
ATOM   1979  CD1 PHE A 122      -0.879  -3.743   9.730  1.00 98.66           C  
ATOM   1980  HD1 PHE A 122      -1.706  -4.121  10.312  1.00 98.66           H  
ATOM   1981  CD2 PHE A 122       1.389  -3.980   8.911  1.00 98.66           C  
ATOM   1982  HD2 PHE A 122       2.311  -4.539   8.844  1.00 98.66           H  
ATOM   1983  CE1 PHE A 122      -0.990  -2.512   9.059  1.00 98.66           C  
ATOM   1984  HE1 PHE A 122      -1.906  -1.943   9.118  1.00 98.66           H  
ATOM   1985  CE2 PHE A 122       1.277  -2.754   8.231  1.00 98.66           C  
ATOM   1986  HE2 PHE A 122       2.104  -2.374   7.650  1.00 98.66           H  
ATOM   1987  CZ  PHE A 122       0.084  -2.019   8.302  1.00 98.66           C  
ATOM   1988  HZ  PHE A 122      -0.003  -1.077   7.782  1.00 98.66           H  
ATOM   1989  N   GLN A 123       1.023  -3.518  12.760  1.00 98.60           N  
ATOM   1990  H   GLN A 123       1.976  -3.469  12.429  1.00 98.60           H  
ATOM   1991  CA  GLN A 123       0.480  -2.335  13.409  1.00 98.60           C  
ATOM   1992  HA  GLN A 123      -0.573  -2.233  13.145  1.00 98.60           H  
ATOM   1993  C   GLN A 123       1.216  -1.087  12.919  1.00 98.60           C  
ATOM   1994  CB  GLN A 123       0.598  -2.521  14.932  1.00 98.60           C  
ATOM   1995  HB2 GLN A 123       0.003  -3.386  15.227  1.00 98.60           H  
ATOM   1996  HB3 GLN A 123       1.638  -2.717  15.195  1.00 98.60           H  
ATOM   1997  O   GLN A 123       2.419  -1.137  12.660  1.00 98.60           O  
ATOM   1998  CG  GLN A 123       0.110  -1.306  15.725  1.00 98.60           C  
ATOM   1999  HG2 GLN A 123       0.787  -0.472  15.538  1.00 98.60           H  
ATOM   2000  HG3 GLN A 123      -0.895  -1.037  15.398  1.00 98.60           H  
ATOM   2001  CD  GLN A 123       0.100  -1.522  17.230  1.00 98.60           C  
ATOM   2002  NE2 GLN A 123      -0.552  -0.648  17.962  1.00 98.60           N  
ATOM   2003 HE21 GLN A 123      -0.986   0.146  17.513  1.00 98.60           H  
ATOM   2004 HE22 GLN A 123      -0.559  -0.819  18.957  1.00 98.60           H  
ATOM   2005  OE1 GLN A 123       0.689  -2.438  17.781  1.00 98.60           O  
ATOM   2006  N   LEU A 124       0.505   0.039  12.848  1.00 98.80           N  
ATOM   2007  H   LEU A 124      -0.476   0.006  13.087  1.00 98.80           H  
ATOM   2008  CA  LEU A 124       1.138   1.356  12.785  1.00 98.80           C  
ATOM   2009  HA  LEU A 124       2.188   1.240  12.516  1.00 98.80           H  
ATOM   2010  C   LEU A 124       1.108   2.010  14.168  1.00 98.80           C  
ATOM   2011  CB  LEU A 124       0.487   2.238  11.705  1.00 98.80           C  
ATOM   2012  HB2 LEU A 124       1.026   3.184  11.675  1.00 98.80           H  
ATOM   2013  HB3 LEU A 124      -0.543   2.449  11.992  1.00 98.80           H  
ATOM   2014  O   LEU A 124       0.136   1.849  14.906  1.00 98.80           O  
ATOM   2015  CG  LEU A 124       0.493   1.627  10.291  1.00 98.80           C  
ATOM   2016  HG  LEU A 124      -0.188   0.776  10.272  1.00 98.80           H  
ATOM   2017  CD1 LEU A 124      -0.005   2.669   9.287  1.00 98.80           C  
ATOM   2018 HD11 LEU A 124       0.727   3.469   9.186  1.00 98.80           H  
ATOM   2019 HD12 LEU A 124      -0.948   3.094   9.631  1.00 98.80           H  
ATOM   2020 HD13 LEU A 124      -0.156   2.203   8.313  1.00 98.80           H  
ATOM   2021  CD2 LEU A 124       1.874   1.147   9.840  1.00 98.80           C  
ATOM   2022 HD21 LEU A 124       2.216   0.328  10.474  1.00 98.80           H  
ATOM   2023 HD22 LEU A 124       2.594   1.964   9.883  1.00 98.80           H  
ATOM   2024 HD23 LEU A 124       1.810   0.759   8.823  1.00 98.80           H  
ATOM   2025  N   SER A 125       2.151   2.759  14.524  1.00 98.67           N  
ATOM   2026  H   SER A 125       2.976   2.742  13.942  1.00 98.67           H  
ATOM   2027  CA  SER A 125       2.074   3.724  15.627  1.00 98.67           C  
ATOM   2028  HA  SER A 125       1.654   3.229  16.503  1.00 98.67           H  
ATOM   2029  C   SER A 125       1.156   4.903  15.259  1.00 98.67           C  
ATOM   2030  CB  SER A 125       3.455   4.266  16.008  1.00 98.67           C  
ATOM   2031  HB2 SER A 125       3.305   5.061  16.738  1.00 98.67           H  
ATOM   2032  HB3 SER A 125       3.938   4.692  15.129  1.00 98.67           H  
ATOM   2033  O   SER A 125       0.709   5.044  14.122  1.00 98.67           O  
ATOM   2034  OG  SER A 125       4.310   3.321  16.619  1.00 98.67           O  
ATOM   2035  HG  SER A 125       5.082   3.832  16.873  1.00 98.67           H  
ATOM   2036  N   ASN A 126       0.873   5.778  16.225  1.00 98.44           N  
ATOM   2037  H   ASN A 126       1.314   5.654  17.125  1.00 98.44           H  
ATOM   2038  CA  ASN A 126       0.122   7.010  15.977  1.00 98.44           C  
ATOM   2039  HA  ASN A 126      -0.748   6.755  15.372  1.00 98.44           H  
ATOM   2040  C   ASN A 126       0.937   8.045  15.164  1.00 98.44           C  
ATOM   2041  CB  ASN A 126      -0.391   7.551  17.326  1.00 98.44           C  
ATOM   2042  HB2 ASN A 126      -0.983   6.773  17.809  1.00 98.44           H  
ATOM   2043  HB3 ASN A 126      -1.048   8.404  17.158  1.00 98.44           H  
ATOM   2044  O   ASN A 126       2.121   7.862  14.877  1.00 98.44           O  
ATOM   2045  CG  ASN A 126       0.715   7.987  18.271  1.00 98.44           C  
ATOM   2046  ND2 ASN A 126       0.578   7.728  19.549  1.00 98.44           N  
ATOM   2047 HD21 ASN A 126       1.355   7.988  20.139  1.00 98.44           H  
ATOM   2048 HD22 ASN A 126      -0.232   7.233  19.894  1.00 98.44           H  
ATOM   2049  OD1 ASN A 126       1.708   8.575  17.889  1.00 98.44           O  
ATOM   2050  N   GLU A 127       0.299   9.168  14.825  1.00 98.67           N  
ATOM   2051  H   GLU A 127      -0.679   9.261  15.061  1.00 98.67           H  
ATOM   2052  CA  GLU A 127       0.907  10.243  14.027  1.00 98.67           C  
ATOM   2053  HA  GLU A 127       1.260   9.816  13.088  1.00 98.67           H  
ATOM   2054  C   GLU A 127       2.113  10.921  14.707  1.00 98.67           C  
ATOM   2055  CB  GLU A 127      -0.179  11.288  13.714  1.00 98.67           C  
ATOM   2056  HB2 GLU A 127      -1.078  10.770  13.380  1.00 98.67           H  
ATOM   2057  HB3 GLU A 127      -0.424  11.844  14.619  1.00 98.67           H  
ATOM   2058  O   GLU A 127       3.040  11.358  14.020  1.00 98.67           O  
ATOM   2059  CG  GLU A 127       0.282  12.261  12.618  1.00 98.67           C  
ATOM   2060  HG2 GLU A 127       0.636  11.665  11.777  1.00 98.67           H  
ATOM   2061  HG3 GLU A 127       1.116  12.856  12.988  1.00 98.67           H  
ATOM   2062  CD  GLU A 127      -0.798  13.212  12.089  1.00 98.67           C  
ATOM   2063  OE1 GLU A 127      -0.467  13.944  11.123  1.00 98.67           O  
ATOM   2064  OE2 GLU A 127      -1.941  13.216  12.597  1.00 98.67           O  
ATOM   2065  N   ASN A 128       2.128  10.988  16.045  1.00 98.52           N  
ATOM   2066  H   ASN A 128       1.386  10.530  16.555  1.00 98.52           H  
ATOM   2067  CA  ASN A 128       3.227  11.591  16.811  1.00 98.52           C  
ATOM   2068  HA  ASN A 128       3.478  12.556  16.371  1.00 98.52           H  
ATOM   2069  C   ASN A 128       4.502  10.738  16.757  1.00 98.52           C  
ATOM   2070  CB  ASN A 128       2.794  11.811  18.271  1.00 98.52           C  
ATOM   2071  HB2 ASN A 128       2.452  10.869  18.698  1.00 98.52           H  
ATOM   2072  HB3 ASN A 128       3.661  12.142  18.843  1.00 98.52           H  
ATOM   2073  O   ASN A 128       5.598  11.272  16.883  1.00 98.52           O  
ATOM   2074  CG  ASN A 128       1.716  12.864  18.446  1.00 98.52           C  
ATOM   2075  ND2 ASN A 128       1.039  12.860  19.570  1.00 98.52           N  
ATOM   2076 HD21 ASN A 128       1.266  12.203  20.303  1.00 98.52           H  
ATOM   2077 HD22 ASN A 128       0.353  13.596  19.666  1.00 98.52           H  
ATOM   2078  OD1 ASN A 128       1.464  13.706  17.605  1.00 98.52           O  
ATOM   2079  N   ASP A 129       4.362   9.431  16.533  1.00 98.65           N  
ATOM   2080  H   ASP A 129       3.424   9.060  16.487  1.00 98.65           H  
ATOM   2081  CA  ASP A 129       5.461   8.507  16.238  1.00 98.65           C  
ATOM   2082  HA  ASP A 129       6.405   9.002  16.468  1.00 98.65           H  
ATOM   2083  C   ASP A 129       5.511   8.173  14.733  1.00 98.65           C  
ATOM   2084  CB  ASP A 129       5.356   7.291  17.169  1.00 98.65           C  
ATOM   2085  HB2 ASP A 129       4.422   6.775  16.950  1.00 98.65           H  
ATOM   2086  HB3 ASP A 129       5.308   7.642  18.200  1.00 98.65           H  
ATOM   2087  O   ASP A 129       5.821   7.054  14.326  1.00 98.65           O  
ATOM   2088  CG  ASP A 129       6.540   6.322  17.052  1.00 98.65           C  
ATOM   2089  OD1 ASP A 129       7.696   6.784  16.907  1.00 98.65           O  
ATOM   2090  OD2 ASP A 129       6.320   5.088  17.120  1.00 98.65           O  
ATOM   2091  N   ASN A 130       5.163   9.152  13.889  1.00 98.75           N  
ATOM   2092  H   ASN A 130       4.855  10.024  14.295  1.00 98.75           H  
ATOM   2093  CA  ASN A 130       5.305   9.114  12.431  1.00 98.75           C  
ATOM   2094  HA  ASN A 130       4.745   9.964  12.040  1.00 98.75           H  
ATOM   2095  C   ASN A 130       4.698   7.871  11.754  1.00 98.75           C  
ATOM   2096  CB  ASN A 130       6.788   9.322  12.062  1.00 98.75           C  
ATOM   2097  HB2 ASN A 130       6.907   9.280  10.979  1.00 98.75           H  
ATOM   2098  HB3 ASN A 130       7.381   8.518  12.498  1.00 98.75           H  
ATOM   2099  O   ASN A 130       5.242   7.398  10.758  1.00 98.75           O  
ATOM   2100  CG  ASN A 130       7.341  10.659  12.506  1.00 98.75           C  
ATOM   2101  ND2 ASN A 130       8.592  10.715  12.889  1.00 98.75           N  
ATOM   2102 HD21 ASN A 130       8.984  11.644  12.939  1.00 98.75           H  
ATOM   2103 HD22 ASN A 130       9.185   9.901  12.812  1.00 98.75           H  
ATOM   2104  OD1 ASN A 130       6.672  11.677  12.481  1.00 98.75           O  
ATOM   2105  N   TYR A 131       3.602   7.311  12.278  1.00 98.86           N  
ATOM   2106  H   TYR A 131       3.217   7.701  13.127  1.00 98.86           H  
ATOM   2107  CA  TYR A 131       3.009   6.074  11.752  1.00 98.86           C  
ATOM   2108  HA  TYR A 131       2.289   5.731  12.496  1.00 98.86           H  
ATOM   2109  C   TYR A 131       4.013   4.923  11.607  1.00 98.86           C  
ATOM   2110  CB  TYR A 131       2.228   6.350  10.459  1.00 98.86           C  
ATOM   2111  HB2 TYR A 131       1.811   5.413  10.090  1.00 98.86           H  
ATOM   2112  HB3 TYR A 131       2.902   6.732   9.693  1.00 98.86           H  
ATOM   2113  O   TYR A 131       4.005   4.199  10.608  1.00 98.86           O  
ATOM   2114  CG  TYR A 131       1.080   7.304  10.655  1.00 98.86           C  
ATOM   2115  CD1 TYR A 131      -0.009   6.898  11.446  1.00 98.86           C  
ATOM   2116  HD1 TYR A 131      -0.012   5.917  11.900  1.00 98.86           H  
ATOM   2117  CD2 TYR A 131       1.075   8.564  10.028  1.00 98.86           C  
ATOM   2118  HD2 TYR A 131       1.909   8.863   9.410  1.00 98.86           H  
ATOM   2119  CE1 TYR A 131      -1.103   7.752  11.629  1.00 98.86           C  
ATOM   2120  HE1 TYR A 131      -1.938   7.428  12.233  1.00 98.86           H  
ATOM   2121  CE2 TYR A 131      -0.025   9.424  10.202  1.00 98.86           C  
ATOM   2122  HE2 TYR A 131      -0.041  10.397   9.733  1.00 98.86           H  
ATOM   2123  OH  TYR A 131      -2.173   9.824  11.214  1.00 98.86           O  
ATOM   2124  HH  TYR A 131      -2.800   9.446  11.835  1.00 98.86           H  
ATOM   2125  CZ  TYR A 131      -1.109   9.015  11.010  1.00 98.86           C  
ATOM   2126  N   ARG A 132       4.905   4.774  12.595  1.00 98.82           N  
ATOM   2127  H   ARG A 132       4.931   5.482  13.316  1.00 98.82           H  
ATOM   2128  CA  ARG A 132       5.954   3.752  12.606  1.00 98.82           C  
ATOM   2129  HA  ARG A 132       6.653   4.017  11.811  1.00 98.82           H  
ATOM   2130  C   ARG A 132       5.405   2.358  12.314  1.00 98.82           C  
ATOM   2131  CB  ARG A 132       6.690   3.792  13.949  1.00 98.82           C  
ATOM   2132  HB2 ARG A 132       6.000   3.496  14.738  1.00 98.82           H  
ATOM   2133  HB3 ARG A 132       7.010   4.818  14.132  1.00 98.82           H  
ATOM   2134  O   ARG A 132       4.436   1.938  12.945  1.00 98.82           O  
ATOM   2135  CG  ARG A 132       7.921   2.876  14.006  1.00 98.82           C  
ATOM   2136  HG2 ARG A 132       8.645   3.214  13.265  1.00 98.82           H  
ATOM   2137  HG3 ARG A 132       7.634   1.849  13.781  1.00 98.82           H  
ATOM   2138  CD  ARG A 132       8.571   2.900  15.395  1.00 98.82           C  
ATOM   2139  HD2 ARG A 132       9.445   2.250  15.399  1.00 98.82           H  
ATOM   2140  HD3 ARG A 132       7.856   2.504  16.117  1.00 98.82           H  
ATOM   2141  NE  ARG A 132       8.940   4.263  15.812  1.00 98.82           N  
ATOM   2142  HE  ARG A 132       8.233   4.781  16.315  1.00 98.82           H  
ATOM   2143  NH1 ARG A 132      11.021   4.461  14.824  1.00 98.82           N  
ATOM   2144 HH11 ARG A 132      11.787   5.064  14.560  1.00 98.82           H  
ATOM   2145 HH12 ARG A 132      10.954   3.520  14.463  1.00 98.82           H  
ATOM   2146  NH2 ARG A 132      10.128   6.179  15.886  1.00 98.82           N  
ATOM   2147 HH21 ARG A 132       9.311   6.564  16.340  1.00 98.82           H  
ATOM   2148 HH22 ARG A 132      10.910   6.773  15.652  1.00 98.82           H  
ATOM   2149  CZ  ARG A 132      10.026   4.945  15.506  1.00 98.82           C  
ATOM   2150  N   LEU A 133       6.043   1.649  11.386  1.00 98.88           N  
ATOM   2151  H   LEU A 133       6.829   2.078  10.919  1.00 98.88           H  
ATOM   2152  CA  LEU A 133       5.677   0.285  11.014  1.00 98.88           C  
ATOM   2153  HA  LEU A 133       4.593   0.230  10.917  1.00 98.88           H  
ATOM   2154  C   LEU A 133       6.130  -0.712  12.079  1.00 98.88           C  
ATOM   2155  CB  LEU A 133       6.323  -0.049   9.658  1.00 98.88           C  
ATOM   2156  HB2 LEU A 133       5.961   0.666   8.920  1.00 98.88           H  
ATOM   2157  HB3 LEU A 133       7.402   0.073   9.746  1.00 98.88           H  
ATOM   2158  O   LEU A 133       7.301  -0.721  12.448  1.00 98.88           O  
ATOM   2159  CG  LEU A 133       6.024  -1.456   9.119  1.00 98.88           C  
ATOM   2160  HG  LEU A 133       6.312  -2.208   9.853  1.00 98.88           H  
ATOM   2161  CD1 LEU A 133       4.542  -1.622   8.781  1.00 98.88           C  
ATOM   2162 HD11 LEU A 133       4.220  -0.816   8.122  1.00 98.88           H  
ATOM   2163 HD12 LEU A 133       4.387  -2.574   8.274  1.00 98.88           H  
ATOM   2164 HD13 LEU A 133       3.942  -1.607   9.692  1.00 98.88           H  
ATOM   2165  CD2 LEU A 133       6.834  -1.706   7.850  1.00 98.88           C  
ATOM   2166 HD21 LEU A 133       6.543  -0.996   7.076  1.00 98.88           H  
ATOM   2167 HD22 LEU A 133       7.896  -1.588   8.063  1.00 98.88           H  
ATOM   2168 HD23 LEU A 133       6.654  -2.722   7.499  1.00 98.88           H  
ATOM   2169  N   HIS A 134       5.240  -1.611  12.488  1.00 98.69           N  
ATOM   2170  H   HIS A 134       4.271  -1.484  12.236  1.00 98.69           H  
ATOM   2171  CA  HIS A 134       5.578  -2.779  13.299  1.00 98.69           C  
ATOM   2172  HA  HIS A 134       6.658  -2.843  13.430  1.00 98.69           H  
ATOM   2173  C   HIS A 134       5.096  -4.036  12.588  1.00 98.69           C  
ATOM   2174  CB  HIS A 134       4.952  -2.660  14.691  1.00 98.69           C  
ATOM   2175  HB2 HIS A 134       5.232  -3.531  15.284  1.00 98.69           H  
ATOM   2176  HB3 HIS A 134       3.866  -2.648  14.598  1.00 98.69           H  
ATOM   2177  O   HIS A 134       3.893  -4.243  12.439  1.00 98.69           O  
ATOM   2178  CG  HIS A 134       5.379  -1.422  15.429  1.00 98.69           C  
ATOM   2179  CD2 HIS A 134       4.710  -0.236  15.419  1.00 98.69           C  
ATOM   2180  HD2 HIS A 134       3.805  -0.019  14.871  1.00 98.69           H  
ATOM   2181  ND1 HIS A 134       6.522  -1.297  16.222  1.00 98.69           N  
ATOM   2182  CE1 HIS A 134       6.504  -0.035  16.676  1.00 98.69           C  
ATOM   2183  HE1 HIS A 134       7.245   0.385  17.341  1.00 98.69           H  
ATOM   2184  NE2 HIS A 134       5.428   0.624  16.212  1.00 98.69           N  
ATOM   2185  HE2 HIS A 134       5.164   1.576  16.421  1.00 98.69           H  
ATOM   2186  N   VAL A 135       6.031  -4.882  12.161  1.00 98.58           N  
ATOM   2187  H   VAL A 135       6.998  -4.618  12.285  1.00 98.58           H  
ATOM   2188  CA  VAL A 135       5.754  -6.184  11.548  1.00 98.58           C  
ATOM   2189  HA  VAL A 135       4.716  -6.434  11.766  1.00 98.58           H  
ATOM   2190  C   VAL A 135       6.607  -7.285  12.159  1.00 98.58           C  
ATOM   2191  CB  VAL A 135       5.909  -6.182  10.017  1.00 98.58           C  
ATOM   2192  HB  VAL A 135       5.817  -7.212   9.672  1.00 98.58           H  
ATOM   2193  O   VAL A 135       7.762  -7.073  12.527  1.00 98.58           O  
ATOM   2194  CG1 VAL A 135       4.782  -5.391   9.361  1.00 98.58           C  
ATOM   2195 HG11 VAL A 135       3.835  -5.857   9.635  1.00 98.58           H  
ATOM   2196 HG12 VAL A 135       4.890  -5.411   8.276  1.00 98.58           H  
ATOM   2197 HG13 VAL A 135       4.794  -4.359   9.711  1.00 98.58           H  
ATOM   2198  CG2 VAL A 135       7.259  -5.648   9.533  1.00 98.58           C  
ATOM   2199 HG21 VAL A 135       7.360  -4.591   9.779  1.00 98.58           H  
ATOM   2200 HG22 VAL A 135       8.073  -6.208   9.992  1.00 98.58           H  
ATOM   2201 HG23 VAL A 135       7.320  -5.770   8.451  1.00 98.58           H  
ATOM   2202  N   SER A 136       6.055  -8.492  12.258  1.00 98.07           N  
ATOM   2203  H   SER A 136       5.094  -8.617  11.975  1.00 98.07           H  
ATOM   2204  CA  SER A 136       6.820  -9.665  12.689  1.00 98.07           C  
ATOM   2205  HA  SER A 136       7.831  -9.567  12.293  1.00 98.07           H  
ATOM   2206  C   SER A 136       6.264 -10.968  12.125  1.00 98.07           C  
ATOM   2207  CB  SER A 136       6.945  -9.705  14.221  1.00 98.07           C  
ATOM   2208  HB2 SER A 136       7.569 -10.549  14.514  1.00 98.07           H  
ATOM   2209  HB3 SER A 136       7.444  -8.794  14.550  1.00 98.07           H  
ATOM   2210  O   SER A 136       5.166 -11.003  11.565  1.00 98.07           O  
ATOM   2211  OG  SER A 136       5.703  -9.803  14.886  1.00 98.07           O  
ATOM   2212  HG  SER A 136       5.757  -9.221  15.648  1.00 98.07           H  
ATOM   2213  N   TRP A 137       7.054 -12.039  12.264  1.00 97.69           N  
ATOM   2214  H   TRP A 137       7.908 -11.928  12.792  1.00 97.69           H  
ATOM   2215  CA  TRP A 137       6.695 -13.402  11.854  1.00 97.69           C  
ATOM   2216  HA  TRP A 137       7.571 -14.037  11.983  1.00 97.69           H  
ATOM   2217  C   TRP A 137       6.310 -13.490  10.373  1.00 97.69           C  
ATOM   2218  CB  TRP A 137       5.615 -13.939  12.792  1.00 97.69           C  
ATOM   2219  HB2 TRP A 137       5.432 -14.990  12.565  1.00 97.69           H  
ATOM   2220  HB3 TRP A 137       4.699 -13.384  12.592  1.00 97.69           H  
ATOM   2221  O   TRP A 137       5.170 -13.803  10.021  1.00 97.69           O  
ATOM   2222  CG  TRP A 137       5.930 -13.810  14.245  1.00 97.69           C  
ATOM   2223  CD1 TRP A 137       5.345 -12.947  15.105  1.00 97.69           C  
ATOM   2224  HD1 TRP A 137       4.568 -12.246  14.838  1.00 97.69           H  
ATOM   2225  CD2 TRP A 137       6.928 -14.538  15.016  1.00 97.69           C  
ATOM   2226  CE2 TRP A 137       6.890 -14.060  16.360  1.00 97.69           C  
ATOM   2227  CE3 TRP A 137       7.860 -15.552  14.712  1.00 97.69           C  
ATOM   2228  HE3 TRP A 137       7.905 -15.949  13.708  1.00 97.69           H  
ATOM   2229  NE1 TRP A 137       5.908 -13.093  16.357  1.00 97.69           N  
ATOM   2230  HE1 TRP A 137       5.619 -12.562  17.166  1.00 97.69           H  
ATOM   2231  CH2 TRP A 137       8.649 -15.580  17.024  1.00 97.69           C  
ATOM   2232  HH2 TRP A 137       9.304 -15.987  17.780  1.00 97.69           H  
ATOM   2233  CZ2 TRP A 137       7.733 -14.568  17.357  1.00 97.69           C  
ATOM   2234  HZ2 TRP A 137       7.676 -14.190  18.367  1.00 97.69           H  
ATOM   2235  CZ3 TRP A 137       8.713 -16.067  15.706  1.00 97.69           C  
ATOM   2236  HZ3 TRP A 137       9.414 -16.851  15.460  1.00 97.69           H  
ATOM   2237  N   PHE A 138       7.282 -13.155   9.523  1.00 98.41           N  
ATOM   2238  H   PHE A 138       8.188 -12.920   9.903  1.00 98.41           H  
ATOM   2239  CA  PHE A 138       7.158 -13.219   8.072  1.00 98.41           C  
ATOM   2240  HA  PHE A 138       6.274 -12.650   7.784  1.00 98.41           H  
ATOM   2241  C   PHE A 138       6.990 -14.664   7.567  1.00 98.41           C  
ATOM   2242  CB  PHE A 138       8.375 -12.541   7.424  1.00 98.41           C  
ATOM   2243  HB2 PHE A 138       8.299 -11.463   7.563  1.00 98.41           H  
ATOM   2244  HB3 PHE A 138       9.279 -12.877   7.931  1.00 98.41           H  
ATOM   2245  O   PHE A 138       7.643 -15.586   8.054  1.00 98.41           O  
ATOM   2246  CG  PHE A 138       8.517 -12.847   5.947  1.00 98.41           C  
ATOM   2247  CD1 PHE A 138       9.366 -13.893   5.534  1.00 98.41           C  
ATOM   2248  HD1 PHE A 138       9.935 -14.450   6.263  1.00 98.41           H  
ATOM   2249  CD2 PHE A 138       7.729 -12.167   5.000  1.00 98.41           C  
ATOM   2250  HD2 PHE A 138       7.046 -11.393   5.315  1.00 98.41           H  
ATOM   2251  CE1 PHE A 138       9.426 -14.261   4.180  1.00 98.41           C  
ATOM   2252  HE1 PHE A 138      10.043 -15.088   3.863  1.00 98.41           H  
ATOM   2253  CE2 PHE A 138       7.800 -12.532   3.646  1.00 98.41           C  
ATOM   2254  HE2 PHE A 138       7.191 -12.032   2.908  1.00 98.41           H  
ATOM   2255  CZ  PHE A 138       8.635 -13.582   3.242  1.00 98.41           C  
ATOM   2256  HZ  PHE A 138       8.643 -13.893   2.208  1.00 98.41           H  
ATOM   2257  N   SER A 139       6.165 -14.828   6.535  1.00 98.38           N  
ATOM   2258  H   SER A 139       5.661 -14.012   6.216  1.00 98.38           H  
ATOM   2259  CA  SER A 139       6.013 -16.029   5.711  1.00 98.38           C  
ATOM   2260  HA  SER A 139       6.975 -16.535   5.633  1.00 98.38           H  
ATOM   2261  C   SER A 139       5.555 -15.645   4.294  1.00 98.38           C  
ATOM   2262  CB  SER A 139       5.008 -16.981   6.371  1.00 98.38           C  
ATOM   2263  HB2 SER A 139       5.366 -17.250   7.365  1.00 98.38           H  
ATOM   2264  HB3 SER A 139       4.917 -17.890   5.777  1.00 98.38           H  
ATOM   2265  O   SER A 139       5.213 -14.491   4.039  1.00 98.38           O  
ATOM   2266  OG  SER A 139       3.741 -16.367   6.482  1.00 98.38           O  
ATOM   2267  HG  SER A 139       3.851 -15.558   6.987  1.00 98.38           H  
ATOM   2268  N   GLY A 140       5.531 -16.599   3.362  1.00 97.90           N  
ATOM   2269  H   GLY A 140       5.914 -17.506   3.584  1.00 97.90           H  
ATOM   2270  CA  GLY A 140       5.057 -16.389   1.988  1.00 97.90           C  
ATOM   2271  HA2 GLY A 140       4.830 -15.338   1.810  1.00 97.90           H  
ATOM   2272  HA3 GLY A 140       4.139 -16.960   1.845  1.00 97.90           H  
ATOM   2273  C   GLY A 140       6.060 -16.843   0.932  1.00 97.90           C  
ATOM   2274  O   GLY A 140       7.131 -17.347   1.262  1.00 97.90           O  
ATOM   2275  N   ASN A 141       5.685 -16.702  -0.341  1.00 97.92           N  
ATOM   2276  H   ASN A 141       4.816 -16.226  -0.536  1.00 97.92           H  
ATOM   2277  CA  ASN A 141       6.534 -17.057  -1.487  1.00 97.92           C  
ATOM   2278  HA  ASN A 141       7.349 -17.688  -1.132  1.00 97.92           H  
ATOM   2279  C   ASN A 141       7.218 -15.840  -2.140  1.00 97.92           C  
ATOM   2280  CB  ASN A 141       5.723 -17.889  -2.500  1.00 97.92           C  
ATOM   2281  HB2 ASN A 141       5.236 -18.720  -1.991  1.00 97.92           H  
ATOM   2282  HB3 ASN A 141       6.417 -18.299  -3.235  1.00 97.92           H  
ATOM   2283  O   ASN A 141       8.081 -16.018  -2.997  1.00 97.92           O  
ATOM   2284  CG  ASN A 141       4.672 -17.083  -3.243  1.00 97.92           C  
ATOM   2285  ND2 ASN A 141       4.174 -17.574  -4.354  1.00 97.92           N  
ATOM   2286 HD21 ASN A 141       3.579 -16.974  -4.907  1.00 97.92           H  
ATOM   2287 HD22 ASN A 141       4.532 -18.438  -4.735  1.00 97.92           H  
ATOM   2288  OD1 ASN A 141       4.281 -16.006  -2.837  1.00 97.92           O  
ATOM   2289  N   ALA A 142       6.857 -14.615  -1.749  1.00 97.51           N  
ATOM   2290  H   ALA A 142       6.096 -14.528  -1.091  1.00 97.51           H  
ATOM   2291  CA  ALA A 142       7.701 -13.441  -1.952  1.00 97.51           C  
ATOM   2292  HA  ALA A 142       8.117 -13.465  -2.959  1.00 97.51           H  
ATOM   2293  C   ALA A 142       8.866 -13.450  -0.942  1.00 97.51           C  
ATOM   2294  CB  ALA A 142       6.838 -12.180  -1.808  1.00 97.51           C  
ATOM   2295  HB1 ALA A 142       7.413 -11.295  -2.079  1.00 97.51           H  
ATOM   2296  HB2 ALA A 142       6.508 -12.086  -0.774  1.00 97.51           H  
ATOM   2297  HB3 ALA A 142       5.959 -12.235  -2.450  1.00 97.51           H  
ATOM   2298  O   ALA A 142       8.959 -14.316  -0.074  1.00 97.51           O  
ATOM   2299  N   THR A 143       9.756 -12.465  -1.013  1.00 96.96           N  
ATOM   2300  H   THR A 143       9.666 -11.779  -1.749  1.00 96.96           H  
ATOM   2301  CA  THR A 143      10.784 -12.244   0.023  1.00 96.96           C  
ATOM   2302  HA  THR A 143      11.025 -13.195   0.497  1.00 96.96           H  
ATOM   2303  C   THR A 143      10.286 -11.316   1.126  1.00 96.96           C  
ATOM   2304  CB  THR A 143      12.068 -11.708  -0.605  1.00 96.96           C  
ATOM   2305  HB  THR A 143      12.814 -11.559   0.176  1.00 96.96           H  
ATOM   2306  O   THR A 143       9.261 -10.672   0.960  1.00 96.96           O  
ATOM   2307  CG2 THR A 143      12.590 -12.732  -1.615  1.00 96.96           C  
ATOM   2308 HG21 THR A 143      13.661 -12.597  -1.763  1.00 96.96           H  
ATOM   2309 HG22 THR A 143      12.441 -13.744  -1.239  1.00 96.96           H  
ATOM   2310 HG23 THR A 143      12.067 -12.633  -2.566  1.00 96.96           H  
ATOM   2311  OG1 THR A 143      11.794 -10.483  -1.244  1.00 96.96           O  
ATOM   2312  HG1 THR A 143      12.608  -9.976  -1.294  1.00 96.96           H  
ATOM   2313  N   ASN A 144      10.991 -11.205   2.256  1.00 97.90           N  
ATOM   2314  H   ASN A 144      11.819 -11.770   2.378  1.00 97.90           H  
ATOM   2315  CA  ASN A 144      10.627 -10.261   3.320  1.00 97.90           C  
ATOM   2316  HA  ASN A 144       9.548 -10.299   3.468  1.00 97.90           H  
ATOM   2317  C   ASN A 144      10.979  -8.809   2.928  1.00 97.90           C  
ATOM   2318  CB  ASN A 144      11.285 -10.711   4.636  1.00 97.90           C  
ATOM   2319  HB2 ASN A 144      10.994 -11.740   4.847  1.00 97.90           H  
ATOM   2320  HB3 ASN A 144      12.370 -10.666   4.538  1.00 97.90           H  
ATOM   2321  O   ASN A 144      12.045  -8.304   3.284  1.00 97.90           O  
ATOM   2322  CG  ASN A 144      10.879  -9.849   5.823  1.00 97.90           C  
ATOM   2323  ND2 ASN A 144      11.303 -10.206   7.013  1.00 97.90           N  
ATOM   2324 HD21 ASN A 144      11.033  -9.597   7.772  1.00 97.90           H  
ATOM   2325 HD22 ASN A 144      11.844 -11.049   7.138  1.00 97.90           H  
ATOM   2326  OD1 ASN A 144      10.200  -8.845   5.718  1.00 97.90           O  
ATOM   2327  N   GLY A 145      10.086  -8.149   2.187  1.00 97.80           N  
ATOM   2328  H   GLY A 145       9.294  -8.669   1.838  1.00 97.80           H  
ATOM   2329  CA  GLY A 145      10.259  -6.774   1.705  1.00 97.80           C  
ATOM   2330  HA2 GLY A 145      11.235  -6.684   1.227  1.00 97.80           H  
ATOM   2331  HA3 GLY A 145       9.500  -6.562   0.953  1.00 97.80           H  
ATOM   2332  C   GLY A 145      10.163  -5.685   2.777  1.00 97.80           C  
ATOM   2333  O   GLY A 145      10.493  -4.544   2.473  1.00 97.80           O  
ATOM   2334  N   PHE A 146       9.744  -6.013   4.008  1.00 98.29           N  
ATOM   2335  H   PHE A 146       9.471  -6.969   4.186  1.00 98.29           H  
ATOM   2336  CA  PHE A 146       9.710  -5.077   5.144  1.00 98.29           C  
ATOM   2337  HA  PHE A 146       9.838  -4.067   4.756  1.00 98.29           H  
ATOM   2338  C   PHE A 146      10.860  -5.267   6.138  1.00 98.29           C  
ATOM   2339  CB  PHE A 146       8.350  -5.135   5.858  1.00 98.29           C  
ATOM   2340  HB2 PHE A 146       8.100  -6.173   6.079  1.00 98.29           H  
ATOM   2341  HB3 PHE A 146       8.421  -4.603   6.806  1.00 98.29           H  
ATOM   2342  O   PHE A 146      10.871  -4.628   7.191  1.00 98.29           O  
ATOM   2343  CG  PHE A 146       7.234  -4.472   5.090  1.00 98.29           C  
ATOM   2344  CD1 PHE A 146       7.326  -3.104   4.791  1.00 98.29           C  
ATOM   2345  HD1 PHE A 146       8.167  -2.518   5.131  1.00 98.29           H  
ATOM   2346  CD2 PHE A 146       6.097  -5.191   4.690  1.00 98.29           C  
ATOM   2347  HD2 PHE A 146       5.987  -6.228   4.972  1.00 98.29           H  
ATOM   2348  CE1 PHE A 146       6.320  -2.470   4.062  1.00 98.29           C  
ATOM   2349  HE1 PHE A 146       6.397  -1.414   3.849  1.00 98.29           H  
ATOM   2350  CE2 PHE A 146       5.104  -4.568   3.921  1.00 98.29           C  
ATOM   2351  HE2 PHE A 146       4.248  -5.131   3.576  1.00 98.29           H  
ATOM   2352  CZ  PHE A 146       5.232  -3.210   3.590  1.00 98.29           C  
ATOM   2353  HZ  PHE A 146       4.509  -2.711   2.963  1.00 98.29           H  
ATOM   2354  N   ARG A 147      11.833  -6.137   5.835  1.00 97.69           N  
ATOM   2355  H   ARG A 147      11.764  -6.639   4.961  1.00 97.69           H  
ATOM   2356  CA  ARG A 147      12.913  -6.482   6.772  1.00 97.69           C  
ATOM   2357  HA  ARG A 147      12.469  -6.960   7.644  1.00 97.69           H  
ATOM   2358  C   ARG A 147      13.656  -5.253   7.302  1.00 97.69           C  
ATOM   2359  CB  ARG A 147      13.882  -7.461   6.098  1.00 97.69           C  
ATOM   2360  HB2 ARG A 147      14.368  -6.966   5.257  1.00 97.69           H  
ATOM   2361  HB3 ARG A 147      13.322  -8.317   5.719  1.00 97.69           H  
ATOM   2362  O   ARG A 147      13.896  -5.181   8.500  1.00 97.69           O  
ATOM   2363  CG  ARG A 147      14.943  -7.963   7.091  1.00 97.69           C  
ATOM   2364  HG2 ARG A 147      14.443  -8.460   7.922  1.00 97.69           H  
ATOM   2365  HG3 ARG A 147      15.523  -7.128   7.486  1.00 97.69           H  
ATOM   2366  CD  ARG A 147      15.906  -8.951   6.435  1.00 97.69           C  
ATOM   2367  HD2 ARG A 147      16.535  -9.384   7.213  1.00 97.69           H  
ATOM   2368  HD3 ARG A 147      15.325  -9.744   5.966  1.00 97.69           H  
ATOM   2369  NE  ARG A 147      16.770  -8.278   5.453  1.00 97.69           N  
ATOM   2370  HE  ARG A 147      17.048  -7.333   5.679  1.00 97.69           H  
ATOM   2371  NH1 ARG A 147      17.148 -10.070   4.059  1.00 97.69           N  
ATOM   2372 HH11 ARG A 147      17.583 -10.434   3.224  1.00 97.69           H  
ATOM   2373 HH12 ARG A 147      16.663 -10.665   4.715  1.00 97.69           H  
ATOM   2374  NH2 ARG A 147      17.979  -8.053   3.559  1.00 97.69           N  
ATOM   2375 HH21 ARG A 147      18.382  -8.398   2.699  1.00 97.69           H  
ATOM   2376 HH22 ARG A 147      18.131  -7.097   3.846  1.00 97.69           H  
ATOM   2377  CZ  ARG A 147      17.288  -8.805   4.362  1.00 97.69           C  
ATOM   2378  N   GLU A 148      13.976  -4.299   6.430  1.00 96.81           N  
ATOM   2379  H   GLU A 148      13.672  -4.402   5.472  1.00 96.81           H  
ATOM   2380  CA  GLU A 148      14.723  -3.084   6.795  1.00 96.81           C  
ATOM   2381  HA  GLU A 148      15.323  -3.278   7.684  1.00 96.81           H  
ATOM   2382  C   GLU A 148      13.808  -1.900   7.130  1.00 96.81           C  
ATOM   2383  CB  GLU A 148      15.683  -2.684   5.662  1.00 96.81           C  
ATOM   2384  HB2 GLU A 148      15.094  -2.378   4.797  1.00 96.81           H  
ATOM   2385  HB3 GLU A 148      16.273  -1.824   5.979  1.00 96.81           H  
ATOM   2386  O   GLU A 148      14.294  -0.872   7.587  1.00 96.81           O  
ATOM   2387  CG  GLU A 148      16.637  -3.797   5.213  1.00 96.81           C  
ATOM   2388  HG2 GLU A 148      17.268  -3.416   4.410  1.00 96.81           H  
ATOM   2389  HG3 GLU A 148      16.030  -4.604   4.804  1.00 96.81           H  
ATOM   2390  CD  GLU A 148      17.521  -4.375   6.319  1.00 96.81           C  
ATOM   2391  OE1 GLU A 148      17.732  -5.617   6.253  1.00 96.81           O  
ATOM   2392  OE2 GLU A 148      17.955  -3.594   7.194  1.00 96.81           O  
ATOM   2393  N   GLN A 149      12.506  -2.031   6.868  1.00 97.61           N  
ATOM   2394  H   GLN A 149      12.216  -2.907   6.458  1.00 97.61           H  
ATOM   2395  CA  GLN A 149      11.466  -1.011   7.040  1.00 97.61           C  
ATOM   2396  HA  GLN A 149      11.888  -0.012   6.933  1.00 97.61           H  
ATOM   2397  C   GLN A 149      10.804  -1.122   8.421  1.00 97.61           C  
ATOM   2398  CB  GLN A 149      10.385  -1.208   5.965  1.00 97.61           C  
ATOM   2399  HB2 GLN A 149       9.536  -0.571   6.211  1.00 97.61           H  
ATOM   2400  HB3 GLN A 149      10.049  -2.242   6.040  1.00 97.61           H  
ATOM   2401  O   GLN A 149      10.204  -0.168   8.915  1.00 97.61           O  
ATOM   2402  CG  GLN A 149      10.764  -0.916   4.501  1.00 97.61           C  
ATOM   2403  HG2 GLN A 149      10.969   0.148   4.379  1.00 97.61           H  
ATOM   2404  HG3 GLN A 149       9.911  -1.156   3.865  1.00 97.61           H  
ATOM   2405  CD  GLN A 149      11.959  -1.705   3.994  1.00 97.61           C  
ATOM   2406  NE2 GLN A 149      12.909  -1.048   3.379  1.00 97.61           N  
ATOM   2407 HE21 GLN A 149      13.782  -1.547   3.287  1.00 97.61           H  
ATOM   2408 HE22 GLN A 149      12.850  -0.040   3.366  1.00 97.61           H  
ATOM   2409  OE1 GLN A 149      12.118  -2.897   4.208  1.00 97.61           O  
ATOM   2410  N   ASN A 150      10.874  -2.305   9.041  1.00 98.35           N  
ATOM   2411  H   ASN A 150      11.335  -3.068   8.566  1.00 98.35           H  
ATOM   2412  CA  ASN A 150      10.290  -2.553  10.349  1.00 98.35           C  
ATOM   2413  HA  ASN A 150       9.221  -2.349  10.283  1.00 98.35           H  
ATOM   2414  C   ASN A 150      10.890  -1.620  11.410  1.00 98.35           C  
ATOM   2415  CB  ASN A 150      10.489  -4.023  10.731  1.00 98.35           C  
ATOM   2416  HB2 ASN A 150      10.120  -4.665   9.931  1.00 98.35           H  
ATOM   2417  HB3 ASN A 150      11.554  -4.215  10.865  1.00 98.35           H  
ATOM   2418  O   ASN A 150      12.106  -1.474  11.528  1.00 98.35           O  
ATOM   2419  CG  ASN A 150       9.740  -4.371  12.004  1.00 98.35           C  
ATOM   2420  ND2 ASN A 150      10.246  -5.289  12.789  1.00 98.35           N  
ATOM   2421 HD21 ASN A 150      11.123  -5.730  12.553  1.00 98.35           H  
ATOM   2422 HD22 ASN A 150       9.642  -5.606  13.534  1.00 98.35           H  
ATOM   2423  OD1 ASN A 150       8.679  -3.847  12.297  1.00 98.35           O  
ATOM   2424  N   GLY A 151      10.026  -1.010  12.212  1.00 98.52           N  
ATOM   2425  H   GLY A 151       9.041  -1.207  12.108  1.00 98.52           H  
ATOM   2426  CA  GLY A 151      10.400  -0.055  13.241  1.00 98.52           C  
ATOM   2427  HA2 GLY A 151       9.568   0.037  13.938  1.00 98.52           H  
ATOM   2428  HA3 GLY A 151      11.267  -0.430  13.784  1.00 98.52           H  
ATOM   2429  C   GLY A 151      10.729   1.338  12.710  1.00 98.52           C  
ATOM   2430  O   GLY A 151      11.263   2.137  13.478  1.00 98.52           O  
ATOM   2431  N   LEU A 152      10.431   1.670  11.451  1.00 98.68           N  
ATOM   2432  H   LEU A 152      10.026   0.972  10.844  1.00 98.68           H  
ATOM   2433  CA  LEU A 152      10.713   2.988  10.869  1.00 98.68           C  
ATOM   2434  HA  LEU A 152      11.347   3.555  11.550  1.00 98.68           H  
ATOM   2435  C   LEU A 152       9.461   3.829  10.671  1.00 98.68           C  
ATOM   2436  CB  LEU A 152      11.478   2.834   9.559  1.00 98.68           C  
ATOM   2437  HB2 LEU A 152      10.849   2.325   8.828  1.00 98.68           H  
ATOM   2438  HB3 LEU A 152      11.706   3.824   9.164  1.00 98.68           H  
ATOM   2439  O   LEU A 152       8.368   3.290  10.516  1.00 98.68           O  
ATOM   2440  CG  LEU A 152      12.781   2.052   9.749  1.00 98.68           C  
ATOM   2441  HG  LEU A 152      12.582   1.022  10.043  1.00 98.68           H  
ATOM   2442  CD1 LEU A 152      13.496   2.054   8.432  1.00 98.68           C  
ATOM   2443 HD11 LEU A 152      12.851   1.674   7.640  1.00 98.68           H  
ATOM   2444 HD12 LEU A 152      13.759   3.088   8.208  1.00 98.68           H  
ATOM   2445 HD13 LEU A 152      14.385   1.433   8.534  1.00 98.68           H  
ATOM   2446  CD2 LEU A 152      13.747   2.703  10.750  1.00 98.68           C  
ATOM   2447 HD21 LEU A 152      13.888   3.754  10.495  1.00 98.68           H  
ATOM   2448 HD22 LEU A 152      14.704   2.183  10.711  1.00 98.68           H  
ATOM   2449 HD23 LEU A 152      13.347   2.606  11.759  1.00 98.68           H  
ATOM   2450  N   GLY A 153       9.639   5.151  10.716  1.00 98.78           N  
ATOM   2451  H   GLY A 153      10.587   5.501  10.698  1.00 98.78           H  
ATOM   2452  CA  GLY A 153       8.580   6.123  10.468  1.00 98.78           C  
ATOM   2453  HA2 GLY A 153       7.692   5.862  11.044  1.00 98.78           H  
ATOM   2454  HA3 GLY A 153       8.910   7.115  10.777  1.00 98.78           H  
ATOM   2455  C   GLY A 153       8.219   6.188   8.987  1.00 98.78           C  
ATOM   2456  O   GLY A 153       9.060   5.974   8.116  1.00 98.78           O  
ATOM   2457  N   PHE A 154       6.958   6.481   8.702  1.00 98.90           N  
ATOM   2458  H   PHE A 154       6.322   6.690   9.458  1.00 98.90           H  
ATOM   2459  CA  PHE A 154       6.495   6.747   7.347  1.00 98.90           C  
ATOM   2460  HA  PHE A 154       6.856   5.960   6.685  1.00 98.90           H  
ATOM   2461  C   PHE A 154       7.047   8.091   6.875  1.00 98.90           C  
ATOM   2462  CB  PHE A 154       4.965   6.744   7.348  1.00 98.90           C  
ATOM   2463  HB2 PHE A 154       4.597   7.656   7.819  1.00 98.90           H  
ATOM   2464  HB3 PHE A 154       4.614   5.905   7.949  1.00 98.90           H  
ATOM   2465  O   PHE A 154       7.061   9.036   7.657  1.00 98.90           O  
ATOM   2466  CG  PHE A 154       4.366   6.599   5.969  1.00 98.90           C  
ATOM   2467  CD1 PHE A 154       3.829   7.705   5.289  1.00 98.90           C  
ATOM   2468  HD1 PHE A 154       3.867   8.690   5.731  1.00 98.90           H  
ATOM   2469  CD2 PHE A 154       4.345   5.330   5.366  1.00 98.90           C  
ATOM   2470  HD2 PHE A 154       4.795   4.489   5.872  1.00 98.90           H  
ATOM   2471  CE1 PHE A 154       3.245   7.524   4.024  1.00 98.90           C  
ATOM   2472  HE1 PHE A 154       2.840   8.373   3.493  1.00 98.90           H  
ATOM   2473  CE2 PHE A 154       3.754   5.146   4.109  1.00 98.90           C  
ATOM   2474  HE2 PHE A 154       3.728   4.163   3.661  1.00 98.90           H  
ATOM   2475  CZ  PHE A 154       3.203   6.247   3.436  1.00 98.90           C  
ATOM   2476  HZ  PHE A 154       2.760   6.114   2.460  1.00 98.90           H  
ATOM   2477  N   SER A 155       7.467   8.209   5.622  1.00 98.89           N  
ATOM   2478  H   SER A 155       7.461   7.393   5.026  1.00 98.89           H  
ATOM   2479  CA  SER A 155       7.952   9.467   5.043  1.00 98.89           C  
ATOM   2480  HA  SER A 155       7.789  10.285   5.744  1.00 98.89           H  
ATOM   2481  C   SER A 155       7.198   9.793   3.764  1.00 98.89           C  
ATOM   2482  CB  SER A 155       9.451   9.412   4.754  1.00 98.89           C  
ATOM   2483  HB2 SER A 155       9.790  10.396   4.432  1.00 98.89           H  
ATOM   2484  HB3 SER A 155       9.629   8.698   3.950  1.00 98.89           H  
ATOM   2485  O   SER A 155       6.886   8.899   2.979  1.00 98.89           O  
ATOM   2486  OG  SER A 155      10.174   9.026   5.904  1.00 98.89           O  
ATOM   2487  HG  SER A 155      10.029   8.093   6.075  1.00 98.89           H  
ATOM   2488  N   THR A 156       6.937  11.077   3.548  1.00 98.86           N  
ATOM   2489  H   THR A 156       7.281  11.742   4.226  1.00 98.86           H  
ATOM   2490  CA  THR A 156       6.381  11.654   2.315  1.00 98.86           C  
ATOM   2491  HA  THR A 156       6.273  10.878   1.557  1.00 98.86           H  
ATOM   2492  C   THR A 156       7.352  12.696   1.770  1.00 98.86           C  
ATOM   2493  CB  THR A 156       5.001  12.292   2.554  1.00 98.86           C  
ATOM   2494  HB  THR A 156       4.688  12.828   1.658  1.00 98.86           H  
ATOM   2495  O   THR A 156       8.313  13.068   2.443  1.00 98.86           O  
ATOM   2496  CG2 THR A 156       3.942  11.241   2.872  1.00 98.86           C  
ATOM   2497 HG21 THR A 156       4.192  10.702   3.786  1.00 98.86           H  
ATOM   2498 HG22 THR A 156       3.870  10.550   2.033  1.00 98.86           H  
ATOM   2499 HG23 THR A 156       2.968  11.720   2.969  1.00 98.86           H  
ATOM   2500  OG1 THR A 156       5.040  13.191   3.635  1.00 98.86           O  
ATOM   2501  HG1 THR A 156       4.846  14.066   3.292  1.00 98.86           H  
ATOM   2502  N   TYR A 157       7.122  13.199   0.555  1.00 98.32           N  
ATOM   2503  H   TYR A 157       6.307  12.913   0.032  1.00 98.32           H  
ATOM   2504  CA  TYR A 157       8.026  14.193  -0.037  1.00 98.32           C  
ATOM   2505  HA  TYR A 157       9.031  13.771  -0.049  1.00 98.32           H  
ATOM   2506  C   TYR A 157       8.113  15.504   0.766  1.00 98.32           C  
ATOM   2507  CB  TYR A 157       7.609  14.467  -1.486  1.00 98.32           C  
ATOM   2508  HB2 TYR A 157       8.378  15.084  -1.950  1.00 98.32           H  
ATOM   2509  HB3 TYR A 157       7.587  13.515  -2.016  1.00 98.32           H  
ATOM   2510  O   TYR A 157       9.081  16.242   0.628  1.00 98.32           O  
ATOM   2511  CG  TYR A 157       6.277  15.177  -1.663  1.00 98.32           C  
ATOM   2512  CD1 TYR A 157       5.170  14.486  -2.191  1.00 98.32           C  
ATOM   2513  HD1 TYR A 157       5.259  13.452  -2.487  1.00 98.32           H  
ATOM   2514  CD2 TYR A 157       6.161  16.549  -1.357  1.00 98.32           C  
ATOM   2515  HD2 TYR A 157       7.018  17.099  -0.998  1.00 98.32           H  
ATOM   2516  CE1 TYR A 157       3.959  15.170  -2.402  1.00 98.32           C  
ATOM   2517  HE1 TYR A 157       3.131  14.681  -2.895  1.00 98.32           H  
ATOM   2518  CE2 TYR A 157       4.931  17.214  -1.503  1.00 98.32           C  
ATOM   2519  HE2 TYR A 157       4.846  18.258  -1.240  1.00 98.32           H  
ATOM   2520  OH  TYR A 157       2.647  17.163  -2.223  1.00 98.32           O  
ATOM   2521  HH  TYR A 157       2.686  18.076  -1.928  1.00 98.32           H  
ATOM   2522  CZ  TYR A 157       3.824  16.520  -2.026  1.00 98.32           C  
ATOM   2523  N   ASP A 158       7.096  15.811   1.576  1.00 98.57           N  
ATOM   2524  H   ASP A 158       6.295  15.196   1.595  1.00 98.57           H  
ATOM   2525  CA  ASP A 158       6.990  17.004   2.425  1.00 98.57           C  
ATOM   2526  HA  ASP A 158       7.734  17.732   2.102  1.00 98.57           H  
ATOM   2527  C   ASP A 158       7.265  16.725   3.913  1.00 98.57           C  
ATOM   2528  CB  ASP A 158       5.600  17.643   2.236  1.00 98.57           C  
ATOM   2529  HB2 ASP A 158       5.581  18.598   2.761  1.00 98.57           H  
ATOM   2530  HB3 ASP A 158       5.442  17.853   1.178  1.00 98.57           H  
ATOM   2531  O   ASP A 158       7.251  17.656   4.719  1.00 98.57           O  
ATOM   2532  CG  ASP A 158       4.446  16.770   2.749  1.00 98.57           C  
ATOM   2533  OD1 ASP A 158       4.534  15.523   2.642  1.00 98.57           O  
ATOM   2534  OD2 ASP A 158       3.425  17.316   3.218  1.00 98.57           O  
ATOM   2535  N   ARG A 159       7.513  15.465   4.298  1.00 98.60           N  
ATOM   2536  H   ARG A 159       7.544  14.751   3.585  1.00 98.60           H  
ATOM   2537  CA  ARG A 159       7.853  15.082   5.675  1.00 98.60           C  
ATOM   2538  HA  ARG A 159       8.373  15.919   6.141  1.00 98.60           H  
ATOM   2539  C   ARG A 159       8.801  13.889   5.682  1.00 98.60           C  
ATOM   2540  CB  ARG A 159       6.570  14.821   6.479  1.00 98.60           C  
ATOM   2541  HB2 ARG A 159       5.892  15.664   6.340  1.00 98.60           H  
ATOM   2542  HB3 ARG A 159       6.078  13.922   6.108  1.00 98.60           H  
ATOM   2543  O   ARG A 159       8.380  12.737   5.565  1.00 98.60           O  
ATOM   2544  CG  ARG A 159       6.865  14.673   7.983  1.00 98.60           C  
ATOM   2545  HG2 ARG A 159       7.490  13.796   8.148  1.00 98.60           H  
ATOM   2546  HG3 ARG A 159       7.389  15.557   8.348  1.00 98.60           H  
ATOM   2547  CD  ARG A 159       5.542  14.526   8.738  1.00 98.60           C  
ATOM   2548  HD2 ARG A 159       4.990  15.462   8.653  1.00 98.60           H  
ATOM   2549  HD3 ARG A 159       4.974  13.740   8.240  1.00 98.60           H  
ATOM   2550  NE  ARG A 159       5.693  14.146  10.158  1.00 98.60           N  
ATOM   2551  HE  ARG A 159       6.603  13.845  10.477  1.00 98.60           H  
ATOM   2552  NH1 ARG A 159       3.504  14.525  10.763  1.00 98.60           N  
ATOM   2553 HH11 ARG A 159       2.766  14.450  11.448  1.00 98.60           H  
ATOM   2554 HH12 ARG A 159       3.284  14.744   9.802  1.00 98.60           H  
ATOM   2555  NH2 ARG A 159       4.883  13.663  12.246  1.00 98.60           N  
ATOM   2556 HH21 ARG A 159       5.730  13.148  12.439  1.00 98.60           H  
ATOM   2557 HH22 ARG A 159       4.096  13.485  12.854  1.00 98.60           H  
ATOM   2558  CZ  ARG A 159       4.707  14.117  11.044  1.00 98.60           C  
ATOM   2559  N   ASP A 160      10.079  14.200   5.846  1.00 98.67           N  
ATOM   2560  H   ASP A 160      10.333  15.173   5.941  1.00 98.67           H  
ATOM   2561  CA  ASP A 160      11.162  13.229   5.916  1.00 98.67           C  
ATOM   2562  HA  ASP A 160      10.941  12.405   5.238  1.00 98.67           H  
ATOM   2563  C   ASP A 160      11.309  12.664   7.337  1.00 98.67           C  
ATOM   2564  CB  ASP A 160      12.450  13.907   5.430  1.00 98.67           C  
ATOM   2565  HB2 ASP A 160      12.751  14.676   6.142  1.00 98.67           H  
ATOM   2566  HB3 ASP A 160      12.251  14.389   4.472  1.00 98.67           H  
ATOM   2567  O   ASP A 160      11.503  13.414   8.294  1.00 98.67           O  
ATOM   2568  CG  ASP A 160      13.596  12.919   5.231  1.00 98.67           C  
ATOM   2569  OD1 ASP A 160      13.338  11.708   5.409  1.00 98.67           O  
ATOM   2570  OD2 ASP A 160      14.669  13.402   4.811  1.00 98.67           O  
ATOM   2571  N   ASN A 161      11.180  11.346   7.476  1.00 98.53           N  
ATOM   2572  H   ASN A 161      11.081  10.792   6.637  1.00 98.53           H  
ATOM   2573  CA  ASN A 161      11.343  10.613   8.731  1.00 98.53           C  
ATOM   2574  HA  ASN A 161      11.817  11.267   9.463  1.00 98.53           H  
ATOM   2575  C   ASN A 161      12.282   9.403   8.555  1.00 98.53           C  
ATOM   2576  CB  ASN A 161       9.962  10.187   9.261  1.00 98.53           C  
ATOM   2577  HB2 ASN A 161       9.513   9.500   8.543  1.00 98.53           H  
ATOM   2578  HB3 ASN A 161      10.089   9.652  10.202  1.00 98.53           H  
ATOM   2579  O   ASN A 161      12.223   8.457   9.352  1.00 98.53           O  
ATOM   2580  CG  ASN A 161       9.013  11.342   9.521  1.00 98.53           C  
ATOM   2581  ND2 ASN A 161       7.831  11.298   8.961  1.00 98.53           N  
ATOM   2582 HD21 ASN A 161       7.221  12.096   9.069  1.00 98.53           H  
ATOM   2583 HD22 ASN A 161       7.624  10.546   8.319  1.00 98.53           H  
ATOM   2584  OD1 ASN A 161       9.252  12.243  10.307  1.00 98.53           O  
ATOM   2585  N   ASP A 162      13.089   9.399   7.492  1.00 98.40           N  
ATOM   2586  H   ASP A 162      13.138  10.217   6.901  1.00 98.40           H  
ATOM   2587  CA  ASP A 162      13.957   8.283   7.142  1.00 98.40           C  
ATOM   2588  HA  ASP A 162      13.504   7.380   7.552  1.00 98.40           H  
ATOM   2589  C   ASP A 162      15.344   8.369   7.816  1.00 98.40           C  
ATOM   2590  CB  ASP A 162      13.914   8.075   5.622  1.00 98.40           C  
ATOM   2591  HB2 ASP A 162      12.867   8.114   5.319  1.00 98.40           H  
ATOM   2592  HB3 ASP A 162      14.271   7.068   5.408  1.00 98.40           H  
ATOM   2593  O   ASP A 162      15.556   9.149   8.748  1.00 98.40           O  
ATOM   2594  CG  ASP A 162      14.702   9.046   4.746  1.00 98.40           C  
ATOM   2595  OD1 ASP A 162      15.895   9.245   5.053  1.00 98.40           O  
ATOM   2596  OD2 ASP A 162      14.197   9.339   3.636  1.00 98.40           O  
ATOM   2597  N   ARG A 163      16.264   7.462   7.458  1.00 97.40           N  
ATOM   2598  H   ARG A 163      16.066   6.931   6.622  1.00 97.40           H  
ATOM   2599  CA  ARG A 163      17.617   7.383   8.053  1.00 97.40           C  
ATOM   2600  HA  ARG A 163      17.710   8.176   8.794  1.00 97.40           H  
ATOM   2601  C   ARG A 163      18.731   7.700   7.052  1.00 97.40           C  
ATOM   2602  CB  ARG A 163      17.837   6.038   8.763  1.00 97.40           C  
ATOM   2603  HB2 ARG A 163      17.716   5.228   8.044  1.00 97.40           H  
ATOM   2604  HB3 ARG A 163      18.860   6.010   9.139  1.00 97.40           H  
ATOM   2605  O   ARG A 163      19.880   7.314   7.274  1.00 97.40           O  
ATOM   2606  CG  ARG A 163      16.895   5.817   9.952  1.00 97.40           C  
ATOM   2607  HG2 ARG A 163      15.878   5.659   9.594  1.00 97.40           H  
ATOM   2608  HG3 ARG A 163      16.920   6.692  10.601  1.00 97.40           H  
ATOM   2609  CD  ARG A 163      17.377   4.588  10.732  1.00 97.40           C  
ATOM   2610  HD2 ARG A 163      17.360   3.726  10.065  1.00 97.40           H  
ATOM   2611  HD3 ARG A 163      18.404   4.763  11.053  1.00 97.40           H  
ATOM   2612  NE  ARG A 163      16.534   4.314  11.910  1.00 97.40           N  
ATOM   2613  HE  ARG A 163      15.730   4.914  12.027  1.00 97.40           H  
ATOM   2614  NH1 ARG A 163      17.727   2.511  12.673  1.00 97.40           N  
ATOM   2615 HH11 ARG A 163      18.355   2.635  11.892  1.00 97.40           H  
ATOM   2616 HH12 ARG A 163      17.840   1.732  13.307  1.00 97.40           H  
ATOM   2617  NH2 ARG A 163      15.869   3.132  13.741  1.00 97.40           N  
ATOM   2618 HH21 ARG A 163      15.043   3.710  13.798  1.00 97.40           H  
ATOM   2619 HH22 ARG A 163      15.988   2.345  14.363  1.00 97.40           H  
ATOM   2620  CZ  ARG A 163      16.714   3.326  12.768  1.00 97.40           C  
ATOM   2621  N   ASN A 164      18.405   8.343   5.937  1.00 97.10           N  
ATOM   2622  H   ASN A 164      17.462   8.691   5.836  1.00 97.10           H  
ATOM   2623  CA  ASN A 164      19.364   8.806   4.944  1.00 97.10           C  
ATOM   2624  HA  ASN A 164      20.299   8.261   5.072  1.00 97.10           H  
ATOM   2625  C   ASN A 164      19.678  10.304   5.158  1.00 97.10           C  
ATOM   2626  CB  ASN A 164      18.802   8.460   3.554  1.00 97.10           C  
ATOM   2627  HB2 ASN A 164      17.958   9.116   3.345  1.00 97.10           H  
ATOM   2628  HB3 ASN A 164      18.412   7.443   3.569  1.00 97.10           H  
ATOM   2629  O   ASN A 164      18.968  11.025   5.847  1.00 97.10           O  
ATOM   2630  CG  ASN A 164      19.815   8.574   2.427  1.00 97.10           C  
ATOM   2631  ND2 ASN A 164      20.130   7.529   1.721  1.00 97.10           N  
ATOM   2632 HD21 ASN A 164      20.905   7.645   1.084  1.00 97.10           H  
ATOM   2633 HD22 ASN A 164      19.798   6.612   1.985  1.00 97.10           H  
ATOM   2634  OD1 ASN A 164      20.446   9.580   2.169  1.00 97.10           O  
ATOM   2635  N   ASN A 165      20.774  10.780   4.565  1.00 96.27           N  
ATOM   2636  H   ASN A 165      21.260  10.159   3.934  1.00 96.27           H  
ATOM   2637  CA  ASN A 165      21.119  12.203   4.517  1.00 96.27           C  
ATOM   2638  HA  ASN A 165      20.946  12.648   5.496  1.00 96.27           H  
ATOM   2639  C   ASN A 165      20.268  12.993   3.506  1.00 96.27           C  
ATOM   2640  CB  ASN A 165      22.606  12.333   4.146  1.00 96.27           C  
ATOM   2641  HB2 ASN A 165      22.826  13.384   3.958  1.00 96.27           H  
ATOM   2642  HB3 ASN A 165      22.799  11.777   3.228  1.00 96.27           H  
ATOM   2643  O   ASN A 165      20.285  14.222   3.522  1.00 96.27           O  
ATOM   2644  CG  ASN A 165      23.563  11.866   5.225  1.00 96.27           C  
ATOM   2645  ND2 ASN A 165      24.832  11.772   4.905  1.00 96.27           N  
ATOM   2646 HD21 ASN A 165      25.150  12.031   3.982  1.00 96.27           H  
ATOM   2647 HD22 ASN A 165      25.443  11.482   5.655  1.00 96.27           H  
ATOM   2648  OD1 ASN A 165      23.224  11.591   6.360  1.00 96.27           O  
ATOM   2649  N   VAL A 166      19.592  12.307   2.582  1.00 96.67           N  
ATOM   2650  H   VAL A 166      19.610  11.299   2.638  1.00 96.67           H  
ATOM   2651  CA  VAL A 166      18.647  12.891   1.627  1.00 96.67           C  
ATOM   2652  HA  VAL A 166      18.488  13.937   1.887  1.00 96.67           H  
ATOM   2653  C   VAL A 166      17.305  12.188   1.746  1.00 96.67           C  
ATOM   2654  CB  VAL A 166      19.153  12.836   0.168  1.00 96.67           C  
ATOM   2655  HB  VAL A 166      18.435  13.381  -0.445  1.00 96.67           H  
ATOM   2656  O   VAL A 166      17.275  10.972   1.908  1.00 96.67           O  
ATOM   2657  CG1 VAL A 166      20.507  13.540   0.016  1.00 96.67           C  
ATOM   2658 HG11 VAL A 166      21.283  12.982   0.540  1.00 96.67           H  
ATOM   2659 HG12 VAL A 166      20.444  14.540   0.446  1.00 96.67           H  
ATOM   2660 HG13 VAL A 166      20.769  13.626  -1.038  1.00 96.67           H  
ATOM   2661  CG2 VAL A 166      19.296  11.431  -0.440  1.00 96.67           C  
ATOM   2662 HG21 VAL A 166      18.341  10.908  -0.418  1.00 96.67           H  
ATOM   2663 HG22 VAL A 166      20.039  10.860   0.116  1.00 96.67           H  
ATOM   2664 HG23 VAL A 166      19.621  11.525  -1.477  1.00 96.67           H  
ATOM   2665  N   SER A 167      16.212  12.928   1.553  1.00 98.28           N  
ATOM   2666  H   SER A 167      16.301  13.934   1.543  1.00 98.28           H  
ATOM   2667  CA  SER A 167      14.868  12.351   1.597  1.00 98.28           C  
ATOM   2668  HA  SER A 167      14.723  11.913   2.585  1.00 98.28           H  
ATOM   2669  C   SER A 167      14.695  11.254   0.544  1.00 98.28           C  
ATOM   2670  CB  SER A 167      13.815  13.440   1.403  1.00 98.28           C  
ATOM   2671  HB2 SER A 167      13.984  13.939   0.449  1.00 98.28           H  
ATOM   2672  HB3 SER A 167      13.891  14.170   2.209  1.00 98.28           H  
ATOM   2673  O   SER A 167      14.689  11.506  -0.670  1.00 98.28           O  
ATOM   2674  OG  SER A 167      12.524  12.863   1.406  1.00 98.28           O  
ATOM   2675  HG  SER A 167      12.341  12.625   2.318  1.00 98.28           H  
ATOM   2676  N   CYS A 168      14.505  10.023   1.010  1.00 98.66           N  
ATOM   2677  H   CYS A 168      14.543   9.893   2.011  1.00 98.66           H  
ATOM   2678  CA  CYS A 168      14.262   8.850   0.183  1.00 98.66           C  
ATOM   2679  HA  CYS A 168      15.055   8.771  -0.561  1.00 98.66           H  
ATOM   2680  C   CYS A 168      12.931   8.962  -0.555  1.00 98.66           C  
ATOM   2681  CB  CYS A 168      14.282   7.594   1.059  1.00 98.66           C  
ATOM   2682  HB2 CYS A 168      14.022   6.723   0.457  1.00 98.66           H  
ATOM   2683  HB3 CYS A 168      13.553   7.699   1.862  1.00 98.66           H  
ATOM   2684  O   CYS A 168      12.848   8.549  -1.710  1.00 98.66           O  
ATOM   2685  SG  CYS A 168      15.932   7.382   1.775  1.00 98.66           S  
ATOM   2686  HG  CYS A 168      15.806   8.373   2.662  1.00 98.66           H  
ATOM   2687  N   ALA A 169      11.926   9.585   0.067  1.00 98.69           N  
ATOM   2688  H   ALA A 169      12.081   9.906   1.012  1.00 98.69           H  
ATOM   2689  CA  ALA A 169      10.629   9.830  -0.555  1.00 98.69           C  
ATOM   2690  HA  ALA A 169      10.211   8.872  -0.867  1.00 98.69           H  
ATOM   2691  C   ALA A 169      10.742  10.701  -1.817  1.00 98.69           C  
ATOM   2692  CB  ALA A 169       9.708  10.469   0.492  1.00 98.69           C  
ATOM   2693  HB1 ALA A 169      10.113  11.428   0.818  1.00 98.69           H  
ATOM   2694  HB2 ALA A 169       8.720  10.629   0.059  1.00 98.69           H  
ATOM   2695  HB3 ALA A 169       9.608   9.813   1.357  1.00 98.69           H  
ATOM   2696  O   ALA A 169      10.055  10.458  -2.810  1.00 98.69           O  
ATOM   2697  N   ILE A 170      11.647  11.688  -1.813  1.00 98.59           N  
ATOM   2698  H   ILE A 170      12.164  11.852  -0.961  1.00 98.59           H  
ATOM   2699  CA  ILE A 170      11.956  12.505  -2.994  1.00 98.59           C  
ATOM   2700  HA  ILE A 170      11.027  12.729  -3.518  1.00 98.59           H  
ATOM   2701  C   ILE A 170      12.831  11.720  -3.976  1.00 98.59           C  
ATOM   2702  CB  ILE A 170      12.602  13.850  -2.584  1.00 98.59           C  
ATOM   2703  HB  ILE A 170      13.500  13.642  -2.002  1.00 98.59           H  
ATOM   2704  O   ILE A 170      12.500  11.628  -5.158  1.00 98.59           O  
ATOM   2705  CG1 ILE A 170      11.626  14.668  -1.706  1.00 98.59           C  
ATOM   2706 HG12 ILE A 170      11.332  14.075  -0.840  1.00 98.59           H  
ATOM   2707 HG13 ILE A 170      10.726  14.894  -2.280  1.00 98.59           H  
ATOM   2708  CG2 ILE A 170      13.013  14.661  -3.830  1.00 98.59           C  
ATOM   2709 HG21 ILE A 170      12.130  14.920  -4.414  1.00 98.59           H  
ATOM   2710 HG22 ILE A 170      13.704  14.098  -4.457  1.00 98.59           H  
ATOM   2711 HG23 ILE A 170      13.527  15.576  -3.534  1.00 98.59           H  
ATOM   2712  CD1 ILE A 170      12.209  15.982  -1.173  1.00 98.59           C  
ATOM   2713 HD11 ILE A 170      13.165  15.797  -0.682  1.00 98.59           H  
ATOM   2714 HD12 ILE A 170      11.520  16.415  -0.447  1.00 98.59           H  
ATOM   2715 HD13 ILE A 170      12.344  16.699  -1.983  1.00 98.59           H  
ATOM   2716  N   LYS A 171      13.938  11.135  -3.499  1.00 98.43           N  
ATOM   2717  H   LYS A 171      14.132  11.234  -2.513  1.00 98.43           H  
ATOM   2718  CA  LYS A 171      14.930  10.455  -4.348  1.00 98.43           C  
ATOM   2719  HA  LYS A 171      15.286  11.164  -5.096  1.00 98.43           H  
ATOM   2720  C   LYS A 171      14.339   9.273  -5.128  1.00 98.43           C  
ATOM   2721  CB  LYS A 171      16.113  10.026  -3.466  1.00 98.43           C  
ATOM   2722  HB2 LYS A 171      16.521  10.907  -2.971  1.00 98.43           H  
ATOM   2723  HB3 LYS A 171      15.760   9.334  -2.701  1.00 98.43           H  
ATOM   2724  O   LYS A 171      14.628   9.122  -6.314  1.00 98.43           O  
ATOM   2725  CG  LYS A 171      17.222   9.347  -4.281  1.00 98.43           C  
ATOM   2726  HG2 LYS A 171      17.533  10.007  -5.091  1.00 98.43           H  
ATOM   2727  HG3 LYS A 171      16.843   8.419  -4.707  1.00 98.43           H  
ATOM   2728  CD  LYS A 171      18.432   9.023  -3.403  1.00 98.43           C  
ATOM   2729  HD2 LYS A 171      18.876   9.950  -3.040  1.00 98.43           H  
ATOM   2730  HD3 LYS A 171      18.105   8.427  -2.551  1.00 98.43           H  
ATOM   2731  CE  LYS A 171      19.454   8.242  -4.233  1.00 98.43           C  
ATOM   2732  HE2 LYS A 171      18.936   7.420  -4.727  1.00 98.43           H  
ATOM   2733  HE3 LYS A 171      19.856   8.896  -5.007  1.00 98.43           H  
ATOM   2734  NZ  LYS A 171      20.537   7.699  -3.383  1.00 98.43           N  
ATOM   2735  HZ1 LYS A 171      21.000   8.433  -2.867  1.00 98.43           H  
ATOM   2736  HZ2 LYS A 171      20.136   7.035  -2.735  1.00 98.43           H  
ATOM   2737  HZ3 LYS A 171      21.203   7.193  -3.949  1.00 98.43           H  
ATOM   2738  N   TYR A 172      13.511   8.467  -4.468  1.00 98.38           N  
ATOM   2739  H   TYR A 172      13.325   8.678  -3.498  1.00 98.38           H  
ATOM   2740  CA  TYR A 172      12.930   7.227  -4.989  1.00 98.38           C  
ATOM   2741  HA  TYR A 172      13.396   6.991  -5.945  1.00 98.38           H  
ATOM   2742  C   TYR A 172      11.427   7.324  -5.262  1.00 98.38           C  
ATOM   2743  CB  TYR A 172      13.260   6.079  -4.037  1.00 98.38           C  
ATOM   2744  HB2 TYR A 172      12.786   5.162  -4.387  1.00 98.38           H  
ATOM   2745  HB3 TYR A 172      12.828   6.290  -3.059  1.00 98.38           H  
ATOM   2746  O   TYR A 172      10.780   6.306  -5.473  1.00 98.38           O  
ATOM   2747  CG  TYR A 172      14.744   5.837  -3.909  1.00 98.38           C  
ATOM   2748  CD1 TYR A 172      15.503   5.360  -4.995  1.00 98.38           C  
ATOM   2749  HD1 TYR A 172      15.017   5.165  -5.940  1.00 98.38           H  
ATOM   2750  CD2 TYR A 172      15.374   6.167  -2.705  1.00 98.38           C  
ATOM   2751  HD2 TYR A 172      14.801   6.593  -1.896  1.00 98.38           H  
ATOM   2752  CE1 TYR A 172      16.883   5.116  -4.848  1.00 98.38           C  
ATOM   2753  HE1 TYR A 172      17.446   4.683  -5.661  1.00 98.38           H  
ATOM   2754  CE2 TYR A 172      16.753   5.981  -2.575  1.00 98.38           C  
ATOM   2755  HE2 TYR A 172      17.222   6.337  -1.670  1.00 98.38           H  
ATOM   2756  OH  TYR A 172      18.825   5.133  -3.403  1.00 98.38           O  
ATOM   2757  HH  TYR A 172      18.938   4.872  -2.486  1.00 98.38           H  
ATOM   2758  CZ  TYR A 172      17.505   5.393  -3.613  1.00 98.38           C  
ATOM   2759  N   HIS A 173      10.879   8.541  -5.291  1.00 98.00           N  
ATOM   2760  H   HIS A 173      11.466   9.327  -5.051  1.00 98.00           H  
ATOM   2761  CA  HIS A 173       9.518   8.837  -5.737  1.00 98.00           C  
ATOM   2762  HA  HIS A 173       9.295   9.859  -5.432  1.00 98.00           H  
ATOM   2763  C   HIS A 173       8.442   7.942  -5.107  1.00 98.00           C  
ATOM   2764  CB  HIS A 173       9.481   8.798  -7.271  1.00 98.00           C  
ATOM   2765  HB2 HIS A 173      10.350   9.330  -7.659  1.00 98.00           H  
ATOM   2766  HB3 HIS A 173       9.542   7.767  -7.619  1.00 98.00           H  
ATOM   2767  O   HIS A 173       7.946   7.008  -5.727  1.00 98.00           O  
ATOM   2768  CG  HIS A 173       8.246   9.444  -7.841  1.00 98.00           C  
ATOM   2769  CD2 HIS A 173       6.974   8.935  -7.883  1.00 98.00           C  
ATOM   2770  HD2 HIS A 173       6.654   7.971  -7.516  1.00 98.00           H  
ATOM   2771  ND1 HIS A 173       8.203  10.682  -8.435  1.00 98.00           N  
ATOM   2772  HD1 HIS A 173       8.967  11.340  -8.498  1.00 98.00           H  
ATOM   2773  CE1 HIS A 173       6.946  10.904  -8.847  1.00 98.00           C  
ATOM   2774  HE1 HIS A 173       6.600  11.801  -9.338  1.00 98.00           H  
ATOM   2775  NE2 HIS A 173       6.165   9.860  -8.547  1.00 98.00           N  
ATOM   2776  N   GLY A 174       8.041   8.243  -3.880  1.00 98.25           N  
ATOM   2777  H   GLY A 174       8.551   8.934  -3.348  1.00 98.25           H  
ATOM   2778  CA  GLY A 174       6.965   7.514  -3.215  1.00 98.25           C  
ATOM   2779  HA2 GLY A 174       7.128   6.441  -3.318  1.00 98.25           H  
ATOM   2780  HA3 GLY A 174       6.010   7.762  -3.679  1.00 98.25           H  
ATOM   2781  C   GLY A 174       6.913   7.845  -1.737  1.00 98.25           C  
ATOM   2782  O   GLY A 174       7.836   8.449  -1.199  1.00 98.25           O  
ATOM   2783  N   ALA A 175       5.824   7.471  -1.073  1.00 98.82           N  
ATOM   2784  H   ALA A 175       5.106   6.952  -1.559  1.00 98.82           H  
ATOM   2785  CA  ALA A 175       5.760   7.537   0.379  1.00 98.82           C  
ATOM   2786  HA  ALA A 175       6.598   8.127   0.752  1.00 98.82           H  
ATOM   2787  C   ALA A 175       5.864   6.138   0.973  1.00 98.82           C  
ATOM   2788  CB  ALA A 175       4.484   8.232   0.809  1.00 98.82           C  
ATOM   2789  HB1 ALA A 175       4.353   9.158   0.249  1.00 98.82           H  
ATOM   2790  HB2 ALA A 175       3.644   7.557   0.645  1.00 98.82           H  
ATOM   2791  HB3 ALA A 175       4.555   8.452   1.874  1.00 98.82           H  
ATOM   2792  O   ALA A 175       5.145   5.227   0.550  1.00 98.82           O  
ATOM   2793  N   TRP A 176       6.743   5.959   1.954  1.00 98.74           N  
ATOM   2794  H   TRP A 176       7.242   6.759   2.315  1.00 98.74           H  
ATOM   2795  CA  TRP A 176       7.036   4.641   2.506  1.00 98.74           C  
ATOM   2796  HA  TRP A 176       6.099   4.096   2.623  1.00 98.74           H  
ATOM   2797  C   TRP A 176       7.696   4.715   3.880  1.00 98.74           C  
ATOM   2798  CB  TRP A 176       7.944   3.881   1.529  1.00 98.74           C  
ATOM   2799  HB2 TRP A 176       8.975   4.192   1.699  1.00 98.74           H  
ATOM   2800  HB3 TRP A 176       7.684   4.134   0.502  1.00 98.74           H  
ATOM   2801  O   TRP A 176       8.087   5.782   4.350  1.00 98.74           O  
ATOM   2802  CG  TRP A 176       7.867   2.396   1.638  1.00 98.74           C  
ATOM   2803  CD1 TRP A 176       8.913   1.564   1.824  1.00 98.74           C  
ATOM   2804  HD1 TRP A 176       9.944   1.879   1.894  1.00 98.74           H  
ATOM   2805  CD2 TRP A 176       6.696   1.542   1.481  1.00 98.74           C  
ATOM   2806  CE2 TRP A 176       7.124   0.186   1.540  1.00 98.74           C  
ATOM   2807  CE3 TRP A 176       5.325   1.771   1.241  1.00 98.74           C  
ATOM   2808  HE3 TRP A 176       4.966   2.787   1.164  1.00 98.74           H  
ATOM   2809  NE1 TRP A 176       8.474   0.256   1.783  1.00 98.74           N  
ATOM   2810  HE1 TRP A 176       9.100  -0.519   1.617  1.00 98.74           H  
ATOM   2811  CH2 TRP A 176       4.890  -0.626   1.112  1.00 98.74           C  
ATOM   2812  HH2 TRP A 176       4.200  -1.440   0.950  1.00 98.74           H  
ATOM   2813  CZ2 TRP A 176       6.253  -0.886   1.321  1.00 98.74           C  
ATOM   2814  HZ2 TRP A 176       6.632  -1.898   1.325  1.00 98.74           H  
ATOM   2815  CZ3 TRP A 176       4.427   0.700   1.075  1.00 98.74           C  
ATOM   2816  HZ3 TRP A 176       3.382   0.897   0.886  1.00 98.74           H  
ATOM   2817  N   TRP A 177       7.868   3.557   4.514  1.00 98.78           N  
ATOM   2818  H   TRP A 177       7.541   2.720   4.052  1.00 98.78           H  
ATOM   2819  CA  TRP A 177       8.658   3.390   5.736  1.00 98.78           C  
ATOM   2820  HA  TRP A 177       8.548   4.279   6.357  1.00 98.78           H  
ATOM   2821  C   TRP A 177      10.153   3.262   5.409  1.00 98.78           C  
ATOM   2822  CB  TRP A 177       8.103   2.203   6.529  1.00 98.78           C  
ATOM   2823  HB2 TRP A 177       8.183   1.300   5.924  1.00 98.78           H  
ATOM   2824  HB3 TRP A 177       8.712   2.061   7.422  1.00 98.78           H  
ATOM   2825  O   TRP A 177      10.753   2.201   5.583  1.00 98.78           O  
ATOM   2826  CG  TRP A 177       6.678   2.363   6.956  1.00 98.78           C  
ATOM   2827  CD1 TRP A 177       6.262   3.072   8.027  1.00 98.78           C  
ATOM   2828  HD1 TRP A 177       6.915   3.605   8.702  1.00 98.78           H  
ATOM   2829  CD2 TRP A 177       5.465   1.866   6.314  1.00 98.78           C  
ATOM   2830  CE2 TRP A 177       4.342   2.289   7.090  1.00 98.78           C  
ATOM   2831  CE3 TRP A 177       5.198   1.146   5.129  1.00 98.78           C  
ATOM   2832  HE3 TRP A 177       6.021   0.827   4.507  1.00 98.78           H  
ATOM   2833  NE1 TRP A 177       4.890   2.992   8.142  1.00 98.78           N  
ATOM   2834  HE1 TRP A 177       4.380   3.425   8.898  1.00 98.78           H  
ATOM   2835  CH2 TRP A 177       2.790   1.312   5.510  1.00 98.78           C  
ATOM   2836  HH2 TRP A 177       1.778   1.132   5.180  1.00 98.78           H  
ATOM   2837  CZ2 TRP A 177       3.024   2.033   6.693  1.00 98.78           C  
ATOM   2838  HZ2 TRP A 177       2.198   2.428   7.266  1.00 98.78           H  
ATOM   2839  CZ3 TRP A 177       3.876   0.866   4.735  1.00 98.78           C  
ATOM   2840  HZ3 TRP A 177       3.693   0.331   3.815  1.00 98.78           H  
ATOM   2841  N   TYR A 178      10.746   4.320   4.850  1.00 98.63           N  
ATOM   2842  H   TYR A 178      10.205   5.164   4.726  1.00 98.63           H  
ATOM   2843  CA  TYR A 178      12.137   4.307   4.391  1.00 98.63           C  
ATOM   2844  HA  TYR A 178      12.270   3.424   3.766  1.00 98.63           H  
ATOM   2845  C   TYR A 178      13.148   4.202   5.547  1.00 98.63           C  
ATOM   2846  CB  TYR A 178      12.434   5.535   3.519  1.00 98.63           C  
ATOM   2847  HB2 TYR A 178      13.496   5.544   3.275  1.00 98.63           H  
ATOM   2848  HB3 TYR A 178      12.222   6.428   4.107  1.00 98.63           H  
ATOM   2849  O   TYR A 178      12.985   4.803   6.607  1.00 98.63           O  
ATOM   2850  CG  TYR A 178      11.653   5.617   2.220  1.00 98.63           C  
ATOM   2851  CD1 TYR A 178      11.856   4.671   1.201  1.00 98.63           C  
ATOM   2852  HD1 TYR A 178      12.590   3.894   1.351  1.00 98.63           H  
ATOM   2853  CD2 TYR A 178      10.729   6.654   2.022  1.00 98.63           C  
ATOM   2854  HD2 TYR A 178      10.601   7.402   2.790  1.00 98.63           H  
ATOM   2855  CE1 TYR A 178      11.096   4.725   0.013  1.00 98.63           C  
ATOM   2856  HE1 TYR A 178      11.184   3.966  -0.750  1.00 98.63           H  
ATOM   2857  CE2 TYR A 178       9.989   6.731   0.829  1.00 98.63           C  
ATOM   2858  HE2 TYR A 178       9.258   7.513   0.686  1.00 98.63           H  
ATOM   2859  OH  TYR A 178       9.410   5.831  -1.303  1.00 98.63           O  
ATOM   2860  HH  TYR A 178       9.363   5.009  -1.797  1.00 98.63           H  
ATOM   2861  CZ  TYR A 178      10.170   5.769  -0.182  1.00 98.63           C  
ATOM   2862  N   ASN A 179      14.221   3.445   5.304  1.00 97.77           N  
ATOM   2863  H   ASN A 179      14.280   3.045   4.379  1.00 97.77           H  
ATOM   2864  CA  ASN A 179      15.439   3.402   6.118  1.00 97.77           C  
ATOM   2865  HA  ASN A 179      15.257   3.833   7.103  1.00 97.77           H  
ATOM   2866  C   ASN A 179      16.493   4.308   5.477  1.00 97.77           C  
ATOM   2867  CB  ASN A 179      15.869   1.923   6.267  1.00 97.77           C  
ATOM   2868  HB2 ASN A 179      14.985   1.302   6.411  1.00 97.77           H  
ATOM   2869  HB3 ASN A 179      16.325   1.568   5.343  1.00 97.77           H  
ATOM   2870  O   ASN A 179      16.191   5.417   5.052  1.00 97.77           O  
ATOM   2871  CG  ASN A 179      16.841   1.681   7.416  1.00 97.77           C  
ATOM   2872  ND2 ASN A 179      16.901   0.474   7.917  1.00 97.77           N  
ATOM   2873 HD21 ASN A 179      17.613   0.260   8.601  1.00 97.77           H  
ATOM   2874 HD22 ASN A 179      16.201  -0.206   7.655  1.00 97.77           H  
ATOM   2875  OD1 ASN A 179      17.576   2.552   7.855  1.00 97.77           O  
ATOM   2876  N   ASN A 180      17.716   3.819   5.306  1.00 96.58           N  
ATOM   2877  H   ASN A 180      17.972   2.978   5.803  1.00 96.58           H  
ATOM   2878  CA  ASN A 180      18.532   4.235   4.188  1.00 96.58           C  
ATOM   2879  HA  ASN A 180      18.519   5.324   4.128  1.00 96.58           H  
ATOM   2880  C   ASN A 180      17.913   3.674   2.894  1.00 96.58           C  
ATOM   2881  CB  ASN A 180      19.977   3.784   4.439  1.00 96.58           C  
ATOM   2882  HB2 ASN A 180      20.023   2.696   4.483  1.00 96.58           H  
ATOM   2883  HB3 ASN A 180      20.328   4.196   5.385  1.00 96.58           H  
ATOM   2884  O   ASN A 180      18.360   2.650   2.382  1.00 96.58           O  
ATOM   2885  CG  ASN A 180      20.898   4.268   3.342  1.00 96.58           C  
ATOM   2886  ND2 ASN A 180      22.133   3.838   3.317  1.00 96.58           N  
ATOM   2887 HD21 ASN A 180      22.710   4.159   2.552  1.00 96.58           H  
ATOM   2888 HD22 ASN A 180      22.455   3.178   4.010  1.00 96.58           H  
ATOM   2889  OD1 ASN A 180      20.525   5.040   2.484  1.00 96.58           O  
ATOM   2890  N   CYS A 181      16.883   4.348   2.377  1.00 93.30           N  
ATOM   2891  H   CYS A 181      16.564   5.169   2.870  1.00 93.30           H  
ATOM   2892  CA  CYS A 181      16.111   3.926   1.207  1.00 93.30           C  
ATOM   2893  HA  CYS A 181      15.421   4.736   0.969  1.00 93.30           H  
ATOM   2894  C   CYS A 181      15.228   2.710   1.533  1.00 93.30           C  
ATOM   2895  CB  CYS A 181      17.032   3.754  -0.026  1.00 93.30           C  
ATOM   2896  HB2 CYS A 181      17.456   2.749  -0.022  1.00 93.30           H  
ATOM   2897  HB3 CYS A 181      16.443   3.862  -0.937  1.00 93.30           H  
ATOM   2898  O   CYS A 181      14.481   2.739   2.517  1.00 93.30           O  
ATOM   2899  SG  CYS A 181      18.443   4.912  -0.035  1.00 93.30           S  
ATOM   2900  HG  CYS A 181      19.067   4.391   1.026  1.00 93.30           H  
ATOM   2901  N   HIS A 182      15.243   1.655   0.715  1.00 97.54           N  
ATOM   2902  H   HIS A 182      15.859   1.620  -0.084  1.00 97.54           H  
ATOM   2903  CA  HIS A 182      14.274   0.580   0.859  1.00 97.54           C  
ATOM   2904  HA  HIS A 182      14.148   0.406   1.928  1.00 97.54           H  
ATOM   2905  C   HIS A 182      14.682  -0.764   0.240  1.00 97.54           C  
ATOM   2906  CB  HIS A 182      12.947   1.067   0.277  1.00 97.54           C  
ATOM   2907  HB2 HIS A 182      12.540   1.884   0.873  1.00 97.54           H  
ATOM   2908  HB3 HIS A 182      12.248   0.237   0.380  1.00 97.54           H  
ATOM   2909  O   HIS A 182      15.583  -0.834  -0.584  1.00 97.54           O  
ATOM   2910  CG  HIS A 182      13.028   1.480  -1.173  1.00 97.54           C  
ATOM   2911  CD2 HIS A 182      13.231   2.736  -1.680  1.00 97.54           C  
ATOM   2912  HD2 HIS A 182      13.358   3.651  -1.120  1.00 97.54           H  
ATOM   2913  ND1 HIS A 182      12.970   0.575  -2.221  1.00 97.54           N  
ATOM   2914  CE1 HIS A 182      13.132   1.293  -3.343  1.00 97.54           C  
ATOM   2915  HE1 HIS A 182      13.130   0.885  -4.342  1.00 97.54           H  
ATOM   2916  NE2 HIS A 182      13.263   2.597  -3.052  1.00 97.54           N  
ATOM   2917  HE2 HIS A 182      13.351   3.312  -3.759  1.00 97.54           H  
ATOM   2918  N   LEU A 183      14.000  -1.834   0.673  1.00 97.32           N  
ATOM   2919  H   LEU A 183      13.303  -1.676   1.386  1.00 97.32           H  
ATOM   2920  CA  LEU A 183      13.936  -3.131  -0.023  1.00 97.32           C  
ATOM   2921  HA  LEU A 183      14.729  -3.191  -0.768  1.00 97.32           H  
ATOM   2922  C   LEU A 183      12.612  -3.312  -0.786  1.00 97.32           C  
ATOM   2923  CB  LEU A 183      14.073  -4.284   0.989  1.00 97.32           C  
ATOM   2924  HB2 LEU A 183      13.866  -5.213   0.458  1.00 97.32           H  
ATOM   2925  HB3 LEU A 183      13.306  -4.170   1.755  1.00 97.32           H  
ATOM   2926  O   LEU A 183      12.437  -4.281  -1.525  1.00 97.32           O  
ATOM   2927  CG  LEU A 183      15.437  -4.445   1.672  1.00 97.32           C  
ATOM   2928  HG  LEU A 183      15.623  -3.592   2.326  1.00 97.32           H  
ATOM   2929  CD1 LEU A 183      15.390  -5.725   2.511  1.00 97.32           C  
ATOM   2930 HD11 LEU A 183      14.594  -5.642   3.251  1.00 97.32           H  
ATOM   2931 HD12 LEU A 183      15.192  -6.585   1.870  1.00 97.32           H  
ATOM   2932 HD13 LEU A 183      16.346  -5.864   3.014  1.00 97.32           H  
ATOM   2933  CD2 LEU A 183      16.591  -4.581   0.679  1.00 97.32           C  
ATOM   2934 HD21 LEU A 183      16.395  -5.388  -0.027  1.00 97.32           H  
ATOM   2935 HD22 LEU A 183      16.713  -3.651   0.125  1.00 97.32           H  
ATOM   2936 HD23 LEU A 183      17.522  -4.773   1.211  1.00 97.32           H  
ATOM   2937  N   SER A 184      11.650  -2.426  -0.549  1.00 98.36           N  
ATOM   2938  H   SER A 184      11.878  -1.604  -0.009  1.00 98.36           H  
ATOM   2939  CA  SER A 184      10.349  -2.398  -1.205  1.00 98.36           C  
ATOM   2940  HA  SER A 184      10.470  -2.775  -2.220  1.00 98.36           H  
ATOM   2941  C   SER A 184       9.839  -0.962  -1.283  1.00 98.36           C  
ATOM   2942  CB  SER A 184       9.332  -3.273  -0.460  1.00 98.36           C  
ATOM   2943  HB2 SER A 184       8.376  -3.218  -0.980  1.00 98.36           H  
ATOM   2944  HB3 SER A 184       9.669  -4.309  -0.471  1.00 98.36           H  
ATOM   2945  O   SER A 184      10.124  -0.167  -0.393  1.00 98.36           O  
ATOM   2946  OG  SER A 184       9.152  -2.849   0.884  1.00 98.36           O  
ATOM   2947  HG  SER A 184       9.730  -3.378   1.439  1.00 98.36           H  
ATOM   2948  N   ASN A 185       9.062  -0.628  -2.310  1.00 98.32           N  
ATOM   2949  H   ASN A 185       8.901  -1.323  -3.025  1.00 98.32           H  
ATOM   2950  CA  ASN A 185       8.508   0.713  -2.505  1.00 98.32           C  
ATOM   2951  HA  ASN A 185       8.331   1.171  -1.532  1.00 98.32           H  
ATOM   2952  C   ASN A 185       7.158   0.639  -3.231  1.00 98.32           C  
ATOM   2953  CB  ASN A 185       9.538   1.572  -3.261  1.00 98.32           C  
ATOM   2954  HB2 ASN A 185      10.489   1.544  -2.729  1.00 98.32           H  
ATOM   2955  HB3 ASN A 185       9.692   1.165  -4.260  1.00 98.32           H  
ATOM   2956  O   ASN A 185       6.996   1.149  -4.332  1.00 98.32           O  
ATOM   2957  CG  ASN A 185       9.132   3.031  -3.373  1.00 98.32           C  
ATOM   2958  ND2 ASN A 185       9.591   3.711  -4.395  1.00 98.32           N  
ATOM   2959 HD21 ASN A 185       9.371   4.690  -4.509  1.00 98.32           H  
ATOM   2960 HD22 ASN A 185      10.125   3.239  -5.111  1.00 98.32           H  
ATOM   2961  OD1 ASN A 185       8.453   3.577  -2.513  1.00 98.32           O  
ATOM   2962  N   LEU A 186       6.161  -0.027  -2.643  1.00 98.72           N  
ATOM   2963  H   LEU A 186       6.326  -0.424  -1.729  1.00 98.72           H  
ATOM   2964  CA  LEU A 186       4.892  -0.328  -3.335  1.00 98.72           C  
ATOM   2965  HA  LEU A 186       5.130  -0.746  -4.313  1.00 98.72           H  
ATOM   2966  C   LEU A 186       4.014   0.903  -3.634  1.00 98.72           C  
ATOM   2967  CB  LEU A 186       4.112  -1.381  -2.534  1.00 98.72           C  
ATOM   2968  HB2 LEU A 186       3.163  -1.563  -3.038  1.00 98.72           H  
ATOM   2969  HB3 LEU A 186       3.889  -0.978  -1.546  1.00 98.72           H  
ATOM   2970  O   LEU A 186       3.026   0.809  -4.363  1.00 98.72           O  
ATOM   2971  CG  LEU A 186       4.842  -2.726  -2.383  1.00 98.72           C  
ATOM   2972  HG  LEU A 186       5.784  -2.574  -1.855  1.00 98.72           H  
ATOM   2973  CD1 LEU A 186       3.986  -3.671  -1.546  1.00 98.72           C  
ATOM   2974 HD11 LEU A 186       3.817  -3.249  -0.555  1.00 98.72           H  
ATOM   2975 HD12 LEU A 186       4.504  -4.626  -1.454  1.00 98.72           H  
ATOM   2976 HD13 LEU A 186       3.026  -3.842  -2.034  1.00 98.72           H  
ATOM   2977  CD2 LEU A 186       5.137  -3.389  -3.731  1.00 98.72           C  
ATOM   2978 HD21 LEU A 186       4.219  -3.475  -4.314  1.00 98.72           H  
ATOM   2979 HD22 LEU A 186       5.555  -4.383  -3.578  1.00 98.72           H  
ATOM   2980 HD23 LEU A 186       5.871  -2.808  -4.289  1.00 98.72           H  
ATOM   2981  N   ASN A 187       4.388   2.066  -3.104  1.00 98.76           N  
ATOM   2982  H   ASN A 187       5.221   2.066  -2.533  1.00 98.76           H  
ATOM   2983  CA  ASN A 187       3.786   3.361  -3.418  1.00 98.76           C  
ATOM   2984  HA  ASN A 187       2.815   3.209  -3.889  1.00 98.76           H  
ATOM   2985  C   ASN A 187       4.621   4.176  -4.422  1.00 98.76           C  
ATOM   2986  CB  ASN A 187       3.561   4.108  -2.105  1.00 98.76           C  
ATOM   2987  HB2 ASN A 187       4.517   4.183  -1.589  1.00 98.76           H  
ATOM   2988  HB3 ASN A 187       3.211   5.118  -2.316  1.00 98.76           H  
ATOM   2989  O   ASN A 187       4.387   5.374  -4.579  1.00 98.76           O  
ATOM   2990  CG  ASN A 187       2.541   3.451  -1.196  1.00 98.76           C  
ATOM   2991  ND2 ASN A 187       2.619   3.758   0.076  1.00 98.76           N  
ATOM   2992 HD21 ASN A 187       1.935   3.369   0.708  1.00 98.76           H  
ATOM   2993 HD22 ASN A 187       3.364   4.374   0.372  1.00 98.76           H  
ATOM   2994  OD1 ASN A 187       1.675   2.682  -1.601  1.00 98.76           O  
ATOM   2995  N   GLY A 188       5.585   3.527  -5.080  1.00 98.46           N  
ATOM   2996  H   GLY A 188       5.778   2.565  -4.841  1.00 98.46           H  
ATOM   2997  CA  GLY A 188       6.455   4.119  -6.081  1.00 98.46           C  
ATOM   2998  HA2 GLY A 188       6.990   4.949  -5.618  1.00 98.46           H  
ATOM   2999  HA3 GLY A 188       7.201   3.385  -6.385  1.00 98.46           H  
ATOM   3000  C   GLY A 188       5.731   4.617  -7.333  1.00 98.46           C  
ATOM   3001  O   GLY A 188       4.508   4.469  -7.497  1.00 98.46           O  
ATOM   3002  N   LEU A 189       6.519   5.180  -8.248  1.00 98.32           N  
ATOM   3003  H   LEU A 189       7.514   5.167  -8.073  1.00 98.32           H  
ATOM   3004  CA  LEU A 189       6.068   5.613  -9.563  1.00 98.32           C  
ATOM   3005  HA  LEU A 189       5.221   6.283  -9.418  1.00 98.32           H  
ATOM   3006  C   LEU A 189       5.617   4.404 -10.388  1.00 98.32           C  
ATOM   3007  CB  LEU A 189       7.197   6.386 -10.263  1.00 98.32           C  
ATOM   3008  HB2 LEU A 189       8.055   5.721 -10.361  1.00 98.32           H  
ATOM   3009  HB3 LEU A 189       7.515   7.214  -9.630  1.00 98.32           H  
ATOM   3010  O   LEU A 189       6.370   3.454 -10.607  1.00 98.32           O  
ATOM   3011  CG  LEU A 189       6.836   6.941 -11.653  1.00 98.32           C  
ATOM   3012  HG  LEU A 189       6.652   6.112 -12.336  1.00 98.32           H  
ATOM   3013  CD1 LEU A 189       5.599   7.844 -11.636  1.00 98.32           C  
ATOM   3014 HD11 LEU A 189       4.708   7.268 -11.389  1.00 98.32           H  
ATOM   3015 HD12 LEU A 189       5.730   8.644 -10.907  1.00 98.32           H  
ATOM   3016 HD13 LEU A 189       5.454   8.280 -12.624  1.00 98.32           H  
ATOM   3017  CD2 LEU A 189       8.008   7.765 -12.187  1.00 98.32           C  
ATOM   3018 HD21 LEU A 189       7.801   8.087 -13.207  1.00 98.32           H  
ATOM   3019 HD22 LEU A 189       8.920   7.168 -12.190  1.00 98.32           H  
ATOM   3020 HD23 LEU A 189       8.163   8.642 -11.559  1.00 98.32           H  
ATOM   3021  N   TRP A 190       4.377   4.447 -10.867  1.00 98.32           N  
ATOM   3022  H   TRP A 190       3.823   5.277 -10.712  1.00 98.32           H  
ATOM   3023  CA  TRP A 190       3.778   3.327 -11.584  1.00 98.32           C  
ATOM   3024  HA  TRP A 190       3.809   2.449 -10.939  1.00 98.32           H  
ATOM   3025  C   TRP A 190       4.537   2.974 -12.866  1.00 98.32           C  
ATOM   3026  CB  TRP A 190       2.310   3.618 -11.874  1.00 98.32           C  
ATOM   3027  HB2 TRP A 190       1.797   3.846 -10.939  1.00 98.32           H  
ATOM   3028  HB3 TRP A 190       2.234   4.490 -12.524  1.00 98.32           H  
ATOM   3029  O   TRP A 190       4.742   3.828 -13.727  1.00 98.32           O  
ATOM   3030  CG  TRP A 190       1.617   2.467 -12.518  1.00 98.32           C  
ATOM   3031  CD1 TRP A 190       1.390   2.334 -13.844  1.00 98.32           C  
ATOM   3032  HD1 TRP A 190       1.646   3.070 -14.592  1.00 98.32           H  
ATOM   3033  CD2 TRP A 190       1.097   1.256 -11.896  1.00 98.32           C  
ATOM   3034  CE2 TRP A 190       0.570   0.421 -12.925  1.00 98.32           C  
ATOM   3035  CE3 TRP A 190       1.051   0.763 -10.574  1.00 98.32           C  
ATOM   3036  HE3 TRP A 190       1.441   1.367  -9.768  1.00 98.32           H  
ATOM   3037  NE1 TRP A 190       0.731   1.147 -14.082  1.00 98.32           N  
ATOM   3038  HE1 TRP A 190       0.326   0.903 -14.974  1.00 98.32           H  
ATOM   3039  CH2 TRP A 190       0.053  -1.322 -11.350  1.00 98.32           C  
ATOM   3040  HH2 TRP A 190      -0.301  -2.320 -11.136  1.00 98.32           H  
ATOM   3041  CZ2 TRP A 190       0.042  -0.846 -12.666  1.00 98.32           C  
ATOM   3042  HZ2 TRP A 190      -0.346  -1.458 -13.467  1.00 98.32           H  
ATOM   3043  CZ3 TRP A 190       0.553  -0.527 -10.313  1.00 98.32           C  
ATOM   3044  HZ3 TRP A 190       0.595  -0.951  -9.321  1.00 98.32           H  
ATOM   3045  N   GLY A 191       4.934   1.705 -12.993  1.00 97.30           N  
ATOM   3046  H   GLY A 191       4.768   1.076 -12.220  1.00 97.30           H  
ATOM   3047  CA  GLY A 191       5.503   1.137 -14.218  1.00 97.30           C  
ATOM   3048  HA2 GLY A 191       5.633   0.064 -14.077  1.00 97.30           H  
ATOM   3049  HA3 GLY A 191       4.797   1.291 -15.034  1.00 97.30           H  
ATOM   3050  C   GLY A 191       6.854   1.713 -14.657  1.00 97.30           C  
ATOM   3051  O   GLY A 191       7.315   1.378 -15.750  1.00 97.30           O  
ATOM   3052  N   THR A 192       7.497   2.571 -13.855  1.00 97.78           N  
ATOM   3053  H   THR A 192       7.094   2.796 -12.957  1.00 97.78           H  
ATOM   3054  CA  THR A 192       8.810   3.117 -14.218  1.00 97.78           C  
ATOM   3055  HA  THR A 192       8.743   3.429 -15.261  1.00 97.78           H  
ATOM   3056  C   THR A 192       9.897   2.046 -14.142  1.00 97.78           C  
ATOM   3057  CB  THR A 192       9.194   4.378 -13.427  1.00 97.78           C  
ATOM   3058  HB  THR A 192       8.363   5.081 -13.465  1.00 97.78           H  
ATOM   3059  O   THR A 192       9.805   1.081 -13.380  1.00 97.78           O  
ATOM   3060  CG2 THR A 192       9.569   4.110 -11.976  1.00 97.78           C  
ATOM   3061 HG21 THR A 192       8.703   3.705 -11.454  1.00 97.78           H  
ATOM   3062 HG22 THR A 192      10.398   3.406 -11.905  1.00 97.78           H  
ATOM   3063 HG23 THR A 192       9.869   5.045 -11.501  1.00 97.78           H  
ATOM   3064  OG1 THR A 192      10.319   4.979 -14.035  1.00 97.78           O  
ATOM   3065  HG1 THR A 192      10.334   5.912 -13.810  1.00 97.78           H  
ATOM   3066  N   LYS A 193      10.946   2.260 -14.940  1.00 97.28           N  
ATOM   3067  H   LYS A 193      10.920   3.116 -15.476  1.00 97.28           H  
ATOM   3068  CA  LYS A 193      12.206   1.505 -14.923  1.00 97.28           C  
ATOM   3069  HA  LYS A 193      12.124   0.697 -14.196  1.00 97.28           H  
ATOM   3070  C   LYS A 193      13.385   2.356 -14.448  1.00 97.28           C  
ATOM   3071  CB  LYS A 193      12.473   0.888 -16.300  1.00 97.28           C  
ATOM   3072  HB2 LYS A 193      12.550   1.678 -17.047  1.00 97.28           H  
ATOM   3073  HB3 LYS A 193      13.420   0.350 -16.266  1.00 97.28           H  
ATOM   3074  O   LYS A 193      14.542   1.975 -14.606  1.00 97.28           O  
ATOM   3075  CG  LYS A 193      11.368  -0.095 -16.696  1.00 97.28           C  
ATOM   3076  HG2 LYS A 193      10.432   0.441 -16.857  1.00 97.28           H  
ATOM   3077  HG3 LYS A 193      11.226  -0.822 -15.896  1.00 97.28           H  
ATOM   3078  CD  LYS A 193      11.758  -0.826 -17.979  1.00 97.28           C  
ATOM   3079  HD2 LYS A 193      11.873  -0.106 -18.789  1.00 97.28           H  
ATOM   3080  HD3 LYS A 193      12.696  -1.355 -17.814  1.00 97.28           H  
ATOM   3081  CE  LYS A 193      10.648  -1.822 -18.302  1.00 97.28           C  
ATOM   3082  HE2 LYS A 193       9.713  -1.276 -18.428  1.00 97.28           H  
ATOM   3083  HE3 LYS A 193      10.524  -2.483 -17.445  1.00 97.28           H  
ATOM   3084  NZ  LYS A 193      10.973  -2.602 -19.516  1.00 97.28           N  
ATOM   3085  HZ1 LYS A 193      11.079  -1.984 -20.308  1.00 97.28           H  
ATOM   3086  HZ2 LYS A 193      10.231  -3.263 -19.694  1.00 97.28           H  
ATOM   3087  HZ3 LYS A 193      11.833  -3.109 -19.360  1.00 97.28           H  
ATOM   3088  N   GLU A 194      13.102   3.551 -13.934  1.00 98.18           N  
ATOM   3089  H   GLU A 194      12.133   3.806 -13.812  1.00 98.18           H  
ATOM   3090  CA  GLU A 194      14.111   4.381 -13.288  1.00 98.18           C  
ATOM   3091  HA  GLU A 194      14.973   4.477 -13.948  1.00 98.18           H  
ATOM   3092  C   GLU A 194      14.574   3.742 -11.979  1.00 98.18           C  
ATOM   3093  CB  GLU A 194      13.558   5.775 -12.995  1.00 98.18           C  
ATOM   3094  HB2 GLU A 194      14.253   6.284 -12.328  1.00 98.18           H  
ATOM   3095  HB3 GLU A 194      12.600   5.678 -12.483  1.00 98.18           H  
ATOM   3096  O   GLU A 194      13.763   3.211 -11.222  1.00 98.18           O  
ATOM   3097  CG  GLU A 194      13.377   6.641 -14.243  1.00 98.18           C  
ATOM   3098  HG2 GLU A 194      14.342   6.781 -14.728  1.00 98.18           H  
ATOM   3099  HG3 GLU A 194      12.706   6.147 -14.947  1.00 98.18           H  
ATOM   3100  CD  GLU A 194      12.805   7.994 -13.816  1.00 98.18           C  
ATOM   3101  OE1 GLU A 194      11.584   8.192 -13.981  1.00 98.18           O  
ATOM   3102  OE2 GLU A 194      13.564   8.793 -13.209  1.00 98.18           O  
ATOM   3103  N   PHE A 195      15.875   3.859 -11.707  1.00 98.05           N  
ATOM   3104  H   PHE A 195      16.468   4.332 -12.373  1.00 98.05           H  
ATOM   3105  CA  PHE A 195      16.520   3.242 -10.553  1.00 98.05           C  
ATOM   3106  HA  PHE A 195      16.532   2.164 -10.713  1.00 98.05           H  
ATOM   3107  C   PHE A 195      15.809   3.552  -9.227  1.00 98.05           C  
ATOM   3108  CB  PHE A 195      17.978   3.698 -10.479  1.00 98.05           C  
ATOM   3109  HB2 PHE A 195      18.489   3.422 -11.402  1.00 98.05           H  
ATOM   3110  HB3 PHE A 195      18.010   4.784 -10.395  1.00 98.05           H  
ATOM   3111  O   PHE A 195      15.760   4.715  -8.810  1.00 98.05           O  
ATOM   3112  CG  PHE A 195      18.722   3.089  -9.309  1.00 98.05           C  
ATOM   3113  CD1 PHE A 195      18.882   3.811  -8.111  1.00 98.05           C  
ATOM   3114  HD1 PHE A 195      18.462   4.802  -8.022  1.00 98.05           H  
ATOM   3115  CD2 PHE A 195      19.214   1.778  -9.399  1.00 98.05           C  
ATOM   3116  HD2 PHE A 195      19.023   1.182 -10.279  1.00 98.05           H  
ATOM   3117  CE1 PHE A 195      19.543   3.223  -7.015  1.00 98.05           C  
ATOM   3118  HE1 PHE A 195      19.636   3.755  -6.080  1.00 98.05           H  
ATOM   3119  CE2 PHE A 195      19.919   1.215  -8.328  1.00 98.05           C  
ATOM   3120  HE2 PHE A 195      20.320   0.216  -8.417  1.00 98.05           H  
ATOM   3121  CZ  PHE A 195      20.066   1.924  -7.127  1.00 98.05           C  
ATOM   3122  HZ  PHE A 195      20.554   1.446  -6.290  1.00 98.05           H  
ATOM   3123  N   GLY A 196      15.310   2.523  -8.545  1.00 97.54           N  
ATOM   3124  H   GLY A 196      15.295   1.613  -8.981  1.00 97.54           H  
ATOM   3125  CA  GLY A 196      14.747   2.604  -7.201  1.00 97.54           C  
ATOM   3126  HA2 GLY A 196      15.439   3.161  -6.569  1.00 97.54           H  
ATOM   3127  HA3 GLY A 196      14.689   1.600  -6.782  1.00 97.54           H  
ATOM   3128  C   GLY A 196      13.362   3.257  -7.119  1.00 97.54           C  
ATOM   3129  O   GLY A 196      12.842   3.419  -6.013  1.00 97.54           O  
ATOM   3130  N   LYS A 197      12.790   3.718  -8.244  1.00 98.51           N  
ATOM   3131  H   LYS A 197      13.245   3.484  -9.114  1.00 98.51           H  
ATOM   3132  CA  LYS A 197      11.571   4.552  -8.265  1.00 98.51           C  
ATOM   3133  HA  LYS A 197      11.445   5.011  -7.284  1.00 98.51           H  
ATOM   3134  C   LYS A 197      10.282   3.771  -8.492  1.00 98.51           C  
ATOM   3135  CB  LYS A 197      11.691   5.668  -9.310  1.00 98.51           C  
ATOM   3136  HB2 LYS A 197      11.951   5.225 -10.272  1.00 98.51           H  
ATOM   3137  HB3 LYS A 197      10.720   6.155  -9.407  1.00 98.51           H  
ATOM   3138  O   LYS A 197       9.204   4.331  -8.301  1.00 98.51           O  
ATOM   3139  CG  LYS A 197      12.721   6.741  -8.945  1.00 98.51           C  
ATOM   3140  HG2 LYS A 197      13.725   6.320  -8.987  1.00 98.51           H  
ATOM   3141  HG3 LYS A 197      12.519   7.114  -7.941  1.00 98.51           H  
ATOM   3142  CD  LYS A 197      12.603   7.902  -9.932  1.00 98.51           C  
ATOM   3143  HD2 LYS A 197      11.625   8.372  -9.820  1.00 98.51           H  
ATOM   3144  HD3 LYS A 197      12.681   7.511 -10.947  1.00 98.51           H  
ATOM   3145  CE  LYS A 197      13.701   8.938  -9.709  1.00 98.51           C  
ATOM   3146  HE2 LYS A 197      14.664   8.430  -9.751  1.00 98.51           H  
ATOM   3147  HE3 LYS A 197      13.589   9.375  -8.716  1.00 98.51           H  
ATOM   3148  NZ  LYS A 197      13.622   9.969 -10.769  1.00 98.51           N  
ATOM   3149  HZ1 LYS A 197      14.372  10.642 -10.706  1.00 98.51           H  
ATOM   3150  HZ2 LYS A 197      13.684   9.523 -11.674  1.00 98.51           H  
ATOM   3151  HZ3 LYS A 197      12.722  10.427 -10.771  1.00 98.51           H  
ATOM   3152  N   GLY A 198      10.384   2.525  -8.945  1.00 98.20           N  
ATOM   3153  H   GLY A 198      11.305   2.114  -9.001  1.00 98.20           H  
ATOM   3154  CA  GLY A 198       9.237   1.692  -9.292  1.00 98.20           C  
ATOM   3155  HA2 GLY A 198       8.567   2.230  -9.961  1.00 98.20           H  
ATOM   3156  HA3 GLY A 198       9.602   0.806  -9.812  1.00 98.20           H  
ATOM   3157  C   GLY A 198       8.424   1.229  -8.088  1.00 98.20           C  
ATOM   3158  O   GLY A 198       8.781   1.475  -6.933  1.00 98.20           O  
ATOM   3159  N   LEU A 199       7.345   0.487  -8.362  1.00 98.59           N  
ATOM   3160  H   LEU A 199       7.143   0.312  -9.335  1.00 98.59           H  
ATOM   3161  CA  LEU A 199       6.691  -0.340  -7.343  1.00 98.59           C  
ATOM   3162  HA  LEU A 199       6.622   0.239  -6.422  1.00 98.59           H  
ATOM   3163  C   LEU A 199       7.576  -1.550  -7.054  1.00 98.59           C  
ATOM   3164  CB  LEU A 199       5.266  -0.768  -7.717  1.00 98.59           C  
ATOM   3165  HB2 LEU A 199       4.990  -1.556  -7.017  1.00 98.59           H  
ATOM   3166  HB3 LEU A 199       5.246  -1.190  -8.722  1.00 98.59           H  
ATOM   3167  O   LEU A 199       7.361  -2.645  -7.575  1.00 98.59           O  
ATOM   3168  CG  LEU A 199       4.203   0.323  -7.568  1.00 98.59           C  
ATOM   3169  HG  LEU A 199       4.327   0.838  -6.616  1.00 98.59           H  
ATOM   3170  CD1 LEU A 199       4.267   1.343  -8.694  1.00 98.59           C  
ATOM   3171 HD11 LEU A 199       5.194   1.912  -8.630  1.00 98.59           H  
ATOM   3172 HD12 LEU A 199       3.437   2.045  -8.611  1.00 98.59           H  
ATOM   3173 HD13 LEU A 199       4.225   0.816  -9.647  1.00 98.59           H  
ATOM   3174  CD2 LEU A 199       2.831  -0.346  -7.605  1.00 98.59           C  
ATOM   3175 HD21 LEU A 199       2.711  -0.980  -6.727  1.00 98.59           H  
ATOM   3176 HD22 LEU A 199       2.747  -0.956  -8.505  1.00 98.59           H  
ATOM   3177 HD23 LEU A 199       2.051   0.416  -7.602  1.00 98.59           H  
ATOM   3178  N   GLU A 200       8.616  -1.322  -6.265  1.00 98.18           N  
ATOM   3179  H   GLU A 200       8.783  -0.367  -5.983  1.00 98.18           H  
ATOM   3180  CA  GLU A 200       9.686  -2.291  -6.102  1.00 98.18           C  
ATOM   3181  HA  GLU A 200       9.769  -2.860  -7.027  1.00 98.18           H  
ATOM   3182  C   GLU A 200       9.405  -3.299  -4.998  1.00 98.18           C  
ATOM   3183  CB  GLU A 200      11.032  -1.589  -5.899  1.00 98.18           C  
ATOM   3184  HB2 GLU A 200      10.927  -0.776  -5.182  1.00 98.18           H  
ATOM   3185  HB3 GLU A 200      11.756  -2.310  -5.521  1.00 98.18           H  
ATOM   3186  O   GLU A 200       8.846  -2.998  -3.938  1.00 98.18           O  
ATOM   3187  CG  GLU A 200      11.517  -1.062  -7.254  1.00 98.18           C  
ATOM   3188  HG2 GLU A 200      11.618  -1.907  -7.934  1.00 98.18           H  
ATOM   3189  HG3 GLU A 200      10.769  -0.383  -7.664  1.00 98.18           H  
ATOM   3190  CD  GLU A 200      12.857  -0.339  -7.184  1.00 98.18           C  
ATOM   3191  OE1 GLU A 200      13.170   0.345  -8.181  1.00 98.18           O  
ATOM   3192  OE2 GLU A 200      13.553  -0.447  -6.149  1.00 98.18           O  
ATOM   3193  N   TRP A 201       9.876  -4.511  -5.252  1.00 98.43           N  
ATOM   3194  H   TRP A 201      10.305  -4.653  -6.155  1.00 98.43           H  
ATOM   3195  CA  TRP A 201      10.099  -5.538  -4.255  1.00 98.43           C  
ATOM   3196  HA  TRP A 201      10.179  -5.084  -3.267  1.00 98.43           H  
ATOM   3197  C   TRP A 201      11.427  -6.186  -4.617  1.00 98.43           C  
ATOM   3198  CB  TRP A 201       8.927  -6.522  -4.262  1.00 98.43           C  
ATOM   3199  HB2 TRP A 201       8.949  -7.140  -5.159  1.00 98.43           H  
ATOM   3200  HB3 TRP A 201       8.001  -5.950  -4.301  1.00 98.43           H  
ATOM   3201  O   TRP A 201      11.461  -7.061  -5.477  1.00 98.43           O  
ATOM   3202  CG  TRP A 201       8.861  -7.390  -3.049  1.00 98.43           C  
ATOM   3203  CD1 TRP A 201       9.561  -8.520  -2.808  1.00 98.43           C  
ATOM   3204  HD1 TRP A 201      10.299  -8.937  -3.477  1.00 98.43           H  
ATOM   3205  CD2 TRP A 201       8.066  -7.152  -1.855  1.00 98.43           C  
ATOM   3206  CE2 TRP A 201       8.226  -8.256  -0.972  1.00 98.43           C  
ATOM   3207  CE3 TRP A 201       7.228  -6.101  -1.433  1.00 98.43           C  
ATOM   3208  HE3 TRP A 201       7.118  -5.235  -2.068  1.00 98.43           H  
ATOM   3209  NE1 TRP A 201       9.191  -9.034  -1.578  1.00 98.43           N  
ATOM   3210  HE1 TRP A 201       9.660  -9.811  -1.134  1.00 98.43           H  
ATOM   3211  CH2 TRP A 201       6.667  -7.291   0.618  1.00 98.43           C  
ATOM   3212  HH2 TRP A 201       6.108  -7.340   1.541  1.00 98.43           H  
ATOM   3213  CZ2 TRP A 201       7.500  -8.347   0.228  1.00 98.43           C  
ATOM   3214  HZ2 TRP A 201       7.551  -9.223   0.859  1.00 98.43           H  
ATOM   3215  CZ3 TRP A 201       6.555  -6.160  -0.200  1.00 98.43           C  
ATOM   3216  HZ3 TRP A 201       5.938  -5.332   0.117  1.00 98.43           H  
ATOM   3217  N   PHE A 202      12.519  -5.714  -4.015  1.00 96.60           N  
ATOM   3218  H   PHE A 202      12.385  -5.025  -3.289  1.00 96.60           H  
ATOM   3219  CA  PHE A 202      13.888  -5.824  -4.534  1.00 96.60           C  
ATOM   3220  HA  PHE A 202      14.006  -5.110  -5.349  1.00 96.60           H  
ATOM   3221  C   PHE A 202      14.255  -7.208  -5.098  1.00 96.60           C  
ATOM   3222  CB  PHE A 202      14.842  -5.413  -3.403  1.00 96.60           C  
ATOM   3223  HB2 PHE A 202      14.660  -4.366  -3.158  1.00 96.60           H  
ATOM   3224  HB3 PHE A 202      14.618  -6.000  -2.513  1.00 96.60           H  
ATOM   3225  O   PHE A 202      14.729  -7.315  -6.224  1.00 96.60           O  
ATOM   3226  CG  PHE A 202      16.312  -5.571  -3.732  1.00 96.60           C  
ATOM   3227  CD1 PHE A 202      17.031  -6.674  -3.237  1.00 96.60           C  
ATOM   3228  HD1 PHE A 202      16.538  -7.396  -2.602  1.00 96.60           H  
ATOM   3229  CD2 PHE A 202      16.967  -4.613  -4.526  1.00 96.60           C  
ATOM   3230  HD2 PHE A 202      16.435  -3.750  -4.896  1.00 96.60           H  
ATOM   3231  CE1 PHE A 202      18.391  -6.840  -3.551  1.00 96.60           C  
ATOM   3232  HE1 PHE A 202      18.939  -7.691  -3.173  1.00 96.60           H  
ATOM   3233  CE2 PHE A 202      18.334  -4.767  -4.819  1.00 96.60           C  
ATOM   3234  HE2 PHE A 202      18.853  -4.015  -5.394  1.00 96.60           H  
ATOM   3235  CZ  PHE A 202      19.042  -5.883  -4.345  1.00 96.60           C  
ATOM   3236  HZ  PHE A 202      20.091  -5.986  -4.581  1.00 96.60           H  
ATOM   3237  N   ASN A 203      13.982  -8.296  -4.371  1.00 95.55           N  
ATOM   3238  H   ASN A 203      13.636  -8.160  -3.432  1.00 95.55           H  
ATOM   3239  CA  ASN A 203      14.327  -9.649  -4.836  1.00 95.55           C  
ATOM   3240  HA  ASN A 203      15.352  -9.636  -5.206  1.00 95.55           H  
ATOM   3241  C   ASN A 203      13.454 -10.174  -5.992  1.00 95.55           C  
ATOM   3242  CB  ASN A 203      14.230 -10.645  -3.676  1.00 95.55           C  
ATOM   3243  HB2 ASN A 203      13.217 -10.598  -3.276  1.00 95.55           H  
ATOM   3244  HB3 ASN A 203      14.379 -11.648  -4.076  1.00 95.55           H  
ATOM   3245  O   ASN A 203      13.803 -11.189  -6.590  1.00 95.55           O  
ATOM   3246  CG  ASN A 203      15.230 -10.433  -2.557  1.00 95.55           C  
ATOM   3247  ND2 ASN A 203      15.913 -11.460  -2.119  1.00 95.55           N  
ATOM   3248 HD21 ASN A 203      15.877 -12.335  -2.623  1.00 95.55           H  
ATOM   3249 HD22 ASN A 203      16.630 -11.248  -1.440  1.00 95.55           H  
ATOM   3250  OD1 ASN A 203      15.367  -9.370  -1.992  1.00 95.55           O  
ATOM   3251  N   LEU A 204      12.307  -9.550  -6.261  1.00 96.96           N  
ATOM   3252  H   LEU A 204      12.120  -8.691  -5.765  1.00 96.96           H  
ATOM   3253  CA  LEU A 204      11.436  -9.865  -7.393  1.00 96.96           C  
ATOM   3254  HA  LEU A 204      11.631 -10.881  -7.737  1.00 96.96           H  
ATOM   3255  C   LEU A 204      11.749  -8.942  -8.573  1.00 96.96           C  
ATOM   3256  CB  LEU A 204       9.951  -9.757  -6.985  1.00 96.96           C  
ATOM   3257  HB2 LEU A 204       9.344  -9.973  -7.864  1.00 96.96           H  
ATOM   3258  HB3 LEU A 204       9.741  -8.729  -6.692  1.00 96.96           H  
ATOM   3259  O   LEU A 204      12.042  -9.423  -9.663  1.00 96.96           O  
ATOM   3260  CG  LEU A 204       9.503 -10.688  -5.844  1.00 96.96           C  
ATOM   3261  HG  LEU A 204      10.079 -10.469  -4.945  1.00 96.96           H  
ATOM   3262  CD1 LEU A 204       8.021 -10.459  -5.539  1.00 96.96           C  
ATOM   3263 HD11 LEU A 204       7.707 -11.094  -4.711  1.00 96.96           H  
ATOM   3264 HD12 LEU A 204       7.861  -9.417  -5.263  1.00 96.96           H  
ATOM   3265 HD13 LEU A 204       7.419 -10.691  -6.417  1.00 96.96           H  
ATOM   3266  CD2 LEU A 204       9.702 -12.165  -6.176  1.00 96.96           C  
ATOM   3267 HD21 LEU A 204       9.306 -12.785  -5.372  1.00 96.96           H  
ATOM   3268 HD22 LEU A 204       9.180 -12.408  -7.102  1.00 96.96           H  
ATOM   3269 HD23 LEU A 204      10.764 -12.382  -6.293  1.00 96.96           H  
ATOM   3270  N   THR A 205      11.704  -7.628  -8.349  1.00 97.86           N  
ATOM   3271  H   THR A 205      11.514  -7.300  -7.413  1.00 97.86           H  
ATOM   3272  CA  THR A 205      11.770  -6.609  -9.407  1.00 97.86           C  
ATOM   3273  HA  THR A 205      11.315  -7.007 -10.314  1.00 97.86           H  
ATOM   3274  C   THR A 205      13.194  -6.199  -9.775  1.00 97.86           C  
ATOM   3275  CB  THR A 205      10.970  -5.359  -9.001  1.00 97.86           C  
ATOM   3276  HB  THR A 205      11.056  -4.605  -9.783  1.00 97.86           H  
ATOM   3277  O   THR A 205      13.424  -5.707 -10.877  1.00 97.86           O  
ATOM   3278  CG2 THR A 205       9.489  -5.682  -8.786  1.00 97.86           C  
ATOM   3279 HG21 THR A 205       8.958  -4.755  -8.571  1.00 97.86           H  
ATOM   3280 HG22 THR A 205       9.073  -6.121  -9.692  1.00 97.86           H  
ATOM   3281 HG23 THR A 205       9.358  -6.368  -7.949  1.00 97.86           H  
ATOM   3282  OG1 THR A 205      11.446  -4.826  -7.781  1.00 97.86           O  
ATOM   3283  HG1 THR A 205      12.219  -4.290  -7.972  1.00 97.86           H  
ATOM   3284  N   GLY A 206      14.160  -6.385  -8.872  1.00 97.15           N  
ATOM   3285  H   GLY A 206      13.923  -6.820  -7.992  1.00 97.15           H  
ATOM   3286  CA  GLY A 206      15.401  -5.613  -8.899  1.00 97.15           C  
ATOM   3287  HA2 GLY A 206      15.884  -5.732  -9.869  1.00 97.15           H  
ATOM   3288  HA3 GLY A 206      16.077  -5.971  -8.123  1.00 97.15           H  
ATOM   3289  C   GLY A 206      15.127  -4.125  -8.653  1.00 97.15           C  
ATOM   3290  O   GLY A 206      14.081  -3.764  -8.114  1.00 97.15           O  
ATOM   3291  N   GLU A 207      16.063  -3.280  -9.077  1.00 96.80           N  
ATOM   3292  H   GLU A 207      16.923  -3.662  -9.444  1.00 96.80           H  
ATOM   3293  CA  GLU A 207      16.047  -1.822  -8.850  1.00 96.80           C  
ATOM   3294  HA  GLU A 207      15.356  -1.574  -8.044  1.00 96.80           H  
ATOM   3295  C   GLU A 207      15.594  -1.024 -10.087  1.00 96.80           C  
ATOM   3296  CB  GLU A 207      17.460  -1.369  -8.432  1.00 96.80           C  
ATOM   3297  HB2 GLU A 207      17.451  -0.296  -8.243  1.00 96.80           H  
ATOM   3298  HB3 GLU A 207      18.136  -1.565  -9.264  1.00 96.80           H  
ATOM   3299  O   GLU A 207      15.677   0.194 -10.096  1.00 96.80           O  
ATOM   3300  CG  GLU A 207      17.987  -2.068  -7.169  1.00 96.80           C  
ATOM   3301  HG2 GLU A 207      17.405  -1.733  -6.310  1.00 96.80           H  
ATOM   3302  HG3 GLU A 207      17.850  -3.145  -7.264  1.00 96.80           H  
ATOM   3303  CD  GLU A 207      19.483  -1.807  -6.941  1.00 96.80           C  
ATOM   3304  OE1 GLU A 207      19.850  -1.340  -5.839  1.00 96.80           O  
ATOM   3305  OE2 GLU A 207      20.270  -2.136  -7.859  1.00 96.80           O  
ATOM   3306  N   TYR A 208      15.199  -1.688 -11.179  1.00 97.75           N  
ATOM   3307  H   TYR A 208      15.097  -2.690 -11.100  1.00 97.75           H  
ATOM   3308  CA  TYR A 208      14.889  -1.047 -12.470  1.00 97.75           C  
ATOM   3309  HA  TYR A 208      14.769   0.026 -12.319  1.00 97.75           H  
ATOM   3310  C   TYR A 208      13.561  -1.539 -13.063  1.00 97.75           C  
ATOM   3311  CB  TYR A 208      16.042  -1.261 -13.464  1.00 97.75           C  
ATOM   3312  HB2 TYR A 208      16.172  -2.332 -13.622  1.00 97.75           H  
ATOM   3313  HB3 TYR A 208      15.763  -0.828 -14.424  1.00 97.75           H  
ATOM   3314  O   TYR A 208      13.368  -1.521 -14.281  1.00 97.75           O  
ATOM   3315  CG  TYR A 208      17.374  -0.651 -13.082  1.00 97.75           C  
ATOM   3316  CD1 TYR A 208      17.635   0.699 -13.383  1.00 97.75           C  
ATOM   3317  HD1 TYR A 208      16.861   1.302 -13.833  1.00 97.75           H  
ATOM   3318  CD2 TYR A 208      18.368  -1.444 -12.478  1.00 97.75           C  
ATOM   3319  HD2 TYR A 208      18.159  -2.472 -12.220  1.00 97.75           H  
ATOM   3320  CE1 TYR A 208      18.900   1.251 -13.108  1.00 97.75           C  
ATOM   3321  HE1 TYR A 208      19.102   2.284 -13.353  1.00 97.75           H  
ATOM   3322  CE2 TYR A 208      19.630  -0.893 -12.190  1.00 97.75           C  
ATOM   3323  HE2 TYR A 208      20.388  -1.480 -11.693  1.00 97.75           H  
ATOM   3324  OH  TYR A 208      21.115   0.986 -12.222  1.00 97.75           O  
ATOM   3325  HH  TYR A 208      21.137   1.933 -12.382  1.00 97.75           H  
ATOM   3326  CZ  TYR A 208      19.902   0.451 -12.517  1.00 97.75           C  
ATOM   3327  N   ASP A 209      12.662  -2.055 -12.228  1.00 97.59           N  
ATOM   3328  H   ASP A 209      12.805  -1.963 -11.233  1.00 97.59           H  
ATOM   3329  CA  ASP A 209      11.382  -2.603 -12.671  1.00 97.59           C  
ATOM   3330  HA  ASP A 209      11.048  -2.031 -13.537  1.00 97.59           H  
ATOM   3331  C   ASP A 209      10.316  -2.436 -11.583  1.00 97.59           C  
ATOM   3332  CB  ASP A 209      11.558  -4.084 -13.087  1.00 97.59           C  
ATOM   3333  HB2 ASP A 209      11.357  -4.726 -12.229  1.00 97.59           H  
ATOM   3334  HB3 ASP A 209      12.591  -4.252 -13.390  1.00 97.59           H  
ATOM   3335  O   ASP A 209      10.617  -2.123 -10.432  1.00 97.59           O  
ATOM   3336  CG  ASP A 209      10.665  -4.526 -14.258  1.00 97.59           C  
ATOM   3337  OD1 ASP A 209       9.693  -3.804 -14.578  1.00 97.59           O  
ATOM   3338  OD2 ASP A 209      10.956  -5.603 -14.846  1.00 97.59           O  
ATOM   3339  N   SER A 210       9.058  -2.665 -11.946  1.00 98.36           N  
ATOM   3340  H   SER A 210       8.896  -2.992 -12.887  1.00 98.36           H  
ATOM   3341  CA  SER A 210       7.916  -2.561 -11.036  1.00 98.36           C  
ATOM   3342  HA  SER A 210       8.261  -2.379 -10.018  1.00 98.36           H  
ATOM   3343  C   SER A 210       7.102  -3.848 -11.033  1.00 98.36           C  
ATOM   3344  CB  SER A 210       7.016  -1.392 -11.447  1.00 98.36           C  
ATOM   3345  HB2 SER A 210       6.121  -1.392 -10.825  1.00 98.36           H  
ATOM   3346  HB3 SER A 210       6.711  -1.520 -12.486  1.00 98.36           H  
ATOM   3347  O   SER A 210       6.970  -4.517 -12.060  1.00 98.36           O  
ATOM   3348  OG  SER A 210       7.677  -0.150 -11.298  1.00 98.36           O  
ATOM   3349  HG  SER A 210       8.474  -0.158 -11.834  1.00 98.36           H  
ATOM   3350  N   VAL A 211       6.484  -4.175  -9.897  1.00 98.58           N  
ATOM   3351  H   VAL A 211       6.647  -3.616  -9.072  1.00 98.58           H  
ATOM   3352  CA  VAL A 211       5.349  -5.106  -9.909  1.00 98.58           C  
ATOM   3353  HA  VAL A 211       5.664  -6.016 -10.419  1.00 98.58           H  
ATOM   3354  C   VAL A 211       4.207  -4.505 -10.738  1.00 98.58           C  
ATOM   3355  CB  VAL A 211       4.888  -5.528  -8.501  1.00 98.58           C  
ATOM   3356  HB  VAL A 211       4.078  -6.248  -8.618  1.00 98.58           H  
ATOM   3357  O   VAL A 211       3.990  -3.294 -10.726  1.00 98.58           O  
ATOM   3358  CG1 VAL A 211       6.024  -6.227  -7.741  1.00 98.58           C  
ATOM   3359 HG11 VAL A 211       5.627  -6.689  -6.837  1.00 98.58           H  
ATOM   3360 HG12 VAL A 211       6.785  -5.501  -7.455  1.00 98.58           H  
ATOM   3361 HG13 VAL A 211       6.479  -6.995  -8.366  1.00 98.58           H  
ATOM   3362  CG2 VAL A 211       4.353  -4.390  -7.628  1.00 98.58           C  
ATOM   3363 HG21 VAL A 211       5.172  -3.754  -7.294  1.00 98.58           H  
ATOM   3364 HG22 VAL A 211       3.623  -3.792  -8.173  1.00 98.58           H  
ATOM   3365 HG23 VAL A 211       3.860  -4.813  -6.752  1.00 98.58           H  
ATOM   3366  N   SER A 212       3.472  -5.348 -11.462  1.00 98.35           N  
ATOM   3367  H   SER A 212       3.660  -6.338 -11.389  1.00 98.35           H  
ATOM   3368  CA  SER A 212       2.299  -4.947 -12.253  1.00 98.35           C  
ATOM   3369  HA  SER A 212       2.437  -3.921 -12.594  1.00 98.35           H  
ATOM   3370  C   SER A 212       1.001  -4.964 -11.443  1.00 98.35           C  
ATOM   3371  CB  SER A 212       2.172  -5.833 -13.495  1.00 98.35           C  
ATOM   3372  HB2 SER A 212       1.293  -5.536 -14.068  1.00 98.35           H  
ATOM   3373  HB3 SER A 212       3.053  -5.685 -14.120  1.00 98.35           H  
ATOM   3374  O   SER A 212      -0.048  -4.587 -11.951  1.00 98.35           O  
ATOM   3375  OG  SER A 212       2.077  -7.208 -13.156  1.00 98.35           O  
ATOM   3376  HG  SER A 212       1.191  -7.375 -12.827  1.00 98.35           H  
ATOM   3377  N   PHE A 213       1.054  -5.432 -10.197  1.00 98.59           N  
ATOM   3378  H   PHE A 213       1.944  -5.772  -9.861  1.00 98.59           H  
ATOM   3379  CA  PHE A 213      -0.049  -5.407  -9.244  1.00 98.59           C  
ATOM   3380  HA  PHE A 213      -0.649  -4.511  -9.404  1.00 98.59           H  
ATOM   3381  C   PHE A 213       0.515  -5.393  -7.824  1.00 98.59           C  
ATOM   3382  CB  PHE A 213      -0.928  -6.645  -9.443  1.00 98.59           C  
ATOM   3383  HB2 PHE A 213      -1.326  -6.653 -10.457  1.00 98.59           H  
ATOM   3384  HB3 PHE A 213      -0.291  -7.521  -9.319  1.00 98.59           H  
ATOM   3385  O   PHE A 213       1.474  -6.112  -7.536  1.00 98.59           O  
ATOM   3386  CG  PHE A 213      -2.071  -6.764  -8.460  1.00 98.59           C  
ATOM   3387  CD1 PHE A 213      -1.937  -7.549  -7.299  1.00 98.59           C  
ATOM   3388  HD1 PHE A 213      -1.016  -8.080  -7.107  1.00 98.59           H  
ATOM   3389  CD2 PHE A 213      -3.257  -6.050  -8.688  1.00 98.59           C  
ATOM   3390  HD2 PHE A 213      -3.342  -5.439  -9.574  1.00 98.59           H  
ATOM   3391  CE1 PHE A 213      -2.990  -7.620  -6.373  1.00 98.59           C  
ATOM   3392  HE1 PHE A 213      -2.870  -8.201  -5.470  1.00 98.59           H  
ATOM   3393  CE2 PHE A 213      -4.306  -6.109  -7.757  1.00 98.59           C  
ATOM   3394  HE2 PHE A 213      -5.188  -5.511  -7.930  1.00 98.59           H  
ATOM   3395  CZ  PHE A 213      -4.176  -6.901  -6.601  1.00 98.59           C  
ATOM   3396  HZ  PHE A 213      -4.962  -6.930  -5.862  1.00 98.59           H  
ATOM   3397  N   SER A 214      -0.104  -4.612  -6.943  1.00 98.69           N  
ATOM   3398  H   SER A 214      -0.885  -4.061  -7.269  1.00 98.69           H  
ATOM   3399  CA  SER A 214       0.167  -4.596  -5.509  1.00 98.69           C  
ATOM   3400  HA  SER A 214       0.625  -5.541  -5.215  1.00 98.69           H  
ATOM   3401  C   SER A 214      -1.133  -4.419  -4.739  1.00 98.69           C  
ATOM   3402  CB  SER A 214       1.142  -3.469  -5.159  1.00 98.69           C  
ATOM   3403  HB2 SER A 214       2.124  -3.709  -5.566  1.00 98.69           H  
ATOM   3404  HB3 SER A 214       0.798  -2.538  -5.608  1.00 98.69           H  
ATOM   3405  O   SER A 214      -1.913  -3.513  -5.025  1.00 98.69           O  
ATOM   3406  OG  SER A 214       1.243  -3.283  -3.758  1.00 98.69           O  
ATOM   3407  HG  SER A 214       0.416  -2.925  -3.427  1.00 98.69           H  
ATOM   3408  N   GLU A 215      -1.339  -5.233  -3.712  1.00 98.77           N  
ATOM   3409  H   GLU A 215      -0.696  -5.999  -3.573  1.00 98.77           H  
ATOM   3410  CA  GLU A 215      -2.417  -5.046  -2.747  1.00 98.77           C  
ATOM   3411  HA  GLU A 215      -2.750  -4.009  -2.787  1.00 98.77           H  
ATOM   3412  C   GLU A 215      -1.912  -5.328  -1.337  1.00 98.77           C  
ATOM   3413  CB  GLU A 215      -3.603  -5.943  -3.126  1.00 98.77           C  
ATOM   3414  HB2 GLU A 215      -3.321  -6.991  -3.025  1.00 98.77           H  
ATOM   3415  HB3 GLU A 215      -3.852  -5.746  -4.168  1.00 98.77           H  
ATOM   3416  O   GLU A 215      -1.391  -6.409  -1.065  1.00 98.77           O  
ATOM   3417  CG  GLU A 215      -4.856  -5.671  -2.292  1.00 98.77           C  
ATOM   3418  HG2 GLU A 215      -5.118  -4.620  -2.413  1.00 98.77           H  
ATOM   3419  HG3 GLU A 215      -4.653  -5.870  -1.240  1.00 98.77           H  
ATOM   3420  CD  GLU A 215      -6.020  -6.541  -2.777  1.00 98.77           C  
ATOM   3421  OE1 GLU A 215      -6.214  -7.656  -2.248  1.00 98.77           O  
ATOM   3422  OE2 GLU A 215      -6.728  -6.156  -3.737  1.00 98.77           O  
ATOM   3423  N   MET A 216      -2.092  -4.374  -0.428  1.00 98.90           N  
ATOM   3424  H   MET A 216      -2.552  -3.523  -0.718  1.00 98.90           H  
ATOM   3425  CA  MET A 216      -1.811  -4.562   0.992  1.00 98.90           C  
ATOM   3426  HA  MET A 216      -1.296  -5.511   1.139  1.00 98.90           H  
ATOM   3427  C   MET A 216      -3.114  -4.598   1.776  1.00 98.90           C  
ATOM   3428  CB  MET A 216      -0.908  -3.469   1.549  1.00 98.90           C  
ATOM   3429  HB2 MET A 216      -1.469  -2.537   1.619  1.00 98.90           H  
ATOM   3430  HB3 MET A 216      -0.643  -3.773   2.562  1.00 98.90           H  
ATOM   3431  O   MET A 216      -3.973  -3.723   1.627  1.00 98.90           O  
ATOM   3432  CG  MET A 216       0.376  -3.227   0.750  1.00 98.90           C  
ATOM   3433  HG2 MET A 216       0.112  -2.937  -0.267  1.00 98.90           H  
ATOM   3434  HG3 MET A 216       0.959  -4.147   0.702  1.00 98.90           H  
ATOM   3435  SD  MET A 216       1.390  -1.904   1.458  1.00 98.90           S  
ATOM   3436  CE  MET A 216       1.963  -2.739   2.955  1.00 98.90           C  
ATOM   3437  HE1 MET A 216       2.618  -3.560   2.663  1.00 98.90           H  
ATOM   3438  HE2 MET A 216       2.492  -2.032   3.594  1.00 98.90           H  
ATOM   3439  HE3 MET A 216       1.132  -3.180   3.506  1.00 98.90           H  
ATOM   3440  N   LYS A 217      -3.260  -5.608   2.631  1.00 98.86           N  
ATOM   3441  H   LYS A 217      -2.537  -6.312   2.672  1.00 98.86           H  
ATOM   3442  CA  LYS A 217      -4.496  -5.843   3.373  1.00 98.86           C  
ATOM   3443  HA  LYS A 217      -4.976  -4.876   3.526  1.00 98.86           H  
ATOM   3444  C   LYS A 217      -4.259  -6.423   4.754  1.00 98.86           C  
ATOM   3445  CB  LYS A 217      -5.441  -6.693   2.517  1.00 98.86           C  
ATOM   3446  HB2 LYS A 217      -5.607  -6.145   1.590  1.00 98.86           H  
ATOM   3447  HB3 LYS A 217      -6.404  -6.780   3.022  1.00 98.86           H  
ATOM   3448  O   LYS A 217      -3.329  -7.199   4.962  1.00 98.86           O  
ATOM   3449  CG  LYS A 217      -4.910  -8.086   2.151  1.00 98.86           C  
ATOM   3450  HG2 LYS A 217      -4.888  -8.734   3.028  1.00 98.86           H  
ATOM   3451  HG3 LYS A 217      -3.902  -7.993   1.748  1.00 98.86           H  
ATOM   3452  CD  LYS A 217      -5.809  -8.691   1.069  1.00 98.86           C  
ATOM   3453  HD2 LYS A 217      -6.736  -9.072   1.495  1.00 98.86           H  
ATOM   3454  HD3 LYS A 217      -6.058  -7.914   0.346  1.00 98.86           H  
ATOM   3455  CE  LYS A 217      -5.080  -9.800   0.326  1.00 98.86           C  
ATOM   3456  HE2 LYS A 217      -4.042  -9.503   0.177  1.00 98.86           H  
ATOM   3457  HE3 LYS A 217      -5.111 -10.719   0.911  1.00 98.86           H  
ATOM   3458  NZ  LYS A 217      -5.689 -10.011  -0.998  1.00 98.86           N  
ATOM   3459  HZ1 LYS A 217      -5.066 -10.561  -1.573  1.00 98.86           H  
ATOM   3460  HZ2 LYS A 217      -5.810  -9.130  -1.477  1.00 98.86           H  
ATOM   3461  HZ3 LYS A 217      -6.613 -10.418  -0.967  1.00 98.86           H  
ATOM   3462  N   ILE A 218      -5.116  -6.044   5.694  1.00 98.81           N  
ATOM   3463  H   ILE A 218      -5.887  -5.455   5.411  1.00 98.81           H  
ATOM   3464  CA  ILE A 218      -5.029  -6.436   7.100  1.00 98.81           C  
ATOM   3465  HA  ILE A 218      -4.164  -7.091   7.206  1.00 98.81           H  
ATOM   3466  C   ILE A 218      -6.239  -7.244   7.534  1.00 98.81           C  
ATOM   3467  CB  ILE A 218      -4.811  -5.231   8.035  1.00 98.81           C  
ATOM   3468  HB  ILE A 218      -4.813  -5.598   9.061  1.00 98.81           H  
ATOM   3469  O   ILE A 218      -7.348  -7.036   7.044  1.00 98.81           O  
ATOM   3470  CG1 ILE A 218      -5.925  -4.169   7.900  1.00 98.81           C  
ATOM   3471 HG12 ILE A 218      -5.926  -3.755   6.892  1.00 98.81           H  
ATOM   3472 HG13 ILE A 218      -6.889  -4.647   8.075  1.00 98.81           H  
ATOM   3473  CG2 ILE A 218      -3.425  -4.642   7.768  1.00 98.81           C  
ATOM   3474 HG21 ILE A 218      -3.395  -4.201   6.772  1.00 98.81           H  
ATOM   3475 HG22 ILE A 218      -3.222  -3.862   8.502  1.00 98.81           H  
ATOM   3476 HG23 ILE A 218      -2.661  -5.414   7.854  1.00 98.81           H  
ATOM   3477  CD1 ILE A 218      -5.815  -3.012   8.899  1.00 98.81           C  
ATOM   3478 HD11 ILE A 218      -6.681  -2.361   8.788  1.00 98.81           H  
ATOM   3479 HD12 ILE A 218      -4.918  -2.421   8.709  1.00 98.81           H  
ATOM   3480 HD13 ILE A 218      -5.796  -3.403   9.916  1.00 98.81           H  
ATOM   3481  N   ARG A 219      -6.037  -8.154   8.480  1.00 98.21           N  
ATOM   3482  H   ARG A 219      -5.090  -8.310   8.795  1.00 98.21           H  
ATOM   3483  CA  ARG A 219      -7.113  -8.945   9.077  1.00 98.21           C  
ATOM   3484  HA  ARG A 219      -8.064  -8.433   8.930  1.00 98.21           H  
ATOM   3485  C   ARG A 219      -6.876  -9.069  10.571  1.00 98.21           C  
ATOM   3486  CB  ARG A 219      -7.182 -10.293   8.347  1.00 98.21           C  
ATOM   3487  HB2 ARG A 219      -6.218 -10.796   8.414  1.00 98.21           H  
ATOM   3488  HB3 ARG A 219      -7.401 -10.089   7.299  1.00 98.21           H  
ATOM   3489  O   ARG A 219      -5.765  -9.363  10.996  1.00 98.21           O  
ATOM   3490  CG  ARG A 219      -8.274 -11.226   8.875  1.00 98.21           C  
ATOM   3491  HG2 ARG A 219      -9.213 -10.678   8.959  1.00 98.21           H  
ATOM   3492  HG3 ARG A 219      -7.990 -11.582   9.865  1.00 98.21           H  
ATOM   3493  CD  ARG A 219      -8.472 -12.422   7.939  1.00 98.21           C  
ATOM   3494  HD2 ARG A 219      -8.584 -12.060   6.917  1.00 98.21           H  
ATOM   3495  HD3 ARG A 219      -9.389 -12.939   8.220  1.00 98.21           H  
ATOM   3496  NE  ARG A 219      -7.344 -13.365   8.014  1.00 98.21           N  
ATOM   3497  HE  ARG A 219      -6.550 -13.128   8.592  1.00 98.21           H  
ATOM   3498  NH1 ARG A 219      -8.054 -14.896   6.454  1.00 98.21           N  
ATOM   3499 HH11 ARG A 219      -8.832 -14.299   6.211  1.00 98.21           H  
ATOM   3500 HH12 ARG A 219      -7.881 -15.716   5.891  1.00 98.21           H  
ATOM   3501  NH2 ARG A 219      -6.132 -15.202   7.550  1.00 98.21           N  
ATOM   3502 HH21 ARG A 219      -5.454 -14.806   8.184  1.00 98.21           H  
ATOM   3503 HH22 ARG A 219      -5.964 -16.057   7.039  1.00 98.21           H  
ATOM   3504  CZ  ARG A 219      -7.189 -14.480   7.333  1.00 98.21           C  
ATOM   3505  N   GLU A 220      -7.911  -8.830  11.369  1.00 96.48           N  
ATOM   3506  H   GLU A 220      -8.783  -8.517  10.967  1.00 96.48           H  
ATOM   3507  CA  GLU A 220      -7.852  -9.048  12.818  1.00 96.48           C  
ATOM   3508  HA  GLU A 220      -7.088  -8.403  13.252  1.00 96.48           H  
ATOM   3509  C   GLU A 220      -7.489 -10.514  13.092  1.00 96.48           C  
ATOM   3510  CB  GLU A 220      -9.212  -8.684  13.437  1.00 96.48           C  
ATOM   3511  HB2 GLU A 220      -9.976  -9.363  13.056  1.00 96.48           H  
ATOM   3512  HB3 GLU A 220      -9.472  -7.669  13.138  1.00 96.48           H  
ATOM   3513  O   GLU A 220      -8.052 -11.400  12.453  1.00 96.48           O  
ATOM   3514  CG  GLU A 220      -9.185  -8.760  14.968  1.00 96.48           C  
ATOM   3515  HG2 GLU A 220      -8.435  -8.062  15.341  1.00 96.48           H  
ATOM   3516  HG3 GLU A 220      -8.889  -9.765  15.270  1.00 96.48           H  
ATOM   3517  CD  GLU A 220     -10.541  -8.429  15.605  1.00 96.48           C  
ATOM   3518  OE1 GLU A 220     -10.916  -9.090  16.598  1.00 96.48           O  
ATOM   3519  OE2 GLU A 220     -11.197  -7.433  15.228  1.00 96.48           O  
ATOM   3520  N   VAL A 221      -6.570 -10.799  14.011  1.00 93.23           N  
ATOM   3521  H   VAL A 221      -6.165 -10.040  14.540  1.00 93.23           H  
ATOM   3522  CA  VAL A 221      -6.257 -12.171  14.430  1.00 93.23           C  
ATOM   3523  HA  VAL A 221      -6.557 -12.858  13.639  1.00 93.23           H  
ATOM   3524  C   VAL A 221      -7.074 -12.490  15.676  1.00 93.23           C  
ATOM   3525  CB  VAL A 221      -4.755 -12.401  14.674  1.00 93.23           C  
ATOM   3526  HB  VAL A 221      -4.446 -11.914  15.599  1.00 93.23           H  
ATOM   3527  O   VAL A 221      -6.878 -11.851  16.710  1.00 93.23           O  
ATOM   3528  CG1 VAL A 221      -4.502 -13.910  14.777  1.00 93.23           C  
ATOM   3529 HG11 VAL A 221      -3.435 -14.113  14.870  1.00 93.23           H  
ATOM   3530 HG12 VAL A 221      -4.854 -14.406  13.872  1.00 93.23           H  
ATOM   3531 HG13 VAL A 221      -5.041 -14.331  15.626  1.00 93.23           H  
ATOM   3532  CG2 VAL A 221      -3.877 -11.870  13.536  1.00 93.23           C  
ATOM   3533 HG21 VAL A 221      -4.173 -12.328  12.592  1.00 93.23           H  
ATOM   3534 HG22 VAL A 221      -3.986 -10.788  13.456  1.00 93.23           H  
ATOM   3535 HG23 VAL A 221      -2.828 -12.093  13.728  1.00 93.23           H  
ATOM   3536  N   VAL A 222      -7.977 -13.465  15.553  1.00 81.07           N  
ATOM   3537  H   VAL A 222      -7.989 -13.996  14.694  1.00 81.07           H  
ATOM   3538  CA  VAL A 222      -8.799 -13.989  16.656  1.00 81.07           C  
ATOM   3539  HA  VAL A 222      -8.998 -13.184  17.364  1.00 81.07           H  
ATOM   3540  C   VAL A 222      -8.007 -15.029  17.436  1.00 81.07           C  
ATOM   3541  CB  VAL A 222     -10.145 -14.539  16.156  1.00 81.07           C  
ATOM   3542  HB  VAL A 222      -9.966 -15.439  15.567  1.00 81.07           H  
ATOM   3543  O   VAL A 222      -7.305 -15.831  16.777  1.00 81.07           O  
ATOM   3544  CG1 VAL A 222     -11.064 -14.886  17.333  1.00 81.07           C  
ATOM   3545 HG11 VAL A 222     -11.226 -13.999  17.947  1.00 81.07           H  
ATOM   3546 HG12 VAL A 222     -12.022 -15.257  16.970  1.00 81.07           H  
ATOM   3547 HG13 VAL A 222     -10.602 -15.655  17.952  1.00 81.07           H  
ATOM   3548  CG2 VAL A 222     -10.894 -13.514  15.287  1.00 81.07           C  
ATOM   3549 HG21 VAL A 222     -10.289 -13.215  14.431  1.00 81.07           H  
ATOM   3550 HG22 VAL A 222     -11.823 -13.951  14.922  1.00 81.07           H  
ATOM   3551 HG23 VAL A 222     -11.122 -12.628  15.879  1.00 81.07           H  
ATOM   3552  OXT VAL A 222      -8.074 -14.954  18.677  1.00 81.07           O  
TER    3553      VAL A 222                                                       
END   
