# Supplementary material for: Nuclear genome of Bulinus truncatus, an intermediate host of the carcinogenic human blood fluke Schistosoma haematobium
Source: Nat Commun. 2022 Feb 21;13:977. doi: 10.1038/s41467-022-28634-9 (PMC8861042; doi:10.1038/s41467-022-28634-9)
Supplement: Supplementary file 6 — Supplementary Data 3 [file 41467_2022_28634_MOESM6_ESM.zip › Supplementary_Data_3/bglb038186-pa.mature.pep.pdb]

ATOM      1  N   MET A   1     -15.919 -14.772 -10.623  1.00 29.92           N  
ATOM      2  H   MET A   1     -15.906 -13.807 -10.919  1.00 29.92           H  
ATOM      3  H2  MET A   1     -15.711 -15.371 -11.409  1.00 29.92           H  
ATOM      4  H3  MET A   1     -15.198 -14.892  -9.926  1.00 29.92           H  
ATOM      5  CA  MET A   1     -17.228 -15.123 -10.024  1.00 29.92           C  
ATOM      6  HA  MET A   1     -18.023 -14.938 -10.746  1.00 29.92           H  
ATOM      7  C   MET A   1     -17.436 -14.217  -8.817  1.00 29.92           C  
ATOM      8  CB  MET A   1     -17.238 -16.617  -9.645  1.00 29.92           C  
ATOM      9  HB2 MET A   1     -16.980 -17.196 -10.531  1.00 29.92           H  
ATOM     10  HB3 MET A   1     -16.473 -16.804  -8.891  1.00 29.92           H  
ATOM     11  O   MET A   1     -16.605 -14.247  -7.921  1.00 29.92           O  
ATOM     12  CG  MET A   1     -18.578 -17.143  -9.121  1.00 29.92           C  
ATOM     13  HG2 MET A   1     -19.352 -16.954  -9.864  1.00 29.92           H  
ATOM     14  HG3 MET A   1     -18.841 -16.615  -8.204  1.00 29.92           H  
ATOM     15  SD  MET A   1     -18.516 -18.921  -8.763  1.00 29.92           S  
ATOM     16  CE  MET A   1     -19.849 -19.553  -9.819  1.00 29.92           C  
ATOM     17  HE1 MET A   1     -19.925 -20.633  -9.696  1.00 29.92           H  
ATOM     18  HE2 MET A   1     -20.795 -19.093  -9.533  1.00 29.92           H  
ATOM     19  HE3 MET A   1     -19.632 -19.327 -10.863  1.00 29.92           H  
ATOM     20  N   PHE A   2     -18.460 -13.356  -8.820  1.00 31.31           N  
ATOM     21  H   PHE A   2     -19.128 -13.359  -9.578  1.00 31.31           H  
ATOM     22  CA  PHE A   2     -18.780 -12.494  -7.674  1.00 31.31           C  
ATOM     23  HA  PHE A   2     -17.890 -11.949  -7.363  1.00 31.31           H  
ATOM     24  C   PHE A   2     -19.251 -13.373  -6.514  1.00 31.31           C  
ATOM     25  CB  PHE A   2     -19.868 -11.476  -8.058  1.00 31.31           C  
ATOM     26  HB2 PHE A   2     -20.208 -10.978  -7.150  1.00 31.31           H  
ATOM     27  HB3 PHE A   2     -20.728 -12.001  -8.474  1.00 31.31           H  
ATOM     28  O   PHE A   2     -20.320 -13.972  -6.590  1.00 31.31           O  
ATOM     29  CG  PHE A   2     -19.413 -10.409  -9.033  1.00 31.31           C  
ATOM     30  CD1 PHE A   2     -18.749  -9.263  -8.554  1.00 31.31           C  
ATOM     31  HD1 PHE A   2     -18.564  -9.139  -7.498  1.00 31.31           H  
ATOM     32  CD2 PHE A   2     -19.650 -10.554 -10.413  1.00 31.31           C  
ATOM     33  HD2 PHE A   2     -20.183 -11.415 -10.789  1.00 31.31           H  
ATOM     34  CE1 PHE A   2     -18.316  -8.272  -9.452  1.00 31.31           C  
ATOM     35  HE1 PHE A   2     -17.800  -7.397  -9.087  1.00 31.31           H  
ATOM     36  CE2 PHE A   2     -19.211  -9.564 -11.311  1.00 31.31           C  
ATOM     37  HE2 PHE A   2     -19.396  -9.668 -12.370  1.00 31.31           H  
ATOM     38  CZ  PHE A   2     -18.544  -8.424 -10.831  1.00 31.31           C  
ATOM     39  HZ  PHE A   2     -18.207  -7.664 -11.520  1.00 31.31           H  
ATOM     40  N   CYS A   3     -18.443 -13.493  -5.464  1.00 43.72           N  
ATOM     41  H   CYS A   3     -17.547 -13.027  -5.475  1.00 43.72           H  
ATOM     42  CA  CYS A   3     -18.754 -14.352  -4.328  1.00 43.72           C  
ATOM     43  HA  CYS A   3     -19.543 -15.048  -4.614  1.00 43.72           H  
ATOM     44  C   CYS A   3     -19.312 -13.501  -3.180  1.00 43.72           C  
ATOM     45  CB  CYS A   3     -17.519 -15.202  -3.989  1.00 43.72           C  
ATOM     46  HB2 CYS A   3     -16.931 -14.738  -3.197  1.00 43.72           H  
ATOM     47  HB3 CYS A   3     -16.888 -15.304  -4.873  1.00 43.72           H  
ATOM     48  O   CYS A   3     -18.622 -13.175  -2.218  1.00 43.72           O  
ATOM     49  SG  CYS A   3     -18.057 -16.864  -3.497  1.00 43.72           S  
ATOM     50  HG  CYS A   3     -16.845 -17.418  -3.408  1.00 43.72           H  
ATOM     51  N   THR A   4     -20.578 -13.095  -3.278  1.00 35.88           N  
ATOM     52  H   THR A   4     -21.111 -13.343  -4.099  1.00 35.88           H  
ATOM     53  CA  THR A   4     -21.308 -12.474  -2.163  1.00 35.88           C  
ATOM     54  HA  THR A   4     -20.614 -11.847  -1.603  1.00 35.88           H  
ATOM     55  C   THR A   4     -21.809 -13.543  -1.190  1.00 35.88           C  
ATOM     56  CB  THR A   4     -22.449 -11.562  -2.648  1.00 35.88           C  
ATOM     57  HB  THR A   4     -23.112 -11.328  -1.816  1.00 35.88           H  
ATOM     58  O   THR A   4     -23.005 -13.695  -0.965  1.00 35.88           O  
ATOM     59  CG2 THR A   4     -21.922 -10.244  -3.207  1.00 35.88           C  
ATOM     60 HG21 THR A   4     -21.349  -9.720  -2.442  1.00 35.88           H  
ATOM     61 HG22 THR A   4     -22.753  -9.613  -3.519  1.00 35.88           H  
ATOM     62 HG23 THR A   4     -21.275 -10.434  -4.064  1.00 35.88           H  
ATOM     63  OG1 THR A   4     -23.183 -12.193  -3.669  1.00 35.88           O  
ATOM     64  HG1 THR A   4     -23.790 -11.556  -4.054  1.00 35.88           H  
ATOM     65  N   THR A   5     -20.902 -14.269  -0.536  1.00 37.25           N  
ATOM     66  H   THR A   5     -19.929 -14.164  -0.785  1.00 37.25           H  
ATOM     67  CA  THR A   5     -21.266 -15.188   0.556  1.00 37.25           C  
ATOM     68  HA  THR A   5     -22.282 -14.950   0.869  1.00 37.25           H  
ATOM     69  C   THR A   5     -20.399 -14.952   1.792  1.00 37.25           C  
ATOM     70  CB  THR A   5     -21.318 -16.667   0.117  1.00 37.25           C  
ATOM     71  HB  THR A   5     -21.069 -17.305   0.965  1.00 37.25           H  
ATOM     72  O   THR A   5     -19.182 -15.071   1.751  1.00 37.25           O  
ATOM     73  CG2 THR A   5     -22.721 -17.038  -0.370  1.00 37.25           C  
ATOM     74 HG21 THR A   5     -22.730 -18.084  -0.678  1.00 37.25           H  
ATOM     75 HG22 THR A   5     -23.451 -16.899   0.428  1.00 37.25           H  
ATOM     76 HG23 THR A   5     -22.994 -16.421  -1.226  1.00 37.25           H  
ATOM     77  OG1 THR A   5     -20.448 -16.950  -0.949  1.00 37.25           O  
ATOM     78  HG1 THR A   5     -19.539 -16.799  -0.679  1.00 37.25           H  
ATOM     79  N   LYS A   6     -21.083 -14.610   2.899  1.00 45.48           N  
ATOM     80  H   LYS A   6     -22.086 -14.588   2.780  1.00 45.48           H  
ATOM     81  CA  LYS A   6     -20.594 -14.315   4.268  1.00 45.48           C  
ATOM     82  HA  LYS A   6     -21.488 -14.153   4.871  1.00 45.48           H  
ATOM     83  C   LYS A   6     -19.824 -13.008   4.507  1.00 45.48           C  
ATOM     84  CB  LYS A   6     -19.904 -15.532   4.901  1.00 45.48           C  
ATOM     85  HB2 LYS A   6     -19.037 -15.820   4.306  1.00 45.48           H  
ATOM     86  HB3 LYS A   6     -19.552 -15.261   5.896  1.00 45.48           H  
ATOM     87  O   LYS A   6     -18.997 -12.925   5.408  1.00 45.48           O  
ATOM     88  CG  LYS A   6     -20.850 -16.726   5.062  1.00 45.48           C  
ATOM     89  HG2 LYS A   6     -21.088 -17.145   4.084  1.00 45.48           H  
ATOM     90  HG3 LYS A   6     -21.770 -16.404   5.550  1.00 45.48           H  
ATOM     91  CD  LYS A   6     -20.169 -17.791   5.928  1.00 45.48           C  
ATOM     92  HD2 LYS A   6     -19.938 -17.367   6.905  1.00 45.48           H  
ATOM     93  HD3 LYS A   6     -19.242 -18.102   5.447  1.00 45.48           H  
ATOM     94  CE  LYS A   6     -21.086 -19.004   6.106  1.00 45.48           C  
ATOM     95  HE2 LYS A   6     -21.316 -19.413   5.122  1.00 45.48           H  
ATOM     96  HE3 LYS A   6     -22.021 -18.675   6.559  1.00 45.48           H  
ATOM     97  NZ  LYS A   6     -20.448 -20.046   6.951  1.00 45.48           N  
ATOM     98  HZ1 LYS A   6     -19.585 -20.364   6.534  1.00 45.48           H  
ATOM     99  HZ2 LYS A   6     -21.056 -20.847   7.049  1.00 45.48           H  
ATOM    100  HZ3 LYS A   6     -20.244 -19.691   7.874  1.00 45.48           H  
ATOM    101  N   MET A   7     -20.175 -11.948   3.793  1.00 50.31           N  
ATOM    102  H   MET A   7     -20.821 -12.067   3.025  1.00 50.31           H  
ATOM    103  CA  MET A   7     -19.814 -10.596   4.222  1.00 50.31           C  
ATOM    104  HA  MET A   7     -18.793 -10.608   4.603  1.00 50.31           H  
ATOM    105  C   MET A   7     -20.756 -10.122   5.347  1.00 50.31           C  
ATOM    106  CB  MET A   7     -19.840  -9.702   2.990  1.00 50.31           C  
ATOM    107  HB2 MET A   7     -20.871  -9.480   2.716  1.00 50.31           H  
ATOM    108  HB3 MET A   7     -19.376 -10.235   2.161  1.00 50.31           H  
ATOM    109  O   MET A   7     -21.976 -10.223   5.192  1.00 50.31           O  
ATOM    110  CG  MET A   7     -19.067  -8.410   3.181  1.00 50.31           C  
ATOM    111  HG2 MET A   7     -18.026  -8.631   3.417  1.00 50.31           H  
ATOM    112  HG3 MET A   7     -19.517  -7.821   3.980  1.00 50.31           H  
ATOM    113  SD  MET A   7     -19.155  -7.501   1.641  1.00 50.31           S  
ATOM    114  CE  MET A   7     -18.034  -6.152   2.001  1.00 50.31           C  
ATOM    115  HE1 MET A   7     -17.149  -6.520   2.522  1.00 50.31           H  
ATOM    116  HE2 MET A   7     -17.722  -5.692   1.064  1.00 50.31           H  
ATOM    117  HE3 MET A   7     -18.563  -5.414   2.605  1.00 50.31           H  
ATOM    118  N   ASP A   8     -20.196  -9.637   6.463  1.00 55.20           N  
ATOM    119  H   ASP A   8     -19.188  -9.638   6.522  1.00 55.20           H  
ATOM    120  CA  ASP A   8     -20.923  -9.002   7.581  1.00 55.20           C  
ATOM    121  HA  ASP A   8     -21.509  -9.757   8.105  1.00 55.20           H  
ATOM    122  C   ASP A   8     -21.881  -7.922   7.035  1.00 55.20           C  
ATOM    123  CB  ASP A   8     -19.868  -8.428   8.561  1.00 55.20           C  
ATOM    124  HB2 ASP A   8     -19.185  -9.234   8.830  1.00 55.20           H  
ATOM    125  HB3 ASP A   8     -19.289  -7.671   8.032  1.00 55.20           H  
ATOM    126  O   ASP A   8     -21.500  -7.156   6.145  1.00 55.20           O  
ATOM    127  CG  ASP A   8     -20.386  -7.789   9.861  1.00 55.20           C  
ATOM    128  OD1 ASP A   8     -21.467  -7.156   9.821  1.00 55.20           O  
ATOM    129  OD2 ASP A   8     -19.640  -7.858  10.869  1.00 55.20           O  
ATOM    130  N   ILE A   9     -23.126  -7.861   7.528  1.00 53.40           N  
ATOM    131  H   ILE A   9     -23.336  -8.434   8.333  1.00 53.40           H  
ATOM    132  CA  ILE A   9     -24.147  -6.886   7.087  1.00 53.40           C  
ATOM    133  HA  ILE A   9     -24.401  -7.086   6.046  1.00 53.40           H  
ATOM    134  C   ILE A   9     -23.611  -5.452   7.136  1.00 53.40           C  
ATOM    135  CB  ILE A   9     -25.426  -7.037   7.951  1.00 53.40           C  
ATOM    136  HB  ILE A   9     -25.126  -7.223   8.982  1.00 53.40           H  
ATOM    137  O   ILE A   9     -23.922  -4.644   6.261  1.00 53.40           O  
ATOM    138  CG1 ILE A   9     -26.223  -8.257   7.437  1.00 53.40           C  
ATOM    139 HG12 ILE A   9     -26.609  -8.043   6.440  1.00 53.40           H  
ATOM    140 HG13 ILE A   9     -25.548  -9.110   7.359  1.00 53.40           H  
ATOM    141  CG2 ILE A   9     -26.316  -5.775   7.955  1.00 53.40           C  
ATOM    142 HG21 ILE A   9     -26.601  -5.507   6.938  1.00 53.40           H  
ATOM    143 HG22 ILE A   9     -25.794  -4.938   8.418  1.00 53.40           H  
ATOM    144 HG23 ILE A   9     -27.215  -5.940   8.548  1.00 53.40           H  
ATOM    145  CD1 ILE A   9     -27.389  -8.680   8.339  1.00 53.40           C  
ATOM    146 HD11 ILE A   9     -27.804  -9.618   7.971  1.00 53.40           H  
ATOM    147 HD12 ILE A   9     -27.036  -8.828   9.360  1.00 53.40           H  
ATOM    148 HD13 ILE A   9     -28.180  -7.930   8.329  1.00 53.40           H  
ATOM    149  N   THR A  10     -22.768  -5.144   8.119  1.00 54.73           N  
ATOM    150  H   THR A  10     -22.516  -5.861   8.784  1.00 54.73           H  
ATOM    151  CA  THR A  10     -22.209  -3.801   8.293  1.00 54.73           C  
ATOM    152  HA  THR A  10     -23.029  -3.082   8.298  1.00 54.73           H  
ATOM    153  C   THR A  10     -21.273  -3.451   7.142  1.00 54.73           C  
ATOM    154  CB  THR A  10     -21.450  -3.685   9.620  1.00 54.73           C  
ATOM    155  HB  THR A  10     -20.435  -4.065   9.502  1.00 54.73           H  
ATOM    156  O   THR A  10     -21.378  -2.373   6.557  1.00 54.73           O  
ATOM    157  CG2 THR A  10     -21.402  -2.229  10.068  1.00 54.73           C  
ATOM    158 HG21 THR A  10     -22.406  -1.889  10.322  1.00 54.73           H  
ATOM    159 HG22 THR A  10     -20.771  -2.150  10.953  1.00 54.73           H  
ATOM    160 HG23 THR A  10     -21.009  -1.592   9.275  1.00 54.73           H  
ATOM    161  OG1 THR A  10     -22.089  -4.416  10.642  1.00 54.73           O  
ATOM    162  HG1 THR A  10     -21.865  -5.344  10.542  1.00 54.73           H  
ATOM    163  N   LEU A  11     -20.425  -4.405   6.749  1.00 57.82           N  
ATOM    164  H   LEU A  11     -20.487  -5.305   7.203  1.00 57.82           H  
ATOM    165  CA  LEU A  11     -19.552  -4.281   5.588  1.00 57.82           C  
ATOM    166  HA  LEU A  11     -18.992  -3.348   5.660  1.00 57.82           H  
ATOM    167  C   LEU A  11     -20.382  -4.182   4.309  1.00 57.82           C  
ATOM    168  CB  LEU A  11     -18.575  -5.470   5.565  1.00 57.82           C  
ATOM    169  HB2 LEU A  11     -19.128  -6.397   5.719  1.00 57.82           H  
ATOM    170  HB3 LEU A  11     -18.099  -5.522   4.585  1.00 57.82           H  
ATOM    171  O   LEU A  11     -20.172  -3.256   3.532  1.00 57.82           O  
ATOM    172  CG  LEU A  11     -17.448  -5.381   6.597  1.00 57.82           C  
ATOM    173  HG  LEU A  11     -17.860  -5.231   7.595  1.00 57.82           H  
ATOM    174  CD1 LEU A  11     -16.642  -6.680   6.591  1.00 57.82           C  
ATOM    175 HD11 LEU A  11     -15.825  -6.612   7.310  1.00 57.82           H  
ATOM    176 HD12 LEU A  11     -16.229  -6.861   5.599  1.00 57.82           H  
ATOM    177 HD13 LEU A  11     -17.280  -7.519   6.869  1.00 57.82           H  
ATOM    178  CD2 LEU A  11     -16.510  -4.230   6.251  1.00 57.82           C  
ATOM    179 HD21 LEU A  11     -16.975  -3.270   6.475  1.00 57.82           H  
ATOM    180 HD22 LEU A  11     -15.601  -4.320   6.845  1.00 57.82           H  
ATOM    181 HD23 LEU A  11     -16.228  -4.261   5.198  1.00 57.82           H  
ATOM    182  N   LYS A  12     -21.399  -5.038   4.134  1.00 57.78           N  
ATOM    183  H   LYS A  12     -21.540  -5.758   4.828  1.00 57.78           H  
ATOM    184  CA  LYS A  12     -22.335  -4.915   3.005  1.00 57.78           C  
ATOM    185  HA  LYS A  12     -21.786  -5.061   2.075  1.00 57.78           H  
ATOM    186  C   LYS A  12     -22.930  -3.510   2.921  1.00 57.78           C  
ATOM    187  CB  LYS A  12     -23.466  -5.950   3.086  1.00 57.78           C  
ATOM    188  HB2 LYS A  12     -23.952  -5.894   4.060  1.00 57.78           H  
ATOM    189  HB3 LYS A  12     -24.207  -5.696   2.329  1.00 57.78           H  
ATOM    190  O   LYS A  12     -23.021  -2.979   1.826  1.00 57.78           O  
ATOM    191  CG  LYS A  12     -22.990  -7.383   2.828  1.00 57.78           C  
ATOM    192  HG2 LYS A  12     -22.482  -7.425   1.865  1.00 57.78           H  
ATOM    193  HG3 LYS A  12     -22.297  -7.689   3.613  1.00 57.78           H  
ATOM    194  CD  LYS A  12     -24.197  -8.330   2.811  1.00 57.78           C  
ATOM    195  HD2 LYS A  12     -24.914  -7.970   2.073  1.00 57.78           H  
ATOM    196  HD3 LYS A  12     -24.666  -8.330   3.794  1.00 57.78           H  
ATOM    197  CE  LYS A  12     -23.764  -9.752   2.445  1.00 57.78           C  
ATOM    198  HE2 LYS A  12     -23.118 -10.129   3.237  1.00 57.78           H  
ATOM    199  HE3 LYS A  12     -23.181  -9.706   1.525  1.00 57.78           H  
ATOM    200  NZ  LYS A  12     -24.941 -10.638   2.262  1.00 57.78           N  
ATOM    201  HZ1 LYS A  12     -25.556 -10.261   1.556  1.00 57.78           H  
ATOM    202  HZ2 LYS A  12     -25.457 -10.714   3.127  1.00 57.78           H  
ATOM    203  HZ3 LYS A  12     -24.656 -11.561   1.966  1.00 57.78           H  
ATOM    204  N   SER A  13     -23.279  -2.882   4.045  1.00 57.58           N  
ATOM    205  H   SER A  13     -23.200  -3.383   4.918  1.00 57.58           H  
ATOM    206  CA  SER A  13     -23.865  -1.538   4.042  1.00 57.58           C  
ATOM    207  HA  SER A  13     -24.714  -1.555   3.360  1.00 57.58           H  
ATOM    208  C   SER A  13     -22.910  -0.457   3.517  1.00 57.58           C  
ATOM    209  CB  SER A  13     -24.419  -1.182   5.427  1.00 57.58           C  
ATOM    210  HB2 SER A  13     -24.862  -2.067   5.882  1.00 57.58           H  
ATOM    211  HB3 SER A  13     -25.206  -0.439   5.300  1.00 57.58           H  
ATOM    212  O   SER A  13     -23.352   0.392   2.749  1.00 57.58           O  
ATOM    213  OG  SER A  13     -23.442  -0.636   6.291  1.00 57.58           O  
ATOM    214  HG  SER A  13     -22.717  -1.256   6.398  1.00 57.58           H  
ATOM    215  N   ALA A  14     -21.615  -0.503   3.857  1.00 59.41           N  
ATOM    216  H   ALA A  14     -21.293  -1.236   4.474  1.00 59.41           H  
ATOM    217  CA  ALA A  14     -20.626   0.463   3.364  1.00 59.41           C  
ATOM    218  HA  ALA A  14     -20.980   1.474   3.569  1.00 59.41           H  
ATOM    219  C   ALA A  14     -20.429   0.347   1.839  1.00 59.41           C  
ATOM    220  CB  ALA A  14     -19.311   0.257   4.128  1.00 59.41           C  
ATOM    221  HB1 ALA A  14     -18.591   1.012   3.811  1.00 59.41           H  
ATOM    222  HB2 ALA A  14     -18.900  -0.731   3.922  1.00 59.41           H  
ATOM    223  HB3 ALA A  14     -19.478   0.368   5.200  1.00 59.41           H  
ATOM    224  O   ALA A  14     -20.431   1.345   1.116  1.00 59.41           O  
ATOM    225  N   PHE A  15     -20.356  -0.882   1.318  1.00 62.11           N  
ATOM    226  H   PHE A  15     -20.341  -1.674   1.945  1.00 62.11           H  
ATOM    227  CA  PHE A  15     -20.217  -1.108  -0.126  1.00 62.11           C  
ATOM    228  HA  PHE A  15     -19.488  -0.401  -0.522  1.00 62.11           H  
ATOM    229  C   PHE A  15     -21.513  -0.871  -0.904  1.00 62.11           C  
ATOM    230  CB  PHE A  15     -19.662  -2.504  -0.392  1.00 62.11           C  
ATOM    231  HB2 PHE A  15     -19.746  -2.716  -1.458  1.00 62.11           H  
ATOM    232  HB3 PHE A  15     -20.255  -3.248   0.141  1.00 62.11           H  
ATOM    233  O   PHE A  15     -21.472  -0.348  -2.012  1.00 62.11           O  
ATOM    234  CG  PHE A  15     -18.205  -2.626  -0.010  1.00 62.11           C  
ATOM    235  CD1 PHE A  15     -17.201  -2.188  -0.887  1.00 62.11           C  
ATOM    236  HD1 PHE A  15     -17.461  -1.746  -1.837  1.00 62.11           H  
ATOM    237  CD2 PHE A  15     -17.844  -3.158   1.233  1.00 62.11           C  
ATOM    238  HD2 PHE A  15     -18.624  -3.456   1.918  1.00 62.11           H  
ATOM    239  CE1 PHE A  15     -15.853  -2.364  -0.538  1.00 62.11           C  
ATOM    240  HE1 PHE A  15     -15.076  -2.047  -1.219  1.00 62.11           H  
ATOM    241  CE2 PHE A  15     -16.498  -3.340   1.584  1.00 62.11           C  
ATOM    242  HE2 PHE A  15     -16.231  -3.760   2.543  1.00 62.11           H  
ATOM    243  CZ  PHE A  15     -15.499  -2.968   0.676  1.00 62.11           C  
ATOM    244  HZ  PHE A  15     -14.455  -3.102   0.918  1.00 62.11           H  
ATOM    245  N   VAL A  16     -22.675  -1.195  -0.328  1.00 58.12           N  
ATOM    246  H   VAL A  16     -22.657  -1.667   0.564  1.00 58.12           H  
ATOM    247  CA  VAL A  16     -23.979  -0.894  -0.941  1.00 58.12           C  
ATOM    248  HA  VAL A  16     -23.967  -1.236  -1.976  1.00 58.12           H  
ATOM    249  C   VAL A  16     -24.215   0.614  -0.992  1.00 58.12           C  
ATOM    250  CB  VAL A  16     -25.122  -1.627  -0.212  1.00 58.12           C  
ATOM    251  HB  VAL A  16     -25.029  -1.458   0.860  1.00 58.12           H  
ATOM    252  O   VAL A  16     -24.708   1.104  -2.000  1.00 58.12           O  
ATOM    253  CG1 VAL A  16     -26.517  -1.159  -0.649  1.00 58.12           C  
ATOM    254 HG11 VAL A  16     -26.612  -1.224  -1.733  1.00 58.12           H  
ATOM    255 HG12 VAL A  16     -26.682  -0.125  -0.344  1.00 58.12           H  
ATOM    256 HG13 VAL A  16     -27.284  -1.776  -0.181  1.00 58.12           H  
ATOM    257  CG2 VAL A  16     -25.061  -3.137  -0.495  1.00 58.12           C  
ATOM    258 HG21 VAL A  16     -25.320  -3.326  -1.537  1.00 58.12           H  
ATOM    259 HG22 VAL A  16     -25.763  -3.661   0.154  1.00 58.12           H  
ATOM    260 HG23 VAL A  16     -24.057  -3.526  -0.325  1.00 58.12           H  
ATOM    261  N   LYS A  17     -23.817   1.372   0.040  1.00 60.18           N  
ATOM    262  H   LYS A  17     -23.425   0.921   0.854  1.00 60.18           H  
ATOM    263  CA  LYS A  17     -23.909   2.842   0.024  1.00 60.18           C  
ATOM    264  HA  LYS A  17     -24.928   3.136  -0.227  1.00 60.18           H  
ATOM    265  C   LYS A  17     -23.032   3.473  -1.058  1.00 60.18           C  
ATOM    266  CB  LYS A  17     -23.538   3.416   1.397  1.00 60.18           C  
ATOM    267  HB2 LYS A  17     -22.648   2.911   1.773  1.00 60.18           H  
ATOM    268  HB3 LYS A  17     -23.297   4.473   1.282  1.00 60.18           H  
ATOM    269  O   LYS A  17     -23.449   4.454  -1.662  1.00 60.18           O  
ATOM    270  CG  LYS A  17     -24.686   3.299   2.407  1.00 60.18           C  
ATOM    271  HG2 LYS A  17     -25.524   3.910   2.072  1.00 60.18           H  
ATOM    272  HG3 LYS A  17     -25.020   2.265   2.490  1.00 60.18           H  
ATOM    273  CD  LYS A  17     -24.202   3.801   3.770  1.00 60.18           C  
ATOM    274  HD2 LYS A  17     -23.341   3.207   4.079  1.00 60.18           H  
ATOM    275  HD3 LYS A  17     -23.892   4.842   3.674  1.00 60.18           H  
ATOM    276  CE  LYS A  17     -25.305   3.683   4.824  1.00 60.18           C  
ATOM    277  HE2 LYS A  17     -25.584   2.634   4.916  1.00 60.18           H  
ATOM    278  HE3 LYS A  17     -26.175   4.242   4.480  1.00 60.18           H  
ATOM    279  NZ  LYS A  17     -24.831   4.212   6.126  1.00 60.18           N  
ATOM    280  HZ1 LYS A  17     -24.020   3.693   6.432  1.00 60.18           H  
ATOM    281  HZ2 LYS A  17     -25.550   4.144   6.832  1.00 60.18           H  
ATOM    282  HZ3 LYS A  17     -24.553   5.178   6.029  1.00 60.18           H  
ATOM    283  N   SER A  18     -21.850   2.913  -1.314  1.00 64.25           N  
ATOM    284  H   SER A  18     -21.561   2.123  -0.754  1.00 64.25           H  
ATOM    285  CA  SER A  18     -20.919   3.424  -2.330  1.00 64.25           C  
ATOM    286  HA  SER A  18     -21.081   4.496  -2.438  1.00 64.25           H  
ATOM    287  C   SER A  18     -21.121   2.829  -3.731  1.00 64.25           C  
ATOM    288  CB  SER A  18     -19.470   3.249  -1.857  1.00 64.25           C  
ATOM    289  HB2 SER A  18     -18.791   3.558  -2.651  1.00 64.25           H  
ATOM    290  HB3 SER A  18     -19.296   3.884  -0.988  1.00 64.25           H  
ATOM    291  O   SER A  18     -20.515   3.325  -4.677  1.00 64.25           O  
ATOM    292  OG  SER A  18     -19.199   1.906  -1.507  1.00 64.25           O  
ATOM    293  HG  SER A  18     -19.402   1.811  -0.574  1.00 64.25           H  
ATOM    294  N   TYR A  19     -21.942   1.778  -3.884  1.00 65.45           N  
ATOM    295  H   TYR A  19     -22.407   1.430  -3.057  1.00 65.45           H  
ATOM    296  CA  TYR A  19     -22.111   0.984  -5.116  1.00 65.45           C  
ATOM    297  HA  TYR A  19     -22.617   0.065  -4.820  1.00 65.45           H  
ATOM    298  C   TYR A  19     -20.791   0.514  -5.756  1.00 65.45           C  
ATOM    299  CB  TYR A  19     -23.044   1.699  -6.108  1.00 65.45           C  
ATOM    300  HB2 TYR A  19     -22.983   1.217  -7.084  1.00 65.45           H  
ATOM    301  HB3 TYR A  19     -22.714   2.730  -6.244  1.00 65.45           H  
ATOM    302  O   TYR A  19     -20.736   0.221  -6.952  1.00 65.45           O  
ATOM    303  CG  TYR A  19     -24.500   1.679  -5.698  1.00 65.45           C  
ATOM    304  CD1 TYR A  19     -25.328   0.617  -6.113  1.00 65.45           C  
ATOM    305  HD1 TYR A  19     -24.921  -0.175  -6.725  1.00 65.45           H  
ATOM    306  CD2 TYR A  19     -25.024   2.717  -4.907  1.00 65.45           C  
ATOM    307  HD2 TYR A  19     -24.381   3.518  -4.574  1.00 65.45           H  
ATOM    308  CE1 TYR A  19     -26.685   0.596  -5.742  1.00 65.45           C  
ATOM    309  HE1 TYR A  19     -27.334  -0.206  -6.060  1.00 65.45           H  
ATOM    310  CE2 TYR A  19     -26.381   2.701  -4.535  1.00 65.45           C  
ATOM    311  HE2 TYR A  19     -26.774   3.496  -3.919  1.00 65.45           H  
ATOM    312  OH  TYR A  19     -28.523   1.623  -4.600  1.00 65.45           O  
ATOM    313  HH  TYR A  19     -28.751   2.401  -4.086  1.00 65.45           H  
ATOM    314  CZ  TYR A  19     -27.212   1.640  -4.953  1.00 65.45           C  
ATOM    315  N   LYS A  20     -19.712   0.421  -4.972  1.00 71.35           N  
ATOM    316  H   LYS A  20     -19.820   0.636  -3.991  1.00 71.35           H  
ATOM    317  CA  LYS A  20     -18.381   0.089  -5.481  1.00 71.35           C  
ATOM    318  HA  LYS A  20     -18.327   0.438  -6.512  1.00 71.35           H  
ATOM    319  C   LYS A  20     -18.125  -1.418  -5.477  1.00 71.35           C  
ATOM    320  CB  LYS A  20     -17.305   0.833  -4.685  1.00 71.35           C  
ATOM    321  HB2 LYS A  20     -16.430   0.191  -4.581  1.00 71.35           H  
ATOM    322  HB3 LYS A  20     -17.664   1.087  -3.687  1.00 71.35           H  
ATOM    323  O   LYS A  20     -18.154  -2.027  -4.404  1.00 71.35           O  
ATOM    324  CG  LYS A  20     -16.890   2.092  -5.445  1.00 71.35           C  
ATOM    325  HG2 LYS A  20     -16.553   1.802  -6.440  1.00 71.35           H  
ATOM    326  HG3 LYS A  20     -17.736   2.774  -5.537  1.00 71.35           H  
ATOM    327  CD  LYS A  20     -15.750   2.778  -4.704  1.00 71.35           C  
ATOM    328  HD2 LYS A  20     -16.127   3.302  -3.826  1.00 71.35           H  
ATOM    329  HD3 LYS A  20     -15.029   2.023  -4.388  1.00 71.35           H  
ATOM    330  CE  LYS A  20     -15.077   3.748  -5.663  1.00 71.35           C  
ATOM    331  HE2 LYS A  20     -15.653   4.671  -5.731  1.00 71.35           H  
ATOM    332  HE3 LYS A  20     -15.034   3.289  -6.650  1.00 71.35           H  
ATOM    333  NZ  LYS A  20     -13.709   4.008  -5.199  1.00 71.35           N  
ATOM    334  HZ1 LYS A  20     -13.220   3.190  -4.862  1.00 71.35           H  
ATOM    335  HZ2 LYS A  20     -13.713   4.665  -4.432  1.00 71.35           H  
ATOM    336  HZ3 LYS A  20     -13.160   4.486  -5.899  1.00 71.35           H  
ATOM    337  N   PRO A  21     -17.804  -2.029  -6.634  1.00 77.07           N  
ATOM    338  CA  PRO A  21     -17.245  -3.373  -6.667  1.00 77.07           C  
ATOM    339  HA  PRO A  21     -17.958  -4.064  -6.219  1.00 77.07           H  
ATOM    340  C   PRO A  21     -15.920  -3.416  -5.903  1.00 77.07           C  
ATOM    341  CB  PRO A  21     -17.045  -3.723  -8.148  1.00 77.07           C  
ATOM    342  HB2 PRO A  21     -17.324  -4.755  -8.357  1.00 77.07           H  
ATOM    343  HB3 PRO A  21     -16.011  -3.543  -8.441  1.00 77.07           H  
ATOM    344  O   PRO A  21     -15.114  -2.491  -5.988  1.00 77.07           O  
ATOM    345  CG  PRO A  21     -17.948  -2.736  -8.885  1.00 77.07           C  
ATOM    346  HG2 PRO A  21     -17.579  -2.516  -9.887  1.00 77.07           H  
ATOM    347  HG3 PRO A  21     -18.965  -3.128  -8.927  1.00 77.07           H  
ATOM    348  CD  PRO A  21     -17.915  -1.505  -7.986  1.00 77.07           C  
ATOM    349  HD2 PRO A  21     -18.825  -0.923  -8.128  1.00 77.07           H  
ATOM    350  HD3 PRO A  21     -17.038  -0.900  -8.215  1.00 77.07           H  
ATOM    351  N   PHE A  22     -15.681  -4.510  -5.193  1.00 82.48           N  
ATOM    352  H   PHE A  22     -16.367  -5.251  -5.172  1.00 82.48           H  
ATOM    353  CA  PHE A  22     -14.425  -4.778  -4.501  1.00 82.48           C  
ATOM    354  HA  PHE A  22     -13.641  -4.146  -4.917  1.00 82.48           H  
ATOM    355  C   PHE A  22     -14.020  -6.229  -4.741  1.00 82.48           C  
ATOM    356  CB  PHE A  22     -14.555  -4.449  -3.008  1.00 82.48           C  
ATOM    357  HB2 PHE A  22     -14.826  -3.396  -2.927  1.00 82.48           H  
ATOM    358  HB3 PHE A  22     -13.583  -4.576  -2.532  1.00 82.48           H  
ATOM    359  O   PHE A  22     -14.867  -7.086  -5.008  1.00 82.48           O  
ATOM    360  CG  PHE A  22     -15.585  -5.287  -2.274  1.00 82.48           C  
ATOM    361  CD1 PHE A  22     -16.952  -4.964  -2.376  1.00 82.48           C  
ATOM    362  HD1 PHE A  22     -17.259  -4.088  -2.927  1.00 82.48           H  
ATOM    363  CD2 PHE A  22     -15.188  -6.414  -1.532  1.00 82.48           C  
ATOM    364  HD2 PHE A  22     -14.141  -6.667  -1.443  1.00 82.48           H  
ATOM    365  CE1 PHE A  22     -17.923  -5.806  -1.815  1.00 82.48           C  
ATOM    366  HE1 PHE A  22     -18.971  -5.578  -1.940  1.00 82.48           H  
ATOM    367  CE2 PHE A  22     -16.162  -7.228  -0.932  1.00 82.48           C  
ATOM    368  HE2 PHE A  22     -15.872  -8.076  -0.329  1.00 82.48           H  
ATOM    369  CZ  PHE A  22     -17.523  -6.969  -1.143  1.00 82.48           C  
ATOM    370  HZ  PHE A  22     -18.264  -7.669  -0.789  1.00 82.48           H  
ATOM    371  N   LEU A  23     -12.718  -6.490  -4.671  1.00 86.59           N  
ATOM    372  H   LEU A  23     -12.070  -5.750  -4.441  1.00 86.59           H  
ATOM    373  CA  LEU A  23     -12.167  -7.827  -4.822  1.00 86.59           C  
ATOM    374  HA  LEU A  23     -12.851  -8.414  -5.436  1.00 86.59           H  
ATOM    375  C   LEU A  23     -12.068  -8.504  -3.450  1.00 86.59           C  
ATOM    376  CB  LEU A  23     -10.837  -7.719  -5.586  1.00 86.59           C  
ATOM    377  HB2 LEU A  23     -10.158  -7.091  -5.009  1.00 86.59           H  
ATOM    378  HB3 LEU A  23     -11.014  -7.214  -6.536  1.00 86.59           H  
ATOM    379  O   LEU A  23     -11.707  -7.883  -2.445  1.00 86.59           O  
ATOM    380  CG  LEU A  23     -10.110  -9.041  -5.866  1.00 86.59           C  
ATOM    381  HG  LEU A  23      -9.989  -9.600  -4.937  1.00 86.59           H  
ATOM    382  CD1 LEU A  23     -10.890  -9.888  -6.872  1.00 86.59           C  
ATOM    383 HD11 LEU A  23     -11.862 -10.170  -6.467  1.00 86.59           H  
ATOM    384 HD12 LEU A  23     -11.016  -9.337  -7.804  1.00 86.59           H  
ATOM    385 HD13 LEU A  23     -10.325 -10.798  -7.077  1.00 86.59           H  
ATOM    386  CD2 LEU A  23      -8.728  -8.745  -6.440  1.00 86.59           C  
ATOM    387 HD21 LEU A  23      -8.181  -9.675  -6.597  1.00 86.59           H  
ATOM    388 HD22 LEU A  23      -8.807  -8.219  -7.391  1.00 86.59           H  
ATOM    389 HD23 LEU A  23      -8.147  -8.138  -5.745  1.00 86.59           H  
ATOM    390  N   CYS A  24     -12.403  -9.790  -3.418  1.00 89.19           N  
ATOM    391  H   CYS A  24     -12.627 -10.249  -4.289  1.00 89.19           H  
ATOM    392  CA  CYS A  24     -12.223 -10.642  -2.253  1.00 89.19           C  
ATOM    393  HA  CYS A  24     -11.899 -10.039  -1.404  1.00 89.19           H  
ATOM    394  C   CYS A  24     -11.153 -11.682  -2.531  1.00 89.19           C  
ATOM    395  CB  CYS A  24     -13.521 -11.366  -1.884  1.00 89.19           C  
ATOM    396  HB2 CYS A  24     -13.304 -12.094  -1.102  1.00 89.19           H  
ATOM    397  HB3 CYS A  24     -13.910 -11.894  -2.754  1.00 89.19           H  
ATOM    398  O   CYS A  24     -11.175 -12.313  -3.585  1.00 89.19           O  
ATOM    399  SG  CYS A  24     -14.744 -10.200  -1.266  1.00 89.19           S  
ATOM    400  HG  CYS A  24     -13.910  -9.577  -0.429  1.00 89.19           H  
ATOM    401  N   ASP A  25     -10.319 -11.933  -1.532  1.00 91.86           N  
ATOM    402  H   ASP A  25     -10.401 -11.388  -0.685  1.00 91.86           H  
ATOM    403  CA  ASP A  25      -9.474 -13.117  -1.487  1.00 91.86           C  
ATOM    404  HA  ASP A  25      -9.490 -13.613  -2.457  1.00 91.86           H  
ATOM    405  C   ASP A  25     -10.069 -14.104  -0.468  1.00 91.86           C  
ATOM    406  CB  ASP A  25      -8.020 -12.693  -1.285  1.00 91.86           C  
ATOM    407  HB2 ASP A  25      -7.942 -11.949  -0.492  1.00 91.86           H  
ATOM    408  HB3 ASP A  25      -7.686 -12.201  -2.198  1.00 91.86           H  
ATOM    409  O   ASP A  25     -10.203 -13.834   0.735  1.00 91.86           O  
ATOM    410  CG  ASP A  25      -7.062 -13.841  -0.989  1.00 91.86           C  
ATOM    411  OD1 ASP A  25      -7.484 -15.017  -0.903  1.00 91.86           O  
ATOM    412  OD2 ASP A  25      -5.876 -13.505  -0.799  1.00 91.86           O  
ATOM    413  N   ALA A  26     -10.527 -15.234  -1.007  1.00 91.02           N  
ATOM    414  H   ALA A  26     -10.314 -15.401  -1.980  1.00 91.02           H  
ATOM    415  CA  ALA A  26     -11.238 -16.284  -0.289  1.00 91.02           C  
ATOM    416  HA  ALA A  26     -11.634 -15.873   0.640  1.00 91.02           H  
ATOM    417  C   ALA A  26     -10.340 -17.468   0.099  1.00 91.02           C  
ATOM    418  CB  ALA A  26     -12.428 -16.727  -1.150  1.00 91.02           C  
ATOM    419  HB1 ALA A  26     -13.013 -17.472  -0.610  1.00 91.02           H  
ATOM    420  HB2 ALA A  26     -13.060 -15.870  -1.382  1.00 91.02           H  
ATOM    421  HB3 ALA A  26     -12.065 -17.171  -2.077  1.00 91.02           H  
ATOM    422  O   ALA A  26     -10.816 -18.370   0.787  1.00 91.02           O  
ATOM    423  N   GLU A  27      -9.072 -17.466  -0.309  1.00 92.44           N  
ATOM    424  H   GLU A  27      -8.697 -16.646  -0.765  1.00 92.44           H  
ATOM    425  CA  GLU A  27      -8.188 -18.629  -0.203  1.00 92.44           C  
ATOM    426  HA  GLU A  27      -8.738 -19.491   0.175  1.00 92.44           H  
ATOM    427  C   GLU A  27      -7.047 -18.374   0.779  1.00 92.44           C  
ATOM    428  CB  GLU A  27      -7.648 -18.999  -1.594  1.00 92.44           C  
ATOM    429  HB2 GLU A  27      -6.951 -19.829  -1.477  1.00 92.44           H  
ATOM    430  HB3 GLU A  27      -7.114 -18.147  -2.014  1.00 92.44           H  
ATOM    431  O   GLU A  27      -6.797 -19.193   1.669  1.00 92.44           O  
ATOM    432  CG  GLU A  27      -8.775 -19.425  -2.552  1.00 92.44           C  
ATOM    433  HG2 GLU A  27      -9.455 -18.585  -2.697  1.00 92.44           H  
ATOM    434  HG3 GLU A  27      -9.339 -20.231  -2.083  1.00 92.44           H  
ATOM    435  CD  GLU A  27      -8.280 -19.898  -3.928  1.00 92.44           C  
ATOM    436  OE1 GLU A  27      -9.164 -20.226  -4.753  1.00 92.44           O  
ATOM    437  OE2 GLU A  27      -7.050 -19.942  -4.148  1.00 92.44           O  
ATOM    438  N   THR A  28      -6.395 -17.215   0.679  1.00 93.88           N  
ATOM    439  H   THR A  28      -6.663 -16.559  -0.041  1.00 93.88           H  
ATOM    440  CA  THR A  28      -5.193 -16.916   1.459  1.00 93.88           C  
ATOM    441  HA  THR A  28      -4.449 -17.682   1.243  1.00 93.88           H  
ATOM    442  C   THR A  28      -5.499 -16.921   2.947  1.00 93.88           C  
ATOM    443  CB  THR A  28      -4.602 -15.563   1.062  1.00 93.88           C  
ATOM    444  HB  THR A  28      -5.316 -14.772   1.289  1.00 93.88           H  
ATOM    445  O   THR A  28      -6.377 -16.195   3.411  1.00 93.88           O  
ATOM    446  CG2 THR A  28      -3.287 -15.261   1.772  1.00 93.88           C  
ATOM    447 HG21 THR A  28      -2.591 -16.089   1.639  1.00 93.88           H  
ATOM    448 HG22 THR A  28      -3.464 -15.085   2.833  1.00 93.88           H  
ATOM    449 HG23 THR A  28      -2.854 -14.364   1.329  1.00 93.88           H  
ATOM    450  OG1 THR A  28      -4.316 -15.572  -0.309  1.00 93.88           O  
ATOM    451  HG1 THR A  28      -4.883 -14.891  -0.679  1.00 93.88           H  
ATOM    452  N   ASP A  29      -4.761 -17.721   3.717  1.00 92.84           N  
ATOM    453  H   ASP A  29      -4.079 -18.315   3.268  1.00 92.84           H  
ATOM    454  CA  ASP A  29      -4.858 -17.759   5.182  1.00 92.84           C  
ATOM    455  HA  ASP A  29      -4.295 -18.628   5.523  1.00 92.84           H  
ATOM    456  C   ASP A  29      -6.303 -17.968   5.700  1.00 92.84           C  
ATOM    457  CB  ASP A  29      -4.145 -16.517   5.748  1.00 92.84           C  
ATOM    458  HB2 ASP A  29      -4.687 -15.620   5.448  1.00 92.84           H  
ATOM    459  HB3 ASP A  29      -3.141 -16.459   5.328  1.00 92.84           H  
ATOM    460  O   ASP A  29      -6.753 -17.334   6.651  1.00 92.84           O  
ATOM    461  CG  ASP A  29      -4.030 -16.555   7.270  1.00 92.84           C  
ATOM    462  OD1 ASP A  29      -3.618 -17.615   7.786  1.00 92.84           O  
ATOM    463  OD2 ASP A  29      -4.365 -15.520   7.893  1.00 92.84           O  
ATOM    464  N   GLY A  30      -7.096 -18.811   5.028  1.00 91.94           N  
ATOM    465  H   GLY A  30      -6.731 -19.241   4.190  1.00 91.94           H  
ATOM    466  CA  GLY A  30      -8.507 -19.041   5.380  1.00 91.94           C  
ATOM    467  HA2 GLY A  30      -8.603 -19.114   6.463  1.00 91.94           H  
ATOM    468  HA3 GLY A  30      -8.818 -19.990   4.942  1.00 91.94           H  
ATOM    469  C   GLY A  30      -9.475 -17.958   4.877  1.00 91.94           C  
ATOM    470  O   GLY A  30     -10.628 -17.895   5.322  1.00 91.94           O  
ATOM    471  N   GLY A  31      -9.008 -17.101   3.968  1.00 92.23           N  
ATOM    472  H   GLY A  31      -8.028 -17.158   3.731  1.00 92.23           H  
ATOM    473  CA  GLY A  31      -9.809 -16.163   3.195  1.00 92.23           C  
ATOM    474  HA2 GLY A  31     -10.598 -16.729   2.700  1.00 92.23           H  
ATOM    475  HA3 GLY A  31      -9.184 -15.707   2.427  1.00 92.23           H  
ATOM    476  C   GLY A  31     -10.467 -15.057   4.015  1.00 92.23           C  
ATOM    477  O   GLY A  31     -10.055 -14.736   5.135  1.00 92.23           O  
ATOM    478  N   ARG A  32     -11.556 -14.515   3.448  1.00 93.00           N  
ATOM    479  H   ARG A  32     -11.733 -14.808   2.498  1.00 93.00           H  
ATOM    480  CA  ARG A  32     -12.357 -13.387   3.975  1.00 93.00           C  
ATOM    481  HA  ARG A  32     -13.194 -13.239   3.292  1.00 93.00           H  
ATOM    482  C   ARG A  32     -11.608 -12.055   3.954  1.00 93.00           C  
ATOM    483  CB  ARG A  32     -12.939 -13.699   5.366  1.00 93.00           C  
ATOM    484  HB2 ARG A  32     -12.125 -13.731   6.090  1.00 93.00           H  
ATOM    485  HB3 ARG A  32     -13.599 -12.884   5.664  1.00 93.00           H  
ATOM    486  O   ARG A  32     -11.925 -11.149   4.725  1.00 93.00           O  
ATOM    487  CG  ARG A  32     -13.743 -15.005   5.430  1.00 93.00           C  
ATOM    488  HG2 ARG A  32     -14.695 -14.858   4.919  1.00 93.00           H  
ATOM    489  HG3 ARG A  32     -13.212 -15.822   4.944  1.00 93.00           H  
ATOM    490  CD  ARG A  32     -14.003 -15.395   6.888  1.00 93.00           C  
ATOM    491  HD2 ARG A  32     -14.766 -16.173   6.906  1.00 93.00           H  
ATOM    492  HD3 ARG A  32     -14.374 -14.523   7.426  1.00 93.00           H  
ATOM    493  NE  ARG A  32     -12.779 -15.919   7.525  1.00 93.00           N  
ATOM    494  HE  ARG A  32     -12.051 -16.242   6.903  1.00 93.00           H  
ATOM    495  NH1 ARG A  32     -13.389 -15.632   9.723  1.00 93.00           N  
ATOM    496 HH11 ARG A  32     -13.127 -15.659  10.698  1.00 93.00           H  
ATOM    497 HH12 ARG A  32     -14.247 -15.189   9.426  1.00 93.00           H  
ATOM    498  NH2 ARG A  32     -11.393 -16.500   9.226  1.00 93.00           N  
ATOM    499 HH21 ARG A  32     -11.150 -16.529  10.206  1.00 93.00           H  
ATOM    500 HH22 ARG A  32     -10.691 -16.766   8.550  1.00 93.00           H  
ATOM    501  CZ  ARG A  32     -12.529 -16.016   8.818  1.00 93.00           C  
ATOM    502  N   TRP A  33     -10.637 -11.941   3.061  1.00 95.42           N  
ATOM    503  H   TRP A  33     -10.443 -12.715   2.443  1.00 95.42           H  
ATOM    504  CA  TRP A  33      -9.909 -10.710   2.826  1.00 95.42           C  
ATOM    505  HA  TRP A  33      -9.782 -10.174   3.766  1.00 95.42           H  
ATOM    506  C   TRP A  33     -10.670  -9.823   1.845  1.00 95.42           C  
ATOM    507  CB  TRP A  33      -8.532 -11.062   2.289  1.00 95.42           C  
ATOM    508  HB2 TRP A  33      -8.012 -10.140   2.031  1.00 95.42           H  
ATOM    509  HB3 TRP A  33      -8.676 -11.653   1.384  1.00 95.42           H  
ATOM    510  O   TRP A  33     -11.176 -10.288   0.824  1.00 95.42           O  
ATOM    511  CG  TRP A  33      -7.672 -11.839   3.224  1.00 95.42           C  
ATOM    512  CD1 TRP A  33      -7.416 -13.161   3.138  1.00 95.42           C  
ATOM    513  HD1 TRP A  33      -7.777 -13.819   2.362  1.00 95.42           H  
ATOM    514  CD2 TRP A  33      -6.930 -11.361   4.382  1.00 95.42           C  
ATOM    515  CE2 TRP A  33      -6.280 -12.472   4.994  1.00 95.42           C  
ATOM    516  CE3 TRP A  33      -6.726 -10.093   4.961  1.00 95.42           C  
ATOM    517  HE3 TRP A  33      -7.179  -9.228   4.498  1.00 95.42           H  
ATOM    518  NE1 TRP A  33      -6.619 -13.542   4.196  1.00 95.42           N  
ATOM    519  HE1 TRP A  33      -6.302 -14.495   4.304  1.00 95.42           H  
ATOM    520  CH2 TRP A  33      -5.314 -11.060   6.699  1.00 95.42           C  
ATOM    521  HH2 TRP A  33      -4.697 -10.941   7.577  1.00 95.42           H  
ATOM    522  CZ2 TRP A  33      -5.490 -12.337   6.142  1.00 95.42           C  
ATOM    523  HZ2 TRP A  33      -5.022 -13.201   6.591  1.00 95.42           H  
ATOM    524  CZ3 TRP A  33      -5.919  -9.939   6.101  1.00 95.42           C  
ATOM    525  HZ3 TRP A  33      -5.753  -8.955   6.515  1.00 95.42           H  
ATOM    526  N   ILE A  34     -10.721  -8.534   2.150  1.00 94.24           N  
ATOM    527  H   ILE A  34     -10.310  -8.244   3.026  1.00 94.24           H  
ATOM    528  CA  ILE A  34     -11.151  -7.476   1.240  1.00 94.24           C  
ATOM    529  HA  ILE A  34     -11.731  -7.888   0.415  1.00 94.24           H  
ATOM    530  C   ILE A  34      -9.882  -6.847   0.687  1.00 94.24           C  
ATOM    531  CB  ILE A  34     -12.015  -6.445   1.994  1.00 94.24           C  
ATOM    532  HB  ILE A  34     -11.448  -6.086   2.853  1.00 94.24           H  
ATOM    533  O   ILE A  34      -9.115  -6.253   1.444  1.00 94.24           O  
ATOM    534  CG1 ILE A  34     -13.313  -7.105   2.508  1.00 94.24           C  
ATOM    535 HG12 ILE A  34     -13.080  -8.042   3.015  1.00 94.24           H  
ATOM    536 HG13 ILE A  34     -13.959  -7.335   1.661  1.00 94.24           H  
ATOM    537  CG2 ILE A  34     -12.339  -5.237   1.095  1.00 94.24           C  
ATOM    538 HG21 ILE A  34     -12.868  -4.477   1.670  1.00 94.24           H  
ATOM    539 HG22 ILE A  34     -12.945  -5.543   0.242  1.00 94.24           H  
ATOM    540 HG23 ILE A  34     -11.426  -4.769   0.726  1.00 94.24           H  
ATOM    541  CD1 ILE A  34     -14.085  -6.240   3.507  1.00 94.24           C  
ATOM    542 HD11 ILE A  34     -14.974  -6.788   3.818  1.00 94.24           H  
ATOM    543 HD12 ILE A  34     -14.402  -5.303   3.050  1.00 94.24           H  
ATOM    544 HD13 ILE A  34     -13.464  -6.032   4.379  1.00 94.24           H  
ATOM    545  N   VAL A  35      -9.651  -6.969  -0.614  1.00 94.62           N  
ATOM    546  H   VAL A  35     -10.339  -7.419  -1.201  1.00 94.62           H  
ATOM    547  CA  VAL A  35      -8.511  -6.325  -1.265  1.00 94.62           C  
ATOM    548  HA  VAL A  35      -7.627  -6.450  -0.640  1.00 94.62           H  
ATOM    549  C   VAL A  35      -8.808  -4.825  -1.368  1.00 94.62           C  
ATOM    550  CB  VAL A  35      -8.200  -6.993  -2.614  1.00 94.62           C  
ATOM    551  HB  VAL A  35      -9.074  -6.881  -3.255  1.00 94.62           H  
ATOM    552  O   VAL A  35      -9.858  -4.411  -1.868  1.00 94.62           O  
ATOM    553  CG1 VAL A  35      -6.984  -6.356  -3.291  1.00 94.62           C  
ATOM    554 HG11 VAL A  35      -7.169  -5.306  -3.516  1.00 94.62           H  
ATOM    555 HG12 VAL A  35      -6.107  -6.438  -2.649  1.00 94.62           H  
ATOM    556 HG13 VAL A  35      -6.768  -6.870  -4.228  1.00 94.62           H  
ATOM    557  CG2 VAL A  35      -7.935  -8.499  -2.462  1.00 94.62           C  
ATOM    558 HG21 VAL A  35      -7.681  -8.927  -3.432  1.00 94.62           H  
ATOM    559 HG22 VAL A  35      -8.820  -9.013  -2.088  1.00 94.62           H  
ATOM    560 HG23 VAL A  35      -7.095  -8.671  -1.788  1.00 94.62           H  
ATOM    561  N   ILE A  36      -7.906  -3.996  -0.847  1.00 96.52           N  
ATOM    562  H   ILE A  36      -7.059  -4.404  -0.476  1.00 96.52           H  
ATOM    563  CA  ILE A  36      -8.032  -2.529  -0.838  1.00 96.52           C  
ATOM    564  HA  ILE A  36      -9.035  -2.271  -1.177  1.00 96.52           H  
ATOM    565  C   ILE A  36      -7.074  -1.855  -1.823  1.00 96.52           C  
ATOM    566  CB  ILE A  36      -7.886  -1.949   0.584  1.00 96.52           C  
ATOM    567  HB  ILE A  36      -8.050  -0.874   0.508  1.00 96.52           H  
ATOM    568  O   ILE A  36      -7.295  -0.706  -2.204  1.00 96.52           O  
ATOM    569  CG1 ILE A  36      -6.481  -2.178   1.184  1.00 96.52           C  
ATOM    570 HG12 ILE A  36      -5.726  -1.848   0.470  1.00 96.52           H  
ATOM    571 HG13 ILE A  36      -6.332  -3.241   1.375  1.00 96.52           H  
ATOM    572  CG2 ILE A  36      -8.979  -2.527   1.499  1.00 96.52           C  
ATOM    573 HG21 ILE A  36      -9.031  -1.961   2.430  1.00 96.52           H  
ATOM    574 HG22 ILE A  36      -8.760  -3.572   1.719  1.00 96.52           H  
ATOM    575 HG23 ILE A  36      -9.951  -2.474   1.009  1.00 96.52           H  
ATOM    576  CD1 ILE A  36      -6.233  -1.408   2.486  1.00 96.52           C  
ATOM    577 HD11 ILE A  36      -6.355  -0.339   2.312  1.00 96.52           H  
ATOM    578 HD12 ILE A  36      -5.214  -1.596   2.825  1.00 96.52           H  
ATOM    579 HD13 ILE A  36      -6.924  -1.729   3.265  1.00 96.52           H  
ATOM    580  N   GLN A  37      -6.037  -2.573  -2.249  1.00 97.41           N  
ATOM    581  H   GLN A  37      -5.911  -3.508  -1.886  1.00 97.41           H  
ATOM    582  CA  GLN A  37      -5.103  -2.167  -3.287  1.00 97.41           C  
ATOM    583  HA  GLN A  37      -5.626  -1.512  -3.985  1.00 97.41           H  
ATOM    584  C   GLN A  37      -4.618  -3.407  -4.035  1.00 97.41           C  
ATOM    585  CB  GLN A  37      -3.947  -1.391  -2.645  1.00 97.41           C  
ATOM    586  HB2 GLN A  37      -4.381  -0.545  -2.113  1.00 97.41           H  
ATOM    587  HB3 GLN A  37      -3.453  -2.021  -1.905  1.00 97.41           H  
ATOM    588  O   GLN A  37      -4.379  -4.441  -3.412  1.00 97.41           O  
ATOM    589  CG  GLN A  37      -2.885  -0.865  -3.623  1.00 97.41           C  
ATOM    590  HG2 GLN A  37      -2.513   0.085  -3.242  1.00 97.41           H  
ATOM    591  HG3 GLN A  37      -3.320  -0.682  -4.606  1.00 97.41           H  
ATOM    592  CD  GLN A  37      -1.657  -1.752  -3.763  1.00 97.41           C  
ATOM    593  NE2 GLN A  37      -0.551  -1.165  -4.151  1.00 97.41           N  
ATOM    594 HE21 GLN A  37      -0.506  -0.159  -4.224  1.00 97.41           H  
ATOM    595 HE22 GLN A  37       0.280  -1.734  -4.229  1.00 97.41           H  
ATOM    596  OE1 GLN A  37      -1.648  -2.940  -3.496  1.00 97.41           O  
ATOM    597  N   SER A  38      -4.472  -3.295  -5.353  1.00 95.49           N  
ATOM    598  H   SER A  38      -4.716  -2.421  -5.796  1.00 95.49           H  
ATOM    599  CA  SER A  38      -3.873  -4.333  -6.192  1.00 95.49           C  
ATOM    600  HA  SER A  38      -3.250  -4.979  -5.573  1.00 95.49           H  
ATOM    601  C   SER A  38      -2.980  -3.695  -7.254  1.00 95.49           C  
ATOM    602  CB  SER A  38      -4.964  -5.202  -6.827  1.00 95.49           C  
ATOM    603  HB2 SER A  38      -5.631  -5.573  -6.049  1.00 95.49           H  
ATOM    604  HB3 SER A  38      -5.538  -4.608  -7.537  1.00 95.49           H  
ATOM    605  O   SER A  38      -3.358  -2.695  -7.871  1.00 95.49           O  
ATOM    606  OG  SER A  38      -4.379  -6.298  -7.496  1.00 95.49           O  
ATOM    607  HG  SER A  38      -4.614  -7.113  -7.045  1.00 95.49           H  
ATOM    608  N   ARG A  39      -1.779  -4.251  -7.423  1.00 95.74           N  
ATOM    609  H   ARG A  39      -1.545  -5.010  -6.800  1.00 95.74           H  
ATOM    610  CA  ARG A  39      -0.765  -3.883  -8.418  1.00 95.74           C  
ATOM    611  HA  ARG A  39      -1.224  -3.300  -9.216  1.00 95.74           H  
ATOM    612  C   ARG A  39      -0.209  -5.165  -9.031  1.00 95.74           C  
ATOM    613  CB  ARG A  39       0.350  -3.056  -7.767  1.00 95.74           C  
ATOM    614  HB2 ARG A  39       0.788  -3.650  -6.965  1.00 95.74           H  
ATOM    615  HB3 ARG A  39       1.126  -2.850  -8.504  1.00 95.74           H  
ATOM    616  O   ARG A  39       0.748  -5.745  -8.522  1.00 95.74           O  
ATOM    617  CG  ARG A  39      -0.089  -1.721  -7.185  1.00 95.74           C  
ATOM    618  HG2 ARG A  39       0.749  -1.294  -6.632  1.00 95.74           H  
ATOM    619  HG3 ARG A  39      -0.914  -1.905  -6.497  1.00 95.74           H  
ATOM    620  CD  ARG A  39      -0.573  -0.702  -8.211  1.00 95.74           C  
ATOM    621  HD2 ARG A  39      -0.823   0.199  -7.651  1.00 95.74           H  
ATOM    622  HD3 ARG A  39      -1.479  -1.080  -8.685  1.00 95.74           H  
ATOM    623  NE  ARG A  39       0.420  -0.369  -9.246  1.00 95.74           N  
ATOM    624  HE  ARG A  39       0.263  -0.795 -10.149  1.00 95.74           H  
ATOM    625  NH1 ARG A  39       1.600   1.174  -8.018  1.00 95.74           N  
ATOM    626 HH11 ARG A  39       2.387   1.805  -7.967  1.00 95.74           H  
ATOM    627 HH12 ARG A  39       0.985   1.010  -7.234  1.00 95.74           H  
ATOM    628  NH2 ARG A  39       2.289   0.690 -10.041  1.00 95.74           N  
ATOM    629 HH21 ARG A  39       2.245   0.128 -10.880  1.00 95.74           H  
ATOM    630 HH22 ARG A  39       3.101   1.235  -9.789  1.00 95.74           H  
ATOM    631  CZ  ARG A  39       1.416   0.488  -9.105  1.00 95.74           C  
ATOM    632  N   VAL A  40      -0.835  -5.623 -10.105  1.00 92.30           N  
ATOM    633  H   VAL A  40      -1.575  -5.041 -10.472  1.00 92.30           H  
ATOM    634  CA  VAL A  40      -0.541  -6.889 -10.795  1.00 92.30           C  
ATOM    635  HA  VAL A  40       0.420  -7.278 -10.458  1.00 92.30           H  
ATOM    636  C   VAL A  40      -0.438  -6.680 -12.308  1.00 92.30           C  
ATOM    637  CB  VAL A  40      -1.633  -7.935 -10.474  1.00 92.30           C  
ATOM    638  HB  VAL A  40      -2.591  -7.569 -10.842  1.00 92.30           H  
ATOM    639  O   VAL A  40       0.445  -7.242 -12.950  1.00 92.30           O  
ATOM    640  CG1 VAL A  40      -1.337  -9.281 -11.147  1.00 92.30           C  
ATOM    641 HG11 VAL A  40      -2.095 -10.010 -10.858  1.00 92.30           H  
ATOM    642 HG12 VAL A  40      -1.371  -9.177 -12.231  1.00 92.30           H  
ATOM    643 HG13 VAL A  40      -0.353  -9.643 -10.847  1.00 92.30           H  
ATOM    644  CG2 VAL A  40      -1.769  -8.198  -8.966  1.00 92.30           C  
ATOM    645 HG21 VAL A  40      -0.835  -8.583  -8.556  1.00 92.30           H  
ATOM    646 HG22 VAL A  40      -2.563  -8.924  -8.789  1.00 92.30           H  
ATOM    647 HG23 VAL A  40      -2.043  -7.283  -8.441  1.00 92.30           H  
ATOM    648  N   HIS A  41      -1.310  -5.851 -12.877  1.00 88.77           N  
ATOM    649  H   HIS A  41      -1.923  -5.316 -12.277  1.00 88.77           H  
ATOM    650  CA  HIS A  41      -1.434  -5.609 -14.313  1.00 88.77           C  
ATOM    651  HA  HIS A  41      -1.149  -6.515 -14.848  1.00 88.77           H  
ATOM    652  C   HIS A  41      -0.518  -4.494 -14.824  1.00 88.77           C  
ATOM    653  CB  HIS A  41      -2.907  -5.316 -14.625  1.00 88.77           C  
ATOM    654  HB2 HIS A  41      -3.000  -5.026 -15.672  1.00 88.77           H  
ATOM    655  HB3 HIS A  41      -3.256  -4.482 -14.017  1.00 88.77           H  
ATOM    656  O   HIS A  41      -0.226  -4.457 -16.018  1.00 88.77           O  
ATOM    657  CG  HIS A  41      -3.783  -6.519 -14.390  1.00 88.77           C  
ATOM    658  CD2 HIS A  41      -4.574  -6.772 -13.301  1.00 88.77           C  
ATOM    659  HD2 HIS A  41      -4.700  -6.129 -12.442  1.00 88.77           H  
ATOM    660  ND1 HIS A  41      -3.876  -7.608 -15.222  1.00 88.77           N  
ATOM    661  HD1 HIS A  41      -3.439  -7.693 -16.128  1.00 88.77           H  
ATOM    662  CE1 HIS A  41      -4.714  -8.491 -14.656  1.00 88.77           C  
ATOM    663  HE1 HIS A  41      -5.004  -9.438 -15.088  1.00 88.77           H  
ATOM    664  NE2 HIS A  41      -5.158  -8.032 -13.479  1.00 88.77           N  
ATOM    665  N   LYS A  42      -0.027  -3.616 -13.935  1.00 89.37           N  
ATOM    666  H   LYS A  42      -0.388  -3.670 -12.993  1.00 89.37           H  
ATOM    667  CA  LYS A  42       0.877  -2.494 -14.255  1.00 89.37           C  
ATOM    668  HA  LYS A  42       1.039  -1.955 -13.322  1.00 89.37           H  
ATOM    669  C   LYS A  42       0.286  -1.456 -15.224  1.00 89.37           C  
ATOM    670  CB  LYS A  42       2.244  -3.000 -14.762  1.00 89.37           C  
ATOM    671  HB2 LYS A  42       2.142  -3.281 -15.810  1.00 89.37           H  
ATOM    672  HB3 LYS A  42       2.935  -2.158 -14.721  1.00 89.37           H  
ATOM    673  O   LYS A  42       1.023  -0.673 -15.817  1.00 89.37           O  
ATOM    674  CG  LYS A  42       2.871  -4.189 -14.014  1.00 89.37           C  
ATOM    675  HG2 LYS A  42       2.273  -5.088 -14.162  1.00 89.37           H  
ATOM    676  HG3 LYS A  42       2.929  -3.985 -12.945  1.00 89.37           H  
ATOM    677  CD  LYS A  42       4.277  -4.425 -14.579  1.00 89.37           C  
ATOM    678  HD2 LYS A  42       4.791  -3.468 -14.668  1.00 89.37           H  
ATOM    679  HD3 LYS A  42       4.187  -4.853 -15.578  1.00 89.37           H  
ATOM    680  CE  LYS A  42       5.135  -5.338 -13.703  1.00 89.37           C  
ATOM    681  HE2 LYS A  42       4.669  -6.320 -13.623  1.00 89.37           H  
ATOM    682  HE3 LYS A  42       5.185  -4.905 -12.704  1.00 89.37           H  
ATOM    683  NZ  LYS A  42       6.499  -5.433 -14.289  1.00 89.37           N  
ATOM    684  HZ1 LYS A  42       6.849  -4.528 -14.567  1.00 89.37           H  
ATOM    685  HZ2 LYS A  42       7.198  -5.772 -13.643  1.00 89.37           H  
ATOM    686  HZ3 LYS A  42       6.516  -5.967 -15.146  1.00 89.37           H  
ATOM    687  N   ASP A  43      -1.032  -1.440 -15.389  1.00 87.63           N  
ATOM    688  H   ASP A  43      -1.584  -2.091 -14.849  1.00 87.63           H  
ATOM    689  CA  ASP A  43      -1.749  -0.664 -16.409  1.00 87.63           C  
ATOM    690  HA  ASP A  43      -1.048  -0.372 -17.191  1.00 87.63           H  
ATOM    691  C   ASP A  43      -2.384   0.630 -15.876  1.00 87.63           C  
ATOM    692  CB  ASP A  43      -2.802  -1.574 -17.054  1.00 87.63           C  
ATOM    693  HB2 ASP A  43      -2.299  -2.441 -17.482  1.00 87.63           H  
ATOM    694  HB3 ASP A  43      -3.276  -1.032 -17.873  1.00 87.63           H  
ATOM    695  O   ASP A  43      -2.806   1.492 -16.648  1.00 87.63           O  
ATOM    696  CG  ASP A  43      -3.895  -2.066 -16.092  1.00 87.63           C  
ATOM    697  OD1 ASP A  43      -3.842  -1.760 -14.871  1.00 87.63           O  
ATOM    698  OD2 ASP A  43      -4.792  -2.775 -16.587  1.00 87.63           O  
ATOM    699  N   THR A  44      -2.432   0.797 -14.554  1.00 92.72           N  
ATOM    700  H   THR A  44      -2.114   0.027 -13.982  1.00 92.72           H  
ATOM    701  CA  THR A  44      -3.049   1.955 -13.906  1.00 92.72           C  
ATOM    702  HA  THR A  44      -3.554   2.554 -14.663  1.00 92.72           H  
ATOM    703  C   THR A  44      -1.985   2.816 -13.245  1.00 92.72           C  
ATOM    704  CB  THR A  44      -4.128   1.524 -12.908  1.00 92.72           C  
ATOM    705  HB  THR A  44      -3.666   0.991 -12.077  1.00 92.72           H  
ATOM    706  O   THR A  44      -1.218   2.357 -12.403  1.00 92.72           O  
ATOM    707  CG2 THR A  44      -4.899   2.705 -12.321  1.00 92.72           C  
ATOM    708 HG21 THR A  44      -5.687   2.316 -11.676  1.00 92.72           H  
ATOM    709 HG22 THR A  44      -4.236   3.327 -11.721  1.00 92.72           H  
ATOM    710 HG23 THR A  44      -5.350   3.290 -13.124  1.00 92.72           H  
ATOM    711  OG1 THR A  44      -5.076   0.717 -13.572  1.00 92.72           O  
ATOM    712  HG1 THR A  44      -4.631  -0.048 -13.943  1.00 92.72           H  
ATOM    713  N   SER A  45      -1.952   4.103 -13.596  1.00 94.35           N  
ATOM    714  H   SER A  45      -2.534   4.401 -14.366  1.00 94.35           H  
ATOM    715  CA  SER A  45      -1.070   5.069 -12.933  1.00 94.35           C  
ATOM    716  HA  SER A  45      -0.064   4.651 -12.903  1.00 94.35           H  
ATOM    717  C   SER A  45      -1.527   5.348 -11.499  1.00 94.35           C  
ATOM    718  CB  SER A  45      -1.008   6.379 -13.719  1.00 94.35           C  
ATOM    719  HB2 SER A  45      -2.009   6.803 -13.798  1.00 94.35           H  
ATOM    720  HB3 SER A  45      -0.619   6.188 -14.720  1.00 94.35           H  
ATOM    721  O   SER A  45      -2.695   5.680 -11.284  1.00 94.35           O  
ATOM    722  OG  SER A  45      -0.163   7.293 -13.046  1.00 94.35           O  
ATOM    723  HG  SER A  45      -0.293   8.167 -13.421  1.00 94.35           H  
ATOM    724  N   PHE A  46      -0.586   5.286 -10.553  1.00 97.25           N  
ATOM    725  H   PHE A  46       0.325   4.945 -10.824  1.00 97.25           H  
ATOM    726  CA  PHE A  46      -0.747   5.691  -9.148  1.00 97.25           C  
ATOM    727  HA  PHE A  46      -1.810   5.765  -8.919  1.00 97.25           H  
ATOM    728  C   PHE A  46      -0.172   7.096  -8.869  1.00 97.25           C  
ATOM    729  CB  PHE A  46      -0.167   4.599  -8.232  1.00 97.25           C  
ATOM    730  HB2 PHE A  46       0.754   4.212  -8.668  1.00 97.25           H  
ATOM    731  HB3 PHE A  46       0.096   5.044  -7.273  1.00 97.25           H  
ATOM    732  O   PHE A  46      -0.267   7.603  -7.754  1.00 97.25           O  
ATOM    733  CG  PHE A  46      -1.123   3.443  -7.980  1.00 97.25           C  
ATOM    734  CD1 PHE A  46      -1.623   3.194  -6.689  1.00 97.25           C  
ATOM    735  HD1 PHE A  46      -1.310   3.811  -5.860  1.00 97.25           H  
ATOM    736  CD2 PHE A  46      -1.558   2.639  -9.046  1.00 97.25           C  
ATOM    737  HD2 PHE A  46      -1.166   2.795 -10.040  1.00 97.25           H  
ATOM    738  CE1 PHE A  46      -2.542   2.153  -6.465  1.00 97.25           C  
ATOM    739  HE1 PHE A  46      -2.903   1.955  -5.467  1.00 97.25           H  
ATOM    740  CE2 PHE A  46      -2.526   1.645  -8.840  1.00 97.25           C  
ATOM    741  HE2 PHE A  46      -2.887   1.073  -9.681  1.00 97.25           H  
ATOM    742  CZ  PHE A  46      -3.009   1.387  -7.546  1.00 97.25           C  
ATOM    743  HZ  PHE A  46      -3.718   0.589  -7.385  1.00 97.25           H  
ATOM    744  N   ASN A  47       0.336   7.786  -9.898  1.00 97.47           N  
ATOM    745  H   ASN A  47       0.368   7.345 -10.806  1.00 97.47           H  
ATOM    746  CA  ASN A  47       0.635   9.217  -9.829  1.00 97.47           C  
ATOM    747  HA  ASN A  47       1.069   9.444  -8.855  1.00 97.47           H  
ATOM    748  C   ASN A  47      -0.671  10.016  -9.952  1.00 97.47           C  
ATOM    749  CB  ASN A  47       1.666   9.585 -10.908  1.00 97.47           C  
ATOM    750  HB2 ASN A  47       1.236   9.430 -11.898  1.00 97.47           H  
ATOM    751  HB3 ASN A  47       2.546   8.949 -10.808  1.00 97.47           H  
ATOM    752  O   ASN A  47      -1.062  10.426 -11.047  1.00 97.47           O  
ATOM    753  CG  ASN A  47       2.111  11.032 -10.790  1.00 97.47           C  
ATOM    754  ND2 ASN A  47       2.813  11.541 -11.774  1.00 97.47           N  
ATOM    755 HD21 ASN A  47       3.051  12.518 -11.674  1.00 97.47           H  
ATOM    756 HD22 ASN A  47       3.070  10.973 -12.568  1.00 97.47           H  
ATOM    757  OD1 ASN A  47       1.847  11.738  -9.834  1.00 97.47           O  
ATOM    758  N   ARG A  48      -1.395  10.132  -8.837  1.00 98.26           N  
ATOM    759  H   ARG A  48      -1.002   9.738  -7.994  1.00 98.26           H  
ATOM    760  CA  ARG A  48      -2.769  10.648  -8.768  1.00 98.26           C  
ATOM    761  HA  ARG A  48      -3.025  11.138  -9.707  1.00 98.26           H  
ATOM    762  C   ARG A  48      -2.919  11.685  -7.666  1.00 98.26           C  
ATOM    763  CB  ARG A  48      -3.746   9.492  -8.512  1.00 98.26           C  
ATOM    764  HB2 ARG A  48      -3.507   9.028  -7.555  1.00 98.26           H  
ATOM    765  HB3 ARG A  48      -4.754   9.900  -8.438  1.00 98.26           H  
ATOM    766  O   ARG A  48      -2.214  11.628  -6.665  1.00 98.26           O  
ATOM    767  CG  ARG A  48      -3.761   8.395  -9.575  1.00 98.26           C  
ATOM    768  HG2 ARG A  48      -2.766   7.966  -9.695  1.00 98.26           H  
ATOM    769  HG3 ARG A  48      -4.433   7.608  -9.234  1.00 98.26           H  
ATOM    770  CD  ARG A  48      -4.264   8.917 -10.917  1.00 98.26           C  
ATOM    771  HD2 ARG A  48      -5.197   9.452 -10.742  1.00 98.26           H  
ATOM    772  HD3 ARG A  48      -3.537   9.607 -11.344  1.00 98.26           H  
ATOM    773  NE  ARG A  48      -4.480   7.791 -11.834  1.00 98.26           N  
ATOM    774  HE  ARG A  48      -3.848   7.011 -11.716  1.00 98.26           H  
ATOM    775  NH1 ARG A  48      -6.414   8.548 -12.798  1.00 98.26           N  
ATOM    776 HH11 ARG A  48      -7.219   8.412 -13.392  1.00 98.26           H  
ATOM    777 HH12 ARG A  48      -6.389   9.343 -12.175  1.00 98.26           H  
ATOM    778  NH2 ARG A  48      -5.553   6.561 -13.395  1.00 98.26           N  
ATOM    779 HH21 ARG A  48      -4.905   5.813 -13.194  1.00 98.26           H  
ATOM    780 HH22 ARG A  48      -6.293   6.445 -14.072  1.00 98.26           H  
ATOM    781  CZ  ARG A  48      -5.480   7.645 -12.675  1.00 98.26           C  
ATOM    782  N   ASN A  49      -3.859  12.606  -7.848  1.00 98.62           N  
ATOM    783  H   ASN A  49      -4.484  12.500  -8.635  1.00 98.62           H  
ATOM    784  CA  ASN A  49      -4.111  13.687  -6.899  1.00 98.62           C  
ATOM    785  HA  ASN A  49      -3.145  14.060  -6.560  1.00 98.62           H  
ATOM    786  C   ASN A  49      -4.858  13.203  -5.634  1.00 98.62           C  
ATOM    787  CB  ASN A  49      -4.806  14.836  -7.660  1.00 98.62           C  
ATOM    788  HB2 ASN A  49      -4.862  15.723  -7.029  1.00 98.62           H  
ATOM    789  HB3 ASN A  49      -4.207  15.097  -8.533  1.00 98.62           H  
ATOM    790  O   ASN A  49      -5.287  12.048  -5.539  1.00 98.62           O  
ATOM    791  CG  ASN A  49      -6.223  14.520  -8.093  1.00 98.62           C  
ATOM    792  ND2 ASN A  49      -6.623  14.905  -9.278  1.00 98.62           N  
ATOM    793 HD21 ASN A  49      -5.993  15.375  -9.912  1.00 98.62           H  
ATOM    794 HD22 ASN A  49      -7.511  14.526  -9.574  1.00 98.62           H  
ATOM    795  OD1 ASN A  49      -7.003  13.934  -7.369  1.00 98.62           O  
ATOM    796  N   TRP A  50      -5.046  14.096  -4.662  1.00 98.74           N  
ATOM    797  H   TRP A  50      -4.596  14.995  -4.758  1.00 98.74           H  
ATOM    798  CA  TRP A  50      -5.740  13.809  -3.406  1.00 98.74           C  
ATOM    799  HA  TRP A  50      -5.196  13.044  -2.852  1.00 98.74           H  
ATOM    800  C   TRP A  50      -7.163  13.301  -3.622  1.00 98.74           C  
ATOM    801  CB  TRP A  50      -5.787  15.080  -2.556  1.00 98.74           C  
ATOM    802  HB2 TRP A  50      -6.316  15.863  -3.099  1.00 98.74           H  
ATOM    803  HB3 TRP A  50      -4.769  15.430  -2.388  1.00 98.74           H  
ATOM    804  O   TRP A  50      -7.586  12.343  -2.978  1.00 98.74           O  
ATOM    805  CG  TRP A  50      -6.442  14.876  -1.226  1.00 98.74           C  
ATOM    806  CD1 TRP A  50      -7.737  15.115  -0.915  1.00 98.74           C  
ATOM    807  HD1 TRP A  50      -8.480  15.490  -1.604  1.00 98.74           H  
ATOM    808  CD2 TRP A  50      -5.843  14.319  -0.026  1.00 98.74           C  
ATOM    809  CE2 TRP A  50      -6.812  14.335   1.021  1.00 98.74           C  
ATOM    810  CE3 TRP A  50      -4.555  13.847   0.285  1.00 98.74           C  
ATOM    811  HE3 TRP A  50      -3.804  13.813  -0.490  1.00 98.74           H  
ATOM    812  NE1 TRP A  50      -7.965  14.786   0.408  1.00 98.74           N  
ATOM    813  HE1 TRP A  50      -8.871  14.890   0.842  1.00 98.74           H  
ATOM    814  CH2 TRP A  50      -5.186  13.516   2.618  1.00 98.74           C  
ATOM    815  HH2 TRP A  50      -4.910  13.201   3.614  1.00 98.74           H  
ATOM    816  CZ2 TRP A  50      -6.485  13.974   2.338  1.00 98.74           C  
ATOM    817  HZ2 TRP A  50      -7.226  14.014   3.123  1.00 98.74           H  
ATOM    818  CZ3 TRP A  50      -4.236  13.440   1.588  1.00 98.74           C  
ATOM    819  HZ3 TRP A  50      -3.242  13.070   1.792  1.00 98.74           H  
ATOM    820  N   THR A  51      -7.897  13.935  -4.536  1.00 98.69           N  
ATOM    821  H   THR A  51      -7.427  14.612  -5.120  1.00 98.69           H  
ATOM    822  CA  THR A  51      -9.299  13.608  -4.821  1.00 98.69           C  
ATOM    823  HA  THR A  51      -9.863  13.635  -3.888  1.00 98.69           H  
ATOM    824  C   THR A  51      -9.433  12.199  -5.396  1.00 98.69           C  
ATOM    825  CB  THR A  51      -9.914  14.643  -5.773  1.00 98.69           C  
ATOM    826  HB  THR A  51      -9.375  14.649  -6.721  1.00 98.69           H  
ATOM    827  O   THR A  51     -10.323  11.454  -4.988  1.00 98.69           O  
ATOM    828  CG2 THR A  51     -11.392  14.385  -6.050  1.00 98.69           C  
ATOM    829 HG21 THR A  51     -11.807  15.221  -6.614  1.00 98.69           H  
ATOM    830 HG22 THR A  51     -11.500  13.479  -6.647  1.00 98.69           H  
ATOM    831 HG23 THR A  51     -11.933  14.277  -5.111  1.00 98.69           H  
ATOM    832  OG1 THR A  51      -9.831  15.925  -5.188  1.00 98.69           O  
ATOM    833  HG1 THR A  51      -8.995  16.311  -5.461  1.00 98.69           H  
ATOM    834  N   ASP A  52      -8.519  11.796  -6.275  1.00 98.47           N  
ATOM    835  H   ASP A  52      -7.836  12.465  -6.600  1.00 98.47           H  
ATOM    836  CA  ASP A  52      -8.469  10.449  -6.839  1.00 98.47           C  
ATOM    837  HA  ASP A  52      -9.431  10.207  -7.292  1.00 98.47           H  
ATOM    838  C   ASP A  52      -8.188   9.409  -5.747  1.00 98.47           C  
ATOM    839  CB  ASP A  52      -7.384  10.380  -7.923  1.00 98.47           C  
ATOM    840  HB2 ASP A  52      -7.185   9.331  -8.145  1.00 98.47           H  
ATOM    841  HB3 ASP A  52      -6.473  10.819  -7.517  1.00 98.47           H  
ATOM    842  O   ASP A  52      -8.884   8.403  -5.669  1.00 98.47           O  
ATOM    843  CG  ASP A  52      -7.715  11.076  -9.249  1.00 98.47           C  
ATOM    844  OD1 ASP A  52      -8.865  11.530  -9.432  1.00 98.47           O  
ATOM    845  OD2 ASP A  52      -6.798  11.108 -10.107  1.00 98.47           O  
ATOM    846  N   TYR A  53      -7.221   9.644  -4.852  1.00 98.58           N  
ATOM    847  H   TYR A  53      -6.665  10.480  -4.957  1.00 98.58           H  
ATOM    848  CA  TYR A  53      -6.937   8.724  -3.740  1.00 98.58           C  
ATOM    849  HA  TYR A  53      -6.845   7.714  -4.140  1.00 98.58           H  
ATOM    850  C   TYR A  53      -8.055   8.671  -2.695  1.00 98.58           C  
ATOM    851  CB  TYR A  53      -5.611   9.097  -3.074  1.00 98.58           C  
ATOM    852  HB2 TYR A  53      -5.466  10.177  -3.104  1.00 98.58           H  
ATOM    853  HB3 TYR A  53      -5.644   8.808  -2.023  1.00 98.58           H  
ATOM    854  O   TYR A  53      -8.363   7.593  -2.185  1.00 98.58           O  
ATOM    855  CG  TYR A  53      -4.433   8.389  -3.697  1.00 98.58           C  
ATOM    856  CD1 TYR A  53      -4.193   7.044  -3.361  1.00 98.58           C  
ATOM    857  HD1 TYR A  53      -4.845   6.538  -2.665  1.00 98.58           H  
ATOM    858  CD2 TYR A  53      -3.589   9.054  -4.604  1.00 98.58           C  
ATOM    859  HD2 TYR A  53      -3.779  10.082  -4.876  1.00 98.58           H  
ATOM    860  CE1 TYR A  53      -3.097   6.363  -3.912  1.00 98.58           C  
ATOM    861  HE1 TYR A  53      -2.918   5.332  -3.648  1.00 98.58           H  
ATOM    862  CE2 TYR A  53      -2.483   8.379  -5.151  1.00 98.58           C  
ATOM    863  HE2 TYR A  53      -1.813   8.885  -5.830  1.00 98.58           H  
ATOM    864  OH  TYR A  53      -1.130   6.400  -5.251  1.00 98.58           O  
ATOM    865  HH  TYR A  53      -1.031   5.541  -4.834  1.00 98.58           H  
ATOM    866  CZ  TYR A  53      -2.232   7.038  -4.794  1.00 98.58           C  
ATOM    867  N   LYS A  54      -8.689   9.810  -2.397  1.00 98.43           N  
ATOM    868  H   LYS A  54      -8.339  10.659  -2.818  1.00 98.43           H  
ATOM    869  CA  LYS A  54      -9.886   9.908  -1.550  1.00 98.43           C  
ATOM    870  HA  LYS A  54      -9.669   9.553  -0.543  1.00 98.43           H  
ATOM    871  C   LYS A  54     -10.999   9.028  -2.099  1.00 98.43           C  
ATOM    872  CB  LYS A  54     -10.308  11.385  -1.456  1.00 98.43           C  
ATOM    873  HB2 LYS A  54     -10.273  11.832  -2.450  1.00 98.43           H  
ATOM    874  HB3 LYS A  54      -9.589  11.910  -0.827  1.00 98.43           H  
ATOM    875  O   LYS A  54     -11.511   8.162  -1.388  1.00 98.43           O  
ATOM    876  CG  LYS A  54     -11.722  11.596  -0.894  1.00 98.43           C  
ATOM    877  HG2 LYS A  54     -11.809  11.125   0.085  1.00 98.43           H  
ATOM    878  HG3 LYS A  54     -12.456  11.145  -1.561  1.00 98.43           H  
ATOM    879  CD  LYS A  54     -12.029  13.093  -0.793  1.00 98.43           C  
ATOM    880  HD2 LYS A  54     -11.348  13.568  -0.086  1.00 98.43           H  
ATOM    881  HD3 LYS A  54     -11.873  13.544  -1.773  1.00 98.43           H  
ATOM    882  CE  LYS A  54     -13.481  13.356  -0.382  1.00 98.43           C  
ATOM    883  HE2 LYS A  54     -13.723  14.389  -0.632  1.00 98.43           H  
ATOM    884  HE3 LYS A  54     -14.133  12.693  -0.950  1.00 98.43           H  
ATOM    885  NZ  LYS A  54     -13.692  13.152   1.062  1.00 98.43           N  
ATOM    886  HZ1 LYS A  54     -14.635  13.379   1.343  1.00 98.43           H  
ATOM    887  HZ2 LYS A  54     -13.583  12.171   1.279  1.00 98.43           H  
ATOM    888  HZ3 LYS A  54     -13.046  13.693   1.619  1.00 98.43           H  
ATOM    889  N   ASN A  55     -11.315   9.220  -3.377  1.00 96.56           N  
ATOM    890  H   ASN A  55     -10.833   9.947  -3.884  1.00 96.56           H  
ATOM    891  CA  ASN A  55     -12.431   8.552  -4.021  1.00 96.56           C  
ATOM    892  HA  ASN A  55     -13.253   8.481  -3.309  1.00 96.56           H  
ATOM    893  C   ASN A  55     -12.102   7.127  -4.444  1.00 96.56           C  
ATOM    894  CB  ASN A  55     -12.900   9.394  -5.213  1.00 96.56           C  
ATOM    895  HB2 ASN A  55     -13.646   8.836  -5.780  1.00 96.56           H  
ATOM    896  HB3 ASN A  55     -12.055   9.593  -5.872  1.00 96.56           H  
ATOM    897  O   ASN A  55     -13.031   6.343  -4.523  1.00 96.56           O  
ATOM    898  CG  ASN A  55     -13.541  10.700  -4.786  1.00 96.56           C  
ATOM    899  ND2 ASN A  55     -13.507  11.698  -5.634  1.00 96.56           N  
ATOM    900 HD21 ASN A  55     -13.922  12.565  -5.324  1.00 96.56           H  
ATOM    901 HD22 ASN A  55     -12.962  11.615  -6.480  1.00 96.56           H  
ATOM    902  OD1 ASN A  55     -14.098  10.845  -3.712  1.00 96.56           O  
ATOM    903  N   GLY A  56     -10.839   6.770  -4.682  1.00 95.68           N  
ATOM    904  H   GLY A  56     -10.156   7.514  -4.673  1.00 95.68           H  
ATOM    905  CA  GLY A  56     -10.389   5.511  -5.282  1.00 95.68           C  
ATOM    906  HA2 GLY A  56     -11.006   4.680  -4.941  1.00 95.68           H  
ATOM    907  HA3 GLY A  56      -9.366   5.321  -4.956  1.00 95.68           H  
ATOM    908  C   GLY A  56     -10.395   5.538  -6.813  1.00 95.68           C  
ATOM    909  O   GLY A  56     -11.138   6.296  -7.432  1.00 95.68           O  
ATOM    910  N   PHE A  57      -9.586   4.679  -7.429  1.00 95.20           N  
ATOM    911  H   PHE A  57      -9.083   4.007  -6.868  1.00 95.20           H  
ATOM    912  CA  PHE A  57      -9.392   4.609  -8.881  1.00 95.20           C  
ATOM    913  HA  PHE A  57     -10.331   4.852  -9.379  1.00 95.20           H  
ATOM    914  C   PHE A  57      -8.989   3.196  -9.323  1.00 95.20           C  
ATOM    915  CB  PHE A  57      -8.335   5.643  -9.308  1.00 95.20           C  
ATOM    916  HB2 PHE A  57      -8.166   5.566 -10.382  1.00 95.20           H  
ATOM    917  HB3 PHE A  57      -8.738   6.639  -9.127  1.00 95.20           H  
ATOM    918  O   PHE A  57      -8.633   2.361  -8.494  1.00 95.20           O  
ATOM    919  CG  PHE A  57      -7.002   5.521  -8.592  1.00 95.20           C  
ATOM    920  CD1 PHE A  57      -6.733   6.339  -7.481  1.00 95.20           C  
ATOM    921  HD1 PHE A  57      -7.474   7.051  -7.148  1.00 95.20           H  
ATOM    922  CD2 PHE A  57      -6.035   4.595  -9.024  1.00 95.20           C  
ATOM    923  HD2 PHE A  57      -6.230   3.952  -9.870  1.00 95.20           H  
ATOM    924  CE1 PHE A  57      -5.506   6.240  -6.804  1.00 95.20           C  
ATOM    925  HE1 PHE A  57      -5.301   6.879  -5.958  1.00 95.20           H  
ATOM    926  CE2 PHE A  57      -4.807   4.498  -8.348  1.00 95.20           C  
ATOM    927  HE2 PHE A  57      -4.063   3.792  -8.686  1.00 95.20           H  
ATOM    928  CZ  PHE A  57      -4.541   5.318  -7.239  1.00 95.20           C  
ATOM    929  HZ  PHE A  57      -3.594   5.243  -6.725  1.00 95.20           H  
ATOM    930  N   GLY A  58      -9.022   2.944 -10.634  1.00 92.25           N  
ATOM    931  H   GLY A  58      -9.360   3.666 -11.253  1.00 92.25           H  
ATOM    932  CA  GLY A  58      -8.814   1.610 -11.207  1.00 92.25           C  
ATOM    933  HA2 GLY A  58      -8.499   1.694 -12.247  1.00 92.25           H  
ATOM    934  HA3 GLY A  58      -8.020   1.099 -10.662  1.00 92.25           H  
ATOM    935  C   GLY A  58     -10.076   0.747 -11.148  1.00 92.25           C  
ATOM    936  O   GLY A  58     -11.172   1.242 -10.873  1.00 92.25           O  
ATOM    937  N   THR A  59      -9.935  -0.546 -11.432  1.00 85.66           N  
ATOM    938  H   THR A  59      -9.013  -0.906 -11.630  1.00 85.66           H  
ATOM    939  CA  THR A  59     -11.040  -1.516 -11.437  1.00 85.66           C  
ATOM    940  HA  THR A  59     -11.856  -1.128 -10.827  1.00 85.66           H  
ATOM    941  C   THR A  59     -10.603  -2.846 -10.828  1.00 85.66           C  
ATOM    942  CB  THR A  59     -11.582  -1.764 -12.855  1.00 85.66           C  
ATOM    943  HB  THR A  59     -12.524  -2.304 -12.757  1.00 85.66           H  
ATOM    944  O   THR A  59      -9.419  -3.128 -10.723  1.00 85.66           O  
ATOM    945  CG2 THR A  59     -11.862  -0.500 -13.666  1.00 85.66           C  
ATOM    946 HG21 THR A  59     -12.324  -0.777 -14.614  1.00 85.66           H  
ATOM    947 HG22 THR A  59     -12.541   0.151 -13.115  1.00 85.66           H  
ATOM    948 HG23 THR A  59     -10.934   0.033 -13.873  1.00 85.66           H  
ATOM    949  OG1 THR A  59     -10.710  -2.582 -13.590  1.00 85.66           O  
ATOM    950  HG1 THR A  59      -9.832  -2.195 -13.573  1.00 85.66           H  
ATOM    951  N   THR A  60     -11.553  -3.717 -10.489  1.00 77.03           N  
ATOM    952  H   THR A  60     -12.521  -3.487 -10.662  1.00 77.03           H  
ATOM    953  CA  THR A  60     -11.246  -5.073  -9.985  1.00 77.03           C  
ATOM    954  HA  THR A  60     -10.494  -4.991  -9.200  1.00 77.03           H  
ATOM    955  C   THR A  60     -10.649  -6.012 -11.042  1.00 77.03           C  
ATOM    956  CB  THR A  60     -12.496  -5.729  -9.384  1.00 77.03           C  
ATOM    957  HB  THR A  60     -12.277  -6.764  -9.119  1.00 77.03           H  
ATOM    958  O   THR A  60     -10.276  -7.134 -10.713  1.00 77.03           O  
ATOM    959  CG2 THR A  60     -12.987  -5.001  -8.132  1.00 77.03           C  
ATOM    960 HG21 THR A  60     -13.841  -5.533  -7.712  1.00 77.03           H  
ATOM    961 HG22 THR A  60     -12.188  -4.987  -7.391  1.00 77.03           H  
ATOM    962 HG23 THR A  60     -13.270  -3.973  -8.361  1.00 77.03           H  
ATOM    963  OG1 THR A  60     -13.566  -5.692 -10.304  1.00 77.03           O  
ATOM    964  HG1 THR A  60     -14.204  -5.057  -9.971  1.00 77.03           H  
ATOM    965  N   CYS A  61     -10.570  -5.574 -12.301  1.00 75.97           N  
ATOM    966  H   CYS A  61     -10.881  -4.634 -12.502  1.00 75.97           H  
ATOM    967  CA  CYS A  61      -9.941  -6.299 -13.406  1.00 75.97           C  
ATOM    968  HA  CYS A  61      -9.781  -7.339 -13.123  1.00 75.97           H  
ATOM    969  C   CYS A  61      -8.557  -5.738 -13.773  1.00 75.97           C  
ATOM    970  CB  CYS A  61     -10.880  -6.250 -14.621  1.00 75.97           C  
ATOM    971  HB2 CYS A  61     -11.013  -5.216 -14.938  1.00 75.97           H  
ATOM    972  HB3 CYS A  61     -10.418  -6.800 -15.441  1.00 75.97           H  
ATOM    973  O   CYS A  61      -7.951  -6.218 -14.726  1.00 75.97           O  
ATOM    974  SG  CYS A  61     -12.496  -6.989 -14.233  1.00 75.97           S  
ATOM    975  HG  CYS A  61     -12.002  -8.062 -13.609  1.00 75.97           H  
ATOM    976  N   THR A  62      -8.105  -4.701 -13.068  1.00 82.64           N  
ATOM    977  H   THR A  62      -8.611  -4.415 -12.242  1.00 82.64           H  
ATOM    978  CA  THR A  62      -6.857  -3.973 -13.315  1.00 82.64           C  
ATOM    979  HA  THR A  62      -6.190  -4.567 -13.941  1.00 82.64           H  
ATOM    980  C   THR A  62      -6.154  -3.715 -11.984  1.00 82.64           C  
ATOM    981  CB  THR A  62      -7.120  -2.636 -14.042  1.00 82.64           C  
ATOM    982  HB  THR A  62      -6.164  -2.159 -14.256  1.00 82.64           H  
ATOM    983  O   THR A  62      -6.607  -4.144 -10.920  1.00 82.64           O  
ATOM    984  CG2 THR A  62      -7.846  -2.815 -15.375  1.00 82.64           C  
ATOM    985 HG21 THR A  62      -8.839  -3.242 -15.236  1.00 82.64           H  
ATOM    986 HG22 THR A  62      -7.924  -1.849 -15.873  1.00 82.64           H  
ATOM    987 HG23 THR A  62      -7.262  -3.483 -16.007  1.00 82.64           H  
ATOM    988  OG1 THR A  62      -7.870  -1.739 -13.236  1.00 82.64           O  
ATOM    989  HG1 THR A  62      -7.230  -1.372 -12.621  1.00 82.64           H  
ATOM    990  N   ASP A  63      -5.070  -2.947 -12.020  1.00 92.41           N  
ATOM    991  H   ASP A  63      -4.697  -2.658 -12.913  1.00 92.41           H  
ATOM    992  CA  ASP A  63      -4.553  -2.311 -10.813  1.00 92.41           C  
ATOM    993  HA  ASP A  63      -4.340  -3.082 -10.073  1.00 92.41           H  
ATOM    994  C   ASP A  63      -5.604  -1.338 -10.236  1.00 92.41           C  
ATOM    995  CB  ASP A  63      -3.258  -1.571 -11.164  1.00 92.41           C  
ATOM    996  HB2 ASP A  63      -3.433  -0.992 -12.070  1.00 92.41           H  
ATOM    997  HB3 ASP A  63      -3.009  -0.905 -10.338  1.00 92.41           H  
ATOM    998  O   ASP A  63      -6.290  -0.636 -10.991  1.00 92.41           O  
ATOM    999  CG  ASP A  63      -2.048  -2.451 -11.440  1.00 92.41           C  
ATOM   1000  OD1 ASP A  63      -2.183  -3.690 -11.472  1.00 92.41           O  
ATOM   1001  OD2 ASP A  63      -0.933  -1.891 -11.571  1.00 92.41           O  
ATOM   1002  N   TYR A  64      -5.756  -1.273  -8.909  1.00 93.34           N  
ATOM   1003  H   TYR A  64      -5.163  -1.844  -8.324  1.00 93.34           H  
ATOM   1004  CA  TYR A  64      -6.726  -0.362  -8.288  1.00 93.34           C  
ATOM   1005  HA  TYR A  64      -6.726   0.555  -8.878  1.00 93.34           H  
ATOM   1006  C   TYR A  64      -6.384   0.053  -6.857  1.00 93.34           C  
ATOM   1007  CB  TYR A  64      -8.148  -0.948  -8.361  1.00 93.34           C  
ATOM   1008  HB2 TYR A  64      -8.290  -1.394  -9.346  1.00 93.34           H  
ATOM   1009  HB3 TYR A  64      -8.867  -0.131  -8.292  1.00 93.34           H  
ATOM   1010  O   TYR A  64      -5.636  -0.615  -6.144  1.00 93.34           O  
ATOM   1011  CG  TYR A  64      -8.511  -1.965  -7.300  1.00 93.34           C  
ATOM   1012  CD1 TYR A  64      -8.265  -3.332  -7.524  1.00 93.34           C  
ATOM   1013  HD1 TYR A  64      -7.801  -3.653  -8.445  1.00 93.34           H  
ATOM   1014  CD2 TYR A  64      -9.128  -1.539  -6.107  1.00 93.34           C  
ATOM   1015  HD2 TYR A  64      -9.328  -0.489  -5.952  1.00 93.34           H  
ATOM   1016  CE1 TYR A  64      -8.653  -4.277  -6.558  1.00 93.34           C  
ATOM   1017  HE1 TYR A  64      -8.480  -5.330  -6.725  1.00 93.34           H  
ATOM   1018  CE2 TYR A  64      -9.493  -2.477  -5.125  1.00 93.34           C  
ATOM   1019  HE2 TYR A  64      -9.967  -2.158  -4.209  1.00 93.34           H  
ATOM   1020  OH  TYR A  64      -9.697  -4.763  -4.472  1.00 93.34           O  
ATOM   1021  HH  TYR A  64      -9.892  -4.398  -3.606  1.00 93.34           H  
ATOM   1022  CZ  TYR A  64      -9.270  -3.846  -5.367  1.00 93.34           C  
ATOM   1023  N   TRP A  65      -6.989   1.167  -6.443  1.00 96.85           N  
ATOM   1024  H   TRP A  65      -7.576   1.640  -7.115  1.00 96.85           H  
ATOM   1025  CA  TRP A  65      -7.025   1.675  -5.075  1.00 96.85           C  
ATOM   1026  HA  TRP A  65      -6.551   0.960  -4.403  1.00 96.85           H  
ATOM   1027  C   TRP A  65      -8.480   1.868  -4.651  1.00 96.85           C  
ATOM   1028  CB  TRP A  65      -6.273   3.006  -4.993  1.00 96.85           C  
ATOM   1029  HB2 TRP A  65      -5.262   2.863  -5.375  1.00 96.85           H  
ATOM   1030  HB3 TRP A  65      -6.764   3.742  -5.629  1.00 96.85           H  
ATOM   1031  O   TRP A  65      -9.239   2.570  -5.323  1.00 96.85           O  
ATOM   1032  CG  TRP A  65      -6.174   3.544  -3.600  1.00 96.85           C  
ATOM   1033  CD1 TRP A  65      -6.896   4.552  -3.060  1.00 96.85           C  
ATOM   1034  HD1 TRP A  65      -7.636   5.140  -3.584  1.00 96.85           H  
ATOM   1035  CD2 TRP A  65      -5.276   3.096  -2.548  1.00 96.85           C  
ATOM   1036  CE2 TRP A  65      -5.521   3.859  -1.374  1.00 96.85           C  
ATOM   1037  CE3 TRP A  65      -4.256   2.133  -2.489  1.00 96.85           C  
ATOM   1038  HE3 TRP A  65      -4.056   1.558  -3.380  1.00 96.85           H  
ATOM   1039  NE1 TRP A  65      -6.526   4.723  -1.738  1.00 96.85           N  
ATOM   1040  HE1 TRP A  65      -6.866   5.455  -1.131  1.00 96.85           H  
ATOM   1041  CH2 TRP A  65      -3.788   2.691  -0.164  1.00 96.85           C  
ATOM   1042  HH2 TRP A  65      -3.211   2.527   0.734  1.00 96.85           H  
ATOM   1043  CZ2 TRP A  65      -4.792   3.672  -0.192  1.00 96.85           C  
ATOM   1044  HZ2 TRP A  65      -4.995   4.281   0.676  1.00 96.85           H  
ATOM   1045  CZ3 TRP A  65      -3.518   1.926  -1.308  1.00 96.85           C  
ATOM   1046  HZ3 TRP A  65      -2.744   1.174  -1.274  1.00 96.85           H  
ATOM   1047  N   LEU A  66      -8.888   1.264  -3.534  1.00 95.22           N  
ATOM   1048  H   LEU A  66      -8.231   0.683  -3.034  1.00 95.22           H  
ATOM   1049  CA  LEU A  66     -10.294   1.243  -3.123  1.00 95.22           C  
ATOM   1050  HA  LEU A  66     -10.861   0.823  -3.954  1.00 95.22           H  
ATOM   1051  C   LEU A  66     -10.860   2.648  -2.851  1.00 95.22           C  
ATOM   1052  CB  LEU A  66     -10.429   0.314  -1.904  1.00 95.22           C  
ATOM   1053  HB2 LEU A  66      -9.838   0.721  -1.083  1.00 95.22           H  
ATOM   1054  HB3 LEU A  66     -10.020  -0.659  -2.174  1.00 95.22           H  
ATOM   1055  O   LEU A  66     -12.022   2.917  -3.172  1.00 95.22           O  
ATOM   1056  CG  LEU A  66     -11.875   0.110  -1.426  1.00 95.22           C  
ATOM   1057  HG  LEU A  66     -12.307   1.076  -1.164  1.00 95.22           H  
ATOM   1058  CD1 LEU A  66     -12.727  -0.561  -2.506  1.00 95.22           C  
ATOM   1059 HD11 LEU A  66     -13.743  -0.698  -2.135  1.00 95.22           H  
ATOM   1060 HD12 LEU A  66     -12.305  -1.528  -2.778  1.00 95.22           H  
ATOM   1061 HD13 LEU A  66     -12.793   0.070  -3.392  1.00 95.22           H  
ATOM   1062  CD2 LEU A  66     -11.913  -0.773  -0.181  1.00 95.22           C  
ATOM   1063 HD21 LEU A  66     -11.287  -0.339   0.599  1.00 95.22           H  
ATOM   1064 HD22 LEU A  66     -11.557  -1.773  -0.428  1.00 95.22           H  
ATOM   1065 HD23 LEU A  66     -12.936  -0.839   0.189  1.00 95.22           H  
ATOM   1066  N   GLY A  67     -10.021   3.542  -2.327  1.00 96.88           N  
ATOM   1067  H   GLY A  67      -9.077   3.232  -2.141  1.00 96.88           H  
ATOM   1068  CA  GLY A  67     -10.374   4.902  -1.929  1.00 96.88           C  
ATOM   1069  HA2 GLY A  67      -9.711   5.599  -2.443  1.00 96.88           H  
ATOM   1070  HA3 GLY A  67     -11.399   5.141  -2.212  1.00 96.88           H  
ATOM   1071  C   GLY A  67     -10.240   5.099  -0.425  1.00 96.88           C  
ATOM   1072  O   GLY A  67     -10.728   4.284   0.360  1.00 96.88           O  
ATOM   1073  N   ASN A  68      -9.576   6.177  -0.017  1.00 98.48           N  
ATOM   1074  H   ASN A  68      -9.217   6.810  -0.718  1.00 98.48           H  
ATOM   1075  CA  ASN A  68      -9.254   6.428   1.386  1.00 98.48           C  
ATOM   1076  HA  ASN A  68      -8.738   5.554   1.785  1.00 98.48           H  
ATOM   1077  C   ASN A  68     -10.504   6.630   2.250  1.00 98.48           C  
ATOM   1078  CB  ASN A  68      -8.312   7.635   1.503  1.00 98.48           C  
ATOM   1079  HB2 ASN A  68      -8.774   8.518   1.062  1.00 98.48           H  
ATOM   1080  HB3 ASN A  68      -8.153   7.826   2.564  1.00 98.48           H  
ATOM   1081  O   ASN A  68     -10.512   6.171   3.390  1.00 98.48           O  
ATOM   1082  CG  ASN A  68      -6.940   7.423   0.905  1.00 98.48           C  
ATOM   1083  ND2 ASN A  68      -6.157   8.466   0.775  1.00 98.48           N  
ATOM   1084 HD21 ASN A  68      -6.466   9.372   1.099  1.00 98.48           H  
ATOM   1085 HD22 ASN A  68      -5.211   8.289   0.472  1.00 98.48           H  
ATOM   1086  OD1 ASN A  68      -6.546   6.323   0.568  1.00 98.48           O  
ATOM   1087  N   ASP A  69     -11.566   7.242   1.714  1.00 97.58           N  
ATOM   1088  H   ASP A  69     -11.510   7.598   0.770  1.00 97.58           H  
ATOM   1089  CA  ASP A  69     -12.832   7.387   2.448  1.00 97.58           C  
ATOM   1090  HA  ASP A  69     -12.640   7.869   3.407  1.00 97.58           H  
ATOM   1091  C   ASP A  69     -13.445   6.020   2.763  1.00 97.58           C  
ATOM   1092  CB  ASP A  69     -13.830   8.249   1.654  1.00 97.58           C  
ATOM   1093  HB2 ASP A  69     -13.800   7.966   0.602  1.00 97.58           H  
ATOM   1094  HB3 ASP A  69     -14.834   8.043   2.025  1.00 97.58           H  
ATOM   1095  O   ASP A  69     -13.793   5.743   3.908  1.00 97.58           O  
ATOM   1096  CG  ASP A  69     -13.595   9.757   1.791  1.00 97.58           C  
ATOM   1097  OD1 ASP A  69     -12.718  10.191   2.574  1.00 97.58           O  
ATOM   1098  OD2 ASP A  69     -14.282  10.538   1.099  1.00 97.58           O  
ATOM   1099  N   LEU A  70     -13.489   5.117   1.780  1.00 95.07           N  
ATOM   1100  H   LEU A  70     -13.132   5.378   0.872  1.00 95.07           H  
ATOM   1101  CA  LEU A  70     -14.065   3.788   1.972  1.00 95.07           C  
ATOM   1102  HA  LEU A  70     -15.019   3.921   2.481  1.00 95.07           H  
ATOM   1103  C   LEU A  70     -13.188   2.908   2.879  1.00 95.07           C  
ATOM   1104  CB  LEU A  70     -14.332   3.174   0.588  1.00 95.07           C  
ATOM   1105  HB2 LEU A  70     -14.935   3.880   0.018  1.00 95.07           H  
ATOM   1106  HB3 LEU A  70     -13.382   3.047   0.069  1.00 95.07           H  
ATOM   1107  O   LEU A  70     -13.711   2.175   3.717  1.00 95.07           O  
ATOM   1108  CG  LEU A  70     -15.068   1.823   0.612  1.00 95.07           C  
ATOM   1109  HG  LEU A  70     -14.405   1.067   1.035  1.00 95.07           H  
ATOM   1110  CD1 LEU A  70     -16.380   1.848   1.402  1.00 95.07           C  
ATOM   1111 HD11 LEU A  70     -16.179   2.010   2.461  1.00 95.07           H  
ATOM   1112 HD12 LEU A  70     -17.023   2.652   1.045  1.00 95.07           H  
ATOM   1113 HD13 LEU A  70     -16.896   0.894   1.297  1.00 95.07           H  
ATOM   1114  CD2 LEU A  70     -15.415   1.418  -0.821  1.00 95.07           C  
ATOM   1115 HD21 LEU A  70     -14.535   1.491  -1.459  1.00 95.07           H  
ATOM   1116 HD22 LEU A  70     -15.792   0.395  -0.831  1.00 95.07           H  
ATOM   1117 HD23 LEU A  70     -16.188   2.079  -1.214  1.00 95.07           H  
ATOM   1118  N   ILE A  71     -11.857   3.007   2.773  1.00 97.36           N  
ATOM   1119  H   ILE A  71     -11.481   3.618   2.062  1.00 97.36           H  
ATOM   1120  CA  ILE A  71     -10.932   2.317   3.689  1.00 97.36           C  
ATOM   1121  HA  ILE A  71     -11.182   1.256   3.696  1.00 97.36           H  
ATOM   1122  C   ILE A  71     -11.121   2.831   5.126  1.00 97.36           C  
ATOM   1123  CB  ILE A  71      -9.465   2.463   3.217  1.00 97.36           C  
ATOM   1124  HB  ILE A  71      -9.240   3.525   3.117  1.00 97.36           H  
ATOM   1125  O   ILE A  71     -11.180   2.026   6.060  1.00 97.36           O  
ATOM   1126  CG1 ILE A  71      -9.236   1.767   1.854  1.00 97.36           C  
ATOM   1127 HG12 ILE A  71      -9.214   0.687   1.999  1.00 97.36           H  
ATOM   1128 HG13 ILE A  71     -10.065   1.982   1.180  1.00 97.36           H  
ATOM   1129  CG2 ILE A  71      -8.500   1.849   4.253  1.00 97.36           C  
ATOM   1130 HG21 ILE A  71      -7.468   1.939   3.913  1.00 97.36           H  
ATOM   1131 HG22 ILE A  71      -8.575   2.371   5.207  1.00 97.36           H  
ATOM   1132 HG23 ILE A  71      -8.734   0.796   4.405  1.00 97.36           H  
ATOM   1133  CD1 ILE A  71      -7.944   2.207   1.149  1.00 97.36           C  
ATOM   1134 HD11 ILE A  71      -7.886   1.733   0.169  1.00 97.36           H  
ATOM   1135 HD12 ILE A  71      -7.064   1.917   1.724  1.00 97.36           H  
ATOM   1136 HD13 ILE A  71      -7.945   3.289   1.013  1.00 97.36           H  
ATOM   1137  N   HIS A  72     -11.253   4.148   5.316  1.00 97.88           N  
ATOM   1138  H   HIS A  72     -11.190   4.769   4.522  1.00 97.88           H  
ATOM   1139  CA  HIS A  72     -11.569   4.740   6.615  1.00 97.88           C  
ATOM   1140  HA  HIS A  72     -10.793   4.466   7.330  1.00 97.88           H  
ATOM   1141  C   HIS A  72     -12.898   4.207   7.160  1.00 97.88           C  
ATOM   1142  CB  HIS A  72     -11.602   6.272   6.511  1.00 97.88           C  
ATOM   1143  HB2 HIS A  72     -12.186   6.575   5.643  1.00 97.88           H  
ATOM   1144  HB3 HIS A  72     -10.586   6.643   6.376  1.00 97.88           H  
ATOM   1145  O   HIS A  72     -12.927   3.674   8.268  1.00 97.88           O  
ATOM   1146  CG  HIS A  72     -12.211   6.903   7.737  1.00 97.88           C  
ATOM   1147  CD2 HIS A  72     -13.387   7.600   7.810  1.00 97.88           C  
ATOM   1148  HD2 HIS A  72     -14.028   7.846   6.976  1.00 97.88           H  
ATOM   1149  ND1 HIS A  72     -11.772   6.721   9.023  1.00 97.88           N  
ATOM   1150  HD1 HIS A  72     -10.961   6.177   9.280  1.00 97.88           H  
ATOM   1151  CE1 HIS A  72     -12.645   7.302   9.856  1.00 97.88           C  
ATOM   1152  HE1 HIS A  72     -12.572   7.295  10.933  1.00 97.88           H  
ATOM   1153  NE2 HIS A  72     -13.645   7.867   9.163  1.00 97.88           N  
ATOM   1154  N   GLU A  73     -13.978   4.294   6.380  1.00 96.09           N  
ATOM   1155  H   GLU A  73     -13.894   4.756   5.486  1.00 96.09           H  
ATOM   1156  CA  GLU A  73     -15.305   3.835   6.791  1.00 96.09           C  
ATOM   1157  HA  GLU A  73     -15.639   4.416   7.651  1.00 96.09           H  
ATOM   1158  C   GLU A  73     -15.287   2.366   7.215  1.00 96.09           C  
ATOM   1159  CB  GLU A  73     -16.312   4.015   5.649  1.00 96.09           C  
ATOM   1160  HB2 GLU A  73     -17.195   3.420   5.881  1.00 96.09           H  
ATOM   1161  HB3 GLU A  73     -15.881   3.639   4.722  1.00 96.09           H  
ATOM   1162  O   GLU A  73     -15.783   2.033   8.287  1.00 96.09           O  
ATOM   1163  CG  GLU A  73     -16.756   5.473   5.466  1.00 96.09           C  
ATOM   1164  HG2 GLU A  73     -15.885   6.107   5.301  1.00 96.09           H  
ATOM   1165  HG3 GLU A  73     -17.230   5.803   6.390  1.00 96.09           H  
ATOM   1166  CD  GLU A  73     -17.753   5.640   4.307  1.00 96.09           C  
ATOM   1167  OE1 GLU A  73     -18.017   6.807   3.943  1.00 96.09           O  
ATOM   1168  OE2 GLU A  73     -18.312   4.617   3.839  1.00 96.09           O  
ATOM   1169  N   ILE A  74     -14.664   1.487   6.424  1.00 94.54           N  
ATOM   1170  H   ILE A  74     -14.279   1.827   5.554  1.00 94.54           H  
ATOM   1171  CA  ILE A  74     -14.572   0.056   6.732  1.00 94.54           C  
ATOM   1172  HA  ILE A  74     -15.577  -0.329   6.903  1.00 94.54           H  
ATOM   1173  C   ILE A  74     -13.776  -0.172   8.013  1.00 94.54           C  
ATOM   1174  CB  ILE A  74     -13.947  -0.707   5.547  1.00 94.54           C  
ATOM   1175  HB  ILE A  74     -13.038  -0.189   5.241  1.00 94.54           H  
ATOM   1176  O   ILE A  74     -14.252  -0.845   8.933  1.00 94.54           O  
ATOM   1177  CG1 ILE A  74     -14.934  -0.725   4.362  1.00 94.54           C  
ATOM   1178 HG12 ILE A  74     -15.394   0.256   4.242  1.00 94.54           H  
ATOM   1179 HG13 ILE A  74     -15.733  -1.442   4.553  1.00 94.54           H  
ATOM   1180  CG2 ILE A  74     -13.567  -2.142   5.957  1.00 94.54           C  
ATOM   1181 HG21 ILE A  74     -13.367  -2.765   5.085  1.00 94.54           H  
ATOM   1182 HG22 ILE A  74     -12.669  -2.130   6.574  1.00 94.54           H  
ATOM   1183 HG23 ILE A  74     -14.379  -2.578   6.539  1.00 94.54           H  
ATOM   1184  CD1 ILE A  74     -14.241  -1.069   3.043  1.00 94.54           C  
ATOM   1185 HD11 ILE A  74     -13.922  -2.111   3.033  1.00 94.54           H  
ATOM   1186 HD12 ILE A  74     -13.376  -0.424   2.892  1.00 94.54           H  
ATOM   1187 HD13 ILE A  74     -14.946  -0.897   2.229  1.00 94.54           H  
ATOM   1188  N   THR A  75     -12.566   0.386   8.082  1.00 96.93           N  
ATOM   1189  H   THR A  75     -12.257   0.978   7.324  1.00 96.93           H  
ATOM   1190  CA  THR A  75     -11.678   0.146   9.219  1.00 96.93           C  
ATOM   1191  HA  THR A  75     -11.680  -0.926   9.416  1.00 96.93           H  
ATOM   1192  C   THR A  75     -12.193   0.806  10.491  1.00 96.93           C  
ATOM   1193  CB  THR A  75     -10.218   0.532   8.950  1.00 96.93           C  
ATOM   1194  HB  THR A  75      -9.647   0.332   9.857  1.00 96.93           H  
ATOM   1195  O   THR A  75     -11.892   0.309  11.567  1.00 96.93           O  
ATOM   1196  CG2 THR A  75      -9.593  -0.289   7.824  1.00 96.93           C  
ATOM   1197 HG21 THR A  75      -8.575   0.060   7.653  1.00 96.93           H  
ATOM   1198 HG22 THR A  75      -9.561  -1.339   8.116  1.00 96.93           H  
ATOM   1199 HG23 THR A  75     -10.165  -0.193   6.901  1.00 96.93           H  
ATOM   1200  OG1 THR A  75     -10.077   1.897   8.643  1.00 96.93           O  
ATOM   1201  HG1 THR A  75     -10.471   2.036   7.779  1.00 96.93           H  
ATOM   1202  N   ALA A  76     -13.038   1.840  10.428  1.00 96.19           N  
ATOM   1203  H   ALA A  76     -13.214   2.268   9.530  1.00 96.19           H  
ATOM   1204  CA  ALA A  76     -13.671   2.440  11.602  1.00 96.19           C  
ATOM   1205  HA  ALA A  76     -12.890   2.710  12.313  1.00 96.19           H  
ATOM   1206  C   ALA A  76     -14.640   1.481  12.319  1.00 96.19           C  
ATOM   1207  CB  ALA A  76     -14.377   3.733  11.181  1.00 96.19           C  
ATOM   1208  HB1 ALA A  76     -15.149   3.517  10.443  1.00 96.19           H  
ATOM   1209  HB2 ALA A  76     -13.658   4.427  10.747  1.00 96.19           H  
ATOM   1210  HB3 ALA A  76     -14.838   4.202  12.050  1.00 96.19           H  
ATOM   1211  O   ALA A  76     -14.726   1.522  13.545  1.00 96.19           O  
ATOM   1212  N   LEU A  77     -15.306   0.577  11.589  1.00 93.53           N  
ATOM   1213  H   LEU A  77     -15.159   0.588  10.590  1.00 93.53           H  
ATOM   1214  CA  LEU A  77     -16.393  -0.257  12.120  1.00 93.53           C  
ATOM   1215  HA  LEU A  77     -17.104   0.386  12.640  1.00 93.53           H  
ATOM   1216  C   LEU A  77     -15.946  -1.316  13.132  1.00 93.53           C  
ATOM   1217  CB  LEU A  77     -17.103  -0.966  10.953  1.00 93.53           C  
ATOM   1218  HB2 LEU A  77     -16.362  -1.542  10.399  1.00 93.53           H  
ATOM   1219  HB3 LEU A  77     -17.833  -1.666  11.360  1.00 93.53           H  
ATOM   1220  O   LEU A  77     -16.711  -1.670  14.021  1.00 93.53           O  
ATOM   1221  CG  LEU A  77     -17.832  -0.027   9.981  1.00 93.53           C  
ATOM   1222  HG  LEU A  77     -17.149   0.764   9.674  1.00 93.53           H  
ATOM   1223  CD1 LEU A  77     -18.247  -0.820   8.740  1.00 93.53           C  
ATOM   1224 HD11 LEU A  77     -18.848  -0.190   8.084  1.00 93.53           H  
ATOM   1225 HD12 LEU A  77     -18.803  -1.714   9.023  1.00 93.53           H  
ATOM   1226 HD13 LEU A  77     -17.349  -1.116   8.198  1.00 93.53           H  
ATOM   1227  CD2 LEU A  77     -19.045   0.644  10.623  1.00 93.53           C  
ATOM   1228 HD21 LEU A  77     -19.713  -0.097  11.063  1.00 93.53           H  
ATOM   1229 HD22 LEU A  77     -19.581   1.221   9.869  1.00 93.53           H  
ATOM   1230 HD23 LEU A  77     -18.713   1.335  11.398  1.00 93.53           H  
ATOM   1231  N   ASN A  78     -14.755  -1.889  12.959  1.00 94.61           N  
ATOM   1232  H   ASN A  78     -14.152  -1.512  12.242  1.00 94.61           H  
ATOM   1233  CA  ASN A  78     -14.250  -3.006  13.767  1.00 94.61           C  
ATOM   1234  HA  ASN A  78     -14.615  -2.914  14.790  1.00 94.61           H  
ATOM   1235  C   ASN A  78     -12.715  -2.974  13.826  1.00 94.61           C  
ATOM   1236  CB  ASN A  78     -14.765  -4.339  13.179  1.00 94.61           C  
ATOM   1237  HB2 ASN A  78     -14.208  -5.173  13.607  1.00 94.61           H  
ATOM   1238  HB3 ASN A  78     -14.607  -4.361  12.101  1.00 94.61           H  
ATOM   1239  O   ASN A  78     -12.084  -2.085  13.258  1.00 94.61           O  
ATOM   1240  CG  ASN A  78     -16.225  -4.597  13.498  1.00 94.61           C  
ATOM   1241  ND2 ASN A  78     -17.132  -4.352  12.581  1.00 94.61           N  
ATOM   1242 HD21 ASN A  78     -16.846  -3.836  11.761  1.00 94.61           H  
ATOM   1243 HD22 ASN A  78     -18.064  -4.234  12.951  1.00 94.61           H  
ATOM   1244  OD1 ASN A  78     -16.579  -5.094  14.547  1.00 94.61           O  
ATOM   1245  N   GLN A  79     -12.099  -3.930  14.518  1.00 96.28           N  
ATOM   1246  H   GLN A  79     -12.650  -4.647  14.968  1.00 96.28           H  
ATOM   1247  CA  GLN A  79     -10.662  -4.178  14.399  1.00 96.28           C  
ATOM   1248  HA  GLN A  79     -10.132  -3.230  14.311  1.00 96.28           H  
ATOM   1249  C   GLN A  79     -10.385  -4.987  13.130  1.00 96.28           C  
ATOM   1250  CB  GLN A  79     -10.148  -4.888  15.656  1.00 96.28           C  
ATOM   1251  HB2 GLN A  79     -10.773  -5.758  15.860  1.00 96.28           H  
ATOM   1252  HB3 GLN A  79      -9.127  -5.229  15.483  1.00 96.28           H  
ATOM   1253  O   GLN A  79     -11.039  -6.000  12.877  1.00 96.28           O  
ATOM   1254  CG  GLN A  79     -10.149  -3.938  16.865  1.00 96.28           C  
ATOM   1255  HG2 GLN A  79     -11.147  -3.527  17.019  1.00 96.28           H  
ATOM   1256  HG3 GLN A  79      -9.463  -3.116  16.666  1.00 96.28           H  
ATOM   1257  CD  GLN A  79      -9.727  -4.626  18.157  1.00 96.28           C  
ATOM   1258  NE2 GLN A  79      -9.259  -3.890  19.141  1.00 96.28           N  
ATOM   1259 HE21 GLN A  79      -9.089  -2.901  19.031  1.00 96.28           H  
ATOM   1260 HE22 GLN A  79      -8.990  -4.415  19.961  1.00 96.28           H  
ATOM   1261  OE1 GLN A  79      -9.842  -5.822  18.332  1.00 96.28           O  
ATOM   1262  N   PHE A  80      -9.433  -4.521  12.325  1.00 98.04           N  
ATOM   1263  H   PHE A  80      -8.911  -3.699  12.592  1.00 98.04           H  
ATOM   1264  CA  PHE A  80      -8.997  -5.197  11.109  1.00 98.04           C  
ATOM   1265  HA  PHE A  80      -9.548  -6.130  10.996  1.00 98.04           H  
ATOM   1266  C   PHE A  80      -7.526  -5.559  11.221  1.00 98.04           C  
ATOM   1267  CB  PHE A  80      -9.272  -4.335   9.867  1.00 98.04           C  
ATOM   1268  HB2 PHE A  80      -8.942  -3.312  10.049  1.00 98.04           H  
ATOM   1269  HB3 PHE A  80      -8.682  -4.723   9.037  1.00 98.04           H  
ATOM   1270  O   PHE A  80      -6.735  -4.822  11.805  1.00 98.04           O  
ATOM   1271  CG  PHE A  80     -10.731  -4.337   9.460  1.00 98.04           C  
ATOM   1272  CD1 PHE A  80     -11.177  -5.175   8.420  1.00 98.04           C  
ATOM   1273  HD1 PHE A  80     -10.466  -5.777   7.873  1.00 98.04           H  
ATOM   1274  CD2 PHE A  80     -11.651  -3.531  10.150  1.00 98.04           C  
ATOM   1275  HD2 PHE A  80     -11.307  -2.867  10.928  1.00 98.04           H  
ATOM   1276  CE1 PHE A  80     -12.545  -5.241   8.103  1.00 98.04           C  
ATOM   1277  HE1 PHE A  80     -12.884  -5.888   7.307  1.00 98.04           H  
ATOM   1278  CE2 PHE A  80     -13.016  -3.592   9.831  1.00 98.04           C  
ATOM   1279  HE2 PHE A  80     -13.718  -2.958  10.353  1.00 98.04           H  
ATOM   1280  CZ  PHE A  80     -13.464  -4.462   8.827  1.00 98.04           C  
ATOM   1281  HZ  PHE A  80     -14.522  -4.518   8.614  1.00 98.04           H  
ATOM   1282  N   GLU A  81      -7.157  -6.682  10.632  1.00 98.18           N  
ATOM   1283  H   GLU A  81      -7.863  -7.245  10.181  1.00 98.18           H  
ATOM   1284  CA  GLU A  81      -5.777  -6.959  10.268  1.00 98.18           C  
ATOM   1285  HA  GLU A  81      -5.116  -6.345  10.880  1.00 98.18           H  
ATOM   1286  C   GLU A  81      -5.550  -6.556   8.811  1.00 98.18           C  
ATOM   1287  CB  GLU A  81      -5.408  -8.417  10.554  1.00 98.18           C  
ATOM   1288  HB2 GLU A  81      -4.367  -8.565  10.267  1.00 98.18           H  
ATOM   1289  HB3 GLU A  81      -5.497  -8.599  11.625  1.00 98.18           H  
ATOM   1290  O   GLU A  81      -6.458  -6.640   7.980  1.00 98.18           O  
ATOM   1291  CG  GLU A  81      -6.296  -9.410   9.799  1.00 98.18           C  
ATOM   1292  HG2 GLU A  81      -7.330  -9.265  10.110  1.00 98.18           H  
ATOM   1293  HG3 GLU A  81      -6.230  -9.216   8.728  1.00 98.18           H  
ATOM   1294  CD  GLU A  81      -5.918 -10.863  10.072  1.00 98.18           C  
ATOM   1295  OE1 GLU A  81      -6.845 -11.701  10.033  1.00 98.18           O  
ATOM   1296  OE2 GLU A  81      -4.727 -11.154  10.301  1.00 98.18           O  
ATOM   1297  N   LEU A  82      -4.337  -6.101   8.524  1.00 98.72           N  
ATOM   1298  H   LEU A  82      -3.660  -6.089   9.273  1.00 98.72           H  
ATOM   1299  CA  LEU A  82      -3.833  -5.805   7.191  1.00 98.72           C  
ATOM   1300  HA  LEU A  82      -4.658  -5.774   6.480  1.00 98.72           H  
ATOM   1301  C   LEU A  82      -2.874  -6.912   6.776  1.00 98.72           C  
ATOM   1302  CB  LEU A  82      -3.146  -4.431   7.231  1.00 98.72           C  
ATOM   1303  HB2 LEU A  82      -3.911  -3.685   7.445  1.00 98.72           H  
ATOM   1304  HB3 LEU A  82      -2.428  -4.434   8.051  1.00 98.72           H  
ATOM   1305  O   LEU A  82      -2.056  -7.351   7.581  1.00 98.72           O  
ATOM   1306  CG  LEU A  82      -2.409  -3.999   5.952  1.00 98.72           C  
ATOM   1307  HG  LEU A  82      -1.684  -4.758   5.656  1.00 98.72           H  
ATOM   1308  CD1 LEU A  82      -3.372  -3.741   4.794  1.00 98.72           C  
ATOM   1309 HD11 LEU A  82      -4.075  -2.950   5.058  1.00 98.72           H  
ATOM   1310 HD12 LEU A  82      -3.919  -4.651   4.548  1.00 98.72           H  
ATOM   1311 HD13 LEU A  82      -2.800  -3.442   3.916  1.00 98.72           H  
ATOM   1312  CD2 LEU A  82      -1.659  -2.702   6.243  1.00 98.72           C  
ATOM   1313 HD21 LEU A  82      -1.247  -2.300   5.317  1.00 98.72           H  
ATOM   1314 HD22 LEU A  82      -2.343  -1.960   6.656  1.00 98.72           H  
ATOM   1315 HD23 LEU A  82      -0.853  -2.891   6.951  1.00 98.72           H  
ATOM   1316  N   ARG A  83      -2.942  -7.315   5.512  1.00 98.62           N  
ATOM   1317  H   ARG A  83      -3.680  -6.937   4.936  1.00 98.62           H  
ATOM   1318  CA  ARG A  83      -2.018  -8.240   4.871  1.00 98.62           C  
ATOM   1319  HA  ARG A  83      -1.156  -8.387   5.521  1.00 98.62           H  
ATOM   1320  C   ARG A  83      -1.516  -7.653   3.559  1.00 98.62           C  
ATOM   1321  CB  ARG A  83      -2.711  -9.596   4.685  1.00 98.62           C  
ATOM   1322  HB2 ARG A  83      -3.638  -9.460   4.128  1.00 98.62           H  
ATOM   1323  HB3 ARG A  83      -2.958  -9.995   5.669  1.00 98.62           H  
ATOM   1324  O   ARG A  83      -2.289  -7.102   2.778  1.00 98.62           O  
ATOM   1325  CG  ARG A  83      -1.824 -10.602   3.945  1.00 98.62           C  
ATOM   1326  HG2 ARG A  83      -0.859 -10.680   4.446  1.00 98.62           H  
ATOM   1327  HG3 ARG A  83      -1.659 -10.266   2.921  1.00 98.62           H  
ATOM   1328  CD  ARG A  83      -2.479 -11.980   3.892  1.00 98.62           C  
ATOM   1329  HD2 ARG A  83      -3.412 -11.912   3.334  1.00 98.62           H  
ATOM   1330  HD3 ARG A  83      -2.707 -12.323   4.902  1.00 98.62           H  
ATOM   1331  NE  ARG A  83      -1.576 -12.910   3.206  1.00 98.62           N  
ATOM   1332  HE  ARG A  83      -1.478 -12.784   2.209  1.00 98.62           H  
ATOM   1333  NH1 ARG A  83      -0.697 -14.021   5.018  1.00 98.62           N  
ATOM   1334 HH11 ARG A  83      -1.403 -13.607   5.610  1.00 98.62           H  
ATOM   1335 HH12 ARG A  83      -0.053 -14.716   5.371  1.00 98.62           H  
ATOM   1336  NH2 ARG A  83       0.085 -14.409   2.967  1.00 98.62           N  
ATOM   1337 HH21 ARG A  83       0.142 -14.037   2.030  1.00 98.62           H  
ATOM   1338 HH22 ARG A  83       0.838 -14.975   3.331  1.00 98.62           H  
ATOM   1339  CZ  ARG A  83      -0.741 -13.778   3.736  1.00 98.62           C  
ATOM   1340  N   PHE A  84      -0.226  -7.826   3.330  1.00 98.74           N  
ATOM   1341  H   PHE A  84       0.319  -8.269   4.056  1.00 98.74           H  
ATOM   1342  CA  PHE A  84       0.447  -7.613   2.062  1.00 98.74           C  
ATOM   1343  HA  PHE A  84      -0.213  -7.090   1.370  1.00 98.74           H  
ATOM   1344  C   PHE A  84       0.827  -8.970   1.490  1.00 98.74           C  
ATOM   1345  CB  PHE A  84       1.701  -6.769   2.287  1.00 98.74           C  
ATOM   1346  HB2 PHE A  84       2.397  -7.315   2.923  1.00 98.74           H  
ATOM   1347  HB3 PHE A  84       2.194  -6.610   1.327  1.00 98.74           H  
ATOM   1348  O   PHE A  84       1.465  -9.747   2.198  1.00 98.74           O  
ATOM   1349  CG  PHE A  84       1.412  -5.429   2.916  1.00 98.74           C  
ATOM   1350  CD1 PHE A  84       1.023  -4.366   2.094  1.00 98.74           C  
ATOM   1351  HD1 PHE A  84       0.933  -4.522   1.029  1.00 98.74           H  
ATOM   1352  CD2 PHE A  84       1.528  -5.241   4.306  1.00 98.74           C  
ATOM   1353  HD2 PHE A  84       1.805  -6.068   4.943  1.00 98.74           H  
ATOM   1354  CE1 PHE A  84       0.798  -3.099   2.651  1.00 98.74           C  
ATOM   1355  HE1 PHE A  84       0.555  -2.263   2.011  1.00 98.74           H  
ATOM   1356  CE2 PHE A  84       1.293  -3.971   4.861  1.00 98.74           C  
ATOM   1357  HE2 PHE A  84       1.398  -3.806   5.923  1.00 98.74           H  
ATOM   1358  CZ  PHE A  84       0.946  -2.898   4.027  1.00 98.74           C  
ATOM   1359  HZ  PHE A  84       0.807  -1.908   4.435  1.00 98.74           H  
ATOM   1360  N   ASP A  85       0.481  -9.226   0.235  1.00 98.38           N  
ATOM   1361  H   ASP A  85      -0.042  -8.526  -0.271  1.00 98.38           H  
ATOM   1362  CA  ASP A  85       1.024 -10.339  -0.545  1.00 98.38           C  
ATOM   1363  HA  ASP A  85       1.696 -10.937   0.071  1.00 98.38           H  
ATOM   1364  C   ASP A  85       1.839  -9.756  -1.694  1.00 98.38           C  
ATOM   1365  CB  ASP A  85      -0.093 -11.260  -1.046  1.00 98.38           C  
ATOM   1366  HB2 ASP A  85       0.323 -11.956  -1.775  1.00 98.38           H  
ATOM   1367  HB3 ASP A  85      -0.863 -10.668  -1.541  1.00 98.38           H  
ATOM   1368  O   ASP A  85       1.361  -8.888  -2.418  1.00 98.38           O  
ATOM   1369  CG  ASP A  85      -0.705 -12.071   0.095  1.00 98.38           C  
ATOM   1370  OD1 ASP A  85       0.039 -12.738   0.844  1.00 98.38           O  
ATOM   1371  OD2 ASP A  85      -1.941 -12.038   0.275  1.00 98.38           O  
ATOM   1372  N   MET A  86       3.089 -10.186  -1.828  1.00 98.52           N  
ATOM   1373  H   MET A  86       3.412 -10.918  -1.212  1.00 98.52           H  
ATOM   1374  CA  MET A  86       4.072  -9.596  -2.733  1.00 98.52           C  
ATOM   1375  HA  MET A  86       3.577  -8.941  -3.449  1.00 98.52           H  
ATOM   1376  C   MET A  86       4.800 -10.693  -3.500  1.00 98.52           C  
ATOM   1377  CB  MET A  86       5.089  -8.777  -1.929  1.00 98.52           C  
ATOM   1378  HB2 MET A  86       5.539  -9.438  -1.188  1.00 98.52           H  
ATOM   1379  HB3 MET A  86       5.875  -8.422  -2.596  1.00 98.52           H  
ATOM   1380  O   MET A  86       5.107 -11.749  -2.950  1.00 98.52           O  
ATOM   1381  CG  MET A  86       4.493  -7.577  -1.191  1.00 98.52           C  
ATOM   1382  HG2 MET A  86       4.153  -6.855  -1.934  1.00 98.52           H  
ATOM   1383  HG3 MET A  86       3.631  -7.893  -0.604  1.00 98.52           H  
ATOM   1384  SD  MET A  86       5.666  -6.754  -0.081  1.00 98.52           S  
ATOM   1385  CE  MET A  86       5.745  -7.952   1.281  1.00 98.52           C  
ATOM   1386  HE1 MET A  86       6.142  -8.902   0.925  1.00 98.52           H  
ATOM   1387  HE2 MET A  86       6.397  -7.562   2.062  1.00 98.52           H  
ATOM   1388  HE3 MET A  86       4.747  -8.105   1.692  1.00 98.52           H  
ATOM   1389  N   THR A  87       5.146 -10.424  -4.755  1.00 98.28           N  
ATOM   1390  H   THR A  87       4.853  -9.544  -5.157  1.00 98.28           H  
ATOM   1391  CA  THR A  87       6.031 -11.294  -5.540  1.00 98.28           C  
ATOM   1392  HA  THR A  87       6.400 -12.099  -4.904  1.00 98.28           H  
ATOM   1393  C   THR A  87       7.229 -10.506  -6.037  1.00 98.28           C  
ATOM   1394  CB  THR A  87       5.291 -11.955  -6.708  1.00 98.28           C  
ATOM   1395  HB  THR A  87       4.933 -11.186  -7.393  1.00 98.28           H  
ATOM   1396  O   THR A  87       7.080  -9.380  -6.509  1.00 98.28           O  
ATOM   1397  CG2 THR A  87       6.161 -12.946  -7.483  1.00 98.28           C  
ATOM   1398 HG21 THR A  87       5.542 -13.472  -8.210  1.00 98.28           H  
ATOM   1399 HG22 THR A  87       6.598 -13.675  -6.800  1.00 98.28           H  
ATOM   1400 HG23 THR A  87       6.950 -12.417  -8.018  1.00 98.28           H  
ATOM   1401  OG1 THR A  87       4.198 -12.686  -6.211  1.00 98.28           O  
ATOM   1402  HG1 THR A  87       3.652 -12.076  -5.710  1.00 98.28           H  
ATOM   1403  N   TYR A  88       8.420 -11.095  -5.967  1.00 97.90           N  
ATOM   1404  H   TYR A  88       8.482 -12.001  -5.526  1.00 97.90           H  
ATOM   1405  CA  TYR A  88       9.638 -10.508  -6.519  1.00 97.90           C  
ATOM   1406  HA  TYR A  88       9.381  -9.903  -7.388  1.00 97.90           H  
ATOM   1407  C   TYR A  88      10.614 -11.590  -6.969  1.00 97.90           C  
ATOM   1408  CB  TYR A  88      10.266  -9.589  -5.475  1.00 97.90           C  
ATOM   1409  HB2 TYR A  88      10.346 -10.119  -4.526  1.00 97.90           H  
ATOM   1410  HB3 TYR A  88       9.583  -8.753  -5.322  1.00 97.90           H  
ATOM   1411  O   TYR A  88      10.925 -12.514  -6.217  1.00 97.90           O  
ATOM   1412  CG  TYR A  88      11.621  -9.032  -5.848  1.00 97.90           C  
ATOM   1413  CD1 TYR A  88      12.760  -9.468  -5.148  1.00 97.90           C  
ATOM   1414  HD1 TYR A  88      12.669 -10.220  -4.377  1.00 97.90           H  
ATOM   1415  CD2 TYR A  88      11.739  -8.045  -6.846  1.00 97.90           C  
ATOM   1416  HD2 TYR A  88      10.870  -7.693  -7.382  1.00 97.90           H  
ATOM   1417  CE1 TYR A  88      14.002  -8.861  -5.383  1.00 97.90           C  
ATOM   1418  HE1 TYR A  88      14.853  -9.138  -4.779  1.00 97.90           H  
ATOM   1419  CE2 TYR A  88      12.992  -7.458  -7.110  1.00 97.90           C  
ATOM   1420  HE2 TYR A  88      13.082  -6.666  -7.839  1.00 97.90           H  
ATOM   1421  OH  TYR A  88      15.306  -7.208  -6.471  1.00 97.90           O  
ATOM   1422  HH  TYR A  88      15.771  -7.223  -5.631  1.00 97.90           H  
ATOM   1423  CZ  TYR A  88      14.113  -7.838  -6.342  1.00 97.90           C  
ATOM   1424  N   LYS A  89      11.084 -11.484  -8.220  1.00 96.36           N  
ATOM   1425  H   LYS A  89      10.780 -10.686  -8.760  1.00 96.36           H  
ATOM   1426  CA  LYS A  89      12.038 -12.427  -8.840  1.00 96.36           C  
ATOM   1427  HA  LYS A  89      11.993 -12.283  -9.920  1.00 96.36           H  
ATOM   1428  C   LYS A  89      11.638 -13.899  -8.635  1.00 96.36           C  
ATOM   1429  CB  LYS A  89      13.482 -12.093  -8.395  1.00 96.36           C  
ATOM   1430  HB2 LYS A  89      13.543 -12.074  -7.307  1.00 96.36           H  
ATOM   1431  HB3 LYS A  89      14.165 -12.854  -8.771  1.00 96.36           H  
ATOM   1432  O   LYS A  89      12.467 -14.738  -8.306  1.00 96.36           O  
ATOM   1433  CG  LYS A  89      13.913 -10.736  -8.970  1.00 96.36           C  
ATOM   1434  HG2 LYS A  89      13.221  -9.970  -8.621  1.00 96.36           H  
ATOM   1435  HG3 LYS A  89      13.834 -10.791 -10.055  1.00 96.36           H  
ATOM   1436  CD  LYS A  89      15.338 -10.288  -8.607  1.00 96.36           C  
ATOM   1437  HD2 LYS A  89      16.070 -11.035  -8.916  1.00 96.36           H  
ATOM   1438  HD3 LYS A  89      15.402 -10.121  -7.532  1.00 96.36           H  
ATOM   1439  CE  LYS A  89      15.548  -8.976  -9.384  1.00 96.36           C  
ATOM   1440  HE2 LYS A  89      14.604  -8.432  -9.367  1.00 96.36           H  
ATOM   1441  HE3 LYS A  89      15.762  -9.196 -10.430  1.00 96.36           H  
ATOM   1442  NZ  LYS A  89      16.564  -8.057  -8.828  1.00 96.36           N  
ATOM   1443  HZ1 LYS A  89      16.375  -7.886  -7.850  1.00 96.36           H  
ATOM   1444  HZ2 LYS A  89      16.377  -7.140  -9.209  1.00 96.36           H  
ATOM   1445  HZ3 LYS A  89      17.521  -8.331  -8.999  1.00 96.36           H  
ATOM   1446  N   GLY A  90      10.344 -14.189  -8.804  1.00 96.78           N  
ATOM   1447  H   GLY A  90       9.724 -13.431  -9.048  1.00 96.78           H  
ATOM   1448  CA  GLY A  90       9.768 -15.533  -8.674  1.00 96.78           C  
ATOM   1449  HA2 GLY A  90      10.437 -16.255  -9.142  1.00 96.78           H  
ATOM   1450  HA3 GLY A  90       8.816 -15.562  -9.205  1.00 96.78           H  
ATOM   1451  C   GLY A  90       9.510 -16.013  -7.240  1.00 96.78           C  
ATOM   1452  O   GLY A  90       8.966 -17.098  -7.069  1.00 96.78           O  
ATOM   1453  N   ASN A  91       9.853 -15.224  -6.218  1.00 98.47           N  
ATOM   1454  H   ASN A  91      10.276 -14.327  -6.409  1.00 98.47           H  
ATOM   1455  CA  ASN A  91       9.625 -15.566  -4.814  1.00 98.47           C  
ATOM   1456  HA  ASN A  91       9.441 -16.637  -4.734  1.00 98.47           H  
ATOM   1457  C   ASN A  91       8.399 -14.839  -4.259  1.00 98.47           C  
ATOM   1458  CB  ASN A  91      10.880 -15.255  -3.991  1.00 98.47           C  
ATOM   1459  HB2 ASN A  91      11.116 -14.193  -4.069  1.00 98.47           H  
ATOM   1460  HB3 ASN A  91      10.699 -15.486  -2.941  1.00 98.47           H  
ATOM   1461  O   ASN A  91       8.162 -13.673  -4.586  1.00 98.47           O  
ATOM   1462  CG  ASN A  91      12.066 -16.070  -4.451  1.00 98.47           C  
ATOM   1463  ND2 ASN A  91      12.984 -15.469  -5.171  1.00 98.47           N  
ATOM   1464 HD21 ASN A  91      12.835 -14.517  -5.473  1.00 98.47           H  
ATOM   1465 HD22 ASN A  91      13.700 -16.062  -5.565  1.00 98.47           H  
ATOM   1466  OD1 ASN A  91      12.165 -17.257  -4.200  1.00 98.47           O  
ATOM   1467  N   ALA A  92       7.654 -15.528  -3.394  1.00 98.26           N  
ATOM   1468  H   ALA A  92       7.940 -16.465  -3.150  1.00 98.26           H  
ATOM   1469  CA  ALA A  92       6.483 -14.993  -2.712  1.00 98.26           C  
ATOM   1470  HA  ALA A  92       6.106 -14.140  -3.276  1.00 98.26           H  
ATOM   1471  C   ALA A  92       6.833 -14.510  -1.298  1.00 98.26           C  
ATOM   1472  CB  ALA A  92       5.377 -16.052  -2.701  1.00 98.26           C  
ATOM   1473  HB1 ALA A  92       4.483 -15.639  -2.233  1.00 98.26           H  
ATOM   1474  HB2 ALA A  92       5.701 -16.928  -2.139  1.00 98.26           H  
ATOM   1475  HB3 ALA A  92       5.134 -16.344  -3.722  1.00 98.26           H  
ATOM   1476  O   ALA A  92       7.493 -15.202  -0.517  1.00 98.26           O  
ATOM   1477  N   TYR A  93       6.329 -13.332  -0.956  1.00 98.70           N  
ATOM   1478  H   TYR A  93       5.764 -12.843  -1.635  1.00 98.70           H  
ATOM   1479  CA  TYR A  93       6.531 -12.668   0.321  1.00 98.70           C  
ATOM   1480  HA  TYR A  93       6.980 -13.362   1.031  1.00 98.70           H  
ATOM   1481  C   TYR A  93       5.194 -12.194   0.879  1.00 98.70           C  
ATOM   1482  CB  TYR A  93       7.483 -11.486   0.140  1.00 98.70           C  
ATOM   1483  HB2 TYR A  93       7.023 -10.765  -0.536  1.00 98.70           H  
ATOM   1484  HB3 TYR A  93       7.602 -10.990   1.103  1.00 98.70           H  
ATOM   1485  O   TYR A  93       4.282 -11.856   0.125  1.00 98.70           O  
ATOM   1486  CG  TYR A  93       8.842 -11.838  -0.420  1.00 98.70           C  
ATOM   1487  CD1 TYR A  93       9.873 -12.291   0.426  1.00 98.70           C  
ATOM   1488  HD1 TYR A  93       9.691 -12.411   1.483  1.00 98.70           H  
ATOM   1489  CD2 TYR A  93       9.062 -11.727  -1.806  1.00 98.70           C  
ATOM   1490  HD2 TYR A  93       8.260 -11.415  -2.459  1.00 98.70           H  
ATOM   1491  CE1 TYR A  93      11.137 -12.601  -0.111  1.00 98.70           C  
ATOM   1492  HE1 TYR A  93      11.928 -12.942   0.541  1.00 98.70           H  
ATOM   1493  CE2 TYR A  93      10.316 -12.057  -2.347  1.00 98.70           C  
ATOM   1494  HE2 TYR A  93      10.487 -12.008  -3.412  1.00 98.70           H  
ATOM   1495  OH  TYR A  93      12.570 -12.785  -2.033  1.00 98.70           O  
ATOM   1496  HH  TYR A  93      13.192 -13.063  -1.357  1.00 98.70           H  
ATOM   1497  CZ  TYR A  93      11.359 -12.480  -1.500  1.00 98.70           C  
ATOM   1498  N   TYR A  94       5.079 -12.128   2.199  1.00 98.71           N  
ATOM   1499  H   TYR A  94       5.854 -12.420   2.778  1.00 98.71           H  
ATOM   1500  CA  TYR A  94       3.921 -11.558   2.860  1.00 98.71           C  
ATOM   1501  HA  TYR A  94       3.541 -10.774   2.205  1.00 98.71           H  
ATOM   1502  C   TYR A  94       4.282 -10.904   4.192  1.00 98.71           C  
ATOM   1503  CB  TYR A  94       2.820 -12.614   3.034  1.00 98.71           C  
ATOM   1504  HB2 TYR A  94       1.878 -12.097   3.216  1.00 98.71           H  
ATOM   1505  HB3 TYR A  94       2.697 -13.167   2.103  1.00 98.71           H  
ATOM   1506  O   TYR A  94       5.223 -11.299   4.887  1.00 98.71           O  
ATOM   1507  CG  TYR A  94       3.052 -13.588   4.173  1.00 98.71           C  
ATOM   1508  CD1 TYR A  94       3.860 -14.724   3.983  1.00 98.71           C  
ATOM   1509  HD1 TYR A  94       4.315 -14.905   3.020  1.00 98.71           H  
ATOM   1510  CD2 TYR A  94       2.476 -13.336   5.433  1.00 98.71           C  
ATOM   1511  HD2 TYR A  94       1.874 -12.451   5.577  1.00 98.71           H  
ATOM   1512  CE1 TYR A  94       4.099 -15.603   5.056  1.00 98.71           C  
ATOM   1513  HE1 TYR A  94       4.729 -16.470   4.926  1.00 98.71           H  
ATOM   1514  CE2 TYR A  94       2.704 -14.217   6.507  1.00 98.71           C  
ATOM   1515  HE2 TYR A  94       2.277 -14.011   7.478  1.00 98.71           H  
ATOM   1516  OH  TYR A  94       3.779 -16.189   7.354  1.00 98.71           O  
ATOM   1517  HH  TYR A  94       3.352 -15.912   8.168  1.00 98.71           H  
ATOM   1518  CZ  TYR A  94       3.527 -15.348   6.320  1.00 98.71           C  
ATOM   1519  N   ALA A  95       3.475  -9.918   4.562  1.00 98.82           N  
ATOM   1520  H   ALA A  95       2.719  -9.679   3.937  1.00 98.82           H  
ATOM   1521  CA  ALA A  95       3.527  -9.239   5.848  1.00 98.82           C  
ATOM   1522  HA  ALA A  95       4.054  -9.855   6.576  1.00 98.82           H  
ATOM   1523  C   ALA A  95       2.106  -9.006   6.356  1.00 98.82           C  
ATOM   1524  CB  ALA A  95       4.281  -7.919   5.679  1.00 98.82           C  
ATOM   1525  HB1 ALA A  95       4.201  -7.331   6.593  1.00 98.82           H  
ATOM   1526  HB2 ALA A  95       5.331  -8.119   5.465  1.00 98.82           H  
ATOM   1527  HB3 ALA A  95       3.854  -7.348   4.854  1.00 98.82           H  
ATOM   1528  O   ALA A  95       1.228  -8.640   5.577  1.00 98.82           O  
ATOM   1529  N   THR A  96       1.874  -9.186   7.650  1.00 98.65           N  
ATOM   1530  H   THR A  96       2.631  -9.489   8.246  1.00 98.65           H  
ATOM   1531  CA  THR A  96       0.603  -8.896   8.309  1.00 98.65           C  
ATOM   1532  HA  THR A  96      -0.025  -8.377   7.585  1.00 98.65           H  
ATOM   1533  C   THR A  96       0.790  -7.953   9.488  1.00 98.65           C  
ATOM   1534  CB  THR A  96      -0.167 -10.151   8.750  1.00 98.65           C  
ATOM   1535  HB  THR A  96      -1.124  -9.838   9.168  1.00 98.65           H  
ATOM   1536  O   THR A  96       1.835  -7.941  10.139  1.00 98.65           O  
ATOM   1537  CG2 THR A  96      -0.441 -11.117   7.600  1.00 98.65           C  
ATOM   1538 HG21 THR A  96      -1.089 -11.922   7.947  1.00 98.65           H  
ATOM   1539 HG22 THR A  96      -0.945 -10.578   6.798  1.00 98.65           H  
ATOM   1540 HG23 THR A  96       0.496 -11.534   7.230  1.00 98.65           H  
ATOM   1541  OG1 THR A  96       0.532 -10.880   9.727  1.00 98.65           O  
ATOM   1542  HG1 THR A  96      -0.059 -11.573  10.030  1.00 98.65           H  
ATOM   1543  N   TYR A  97      -0.241  -7.153   9.751  1.00 98.73           N  
ATOM   1544  H   TYR A  97      -1.046  -7.213   9.144  1.00 98.73           H  
ATOM   1545  CA  TYR A  97      -0.301  -6.205  10.855  1.00 98.73           C  
ATOM   1546  HA  TYR A  97       0.459  -6.465  11.592  1.00 98.73           H  
ATOM   1547  C   TYR A  97      -1.677  -6.263  11.511  1.00 98.73           C  
ATOM   1548  CB  TYR A  97      -0.006  -4.784  10.363  1.00 98.73           C  
ATOM   1549  HB2 TYR A  97      -0.154  -4.099  11.198  1.00 98.73           H  
ATOM   1550  HB3 TYR A  97      -0.720  -4.511   9.586  1.00 98.73           H  
ATOM   1551  O   TYR A  97      -2.692  -6.035  10.850  1.00 98.73           O  
ATOM   1552  CG  TYR A  97       1.398  -4.606   9.829  1.00 98.73           C  
ATOM   1553  CD1 TYR A  97       2.427  -4.192  10.693  1.00 98.73           C  
ATOM   1554  HD1 TYR A  97       2.213  -3.985  11.731  1.00 98.73           H  
ATOM   1555  CD2 TYR A  97       1.681  -4.900   8.481  1.00 98.73           C  
ATOM   1556  HD2 TYR A  97       0.891  -5.237   7.827  1.00 98.73           H  
ATOM   1557  CE1 TYR A  97       3.741  -4.079  10.210  1.00 98.73           C  
ATOM   1558  HE1 TYR A  97       4.525  -3.763  10.882  1.00 98.73           H  
ATOM   1559  CE2 TYR A  97       3.000  -4.808   8.001  1.00 98.73           C  
ATOM   1560  HE2 TYR A  97       3.232  -5.068   6.979  1.00 98.73           H  
ATOM   1561  OH  TYR A  97       5.321  -4.405   8.432  1.00 98.73           O  
ATOM   1562  HH  TYR A  97       5.907  -4.259   9.178  1.00 98.73           H  
ATOM   1563  CZ  TYR A  97       4.035  -4.412   8.869  1.00 98.73           C  
ATOM   1564  N   LYS A  98      -1.732  -6.523  12.818  1.00 98.17           N  
ATOM   1565  H   LYS A  98      -0.862  -6.725  13.290  1.00 98.17           H  
ATOM   1566  CA  LYS A  98      -2.981  -6.423  13.593  1.00 98.17           C  
ATOM   1567  HA  LYS A  98      -3.774  -6.928  13.041  1.00 98.17           H  
ATOM   1568  C   LYS A  98      -3.407  -4.960  13.752  1.00 98.17           C  
ATOM   1569  CB  LYS A  98      -2.822  -7.111  14.957  1.00 98.17           C  
ATOM   1570  HB2 LYS A  98      -1.983  -6.664  15.490  1.00 98.17           H  
ATOM   1571  HB3 LYS A  98      -3.726  -6.943  15.543  1.00 98.17           H  
ATOM   1572  O   LYS A  98      -2.577  -4.061  13.657  1.00 98.17           O  
ATOM   1573  CG  LYS A  98      -2.599  -8.625  14.823  1.00 98.17           C  
ATOM   1574  HG2 LYS A  98      -1.653  -8.805  14.311  1.00 98.17           H  
ATOM   1575  HG3 LYS A  98      -3.407  -9.065  14.238  1.00 98.17           H  
ATOM   1576  CD  LYS A  98      -2.553  -9.292  16.205  1.00 98.17           C  
ATOM   1577  HD2 LYS A  98      -3.524  -9.213  16.696  1.00 98.17           H  
ATOM   1578  HD3 LYS A  98      -1.816  -8.773  16.817  1.00 98.17           H  
ATOM   1579  CE  LYS A  98      -2.157 -10.767  16.085  1.00 98.17           C  
ATOM   1580  HE2 LYS A  98      -1.325 -10.835  15.383  1.00 98.17           H  
ATOM   1581  HE3 LYS A  98      -2.989 -11.342  15.680  1.00 98.17           H  
ATOM   1582  NZ  LYS A  98      -1.717 -11.307  17.395  1.00 98.17           N  
ATOM   1583  HZ1 LYS A  98      -1.292 -12.219  17.301  1.00 98.17           H  
ATOM   1584  HZ2 LYS A  98      -2.454 -11.318  18.086  1.00 98.17           H  
ATOM   1585  HZ3 LYS A  98      -0.977 -10.727  17.764  1.00 98.17           H  
ATOM   1586  N   ASN A  99      -4.677  -4.717  14.079  1.00 97.40           N  
ATOM   1587  H   ASN A  99      -5.318  -5.498  14.095  1.00 97.40           H  
ATOM   1588  CA  ASN A  99      -5.211  -3.392  14.434  1.00 97.40           C  
ATOM   1589  HA  ASN A  99      -6.294  -3.501  14.488  1.00 97.40           H  
ATOM   1590  C   ASN A  99      -4.975  -2.291  13.379  1.00 97.40           C  
ATOM   1591  CB  ASN A  99      -4.719  -2.987  15.839  1.00 97.40           C  
ATOM   1592  HB2 ASN A  99      -3.634  -2.883  15.826  1.00 97.40           H  
ATOM   1593  HB3 ASN A  99      -5.141  -2.018  16.107  1.00 97.40           H  
ATOM   1594  O   ASN A  99      -4.720  -1.139  13.730  1.00 97.40           O  
ATOM   1595  CG  ASN A  99      -5.137  -3.968  16.908  1.00 97.40           C  
ATOM   1596  ND2 ASN A  99      -4.246  -4.334  17.800  1.00 97.40           N  
ATOM   1597 HD21 ASN A  99      -4.571  -4.976  18.508  1.00 97.40           H  
ATOM   1598 HD22 ASN A  99      -3.317  -3.938  17.793  1.00 97.40           H  
ATOM   1599  OD1 ASN A  99      -6.271  -4.406  16.963  1.00 97.40           O  
ATOM   1600  N   PHE A 100      -5.076  -2.634  12.096  1.00 98.62           N  
ATOM   1601  H   PHE A 100      -5.363  -3.577  11.877  1.00 98.62           H  
ATOM   1602  CA  PHE A 100      -5.037  -1.666  11.009  1.00 98.62           C  
ATOM   1603  HA  PHE A 100      -4.125  -1.079  11.119  1.00 98.62           H  
ATOM   1604  C   PHE A 100      -6.241  -0.719  11.068  1.00 98.62           C  
ATOM   1605  CB  PHE A 100      -4.959  -2.380   9.662  1.00 98.62           C  
ATOM   1606  HB2 PHE A 100      -4.036  -2.959   9.639  1.00 98.62           H  
ATOM   1607  HB3 PHE A 100      -5.792  -3.079   9.581  1.00 98.62           H  
ATOM   1608  O   PHE A 100      -7.401  -1.148  11.085  1.00 98.62           O  
ATOM   1609  CG  PHE A 100      -4.977  -1.435   8.471  1.00 98.62           C  
ATOM   1610  CD1 PHE A 100      -6.057  -1.456   7.571  1.00 98.62           C  
ATOM   1611  HD1 PHE A 100      -6.887  -2.125   7.746  1.00 98.62           H  
ATOM   1612  CD2 PHE A 100      -3.916  -0.536   8.255  1.00 98.62           C  
ATOM   1613  HD2 PHE A 100      -3.088  -0.492   8.947  1.00 98.62           H  
ATOM   1614  CE1 PHE A 100      -6.059  -0.613   6.444  1.00 98.62           C  
ATOM   1615  HE1 PHE A 100      -6.887  -0.632   5.750  1.00 98.62           H  
ATOM   1616  CE2 PHE A 100      -3.911   0.294   7.120  1.00 98.62           C  
ATOM   1617  HE2 PHE A 100      -3.079   0.956   6.932  1.00 98.62           H  
ATOM   1618  CZ  PHE A 100      -4.978   0.252   6.211  1.00 98.62           C  
ATOM   1619  HZ  PHE A 100      -4.968   0.891   5.340  1.00 98.62           H  
ATOM   1620  N   LYS A 101      -5.954   0.581  11.086  1.00 98.47           N  
ATOM   1621  H   LYS A 101      -4.977   0.836  11.110  1.00 98.47           H  
ATOM   1622  CA  LYS A 101      -6.937   1.666  11.078  1.00 98.47           C  
ATOM   1623  HA  LYS A 101      -7.883   1.302  10.676  1.00 98.47           H  
ATOM   1624  C   LYS A 101      -6.457   2.794  10.179  1.00 98.47           C  
ATOM   1625  CB  LYS A 101      -7.146   2.203  12.505  1.00 98.47           C  
ATOM   1626  HB2 LYS A 101      -7.710   3.135  12.454  1.00 98.47           H  
ATOM   1627  HB3 LYS A 101      -6.170   2.444  12.925  1.00 98.47           H  
ATOM   1628  O   LYS A 101      -5.274   3.130  10.184  1.00 98.47           O  
ATOM   1629  CG  LYS A 101      -7.867   1.256  13.476  1.00 98.47           C  
ATOM   1630  HG2 LYS A 101      -7.779   1.685  14.474  1.00 98.47           H  
ATOM   1631  HG3 LYS A 101      -7.379   0.281  13.489  1.00 98.47           H  
ATOM   1632  CD  LYS A 101      -9.356   1.093  13.148  1.00 98.47           C  
ATOM   1633  HD2 LYS A 101      -9.454   0.499  12.239  1.00 98.47           H  
ATOM   1634  HD3 LYS A 101      -9.799   2.076  12.990  1.00 98.47           H  
ATOM   1635  CE  LYS A 101     -10.064   0.388  14.313  1.00 98.47           C  
ATOM   1636  HE2 LYS A 101      -9.732  -0.650  14.335  1.00 98.47           H  
ATOM   1637  HE3 LYS A 101      -9.760   0.866  15.244  1.00 98.47           H  
ATOM   1638  NZ  LYS A 101     -11.539   0.445  14.183  1.00 98.47           N  
ATOM   1639  HZ1 LYS A 101     -12.014  -0.044  14.928  1.00 98.47           H  
ATOM   1640  HZ2 LYS A 101     -11.886   1.390  14.106  1.00 98.47           H  
ATOM   1641  HZ3 LYS A 101     -11.793  -0.024  13.325  1.00 98.47           H  
ATOM   1642  N   VAL A 102      -7.399   3.415   9.481  1.00 98.79           N  
ATOM   1643  H   VAL A 102      -8.340   3.049   9.496  1.00 98.79           H  
ATOM   1644  CA  VAL A 102      -7.183   4.657   8.736  1.00 98.79           C  
ATOM   1645  HA  VAL A 102      -6.166   5.013   8.899  1.00 98.79           H  
ATOM   1646  C   VAL A 102      -8.138   5.711   9.287  1.00 98.79           C  
ATOM   1647  CB  VAL A 102      -7.352   4.415   7.225  1.00 98.79           C  
ATOM   1648  HB  VAL A 102      -8.344   4.010   7.029  1.00 98.79           H  
ATOM   1649  O   VAL A 102      -9.334   5.454   9.429  1.00 98.79           O  
ATOM   1650  CG1 VAL A 102      -7.176   5.695   6.410  1.00 98.79           C  
ATOM   1651 HG11 VAL A 102      -6.206   6.142   6.629  1.00 98.79           H  
ATOM   1652 HG12 VAL A 102      -7.238   5.470   5.345  1.00 98.79           H  
ATOM   1653 HG13 VAL A 102      -7.972   6.401   6.646  1.00 98.79           H  
ATOM   1654  CG2 VAL A 102      -6.297   3.412   6.734  1.00 98.79           C  
ATOM   1655 HG21 VAL A 102      -6.470   2.436   7.187  1.00 98.79           H  
ATOM   1656 HG22 VAL A 102      -6.356   3.304   5.652  1.00 98.79           H  
ATOM   1657 HG23 VAL A 102      -5.298   3.757   7.000  1.00 98.79           H  
ATOM   1658  N   GLY A 103      -7.612   6.878   9.655  1.00 98.68           N  
ATOM   1659  H   GLY A 103      -6.609   6.985   9.596  1.00 98.68           H  
ATOM   1660  CA  GLY A 103      -8.403   8.023  10.107  1.00 98.68           C  
ATOM   1661  HA2 GLY A 103      -7.731   8.774  10.524  1.00 98.68           H  
ATOM   1662  HA3 GLY A 103      -9.086   7.704  10.893  1.00 98.68           H  
ATOM   1663  C   GLY A 103      -9.220   8.661   8.978  1.00 98.68           C  
ATOM   1664  O   GLY A 103      -9.099   8.287   7.818  1.00 98.68           O  
ATOM   1665  N   ASN A 104     -10.060   9.640   9.303  1.00 98.49           N  
ATOM   1666  H   ASN A 104     -10.061   9.977  10.255  1.00 98.49           H  
ATOM   1667  CA  ASN A 104     -10.842  10.366   8.299  1.00 98.49           C  
ATOM   1668  HA  ASN A 104     -11.192   9.652   7.553  1.00 98.49           H  
ATOM   1669  C   ASN A 104      -9.995  11.415   7.549  1.00 98.49           C  
ATOM   1670  CB  ASN A 104     -12.084  10.970   8.981  1.00 98.49           C  
ATOM   1671  HB2 ASN A 104     -12.635  10.171   9.476  1.00 98.49           H  
ATOM   1672  HB3 ASN A 104     -12.745  11.401   8.229  1.00 98.49           H  
ATOM   1673  O   ASN A 104      -8.833  11.671   7.883  1.00 98.49           O  
ATOM   1674  CG  ASN A 104     -11.780  12.032  10.020  1.00 98.49           C  
ATOM   1675  ND2 ASN A 104     -12.721  12.305  10.889  1.00 98.49           N  
ATOM   1676 HD21 ASN A 104     -12.515  13.000  11.593  1.00 98.49           H  
ATOM   1677 HD22 ASN A 104     -13.600  11.809  10.854  1.00 98.49           H  
ATOM   1678  OD1 ASN A 104     -10.718  12.632  10.069  1.00 98.49           O  
ATOM   1679  N   GLU A 105     -10.602  12.097   6.579  1.00 98.61           N  
ATOM   1680  H   GLU A 105     -11.521  11.804   6.278  1.00 98.61           H  
ATOM   1681  CA  GLU A 105      -9.930  13.139   5.795  1.00 98.61           C  
ATOM   1682  HA  GLU A 105      -9.069  12.691   5.299  1.00 98.61           H  
ATOM   1683  C   GLU A 105      -9.425  14.325   6.645  1.00 98.61           C  
ATOM   1684  CB  GLU A 105     -10.901  13.642   4.719  1.00 98.61           C  
ATOM   1685  HB2 GLU A 105     -11.351  12.788   4.214  1.00 98.61           H  
ATOM   1686  HB3 GLU A 105     -11.691  14.230   5.187  1.00 98.61           H  
ATOM   1687  O   GLU A 105      -8.362  14.891   6.367  1.00 98.61           O  
ATOM   1688  CG  GLU A 105     -10.147  14.494   3.693  1.00 98.61           C  
ATOM   1689  HG2 GLU A 105      -9.341  13.884   3.283  1.00 98.61           H  
ATOM   1690  HG3 GLU A 105      -9.707  15.362   4.184  1.00 98.61           H  
ATOM   1691  CD  GLU A 105     -11.002  14.991   2.531  1.00 98.61           C  
ATOM   1692  OE1 GLU A 105     -10.385  15.538   1.587  1.00 98.61           O  
ATOM   1693  OE2 GLU A 105     -12.242  14.835   2.572  1.00 98.61           O  
ATOM   1694  N   ALA A 106     -10.137  14.694   7.718  1.00 98.56           N  
ATOM   1695  H   ALA A 106     -10.971  14.172   7.949  1.00 98.56           H  
ATOM   1696  CA  ALA A 106      -9.706  15.770   8.615  1.00 98.56           C  
ATOM   1697  HA  ALA A 106      -9.578  16.677   8.025  1.00 98.56           H  
ATOM   1698  C   ALA A 106      -8.346  15.439   9.256  1.00 98.56           C  
ATOM   1699  CB  ALA A 106     -10.795  16.039   9.661  1.00 98.56           C  
ATOM   1700  HB1 ALA A 106     -10.503  16.888  10.279  1.00 98.56           H  
ATOM   1701  HB2 ALA A 106     -11.736  16.275   9.164  1.00 98.56           H  
ATOM   1702  HB3 ALA A 106     -10.934  15.171  10.305  1.00 98.56           H  
ATOM   1703  O   ALA A 106      -7.445  16.282   9.252  1.00 98.56           O  
ATOM   1704  N   SER A 107      -8.168  14.179   9.668  1.00 98.62           N  
ATOM   1705  H   SER A 107      -8.970  13.567   9.633  1.00 98.62           H  
ATOM   1706  CA  SER A 107      -6.901  13.610  10.152  1.00 98.62           C  
ATOM   1707  HA  SER A 107      -6.415  14.357  10.780  1.00 98.62           H  
ATOM   1708  C   SER A 107      -5.895  13.248   9.049  1.00 98.62           C  
ATOM   1709  CB  SER A 107      -7.189  12.390  11.033  1.00 98.62           C  
ATOM   1710  HB2 SER A 107      -7.946  12.653  11.773  1.00 98.62           H  
ATOM   1711  HB3 SER A 107      -6.280  12.107  11.563  1.00 98.62           H  
ATOM   1712  O   SER A 107      -4.888  12.604   9.332  1.00 98.62           O  
ATOM   1713  OG  SER A 107      -7.639  11.280  10.278  1.00 98.62           O  
ATOM   1714  HG  SER A 107      -8.136  11.577   9.512  1.00 98.62           H  
ATOM   1715  N   LYS A 108      -6.174  13.619   7.790  1.00 98.77           N  
ATOM   1716  H   LYS A 108      -7.037  14.119   7.630  1.00 98.77           H  
ATOM   1717  CA  LYS A 108      -5.353  13.296   6.610  1.00 98.77           C  
ATOM   1718  HA  LYS A 108      -5.923  13.575   5.724  1.00 98.77           H  
ATOM   1719  C   LYS A 108      -5.112  11.792   6.450  1.00 98.77           C  
ATOM   1720  CB  LYS A 108      -4.040  14.106   6.620  1.00 98.77           C  
ATOM   1721  HB2 LYS A 108      -3.491  13.922   5.696  1.00 98.77           H  
ATOM   1722  HB3 LYS A 108      -3.423  13.749   7.444  1.00 98.77           H  
ATOM   1723  O   LYS A 108      -4.026  11.370   6.063  1.00 98.77           O  
ATOM   1724  CG  LYS A 108      -4.215  15.618   6.790  1.00 98.77           C  
ATOM   1725  HG2 LYS A 108      -4.766  15.820   7.709  1.00 98.77           H  
ATOM   1726  HG3 LYS A 108      -3.228  16.071   6.892  1.00 98.77           H  
ATOM   1727  CD  LYS A 108      -4.921  16.258   5.587  1.00 98.77           C  
ATOM   1728  HD2 LYS A 108      -4.251  16.214   4.728  1.00 98.77           H  
ATOM   1729  HD3 LYS A 108      -5.837  15.724   5.337  1.00 98.77           H  
ATOM   1730  CE  LYS A 108      -5.251  17.718   5.889  1.00 98.77           C  
ATOM   1731  HE2 LYS A 108      -4.361  18.198   6.296  1.00 98.77           H  
ATOM   1732  HE3 LYS A 108      -5.503  18.217   4.953  1.00 98.77           H  
ATOM   1733  NZ  LYS A 108      -6.391  17.806   6.839  1.00 98.77           N  
ATOM   1734  HZ1 LYS A 108      -7.196  17.321   6.469  1.00 98.77           H  
ATOM   1735  HZ2 LYS A 108      -6.168  17.340   7.707  1.00 98.77           H  
ATOM   1736  HZ3 LYS A 108      -6.626  18.766   7.049  1.00 98.77           H  
ATOM   1737  N   TYR A 109      -6.132  10.989   6.758  1.00 98.83           N  
ATOM   1738  H   TYR A 109      -6.999  11.409   7.062  1.00 98.83           H  
ATOM   1739  CA  TYR A 109      -6.085   9.530   6.666  1.00 98.83           C  
ATOM   1740  HA  TYR A 109      -6.983   9.152   7.153  1.00 98.83           H  
ATOM   1741  C   TYR A 109      -4.908   8.905   7.429  1.00 98.83           C  
ATOM   1742  CB  TYR A 109      -6.150   9.086   5.196  1.00 98.83           C  
ATOM   1743  HB2 TYR A 109      -5.215   9.356   4.706  1.00 98.83           H  
ATOM   1744  HB3 TYR A 109      -6.234   8.001   5.149  1.00 98.83           H  
ATOM   1745  O   TYR A 109      -4.284   7.967   6.933  1.00 98.83           O  
ATOM   1746  CG  TYR A 109      -7.300   9.675   4.411  1.00 98.83           C  
ATOM   1747  CD1 TYR A 109      -8.621   9.268   4.682  1.00 98.83           C  
ATOM   1748  HD1 TYR A 109      -8.815   8.521   5.438  1.00 98.83           H  
ATOM   1749  CD2 TYR A 109      -7.040  10.598   3.383  1.00 98.83           C  
ATOM   1750  HD2 TYR A 109      -6.025  10.895   3.163  1.00 98.83           H  
ATOM   1751  CE1 TYR A 109      -9.689   9.792   3.932  1.00 98.83           C  
ATOM   1752  HE1 TYR A 109     -10.703   9.470   4.117  1.00 98.83           H  
ATOM   1753  CE2 TYR A 109      -8.104  11.115   2.625  1.00 98.83           C  
ATOM   1754  HE2 TYR A 109      -7.929  11.805   1.813  1.00 98.83           H  
ATOM   1755  OH  TYR A 109     -10.423  11.241   2.160  1.00 98.83           O  
ATOM   1756  HH  TYR A 109     -11.273  10.849   2.372  1.00 98.83           H  
ATOM   1757  CZ  TYR A 109      -9.425  10.721   2.905  1.00 98.83           C  
ATOM   1758  N   ILE A 110      -4.589   9.425   8.622  1.00 98.66           N  
ATOM   1759  H   ILE A 110      -5.081  10.244   8.950  1.00 98.66           H  
ATOM   1760  CA  ILE A 110      -3.515   8.878   9.462  1.00 98.66           C  
ATOM   1761  HA  ILE A 110      -2.586   9.042   8.916  1.00 98.66           H  
ATOM   1762  C   ILE A 110      -3.678   7.364   9.646  1.00 98.66           C  
ATOM   1763  CB  ILE A 110      -3.401   9.633  10.806  1.00 98.66           C  
ATOM   1764  HB  ILE A 110      -3.300  10.693  10.571  1.00 98.66           H  
ATOM   1765  O   ILE A 110      -4.769   6.883   9.964  1.00 98.66           O  
ATOM   1766  CG1 ILE A 110      -2.121   9.199  11.557  1.00 98.66           C  
ATOM   1767 HG12 ILE A 110      -1.279   9.229  10.866  1.00 98.66           H  
ATOM   1768 HG13 ILE A 110      -2.231   8.174  11.913  1.00 98.66           H  
ATOM   1769  CG2 ILE A 110      -4.652   9.460  11.690  1.00 98.66           C  
ATOM   1770 HG21 ILE A 110      -4.716   8.440  12.069  1.00 98.66           H  
ATOM   1771 HG22 ILE A 110      -5.550   9.684  11.114  1.00 98.66           H  
ATOM   1772 HG23 ILE A 110      -4.613  10.151  12.532  1.00 98.66           H  
ATOM   1773  CD1 ILE A 110      -1.762  10.096  12.747  1.00 98.66           C  
ATOM   1774 HD11 ILE A 110      -1.629  11.123  12.408  1.00 98.66           H  
ATOM   1775 HD12 ILE A 110      -2.543  10.059  13.507  1.00 98.66           H  
ATOM   1776 HD13 ILE A 110      -0.830   9.748  13.191  1.00 98.66           H  
ATOM   1777  N   MET A 111      -2.600   6.614   9.424  1.00 98.64           N  
ATOM   1778  H   MET A 111      -1.748   7.069   9.130  1.00 98.64           H  
ATOM   1779  CA  MET A 111      -2.603   5.159   9.557  1.00 98.64           C  
ATOM   1780  HA  MET A 111      -3.622   4.795   9.427  1.00 98.64           H  
ATOM   1781  C   MET A 111      -2.107   4.726  10.931  1.00 98.64           C  
ATOM   1782  CB  MET A 111      -1.758   4.527   8.453  1.00 98.64           C  
ATOM   1783  HB2 MET A 111      -0.747   4.930   8.505  1.00 98.64           H  
ATOM   1784  HB3 MET A 111      -2.199   4.780   7.489  1.00 98.64           H  
ATOM   1785  O   MET A 111      -1.104   5.228  11.436  1.00 98.64           O  
ATOM   1786  CG  MET A 111      -1.726   3.001   8.548  1.00 98.64           C  
ATOM   1787  HG2 MET A 111      -1.430   2.687   9.549  1.00 98.64           H  
ATOM   1788  HG3 MET A 111      -2.730   2.623   8.355  1.00 98.64           H  
ATOM   1789  SD  MET A 111      -0.566   2.233   7.409  1.00 98.64           S  
ATOM   1790  CE  MET A 111       1.006   2.752   8.155  1.00 98.64           C  
ATOM   1791  HE1 MET A 111       1.834   2.258   7.647  1.00 98.64           H  
ATOM   1792  HE2 MET A 111       1.128   3.830   8.048  1.00 98.64           H  
ATOM   1793  HE3 MET A 111       1.023   2.481   9.211  1.00 98.64           H  
ATOM   1794  N   THR A 112      -2.763   3.721  11.504  1.00 98.59           N  
ATOM   1795  H   THR A 112      -3.589   3.369  11.042  1.00 98.59           H  
ATOM   1796  CA  THR A 112      -2.254   2.973  12.656  1.00 98.59           C  
ATOM   1797  HA  THR A 112      -1.248   3.318  12.891  1.00 98.59           H  
ATOM   1798  C   THR A 112      -2.168   1.489  12.323  1.00 98.59           C  
ATOM   1799  CB  THR A 112      -3.113   3.213  13.901  1.00 98.59           C  
ATOM   1800  HB  THR A 112      -4.105   2.788  13.751  1.00 98.59           H  
ATOM   1801  O   THR A 112      -3.082   0.931  11.719  1.00 98.59           O  
ATOM   1802  CG2 THR A 112      -2.495   2.616  15.165  1.00 98.59           C  
ATOM   1803 HG21 THR A 112      -2.488   1.528  15.101  1.00 98.59           H  
ATOM   1804 HG22 THR A 112      -1.476   2.981  15.292  1.00 98.59           H  
ATOM   1805 HG23 THR A 112      -3.091   2.907  16.030  1.00 98.59           H  
ATOM   1806  OG1 THR A 112      -3.235   4.599  14.122  1.00 98.59           O  
ATOM   1807  HG1 THR A 112      -2.657   5.034  13.491  1.00 98.59           H  
ATOM   1808  N   ILE A 113      -1.066   0.864  12.728  1.00 98.54           N  
ATOM   1809  H   ILE A 113      -0.348   1.426  13.163  1.00 98.54           H  
ATOM   1810  CA  ILE A 113      -0.804  -0.575  12.652  1.00 98.54           C  
ATOM   1811  HA  ILE A 113      -1.747  -1.096  12.483  1.00 98.54           H  
ATOM   1812  C   ILE A 113      -0.259  -1.075  13.993  1.00 98.54           C  
ATOM   1813  CB  ILE A 113       0.162  -0.928  11.494  1.00 98.54           C  
ATOM   1814  HB  ILE A 113       0.490  -1.957  11.638  1.00 98.54           H  
ATOM   1815  O   ILE A 113       0.399  -0.338  14.732  1.00 98.54           O  
ATOM   1816  CG1 ILE A 113       1.418  -0.030  11.485  1.00 98.54           C  
ATOM   1817 HG12 ILE A 113       1.860  -0.023  12.481  1.00 98.54           H  
ATOM   1818 HG13 ILE A 113       1.127   0.989  11.228  1.00 98.54           H  
ATOM   1819  CG2 ILE A 113      -0.593  -0.866  10.157  1.00 98.54           C  
ATOM   1820 HG21 ILE A 113      -1.489  -1.483  10.219  1.00 98.54           H  
ATOM   1821 HG22 ILE A 113      -0.872   0.162   9.925  1.00 98.54           H  
ATOM   1822 HG23 ILE A 113       0.027  -1.260   9.351  1.00 98.54           H  
ATOM   1823  CD1 ILE A 113       2.506  -0.461  10.501  1.00 98.54           C  
ATOM   1824 HD11 ILE A 113       3.311   0.274  10.523  1.00 98.54           H  
ATOM   1825 HD12 ILE A 113       2.901  -1.437  10.784  1.00 98.54           H  
ATOM   1826 HD13 ILE A 113       2.114  -0.494   9.485  1.00 98.54           H  
ATOM   1827  N   GLY A 114      -0.559  -2.329  14.308  1.00 97.79           N  
ATOM   1828  H   GLY A 114      -1.149  -2.849  13.674  1.00 97.79           H  
ATOM   1829  CA  GLY A 114      -0.150  -3.021  15.523  1.00 97.79           C  
ATOM   1830  HA2 GLY A 114       0.258  -2.315  16.246  1.00 97.79           H  
ATOM   1831  HA3 GLY A 114      -1.033  -3.485  15.964  1.00 97.79           H  
ATOM   1832  C   GLY A 114       0.902  -4.099  15.267  1.00 97.79           C  
ATOM   1833  O   GLY A 114       1.848  -3.905  14.508  1.00 97.79           O  
ATOM   1834  N   GLU A 115       0.738  -5.233  15.949  1.00 98.13           N  
ATOM   1835  H   GLU A 115      -0.079  -5.326  16.537  1.00 98.13           H  
ATOM   1836  CA  GLU A 115       1.670  -6.364  15.929  1.00 98.13           C  
ATOM   1837  HA  GLU A 115       2.619  -6.043  16.358  1.00 98.13           H  
ATOM   1838  C   GLU A 115       1.922  -6.886  14.509  1.00 98.13           C  
ATOM   1839  CB  GLU A 115       1.086  -7.474  16.809  1.00 98.13           C  
ATOM   1840  HB2 GLU A 115       0.787  -7.040  17.762  1.00 98.13           H  
ATOM   1841  HB3 GLU A 115       0.195  -7.857  16.312  1.00 98.13           H  
ATOM   1842  O   GLU A 115       0.973  -7.129  13.761  1.00 98.13           O  
ATOM   1843  CG  GLU A 115       2.042  -8.644  17.090  1.00 98.13           C  
ATOM   1844  HG2 GLU A 115       2.861  -8.291  17.717  1.00 98.13           H  
ATOM   1845  HG3 GLU A 115       2.459  -9.000  16.148  1.00 98.13           H  
ATOM   1846  CD  GLU A 115       1.307  -9.806  17.782  1.00 98.13           C  
ATOM   1847  OE1 GLU A 115       1.760 -10.961  17.672  1.00 98.13           O  
ATOM   1848  OE2 GLU A 115       0.198  -9.592  18.331  1.00 98.13           O  
ATOM   1849  N   PHE A 116       3.200  -7.071  14.177  1.00 98.70           N  
ATOM   1850  H   PHE A 116       3.899  -6.932  14.892  1.00 98.70           H  
ATOM   1851  CA  PHE A 116       3.685  -7.553  12.887  1.00 98.70           C  
ATOM   1852  HA  PHE A 116       2.953  -7.307  12.118  1.00 98.70           H  
ATOM   1853  C   PHE A 116       3.900  -9.074  12.884  1.00 98.70           C  
ATOM   1854  CB  PHE A 116       4.993  -6.820  12.555  1.00 98.70           C  
ATOM   1855  HB2 PHE A 116       4.759  -5.790  12.288  1.00 98.70           H  
ATOM   1856  HB3 PHE A 116       5.617  -6.794  13.448  1.00 98.70           H  
ATOM   1857  O   PHE A 116       4.409  -9.632  13.855  1.00 98.70           O  
ATOM   1858  CG  PHE A 116       5.800  -7.454  11.438  1.00 98.70           C  
ATOM   1859  CD1 PHE A 116       6.916  -8.261  11.739  1.00 98.70           C  
ATOM   1860  HD1 PHE A 116       7.207  -8.421  12.767  1.00 98.70           H  
ATOM   1861  CD2 PHE A 116       5.388  -7.308  10.103  1.00 98.70           C  
ATOM   1862  HD2 PHE A 116       4.486  -6.760   9.874  1.00 98.70           H  
ATOM   1863  CE1 PHE A 116       7.620  -8.906  10.706  1.00 98.70           C  
ATOM   1864  HE1 PHE A 116       8.452  -9.556  10.933  1.00 98.70           H  
ATOM   1865  CE2 PHE A 116       6.108  -7.930   9.071  1.00 98.70           C  
ATOM   1866  HE2 PHE A 116       5.783  -7.831   8.046  1.00 98.70           H  
ATOM   1867  CZ  PHE A 116       7.210  -8.739   9.374  1.00 98.70           C  
ATOM   1868  HZ  PHE A 116       7.711  -9.269   8.578  1.00 98.70           H  
ATOM   1869  N   SER A 117       3.615  -9.721  11.756  1.00 98.54           N  
ATOM   1870  H   SER A 117       3.174  -9.199  11.012  1.00 98.54           H  
ATOM   1871  CA  SER A 117       4.097 -11.064  11.410  1.00 98.54           C  
ATOM   1872  HA  SER A 117       5.033 -11.253  11.936  1.00 98.54           H  
ATOM   1873  C   SER A 117       4.370 -11.146   9.903  1.00 98.54           C  
ATOM   1874  CB  SER A 117       3.069 -12.112  11.844  1.00 98.54           C  
ATOM   1875  HB2 SER A 117       2.179 -12.030  11.221  1.00 98.54           H  
ATOM   1876  HB3 SER A 117       2.787 -11.936  12.883  1.00 98.54           H  
ATOM   1877  O   SER A 117       3.894 -10.312   9.140  1.00 98.54           O  
ATOM   1878  OG  SER A 117       3.604 -13.416  11.725  1.00 98.54           O  
ATOM   1879  HG  SER A 117       3.936 -13.678  12.587  1.00 98.54           H  
ATOM   1880  N   GLY A 118       5.146 -12.121   9.436  1.00 98.27           N  
ATOM   1881  H   GLY A 118       5.536 -12.795  10.080  1.00 98.27           H  
ATOM   1882  CA  GLY A 118       5.465 -12.259   8.012  1.00 98.27           C  
ATOM   1883  HA2 GLY A 118       5.533 -11.272   7.553  1.00 98.27           H  
ATOM   1884  HA3 GLY A 118       4.669 -12.808   7.510  1.00 98.27           H  
ATOM   1885  C   GLY A 118       6.785 -12.967   7.752  1.00 98.27           C  
ATOM   1886  O   GLY A 118       7.493 -13.347   8.683  1.00 98.27           O  
ATOM   1887  N   ASN A 119       7.127 -13.117   6.473  1.00 98.39           N  
ATOM   1888  H   ASN A 119       6.506 -12.751   5.766  1.00 98.39           H  
ATOM   1889  CA  ASN A 119       8.392 -13.705   6.016  1.00 98.39           C  
ATOM   1890  HA  ASN A 119       8.915 -14.103   6.885  1.00 98.39           H  
ATOM   1891  C   ASN A 119       9.358 -12.659   5.413  1.00 98.39           C  
ATOM   1892  CB  ASN A 119       8.103 -14.901   5.088  1.00 98.39           C  
ATOM   1893  HB2 ASN A 119       7.389 -15.572   5.565  1.00 98.39           H  
ATOM   1894  HB3 ASN A 119       9.033 -15.447   4.932  1.00 98.39           H  
ATOM   1895  O   ASN A 119      10.259 -13.005   4.652  1.00 98.39           O  
ATOM   1896  CG  ASN A 119       7.564 -14.497   3.728  1.00 98.39           C  
ATOM   1897  ND2 ASN A 119       7.518 -15.415   2.789  1.00 98.39           N  
ATOM   1898 HD21 ASN A 119       7.881 -16.341   2.967  1.00 98.39           H  
ATOM   1899 HD22 ASN A 119       7.298 -15.128   1.846  1.00 98.39           H  
ATOM   1900  OD1 ASN A 119       7.181 -13.366   3.494  1.00 98.39           O  
ATOM   1901  N   VAL A 120       9.171 -11.383   5.759  1.00 98.45           N  
ATOM   1902  H   VAL A 120       8.421 -11.191   6.408  1.00 98.45           H  
ATOM   1903  CA  VAL A 120      10.016 -10.240   5.370  1.00 98.45           C  
ATOM   1904  HA  VAL A 120      10.936 -10.611   4.919  1.00 98.45           H  
ATOM   1905  C   VAL A 120      10.413  -9.426   6.597  1.00 98.45           C  
ATOM   1906  CB  VAL A 120       9.316  -9.331   4.341  1.00 98.45           C  
ATOM   1907  HB  VAL A 120       9.947  -8.461   4.160  1.00 98.45           H  
ATOM   1908  O   VAL A 120       9.861  -9.610   7.680  1.00 98.45           O  
ATOM   1909  CG1 VAL A 120       9.157 -10.054   3.012  1.00 98.45           C  
ATOM   1910 HG11 VAL A 120      10.135 -10.373   2.651  1.00 98.45           H  
ATOM   1911 HG12 VAL A 120       8.718  -9.374   2.281  1.00 98.45           H  
ATOM   1912 HG13 VAL A 120       8.515 -10.925   3.139  1.00 98.45           H  
ATOM   1913  CG2 VAL A 120       7.943  -8.835   4.807  1.00 98.45           C  
ATOM   1914 HG21 VAL A 120       7.520  -8.173   4.051  1.00 98.45           H  
ATOM   1915 HG22 VAL A 120       8.037  -8.285   5.743  1.00 98.45           H  
ATOM   1916 HG23 VAL A 120       7.264  -9.676   4.949  1.00 98.45           H  
ATOM   1917  N   SER A 121      11.357  -8.494   6.458  1.00 98.55           N  
ATOM   1918  H   SER A 121      11.809  -8.361   5.565  1.00 98.55           H  
ATOM   1919  CA  SER A 121      11.618  -7.533   7.533  1.00 98.55           C  
ATOM   1920  HA  SER A 121      11.739  -8.087   8.464  1.00 98.55           H  
ATOM   1921  C   SER A 121      10.436  -6.576   7.707  1.00 98.55           C  
ATOM   1922  CB  SER A 121      12.904  -6.744   7.290  1.00 98.55           C  
ATOM   1923  HB2 SER A 121      13.114  -6.119   8.158  1.00 98.55           H  
ATOM   1924  HB3 SER A 121      12.781  -6.099   6.421  1.00 98.55           H  
ATOM   1925  O   SER A 121       9.768  -6.215   6.738  1.00 98.55           O  
ATOM   1926  OG  SER A 121      13.997  -7.608   7.061  1.00 98.55           O  
ATOM   1927  HG  SER A 121      13.996  -8.317   7.709  1.00 98.55           H  
ATOM   1928  N   ASN A 122      10.206  -6.128   8.943  1.00 98.55           N  
ATOM   1929  H   ASN A 122      10.775  -6.497   9.693  1.00 98.55           H  
ATOM   1930  CA  ASN A 122       9.118  -5.223   9.312  1.00 98.55           C  
ATOM   1931  HA  ASN A 122       8.209  -5.570   8.821  1.00 98.55           H  
ATOM   1932  C   ASN A 122       9.373  -3.776   8.832  1.00 98.55           C  
ATOM   1933  CB  ASN A 122       8.908  -5.325  10.836  1.00 98.55           C  
ATOM   1934  HB2 ASN A 122       9.775  -4.916  11.354  1.00 98.55           H  
ATOM   1935  HB3 ASN A 122       8.796  -6.372  11.118  1.00 98.55           H  
ATOM   1936  O   ASN A 122       9.526  -2.865   9.638  1.00 98.55           O  
ATOM   1937  CG  ASN A 122       7.671  -4.583  11.302  1.00 98.55           C  
ATOM   1938  ND2 ASN A 122       7.459  -4.476  12.593  1.00 98.55           N  
ATOM   1939 HD21 ASN A 122       8.096  -4.904  13.249  1.00 98.55           H  
ATOM   1940 HD22 ASN A 122       6.607  -4.015  12.878  1.00 98.55           H  
ATOM   1941  OD1 ASN A 122       6.878  -4.091  10.517  1.00 98.55           O  
ATOM   1942  N   ASN A 123       9.469  -3.548   7.520  1.00 98.56           N  
ATOM   1943  H   ASN A 123       9.410  -4.343   6.900  1.00 98.56           H  
ATOM   1944  CA  ASN A 123       9.777  -2.233   6.953  1.00 98.56           C  
ATOM   1945  HA  ASN A 123      10.636  -1.816   7.480  1.00 98.56           H  
ATOM   1946  C   ASN A 123       8.630  -1.233   7.138  1.00 98.56           C  
ATOM   1947  CB  ASN A 123      10.145  -2.403   5.471  1.00 98.56           C  
ATOM   1948  HB2 ASN A 123      10.161  -1.428   4.982  1.00 98.56           H  
ATOM   1949  HB3 ASN A 123       9.398  -3.014   4.965  1.00 98.56           H  
ATOM   1950  O   ASN A 123       8.891  -0.059   7.386  1.00 98.56           O  
ATOM   1951  CG  ASN A 123      11.503  -3.050   5.313  1.00 98.56           C  
ATOM   1952  ND2 ASN A 123      12.553  -2.284   5.169  1.00 98.56           N  
ATOM   1953 HD21 ASN A 123      13.454  -2.739   5.127  1.00 98.56           H  
ATOM   1954 HD22 ASN A 123      12.445  -1.284   5.081  1.00 98.56           H  
ATOM   1955  OD1 ASN A 123      11.660  -4.255   5.357  1.00 98.56           O  
ATOM   1956  N   PHE A 124       7.374  -1.685   7.057  1.00 98.47           N  
ATOM   1957  H   PHE A 124       7.219  -2.661   6.850  1.00 98.47           H  
ATOM   1958  CA  PHE A 124       6.205  -0.800   7.092  1.00 98.47           C  
ATOM   1959  HA  PHE A 124       6.382   0.007   6.381  1.00 98.47           H  
ATOM   1960  C   PHE A 124       5.969  -0.136   8.460  1.00 98.47           C  
ATOM   1961  CB  PHE A 124       4.974  -1.595   6.637  1.00 98.47           C  
ATOM   1962  HB2 PHE A 124       4.695  -2.273   7.444  1.00 98.47           H  
ATOM   1963  HB3 PHE A 124       5.233  -2.191   5.762  1.00 98.47           H  
ATOM   1964  O   PHE A 124       5.326   0.909   8.534  1.00 98.47           O  
ATOM   1965  CG  PHE A 124       3.750  -0.779   6.285  1.00 98.47           C  
ATOM   1966  CD1 PHE A 124       2.492  -1.106   6.823  1.00 98.47           C  
ATOM   1967  HD1 PHE A 124       2.394  -1.920   7.527  1.00 98.47           H  
ATOM   1968  CD2 PHE A 124       3.859   0.287   5.379  1.00 98.47           C  
ATOM   1969  HD2 PHE A 124       4.828   0.574   4.999  1.00 98.47           H  
ATOM   1970  CE1 PHE A 124       1.353  -0.383   6.428  1.00 98.47           C  
ATOM   1971  HE1 PHE A 124       0.384  -0.630   6.837  1.00 98.47           H  
ATOM   1972  CE2 PHE A 124       2.722   0.990   4.958  1.00 98.47           C  
ATOM   1973  HE2 PHE A 124       2.815   1.797   4.246  1.00 98.47           H  
ATOM   1974  CZ  PHE A 124       1.464   0.638   5.466  1.00 98.47           C  
ATOM   1975  HZ  PHE A 124       0.586   1.169   5.129  1.00 98.47           H  
ATOM   1976  N   ILE A 125       6.543  -0.669   9.549  1.00 98.23           N  
ATOM   1977  H   ILE A 125       7.077  -1.521   9.448  1.00 98.23           H  
ATOM   1978  CA  ILE A 125       6.422  -0.068  10.890  1.00 98.23           C  
ATOM   1979  HA  ILE A 125       5.359  -0.028  11.125  1.00 98.23           H  
ATOM   1980  C   ILE A 125       6.951   1.368  10.954  1.00 98.23           C  
ATOM   1981  CB  ILE A 125       7.125  -0.943  11.947  1.00 98.23           C  
ATOM   1982  HB  ILE A 125       6.827  -1.974  11.753  1.00 98.23           H  
ATOM   1983  O   ILE A 125       6.457   2.170  11.745  1.00 98.23           O  
ATOM   1984  CG1 ILE A 125       6.715  -0.627  13.400  1.00 98.23           C  
ATOM   1985 HG12 ILE A 125       6.971   0.403  13.649  1.00 98.23           H  
ATOM   1986 HG13 ILE A 125       7.282  -1.278  14.065  1.00 98.23           H  
ATOM   1987  CG2 ILE A 125       8.658  -0.851  11.851  1.00 98.23           C  
ATOM   1988 HG21 ILE A 125       9.109  -1.716  12.338  1.00 98.23           H  
ATOM   1989 HG22 ILE A 125       9.022   0.055  12.336  1.00 98.23           H  
ATOM   1990 HG23 ILE A 125       8.979  -0.830  10.810  1.00 98.23           H  
ATOM   1991  CD1 ILE A 125       5.227  -0.852  13.692  1.00 98.23           C  
ATOM   1992 HD11 ILE A 125       5.048  -0.738  14.761  1.00 98.23           H  
ATOM   1993 HD12 ILE A 125       4.615  -0.121  13.162  1.00 98.23           H  
ATOM   1994 HD13 ILE A 125       4.934  -1.857  13.390  1.00 98.23           H  
ATOM   1995  N   THR A 126       7.922   1.722  10.104  1.00 97.84           N  
ATOM   1996  H   THR A 126       8.241   1.053   9.419  1.00 97.84           H  
ATOM   1997  CA  THR A 126       8.489   3.079  10.055  1.00 97.84           C  
ATOM   1998  HA  THR A 126       8.815   3.356  11.058  1.00 97.84           H  
ATOM   1999  C   THR A 126       7.462   4.121   9.617  1.00 97.84           C  
ATOM   2000  CB  THR A 126       9.708   3.146   9.127  1.00 97.84           C  
ATOM   2001  HB  THR A 126      10.131   4.150   9.174  1.00 97.84           H  
ATOM   2002  O   THR A 126       7.623   5.303   9.914  1.00 97.84           O  
ATOM   2003  CG2 THR A 126      10.790   2.142   9.530  1.00 97.84           C  
ATOM   2004 HG21 THR A 126      11.710   2.359   8.988  1.00 97.84           H  
ATOM   2005 HG22 THR A 126      10.471   1.123   9.310  1.00 97.84           H  
ATOM   2006 HG23 THR A 126      10.991   2.231  10.598  1.00 97.84           H  
ATOM   2007  OG1 THR A 126       9.328   2.875   7.802  1.00 97.84           O  
ATOM   2008  HG1 THR A 126      10.124   2.667   7.308  1.00 97.84           H  
ATOM   2009  N   GLN A 127       6.378   3.682   8.977  1.00 97.40           N  
ATOM   2010  H   GLN A 127       6.319   2.694   8.776  1.00 97.40           H  
ATOM   2011  CA  GLN A 127       5.277   4.507   8.493  1.00 97.40           C  
ATOM   2012  HA  GLN A 127       5.605   5.545   8.434  1.00 97.40           H  
ATOM   2013  C   GLN A 127       4.074   4.486   9.444  1.00 97.40           C  
ATOM   2014  CB  GLN A 127       4.919   4.053   7.072  1.00 97.40           C  
ATOM   2015  HB2 GLN A 127       4.639   3.000   7.079  1.00 97.40           H  
ATOM   2016  HB3 GLN A 127       4.069   4.631   6.710  1.00 97.40           H  
ATOM   2017  O   GLN A 127       3.070   5.146   9.184  1.00 97.40           O  
ATOM   2018  CG  GLN A 127       6.117   4.265   6.132  1.00 97.40           C  
ATOM   2019  HG2 GLN A 127       6.339   5.331   6.067  1.00 97.40           H  
ATOM   2020  HG3 GLN A 127       7.001   3.752   6.511  1.00 97.40           H  
ATOM   2021  CD  GLN A 127       5.853   3.732   4.742  1.00 97.40           C  
ATOM   2022  NE2 GLN A 127       5.087   4.441   3.962  1.00 97.40           N  
ATOM   2023 HE21 GLN A 127       4.650   5.274   4.330  1.00 97.40           H  
ATOM   2024 HE22 GLN A 127       4.886   4.109   3.030  1.00 97.40           H  
ATOM   2025  OE1 GLN A 127       6.363   2.698   4.337  1.00 97.40           O  
ATOM   2026  N   ASN A 128       4.156   3.788  10.580  1.00 98.39           N  
ATOM   2027  H   ASN A 128       4.995   3.263  10.780  1.00 98.39           H  
ATOM   2028  CA  ASN A 128       3.105   3.850  11.589  1.00 98.39           C  
ATOM   2029  HA  ASN A 128       2.178   3.538  11.110  1.00 98.39           H  
ATOM   2030  C   ASN A 128       2.914   5.291  12.100  1.00 98.39           C  
ATOM   2031  CB  ASN A 128       3.418   2.874  12.732  1.00 98.39           C  
ATOM   2032  HB2 ASN A 128       3.736   1.921  12.310  1.00 98.39           H  
ATOM   2033  HB3 ASN A 128       4.233   3.267  13.339  1.00 98.39           H  
ATOM   2034  O   ASN A 128       3.886   6.039  12.299  1.00 98.39           O  
ATOM   2035  CG  ASN A 128       2.209   2.600  13.611  1.00 98.39           C  
ATOM   2036  ND2 ASN A 128       2.416   2.091  14.799  1.00 98.39           N  
ATOM   2037 HD21 ASN A 128       3.353   1.879  15.109  1.00 98.39           H  
ATOM   2038 HD22 ASN A 128       1.603   1.701  15.254  1.00 98.39           H  
ATOM   2039  OD1 ASN A 128       1.066   2.771  13.220  1.00 98.39           O  
ATOM   2040  N   SER A 129       1.652   5.660  12.319  1.00 98.05           N  
ATOM   2041  H   SER A 129       0.921   4.978  12.179  1.00 98.05           H  
ATOM   2042  CA  SER A 129       1.216   6.998  12.731  1.00 98.05           C  
ATOM   2043  HA  SER A 129       0.126   6.981  12.748  1.00 98.05           H  
ATOM   2044  C   SER A 129       1.591   8.113  11.749  1.00 98.05           C  
ATOM   2045  CB  SER A 129       1.664   7.319  14.162  1.00 98.05           C  
ATOM   2046  HB2 SER A 129       2.741   7.485  14.182  1.00 98.05           H  
ATOM   2047  HB3 SER A 129       1.164   8.230  14.492  1.00 98.05           H  
ATOM   2048  O   SER A 129       1.805   9.249  12.170  1.00 98.05           O  
ATOM   2049  OG  SER A 129       1.336   6.266  15.049  1.00 98.05           O  
ATOM   2050  HG  SER A 129       1.351   6.600  15.949  1.00 98.05           H  
ATOM   2051  N   SER A 130       1.704   7.810  10.455  1.00 98.28           N  
ATOM   2052  H   SER A 130       1.499   6.867  10.155  1.00 98.28           H  
ATOM   2053  CA  SER A 130       1.916   8.822   9.413  1.00 98.28           C  
ATOM   2054  HA  SER A 130       2.265   9.742   9.881  1.00 98.28           H  
ATOM   2055  C   SER A 130       0.616   9.168   8.689  1.00 98.28           C  
ATOM   2056  CB  SER A 130       3.016   8.413   8.439  1.00 98.28           C  
ATOM   2057  HB2 SER A 130       3.175   9.220   7.724  1.00 98.28           H  
ATOM   2058  HB3 SER A 130       3.942   8.233   8.985  1.00 98.28           H  
ATOM   2059  O   SER A 130      -0.305   8.350   8.593  1.00 98.28           O  
ATOM   2060  OG  SER A 130       2.649   7.259   7.740  1.00 98.28           O  
ATOM   2061  HG  SER A 130       2.756   6.484   8.296  1.00 98.28           H  
ATOM   2062  N   MET A 131       0.533  10.413   8.226  1.00 98.64           N  
ATOM   2063  H   MET A 131       1.357  10.995   8.270  1.00 98.64           H  
ATOM   2064  CA  MET A 131      -0.560  10.903   7.391  1.00 98.64           C  
ATOM   2065  HA  MET A 131      -1.507  10.487   7.737  1.00 98.64           H  
ATOM   2066  C   MET A 131      -0.356  10.451   5.944  1.00 98.64           C  
ATOM   2067  CB  MET A 131      -0.644  12.431   7.493  1.00 98.64           C  
ATOM   2068  HB2 MET A 131      -1.373  12.796   6.770  1.00 98.64           H  
ATOM   2069  HB3 MET A 131       0.327  12.856   7.238  1.00 98.64           H  
ATOM   2070  O   MET A 131       0.761  10.161   5.519  1.00 98.64           O  
ATOM   2071  CG  MET A 131      -1.064  12.895   8.896  1.00 98.64           C  
ATOM   2072  HG2 MET A 131      -2.045  12.472   9.114  1.00 98.64           H  
ATOM   2073  HG3 MET A 131      -0.359  12.513   9.635  1.00 98.64           H  
ATOM   2074  SD  MET A 131      -1.174  14.698   9.083  1.00 98.64           S  
ATOM   2075  CE  MET A 131       0.585  15.123   9.230  1.00 98.64           C  
ATOM   2076  HE1 MET A 131       0.908  14.996  10.263  1.00 98.64           H  
ATOM   2077  HE2 MET A 131       0.741  16.158   8.926  1.00 98.64           H  
ATOM   2078  HE3 MET A 131       1.186  14.471   8.596  1.00 98.64           H  
ATOM   2079  N   PHE A 132      -1.443  10.374   5.182  1.00 98.80           N  
ATOM   2080  H   PHE A 132      -2.332  10.670   5.559  1.00 98.80           H  
ATOM   2081  CA  PHE A 132      -1.365  10.099   3.753  1.00 98.80           C  
ATOM   2082  HA  PHE A 132      -0.606   9.335   3.580  1.00 98.80           H  
ATOM   2083  C   PHE A 132      -0.958  11.372   3.009  1.00 98.80           C  
ATOM   2084  CB  PHE A 132      -2.714   9.559   3.270  1.00 98.80           C  
ATOM   2085  HB2 PHE A 132      -3.422  10.380   3.159  1.00 98.80           H  
ATOM   2086  HB3 PHE A 132      -3.106   8.888   4.035  1.00 98.80           H  
ATOM   2087  O   PHE A 132      -1.514  12.434   3.285  1.00 98.80           O  
ATOM   2088  CG  PHE A 132      -2.633   8.769   1.982  1.00 98.80           C  
ATOM   2089  CD1 PHE A 132      -2.868   9.370   0.733  1.00 98.80           C  
ATOM   2090  HD1 PHE A 132      -3.085  10.427   0.669  1.00 98.80           H  
ATOM   2091  CD2 PHE A 132      -2.319   7.403   2.046  1.00 98.80           C  
ATOM   2092  HD2 PHE A 132      -2.105   6.953   3.004  1.00 98.80           H  
ATOM   2093  CE1 PHE A 132      -2.803   8.592  -0.438  1.00 98.80           C  
ATOM   2094  HE1 PHE A 132      -2.965   9.053  -1.401  1.00 98.80           H  
ATOM   2095  CE2 PHE A 132      -2.274   6.619   0.885  1.00 98.80           C  
ATOM   2096  HE2 PHE A 132      -2.052   5.564   0.953  1.00 98.80           H  
ATOM   2097  CZ  PHE A 132      -2.515   7.217  -0.361  1.00 98.80           C  
ATOM   2098  HZ  PHE A 132      -2.462   6.620  -1.259  1.00 98.80           H  
ATOM   2099  N   SER A 133      -0.058  11.272   2.037  1.00 98.74           N  
ATOM   2100  H   SER A 133       0.381  10.376   1.880  1.00 98.74           H  
ATOM   2101  CA  SER A 133       0.334  12.383   1.159  1.00 98.74           C  
ATOM   2102  HA  SER A 133      -0.294  13.252   1.357  1.00 98.74           H  
ATOM   2103  C   SER A 133       0.137  11.997  -0.299  1.00 98.74           C  
ATOM   2104  CB  SER A 133       1.785  12.816   1.391  1.00 98.74           C  
ATOM   2105  HB2 SER A 133       2.460  12.009   1.106  1.00 98.74           H  
ATOM   2106  HB3 SER A 133       2.007  13.691   0.781  1.00 98.74           H  
ATOM   2107  O   SER A 133       0.234  10.823  -0.655  1.00 98.74           O  
ATOM   2108  OG  SER A 133       1.984  13.132   2.747  1.00 98.74           O  
ATOM   2109  HG  SER A 133       2.913  13.320   2.903  1.00 98.74           H  
ATOM   2110  N   THR A 134      -0.115  12.987  -1.149  1.00 98.70           N  
ATOM   2111  H   THR A 134      -0.154  13.928  -0.784  1.00 98.70           H  
ATOM   2112  CA  THR A 134      -0.233  12.849  -2.607  1.00 98.70           C  
ATOM   2113  HA  THR A 134       0.135  11.863  -2.889  1.00 98.70           H  
ATOM   2114  C   THR A 134       0.648  13.887  -3.316  1.00 98.70           C  
ATOM   2115  CB  THR A 134      -1.699  12.948  -3.074  1.00 98.70           C  
ATOM   2116  HB  THR A 134      -1.745  12.925  -4.163  1.00 98.70           H  
ATOM   2117  O   THR A 134       1.091  14.855  -2.690  1.00 98.70           O  
ATOM   2118  CG2 THR A 134      -2.526  11.780  -2.544  1.00 98.70           C  
ATOM   2119 HG21 THR A 134      -2.658  11.864  -1.466  1.00 98.70           H  
ATOM   2120 HG22 THR A 134      -2.019  10.843  -2.775  1.00 98.70           H  
ATOM   2121 HG23 THR A 134      -3.498  11.771  -3.038  1.00 98.70           H  
ATOM   2122  OG1 THR A 134      -2.296  14.137  -2.624  1.00 98.70           O  
ATOM   2123  HG1 THR A 134      -2.487  14.674  -3.397  1.00 98.70           H  
ATOM   2124  N   PRO A 135       0.935  13.719  -4.619  1.00 98.22           N  
ATOM   2125  CA  PRO A 135       1.727  14.673  -5.400  1.00 98.22           C  
ATOM   2126  HA  PRO A 135       2.745  14.675  -5.011  1.00 98.22           H  
ATOM   2127  C   PRO A 135       1.202  16.117  -5.397  1.00 98.22           C  
ATOM   2128  CB  PRO A 135       1.734  14.116  -6.828  1.00 98.22           C  
ATOM   2129  HB2 PRO A 135       2.671  14.337  -7.340  1.00 98.22           H  
ATOM   2130  HB3 PRO A 135       0.891  14.515  -7.393  1.00 98.22           H  
ATOM   2131  O   PRO A 135       1.957  17.033  -5.683  1.00 98.22           O  
ATOM   2132  CG  PRO A 135       1.541  12.616  -6.634  1.00 98.22           C  
ATOM   2133  HG2 PRO A 135       1.072  12.147  -7.500  1.00 98.22           H  
ATOM   2134  HG3 PRO A 135       2.493  12.140  -6.400  1.00 98.22           H  
ATOM   2135  CD  PRO A 135       0.619  12.556  -5.429  1.00 98.22           C  
ATOM   2136  HD2 PRO A 135      -0.410  12.665  -5.771  1.00 98.22           H  
ATOM   2137  HD3 PRO A 135       0.762  11.616  -4.896  1.00 98.22           H  
ATOM   2138  N   ASP A 136      -0.073  16.341  -5.081  1.00 98.29           N  
ATOM   2139  H   ASP A 136      -0.685  15.552  -4.931  1.00 98.29           H  
ATOM   2140  CA  ASP A 136      -0.707  17.660  -4.952  1.00 98.29           C  
ATOM   2141  HA  ASP A 136      -0.054  18.417  -5.386  1.00 98.29           H  
ATOM   2142  C   ASP A 136      -0.970  18.080  -3.493  1.00 98.29           C  
ATOM   2143  CB  ASP A 136      -2.019  17.656  -5.754  1.00 98.29           C  
ATOM   2144  HB2 ASP A 136      -2.420  18.670  -5.783  1.00 98.29           H  
ATOM   2145  HB3 ASP A 136      -1.815  17.348  -6.779  1.00 98.29           H  
ATOM   2146  O   ASP A 136      -1.433  19.196  -3.251  1.00 98.29           O  
ATOM   2147  CG  ASP A 136      -3.065  16.715  -5.147  1.00 98.29           C  
ATOM   2148  OD1 ASP A 136      -2.691  15.583  -4.757  1.00 98.29           O  
ATOM   2149  OD2 ASP A 136      -4.264  17.059  -5.107  1.00 98.29           O  
ATOM   2150  N   ARG A 137      -0.704  17.208  -2.510  1.00 98.24           N  
ATOM   2151  H   ARG A 137      -0.297  16.318  -2.761  1.00 98.24           H  
ATOM   2152  CA  ARG A 137      -0.918  17.496  -1.088  1.00 98.24           C  
ATOM   2153  HA  ARG A 137      -0.810  18.571  -0.944  1.00 98.24           H  
ATOM   2154  C   ARG A 137       0.131  16.815  -0.213  1.00 98.24           C  
ATOM   2155  CB  ARG A 137      -2.354  17.111  -0.697  1.00 98.24           C  
ATOM   2156  HB2 ARG A 137      -2.485  16.032  -0.777  1.00 98.24           H  
ATOM   2157  HB3 ARG A 137      -3.051  17.597  -1.381  1.00 98.24           H  
ATOM   2158  O   ARG A 137       0.050  15.617   0.063  1.00 98.24           O  
ATOM   2159  CG  ARG A 137      -2.660  17.560   0.738  1.00 98.24           C  
ATOM   2160  HG2 ARG A 137      -2.024  16.996   1.420  1.00 98.24           H  
ATOM   2161  HG3 ARG A 137      -2.422  18.617   0.860  1.00 98.24           H  
ATOM   2162  CD  ARG A 137      -4.123  17.316   1.121  1.00 98.24           C  
ATOM   2163  HD2 ARG A 137      -4.444  16.366   0.694  1.00 98.24           H  
ATOM   2164  HD3 ARG A 137      -4.181  17.250   2.208  1.00 98.24           H  
ATOM   2165  NE  ARG A 137      -5.005  18.405   0.662  1.00 98.24           N  
ATOM   2166  HE  ARG A 137      -4.552  19.162   0.170  1.00 98.24           H  
ATOM   2167  NH1 ARG A 137      -7.005  17.495   1.336  1.00 98.24           N  
ATOM   2168 HH11 ARG A 137      -6.545  16.598   1.410  1.00 98.24           H  
ATOM   2169 HH12 ARG A 137      -8.014  17.493   1.311  1.00 98.24           H  
ATOM   2170  NH2 ARG A 137      -6.964  19.550   0.482  1.00 98.24           N  
ATOM   2171 HH21 ARG A 137      -7.970  19.571   0.561  1.00 98.24           H  
ATOM   2172 HH22 ARG A 137      -6.469  20.304   0.028  1.00 98.24           H  
ATOM   2173  CZ  ARG A 137      -6.314  18.475   0.827  1.00 98.24           C  
ATOM   2174  N   ASP A 138       1.080  17.617   0.252  1.00 98.31           N  
ATOM   2175  H   ASP A 138       1.079  18.590  -0.017  1.00 98.31           H  
ATOM   2176  CA  ASP A 138       2.120  17.198   1.183  1.00 98.31           C  
ATOM   2177  HA  ASP A 138       2.428  16.184   0.929  1.00 98.31           H  
ATOM   2178  C   ASP A 138       1.610  17.209   2.632  1.00 98.31           C  
ATOM   2179  CB  ASP A 138       3.341  18.113   1.019  1.00 98.31           C  
ATOM   2180  HB2 ASP A 138       3.564  18.227  -0.041  1.00 98.31           H  
ATOM   2181  HB3 ASP A 138       3.116  19.103   1.416  1.00 98.31           H  
ATOM   2182  O   ASP A 138       1.243  18.257   3.164  1.00 98.31           O  
ATOM   2183  CG  ASP A 138       4.574  17.547   1.723  1.00 98.31           C  
ATOM   2184  OD1 ASP A 138       4.429  16.452   2.317  1.00 98.31           O  
ATOM   2185  OD2 ASP A 138       5.632  18.194   1.580  1.00 98.31           O  
ATOM   2186  N   ASN A 139       1.554  16.034   3.256  1.00 98.19           N  
ATOM   2187  H   ASN A 139       1.894  15.223   2.760  1.00 98.19           H  
ATOM   2188  CA  ASN A 139       1.292  15.868   4.684  1.00 98.19           C  
ATOM   2189  HA  ASN A 139       1.320  16.845   5.167  1.00 98.19           H  
ATOM   2190  C   ASN A 139       2.386  15.015   5.351  1.00 98.19           C  
ATOM   2191  CB  ASN A 139      -0.095  15.235   4.912  1.00 98.19           C  
ATOM   2192  HB2 ASN A 139      -0.321  15.258   5.978  1.00 98.19           H  
ATOM   2193  HB3 ASN A 139      -0.040  14.188   4.611  1.00 98.19           H  
ATOM   2194  O   ASN A 139       2.150  14.475   6.433  1.00 98.19           O  
ATOM   2195  CG  ASN A 139      -1.245  15.903   4.187  1.00 98.19           C  
ATOM   2196  ND2 ASN A 139      -1.916  15.169   3.334  1.00 98.19           N  
ATOM   2197 HD21 ASN A 139      -2.608  15.613   2.746  1.00 98.19           H  
ATOM   2198 HD22 ASN A 139      -1.613  14.216   3.195  1.00 98.19           H  
ATOM   2199  OD1 ASN A 139      -1.641  17.034   4.424  1.00 98.19           O  
ATOM   2200  N   ASP A 140       3.529  14.801   4.692  1.00 96.56           N  
ATOM   2201  H   ASP A 140       3.783  15.399   3.919  1.00 96.56           H  
ATOM   2202  CA  ASP A 140       4.564  13.936   5.245  1.00 96.56           C  
ATOM   2203  HA  ASP A 140       4.057  13.148   5.803  1.00 96.56           H  
ATOM   2204  C   ASP A 140       5.415  14.673   6.293  1.00 96.56           C  
ATOM   2205  CB  ASP A 140       5.293  13.179   4.128  1.00 96.56           C  
ATOM   2206  HB2 ASP A 140       5.844  12.355   4.581  1.00 96.56           H  
ATOM   2207  HB3 ASP A 140       4.534  12.744   3.478  1.00 96.56           H  
ATOM   2208  O   ASP A 140       5.246  15.867   6.542  1.00 96.56           O  
ATOM   2209  CG  ASP A 140       6.268  13.980   3.275  1.00 96.56           C  
ATOM   2210  OD1 ASP A 140       7.252  14.427   3.896  1.00 96.56           O  
ATOM   2211  OD2 ASP A 140       6.132  13.895   2.025  1.00 96.56           O  
ATOM   2212  N   ALA A 141       6.235  13.924   7.033  1.00 94.91           N  
ATOM   2213  H   ALA A 141       6.452  12.999   6.691  1.00 94.91           H  
ATOM   2214  CA  ALA A 141       7.032  14.471   8.133  1.00 94.91           C  
ATOM   2215  HA  ALA A 141       6.588  15.410   8.462  1.00 94.91           H  
ATOM   2216  C   ALA A 141       8.468  14.809   7.702  1.00 94.91           C  
ATOM   2217  CB  ALA A 141       6.980  13.493   9.316  1.00 94.91           C  
ATOM   2218  HB1 ALA A 141       5.941  13.306   9.588  1.00 94.91           H  
ATOM   2219  HB2 ALA A 141       7.465  12.557   9.039  1.00 94.91           H  
ATOM   2220  HB3 ALA A 141       7.499  13.930  10.170  1.00 94.91           H  
ATOM   2221  O   ALA A 141       9.296  15.146   8.555  1.00 94.91           O  
ATOM   2222  N   ALA A 142       8.795  14.651   6.417  1.00 94.51           N  
ATOM   2223  H   ALA A 142       8.066  14.506   5.733  1.00 94.51           H  
ATOM   2224  CA  ALA A 142      10.099  14.995   5.891  1.00 94.51           C  
ATOM   2225  HA  ALA A 142      10.853  14.708   6.625  1.00 94.51           H  
ATOM   2226  C   ALA A 142      10.206  16.513   5.680  1.00 94.51           C  
ATOM   2227  CB  ALA A 142      10.363  14.191   4.611  1.00 94.51           C  
ATOM   2228  HB1 ALA A 142      10.124  13.139   4.768  1.00 94.51           H  
ATOM   2229  HB2 ALA A 142       9.735  14.572   3.804  1.00 94.51           H  
ATOM   2230  HB3 ALA A 142      11.407  14.288   4.313  1.00 94.51           H  
ATOM   2231  O   ALA A 142       9.232  17.257   5.708  1.00 94.51           O  
ATOM   2232  N   SER A 143      11.431  16.994   5.474  1.00 90.49           N  
ATOM   2233  H   SER A 143      12.218  16.363   5.448  1.00 90.49           H  
ATOM   2234  CA  SER A 143      11.672  18.392   5.099  1.00 90.49           C  
ATOM   2235  HA  SER A 143      11.017  19.038   5.684  1.00 90.49           H  
ATOM   2236  C   SER A 143      11.382  18.685   3.622  1.00 90.49           C  
ATOM   2237  CB  SER A 143      13.121  18.759   5.420  1.00 90.49           C  
ATOM   2238  HB2 SER A 143      13.327  19.767   5.061  1.00 90.49           H  
ATOM   2239  HB3 SER A 143      13.264  18.737   6.500  1.00 90.49           H  
ATOM   2240  O   SER A 143      11.443  19.841   3.208  1.00 90.49           O  
ATOM   2241  OG  SER A 143      14.015  17.838   4.814  1.00 90.49           O  
ATOM   2242  HG  SER A 143      14.870  18.265   4.720  1.00 90.49           H  
ATOM   2243  N   GLY A 144      11.122  17.652   2.820  1.00 92.74           N  
ATOM   2244  H   GLY A 144      10.896  16.772   3.263  1.00 92.74           H  
ATOM   2245  CA  GLY A 144      10.797  17.752   1.403  1.00 92.74           C  
ATOM   2246  HA2 GLY A 144      10.639  18.793   1.121  1.00 92.74           H  
ATOM   2247  HA3 GLY A 144      11.616  17.346   0.809  1.00 92.74           H  
ATOM   2248  C   GLY A 144       9.526  16.976   1.085  1.00 92.74           C  
ATOM   2249  O   GLY A 144       9.003  16.275   1.933  1.00 92.74           O  
ATOM   2250  N   HIS A 145       9.069  17.068  -0.160  1.00 95.59           N  
ATOM   2251  H   HIS A 145       9.552  17.674  -0.808  1.00 95.59           H  
ATOM   2252  CA  HIS A 145       7.777  16.524  -0.577  1.00 95.59           C  
ATOM   2253  HA  HIS A 145       7.123  16.456   0.293  1.00 95.59           H  
ATOM   2254  C   HIS A 145       7.928  15.123  -1.176  1.00 95.59           C  
ATOM   2255  CB  HIS A 145       7.168  17.535  -1.550  1.00 95.59           C  
ATOM   2256  HB2 HIS A 145       7.057  18.488  -1.033  1.00 95.59           H  
ATOM   2257  HB3 HIS A 145       7.849  17.685  -2.387  1.00 95.59           H  
ATOM   2258  O   HIS A 145       8.144  14.965  -2.385  1.00 95.59           O  
ATOM   2259  CG  HIS A 145       5.823  17.170  -2.107  1.00 95.59           C  
ATOM   2260  CD2 HIS A 145       4.886  16.351  -1.540  1.00 95.59           C  
ATOM   2261  HD2 HIS A 145       4.980  15.845  -0.591  1.00 95.59           H  
ATOM   2262  ND1 HIS A 145       5.286  17.757  -3.248  1.00 95.59           N  
ATOM   2263  CE1 HIS A 145       4.026  17.320  -3.319  1.00 95.59           C  
ATOM   2264  HE1 HIS A 145       3.307  17.694  -4.033  1.00 95.59           H  
ATOM   2265  NE2 HIS A 145       3.760  16.447  -2.332  1.00 95.59           N  
ATOM   2266  HE2 HIS A 145       2.856  16.036  -2.150  1.00 95.59           H  
ATOM   2267  N   CYS A 146       7.819  14.085  -0.344  1.00 98.12           N  
ATOM   2268  H   CYS A 146       7.578  14.257   0.621  1.00 98.12           H  
ATOM   2269  CA  CYS A 146       8.080  12.706  -0.764  1.00 98.12           C  
ATOM   2270  HA  CYS A 146       9.088  12.651  -1.177  1.00 98.12           H  
ATOM   2271  C   CYS A 146       7.097  12.265  -1.854  1.00 98.12           C  
ATOM   2272  CB  CYS A 146       8.006  11.781   0.455  1.00 98.12           C  
ATOM   2273  HB2 CYS A 146       8.190  10.751   0.147  1.00 98.12           H  
ATOM   2274  HB3 CYS A 146       6.993  11.834   0.856  1.00 98.12           H  
ATOM   2275  O   CYS A 146       7.508  11.752  -2.895  1.00 98.12           O  
ATOM   2276  SG  CYS A 146       9.139  12.211   1.806  1.00 98.12           S  
ATOM   2277  N   ALA A 147       5.800  12.523  -1.666  1.00 97.92           N  
ATOM   2278  H   ALA A 147       5.526  12.970  -0.803  1.00 97.92           H  
ATOM   2279  CA  ALA A 147       4.780  12.132  -2.639  1.00 97.92           C  
ATOM   2280  HA  ALA A 147       4.859  11.058  -2.805  1.00 97.92           H  
ATOM   2281  C   ALA A 147       4.964  12.815  -4.008  1.00 97.92           C  
ATOM   2282  CB  ALA A 147       3.403  12.421  -2.043  1.00 97.92           C  
ATOM   2283  HB1 ALA A 147       3.305  11.925  -1.078  1.00 97.92           H  
ATOM   2284  HB2 ALA A 147       2.638  12.033  -2.715  1.00 97.92           H  
ATOM   2285  HB3 ALA A 147       3.272  13.495  -1.906  1.00 97.92           H  
ATOM   2286  O   ALA A 147       4.731  12.184  -5.039  1.00 97.92           O  
ATOM   2287  N   GLY A 148       5.430  14.070  -4.037  1.00 97.31           N  
ATOM   2288  H   GLY A 148       5.603  14.547  -3.164  1.00 97.31           H  
ATOM   2289  CA  GLY A 148       5.786  14.771  -5.274  1.00 97.31           C  
ATOM   2290  HA2 GLY A 148       4.950  14.735  -5.973  1.00 97.31           H  
ATOM   2291  HA3 GLY A 148       5.998  15.814  -5.038  1.00 97.31           H  
ATOM   2292  C   GLY A 148       7.023  14.177  -5.953  1.00 97.31           C  
ATOM   2293  O   GLY A 148       7.024  13.965  -7.166  1.00 97.31           O  
ATOM   2294  N   GLY A 149       8.056  13.839  -5.175  1.00 96.98           N  
ATOM   2295  H   GLY A 149       7.996  14.052  -4.189  1.00 96.98           H  
ATOM   2296  CA  GLY A 149       9.294  13.237  -5.678  1.00 96.98           C  
ATOM   2297  HA2 GLY A 149       9.704  13.867  -6.468  1.00 96.98           H  
ATOM   2298  HA3 GLY A 149      10.013  13.192  -4.860  1.00 96.98           H  
ATOM   2299  C   GLY A 149       9.111  11.819  -6.229  1.00 96.98           C  
ATOM   2300  O   GLY A 149       9.554  11.527  -7.345  1.00 96.98           O  
ATOM   2301  N   TYR A 150       8.434  10.948  -5.475  1.00 97.39           N  
ATOM   2302  H   TYR A 150       8.129  11.248  -4.560  1.00 97.39           H  
ATOM   2303  CA  TYR A 150       8.179   9.551  -5.851  1.00 97.39           C  
ATOM   2304  HA  TYR A 150       9.024   9.199  -6.443  1.00 97.39           H  
ATOM   2305  C   TYR A 150       6.942   9.363  -6.726  1.00 97.39           C  
ATOM   2306  CB  TYR A 150       8.092   8.662  -4.608  1.00 97.39           C  
ATOM   2307  HB2 TYR A 150       7.978   7.625  -4.922  1.00 97.39           H  
ATOM   2308  HB3 TYR A 150       7.204   8.938  -4.038  1.00 97.39           H  
ATOM   2309  O   TYR A 150       6.750   8.271  -7.252  1.00 97.39           O  
ATOM   2310  CG  TYR A 150       9.313   8.749  -3.723  1.00 97.39           C  
ATOM   2311  CD1 TYR A 150      10.580   8.377  -4.214  1.00 97.39           C  
ATOM   2312  HD1 TYR A 150      10.676   7.971  -5.210  1.00 97.39           H  
ATOM   2313  CD2 TYR A 150       9.183   9.248  -2.420  1.00 97.39           C  
ATOM   2314  HD2 TYR A 150       8.210   9.528  -2.043  1.00 97.39           H  
ATOM   2315  CE1 TYR A 150      11.720   8.492  -3.396  1.00 97.39           C  
ATOM   2316  HE1 TYR A 150      12.688   8.196  -3.771  1.00 97.39           H  
ATOM   2317  CE2 TYR A 150      10.321   9.400  -1.618  1.00 97.39           C  
ATOM   2318  HE2 TYR A 150      10.228   9.843  -0.638  1.00 97.39           H  
ATOM   2319  OH  TYR A 150      12.667   9.089  -1.268  1.00 97.39           O  
ATOM   2320  HH  TYR A 150      13.445   8.691  -1.666  1.00 97.39           H  
ATOM   2321  CZ  TYR A 150      11.586   8.991  -2.084  1.00 97.39           C  
ATOM   2322  N   GLN A 151       6.147  10.423  -6.918  1.00 96.81           N  
ATOM   2323  H   GLN A 151       6.342  11.264  -6.394  1.00 96.81           H  
ATOM   2324  CA  GLN A 151       5.008  10.461  -7.839  1.00 96.81           C  
ATOM   2325  HA  GLN A 151       4.501  11.414  -7.684  1.00 96.81           H  
ATOM   2326  C   GLN A 151       3.957   9.382  -7.537  1.00 96.81           C  
ATOM   2327  CB  GLN A 151       5.519  10.444  -9.289  1.00 96.81           C  
ATOM   2328  HB2 GLN A 151       4.675  10.425  -9.978  1.00 96.81           H  
ATOM   2329  HB3 GLN A 151       6.109   9.541  -9.445  1.00 96.81           H  
ATOM   2330  O   GLN A 151       3.388   8.771  -8.437  1.00 96.81           O  
ATOM   2331  CG  GLN A 151       6.391  11.658  -9.621  1.00 96.81           C  
ATOM   2332  HG2 GLN A 151       5.783  12.561  -9.561  1.00 96.81           H  
ATOM   2333  HG3 GLN A 151       7.205  11.750  -8.903  1.00 96.81           H  
ATOM   2334  CD  GLN A 151       7.012  11.534 -11.003  1.00 96.81           C  
ATOM   2335  NE2 GLN A 151       6.734  12.450 -11.905  1.00 96.81           N  
ATOM   2336 HE21 GLN A 151       7.147  12.334 -12.819  1.00 96.81           H  
ATOM   2337 HE22 GLN A 151       6.121  13.216 -11.666  1.00 96.81           H  
ATOM   2338  OE1 GLN A 151       7.822  10.661 -11.286  1.00 96.81           O  
ATOM   2339  N   ALA A 152       3.686   9.151  -6.255  1.00 97.98           N  
ATOM   2340  H   ALA A 152       4.171   9.702  -5.561  1.00 97.98           H  
ATOM   2341  CA  ALA A 152       2.692   8.191  -5.791  1.00 97.98           C  
ATOM   2342  HA  ALA A 152       1.889   8.115  -6.524  1.00 97.98           H  
ATOM   2343  C   ALA A 152       2.095   8.659  -4.467  1.00 97.98           C  
ATOM   2344  CB  ALA A 152       3.354   6.817  -5.646  1.00 97.98           C  
ATOM   2345  HB1 ALA A 152       3.704   6.475  -6.621  1.00 97.98           H  
ATOM   2346  HB2 ALA A 152       4.203   6.870  -4.965  1.00 97.98           H  
ATOM   2347  HB3 ALA A 152       2.630   6.100  -5.259  1.00 97.98           H  
ATOM   2348  O   ALA A 152       2.814   9.213  -3.634  1.00 97.98           O  
ATOM   2349  N   GLY A 153       0.804   8.416  -4.249  1.00 98.54           N  
ATOM   2350  H   GLY A 153       0.277   7.914  -4.950  1.00 98.54           H  
ATOM   2351  CA  GLY A 153       0.177   8.647  -2.950  1.00 98.54           C  
ATOM   2352  HA2 GLY A 153       0.570   9.583  -2.554  1.00 98.54           H  
ATOM   2353  HA3 GLY A 153      -0.904   8.745  -3.052  1.00 98.54           H  
ATOM   2354  C   GLY A 153       0.473   7.512  -1.970  1.00 98.54           C  
ATOM   2355  O   GLY A 153       0.339   6.336  -2.325  1.00 98.54           O  
ATOM   2356  N   TRP A 154       0.875   7.847  -0.744  1.00 98.55           N  
ATOM   2357  H   TRP A 154       0.898   8.825  -0.494  1.00 98.55           H  
ATOM   2358  CA  TRP A 154       1.229   6.867   0.288  1.00 98.55           C  
ATOM   2359  HA  TRP A 154       0.461   6.092   0.301  1.00 98.55           H  
ATOM   2360  C   TRP A 154       1.281   7.492   1.689  1.00 98.55           C  
ATOM   2361  CB  TRP A 154       2.587   6.234  -0.064  1.00 98.55           C  
ATOM   2362  HB2 TRP A 154       3.372   6.916   0.262  1.00 98.55           H  
ATOM   2363  HB3 TRP A 154       2.679   6.116  -1.144  1.00 98.55           H  
ATOM   2364  O   TRP A 154       1.250   8.712   1.845  1.00 98.55           O  
ATOM   2365  CG  TRP A 154       2.880   4.901   0.539  1.00 98.55           C  
ATOM   2366  CD1 TRP A 154       4.055   4.566   1.105  1.00 98.55           C  
ATOM   2367  HD1 TRP A 154       4.911   5.221   1.172  1.00 98.55           H  
ATOM   2368  CD2 TRP A 154       2.072   3.684   0.551  1.00 98.55           C  
ATOM   2369  CE2 TRP A 154       2.820   2.658   1.199  1.00 98.55           C  
ATOM   2370  CE3 TRP A 154       0.806   3.324   0.050  1.00 98.55           C  
ATOM   2371  HE3 TRP A 154       0.212   4.063  -0.468  1.00 98.55           H  
ATOM   2372  NE1 TRP A 154       4.015   3.245   1.501  1.00 98.55           N  
ATOM   2373  HE1 TRP A 154       4.842   2.738   1.784  1.00 98.55           H  
ATOM   2374  CH2 TRP A 154       1.084   1.037   0.864  1.00 98.55           C  
ATOM   2375  HH2 TRP A 154       0.716   0.028   0.975  1.00 98.55           H  
ATOM   2376  CZ2 TRP A 154       2.350   1.356   1.367  1.00 98.55           C  
ATOM   2377  HZ2 TRP A 154       2.957   0.611   1.860  1.00 98.55           H  
ATOM   2378  CZ3 TRP A 154       0.319   2.012   0.199  1.00 98.55           C  
ATOM   2379  HZ3 TRP A 154      -0.647   1.746  -0.204  1.00 98.55           H  
ATOM   2380  N   TRP A 155       1.402   6.651   2.716  1.00 98.58           N  
ATOM   2381  H   TRP A 155       1.433   5.662   2.511  1.00 98.58           H  
ATOM   2382  CA  TRP A 155       1.637   7.057   4.107  1.00 98.58           C  
ATOM   2383  HA  TRP A 155       1.076   7.966   4.325  1.00 98.58           H  
ATOM   2384  C   TRP A 155       3.114   7.388   4.349  1.00 98.58           C  
ATOM   2385  CB  TRP A 155       1.118   5.954   5.033  1.00 98.58           C  
ATOM   2386  HB2 TRP A 155       1.545   4.997   4.732  1.00 98.58           H  
ATOM   2387  HB3 TRP A 155       1.442   6.139   6.057  1.00 98.58           H  
ATOM   2388  O   TRP A 155       3.837   6.633   5.000  1.00 98.58           O  
ATOM   2389  CG  TRP A 155      -0.362   5.843   5.074  1.00 98.58           C  
ATOM   2390  CD1 TRP A 155      -1.199   6.679   5.726  1.00 98.58           C  
ATOM   2391  HD1 TRP A 155      -0.886   7.532   6.309  1.00 98.58           H  
ATOM   2392  CD2 TRP A 155      -1.200   4.860   4.415  1.00 98.58           C  
ATOM   2393  CE2 TRP A 155      -2.562   5.147   4.727  1.00 98.58           C  
ATOM   2394  CE3 TRP A 155      -0.934   3.775   3.558  1.00 98.58           C  
ATOM   2395  HE3 TRP A 155       0.087   3.538   3.298  1.00 98.58           H  
ATOM   2396  NE1 TRP A 155      -2.503   6.279   5.516  1.00 98.58           N  
ATOM   2397  HE1 TRP A 155      -3.290   6.767   5.920  1.00 98.58           H  
ATOM   2398  CH2 TRP A 155      -3.321   3.295   3.374  1.00 98.58           C  
ATOM   2399  HH2 TRP A 155      -4.123   2.695   2.967  1.00 98.58           H  
ATOM   2400  CZ2 TRP A 155      -3.617   4.380   4.217  1.00 98.58           C  
ATOM   2401  HZ2 TRP A 155      -4.639   4.637   4.454  1.00 98.58           H  
ATOM   2402  CZ3 TRP A 155      -1.984   3.001   3.044  1.00 98.58           C  
ATOM   2403  HZ3 TRP A 155      -1.747   2.179   2.384  1.00 98.58           H  
ATOM   2404  N   TYR A 156       3.612   8.465   3.747  1.00 97.94           N  
ATOM   2405  H   TYR A 156       2.983   9.071   3.240  1.00 97.94           H  
ATOM   2406  CA  TYR A 156       5.013   8.858   3.898  1.00 97.94           C  
ATOM   2407  HA  TYR A 156       5.625   7.960   3.809  1.00 97.94           H  
ATOM   2408  C   TYR A 156       5.276   9.470   5.282  1.00 97.94           C  
ATOM   2409  CB  TYR A 156       5.438   9.807   2.775  1.00 97.94           C  
ATOM   2410  HB2 TYR A 156       6.469  10.116   2.944  1.00 97.94           H  
ATOM   2411  HB3 TYR A 156       4.816  10.701   2.833  1.00 97.94           H  
ATOM   2412  O   TYR A 156       4.469  10.234   5.810  1.00 97.94           O  
ATOM   2413  CG  TYR A 156       5.324   9.237   1.376  1.00 97.94           C  
ATOM   2414  CD1 TYR A 156       6.287   8.344   0.866  1.00 97.94           C  
ATOM   2415  HD1 TYR A 156       7.114   8.035   1.487  1.00 97.94           H  
ATOM   2416  CD2 TYR A 156       4.240   9.622   0.575  1.00 97.94           C  
ATOM   2417  HD2 TYR A 156       3.475  10.266   0.986  1.00 97.94           H  
ATOM   2418  CE1 TYR A 156       6.167   7.858  -0.454  1.00 97.94           C  
ATOM   2419  HE1 TYR A 156       6.875   7.159  -0.873  1.00 97.94           H  
ATOM   2420  CE2 TYR A 156       4.135   9.170  -0.746  1.00 97.94           C  
ATOM   2421  HE2 TYR A 156       3.290   9.482  -1.343  1.00 97.94           H  
ATOM   2422  OH  TYR A 156       4.995   7.850  -2.546  1.00 97.94           O  
ATOM   2423  HH  TYR A 156       4.236   8.256  -2.971  1.00 97.94           H  
ATOM   2424  CZ  TYR A 156       5.103   8.290  -1.269  1.00 97.94           C  
ATOM   2425  N   LYS A 157       6.433   9.146   5.870  1.00 96.14           N  
ATOM   2426  H   LYS A 157       7.046   8.534   5.350  1.00 96.14           H  
ATOM   2427  CA  LYS A 157       6.922   9.759   7.117  1.00 96.14           C  
ATOM   2428  HA  LYS A 157       6.188  10.499   7.436  1.00 96.14           H  
ATOM   2429  C   LYS A 157       8.181  10.569   6.829  1.00 96.14           C  
ATOM   2430  CB  LYS A 157       7.025   8.708   8.229  1.00 96.14           C  
ATOM   2431  HB2 LYS A 157       6.111   8.113   8.214  1.00 96.14           H  
ATOM   2432  HB3 LYS A 157       7.859   8.031   8.045  1.00 96.14           H  
ATOM   2433  O   LYS A 157       8.076  11.632   6.241  1.00 96.14           O  
ATOM   2434  CG  LYS A 157       7.157   9.365   9.612  1.00 96.14           C  
ATOM   2435  HG2 LYS A 157       8.082   9.937   9.680  1.00 96.14           H  
ATOM   2436  HG3 LYS A 157       6.310  10.032   9.770  1.00 96.14           H  
ATOM   2437  CD  LYS A 157       7.147   8.274  10.683  1.00 96.14           C  
ATOM   2438  HD2 LYS A 157       6.315   7.601  10.478  1.00 96.14           H  
ATOM   2439  HD3 LYS A 157       8.079   7.711  10.628  1.00 96.14           H  
ATOM   2440  CE  LYS A 157       6.976   8.840  12.092  1.00 96.14           C  
ATOM   2441  HE2 LYS A 157       6.181   9.585  12.072  1.00 96.14           H  
ATOM   2442  HE3 LYS A 157       7.900   9.331  12.396  1.00 96.14           H  
ATOM   2443  NZ  LYS A 157       6.614   7.744  13.024  1.00 96.14           N  
ATOM   2444  HZ1 LYS A 157       6.498   8.088  13.967  1.00 96.14           H  
ATOM   2445  HZ2 LYS A 157       7.314   7.016  13.002  1.00 96.14           H  
ATOM   2446  HZ3 LYS A 157       5.744   7.320  12.734  1.00 96.14           H  
ATOM   2447  N   ALA A 158       9.364  10.046   7.146  1.00 96.28           N  
ATOM   2448  H   ALA A 158       9.377   9.147   7.606  1.00 96.28           H  
ATOM   2449  CA  ALA A 158      10.608  10.493   6.523  1.00 96.28           C  
ATOM   2450  HA  ALA A 158      10.562  11.566   6.336  1.00 96.28           H  
ATOM   2451  C   ALA A 158      10.740   9.780   5.166  1.00 96.28           C  
ATOM   2452  CB  ALA A 158      11.775  10.236   7.484  1.00 96.28           C  
ATOM   2453  HB1 ALA A 158      12.703  10.573   7.022  1.00 96.28           H  
ATOM   2454  HB2 ALA A 158      11.620  10.791   8.409  1.00 96.28           H  
ATOM   2455  HB3 ALA A 158      11.857   9.172   7.704  1.00 96.28           H  
ATOM   2456  O   ALA A 158      11.548   8.868   5.004  1.00 96.28           O  
ATOM   2457  N   CYS A 159       9.835  10.110   4.243  1.00 96.52           N  
ATOM   2458  H   CYS A 159       9.238  10.904   4.424  1.00 96.52           H  
ATOM   2459  CA  CYS A 159       9.579   9.345   3.028  1.00 96.52           C  
ATOM   2460  HA  CYS A 159       8.682   9.760   2.567  1.00 96.52           H  
ATOM   2461  C   CYS A 159       9.184   7.896   3.325  1.00 96.52           C  
ATOM   2462  CB  CYS A 159      10.718   9.553   2.025  1.00 96.52           C  
ATOM   2463  HB2 CYS A 159      11.659   9.216   2.460  1.00 96.52           H  
ATOM   2464  HB3 CYS A 159      10.527   8.923   1.156  1.00 96.52           H  
ATOM   2465  O   CYS A 159       8.125   7.686   3.926  1.00 96.52           O  
ATOM   2466  SG  CYS A 159      10.934  11.277   1.476  1.00 96.52           S  
ATOM   2467  N   HIS A 160       9.951   6.895   2.892  1.00 97.36           N  
ATOM   2468  H   HIS A 160      10.840   7.077   2.448  1.00 97.36           H  
ATOM   2469  CA  HIS A 160       9.499   5.517   3.000  1.00 97.36           C  
ATOM   2470  HA  HIS A 160       8.881   5.422   3.892  1.00 97.36           H  
ATOM   2471  C   HIS A 160      10.605   4.471   3.123  1.00 97.36           C  
ATOM   2472  CB  HIS A 160       8.621   5.190   1.796  1.00 97.36           C  
ATOM   2473  HB2 HIS A 160       7.760   5.857   1.761  1.00 97.36           H  
ATOM   2474  HB3 HIS A 160       8.256   4.182   1.993  1.00 97.36           H  
ATOM   2475  O   HIS A 160      11.677   4.598   2.549  1.00 97.36           O  
ATOM   2476  CG  HIS A 160       9.318   5.183   0.458  1.00 97.36           C  
ATOM   2477  CD2 HIS A 160       9.363   6.211  -0.444  1.00 97.36           C  
ATOM   2478  HD2 HIS A 160       8.940   7.197  -0.314  1.00 97.36           H  
ATOM   2479  ND1 HIS A 160      10.038   4.139  -0.088  1.00 97.36           N  
ATOM   2480  HD1 HIS A 160      10.369   3.315   0.394  1.00 97.36           H  
ATOM   2481  CE1 HIS A 160      10.489   4.529  -1.289  1.00 97.36           C  
ATOM   2482  HE1 HIS A 160      11.133   3.949  -1.933  1.00 97.36           H  
ATOM   2483  NE2 HIS A 160      10.088   5.780  -1.549  1.00 97.36           N  
ATOM   2484  N   MET A 161      10.262   3.367   3.794  1.00 97.91           N  
ATOM   2485  H   MET A 161       9.386   3.385   4.298  1.00 97.91           H  
ATOM   2486  CA  MET A 161      10.919   2.062   3.622  1.00 97.91           C  
ATOM   2487  HA  MET A 161      11.859   2.190   3.086  1.00 97.91           H  
ATOM   2488  C   MET A 161      10.053   1.099   2.791  1.00 97.91           C  
ATOM   2489  CB  MET A 161      11.222   1.447   4.994  1.00 97.91           C  
ATOM   2490  HB2 MET A 161      11.616   0.440   4.854  1.00 97.91           H  
ATOM   2491  HB3 MET A 161      10.294   1.371   5.560  1.00 97.91           H  
ATOM   2492  O   MET A 161      10.512   0.027   2.398  1.00 97.91           O  
ATOM   2493  CG  MET A 161      12.240   2.250   5.809  1.00 97.91           C  
ATOM   2494  HG2 MET A 161      12.269   1.840   6.818  1.00 97.91           H  
ATOM   2495  HG3 MET A 161      11.900   3.283   5.881  1.00 97.91           H  
ATOM   2496  SD  MET A 161      13.935   2.258   5.169  1.00 97.91           S  
ATOM   2497  CE  MET A 161      14.480   0.572   5.532  1.00 97.91           C  
ATOM   2498  HE1 MET A 161      14.281   0.329   6.576  1.00 97.91           H  
ATOM   2499  HE2 MET A 161      13.963  -0.120   4.868  1.00 97.91           H  
ATOM   2500  HE3 MET A 161      15.551   0.502   5.341  1.00 97.91           H  
ATOM   2501  N   THR A 162       8.793   1.462   2.533  1.00 98.19           N  
ATOM   2502  H   THR A 162       8.438   2.328   2.914  1.00 98.19           H  
ATOM   2503  CA  THR A 162       7.908   0.768   1.594  1.00 98.19           C  
ATOM   2504  HA  THR A 162       8.524   0.158   0.933  1.00 98.19           H  
ATOM   2505  C   THR A 162       7.160   1.790   0.743  1.00 98.19           C  
ATOM   2506  CB  THR A 162       6.903  -0.167   2.292  1.00 98.19           C  
ATOM   2507  HB  THR A 162       6.477  -0.822   1.531  1.00 98.19           H  
ATOM   2508  O   THR A 162       6.654   2.769   1.278  1.00 98.19           O  
ATOM   2509  CG2 THR A 162       7.505  -1.049   3.386  1.00 98.19           C  
ATOM   2510 HG21 THR A 162       7.852  -0.439   4.220  1.00 98.19           H  
ATOM   2511 HG22 THR A 162       8.333  -1.626   2.974  1.00 98.19           H  
ATOM   2512 HG23 THR A 162       6.743  -1.742   3.743  1.00 98.19           H  
ATOM   2513  OG1 THR A 162       5.844   0.551   2.868  1.00 98.19           O  
ATOM   2514  HG1 THR A 162       6.193   1.280   3.385  1.00 98.19           H  
ATOM   2515  N   ASN A 163       7.056   1.582  -0.562  1.00 97.87           N  
ATOM   2516  H   ASN A 163       7.458   0.736  -0.939  1.00 97.87           H  
ATOM   2517  CA  ASN A 163       6.250   2.409  -1.459  1.00 97.87           C  
ATOM   2518  HA  ASN A 163       5.488   2.942  -0.890  1.00 97.87           H  
ATOM   2519  C   ASN A 163       5.520   1.496  -2.441  1.00 97.87           C  
ATOM   2520  CB  ASN A 163       7.125   3.462  -2.159  1.00 97.87           C  
ATOM   2521  HB2 ASN A 163       7.598   4.096  -1.409  1.00 97.87           H  
ATOM   2522  HB3 ASN A 163       7.900   2.974  -2.750  1.00 97.87           H  
ATOM   2523  O   ASN A 163       5.930   1.317  -3.583  1.00 97.87           O  
ATOM   2524  CG  ASN A 163       6.316   4.367  -3.074  1.00 97.87           C  
ATOM   2525  ND2 ASN A 163       6.986   5.166  -3.868  1.00 97.87           N  
ATOM   2526 HD21 ASN A 163       6.455   5.814  -4.431  1.00 97.87           H  
ATOM   2527 HD22 ASN A 163       7.996   5.169  -3.848  1.00 97.87           H  
ATOM   2528  OD1 ASN A 163       5.091   4.367  -3.072  1.00 97.87           O  
ATOM   2529  N   LEU A 164       4.439   0.870  -1.980  1.00 98.20           N  
ATOM   2530  H   LEU A 164       4.142   1.046  -1.032  1.00 98.20           H  
ATOM   2531  CA  LEU A 164       3.715  -0.135  -2.769  1.00 98.20           C  
ATOM   2532  HA  LEU A 164       4.443  -0.754  -3.292  1.00 98.20           H  
ATOM   2533  C   LEU A 164       2.835   0.485  -3.863  1.00 98.20           C  
ATOM   2534  CB  LEU A 164       2.919  -1.032  -1.816  1.00 98.20           C  
ATOM   2535  HB2 LEU A 164       2.403  -1.795  -2.398  1.00 98.20           H  
ATOM   2536  HB3 LEU A 164       2.160  -0.428  -1.319  1.00 98.20           H  
ATOM   2537  O   LEU A 164       2.310  -0.218  -4.723  1.00 98.20           O  
ATOM   2538  CG  LEU A 164       3.797  -1.719  -0.753  1.00 98.20           C  
ATOM   2539  HG  LEU A 164       4.276  -0.964  -0.128  1.00 98.20           H  
ATOM   2540  CD1 LEU A 164       2.904  -2.551   0.149  1.00 98.20           C  
ATOM   2541 HD11 LEU A 164       2.329  -3.270  -0.434  1.00 98.20           H  
ATOM   2542 HD12 LEU A 164       3.504  -3.074   0.893  1.00 98.20           H  
ATOM   2543 HD13 LEU A 164       2.220  -1.875   0.661  1.00 98.20           H  
ATOM   2544  CD2 LEU A 164       4.888  -2.605  -1.352  1.00 98.20           C  
ATOM   2545 HD21 LEU A 164       5.422  -3.126  -0.557  1.00 98.20           H  
ATOM   2546 HD22 LEU A 164       5.612  -1.998  -1.897  1.00 98.20           H  
ATOM   2547 HD23 LEU A 164       4.451  -3.336  -2.032  1.00 98.20           H  
ATOM   2548  N   ASN A 165       2.710   1.812  -3.852  1.00 98.32           N  
ATOM   2549  H   ASN A 165       3.190   2.323  -3.125  1.00 98.32           H  
ATOM   2550  CA  ASN A 165       2.053   2.587  -4.892  1.00 98.32           C  
ATOM   2551  HA  ASN A 165       1.406   1.926  -5.468  1.00 98.32           H  
ATOM   2552  C   ASN A 165       3.042   3.178  -5.910  1.00 98.32           C  
ATOM   2553  CB  ASN A 165       1.153   3.629  -4.217  1.00 98.32           C  
ATOM   2554  HB2 ASN A 165       1.716   4.158  -3.448  1.00 98.32           H  
ATOM   2555  HB3 ASN A 165       0.835   4.365  -4.956  1.00 98.32           H  
ATOM   2556  O   ASN A 165       2.603   3.869  -6.825  1.00 98.32           O  
ATOM   2557  CG  ASN A 165      -0.097   3.019  -3.602  1.00 98.32           C  
ATOM   2558  ND2 ASN A 165      -0.833   3.808  -2.860  1.00 98.32           N  
ATOM   2559 HD21 ASN A 165      -1.638   3.396  -2.410  1.00 98.32           H  
ATOM   2560 HD22 ASN A 165      -0.472   4.717  -2.609  1.00 98.32           H  
ATOM   2561  OD1 ASN A 165      -0.470   1.876  -3.827  1.00 98.32           O  
ATOM   2562  N   GLY A 166       4.338   2.868  -5.807  1.00 97.30           N  
ATOM   2563  H   GLY A 166       4.652   2.324  -5.015  1.00 97.30           H  
ATOM   2564  CA  GLY A 166       5.364   3.337  -6.734  1.00 97.30           C  
ATOM   2565  HA2 GLY A 166       5.358   4.427  -6.751  1.00 97.30           H  
ATOM   2566  HA3 GLY A 166       6.342   3.023  -6.369  1.00 97.30           H  
ATOM   2567  C   GLY A 166       5.201   2.838  -8.176  1.00 97.30           C  
ATOM   2568  O   GLY A 166       4.233   2.165  -8.554  1.00 97.30           O  
ATOM   2569  N   HIS A 167       6.164   3.191  -9.013  1.00 95.36           N  
ATOM   2570  H   HIS A 167       6.970   3.665  -8.631  1.00 95.36           H  
ATOM   2571  CA  HIS A 167       6.209   2.817 -10.421  1.00 95.36           C  
ATOM   2572  HA  HIS A 167       5.195   2.809 -10.819  1.00 95.36           H  
ATOM   2573  C   HIS A 167       6.800   1.420 -10.593  1.00 95.36           C  
ATOM   2574  CB  HIS A 167       7.012   3.867 -11.191  1.00 95.36           C  
ATOM   2575  HB2 HIS A 167       7.126   3.544 -12.226  1.00 95.36           H  
ATOM   2576  HB3 HIS A 167       8.005   3.955 -10.751  1.00 95.36           H  
ATOM   2577  O   HIS A 167       7.743   1.056  -9.904  1.00 95.36           O  
ATOM   2578  CG  HIS A 167       6.344   5.214 -11.175  1.00 95.36           C  
ATOM   2579  CD2 HIS A 167       6.617   6.260 -10.333  1.00 95.36           C  
ATOM   2580  HD2 HIS A 167       7.358   6.274  -9.547  1.00 95.36           H  
ATOM   2581  ND1 HIS A 167       5.296   5.598 -11.979  1.00 95.36           N  
ATOM   2582  HD1 HIS A 167       4.872   5.043 -12.708  1.00 95.36           H  
ATOM   2583  CE1 HIS A 167       4.950   6.848 -11.637  1.00 95.36           C  
ATOM   2584  HE1 HIS A 167       4.158   7.424 -12.092  1.00 95.36           H  
ATOM   2585  NE2 HIS A 167       5.743   7.299 -10.660  1.00 95.36           N  
ATOM   2586  N   PHE A 168       6.266   0.640 -11.528  1.00 94.25           N  
ATOM   2587  H   PHE A 168       5.541   1.007 -12.127  1.00 94.25           H  
ATOM   2588  CA  PHE A 168       6.918  -0.601 -11.939  1.00 94.25           C  
ATOM   2589  HA  PHE A 168       7.318  -1.106 -11.059  1.00 94.25           H  
ATOM   2590  C   PHE A 168       8.099  -0.318 -12.869  1.00 94.25           C  
ATOM   2591  CB  PHE A 168       5.900  -1.527 -12.605  1.00 94.25           C  
ATOM   2592  HB2 PHE A 168       5.343  -0.975 -13.362  1.00 94.25           H  
ATOM   2593  HB3 PHE A 168       6.436  -2.324 -13.120  1.00 94.25           H  
ATOM   2594  O   PHE A 168       8.147   0.730 -13.513  1.00 94.25           O  
ATOM   2595  CG  PHE A 168       4.952  -2.181 -11.627  1.00 94.25           C  
ATOM   2596  CD1 PHE A 168       5.439  -3.183 -10.767  1.00 94.25           C  
ATOM   2597  HD1 PHE A 168       6.486  -3.445 -10.764  1.00 94.25           H  
ATOM   2598  CD2 PHE A 168       3.585  -1.848 -11.620  1.00 94.25           C  
ATOM   2599  HD2 PHE A 168       3.207  -1.112 -12.313  1.00 94.25           H  
ATOM   2600  CE1 PHE A 168       4.552  -3.881  -9.935  1.00 94.25           C  
ATOM   2601  HE1 PHE A 168       4.905  -4.679  -9.298  1.00 94.25           H  
ATOM   2602  CE2 PHE A 168       2.698  -2.554 -10.785  1.00 94.25           C  
ATOM   2603  HE2 PHE A 168       1.634  -2.372 -10.838  1.00 94.25           H  
ATOM   2604  CZ  PHE A 168       3.187  -3.582  -9.960  1.00 94.25           C  
ATOM   2605  HZ  PHE A 168       2.516  -4.186  -9.367  1.00 94.25           H  
ATOM   2606  N   ASP A 169       9.013  -1.287 -12.956  1.00 89.12           N  
ATOM   2607  H   ASP A 169       8.878  -2.120 -12.401  1.00 89.12           H  
ATOM   2608  CA  ASP A 169      10.063  -1.365 -13.978  1.00 89.12           C  
ATOM   2609  HA  ASP A 169      10.733  -2.167 -13.666  1.00 89.12           H  
ATOM   2610  C   ASP A 169      10.958  -0.107 -14.052  1.00 89.12           C  
ATOM   2611  CB  ASP A 169       9.447  -1.827 -15.317  1.00 89.12           C  
ATOM   2612  HB2 ASP A 169      10.248  -2.046 -16.022  1.00 89.12           H  
ATOM   2613  HB3 ASP A 169       8.842  -1.019 -15.729  1.00 89.12           H  
ATOM   2614  O   ASP A 169      11.426   0.295 -15.116  1.00 89.12           O  
ATOM   2615  CG  ASP A 169       8.571  -3.085 -15.157  1.00 89.12           C  
ATOM   2616  OD1 ASP A 169       8.943  -4.022 -14.415  1.00 89.12           O  
ATOM   2617  OD2 ASP A 169       7.441  -3.147 -15.690  1.00 89.12           O  
ATOM   2618  N   THR A 170      11.206   0.519 -12.896  1.00 92.46           N  
ATOM   2619  H   THR A 170      10.794   0.131 -12.059  1.00 92.46           H  
ATOM   2620  CA  THR A 170      12.102   1.672 -12.740  1.00 92.46           C  
ATOM   2621  HA  THR A 170      12.484   1.950 -13.722  1.00 92.46           H  
ATOM   2622  C   THR A 170      13.300   1.327 -11.864  1.00 92.46           C  
ATOM   2623  CB  THR A 170      11.355   2.899 -12.196  1.00 92.46           C  
ATOM   2624  HB  THR A 170      10.541   3.136 -12.882  1.00 92.46           H  
ATOM   2625  O   THR A 170      13.159   0.657 -10.842  1.00 92.46           O  
ATOM   2626  CG2 THR A 170      10.772   2.726 -10.795  1.00 92.46           C  
ATOM   2627 HG21 THR A 170      10.088   1.877 -10.788  1.00 92.46           H  
ATOM   2628 HG22 THR A 170      11.563   2.553 -10.066  1.00 92.46           H  
ATOM   2629 HG23 THR A 170      10.222   3.622 -10.509  1.00 92.46           H  
ATOM   2630  OG1 THR A 170      12.220   4.014 -12.127  1.00 92.46           O  
ATOM   2631  HG1 THR A 170      11.670   4.749 -11.845  1.00 92.46           H  
ATOM   2632  N   SER A 171      14.471   1.842 -12.244  1.00 92.51           N  
ATOM   2633  H   SER A 171      14.520   2.319 -13.132  1.00 92.51           H  
ATOM   2634  CA  SER A 171      15.700   1.790 -11.444  1.00 92.51           C  
ATOM   2635  HA  SER A 171      15.565   1.052 -10.653  1.00 92.51           H  
ATOM   2636  C   SER A 171      16.021   3.119 -10.752  1.00 92.51           C  
ATOM   2637  CB  SER A 171      16.864   1.319 -12.317  1.00 92.51           C  
ATOM   2638  HB2 SER A 171      17.739   1.135 -11.693  1.00 92.51           H  
ATOM   2639  HB3 SER A 171      16.587   0.388 -12.811  1.00 92.51           H  
ATOM   2640  O   SER A 171      17.107   3.295 -10.196  1.00 92.51           O  
ATOM   2641  OG  SER A 171      17.167   2.303 -13.292  1.00 92.51           O  
ATOM   2642  HG  SER A 171      17.770   2.929 -12.883  1.00 92.51           H  
ATOM   2643  N   VAL A 172      15.112   4.098 -10.825  1.00 96.16           N  
ATOM   2644  H   VAL A 172      14.224   3.890 -11.260  1.00 96.16           H  
ATOM   2645  CA  VAL A 172      15.281   5.382 -10.139  1.00 96.16           C  
ATOM   2646  HA  VAL A 172      16.306   5.718 -10.294  1.00 96.16           H  
ATOM   2647  C   VAL A 172      15.061   5.168  -8.646  1.00 96.16           C  
ATOM   2648  CB  VAL A 172      14.344   6.472 -10.688  1.00 96.16           C  
ATOM   2649  HB  VAL A 172      13.306   6.179 -10.529  1.00 96.16           H  
ATOM   2650  O   VAL A 172      13.991   4.723  -8.233  1.00 96.16           O  
ATOM   2651  CG1 VAL A 172      14.594   7.814  -9.983  1.00 96.16           C  
ATOM   2652 HG11 VAL A 172      13.963   8.589 -10.418  1.00 96.16           H  
ATOM   2653 HG12 VAL A 172      15.639   8.106 -10.096  1.00 96.16           H  
ATOM   2654 HG13 VAL A 172      14.364   7.735  -8.921  1.00 96.16           H  
ATOM   2655  CG2 VAL A 172      14.559   6.696 -12.190  1.00 96.16           C  
ATOM   2656 HG21 VAL A 172      15.594   6.977 -12.384  1.00 96.16           H  
ATOM   2657 HG22 VAL A 172      13.897   7.483 -12.551  1.00 96.16           H  
ATOM   2658 HG23 VAL A 172      14.333   5.784 -12.742  1.00 96.16           H  
ATOM   2659  N   MET A 173      16.072   5.527  -7.853  1.00 95.62           N  
ATOM   2660  H   MET A 173      16.923   5.842  -8.296  1.00 95.62           H  
ATOM   2661  CA  MET A 173      16.098   5.346  -6.401  1.00 95.62           C  
ATOM   2662  HA  MET A 173      16.266   4.288  -6.197  1.00 95.62           H  
ATOM   2663  C   MET A 173      14.788   5.790  -5.729  1.00 95.62           C  
ATOM   2664  CB  MET A 173      17.286   6.132  -5.837  1.00 95.62           C  
ATOM   2665  HB2 MET A 173      17.094   7.199  -5.949  1.00 95.62           H  
ATOM   2666  HB3 MET A 173      18.179   5.889  -6.413  1.00 95.62           H  
ATOM   2667  O   MET A 173      14.367   6.940  -5.862  1.00 95.62           O  
ATOM   2668  CG  MET A 173      17.568   5.816  -4.365  1.00 95.62           C  
ATOM   2669  HG2 MET A 173      17.820   4.759  -4.280  1.00 95.62           H  
ATOM   2670  HG3 MET A 173      16.679   6.004  -3.762  1.00 95.62           H  
ATOM   2671  SD  MET A 173      18.947   6.785  -3.697  1.00 95.62           S  
ATOM   2672  CE  MET A 173      18.097   8.349  -3.344  1.00 95.62           C  
ATOM   2673  HE1 MET A 173      17.527   8.675  -4.214  1.00 95.62           H  
ATOM   2674  HE2 MET A 173      17.420   8.208  -2.500  1.00 95.62           H  
ATOM   2675  HE3 MET A 173      18.832   9.112  -3.088  1.00 95.62           H  
ATOM   2676  N   GLY A 174      14.149   4.869  -5.009  1.00 95.54           N  
ATOM   2677  H   GLY A 174      14.524   3.931  -5.023  1.00 95.54           H  
ATOM   2678  CA  GLY A 174      12.932   5.088  -4.226  1.00 95.54           C  
ATOM   2679  HA2 GLY A 174      12.836   4.279  -3.502  1.00 95.54           H  
ATOM   2680  HA3 GLY A 174      13.035   6.014  -3.660  1.00 95.54           H  
ATOM   2681  C   GLY A 174      11.631   5.170  -5.038  1.00 95.54           C  
ATOM   2682  O   GLY A 174      10.550   5.171  -4.459  1.00 95.54           O  
ATOM   2683  N   LYS A 175      11.679   5.210  -6.377  1.00 97.08           N  
ATOM   2684  H   LYS A 175      12.581   5.165  -6.830  1.00 97.08           H  
ATOM   2685  CA  LYS A 175      10.460   5.341  -7.201  1.00 97.08           C  
ATOM   2686  HA  LYS A 175       9.736   5.951  -6.660  1.00 97.08           H  
ATOM   2687  C   LYS A 175       9.728   4.028  -7.456  1.00 97.08           C  
ATOM   2688  CB  LYS A 175      10.769   6.035  -8.532  1.00 97.08           C  
ATOM   2689  HB2 LYS A 175      11.566   5.507  -9.056  1.00 97.08           H  
ATOM   2690  HB3 LYS A 175       9.872   5.995  -9.149  1.00 97.08           H  
ATOM   2691  O   LYS A 175       8.590   4.070  -7.920  1.00 97.08           O  
ATOM   2692  CG  LYS A 175      11.151   7.502  -8.320  1.00 97.08           C  
ATOM   2693  HG2 LYS A 175      10.520   7.921  -7.536  1.00 97.08           H  
ATOM   2694  HG3 LYS A 175      12.193   7.575  -8.008  1.00 97.08           H  
ATOM   2695  CD  LYS A 175      10.913   8.309  -9.600  1.00 97.08           C  
ATOM   2696  HD2 LYS A 175       9.875   8.176  -9.903  1.00 97.08           H  
ATOM   2697  HD3 LYS A 175      11.569   7.967 -10.401  1.00 97.08           H  
ATOM   2698  CE  LYS A 175      11.158   9.785  -9.293  1.00 97.08           C  
ATOM   2699  HE2 LYS A 175      10.769   9.977  -8.293  1.00 97.08           H  
ATOM   2700  HE3 LYS A 175      12.229   9.985  -9.270  1.00 97.08           H  
ATOM   2701  NZ  LYS A 175      10.461  10.670 -10.255  1.00 97.08           N  
ATOM   2702  HZ1 LYS A 175      10.884  10.651 -11.172  1.00 97.08           H  
ATOM   2703  HZ2 LYS A 175      10.435  11.610  -9.887  1.00 97.08           H  
ATOM   2704  HZ3 LYS A 175       9.495  10.395 -10.359  1.00 97.08           H  
ATOM   2705  N   GLY A 176      10.382   2.897  -7.212  1.00 97.34           N  
ATOM   2706  H   GLY A 176      11.311   2.962  -6.820  1.00 97.34           H  
ATOM   2707  CA  GLY A 176       9.842   1.570  -7.484  1.00 97.34           C  
ATOM   2708  HA2 GLY A 176       9.562   1.514  -8.536  1.00 97.34           H  
ATOM   2709  HA3 GLY A 176      10.620   0.826  -7.314  1.00 97.34           H  
ATOM   2710  C   GLY A 176       8.637   1.197  -6.618  1.00 97.34           C  
ATOM   2711  O   GLY A 176       8.361   1.833  -5.598  1.00 97.34           O  
ATOM   2712  N   VAL A 177       7.962   0.103  -6.976  1.00 97.90           N  
ATOM   2713  H   VAL A 177       8.214  -0.327  -7.855  1.00 97.90           H  
ATOM   2714  CA  VAL A 177       7.061  -0.606  -6.052  1.00 97.90           C  
ATOM   2715  HA  VAL A 177       6.422   0.128  -5.562  1.00 97.90           H  
ATOM   2716  C   VAL A 177       7.924  -1.297  -4.995  1.00 97.90           C  
ATOM   2717  CB  VAL A 177       6.139  -1.605  -6.776  1.00 97.90           C  
ATOM   2718  HB  VAL A 177       6.734  -2.384  -7.253  1.00 97.90           H  
ATOM   2719  O   VAL A 177       8.406  -2.405  -5.217  1.00 97.90           O  
ATOM   2720  CG1 VAL A 177       5.151  -2.250  -5.799  1.00 97.90           C  
ATOM   2721 HG11 VAL A 177       5.682  -2.690  -4.954  1.00 97.90           H  
ATOM   2722 HG12 VAL A 177       4.598  -3.036  -6.313  1.00 97.90           H  
ATOM   2723 HG13 VAL A 177       4.448  -1.504  -5.430  1.00 97.90           H  
ATOM   2724  CG2 VAL A 177       5.295  -0.907  -7.845  1.00 97.90           C  
ATOM   2725 HG21 VAL A 177       4.602  -1.617  -8.295  1.00 97.90           H  
ATOM   2726 HG22 VAL A 177       5.938  -0.511  -8.631  1.00 97.90           H  
ATOM   2727 HG23 VAL A 177       4.725  -0.095  -7.392  1.00 97.90           H  
ATOM   2728  N   ILE A 178       8.183  -0.622  -3.877  1.00 98.32           N  
ATOM   2729  H   ILE A 178       7.777   0.300  -3.803  1.00 98.32           H  
ATOM   2730  CA  ILE A 178       9.278  -0.985  -2.967  1.00 98.32           C  
ATOM   2731  HA  ILE A 178       9.900  -1.732  -3.461  1.00 98.32           H  
ATOM   2732  C   ILE A 178       8.772  -1.628  -1.682  1.00 98.32           C  
ATOM   2733  CB  ILE A 178      10.199   0.234  -2.716  1.00 98.32           C  
ATOM   2734  HB  ILE A 178       9.570   1.108  -2.543  1.00 98.32           H  
ATOM   2735  O   ILE A 178       7.923  -1.080  -0.978  1.00 98.32           O  
ATOM   2736  CG1 ILE A 178      11.062   0.468  -3.974  1.00 98.32           C  
ATOM   2737 HG12 ILE A 178      11.873  -0.259  -4.005  1.00 98.32           H  
ATOM   2738 HG13 ILE A 178      10.465   0.313  -4.873  1.00 98.32           H  
ATOM   2739  CG2 ILE A 178      11.124   0.061  -1.492  1.00 98.32           C  
ATOM   2740 HG21 ILE A 178      10.543  -0.010  -0.573  1.00 98.32           H  
ATOM   2741 HG22 ILE A 178      11.740  -0.830  -1.613  1.00 98.32           H  
ATOM   2742 HG23 ILE A 178      11.790   0.918  -1.391  1.00 98.32           H  
ATOM   2743  CD1 ILE A 178      11.652   1.875  -4.047  1.00 98.32           C  
ATOM   2744 HD11 ILE A 178      10.841   2.603  -4.022  1.00 98.32           H  
ATOM   2745 HD12 ILE A 178      12.332   2.052  -3.213  1.00 98.32           H  
ATOM   2746 HD13 ILE A 178      12.206   1.985  -4.979  1.00 98.32           H  
ATOM   2747  N   TRP A 179       9.414  -2.733  -1.317  1.00 98.54           N  
ATOM   2748  H   TRP A 179      10.079  -3.107  -1.979  1.00 98.54           H  
ATOM   2749  CA  TRP A 179       9.576  -3.158   0.068  1.00 98.54           C  
ATOM   2750  HA  TRP A 179       9.173  -2.402   0.743  1.00 98.54           H  
ATOM   2751  C   TRP A 179      11.077  -3.288   0.302  1.00 98.54           C  
ATOM   2752  CB  TRP A 179       8.830  -4.474   0.314  1.00 98.54           C  
ATOM   2753  HB2 TRP A 179       7.808  -4.356  -0.046  1.00 98.54           H  
ATOM   2754  HB3 TRP A 179       9.283  -5.275  -0.270  1.00 98.54           H  
ATOM   2755  O   TRP A 179      11.693  -4.214  -0.218  1.00 98.54           O  
ATOM   2756  CG  TRP A 179       8.767  -4.888   1.752  1.00 98.54           C  
ATOM   2757  CD1 TRP A 179       9.791  -5.347   2.507  1.00 98.54           C  
ATOM   2758  HD1 TRP A 179      10.798  -5.504   2.149  1.00 98.54           H  
ATOM   2759  CD2 TRP A 179       7.600  -4.891   2.626  1.00 98.54           C  
ATOM   2760  CE2 TRP A 179       7.999  -5.346   3.917  1.00 98.54           C  
ATOM   2761  CE3 TRP A 179       6.241  -4.557   2.455  1.00 98.54           C  
ATOM   2762  HE3 TRP A 179       5.898  -4.223   1.487  1.00 98.54           H  
ATOM   2763  NE1 TRP A 179       9.344  -5.608   3.789  1.00 98.54           N  
ATOM   2764  HE1 TRP A 179       9.924  -5.965   4.534  1.00 98.54           H  
ATOM   2765  CH2 TRP A 179       5.758  -5.101   4.782  1.00 98.54           C  
ATOM   2766  HH2 TRP A 179       5.053  -5.164   5.599  1.00 98.54           H  
ATOM   2767  CZ2 TRP A 179       7.101  -5.449   4.987  1.00 98.54           C  
ATOM   2768  HZ2 TRP A 179       7.429  -5.808   5.951  1.00 98.54           H  
ATOM   2769  CZ3 TRP A 179       5.326  -4.668   3.517  1.00 98.54           C  
ATOM   2770  HZ3 TRP A 179       4.290  -4.408   3.362  1.00 98.54           H  
ATOM   2771  N   TYR A 180      11.688  -2.354   1.035  1.00 98.22           N  
ATOM   2772  H   TYR A 180      11.133  -1.601   1.417  1.00 98.22           H  
ATOM   2773  CA  TYR A 180      13.141  -2.137   0.980  1.00 98.22           C  
ATOM   2774  HA  TYR A 180      13.398  -1.779  -0.017  1.00 98.22           H  
ATOM   2775  C   TYR A 180      13.984  -3.399   1.225  1.00 98.22           C  
ATOM   2776  CB  TYR A 180      13.501  -1.031   1.976  1.00 98.22           C  
ATOM   2777  HB2 TYR A 180      13.057  -0.098   1.627  1.00 98.22           H  
ATOM   2778  HB3 TYR A 180      13.055  -1.256   2.944  1.00 98.22           H  
ATOM   2779  O   TYR A 180      14.945  -3.643   0.502  1.00 98.22           O  
ATOM   2780  CG  TYR A 180      14.987  -0.810   2.158  1.00 98.22           C  
ATOM   2781  CD1 TYR A 180      15.722  -1.538   3.119  1.00 98.22           C  
ATOM   2782  HD1 TYR A 180      15.235  -2.283   3.731  1.00 98.22           H  
ATOM   2783  CD2 TYR A 180      15.638   0.129   1.342  1.00 98.22           C  
ATOM   2784  HD2 TYR A 180      15.084   0.704   0.615  1.00 98.22           H  
ATOM   2785  CE1 TYR A 180      17.105  -1.313   3.265  1.00 98.22           C  
ATOM   2786  HE1 TYR A 180      17.688  -1.864   3.988  1.00 98.22           H  
ATOM   2787  CE2 TYR A 180      17.017   0.354   1.485  1.00 98.22           C  
ATOM   2788  HE2 TYR A 180      17.500   1.097   0.868  1.00 98.22           H  
ATOM   2789  OH  TYR A 180      19.081  -0.130   2.590  1.00 98.22           O  
ATOM   2790  HH  TYR A 180      19.362   0.570   1.997  1.00 98.22           H  
ATOM   2791  CZ  TYR A 180      17.752  -0.362   2.448  1.00 98.22           C  
ATOM   2792  N   SER A 181      13.613  -4.246   2.192  1.00 97.74           N  
ATOM   2793  H   SER A 181      12.766  -4.058   2.708  1.00 97.74           H  
ATOM   2794  CA  SER A 181      14.352  -5.495   2.468  1.00 97.74           C  
ATOM   2795  HA  SER A 181      15.412  -5.254   2.537  1.00 97.74           H  
ATOM   2796  C   SER A 181      14.234  -6.565   1.373  1.00 97.74           C  
ATOM   2797  CB  SER A 181      13.930  -6.092   3.813  1.00 97.74           C  
ATOM   2798  HB2 SER A 181      14.238  -5.421   4.614  1.00 97.74           H  
ATOM   2799  HB3 SER A 181      14.429  -7.050   3.959  1.00 97.74           H  
ATOM   2800  O   SER A 181      15.015  -7.511   1.371  1.00 97.74           O  
ATOM   2801  OG  SER A 181      12.528  -6.280   3.875  1.00 97.74           O  
ATOM   2802  HG  SER A 181      12.175  -5.598   4.451  1.00 97.74           H  
ATOM   2803  N   VAL A 182      13.285  -6.421   0.445  1.00 98.24           N  
ATOM   2804  H   VAL A 182      12.713  -5.590   0.485  1.00 98.24           H  
ATOM   2805  CA  VAL A 182      13.058  -7.331  -0.688  1.00 98.24           C  
ATOM   2806  HA  VAL A 182      13.554  -8.283  -0.498  1.00 98.24           H  
ATOM   2807  C   VAL A 182      13.665  -6.757  -1.969  1.00 98.24           C  
ATOM   2808  CB  VAL A 182      11.548  -7.607  -0.861  1.00 98.24           C  
ATOM   2809  HB  VAL A 182      11.028  -6.662  -1.018  1.00 98.24           H  
ATOM   2810  O   VAL A 182      14.405  -7.445  -2.668  1.00 98.24           O  
ATOM   2811  CG1 VAL A 182      11.254  -8.508  -2.064  1.00 98.24           C  
ATOM   2812 HG11 VAL A 182      11.817  -9.438  -1.981  1.00 98.24           H  
ATOM   2813 HG12 VAL A 182      11.527  -8.000  -2.989  1.00 98.24           H  
ATOM   2814 HG13 VAL A 182      10.190  -8.739  -2.105  1.00 98.24           H  
ATOM   2815  CG2 VAL A 182      10.952  -8.284   0.381  1.00 98.24           C  
ATOM   2816 HG21 VAL A 182      11.106  -7.670   1.269  1.00 98.24           H  
ATOM   2817 HG22 VAL A 182       9.880  -8.425   0.242  1.00 98.24           H  
ATOM   2818 HG23 VAL A 182      11.421  -9.256   0.535  1.00 98.24           H  
ATOM   2819  N   THR A 183      13.374  -5.492  -2.279  1.00 97.33           N  
ATOM   2820  H   THR A 183      12.761  -4.971  -1.668  1.00 97.33           H  
ATOM   2821  CA  THR A 183      13.713  -4.874  -3.573  1.00 97.33           C  
ATOM   2822  HA  THR A 183      13.921  -5.654  -4.306  1.00 97.33           H  
ATOM   2823  C   THR A 183      14.942  -3.979  -3.531  1.00 97.33           C  
ATOM   2824  CB  THR A 183      12.535  -4.050  -4.112  1.00 97.33           C  
ATOM   2825  HB  THR A 183      12.821  -3.566  -5.046  1.00 97.33           H  
ATOM   2826  O   THR A 183      15.468  -3.648  -4.589  1.00 97.33           O  
ATOM   2827  CG2 THR A 183      11.318  -4.930  -4.372  1.00 97.33           C  
ATOM   2828 HG21 THR A 183      10.527  -4.303  -4.783  1.00 97.33           H  
ATOM   2829 HG22 THR A 183      10.968  -5.381  -3.444  1.00 97.33           H  
ATOM   2830 HG23 THR A 183      11.570  -5.707  -5.094  1.00 97.33           H  
ATOM   2831  OG1 THR A 183      12.140  -3.067  -3.175  1.00 97.33           O  
ATOM   2832  HG1 THR A 183      12.770  -2.345  -3.240  1.00 97.33           H  
ATOM   2833  N   THR A 184      15.406  -3.563  -2.346  1.00 95.75           N  
ATOM   2834  H   THR A 184      14.969  -3.934  -1.514  1.00 95.75           H  
ATOM   2835  CA  THR A 184      16.204  -2.334  -2.159  1.00 95.75           C  
ATOM   2836  HA  THR A 184      16.317  -2.176  -1.087  1.00 95.75           H  
ATOM   2837  C   THR A 184      15.453  -1.097  -2.684  1.00 95.75           C  
ATOM   2838  CB  THR A 184      17.636  -2.464  -2.725  1.00 95.75           C  
ATOM   2839  HB  THR A 184      18.237  -1.661  -2.301  1.00 95.75           H  
ATOM   2840  O   THR A 184      14.241  -1.161  -2.905  1.00 95.75           O  
ATOM   2841  CG2 THR A 184      18.313  -3.789  -2.368  1.00 95.75           C  
ATOM   2842 HG21 THR A 184      17.819  -4.620  -2.871  1.00 95.75           H  
ATOM   2843 HG22 THR A 184      19.356  -3.753  -2.682  1.00 95.75           H  
ATOM   2844 HG23 THR A 184      18.271  -3.940  -1.289  1.00 95.75           H  
ATOM   2845  OG1 THR A 184      17.667  -2.323  -4.126  1.00 95.75           O  
ATOM   2846  HG1 THR A 184      16.955  -2.869  -4.466  1.00 95.75           H  
ATOM   2847  N   ASP A 185      16.146   0.026  -2.885  1.00 94.74           N  
ATOM   2848  H   ASP A 185      17.128   0.048  -2.649  1.00 94.74           H  
ATOM   2849  CA  ASP A 185      15.564   1.255  -3.443  1.00 94.74           C  
ATOM   2850  HA  ASP A 185      14.507   1.298  -3.180  1.00 94.74           H  
ATOM   2851  C   ASP A 185      15.625   1.340  -4.976  1.00 94.74           C  
ATOM   2852  CB  ASP A 185      16.254   2.476  -2.817  1.00 94.74           C  
ATOM   2853  HB2 ASP A 185      17.335   2.374  -2.921  1.00 94.74           H  
ATOM   2854  HB3 ASP A 185      15.951   3.378  -3.348  1.00 94.74           H  
ATOM   2855  O   ASP A 185      15.099   2.290  -5.552  1.00 94.74           O  
ATOM   2856  CG  ASP A 185      15.876   2.661  -1.350  1.00 94.74           C  
ATOM   2857  OD1 ASP A 185      14.672   2.514  -1.038  1.00 94.74           O  
ATOM   2858  OD2 ASP A 185      16.800   2.935  -0.556  1.00 94.74           O  
ATOM   2859  N   TYR A 186      16.274   0.389  -5.651  1.00 95.49           N  
ATOM   2860  H   TYR A 186      16.669  -0.379  -5.127  1.00 95.49           H  
ATOM   2861  CA  TYR A 186      16.611   0.491  -7.081  1.00 95.49           C  
ATOM   2862  HA  TYR A 186      16.352   1.487  -7.441  1.00 95.49           H  
ATOM   2863  C   TYR A 186      15.850  -0.489  -7.979  1.00 95.49           C  
ATOM   2864  CB  TYR A 186      18.124   0.324  -7.255  1.00 95.49           C  
ATOM   2865  HB2 TYR A 186      18.400  -0.694  -6.976  1.00 95.49           H  
ATOM   2866  HB3 TYR A 186      18.379   0.454  -8.306  1.00 95.49           H  
ATOM   2867  O   TYR A 186      16.206  -0.648  -9.144  1.00 95.49           O  
ATOM   2868  CG  TYR A 186      18.951   1.303  -6.451  1.00 95.49           C  
ATOM   2869  CD1 TYR A 186      19.139   2.615  -6.926  1.00 95.49           C  
ATOM   2870  HD1 TYR A 186      18.687   2.915  -7.860  1.00 95.49           H  
ATOM   2871  CD2 TYR A 186      19.529   0.897  -5.234  1.00 95.49           C  
ATOM   2872  HD2 TYR A 186      19.375  -0.109  -4.872  1.00 95.49           H  
ATOM   2873  CE1 TYR A 186      19.919   3.524  -6.185  1.00 95.49           C  
ATOM   2874  HE1 TYR A 186      20.081   4.527  -6.551  1.00 95.49           H  
ATOM   2875  CE2 TYR A 186      20.307   1.803  -4.491  1.00 95.49           C  
ATOM   2876  HE2 TYR A 186      20.751   1.510  -3.551  1.00 95.49           H  
ATOM   2877  OH  TYR A 186      21.251   3.986  -4.239  1.00 95.49           O  
ATOM   2878  HH  TYR A 186      21.193   4.883  -4.577  1.00 95.49           H  
ATOM   2879  CZ  TYR A 186      20.502   3.116  -4.965  1.00 95.49           C  
ATOM   2880  N   ASP A 187      14.846  -1.179  -7.444  1.00 96.43           N  
ATOM   2881  H   ASP A 187      14.549  -0.959  -6.504  1.00 96.43           H  
ATOM   2882  CA  ASP A 187      14.058  -2.168  -8.178  1.00 96.43           C  
ATOM   2883  HA  ASP A 187      14.077  -1.914  -9.238  1.00 96.43           H  
ATOM   2884  C   ASP A 187      12.592  -2.115  -7.720  1.00 96.43           C  
ATOM   2885  CB  ASP A 187      14.696  -3.570  -8.002  1.00 96.43           C  
ATOM   2886  HB2 ASP A 187      14.328  -4.018  -7.079  1.00 96.43           H  
ATOM   2887  HB3 ASP A 187      15.776  -3.457  -7.903  1.00 96.43           H  
ATOM   2888  O   ASP A 187      12.233  -1.400  -6.780  1.00 96.43           O  
ATOM   2889  CG  ASP A 187      14.448  -4.546  -9.168  1.00 96.43           C  
ATOM   2890  OD1 ASP A 187      13.556  -4.256  -9.995  1.00 96.43           O  
ATOM   2891  OD2 ASP A 187      15.130  -5.609  -9.212  1.00 96.43           O  
ATOM   2892  N   SER A 188      11.728  -2.869  -8.393  1.00 97.08           N  
ATOM   2893  H   SER A 188      12.103  -3.464  -9.118  1.00 97.08           H  
ATOM   2894  CA  SER A 188      10.303  -2.963  -8.083  1.00 97.08           C  
ATOM   2895  HA  SER A 188      10.084  -2.393  -7.180  1.00 97.08           H  
ATOM   2896  C   SER A 188       9.880  -4.404  -7.833  1.00 97.08           C  
ATOM   2897  CB  SER A 188       9.479  -2.365  -9.222  1.00 97.08           C  
ATOM   2898  HB2 SER A 188       9.685  -2.907 -10.144  1.00 97.08           H  
ATOM   2899  HB3 SER A 188       8.416  -2.444  -8.992  1.00 97.08           H  
ATOM   2900  O   SER A 188      10.357  -5.339  -8.479  1.00 97.08           O  
ATOM   2901  OG  SER A 188       9.826  -1.007  -9.380  1.00 97.08           O  
ATOM   2902  HG  SER A 188      10.784  -0.957  -9.368  1.00 97.08           H  
ATOM   2903  N   LEU A 189       8.922  -4.588  -6.926  1.00 97.70           N  
ATOM   2904  H   LEU A 189       8.616  -3.791  -6.385  1.00 97.70           H  
ATOM   2905  CA  LEU A 189       8.165  -5.829  -6.821  1.00 97.70           C  
ATOM   2906  HA  LEU A 189       8.846  -6.638  -6.557  1.00 97.70           H  
ATOM   2907  C   LEU A 189       7.544  -6.161  -8.188  1.00 97.70           C  
ATOM   2908  CB  LEU A 189       7.082  -5.701  -5.733  1.00 97.70           C  
ATOM   2909  HB2 LEU A 189       6.449  -6.587  -5.767  1.00 97.70           H  
ATOM   2910  HB3 LEU A 189       6.455  -4.844  -5.980  1.00 97.70           H  
ATOM   2911  O   LEU A 189       7.221  -5.276  -8.979  1.00 97.70           O  
ATOM   2912  CG  LEU A 189       7.606  -5.537  -4.292  1.00 97.70           C  
ATOM   2913  HG  LEU A 189       8.285  -4.687  -4.225  1.00 97.70           H  
ATOM   2914  CD1 LEU A 189       6.439  -5.280  -3.346  1.00 97.70           C  
ATOM   2915 HD11 LEU A 189       5.738  -6.113  -3.395  1.00 97.70           H  
ATOM   2916 HD12 LEU A 189       6.805  -5.162  -2.326  1.00 97.70           H  
ATOM   2917 HD13 LEU A 189       5.921  -4.365  -3.633  1.00 97.70           H  
ATOM   2918  CD2 LEU A 189       8.341  -6.778  -3.790  1.00 97.70           C  
ATOM   2919 HD21 LEU A 189       8.562  -6.674  -2.728  1.00 97.70           H  
ATOM   2920 HD22 LEU A 189       7.733  -7.668  -3.951  1.00 97.70           H  
ATOM   2921 HD23 LEU A 189       9.287  -6.869  -4.324  1.00 97.70           H  
ATOM   2922  N   SER A 190       7.365  -7.448  -8.466  1.00 96.80           N  
ATOM   2923  H   SER A 190       7.594  -8.127  -7.754  1.00 96.80           H  
ATOM   2924  CA  SER A 190       6.672  -7.924  -9.667  1.00 96.80           C  
ATOM   2925  HA  SER A 190       6.988  -7.328 -10.523  1.00 96.80           H  
ATOM   2926  C   SER A 190       5.157  -7.771  -9.537  1.00 96.80           C  
ATOM   2927  CB  SER A 190       7.026  -9.390  -9.936  1.00 96.80           C  
ATOM   2928  HB2 SER A 190       6.609 -10.021  -9.151  1.00 96.80           H  
ATOM   2929  HB3 SER A 190       6.598  -9.691 -10.892  1.00 96.80           H  
ATOM   2930  O   SER A 190       4.489  -7.481 -10.526  1.00 96.80           O  
ATOM   2931  OG  SER A 190       8.435  -9.560  -9.973  1.00 96.80           O  
ATOM   2932  HG  SER A 190       8.807  -8.762 -10.357  1.00 96.80           H  
ATOM   2933  N   SER A 191       4.632  -7.939  -8.323  1.00 96.91           N  
ATOM   2934  H   SER A 191       5.242  -8.204  -7.563  1.00 96.91           H  
ATOM   2935  CA  SER A 191       3.240  -7.665  -7.974  1.00 96.91           C  
ATOM   2936  HA  SER A 191       2.926  -6.768  -8.506  1.00 96.91           H  
ATOM   2937  C   SER A 191       3.087  -7.416  -6.475  1.00 96.91           C  
ATOM   2938  CB  SER A 191       2.327  -8.822  -8.394  1.00 96.91           C  
ATOM   2939  HB2 SER A 191       1.299  -8.564  -8.140  1.00 96.91           H  
ATOM   2940  HB3 SER A 191       2.392  -8.963  -9.473  1.00 96.91           H  
ATOM   2941  O   SER A 191       3.920  -7.856  -5.673  1.00 96.91           O  
ATOM   2942  OG  SER A 191       2.678 -10.026  -7.735  1.00 96.91           O  
ATOM   2943  HG  SER A 191       1.998 -10.678  -7.920  1.00 96.91           H  
ATOM   2944  N   VAL A 192       2.017  -6.719  -6.097  1.00 97.91           N  
ATOM   2945  H   VAL A 192       1.393  -6.369  -6.809  1.00 97.91           H  
ATOM   2946  CA  VAL A 192       1.595  -6.570  -4.703  1.00 97.91           C  
ATOM   2947  HA  VAL A 192       1.867  -7.493  -4.192  1.00 97.91           H  
ATOM   2948  C   VAL A 192       0.081  -6.417  -4.589  1.00 97.91           C  
ATOM   2949  CB  VAL A 192       2.346  -5.423  -3.996  1.00 97.91           C  
ATOM   2950  HB  VAL A 192       3.409  -5.662  -4.029  1.00 97.91           H  
ATOM   2951  O   VAL A 192      -0.551  -5.760  -5.412  1.00 97.91           O  
ATOM   2952  CG1 VAL A 192       2.166  -4.052  -4.654  1.00 97.91           C  
ATOM   2953 HG11 VAL A 192       2.528  -4.096  -5.682  1.00 97.91           H  
ATOM   2954 HG12 VAL A 192       2.756  -3.307  -4.120  1.00 97.91           H  
ATOM   2955 HG13 VAL A 192       1.116  -3.762  -4.640  1.00 97.91           H  
ATOM   2956  CG2 VAL A 192       1.959  -5.306  -2.519  1.00 97.91           C  
ATOM   2957 HG21 VAL A 192       2.725  -4.736  -1.994  1.00 97.91           H  
ATOM   2958 HG22 VAL A 192       0.993  -4.811  -2.413  1.00 97.91           H  
ATOM   2959 HG23 VAL A 192       1.900  -6.295  -2.065  1.00 97.91           H  
ATOM   2960  N   GLU A 193      -0.490  -6.992  -3.538  1.00 97.33           N  
ATOM   2961  H   GLU A 193       0.082  -7.585  -2.953  1.00 97.33           H  
ATOM   2962  CA  GLU A 193      -1.839  -6.692  -3.073  1.00 97.33           C  
ATOM   2963  HA  GLU A 193      -2.256  -5.868  -3.651  1.00 97.33           H  
ATOM   2964  C   GLU A 193      -1.817  -6.278  -1.604  1.00 97.33           C  
ATOM   2965  CB  GLU A 193      -2.761  -7.904  -3.220  1.00 97.33           C  
ATOM   2966  HB2 GLU A 193      -3.731  -7.643  -2.795  1.00 97.33           H  
ATOM   2967  HB3 GLU A 193      -2.351  -8.734  -2.645  1.00 97.33           H  
ATOM   2968  O   GLU A 193      -1.127  -6.890  -0.784  1.00 97.33           O  
ATOM   2969  CG  GLU A 193      -2.973  -8.345  -4.669  1.00 97.33           C  
ATOM   2970  HG2 GLU A 193      -3.237  -7.470  -5.265  1.00 97.33           H  
ATOM   2971  HG3 GLU A 193      -2.051  -8.770  -5.065  1.00 97.33           H  
ATOM   2972  CD  GLU A 193      -4.096  -9.384  -4.744  1.00 97.33           C  
ATOM   2973  OE1 GLU A 193      -4.931  -9.237  -5.665  1.00 97.33           O  
ATOM   2974  OE2 GLU A 193      -4.149 -10.264  -3.841  1.00 97.33           O  
ATOM   2975  N   MET A 194      -2.640  -5.290  -1.257  1.00 98.30           N  
ATOM   2976  H   MET A 194      -3.171  -4.850  -1.995  1.00 98.30           H  
ATOM   2977  CA  MET A 194      -3.005  -4.992   0.125  1.00 98.30           C  
ATOM   2978  HA  MET A 194      -2.337  -5.522   0.803  1.00 98.30           H  
ATOM   2979  C   MET A 194      -4.435  -5.434   0.382  1.00 98.30           C  
ATOM   2980  CB  MET A 194      -2.925  -3.505   0.451  1.00 98.30           C  
ATOM   2981  HB2 MET A 194      -3.097  -3.406   1.523  1.00 98.30           H  
ATOM   2982  HB3 MET A 194      -3.735  -2.982  -0.058  1.00 98.30           H  
ATOM   2983  O   MET A 194      -5.354  -5.066  -0.356  1.00 98.30           O  
ATOM   2984  CG  MET A 194      -1.600  -2.844   0.098  1.00 98.30           C  
ATOM   2985  HG2 MET A 194      -1.380  -3.016  -0.956  1.00 98.30           H  
ATOM   2986  HG3 MET A 194      -0.811  -3.313   0.685  1.00 98.30           H  
ATOM   2987  SD  MET A 194      -1.614  -1.054   0.378  1.00 98.30           S  
ATOM   2988  CE  MET A 194      -1.957  -0.905   2.159  1.00 98.30           C  
ATOM   2989  HE1 MET A 194      -2.809  -1.523   2.444  1.00 98.30           H  
ATOM   2990  HE2 MET A 194      -1.087  -1.187   2.753  1.00 98.30           H  
ATOM   2991  HE3 MET A 194      -2.210   0.130   2.388  1.00 98.30           H  
ATOM   2992  N   LYS A 195      -4.654  -6.158   1.474  1.00 97.54           N  
ATOM   2993  H   LYS A 195      -3.860  -6.439   2.031  1.00 97.54           H  
ATOM   2994  CA  LYS A 195      -5.971  -6.678   1.826  1.00 97.54           C  
ATOM   2995  HA  LYS A 195      -6.719  -6.014   1.392  1.00 97.54           H  
ATOM   2996  C   LYS A 195      -6.213  -6.646   3.329  1.00 97.54           C  
ATOM   2997  CB  LYS A 195      -6.136  -8.059   1.166  1.00 97.54           C  
ATOM   2998  HB2 LYS A 195      -7.180  -8.360   1.250  1.00 97.54           H  
ATOM   2999  HB3 LYS A 195      -5.920  -7.947   0.104  1.00 97.54           H  
ATOM   3000  O   LYS A 195      -5.278  -6.743   4.115  1.00 97.54           O  
ATOM   3001  CG  LYS A 195      -5.218  -9.157   1.736  1.00 97.54           C  
ATOM   3002  HG2 LYS A 195      -5.576  -9.419   2.732  1.00 97.54           H  
ATOM   3003  HG3 LYS A 195      -4.201  -8.779   1.838  1.00 97.54           H  
ATOM   3004  CD  LYS A 195      -5.172 -10.438   0.883  1.00 97.54           C  
ATOM   3005  HD2 LYS A 195      -4.755 -11.249   1.480  1.00 97.54           H  
ATOM   3006  HD3 LYS A 195      -6.177 -10.720   0.568  1.00 97.54           H  
ATOM   3007  CE  LYS A 195      -4.285 -10.236  -0.352  1.00 97.54           C  
ATOM   3008  HE2 LYS A 195      -4.711  -9.447  -0.971  1.00 97.54           H  
ATOM   3009  HE3 LYS A 195      -3.293  -9.914  -0.033  1.00 97.54           H  
ATOM   3010  NZ  LYS A 195      -4.136 -11.456  -1.181  1.00 97.54           N  
ATOM   3011  HZ1 LYS A 195      -4.918 -12.090  -1.109  1.00 97.54           H  
ATOM   3012  HZ2 LYS A 195      -4.012 -11.213  -2.154  1.00 97.54           H  
ATOM   3013  HZ3 LYS A 195      -3.325 -11.964  -0.858  1.00 97.54           H  
ATOM   3014  N   ILE A 196      -7.468  -6.480   3.732  1.00 97.95           N  
ATOM   3015  H   ILE A 196      -8.182  -6.402   3.023  1.00 97.95           H  
ATOM   3016  CA  ILE A 196      -7.864  -6.369   5.140  1.00 97.95           C  
ATOM   3017  HA  ILE A 196      -6.983  -6.583   5.745  1.00 97.95           H  
ATOM   3018  C   ILE A 196      -8.902  -7.419   5.510  1.00 97.95           C  
ATOM   3019  CB  ILE A 196      -8.333  -4.944   5.509  1.00 97.95           C  
ATOM   3020  HB  ILE A 196      -8.578  -4.942   6.571  1.00 97.95           H  
ATOM   3021  O   ILE A 196      -9.756  -7.774   4.696  1.00 97.95           O  
ATOM   3022  CG1 ILE A 196      -9.602  -4.529   4.730  1.00 97.95           C  
ATOM   3023 HG12 ILE A 196     -10.396  -5.247   4.936  1.00 97.95           H  
ATOM   3024 HG13 ILE A 196      -9.398  -4.553   3.659  1.00 97.95           H  
ATOM   3025  CG2 ILE A 196      -7.174  -3.956   5.313  1.00 97.95           C  
ATOM   3026 HG21 ILE A 196      -6.310  -4.283   5.890  1.00 97.95           H  
ATOM   3027 HG22 ILE A 196      -7.461  -2.964   5.662  1.00 97.95           H  
ATOM   3028 HG23 ILE A 196      -6.896  -3.894   4.260  1.00 97.95           H  
ATOM   3029  CD1 ILE A 196     -10.152  -3.145   5.092  1.00 97.95           C  
ATOM   3030 HD11 ILE A 196      -9.442  -2.363   4.823  1.00 97.95           H  
ATOM   3031 HD12 ILE A 196     -10.362  -3.096   6.160  1.00 97.95           H  
ATOM   3032 HD13 ILE A 196     -11.072  -2.973   4.534  1.00 97.95           H  
ATOM   3033  N   ARG A 197      -8.859  -7.896   6.752  1.00 95.76           N  
ATOM   3034  H   ARG A 197      -8.101  -7.595   7.346  1.00 95.76           H  
ATOM   3035  CA  ARG A 197      -9.835  -8.848   7.294  1.00 95.76           C  
ATOM   3036  HA  ARG A 197     -10.721  -8.848   6.659  1.00 95.76           H  
ATOM   3037  C   ARG A 197     -10.257  -8.426   8.690  1.00 95.76           C  
ATOM   3038  CB  ARG A 197      -9.238 -10.260   7.253  1.00 95.76           C  
ATOM   3039  HB2 ARG A 197      -8.307 -10.282   7.820  1.00 95.76           H  
ATOM   3040  HB3 ARG A 197      -9.020 -10.501   6.213  1.00 95.76           H  
ATOM   3041  O   ARG A 197      -9.441  -7.964   9.480  1.00 95.76           O  
ATOM   3042  CG  ARG A 197     -10.187 -11.333   7.797  1.00 95.76           C  
ATOM   3043  HG2 ARG A 197     -11.156 -11.237   7.306  1.00 95.76           H  
ATOM   3044  HG3 ARG A 197     -10.317 -11.214   8.872  1.00 95.76           H  
ATOM   3045  CD  ARG A 197      -9.636 -12.728   7.512  1.00 95.76           C  
ATOM   3046  HD2 ARG A 197     -10.414 -13.464   7.711  1.00 95.76           H  
ATOM   3047  HD3 ARG A 197      -9.362 -12.782   6.459  1.00 95.76           H  
ATOM   3048  NE  ARG A 197      -8.462 -13.046   8.338  1.00 95.76           N  
ATOM   3049  HE  ARG A 197      -8.111 -12.361   8.993  1.00 95.76           H  
ATOM   3050  NH1 ARG A 197      -7.925 -15.007   7.329  1.00 95.76           N  
ATOM   3051 HH11 ARG A 197      -7.266 -15.766   7.229  1.00 95.76           H  
ATOM   3052 HH12 ARG A 197      -8.587 -14.824   6.589  1.00 95.76           H  
ATOM   3053  NH2 ARG A 197      -6.615 -14.202   8.957  1.00 95.76           N  
ATOM   3054 HH21 ARG A 197      -5.860 -14.816   8.686  1.00 95.76           H  
ATOM   3055 HH22 ARG A 197      -6.389 -13.403   9.532  1.00 95.76           H  
ATOM   3056  CZ  ARG A 197      -7.667 -14.087   8.208  1.00 95.76           C  
ATOM   3057  N   LYS A 198     -11.550  -8.559   8.989  1.00 95.75           N  
ATOM   3058  H   LYS A 198     -12.152  -8.980   8.295  1.00 95.75           H  
ATOM   3059  CA  LYS A 198     -12.080  -8.304  10.333  1.00 95.75           C  
ATOM   3060  HA  LYS A 198     -11.765  -7.312  10.656  1.00 95.75           H  
ATOM   3061  C   LYS A 198     -11.478  -9.323  11.302  1.00 95.75           C  
ATOM   3062  CB  LYS A 198     -13.616  -8.345  10.302  1.00 95.75           C  
ATOM   3063  HB2 LYS A 198     -13.967  -7.546   9.650  1.00 95.75           H  
ATOM   3064  HB3 LYS A 198     -13.942  -9.299   9.888  1.00 95.75           H  
ATOM   3065  O   LYS A 198     -11.574 -10.525  11.057  1.00 95.75           O  
ATOM   3066  CG  LYS A 198     -14.245  -8.171  11.694  1.00 95.75           C  
ATOM   3067  HG2 LYS A 198     -13.824  -7.290  12.178  1.00 95.75           H  
ATOM   3068  HG3 LYS A 198     -14.020  -9.051  12.296  1.00 95.75           H  
ATOM   3069  CD  LYS A 198     -15.769  -8.016  11.599  1.00 95.75           C  
ATOM   3070  HD2 LYS A 198     -16.182  -8.814  10.982  1.00 95.75           H  
ATOM   3071  HD3 LYS A 198     -15.995  -7.056  11.135  1.00 95.75           H  
ATOM   3072  CE  LYS A 198     -16.411  -8.086  12.991  1.00 95.75           C  
ATOM   3073  HE2 LYS A 198     -15.841  -7.464  13.681  1.00 95.75           H  
ATOM   3074  HE3 LYS A 198     -16.342  -9.112  13.352  1.00 95.75           H  
ATOM   3075  NZ  LYS A 198     -17.827  -7.634  12.972  1.00 95.75           N  
ATOM   3076  HZ1 LYS A 198     -17.862  -6.628  12.890  1.00 95.75           H  
ATOM   3077  HZ2 LYS A 198     -18.295  -7.878  13.833  1.00 95.75           H  
ATOM   3078  HZ3 LYS A 198     -18.363  -7.998  12.197  1.00 95.75           H  
ATOM   3079  N   MET A 199     -10.887  -8.835  12.385  1.00 93.89           N  
ATOM   3080  H   MET A 199     -10.900  -7.836  12.535  1.00 93.89           H  
ATOM   3081  CA  MET A 199     -10.379  -9.674  13.467  1.00 93.89           C  
ATOM   3082  HA  MET A 199      -9.853 -10.524  13.031  1.00 93.89           H  
ATOM   3083  C   MET A 199     -11.552 -10.223  14.291  1.00 93.89           C  
ATOM   3084  CB  MET A 199      -9.375  -8.887  14.321  1.00 93.89           C  
ATOM   3085  HB2 MET A 199      -9.053  -9.522  15.145  1.00 93.89           H  
ATOM   3086  HB3 MET A 199      -9.861  -8.003  14.735  1.00 93.89           H  
ATOM   3087  O   MET A 199     -12.580  -9.553  14.429  1.00 93.89           O  
ATOM   3088  CG  MET A 199      -8.150  -8.458  13.495  1.00 93.89           C  
ATOM   3089  HG2 MET A 199      -8.496  -7.843  12.663  1.00 93.89           H  
ATOM   3090  HG3 MET A 199      -7.678  -9.346  13.076  1.00 93.89           H  
ATOM   3091  SD  MET A 199      -6.891  -7.503  14.392  1.00 93.89           S  
ATOM   3092  CE  MET A 199      -6.301  -8.779  15.536  1.00 93.89           C  
ATOM   3093  HE1 MET A 199      -7.122  -9.124  16.164  1.00 93.89           H  
ATOM   3094  HE2 MET A 199      -5.893  -9.618  14.973  1.00 93.89           H  
ATOM   3095  HE3 MET A 199      -5.532  -8.351  16.179  1.00 93.89           H  
ATOM   3096  N   SER A 200     -11.411 -11.463  14.767  1.00 81.63           N  
ATOM   3097  H   SER A 200     -10.515 -11.919  14.668  1.00 81.63           H  
ATOM   3098  CA  SER A 200     -12.392 -12.158  15.614  1.00 81.63           C  
ATOM   3099  HA  SER A 200     -13.398 -11.994  15.229  1.00 81.63           H  
ATOM   3100  C   SER A 200     -12.400 -11.642  17.042  1.00 81.63           C  
ATOM   3101  CB  SER A 200     -12.098 -13.654  15.642  1.00 81.63           C  
ATOM   3102  HB2 SER A 200     -12.191 -14.081  14.643  1.00 81.63           H  
ATOM   3103  HB3 SER A 200     -12.794 -14.148  16.321  1.00 81.63           H  
ATOM   3104  O   SER A 200     -11.277 -11.462  17.566  1.00 81.63           O  
ATOM   3105  OG  SER A 200     -10.778 -13.806  16.112  1.00 81.63           O  
ATOM   3106  HG  SER A 200     -10.682 -13.121  16.777  1.00 81.63           H  
ATOM   3107  OXT SER A 200     -13.521 -11.571  17.578  1.00 81.63           O  
TER    3108      SER A 200                                                       
END   
