# Supplementary material for: Nuclear genome of Bulinus truncatus, an intermediate host of the carcinogenic human blood fluke Schistosoma haematobium
Source: Nat Commun. 2022 Feb 21;13:977. doi: 10.1038/s41467-022-28634-9 (PMC8861042; doi:10.1038/s41467-022-28634-9)
Supplement: Supplementary file 6 — Supplementary Data 3 [file 41467_2022_28634_MOESM6_ESM.zip › Supplementary_Data_3/btru_033682-t1.mature.pep.pdb]

ATOM      1  N   MET A   1     -49.864   2.191  -9.304  1.00 45.76           N  
ATOM      2  H   MET A   1     -49.124   1.812  -9.878  1.00 45.76           H  
ATOM      3  H2  MET A   1     -50.357   1.440  -8.843  1.00 45.76           H  
ATOM      4  H3  MET A   1     -50.480   2.694  -9.927  1.00 45.76           H  
ATOM      5  CA  MET A   1     -49.261   3.123  -8.333  1.00 45.76           C  
ATOM      6  HA  MET A   1     -50.033   3.552  -7.695  1.00 45.76           H  
ATOM      7  C   MET A   1     -48.651   4.273  -9.123  1.00 45.76           C  
ATOM      8  CB  MET A   1     -48.229   2.412  -7.434  1.00 45.76           C  
ATOM      9  HB2 MET A   1     -47.518   1.874  -8.061  1.00 45.76           H  
ATOM     10  HB3 MET A   1     -47.674   3.159  -6.866  1.00 45.76           H  
ATOM     11  O   MET A   1     -47.446   4.304  -9.332  1.00 45.76           O  
ATOM     12  CG  MET A   1     -48.874   1.422  -6.450  1.00 45.76           C  
ATOM     13  HG2 MET A   1     -49.906   1.231  -6.745  1.00 45.76           H  
ATOM     14  HG3 MET A   1     -48.332   0.478  -6.505  1.00 45.76           H  
ATOM     15  SD  MET A   1     -48.865   1.968  -4.721  1.00 45.76           S  
ATOM     16  CE  MET A   1     -49.909   0.701  -3.955  1.00 45.76           C  
ATOM     17  HE1 MET A   1     -49.486  -0.286  -4.141  1.00 45.76           H  
ATOM     18  HE2 MET A   1     -50.915   0.754  -4.373  1.00 45.76           H  
ATOM     19  HE3 MET A   1     -49.959   0.875  -2.880  1.00 45.76           H  
ATOM     20  N   ASP A   2     -49.509   5.173  -9.614  1.00 43.24           N  
ATOM     21  H   ASP A   2     -50.490   5.161  -9.373  1.00 43.24           H  
ATOM     22  CA  ASP A   2     -49.062   6.369 -10.334  1.00 43.24           C  
ATOM     23  HA  ASP A   2     -48.390   6.033 -11.124  1.00 43.24           H  
ATOM     24  C   ASP A   2     -48.308   7.331  -9.388  1.00 43.24           C  
ATOM     25  CB  ASP A   2     -50.253   7.089 -10.996  1.00 43.24           C  
ATOM     26  HB2 ASP A   2     -49.969   8.123 -11.192  1.00 43.24           H  
ATOM     27  HB3 ASP A   2     -51.100   7.102 -10.310  1.00 43.24           H  
ATOM     28  O   ASP A   2     -48.734   7.491  -8.238  1.00 43.24           O  
ATOM     29  CG  ASP A   2     -50.658   6.468 -12.335  1.00 43.24           C  
ATOM     30  OD1 ASP A   2     -49.741   6.119 -13.112  1.00 43.24           O  
ATOM     31  OD2 ASP A   2     -51.878   6.303 -12.546  1.00 43.24           O  
ATOM     32  N   PRO A   3     -47.208   7.969  -9.843  1.00 41.90           N  
ATOM     33  CA  PRO A   3     -46.471   8.995  -9.099  1.00 41.90           C  
ATOM     34  HA  PRO A   3     -46.031   8.535  -8.214  1.00 41.90           H  
ATOM     35  C   PRO A   3     -47.401  10.150  -8.681  1.00 41.90           C  
ATOM     36  CB  PRO A   3     -45.360   9.480 -10.042  1.00 41.90           C  
ATOM     37  HB2 PRO A   3     -45.670  10.399 -10.540  1.00 41.90           H  
ATOM     38  HB3 PRO A   3     -44.422   9.636  -9.509  1.00 41.90           H  
ATOM     39  O   PRO A   3     -48.303  10.501  -9.443  1.00 41.90           O  
ATOM     40  CG  PRO A   3     -45.224   8.373 -11.085  1.00 41.90           C  
ATOM     41  HG2 PRO A   3     -44.529   7.615 -10.725  1.00 41.90           H  
ATOM     42  HG3 PRO A   3     -44.899   8.758 -12.052  1.00 41.90           H  
ATOM     43  CD  PRO A   3     -46.620   7.776 -11.157  1.00 41.90           C  
ATOM     44  HD2 PRO A   3     -46.531   6.719 -11.406  1.00 41.90           H  
ATOM     45  HD3 PRO A   3     -47.215   8.298 -11.907  1.00 41.90           H  
ATOM     46  N   PRO A   4     -47.199  10.772  -7.502  1.00 52.55           N  
ATOM     47  CA  PRO A   4     -45.887  11.215  -7.011  1.00 52.55           C  
ATOM     48  HA  PRO A   4     -45.165  11.212  -7.827  1.00 52.55           H  
ATOM     49  C   PRO A   4     -45.310  10.377  -5.864  1.00 52.55           C  
ATOM     50  CB  PRO A   4     -46.099  12.669  -6.546  1.00 52.55           C  
ATOM     51  HB2 PRO A   4     -45.891  12.762  -5.480  1.00 52.55           H  
ATOM     52  HB3 PRO A   4     -45.458  13.352  -7.103  1.00 52.55           H  
ATOM     53  O   PRO A   4     -44.123  10.483  -5.559  1.00 52.55           O  
ATOM     54  CG  PRO A   4     -47.575  12.986  -6.798  1.00 52.55           C  
ATOM     55  HG2 PRO A   4     -47.684  13.501  -7.752  1.00 52.55           H  
ATOM     56  HG3 PRO A   4     -48.007  13.575  -5.989  1.00 52.55           H  
ATOM     57  CD  PRO A   4     -48.215  11.612  -6.890  1.00 52.55           C  
ATOM     58  HD2 PRO A   4     -48.435  11.242  -5.889  1.00 52.55           H  
ATOM     59  HD3 PRO A   4     -49.135  11.656  -7.473  1.00 52.55           H  
ATOM     60  N   ASP A   5     -46.126   9.531  -5.243  1.00 47.97           N  
ATOM     61  H   ASP A   5     -47.088   9.483  -5.548  1.00 47.97           H  
ATOM     62  CA  ASP A   5     -45.786   8.891  -3.978  1.00 47.97           C  
ATOM     63  HA  ASP A   5     -44.938   9.410  -3.531  1.00 47.97           H  
ATOM     64  C   ASP A   5     -45.337   7.447  -4.202  1.00 47.97           C  
ATOM     65  CB  ASP A   5     -46.953   9.041  -2.990  1.00 47.97           C  
ATOM     66  HB2 ASP A   5     -47.860   8.639  -3.442  1.00 47.97           H  
ATOM     67  HB3 ASP A   5     -46.733   8.457  -2.096  1.00 47.97           H  
ATOM     68  O   ASP A   5     -46.020   6.489  -3.835  1.00 47.97           O  
ATOM     69  CG  ASP A   5     -47.184  10.495  -2.564  1.00 47.97           C  
ATOM     70  OD1 ASP A   5     -46.184  11.236  -2.426  1.00 47.97           O  
ATOM     71  OD2 ASP A   5     -48.365  10.848  -2.358  1.00 47.97           O  
ATOM     72  N   CYS A   6     -44.134   7.273  -4.761  1.00 56.64           N  
ATOM     73  H   CYS A   6     -43.669   8.097  -5.116  1.00 56.64           H  
ATOM     74  CA  CYS A   6     -43.408   5.993  -4.774  1.00 56.64           C  
ATOM     75  HA  CYS A   6     -44.088   5.224  -5.138  1.00 56.64           H  
ATOM     76  C   CYS A   6     -42.970   5.565  -3.349  1.00 56.64           C  
ATOM     77  CB  CYS A   6     -42.216   6.067  -5.745  1.00 56.64           C  
ATOM     78  HB2 CYS A   6     -41.656   5.133  -5.691  1.00 56.64           H  
ATOM     79  HB3 CYS A   6     -41.557   6.883  -5.446  1.00 56.64           H  
ATOM     80  O   CYS A   6     -41.839   5.137  -3.130  1.00 56.64           O  
ATOM     81  SG  CYS A   6     -42.773   6.315  -7.455  1.00 56.64           S  
ATOM     82  HG  CYS A   6     -41.567   6.334  -8.030  1.00 56.64           H  
ATOM     83  N   LEU A   7     -43.852   5.717  -2.355  1.00 61.94           N  
ATOM     84  H   LEU A   7     -44.762   6.067  -2.617  1.00 61.94           H  
ATOM     85  CA  LEU A   7     -43.643   5.377  -0.947  1.00 61.94           C  
ATOM     86  HA  LEU A   7     -42.605   5.575  -0.680  1.00 61.94           H  
ATOM     87  C   LEU A   7     -43.888   3.887  -0.671  1.00 61.94           C  
ATOM     88  CB  LEU A   7     -44.572   6.257  -0.086  1.00 61.94           C  
ATOM     89  HB2 LEU A   7     -44.509   5.922   0.950  1.00 61.94           H  
ATOM     90  HB3 LEU A   7     -45.598   6.102  -0.420  1.00 61.94           H  
ATOM     91  O   LEU A   7     -43.479   3.372   0.370  1.00 61.94           O  
ATOM     92  CG  LEU A   7     -44.261   7.766  -0.127  1.00 61.94           C  
ATOM     93  HG  LEU A   7     -44.276   8.117  -1.158  1.00 61.94           H  
ATOM     94  CD1 LEU A   7     -45.323   8.533   0.660  1.00 61.94           C  
ATOM     95 HD11 LEU A   7     -45.298   8.253   1.713  1.00 61.94           H  
ATOM     96 HD12 LEU A   7     -46.311   8.322   0.252  1.00 61.94           H  
ATOM     97 HD13 LEU A   7     -45.146   9.604   0.561  1.00 61.94           H  
ATOM     98  CD2 LEU A   7     -42.895   8.083   0.490  1.00 61.94           C  
ATOM     99 HD21 LEU A   7     -42.841   7.694   1.507  1.00 61.94           H  
ATOM    100 HD22 LEU A   7     -42.753   9.164   0.507  1.00 61.94           H  
ATOM    101 HD23 LEU A   7     -42.102   7.648  -0.117  1.00 61.94           H  
ATOM    102  N   VAL A   8     -44.537   3.178  -1.597  1.00 70.17           N  
ATOM    103  H   VAL A   8     -44.822   3.652  -2.442  1.00 70.17           H  
ATOM    104  CA  VAL A   8     -44.833   1.750  -1.467  1.00 70.17           C  
ATOM    105  HA  VAL A   8     -44.776   1.474  -0.414  1.00 70.17           H  
ATOM    106  C   VAL A   8     -43.782   0.947  -2.226  1.00 70.17           C  
ATOM    107  CB  VAL A   8     -46.266   1.430  -1.931  1.00 70.17           C  
ATOM    108  HB  VAL A   8     -46.357   1.625  -2.999  1.00 70.17           H  
ATOM    109  O   VAL A   8     -43.718   0.986  -3.453  1.00 70.17           O  
ATOM    110  CG1 VAL A   8     -46.608  -0.042  -1.660  1.00 70.17           C  
ATOM    111 HG11 VAL A   8     -45.952  -0.690  -2.241  1.00 70.17           H  
ATOM    112 HG12 VAL A   8     -47.635  -0.240  -1.967  1.00 70.17           H  
ATOM    113 HG13 VAL A   8     -46.498  -0.268  -0.600  1.00 70.17           H  
ATOM    114  CG2 VAL A   8     -47.294   2.292  -1.183  1.00 70.17           C  
ATOM    115 HG21 VAL A   8     -47.180   2.169  -0.106  1.00 70.17           H  
ATOM    116 HG22 VAL A   8     -47.162   3.343  -1.441  1.00 70.17           H  
ATOM    117 HG23 VAL A   8     -48.303   2.005  -1.475  1.00 70.17           H  
ATOM    118  N   LYS A   9     -42.954   0.199  -1.491  1.00 75.22           N  
ATOM    119  H   LYS A   9     -43.056   0.230  -0.487  1.00 75.22           H  
ATOM    120  CA  LYS A   9     -42.010  -0.756  -2.087  1.00 75.22           C  
ATOM    121  HA  LYS A   9     -41.425  -0.236  -2.845  1.00 75.22           H  
ATOM    122  C   LYS A   9     -42.769  -1.882  -2.789  1.00 75.22           C  
ATOM    123  CB  LYS A   9     -41.061  -1.337  -1.027  1.00 75.22           C  
ATOM    124  HB2 LYS A   9     -41.647  -1.784  -0.223  1.00 75.22           H  
ATOM    125  HB3 LYS A   9     -40.469  -2.124  -1.492  1.00 75.22           H  
ATOM    126  O   LYS A   9     -43.794  -2.350  -2.288  1.00 75.22           O  
ATOM    127  CG  LYS A   9     -40.105  -0.284  -0.449  1.00 75.22           C  
ATOM    128  HG2 LYS A   9     -39.557   0.188  -1.264  1.00 75.22           H  
ATOM    129  HG3 LYS A   9     -40.675   0.478   0.084  1.00 75.22           H  
ATOM    130  CD  LYS A   9     -39.110  -0.942   0.514  1.00 75.22           C  
ATOM    131  HD2 LYS A   9     -38.544  -1.699  -0.029  1.00 75.22           H  
ATOM    132  HD3 LYS A   9     -39.657  -1.420   1.327  1.00 75.22           H  
ATOM    133  CE  LYS A   9     -38.148   0.107   1.082  1.00 75.22           C  
ATOM    134  HE2 LYS A   9     -37.671   0.621   0.248  1.00 75.22           H  
ATOM    135  HE3 LYS A   9     -38.725   0.844   1.641  1.00 75.22           H  
ATOM    136  NZ  LYS A   9     -37.119  -0.519   1.950  1.00 75.22           N  
ATOM    137  HZ1 LYS A   9     -36.587  -1.196   1.423  1.00 75.22           H  
ATOM    138  HZ2 LYS A   9     -36.479   0.179   2.302  1.00 75.22           H  
ATOM    139  HZ3 LYS A   9     -37.550  -0.993   2.731  1.00 75.22           H  
ATOM    140  N   CYS A  10     -42.229  -2.358  -3.908  1.00 83.86           N  
ATOM    141  H   CYS A  10     -41.417  -1.903  -4.299  1.00 83.86           H  
ATOM    142  CA  CYS A  10     -42.744  -3.552  -4.566  1.00 83.86           C  
ATOM    143  HA  CYS A  10     -43.800  -3.382  -4.779  1.00 83.86           H  
ATOM    144  C   CYS A  10     -42.686  -4.776  -3.648  1.00 83.86           C  
ATOM    145  CB  CYS A  10     -42.001  -3.777  -5.888  1.00 83.86           C  
ATOM    146  HB2 CYS A  10     -40.925  -3.798  -5.716  1.00 83.86           H  
ATOM    147  HB3 CYS A  10     -42.285  -4.747  -6.298  1.00 83.86           H  
ATOM    148  O   CYS A  10     -41.815  -4.883  -2.780  1.00 83.86           O  
ATOM    149  SG  CYS A  10     -42.397  -2.526  -7.125  1.00 83.86           S  
ATOM    150  N   LYS A  11     -43.629  -5.709  -3.834  1.00 84.70           N  
ATOM    151  H   LYS A  11     -44.249  -5.600  -4.624  1.00 84.70           H  
ATOM    152  CA  LYS A  11     -43.574  -7.002  -3.144  1.00 84.70           C  
ATOM    153  HA  LYS A  11     -43.495  -6.819  -2.072  1.00 84.70           H  
ATOM    154  C   LYS A  11     -42.303  -7.742  -3.564  1.00 84.70           C  
ATOM    155  CB  LYS A  11     -44.828  -7.847  -3.431  1.00 84.70           C  
ATOM    156  HB2 LYS A  11     -44.621  -8.881  -3.156  1.00 84.70           H  
ATOM    157  HB3 LYS A  11     -45.046  -7.821  -4.499  1.00 84.70           H  
ATOM    158  O   LYS A  11     -41.830  -7.578  -4.691  1.00 84.70           O  
ATOM    159  CG  LYS A  11     -46.050  -7.372  -2.629  1.00 84.70           C  
ATOM    160  HG2 LYS A  11     -45.811  -7.390  -1.566  1.00 84.70           H  
ATOM    161  HG3 LYS A  11     -46.299  -6.351  -2.917  1.00 84.70           H  
ATOM    162  CD  LYS A  11     -47.258  -8.283  -2.890  1.00 84.70           C  
ATOM    163  HD2 LYS A  11     -47.502  -8.246  -3.952  1.00 84.70           H  
ATOM    164  HD3 LYS A  11     -46.998  -9.307  -2.623  1.00 84.70           H  
ATOM    165  CE  LYS A  11     -48.467  -7.826  -2.064  1.00 84.70           C  
ATOM    166  HE2 LYS A  11     -48.678  -6.785  -2.310  1.00 84.70           H  
ATOM    167  HE3 LYS A  11     -48.205  -7.872  -1.008  1.00 84.70           H  
ATOM    168  NZ  LYS A  11     -49.662  -8.666  -2.336  1.00 84.70           N  
ATOM    169  HZ1 LYS A  11     -50.451  -8.349  -1.792  1.00 84.70           H  
ATOM    170  HZ2 LYS A  11     -49.910  -8.615  -3.314  1.00 84.70           H  
ATOM    171  HZ3 LYS A  11     -49.477  -9.632  -2.105  1.00 84.70           H  
ATOM    172  N   VAL A  12     -41.784  -8.582  -2.666  1.00 84.78           N  
ATOM    173  H   VAL A  12     -42.224  -8.648  -1.759  1.00 84.78           H  
ATOM    174  CA  VAL A  12     -40.660  -9.486  -2.959  1.00 84.78           C  
ATOM    175  HA  VAL A  12     -39.752  -8.888  -3.047  1.00 84.78           H  
ATOM    176  C   VAL A  12     -40.913 -10.187  -4.301  1.00 84.78           C  
ATOM    177  CB  VAL A  12     -40.461 -10.513  -1.822  1.00 84.78           C  
ATOM    178  HB  VAL A  12     -41.360 -11.122  -1.727  1.00 84.78           H  
ATOM    179  O   VAL A  12     -42.039 -10.601  -4.574  1.00 84.78           O  
ATOM    180  CG1 VAL A  12     -39.269 -11.436  -2.094  1.00 84.78           C  
ATOM    181 HG11 VAL A  12     -39.463 -12.065  -2.963  1.00 84.78           H  
ATOM    182 HG12 VAL A  12     -39.103 -12.096  -1.242  1.00 84.78           H  
ATOM    183 HG13 VAL A  12     -38.368 -10.846  -2.265  1.00 84.78           H  
ATOM    184  CG2 VAL A  12     -40.207  -9.812  -0.478  1.00 84.78           C  
ATOM    185 HG21 VAL A  12     -41.068  -9.212  -0.183  1.00 84.78           H  
ATOM    186 HG22 VAL A  12     -40.032 -10.558   0.298  1.00 84.78           H  
ATOM    187 HG23 VAL A  12     -39.328  -9.171  -0.551  1.00 84.78           H  
ATOM    188  N   SER A  13     -39.878 -10.274  -5.141  1.00 86.62           N  
ATOM    189  H   SER A  13     -38.989  -9.916  -4.825  1.00 86.62           H  
ATOM    190  CA  SER A  13     -39.928 -10.806  -6.514  1.00 86.62           C  
ATOM    191  HA  SER A  13     -38.887 -10.933  -6.812  1.00 86.62           H  
ATOM    192  C   SER A  13     -40.493  -9.899  -7.613  1.00 86.62           C  
ATOM    193  CB  SER A  13     -40.533 -12.215  -6.577  1.00 86.62           C  
ATOM    194  HB2 SER A  13     -41.618 -12.158  -6.494  1.00 86.62           H  
ATOM    195  HB3 SER A  13     -40.286 -12.663  -7.540  1.00 86.62           H  
ATOM    196  O   SER A  13     -40.574 -10.348  -8.759  1.00 86.62           O  
ATOM    197  OG  SER A  13     -40.026 -13.037  -5.545  1.00 86.62           O  
ATOM    198  HG  SER A  13     -39.093 -12.844  -5.434  1.00 86.62           H  
ATOM    199  N   THR A  14     -40.807  -8.632  -7.324  1.00 90.42           N  
ATOM    200  H   THR A  14     -40.693  -8.305  -6.375  1.00 90.42           H  
ATOM    201  CA  THR A  14     -41.238  -7.638  -8.329  1.00 90.42           C  
ATOM    202  HA  THR A  14     -41.034  -8.042  -9.321  1.00 90.42           H  
ATOM    203  C   THR A  14     -40.447  -6.333  -8.238  1.00 90.42           C  
ATOM    204  CB  THR A  14     -42.748  -7.359  -8.267  1.00 90.42           C  
ATOM    205  HB  THR A  14     -42.993  -6.597  -9.007  1.00 90.42           H  
ATOM    206  O   THR A  14     -39.953  -5.976  -7.169  1.00 90.42           O  
ATOM    207  CG2 THR A  14     -43.576  -8.603  -8.580  1.00 90.42           C  
ATOM    208 HG21 THR A  14     -44.630  -8.330  -8.610  1.00 90.42           H  
ATOM    209 HG22 THR A  14     -43.290  -8.989  -9.558  1.00 90.42           H  
ATOM    210 HG23 THR A  14     -43.420  -9.370  -7.820  1.00 90.42           H  
ATOM    211  OG1 THR A  14     -43.151  -6.907  -6.990  1.00 90.42           O  
ATOM    212  HG1 THR A  14     -42.552  -7.278  -6.338  1.00 90.42           H  
ATOM    213  N   TRP A  15     -40.310  -5.628  -9.362  1.00 87.86           N  
ATOM    214  H   TRP A  15     -40.764  -5.957 -10.202  1.00 87.86           H  
ATOM    215  CA  TRP A  15     -39.572  -4.371  -9.469  1.00 87.86           C  
ATOM    216  HA  TRP A  15     -39.672  -3.830  -8.528  1.00 87.86           H  
ATOM    217  C   TRP A  15     -40.130  -3.462 -10.576  1.00 87.86           C  
ATOM    218  CB  TRP A  15     -38.082  -4.673  -9.699  1.00 87.86           C  
ATOM    219  HB2 TRP A  15     -37.732  -5.350  -8.920  1.00 87.86           H  
ATOM    220  HB3 TRP A  15     -37.521  -3.746  -9.579  1.00 87.86           H  
ATOM    221  O   TRP A  15     -40.940  -3.883 -11.403  1.00 87.86           O  
ATOM    222  CG  TRP A  15     -37.724  -5.250 -11.036  1.00 87.86           C  
ATOM    223  CD1 TRP A  15     -37.801  -6.553 -11.385  1.00 87.86           C  
ATOM    224  HD1 TRP A  15     -38.158  -7.335 -10.731  1.00 87.86           H  
ATOM    225  CD2 TRP A  15     -37.184  -4.557 -12.202  1.00 87.86           C  
ATOM    226  CE2 TRP A  15     -36.923  -5.523 -13.221  1.00 87.86           C  
ATOM    227  CE3 TRP A  15     -36.848  -3.215 -12.479  1.00 87.86           C  
ATOM    228  HE3 TRP A  15     -37.012  -2.461 -11.724  1.00 87.86           H  
ATOM    229  NE1 TRP A  15     -37.338  -6.722 -12.676  1.00 87.86           N  
ATOM    230  HE1 TRP A  15     -37.327  -7.615 -13.149  1.00 87.86           H  
ATOM    231  CH2 TRP A  15     -36.007  -3.828 -14.687  1.00 87.86           C  
ATOM    232  HH2 TRP A  15     -35.540  -3.544 -15.618  1.00 87.86           H  
ATOM    233  CZ2 TRP A  15     -36.349  -5.171 -14.451  1.00 87.86           C  
ATOM    234  HZ2 TRP A  15     -36.155  -5.924 -15.200  1.00 87.86           H  
ATOM    235  CZ3 TRP A  15     -36.260  -2.854 -13.705  1.00 87.86           C  
ATOM    236  HZ3 TRP A  15     -35.978  -1.827 -13.884  1.00 87.86           H  
ATOM    237  N   GLY A  16     -39.677  -2.209 -10.602  1.00 81.13           N  
ATOM    238  H   GLY A  16     -39.102  -1.902  -9.830  1.00 81.13           H  
ATOM    239  CA  GLY A  16     -40.013  -1.235 -11.644  1.00 81.13           C  
ATOM    240  HA2 GLY A  16     -40.152  -1.752 -12.593  1.00 81.13           H  
ATOM    241  HA3 GLY A  16     -39.177  -0.546 -11.761  1.00 81.13           H  
ATOM    242  C   GLY A  16     -41.274  -0.415 -11.357  1.00 81.13           C  
ATOM    243  O   GLY A  16     -41.888  -0.518 -10.293  1.00 81.13           O  
ATOM    244  N   HIS A  17     -41.657   0.435 -12.315  1.00 75.52           N  
ATOM    245  H   HIS A  17     -41.158   0.436 -13.193  1.00 75.52           H  
ATOM    246  CA  HIS A  17     -42.860   1.265 -12.212  1.00 75.52           C  
ATOM    247  HA  HIS A  17     -42.767   1.897 -11.329  1.00 75.52           H  
ATOM    248  C   HIS A  17     -44.098   0.371 -12.046  1.00 75.52           C  
ATOM    249  CB  HIS A  17     -42.964   2.169 -13.448  1.00 75.52           C  
ATOM    250  HB2 HIS A  17     -42.002   2.653 -13.618  1.00 75.52           H  
ATOM    251  HB3 HIS A  17     -43.193   1.560 -14.323  1.00 75.52           H  
ATOM    252  O   HIS A  17     -44.224  -0.638 -12.736  1.00 75.52           O  
ATOM    253  CG  HIS A  17     -44.008   3.247 -13.309  1.00 75.52           C  
ATOM    254  CD2 HIS A  17     -43.826   4.479 -12.743  1.00 75.52           C  
ATOM    255  HD2 HIS A  17     -42.910   4.854 -12.311  1.00 75.52           H  
ATOM    256  ND1 HIS A  17     -45.315   3.186 -13.739  1.00 75.52           N  
ATOM    257  HD1 HIS A  17     -45.756   2.415 -14.221  1.00 75.52           H  
ATOM    258  CE1 HIS A  17     -45.907   4.356 -13.435  1.00 75.52           C  
ATOM    259  HE1 HIS A  17     -46.934   4.614 -13.648  1.00 75.52           H  
ATOM    260  NE2 HIS A  17     -45.031   5.174 -12.830  1.00 75.52           N  
ATOM    261  N   ASN A  18     -44.976   0.692 -11.090  1.00 75.41           N  
ATOM    262  H   ASN A  18     -44.844   1.564 -10.598  1.00 75.41           H  
ATOM    263  CA  ASN A  18     -46.143  -0.128 -10.728  1.00 75.41           C  
ATOM    264  HA  ASN A  18     -46.577   0.311  -9.830  1.00 75.41           H  
ATOM    265  C   ASN A  18     -45.858  -1.597 -10.350  1.00 75.41           C  
ATOM    266  CB  ASN A  18     -47.189  -0.035 -11.855  1.00 75.41           C  
ATOM    267  HB2 ASN A  18     -48.027  -0.704 -11.658  1.00 75.41           H  
ATOM    268  HB3 ASN A  18     -46.737  -0.356 -12.794  1.00 75.41           H  
ATOM    269  O   ASN A  18     -46.809  -2.366 -10.214  1.00 75.41           O  
ATOM    270  CG  ASN A  18     -47.751   1.342 -12.044  1.00 75.41           C  
ATOM    271  ND2 ASN A  18     -48.147   1.679 -13.245  1.00 75.41           N  
ATOM    272 HD21 ASN A  18     -48.041   1.011 -13.995  1.00 75.41           H  
ATOM    273 HD22 ASN A  18     -48.553   2.592 -13.396  1.00 75.41           H  
ATOM    274  OD1 ASN A  18     -47.913   2.080 -11.091  1.00 75.41           O  
ATOM    275  N   CYS A  19     -44.594  -1.987 -10.144  1.00 85.57           N  
ATOM    276  H   CYS A  19     -43.855  -1.307 -10.246  1.00 85.57           H  
ATOM    277  CA  CYS A  19     -44.187  -3.381  -9.943  1.00 85.57           C  
ATOM    278  HA  CYS A  19     -43.098  -3.381  -9.904  1.00 85.57           H  
ATOM    279  C   CYS A  19     -44.563  -4.303 -11.118  1.00 85.57           C  
ATOM    280  CB  CYS A  19     -44.691  -3.881  -8.582  1.00 85.57           C  
ATOM    281  HB2 CYS A  19     -45.759  -4.084  -8.662  1.00 85.57           H  
ATOM    282  HB3 CYS A  19     -44.189  -4.819  -8.344  1.00 85.57           H  
ATOM    283  O   CYS A  19     -44.870  -5.477 -10.915  1.00 85.57           O  
ATOM    284  SG  CYS A  19     -44.427  -2.703  -7.235  1.00 85.57           S  
ATOM    285  N   GLU A  20     -44.552  -3.765 -12.343  1.00 86.39           N  
ATOM    286  H   GLU A  20     -44.351  -2.780 -12.438  1.00 86.39           H  
ATOM    287  CA  GLU A  20     -44.900  -4.496 -13.569  1.00 86.39           C  
ATOM    288  HA  GLU A  20     -45.836  -5.033 -13.412  1.00 86.39           H  
ATOM    289  C   GLU A  20     -43.858  -5.560 -13.956  1.00 86.39           C  
ATOM    290  CB  GLU A  20     -45.111  -3.486 -14.715  1.00 86.39           C  
ATOM    291  HB2 GLU A  20     -45.080  -4.012 -15.669  1.00 86.39           H  
ATOM    292  HB3 GLU A  20     -44.303  -2.755 -14.698  1.00 86.39           H  
ATOM    293  O   GLU A  20     -44.199  -6.524 -14.642  1.00 86.39           O  
ATOM    294  CG  GLU A  20     -46.473  -2.776 -14.600  1.00 86.39           C  
ATOM    295  HG2 GLU A  20     -47.259  -3.498 -14.820  1.00 86.39           H  
ATOM    296  HG3 GLU A  20     -46.613  -2.454 -13.568  1.00 86.39           H  
ATOM    297  CD  GLU A  20     -46.631  -1.557 -15.531  1.00 86.39           C  
ATOM    298  OE1 GLU A  20     -47.510  -0.710 -15.221  1.00 86.39           O  
ATOM    299  OE2 GLU A  20     -45.875  -1.453 -16.521  1.00 86.39           O  
ATOM    300  N   ASN A  21     -42.608  -5.443 -13.487  1.00 86.58           N  
ATOM    301  H   ASN A  21     -42.393  -4.681 -12.860  1.00 86.58           H  
ATOM    302  CA  ASN A  21     -41.549  -6.402 -13.797  1.00 86.58           C  
ATOM    303  HA  ASN A  21     -41.839  -6.956 -14.690  1.00 86.58           H  
ATOM    304  C   ASN A  21     -41.350  -7.419 -12.669  1.00 86.58           C  
ATOM    305  CB  ASN A  21     -40.240  -5.672 -14.131  1.00 86.58           C  
ATOM    306  HB2 ASN A  21     -39.480  -6.406 -14.398  1.00 86.58           H  
ATOM    307  HB3 ASN A  21     -39.890  -5.125 -13.255  1.00 86.58           H  
ATOM    308  O   ASN A  21     -41.430  -7.100 -11.483  1.00 86.58           O  
ATOM    309  CG  ASN A  21     -40.372  -4.723 -15.302  1.00 86.58           C  
ATOM    310  ND2 ASN A  21     -39.812  -3.540 -15.207  1.00 86.58           N  
ATOM    311 HD21 ASN A  21     -39.260  -3.303 -14.396  1.00 86.58           H  
ATOM    312 HD22 ASN A  21     -39.924  -2.938 -16.011  1.00 86.58           H  
ATOM    313  OD1 ASN A  21     -40.932  -5.049 -16.332  1.00 86.58           O  
ATOM    314  N   THR A  22     -41.005  -8.654 -13.028  1.00 89.43           N  
ATOM    315  H   THR A  22     -40.985  -8.879 -14.013  1.00 89.43           H  
ATOM    316  CA  THR A  22     -40.615  -9.700 -12.072  1.00 89.43           C  
ATOM    317  HA  THR A  22     -40.971  -9.426 -11.079  1.00 89.43           H  
ATOM    318  C   THR A  22     -39.098  -9.838 -11.996  1.00 89.43           C  
ATOM    319  CB  THR A  22     -41.256 -11.050 -12.407  1.00 89.43           C  
ATOM    320  HB  THR A  22     -40.872 -11.800 -11.716  1.00 89.43           H  
ATOM    321  O   THR A  22     -38.409  -9.723 -13.011  1.00 89.43           O  
ATOM    322  CG2 THR A  22     -42.778 -11.004 -12.277  1.00 89.43           C  
ATOM    323 HG21 THR A  22     -43.053 -10.727 -11.259  1.00 89.43           H  
ATOM    324 HG22 THR A  22     -43.192 -11.986 -12.504  1.00 89.43           H  
ATOM    325 HG23 THR A  22     -43.197 -10.276 -12.971  1.00 89.43           H  
ATOM    326  OG1 THR A  22     -40.939 -11.440 -13.724  1.00 89.43           O  
ATOM    327  HG1 THR A  22     -40.025 -11.200 -13.892  1.00 89.43           H  
ATOM    328  N   CYS A  23     -38.565 -10.126 -10.808  1.00 85.21           N  
ATOM    329  H   CYS A  23     -39.180 -10.207 -10.010  1.00 85.21           H  
ATOM    330  CA  CYS A  23     -37.147 -10.436 -10.631  1.00 85.21           C  
ATOM    331  HA  CYS A  23     -36.558  -9.578 -10.955  1.00 85.21           H  
ATOM    332  C   CYS A  23     -36.740 -11.653 -11.476  1.00 85.21           C  
ATOM    333  CB  CYS A  23     -36.854 -10.706  -9.151  1.00 85.21           C  
ATOM    334  HB2 CYS A  23     -37.455 -11.554  -8.824  1.00 85.21           H  
ATOM    335  HB3 CYS A  23     -35.806 -10.986  -9.046  1.00 85.21           H  
ATOM    336  O   CYS A  23     -37.522 -12.595 -11.641  1.00 85.21           O  
ATOM    337  SG  CYS A  23     -37.170  -9.323  -8.029  1.00 85.21           S  
ATOM    338  N   SER A  24     -35.500 -11.662 -11.977  1.00 79.22           N  
ATOM    339  H   SER A  24     -34.904 -10.864 -11.806  1.00 79.22           H  
ATOM    340  CA  SER A  24     -34.963 -12.803 -12.724  1.00 79.22           C  
ATOM    341  HA  SER A  24     -35.545 -12.915 -13.639  1.00 79.22           H  
ATOM    342  C   SER A  24     -35.073 -14.097 -11.911  1.00 79.22           C  
ATOM    343  CB  SER A  24     -33.504 -12.550 -13.117  1.00 79.22           C  
ATOM    344  HB2 SER A  24     -32.911 -12.354 -12.223  1.00 79.22           H  
ATOM    345  HB3 SER A  24     -33.455 -11.678 -13.769  1.00 79.22           H  
ATOM    346  O   SER A  24     -34.759 -14.133 -10.720  1.00 79.22           O  
ATOM    347  OG  SER A  24     -32.971 -13.675 -13.796  1.00 79.22           O  
ATOM    348  HG  SER A  24     -32.225 -13.360 -14.312  1.00 79.22           H  
ATOM    349  N   THR A  25     -35.444 -15.197 -12.569  1.00 82.14           N  
ATOM    350  H   THR A  25     -35.658 -15.116 -13.553  1.00 82.14           H  
ATOM    351  CA  THR A  25     -35.443 -16.546 -11.968  1.00 82.14           C  
ATOM    352  HA  THR A  25     -36.051 -16.526 -11.064  1.00 82.14           H  
ATOM    353  C   THR A  25     -34.047 -17.011 -11.550  1.00 82.14           C  
ATOM    354  CB  THR A  25     -36.034 -17.580 -12.936  1.00 82.14           C  
ATOM    355  HB  THR A  25     -35.948 -18.575 -12.500  1.00 82.14           H  
ATOM    356  O   THR A  25     -33.911 -18.000 -10.831  1.00 82.14           O  
ATOM    357  CG2 THR A  25     -37.510 -17.309 -13.224  1.00 82.14           C  
ATOM    358 HG21 THR A  25     -38.060 -17.261 -12.284  1.00 82.14           H  
ATOM    359 HG22 THR A  25     -37.631 -16.364 -13.753  1.00 82.14           H  
ATOM    360 HG23 THR A  25     -37.923 -18.116 -13.829  1.00 82.14           H  
ATOM    361  OG1 THR A  25     -35.343 -17.551 -14.166  1.00 82.14           O  
ATOM    362  HG1 THR A  25     -35.936 -17.884 -14.843  1.00 82.14           H  
ATOM    363  N   LYS A  26     -33.006 -16.297 -11.991  1.00 78.17           N  
ATOM    364  H   LYS A  26     -33.203 -15.513 -12.597  1.00 78.17           H  
ATOM    365  CA  LYS A  26     -31.618 -16.519 -11.597  1.00 78.17           C  
ATOM    366  HA  LYS A  26     -31.466 -17.583 -11.413  1.00 78.17           H  
ATOM    367  C   LYS A  26     -31.251 -15.844 -10.279  1.00 78.17           C  
ATOM    368  CB  LYS A  26     -30.676 -16.071 -12.727  1.00 78.17           C  
ATOM    369  HB2 LYS A  26     -29.646 -16.270 -12.431  1.00 78.17           H  
ATOM    370  HB3 LYS A  26     -30.771 -14.994 -12.862  1.00 78.17           H  
ATOM    371  O   LYS A  26     -30.233 -16.233  -9.727  1.00 78.17           O  
ATOM    372  CG  LYS A  26     -30.942 -16.764 -14.076  1.00 78.17           C  
ATOM    373  HG2 LYS A  26     -31.952 -16.537 -14.417  1.00 78.17           H  
ATOM    374  HG3 LYS A  26     -30.245 -16.355 -14.807  1.00 78.17           H  
ATOM    375  CD  LYS A  26     -30.755 -18.287 -14.013  1.00 78.17           C  
ATOM    376  HD2 LYS A  26     -31.495 -18.722 -13.341  1.00 78.17           H  
ATOM    377  HD3 LYS A  26     -29.755 -18.507 -13.639  1.00 78.17           H  
ATOM    378  CE  LYS A  26     -30.930 -18.888 -15.412  1.00 78.17           C  
ATOM    379  HE2 LYS A  26     -30.244 -18.384 -16.092  1.00 78.17           H  
ATOM    380  HE3 LYS A  26     -31.945 -18.682 -15.754  1.00 78.17           H  
ATOM    381  NZ  LYS A  26     -30.669 -20.349 -15.420  1.00 78.17           N  
ATOM    382  HZ1 LYS A  26     -30.786 -20.721 -16.352  1.00 78.17           H  
ATOM    383  HZ2 LYS A  26     -31.301 -20.831 -14.796  1.00 78.17           H  
ATOM    384  HZ3 LYS A  26     -29.720 -20.537 -15.128  1.00 78.17           H  
ATOM    385  N   CYS A  27     -32.038 -14.905  -9.753  1.00 72.04           N  
ATOM    386  H   CYS A  27     -32.900 -14.654 -10.218  1.00 72.04           H  
ATOM    387  CA  CYS A  27     -31.778 -14.329  -8.434  1.00 72.04           C  
ATOM    388  HA  CYS A  27     -30.733 -14.025  -8.378  1.00 72.04           H  
ATOM    389  C   CYS A  27     -32.021 -15.369  -7.335  1.00 72.04           C  
ATOM    390  CB  CYS A  27     -32.654 -13.092  -8.204  1.00 72.04           C  
ATOM    391  HB2 CYS A  27     -33.700 -13.397  -8.208  1.00 72.04           H  
ATOM    392  HB3 CYS A  27     -32.429 -12.703  -7.211  1.00 72.04           H  
ATOM    393  O   CYS A  27     -33.023 -16.092  -7.381  1.00 72.04           O  
ATOM    394  SG  CYS A  27     -32.466 -11.733  -9.387  1.00 72.04           S  
ATOM    395  N   THR A  28     -31.132 -15.427  -6.340  1.00 72.72           N  
ATOM    396  H   THR A  28     -30.344 -14.795  -6.340  1.00 72.72           H  
ATOM    397  CA  THR A  28     -31.369 -16.219  -5.123  1.00 72.72           C  
ATOM    398  HA  THR A  28     -31.473 -17.267  -5.403  1.00 72.72           H  
ATOM    399  C   THR A  28     -32.683 -15.759  -4.504  1.00 72.72           C  
ATOM    400  CB  THR A  28     -30.221 -16.113  -4.108  1.00 72.72           C  
ATOM    401  HB  THR A  28     -30.219 -15.117  -3.664  1.00 72.72           H  
ATOM    402  O   THR A  28     -32.963 -14.561  -4.489  1.00 72.72           O  
ATOM    403  CG2 THR A  28     -30.333 -17.133  -2.981  1.00 72.72           C  
ATOM    404 HG21 THR A  28     -31.223 -16.932  -2.384  1.00 72.72           H  
ATOM    405 HG22 THR A  28     -30.393 -18.142  -3.390  1.00 72.72           H  
ATOM    406 HG23 THR A  28     -29.462 -17.055  -2.331  1.00 72.72           H  
ATOM    407  OG1 THR A  28     -28.984 -16.356  -4.748  1.00 72.72           O  
ATOM    408  HG1 THR A  28     -28.844 -15.588  -5.306  1.00 72.72           H  
ATOM    409  N   ASP A  29     -33.538 -16.713  -4.132  1.00 79.04           N  
ATOM    410  H   ASP A  29     -33.181 -17.652  -4.036  1.00 79.04           H  
ATOM    411  CA  ASP A  29     -34.884 -16.495  -3.576  1.00 79.04           C  
ATOM    412  HA  ASP A  29     -35.388 -17.461  -3.611  1.00 79.04           H  
ATOM    413  C   ASP A  29     -35.803 -15.557  -4.384  1.00 79.04           C  
ATOM    414  CB  ASP A  29     -34.769 -16.137  -2.085  1.00 79.04           C  
ATOM    415  HB2 ASP A  29     -35.767 -16.040  -1.657  1.00 79.04           H  
ATOM    416  HB3 ASP A  29     -34.254 -15.182  -1.980  1.00 79.04           H  
ATOM    417  O   ASP A  29     -36.791 -15.034  -3.871  1.00 79.04           O  
ATOM    418  CG  ASP A  29     -34.017 -17.222  -1.307  1.00 79.04           C  
ATOM    419  OD1 ASP A  29     -34.144 -18.407  -1.702  1.00 79.04           O  
ATOM    420  OD2 ASP A  29     -33.289 -16.864  -0.357  1.00 79.04           O  
ATOM    421  N   ARG A  30     -35.501 -15.343  -5.678  1.00 80.50           N  
ATOM    422  H   ARG A  30     -34.654 -15.777  -6.017  1.00 80.50           H  
ATOM    423  CA  ARG A  30     -36.150 -14.325  -6.524  1.00 80.50           C  
ATOM    424  HA  ARG A  30     -35.553 -14.221  -7.430  1.00 80.50           H  
ATOM    425  C   ARG A  30     -36.153 -12.932  -5.878  1.00 80.50           C  
ATOM    426  CB  ARG A  30     -37.563 -14.762  -6.945  1.00 80.50           C  
ATOM    427  HB2 ARG A  30     -37.996 -13.969  -7.554  1.00 80.50           H  
ATOM    428  HB3 ARG A  30     -38.183 -14.888  -6.057  1.00 80.50           H  
ATOM    429  O   ARG A  30     -37.083 -12.159  -6.099  1.00 80.50           O  
ATOM    430  CG  ARG A  30     -37.608 -16.050  -7.765  1.00 80.50           C  
ATOM    431  HG2 ARG A  30     -37.313 -16.897  -7.144  1.00 80.50           H  
ATOM    432  HG3 ARG A  30     -36.936 -15.967  -8.619  1.00 80.50           H  
ATOM    433  CD  ARG A  30     -39.048 -16.230  -8.253  1.00 80.50           C  
ATOM    434  HD2 ARG A  30     -39.309 -15.361  -8.858  1.00 80.50           H  
ATOM    435  HD3 ARG A  30     -39.711 -16.264  -7.389  1.00 80.50           H  
ATOM    436  NE  ARG A  30     -39.210 -17.463  -9.042  1.00 80.50           N  
ATOM    437  HE  ARG A  30     -38.573 -18.217  -8.827  1.00 80.50           H  
ATOM    438  NH1 ARG A  30     -41.035 -16.785 -10.265  1.00 80.50           N  
ATOM    439 HH11 ARG A  30     -41.001 -15.890  -9.800  1.00 80.50           H  
ATOM    440 HH12 ARG A  30     -41.745 -16.962 -10.962  1.00 80.50           H  
ATOM    441  NH2 ARG A  30     -40.210 -18.838 -10.556  1.00 80.50           N  
ATOM    442 HH21 ARG A  30     -39.576 -19.581 -10.297  1.00 80.50           H  
ATOM    443 HH22 ARG A  30     -40.947 -19.011 -11.223  1.00 80.50           H  
ATOM    444  CZ  ARG A  30     -40.147 -17.687  -9.947  1.00 80.50           C  
ATOM    445  N   THR A  31     -35.133 -12.597  -5.094  1.00 81.14           N  
ATOM    446  H   THR A  31     -34.462 -13.310  -4.844  1.00 81.14           H  
ATOM    447  CA  THR A  31     -34.966 -11.266  -4.496  1.00 81.14           C  
ATOM    448  HA  THR A  31     -35.949 -10.805  -4.403  1.00 81.14           H  
ATOM    449  C   THR A  31     -34.142 -10.360  -5.399  1.00 81.14           C  
ATOM    450  CB  THR A  31     -34.366 -11.317  -3.078  1.00 81.14           C  
ATOM    451  HB  THR A  31     -33.709 -10.461  -2.922  1.00 81.14           H  
ATOM    452  O   THR A  31     -33.012 -10.682  -5.766  1.00 81.14           O  
ATOM    453  CG2 THR A  31     -35.481 -11.269  -2.038  1.00 81.14           C  
ATOM    454 HG21 THR A  31     -36.011 -10.320  -2.109  1.00 81.14           H  
ATOM    455 HG22 THR A  31     -36.168 -12.101  -2.193  1.00 81.14           H  
ATOM    456 HG23 THR A  31     -35.046 -11.348  -1.042  1.00 81.14           H  
ATOM    457  OG1 THR A  31     -33.664 -12.503  -2.799  1.00 81.14           O  
ATOM    458  HG1 THR A  31     -32.996 -12.681  -3.465  1.00 81.14           H  
ATOM    459  N   CYS A  32     -34.706  -9.212  -5.762  1.00 81.80           N  
ATOM    460  H   CYS A  32     -35.615  -8.965  -5.398  1.00 81.80           H  
ATOM    461  CA  CYS A  32     -34.039  -8.181  -6.542  1.00 81.80           C  
ATOM    462  HA  CYS A  32     -32.966  -8.259  -6.367  1.00 81.80           H  
ATOM    463  C   CYS A  32     -34.455  -6.785  -6.078  1.00 81.80           C  
ATOM    464  CB  CYS A  32     -34.293  -8.387  -8.038  1.00 81.80           C  
ATOM    465  HB2 CYS A  32     -33.553  -7.785  -8.566  1.00 81.80           H  
ATOM    466  HB3 CYS A  32     -34.102  -9.429  -8.298  1.00 81.80           H  
ATOM    467  O   CYS A  32     -35.500  -6.612  -5.452  1.00 81.80           O  
ATOM    468  SG  CYS A  32     -35.915  -7.895  -8.675  1.00 81.80           S  
ATOM    469  N   ASN A  33     -33.621  -5.799  -6.390  1.00 80.07           N  
ATOM    470  H   ASN A  33     -32.776  -6.037  -6.889  1.00 80.07           H  
ATOM    471  CA  ASN A  33     -33.802  -4.411  -6.033  1.00 80.07           C  
ATOM    472  HA  ASN A  33     -33.846  -4.330  -4.947  1.00 80.07           H  
ATOM    473  C   ASN A  33     -35.119  -3.917  -6.633  1.00 80.07           C  
ATOM    474  CB  ASN A  33     -32.587  -3.630  -6.550  1.00 80.07           C  
ATOM    475  HB2 ASN A  33     -31.683  -4.054  -6.114  1.00 80.07           H  
ATOM    476  HB3 ASN A  33     -32.527  -3.748  -7.632  1.00 80.07           H  
ATOM    477  O   ASN A  33     -35.314  -3.945  -7.847  1.00 80.07           O  
ATOM    478  CG  ASN A  33     -32.663  -2.150  -6.220  1.00 80.07           C  
ATOM    479  ND2 ASN A  33     -31.736  -1.644  -5.443  1.00 80.07           N  
ATOM    480 HD21 ASN A  33     -31.797  -0.657  -5.238  1.00 80.07           H  
ATOM    481 HD22 ASN A  33     -31.007  -2.237  -5.074  1.00 80.07           H  
ATOM    482  OD1 ASN A  33     -33.571  -1.435  -6.621  1.00 80.07           O  
ATOM    483  N   THR A  34     -36.011  -3.445  -5.768  1.00 82.04           N  
ATOM    484  H   THR A  34     -35.809  -3.603  -4.791  1.00 82.04           H  
ATOM    485  CA  THR A  34     -37.381  -3.062  -6.150  1.00 82.04           C  
ATOM    486  HA  THR A  34     -37.852  -3.926  -6.618  1.00 82.04           H  
ATOM    487  C   THR A  34     -37.466  -1.923  -7.178  1.00 82.04           C  
ATOM    488  CB  THR A  34     -38.209  -2.702  -4.908  1.00 82.04           C  
ATOM    489  HB  THR A  34     -39.197  -2.365  -5.222  1.00 82.04           H  
ATOM    490  O   THR A  34     -38.504  -1.769  -7.818  1.00 82.04           O  
ATOM    491  CG2 THR A  34     -38.381  -3.899  -3.972  1.00 82.04           C  
ATOM    492 HG21 THR A  34     -37.421  -4.225  -3.570  1.00 82.04           H  
ATOM    493 HG22 THR A  34     -39.042  -3.627  -3.149  1.00 82.04           H  
ATOM    494 HG23 THR A  34     -38.832  -4.727  -4.518  1.00 82.04           H  
ATOM    495  OG1 THR A  34     -37.594  -1.676  -4.156  1.00 82.04           O  
ATOM    496  HG1 THR A  34     -36.688  -1.947  -3.990  1.00 82.04           H  
ATOM    497  N   VAL A  35     -36.391  -1.154  -7.386  1.00 75.52           N  
ATOM    498  H   VAL A  35     -35.548  -1.362  -6.869  1.00 75.52           H  
ATOM    499  CA  VAL A  35     -36.324  -0.079  -8.389  1.00 75.52           C  
ATOM    500  HA  VAL A  35     -37.336   0.210  -8.672  1.00 75.52           H  
ATOM    501  C   VAL A  35     -35.627  -0.546  -9.668  1.00 75.52           C  
ATOM    502  CB  VAL A  35     -35.639   1.175  -7.806  1.00 75.52           C  
ATOM    503  HB  VAL A  35     -34.609   0.934  -7.542  1.00 75.52           H  
ATOM    504  O   VAL A  35     -36.124  -0.268 -10.756  1.00 75.52           O  
ATOM    505  CG1 VAL A  35     -35.618   2.335  -8.811  1.00 75.52           C  
ATOM    506 HG11 VAL A  35     -35.017   2.071  -9.680  1.00 75.52           H  
ATOM    507 HG12 VAL A  35     -36.633   2.565  -9.137  1.00 75.52           H  
ATOM    508 HG13 VAL A  35     -35.179   3.219  -8.351  1.00 75.52           H  
ATOM    509  CG2 VAL A  35     -36.358   1.668  -6.541  1.00 75.52           C  
ATOM    510 HG21 VAL A  35     -37.404   1.877  -6.766  1.00 75.52           H  
ATOM    511 HG22 VAL A  35     -36.306   0.913  -5.757  1.00 75.52           H  
ATOM    512 HG23 VAL A  35     -35.881   2.576  -6.173  1.00 75.52           H  
ATOM    513  N   THR A  36     -34.500  -1.258  -9.558  1.00 76.35           N  
ATOM    514  H   THR A  36     -34.151  -1.467  -8.634  1.00 76.35           H  
ATOM    515  CA  THR A  36     -33.626  -1.577 -10.708  1.00 76.35           C  
ATOM    516  HA  THR A  36     -33.892  -0.931 -11.545  1.00 76.35           H  
ATOM    517  C   THR A  36     -33.741  -3.006 -11.237  1.00 76.35           C  
ATOM    518  CB  THR A  36     -32.150  -1.305 -10.385  1.00 76.35           C  
ATOM    519  HB  THR A  36     -31.553  -1.485 -11.279  1.00 76.35           H  
ATOM    520  O   THR A  36     -33.248  -3.283 -12.325  1.00 76.35           O  
ATOM    521  CG2 THR A  36     -31.891   0.125  -9.912  1.00 76.35           C  
ATOM    522 HG21 THR A  36     -32.288   0.826 -10.645  1.00 76.35           H  
ATOM    523 HG22 THR A  36     -30.818   0.290  -9.817  1.00 76.35           H  
ATOM    524 HG23 THR A  36     -32.369   0.302  -8.948  1.00 76.35           H  
ATOM    525  OG1 THR A  36     -31.698  -2.158  -9.359  1.00 76.35           O  
ATOM    526  HG1 THR A  36     -30.765  -1.964  -9.241  1.00 76.35           H  
ATOM    527  N   GLY A  37     -34.336  -3.933 -10.482  1.00 78.12           N  
ATOM    528  H   GLY A  37     -34.735  -3.657  -9.597  1.00 78.12           H  
ATOM    529  CA  GLY A  37     -34.445  -5.345 -10.866  1.00 78.12           C  
ATOM    530  HA2 GLY A  37     -34.686  -5.401 -11.927  1.00 78.12           H  
ATOM    531  HA3 GLY A  37     -35.254  -5.798 -10.292  1.00 78.12           H  
ATOM    532  C   GLY A  37     -33.190  -6.189 -10.665  1.00 78.12           C  
ATOM    533  O   GLY A  37     -33.210  -7.391 -10.936  1.00 78.12           O  
ATOM    534  N   LEU A  38     -32.104  -5.591 -10.169  1.00 70.59           N  
ATOM    535  H   LEU A  38     -32.163  -4.599  -9.989  1.00 70.59           H  
ATOM    536  CA  LEU A  38     -30.828  -6.266  -9.915  1.00 70.59           C  
ATOM    537  HA  LEU A  38     -30.571  -6.880 -10.778  1.00 70.59           H  
ATOM    538  C   LEU A  38     -30.924  -7.185  -8.693  1.00 70.59           C  
ATOM    539  CB  LEU A  38     -29.739  -5.201  -9.697  1.00 70.59           C  
ATOM    540  HB2 LEU A  38     -30.064  -4.540  -8.893  1.00 70.59           H  
ATOM    541  HB3 LEU A  38     -28.825  -5.693  -9.365  1.00 70.59           H  
ATOM    542  O   LEU A  38     -31.423  -6.753  -7.661  1.00 70.59           O  
ATOM    543  CG  LEU A  38     -29.415  -4.357 -10.943  1.00 70.59           C  
ATOM    544  HG  LEU A  38     -30.332  -3.937 -11.357  1.00 70.59           H  
ATOM    545  CD1 LEU A  38     -28.494  -3.200 -10.555  1.00 70.59           C  
ATOM    546 HD11 LEU A  38     -28.307  -2.576 -11.429  1.00 70.59           H  
ATOM    547 HD12 LEU A  38     -27.542  -3.587 -10.192  1.00 70.59           H  
ATOM    548 HD13 LEU A  38     -28.952  -2.590  -9.776  1.00 70.59           H  
ATOM    549  CD2 LEU A  38     -28.711  -5.189 -12.016  1.00 70.59           C  
ATOM    550 HD21 LEU A  38     -29.379  -5.962 -12.396  1.00 70.59           H  
ATOM    551 HD22 LEU A  38     -27.807  -5.645 -11.613  1.00 70.59           H  
ATOM    552 HD23 LEU A  38     -28.437  -4.546 -12.852  1.00 70.59           H  
ATOM    553  N   CYS A  39     -30.455  -8.434  -8.768  1.00 75.79           N  
ATOM    554  H   CYS A  39     -30.035  -8.750  -9.631  1.00 75.79           H  
ATOM    555  CA  CYS A  39     -30.546  -9.377  -7.645  1.00 75.79           C  
ATOM    556  HA  CYS A  39     -31.601  -9.564  -7.447  1.00 75.79           H  
ATOM    557  C   CYS A  39     -29.892  -8.806  -6.368  1.00 75.79           C  
ATOM    558  CB  CYS A  39     -29.897 -10.715  -8.023  1.00 75.79           C  
ATOM    559  HB2 CYS A  39     -28.820 -10.560  -8.101  1.00 75.79           H  
ATOM    560  HB3 CYS A  39     -30.066 -11.413  -7.203  1.00 75.79           H  
ATOM    561  O   CYS A  39     -28.724  -8.429  -6.402  1.00 75.79           O  
ATOM    562  SG  CYS A  39     -30.456 -11.500  -9.563  1.00 75.79           S  
ATOM    563  N   GLU A  40     -30.617  -8.763  -5.242  1.00 69.89           N  
ATOM    564  H   GLU A  40     -31.556  -9.135  -5.251  1.00 69.89           H  
ATOM    565  CA  GLU A  40     -30.094  -8.198  -3.977  1.00 69.89           C  
ATOM    566  HA  GLU A  40     -29.572  -7.264  -4.187  1.00 69.89           H  
ATOM    567  C   GLU A  40     -29.064  -9.120  -3.313  1.00 69.89           C  
ATOM    568  CB  GLU A  40     -31.243  -7.905  -2.992  1.00 69.89           C  
ATOM    569  HB2 GLU A  40     -30.833  -7.811  -1.986  1.00 69.89           H  
ATOM    570  HB3 GLU A  40     -31.948  -8.736  -3.003  1.00 69.89           H  
ATOM    571  O   GLU A  40     -28.165  -8.671  -2.606  1.00 69.89           O  
ATOM    572  CG  GLU A  40     -31.964  -6.593  -3.334  1.00 69.89           C  
ATOM    573  HG2 GLU A  40     -31.236  -5.783  -3.331  1.00 69.89           H  
ATOM    574  HG3 GLU A  40     -32.352  -6.687  -4.348  1.00 69.89           H  
ATOM    575  CD  GLU A  40     -33.121  -6.232  -2.383  1.00 69.89           C  
ATOM    576  OE1 GLU A  40     -33.620  -5.086  -2.505  1.00 69.89           O  
ATOM    577  OE2 GLU A  40     -33.521  -7.092  -1.567  1.00 69.89           O  
ATOM    578  N   SER A  41     -29.169 -10.422  -3.564  1.00 59.25           N  
ATOM    579  H   SER A  41     -29.971 -10.740  -4.089  1.00 59.25           H  
ATOM    580  CA  SER A  41     -28.283 -11.446  -3.033  1.00 59.25           C  
ATOM    581  HA  SER A  41     -27.317 -11.005  -2.786  1.00 59.25           H  
ATOM    582  C   SER A  41     -28.084 -12.510  -4.106  1.00 59.25           C  
ATOM    583  CB  SER A  41     -28.897 -12.026  -1.745  1.00 59.25           C  
ATOM    584  HB2 SER A  41     -28.879 -11.254  -0.975  1.00 59.25           H  
ATOM    585  HB3 SER A  41     -28.302 -12.874  -1.406  1.00 59.25           H  
ATOM    586  O   SER A  41     -29.022 -13.216  -4.422  1.00 59.25           O  
ATOM    587  OG  SER A  41     -30.239 -12.435  -1.946  1.00 59.25           O  
ATOM    588  HG  SER A  41     -30.671 -12.630  -1.110  1.00 59.25           H  
ATOM    589  N   ASN A  42     -26.871 -12.604  -4.669  1.00 55.79           N  
ATOM    590  H   ASN A  42     -26.225 -11.867  -4.424  1.00 55.79           H  
ATOM    591  CA  ASN A  42     -26.344 -13.667  -5.548  1.00 55.79           C  
ATOM    592  HA  ASN A  42     -25.477 -13.238  -6.050  1.00 55.79           H  
ATOM    593  C   ASN A  42     -27.254 -14.215  -6.678  1.00 55.79           C  
ATOM    594  CB  ASN A  42     -25.837 -14.820  -4.665  1.00 55.79           C  
ATOM    595  HB2 ASN A  42     -25.392 -15.592  -5.292  1.00 55.79           H  
ATOM    596  HB3 ASN A  42     -26.688 -15.261  -4.146  1.00 55.79           H  
ATOM    597  O   ASN A  42     -28.443 -14.473  -6.533  1.00 55.79           O  
ATOM    598  CG  ASN A  42     -24.808 -14.374  -3.651  1.00 55.79           C  
ATOM    599  ND2 ASN A  42     -24.961 -14.733  -2.401  1.00 55.79           N  
ATOM    600 HD21 ASN A  42     -25.840 -15.149  -2.129  1.00 55.79           H  
ATOM    601 HD22 ASN A  42     -24.385 -14.261  -1.718  1.00 55.79           H  
ATOM    602  OD1 ASN A  42     -23.794 -13.781  -3.965  1.00 55.79           O  
ATOM    603  N   CYS A  43     -26.669 -14.585  -7.812  1.00 50.97           N  
ATOM    604  H   CYS A  43     -25.697 -14.369  -7.986  1.00 50.97           H  
ATOM    605  CA  CYS A  43     -27.361 -15.513  -8.707  1.00 50.97           C  
ATOM    606  HA  CYS A  43     -28.400 -15.193  -8.783  1.00 50.97           H  
ATOM    607  C   CYS A  43     -27.340 -16.930  -8.094  1.00 50.97           C  
ATOM    608  CB  CYS A  43     -26.770 -15.427 -10.115  1.00 50.97           C  
ATOM    609  HB2 CYS A  43     -27.246 -16.169 -10.756  1.00 50.97           H  
ATOM    610  HB3 CYS A  43     -25.696 -15.612 -10.082  1.00 50.97           H  
ATOM    611  O   CYS A  43     -26.315 -17.336  -7.540  1.00 50.97           O  
ATOM    612  SG  CYS A  43     -27.104 -13.764 -10.770  1.00 50.97           S  
ATOM    613  HG  CYS A  43     -26.386 -13.851 -11.893  1.00 50.97           H  
ATOM    614  N   ASN A  44     -28.446 -17.676  -8.187  1.00 54.06           N  
ATOM    615  H   ASN A  44     -29.249 -17.249  -8.627  1.00 54.06           H  
ATOM    616  CA  ASN A  44     -28.583 -19.055  -7.712  1.00 54.06           C  
ATOM    617  HA  ASN A  44     -28.516 -19.056  -6.624  1.00 54.06           H  
ATOM    618  C   ASN A  44     -27.433 -19.925  -8.254  1.00 54.06           C  
ATOM    619  CB  ASN A  44     -29.963 -19.617  -8.145  1.00 54.06           C  
ATOM    620  HB2 ASN A  44     -30.295 -19.129  -9.061  1.00 54.06           H  
ATOM    621  HB3 ASN A  44     -29.870 -20.682  -8.358  1.00 54.06           H  
ATOM    622  O   ASN A  44     -27.459 -20.371  -9.402  1.00 54.06           O  
ATOM    623  CG  ASN A  44     -31.046 -19.503  -7.085  1.00 54.06           C  
ATOM    624  ND2 ASN A  44     -32.299 -19.453  -7.470  1.00 54.06           N  
ATOM    625 HD21 ASN A  44     -32.971 -19.329  -6.726  1.00 54.06           H  
ATOM    626 HD22 ASN A  44     -32.547 -19.334  -8.442  1.00 54.06           H  
ATOM    627  OD1 ASN A  44     -30.787 -19.503  -5.898  1.00 54.06           O  
ATOM    628  N   ARG A  45     -26.429 -20.191  -7.411  1.00 45.12           N  
ATOM    629  H   ARG A  45     -26.436 -19.696  -6.530  1.00 45.12           H  
ATOM    630  CA  ARG A  45     -25.447 -21.264  -7.600  1.00 45.12           C  
ATOM    631  HA  ARG A  45     -25.319 -21.480  -8.661  1.00 45.12           H  
ATOM    632  C   ARG A  45     -26.011 -22.523  -6.952  1.00 45.12           C  
ATOM    633  CB  ARG A  45     -24.075 -20.904  -6.994  1.00 45.12           C  
ATOM    634  HB2 ARG A  45     -23.532 -21.835  -6.828  1.00 45.12           H  
ATOM    635  HB3 ARG A  45     -24.215 -20.424  -6.026  1.00 45.12           H  
ATOM    636  O   ARG A  45     -25.693 -22.820  -5.804  1.00 45.12           O  
ATOM    637  CG  ARG A  45     -23.187 -20.028  -7.884  1.00 45.12           C  
ATOM    638  HG2 ARG A  45     -23.104 -20.475  -8.875  1.00 45.12           H  
ATOM    639  HG3 ARG A  45     -23.631 -19.037  -7.972  1.00 45.12           H  
ATOM    640  CD  ARG A  45     -21.791 -19.926  -7.251  1.00 45.12           C  
ATOM    641  HD2 ARG A  45     -21.894 -19.555  -6.231  1.00 45.12           H  
ATOM    642  HD3 ARG A  45     -21.355 -20.925  -7.221  1.00 45.12           H  
ATOM    643  NE  ARG A  45     -20.910 -19.019  -8.009  1.00 45.12           N  
ATOM    644  HE  ARG A  45     -21.341 -18.473  -8.741  1.00 45.12           H  
ATOM    645  NH1 ARG A  45     -18.929 -19.547  -6.968  1.00 45.12           N  
ATOM    646 HH11 ARG A  45     -17.922 -19.473  -6.933  1.00 45.12           H  
ATOM    647 HH12 ARG A  45     -19.405 -20.273  -6.452  1.00 45.12           H  
ATOM    648  NH2 ARG A  45     -18.957 -18.043  -8.622  1.00 45.12           N  
ATOM    649 HH21 ARG A  45     -17.950 -17.971  -8.581  1.00 45.12           H  
ATOM    650 HH22 ARG A  45     -19.441 -17.481  -9.307  1.00 45.12           H  
ATOM    651  CZ  ARG A  45     -19.606 -18.875  -7.860  1.00 45.12           C  
ATOM    652  N   LEU A  46     -26.858 -23.266  -7.663  1.00 41.57           N  
ATOM    653  H   LEU A  46     -27.094 -22.965  -8.598  1.00 41.57           H  
ATOM    654  CA  LEU A  46     -27.009 -24.678  -7.315  1.00 41.57           C  
ATOM    655  HA  LEU A  46     -27.247 -24.750  -6.254  1.00 41.57           H  
ATOM    656  C   LEU A  46     -25.649 -25.367  -7.522  1.00 41.57           C  
ATOM    657  CB  LEU A  46     -28.134 -25.370  -8.113  1.00 41.57           C  
ATOM    658  HB2 LEU A  46     -27.863 -26.423  -8.191  1.00 41.57           H  
ATOM    659  HB3 LEU A  46     -28.179 -24.982  -9.130  1.00 41.57           H  
ATOM    660  O   LEU A  46     -24.952 -25.084  -8.497  1.00 41.57           O  
ATOM    661  CG  LEU A  46     -29.518 -25.293  -7.434  1.00 41.57           C  
ATOM    662  HG  LEU A  46     -29.393 -25.262  -6.352  1.00 41.57           H  
ATOM    663  CD1 LEU A  46     -30.309 -24.061  -7.874  1.00 41.57           C  
ATOM    664 HD11 LEU A  46     -29.754 -23.160  -7.613  1.00 41.57           H  
ATOM    665 HD12 LEU A  46     -31.268 -24.037  -7.356  1.00 41.57           H  
ATOM    666 HD13 LEU A  46     -30.480 -24.086  -8.951  1.00 41.57           H  
ATOM    667  CD2 LEU A  46     -30.340 -26.539  -7.765  1.00 41.57           C  
ATOM    668 HD21 LEU A  46     -31.315 -26.477  -7.281  1.00 41.57           H  
ATOM    669 HD22 LEU A  46     -29.830 -27.430  -7.397  1.00 41.57           H  
ATOM    670 HD23 LEU A  46     -30.478 -26.624  -8.843  1.00 41.57           H  
ATOM    671  N   SER A  47     -25.314 -26.276  -6.602  1.00 33.94           N  
ATOM    672  H   SER A  47     -25.978 -26.402  -5.851  1.00 33.94           H  
ATOM    673  CA  SER A  47     -24.154 -27.186  -6.601  1.00 33.94           C  
ATOM    674  HA  SER A  47     -24.251 -27.784  -5.695  1.00 33.94           H  
ATOM    675  C   SER A  47     -22.763 -26.545  -6.486  1.00 33.94           C  
ATOM    676  CB  SER A  47     -24.227 -28.221  -7.745  1.00 33.94           C  
ATOM    677  HB2 SER A  47     -23.241 -28.657  -7.906  1.00 33.94           H  
ATOM    678  HB3 SER A  47     -24.896 -29.026  -7.440  1.00 33.94           H  
ATOM    679  O   SER A  47     -22.082 -26.347  -7.481  1.00 33.94           O  
ATOM    680  OG  SER A  47     -24.715 -27.702  -8.965  1.00 33.94           O  
ATOM    681  HG  SER A  47     -24.423 -26.791  -9.040  1.00 33.94           H  
ATOM    682  N   CYS A  48     -22.300 -26.307  -5.255  1.00 27.96           N  
ATOM    683  H   CYS A  48     -22.991 -26.187  -4.528  1.00 27.96           H  
ATOM    684  CA  CYS A  48     -21.036 -26.904  -4.791  1.00 27.96           C  
ATOM    685  HA  CYS A  48     -21.092 -27.965  -5.036  1.00 27.96           H  
ATOM    686  C   CYS A  48     -20.868 -26.741  -3.263  1.00 27.96           C  
ATOM    687  CB  CYS A  48     -19.808 -26.360  -5.538  1.00 27.96           C  
ATOM    688  HB2 CYS A  48     -18.980 -26.215  -4.845  1.00 27.96           H  
ATOM    689  HB3 CYS A  48     -20.048 -25.410  -6.017  1.00 27.96           H  
ATOM    690  O   CYS A  48     -20.886 -25.609  -2.770  1.00 27.96           O  
ATOM    691  SG  CYS A  48     -19.320 -27.590  -6.790  1.00 27.96           S  
ATOM    692  HG  CYS A  48     -18.341 -26.884  -7.363  1.00 27.96           H  
ATOM    693  N   PRO A  49     -20.734 -27.852  -2.512  1.00 30.31           N  
ATOM    694  CA  PRO A  49     -20.558 -27.871  -1.064  1.00 30.31           C  
ATOM    695  HA  PRO A  49     -21.128 -27.061  -0.610  1.00 30.31           H  
ATOM    696  C   PRO A  49     -19.082 -27.741  -0.640  1.00 30.31           C  
ATOM    697  CB  PRO A  49     -21.160 -29.215  -0.632  1.00 30.31           C  
ATOM    698  HB2 PRO A  49     -22.245 -29.125  -0.577  1.00 30.31           H  
ATOM    699  HB3 PRO A  49     -20.761 -29.567   0.319  1.00 30.31           H  
ATOM    700  O   PRO A  49     -18.183 -28.216  -1.324  1.00 30.31           O  
ATOM    701  CG  PRO A  49     -20.787 -30.139  -1.789  1.00 30.31           C  
ATOM    702  HG2 PRO A  49     -21.472 -30.982  -1.875  1.00 30.31           H  
ATOM    703  HG3 PRO A  49     -19.764 -30.492  -1.657  1.00 30.31           H  
ATOM    704  CD  PRO A  49     -20.856 -29.220  -3.004  1.00 30.31           C  
ATOM    705  HD2 PRO A  49     -21.824 -29.350  -3.486  1.00 30.31           H  
ATOM    706  HD3 PRO A  49     -20.051 -29.461  -3.698  1.00 30.31           H  
ATOM    707  N   SER A  50     -18.899 -27.182   0.560  1.00 31.57           N  
ATOM    708  H   SER A  50     -19.739 -26.830   0.997  1.00 31.57           H  
ATOM    709  CA  SER A  50     -17.760 -27.357   1.478  1.00 31.57           C  
ATOM    710  HA  SER A  50     -18.079 -26.907   2.418  1.00 31.57           H  
ATOM    711  C   SER A  50     -16.406 -26.713   1.139  1.00 31.57           C  
ATOM    712  CB  SER A  50     -17.572 -28.843   1.806  1.00 31.57           C  
ATOM    713  HB2 SER A  50     -16.794 -28.953   2.561  1.00 31.57           H  
ATOM    714  HB3 SER A  50     -17.269 -29.381   0.908  1.00 31.57           H  
ATOM    715  O   SER A  50     -15.659 -27.185   0.294  1.00 31.57           O  
ATOM    716  OG  SER A  50     -18.786 -29.381   2.301  1.00 31.57           O  
ATOM    717  HG  SER A  50     -18.671 -30.329   2.399  1.00 31.57           H  
ATOM    718  N   GLY A  51     -16.022 -25.745   1.981  1.00 27.53           N  
ATOM    719  H   GLY A  51     -16.729 -25.365   2.593  1.00 27.53           H  
ATOM    720  CA  GLY A  51     -14.627 -25.571   2.400  1.00 27.53           C  
ATOM    721  HA2 GLY A  51     -14.043 -26.430   2.069  1.00 27.53           H  
ATOM    722  HA3 GLY A  51     -14.584 -25.568   3.489  1.00 27.53           H  
ATOM    723  C   GLY A  51     -13.910 -24.331   1.874  1.00 27.53           C  
ATOM    724  O   GLY A  51     -13.355 -24.364   0.790  1.00 27.53           O  
ATOM    725  N   MET A  52     -13.843 -23.307   2.739  1.00 28.01           N  
ATOM    726  H   MET A  52     -14.416 -23.404   3.565  1.00 28.01           H  
ATOM    727  CA  MET A  52     -12.780 -22.288   2.829  1.00 28.01           C  
ATOM    728  HA  MET A  52     -13.013 -21.638   3.673  1.00 28.01           H  
ATOM    729  C   MET A  52     -12.591 -21.383   1.606  1.00 28.01           C  
ATOM    730  CB  MET A  52     -11.438 -22.991   3.154  1.00 28.01           C  
ATOM    731  HB2 MET A  52     -10.662 -22.234   3.261  1.00 28.01           H  
ATOM    732  HB3 MET A  52     -11.159 -23.638   2.323  1.00 28.01           H  
ATOM    733  O   MET A  52     -12.008 -21.852   0.660  1.00 28.01           O  
ATOM    734  CG  MET A  52     -11.466 -23.841   4.430  1.00 28.01           C  
ATOM    735  HG2 MET A  52     -11.606 -23.193   5.295  1.00 28.01           H  
ATOM    736  HG3 MET A  52     -12.313 -24.525   4.379  1.00 28.01           H  
ATOM    737  SD  MET A  52      -9.994 -24.870   4.687  1.00 28.01           S  
ATOM    738  CE  MET A  52      -8.818 -23.649   5.324  1.00 28.01           C  
ATOM    739  HE1 MET A  52      -9.209 -23.202   6.238  1.00 28.01           H  
ATOM    740  HE2 MET A  52      -8.650 -22.873   4.577  1.00 28.01           H  
ATOM    741  HE3 MET A  52      -7.871 -24.143   5.543  1.00 28.01           H  
ATOM    742  N   TYR A  53     -13.001 -20.103   1.663  1.00 32.28           N  
ATOM    743  H   TYR A  53     -13.792 -19.938   2.269  1.00 32.28           H  
ATOM    744  CA  TYR A  53     -12.156 -18.891   1.482  1.00 32.28           C  
ATOM    745  HA  TYR A  53     -11.276 -19.006   2.114  1.00 32.28           H  
ATOM    746  C   TYR A  53     -12.985 -17.657   1.924  1.00 32.28           C  
ATOM    747  CB  TYR A  53     -11.653 -18.615   0.043  1.00 32.28           C  
ATOM    748  HB2 TYR A  53     -12.502 -18.297  -0.562  1.00 32.28           H  
ATOM    749  HB3 TYR A  53     -10.961 -17.773   0.080  1.00 32.28           H  
ATOM    750  O   TYR A  53     -14.124 -17.516   1.464  1.00 32.28           O  
ATOM    751  CG  TYR A  53     -10.959 -19.757  -0.674  1.00 32.28           C  
ATOM    752  CD1 TYR A  53      -9.749 -20.301  -0.182  1.00 32.28           C  
ATOM    753  HD1 TYR A  53      -9.228 -19.819   0.632  1.00 32.28           H  
ATOM    754  CD2 TYR A  53     -11.639 -20.396  -1.732  1.00 32.28           C  
ATOM    755  HD2 TYR A  53     -12.581 -20.006  -2.089  1.00 32.28           H  
ATOM    756  CE1 TYR A  53      -9.279 -21.533  -0.686  1.00 32.28           C  
ATOM    757  HE1 TYR A  53      -8.385 -21.982  -0.277  1.00 32.28           H  
ATOM    758  CE2 TYR A  53     -11.168 -21.622  -2.236  1.00 32.28           C  
ATOM    759  HE2 TYR A  53     -11.718 -22.161  -2.994  1.00 32.28           H  
ATOM    760  OH  TYR A  53      -9.603 -23.422  -2.147  1.00 32.28           O  
ATOM    761  HH  TYR A  53      -8.852 -23.756  -1.650  1.00 32.28           H  
ATOM    762  CZ  TYR A  53     -10.010 -22.209  -1.690  1.00 32.28           C  
ATOM    763  N   PRO A  54     -12.482 -16.762   2.797  1.00 29.96           N  
ATOM    764  CA  PRO A  54     -13.208 -15.563   3.208  1.00 29.96           C  
ATOM    765  HA  PRO A  54     -14.263 -15.804   3.333  1.00 29.96           H  
ATOM    766  C   PRO A  54     -13.085 -14.428   2.174  1.00 29.96           C  
ATOM    767  CB  PRO A  54     -12.642 -15.171   4.578  1.00 29.96           C  
ATOM    768  HB2 PRO A  54     -12.491 -14.094   4.652  1.00 29.96           H  
ATOM    769  HB3 PRO A  54     -13.319 -15.503   5.364  1.00 29.96           H  
ATOM    770  O   PRO A  54     -12.048 -14.245   1.547  1.00 29.96           O  
ATOM    771  CG  PRO A  54     -11.309 -15.915   4.701  1.00 29.96           C  
ATOM    772  HG2 PRO A  54     -10.483 -15.205   4.744  1.00 29.96           H  
ATOM    773  HG3 PRO A  54     -11.315 -16.537   5.596  1.00 29.96           H  
ATOM    774  CD  PRO A  54     -11.185 -16.791   3.453  1.00 29.96           C  
ATOM    775  HD2 PRO A  54     -10.903 -17.800   3.752  1.00 29.96           H  
ATOM    776  HD3 PRO A  54     -10.433 -16.371   2.784  1.00 29.96           H  
ATOM    777  N   LEU A  55     -14.185 -13.686   2.010  1.00 31.00           N  
ATOM    778  H   LEU A  55     -14.990 -14.012   2.527  1.00 31.00           H  
ATOM    779  CA  LEU A  55     -14.306 -12.305   1.510  1.00 31.00           C  
ATOM    780  HA  LEU A  55     -15.335 -12.237   1.157  1.00 31.00           H  
ATOM    781  C   LEU A  55     -13.536 -11.896   0.239  1.00 31.00           C  
ATOM    782  CB  LEU A  55     -14.211 -11.330   2.699  1.00 31.00           C  
ATOM    783  HB2 LEU A  55     -14.101 -10.303   2.352  1.00 31.00           H  
ATOM    784  HB3 LEU A  55     -13.328 -11.576   3.290  1.00 31.00           H  
ATOM    785  O   LEU A  55     -13.063 -10.776   0.101  1.00 31.00           O  
ATOM    786  CG  LEU A  55     -15.482 -11.426   3.568  1.00 31.00           C  
ATOM    787  HG  LEU A  55     -15.775 -12.468   3.694  1.00 31.00           H  
ATOM    788  CD1 LEU A  55     -15.262 -10.851   4.937  1.00 31.00           C  
ATOM    789 HD11 LEU A  55     -16.161 -10.942   5.547  1.00 31.00           H  
ATOM    790 HD12 LEU A  55     -15.016  -9.795   4.824  1.00 31.00           H  
ATOM    791 HD13 LEU A  55     -14.453 -11.389   5.430  1.00 31.00           H  
ATOM    792  CD2 LEU A  55     -16.656 -10.653   2.970  1.00 31.00           C  
ATOM    793 HD21 LEU A  55     -16.930 -11.084   2.007  1.00 31.00           H  
ATOM    794 HD22 LEU A  55     -16.383  -9.607   2.832  1.00 31.00           H  
ATOM    795 HD23 LEU A  55     -17.518 -10.709   3.635  1.00 31.00           H  
ATOM    796  N   LYS A  56     -13.628 -12.736  -0.795  1.00 36.46           N  
ATOM    797  H   LYS A  56     -13.858 -13.693  -0.565  1.00 36.46           H  
ATOM    798  CA  LYS A  56     -14.013 -12.249  -2.132  1.00 36.46           C  
ATOM    799  HA  LYS A  56     -13.559 -11.273  -2.303  1.00 36.46           H  
ATOM    800  C   LYS A  56     -15.536 -12.053  -2.117  1.00 36.46           C  
ATOM    801  CB  LYS A  56     -13.527 -13.231  -3.228  1.00 36.46           C  
ATOM    802  HB2 LYS A  56     -14.356 -13.518  -3.876  1.00 36.46           H  
ATOM    803  HB3 LYS A  56     -13.145 -14.140  -2.764  1.00 36.46           H  
ATOM    804  O   LYS A  56     -16.277 -12.981  -2.438  1.00 36.46           O  
ATOM    805  CG  LYS A  56     -12.434 -12.630  -4.125  1.00 36.46           C  
ATOM    806  HG2 LYS A  56     -11.597 -12.312  -3.503  1.00 36.46           H  
ATOM    807  HG3 LYS A  56     -12.837 -11.760  -4.643  1.00 36.46           H  
ATOM    808  CD  LYS A  56     -11.934 -13.653  -5.161  1.00 36.46           C  
ATOM    809  HD2 LYS A  56     -12.772 -13.983  -5.776  1.00 36.46           H  
ATOM    810  HD3 LYS A  56     -11.512 -14.510  -4.636  1.00 36.46           H  
ATOM    811  CE  LYS A  56     -10.860 -13.014  -6.053  1.00 36.46           C  
ATOM    812  HE2 LYS A  56     -11.302 -12.169  -6.581  1.00 36.46           H  
ATOM    813  HE3 LYS A  56     -10.074 -12.614  -5.412  1.00 36.46           H  
ATOM    814  NZ  LYS A  56     -10.272 -13.971  -7.027  1.00 36.46           N  
ATOM    815  HZ1 LYS A  56      -9.826 -14.743  -6.551  1.00 36.46           H  
ATOM    816  HZ2 LYS A  56     -10.973 -14.320  -7.665  1.00 36.46           H  
ATOM    817  HZ3 LYS A  56      -9.564 -13.504  -7.575  1.00 36.46           H  
ATOM    818  N   LEU A  57     -16.022 -10.894  -1.665  1.00 36.31           N  
ATOM    819  H   LEU A  57     -15.369 -10.185  -1.364  1.00 36.31           H  
ATOM    820  CA  LEU A  57     -17.431 -10.506  -1.836  1.00 36.31           C  
ATOM    821  HA  LEU A  57     -18.043 -11.406  -1.774  1.00 36.31           H  
ATOM    822  C   LEU A  57     -17.568  -9.933  -3.261  1.00 36.31           C  
ATOM    823  CB  LEU A  57     -17.870  -9.543  -0.708  1.00 36.31           C  
ATOM    824  HB2 LEU A  57     -17.678  -8.515  -1.017  1.00 36.31           H  
ATOM    825  HB3 LEU A  57     -17.273  -9.718   0.187  1.00 36.31           H  
ATOM    826  O   LEU A  57     -17.337  -8.758  -3.496  1.00 36.31           O  
ATOM    827  CG  LEU A  57     -19.360  -9.699  -0.341  1.00 36.31           C  
ATOM    828  HG  LEU A  57     -19.939  -9.841  -1.253  1.00 36.31           H  
ATOM    829  CD1 LEU A  57     -19.587 -10.900   0.587  1.00 36.31           C  
ATOM    830 HD11 LEU A  57     -19.148 -11.802   0.161  1.00 36.31           H  
ATOM    831 HD12 LEU A  57     -20.659 -11.052   0.716  1.00 36.31           H  
ATOM    832 HD13 LEU A  57     -19.147 -10.704   1.565  1.00 36.31           H  
ATOM    833  CD2 LEU A  57     -19.887  -8.458   0.375  1.00 36.31           C  
ATOM    834 HD21 LEU A  57     -20.940  -8.589   0.626  1.00 36.31           H  
ATOM    835 HD22 LEU A  57     -19.794  -7.593  -0.282  1.00 36.31           H  
ATOM    836 HD23 LEU A  57     -19.315  -8.273   1.285  1.00 36.31           H  
ATOM    837  N   ARG A  58     -17.553 -10.806  -4.270  1.00 39.52           N  
ATOM    838  H   ARG A  58     -16.846 -10.510  -4.928  1.00 39.52           H  
ATOM    839  CA  ARG A  58     -18.738 -11.341  -4.966  1.00 39.52           C  
ATOM    840  HA  ARG A  58     -18.360 -12.084  -5.668  1.00 39.52           H  
ATOM    841  C   ARG A  58     -19.426 -10.314  -5.875  1.00 39.52           C  
ATOM    842  CB  ARG A  58     -19.738 -12.088  -4.052  1.00 39.52           C  
ATOM    843  HB2 ARG A  58     -19.828 -11.589  -3.087  1.00 39.52           H  
ATOM    844  HB3 ARG A  58     -20.725 -12.055  -4.514  1.00 39.52           H  
ATOM    845  O   ARG A  58     -20.573  -9.956  -5.659  1.00 39.52           O  
ATOM    846  CG  ARG A  58     -19.424 -13.576  -3.865  1.00 39.52           C  
ATOM    847  HG2 ARG A  58     -19.257 -14.043  -4.836  1.00 39.52           H  
ATOM    848  HG3 ARG A  58     -18.533 -13.692  -3.247  1.00 39.52           H  
ATOM    849  CD  ARG A  58     -20.620 -14.245  -3.186  1.00 39.52           C  
ATOM    850  HD2 ARG A  58     -21.471 -14.125  -3.855  1.00 39.52           H  
ATOM    851  HD3 ARG A  58     -20.834 -13.730  -2.249  1.00 39.52           H  
ATOM    852  NE  ARG A  58     -20.384 -15.677  -2.919  1.00 39.52           N  
ATOM    853  HE  ARG A  58     -19.436 -15.937  -2.685  1.00 39.52           H  
ATOM    854  NH1 ARG A  58     -22.561 -16.369  -3.120  1.00 39.52           N  
ATOM    855 HH11 ARG A  58     -22.822 -15.421  -3.351  1.00 39.52           H  
ATOM    856 HH12 ARG A  58     -23.282 -17.068  -3.014  1.00 39.52           H  
ATOM    857  NH2 ARG A  58     -21.002 -17.843  -2.548  1.00 39.52           N  
ATOM    858 HH21 ARG A  58     -20.057 -18.067  -2.270  1.00 39.52           H  
ATOM    859 HH22 ARG A  58     -21.732 -18.535  -2.453  1.00 39.52           H  
ATOM    860  CZ  ARG A  58     -21.311 -16.618  -2.866  1.00 39.52           C  
ATOM    861  N   TYR A  59     -18.774 -10.044  -6.999  1.00 35.34           N  
ATOM    862  H   TYR A  59     -17.764 -10.073  -6.994  1.00 35.34           H  
ATOM    863  CA  TYR A  59     -19.386 -10.265  -8.310  1.00 35.34           C  
ATOM    864  HA  TYR A  59     -20.413 -10.611  -8.187  1.00 35.34           H  
ATOM    865  C   TYR A  59     -18.596 -11.381  -8.992  1.00 35.34           C  
ATOM    866  CB  TYR A  59     -19.445  -8.969  -9.125  1.00 35.34           C  
ATOM    867  HB2 TYR A  59     -19.737  -9.205 -10.149  1.00 35.34           H  
ATOM    868  HB3 TYR A  59     -18.455  -8.514  -9.171  1.00 35.34           H  
ATOM    869  O   TYR A  59     -17.762 -11.159  -9.855  1.00 35.34           O  
ATOM    870  CG  TYR A  59     -20.441  -7.979  -8.562  1.00 35.34           C  
ATOM    871  CD1 TYR A  59     -21.808  -8.088  -8.886  1.00 35.34           C  
ATOM    872  HD1 TYR A  59     -22.142  -8.859  -9.565  1.00 35.34           H  
ATOM    873  CD2 TYR A  59     -19.997  -6.953  -7.709  1.00 35.34           C  
ATOM    874  HD2 TYR A  59     -18.942  -6.846  -7.502  1.00 35.34           H  
ATOM    875  CE1 TYR A  59     -22.731  -7.168  -8.354  1.00 35.34           C  
ATOM    876  HE1 TYR A  59     -23.779  -7.222  -8.611  1.00 35.34           H  
ATOM    877  CE2 TYR A  59     -20.914  -6.028  -7.180  1.00 35.34           C  
ATOM    878  HE2 TYR A  59     -20.560  -5.219  -6.559  1.00 35.34           H  
ATOM    879  OH  TYR A  59     -23.168  -5.227  -7.019  1.00 35.34           O  
ATOM    880  HH  TYR A  59     -22.708  -4.519  -6.562  1.00 35.34           H  
ATOM    881  CZ  TYR A  59     -22.283  -6.134  -7.507  1.00 35.34           C  
ATOM    882  N   LEU A  60     -18.757 -12.623  -8.522  1.00 37.68           N  
ATOM    883  H   LEU A  60     -19.490 -12.790  -7.847  1.00 37.68           H  
ATOM    884  CA  LEU A  60     -18.195 -13.752  -9.264  1.00 37.68           C  
ATOM    885  HA  LEU A  60     -17.250 -13.462  -9.722  1.00 37.68           H  
ATOM    886  C   LEU A  60     -19.146 -14.052 -10.420  1.00 37.68           C  
ATOM    887  CB  LEU A  60     -17.913 -14.962  -8.362  1.00 37.68           C  
ATOM    888  HB2 LEU A  60     -18.806 -15.171  -7.774  1.00 37.68           H  
ATOM    889  HB3 LEU A  60     -17.716 -15.809  -9.019  1.00 37.68           H  
ATOM    890  O   LEU A  60     -19.989 -14.951 -10.310  1.00 37.68           O  
ATOM    891  CG  LEU A  60     -16.697 -14.805  -7.433  1.00 37.68           C  
ATOM    892  HG  LEU A  60     -16.772 -13.864  -6.887  1.00 37.68           H  
ATOM    893  CD1 LEU A  60     -16.690 -15.950  -6.416  1.00 37.68           C  
ATOM    894 HD11 LEU A  60     -16.556 -16.905  -6.925  1.00 37.68           H  
ATOM    895 HD12 LEU A  60     -15.871 -15.801  -5.713  1.00 37.68           H  
ATOM    896 HD13 LEU A  60     -17.626 -15.952  -5.858  1.00 37.68           H  
ATOM    897  CD2 LEU A  60     -15.367 -14.854  -8.191  1.00 37.68           C  
ATOM    898 HD21 LEU A  60     -15.295 -13.999  -8.863  1.00 37.68           H  
ATOM    899 HD22 LEU A  60     -15.292 -15.767  -8.781  1.00 37.68           H  
ATOM    900 HD23 LEU A  60     -14.537 -14.801  -7.487  1.00 37.68           H  
ATOM    901  N   LEU A  61     -18.978 -13.281 -11.499  1.00 50.32           N  
ATOM    902  H   LEU A  61     -18.335 -12.506 -11.423  1.00 50.32           H  
ATOM    903  CA  LEU A  61     -19.327 -13.701 -12.850  1.00 50.32           C  
ATOM    904  HA  LEU A  61     -20.407 -13.630 -12.979  1.00 50.32           H  
ATOM    905  C   LEU A  61     -18.852 -15.160 -13.045  1.00 50.32           C  
ATOM    906  CB  LEU A  61     -18.634 -12.773 -13.867  1.00 50.32           C  
ATOM    907  HB2 LEU A  61     -17.565 -12.786 -13.652  1.00 50.32           H  
ATOM    908  HB3 LEU A  61     -18.748 -13.207 -14.861  1.00 50.32           H  
ATOM    909  O   LEU A  61     -17.861 -15.581 -12.425  1.00 50.32           O  
ATOM    910  CG  LEU A  61     -19.129 -11.306 -13.895  1.00 50.32           C  
ATOM    911  HG  LEU A  61     -19.594 -11.059 -12.941  1.00 50.32           H  
ATOM    912  CD1 LEU A  61     -17.957 -10.354 -14.071  1.00 50.32           C  
ATOM    913 HD11 LEU A  61     -18.311  -9.325 -14.142  1.00 50.32           H  
ATOM    914 HD12 LEU A  61     -17.351 -10.617 -14.937  1.00 50.32           H  
ATOM    915 HD13 LEU A  61     -17.316 -10.416 -13.192  1.00 50.32           H  
ATOM    916  CD2 LEU A  61     -20.145 -11.026 -15.003  1.00 50.32           C  
ATOM    917 HD21 LEU A  61     -20.120  -9.976 -15.295  1.00 50.32           H  
ATOM    918 HD22 LEU A  61     -19.944 -11.636 -15.883  1.00 50.32           H  
ATOM    919 HD23 LEU A  61     -21.141 -11.203 -14.596  1.00 50.32           H  
ATOM    920  N   PRO A  62     -19.560 -15.977 -13.843  1.00 54.02           N  
ATOM    921  CA  PRO A  62     -19.024 -17.253 -14.302  1.00 54.02           C  
ATOM    922  HA  PRO A  62     -19.048 -17.973 -13.484  1.00 54.02           H  
ATOM    923  C   PRO A  62     -17.584 -17.044 -14.789  1.00 54.02           C  
ATOM    924  CB  PRO A  62     -19.955 -17.705 -15.434  1.00 54.02           C  
ATOM    925  HB2 PRO A  62     -20.105 -18.785 -15.427  1.00 54.02           H  
ATOM    926  HB3 PRO A  62     -19.557 -17.388 -16.397  1.00 54.02           H  
ATOM    927  O   PRO A  62     -17.317 -16.058 -15.473  1.00 54.02           O  
ATOM    928  CG  PRO A  62     -21.258 -16.950 -15.168  1.00 54.02           C  
ATOM    929  HG2 PRO A  62     -21.819 -16.775 -16.087  1.00 54.02           H  
ATOM    930  HG3 PRO A  62     -21.861 -17.501 -14.446  1.00 54.02           H  
ATOM    931  CD  PRO A  62     -20.782 -15.644 -14.545  1.00 54.02           C  
ATOM    932  HD2 PRO A  62     -20.557 -14.921 -15.329  1.00 54.02           H  
ATOM    933  HD3 PRO A  62     -21.543 -15.253 -13.869  1.00 54.02           H  
ATOM    934  N   GLN A  63     -16.649 -17.920 -14.397  1.00 59.94           N  
ATOM    935  H   GLN A  63     -16.927 -18.749 -13.890  1.00 59.94           H  
ATOM    936  CA  GLN A  63     -15.269 -17.819 -14.887  1.00 59.94           C  
ATOM    937  HA  GLN A  63     -14.812 -16.913 -14.488  1.00 59.94           H  
ATOM    938  C   GLN A  63     -15.295 -17.710 -16.415  1.00 59.94           C  
ATOM    939  CB  GLN A  63     -14.432 -19.040 -14.480  1.00 59.94           C  
ATOM    940  HB2 GLN A  63     -14.978 -19.951 -14.726  1.00 59.94           H  
ATOM    941  HB3 GLN A  63     -13.511 -19.032 -15.064  1.00 59.94           H  
ATOM    942  O   GLN A  63     -16.018 -18.467 -17.063  1.00 59.94           O  
ATOM    943  CG  GLN A  63     -14.048 -19.056 -12.994  1.00 59.94           C  
ATOM    944  HG2 GLN A  63     -13.482 -18.154 -12.760  1.00 59.94           H  
ATOM    945  HG3 GLN A  63     -14.954 -19.063 -12.389  1.00 59.94           H  
ATOM    946  CD  GLN A  63     -13.203 -20.275 -12.625  1.00 59.94           C  
ATOM    947  NE2 GLN A  63     -12.930 -20.493 -11.358  1.00 59.94           N  
ATOM    948 HE21 GLN A  63     -12.324 -21.286 -11.202  1.00 59.94           H  
ATOM    949 HE22 GLN A  63     -13.175 -19.819 -10.647  1.00 59.94           H  
ATOM    950  OE1 GLN A  63     -12.783 -21.074 -13.438  1.00 59.94           O  
ATOM    951  N   GLY A  64     -14.547 -16.757 -16.966  1.00 69.84           N  
ATOM    952  H   GLY A  64     -13.942 -16.185 -16.394  1.00 69.84           H  
ATOM    953  CA  GLY A  64     -14.554 -16.492 -18.398  1.00 69.84           C  
ATOM    954  HA2 GLY A  64     -14.723 -17.421 -18.941  1.00 69.84           H  
ATOM    955  HA3 GLY A  64     -13.577 -16.115 -18.703  1.00 69.84           H  
ATOM    956  C   GLY A  64     -15.589 -15.485 -18.888  1.00 69.84           C  
ATOM    957  O   GLY A  64     -15.599 -15.265 -20.088  1.00 69.84           O  
ATOM    958  N   PHE A  65     -16.417 -14.854 -18.045  1.00 76.42           N  
ATOM    959  H   PHE A  65     -16.403 -15.084 -17.061  1.00 76.42           H  
ATOM    960  CA  PHE A  65     -17.419 -13.874 -18.498  1.00 76.42           C  
ATOM    961  HA  PHE A  65     -17.207 -13.641 -19.541  1.00 76.42           H  
ATOM    962  C   PHE A  65     -17.355 -12.535 -17.744  1.00 76.42           C  
ATOM    963  CB  PHE A  65     -18.829 -14.484 -18.448  1.00 76.42           C  
ATOM    964  HB2 PHE A  65     -19.553 -13.700 -18.666  1.00 76.42           H  
ATOM    965  HB3 PHE A  65     -19.028 -14.837 -17.436  1.00 76.42           H  
ATOM    966  O   PHE A  65     -16.976 -12.498 -16.577  1.00 76.42           O  
ATOM    967  CG  PHE A  65     -19.057 -15.625 -19.427  1.00 76.42           C  
ATOM    968  CD1 PHE A  65     -19.707 -15.389 -20.654  1.00 76.42           C  
ATOM    969  HD1 PHE A  65     -20.046 -14.395 -20.907  1.00 76.42           H  
ATOM    970  CD2 PHE A  65     -18.601 -16.923 -19.125  1.00 76.42           C  
ATOM    971  HD2 PHE A  65     -18.073 -17.107 -18.201  1.00 76.42           H  
ATOM    972  CE1 PHE A  65     -19.900 -16.442 -21.565  1.00 76.42           C  
ATOM    973  HE1 PHE A  65     -20.364 -16.252 -22.522  1.00 76.42           H  
ATOM    974  CE2 PHE A  65     -18.770 -17.969 -20.048  1.00 76.42           C  
ATOM    975  HE2 PHE A  65     -18.365 -18.948 -19.836  1.00 76.42           H  
ATOM    976  CZ  PHE A  65     -19.414 -17.727 -21.273  1.00 76.42           C  
ATOM    977  HZ  PHE A  65     -19.499 -18.508 -22.014  1.00 76.42           H  
ATOM    978  N   TYR A  66     -17.760 -11.446 -18.407  1.00 72.36           N  
ATOM    979  H   TYR A  66     -18.073 -11.585 -19.357  1.00 72.36           H  
ATOM    980  CA  TYR A  66     -17.864 -10.076 -17.895  1.00 72.36           C  
ATOM    981  HA  TYR A  66     -18.029 -10.124 -16.819  1.00 72.36           H  
ATOM    982  C   TYR A  66     -19.073  -9.317 -18.479  1.00 72.36           C  
ATOM    983  CB  TYR A  66     -16.538  -9.334 -18.126  1.00 72.36           C  
ATOM    984  HB2 TYR A  66     -15.720  -9.972 -17.793  1.00 72.36           H  
ATOM    985  HB3 TYR A  66     -16.522  -8.462 -17.472  1.00 72.36           H  
ATOM    986  O   TYR A  66     -19.844  -9.857 -19.278  1.00 72.36           O  
ATOM    987  CG  TYR A  66     -16.266  -8.868 -19.547  1.00 72.36           C  
ATOM    988  CD1 TYR A  66     -15.674  -9.738 -20.481  1.00 72.36           C  
ATOM    989  HD1 TYR A  66     -15.451 -10.757 -20.205  1.00 72.36           H  
ATOM    990  CD2 TYR A  66     -16.550  -7.538 -19.915  1.00 72.36           C  
ATOM    991  HD2 TYR A  66     -16.988  -6.864 -19.193  1.00 72.36           H  
ATOM    992  CE1 TYR A  66     -15.353  -9.265 -21.768  1.00 72.36           C  
ATOM    993  HE1 TYR A  66     -14.866  -9.898 -22.495  1.00 72.36           H  
ATOM    994  CE2 TYR A  66     -16.234  -7.069 -21.204  1.00 72.36           C  
ATOM    995  HE2 TYR A  66     -16.434  -6.041 -21.466  1.00 72.36           H  
ATOM    996  OH  TYR A  66     -15.326  -7.501 -23.384  1.00 72.36           O  
ATOM    997  HH  TYR A  66     -15.539  -6.571 -23.487  1.00 72.36           H  
ATOM    998  CZ  TYR A  66     -15.638  -7.940 -22.137  1.00 72.36           C  
ATOM    999  N   GLY A  67     -19.263  -8.061 -18.060  1.00 61.01           N  
ATOM   1000  H   GLY A  67     -18.602  -7.665 -17.406  1.00 61.01           H  
ATOM   1001  CA  GLY A  67     -20.344  -7.189 -18.525  1.00 61.01           C  
ATOM   1002  HA2 GLY A  67     -20.475  -7.318 -19.600  1.00 61.01           H  
ATOM   1003  HA3 GLY A  67     -20.054  -6.154 -18.344  1.00 61.01           H  
ATOM   1004  C   GLY A  67     -21.701  -7.428 -17.852  1.00 61.01           C  
ATOM   1005  O   GLY A  67     -21.885  -8.347 -17.047  1.00 61.01           O  
ATOM   1006  N   GLU A  68     -22.683  -6.587 -18.192  1.00 52.88           N  
ATOM   1007  H   GLU A  68     -22.496  -5.847 -18.854  1.00 52.88           H  
ATOM   1008  CA  GLU A  68     -24.045  -6.710 -17.665  1.00 52.88           C  
ATOM   1009  HA  GLU A  68     -23.984  -6.656 -16.578  1.00 52.88           H  
ATOM   1010  C   GLU A  68     -24.647  -8.079 -18.033  1.00 52.88           C  
ATOM   1011  CB  GLU A  68     -24.949  -5.556 -18.131  1.00 52.88           C  
ATOM   1012  HB2 GLU A  68     -25.964  -5.783 -17.804  1.00 52.88           H  
ATOM   1013  HB3 GLU A  68     -24.939  -5.504 -19.220  1.00 52.88           H  
ATOM   1014  O   GLU A  68     -24.565  -8.547 -19.174  1.00 52.88           O  
ATOM   1015  CG  GLU A  68     -24.541  -4.194 -17.539  1.00 52.88           C  
ATOM   1016  HG2 GLU A  68     -23.589  -3.891 -17.976  1.00 52.88           H  
ATOM   1017  HG3 GLU A  68     -24.396  -4.317 -16.466  1.00 52.88           H  
ATOM   1018  CD  GLU A  68     -25.589  -3.090 -17.777  1.00 52.88           C  
ATOM   1019  OE1 GLU A  68     -25.532  -2.075 -17.048  1.00 52.88           O  
ATOM   1020  OE2 GLU A  68     -26.447  -3.269 -18.672  1.00 52.88           O  
ATOM   1021  N   ASN A  69     -25.235  -8.753 -17.040  1.00 52.11           N  
ATOM   1022  H   ASN A  69     -25.282  -8.302 -16.138  1.00 52.11           H  
ATOM   1023  CA  ASN A  69     -25.785 -10.109 -17.153  1.00 52.11           C  
ATOM   1024  HA  ASN A  69     -26.085 -10.402 -16.147  1.00 52.11           H  
ATOM   1025  C   ASN A  69     -24.789 -11.213 -17.580  1.00 52.11           C  
ATOM   1026  CB  ASN A  69     -27.069 -10.080 -18.008  1.00 52.11           C  
ATOM   1027  HB2 ASN A  69     -26.850  -9.663 -18.992  1.00 52.11           H  
ATOM   1028  HB3 ASN A  69     -27.440 -11.094 -18.154  1.00 52.11           H  
ATOM   1029  O   ASN A  69     -25.239 -12.287 -17.976  1.00 52.11           O  
ATOM   1030  CG  ASN A  69     -28.191  -9.298 -17.362  1.00 52.11           C  
ATOM   1031  ND2 ASN A  69     -28.980  -8.597 -18.139  1.00 52.11           N  
ATOM   1032 HD21 ASN A  69     -28.749  -8.482 -19.116  1.00 52.11           H  
ATOM   1033 HD22 ASN A  69     -29.649  -8.001 -17.672  1.00 52.11           H  
ATOM   1034  OD1 ASN A  69     -28.395  -9.335 -16.160  1.00 52.11           O  
ATOM   1035  N   CYS A  70     -23.468 -11.009 -17.444  1.00 63.20           N  
ATOM   1036  H   CYS A  70     -23.144 -10.097 -17.158  1.00 63.20           H  
ATOM   1037  CA  CYS A  70     -22.436 -11.997 -17.815  1.00 63.20           C  
ATOM   1038  HA  CYS A  70     -21.467 -11.524 -17.657  1.00 63.20           H  
ATOM   1039  C   CYS A  70     -22.476 -12.397 -19.304  1.00 63.20           C  
ATOM   1040  CB  CYS A  70     -22.508 -13.263 -16.929  1.00 63.20           C  
ATOM   1041  HB2 CYS A  70     -23.289 -13.906 -17.334  1.00 63.20           H  
ATOM   1042  HB3 CYS A  70     -21.566 -13.803 -17.019  1.00 63.20           H  
ATOM   1043  O   CYS A  70     -22.266 -13.560 -19.640  1.00 63.20           O  
ATOM   1044  SG  CYS A  70     -22.892 -12.970 -15.180  1.00 63.20           S  
ATOM   1045  HG  CYS A  70     -23.878 -12.101 -15.422  1.00 63.20           H  
ATOM   1046  N   THR A  71     -22.833 -11.469 -20.192  1.00 72.37           N  
ATOM   1047  H   THR A  71     -22.975 -10.521 -19.875  1.00 72.37           H  
ATOM   1048  CA  THR A  71     -23.060 -11.778 -21.614  1.00 72.37           C  
ATOM   1049  HA  THR A  71     -23.432 -12.799 -21.696  1.00 72.37           H  
ATOM   1050  C   THR A  71     -21.793 -11.737 -22.470  1.00 72.37           C  
ATOM   1051  CB  THR A  71     -24.130 -10.855 -22.213  1.00 72.37           C  
ATOM   1052  HB  THR A  71     -24.162 -11.002 -23.293  1.00 72.37           H  
ATOM   1053  O   THR A  71     -21.816 -12.239 -23.592  1.00 72.37           O  
ATOM   1054  CG2 THR A  71     -25.519 -11.154 -21.649  1.00 72.37           C  
ATOM   1055 HG21 THR A  71     -25.793 -12.183 -21.886  1.00 72.37           H  
ATOM   1056 HG22 THR A  71     -26.246 -10.479 -22.102  1.00 72.37           H  
ATOM   1057 HG23 THR A  71     -25.524 -11.023 -20.567  1.00 72.37           H  
ATOM   1058  OG1 THR A  71     -23.852  -9.497 -21.946  1.00 72.37           O  
ATOM   1059  HG1 THR A  71     -24.174  -9.268 -21.071  1.00 72.37           H  
ATOM   1060  N   LEU A  72     -20.697 -11.163 -21.964  1.00 77.06           N  
ATOM   1061  H   LEU A  72     -20.715 -10.829 -21.012  1.00 77.06           H  
ATOM   1062  CA  LEU A  72     -19.431 -11.016 -22.687  1.00 77.06           C  
ATOM   1063  HA  LEU A  72     -19.584 -11.233 -23.744  1.00 77.06           H  
ATOM   1064  C   LEU A  72     -18.402 -12.017 -22.162  1.00 77.06           C  
ATOM   1065  CB  LEU A  72     -18.921  -9.569 -22.550  1.00 77.06           C  
ATOM   1066  HB2 LEU A  72     -18.676  -9.384 -21.504  1.00 77.06           H  
ATOM   1067  HB3 LEU A  72     -17.998  -9.473 -23.120  1.00 77.06           H  
ATOM   1068  O   LEU A  72     -18.343 -12.241 -20.961  1.00 77.06           O  
ATOM   1069  CG  LEU A  72     -19.914  -8.492 -23.024  1.00 77.06           C  
ATOM   1070  HG  LEU A  72     -20.864  -8.599 -22.501  1.00 77.06           H  
ATOM   1071  CD1 LEU A  72     -19.369  -7.099 -22.709  1.00 77.06           C  
ATOM   1072 HD11 LEU A  72     -20.100  -6.344 -22.999  1.00 77.06           H  
ATOM   1073 HD12 LEU A  72     -19.182  -7.018 -21.638  1.00 77.06           H  
ATOM   1074 HD13 LEU A  72     -18.437  -6.936 -23.250  1.00 77.06           H  
ATOM   1075  CD2 LEU A  72     -20.159  -8.580 -24.532  1.00 77.06           C  
ATOM   1076 HD21 LEU A  72     -20.814  -7.767 -24.844  1.00 77.06           H  
ATOM   1077 HD22 LEU A  72     -20.653  -9.523 -24.768  1.00 77.06           H  
ATOM   1078 HD23 LEU A  72     -19.214  -8.519 -25.072  1.00 77.06           H  
ATOM   1079  N   GLU A  73     -17.579 -12.597 -23.032  1.00 84.51           N  
ATOM   1080  H   GLU A  73     -17.653 -12.368 -24.012  1.00 84.51           H  
ATOM   1081  CA  GLU A  73     -16.516 -13.536 -22.643  1.00 84.51           C  
ATOM   1082  HA  GLU A  73     -16.786 -13.998 -21.694  1.00 84.51           H  
ATOM   1083  C   GLU A  73     -15.173 -12.820 -22.458  1.00 84.51           C  
ATOM   1084  CB  GLU A  73     -16.376 -14.668 -23.672  1.00 84.51           C  
ATOM   1085  HB2 GLU A  73     -15.429 -15.180 -23.501  1.00 84.51           H  
ATOM   1086  HB3 GLU A  73     -16.372 -14.249 -24.678  1.00 84.51           H  
ATOM   1087  O   GLU A  73     -14.766 -12.030 -23.309  1.00 84.51           O  
ATOM   1088  CG  GLU A  73     -17.509 -15.691 -23.530  1.00 84.51           C  
ATOM   1089  HG2 GLU A  73     -18.461 -15.171 -23.638  1.00 84.51           H  
ATOM   1090  HG3 GLU A  73     -17.443 -16.107 -22.525  1.00 84.51           H  
ATOM   1091  CD  GLU A  73     -17.456 -16.849 -24.540  1.00 84.51           C  
ATOM   1092  OE1 GLU A  73     -18.450 -17.614 -24.585  1.00 84.51           O  
ATOM   1093  OE2 GLU A  73     -16.446 -16.974 -25.270  1.00 84.51           O  
ATOM   1094  N   CYS A  74     -14.460 -13.117 -21.368  1.00 85.37           N  
ATOM   1095  H   CYS A  74     -14.830 -13.838 -20.765  1.00 85.37           H  
ATOM   1096  CA  CYS A  74     -13.084 -12.682 -21.142  1.00 85.37           C  
ATOM   1097  HA  CYS A  74     -13.067 -11.598 -21.035  1.00 85.37           H  
ATOM   1098  C   CYS A  74     -12.190 -13.081 -22.325  1.00 85.37           C  
ATOM   1099  CB  CYS A  74     -12.520 -13.334 -19.869  1.00 85.37           C  
ATOM   1100  HB2 CYS A  74     -11.468 -13.062 -19.785  1.00 85.37           H  
ATOM   1101  HB3 CYS A  74     -12.559 -14.415 -20.003  1.00 85.37           H  
ATOM   1102  O   CYS A  74     -12.364 -14.146 -22.917  1.00 85.37           O  
ATOM   1103  SG  CYS A  74     -13.313 -12.942 -18.287  1.00 85.37           S  
ATOM   1104  N   SER A  75     -11.172 -12.267 -22.623  1.00 87.92           N  
ATOM   1105  H   SER A  75     -11.059 -11.409 -22.102  1.00 87.92           H  
ATOM   1106  CA  SER A  75     -10.190 -12.618 -23.653  1.00 87.92           C  
ATOM   1107  HA  SER A  75     -10.705 -12.662 -24.612  1.00 87.92           H  
ATOM   1108  C   SER A  75      -9.560 -13.987 -23.367  1.00 87.92           C  
ATOM   1109  CB  SER A  75      -9.091 -11.559 -23.749  1.00 87.92           C  
ATOM   1110  HB2 SER A  75      -8.538 -11.516 -22.812  1.00 87.92           H  
ATOM   1111  HB3 SER A  75      -9.529 -10.583 -23.957  1.00 87.92           H  
ATOM   1112  O   SER A  75      -9.126 -14.263 -22.247  1.00 87.92           O  
ATOM   1113  OG  SER A  75      -8.215 -11.917 -24.795  1.00 87.92           O  
ATOM   1114  HG  SER A  75      -7.378 -11.471 -24.645  1.00 87.92           H  
ATOM   1115  N   SER A  76      -9.440 -14.832 -24.391  1.00 89.37           N  
ATOM   1116  H   SER A  76      -9.796 -14.547 -25.293  1.00 89.37           H  
ATOM   1117  CA  SER A  76      -8.783 -16.144 -24.286  1.00 89.37           C  
ATOM   1118  HA  SER A  76      -9.252 -16.700 -23.474  1.00 89.37           H  
ATOM   1119  C   SER A  76      -7.288 -16.046 -23.960  1.00 89.37           C  
ATOM   1120  CB  SER A  76      -8.991 -16.928 -25.583  1.00 89.37           C  
ATOM   1121  HB2 SER A  76     -10.055 -17.130 -25.703  1.00 89.37           H  
ATOM   1122  HB3 SER A  76      -8.461 -17.879 -25.525  1.00 89.37           H  
ATOM   1123  O   SER A  76      -6.673 -17.027 -23.546  1.00 89.37           O  
ATOM   1124  OG  SER A  76      -8.525 -16.187 -26.699  1.00 89.37           O  
ATOM   1125  HG  SER A  76      -9.213 -16.196 -27.369  1.00 89.37           H  
ATOM   1126  N   THR A  77      -6.696 -14.857 -24.107  1.00 92.26           N  
ATOM   1127  H   THR A  77      -7.246 -14.097 -24.481  1.00 92.26           H  
ATOM   1128  CA  THR A  77      -5.318 -14.552 -23.705  1.00 92.26           C  
ATOM   1129  HA  THR A  77      -4.732 -15.468 -23.781  1.00 92.26           H  
ATOM   1130  C   THR A  77      -5.200 -14.090 -22.248  1.00 92.26           C  
ATOM   1131  CB  THR A  77      -4.682 -13.532 -24.657  1.00 92.26           C  
ATOM   1132  HB  THR A  77      -3.669 -13.309 -24.321  1.00 92.26           H  
ATOM   1133  O   THR A  77      -4.079 -13.887 -21.768  1.00 92.26           O  
ATOM   1134  CG2 THR A  77      -4.624 -14.047 -26.094  1.00 92.26           C  
ATOM   1135 HG21 THR A  77      -4.215 -13.271 -26.741  1.00 92.26           H  
ATOM   1136 HG22 THR A  77      -5.622 -14.298 -26.451  1.00 92.26           H  
ATOM   1137 HG23 THR A  77      -3.989 -14.932 -26.137  1.00 92.26           H  
ATOM   1138  OG1 THR A  77      -5.435 -12.347 -24.670  1.00 92.26           O  
ATOM   1139  HG1 THR A  77      -4.885 -11.664 -25.061  1.00 92.26           H  
ATOM   1140  N   CYS A  78      -6.317 -13.960 -21.517  1.00 87.66           N  
ATOM   1141  H   CYS A  78      -7.209 -14.140 -21.955  1.00 87.66           H  
ATOM   1142  CA  CYS A  78      -6.307 -13.823 -20.063  1.00 87.66           C  
ATOM   1143  HA  CYS A  78      -5.609 -13.033 -19.787  1.00 87.66           H  
ATOM   1144  C   CYS A  78      -5.858 -15.142 -19.418  1.00 87.66           C  
ATOM   1145  CB  CYS A  78      -7.696 -13.473 -19.502  1.00 87.66           C  
ATOM   1146  HB2 CYS A  78      -7.598 -13.415 -18.418  1.00 87.66           H  
ATOM   1147  HB3 CYS A  78      -8.360 -14.311 -19.712  1.00 87.66           H  
ATOM   1148  O   CYS A  78      -6.347 -16.223 -19.752  1.00 87.66           O  
ATOM   1149  SG  CYS A  78      -8.574 -11.972 -20.020  1.00 87.66           S  
ATOM   1150  N   LYS A  79      -4.977 -15.065 -18.421  1.00 84.18           N  
ATOM   1151  H   LYS A  79      -4.655 -14.148 -18.145  1.00 84.18           H  
ATOM   1152  CA  LYS A  79      -4.596 -16.218 -17.604  1.00 84.18           C  
ATOM   1153  HA  LYS A  79      -4.194 -16.985 -18.266  1.00 84.18           H  
ATOM   1154  C   LYS A  79      -5.836 -16.787 -16.902  1.00 84.18           C  
ATOM   1155  CB  LYS A  79      -3.519 -15.787 -16.608  1.00 84.18           C  
ATOM   1156  HB2 LYS A  79      -4.002 -15.196 -15.830  1.00 84.18           H  
ATOM   1157  HB3 LYS A  79      -2.779 -15.169 -17.118  1.00 84.18           H  
ATOM   1158  O   LYS A  79      -6.613 -16.042 -16.300  1.00 84.18           O  
ATOM   1159  CG  LYS A  79      -2.805 -16.984 -15.974  1.00 84.18           C  
ATOM   1160  HG2 LYS A  79      -3.536 -17.633 -15.492  1.00 84.18           H  
ATOM   1161  HG3 LYS A  79      -2.285 -17.548 -16.748  1.00 84.18           H  
ATOM   1162  CD  LYS A  79      -1.799 -16.499 -14.929  1.00 84.18           C  
ATOM   1163  HD2 LYS A  79      -1.070 -15.840 -15.399  1.00 84.18           H  
ATOM   1164  HD3 LYS A  79      -2.342 -15.952 -14.158  1.00 84.18           H  
ATOM   1165  CE  LYS A  79      -1.101 -17.691 -14.280  1.00 84.18           C  
ATOM   1166  HE2 LYS A  79      -1.870 -18.352 -13.880  1.00 84.18           H  
ATOM   1167  HE3 LYS A  79      -0.552 -18.241 -15.045  1.00 84.18           H  
ATOM   1168  NZ  LYS A  79      -0.197 -17.237 -13.197  1.00 84.18           N  
ATOM   1169  HZ1 LYS A  79      -0.742 -16.749 -12.500  1.00 84.18           H  
ATOM   1170  HZ2 LYS A  79       0.243 -18.029 -12.751  1.00 84.18           H  
ATOM   1171  HZ3 LYS A  79       0.503 -16.604 -13.555  1.00 84.18           H  
ATOM   1172  N   ASP A  80      -6.031 -18.098 -17.024  1.00 81.71           N  
ATOM   1173  H   ASP A  80      -5.314 -18.646 -17.479  1.00 81.71           H  
ATOM   1174  CA  ASP A  80      -7.169 -18.844 -16.468  1.00 81.71           C  
ATOM   1175  HA  ASP A  80      -7.102 -19.855 -16.871  1.00 81.71           H  
ATOM   1176  C   ASP A  80      -8.554 -18.322 -16.916  1.00 81.71           C  
ATOM   1177  CB  ASP A  80      -7.003 -18.983 -14.940  1.00 81.71           C  
ATOM   1178  HB2 ASP A  80      -7.145 -18.010 -14.471  1.00 81.71           H  
ATOM   1179  HB3 ASP A  80      -7.766 -19.661 -14.556  1.00 81.71           H  
ATOM   1180  O   ASP A  80      -9.555 -18.557 -16.244  1.00 81.71           O  
ATOM   1181  CG  ASP A  80      -5.622 -19.535 -14.555  1.00 81.71           C  
ATOM   1182  OD1 ASP A  80      -5.179 -20.502 -15.213  1.00 81.71           O  
ATOM   1183  OD2 ASP A  80      -4.973 -18.950 -13.656  1.00 81.71           O  
ATOM   1184  N   SER A  81      -8.628 -17.595 -18.046  1.00 82.56           N  
ATOM   1185  H   SER A  81      -7.780 -17.438 -18.571  1.00 82.56           H  
ATOM   1186  CA  SER A  81      -9.840 -16.886 -18.507  1.00 82.56           C  
ATOM   1187  HA  SER A  81      -9.539 -16.248 -19.339  1.00 82.56           H  
ATOM   1188  C   SER A  81     -10.429 -15.947 -17.444  1.00 82.56           C  
ATOM   1189  CB  SER A  81     -10.889 -17.855 -19.068  1.00 82.56           C  
ATOM   1190  HB2 SER A  81     -11.700 -17.288 -19.525  1.00 82.56           H  
ATOM   1191  HB3 SER A  81     -11.297 -18.468 -18.264  1.00 82.56           H  
ATOM   1192  O   SER A  81     -11.640 -15.758 -17.351  1.00 82.56           O  
ATOM   1193  OG  SER A  81     -10.299 -18.686 -20.047  1.00 82.56           O  
ATOM   1194  HG  SER A  81      -9.622 -19.209 -19.611  1.00 82.56           H  
ATOM   1195  N   THR A  82      -9.574 -15.368 -16.596  1.00 76.29           N  
ATOM   1196  H   THR A  82      -8.590 -15.578 -16.686  1.00 76.29           H  
ATOM   1197  CA  THR A  82     -10.006 -14.473 -15.518  1.00 76.29           C  
ATOM   1198  HA  THR A  82     -11.065 -14.649 -15.326  1.00 76.29           H  
ATOM   1199  C   THR A  82      -9.871 -13.012 -15.924  1.00 76.29           C  
ATOM   1200  CB  THR A  82      -9.295 -14.755 -14.187  1.00 76.29           C  
ATOM   1201  HB  THR A  82      -9.634 -14.013 -13.464  1.00 76.29           H  
ATOM   1202  O   THR A  82      -8.779 -12.527 -16.236  1.00 76.29           O  
ATOM   1203  CG2 THR A  82      -9.647 -16.133 -13.631  1.00 76.29           C  
ATOM   1204 HG21 THR A  82     -10.728 -16.226 -13.522  1.00 76.29           H  
ATOM   1205 HG22 THR A  82      -9.171 -16.264 -12.660  1.00 76.29           H  
ATOM   1206 HG23 THR A  82      -9.290 -16.912 -14.306  1.00 76.29           H  
ATOM   1207  OG1 THR A  82      -7.891 -14.664 -14.271  1.00 76.29           O  
ATOM   1208  HG1 THR A  82      -7.569 -15.265 -14.948  1.00 76.29           H  
ATOM   1209  N   CYS A  83     -10.989 -12.292 -15.890  1.00 75.57           N  
ATOM   1210  H   CYS A  83     -11.869 -12.731 -15.661  1.00 75.57           H  
ATOM   1211  CA  CYS A  83     -11.036 -10.862 -16.145  1.00 75.57           C  
ATOM   1212  HA  CYS A  83     -10.034 -10.463 -15.989  1.00 75.57           H  
ATOM   1213  C   CYS A  83     -11.946 -10.134 -15.143  1.00 75.57           C  
ATOM   1214  CB  CYS A  83     -11.410 -10.617 -17.610  1.00 75.57           C  
ATOM   1215  HB2 CYS A  83     -11.218  -9.563 -17.812  1.00 75.57           H  
ATOM   1216  HB3 CYS A  83     -10.744 -11.192 -18.253  1.00 75.57           H  
ATOM   1217  O   CYS A  83     -12.709 -10.766 -14.414  1.00 75.57           O  
ATOM   1218  SG  CYS A  83     -13.120 -10.942 -18.106  1.00 75.57           S  
ATOM   1219  N   SER A  84     -11.800  -8.813 -15.057  1.00 69.62           N  
ATOM   1220  H   SER A  84     -11.124  -8.375 -15.667  1.00 69.62           H  
ATOM   1221  CA  SER A  84     -12.642  -7.927 -14.255  1.00 69.62           C  
ATOM   1222  HA  SER A  84     -12.742  -8.343 -13.253  1.00 69.62           H  
ATOM   1223  C   SER A  84     -14.044  -7.797 -14.852  1.00 69.62           C  
ATOM   1224  CB  SER A  84     -11.982  -6.546 -14.152  1.00 69.62           C  
ATOM   1225  HB2 SER A  84     -10.941  -6.667 -13.853  1.00 69.62           H  
ATOM   1226  HB3 SER A  84     -12.495  -5.964 -13.387  1.00 69.62           H  
ATOM   1227  O   SER A  84     -14.280  -8.202 -15.989  1.00 69.62           O  
ATOM   1228  OG  SER A  84     -12.046  -5.841 -15.382  1.00 69.62           O  
ATOM   1229  HG  SER A  84     -11.583  -5.009 -15.263  1.00 69.62           H  
ATOM   1230  N   ASP A  85     -14.950  -7.131 -14.133  1.00 63.70           N  
ATOM   1231  H   ASP A  85     -14.763  -6.946 -13.158  1.00 63.70           H  
ATOM   1232  CA  ASP A  85     -16.322  -6.864 -14.591  1.00 63.70           C  
ATOM   1233  HA  ASP A  85     -16.805  -7.822 -14.780  1.00 63.70           H  
ATOM   1234  C   ASP A  85     -16.376  -6.062 -15.915  1.00 63.70           C  
ATOM   1235  CB  ASP A  85     -17.097  -6.154 -13.461  1.00 63.70           C  
ATOM   1236  HB2 ASP A  85     -18.134  -6.029 -13.775  1.00 63.70           H  
ATOM   1237  HB3 ASP A  85     -16.668  -5.163 -13.315  1.00 63.70           H  
ATOM   1238  O   ASP A  85     -17.369  -6.117 -16.643  1.00 63.70           O  
ATOM   1239  CG  ASP A  85     -17.081  -6.909 -12.118  1.00 63.70           C  
ATOM   1240  OD1 ASP A  85     -16.915  -8.148 -12.130  1.00 63.70           O  
ATOM   1241  OD2 ASP A  85     -17.169  -6.249 -11.063  1.00 63.70           O  
ATOM   1242  N   TYR A  86     -15.272  -5.394 -16.277  1.00 65.00           N  
ATOM   1243  H   TYR A  86     -14.498  -5.433 -15.630  1.00 65.00           H  
ATOM   1244  CA  TYR A  86     -15.071  -4.662 -17.535  1.00 65.00           C  
ATOM   1245  HA  TYR A  86     -16.042  -4.362 -17.927  1.00 65.00           H  
ATOM   1246  C   TYR A  86     -14.363  -5.454 -18.642  1.00 65.00           C  
ATOM   1247  CB  TYR A  86     -14.250  -3.404 -17.245  1.00 65.00           C  
ATOM   1248  HB2 TYR A  86     -14.028  -2.891 -18.180  1.00 65.00           H  
ATOM   1249  HB3 TYR A  86     -13.300  -3.698 -16.799  1.00 65.00           H  
ATOM   1250  O   TYR A  86     -14.175  -4.923 -19.736  1.00 65.00           O  
ATOM   1251  CG  TYR A  86     -14.949  -2.424 -16.346  1.00 65.00           C  
ATOM   1252  CD1 TYR A  86     -15.989  -1.638 -16.874  1.00 65.00           C  
ATOM   1253  HD1 TYR A  86     -16.295  -1.764 -17.902  1.00 65.00           H  
ATOM   1254  CD2 TYR A  86     -14.562  -2.302 -15.001  1.00 65.00           C  
ATOM   1255  HD2 TYR A  86     -13.788  -2.930 -14.586  1.00 65.00           H  
ATOM   1256  CE1 TYR A  86     -16.636  -0.697 -16.060  1.00 65.00           C  
ATOM   1257  HE1 TYR A  86     -17.451  -0.099 -16.439  1.00 65.00           H  
ATOM   1258  CE2 TYR A  86     -15.210  -1.362 -14.187  1.00 65.00           C  
ATOM   1259  HE2 TYR A  86     -14.934  -1.265 -13.148  1.00 65.00           H  
ATOM   1260  OH  TYR A  86     -16.899   0.341 -13.952  1.00 65.00           O  
ATOM   1261  HH  TYR A  86     -16.984  -0.105 -13.106  1.00 65.00           H  
ATOM   1262  CZ  TYR A  86     -16.245  -0.558 -14.720  1.00 65.00           C  
ATOM   1263  N   GLY A  87     -13.930  -6.685 -18.371  1.00 76.16           N  
ATOM   1264  H   GLY A  87     -14.173  -7.095 -17.480  1.00 76.16           H  
ATOM   1265  CA  GLY A  87     -13.193  -7.520 -19.319  1.00 76.16           C  
ATOM   1266  HA2 GLY A  87     -13.464  -7.250 -20.340  1.00 76.16           H  
ATOM   1267  HA3 GLY A  87     -13.492  -8.557 -19.169  1.00 76.16           H  
ATOM   1268  C   GLY A  87     -11.672  -7.436 -19.196  1.00 76.16           C  
ATOM   1269  O   GLY A  87     -10.968  -8.128 -19.929  1.00 76.16           O  
ATOM   1270  N   TYR A  88     -11.135  -6.640 -18.265  1.00 78.16           N  
ATOM   1271  H   TYR A  88     -11.749  -6.155 -17.626  1.00 78.16           H  
ATOM   1272  CA  TYR A  88      -9.686  -6.508 -18.102  1.00 78.16           C  
ATOM   1273  HA  TYR A  88      -9.257  -6.383 -19.096  1.00 78.16           H  
ATOM   1274  C   TYR A  88      -9.087  -7.766 -17.481  1.00 78.16           C  
ATOM   1275  CB  TYR A  88      -9.310  -5.288 -17.253  1.00 78.16           C  
ATOM   1276  HB2 TYR A  88      -9.630  -5.454 -16.225  1.00 78.16           H  
ATOM   1277  HB3 TYR A  88      -8.223  -5.213 -17.235  1.00 78.16           H  
ATOM   1278  O   TYR A  88      -9.492  -8.170 -16.395  1.00 78.16           O  
ATOM   1279  CG  TYR A  88      -9.854  -3.963 -17.745  1.00 78.16           C  
ATOM   1280  CD1 TYR A  88      -9.632  -3.570 -19.078  1.00 78.16           C  
ATOM   1281  HD1 TYR A  88      -9.146  -4.243 -19.769  1.00 78.16           H  
ATOM   1282  CD2 TYR A  88     -10.544  -3.104 -16.868  1.00 78.16           C  
ATOM   1283  HD2 TYR A  88     -10.685  -3.376 -15.832  1.00 78.16           H  
ATOM   1284  CE1 TYR A  88     -10.061  -2.306 -19.517  1.00 78.16           C  
ATOM   1285  HE1 TYR A  88      -9.885  -1.982 -20.532  1.00 78.16           H  
ATOM   1286  CE2 TYR A  88     -11.038  -1.869 -17.327  1.00 78.16           C  
ATOM   1287  HE2 TYR A  88     -11.580  -1.222 -16.654  1.00 78.16           H  
ATOM   1288  OH  TYR A  88     -11.235  -0.268 -19.107  1.00 78.16           O  
ATOM   1289  HH  TYR A  88     -11.781   0.161 -18.444  1.00 78.16           H  
ATOM   1290  CZ  TYR A  88     -10.790  -1.468 -18.655  1.00 78.16           C  
ATOM   1291  N   CYS A  89      -8.109  -8.383 -18.131  1.00 81.80           N  
ATOM   1292  H   CYS A  89      -7.742  -7.956 -18.970  1.00 81.80           H  
ATOM   1293  CA  CYS A  89      -7.493  -9.600 -17.624  1.00 81.80           C  
ATOM   1294  HA  CYS A  89      -8.272 -10.343 -17.450  1.00 81.80           H  
ATOM   1295  C   CYS A  89      -6.746  -9.338 -16.310  1.00 81.80           C  
ATOM   1296  CB  CYS A  89      -6.526 -10.151 -18.663  1.00 81.80           C  
ATOM   1297  HB2 CYS A  89      -6.076 -11.063 -18.270  1.00 81.80           H  
ATOM   1298  HB3 CYS A  89      -5.733  -9.413 -18.787  1.00 81.80           H  
ATOM   1299  O   CYS A  89      -5.986  -8.375 -16.204  1.00 81.80           O  
ATOM   1300  SG  CYS A  89      -7.204 -10.524 -20.299  1.00 81.80           S  
ATOM   1301  N   VAL A  90      -6.890 -10.240 -15.333  1.00 79.58           N  
ATOM   1302  H   VAL A  90      -7.534 -11.005 -15.478  1.00 79.58           H  
ATOM   1303  CA  VAL A  90      -6.114 -10.181 -14.077  1.00 79.58           C  
ATOM   1304  HA  VAL A  90      -6.258  -9.206 -13.611  1.00 79.58           H  
ATOM   1305  C   VAL A  90      -4.618 -10.332 -14.368  1.00 79.58           C  
ATOM   1306  CB  VAL A  90      -6.584 -11.276 -13.098  1.00 79.58           C  
ATOM   1307  HB  VAL A  90      -6.466 -12.249 -13.575  1.00 79.58           H  
ATOM   1308  O   VAL A  90      -3.774  -9.660 -13.784  1.00 79.58           O  
ATOM   1309  CG1 VAL A  90      -5.774 -11.281 -11.795  1.00 79.58           C  
ATOM   1310 HG11 VAL A  90      -6.172 -12.032 -11.112  1.00 79.58           H  
ATOM   1311 HG12 VAL A  90      -5.824 -10.301 -11.319  1.00 79.58           H  
ATOM   1312 HG13 VAL A  90      -4.729 -11.524 -11.991  1.00 79.58           H  
ATOM   1313  CG2 VAL A  90      -8.064 -11.092 -12.731  1.00 79.58           C  
ATOM   1314 HG21 VAL A  90      -8.370 -11.874 -12.036  1.00 79.58           H  
ATOM   1315 HG22 VAL A  90      -8.216 -10.116 -12.271  1.00 79.58           H  
ATOM   1316 HG23 VAL A  90      -8.688 -11.169 -13.621  1.00 79.58           H  
ATOM   1317  N   SER A  91      -4.281 -11.213 -15.309  1.00 82.09           N  
ATOM   1318  H   SER A  91      -5.025 -11.707 -15.779  1.00 82.09           H  
ATOM   1319  CA  SER A  91      -2.940 -11.338 -15.876  1.00 82.09           C  
ATOM   1320  HA  SER A  91      -2.503 -10.343 -15.954  1.00 82.09           H  
ATOM   1321  C   SER A  91      -3.021 -11.926 -17.283  1.00 82.09           C  
ATOM   1322  CB  SER A  91      -2.046 -12.182 -14.960  1.00 82.09           C  
ATOM   1323  HB2 SER A  91      -1.073 -12.328 -15.431  1.00 82.09           H  
ATOM   1324  HB3 SER A  91      -1.898 -11.649 -14.021  1.00 82.09           H  
ATOM   1325  O   SER A  91      -4.013 -12.561 -17.637  1.00 82.09           O  
ATOM   1326  OG  SER A  91      -2.626 -13.436 -14.684  1.00 82.09           O  
ATOM   1327  HG  SER A  91      -3.504 -13.271 -14.331  1.00 82.09           H  
ATOM   1328  N   CYS A  92      -1.987 -11.711 -18.093  1.00 88.54           N  
ATOM   1329  H   CYS A  92      -1.206 -11.166 -17.756  1.00 88.54           H  
ATOM   1330  CA  CYS A  92      -1.911 -12.239 -19.455  1.00 88.54           C  
ATOM   1331  HA  CYS A  92      -2.918 -12.431 -19.823  1.00 88.54           H  
ATOM   1332  C   CYS A  92      -1.173 -13.573 -19.517  1.00 88.54           C  
ATOM   1333  CB  CYS A  92      -1.243 -11.206 -20.374  1.00 88.54           C  
ATOM   1334  HB2 CYS A  92      -0.206 -11.063 -20.071  1.00 88.54           H  
ATOM   1335  HB3 CYS A  92      -1.240 -11.612 -21.385  1.00 88.54           H  
ATOM   1336  O   CYS A  92      -0.225 -13.801 -18.758  1.00 88.54           O  
ATOM   1337  SG  CYS A  92      -2.062  -9.600 -20.430  1.00 88.54           S  
ATOM   1338  N   LEU A  93      -1.553 -14.424 -20.474  1.00 91.17           N  
ATOM   1339  H   LEU A  93      -2.361 -14.192 -21.034  1.00 91.17           H  
ATOM   1340  CA  LEU A  93      -0.728 -15.558 -20.883  1.00 91.17           C  
ATOM   1341  HA  LEU A  93      -0.586 -16.189 -20.006  1.00 91.17           H  
ATOM   1342  C   LEU A  93       0.663 -15.071 -21.355  1.00 91.17           C  
ATOM   1343  CB  LEU A  93      -1.439 -16.374 -21.983  1.00 91.17           C  
ATOM   1344  HB2 LEU A  93      -1.701 -15.698 -22.797  1.00 91.17           H  
ATOM   1345  HB3 LEU A  93      -0.738 -17.108 -22.381  1.00 91.17           H  
ATOM   1346  O   LEU A  93       0.795 -13.942 -21.849  1.00 91.17           O  
ATOM   1347  CG  LEU A  93      -2.711 -17.122 -21.535  1.00 91.17           C  
ATOM   1348  HG  LEU A  93      -3.451 -16.406 -21.178  1.00 91.17           H  
ATOM   1349  CD1 LEU A  93      -3.294 -17.881 -22.727  1.00 91.17           C  
ATOM   1350 HD11 LEU A  93      -4.266 -18.294 -22.456  1.00 91.17           H  
ATOM   1351 HD12 LEU A  93      -2.628 -18.690 -23.030  1.00 91.17           H  
ATOM   1352 HD13 LEU A  93      -3.438 -17.207 -23.571  1.00 91.17           H  
ATOM   1353  CD2 LEU A  93      -2.435 -18.141 -20.425  1.00 91.17           C  
ATOM   1354 HD21 LEU A  93      -3.347 -18.703 -20.222  1.00 91.17           H  
ATOM   1355 HD22 LEU A  93      -1.652 -18.833 -20.733  1.00 91.17           H  
ATOM   1356 HD23 LEU A  93      -2.144 -17.629 -19.508  1.00 91.17           H  
ATOM   1357  N   PRO A  94       1.723 -15.891 -21.211  1.00 89.60           N  
ATOM   1358  CA  PRO A  94       3.061 -15.537 -21.677  1.00 89.60           C  
ATOM   1359  HA  PRO A  94       3.436 -14.728 -21.050  1.00 89.60           H  
ATOM   1360  C   PRO A  94       3.057 -15.096 -23.147  1.00 89.60           C  
ATOM   1361  CB  PRO A  94       3.921 -16.786 -21.461  1.00 89.60           C  
ATOM   1362  HB2 PRO A  94       4.949 -16.531 -21.204  1.00 89.60           H  
ATOM   1363  HB3 PRO A  94       3.897 -17.418 -22.349  1.00 89.60           H  
ATOM   1364  O   PRO A  94       2.444 -15.739 -23.992  1.00 89.60           O  
ATOM   1365  CG  PRO A  94       3.212 -17.508 -20.317  1.00 89.60           C  
ATOM   1366  HG2 PRO A  94       3.511 -17.070 -19.365  1.00 89.60           H  
ATOM   1367  HG3 PRO A  94       3.410 -18.579 -20.327  1.00 89.60           H  
ATOM   1368  CD  PRO A  94       1.739 -17.203 -20.579  1.00 89.60           C  
ATOM   1369  HD2 PRO A  94       1.323 -17.942 -21.264  1.00 89.60           H  
ATOM   1370  HD3 PRO A  94       1.194 -17.209 -19.635  1.00 89.60           H  
ATOM   1371  N   GLY A  95       3.742 -13.991 -23.446  1.00 89.01           N  
ATOM   1372  H   GLY A  95       4.243 -13.523 -22.704  1.00 89.01           H  
ATOM   1373  CA  GLY A  95       3.777 -13.407 -24.790  1.00 89.01           C  
ATOM   1374  HA2 GLY A  95       4.739 -12.917 -24.940  1.00 89.01           H  
ATOM   1375  HA3 GLY A  95       3.694 -14.201 -25.532  1.00 89.01           H  
ATOM   1376  C   GLY A  95       2.676 -12.386 -25.088  1.00 89.01           C  
ATOM   1377  O   GLY A  95       2.731 -11.784 -26.151  1.00 89.01           O  
ATOM   1378  N   PHE A  96       1.741 -12.121 -24.167  1.00 91.42           N  
ATOM   1379  H   PHE A  96       1.673 -12.710 -23.349  1.00 91.42           H  
ATOM   1380  CA  PHE A  96       0.704 -11.093 -24.332  1.00 91.42           C  
ATOM   1381  HA  PHE A  96       0.817 -10.644 -25.318  1.00 91.42           H  
ATOM   1382  C   PHE A  96       0.831  -9.946 -23.316  1.00 91.42           C  
ATOM   1383  CB  PHE A  96      -0.686 -11.740 -24.317  1.00 91.42           C  
ATOM   1384  HB2 PHE A  96      -1.439 -10.952 -24.330  1.00 91.42           H  
ATOM   1385  HB3 PHE A  96      -0.814 -12.307 -23.395  1.00 91.42           H  
ATOM   1386  O   PHE A  96       1.345 -10.122 -22.207  1.00 91.42           O  
ATOM   1387  CG  PHE A  96      -0.935 -12.661 -25.496  1.00 91.42           C  
ATOM   1388  CD1 PHE A  96      -1.498 -12.154 -26.682  1.00 91.42           C  
ATOM   1389  HD1 PHE A  96      -1.775 -11.112 -26.746  1.00 91.42           H  
ATOM   1390  CD2 PHE A  96      -0.586 -14.022 -25.415  1.00 91.42           C  
ATOM   1391  HD2 PHE A  96      -0.145 -14.417 -24.511  1.00 91.42           H  
ATOM   1392  CE1 PHE A  96      -1.712 -13.005 -27.781  1.00 91.42           C  
ATOM   1393  HE1 PHE A  96      -2.159 -12.615 -28.684  1.00 91.42           H  
ATOM   1394  CE2 PHE A  96      -0.801 -14.873 -26.513  1.00 91.42           C  
ATOM   1395  HE2 PHE A  96      -0.533 -15.917 -26.445  1.00 91.42           H  
ATOM   1396  CZ  PHE A  96      -1.368 -14.365 -27.695  1.00 91.42           C  
ATOM   1397  HZ  PHE A  96      -1.542 -15.021 -28.536  1.00 91.42           H  
ATOM   1398  N   GLU A  97       0.386  -8.756 -23.713  1.00 86.87           N  
ATOM   1399  H   GLU A  97       0.006  -8.695 -24.647  1.00 86.87           H  
ATOM   1400  CA  GLU A  97       0.299  -7.528 -22.920  1.00 86.87           C  
ATOM   1401  HA  GLU A  97       0.172  -7.803 -21.873  1.00 86.87           H  
ATOM   1402  C   GLU A  97      -0.938  -6.700 -23.321  1.00 86.87           C  
ATOM   1403  CB  GLU A  97       1.601  -6.707 -23.044  1.00 86.87           C  
ATOM   1404  HB2 GLU A  97       2.442  -7.357 -22.806  1.00 86.87           H  
ATOM   1405  HB3 GLU A  97       1.574  -5.914 -22.297  1.00 86.87           H  
ATOM   1406  O   GLU A  97      -1.601  -6.987 -24.318  1.00 86.87           O  
ATOM   1407  CG  GLU A  97       1.826  -6.065 -24.427  1.00 86.87           C  
ATOM   1408  HG2 GLU A  97       0.992  -5.395 -24.632  1.00 86.87           H  
ATOM   1409  HG3 GLU A  97       1.843  -6.847 -25.187  1.00 86.87           H  
ATOM   1410  CD  GLU A  97       3.120  -5.243 -24.529  1.00 86.87           C  
ATOM   1411  OE1 GLU A  97       3.260  -4.531 -25.552  1.00 86.87           O  
ATOM   1412  OE2 GLU A  97       3.951  -5.321 -23.596  1.00 86.87           O  
ATOM   1413  N   GLY A  98      -1.246  -5.655 -22.552  1.00 83.34           N  
ATOM   1414  H   GLY A  98      -0.701  -5.507 -21.716  1.00 83.34           H  
ATOM   1415  CA  GLY A  98      -2.475  -4.864 -22.700  1.00 83.34           C  
ATOM   1416  HA2 GLY A  98      -2.227  -3.804 -22.646  1.00 83.34           H  
ATOM   1417  HA3 GLY A  98      -2.946  -5.052 -23.665  1.00 83.34           H  
ATOM   1418  C   GLY A  98      -3.495  -5.181 -21.607  1.00 83.34           C  
ATOM   1419  O   GLY A  98      -3.348  -6.163 -20.883  1.00 83.34           O  
ATOM   1420  N   ASN A  99      -4.513  -4.331 -21.456  1.00 83.18           N  
ATOM   1421  H   ASN A  99      -4.665  -3.625 -22.161  1.00 83.18           H  
ATOM   1422  CA  ASN A  99      -5.502  -4.499 -20.384  1.00 83.18           C  
ATOM   1423  HA  ASN A  99      -4.983  -4.700 -19.447  1.00 83.18           H  
ATOM   1424  C   ASN A  99      -6.426  -5.701 -20.643  1.00 83.18           C  
ATOM   1425  CB  ASN A  99      -6.333  -3.219 -20.217  1.00 83.18           C  
ATOM   1426  HB2 ASN A  99      -6.865  -3.010 -21.145  1.00 83.18           H  
ATOM   1427  HB3 ASN A  99      -7.069  -3.407 -19.435  1.00 83.18           H  
ATOM   1428  O   ASN A  99      -6.935  -6.292 -19.699  1.00 83.18           O  
ATOM   1429  CG  ASN A  99      -5.574  -1.985 -19.770  1.00 83.18           C  
ATOM   1430  ND2 ASN A  99      -6.124  -0.825 -20.045  1.00 83.18           N  
ATOM   1431 HD21 ASN A  99      -7.045  -0.804 -20.459  1.00 83.18           H  
ATOM   1432 HD22 ASN A  99      -5.632   0.006 -19.750  1.00 83.18           H  
ATOM   1433  OD1 ASN A  99      -4.513  -2.011 -19.167  1.00 83.18           O  
ATOM   1434  N   PHE A 100      -6.620  -6.076 -21.908  1.00 87.71           N  
ATOM   1435  H   PHE A 100      -6.152  -5.573 -22.648  1.00 87.71           H  
ATOM   1436  CA  PHE A 100      -7.376  -7.250 -22.349  1.00 87.71           C  
ATOM   1437  HA  PHE A 100      -7.913  -7.682 -21.505  1.00 87.71           H  
ATOM   1438  C   PHE A 100      -6.444  -8.344 -22.901  1.00 87.71           C  
ATOM   1439  CB  PHE A 100      -8.412  -6.812 -23.395  1.00 87.71           C  
ATOM   1440  HB2 PHE A 100      -7.899  -6.462 -24.290  1.00 87.71           H  
ATOM   1441  HB3 PHE A 100      -8.998  -7.683 -23.688  1.00 87.71           H  
ATOM   1442  O   PHE A 100      -6.899  -9.284 -23.553  1.00 87.71           O  
ATOM   1443  CG  PHE A 100      -9.367  -5.735 -22.925  1.00 87.71           C  
ATOM   1444  CD1 PHE A 100     -10.569  -6.101 -22.298  1.00 87.71           C  
ATOM   1445  HD1 PHE A 100     -10.807  -7.146 -22.161  1.00 87.71           H  
ATOM   1446  CD2 PHE A 100      -9.079  -4.374 -23.145  1.00 87.71           C  
ATOM   1447  HD2 PHE A 100      -8.164  -4.096 -23.647  1.00 87.71           H  
ATOM   1448  CE1 PHE A 100     -11.477  -5.117 -21.880  1.00 87.71           C  
ATOM   1449  HE1 PHE A 100     -12.405  -5.406 -21.409  1.00 87.71           H  
ATOM   1450  CE2 PHE A 100      -9.999  -3.389 -22.745  1.00 87.71           C  
ATOM   1451  HE2 PHE A 100      -9.796  -2.347 -22.942  1.00 87.71           H  
ATOM   1452  CZ  PHE A 100     -11.198  -3.762 -22.109  1.00 87.71           C  
ATOM   1453  HZ  PHE A 100     -11.913  -3.014 -21.799  1.00 87.71           H  
ATOM   1454  N   CYS A 101      -5.129  -8.216 -22.670  1.00 88.95           N  
ATOM   1455  H   CYS A 101      -4.829  -7.440 -22.096  1.00 88.95           H  
ATOM   1456  CA  CYS A 101      -4.090  -9.086 -23.225  1.00 88.95           C  
ATOM   1457  HA  CYS A 101      -3.133  -8.618 -22.997  1.00 88.95           H  
ATOM   1458  C   CYS A 101      -4.143  -9.193 -24.758  1.00 88.95           C  
ATOM   1459  CB  CYS A 101      -4.124 -10.424 -22.489  1.00 88.95           C  
ATOM   1460  HB2 CYS A 101      -5.084 -10.905 -22.675  1.00 88.95           H  
ATOM   1461  HB3 CYS A 101      -3.332 -11.077 -22.854  1.00 88.95           H  
ATOM   1462  O   CYS A 101      -3.867 -10.239 -25.346  1.00 88.95           O  
ATOM   1463  SG  CYS A 101      -3.958 -10.206 -20.711  1.00 88.95           S  
ATOM   1464  N   GLU A 102      -4.525  -8.097 -25.407  1.00 90.52           N  
ATOM   1465  H   GLU A 102      -4.789  -7.302 -24.844  1.00 90.52           H  
ATOM   1466  CA  GLU A 102      -4.814  -8.019 -26.833  1.00 90.52           C  
ATOM   1467  HA  GLU A 102      -5.247  -8.972 -27.140  1.00 90.52           H  
ATOM   1468  C   GLU A 102      -3.564  -7.817 -27.707  1.00 90.52           C  
ATOM   1469  CB  GLU A 102      -5.895  -6.941 -27.061  1.00 90.52           C  
ATOM   1470  HB2 GLU A 102      -6.758  -7.162 -26.433  1.00 90.52           H  
ATOM   1471  HB3 GLU A 102      -6.229  -7.045 -28.094  1.00 90.52           H  
ATOM   1472  O   GLU A 102      -3.619  -7.987 -28.926  1.00 90.52           O  
ATOM   1473  CG  GLU A 102      -5.496  -5.461 -26.863  1.00 90.52           C  
ATOM   1474  HG2 GLU A 102      -6.247  -4.864 -27.380  1.00 90.52           H  
ATOM   1475  HG3 GLU A 102      -4.556  -5.278 -27.383  1.00 90.52           H  
ATOM   1476  CD  GLU A 102      -5.402  -4.916 -25.419  1.00 90.52           C  
ATOM   1477  OE1 GLU A 102      -5.205  -3.686 -25.283  1.00 90.52           O  
ATOM   1478  OE2 GLU A 102      -5.438  -5.683 -24.433  1.00 90.52           O  
ATOM   1479  N   LYS A 103      -2.420  -7.459 -27.111  1.00 88.78           N  
ATOM   1480  H   LYS A 103      -2.413  -7.389 -26.103  1.00 88.78           H  
ATOM   1481  CA  LYS A 103      -1.165  -7.206 -27.832  1.00 88.78           C  
ATOM   1482  HA  LYS A 103      -1.370  -7.149 -28.901  1.00 88.78           H  
ATOM   1483  C   LYS A 103      -0.187  -8.346 -27.603  1.00 88.78           C  
ATOM   1484  CB  LYS A 103      -0.549  -5.873 -27.386  1.00 88.78           C  
ATOM   1485  HB2 LYS A 103       0.391  -5.716 -27.916  1.00 88.78           H  
ATOM   1486  HB3 LYS A 103      -0.335  -5.931 -26.319  1.00 88.78           H  
ATOM   1487  O   LYS A 103       0.081  -8.710 -26.465  1.00 88.78           O  
ATOM   1488  CG  LYS A 103      -1.478  -4.683 -27.641  1.00 88.78           C  
ATOM   1489  HG2 LYS A 103      -2.418  -4.847 -27.113  1.00 88.78           H  
ATOM   1490  HG3 LYS A 103      -1.675  -4.591 -28.709  1.00 88.78           H  
ATOM   1491  CD  LYS A 103      -0.868  -3.388 -27.108  1.00 88.78           C  
ATOM   1492  HD2 LYS A 103       0.039  -3.149 -27.663  1.00 88.78           H  
ATOM   1493  HD3 LYS A 103      -0.623  -3.523 -26.055  1.00 88.78           H  
ATOM   1494  CE  LYS A 103      -1.910  -2.277 -27.261  1.00 88.78           C  
ATOM   1495  HE2 LYS A 103      -2.842  -2.622 -26.814  1.00 88.78           H  
ATOM   1496  HE3 LYS A 103      -2.095  -2.109 -28.322  1.00 88.78           H  
ATOM   1497  NZ  LYS A 103      -1.463  -1.035 -26.594  1.00 88.78           N  
ATOM   1498  HZ1 LYS A 103      -2.170  -0.320 -26.692  1.00 88.78           H  
ATOM   1499  HZ2 LYS A 103      -0.584  -0.719 -26.977  1.00 88.78           H  
ATOM   1500  HZ3 LYS A 103      -1.341  -1.223 -25.609  1.00 88.78           H  
ATOM   1501  N   ALA A 104       0.417  -8.865 -28.668  1.00 86.53           N  
ATOM   1502  H   ALA A 104       0.150  -8.546 -29.588  1.00 86.53           H  
ATOM   1503  CA  ALA A 104       1.578  -9.736 -28.534  1.00 86.53           C  
ATOM   1504  HA  ALA A 104       1.375 -10.472 -27.756  1.00 86.53           H  
ATOM   1505  C   ALA A 104       2.802  -8.900 -28.121  1.00 86.53           C  
ATOM   1506  CB  ALA A 104       1.802 -10.498 -29.845  1.00 86.53           C  
ATOM   1507  HB1 ALA A 104       2.655 -11.166 -29.732  1.00 86.53           H  
ATOM   1508  HB2 ALA A 104       2.000  -9.798 -30.657  1.00 86.53           H  
ATOM   1509  HB3 ALA A 104       0.919 -11.092 -30.081  1.00 86.53           H  
ATOM   1510  O   ALA A 104       3.133  -7.910 -28.780  1.00 86.53           O  
ATOM   1511  N   LYS A 105       3.486  -9.303 -27.048  1.00 85.59           N  
ATOM   1512  H   LYS A 105       3.166 -10.148 -26.596  1.00 85.59           H  
ATOM   1513  CA  LYS A 105       4.784  -8.754 -26.652  1.00 85.59           C  
ATOM   1514  HA  LYS A 105       4.676  -7.690 -26.441  1.00 85.59           H  
ATOM   1515  C   LYS A 105       5.742  -8.928 -27.825  1.00 85.59           C  
ATOM   1516  CB  LYS A 105       5.324  -9.473 -25.404  1.00 85.59           C  
ATOM   1517  HB2 LYS A 105       5.270 -10.552 -25.552  1.00 85.59           H  
ATOM   1518  HB3 LYS A 105       6.370  -9.198 -25.268  1.00 85.59           H  
ATOM   1519  O   LYS A 105       5.978 -10.047 -28.278  1.00 85.59           O  
ATOM   1520  CG  LYS A 105       4.549  -9.075 -24.144  1.00 85.59           C  
ATOM   1521  HG2 LYS A 105       4.650  -7.999 -24.000  1.00 85.59           H  
ATOM   1522  HG3 LYS A 105       3.493  -9.313 -24.273  1.00 85.59           H  
ATOM   1523  CD  LYS A 105       5.077  -9.801 -22.901  1.00 85.59           C  
ATOM   1524  HD2 LYS A 105       4.861 -10.865 -22.994  1.00 85.59           H  
ATOM   1525  HD3 LYS A 105       6.153  -9.648 -22.817  1.00 85.59           H  
ATOM   1526  CE  LYS A 105       4.374  -9.218 -21.673  1.00 85.59           C  
ATOM   1527  HE2 LYS A 105       4.668  -8.173 -21.574  1.00 85.59           H  
ATOM   1528  HE3 LYS A 105       3.299  -9.228 -21.853  1.00 85.59           H  
ATOM   1529  NZ  LYS A 105       4.683  -9.970 -20.434  1.00 85.59           N  
ATOM   1530  HZ1 LYS A 105       5.679  -9.988 -20.268  1.00 85.59           H  
ATOM   1531  HZ2 LYS A 105       4.320 -10.910 -20.510  1.00 85.59           H  
ATOM   1532  HZ3 LYS A 105       4.222  -9.525 -19.653  1.00 85.59           H  
ATOM   1533  N   LYS A 106       6.294  -7.825 -28.330  1.00 76.15           N  
ATOM   1534  H   LYS A 106       6.052  -6.939 -27.911  1.00 76.15           H  
ATOM   1535  CA  LYS A 106       7.360  -7.893 -29.331  1.00 76.15           C  
ATOM   1536  HA  LYS A 106       7.056  -8.570 -30.130  1.00 76.15           H  
ATOM   1537  C   LYS A 106       8.588  -8.493 -28.663  1.00 76.15           C  
ATOM   1538  CB  LYS A 106       7.656  -6.515 -29.930  1.00 76.15           C  
ATOM   1539  HB2 LYS A 106       7.786  -5.786 -29.131  1.00 76.15           H  
ATOM   1540  HB3 LYS A 106       8.587  -6.575 -30.494  1.00 76.15           H  
ATOM   1541  O   LYS A 106       9.133  -7.909 -27.730  1.00 76.15           O  
ATOM   1542  CG  LYS A 106       6.531  -6.074 -30.874  1.00 76.15           C  
ATOM   1543  HG2 LYS A 106       5.601  -5.974 -30.314  1.00 76.15           H  
ATOM   1544  HG3 LYS A 106       6.398  -6.826 -31.652  1.00 76.15           H  
ATOM   1545  CD  LYS A 106       6.880  -4.733 -31.522  1.00 76.15           C  
ATOM   1546  HD2 LYS A 106       6.999  -3.983 -30.740  1.00 76.15           H  
ATOM   1547  HD3 LYS A 106       7.818  -4.832 -32.069  1.00 76.15           H  
ATOM   1548  CE  LYS A 106       5.759  -4.321 -32.478  1.00 76.15           C  
ATOM   1549  HE2 LYS A 106       4.826  -4.277 -31.914  1.00 76.15           H  
ATOM   1550  HE3 LYS A 106       5.651  -5.094 -33.239  1.00 76.15           H  
ATOM   1551  NZ  LYS A 106       6.048  -3.010 -33.104  1.00 76.15           N  
ATOM   1552  HZ1 LYS A 106       6.140  -2.302 -32.389  1.00 76.15           H  
ATOM   1553  HZ2 LYS A 106       6.914  -3.059 -33.622  1.00 76.15           H  
ATOM   1554  HZ3 LYS A 106       5.302  -2.749 -33.733  1.00 76.15           H  
ATOM   1555  N   ASP A 107       8.991  -9.665 -29.131  1.00 61.73           N  
ATOM   1556  H   ASP A 107       8.426 -10.143 -29.818  1.00 61.73           H  
ATOM   1557  CA  ASP A 107      10.225 -10.305 -28.704  1.00 61.73           C  
ATOM   1558  HA  ASP A 107      10.246 -10.342 -27.615  1.00 61.73           H  
ATOM   1559  C   ASP A 107      11.410  -9.454 -29.187  1.00 61.73           C  
ATOM   1560  CB  ASP A 107      10.242 -11.753 -29.227  1.00 61.73           C  
ATOM   1561  HB2 ASP A 107       9.295 -12.227 -28.966  1.00 61.73           H  
ATOM   1562  HB3 ASP A 107      10.325 -11.751 -30.314  1.00 61.73           H  
ATOM   1563  O   ASP A 107      11.859  -9.564 -30.328  1.00 61.73           O  
ATOM   1564  CG  ASP A 107      11.368 -12.598 -28.626  1.00 61.73           C  
ATOM   1565  OD1 ASP A 107      12.025 -12.119 -27.674  1.00 61.73           O  
ATOM   1566  OD2 ASP A 107      11.589 -13.713 -29.142  1.00 61.73           O  
ATOM   1567  N   ASN A 108      11.904  -8.555 -28.332  1.00 53.46           N  
ATOM   1568  H   ASN A 108      11.419  -8.428 -27.456  1.00 53.46           H  
ATOM   1569  CA  ASN A 108      13.141  -7.804 -28.567  1.00 53.46           C  
ATOM   1570  HA  ASN A 108      13.185  -7.562 -29.629  1.00 53.46           H  
ATOM   1571  C   ASN A 108      14.372  -8.700 -28.319  1.00 53.46           C  
ATOM   1572  CB  ASN A 108      13.142  -6.465 -27.789  1.00 53.46           C  
ATOM   1573  HB2 ASN A 108      14.156  -6.213 -27.478  1.00 53.46           H  
ATOM   1574  HB3 ASN A 108      12.539  -6.547 -26.884  1.00 53.46           H  
ATOM   1575  O   ASN A 108      15.349  -8.295 -27.693  1.00 53.46           O  
ATOM   1576  CG  ASN A 108      12.650  -5.281 -28.607  1.00 53.46           C  
ATOM   1577  ND2 ASN A 108      13.009  -4.080 -28.231  1.00 53.46           N  
ATOM   1578 HD21 ASN A 108      12.766  -3.344 -28.879  1.00 53.46           H  
ATOM   1579 HD22 ASN A 108      13.878  -3.973 -27.729  1.00 53.46           H  
ATOM   1580  OD1 ASN A 108      11.957  -5.394 -29.606  1.00 53.46           O  
ATOM   1581  N   SER A 109      14.361  -9.921 -28.860  1.00 50.48           N  
ATOM   1582  H   SER A 109      13.512 -10.205 -29.329  1.00 50.48           H  
ATOM   1583  CA  SER A 109      15.436 -10.917 -28.747  1.00 50.48           C  
ATOM   1584  HA  SER A 109      15.712 -10.966 -27.694  1.00 50.48           H  
ATOM   1585  C   SER A 109      16.722 -10.563 -29.516  1.00 50.48           C  
ATOM   1586  CB  SER A 109      14.920 -12.305 -29.156  1.00 50.48           C  
ATOM   1587  HB2 SER A 109      13.839 -12.279 -29.292  1.00 50.48           H  
ATOM   1588  HB3 SER A 109      15.352 -12.611 -30.109  1.00 50.48           H  
ATOM   1589  O   SER A 109      17.511 -11.444 -29.847  1.00 50.48           O  
ATOM   1590  OG  SER A 109      15.236 -13.256 -28.166  1.00 50.48           O  
ATOM   1591  HG  SER A 109      14.396 -13.487 -27.763  1.00 50.48           H  
ATOM   1592  N   ARG A 110      16.966  -9.282 -29.836  1.00 45.21           N  
ATOM   1593  H   ARG A 110      16.305  -8.607 -29.479  1.00 45.21           H  
ATOM   1594  CA  ARG A 110      18.243  -8.786 -30.394  1.00 45.21           C  
ATOM   1595  HA  ARG A 110      19.041  -9.410 -29.991  1.00 45.21           H  
ATOM   1596  C   ARG A 110      18.630  -7.369 -29.964  1.00 45.21           C  
ATOM   1597  CB  ARG A 110      18.284  -8.905 -31.930  1.00 45.21           C  
ATOM   1598  HB2 ARG A 110      17.424  -8.389 -32.358  1.00 45.21           H  
ATOM   1599  HB3 ARG A 110      19.189  -8.426 -32.304  1.00 45.21           H  
ATOM   1600  O   ARG A 110      19.486  -6.769 -30.616  1.00 45.21           O  
ATOM   1601  CG  ARG A 110      18.325 -10.348 -32.429  1.00 45.21           C  
ATOM   1602  HG2 ARG A 110      17.342 -10.795 -32.280  1.00 45.21           H  
ATOM   1603  HG3 ARG A 110      19.071 -10.917 -31.875  1.00 45.21           H  
ATOM   1604  CD  ARG A 110      18.687 -10.382 -33.913  1.00 45.21           C  
ATOM   1605  HD2 ARG A 110      18.589  -9.378 -34.327  1.00 45.21           H  
ATOM   1606  HD3 ARG A 110      19.722 -10.705 -34.019  1.00 45.21           H  
ATOM   1607  NE  ARG A 110      17.793 -11.294 -34.639  1.00 45.21           N  
ATOM   1608  HE  ARG A 110      17.283 -11.958 -34.075  1.00 45.21           H  
ATOM   1609  NH1 ARG A 110      18.178 -10.465 -36.740  1.00 45.21           N  
ATOM   1610 HH11 ARG A 110      18.893  -9.868 -36.350  1.00 45.21           H  
ATOM   1611 HH12 ARG A 110      17.975 -10.458 -37.729  1.00 45.21           H  
ATOM   1612  NH2 ARG A 110      16.630 -12.051 -36.435  1.00 45.21           N  
ATOM   1613 HH21 ARG A 110      16.428 -12.039 -37.424  1.00 45.21           H  
ATOM   1614 HH22 ARG A 110      16.113 -12.668 -35.826  1.00 45.21           H  
ATOM   1615  CZ  ARG A 110      17.539 -11.266 -35.931  1.00 45.21           C  
ATOM   1616  N   ASP A 111      18.075  -6.825 -28.884  1.00 44.32           N  
ATOM   1617  H   ASP A 111      17.402  -7.336 -28.330  1.00 44.32           H  
ATOM   1618  CA  ASP A 111      18.655  -5.597 -28.337  1.00 44.32           C  
ATOM   1619  HA  ASP A 111      18.947  -4.947 -29.162  1.00 44.32           H  
ATOM   1620  C   ASP A 111      19.956  -5.941 -27.612  1.00 44.32           C  
ATOM   1621  CB  ASP A 111      17.657  -4.793 -27.494  1.00 44.32           C  
ATOM   1622  HB2 ASP A 111      17.037  -5.475 -26.911  1.00 44.32           H  
ATOM   1623  HB3 ASP A 111      18.215  -4.167 -26.797  1.00 44.32           H  
ATOM   1624  O   ASP A 111      19.969  -6.371 -26.460  1.00 44.32           O  
ATOM   1625  CG  ASP A 111      16.774  -3.860 -28.337  1.00 44.32           C  
ATOM   1626  OD1 ASP A 111      17.196  -3.454 -29.445  1.00 44.32           O  
ATOM   1627  OD2 ASP A 111      15.674  -3.524 -27.844  1.00 44.32           O  
ATOM   1628  N   ILE A 112      21.063  -5.770 -28.343  1.00 51.16           N  
ATOM   1629  H   ILE A 112      20.921  -5.538 -29.315  1.00 51.16           H  
ATOM   1630  CA  ILE A 112      22.423  -5.711 -27.811  1.00 51.16           C  
ATOM   1631  HA  ILE A 112      22.746  -6.712 -27.527  1.00 51.16           H  
ATOM   1632  C   ILE A 112      22.367  -4.828 -26.569  1.00 51.16           C  
ATOM   1633  CB  ILE A 112      23.391  -5.138 -28.876  1.00 51.16           C  
ATOM   1634  HB  ILE A 112      22.978  -4.198 -29.240  1.00 51.16           H  
ATOM   1635  O   ILE A 112      22.057  -3.636 -26.652  1.00 51.16           O  
ATOM   1636  CG1 ILE A 112      23.501  -6.120 -30.066  1.00 51.16           C  
ATOM   1637 HG12 ILE A 112      24.006  -7.030 -29.742  1.00 51.16           H  
ATOM   1638 HG13 ILE A 112      22.502  -6.398 -30.403  1.00 51.16           H  
ATOM   1639  CG2 ILE A 112      24.786  -4.846 -28.286  1.00 51.16           C  
ATOM   1640 HG21 ILE A 112      25.232  -5.766 -27.910  1.00 51.16           H  
ATOM   1641 HG22 ILE A 112      24.716  -4.124 -27.472  1.00 51.16           H  
ATOM   1642 HG23 ILE A 112      25.442  -4.416 -29.043  1.00 51.16           H  
ATOM   1643  CD1 ILE A 112      24.236  -5.546 -31.284  1.00 51.16           C  
ATOM   1644 HD11 ILE A 112      23.784  -4.599 -31.579  1.00 51.16           H  
ATOM   1645 HD12 ILE A 112      24.157  -6.249 -32.114  1.00 51.16           H  
ATOM   1646 HD13 ILE A 112      25.292  -5.396 -31.061  1.00 51.16           H  
ATOM   1647  N   THR A 113      22.632  -5.437 -25.416  1.00 48.25           N  
ATOM   1648  H   THR A 113      22.773  -6.437 -25.417  1.00 48.25           H  
ATOM   1649  CA  THR A 113      22.656  -4.787 -24.113  1.00 48.25           C  
ATOM   1650  HA  THR A 113      21.626  -4.595 -23.811  1.00 48.25           H  
ATOM   1651  C   THR A 113      23.419  -3.476 -24.256  1.00 48.25           C  
ATOM   1652  CB  THR A 113      23.348  -5.698 -23.074  1.00 48.25           C  
ATOM   1653  HB  THR A 113      24.399  -5.424 -22.990  1.00 48.25           H  
ATOM   1654  O   THR A 113      24.543  -3.465 -24.755  1.00 48.25           O  
ATOM   1655  CG2 THR A 113      22.686  -5.592 -21.701  1.00 48.25           C  
ATOM   1656 HG21 THR A 113      21.649  -5.921 -21.767  1.00 48.25           H  
ATOM   1657 HG22 THR A 113      22.719  -4.561 -21.350  1.00 48.25           H  
ATOM   1658 HG23 THR A 113      23.216  -6.226 -20.991  1.00 48.25           H  
ATOM   1659  OG1 THR A 113      23.283  -7.056 -23.450  1.00 48.25           O  
ATOM   1660  HG1 THR A 113      23.907  -7.557 -22.920  1.00 48.25           H  
ATOM   1661  N   TYR A 114      22.839  -2.356 -23.819  1.00 51.17           N  
ATOM   1662  H   TYR A 114      21.867  -2.405 -23.549  1.00 51.17           H  
ATOM   1663  CA  TYR A 114      23.482  -1.034 -23.886  1.00 51.17           C  
ATOM   1664  HA  TYR A 114      23.574  -0.750 -24.934  1.00 51.17           H  
ATOM   1665  C   TYR A 114      24.903  -1.046 -23.271  1.00 51.17           C  
ATOM   1666  CB  TYR A 114      22.550  -0.037 -23.179  1.00 51.17           C  
ATOM   1667  HB2 TYR A 114      21.525  -0.242 -23.488  1.00 51.17           H  
ATOM   1668  HB3 TYR A 114      22.596  -0.211 -22.103  1.00 51.17           H  
ATOM   1669  O   TYR A 114      25.761  -0.251 -23.637  1.00 51.17           O  
ATOM   1670  CG  TYR A 114      22.815   1.429 -23.461  1.00 51.17           C  
ATOM   1671  CD1 TYR A 114      23.587   2.194 -22.568  1.00 51.17           C  
ATOM   1672  HD1 TYR A 114      24.023   1.724 -21.699  1.00 51.17           H  
ATOM   1673  CD2 TYR A 114      22.241   2.041 -24.593  1.00 51.17           C  
ATOM   1674  HD2 TYR A 114      21.640   1.455 -25.273  1.00 51.17           H  
ATOM   1675  CE1 TYR A 114      23.788   3.569 -22.804  1.00 51.17           C  
ATOM   1676  HE1 TYR A 114      24.373   4.154 -22.110  1.00 51.17           H  
ATOM   1677  CE2 TYR A 114      22.444   3.413 -24.836  1.00 51.17           C  
ATOM   1678  HE2 TYR A 114      22.006   3.886 -25.703  1.00 51.17           H  
ATOM   1679  OH  TYR A 114      23.425   5.503 -24.170  1.00 51.17           O  
ATOM   1680  HH  TYR A 114      23.969   5.883 -23.477  1.00 51.17           H  
ATOM   1681  CZ  TYR A 114      23.221   4.178 -23.943  1.00 51.17           C  
ATOM   1682  N   GLN A 115      25.170  -2.009 -22.384  1.00 53.20           N  
ATOM   1683  H   GLN A 115      24.418  -2.649 -22.174  1.00 53.20           H  
ATOM   1684  CA  GLN A 115      26.481  -2.331 -21.818  1.00 53.20           C  
ATOM   1685  HA  GLN A 115      26.894  -1.440 -21.344  1.00 53.20           H  
ATOM   1686  C   GLN A 115      27.531  -2.801 -22.854  1.00 53.20           C  
ATOM   1687  CB  GLN A 115      26.255  -3.402 -20.739  1.00 53.20           C  
ATOM   1688  HB2 GLN A 115      25.675  -4.217 -21.172  1.00 53.20           H  
ATOM   1689  HB3 GLN A 115      27.216  -3.818 -20.436  1.00 53.20           H  
ATOM   1690  O   GLN A 115      28.681  -2.387 -22.755  1.00 53.20           O  
ATOM   1691  CG  GLN A 115      25.519  -2.874 -19.492  1.00 53.20           C  
ATOM   1692  HG2 GLN A 115      24.871  -2.033 -19.739  1.00 53.20           H  
ATOM   1693  HG3 GLN A 115      24.891  -3.674 -19.101  1.00 53.20           H  
ATOM   1694  CD  GLN A 115      26.488  -2.480 -18.383  1.00 53.20           C  
ATOM   1695  NE2 GLN A 115      26.816  -1.218 -18.215  1.00 53.20           N  
ATOM   1696 HE21 GLN A 115      26.464  -0.498 -18.830  1.00 53.20           H  
ATOM   1697 HE22 GLN A 115      27.490  -1.054 -17.481  1.00 53.20           H  
ATOM   1698  OE1 GLN A 115      26.979  -3.308 -17.642  1.00 53.20           O  
ATOM   1699  N   GLU A 116      27.157  -3.573 -23.877  1.00 50.40           N  
ATOM   1700  H   GLU A 116      26.185  -3.833 -23.956  1.00 50.40           H  
ATOM   1701  CA  GLU A 116      28.054  -4.053 -24.949  1.00 50.40           C  
ATOM   1702  HA  GLU A 116      29.034  -4.298 -24.541  1.00 50.40           H  
ATOM   1703  C   GLU A 116      28.253  -2.987 -26.048  1.00 50.40           C  
ATOM   1704  CB  GLU A 116      27.453  -5.333 -25.558  1.00 50.40           C  
ATOM   1705  HB2 GLU A 116      26.417  -5.122 -25.824  1.00 50.40           H  
ATOM   1706  HB3 GLU A 116      27.972  -5.570 -26.487  1.00 50.40           H  
ATOM   1707  O   GLU A 116      29.348  -2.814 -26.588  1.00 50.40           O  
ATOM   1708  CG  GLU A 116      27.461  -6.563 -24.629  1.00 50.40           C  
ATOM   1709  HG2 GLU A 116      27.142  -6.267 -23.629  1.00 50.40           H  
ATOM   1710  HG3 GLU A 116      26.717  -7.266 -25.005  1.00 50.40           H  
ATOM   1711  CD  GLU A 116      28.816  -7.285 -24.577  1.00 50.40           C  
ATOM   1712  OE1 GLU A 116      29.248  -7.615 -23.451  1.00 50.40           O  
ATOM   1713  OE2 GLU A 116      29.401  -7.497 -25.662  1.00 50.40           O  
ATOM   1714  N   ALA A 117      27.219  -2.187 -26.335  1.00 54.58           N  
ATOM   1715  H   ALA A 117      26.338  -2.380 -25.879  1.00 54.58           H  
ATOM   1716  CA  ALA A 117      27.281  -1.113 -27.335  1.00 54.58           C  
ATOM   1717  HA  ALA A 117      27.650  -1.536 -28.269  1.00 54.58           H  
ATOM   1718  C   ALA A 117      28.239   0.030 -26.936  1.00 54.58           C  
ATOM   1719  CB  ALA A 117      25.856  -0.597 -27.565  1.00 54.58           C  
ATOM   1720  HB1 ALA A 117      25.213  -1.419 -27.879  1.00 54.58           H  
ATOM   1721  HB2 ALA A 117      25.864   0.165 -28.344  1.00 54.58           H  
ATOM   1722  HB3 ALA A 117      25.462  -0.166 -26.645  1.00 54.58           H  
ATOM   1723  O   ALA A 117      28.857   0.667 -27.795  1.00 54.58           O  
ATOM   1724  N   ILE A 118      28.404   0.270 -25.631  1.00 56.16           N  
ATOM   1725  H   ILE A 118      27.855  -0.273 -24.980  1.00 56.16           H  
ATOM   1726  CA  ILE A 118      29.350   1.259 -25.101  1.00 56.16           C  
ATOM   1727  HA  ILE A 118      29.201   2.198 -25.633  1.00 56.16           H  
ATOM   1728  C   ILE A 118      30.807   0.834 -25.373  1.00 56.16           C  
ATOM   1729  CB  ILE A 118      29.040   1.505 -23.605  1.00 56.16           C  
ATOM   1730  HB  ILE A 118      28.965   0.545 -23.095  1.00 56.16           H  
ATOM   1731  O   ILE A 118      31.635   1.687 -25.701  1.00 56.16           O  
ATOM   1732  CG1 ILE A 118      27.714   2.286 -23.442  1.00 56.16           C  
ATOM   1733 HG12 ILE A 118      26.946   1.859 -24.087  1.00 56.16           H  
ATOM   1734 HG13 ILE A 118      27.856   3.318 -23.763  1.00 56.16           H  
ATOM   1735  CG2 ILE A 118      30.152   2.328 -22.953  1.00 56.16           C  
ATOM   1736 HG21 ILE A 118      29.927   2.550 -21.910  1.00 56.16           H  
ATOM   1737 HG22 ILE A 118      30.265   3.251 -23.521  1.00 56.16           H  
ATOM   1738 HG23 ILE A 118      31.086   1.766 -22.957  1.00 56.16           H  
ATOM   1739  CD1 ILE A 118      27.187   2.282 -21.999  1.00 56.16           C  
ATOM   1740 HD11 ILE A 118      27.866   2.809 -21.328  1.00 56.16           H  
ATOM   1741 HD12 ILE A 118      26.226   2.795 -21.965  1.00 56.16           H  
ATOM   1742 HD13 ILE A 118      27.056   1.257 -21.653  1.00 56.16           H  
ATOM   1743  N   GLY A 119      31.119  -0.467 -25.323  1.00 55.62           N  
ATOM   1744  H   GLY A 119      30.390  -1.135 -25.113  1.00 55.62           H  
ATOM   1745  CA  GLY A 119      32.472  -0.984 -25.566  1.00 55.62           C  
ATOM   1746  HA2 GLY A 119      33.170  -0.520 -24.869  1.00 55.62           H  
ATOM   1747  HA3 GLY A 119      32.471  -2.060 -25.391  1.00 55.62           H  
ATOM   1748  C   GLY A 119      32.967  -0.736 -26.995  1.00 55.62           C  
ATOM   1749  O   GLY A 119      34.091  -0.274 -27.201  1.00 55.62           O  
ATOM   1750  N   ILE A 120      32.099  -0.950 -27.987  1.00 61.00           N  
ATOM   1751  H   ILE A 120      31.202  -1.347 -27.745  1.00 61.00           H  
ATOM   1752  CA  ILE A 120      32.432  -0.766 -29.409  1.00 61.00           C  
ATOM   1753  HA  ILE A 120      33.401  -1.229 -29.597  1.00 61.00           H  
ATOM   1754  C   ILE A 120      32.574   0.729 -29.751  1.00 61.00           C  
ATOM   1755  CB  ILE A 120      31.384  -1.489 -30.292  1.00 61.00           C  
ATOM   1756  HB  ILE A 120      30.411  -1.031 -30.114  1.00 61.00           H  
ATOM   1757  O   ILE A 120      33.469   1.122 -30.504  1.00 61.00           O  
ATOM   1758  CG1 ILE A 120      31.294  -2.992 -29.921  1.00 61.00           C  
ATOM   1759 HG12 ILE A 120      31.108  -3.100 -28.852  1.00 61.00           H  
ATOM   1760 HG13 ILE A 120      32.243  -3.479 -30.144  1.00 61.00           H  
ATOM   1761  CG2 ILE A 120      31.732  -1.328 -31.785  1.00 61.00           C  
ATOM   1762 HG21 ILE A 120      30.972  -1.801 -32.407  1.00 61.00           H  
ATOM   1763 HG22 ILE A 120      31.767  -0.274 -32.063  1.00 61.00           H  
ATOM   1764 HG23 ILE A 120      32.699  -1.785 -31.994  1.00 61.00           H  
ATOM   1765  CD1 ILE A 120      30.166  -3.754 -30.627  1.00 61.00           C  
ATOM   1766 HD11 ILE A 120      29.217  -3.241 -30.473  1.00 61.00           H  
ATOM   1767 HD12 ILE A 120      30.095  -4.757 -30.205  1.00 61.00           H  
ATOM   1768 HD13 ILE A 120      30.369  -3.844 -31.694  1.00 61.00           H  
ATOM   1769  N   GLY A 121      31.742   1.586 -29.145  1.00 61.32           N  
ATOM   1770  H   GLY A 121      31.031   1.208 -28.535  1.00 61.32           H  
ATOM   1771  CA  GLY A 121      31.787   3.035 -29.356  1.00 61.32           C  
ATOM   1772  HA2 GLY A 121      31.685   3.247 -30.420  1.00 61.32           H  
ATOM   1773  HA3 GLY A 121      30.948   3.487 -28.827  1.00 61.32           H  
ATOM   1774  C   GLY A 121      33.077   3.691 -28.851  1.00 61.32           C  
ATOM   1775  O   GLY A 121      33.649   4.539 -29.542  1.00 61.32           O  
ATOM   1776  N   PHE A 122      33.578   3.288 -27.678  1.00 68.90           N  
ATOM   1777  H   PHE A 122      33.072   2.600 -27.138  1.00 68.90           H  
ATOM   1778  CA  PHE A 122      34.827   3.834 -27.136  1.00 68.90           C  
ATOM   1779  HA  PHE A 122      34.786   4.921 -27.215  1.00 68.90           H  
ATOM   1780  C   PHE A 122      36.059   3.406 -27.943  1.00 68.90           C  
ATOM   1781  CB  PHE A 122      34.970   3.474 -25.651  1.00 68.90           C  
ATOM   1782  HB2 PHE A 122      34.689   2.432 -25.500  1.00 68.90           H  
ATOM   1783  HB3 PHE A 122      36.018   3.571 -25.368  1.00 68.90           H  
ATOM   1784  O   PHE A 122      36.937   4.237 -28.187  1.00 68.90           O  
ATOM   1785  CG  PHE A 122      34.172   4.375 -24.725  1.00 68.90           C  
ATOM   1786  CD1 PHE A 122      34.496   5.742 -24.629  1.00 68.90           C  
ATOM   1787  HD1 PHE A 122      35.305   6.145 -25.221  1.00 68.90           H  
ATOM   1788  CD2 PHE A 122      33.149   3.853 -23.916  1.00 68.90           C  
ATOM   1789  HD2 PHE A 122      32.937   2.794 -23.933  1.00 68.90           H  
ATOM   1790  CE1 PHE A 122      33.780   6.586 -23.763  1.00 68.90           C  
ATOM   1791  HE1 PHE A 122      34.038   7.633 -23.693  1.00 68.90           H  
ATOM   1792  CE2 PHE A 122      32.451   4.697 -23.031  1.00 68.90           C  
ATOM   1793  HE2 PHE A 122      31.723   4.294 -22.343  1.00 68.90           H  
ATOM   1794  CZ  PHE A 122      32.747   6.065 -22.970  1.00 68.90           C  
ATOM   1795  HZ  PHE A 122      32.217   6.702 -22.278  1.00 68.90           H  
ATOM   1796  N   ALA A 123      36.102   2.158 -28.423  1.00 74.44           N  
ATOM   1797  H   ALA A 123      35.362   1.514 -28.182  1.00 74.44           H  
ATOM   1798  CA  ALA A 123      37.204   1.667 -29.250  1.00 74.44           C  
ATOM   1799  HA  ALA A 123      38.140   1.829 -28.715  1.00 74.44           H  
ATOM   1800  C   ALA A 123      37.304   2.417 -30.592  1.00 74.44           C  
ATOM   1801  CB  ALA A 123      37.022   0.158 -29.445  1.00 74.44           C  
ATOM   1802  HB1 ALA A 123      37.851  -0.241 -30.030  1.00 74.44           H  
ATOM   1803  HB2 ALA A 123      36.087  -0.045 -29.967  1.00 74.44           H  
ATOM   1804  HB3 ALA A 123      37.001  -0.342 -28.477  1.00 74.44           H  
ATOM   1805  O   ALA A 123      38.392   2.847 -30.985  1.00 74.44           O  
ATOM   1806  N   ALA A 124      36.170   2.656 -31.261  1.00 77.94           N  
ATOM   1807  H   ALA A 124      35.308   2.261 -30.912  1.00 77.94           H  
ATOM   1808  CA  ALA A 124      36.134   3.407 -32.517  1.00 77.94           C  
ATOM   1809  HA  ALA A 124      36.843   2.957 -33.211  1.00 77.94           H  
ATOM   1810  C   ALA A 124      36.547   4.879 -32.327  1.00 77.94           C  
ATOM   1811  CB  ALA A 124      34.729   3.278 -33.116  1.00 77.94           C  
ATOM   1812  HB1 ALA A 124      34.689   3.800 -34.072  1.00 77.94           H  
ATOM   1813  HB2 ALA A 124      33.991   3.708 -32.439  1.00 77.94           H  
ATOM   1814  HB3 ALA A 124      34.492   2.226 -33.277  1.00 77.94           H  
ATOM   1815  O   ALA A 124      37.343   5.409 -33.104  1.00 77.94           O  
ATOM   1816  N   CYS A 125      36.074   5.533 -31.260  1.00 78.23           N  
ATOM   1817  H   CYS A 125      35.391   5.074 -30.673  1.00 78.23           H  
ATOM   1818  CA  CYS A 125      36.462   6.909 -30.939  1.00 78.23           C  
ATOM   1819  HA  CYS A 125      36.266   7.543 -31.804  1.00 78.23           H  
ATOM   1820  C   CYS A 125      37.961   7.032 -30.630  1.00 78.23           C  
ATOM   1821  CB  CYS A 125      35.615   7.413 -29.764  1.00 78.23           C  
ATOM   1822  HB2 CYS A 125      36.050   8.331 -29.369  1.00 78.23           H  
ATOM   1823  HB3 CYS A 125      35.597   6.662 -28.975  1.00 78.23           H  
ATOM   1824  O   CYS A 125      38.610   7.960 -31.118  1.00 78.23           O  
ATOM   1825  SG  CYS A 125      33.927   7.765 -30.330  1.00 78.23           S  
ATOM   1826  HG  CYS A 125      33.302   7.029 -29.406  1.00 78.23           H  
ATOM   1827  N   ALA A 126      38.535   6.094 -29.870  1.00 85.41           N  
ATOM   1828  H   ALA A 126      37.964   5.356 -29.482  1.00 85.41           H  
ATOM   1829  CA  ALA A 126      39.965   6.084 -29.570  1.00 85.41           C  
ATOM   1830  HA  ALA A 126      40.238   7.045 -29.134  1.00 85.41           H  
ATOM   1831  C   ALA A 126      40.813   5.898 -30.842  1.00 85.41           C  
ATOM   1832  CB  ALA A 126      40.242   4.994 -28.529  1.00 85.41           C  
ATOM   1833  HB1 ALA A 126      39.967   4.017 -28.925  1.00 85.41           H  
ATOM   1834  HB2 ALA A 126      39.662   5.188 -27.627  1.00 85.41           H  
ATOM   1835  HB3 ALA A 126      41.302   4.990 -28.275  1.00 85.41           H  
ATOM   1836  O   ALA A 126      41.765   6.651 -31.057  1.00 85.41           O  
ATOM   1837  N   ALA A 127      40.428   4.974 -31.728  1.00 86.67           N  
ATOM   1838  H   ALA A 127      39.649   4.372 -31.500  1.00 86.67           H  
ATOM   1839  CA  ALA A 127      41.122   4.749 -32.996  1.00 86.67           C  
ATOM   1840  HA  ALA A 127      42.167   4.522 -32.784  1.00 86.67           H  
ATOM   1841  C   ALA A 127      41.098   5.995 -33.901  1.00 86.67           C  
ATOM   1842  CB  ALA A 127      40.498   3.529 -33.682  1.00 86.67           C  
ATOM   1843  HB1 ALA A 127      39.444   3.711 -33.894  1.00 86.67           H  
ATOM   1844  HB2 ALA A 127      40.582   2.657 -33.033  1.00 86.67           H  
ATOM   1845  HB3 ALA A 127      41.019   3.325 -34.617  1.00 86.67           H  
ATOM   1846  O   ALA A 127      42.143   6.424 -34.395  1.00 86.67           O  
ATOM   1847  N   CYS A 128      39.937   6.642 -34.051  1.00 88.42           N  
ATOM   1848  H   CYS A 128      39.097   6.224 -33.678  1.00 88.42           H  
ATOM   1849  CA  CYS A 128      39.815   7.885 -34.816  1.00 88.42           C  
ATOM   1850  HA  CYS A 128      40.181   7.717 -35.829  1.00 88.42           H  
ATOM   1851  C   CYS A 128      40.660   9.021 -34.216  1.00 88.42           C  
ATOM   1852  CB  CYS A 128      38.334   8.276 -34.889  1.00 88.42           C  
ATOM   1853  HB2 CYS A 128      37.899   8.253 -33.890  1.00 88.42           H  
ATOM   1854  HB3 CYS A 128      38.242   9.283 -35.298  1.00 88.42           H  
ATOM   1855  O   CYS A 128      41.325   9.749 -34.953  1.00 88.42           O  
ATOM   1856  SG  CYS A 128      37.457   7.115 -35.974  1.00 88.42           S  
ATOM   1857  HG  CYS A 128      36.213   7.495 -35.671  1.00 88.42           H  
ATOM   1858  N   SER A 129      40.692   9.141 -32.884  1.00 85.46           N  
ATOM   1859  H   SER A 129      40.129   8.503 -32.338  1.00 85.46           H  
ATOM   1860  CA  SER A 129      41.500  10.146 -32.176  1.00 85.46           C  
ATOM   1861  HA  SER A 129      41.206  11.142 -32.508  1.00 85.46           H  
ATOM   1862  C   SER A 129      42.994   9.970 -32.457  1.00 85.46           C  
ATOM   1863  CB  SER A 129      41.283  10.055 -30.661  1.00 85.46           C  
ATOM   1864  HB2 SER A 129      41.693   9.119 -30.284  1.00 85.46           H  
ATOM   1865  HB3 SER A 129      41.808  10.880 -30.179  1.00 85.46           H  
ATOM   1866  O   SER A 129      43.694  10.939 -32.747  1.00 85.46           O  
ATOM   1867  OG  SER A 129      39.915  10.120 -30.321  1.00 85.46           O  
ATOM   1868  HG  SER A 129      39.466   9.329 -30.627  1.00 85.46           H  
ATOM   1869  N   ILE A 130      43.480   8.725 -32.424  1.00 90.72           N  
ATOM   1870  H   ILE A 130      42.854   7.972 -32.176  1.00 90.72           H  
ATOM   1871  CA  ILE A 130      44.884   8.395 -32.697  1.00 90.72           C  
ATOM   1872  HA  ILE A 130      45.515   9.029 -32.075  1.00 90.72           H  
ATOM   1873  C   ILE A 130      45.238   8.714 -34.153  1.00 90.72           C  
ATOM   1874  CB  ILE A 130      45.171   6.923 -32.322  1.00 90.72           C  
ATOM   1875  HB  ILE A 130      44.427   6.290 -32.805  1.00 90.72           H  
ATOM   1876  O   ILE A 130      46.262   9.350 -34.399  1.00 90.72           O  
ATOM   1877  CG1 ILE A 130      45.069   6.739 -30.788  1.00 90.72           C  
ATOM   1878 HG12 ILE A 130      44.172   7.232 -30.412  1.00 90.72           H  
ATOM   1879 HG13 ILE A 130      45.923   7.216 -30.307  1.00 90.72           H  
ATOM   1880  CG2 ILE A 130      46.569   6.485 -32.805  1.00 90.72           C  
ATOM   1881 HG21 ILE A 130      46.631   6.525 -33.892  1.00 90.72           H  
ATOM   1882 HG22 ILE A 130      46.767   5.453 -32.514  1.00 90.72           H  
ATOM   1883 HG23 ILE A 130      47.336   7.130 -32.377  1.00 90.72           H  
ATOM   1884  CD1 ILE A 130      45.002   5.273 -30.344  1.00 90.72           C  
ATOM   1885 HD11 ILE A 130      45.940   4.760 -30.556  1.00 90.72           H  
ATOM   1886 HD12 ILE A 130      44.184   4.767 -30.857  1.00 90.72           H  
ATOM   1887 HD13 ILE A 130      44.820   5.232 -29.270  1.00 90.72           H  
ATOM   1888  N   ILE A 131      44.383   8.351 -35.115  1.00 91.21           N  
ATOM   1889  H   ILE A 131      43.562   7.822 -34.854  1.00 91.21           H  
ATOM   1890  CA  ILE A 131      44.613   8.642 -36.539  1.00 91.21           C  
ATOM   1891  HA  ILE A 131      45.577   8.223 -36.826  1.00 91.21           H  
ATOM   1892  C   ILE A 131      44.700  10.154 -36.779  1.00 91.21           C  
ATOM   1893  CB  ILE A 131      43.524   7.975 -37.412  1.00 91.21           C  
ATOM   1894  HB  ILE A 131      42.547   8.259 -37.023  1.00 91.21           H  
ATOM   1895  O   ILE A 131      45.630  10.614 -37.443  1.00 91.21           O  
ATOM   1896  CG1 ILE A 131      43.663   6.435 -37.350  1.00 91.21           C  
ATOM   1897 HG12 ILE A 131      44.547   6.127 -37.908  1.00 91.21           H  
ATOM   1898 HG13 ILE A 131      43.806   6.114 -36.318  1.00 91.21           H  
ATOM   1899  CG2 ILE A 131      43.620   8.443 -38.879  1.00 91.21           C  
ATOM   1900 HG21 ILE A 131      43.433   9.514 -38.956  1.00 91.21           H  
ATOM   1901 HG22 ILE A 131      44.608   8.220 -39.281  1.00 91.21           H  
ATOM   1902 HG23 ILE A 131      42.866   7.944 -39.488  1.00 91.21           H  
ATOM   1903  CD1 ILE A 131      42.442   5.684 -37.896  1.00 91.21           C  
ATOM   1904 HD11 ILE A 131      42.338   5.840 -38.970  1.00 91.21           H  
ATOM   1905 HD12 ILE A 131      41.539   6.021 -37.387  1.00 91.21           H  
ATOM   1906 HD13 ILE A 131      42.569   4.616 -37.715  1.00 91.21           H  
ATOM   1907  N   VAL A 132      43.790  10.946 -36.200  1.00 91.35           N  
ATOM   1908  H   VAL A 132      43.049  10.519 -35.664  1.00 91.35           H  
ATOM   1909  CA  VAL A 132      43.822  12.413 -36.328  1.00 91.35           C  
ATOM   1910  HA  VAL A 132      43.842  12.664 -37.388  1.00 91.35           H  
ATOM   1911  C   VAL A 132      45.102  12.987 -35.717  1.00 91.35           C  
ATOM   1912  CB  VAL A 132      42.560  13.051 -35.716  1.00 91.35           C  
ATOM   1913  HB  VAL A 132      42.428  12.688 -34.696  1.00 91.35           H  
ATOM   1914  O   VAL A 132      45.769  13.795 -36.364  1.00 91.35           O  
ATOM   1915  CG1 VAL A 132      42.641  14.584 -35.685  1.00 91.35           C  
ATOM   1916 HG11 VAL A 132      41.695  14.995 -35.331  1.00 91.35           H  
ATOM   1917 HG12 VAL A 132      43.422  14.908 -34.998  1.00 91.35           H  
ATOM   1918 HG13 VAL A 132      42.850  14.971 -36.682  1.00 91.35           H  
ATOM   1919  CG2 VAL A 132      41.320  12.687 -36.543  1.00 91.35           C  
ATOM   1920 HG21 VAL A 132      40.425  13.070 -36.052  1.00 91.35           H  
ATOM   1921 HG22 VAL A 132      41.393  13.115 -37.543  1.00 91.35           H  
ATOM   1922 HG23 VAL A 132      41.221  11.605 -36.636  1.00 91.35           H  
ATOM   1923  N   CYS A 133      45.505  12.535 -34.526  1.00 91.10           N  
ATOM   1924  H   CYS A 133      44.911  11.895 -34.018  1.00 91.10           H  
ATOM   1925  CA  CYS A 133      46.762  12.953 -33.902  1.00 91.10           C  
ATOM   1926  HA  CYS A 133      46.748  14.035 -33.767  1.00 91.10           H  
ATOM   1927  C   CYS A 133      47.983  12.629 -34.780  1.00 91.10           C  
ATOM   1928  CB  CYS A 133      46.880  12.291 -32.523  1.00 91.10           C  
ATOM   1929  HB2 CYS A 133      47.900  12.391 -32.153  1.00 91.10           H  
ATOM   1930  HB3 CYS A 133      46.632  11.232 -32.601  1.00 91.10           H  
ATOM   1931  O   CYS A 133      48.840  13.492 -34.976  1.00 91.10           O  
ATOM   1932  SG  CYS A 133      45.751  13.110 -31.363  1.00 91.10           S  
ATOM   1933  HG  CYS A 133      45.813  12.197 -30.390  1.00 91.10           H  
ATOM   1934  N   VAL A 134      48.046  11.428 -35.364  1.00 93.18           N  
ATOM   1935  H   VAL A 134      47.314  10.762 -35.164  1.00 93.18           H  
ATOM   1936  CA  VAL A 134      49.132  11.023 -36.272  1.00 93.18           C  
ATOM   1937  HA  VAL A 134      50.085  11.169 -35.763  1.00 93.18           H  
ATOM   1938  C   VAL A 134      49.163  11.907 -37.523  1.00 93.18           C  
ATOM   1939  CB  VAL A 134      49.010   9.528 -36.629  1.00 93.18           C  
ATOM   1940  HB  VAL A 134      47.992   9.316 -36.959  1.00 93.18           H  
ATOM   1941  O   VAL A 134      50.228  12.402 -37.897  1.00 93.18           O  
ATOM   1942  CG1 VAL A 134      49.974   9.104 -37.745  1.00 93.18           C  
ATOM   1943 HG11 VAL A 134      49.691   9.579 -38.684  1.00 93.18           H  
ATOM   1944 HG12 VAL A 134      50.997   9.378 -37.486  1.00 93.18           H  
ATOM   1945 HG13 VAL A 134      49.917   8.025 -37.890  1.00 93.18           H  
ATOM   1946  CG2 VAL A 134      49.327   8.653 -35.410  1.00 93.18           C  
ATOM   1947 HG21 VAL A 134      49.161   7.604 -35.653  1.00 93.18           H  
ATOM   1948 HG22 VAL A 134      50.366   8.789 -35.108  1.00 93.18           H  
ATOM   1949 HG23 VAL A 134      48.687   8.913 -34.567  1.00 93.18           H  
ATOM   1950  N   VAL A 135      48.009  12.183 -38.138  1.00 92.30           N  
ATOM   1951  H   VAL A 135      47.166  11.751 -37.788  1.00 92.30           H  
ATOM   1952  CA  VAL A 135      47.914  13.074 -39.307  1.00 92.30           C  
ATOM   1953  HA  VAL A 135      48.588  12.702 -40.079  1.00 92.30           H  
ATOM   1954  C   VAL A 135      48.380  14.490 -38.959  1.00 92.30           C  
ATOM   1955  CB  VAL A 135      46.484  13.073 -39.884  1.00 92.30           C  
ATOM   1956  HB  VAL A 135      45.770  13.273 -39.085  1.00 92.30           H  
ATOM   1957  O   VAL A 135      49.166  15.074 -39.707  1.00 92.30           O  
ATOM   1958  CG1 VAL A 135      46.294  14.131 -40.982  1.00 92.30           C  
ATOM   1959 HG11 VAL A 135      45.299  14.033 -41.415  1.00 92.30           H  
ATOM   1960 HG12 VAL A 135      47.041  14.000 -41.765  1.00 92.30           H  
ATOM   1961 HG13 VAL A 135      46.377  15.134 -40.561  1.00 92.30           H  
ATOM   1962  CG2 VAL A 135      46.159  11.715 -40.518  1.00 92.30           C  
ATOM   1963 HG21 VAL A 135      45.111  11.689 -40.818  1.00 92.30           H  
ATOM   1964 HG22 VAL A 135      46.329  10.904 -39.810  1.00 92.30           H  
ATOM   1965 HG23 VAL A 135      46.787  11.544 -41.392  1.00 92.30           H  
ATOM   1966  N   VAL A 136      47.967  15.035 -37.810  1.00 91.38           N  
ATOM   1967  H   VAL A 136      47.323  14.510 -37.237  1.00 91.38           H  
ATOM   1968  CA  VAL A 136      48.403  16.363 -37.345  1.00 91.38           C  
ATOM   1969  HA  VAL A 136      48.172  17.092 -38.121  1.00 91.38           H  
ATOM   1970  C   VAL A 136      49.918  16.402 -37.141  1.00 91.38           C  
ATOM   1971  CB  VAL A 136      47.648  16.779 -36.066  1.00 91.38           C  
ATOM   1972  HB  VAL A 136      47.703  15.974 -35.333  1.00 91.38           H  
ATOM   1973  O   VAL A 136      50.569  17.328 -37.628  1.00 91.38           O  
ATOM   1974  CG1 VAL A 136      48.224  18.055 -35.433  1.00 91.38           C  
ATOM   1975 HG11 VAL A 136      47.599  18.359 -34.593  1.00 91.38           H  
ATOM   1976 HG12 VAL A 136      49.227  17.869 -35.051  1.00 91.38           H  
ATOM   1977 HG13 VAL A 136      48.255  18.860 -36.168  1.00 91.38           H  
ATOM   1978  CG2 VAL A 136      46.174  17.067 -36.383  1.00 91.38           C  
ATOM   1979 HG21 VAL A 136      45.627  17.241 -35.456  1.00 91.38           H  
ATOM   1980 HG22 VAL A 136      46.088  17.946 -37.022  1.00 91.38           H  
ATOM   1981 HG23 VAL A 136      45.715  16.221 -36.894  1.00 91.38           H  
ATOM   1982  N   VAL A 137      50.507  15.388 -36.497  1.00 89.97           N  
ATOM   1983  H   VAL A 137      49.924  14.654 -36.120  1.00 89.97           H  
ATOM   1984  CA  VAL A 137      51.965  15.293 -36.308  1.00 89.97           C  
ATOM   1985  HA  VAL A 137      52.307  16.194 -35.798  1.00 89.97           H  
ATOM   1986  C   VAL A 137      52.689  15.247 -37.654  1.00 89.97           C  
ATOM   1987  CB  VAL A 137      52.334  14.084 -35.424  1.00 89.97           C  
ATOM   1988  HB  VAL A 137      51.843  13.190 -35.808  1.00 89.97           H  
ATOM   1989  O   VAL A 137      53.630  16.012 -37.862  1.00 89.97           O  
ATOM   1990  CG1 VAL A 137      53.847  13.830 -35.382  1.00 89.97           C  
ATOM   1991 HG11 VAL A 137      54.204  13.497 -36.357  1.00 89.97           H  
ATOM   1992 HG12 VAL A 137      54.376  14.739 -35.094  1.00 89.97           H  
ATOM   1993 HG13 VAL A 137      54.069  13.043 -34.661  1.00 89.97           H  
ATOM   1994  CG2 VAL A 137      51.882  14.321 -33.977  1.00 89.97           C  
ATOM   1995 HG21 VAL A 137      50.822  14.576 -33.938  1.00 89.97           H  
ATOM   1996 HG22 VAL A 137      52.451  15.137 -33.531  1.00 89.97           H  
ATOM   1997 HG23 VAL A 137      52.036  13.414 -33.392  1.00 89.97           H  
ATOM   1998  N   ILE A 138      52.218  14.438 -38.610  1.00 89.83           N  
ATOM   1999  H   ILE A 138      51.444  13.832 -38.380  1.00 89.83           H  
ATOM   2000  CA  ILE A 138      52.795  14.365 -39.962  1.00 89.83           C  
ATOM   2001  HA  ILE A 138      53.849  14.101 -39.871  1.00 89.83           H  
ATOM   2002  C   ILE A 138      52.733  15.731 -40.661  1.00 89.83           C  
ATOM   2003  CB  ILE A 138      52.092  13.259 -40.786  1.00 89.83           C  
ATOM   2004  HB  ILE A 138      51.014  13.398 -40.703  1.00 89.83           H  
ATOM   2005  O   ILE A 138      53.723  16.164 -41.260  1.00 89.83           O  
ATOM   2006  CG1 ILE A 138      52.457  11.864 -40.229  1.00 89.83           C  
ATOM   2007 HG12 ILE A 138      52.371  11.862 -39.143  1.00 89.83           H  
ATOM   2008 HG13 ILE A 138      53.495  11.635 -40.470  1.00 89.83           H  
ATOM   2009  CG2 ILE A 138      52.473  13.341 -42.279  1.00 89.83           C  
ATOM   2010 HG21 ILE A 138      52.007  12.525 -42.832  1.00 89.83           H  
ATOM   2011 HG22 ILE A 138      53.555  13.277 -42.391  1.00 89.83           H  
ATOM   2012 HG23 ILE A 138      52.105  14.272 -42.712  1.00 89.83           H  
ATOM   2013  CD1 ILE A 138      51.562  10.736 -40.762  1.00 89.83           C  
ATOM   2014 HD11 ILE A 138      51.735  10.571 -41.826  1.00 89.83           H  
ATOM   2015 HD12 ILE A 138      50.514  10.983 -40.594  1.00 89.83           H  
ATOM   2016 HD13 ILE A 138      51.797   9.814 -40.231  1.00 89.83           H  
ATOM   2017  N   VAL A 139      51.605  16.444 -40.573  1.00 87.58           N  
ATOM   2018  H   VAL A 139      50.825  16.035 -40.078  1.00 87.58           H  
ATOM   2019  CA  VAL A 139      51.443  17.784 -41.163  1.00 87.58           C  
ATOM   2020  HA  VAL A 139      51.719  17.732 -42.216  1.00 87.58           H  
ATOM   2021  C   VAL A 139      52.390  18.795 -40.508  1.00 87.58           C  
ATOM   2022  CB  VAL A 139      49.974  18.250 -41.082  1.00 87.58           C  
ATOM   2023  HB  VAL A 139      49.611  18.133 -40.061  1.00 87.58           H  
ATOM   2024  O   VAL A 139      53.037  19.570 -41.218  1.00 87.58           O  
ATOM   2025  CG1 VAL A 139      49.799  19.721 -41.495  1.00 87.58           C  
ATOM   2026 HG11 VAL A 139      50.227  19.886 -42.484  1.00 87.58           H  
ATOM   2027 HG12 VAL A 139      50.281  20.374 -40.768  1.00 87.58           H  
ATOM   2028 HG13 VAL A 139      48.738  19.967 -41.514  1.00 87.58           H  
ATOM   2029  CG2 VAL A 139      49.092  17.420 -42.025  1.00 87.58           C  
ATOM   2030 HG21 VAL A 139      49.358  17.612 -43.065  1.00 87.58           H  
ATOM   2031 HG22 VAL A 139      48.044  17.674 -41.868  1.00 87.58           H  
ATOM   2032 HG23 VAL A 139      49.211  16.354 -41.829  1.00 87.58           H  
ATOM   2033  N   VAL A 140      52.529  18.775 -39.180  1.00 85.54           N  
ATOM   2034  H   VAL A 140      51.973  18.117 -38.653  1.00 85.54           H  
ATOM   2035  CA  VAL A 140      53.444  19.662 -38.442  1.00 85.54           C  
ATOM   2036  HA  VAL A 140      53.255  20.689 -38.754  1.00 85.54           H  
ATOM   2037  C   VAL A 140      54.904  19.358 -38.786  1.00 85.54           C  
ATOM   2038  CB  VAL A 140      53.190  19.582 -36.922  1.00 85.54           C  
ATOM   2039  HB  VAL A 140      53.198  18.539 -36.606  1.00 85.54           H  
ATOM   2040  O   VAL A 140      55.656  20.287 -39.083  1.00 85.54           O  
ATOM   2041  CG1 VAL A 140      54.251  20.346 -36.114  1.00 85.54           C  
ATOM   2042 HG11 VAL A 140      54.322  21.376 -36.466  1.00 85.54           H  
ATOM   2043 HG12 VAL A 140      53.976  20.342 -35.060  1.00 85.54           H  
ATOM   2044 HG13 VAL A 140      55.220  19.856 -36.206  1.00 85.54           H  
ATOM   2045  CG2 VAL A 140      51.831  20.205 -36.571  1.00 85.54           C  
ATOM   2046 HG21 VAL A 140      51.834  21.273 -36.785  1.00 85.54           H  
ATOM   2047 HG22 VAL A 140      51.032  19.736 -37.145  1.00 85.54           H  
ATOM   2048 HG23 VAL A 140      51.619  20.050 -35.514  1.00 85.54           H  
ATOM   2049  N   CYS A 141      55.306  18.086 -38.830  1.00 81.87           N  
ATOM   2050  H   CYS A 141      54.664  17.365 -38.534  1.00 81.87           H  
ATOM   2051  CA  CYS A 141      56.648  17.672 -39.245  1.00 81.87           C  
ATOM   2052  HA  CYS A 141      57.387  18.155 -38.605  1.00 81.87           H  
ATOM   2053  C   CYS A 141      56.949  18.110 -40.684  1.00 81.87           C  
ATOM   2054  CB  CYS A 141      56.780  16.152 -39.077  1.00 81.87           C  
ATOM   2055  HB2 CYS A 141      57.661  15.787 -39.605  1.00 81.87           H  
ATOM   2056  HB3 CYS A 141      55.898  15.656 -39.482  1.00 81.87           H  
ATOM   2057  O   CYS A 141      57.994  18.710 -40.936  1.00 81.87           O  
ATOM   2058  SG  CYS A 141      56.942  15.744 -37.316  1.00 81.87           S  
ATOM   2059  HG  CYS A 141      58.270  15.849 -37.218  1.00 81.87           H  
ATOM   2060  N   ARG A 142      56.010  17.916 -41.623  1.00 83.87           N  
ATOM   2061  H   ARG A 142      55.177  17.410 -41.358  1.00 83.87           H  
ATOM   2062  CA  ARG A 142      56.154  18.377 -43.015  1.00 83.87           C  
ATOM   2063  HA  ARG A 142      57.089  17.989 -43.420  1.00 83.87           H  
ATOM   2064  C   ARG A 142      56.265  19.896 -43.125  1.00 83.87           C  
ATOM   2065  CB  ARG A 142      54.983  17.865 -43.867  1.00 83.87           C  
ATOM   2066  HB2 ARG A 142      54.939  18.446 -44.788  1.00 83.87           H  
ATOM   2067  HB3 ARG A 142      54.044  18.000 -43.330  1.00 83.87           H  
ATOM   2068  O   ARG A 142      57.060  20.384 -43.925  1.00 83.87           O  
ATOM   2069  CG  ARG A 142      55.165  16.390 -44.247  1.00 83.87           C  
ATOM   2070  HG2 ARG A 142      56.111  16.290 -44.779  1.00 83.87           H  
ATOM   2071  HG3 ARG A 142      55.218  15.770 -43.352  1.00 83.87           H  
ATOM   2072  CD  ARG A 142      54.014  15.896 -45.138  1.00 83.87           C  
ATOM   2073  HD2 ARG A 142      53.381  15.240 -44.541  1.00 83.87           H  
ATOM   2074  HD3 ARG A 142      53.411  16.742 -45.469  1.00 83.87           H  
ATOM   2075  NE  ARG A 142      54.522  15.180 -46.327  1.00 83.87           N  
ATOM   2076  HE  ARG A 142      55.499  15.304 -46.552  1.00 83.87           H  
ATOM   2077  NH1 ARG A 142      52.604  14.034 -46.874  1.00 83.87           N  
ATOM   2078 HH11 ARG A 142      52.141  14.394 -46.052  1.00 83.87           H  
ATOM   2079 HH12 ARG A 142      52.123  13.372 -47.466  1.00 83.87           H  
ATOM   2080  NH2 ARG A 142      54.424  13.803 -48.139  1.00 83.87           N  
ATOM   2081 HH21 ARG A 142      53.913  13.147 -48.712  1.00 83.87           H  
ATOM   2082 HH22 ARG A 142      55.402  13.958 -48.339  1.00 83.87           H  
ATOM   2083  CZ  ARG A 142      53.849  14.347 -47.103  1.00 83.87           C  
ATOM   2084  N   ARG A 143      55.506  20.651 -42.323  1.00 77.02           N  
ATOM   2085  H   ARG A 143      54.840  20.181 -41.726  1.00 77.02           H  
ATOM   2086  CA  ARG A 143      55.608  22.119 -42.270  1.00 77.02           C  
ATOM   2087  HA  ARG A 143      55.613  22.515 -43.286  1.00 77.02           H  
ATOM   2088  C   ARG A 143      56.935  22.579 -41.667  1.00 77.02           C  
ATOM   2089  CB  ARG A 143      54.413  22.721 -41.513  1.00 77.02           C  
ATOM   2090  HB2 ARG A 143      54.229  22.156 -40.599  1.00 77.02           H  
ATOM   2091  HB3 ARG A 143      54.659  23.746 -41.235  1.00 77.02           H  
ATOM   2092  O   ARG A 143      57.517  23.531 -42.177  1.00 77.02           O  
ATOM   2093  CG  ARG A 143      53.142  22.753 -42.375  1.00 77.02           C  
ATOM   2094  HG2 ARG A 143      53.343  23.323 -43.283  1.00 77.02           H  
ATOM   2095  HG3 ARG A 143      52.851  21.740 -42.653  1.00 77.02           H  
ATOM   2096  CD  ARG A 143      51.993  23.424 -41.611  1.00 77.02           C  
ATOM   2097  HD2 ARG A 143      51.763  22.821 -40.732  1.00 77.02           H  
ATOM   2098  HD3 ARG A 143      52.320  24.411 -41.285  1.00 77.02           H  
ATOM   2099  NE  ARG A 143      50.781  23.562 -42.443  1.00 77.02           N  
ATOM   2100  HE  ARG A 143      50.798  23.134 -43.358  1.00 77.02           H  
ATOM   2101  NH1 ARG A 143      49.513  24.759 -40.941  1.00 77.02           N  
ATOM   2102 HH11 ARG A 143      48.649  25.227 -40.708  1.00 77.02           H  
ATOM   2103 HH12 ARG A 143      50.267  24.731 -40.269  1.00 77.02           H  
ATOM   2104  NH2 ARG A 143      48.655  24.237 -42.927  1.00 77.02           N  
ATOM   2105 HH21 ARG A 143      47.806  24.715 -42.660  1.00 77.02           H  
ATOM   2106 HH22 ARG A 143      48.704  23.814 -43.843  1.00 77.02           H  
ATOM   2107  CZ  ARG A 143      49.662  24.182 -42.102  1.00 77.02           C  
ATOM   2108  N   ARG A 144      57.450  21.889 -40.644  1.00 67.78           N  
ATOM   2109  H   ARG A 144      56.899  21.138 -40.255  1.00 67.78           H  
ATOM   2110  CA  ARG A 144      58.757  22.198 -40.039  1.00 67.78           C  
ATOM   2111  HA  ARG A 144      58.835  23.278 -39.908  1.00 67.78           H  
ATOM   2112  C   ARG A 144      59.935  21.850 -40.948  1.00 67.78           C  
ATOM   2113  CB  ARG A 144      58.890  21.534 -38.660  1.00 67.78           C  
ATOM   2114  HB2 ARG A 144      59.938  21.570 -38.362  1.00 67.78           H  
ATOM   2115  HB3 ARG A 144      58.583  20.490 -38.712  1.00 67.78           H  
ATOM   2116  O   ARG A 144      60.917  22.580 -40.933  1.00 67.78           O  
ATOM   2117  CG  ARG A 144      58.063  22.278 -37.599  1.00 67.78           C  
ATOM   2118  HG2 ARG A 144      56.998  22.150 -37.796  1.00 67.78           H  
ATOM   2119  HG3 ARG A 144      58.303  23.340 -37.644  1.00 67.78           H  
ATOM   2120  CD  ARG A 144      58.391  21.765 -36.192  1.00 67.78           C  
ATOM   2121  HD2 ARG A 144      58.081  20.723 -36.116  1.00 67.78           H  
ATOM   2122  HD3 ARG A 144      59.470  21.824 -36.045  1.00 67.78           H  
ATOM   2123  NE  ARG A 144      57.711  22.563 -35.152  1.00 67.78           N  
ATOM   2124  HE  ARG A 144      56.990  23.199 -35.463  1.00 67.78           H  
ATOM   2125  NH1 ARG A 144      58.854  21.741 -33.333  1.00 67.78           N  
ATOM   2126 HH11 ARG A 144      59.002  21.717 -32.334  1.00 67.78           H  
ATOM   2127 HH12 ARG A 144      59.370  21.116 -33.936  1.00 67.78           H  
ATOM   2128  NH2 ARG A 144      57.278  23.287 -33.033  1.00 67.78           N  
ATOM   2129 HH21 ARG A 144      56.562  23.911 -33.376  1.00 67.78           H  
ATOM   2130 HH22 ARG A 144      57.459  23.248 -32.040  1.00 67.78           H  
ATOM   2131  CZ  ARG A 144      57.951  22.527 -33.851  1.00 67.78           C  
ATOM   2132  N   MET A 145      59.827  20.819 -41.789  1.00 60.62           N  
ATOM   2133  H   MET A 145      59.039  20.195 -41.690  1.00 60.62           H  
ATOM   2134  CA  MET A 145      60.865  20.504 -42.783  1.00 60.62           C  
ATOM   2135  HA  MET A 145      61.839  20.577 -42.299  1.00 60.62           H  
ATOM   2136  C   MET A 145      60.916  21.493 -43.961  1.00 60.62           C  
ATOM   2137  CB  MET A 145      60.716  19.064 -43.297  1.00 60.62           C  
ATOM   2138  HB2 MET A 145      61.450  18.917 -44.089  1.00 60.62           H  
ATOM   2139  HB3 MET A 145      59.723  18.915 -43.722  1.00 60.62           H  
ATOM   2140  O   MET A 145      61.926  21.549 -44.653  1.00 60.62           O  
ATOM   2141  CG  MET A 145      60.977  18.017 -42.206  1.00 60.62           C  
ATOM   2142  HG2 MET A 145      61.533  18.482 -41.392  1.00 60.62           H  
ATOM   2143  HG3 MET A 145      60.024  17.670 -41.805  1.00 60.62           H  
ATOM   2144  SD  MET A 145      61.930  16.573 -42.746  1.00 60.62           S  
ATOM   2145  CE  MET A 145      60.884  15.928 -44.078  1.00 60.62           C  
ATOM   2146  HE1 MET A 145      61.327  15.011 -44.467  1.00 60.62           H  
ATOM   2147  HE2 MET A 145      59.889  15.708 -43.690  1.00 60.62           H  
ATOM   2148  HE3 MET A 145      60.816  16.659 -44.884  1.00 60.62           H  
ATOM   2149  N   LYS A 146      59.861  22.292 -44.184  1.00 57.74           N  
ATOM   2150  H   LYS A 146      59.055  22.188 -43.584  1.00 57.74           H  
ATOM   2151  CA  LYS A 146      59.807  23.321 -45.240  1.00 57.74           C  
ATOM   2152  HA  LYS A 146      60.522  23.060 -46.020  1.00 57.74           H  
ATOM   2153  C   LYS A 146      60.249  24.720 -44.791  1.00 57.74           C  
ATOM   2154  CB  LYS A 146      58.405  23.357 -45.875  1.00 57.74           C  
ATOM   2155  HB2 LYS A 146      57.646  23.374 -45.092  1.00 57.74           H  
ATOM   2156  HB3 LYS A 146      58.304  24.271 -46.460  1.00 57.74           H  
ATOM   2157  O   LYS A 146      60.228  25.635 -45.606  1.00 57.74           O  
ATOM   2158  CG  LYS A 146      58.163  22.172 -46.820  1.00 57.74           C  
ATOM   2159  HG2 LYS A 146      58.140  21.242 -46.252  1.00 57.74           H  
ATOM   2160  HG3 LYS A 146      58.977  22.122 -47.543  1.00 57.74           H  
ATOM   2161  CD  LYS A 146      56.839  22.356 -47.574  1.00 57.74           C  
ATOM   2162  HD2 LYS A 146      56.872  23.307 -48.106  1.00 57.74           H  
ATOM   2163  HD3 LYS A 146      56.015  22.375 -46.861  1.00 57.74           H  
ATOM   2164  CE  LYS A 146      56.636  21.218 -48.581  1.00 57.74           C  
ATOM   2165  HE2 LYS A 146      57.550  21.119 -49.167  1.00 57.74           H  
ATOM   2166  HE3 LYS A 146      56.490  20.286 -48.035  1.00 57.74           H  
ATOM   2167  NZ  LYS A 146      55.490  21.485 -49.490  1.00 57.74           N  
ATOM   2168  HZ1 LYS A 146      55.648  22.340 -50.004  1.00 57.74           H  
ATOM   2169  HZ2 LYS A 146      55.393  20.745 -50.171  1.00 57.74           H  
ATOM   2170  HZ3 LYS A 146      54.624  21.579 -48.979  1.00 57.74           H  
ATOM   2171  N   GLN A 147      60.630  24.910 -43.529  1.00 45.01           N  
ATOM   2172  H   GLN A 147      60.703  24.112 -42.913  1.00 45.01           H  
ATOM   2173  CA  GLN A 147      61.090  26.209 -43.030  1.00 45.01           C  
ATOM   2174  HA  GLN A 147      60.609  27.002 -43.601  1.00 45.01           H  
ATOM   2175  C   GLN A 147      62.622  26.326 -43.188  1.00 45.01           C  
ATOM   2176  CB  GLN A 147      60.614  26.400 -41.583  1.00 45.01           C  
ATOM   2177  HB2 GLN A 147      60.799  25.479 -41.029  1.00 45.01           H  
ATOM   2178  HB3 GLN A 147      61.196  27.187 -41.104  1.00 45.01           H  
ATOM   2179  O   GLN A 147      63.353  25.527 -42.592  1.00 45.01           O  
ATOM   2180  CG  GLN A 147      59.109  26.741 -41.501  1.00 45.01           C  
ATOM   2181  HG2 GLN A 147      58.752  26.451 -40.513  1.00 45.01           H  
ATOM   2182  HG3 GLN A 147      58.551  26.159 -42.234  1.00 45.01           H  
ATOM   2183  CD  GLN A 147      58.781  28.226 -41.681  1.00 45.01           C  
ATOM   2184  NE2 GLN A 147      57.520  28.592 -41.751  1.00 45.01           N  
ATOM   2185 HE21 GLN A 147      56.769  27.918 -41.728  1.00 45.01           H  
ATOM   2186 HE22 GLN A 147      57.376  29.585 -41.866  1.00 45.01           H  
ATOM   2187  OE1 GLN A 147      59.634  29.089 -41.733  1.00 45.01           O  
ATOM   2188  N   PRO A 148      63.131  27.290 -43.984  1.00 44.71           N  
ATOM   2189  CA  PRO A 148      64.561  27.545 -44.134  1.00 44.71           C  
ATOM   2190  HA  PRO A 148      65.042  26.631 -44.482  1.00 44.71           H  
ATOM   2191  C   PRO A 148      65.185  27.992 -42.807  1.00 44.71           C  
ATOM   2192  CB  PRO A 148      64.705  28.633 -45.208  1.00 44.71           C  
ATOM   2193  HB2 PRO A 148      64.890  29.602 -44.743  1.00 44.71           H  
ATOM   2194  HB3 PRO A 148      65.503  28.399 -45.913  1.00 44.71           H  
ATOM   2195  O   PRO A 148      64.629  28.811 -42.079  1.00 44.71           O  
ATOM   2196  CG  PRO A 148      63.346  28.670 -45.899  1.00 44.71           C  
ATOM   2197  HG2 PRO A 148      63.332  27.946 -46.714  1.00 44.71           H  
ATOM   2198  HG3 PRO A 148      63.104  29.667 -46.269  1.00 44.71           H  
ATOM   2199  CD  PRO A 148      62.382  28.224 -44.810  1.00 44.71           C  
ATOM   2200  HD2 PRO A 148      62.078  29.079 -44.206  1.00 44.71           H  
ATOM   2201  HD3 PRO A 148      61.514  27.763 -45.281  1.00 44.71           H  
ATOM   2202  N   LYS A 149      66.370  27.458 -42.497  1.00 36.97           N  
ATOM   2203  H   LYS A 149      66.776  26.827 -43.173  1.00 36.97           H  
ATOM   2204  CA  LYS A 149      67.155  27.800 -41.305  1.00 36.97           C  
ATOM   2205  HA  LYS A 149      66.503  27.799 -40.431  1.00 36.97           H  
ATOM   2206  C   LYS A 149      67.765  29.201 -41.446  1.00 36.97           C  
ATOM   2207  CB  LYS A 149      68.287  26.764 -41.122  1.00 36.97           C  
ATOM   2208  HB2 LYS A 149      68.950  27.120 -40.334  1.00 36.97           H  
ATOM   2209  HB3 LYS A 149      68.866  26.713 -42.044  1.00 36.97           H  
ATOM   2210  O   LYS A 149      68.689  29.367 -42.238  1.00 36.97           O  
ATOM   2211  CG  LYS A 149      67.822  25.347 -40.749  1.00 36.97           C  
ATOM   2212  HG2 LYS A 149      67.119  24.983 -41.498  1.00 36.97           H  
ATOM   2213  HG3 LYS A 149      67.323  25.378 -39.781  1.00 36.97           H  
ATOM   2214  CD  LYS A 149      69.024  24.387 -40.682  1.00 36.97           C  
ATOM   2215  HD2 LYS A 149      69.492  24.347 -41.666  1.00 36.97           H  
ATOM   2216  HD3 LYS A 149      69.747  24.764 -39.960  1.00 36.97           H  
ATOM   2217  CE  LYS A 149      68.574  22.978 -40.271  1.00 36.97           C  
ATOM   2218  HE2 LYS A 149      68.160  23.022 -39.264  1.00 36.97           H  
ATOM   2219  HE3 LYS A 149      67.771  22.669 -40.940  1.00 36.97           H  
ATOM   2220  NZ  LYS A 149      69.685  21.991 -40.334  1.00 36.97           N  
ATOM   2221  HZ1 LYS A 149      70.437  22.241 -39.708  1.00 36.97           H  
ATOM   2222  HZ2 LYS A 149      69.354  21.071 -40.081  1.00 36.97           H  
ATOM   2223  HZ3 LYS A 149      70.051  21.931 -41.274  1.00 36.97           H  
ATOM   2224  N   THR A 150      67.379  30.156 -40.602  1.00 43.74           N  
ATOM   2225  H   THR A 150      66.507  30.054 -40.103  1.00 43.74           H  
ATOM   2226  CA  THR A 150      68.181  31.364 -40.331  1.00 43.74           C  
ATOM   2227  HA  THR A 150      69.172  31.197 -40.754  1.00 43.74           H  
ATOM   2228  C   THR A 150      68.403  31.563 -38.830  1.00 43.74           C  
ATOM   2229  CB  THR A 150      67.656  32.633 -41.026  1.00 43.74           C  
ATOM   2230  HB  THR A 150      68.020  33.513 -40.496  1.00 43.74           H  
ATOM   2231  O   THR A 150      67.493  31.485 -38.008  1.00 43.74           O  
ATOM   2232  CG2 THR A 150      68.146  32.704 -42.473  1.00 43.74           C  
ATOM   2233 HG21 THR A 150      67.770  31.851 -43.038  1.00 43.74           H  
ATOM   2234 HG22 THR A 150      69.235  32.704 -42.502  1.00 43.74           H  
ATOM   2235 HG23 THR A 150      67.786  33.622 -42.937  1.00 43.74           H  
ATOM   2236  OG1 THR A 150      66.253  32.651 -41.055  1.00 43.74           O  
ATOM   2237  HG1 THR A 150      65.966  33.450 -41.502  1.00 43.74           H  
ATOM   2238  N   LYS A 151      69.689  31.720 -38.492  1.00 36.81           N  
ATOM   2239  H   LYS A 151      70.316  31.868 -39.270  1.00 36.81           H  
ATOM   2240  CA  LYS A 151      70.302  31.843 -37.161  1.00 36.81           C  
ATOM   2241  HA  LYS A 151      69.738  31.260 -36.434  1.00 36.81           H  
ATOM   2242  C   LYS A 151      70.340  33.310 -36.704  1.00 36.81           C  
ATOM   2243  CB  LYS A 151      71.769  31.363 -37.256  1.00 36.81           C  
ATOM   2244  HB2 LYS A 151      72.238  31.875 -38.097  1.00 36.81           H  
ATOM   2245  HB3 LYS A 151      72.291  31.693 -36.357  1.00 36.81           H  
ATOM   2246  O   LYS A 151      70.590  34.183 -37.525  1.00 36.81           O  
ATOM   2247  CG  LYS A 151      72.022  29.852 -37.392  1.00 36.81           C  
ATOM   2248  HG2 LYS A 151      71.440  29.452 -38.223  1.00 36.81           H  
ATOM   2249  HG3 LYS A 151      71.720  29.355 -36.471  1.00 36.81           H  
ATOM   2250  CD  LYS A 151      73.523  29.608 -37.656  1.00 36.81           C  
ATOM   2251  HD2 LYS A 151      73.769  30.008 -38.640  1.00 36.81           H  
ATOM   2252  HD3 LYS A 151      74.106  30.147 -36.910  1.00 36.81           H  
ATOM   2253  CE  LYS A 151      73.903  28.122 -37.598  1.00 36.81           C  
ATOM   2254  HE2 LYS A 151      73.251  27.574 -38.279  1.00 36.81           H  
ATOM   2255  HE3 LYS A 151      73.720  27.754 -36.589  1.00 36.81           H  
ATOM   2256  NZ  LYS A 151      75.326  27.901 -37.978  1.00 36.81           N  
ATOM   2257  HZ1 LYS A 151      75.950  28.407 -37.366  1.00 36.81           H  
ATOM   2258  HZ2 LYS A 151      75.500  28.218 -38.921  1.00 36.81           H  
ATOM   2259  HZ3 LYS A 151      75.571  26.922 -37.933  1.00 36.81           H  
ATOM   2260  N   GLY A 152      70.284  33.539 -35.388  1.00 37.08           N  
ATOM   2261  H   GLY A 152      69.958  32.787 -34.798  1.00 37.08           H  
ATOM   2262  CA  GLY A 152      70.744  34.777 -34.725  1.00 37.08           C  
ATOM   2263  HA2 GLY A 152      71.820  34.723 -34.560  1.00 37.08           H  
ATOM   2264  HA3 GLY A 152      70.540  35.633 -35.368  1.00 37.08           H  
ATOM   2265  C   GLY A 152      70.022  35.015 -33.391  1.00 37.08           C  
ATOM   2266  O   GLY A 152      68.892  35.471 -33.401  1.00 37.08           O  
ATOM   2267  N   ARG A 153      70.497  34.456 -32.265  1.00 33.72           N  
ATOM   2268  H   ARG A 153      69.693  34.089 -31.777  1.00 33.72           H  
ATOM   2269  CA  ARG A 153      71.465  35.005 -31.272  1.00 33.72           C  
ATOM   2270  HA  ARG A 153      71.902  34.128 -30.795  1.00 33.72           H  
ATOM   2271  C   ARG A 153      70.743  35.806 -30.155  1.00 33.72           C  
ATOM   2272  CB  ARG A 153      72.623  35.777 -31.948  1.00 33.72           C  
ATOM   2273  HB2 ARG A 153      73.008  35.176 -32.772  1.00 33.72           H  
ATOM   2274  HB3 ARG A 153      72.245  36.716 -32.351  1.00 33.72           H  
ATOM   2275  O   ARG A 153      70.265  36.893 -30.418  1.00 33.72           O  
ATOM   2276  CG  ARG A 153      73.800  36.066 -30.998  1.00 33.72           C  
ATOM   2277  HG2 ARG A 153      73.460  36.694 -30.174  1.00 33.72           H  
ATOM   2278  HG3 ARG A 153      74.173  35.123 -30.600  1.00 33.72           H  
ATOM   2279  CD  ARG A 153      74.947  36.776 -31.733  1.00 33.72           C  
ATOM   2280  HD2 ARG A 153      75.204  36.197 -32.620  1.00 33.72           H  
ATOM   2281  HD3 ARG A 153      74.599  37.760 -32.050  1.00 33.72           H  
ATOM   2282  NE  ARG A 153      76.146  36.929 -30.879  1.00 33.72           N  
ATOM   2283  HE  ARG A 153      76.004  36.861 -29.881  1.00 33.72           H  
ATOM   2284  NH1 ARG A 153      77.610  37.623 -32.515  1.00 33.72           N  
ATOM   2285 HH11 ARG A 153      78.522  37.967 -32.781  1.00 33.72           H  
ATOM   2286 HH12 ARG A 153      76.850  37.674 -33.179  1.00 33.72           H  
ATOM   2287  NH2 ARG A 153      78.340  37.386 -30.427  1.00 33.72           N  
ATOM   2288 HH21 ARG A 153      78.180  37.270 -29.436  1.00 33.72           H  
ATOM   2289 HH22 ARG A 153      79.239  37.726 -30.735  1.00 33.72           H  
ATOM   2290  CZ  ARG A 153      77.353  37.306 -31.276  1.00 33.72           C  
ATOM   2291  N   ARG A 154      70.438  35.182 -28.997  1.00 33.41           N  
ATOM   2292  H   ARG A 154      69.483  35.435 -28.787  1.00 33.41           H  
ATOM   2293  CA  ARG A 154      71.212  35.081 -27.715  1.00 33.41           C  
ATOM   2294  HA  ARG A 154      70.666  34.389 -27.074  1.00 33.41           H  
ATOM   2295  C   ARG A 154      71.218  36.417 -26.947  1.00 33.41           C  
ATOM   2296  CB  ARG A 154      72.639  34.517 -27.923  1.00 33.41           C  
ATOM   2297  HB2 ARG A 154      73.379  35.292 -27.721  1.00 33.41           H  
ATOM   2298  HB3 ARG A 154      72.777  34.229 -28.966  1.00 33.41           H  
ATOM   2299  O   ARG A 154      71.814  37.358 -27.443  1.00 33.41           O  
ATOM   2300  CG  ARG A 154      72.959  33.266 -27.094  1.00 33.41           C  
ATOM   2301  HG2 ARG A 154      72.762  33.451 -26.038  1.00 33.41           H  
ATOM   2302  HG3 ARG A 154      72.320  32.452 -27.438  1.00 33.41           H  
ATOM   2303  CD  ARG A 154      74.438  32.885 -27.282  1.00 33.41           C  
ATOM   2304  HD2 ARG A 154      74.718  33.054 -28.322  1.00 33.41           H  
ATOM   2305  HD3 ARG A 154      75.044  33.533 -26.650  1.00 33.41           H  
ATOM   2306  NE  ARG A 154      74.699  31.468 -26.961  1.00 33.41           N  
ATOM   2307  HE  ARG A 154      73.897  30.890 -26.755  1.00 33.41           H  
ATOM   2308  NH1 ARG A 154      76.998  31.528 -27.090  1.00 33.41           N  
ATOM   2309 HH11 ARG A 154      77.886  31.052 -27.017  1.00 33.41           H  
ATOM   2310 HH12 ARG A 154      76.973  32.534 -27.175  1.00 33.41           H  
ATOM   2311  NH2 ARG A 154      75.969  29.586 -26.731  1.00 33.41           N  
ATOM   2312 HH21 ARG A 154      75.143  29.034 -26.548  1.00 33.41           H  
ATOM   2313 HH22 ARG A 154      76.873  29.141 -26.667  1.00 33.41           H  
ATOM   2314  CZ  ARG A 154      75.882  30.871 -26.929  1.00 33.41           C  
ATOM   2315  N   GLN A 155      70.541  36.555 -25.801  1.00 44.79           N  
ATOM   2316  H   GLN A 155      70.005  37.411 -25.808  1.00 44.79           H  
ATOM   2317  CA  GLN A 155      70.991  36.321 -24.399  1.00 44.79           C  
ATOM   2318  HA  GLN A 155      71.059  35.262 -24.150  1.00 44.79           H  
ATOM   2319  C   GLN A 155      69.924  37.001 -23.490  1.00 44.79           C  
ATOM   2320  CB  GLN A 155      72.340  37.046 -24.191  1.00 44.79           C  
ATOM   2321  HB2 GLN A 155      72.440  37.355 -23.151  1.00 44.79           H  
ATOM   2322  HB3 GLN A 155      72.358  37.961 -24.783  1.00 44.79           H  
ATOM   2323  O   GLN A 155      69.265  37.906 -23.984  1.00 44.79           O  
ATOM   2324  CG  GLN A 155      73.545  36.164 -24.560  1.00 44.79           C  
ATOM   2325  HG2 GLN A 155      73.562  35.285 -23.914  1.00 44.79           H  
ATOM   2326  HG3 GLN A 155      73.445  35.816 -25.588  1.00 44.79           H  
ATOM   2327  CD  GLN A 155      74.884  36.885 -24.463  1.00 44.79           C  
ATOM   2328  NE2 GLN A 155      75.954  36.191 -24.141  1.00 44.79           N  
ATOM   2329 HE21 GLN A 155      75.865  35.259 -23.762  1.00 44.79           H  
ATOM   2330 HE22 GLN A 155      76.783  36.753 -24.017  1.00 44.79           H  
ATOM   2331  OE1 GLN A 155      75.024  38.060 -24.729  1.00 44.79           O  
ATOM   2332  N   ASN A 156      69.653  36.742 -22.206  1.00 33.57           N  
ATOM   2333  H   ASN A 156      68.932  37.366 -21.874  1.00 33.57           H  
ATOM   2334  CA  ASN A 156      70.135  35.885 -21.115  1.00 33.57           C  
ATOM   2335  HA  ASN A 156      70.259  34.853 -21.441  1.00 33.57           H  
ATOM   2336  C   ASN A 156      69.029  35.947 -20.015  1.00 33.57           C  
ATOM   2337  CB  ASN A 156      71.448  36.482 -20.561  1.00 33.57           C  
ATOM   2338  HB2 ASN A 156      71.486  37.551 -20.771  1.00 33.57           H  
ATOM   2339  HB3 ASN A 156      71.462  36.390 -19.475  1.00 33.57           H  
ATOM   2340  O   ASN A 156      68.408  36.991 -19.863  1.00 33.57           O  
ATOM   2341  CG  ASN A 156      72.713  35.820 -21.069  1.00 33.57           C  
ATOM   2342  ND2 ASN A 156      73.835  36.489 -20.943  1.00 33.57           N  
ATOM   2343 HD21 ASN A 156      74.697  36.017 -21.175  1.00 33.57           H  
ATOM   2344 HD22 ASN A 156      73.828  37.393 -20.493  1.00 33.57           H  
ATOM   2345  OD1 ASN A 156      72.720  34.718 -21.597  1.00 33.57           O  
ATOM   2346  N   VAL A 157      68.654  34.825 -19.380  1.00 36.77           N  
ATOM   2347  H   VAL A 157      67.716  34.567 -19.653  1.00 36.77           H  
ATOM   2348  CA  VAL A 157      68.879  34.505 -17.940  1.00 36.77           C  
ATOM   2349  HA  VAL A 157      68.350  33.573 -17.739  1.00 36.77           H  
ATOM   2350  C   VAL A 157      68.279  35.555 -16.978  1.00 36.77           C  
ATOM   2351  CB  VAL A 157      70.377  34.236 -17.652  1.00 36.77           C  
ATOM   2352  HB  VAL A 157      70.936  35.168 -17.728  1.00 36.77           H  
ATOM   2353  O   VAL A 157      68.781  36.665 -16.914  1.00 36.77           O  
ATOM   2354  CG1 VAL A 157      70.606  33.662 -16.251  1.00 36.77           C  
ATOM   2355 HG11 VAL A 157      70.341  34.412 -15.505  1.00 36.77           H  
ATOM   2356 HG12 VAL A 157      71.660  33.425 -16.112  1.00 36.77           H  
ATOM   2357 HG13 VAL A 157      70.012  32.760 -16.104  1.00 36.77           H  
ATOM   2358  CG2 VAL A 157      70.988  33.223 -18.634  1.00 36.77           C  
ATOM   2359 HG21 VAL A 157      70.444  32.279 -18.583  1.00 36.77           H  
ATOM   2360 HG22 VAL A 157      70.957  33.599 -19.657  1.00 36.77           H  
ATOM   2361 HG23 VAL A 157      72.033  33.046 -18.380  1.00 36.77           H  
ATOM   2362  N   THR A 158      67.211  35.261 -16.224  1.00 38.43           N  
ATOM   2363  H   THR A 158      66.639  36.083 -16.095  1.00 38.43           H  
ATOM   2364  CA  THR A 158      67.309  34.585 -14.911  1.00 38.43           C  
ATOM   2365  HA  THR A 158      68.138  33.877 -14.937  1.00 38.43           H  
ATOM   2366  C   THR A 158      66.048  33.804 -14.497  1.00 38.43           C  
ATOM   2367  CB  THR A 158      67.584  35.610 -13.785  1.00 38.43           C  
ATOM   2368  HB  THR A 158      67.162  35.244 -12.849  1.00 38.43           H  
ATOM   2369  O   THR A 158      64.913  34.241 -14.655  1.00 38.43           O  
ATOM   2370  CG2 THR A 158      69.074  35.856 -13.555  1.00 38.43           C  
ATOM   2371 HG21 THR A 158      69.525  36.314 -14.435  1.00 38.43           H  
ATOM   2372 HG22 THR A 158      69.574  34.916 -13.321  1.00 38.43           H  
ATOM   2373 HG23 THR A 158      69.201  36.531 -12.709  1.00 38.43           H  
ATOM   2374  OG1 THR A 158      67.001  36.855 -14.096  1.00 38.43           O  
ATOM   2375  HG1 THR A 158      67.159  37.461 -13.369  1.00 38.43           H  
ATOM   2376  N   SER A 159      66.305  32.627 -13.922  1.00 31.47           N  
ATOM   2377  H   SER A 159      67.276  32.351 -13.879  1.00 31.47           H  
ATOM   2378  CA  SER A 159      65.387  31.661 -13.311  1.00 31.47           C  
ATOM   2379  HA  SER A 159      64.552  31.459 -13.983  1.00 31.47           H  
ATOM   2380  C   SER A 159      64.867  32.092 -11.933  1.00 31.47           C  
ATOM   2381  CB  SER A 159      66.185  30.370 -13.051  1.00 31.47           C  
ATOM   2382  HB2 SER A 159      65.502  29.595 -12.705  1.00 31.47           H  
ATOM   2383  HB3 SER A 159      66.921  30.553 -12.268  1.00 31.47           H  
ATOM   2384  O   SER A 159      65.665  32.575 -11.135  1.00 31.47           O  
ATOM   2385  OG  SER A 159      66.867  29.907 -14.201  1.00 31.47           O  
ATOM   2386  HG  SER A 159      67.264  29.055 -14.006  1.00 31.47           H  
ATOM   2387  N   ARG A 160      63.615  31.748 -11.586  1.00 31.39           N  
ATOM   2388  H   ARG A 160      62.926  31.834 -12.319  1.00 31.39           H  
ATOM   2389  CA  ARG A 160      63.282  30.739 -10.546  1.00 31.39           C  
ATOM   2390  HA  ARG A 160      63.551  29.759 -10.941  1.00 31.39           H  
ATOM   2391  C   ARG A 160      61.777  30.677 -10.223  1.00 31.39           C  
ATOM   2392  CB  ARG A 160      64.053  30.933  -9.215  1.00 31.39           C  
ATOM   2393  HB2 ARG A 160      63.385  30.731  -8.378  1.00 31.39           H  
ATOM   2394  HB3 ARG A 160      64.387  31.964  -9.100  1.00 31.39           H  
ATOM   2395  O   ARG A 160      61.163  31.673  -9.875  1.00 31.39           O  
ATOM   2396  CG  ARG A 160      65.231  29.949  -9.097  1.00 31.39           C  
ATOM   2397  HG2 ARG A 160      65.922  30.094  -9.927  1.00 31.39           H  
ATOM   2398  HG3 ARG A 160      64.842  28.932  -9.135  1.00 31.39           H  
ATOM   2399  CD  ARG A 160      65.987  30.140  -7.778  1.00 31.39           C  
ATOM   2400  HD2 ARG A 160      66.510  31.096  -7.819  1.00 31.39           H  
ATOM   2401  HD3 ARG A 160      65.263  30.175  -6.965  1.00 31.39           H  
ATOM   2402  NE  ARG A 160      66.919  29.023  -7.520  1.00 31.39           N  
ATOM   2403  HE  ARG A 160      66.519  28.103  -7.634  1.00 31.39           H  
ATOM   2404  NH1 ARG A 160      68.575  30.211  -6.453  1.00 31.39           N  
ATOM   2405 HH11 ARG A 160      68.000  31.039  -6.520  1.00 31.39           H  
ATOM   2406 HH12 ARG A 160      69.450  30.237  -5.950  1.00 31.39           H  
ATOM   2407  NH2 ARG A 160      68.800  28.011  -6.727  1.00 31.39           N  
ATOM   2408 HH21 ARG A 160      68.406  27.118  -6.986  1.00 31.39           H  
ATOM   2409 HH22 ARG A 160      69.663  28.052  -6.204  1.00 31.39           H  
ATOM   2410  CZ  ARG A 160      68.090  29.089  -6.909  1.00 31.39           C  
ATOM   2411  N   GLU A 161      61.275  29.441 -10.278  1.00 32.51           N  
ATOM   2412  H   GLU A 161      61.898  28.764 -10.696  1.00 32.51           H  
ATOM   2413  CA  GLU A 161      60.275  28.824  -9.387  1.00 32.51           C  
ATOM   2414  HA  GLU A 161      60.171  27.795  -9.731  1.00 32.51           H  
ATOM   2415  C   GLU A 161      58.825  29.346  -9.396  1.00 32.51           C  
ATOM   2416  CB  GLU A 161      60.870  28.691  -7.971  1.00 32.51           C  
ATOM   2417  HB2 GLU A 161      61.225  29.667  -7.639  1.00 32.51           H  
ATOM   2418  HB3 GLU A 161      60.098  28.346  -7.283  1.00 32.51           H  
ATOM   2419  O   GLU A 161      58.390  30.082  -8.519  1.00 32.51           O  
ATOM   2420  CG  GLU A 161      62.021  27.666  -7.954  1.00 32.51           C  
ATOM   2421  HG2 GLU A 161      62.673  27.840  -8.810  1.00 32.51           H  
ATOM   2422  HG3 GLU A 161      61.596  26.669  -8.072  1.00 32.51           H  
ATOM   2423  CD  GLU A 161      62.891  27.703  -6.689  1.00 32.51           C  
ATOM   2424  OE1 GLU A 161      63.957  27.046  -6.730  1.00 32.51           O  
ATOM   2425  OE2 GLU A 161      62.537  28.414  -5.727  1.00 32.51           O  
ATOM   2426  N   THR A 162      58.006  28.793 -10.298  1.00 33.75           N  
ATOM   2427  H   THR A 162      58.403  28.254 -11.055  1.00 33.75           H  
ATOM   2428  CA  THR A 162      56.579  28.549 -10.021  1.00 33.75           C  
ATOM   2429  HA  THR A 162      56.279  29.154  -9.166  1.00 33.75           H  
ATOM   2430  C   THR A 162      56.408  27.090  -9.605  1.00 33.75           C  
ATOM   2431  CB  THR A 162      55.644  28.941 -11.177  1.00 33.75           C  
ATOM   2432  HB  THR A 162      54.831  28.219 -11.258  1.00 33.75           H  
ATOM   2433  O   THR A 162      56.475  26.159 -10.407  1.00 33.75           O  
ATOM   2434  CG2 THR A 162      55.044  30.325 -10.927  1.00 33.75           C  
ATOM   2435 HG21 THR A 162      54.422  30.613 -11.774  1.00 33.75           H  
ATOM   2436 HG22 THR A 162      54.420  30.300 -10.034  1.00 33.75           H  
ATOM   2437 HG23 THR A 162      55.835  31.062 -10.788  1.00 33.75           H  
ATOM   2438  OG1 THR A 162      56.327  29.016 -12.406  1.00 33.75           O  
ATOM   2439  HG1 THR A 162      56.783  29.861 -12.411  1.00 33.75           H  
ATOM   2440  N   LYS A 163      56.272  26.908  -8.292  1.00 33.51           N  
ATOM   2441  H   LYS A 163      56.245  27.742  -7.723  1.00 33.51           H  
ATOM   2442  CA  LYS A 163      56.083  25.637  -7.598  1.00 33.51           C  
ATOM   2443  HA  LYS A 163      56.674  24.874  -8.105  1.00 33.51           H  
ATOM   2444  C   LYS A 163      54.602  25.246  -7.647  1.00 33.51           C  
ATOM   2445  CB  LYS A 163      56.619  25.822  -6.166  1.00 33.51           C  
ATOM   2446  HB2 LYS A 163      57.582  26.328  -6.234  1.00 33.51           H  
ATOM   2447  HB3 LYS A 163      55.942  26.478  -5.618  1.00 33.51           H  
ATOM   2448  O   LYS A 163      53.739  26.020  -7.250  1.00 33.51           O  
ATOM   2449  CG  LYS A 163      56.831  24.534  -5.356  1.00 33.51           C  
ATOM   2450  HG2 LYS A 163      57.496  23.867  -5.905  1.00 33.51           H  
ATOM   2451  HG3 LYS A 163      55.874  24.037  -5.194  1.00 33.51           H  
ATOM   2452  CD  LYS A 163      57.468  24.899  -4.003  1.00 33.51           C  
ATOM   2453  HD2 LYS A 163      58.384  25.461  -4.186  1.00 33.51           H  
ATOM   2454  HD3 LYS A 163      56.776  25.533  -3.449  1.00 33.51           H  
ATOM   2455  CE  LYS A 163      57.807  23.660  -3.166  1.00 33.51           C  
ATOM   2456  HE2 LYS A 163      58.468  23.018  -3.748  1.00 33.51           H  
ATOM   2457  HE3 LYS A 163      56.887  23.108  -2.974  1.00 33.51           H  
ATOM   2458  NZ  LYS A 163      58.460  24.037  -1.885  1.00 33.51           N  
ATOM   2459  HZ1 LYS A 163      59.313  24.548  -2.060  1.00 33.51           H  
ATOM   2460  HZ2 LYS A 163      58.684  23.215  -1.343  1.00 33.51           H  
ATOM   2461  HZ3 LYS A 163      57.848  24.623  -1.335  1.00 33.51           H  
ATOM   2462  N   PHE A 164      54.367  24.038  -8.148  1.00 27.27           N  
ATOM   2463  H   PHE A 164      55.167  23.606  -8.589  1.00 27.27           H  
ATOM   2464  CA  PHE A 164      53.239  23.132  -7.916  1.00 27.27           C  
ATOM   2465  HA  PHE A 164      52.668  23.028  -8.838  1.00 27.27           H  
ATOM   2466  C   PHE A 164      52.286  23.560  -6.778  1.00 27.27           C  
ATOM   2467  CB  PHE A 164      53.922  21.787  -7.589  1.00 27.27           C  
ATOM   2468  HB2 PHE A 164      54.344  21.827  -6.585  1.00 27.27           H  
ATOM   2469  HB3 PHE A 164      54.768  21.652  -8.263  1.00 27.27           H  
ATOM   2470  O   PHE A 164      52.675  23.529  -5.610  1.00 27.27           O  
ATOM   2471  CG  PHE A 164      53.084  20.536  -7.719  1.00 27.27           C  
ATOM   2472  CD1 PHE A 164      52.492  19.950  -6.585  1.00 27.27           C  
ATOM   2473  HD1 PHE A 164      52.577  20.426  -5.619  1.00 27.27           H  
ATOM   2474  CD2 PHE A 164      52.985  19.901  -8.971  1.00 27.27           C  
ATOM   2475  HD2 PHE A 164      53.450  20.336  -9.843  1.00 27.27           H  
ATOM   2476  CE1 PHE A 164      51.801  18.731  -6.706  1.00 27.27           C  
ATOM   2477  HE1 PHE A 164      51.344  18.278  -5.839  1.00 27.27           H  
ATOM   2478  CE2 PHE A 164      52.295  18.682  -9.090  1.00 27.27           C  
ATOM   2479  HE2 PHE A 164      52.219  18.191 -10.049  1.00 27.27           H  
ATOM   2480  CZ  PHE A 164      51.706  18.097  -7.957  1.00 27.27           C  
ATOM   2481  HZ  PHE A 164      51.175  17.160  -8.045  1.00 27.27           H  
ATOM   2482  N   GLN A 165      51.035  23.904  -7.102  1.00 31.93           N  
ATOM   2483  H   GLN A 165      50.768  23.953  -8.074  1.00 31.93           H  
ATOM   2484  CA  GLN A 165      49.957  23.970  -6.111  1.00 31.93           C  
ATOM   2485  HA  GLN A 165      50.387  23.818  -5.121  1.00 31.93           H  
ATOM   2486  C   GLN A 165      48.986  22.808  -6.314  1.00 31.93           C  
ATOM   2487  CB  GLN A 165      49.277  25.346  -6.051  1.00 31.93           C  
ATOM   2488  HB2 GLN A 165      49.211  25.784  -7.047  1.00 31.93           H  
ATOM   2489  HB3 GLN A 165      48.269  25.221  -5.657  1.00 31.93           H  
ATOM   2490  O   GLN A 165      48.192  22.761  -7.250  1.00 31.93           O  
ATOM   2491  CG  GLN A 165      50.050  26.277  -5.097  1.00 31.93           C  
ATOM   2492  HG2 GLN A 165      50.190  25.772  -4.141  1.00 31.93           H  
ATOM   2493  HG3 GLN A 165      51.033  26.494  -5.516  1.00 31.93           H  
ATOM   2494  CD  GLN A 165      49.331  27.594  -4.825  1.00 31.93           C  
ATOM   2495  NE2 GLN A 165      49.653  28.275  -3.747  1.00 31.93           N  
ATOM   2496 HE21 GLN A 165      49.130  29.127  -3.603  1.00 31.93           H  
ATOM   2497 HE22 GLN A 165      50.337  27.923  -3.092  1.00 31.93           H  
ATOM   2498  OE1 GLN A 165      48.477  28.047  -5.566  1.00 31.93           O  
ATOM   2499  N   SER A 166      49.137  21.863  -5.390  1.00 28.89           N  
ATOM   2500  H   SER A 166      49.880  22.028  -4.726  1.00 28.89           H  
ATOM   2501  CA  SER A 166      48.209  20.805  -5.019  1.00 28.89           C  
ATOM   2502  HA  SER A 166      48.082  20.107  -5.846  1.00 28.89           H  
ATOM   2503  C   SER A 166      46.860  21.395  -4.602  1.00 28.89           C  
ATOM   2504  CB  SER A 166      48.845  20.089  -3.821  1.00 28.89           C  
ATOM   2505  HB2 SER A 166      49.859  19.793  -4.088  1.00 28.89           H  
ATOM   2506  HB3 SER A 166      48.895  20.764  -2.966  1.00 28.89           H  
ATOM   2507  O   SER A 166      46.824  22.336  -3.810  1.00 28.89           O  
ATOM   2508  OG  SER A 166      48.138  18.930  -3.461  1.00 28.89           O  
ATOM   2509  HG  SER A 166      47.470  19.117  -2.798  1.00 28.89           H  
ATOM   2510  N   TYR A 167      45.765  20.822  -5.100  1.00 29.07           N  
ATOM   2511  H   TYR A 167      45.878  20.026  -5.711  1.00 29.07           H  
ATOM   2512  CA  TYR A 167      44.409  21.093  -4.624  1.00 29.07           C  
ATOM   2513  HA  TYR A 167      44.362  22.097  -4.202  1.00 29.07           H  
ATOM   2514  C   TYR A 167      44.081  20.099  -3.505  1.00 29.07           C  
ATOM   2515  CB  TYR A 167      43.401  21.022  -5.792  1.00 29.07           C  
ATOM   2516  HB2 TYR A 167      42.561  20.386  -5.514  1.00 29.07           H  
ATOM   2517  HB3 TYR A 167      43.867  20.551  -6.658  1.00 29.07           H  
ATOM   2518  O   TYR A 167      43.695  18.969  -3.775  1.00 29.07           O  
ATOM   2519  CG  TYR A 167      42.829  22.364  -6.207  1.00 29.07           C  
ATOM   2520  CD1 TYR A 167      41.585  22.784  -5.695  1.00 29.07           C  
ATOM   2521  HD1 TYR A 167      41.048  22.157  -4.998  1.00 29.07           H  
ATOM   2522  CD2 TYR A 167      43.531  23.184  -7.110  1.00 29.07           C  
ATOM   2523  HD2 TYR A 167      44.492  22.867  -7.487  1.00 29.07           H  
ATOM   2524  CE1 TYR A 167      41.037  24.018  -6.094  1.00 29.07           C  
ATOM   2525  HE1 TYR A 167      40.084  24.348  -5.708  1.00 29.07           H  
ATOM   2526  CE2 TYR A 167      42.987  24.420  -7.511  1.00 29.07           C  
ATOM   2527  HE2 TYR A 167      43.532  25.049  -8.200  1.00 29.07           H  
ATOM   2528  OH  TYR A 167      41.203  26.026  -7.388  1.00 29.07           O  
ATOM   2529  HH  TYR A 167      41.791  26.505  -7.978  1.00 29.07           H  
ATOM   2530  CZ  TYR A 167      41.736  24.837  -7.004  1.00 29.07           C  
ATOM   2531  N   ASP A 168      44.254  20.534  -2.259  1.00 29.11           N  
ATOM   2532  H   ASP A 168      44.687  21.436  -2.121  1.00 29.11           H  
ATOM   2533  CA  ASP A 168      43.641  19.931  -1.074  1.00 29.11           C  
ATOM   2534  HA  ASP A 168      42.712  19.447  -1.376  1.00 29.11           H  
ATOM   2535  C   ASP A 168      43.284  21.066  -0.109  1.00 29.11           C  
ATOM   2536  CB  ASP A 168      44.573  18.896  -0.406  1.00 29.11           C  
ATOM   2537  HB2 ASP A 168      44.599  19.082   0.667  1.00 29.11           H  
ATOM   2538  HB3 ASP A 168      45.590  19.021  -0.779  1.00 29.11           H  
ATOM   2539  O   ASP A 168      44.139  21.874   0.258  1.00 29.11           O  
ATOM   2540  CG  ASP A 168      44.129  17.441  -0.601  1.00 29.11           C  
ATOM   2541  OD1 ASP A 168      42.911  17.217  -0.789  1.00 29.11           O  
ATOM   2542  OD2 ASP A 168      45.010  16.563  -0.472  1.00 29.11           O  
ATOM   2543  N   GLY A 169      42.005  21.182   0.255  1.00 33.31           N  
ATOM   2544  H   GLY A 169      41.350  20.500  -0.100  1.00 33.31           H  
ATOM   2545  CA  GLY A 169      41.520  22.314   1.046  1.00 33.31           C  
ATOM   2546  HA2 GLY A 169      41.842  23.242   0.572  1.00 33.31           H  
ATOM   2547  HA3 GLY A 169      41.973  22.269   2.037  1.00 33.31           H  
ATOM   2548  C   GLY A 169      40.006  22.367   1.212  1.00 33.31           C  
ATOM   2549  O   GLY A 169      39.366  23.351   0.855  1.00 33.31           O  
ATOM   2550  N   VAL A 170      39.425  21.304   1.768  1.00 28.87           N  
ATOM   2551  H   VAL A 170      40.024  20.524   1.997  1.00 28.87           H  
ATOM   2552  CA  VAL A 170      38.088  21.328   2.376  1.00 28.87           C  
ATOM   2553  HA  VAL A 170      37.342  21.572   1.619  1.00 28.87           H  
ATOM   2554  C   VAL A 170      38.063  22.386   3.485  1.00 28.87           C  
ATOM   2555  CB  VAL A 170      37.781  19.937   2.985  1.00 28.87           C  
ATOM   2556  HB  VAL A 170      38.583  19.665   3.671  1.00 28.87           H  
ATOM   2557  O   VAL A 170      38.818  22.251   4.445  1.00 28.87           O  
ATOM   2558  CG1 VAL A 170      36.461  19.895   3.772  1.00 28.87           C  
ATOM   2559 HG11 VAL A 170      35.636  20.204   3.130  1.00 28.87           H  
ATOM   2560 HG12 VAL A 170      36.519  20.547   4.643  1.00 28.87           H  
ATOM   2561 HG13 VAL A 170      36.278  18.880   4.124  1.00 28.87           H  
ATOM   2562  CG2 VAL A 170      37.712  18.858   1.897  1.00 28.87           C  
ATOM   2563 HG21 VAL A 170      38.665  18.782   1.373  1.00 28.87           H  
ATOM   2564 HG22 VAL A 170      37.503  17.887   2.347  1.00 28.87           H  
ATOM   2565 HG23 VAL A 170      36.930  19.096   1.177  1.00 28.87           H  
ATOM   2566  N   LYS A 171      37.167  23.384   3.402  1.00 31.28           N  
ATOM   2567  H   LYS A 171      36.837  23.613   2.475  1.00 31.28           H  
ATOM   2568  CA  LYS A 171      36.368  23.882   4.544  1.00 31.28           C  
ATOM   2569  HA  LYS A 171      35.792  23.033   4.912  1.00 31.28           H  
ATOM   2570  C   LYS A 171      35.354  24.971   4.149  1.00 31.28           C  
ATOM   2571  CB  LYS A 171      37.247  24.388   5.715  1.00 31.28           C  
ATOM   2572  HB2 LYS A 171      36.844  25.320   6.111  1.00 31.28           H  
ATOM   2573  HB3 LYS A 171      38.256  24.599   5.362  1.00 31.28           H  
ATOM   2574  O   LYS A 171      35.711  26.036   3.672  1.00 31.28           O  
ATOM   2575  CG  LYS A 171      37.278  23.358   6.866  1.00 31.28           C  
ATOM   2576  HG2 LYS A 171      37.484  22.359   6.482  1.00 31.28           H  
ATOM   2577  HG3 LYS A 171      36.299  23.328   7.344  1.00 31.28           H  
ATOM   2578  CD  LYS A 171      38.335  23.707   7.918  1.00 31.28           C  
ATOM   2579  HD2 LYS A 171      39.309  23.769   7.432  1.00 31.28           H  
ATOM   2580  HD3 LYS A 171      38.092  24.674   8.359  1.00 31.28           H  
ATOM   2581  CE  LYS A 171      38.368  22.623   9.002  1.00 31.28           C  
ATOM   2582  HE2 LYS A 171      38.620  21.673   8.530  1.00 31.28           H  
ATOM   2583  HE3 LYS A 171      37.371  22.531   9.432  1.00 31.28           H  
ATOM   2584  NZ  LYS A 171      39.354  22.946  10.063  1.00 31.28           N  
ATOM   2585  HZ1 LYS A 171      39.375  22.221  10.765  1.00 31.28           H  
ATOM   2586  HZ2 LYS A 171      40.278  23.030   9.663  1.00 31.28           H  
ATOM   2587  HZ3 LYS A 171      39.120  23.822  10.507  1.00 31.28           H  
ATOM   2588  N   GLN A 172      34.100  24.662   4.487  1.00 28.28           N  
ATOM   2589  H   GLN A 172      33.961  23.693   4.733  1.00 28.28           H  
ATOM   2590  CA  GLN A 172      33.023  25.559   4.927  1.00 28.28           C  
ATOM   2591  HA  GLN A 172      32.154  24.925   5.106  1.00 28.28           H  
ATOM   2592  C   GLN A 172      32.515  26.654   3.983  1.00 28.28           C  
ATOM   2593  CB  GLN A 172      33.384  26.172   6.292  1.00 28.28           C  
ATOM   2594  HB2 GLN A 172      32.602  26.880   6.569  1.00 28.28           H  
ATOM   2595  HB3 GLN A 172      34.323  26.720   6.218  1.00 28.28           H  
ATOM   2596  O   GLN A 172      32.888  27.809   4.126  1.00 28.28           O  
ATOM   2597  CG  GLN A 172      33.478  25.136   7.411  1.00 28.28           C  
ATOM   2598  HG2 GLN A 172      32.587  24.508   7.396  1.00 28.28           H  
ATOM   2599  HG3 GLN A 172      34.354  24.503   7.264  1.00 28.28           H  
ATOM   2600  CD  GLN A 172      33.586  25.818   8.768  1.00 28.28           C  
ATOM   2601  NE2 GLN A 172      32.727  25.499   9.710  1.00 28.28           N  
ATOM   2602 HE21 GLN A 172      32.818  26.021  10.569  1.00 28.28           H  
ATOM   2603 HE22 GLN A 172      31.965  24.858   9.541  1.00 28.28           H  
ATOM   2604  OE1 GLN A 172      34.450  26.637   9.014  1.00 28.28           O  
ATOM   2605  N   ILE A 173      31.496  26.329   3.181  1.00 26.79           N  
ATOM   2606  H   ILE A 173      31.305  25.354   3.003  1.00 26.79           H  
ATOM   2607  CA  ILE A 173      30.426  27.276   2.829  1.00 26.79           C  
ATOM   2608  HA  ILE A 173      30.318  28.002   3.634  1.00 26.79           H  
ATOM   2609  C   ILE A 173      29.133  26.462   2.713  1.00 26.79           C  
ATOM   2610  CB  ILE A 173      30.715  28.061   1.520  1.00 26.79           C  
ATOM   2611  HB  ILE A 173      30.695  27.364   0.682  1.00 26.79           H  
ATOM   2612  O   ILE A 173      29.031  25.637   1.816  1.00 26.79           O  
ATOM   2613  CG1 ILE A 173      32.099  28.753   1.524  1.00 26.79           C  
ATOM   2614 HG12 ILE A 173      32.153  29.457   2.354  1.00 26.79           H  
ATOM   2615 HG13 ILE A 173      32.871  27.992   1.645  1.00 26.79           H  
ATOM   2616  CG2 ILE A 173      29.601  29.107   1.311  1.00 26.79           C  
ATOM   2617 HG21 ILE A 173      29.625  29.850   2.108  1.00 26.79           H  
ATOM   2618 HG22 ILE A 173      28.622  28.629   1.285  1.00 26.79           H  
ATOM   2619 HG23 ILE A 173      29.732  29.610   0.353  1.00 26.79           H  
ATOM   2620  CD1 ILE A 173      32.478  29.500   0.246  1.00 26.79           C  
ATOM   2621 HD11 ILE A 173      32.364  28.843  -0.617  1.00 26.79           H  
ATOM   2622 HD12 ILE A 173      33.518  29.820   0.312  1.00 26.79           H  
ATOM   2623 HD13 ILE A 173      31.854  30.384   0.120  1.00 26.79           H  
ATOM   2624  N   ASN A 174      28.220  26.612   3.678  1.00 26.91           N  
ATOM   2625  H   ASN A 174      28.506  27.195   4.452  1.00 26.91           H  
ATOM   2626  CA  ASN A 174      26.770  26.368   3.585  1.00 26.91           C  
ATOM   2627  HA  ASN A 174      26.341  27.075   2.875  1.00 26.91           H  
ATOM   2628  C   ASN A 174      26.148  26.689   4.956  1.00 26.91           C  
ATOM   2629  CB  ASN A 174      26.417  24.933   3.118  1.00 26.91           C  
ATOM   2630  HB2 ASN A 174      27.128  24.224   3.544  1.00 26.91           H  
ATOM   2631  HB3 ASN A 174      25.421  24.669   3.471  1.00 26.91           H  
ATOM   2632  O   ASN A 174      25.807  25.799   5.732  1.00 26.91           O  
ATOM   2633  CG  ASN A 174      26.384  24.779   1.604  1.00 26.91           C  
ATOM   2634  ND2 ASN A 174      26.392  23.564   1.107  1.00 26.91           N  
ATOM   2635 HD21 ASN A 174      26.455  23.523   0.100  1.00 26.91           H  
ATOM   2636 HD22 ASN A 174      26.534  22.766   1.710  1.00 26.91           H  
ATOM   2637  OD1 ASN A 174      26.309  25.729   0.846  1.00 26.91           O  
ATOM   2638  N   VAL A 175      26.036  27.982   5.267  1.00 29.91           N  
ATOM   2639  H   VAL A 175      26.348  28.667   4.594  1.00 29.91           H  
ATOM   2640  CA  VAL A 175      25.148  28.480   6.325  1.00 29.91           C  
ATOM   2641  HA  VAL A 175      24.792  27.648   6.933  1.00 29.91           H  
ATOM   2642  C   VAL A 175      23.949  29.101   5.620  1.00 29.91           C  
ATOM   2643  CB  VAL A 175      25.856  29.464   7.280  1.00 29.91           C  
ATOM   2644  HB  VAL A 175      26.280  30.287   6.705  1.00 29.91           H  
ATOM   2645  O   VAL A 175      24.068  30.127   4.958  1.00 29.91           O  
ATOM   2646  CG1 VAL A 175      24.886  30.035   8.324  1.00 29.91           C  
ATOM   2647 HG11 VAL A 175      24.421  29.232   8.896  1.00 29.91           H  
ATOM   2648 HG12 VAL A 175      25.425  30.695   9.005  1.00 29.91           H  
ATOM   2649 HG13 VAL A 175      24.113  30.628   7.836  1.00 29.91           H  
ATOM   2650  CG2 VAL A 175      26.990  28.754   8.034  1.00 29.91           C  
ATOM   2651 HG21 VAL A 175      27.739  28.391   7.331  1.00 29.91           H  
ATOM   2652 HG22 VAL A 175      26.594  27.914   8.605  1.00 29.91           H  
ATOM   2653 HG23 VAL A 175      27.471  29.455   8.715  1.00 29.91           H  
ATOM   2654  N   TYR A 176      22.799  28.436   5.725  1.00 26.73           N  
ATOM   2655  H   TYR A 176      22.793  27.586   6.270  1.00 26.73           H  
ATOM   2656  CA  TYR A 176      21.507  29.009   5.373  1.00 26.73           C  
ATOM   2657  HA  TYR A 176      21.552  29.452   4.378  1.00 26.73           H  
ATOM   2658  C   TYR A 176      21.177  30.109   6.391  1.00 26.73           C  
ATOM   2659  CB  TYR A 176      20.424  27.911   5.385  1.00 26.73           C  
ATOM   2660  HB2 TYR A 176      20.626  27.204   6.190  1.00 26.73           H  
ATOM   2661  HB3 TYR A 176      19.468  28.379   5.622  1.00 26.73           H  
ATOM   2662  O   TYR A 176      20.830  29.814   7.532  1.00 26.73           O  
ATOM   2663  CG  TYR A 176      20.242  27.149   4.083  1.00 26.73           C  
ATOM   2664  CD1 TYR A 176      19.201  27.518   3.207  1.00 26.73           C  
ATOM   2665  HD1 TYR A 176      18.555  28.348   3.450  1.00 26.73           H  
ATOM   2666  CD2 TYR A 176      21.080  26.064   3.757  1.00 26.73           C  
ATOM   2667  HD2 TYR A 176      21.877  25.780   4.428  1.00 26.73           H  
ATOM   2668  CE1 TYR A 176      18.994  26.805   2.011  1.00 26.73           C  
ATOM   2669  HE1 TYR A 176      18.202  27.084   1.332  1.00 26.73           H  
ATOM   2670  CE2 TYR A 176      20.883  25.354   2.555  1.00 26.73           C  
ATOM   2671  HE2 TYR A 176      21.535  24.531   2.302  1.00 26.73           H  
ATOM   2672  OH  TYR A 176      19.638  25.048   0.520  1.00 26.73           O  
ATOM   2673  HH  TYR A 176      20.335  24.407   0.357  1.00 26.73           H  
ATOM   2674  CZ  TYR A 176      19.837  25.725   1.681  1.00 26.73           C  
ATOM   2675  N   GLN A 177      21.253  31.370   5.974  1.00 26.77           N  
ATOM   2676  H   GLN A 177      21.682  31.557   5.079  1.00 26.77           H  
ATOM   2677  CA  GLN A 177      20.556  32.477   6.624  1.00 26.77           C  
ATOM   2678  HA  GLN A 177      19.939  32.103   7.442  1.00 26.77           H  
ATOM   2679  C   GLN A 177      19.615  33.101   5.596  1.00 26.77           C  
ATOM   2680  CB  GLN A 177      21.537  33.514   7.208  1.00 26.77           C  
ATOM   2681  HB2 GLN A 177      22.442  33.551   6.601  1.00 26.77           H  
ATOM   2682  HB3 GLN A 177      21.072  34.499   7.181  1.00 26.77           H  
ATOM   2683  O   GLN A 177      20.037  33.866   4.739  1.00 26.77           O  
ATOM   2684  CG  GLN A 177      21.895  33.217   8.670  1.00 26.77           C  
ATOM   2685  HG2 GLN A 177      22.327  32.218   8.741  1.00 26.77           H  
ATOM   2686  HG3 GLN A 177      20.992  33.244   9.280  1.00 26.77           H  
ATOM   2687  CD  GLN A 177      22.907  34.220   9.214  1.00 26.77           C  
ATOM   2688  NE2 GLN A 177      22.497  35.213   9.974  1.00 26.77           N  
ATOM   2689 HE21 GLN A 177      21.518  35.346  10.187  1.00 26.77           H  
ATOM   2690 HE22 GLN A 177      23.217  35.855  10.275  1.00 26.77           H  
ATOM   2691  OE1 GLN A 177      24.092  34.132   8.954  1.00 26.77           O  
ATOM   2692  N   HIS A 178      18.328  32.774   5.689  1.00 30.15           N  
ATOM   2693  H   HIS A 178      18.057  32.079   6.370  1.00 30.15           H  
ATOM   2694  CA  HIS A 178      17.276  33.646   5.178  1.00 30.15           C  
ATOM   2695  HA  HIS A 178      17.718  34.577   4.824  1.00 30.15           H  
ATOM   2696  C   HIS A 178      16.376  34.029   6.349  1.00 30.15           C  
ATOM   2697  CB  HIS A 178      16.542  33.034   3.978  1.00 30.15           C  
ATOM   2698  HB2 HIS A 178      16.472  31.952   4.089  1.00 30.15           H  
ATOM   2699  HB3 HIS A 178      15.528  33.434   3.943  1.00 30.15           H  
ATOM   2700  O   HIS A 178      15.417  33.340   6.694  1.00 30.15           O  
ATOM   2701  CG  HIS A 178      17.209  33.384   2.670  1.00 30.15           C  
ATOM   2702  CD2 HIS A 178      18.062  32.598   1.942  1.00 30.15           C  
ATOM   2703  HD2 HIS A 178      18.379  31.598   2.198  1.00 30.15           H  
ATOM   2704  ND1 HIS A 178      17.102  34.586   2.004  1.00 30.15           N  
ATOM   2705  HD1 HIS A 178      16.598  35.402   2.320  1.00 30.15           H  
ATOM   2706  CE1 HIS A 178      17.867  34.521   0.901  1.00 30.15           C  
ATOM   2707  HE1 HIS A 178      18.004  35.322   0.190  1.00 30.15           H  
ATOM   2708  NE2 HIS A 178      18.459  33.321   0.812  1.00 30.15           N  
ATOM   2709  N   SER A 179      16.749  35.140   6.976  1.00 27.73           N  
ATOM   2710  H   SER A 179      17.589  35.602   6.658  1.00 27.73           H  
ATOM   2711  CA  SER A 179      15.869  36.020   7.731  1.00 27.73           C  
ATOM   2712  HA  SER A 179      15.397  35.472   8.546  1.00 27.73           H  
ATOM   2713  C   SER A 179      14.792  36.562   6.785  1.00 27.73           C  
ATOM   2714  CB  SER A 179      16.709  37.173   8.316  1.00 27.73           C  
ATOM   2715  HB2 SER A 179      17.125  36.855   9.272  1.00 27.73           H  
ATOM   2716  HB3 SER A 179      16.072  38.040   8.491  1.00 27.73           H  
ATOM   2717  O   SER A 179      15.095  37.243   5.808  1.00 27.73           O  
ATOM   2718  OG  SER A 179      17.786  37.526   7.457  1.00 27.73           O  
ATOM   2719  HG  SER A 179      17.856  38.483   7.440  1.00 27.73           H  
ATOM   2720  N   TYR A 180      13.526  36.244   7.055  1.00 32.54           N  
ATOM   2721  H   TYR A 180      13.338  35.640   7.842  1.00 32.54           H  
ATOM   2722  CA  TYR A 180      12.397  36.967   6.472  1.00 32.54           C  
ATOM   2723  HA  TYR A 180      12.681  37.380   5.504  1.00 32.54           H  
ATOM   2724  C   TYR A 180      12.077  38.143   7.390  1.00 32.54           C  
ATOM   2725  CB  TYR A 180      11.194  36.040   6.236  1.00 32.54           C  
ATOM   2726  HB2 TYR A 180      11.242  35.183   6.907  1.00 32.54           H  
ATOM   2727  HB3 TYR A 180      10.277  36.579   6.474  1.00 32.54           H  
ATOM   2728  O   TYR A 180      11.378  37.995   8.391  1.00 32.54           O  
ATOM   2729  CG  TYR A 180      11.083  35.566   4.801  1.00 32.54           C  
ATOM   2730  CD1 TYR A 180      10.307  36.301   3.881  1.00 32.54           C  
ATOM   2731  HD1 TYR A 180       9.803  37.202   4.199  1.00 32.54           H  
ATOM   2732  CD2 TYR A 180      11.774  34.415   4.377  1.00 32.54           C  
ATOM   2733  HD2 TYR A 180      12.391  33.872   5.077  1.00 32.54           H  
ATOM   2734  CE1 TYR A 180      10.202  35.873   2.545  1.00 32.54           C  
ATOM   2735  HE1 TYR A 180       9.618  36.433   1.830  1.00 32.54           H  
ATOM   2736  CE2 TYR A 180      11.675  33.986   3.039  1.00 32.54           C  
ATOM   2737  HE2 TYR A 180      12.213  33.107   2.716  1.00 32.54           H  
ATOM   2738  OH  TYR A 180      10.779  34.304   0.831  1.00 32.54           O  
ATOM   2739  HH  TYR A 180      11.349  33.552   0.650  1.00 32.54           H  
ATOM   2740  CZ  TYR A 180      10.884  34.714   2.122  1.00 32.54           C  
ATOM   2741  N   GLU A 181      12.637  39.299   7.050  1.00 29.91           N  
ATOM   2742  H   GLU A 181      13.242  39.326   6.242  1.00 29.91           H  
ATOM   2743  CA  GLU A 181      12.321  40.575   7.674  1.00 29.91           C  
ATOM   2744  HA  GLU A 181      11.943  40.368   8.676  1.00 29.91           H  
ATOM   2745  C   GLU A 181      11.204  41.260   6.876  1.00 29.91           C  
ATOM   2746  CB  GLU A 181      13.603  41.406   7.836  1.00 29.91           C  
ATOM   2747  HB2 GLU A 181      14.440  40.712   7.914  1.00 29.91           H  
ATOM   2748  HB3 GLU A 181      13.759  42.028   6.955  1.00 29.91           H  
ATOM   2749  O   GLU A 181      11.195  41.307   5.645  1.00 29.91           O  
ATOM   2750  CG  GLU A 181      13.602  42.269   9.108  1.00 29.91           C  
ATOM   2751  HG2 GLU A 181      13.179  41.686   9.927  1.00 29.91           H  
ATOM   2752  HG3 GLU A 181      12.962  43.137   8.949  1.00 29.91           H  
ATOM   2753  CD  GLU A 181      15.022  42.714   9.499  1.00 29.91           C  
ATOM   2754  OE1 GLU A 181      15.241  42.917  10.714  1.00 29.91           O  
ATOM   2755  OE2 GLU A 181      15.880  42.809   8.593  1.00 29.91           O  
ATOM   2756  N   SER A 182      10.198  41.710   7.613  1.00 26.88           N  
ATOM   2757  H   SER A 182      10.315  41.671   8.616  1.00 26.88           H  
ATOM   2758  CA  SER A 182       8.974  42.352   7.156  1.00 26.88           C  
ATOM   2759  HA  SER A 182       8.446  41.688   6.472  1.00 26.88           H  
ATOM   2760  C   SER A 182       9.234  43.693   6.470  1.00 26.88           C  
ATOM   2761  CB  SER A 182       8.115  42.596   8.404  1.00 26.88           C  
ATOM   2762  HB2 SER A 182       7.284  43.257   8.159  1.00 26.88           H  
ATOM   2763  HB3 SER A 182       7.716  41.645   8.757  1.00 26.88           H  
ATOM   2764  O   SER A 182       9.796  44.593   7.087  1.00 26.88           O  
ATOM   2765  OG  SER A 182       8.904  43.170   9.433  1.00 26.88           O  
ATOM   2766  HG  SER A 182       9.421  43.882   9.049  1.00 26.88           H  
ATOM   2767  N   ALA A 183       8.709  43.880   5.258  1.00 30.90           N  
ATOM   2768  H   ALA A 183       8.357  43.081   4.749  1.00 30.90           H  
ATOM   2769  CA  ALA A 183       8.552  45.200   4.652  1.00 30.90           C  
ATOM   2770  HA  ALA A 183       8.713  45.963   5.414  1.00 30.90           H  
ATOM   2771  C   ALA A 183       7.119  45.375   4.130  1.00 30.90           C  
ATOM   2772  CB  ALA A 183       9.632  45.424   3.592  1.00 30.90           C  
ATOM   2773  HB1 ALA A 183       9.527  46.422   3.166  1.00 30.90           H  
ATOM   2774  HB2 ALA A 183       9.537  44.684   2.797  1.00 30.90           H  
ATOM   2775  HB3 ALA A 183      10.618  45.336   4.047  1.00 30.90           H  
ATOM   2776  O   ALA A 183       6.742  44.928   3.050  1.00 30.90           O  
ATOM   2777  N   SER A 184       6.309  46.022   4.962  1.00 27.57           N  
ATOM   2778  H   SER A 184       6.704  46.299   5.850  1.00 27.57           H  
ATOM   2779  CA  SER A 184       5.054  46.683   4.620  1.00 27.57           C  
ATOM   2780  HA  SER A 184       4.387  46.000   4.094  1.00 27.57           H  
ATOM   2781  C   SER A 184       5.314  47.935   3.780  1.00 27.57           C  
ATOM   2782  CB  SER A 184       4.423  47.148   5.943  1.00 27.57           C  
ATOM   2783  HB2 SER A 184       3.546  47.761   5.735  1.00 27.57           H  
ATOM   2784  HB3 SER A 184       4.113  46.279   6.523  1.00 27.57           H  
ATOM   2785  O   SER A 184       6.121  48.748   4.214  1.00 27.57           O  
ATOM   2786  OG  SER A 184       5.363  47.900   6.699  1.00 27.57           O  
ATOM   2787  HG  SER A 184       5.819  48.496   6.100  1.00 27.57           H  
ATOM   2788  N   MET A 185       4.577  48.171   2.689  1.00 27.92           N  
ATOM   2789  H   MET A 185       4.019  47.420   2.307  1.00 27.92           H  
ATOM   2790  CA  MET A 185       4.288  49.523   2.166  1.00 27.92           C  
ATOM   2791  HA  MET A 185       4.071  50.153   3.029  1.00 27.92           H  
ATOM   2792  C   MET A 185       2.996  49.528   1.307  1.00 27.92           C  
ATOM   2793  CB  MET A 185       5.502  50.135   1.427  1.00 27.92           C  
ATOM   2794  HB2 MET A 185       6.094  49.349   0.958  1.00 27.92           H  
ATOM   2795  HB3 MET A 185       5.152  50.788   0.628  1.00 27.92           H  
ATOM   2796  O   MET A 185       2.568  48.466   0.858  1.00 27.92           O  
ATOM   2797  CG  MET A 185       6.401  50.969   2.363  1.00 27.92           C  
ATOM   2798  HG2 MET A 185       5.798  51.461   3.127  1.00 27.92           H  
ATOM   2799  HG3 MET A 185       7.102  50.297   2.856  1.00 27.92           H  
ATOM   2800  SD  MET A 185       7.438  52.213   1.561  1.00 27.92           S  
ATOM   2801  CE  MET A 185       6.482  53.718   1.872  1.00 27.92           C  
ATOM   2802  HE1 MET A 185       6.983  54.562   1.397  1.00 27.92           H  
ATOM   2803  HE2 MET A 185       6.422  53.898   2.945  1.00 27.92           H  
ATOM   2804  HE3 MET A 185       5.480  53.614   1.456  1.00 27.92           H  
ATOM   2805  N   PRO A 186       2.304  50.682   1.165  1.00 29.18           N  
ATOM   2806  CA  PRO A 186       0.866  50.768   1.439  1.00 29.18           C  
ATOM   2807  HA  PRO A 186       0.529  49.836   1.895  1.00 29.18           H  
ATOM   2808  C   PRO A 186      -0.064  51.066   0.241  1.00 29.18           C  
ATOM   2809  CB  PRO A 186       0.780  51.884   2.488  1.00 29.18           C  
ATOM   2810  HB2 PRO A 186      -0.215  52.322   2.575  1.00 29.18           H  
ATOM   2811  HB3 PRO A 186       1.109  51.504   3.455  1.00 29.18           H  
ATOM   2812  O   PRO A 186       0.339  51.402  -0.866  1.00 29.18           O  
ATOM   2813  CG  PRO A 186       1.796  52.893   1.964  1.00 29.18           C  
ATOM   2814  HG2 PRO A 186       1.335  53.518   1.199  1.00 29.18           H  
ATOM   2815  HG3 PRO A 186       2.201  53.509   2.767  1.00 29.18           H  
ATOM   2816  CD  PRO A 186       2.871  52.018   1.329  1.00 29.18           C  
ATOM   2817  HD2 PRO A 186       3.163  52.426   0.361  1.00 29.18           H  
ATOM   2818  HD3 PRO A 186       3.731  52.017   1.998  1.00 29.18           H  
ATOM   2819  N   VAL A 187      -1.356  50.961   0.565  1.00 29.12           N  
ATOM   2820  H   VAL A 187      -1.502  50.700   1.530  1.00 29.12           H  
ATOM   2821  CA  VAL A 187      -2.603  51.175  -0.190  1.00 29.12           C  
ATOM   2822  HA  VAL A 187      -2.713  50.381  -0.928  1.00 29.12           H  
ATOM   2823  C   VAL A 187      -2.715  52.538  -0.894  1.00 29.12           C  
ATOM   2824  CB  VAL A 187      -3.754  51.085   0.852  1.00 29.12           C  
ATOM   2825  HB  VAL A 187      -3.594  51.852   1.610  1.00 29.12           H  
ATOM   2826  O   VAL A 187      -2.477  53.569  -0.271  1.00 29.12           O  
ATOM   2827  CG1 VAL A 187      -5.162  51.305   0.277  1.00 29.12           C  
ATOM   2828 HG11 VAL A 187      -5.269  52.334  -0.067  1.00 29.12           H  
ATOM   2829 HG12 VAL A 187      -5.339  50.616  -0.548  1.00 29.12           H  
ATOM   2830 HG13 VAL A 187      -5.909  51.137   1.052  1.00 29.12           H  
ATOM   2831  CG2 VAL A 187      -3.766  49.728   1.576  1.00 29.12           C  
ATOM   2832 HG21 VAL A 187      -4.599  49.686   2.278  1.00 29.12           H  
ATOM   2833 HG22 VAL A 187      -3.870  48.920   0.852  1.00 29.12           H  
ATOM   2834 HG23 VAL A 187      -2.852  49.577   2.150  1.00 29.12           H  
ATOM   2835  N   LYS A 188      -3.303  52.557  -2.104  1.00 30.97           N  
ATOM   2836  H   LYS A 188      -3.317  51.696  -2.632  1.00 30.97           H  
ATOM   2837  CA  LYS A 188      -4.234  53.621  -2.539  1.00 30.97           C  
ATOM   2838  HA  LYS A 188      -4.677  54.047  -1.639  1.00 30.97           H  
ATOM   2839  C   LYS A 188      -5.398  53.054  -3.372  1.00 30.97           C  
ATOM   2840  CB  LYS A 188      -3.502  54.773  -3.265  1.00 30.97           C  
ATOM   2841  HB2 LYS A 188      -4.079  55.078  -4.138  1.00 30.97           H  
ATOM   2842  HB3 LYS A 188      -2.523  54.438  -3.607  1.00 30.97           H  
ATOM   2843  O   LYS A 188      -5.202  52.507  -4.450  1.00 30.97           O  
ATOM   2844  CG  LYS A 188      -3.346  55.998  -2.341  1.00 30.97           C  
ATOM   2845  HG2 LYS A 188      -4.333  56.323  -2.011  1.00 30.97           H  
ATOM   2846  HG3 LYS A 188      -2.760  55.721  -1.465  1.00 30.97           H  
ATOM   2847  CD  LYS A 188      -2.646  57.173  -3.031  1.00 30.97           C  
ATOM   2848  HD2 LYS A 188      -1.670  56.844  -3.388  1.00 30.97           H  
ATOM   2849  HD3 LYS A 188      -3.245  57.500  -3.881  1.00 30.97           H  
ATOM   2850  CE  LYS A 188      -2.471  58.328  -2.033  1.00 30.97           C  
ATOM   2851  HE2 LYS A 188      -1.898  57.962  -1.182  1.00 30.97           H  
ATOM   2852  HE3 LYS A 188      -3.455  58.624  -1.670  1.00 30.97           H  
ATOM   2853  NZ  LYS A 188      -1.782  59.491  -2.649  1.00 30.97           N  
ATOM   2854  HZ1 LYS A 188      -2.308  59.845  -3.435  1.00 30.97           H  
ATOM   2855  HZ2 LYS A 188      -1.673  60.239  -1.978  1.00 30.97           H  
ATOM   2856  HZ3 LYS A 188      -0.864  59.227  -2.975  1.00 30.97           H  
ATOM   2857  N   LYS A 189      -6.610  53.203  -2.819  1.00 26.60           N  
ATOM   2858  H   LYS A 189      -6.610  53.679  -1.928  1.00 26.60           H  
ATOM   2859  CA  LYS A 189      -7.936  53.044  -3.450  1.00 26.60           C  
ATOM   2860  HA  LYS A 189      -8.046  52.062  -3.910  1.00 26.60           H  
ATOM   2861  C   LYS A 189      -8.168  54.137  -4.494  1.00 26.60           C  
ATOM   2862  CB  LYS A 189      -9.031  53.314  -2.391  1.00 26.60           C  
ATOM   2863  HB2 LYS A 189      -8.817  54.271  -1.915  1.00 26.60           H  
ATOM   2864  HB3 LYS A 189      -9.978  53.428  -2.919  1.00 26.60           H  
ATOM   2865  O   LYS A 189      -7.871  55.276  -4.153  1.00 26.60           O  
ATOM   2866  CG  LYS A 189      -9.266  52.277  -1.290  1.00 26.60           C  
ATOM   2867  HG2 LYS A 189      -8.340  52.084  -0.749  1.00 26.60           H  
ATOM   2868  HG3 LYS A 189      -9.625  51.350  -1.738  1.00 26.60           H  
ATOM   2869  CD  LYS A 189     -10.325  52.843  -0.323  1.00 26.60           C  
ATOM   2870  HD2 LYS A 189     -11.182  53.184  -0.904  1.00 26.60           H  
ATOM   2871  HD3 LYS A 189      -9.902  53.696   0.206  1.00 26.60           H  
ATOM   2872  CE  LYS A 189     -10.812  51.801   0.687  1.00 26.60           C  
ATOM   2873  HE2 LYS A 189     -11.210  50.948   0.136  1.00 26.60           H  
ATOM   2874  HE3 LYS A 189      -9.963  51.453   1.275  1.00 26.60           H  
ATOM   2875  NZ  LYS A 189     -11.862  52.363   1.577  1.00 26.60           N  
ATOM   2876  HZ1 LYS A 189     -11.501  53.126   2.131  1.00 26.60           H  
ATOM   2877  HZ2 LYS A 189     -12.220  51.655   2.204  1.00 26.60           H  
ATOM   2878  HZ3 LYS A 189     -12.638  52.709   1.032  1.00 26.60           H  
ATOM   2879  N   ILE A 190      -8.862  53.837  -5.599  1.00 30.40           N  
ATOM   2880  H   ILE A 190      -8.940  52.863  -5.855  1.00 30.40           H  
ATOM   2881  CA  ILE A 190      -9.901  54.705  -6.201  1.00 30.40           C  
ATOM   2882  HA  ILE A 190     -10.350  55.278  -5.390  1.00 30.40           H  
ATOM   2883  C   ILE A 190     -11.024  53.811  -6.775  1.00 30.40           C  
ATOM   2884  CB  ILE A 190      -9.359  55.747  -7.221  1.00 30.40           C  
ATOM   2885  HB  ILE A 190      -8.834  55.220  -8.018  1.00 30.40           H  
ATOM   2886  O   ILE A 190     -10.786  52.677  -7.179  1.00 30.40           O  
ATOM   2887  CG1 ILE A 190      -8.369  56.722  -6.536  1.00 30.40           C  
ATOM   2888 HG12 ILE A 190      -7.456  56.164  -6.324  1.00 30.40           H  
ATOM   2889 HG13 ILE A 190      -8.808  57.087  -5.608  1.00 30.40           H  
ATOM   2890  CG2 ILE A 190     -10.509  56.553  -7.859  1.00 30.40           C  
ATOM   2891 HG21 ILE A 190     -11.076  57.093  -7.100  1.00 30.40           H  
ATOM   2892 HG22 ILE A 190     -11.170  55.905  -8.434  1.00 30.40           H  
ATOM   2893 HG23 ILE A 190     -10.118  57.269  -8.582  1.00 30.40           H  
ATOM   2894  CD1 ILE A 190      -7.901  57.947  -7.321  1.00 30.40           C  
ATOM   2895 HD11 ILE A 190      -7.092  58.435  -6.779  1.00 30.40           H  
ATOM   2896 HD12 ILE A 190      -7.536  57.641  -8.302  1.00 30.40           H  
ATOM   2897 HD13 ILE A 190      -8.716  58.661  -7.437  1.00 30.40           H  
ATOM   2898  N   TYR A 191     -12.251  54.322  -6.678  1.00 26.90           N  
ATOM   2899  H   TYR A 191     -12.293  55.319  -6.523  1.00 26.90           H  
ATOM   2900  CA  TYR A 191     -13.559  53.672  -6.714  1.00 26.90           C  
ATOM   2901  HA  TYR A 191     -13.476  52.671  -6.291  1.00 26.90           H  
ATOM   2902  C   TYR A 191     -14.218  53.560  -8.109  1.00 26.90           C  
ATOM   2903  CB  TYR A 191     -14.470  54.531  -5.816  1.00 26.90           C  
ATOM   2904  HB2 TYR A 191     -15.501  54.222  -5.990  1.00 26.90           H  
ATOM   2905  HB3 TYR A 191     -14.405  55.576  -6.118  1.00 26.90           H  
ATOM   2906  O   TYR A 191     -13.936  54.353  -8.996  1.00 26.90           O  
ATOM   2907  CG  TYR A 191     -14.276  54.425  -4.318  1.00 26.90           C  
ATOM   2908  CD1 TYR A 191     -15.161  53.617  -3.578  1.00 26.90           C  
ATOM   2909  HD1 TYR A 191     -15.944  53.070  -4.082  1.00 26.90           H  
ATOM   2910  CD2 TYR A 191     -13.296  55.185  -3.651  1.00 26.90           C  
ATOM   2911  HD2 TYR A 191     -12.654  55.847  -4.214  1.00 26.90           H  
ATOM   2912  CE1 TYR A 191     -15.053  53.539  -2.178  1.00 26.90           C  
ATOM   2913  HE1 TYR A 191     -15.742  52.932  -1.611  1.00 26.90           H  
ATOM   2914  CE2 TYR A 191     -13.198  55.128  -2.248  1.00 26.90           C  
ATOM   2915  HE2 TYR A 191     -12.465  55.739  -1.741  1.00 26.90           H  
ATOM   2916  OH  TYR A 191     -13.970  54.255  -0.153  1.00 26.90           O  
ATOM   2917  HH  TYR A 191     -13.651  55.105   0.160  1.00 26.90           H  
ATOM   2918  CZ  TYR A 191     -14.073  54.299  -1.511  1.00 26.90           C  
ATOM   2919  N   THR A 192     -15.149  52.593  -8.197  1.00 26.41           N  
ATOM   2920  H   THR A 192     -15.093  51.931  -7.436  1.00 26.41           H  
ATOM   2921  CA  THR A 192     -16.473  52.551  -8.877  1.00 26.41           C  
ATOM   2922  HA  THR A 192     -16.673  51.498  -9.078  1.00 26.41           H  
ATOM   2923  C   THR A 192     -16.729  53.291 -10.193  1.00 26.41           C  
ATOM   2924  CB  THR A 192     -17.594  53.034  -7.936  1.00 26.41           C  
ATOM   2925  HB  THR A 192     -18.535  53.047  -8.487  1.00 26.41           H  
ATOM   2926  O   THR A 192     -16.606  54.506 -10.245  1.00 26.41           O  
ATOM   2927  CG2 THR A 192     -17.789  52.137  -6.715  1.00 26.41           C  
ATOM   2928 HG21 THR A 192     -16.880  52.109  -6.114  1.00 26.41           H  
ATOM   2929 HG22 THR A 192     -18.604  52.532  -6.110  1.00 26.41           H  
ATOM   2930 HG23 THR A 192     -18.047  51.127  -7.036  1.00 26.41           H  
ATOM   2931  OG1 THR A 192     -17.325  54.337  -7.485  1.00 26.41           O  
ATOM   2932  HG1 THR A 192     -17.093  54.855  -8.260  1.00 26.41           H  
ATOM   2933  N   LEU A 193     -17.312  52.552 -11.146  1.00 30.80           N  
ATOM   2934  H   LEU A 193     -17.063  51.573 -11.145  1.00 30.80           H  
ATOM   2935  CA  LEU A 193     -18.433  52.849 -12.071  1.00 30.80           C  
ATOM   2936  HA  LEU A 193     -19.359  53.026 -11.523  1.00 30.80           H  
ATOM   2937  C   LEU A 193     -18.576  51.558 -12.911  1.00 30.80           C  
ATOM   2938  CB  LEU A 193     -18.101  54.051 -12.985  1.00 30.80           C  
ATOM   2939  HB2 LEU A 193     -17.025  54.056 -13.161  1.00 30.80           H  
ATOM   2940  HB3 LEU A 193     -18.576  53.909 -13.955  1.00 30.80           H  
ATOM   2941  O   LEU A 193     -17.565  50.973 -13.268  1.00 30.80           O  
ATOM   2942  CG  LEU A 193     -18.536  55.429 -12.436  1.00 30.80           C  
ATOM   2943  HG  LEU A 193     -18.408  55.485 -11.355  1.00 30.80           H  
ATOM   2944  CD1 LEU A 193     -17.704  56.537 -13.081  1.00 30.80           C  
ATOM   2945 HD11 LEU A 193     -17.822  56.516 -14.164  1.00 30.80           H  
ATOM   2946 HD12 LEU A 193     -16.654  56.394 -12.826  1.00 30.80           H  
ATOM   2947 HD13 LEU A 193     -18.022  57.508 -12.700  1.00 30.80           H  
ATOM   2948  CD2 LEU A 193     -20.016  55.704 -12.693  1.00 30.80           C  
ATOM   2949 HD21 LEU A 193     -20.626  54.937 -12.216  1.00 30.80           H  
ATOM   2950 HD22 LEU A 193     -20.214  55.714 -13.765  1.00 30.80           H  
ATOM   2951 HD23 LEU A 193     -20.283  56.674 -12.274  1.00 30.80           H  
ATOM   2952  N   GLY A 194     -19.707  50.958 -13.255  1.00 27.23           N  
ATOM   2953  H   GLY A 194     -19.500  50.149 -13.823  1.00 27.23           H  
ATOM   2954  CA  GLY A 194     -21.128  51.273 -13.264  1.00 27.23           C  
ATOM   2955  HA2 GLY A 194     -21.543  51.201 -12.259  1.00 27.23           H  
ATOM   2956  HA3 GLY A 194     -21.308  52.261 -13.686  1.00 27.23           H  
ATOM   2957  C   GLY A 194     -21.742  50.197 -14.183  1.00 27.23           C  
ATOM   2958  O   GLY A 194     -21.114  49.785 -15.155  1.00 27.23           O  
ATOM   2959  N   ALA A 195     -22.902  49.657 -13.823  1.00 26.93           N  
ATOM   2960  H   ALA A 195     -23.387  50.056 -13.032  1.00 26.93           H  
ATOM   2961  CA  ALA A 195     -23.544  48.523 -14.489  1.00 26.93           C  
ATOM   2962  HA  ALA A 195     -22.916  47.640 -14.377  1.00 26.93           H  
ATOM   2963  C   ALA A 195     -23.813  48.752 -15.990  1.00 26.93           C  
ATOM   2964  CB  ALA A 195     -24.874  48.301 -13.757  1.00 26.93           C  
ATOM   2965  HB1 ALA A 195     -24.692  48.100 -12.701  1.00 26.93           H  
ATOM   2966  HB2 ALA A 195     -25.389  47.444 -14.191  1.00 26.93           H  
ATOM   2967  HB3 ALA A 195     -25.509  49.181 -13.854  1.00 26.93           H  
ATOM   2968  O   ALA A 195     -24.427  49.759 -16.327  1.00 26.93           O  
ATOM   2969  N   ILE A 196     -23.484  47.785 -16.863  1.00 29.67           N  
ATOM   2970  H   ILE A 196     -22.916  47.012 -16.547  1.00 29.67           H  
ATOM   2971  CA  ILE A 196     -24.099  47.646 -18.197  1.00 29.67           C  
ATOM   2972  HA  ILE A 196     -25.082  48.113 -18.135  1.00 29.67           H  
ATOM   2973  C   ILE A 196     -24.343  46.159 -18.520  1.00 29.67           C  
ATOM   2974  CB  ILE A 196     -23.340  48.406 -19.319  1.00 29.67           C  
ATOM   2975  HB  ILE A 196     -22.320  48.028 -19.372  1.00 29.67           H  
ATOM   2976  O   ILE A 196     -23.534  45.285 -18.225  1.00 29.67           O  
ATOM   2977  CG1 ILE A 196     -23.297  49.925 -19.012  1.00 29.67           C  
ATOM   2978 HG12 ILE A 196     -24.309  50.286 -18.831  1.00 29.67           H  
ATOM   2979 HG13 ILE A 196     -22.700  50.074 -18.111  1.00 29.67           H  
ATOM   2980  CG2 ILE A 196     -24.018  48.174 -20.688  1.00 29.67           C  
ATOM   2981 HG21 ILE A 196     -23.459  48.683 -21.473  1.00 29.67           H  
ATOM   2982 HG22 ILE A 196     -24.004  47.117 -20.953  1.00 29.67           H  
ATOM   2983 HG23 ILE A 196     -25.041  48.549 -20.680  1.00 29.67           H  
ATOM   2984  CD1 ILE A 196     -22.668  50.830 -20.072  1.00 29.67           C  
ATOM   2985 HD11 ILE A 196     -22.563  51.837 -19.668  1.00 29.67           H  
ATOM   2986 HD12 ILE A 196     -21.683  50.453 -20.345  1.00 29.67           H  
ATOM   2987 HD13 ILE A 196     -23.302  50.882 -20.958  1.00 29.67           H  
ATOM   2988  N   LYS A 197     -25.539  45.935 -19.070  1.00 28.08           N  
ATOM   2989  H   LYS A 197     -26.006  46.783 -19.357  1.00 28.08           H  
ATOM   2990  CA  LYS A 197     -26.300  44.705 -19.321  1.00 28.08           C  
ATOM   2991  HA  LYS A 197     -26.458  44.186 -18.375  1.00 28.08           H  
ATOM   2992  C   LYS A 197     -25.660  43.701 -20.296  1.00 28.08           C  
ATOM   2993  CB  LYS A 197     -27.651  45.153 -19.911  1.00 28.08           C  
ATOM   2994  HB2 LYS A 197     -28.173  44.284 -20.313  1.00 28.08           H  
ATOM   2995  HB3 LYS A 197     -27.458  45.825 -20.748  1.00 28.08           H  
ATOM   2996  O   LYS A 197     -24.894  44.060 -21.181  1.00 28.08           O  
ATOM   2997  CG  LYS A 197     -28.595  45.835 -18.909  1.00 28.08           C  
ATOM   2998  HG2 LYS A 197     -28.059  46.595 -18.341  1.00 28.08           H  
ATOM   2999  HG3 LYS A 197     -28.978  45.085 -18.217  1.00 28.08           H  
ATOM   3000  CD  LYS A 197     -29.761  46.507 -19.650  1.00 28.08           C  
ATOM   3001  HD2 LYS A 197     -29.372  47.343 -20.231  1.00 28.08           H  
ATOM   3002  HD3 LYS A 197     -30.213  45.787 -20.333  1.00 28.08           H  
ATOM   3003  CE  LYS A 197     -30.829  47.005 -18.669  1.00 28.08           C  
ATOM   3004  HE2 LYS A 197     -31.251  46.145 -18.149  1.00 28.08           H  
ATOM   3005  HE3 LYS A 197     -30.348  47.640 -17.925  1.00 28.08           H  
ATOM   3006  NZ  LYS A 197     -31.903  47.762 -19.363  1.00 28.08           N  
ATOM   3007  HZ1 LYS A 197     -32.355  47.183 -20.056  1.00 28.08           H  
ATOM   3008  HZ2 LYS A 197     -32.605  48.071 -18.707  1.00 28.08           H  
ATOM   3009  HZ3 LYS A 197     -31.526  48.575 -19.829  1.00 28.08           H  
ATOM   3010  N   CYS A 198     -26.113  42.454 -20.153  1.00 23.70           N  
ATOM   3011  H   CYS A 198     -26.731  42.290 -19.372  1.00 23.70           H  
ATOM   3012  CA  CYS A 198     -25.894  41.282 -21.003  1.00 23.70           C  
ATOM   3013  HA  CYS A 198     -24.850  40.975 -20.937  1.00 23.70           H  
ATOM   3014  C   CYS A 198     -26.271  41.494 -22.483  1.00 23.70           C  
ATOM   3015  CB  CYS A 198     -26.812  40.167 -20.457  1.00 23.70           C  
ATOM   3016  HB2 CYS A 198     -26.596  39.233 -20.975  1.00 23.70           H  
ATOM   3017  HB3 CYS A 198     -27.849  40.429 -20.666  1.00 23.70           H  
ATOM   3018  O   CYS A 198     -27.381  41.949 -22.747  1.00 23.70           O  
ATOM   3019  SG  CYS A 198     -26.633  39.917 -18.664  1.00 23.70           S  
ATOM   3020  HG  CYS A 198     -25.401  39.401 -18.683  1.00 23.70           H  
ATOM   3021  N   LEU A 199     -25.420  41.040 -23.414  1.00 27.57           N  
ATOM   3022  H   LEU A 199     -24.502  40.744 -23.115  1.00 27.57           H  
ATOM   3023  CA  LEU A 199     -25.753  40.664 -24.803  1.00 27.57           C  
ATOM   3024  HA  LEU A 199     -26.758  40.242 -24.793  1.00 27.57           H  
ATOM   3025  C   LEU A 199     -24.799  39.533 -25.288  1.00 27.57           C  
ATOM   3026  CB  LEU A 199     -25.731  41.901 -25.731  1.00 27.57           C  
ATOM   3027  HB2 LEU A 199     -25.457  41.590 -26.739  1.00 27.57           H  
ATOM   3028  HB3 LEU A 199     -24.944  42.574 -25.390  1.00 27.57           H  
ATOM   3029  O   LEU A 199     -23.732  39.365 -24.698  1.00 27.57           O  
ATOM   3030  CG  LEU A 199     -27.060  42.686 -25.829  1.00 27.57           C  
ATOM   3031  HG  LEU A 199     -27.370  43.039 -24.846  1.00 27.57           H  
ATOM   3032  CD1 LEU A 199     -26.852  43.936 -26.678  1.00 27.57           C  
ATOM   3033 HD11 LEU A 199     -26.069  44.553 -26.237  1.00 27.57           H  
ATOM   3034 HD12 LEU A 199     -26.562  43.658 -27.691  1.00 27.57           H  
ATOM   3035 HD13 LEU A 199     -27.774  44.517 -26.714  1.00 27.57           H  
ATOM   3036  CD2 LEU A 199     -28.205  41.881 -26.457  1.00 27.57           C  
ATOM   3037 HD21 LEU A 199     -28.485  41.052 -25.807  1.00 27.57           H  
ATOM   3038 HD22 LEU A 199     -27.910  41.509 -27.438  1.00 27.57           H  
ATOM   3039 HD23 LEU A 199     -29.079  42.521 -26.570  1.00 27.57           H  
ATOM   3040  N   PRO A 200     -25.196  38.707 -26.282  1.00 25.72           N  
ATOM   3041  CA  PRO A 200     -24.868  37.279 -26.340  1.00 25.72           C  
ATOM   3042  HA  PRO A 200     -24.691  36.919 -25.327  1.00 25.72           H  
ATOM   3043  C   PRO A 200     -23.646  36.879 -27.192  1.00 25.72           C  
ATOM   3044  CB  PRO A 200     -26.146  36.617 -26.869  1.00 25.72           C  
ATOM   3045  HB2 PRO A 200     -25.962  35.651 -27.340  1.00 25.72           H  
ATOM   3046  HB3 PRO A 200     -26.869  36.513 -26.060  1.00 25.72           H  
ATOM   3047  O   PRO A 200     -23.168  37.593 -28.070  1.00 25.72           O  
ATOM   3048  CG  PRO A 200     -26.647  37.649 -27.873  1.00 25.72           C  
ATOM   3049  HG2 PRO A 200     -27.720  37.561 -28.046  1.00 25.72           H  
ATOM   3050  HG3 PRO A 200     -26.099  37.547 -28.810  1.00 25.72           H  
ATOM   3051  CD  PRO A 200     -26.287  38.975 -27.211  1.00 25.72           C  
ATOM   3052  HD2 PRO A 200     -25.989  39.701 -27.966  1.00 25.72           H  
ATOM   3053  HD3 PRO A 200     -27.164  39.328 -26.669  1.00 25.72           H  
ATOM   3054  N   VAL A 201     -23.210  35.649 -26.913  1.00 28.40           N  
ATOM   3055  H   VAL A 201     -23.734  35.172 -26.194  1.00 28.40           H  
ATOM   3056  CA  VAL A 201     -22.094  34.864 -27.457  1.00 28.40           C  
ATOM   3057  HA  VAL A 201     -21.152  35.346 -27.193  1.00 28.40           H  
ATOM   3058  C   VAL A 201     -22.172  34.700 -28.984  1.00 28.40           C  
ATOM   3059  CB  VAL A 201     -22.149  33.467 -26.778  1.00 28.40           C  
ATOM   3060  HB  VAL A 201     -23.060  32.955 -27.088  1.00 28.40           H  
ATOM   3061  O   VAL A 201     -22.999  33.942 -29.480  1.00 28.40           O  
ATOM   3062  CG1 VAL A 201     -20.957  32.579 -27.148  1.00 28.40           C  
ATOM   3063 HG11 VAL A 201     -21.047  31.612 -26.653  1.00 28.40           H  
ATOM   3064 HG12 VAL A 201     -20.025  33.049 -26.835  1.00 28.40           H  
ATOM   3065 HG13 VAL A 201     -20.935  32.405 -28.224  1.00 28.40           H  
ATOM   3066  CG2 VAL A 201     -22.193  33.568 -25.242  1.00 28.40           C  
ATOM   3067 HG21 VAL A 201     -23.122  34.024 -24.899  1.00 28.40           H  
ATOM   3068 HG22 VAL A 201     -22.139  32.570 -24.807  1.00 28.40           H  
ATOM   3069 HG23 VAL A 201     -21.344  34.150 -24.884  1.00 28.40           H  
ATOM   3070  N   SER A 202     -21.296  35.366 -29.747  1.00 30.63           N  
ATOM   3071  H   SER A 202     -20.761  36.108 -29.318  1.00 30.63           H  
ATOM   3072  CA  SER A 202     -21.049  34.992 -31.160  1.00 30.63           C  
ATOM   3073  HA  SER A 202     -21.047  33.903 -31.205  1.00 30.63           H  
ATOM   3074  C   SER A 202     -19.699  35.419 -31.763  1.00 30.63           C  
ATOM   3075  CB  SER A 202     -22.195  35.453 -32.075  1.00 30.63           C  
ATOM   3076  HB2 SER A 202     -21.991  35.144 -33.100  1.00 30.63           H  
ATOM   3077  HB3 SER A 202     -23.131  34.989 -31.766  1.00 30.63           H  
ATOM   3078  O   SER A 202     -19.451  35.125 -32.929  1.00 30.63           O  
ATOM   3079  OG  SER A 202     -22.338  36.856 -32.035  1.00 30.63           O  
ATOM   3080  HG  SER A 202     -22.789  37.088 -31.220  1.00 30.63           H  
ATOM   3081  N   HIS A 203     -18.780  36.041 -31.012  1.00 34.24           N  
ATOM   3082  H   HIS A 203     -19.001  36.278 -30.056  1.00 34.24           H  
ATOM   3083  CA  HIS A 203     -17.566  36.630 -31.612  1.00 34.24           C  
ATOM   3084  HA  HIS A 203     -17.535  36.350 -32.665  1.00 34.24           H  
ATOM   3085  C   HIS A 203     -16.220  36.106 -31.075  1.00 34.24           C  
ATOM   3086  CB  HIS A 203     -17.693  38.161 -31.594  1.00 34.24           C  
ATOM   3087  HB2 HIS A 203     -18.718  38.453 -31.366  1.00 34.24           H  
ATOM   3088  HB3 HIS A 203     -17.049  38.579 -30.820  1.00 34.24           H  
ATOM   3089  O   HIS A 203     -15.162  36.543 -31.522  1.00 34.24           O  
ATOM   3090  CG  HIS A 203     -17.341  38.760 -32.929  1.00 34.24           C  
ATOM   3091  CD2 HIS A 203     -18.143  38.810 -34.040  1.00 34.24           C  
ATOM   3092  HD2 HIS A 203     -19.156  38.442 -34.107  1.00 34.24           H  
ATOM   3093  ND1 HIS A 203     -16.129  39.303 -33.277  1.00 34.24           N  
ATOM   3094  HD1 HIS A 203     -15.323  39.382 -32.673  1.00 34.24           H  
ATOM   3095  CE1 HIS A 203     -16.202  39.692 -34.561  1.00 34.24           C  
ATOM   3096  HE1 HIS A 203     -15.402  40.167 -35.111  1.00 34.24           H  
ATOM   3097  NE2 HIS A 203     -17.405  39.396 -35.075  1.00 34.24           N  
ATOM   3098  N   GLU A 204     -16.229  35.123 -30.172  1.00 36.13           N  
ATOM   3099  H   GLU A 204     -17.118  34.806 -29.811  1.00 36.13           H  
ATOM   3100  CA  GLU A 204     -15.015  34.658 -29.477  1.00 36.13           C  
ATOM   3101  HA  GLU A 204     -14.348  35.513 -29.364  1.00 36.13           H  
ATOM   3102  C   GLU A 204     -14.214  33.597 -30.264  1.00 36.13           C  
ATOM   3103  CB  GLU A 204     -15.421  34.202 -28.065  1.00 36.13           C  
ATOM   3104  HB2 GLU A 204     -15.588  33.125 -28.056  1.00 36.13           H  
ATOM   3105  HB3 GLU A 204     -16.360  34.693 -27.810  1.00 36.13           H  
ATOM   3106  O   GLU A 204     -13.018  33.419 -30.049  1.00 36.13           O  
ATOM   3107  CG  GLU A 204     -14.385  34.594 -26.999  1.00 36.13           C  
ATOM   3108  HG2 GLU A 204     -13.496  33.977 -27.130  1.00 36.13           H  
ATOM   3109  HG3 GLU A 204     -14.102  35.634 -27.156  1.00 36.13           H  
ATOM   3110  CD  GLU A 204     -14.918  34.450 -25.562  1.00 36.13           C  
ATOM   3111  OE1 GLU A 204     -14.168  34.839 -24.640  1.00 36.13           O  
ATOM   3112  OE2 GLU A 204     -16.075  33.997 -25.400  1.00 36.13           O  
ATOM   3113  N   LYS A 205     -14.822  32.950 -31.271  1.00 34.58           N  
ATOM   3114  H   LYS A 205     -15.800  33.151 -31.425  1.00 34.58           H  
ATOM   3115  CA  LYS A 205     -14.182  31.852 -32.020  1.00 34.58           C  
ATOM   3116  HA  LYS A 205     -13.624  31.262 -31.292  1.00 34.58           H  
ATOM   3117  C   LYS A 205     -13.124  32.311 -33.040  1.00 34.58           C  
ATOM   3118  CB  LYS A 205     -15.268  30.942 -32.627  1.00 34.58           C  
ATOM   3119  HB2 LYS A 205     -16.159  30.985 -32.001  1.00 34.58           H  
ATOM   3120  HB3 LYS A 205     -15.532  31.294 -33.624  1.00 34.58           H  
ATOM   3121  O   LYS A 205     -12.211  31.556 -33.340  1.00 34.58           O  
ATOM   3122  CG  LYS A 205     -14.813  29.475 -32.688  1.00 34.58           C  
ATOM   3123  HG2 LYS A 205     -14.508  29.157 -31.691  1.00 34.58           H  
ATOM   3124  HG3 LYS A 205     -13.959  29.388 -33.359  1.00 34.58           H  
ATOM   3125  CD  LYS A 205     -15.937  28.549 -33.178  1.00 34.58           C  
ATOM   3126  HD2 LYS A 205     -16.206  28.826 -34.197  1.00 34.58           H  
ATOM   3127  HD3 LYS A 205     -16.806  28.661 -32.530  1.00 34.58           H  
ATOM   3128  CE  LYS A 205     -15.449  27.096 -33.143  1.00 34.58           C  
ATOM   3129  HE2 LYS A 205     -14.543  27.025 -33.745  1.00 34.58           H  
ATOM   3130  HE3 LYS A 205     -15.177  26.844 -32.118  1.00 34.58           H  
ATOM   3131  NZ  LYS A 205     -16.472  26.148 -33.652  1.00 34.58           N  
ATOM   3132  HZ1 LYS A 205     -17.313  26.192 -33.093  1.00 34.58           H  
ATOM   3133  HZ2 LYS A 205     -16.111  25.206 -33.616  1.00 34.58           H  
ATOM   3134  HZ3 LYS A 205     -16.695  26.358 -34.614  1.00 34.58           H  
ATOM   3135  N   ARG A 206     -13.188  33.559 -33.529  1.00 36.09           N  
ATOM   3136  H   ARG A 206     -13.931  34.153 -33.189  1.00 36.09           H  
ATOM   3137  CA  ARG A 206     -12.236  34.086 -34.537  1.00 36.09           C  
ATOM   3138  HA  ARG A 206     -11.823  33.246 -35.096  1.00 36.09           H  
ATOM   3139  C   ARG A 206     -10.995  34.764 -33.950  1.00 36.09           C  
ATOM   3140  CB  ARG A 206     -12.956  34.999 -35.543  1.00 36.09           C  
ATOM   3141  HB2 ARG A 206     -12.209  35.564 -36.101  1.00 36.09           H  
ATOM   3142  HB3 ARG A 206     -13.596  35.705 -35.014  1.00 36.09           H  
ATOM   3143  O   ARG A 206      -9.996  34.885 -34.649  1.00 36.09           O  
ATOM   3144  CG  ARG A 206     -13.780  34.182 -36.550  1.00 36.09           C  
ATOM   3145  HG2 ARG A 206     -13.132  33.459 -37.045  1.00 36.09           H  
ATOM   3146  HG3 ARG A 206     -14.567  33.645 -36.020  1.00 36.09           H  
ATOM   3147  CD  ARG A 206     -14.412  35.097 -37.605  1.00 36.09           C  
ATOM   3148  HD2 ARG A 206     -15.026  35.842 -37.099  1.00 36.09           H  
ATOM   3149  HD3 ARG A 206     -13.615  35.604 -38.149  1.00 36.09           H  
ATOM   3150  NE  ARG A 206     -15.247  34.330 -38.548  1.00 36.09           N  
ATOM   3151  HE  ARG A 206     -15.282  33.330 -38.406  1.00 36.09           H  
ATOM   3152  NH1 ARG A 206     -15.906  36.087 -39.874  1.00 36.09           N  
ATOM   3153 HH11 ARG A 206     -15.362  36.714 -39.298  1.00 36.09           H  
ATOM   3154 HH12 ARG A 206     -16.438  36.447 -40.654  1.00 36.09           H  
ATOM   3155  NH2 ARG A 206     -16.646  34.031 -40.322  1.00 36.09           N  
ATOM   3156 HH21 ARG A 206     -17.162  34.408 -41.104  1.00 36.09           H  
ATOM   3157 HH22 ARG A 206     -16.666  33.037 -40.142  1.00 36.09           H  
ATOM   3158  CZ  ARG A 206     -15.926  34.818 -39.573  1.00 36.09           C  
ATOM   3159  N   MET A 207     -11.021  35.177 -32.681  1.00 32.16           N  
ATOM   3160  H   MET A 207     -11.860  35.037 -32.136  1.00 32.16           H  
ATOM   3161  CA  MET A 207      -9.845  35.785 -32.037  1.00 32.16           C  
ATOM   3162  HA  MET A 207      -9.255  36.298 -32.797  1.00 32.16           H  
ATOM   3163  C   MET A 207      -8.902  34.737 -31.428  1.00 32.16           C  
ATOM   3164  CB  MET A 207     -10.273  36.855 -31.021  1.00 32.16           C  
ATOM   3165  HB2 MET A 207     -10.888  36.410 -30.239  1.00 32.16           H  
ATOM   3166  HB3 MET A 207      -9.375  37.268 -30.563  1.00 32.16           H  
ATOM   3167  O   MET A 207      -7.692  34.952 -31.395  1.00 32.16           O  
ATOM   3168  CG  MET A 207     -11.048  37.990 -31.708  1.00 32.16           C  
ATOM   3169  HG2 MET A 207     -10.591  38.204 -32.674  1.00 32.16           H  
ATOM   3170  HG3 MET A 207     -12.067  37.648 -31.889  1.00 32.16           H  
ATOM   3171  SD  MET A 207     -11.129  39.545 -30.777  1.00 32.16           S  
ATOM   3172  CE  MET A 207      -9.494  40.237 -31.154  1.00 32.16           C  
ATOM   3173  HE1 MET A 207      -9.389  41.204 -30.663  1.00 32.16           H  
ATOM   3174  HE2 MET A 207      -8.715  39.566 -30.791  1.00 32.16           H  
ATOM   3175  HE3 MET A 207      -9.388  40.368 -32.231  1.00 32.16           H  
ATOM   3176  N   VAL A 208      -9.432  33.573 -31.032  1.00 33.99           N  
ATOM   3177  H   VAL A 208     -10.437  33.474 -31.041  1.00 33.99           H  
ATOM   3178  CA  VAL A 208      -8.641  32.452 -30.494  1.00 33.99           C  
ATOM   3179  HA  VAL A 208      -7.881  32.857 -29.827  1.00 33.99           H  
ATOM   3180  C   VAL A 208      -7.884  31.703 -31.601  1.00 33.99           C  
ATOM   3181  CB  VAL A 208      -9.542  31.524 -29.651  1.00 33.99           C  
ATOM   3182  HB  VAL A 208     -10.352  31.150 -30.277  1.00 33.99           H  
ATOM   3183  O   VAL A 208      -6.729  31.336 -31.402  1.00 33.99           O  
ATOM   3184  CG1 VAL A 208      -8.775  30.329 -29.073  1.00 33.99           C  
ATOM   3185 HG11 VAL A 208      -7.928  30.676 -28.483  1.00 33.99           H  
ATOM   3186 HG12 VAL A 208      -8.411  29.689 -29.878  1.00 33.99           H  
ATOM   3187 HG13 VAL A 208      -9.435  29.735 -28.440  1.00 33.99           H  
ATOM   3188  CG2 VAL A 208     -10.148  32.290 -28.463  1.00 33.99           C  
ATOM   3189 HG21 VAL A 208      -9.357  32.667 -27.815  1.00 33.99           H  
ATOM   3190 HG22 VAL A 208     -10.754  33.128 -28.806  1.00 33.99           H  
ATOM   3191 HG23 VAL A 208     -10.793  31.628 -27.886  1.00 33.99           H  
ATOM   3192  N   GLU A 209      -8.460  31.558 -32.801  1.00 36.18           N  
ATOM   3193  H   GLU A 209      -9.429  31.815 -32.920  1.00 36.18           H  
ATOM   3194  CA  GLU A 209      -7.758  30.955 -33.950  1.00 36.18           C  
ATOM   3195  HA  GLU A 209      -7.290  30.025 -33.629  1.00 36.18           H  
ATOM   3196  C   GLU A 209      -6.613  31.841 -34.470  1.00 36.18           C  
ATOM   3197  CB  GLU A 209      -8.760  30.617 -35.069  1.00 36.18           C  
ATOM   3198  HB2 GLU A 209      -8.218  30.484 -36.005  1.00 36.18           H  
ATOM   3199  HB3 GLU A 209      -9.459  31.445 -35.185  1.00 36.18           H  
ATOM   3200  O   GLU A 209      -5.538  31.326 -34.768  1.00 36.18           O  
ATOM   3201  CG  GLU A 209      -9.516  29.311 -34.762  1.00 36.18           C  
ATOM   3202  HG2 GLU A 209      -9.994  29.406 -33.786  1.00 36.18           H  
ATOM   3203  HG3 GLU A 209      -8.790  28.501 -34.697  1.00 36.18           H  
ATOM   3204  CD  GLU A 209     -10.595  28.948 -35.800  1.00 36.18           C  
ATOM   3205  OE1 GLU A 209     -11.001  27.762 -35.814  1.00 36.18           O  
ATOM   3206  OE2 GLU A 209     -11.063  29.853 -36.530  1.00 36.18           O  
ATOM   3207  N   ALA A 210      -6.786  33.170 -34.484  1.00 33.81           N  
ATOM   3208  H   ALA A 210      -7.693  33.539 -34.238  1.00 33.81           H  
ATOM   3209  CA  ALA A 210      -5.747  34.107 -34.920  1.00 33.81           C  
ATOM   3210  HA  ALA A 210      -5.373  33.774 -35.888  1.00 33.81           H  
ATOM   3211  C   ALA A 210      -4.543  34.162 -33.953  1.00 33.81           C  
ATOM   3212  CB  ALA A 210      -6.392  35.485 -35.112  1.00 33.81           C  
ATOM   3213  HB1 ALA A 210      -5.646  36.187 -35.485  1.00 33.81           H  
ATOM   3214  HB2 ALA A 210      -7.204  35.413 -35.835  1.00 33.81           H  
ATOM   3215  HB3 ALA A 210      -6.786  35.849 -34.164  1.00 33.81           H  
ATOM   3216  O   ALA A 210      -3.392  34.240 -34.395  1.00 33.81           O  
ATOM   3217  N   ALA A 211      -4.793  34.062 -32.641  1.00 31.97           N  
ATOM   3218  H   ALA A 211      -5.755  34.018 -32.335  1.00 31.97           H  
ATOM   3219  CA  ALA A 211      -3.746  34.021 -31.617  1.00 31.97           C  
ATOM   3220  HA  ALA A 211      -3.039  34.827 -31.809  1.00 31.97           H  
ATOM   3221  C   ALA A 211      -2.948  32.702 -31.641  1.00 31.97           C  
ATOM   3222  CB  ALA A 211      -4.400  34.274 -30.254  1.00 31.97           C  
ATOM   3223  HB1 ALA A 211      -5.118  33.485 -30.031  1.00 31.97           H  
ATOM   3224  HB2 ALA A 211      -3.634  34.287 -29.478  1.00 31.97           H  
ATOM   3225  HB3 ALA A 211      -4.915  35.235 -30.261  1.00 31.97           H  
ATOM   3226  O   ALA A 211      -1.735  32.715 -31.423  1.00 31.97           O  
ATOM   3227  N   LEU A 212      -3.599  31.584 -31.987  1.00 34.52           N  
ATOM   3228  H   LEU A 212      -4.599  31.629 -32.122  1.00 34.52           H  
ATOM   3229  CA  LEU A 212      -2.950  30.277 -32.100  1.00 34.52           C  
ATOM   3230  HA  LEU A 212      -2.279  30.173 -31.247  1.00 34.52           H  
ATOM   3231  C   LEU A 212      -2.082  30.170 -33.367  1.00 34.52           C  
ATOM   3232  CB  LEU A 212      -4.035  29.185 -32.023  1.00 34.52           C  
ATOM   3233  HB2 LEU A 212      -4.488  29.078 -33.008  1.00 34.52           H  
ATOM   3234  HB3 LEU A 212      -4.818  29.501 -31.333  1.00 34.52           H  
ATOM   3235  O   LEU A 212      -0.989  29.608 -33.320  1.00 34.52           O  
ATOM   3236  CG  LEU A 212      -3.514  27.819 -31.542  1.00 34.52           C  
ATOM   3237  HG  LEU A 212      -2.641  27.531 -32.127  1.00 34.52           H  
ATOM   3238  CD1 LEU A 212      -3.147  27.839 -30.054  1.00 34.52           C  
ATOM   3239 HD11 LEU A 212      -3.999  28.167 -29.459  1.00 34.52           H  
ATOM   3240 HD12 LEU A 212      -2.307  28.511 -29.877  1.00 34.52           H  
ATOM   3241 HD13 LEU A 212      -2.850  26.840 -29.734  1.00 34.52           H  
ATOM   3242  CD2 LEU A 212      -4.600  26.759 -31.735  1.00 34.52           C  
ATOM   3243 HD21 LEU A 212      -4.225  25.786 -31.419  1.00 34.52           H  
ATOM   3244 HD22 LEU A 212      -5.482  27.016 -31.148  1.00 34.52           H  
ATOM   3245 HD23 LEU A 212      -4.875  26.703 -32.788  1.00 34.52           H  
ATOM   3246  N   THR A 213      -2.495  30.781 -34.485  1.00 37.49           N  
ATOM   3247  H   THR A 213      -3.431  31.157 -34.526  1.00 37.49           H  
ATOM   3248  CA  THR A 213      -1.660  30.835 -35.698  1.00 37.49           C  
ATOM   3249  HA  THR A 213      -1.307  29.825 -35.905  1.00 37.49           H  
ATOM   3250  C   THR A 213      -0.403  31.687 -35.522  1.00 37.49           C  
ATOM   3251  CB  THR A 213      -2.441  31.307 -36.935  1.00 37.49           C  
ATOM   3252  HB  THR A 213      -1.745  31.727 -37.661  1.00 37.49           H  
ATOM   3253  O   THR A 213       0.656  31.283 -35.998  1.00 37.49           O  
ATOM   3254  CG2 THR A 213      -3.164  30.135 -37.595  1.00 37.49           C  
ATOM   3255 HG21 THR A 213      -2.442  29.381 -37.910  1.00 37.49           H  
ATOM   3256 HG22 THR A 213      -3.870  29.694 -36.890  1.00 37.49           H  
ATOM   3257 HG23 THR A 213      -3.711  30.492 -38.467  1.00 37.49           H  
ATOM   3258  OG1 THR A 213      -3.419  32.272 -36.623  1.00 37.49           O  
ATOM   3259  HG1 THR A 213      -3.055  32.947 -36.045  1.00 37.49           H  
ATOM   3260  N   ASN A 214      -0.464  32.803 -34.786  1.00 34.34           N  
ATOM   3261  H   ASN A 214      -1.345  33.076 -34.374  1.00 34.34           H  
ATOM   3262  CA  ASN A 214       0.688  33.703 -34.641  1.00 34.34           C  
ATOM   3263  HA  ASN A 214       1.131  33.810 -35.631  1.00 34.34           H  
ATOM   3264  C   ASN A 214       1.799  33.111 -33.742  1.00 34.34           C  
ATOM   3265  CB  ASN A 214       0.185  35.087 -34.177  1.00 34.34           C  
ATOM   3266  HB2 ASN A 214       0.239  35.150 -33.090  1.00 34.34           H  
ATOM   3267  HB3 ASN A 214      -0.855  35.225 -34.473  1.00 34.34           H  
ATOM   3268  O   ASN A 214       2.980  33.291 -34.023  1.00 34.34           O  
ATOM   3269  CG  ASN A 214       0.957  36.248 -34.791  1.00 34.34           C  
ATOM   3270  ND2 ASN A 214       0.831  37.432 -34.241  1.00 34.34           N  
ATOM   3271 HD21 ASN A 214       1.408  38.154 -34.647  1.00 34.34           H  
ATOM   3272 HD22 ASN A 214       0.318  37.552 -33.379  1.00 34.34           H  
ATOM   3273  OD1 ASN A 214       1.629  36.135 -35.799  1.00 34.34           O  
ATOM   3274  N   GLN A 215       1.443  32.302 -32.733  1.00 36.41           N  
ATOM   3275  H   GLN A 215       0.461  32.199 -32.518  1.00 36.41           H  
ATOM   3276  CA  GLN A 215       2.423  31.592 -31.890  1.00 36.41           C  
ATOM   3277  HA  GLN A 215       3.228  32.281 -31.635  1.00 36.41           H  
ATOM   3278  C   GLN A 215       3.095  30.401 -32.601  1.00 36.41           C  
ATOM   3279  CB  GLN A 215       1.752  31.139 -30.584  1.00 36.41           C  
ATOM   3280  HB2 GLN A 215       2.402  30.420 -30.086  1.00 36.41           H  
ATOM   3281  HB3 GLN A 215       0.804  30.648 -30.807  1.00 36.41           H  
ATOM   3282  O   GLN A 215       4.237  30.055 -32.300  1.00 36.41           O  
ATOM   3283  CG  GLN A 215       1.525  32.318 -29.624  1.00 36.41           C  
ATOM   3284  HG2 GLN A 215       0.836  33.032 -30.076  1.00 36.41           H  
ATOM   3285  HG3 GLN A 215       2.476  32.822 -29.453  1.00 36.41           H  
ATOM   3286  CD  GLN A 215       0.960  31.888 -28.273  1.00 36.41           C  
ATOM   3287  NE2 GLN A 215       1.026  32.738 -27.272  1.00 36.41           N  
ATOM   3288 HE21 GLN A 215       0.705  32.387 -26.381  1.00 36.41           H  
ATOM   3289 HE22 GLN A 215       1.511  33.617 -27.379  1.00 36.41           H  
ATOM   3290  OE1 GLN A 215       0.451  30.796 -28.080  1.00 36.41           O  
ATOM   3291  N   THR A 216       2.432  29.783 -33.586  1.00 36.98           N  
ATOM   3292  H   THR A 216       1.473  30.054 -33.751  1.00 36.98           H  
ATOM   3293  CA  THR A 216       3.019  28.665 -34.355  1.00 36.98           C  
ATOM   3294  HA  THR A 216       3.579  28.041 -33.659  1.00 36.98           H  
ATOM   3295  C   THR A 216       4.025  29.096 -35.427  1.00 36.98           C  
ATOM   3296  CB  THR A 216       1.948  27.769 -34.988  1.00 36.98           C  
ATOM   3297  HB  THR A 216       2.455  27.000 -35.572  1.00 36.98           H  
ATOM   3298  O   THR A 216       4.832  28.270 -35.863  1.00 36.98           O  
ATOM   3299  CG2 THR A 216       1.107  27.040 -33.942  1.00 36.98           C  
ATOM   3300 HG21 THR A 216       0.673  27.746 -33.234  1.00 36.98           H  
ATOM   3301 HG22 THR A 216       0.304  26.491 -34.434  1.00 36.98           H  
ATOM   3302 HG23 THR A 216       1.735  26.339 -33.392  1.00 36.98           H  
ATOM   3303  OG1 THR A 216       1.100  28.469 -35.871  1.00 36.98           O  
ATOM   3304  HG1 THR A 216       1.001  29.380 -35.586  1.00 36.98           H  
ATOM   3305  N   VAL A 217       4.008  30.368 -35.841  1.00 37.69           N  
ATOM   3306  H   VAL A 217       3.325  30.995 -35.441  1.00 37.69           H  
ATOM   3307  CA  VAL A 217       4.959  30.924 -36.818  1.00 37.69           C  
ATOM   3308  HA  VAL A 217       5.224  30.144 -37.532  1.00 37.69           H  
ATOM   3309  C   VAL A 217       6.269  31.325 -36.131  1.00 37.69           C  
ATOM   3310  CB  VAL A 217       4.311  32.066 -37.628  1.00 37.69           C  
ATOM   3311  HB  VAL A 217       3.939  32.828 -36.942  1.00 37.69           H  
ATOM   3312  O   VAL A 217       7.333  30.938 -36.610  1.00 37.69           O  
ATOM   3313  CG1 VAL A 217       5.292  32.717 -38.609  1.00 37.69           C  
ATOM   3314 HG11 VAL A 217       6.103  33.201 -38.065  1.00 37.69           H  
ATOM   3315 HG12 VAL A 217       5.720  31.971 -39.278  1.00 37.69           H  
ATOM   3316 HG13 VAL A 217       4.782  33.482 -39.195  1.00 37.69           H  
ATOM   3317  CG2 VAL A 217       3.138  31.527 -38.464  1.00 37.69           C  
ATOM   3318 HG21 VAL A 217       2.393  31.059 -37.821  1.00 37.69           H  
ATOM   3319 HG22 VAL A 217       2.660  32.352 -38.993  1.00 37.69           H  
ATOM   3320 HG23 VAL A 217       3.498  30.795 -39.188  1.00 37.69           H  
ATOM   3321  N   GLU A 218       6.215  31.947 -34.946  1.00 40.03           N  
ATOM   3322  H   GLU A 218       5.329  32.284 -34.597  1.00 40.03           H  
ATOM   3323  CA  GLU A 218       7.431  32.292 -34.186  1.00 40.03           C  
ATOM   3324  HA  GLU A 218       8.122  32.807 -34.854  1.00 40.03           H  
ATOM   3325  C   GLU A 218       8.199  31.061 -33.670  1.00 40.03           C  
ATOM   3326  CB  GLU A 218       7.107  33.249 -33.029  1.00 40.03           C  
ATOM   3327  HB2 GLU A 218       7.979  33.272 -32.376  1.00 40.03           H  
ATOM   3328  HB3 GLU A 218       6.259  32.874 -32.458  1.00 40.03           H  
ATOM   3329  O   GLU A 218       9.431  31.052 -33.679  1.00 40.03           O  
ATOM   3330  CG  GLU A 218       6.834  34.684 -33.510  1.00 40.03           C  
ATOM   3331  HG2 GLU A 218       7.507  34.910 -34.338  1.00 40.03           H  
ATOM   3332  HG3 GLU A 218       5.812  34.746 -33.883  1.00 40.03           H  
ATOM   3333  CD  GLU A 218       7.057  35.723 -32.397  1.00 40.03           C  
ATOM   3334  OE1 GLU A 218       7.472  36.854 -32.737  1.00 40.03           O  
ATOM   3335  OE2 GLU A 218       6.818  35.382 -31.216  1.00 40.03           O  
ATOM   3336  N   LEU A 219       7.511  29.964 -33.317  1.00 32.97           N  
ATOM   3337  H   LEU A 219       6.506  30.031 -33.246  1.00 32.97           H  
ATOM   3338  CA  LEU A 219       8.188  28.717 -32.930  1.00 32.97           C  
ATOM   3339  HA  LEU A 219       8.997  28.985 -32.250  1.00 32.97           H  
ATOM   3340  C   LEU A 219       8.855  27.997 -34.118  1.00 32.97           C  
ATOM   3341  CB  LEU A 219       7.213  27.767 -32.201  1.00 32.97           C  
ATOM   3342  HB2 LEU A 219       7.239  26.802 -32.706  1.00 32.97           H  
ATOM   3343  HB3 LEU A 219       6.187  28.130 -32.276  1.00 32.97           H  
ATOM   3344  O   LEU A 219       9.893  27.355 -33.949  1.00 32.97           O  
ATOM   3345  CG  LEU A 219       7.588  27.550 -30.722  1.00 32.97           C  
ATOM   3346  HG  LEU A 219       8.668  27.630 -30.595  1.00 32.97           H  
ATOM   3347  CD1 LEU A 219       6.900  28.576 -29.823  1.00 32.97           C  
ATOM   3348 HD11 LEU A 219       5.816  28.487 -29.902  1.00 32.97           H  
ATOM   3349 HD12 LEU A 219       7.199  28.427 -28.786  1.00 32.97           H  
ATOM   3350 HD13 LEU A 219       7.191  29.582 -30.128  1.00 32.97           H  
ATOM   3351  CD2 LEU A 219       7.182  26.148 -30.268  1.00 32.97           C  
ATOM   3352 HD21 LEU A 219       6.107  26.015 -30.391  1.00 32.97           H  
ATOM   3353 HD22 LEU A 219       7.441  26.018 -29.218  1.00 32.97           H  
ATOM   3354 HD23 LEU A 219       7.716  25.401 -30.856  1.00 32.97           H  
ATOM   3355  N   LYS A 220       8.282  28.091 -35.326  1.00 38.00           N  
ATOM   3356  H   LYS A 220       7.471  28.686 -35.416  1.00 38.00           H  
ATOM   3357  CA  LYS A 220       8.831  27.443 -36.532  1.00 38.00           C  
ATOM   3358  HA  LYS A 220       9.192  26.452 -36.258  1.00 38.00           H  
ATOM   3359  C   LYS A 220      10.061  28.162 -37.086  1.00 38.00           C  
ATOM   3360  CB  LYS A 220       7.740  27.291 -37.603  1.00 38.00           C  
ATOM   3361  HB2 LYS A 220       7.101  28.174 -37.608  1.00 38.00           H  
ATOM   3362  HB3 LYS A 220       8.214  27.211 -38.581  1.00 38.00           H  
ATOM   3363  O   LYS A 220      10.929  27.492 -37.647  1.00 38.00           O  
ATOM   3364  CG  LYS A 220       6.904  26.023 -37.372  1.00 38.00           C  
ATOM   3365  HG2 LYS A 220       7.558  25.152 -37.419  1.00 38.00           H  
ATOM   3366  HG3 LYS A 220       6.444  26.064 -36.384  1.00 38.00           H  
ATOM   3367  CD  LYS A 220       5.811  25.893 -38.438  1.00 38.00           C  
ATOM   3368  HD2 LYS A 220       5.133  26.741 -38.342  1.00 38.00           H  
ATOM   3369  HD3 LYS A 220       6.267  25.912 -39.428  1.00 38.00           H  
ATOM   3370  CE  LYS A 220       5.038  24.584 -38.249  1.00 38.00           C  
ATOM   3371  HE2 LYS A 220       4.664  24.559 -37.225  1.00 38.00           H  
ATOM   3372  HE3 LYS A 220       5.725  23.748 -38.375  1.00 38.00           H  
ATOM   3373  NZ  LYS A 220       3.906  24.482 -39.203  1.00 38.00           N  
ATOM   3374  HZ1 LYS A 220       3.273  25.257 -39.063  1.00 38.00           H  
ATOM   3375  HZ2 LYS A 220       4.235  24.508 -40.158  1.00 38.00           H  
ATOM   3376  HZ3 LYS A 220       3.389  23.628 -39.053  1.00 38.00           H  
ATOM   3377  N   ASP A 221      10.178  29.473 -36.889  1.00 39.22           N  
ATOM   3378  H   ASP A 221       9.399  29.983 -36.497  1.00 39.22           H  
ATOM   3379  CA  ASP A 221      11.362  30.231 -37.310  1.00 39.22           C  
ATOM   3380  HA  ASP A 221      11.793  29.737 -38.181  1.00 39.22           H  
ATOM   3381  C   ASP A 221      12.498  30.204 -36.267  1.00 39.22           C  
ATOM   3382  CB  ASP A 221      10.945  31.632 -37.781  1.00 39.22           C  
ATOM   3383  HB2 ASP A 221      10.292  32.086 -37.036  1.00 39.22           H  
ATOM   3384  HB3 ASP A 221      11.839  32.249 -37.869  1.00 39.22           H  
ATOM   3385  O   ASP A 221      13.667  30.223 -36.654  1.00 39.22           O  
ATOM   3386  CG  ASP A 221      10.248  31.610 -39.160  1.00 39.22           C  
ATOM   3387  OD1 ASP A 221      10.515  30.686 -39.989  1.00 39.22           O  
ATOM   3388  OD2 ASP A 221       9.457  32.538 -39.417  1.00 39.22           O  
ATOM   3389  N   LEU A 222      12.200  29.974 -34.980  1.00 31.96           N  
ATOM   3390  H   LEU A 222      11.237  30.059 -34.687  1.00 31.96           H  
ATOM   3391  CA  LEU A 222      13.216  29.638 -33.965  1.00 31.96           C  
ATOM   3392  HA  LEU A 222      14.057  30.322 -34.086  1.00 31.96           H  
ATOM   3393  C   LEU A 222      13.804  28.223 -34.136  1.00 31.96           C  
ATOM   3394  CB  LEU A 222      12.610  29.833 -32.562  1.00 31.96           C  
ATOM   3395  HB2 LEU A 222      13.174  29.244 -31.839  1.00 31.96           H  
ATOM   3396  HB3 LEU A 222      11.587  29.455 -32.565  1.00 31.96           H  
ATOM   3397  O   LEU A 222      14.958  27.977 -33.780  1.00 31.96           O  
ATOM   3398  CG  LEU A 222      12.617  31.303 -32.099  1.00 31.96           C  
ATOM   3399  HG  LEU A 222      12.253  31.944 -32.902  1.00 31.96           H  
ATOM   3400  CD1 LEU A 222      11.706  31.478 -30.885  1.00 31.96           C  
ATOM   3401 HD11 LEU A 222      11.706  32.522 -30.572  1.00 31.96           H  
ATOM   3402 HD12 LEU A 222      12.041  30.849 -30.061  1.00 31.96           H  
ATOM   3403 HD13 LEU A 222      10.686  31.210 -31.157  1.00 31.96           H  
ATOM   3404  CD2 LEU A 222      14.027  31.754 -31.693  1.00 31.96           C  
ATOM   3405 HD21 LEU A 222      14.410  31.118 -30.895  1.00 31.96           H  
ATOM   3406 HD22 LEU A 222      13.987  32.785 -31.342  1.00 31.96           H  
ATOM   3407 HD23 LEU A 222      14.700  31.712 -32.549  1.00 31.96           H  
ATOM   3408  N   LEU A 223      13.051  27.294 -34.736  1.00 35.90           N  
ATOM   3409  H   LEU A 223      12.092  27.539 -34.936  1.00 35.90           H  
ATOM   3410  CA  LEU A 223      13.491  25.912 -34.977  1.00 35.90           C  
ATOM   3411  HA  LEU A 223      14.219  25.651 -34.209  1.00 35.90           H  
ATOM   3412  C   LEU A 223      14.241  25.707 -36.308  1.00 35.90           C  
ATOM   3413  CB  LEU A 223      12.281  24.971 -34.816  1.00 35.90           C  
ATOM   3414  HB2 LEU A 223      11.421  25.421 -35.313  1.00 35.90           H  
ATOM   3415  HB3 LEU A 223      12.488  24.023 -35.311  1.00 35.90           H  
ATOM   3416  O   LEU A 223      14.944  24.708 -36.458  1.00 35.90           O  
ATOM   3417  CG  LEU A 223      11.941  24.687 -33.338  1.00 35.90           C  
ATOM   3418  HG  LEU A 223      11.977  25.613 -32.763  1.00 35.90           H  
ATOM   3419  CD1 LEU A 223      10.537  24.096 -33.211  1.00 35.90           C  
ATOM   3420 HD11 LEU A 223       9.808  24.796 -33.619  1.00 35.90           H  
ATOM   3421 HD12 LEU A 223      10.302  23.931 -32.160  1.00 35.90           H  
ATOM   3422 HD13 LEU A 223      10.474  23.152 -33.753  1.00 35.90           H  
ATOM   3423  CD2 LEU A 223      12.917  23.674 -32.725  1.00 35.90           C  
ATOM   3424 HD21 LEU A 223      12.898  22.741 -33.287  1.00 35.90           H  
ATOM   3425 HD22 LEU A 223      12.635  23.479 -31.690  1.00 35.90           H  
ATOM   3426 HD23 LEU A 223      13.930  24.077 -32.730  1.00 35.90           H  
ATOM   3427  N   LYS A 224      14.188  26.658 -37.253  1.00 37.62           N  
ATOM   3428  H   LYS A 224      13.589  27.453 -37.081  1.00 37.62           H  
ATOM   3429  CA  LYS A 224      14.952  26.601 -38.521  1.00 37.62           C  
ATOM   3430  HA  LYS A 224      14.902  25.584 -38.912  1.00 37.62           H  
ATOM   3431  C   LYS A 224      16.452  26.893 -38.374  1.00 37.62           C  
ATOM   3432  CB  LYS A 224      14.326  27.552 -39.547  1.00 37.62           C  
ATOM   3433  HB2 LYS A 224      15.091  27.870 -40.256  1.00 37.62           H  
ATOM   3434  HB3 LYS A 224      13.965  28.443 -39.033  1.00 37.62           H  
ATOM   3435  O   LYS A 224      17.212  26.613 -39.299  1.00 37.62           O  
ATOM   3436  CG  LYS A 224      13.192  26.903 -40.353  1.00 37.62           C  
ATOM   3437  HG2 LYS A 224      12.420  26.536 -39.676  1.00 37.62           H  
ATOM   3438  HG3 LYS A 224      13.578  26.078 -40.951  1.00 37.62           H  
ATOM   3439  CD  LYS A 224      12.614  27.988 -41.262  1.00 37.62           C  
ATOM   3440  HD2 LYS A 224      12.373  28.842 -40.630  1.00 37.62           H  
ATOM   3441  HD3 LYS A 224      13.367  28.305 -41.984  1.00 37.62           H  
ATOM   3442  CE  LYS A 224      11.345  27.569 -41.996  1.00 37.62           C  
ATOM   3443  HE2 LYS A 224      11.598  26.962 -42.865  1.00 37.62           H  
ATOM   3444  HE3 LYS A 224      10.736  26.979 -41.311  1.00 37.62           H  
ATOM   3445  NZ  LYS A 224      10.610  28.803 -42.372  1.00 37.62           N  
ATOM   3446  HZ1 LYS A 224      11.142  29.380 -43.007  1.00 37.62           H  
ATOM   3447  HZ2 LYS A 224       9.694  28.617 -42.756  1.00 37.62           H  
ATOM   3448  HZ3 LYS A 224      10.477  29.381 -41.554  1.00 37.62           H  
ATOM   3449  N   GLY A 225      16.889  27.422 -37.229  1.00 32.44           N  
ATOM   3450  H   GLY A 225      16.197  27.672 -36.537  1.00 32.44           H  
ATOM   3451  CA  GLY A 225      18.299  27.723 -36.944  1.00 32.44           C  
ATOM   3452  HA2 GLY A 225      18.781  28.097 -37.847  1.00 32.44           H  
ATOM   3453  HA3 GLY A 225      18.336  28.511 -36.192  1.00 32.44           H  
ATOM   3454  C   GLY A 225      19.124  26.541 -36.417  1.00 32.44           C  
ATOM   3455  O   GLY A 225      20.352  26.596 -36.432  1.00 32.44           O  
ATOM   3456  N   PHE A 226      18.485  25.449 -35.986  1.00 30.33           N  
ATOM   3457  H   PHE A 226      17.476  25.428 -36.035  1.00 30.33           H  
ATOM   3458  CA  PHE A 226      19.167  24.300 -35.380  1.00 30.33           C  
ATOM   3459  HA  PHE A 226      20.137  24.633 -35.011  1.00 30.33           H  
ATOM   3460  C   PHE A 226      19.487  23.221 -36.419  1.00 30.33           C  
ATOM   3461  CB  PHE A 226      18.398  23.817 -34.146  1.00 30.33           C  
ATOM   3462  HB2 PHE A 226      17.331  23.774 -34.366  1.00 30.33           H  
ATOM   3463  HB3 PHE A 226      18.724  22.808 -33.894  1.00 30.33           H  
ATOM   3464  O   PHE A 226      18.936  22.121 -36.428  1.00 30.33           O  
ATOM   3465  CG  PHE A 226      18.653  24.701 -32.940  1.00 30.33           C  
ATOM   3466  CD1 PHE A 226      19.797  24.483 -32.147  1.00 30.33           C  
ATOM   3467  HD1 PHE A 226      20.476  23.679 -32.388  1.00 30.33           H  
ATOM   3468  CD2 PHE A 226      17.783  25.764 -32.632  1.00 30.33           C  
ATOM   3469  HD2 PHE A 226      16.910  25.951 -33.240  1.00 30.33           H  
ATOM   3470  CE1 PHE A 226      20.064  25.314 -31.044  1.00 30.33           C  
ATOM   3471  HE1 PHE A 226      20.942  25.148 -30.438  1.00 30.33           H  
ATOM   3472  CE2 PHE A 226      18.050  26.594 -31.530  1.00 30.33           C  
ATOM   3473  HE2 PHE A 226      17.379  27.409 -31.300  1.00 30.33           H  
ATOM   3474  CZ  PHE A 226      19.188  26.369 -30.734  1.00 30.33           C  
ATOM   3475  HZ  PHE A 226      19.389  27.013 -29.891  1.00 30.33           H  
ATOM   3476  N   ARG A 227      20.411  23.564 -37.319  1.00 29.92           N  
ATOM   3477  H   ARG A 227      20.794  24.496 -37.244  1.00 29.92           H  
ATOM   3478  CA  ARG A 227      21.000  22.643 -38.293  1.00 29.92           C  
ATOM   3479  HA  ARG A 227      20.200  22.012 -38.680  1.00 29.92           H  
ATOM   3480  C   ARG A 227      22.026  21.747 -37.587  1.00 29.92           C  
ATOM   3481  CB  ARG A 227      21.579  23.466 -39.460  1.00 29.92           C  
ATOM   3482  HB2 ARG A 227      22.590  23.794 -39.218  1.00 29.92           H  
ATOM   3483  HB3 ARG A 227      20.964  24.357 -39.588  1.00 29.92           H  
ATOM   3484  O   ARG A 227      23.066  22.215 -37.138  1.00 29.92           O  
ATOM   3485  CG  ARG A 227      21.581  22.718 -40.803  1.00 29.92           C  
ATOM   3486  HG2 ARG A 227      20.570  22.375 -41.023  1.00 29.92           H  
ATOM   3487  HG3 ARG A 227      22.249  21.858 -40.751  1.00 29.92           H  
ATOM   3488  CD  ARG A 227      22.043  23.676 -41.911  1.00 29.92           C  
ATOM   3489  HD2 ARG A 227      21.461  24.595 -41.836  1.00 29.92           H  
ATOM   3490  HD3 ARG A 227      23.095  23.913 -41.750  1.00 29.92           H  
ATOM   3491  NE  ARG A 227      21.862  23.105 -43.258  1.00 29.92           N  
ATOM   3492  HE  ARG A 227      21.656  22.117 -43.303  1.00 29.92           H  
ATOM   3493  NH1 ARG A 227      22.346  25.011 -44.449  1.00 29.92           N  
ATOM   3494 HH11 ARG A 227      22.427  25.494 -45.332  1.00 29.92           H  
ATOM   3495 HH12 ARG A 227      22.536  25.487 -43.579  1.00 29.92           H  
ATOM   3496  NH2 ARG A 227      21.744  23.154 -45.532  1.00 29.92           N  
ATOM   3497 HH21 ARG A 227      21.844  23.643 -46.411  1.00 29.92           H  
ATOM   3498 HH22 ARG A 227      21.488  22.177 -45.525  1.00 29.92           H  
ATOM   3499  CZ  ARG A 227      21.984  23.757 -44.403  1.00 29.92           C  
ATOM   3500  N   GLU A 228      21.676  20.467 -37.478  1.00 29.17           N  
ATOM   3501  H   GLU A 228      20.728  20.264 -37.762  1.00 29.17           H  
ATOM   3502  CA  GLU A 228      22.581  19.310 -37.410  1.00 29.17           C  
ATOM   3503  HA  GLU A 228      21.995  18.455 -37.073  1.00 29.17           H  
ATOM   3504  C   GLU A 228      23.767  19.412 -36.436  1.00 29.17           C  
ATOM   3505  CB  GLU A 228      23.066  18.970 -38.831  1.00 29.17           C  
ATOM   3506  HB2 GLU A 228      23.762  18.133 -38.776  1.00 29.17           H  
ATOM   3507  HB3 GLU A 228      23.586  19.836 -39.241  1.00 29.17           H  
ATOM   3508  O   GLU A 228      24.907  19.540 -36.859  1.00 29.17           O  
ATOM   3509  CG  GLU A 228      21.919  18.569 -39.767  1.00 29.17           C  
ATOM   3510  HG2 GLU A 228      21.427  17.689 -39.353  1.00 29.17           H  
ATOM   3511  HG3 GLU A 228      21.186  19.375 -39.810  1.00 29.17           H  
ATOM   3512  CD  GLU A 228      22.392  18.273 -41.197  1.00 29.17           C  
ATOM   3513  OE1 GLU A 228      21.565  17.724 -41.954  1.00 29.17           O  
ATOM   3514  OE2 GLU A 228      23.530  18.654 -41.549  1.00 29.17           O  
ATOM   3515  N   ASN A 229      23.536  19.277 -35.125  1.00 27.88           N  
ATOM   3516  H   ASN A 229      22.585  19.311 -34.788  1.00 27.88           H  
ATOM   3517  CA  ASN A 229      24.613  18.897 -34.203  1.00 27.88           C  
ATOM   3518  HA  ASN A 229      25.231  18.158 -34.713  1.00 27.88           H  
ATOM   3519  C   ASN A 229      24.087  18.214 -32.930  1.00 27.88           C  
ATOM   3520  CB  ASN A 229      25.509  20.120 -33.889  1.00 27.88           C  
ATOM   3521  HB2 ASN A 229      25.869  20.066 -32.862  1.00 27.88           H  
ATOM   3522  HB3 ASN A 229      24.930  21.038 -33.992  1.00 27.88           H  
ATOM   3523  O   ASN A 229      23.544  18.861 -32.043  1.00 27.88           O  
ATOM   3524  CG  ASN A 229      26.742  20.189 -34.784  1.00 27.88           C  
ATOM   3525  ND2 ASN A 229      27.206  21.366 -35.126  1.00 27.88           N  
ATOM   3526 HD21 ASN A 229      27.941  21.341 -35.818  1.00 27.88           H  
ATOM   3527 HD22 ASN A 229      26.636  22.187 -34.977  1.00 27.88           H  
ATOM   3528  OD1 ASN A 229      27.344  19.185 -35.128  1.00 27.88           O  
ATOM   3529  N   SER A 230      24.300  16.894 -32.850  1.00 33.52           N  
ATOM   3530  H   SER A 230      24.590  16.480 -33.724  1.00 33.52           H  
ATOM   3531  CA  SER A 230      24.674  16.087 -31.664  1.00 33.52           C  
ATOM   3532  HA  SER A 230      24.643  15.049 -31.994  1.00 33.52           H  
ATOM   3533  C   SER A 230      23.827  16.105 -30.364  1.00 33.52           C  
ATOM   3534  CB  SER A 230      26.153  16.387 -31.379  1.00 33.52           C  
ATOM   3535  HB2 SER A 230      26.234  17.342 -30.859  1.00 33.52           H  
ATOM   3536  HB3 SER A 230      26.691  16.464 -32.324  1.00 33.52           H  
ATOM   3537  O   SER A 230      24.007  15.230 -29.518  1.00 33.52           O  
ATOM   3538  OG  SER A 230      26.768  15.376 -30.610  1.00 33.52           O  
ATOM   3539  HG  SER A 230      27.714  15.539 -30.608  1.00 33.52           H  
ATOM   3540  N   LEU A 231      22.867  17.014 -30.173  1.00 29.63           N  
ATOM   3541  H   LEU A 231      22.790  17.757 -30.854  1.00 29.63           H  
ATOM   3542  CA  LEU A 231      22.145  17.174 -28.900  1.00 29.63           C  
ATOM   3543  HA  LEU A 231      22.758  16.740 -28.110  1.00 29.63           H  
ATOM   3544  C   LEU A 231      20.805  16.420 -28.828  1.00 29.63           C  
ATOM   3545  CB  LEU A 231      21.980  18.678 -28.586  1.00 29.63           C  
ATOM   3546  HB2 LEU A 231      22.388  19.292 -29.389  1.00 29.63           H  
ATOM   3547  HB3 LEU A 231      20.915  18.902 -28.523  1.00 29.63           H  
ATOM   3548  O   LEU A 231      20.379  16.031 -27.741  1.00 29.63           O  
ATOM   3549  CG  LEU A 231      22.644  19.079 -27.255  1.00 29.63           C  
ATOM   3550  HG  LEU A 231      22.418  18.329 -26.498  1.00 29.63           H  
ATOM   3551  CD1 LEU A 231      24.164  19.201 -27.402  1.00 29.63           C  
ATOM   3552 HD11 LEU A 231      24.585  18.250 -27.729  1.00 29.63           H  
ATOM   3553 HD12 LEU A 231      24.604  19.474 -26.442  1.00 29.63           H  
ATOM   3554 HD13 LEU A 231      24.406  19.970 -28.135  1.00 29.63           H  
ATOM   3555  CD2 LEU A 231      22.095  20.417 -26.770  1.00 29.63           C  
ATOM   3556 HD21 LEU A 231      22.296  21.196 -27.505  1.00 29.63           H  
ATOM   3557 HD22 LEU A 231      21.018  20.343 -26.615  1.00 29.63           H  
ATOM   3558 HD23 LEU A 231      22.562  20.689 -25.823  1.00 29.63           H  
ATOM   3559  N   SER A 232      20.163  16.129 -29.964  1.00 28.20           N  
ATOM   3560  H   SER A 232      20.563  16.438 -30.839  1.00 28.20           H  
ATOM   3561  CA  SER A 232      18.823  15.514 -30.005  1.00 28.20           C  
ATOM   3562  HA  SER A 232      18.188  16.047 -29.297  1.00 28.20           H  
ATOM   3563  C   SER A 232      18.784  14.037 -29.588  1.00 28.20           C  
ATOM   3564  CB  SER A 232      18.197  15.699 -31.390  1.00 28.20           C  
ATOM   3565  HB2 SER A 232      17.212  15.234 -31.407  1.00 28.20           H  
ATOM   3566  HB3 SER A 232      18.084  16.763 -31.593  1.00 28.20           H  
ATOM   3567  O   SER A 232      17.737  13.548 -29.176  1.00 28.20           O  
ATOM   3568  OG  SER A 232      19.018  15.115 -32.386  1.00 28.20           O  
ATOM   3569  HG  SER A 232      18.576  15.227 -33.231  1.00 28.20           H  
ATOM   3570  N   LYS A 233      19.924  13.329 -29.592  1.00 33.74           N  
ATOM   3571  H   LYS A 233      20.745  13.782 -29.968  1.00 33.74           H  
ATOM   3572  CA  LYS A 233      20.024  11.945 -29.082  1.00 33.74           C  
ATOM   3573  HA  LYS A 233      19.047  11.472 -29.174  1.00 33.74           H  
ATOM   3574  C   LYS A 233      20.339  11.852 -27.583  1.00 33.74           C  
ATOM   3575  CB  LYS A 233      21.011  11.125 -29.931  1.00 33.74           C  
ATOM   3576  HB2 LYS A 233      21.943  11.675 -30.054  1.00 33.74           H  
ATOM   3577  HB3 LYS A 233      21.229  10.193 -29.408  1.00 33.74           H  
ATOM   3578  O   LYS A 233      20.166  10.786 -27.002  1.00 33.74           O  
ATOM   3579  CG  LYS A 233      20.417  10.769 -31.305  1.00 33.74           C  
ATOM   3580  HG2 LYS A 233      20.265  11.681 -31.883  1.00 33.74           H  
ATOM   3581  HG3 LYS A 233      19.453  10.282 -31.160  1.00 33.74           H  
ATOM   3582  CD  LYS A 233      21.338   9.820 -32.085  1.00 33.74           C  
ATOM   3583  HD2 LYS A 233      22.290  10.318 -32.271  1.00 33.74           H  
ATOM   3584  HD3 LYS A 233      21.513   8.925 -31.489  1.00 33.74           H  
ATOM   3585  CE  LYS A 233      20.686   9.425 -33.418  1.00 33.74           C  
ATOM   3586  HE2 LYS A 233      20.509  10.329 -34.000  1.00 33.74           H  
ATOM   3587  HE3 LYS A 233      19.716   8.975 -33.206  1.00 33.74           H  
ATOM   3588  NZ  LYS A 233      21.526   8.473 -34.191  1.00 33.74           N  
ATOM   3589  HZ1 LYS A 233      21.668   7.620 -33.670  1.00 33.74           H  
ATOM   3590  HZ2 LYS A 233      21.072   8.230 -35.060  1.00 33.74           H  
ATOM   3591  HZ3 LYS A 233      22.427   8.876 -34.407  1.00 33.74           H  
ATOM   3592  N   LYS A 234      20.760  12.949 -26.939  1.00 32.45           N  
ATOM   3593  H   LYS A 234      20.836  13.806 -27.468  1.00 32.45           H  
ATOM   3594  CA  LYS A 234      21.061  12.988 -25.493  1.00 32.45           C  
ATOM   3595  HA  LYS A 234      21.194  11.970 -25.128  1.00 32.45           H  
ATOM   3596  C   LYS A 234      19.919  13.532 -24.634  1.00 32.45           C  
ATOM   3597  CB  LYS A 234      22.370  13.751 -25.238  1.00 32.45           C  
ATOM   3598  HB2 LYS A 234      22.392  14.076 -24.197  1.00 32.45           H  
ATOM   3599  HB3 LYS A 234      22.417  14.638 -25.870  1.00 32.45           H  
ATOM   3600  O   LYS A 234      19.942  13.329 -23.431  1.00 32.45           O  
ATOM   3601  CG  LYS A 234      23.592  12.853 -25.479  1.00 32.45           C  
ATOM   3602  HG2 LYS A 234      23.624  12.554 -26.527  1.00 32.45           H  
ATOM   3603  HG3 LYS A 234      23.508  11.961 -24.859  1.00 32.45           H  
ATOM   3604  CD  LYS A 234      24.888  13.590 -25.119  1.00 32.45           C  
ATOM   3605  HD2 LYS A 234      24.824  13.939 -24.088  1.00 32.45           H  
ATOM   3606  HD3 LYS A 234      25.004  14.449 -25.780  1.00 32.45           H  
ATOM   3607  CE  LYS A 234      26.089  12.650 -25.267  1.00 32.45           C  
ATOM   3608  HE2 LYS A 234      26.137  12.310 -26.302  1.00 32.45           H  
ATOM   3609  HE3 LYS A 234      25.925  11.776 -24.637  1.00 32.45           H  
ATOM   3610  NZ  LYS A 234      27.357  13.323 -24.889  1.00 32.45           N  
ATOM   3611  HZ1 LYS A 234      27.518  14.126 -25.479  1.00 32.45           H  
ATOM   3612  HZ2 LYS A 234      28.138  12.690 -24.988  1.00 32.45           H  
ATOM   3613  HZ3 LYS A 234      27.319  13.633 -23.928  1.00 32.45           H  
ATOM   3614  N   LEU A 235      18.911  14.163 -25.233  1.00 30.68           N  
ATOM   3615  H   LEU A 235      18.989  14.356 -26.221  1.00 30.68           H  
ATOM   3616  CA  LEU A 235      17.777  14.743 -24.503  1.00 30.68           C  
ATOM   3617  HA  LEU A 235      18.111  15.028 -23.506  1.00 30.68           H  
ATOM   3618  C   LEU A 235      16.621  13.754 -24.259  1.00 30.68           C  
ATOM   3619  CB  LEU A 235      17.355  16.029 -25.240  1.00 30.68           C  
ATOM   3620  HB2 LEU A 235      16.316  16.262 -25.008  1.00 30.68           H  
ATOM   3621  HB3 LEU A 235      17.420  15.865 -26.315  1.00 30.68           H  
ATOM   3622  O   LEU A 235      15.820  13.967 -23.353  1.00 30.68           O  
ATOM   3623  CG  LEU A 235      18.244  17.222 -24.827  1.00 30.68           C  
ATOM   3624  HG  LEU A 235      19.250  16.871 -24.596  1.00 30.68           H  
ATOM   3625  CD1 LEU A 235      18.364  18.256 -25.944  1.00 30.68           C  
ATOM   3626 HD11 LEU A 235      19.008  19.073 -25.621  1.00 30.68           H  
ATOM   3627 HD12 LEU A 235      18.793  17.798 -26.835  1.00 30.68           H  
ATOM   3628 HD13 LEU A 235      17.379  18.654 -26.188  1.00 30.68           H  
ATOM   3629  CD2 LEU A 235      17.663  17.920 -23.596  1.00 30.68           C  
ATOM   3630 HD21 LEU A 235      17.578  17.213 -22.770  1.00 30.68           H  
ATOM   3631 HD22 LEU A 235      18.317  18.736 -23.290  1.00 30.68           H  
ATOM   3632 HD23 LEU A 235      16.675  18.322 -23.819  1.00 30.68           H  
ATOM   3633  N   SER A 236      16.574  12.633 -24.988  1.00 33.51           N  
ATOM   3634  H   SER A 236      17.259  12.517 -25.721  1.00 33.51           H  
ATOM   3635  CA  SER A 236      15.523  11.613 -24.845  1.00 33.51           C  
ATOM   3636  HA  SER A 236      14.570  12.136 -24.776  1.00 33.51           H  
ATOM   3637  C   SER A 236      15.636  10.742 -23.577  1.00 33.51           C  
ATOM   3638  CB  SER A 236      15.459  10.745 -26.105  1.00 33.51           C  
ATOM   3639  HB2 SER A 236      15.447  11.387 -26.986  1.00 33.51           H  
ATOM   3640  HB3 SER A 236      16.335  10.099 -26.157  1.00 33.51           H  
ATOM   3641  O   SER A 236      14.595  10.447 -23.003  1.00 33.51           O  
ATOM   3642  OG  SER A 236      14.295   9.949 -26.116  1.00 33.51           O  
ATOM   3643  HG  SER A 236      14.051   9.691 -25.224  1.00 33.51           H  
ATOM   3644  N   PRO A 237      16.824  10.351 -23.065  1.00 31.03           N  
ATOM   3645  CA  PRO A 237      16.912   9.594 -21.807  1.00 31.03           C  
ATOM   3646  HA  PRO A 237      16.099   8.869 -21.760  1.00 31.03           H  
ATOM   3647  C   PRO A 237      16.835  10.494 -20.562  1.00 31.03           C  
ATOM   3648  CB  PRO A 237      18.244   8.832 -21.867  1.00 31.03           C  
ATOM   3649  HB2 PRO A 237      18.967   9.282 -21.185  1.00 31.03           H  
ATOM   3650  HB3 PRO A 237      18.109   7.779 -21.622  1.00 31.03           H  
ATOM   3651  O   PRO A 237      16.454  10.042 -19.485  1.00 31.03           O  
ATOM   3652  CG  PRO A 237      18.737   9.006 -23.304  1.00 31.03           C  
ATOM   3653  HG2 PRO A 237      19.825   9.035 -23.361  1.00 31.03           H  
ATOM   3654  HG3 PRO A 237      18.342   8.203 -23.926  1.00 31.03           H  
ATOM   3655  CD  PRO A 237      18.114  10.329 -23.728  1.00 31.03           C  
ATOM   3656  HD2 PRO A 237      18.034  10.369 -24.814  1.00 31.03           H  
ATOM   3657  HD3 PRO A 237      18.724  11.154 -23.361  1.00 31.03           H  
ATOM   3658  N   THR A 238      17.192  11.776 -20.696  1.00 29.68           N  
ATOM   3659  H   THR A 238      17.565  12.080 -21.584  1.00 29.68           H  
ATOM   3660  CA  THR A 238      17.260  12.725 -19.575  1.00 29.68           C  
ATOM   3661  HA  THR A 238      17.580  12.176 -18.689  1.00 29.68           H  
ATOM   3662  C   THR A 238      15.892  13.328 -19.239  1.00 29.68           C  
ATOM   3663  CB  THR A 238      18.315  13.810 -19.844  1.00 29.68           C  
ATOM   3664  HB  THR A 238      17.923  14.529 -20.562  1.00 29.68           H  
ATOM   3665  O   THR A 238      15.603  13.504 -18.060  1.00 29.68           O  
ATOM   3666  CG2 THR A 238      18.760  14.532 -18.574  1.00 29.68           C  
ATOM   3667 HG21 THR A 238      19.130  13.819 -17.837  1.00 29.68           H  
ATOM   3668 HG22 THR A 238      19.544  15.250 -18.815  1.00 29.68           H  
ATOM   3669 HG23 THR A 238      17.916  15.073 -18.146  1.00 29.68           H  
ATOM   3670  OG1 THR A 238      19.479  13.223 -20.378  1.00 29.68           O  
ATOM   3671  HG1 THR A 238      19.937  12.781 -19.659  1.00 29.68           H  
ATOM   3672  N   LEU A 239      14.997  13.536 -20.216  1.00 28.91           N  
ATOM   3673  H   LEU A 239      15.276  13.420 -21.180  1.00 28.91           H  
ATOM   3674  CA  LEU A 239      13.607  13.940 -19.939  1.00 28.91           C  
ATOM   3675  HA  LEU A 239      13.624  14.682 -19.141  1.00 28.91           H  
ATOM   3676  C   LEU A 239      12.730  12.792 -19.403  1.00 28.91           C  
ATOM   3677  CB  LEU A 239      12.958  14.577 -21.184  1.00 28.91           C  
ATOM   3678  HB2 LEU A 239      13.496  14.304 -22.093  1.00 28.91           H  
ATOM   3679  HB3 LEU A 239      11.957  14.158 -21.283  1.00 28.91           H  
ATOM   3680  O   LEU A 239      11.841  13.032 -18.593  1.00 28.91           O  
ATOM   3681  CG  LEU A 239      12.813  16.108 -21.081  1.00 28.91           C  
ATOM   3682  HG  LEU A 239      12.646  16.397 -20.044  1.00 28.91           H  
ATOM   3683  CD1 LEU A 239      14.057  16.827 -21.604  1.00 28.91           C  
ATOM   3684 HD11 LEU A 239      14.925  16.524 -21.018  1.00 28.91           H  
ATOM   3685 HD12 LEU A 239      14.224  16.574 -22.651  1.00 28.91           H  
ATOM   3686 HD13 LEU A 239      13.925  17.905 -21.507  1.00 28.91           H  
ATOM   3687  CD2 LEU A 239      11.601  16.571 -21.886  1.00 28.91           C  
ATOM   3688 HD21 LEU A 239      11.715  16.292 -22.934  1.00 28.91           H  
ATOM   3689 HD22 LEU A 239      10.696  16.115 -21.486  1.00 28.91           H  
ATOM   3690 HD23 LEU A 239      11.501  17.654 -21.810  1.00 28.91           H  
ATOM   3691  N   LEU A 240      13.016  11.541 -19.777  1.00 30.93           N  
ATOM   3692  H   LEU A 240      13.727  11.403 -20.481  1.00 30.93           H  
ATOM   3693  CA  LEU A 240      12.346  10.348 -19.231  1.00 30.93           C  
ATOM   3694  HA  LEU A 240      11.274  10.540 -19.186  1.00 30.93           H  
ATOM   3695  C   LEU A 240      12.759  10.035 -17.778  1.00 30.93           C  
ATOM   3696  CB  LEU A 240      12.595   9.168 -20.195  1.00 30.93           C  
ATOM   3697  HB2 LEU A 240      13.538   9.320 -20.720  1.00 30.93           H  
ATOM   3698  HB3 LEU A 240      12.700   8.246 -19.624  1.00 30.93           H  
ATOM   3699  O   LEU A 240      12.082   9.284 -17.084  1.00 30.93           O  
ATOM   3700  CG  LEU A 240      11.444   8.998 -21.213  1.00 30.93           C  
ATOM   3701  HG  LEU A 240      10.919   9.944 -21.344  1.00 30.93           H  
ATOM   3702  CD1 LEU A 240      11.947   8.554 -22.586  1.00 30.93           C  
ATOM   3703 HD11 LEU A 240      12.635   7.716 -22.483  1.00 30.93           H  
ATOM   3704 HD12 LEU A 240      11.104   8.255 -23.209  1.00 30.93           H  
ATOM   3705 HD13 LEU A 240      12.439   9.394 -23.077  1.00 30.93           H  
ATOM   3706  CD2 LEU A 240      10.451   7.945 -20.722  1.00 30.93           C  
ATOM   3707 HD21 LEU A 240      10.081   8.221 -19.734  1.00 30.93           H  
ATOM   3708 HD22 LEU A 240       9.601   7.888 -21.403  1.00 30.93           H  
ATOM   3709 HD23 LEU A 240      10.929   6.968 -20.663  1.00 30.93           H  
ATOM   3710  N   SER A 241      13.829  10.662 -17.280  1.00 28.23           N  
ATOM   3711  H   SER A 241      14.355  11.258 -17.903  1.00 28.23           H  
ATOM   3712  CA  SER A 241      14.265  10.548 -15.881  1.00 28.23           C  
ATOM   3713  HA  SER A 241      14.037   9.535 -15.550  1.00 28.23           H  
ATOM   3714  C   SER A 241      13.526  11.488 -14.911  1.00 28.23           C  
ATOM   3715  CB  SER A 241      15.787  10.700 -15.810  1.00 28.23           C  
ATOM   3716  HB2 SER A 241      16.135  10.280 -14.866  1.00 28.23           H  
ATOM   3717  HB3 SER A 241      16.241  10.128 -16.620  1.00 28.23           H  
ATOM   3718  O   SER A 241      13.700  11.375 -13.698  1.00 28.23           O  
ATOM   3719  OG  SER A 241      16.225  12.043 -15.889  1.00 28.23           O  
ATOM   3720  HG  SER A 241      15.850  12.498 -16.646  1.00 28.23           H  
ATOM   3721  N   ILE A 242      12.670  12.376 -15.435  1.00 29.91           N  
ATOM   3722  H   ILE A 242      12.557  12.387 -16.439  1.00 29.91           H  
ATOM   3723  CA  ILE A 242      11.943  13.415 -14.682  1.00 29.91           C  
ATOM   3724  HA  ILE A 242      12.514  13.635 -13.780  1.00 29.91           H  
ATOM   3725  C   ILE A 242      10.576  12.916 -14.165  1.00 29.91           C  
ATOM   3726  CB  ILE A 242      11.915  14.729 -15.515  1.00 29.91           C  
ATOM   3727  HB  ILE A 242      11.492  14.508 -16.495  1.00 29.91           H  
ATOM   3728  O   ILE A 242       9.933  13.590 -13.371  1.00 29.91           O  
ATOM   3729  CG1 ILE A 242      13.373  15.229 -15.706  1.00 29.91           C  
ATOM   3730 HG12 ILE A 242      13.970  14.434 -16.152  1.00 29.91           H  
ATOM   3731 HG13 ILE A 242      13.806  15.462 -14.734  1.00 29.91           H  
ATOM   3732  CG2 ILE A 242      11.056  15.844 -14.890  1.00 29.91           C  
ATOM   3733 HG21 ILE A 242      11.111  16.761 -15.475  1.00 29.91           H  
ATOM   3734 HG22 ILE A 242      10.006  15.550 -14.882  1.00 29.91           H  
ATOM   3735 HG23 ILE A 242      11.375  16.044 -13.867  1.00 29.91           H  
ATOM   3736  CD1 ILE A 242      13.534  16.452 -16.618  1.00 29.91           C  
ATOM   3737 HD11 ILE A 242      14.590  16.589 -16.854  1.00 29.91           H  
ATOM   3738 HD12 ILE A 242      13.174  17.352 -16.119  1.00 29.91           H  
ATOM   3739 HD13 ILE A 242      12.980  16.302 -17.545  1.00 29.91           H  
ATOM   3740  N   GLN A 243      10.170  11.678 -14.472  1.00 32.56           N  
ATOM   3741  H   GLN A 243      10.720  11.136 -15.122  1.00 32.56           H  
ATOM   3742  CA  GLN A 243       8.953  11.066 -13.910  1.00 32.56           C  
ATOM   3743  HA  GLN A 243       8.265  11.884 -13.693  1.00 32.56           H  
ATOM   3744  C   GLN A 243       9.159  10.355 -12.552  1.00 32.56           C  
ATOM   3745  CB  GLN A 243       8.280  10.171 -14.969  1.00 32.56           C  
ATOM   3746  HB2 GLN A 243       8.346   9.123 -14.677  1.00 32.56           H  
ATOM   3747  HB3 GLN A 243       8.776  10.280 -15.933  1.00 32.56           H  
ATOM   3748  O   GLN A 243       8.345   9.526 -12.145  1.00 32.56           O  
ATOM   3749  CG  GLN A 243       6.810  10.580 -15.137  1.00 32.56           C  
ATOM   3750  HG2 GLN A 243       6.761  11.578 -15.572  1.00 32.56           H  
ATOM   3751  HG3 GLN A 243       6.337  10.613 -14.155  1.00 32.56           H  
ATOM   3752  CD  GLN A 243       5.999   9.629 -16.006  1.00 32.56           C  
ATOM   3753  NE2 GLN A 243       4.707   9.844 -16.108  1.00 32.56           N  
ATOM   3754 HE21 GLN A 243       4.271  10.626 -15.641  1.00 32.56           H  
ATOM   3755 HE22 GLN A 243       4.201   9.193 -16.691  1.00 32.56           H  
ATOM   3756  OE1 GLN A 243       6.487   8.685 -16.602  1.00 32.56           O  
ATOM   3757  N   ARG A 244      10.254  10.638 -11.833  1.00 44.10           N  
ATOM   3758  H   ARG A 244      10.847  11.388 -12.159  1.00 44.10           H  
ATOM   3759  CA  ARG A 244      10.600   9.945 -10.581  1.00 44.10           C  
ATOM   3760  HA  ARG A 244      10.380   8.884 -10.701  1.00 44.10           H  
ATOM   3761  C   ARG A 244       9.725  10.406  -9.410  1.00 44.10           C  
ATOM   3762  CB  ARG A 244      12.104  10.081 -10.278  1.00 44.10           C  
ATOM   3763  HB2 ARG A 244      12.278   9.821  -9.234  1.00 44.10           H  
ATOM   3764  HB3 ARG A 244      12.416  11.115 -10.428  1.00 44.10           H  
ATOM   3765  O   ARG A 244      10.151  11.200  -8.577  1.00 44.10           O  
ATOM   3766  CG  ARG A 244      12.958   9.139 -11.136  1.00 44.10           C  
ATOM   3767  HG2 ARG A 244      12.798   9.357 -12.192  1.00 44.10           H  
ATOM   3768  HG3 ARG A 244      12.664   8.108 -10.937  1.00 44.10           H  
ATOM   3769  CD  ARG A 244      14.438   9.323 -10.790  1.00 44.10           C  
ATOM   3770  HD2 ARG A 244      14.718  10.352 -11.019  1.00 44.10           H  
ATOM   3771  HD3 ARG A 244      14.570   9.153  -9.721  1.00 44.10           H  
ATOM   3772  NE  ARG A 244      15.292   8.396 -11.555  1.00 44.10           N  
ATOM   3773  HE  ARG A 244      14.824   7.823 -12.242  1.00 44.10           H  
ATOM   3774  NH1 ARG A 244      17.283   9.011 -10.602  1.00 44.10           N  
ATOM   3775 HH11 ARG A 244      16.771   9.666 -10.027  1.00 44.10           H  
ATOM   3776 HH12 ARG A 244      18.286   8.931 -10.520  1.00 44.10           H  
ATOM   3777  NH2 ARG A 244      17.259   7.438 -12.191  1.00 44.10           N  
ATOM   3778 HH21 ARG A 244      16.754   6.855 -12.844  1.00 44.10           H  
ATOM   3779 HH22 ARG A 244      18.260   7.349 -12.099  1.00 44.10           H  
ATOM   3780  CZ  ARG A 244      16.603   8.287 -11.447  1.00 44.10           C  
ATOM   3781  N   GLN A 245       8.530   9.825  -9.284  1.00 48.28           N  
ATOM   3782  H   GLN A 245       8.199   9.270 -10.060  1.00 48.28           H  
ATOM   3783  CA  GLN A 245       7.974   9.582  -7.953  1.00 48.28           C  
ATOM   3784  HA  GLN A 245       7.959  10.512  -7.386  1.00 48.28           H  
ATOM   3785  C   GLN A 245       8.910   8.608  -7.244  1.00 48.28           C  
ATOM   3786  CB  GLN A 245       6.550   9.006  -8.000  1.00 48.28           C  
ATOM   3787  HB2 GLN A 245       6.368   8.461  -7.074  1.00 48.28           H  
ATOM   3788  HB3 GLN A 245       6.457   8.307  -8.831  1.00 48.28           H  
ATOM   3789  O   GLN A 245       8.896   7.402  -7.477  1.00 48.28           O  
ATOM   3790  CG  GLN A 245       5.482  10.099  -8.105  1.00 48.28           C  
ATOM   3791  HG2 GLN A 245       5.656  10.839  -7.324  1.00 48.28           H  
ATOM   3792  HG3 GLN A 245       5.558  10.597  -9.071  1.00 48.28           H  
ATOM   3793  CD  GLN A 245       4.067   9.544  -7.940  1.00 48.28           C  
ATOM   3794  NE2 GLN A 245       3.137  10.364  -7.500  1.00 48.28           N  
ATOM   3795 HE21 GLN A 245       3.356  11.335  -7.329  1.00 48.28           H  
ATOM   3796 HE22 GLN A 245       2.194  10.009  -7.431  1.00 48.28           H  
ATOM   3797  OE1 GLN A 245       3.762   8.382  -8.202  1.00 48.28           O  
ATOM   3798  N   GLU A 246       9.768   9.143  -6.393  1.00 62.51           N  
ATOM   3799  H   GLU A 246       9.797  10.147  -6.288  1.00 62.51           H  
ATOM   3800  CA  GLU A 246      10.597   8.337  -5.523  1.00 62.51           C  
ATOM   3801  HA  GLU A 246      11.003   7.489  -6.074  1.00 62.51           H  
ATOM   3802  C   GLU A 246       9.709   7.803  -4.397  1.00 62.51           C  
ATOM   3803  CB  GLU A 246      11.754   9.196  -5.028  1.00 62.51           C  
ATOM   3804  HB2 GLU A 246      12.296   8.627  -4.273  1.00 62.51           H  
ATOM   3805  HB3 GLU A 246      11.352  10.116  -4.603  1.00 62.51           H  
ATOM   3806  O   GLU A 246       9.518   8.448  -3.395  1.00 62.51           O  
ATOM   3807  CG  GLU A 246      12.708   9.628  -6.143  1.00 62.51           C  
ATOM   3808  HG2 GLU A 246      12.167  10.223  -6.879  1.00 62.51           H  
ATOM   3809  HG3 GLU A 246      13.109   8.742  -6.635  1.00 62.51           H  
ATOM   3810  CD  GLU A 246      13.849  10.455  -5.574  1.00 62.51           C  
ATOM   3811  OE1 GLU A 246      14.471  11.228  -6.334  1.00 62.51           O  
ATOM   3812  OE2 GLU A 246      14.124  10.315  -4.361  1.00 62.51           O  
ATOM   3813  N   THR A 247       9.084   6.645  -4.568  1.00 80.82           N  
ATOM   3814  H   THR A 247       9.141   6.229  -5.486  1.00 80.82           H  
ATOM   3815  CA  THR A 247       8.322   5.916  -3.528  1.00 80.82           C  
ATOM   3816  HA  THR A 247       7.711   5.208  -4.088  1.00 80.82           H  
ATOM   3817  C   THR A 247       7.354   6.733  -2.629  1.00 80.82           C  
ATOM   3818  CB  THR A 247       9.250   5.070  -2.635  1.00 80.82           C  
ATOM   3819  HB  THR A 247       8.636   4.486  -1.949  1.00 80.82           H  
ATOM   3820  O   THR A 247       7.770   7.439  -1.710  1.00 80.82           O  
ATOM   3821  CG2 THR A 247      10.186   4.117  -3.383  1.00 80.82           C  
ATOM   3822 HG21 THR A 247       9.623   3.250  -3.729  1.00 80.82           H  
ATOM   3823 HG22 THR A 247      10.661   4.610  -4.232  1.00 80.82           H  
ATOM   3824 HG23 THR A 247      10.954   3.753  -2.701  1.00 80.82           H  
ATOM   3825  OG1 THR A 247      10.104   5.878  -1.878  1.00 80.82           O  
ATOM   3826  HG1 THR A 247       9.594   6.660  -1.653  1.00 80.82           H  
ATOM   3827  N   LEU A 248       6.044   6.535  -2.793  1.00 87.48           N  
ATOM   3828  H   LEU A 248       5.758   5.824  -3.450  1.00 87.48           H  
ATOM   3829  CA  LEU A 248       5.006   7.058  -1.888  1.00 87.48           C  
ATOM   3830  HA  LEU A 248       5.459   7.691  -1.124  1.00 87.48           H  
ATOM   3831  C   LEU A 248       4.318   5.890  -1.186  1.00 87.48           C  
ATOM   3832  CB  LEU A 248       4.000   7.917  -2.681  1.00 87.48           C  
ATOM   3833  HB2 LEU A 248       4.511   8.808  -3.047  1.00 87.48           H  
ATOM   3834  HB3 LEU A 248       3.669   7.347  -3.549  1.00 87.48           H  
ATOM   3835  O   LEU A 248       3.857   4.964  -1.853  1.00 87.48           O  
ATOM   3836  CG  LEU A 248       2.738   8.337  -1.899  1.00 87.48           C  
ATOM   3837  HG  LEU A 248       2.272   7.468  -1.435  1.00 87.48           H  
ATOM   3838  CD1 LEU A 248       3.049   9.370  -0.819  1.00 87.48           C  
ATOM   3839 HD11 LEU A 248       2.120   9.698  -0.351  1.00 87.48           H  
ATOM   3840 HD12 LEU A 248       3.681   8.926  -0.050  1.00 87.48           H  
ATOM   3841 HD13 LEU A 248       3.560  10.230  -1.252  1.00 87.48           H  
ATOM   3842  CD2 LEU A 248       1.714   8.938  -2.860  1.00 87.48           C  
ATOM   3843 HD21 LEU A 248       2.122   9.830  -3.337  1.00 87.48           H  
ATOM   3844 HD22 LEU A 248       1.447   8.205  -3.621  1.00 87.48           H  
ATOM   3845 HD23 LEU A 248       0.809   9.203  -2.312  1.00 87.48           H  
ATOM   3846  N   ILE A 249       4.207   5.939   0.138  1.00 90.22           N  
ATOM   3847  H   ILE A 249       4.611   6.718   0.637  1.00 90.22           H  
ATOM   3848  CA  ILE A 249       3.534   4.900   0.921  1.00 90.22           C  
ATOM   3849  HA  ILE A 249       2.904   4.312   0.253  1.00 90.22           H  
ATOM   3850  C   ILE A 249       2.621   5.565   1.941  1.00 90.22           C  
ATOM   3851  CB  ILE A 249       4.541   3.932   1.579  1.00 90.22           C  
ATOM   3852  HB  ILE A 249       5.024   4.439   2.413  1.00 90.22           H  
ATOM   3853  O   ILE A 249       3.045   6.466   2.662  1.00 90.22           O  
ATOM   3854  CG1 ILE A 249       5.634   3.529   0.560  1.00 90.22           C  
ATOM   3855 HG12 ILE A 249       5.165   3.170  -0.356  1.00 90.22           H  
ATOM   3856 HG13 ILE A 249       6.234   4.406   0.317  1.00 90.22           H  
ATOM   3857  CG2 ILE A 249       3.776   2.706   2.115  1.00 90.22           C  
ATOM   3858 HG21 ILE A 249       3.305   2.167   1.293  1.00 90.22           H  
ATOM   3859 HG22 ILE A 249       4.452   2.039   2.651  1.00 90.22           H  
ATOM   3860 HG23 ILE A 249       3.010   3.018   2.825  1.00 90.22           H  
ATOM   3861  CD1 ILE A 249       6.609   2.470   1.043  1.00 90.22           C  
ATOM   3862 HD11 ILE A 249       7.000   2.755   2.020  1.00 90.22           H  
ATOM   3863 HD12 ILE A 249       6.080   1.517   1.089  1.00 90.22           H  
ATOM   3864 HD13 ILE A 249       7.431   2.381   0.333  1.00 90.22           H  
ATOM   3865  N   ILE A 250       1.360   5.142   1.979  1.00 92.11           N  
ATOM   3866  H   ILE A 250       1.086   4.380   1.376  1.00 92.11           H  
ATOM   3867  CA  ILE A 250       0.367   5.674   2.907  1.00 92.11           C  
ATOM   3868  HA  ILE A 250       0.868   6.383   3.566  1.00 92.11           H  
ATOM   3869  C   ILE A 250      -0.170   4.556   3.789  1.00 92.11           C  
ATOM   3870  CB  ILE A 250      -0.759   6.451   2.198  1.00 92.11           C  
ATOM   3871  HB  ILE A 250      -1.430   5.747   1.705  1.00 92.11           H  
ATOM   3872  O   ILE A 250      -0.579   3.494   3.307  1.00 92.11           O  
ATOM   3873  CG1 ILE A 250      -0.200   7.435   1.144  1.00 92.11           C  
ATOM   3874 HG12 ILE A 250       0.617   8.007   1.583  1.00 92.11           H  
ATOM   3875 HG13 ILE A 250       0.202   6.860   0.309  1.00 92.11           H  
ATOM   3876  CG2 ILE A 250      -1.548   7.191   3.283  1.00 92.11           C  
ATOM   3877 HG21 ILE A 250      -0.888   7.838   3.861  1.00 92.11           H  
ATOM   3878 HG22 ILE A 250      -2.345   7.788   2.841  1.00 92.11           H  
ATOM   3879 HG23 ILE A 250      -1.999   6.475   3.969  1.00 92.11           H  
ATOM   3880  CD1 ILE A 250      -1.229   8.419   0.576  1.00 92.11           C  
ATOM   3881 HD11 ILE A 250      -2.155   7.897   0.334  1.00 92.11           H  
ATOM   3882 HD12 ILE A 250      -0.824   8.888  -0.320  1.00 92.11           H  
ATOM   3883 HD13 ILE A 250      -1.439   9.203   1.304  1.00 92.11           H  
ATOM   3884  N   TYR A 251      -0.172   4.836   5.086  1.00 93.33           N  
ATOM   3885  H   TYR A 251       0.128   5.757   5.371  1.00 93.33           H  
ATOM   3886  CA  TYR A 251      -0.443   3.888   6.148  1.00 93.33           C  
ATOM   3887  HA  TYR A 251      -0.677   2.920   5.706  1.00 93.33           H  
ATOM   3888  C   TYR A 251      -1.600   4.353   7.023  1.00 93.33           C  
ATOM   3889  CB  TYR A 251       0.785   3.733   7.044  1.00 93.33           C  
ATOM   3890  HB2 TYR A 251       0.847   4.602   7.699  1.00 93.33           H  
ATOM   3891  HB3 TYR A 251       0.593   2.875   7.688  1.00 93.33           H  
ATOM   3892  O   TYR A 251      -1.716   5.545   7.308  1.00 93.33           O  
ATOM   3893  CG  TYR A 251       2.126   3.568   6.362  1.00 93.33           C  
ATOM   3894  CD1 TYR A 251       2.708   2.298   6.193  1.00 93.33           C  
ATOM   3895  HD1 TYR A 251       2.191   1.416   6.541  1.00 93.33           H  
ATOM   3896  CD2 TYR A 251       2.823   4.714   5.946  1.00 93.33           C  
ATOM   3897  HD2 TYR A 251       2.392   5.694   6.084  1.00 93.33           H  
ATOM   3898  CE1 TYR A 251       3.989   2.181   5.613  1.00 93.33           C  
ATOM   3899  HE1 TYR A 251       4.469   1.218   5.524  1.00 93.33           H  
ATOM   3900  CE2 TYR A 251       4.093   4.601   5.372  1.00 93.33           C  
ATOM   3901  HE2 TYR A 251       4.614   5.492   5.055  1.00 93.33           H  
ATOM   3902  OH  TYR A 251       5.969   3.261   4.756  1.00 93.33           O  
ATOM   3903  HH  TYR A 251       6.442   4.050   5.031  1.00 93.33           H  
ATOM   3904  CZ  TYR A 251       4.697   3.339   5.226  1.00 93.33           C  
ATOM   3905  N   VAL A 252      -2.380   3.410   7.544  1.00 93.42           N  
ATOM   3906  H   VAL A 252      -2.219   2.454   7.258  1.00 93.42           H  
ATOM   3907  CA  VAL A 252      -3.314   3.636   8.649  1.00 93.42           C  
ATOM   3908  HA  VAL A 252      -3.133   4.635   9.045  1.00 93.42           H  
ATOM   3909  C   VAL A 252      -3.063   2.669   9.796  1.00 93.42           C  
ATOM   3910  CB  VAL A 252      -4.790   3.578   8.219  1.00 93.42           C  
ATOM   3911  HB  VAL A 252      -5.387   3.645   9.129  1.00 93.42           H  
ATOM   3912  O   VAL A 252      -2.754   1.499   9.582  1.00 93.42           O  
ATOM   3913  CG1 VAL A 252      -5.193   4.784   7.369  1.00 93.42           C  
ATOM   3914 HG11 VAL A 252      -6.047   5.261   7.850  1.00 93.42           H  
ATOM   3915 HG12 VAL A 252      -4.385   5.512   7.310  1.00 93.42           H  
ATOM   3916 HG13 VAL A 252      -5.503   4.471   6.372  1.00 93.42           H  
ATOM   3917  CG2 VAL A 252      -5.193   2.273   7.520  1.00 93.42           C  
ATOM   3918 HG21 VAL A 252      -5.136   1.451   8.233  1.00 93.42           H  
ATOM   3919 HG22 VAL A 252      -6.223   2.341   7.169  1.00 93.42           H  
ATOM   3920 HG23 VAL A 252      -4.537   2.063   6.674  1.00 93.42           H  
ATOM   3921  N   GLN A 253      -3.236   3.136  11.026  1.00 92.14           N  
ATOM   3922  H   GLN A 253      -3.420   4.121  11.152  1.00 92.14           H  
ATOM   3923  CA  GLN A 253      -3.198   2.293  12.220  1.00 92.14           C  
ATOM   3924  HA  GLN A 253      -3.397   1.261  11.932  1.00 92.14           H  
ATOM   3925  C   GLN A 253      -4.300   2.726  13.183  1.00 92.14           C  
ATOM   3926  CB  GLN A 253      -1.798   2.344  12.856  1.00 92.14           C  
ATOM   3927  HB2 GLN A 253      -1.564   3.366  13.152  1.00 92.14           H  
ATOM   3928  HB3 GLN A 253      -1.068   2.016  12.117  1.00 92.14           H  
ATOM   3929  O   GLN A 253      -4.614   3.908  13.289  1.00 92.14           O  
ATOM   3930  CG  GLN A 253      -1.682   1.423  14.077  1.00 92.14           C  
ATOM   3931  HG2 GLN A 253      -2.312   1.807  14.880  1.00 92.14           H  
ATOM   3932  HG3 GLN A 253      -2.032   0.427  13.807  1.00 92.14           H  
ATOM   3933  CD  GLN A 253      -0.263   1.330  14.625  1.00 92.14           C  
ATOM   3934  NE2 GLN A 253       0.268   0.141  14.785  1.00 92.14           N  
ATOM   3935 HE21 GLN A 253       1.272   0.186  14.888  1.00 92.14           H  
ATOM   3936 HE22 GLN A 253      -0.130  -0.594  14.218  1.00 92.14           H  
ATOM   3937  OE1 GLN A 253       0.370   2.293  14.986  1.00 92.14           O  
ATOM   3938  N   GLN A 254      -4.918   1.775  13.882  1.00 89.06           N  
ATOM   3939  H   GLN A 254      -4.632   0.813  13.771  1.00 89.06           H  
ATOM   3940  CA  GLN A 254      -5.881   2.103  14.928  1.00 89.06           C  
ATOM   3941  HA  GLN A 254      -6.566   2.856  14.538  1.00 89.06           H  
ATOM   3942  C   GLN A 254      -5.137   2.686  16.140  1.00 89.06           C  
ATOM   3943  CB  GLN A 254      -6.698   0.856  15.279  1.00 89.06           C  
ATOM   3944  HB2 GLN A 254      -6.997   0.357  14.357  1.00 89.06           H  
ATOM   3945  HB3 GLN A 254      -6.079   0.169  15.856  1.00 89.06           H  
ATOM   3946  O   GLN A 254      -4.210   2.060  16.673  1.00 89.06           O  
ATOM   3947  CG  GLN A 254      -7.971   1.202  16.063  1.00 89.06           C  
ATOM   3948  HG2 GLN A 254      -7.713   1.712  16.991  1.00 89.06           H  
ATOM   3949  HG3 GLN A 254      -8.587   1.869  15.459  1.00 89.06           H  
ATOM   3950  CD  GLN A 254      -8.782  -0.044  16.405  1.00 89.06           C  
ATOM   3951  NE2 GLN A 254     -10.083   0.060  16.556  1.00 89.06           N  
ATOM   3952 HE21 GLN A 254     -10.562  -0.816  16.709  1.00 89.06           H  
ATOM   3953 HE22 GLN A 254     -10.570   0.913  16.319  1.00 89.06           H  
ATOM   3954  OE1 GLN A 254      -8.264  -1.136  16.556  1.00 89.06           O  
ATOM   3955  N   THR A 255      -5.548   3.870  16.597  1.00 82.32           N  
ATOM   3956  H   THR A 255      -6.332   4.319  16.145  1.00 82.32           H  
ATOM   3957  CA  THR A 255      -4.929   4.541  17.751  1.00 82.32           C  
ATOM   3958  HA  THR A 255      -3.875   4.711  17.531  1.00 82.32           H  
ATOM   3959  C   THR A 255      -5.041   3.650  18.991  1.00 82.32           C  
ATOM   3960  CB  THR A 255      -5.591   5.899  18.034  1.00 82.32           C  
ATOM   3961  HB  THR A 255      -5.158   6.315  18.944  1.00 82.32           H  
ATOM   3962  O   THR A 255      -6.104   3.063  19.215  1.00 82.32           O  
ATOM   3963  CG2 THR A 255      -5.381   6.896  16.896  1.00 82.32           C  
ATOM   3964 HG21 THR A 255      -5.815   7.858  17.166  1.00 82.32           H  
ATOM   3965 HG22 THR A 255      -5.853   6.538  15.981  1.00 82.32           H  
ATOM   3966 HG23 THR A 255      -4.314   7.031  16.715  1.00 82.32           H  
ATOM   3967  OG1 THR A 255      -6.978   5.730  18.223  1.00 82.32           O  
ATOM   3968  HG1 THR A 255      -7.106   4.816  18.488  1.00 82.32           H  
ATOM   3969  N   LYS A 256      -3.980   3.529  19.813  1.00 65.13           N  
ATOM   3970  H   LYS A 256      -3.156   4.080  19.615  1.00 65.13           H  
ATOM   3971  CA  LYS A 256      -4.057   2.747  21.065  1.00 65.13           C  
ATOM   3972  HA  LYS A 256      -4.332   1.724  20.809  1.00 65.13           H  
ATOM   3973  C   LYS A 256      -5.195   3.316  21.922  1.00 65.13           C  
ATOM   3974  CB  LYS A 256      -2.748   2.727  21.907  1.00 65.13           C  
ATOM   3975  HB2 LYS A 256      -2.792   1.832  22.528  1.00 65.13           H  
ATOM   3976  HB3 LYS A 256      -2.751   3.572  22.596  1.00 65.13           H  
ATOM   3977  O   LYS A 256      -5.136   4.474  22.319  1.00 65.13           O  
ATOM   3978  CG  LYS A 256      -1.390   2.771  21.182  1.00 65.13           C  
ATOM   3979  HG2 LYS A 256      -1.463   2.336  20.185  1.00 65.13           H  
ATOM   3980  HG3 LYS A 256      -1.134   3.816  21.008  1.00 65.13           H  
ATOM   3981  CD  LYS A 256      -0.226   2.115  21.959  1.00 65.13           C  
ATOM   3982  HD2 LYS A 256      -0.563   1.209  22.462  1.00 65.13           H  
ATOM   3983  HD3 LYS A 256       0.114   2.817  22.721  1.00 65.13           H  
ATOM   3984  CE  LYS A 256       0.939   1.777  21.007  1.00 65.13           C  
ATOM   3985  HE2 LYS A 256       0.601   1.063  20.255  1.00 65.13           H  
ATOM   3986  HE3 LYS A 256       1.212   2.687  20.472  1.00 65.13           H  
ATOM   3987  NZ  LYS A 256       2.138   1.248  21.709  1.00 65.13           N  
ATOM   3988  HZ1 LYS A 256       1.937   0.399  22.219  1.00 65.13           H  
ATOM   3989  HZ2 LYS A 256       2.870   1.053  21.041  1.00 65.13           H  
ATOM   3990  HZ3 LYS A 256       2.503   1.934  22.353  1.00 65.13           H  
ATOM   3991  N   ARG A 257      -6.214   2.509  22.218  1.00 48.82           N  
ATOM   3992  H   ARG A 257      -6.245   1.587  21.807  1.00 48.82           H  
ATOM   3993  CA  ARG A 257      -7.213   2.856  23.228  1.00 48.82           C  
ATOM   3994  HA  ARG A 257      -7.433   3.922  23.170  1.00 48.82           H  
ATOM   3995  C   ARG A 257      -6.582   2.593  24.594  1.00 48.82           C  
ATOM   3996  CB  ARG A 257      -8.510   2.072  22.951  1.00 48.82           C  
ATOM   3997  HB2 ARG A 257      -8.690   2.099  21.876  1.00 48.82           H  
ATOM   3998  HB3 ARG A 257      -8.395   1.029  23.245  1.00 48.82           H  
ATOM   3999  O   ARG A 257      -6.535   1.446  25.027  1.00 48.82           O  
ATOM   4000  CG  ARG A 257      -9.736   2.679  23.648  1.00 48.82           C  
ATOM   4001  HG2 ARG A 257      -9.665   2.523  24.725  1.00 48.82           H  
ATOM   4002  HG3 ARG A 257      -9.766   3.750  23.446  1.00 48.82           H  
ATOM   4003  CD  ARG A 257     -11.016   2.032  23.104  1.00 48.82           C  
ATOM   4004  HD2 ARG A 257     -10.967   2.037  22.015  1.00 48.82           H  
ATOM   4005  HD3 ARG A 257     -11.067   0.997  23.443  1.00 48.82           H  
ATOM   4006  NE  ARG A 257     -12.221   2.765  23.533  1.00 48.82           N  
ATOM   4007  HE  ARG A 257     -12.125   3.345  24.354  1.00 48.82           H  
ATOM   4008  NH1 ARG A 257     -13.668   1.870  21.986  1.00 48.82           N  
ATOM   4009 HH11 ARG A 257     -12.939   1.229  21.708  1.00 48.82           H  
ATOM   4010 HH12 ARG A 257     -14.616   1.717  21.673  1.00 48.82           H  
ATOM   4011  NH2 ARG A 257     -14.424   3.346  23.485  1.00 48.82           N  
ATOM   4012 HH21 ARG A 257     -15.354   3.223  23.112  1.00 48.82           H  
ATOM   4013 HH22 ARG A 257     -14.284   3.903  24.316  1.00 48.82           H  
ATOM   4014  CZ  ARG A 257     -13.425   2.667  22.993  1.00 48.82           C  
ATOM   4015  N   SER A 258      -6.049   3.627  25.243  1.00 34.93           N  
ATOM   4016  H   SER A 258      -6.069   4.539  24.808  1.00 34.93           H  
ATOM   4017  CA  SER A 258      -6.071   3.627  26.704  1.00 34.93           C  
ATOM   4018  HA  SER A 258      -5.575   2.730  27.076  1.00 34.93           H  
ATOM   4019  C   SER A 258      -7.553   3.573  27.111  1.00 34.93           C  
ATOM   4020  CB  SER A 258      -5.333   4.851  27.274  1.00 34.93           C  
ATOM   4021  HB2 SER A 258      -5.352   4.810  28.363  1.00 34.93           H  
ATOM   4022  HB3 SER A 258      -4.295   4.824  26.945  1.00 34.93           H  
ATOM   4023  O   SER A 258      -8.398   4.165  26.441  1.00 34.93           O  
ATOM   4024  OG  SER A 258      -5.921   6.064  26.849  1.00 34.93           O  
ATOM   4025  HG  SER A 258      -6.595   6.278  27.498  1.00 34.93           H  
ATOM   4026  N   ASP A 259      -7.890   2.827  28.160  1.00 28.39           N  
ATOM   4027  H   ASP A 259      -7.123   2.473  28.713  1.00 28.39           H  
ATOM   4028  CA  ASP A 259      -9.159   2.990  28.895  1.00 28.39           C  
ATOM   4029  HA  ASP A 259      -8.979   2.505  29.854  1.00 28.39           H  
ATOM   4030  C   ASP A 259     -10.418   2.291  28.346  1.00 28.39           C  
ATOM   4031  CB  ASP A 259      -9.399   4.474  29.265  1.00 28.39           C  
ATOM   4032  HB2 ASP A 259      -9.883   4.986  28.434  1.00 28.39           H  
ATOM   4033  HB3 ASP A 259     -10.068   4.522  30.124  1.00 28.39           H  
ATOM   4034  O   ASP A 259     -11.493   2.885  28.298  1.00 28.39           O  
ATOM   4035  CG  ASP A 259      -8.095   5.200  29.606  1.00 28.39           C  
ATOM   4036  OD1 ASP A 259      -7.279   4.591  30.334  1.00 28.39           O  
ATOM   4037  OD2 ASP A 259      -7.844   6.278  29.021  1.00 28.39           O  
ATOM   4038  N   MET A 260     -10.356   1.002  27.980  1.00 31.45           N  
ATOM   4039  H   MET A 260      -9.458   0.541  27.943  1.00 31.45           H  
ATOM   4040  CA  MET A 260     -11.604   0.266  27.688  1.00 31.45           C  
ATOM   4041  HA  MET A 260     -12.387   0.764  28.260  1.00 31.45           H  
ATOM   4042  C   MET A 260     -11.728  -1.176  28.195  1.00 31.45           C  
ATOM   4043  CB  MET A 260     -11.969   0.414  26.208  1.00 31.45           C  
ATOM   4044  HB2 MET A 260     -11.369   1.201  25.750  1.00 31.45           H  
ATOM   4045  HB3 MET A 260     -11.773  -0.521  25.684  1.00 31.45           H  
ATOM   4046  O   MET A 260     -12.641  -1.886  27.785  1.00 31.45           O  
ATOM   4047  CG  MET A 260     -13.440   0.802  26.082  1.00 31.45           C  
ATOM   4048  HG2 MET A 260     -13.553   1.881  26.189  1.00 31.45           H  
ATOM   4049  HG3 MET A 260     -13.997   0.320  26.886  1.00 31.45           H  
ATOM   4050  SD  MET A 260     -14.162   0.234  24.535  1.00 31.45           S  
ATOM   4051  CE  MET A 260     -15.907   0.369  24.949  1.00 31.45           C  
ATOM   4052  HE1 MET A 260     -16.147   1.394  25.230  1.00 31.45           H  
ATOM   4053  HE2 MET A 260     -16.511   0.071  24.092  1.00 31.45           H  
ATOM   4054  HE3 MET A 260     -16.131  -0.292  25.786  1.00 31.45           H  
ATOM   4055  N   CYS A 261     -10.879  -1.593  29.137  1.00 30.46           N  
ATOM   4056  H   CYS A 261     -10.148  -0.967  29.442  1.00 30.46           H  
ATOM   4057  CA  CYS A 261     -11.119  -2.806  29.935  1.00 30.46           C  
ATOM   4058  HA  CYS A 261     -11.848  -3.433  29.421  1.00 30.46           H  
ATOM   4059  C   CYS A 261     -11.788  -2.537  31.298  1.00 30.46           C  
ATOM   4060  CB  CYS A 261      -9.833  -3.642  30.047  1.00 30.46           C  
ATOM   4061  HB2 CYS A 261      -8.948  -3.007  30.032  1.00 30.46           H  
ATOM   4062  HB3 CYS A 261      -9.838  -4.198  30.984  1.00 30.46           H  
ATOM   4063  O   CYS A 261     -11.989  -3.483  32.047  1.00 30.46           O  
ATOM   4064  SG  CYS A 261      -9.784  -4.848  28.690  1.00 30.46           S  
ATOM   4065  HG  CYS A 261     -10.012  -3.990  27.691  1.00 30.46           H  
ATOM   4066  N   ASN A 262     -12.194  -1.299  31.612  1.00 29.68           N  
ATOM   4067  H   ASN A 262     -12.075  -0.552  30.943  1.00 29.68           H  
ATOM   4068  CA  ASN A 262     -12.901  -0.984  32.858  1.00 29.68           C  
ATOM   4069  HA  ASN A 262     -13.054  -1.902  33.425  1.00 29.68           H  
ATOM   4070  C   ASN A 262     -14.311  -0.428  32.599  1.00 29.68           C  
ATOM   4071  CB  ASN A 262     -12.030  -0.074  33.748  1.00 29.68           C  
ATOM   4072  HB2 ASN A 262     -12.675   0.435  34.464  1.00 29.68           H  
ATOM   4073  HB3 ASN A 262     -11.538   0.686  33.142  1.00 29.68           H  
ATOM   4074  O   ASN A 262     -14.479   0.699  32.146  1.00 29.68           O  
ATOM   4075  CG  ASN A 262     -10.997  -0.844  34.562  1.00 29.68           C  
ATOM   4076  ND2 ASN A 262     -10.019  -0.170  35.117  1.00 29.68           N  
ATOM   4077 HD21 ASN A 262      -9.381  -0.715  35.679  1.00 29.68           H  
ATOM   4078 HD22 ASN A 262      -9.971   0.836  35.040  1.00 29.68           H  
ATOM   4079  OD1 ASN A 262     -11.051  -2.047  34.735  1.00 29.68           O  
ATOM   4080  N   THR A 263     -15.290  -1.278  32.926  1.00 30.18           N  
ATOM   4081  H   THR A 263     -14.948  -2.206  33.132  1.00 30.18           H  
ATOM   4082  CA  THR A 263     -16.608  -0.999  33.530  1.00 30.18           C  
ATOM   4083  HA  THR A 263     -17.121  -1.961  33.504  1.00 30.18           H  
ATOM   4084  C   THR A 263     -17.585  -0.011  32.875  1.00 30.18           C  
ATOM   4085  CB  THR A 263     -16.471  -0.688  35.029  1.00 30.18           C  
ATOM   4086  HB  THR A 263     -17.435  -0.365  35.423  1.00 30.18           H  
ATOM   4087  O   THR A 263     -17.366   1.191  32.796  1.00 30.18           O  
ATOM   4088  CG2 THR A 263     -16.012  -1.925  35.805  1.00 30.18           C  
ATOM   4089 HG21 THR A 263     -16.725  -2.739  35.672  1.00 30.18           H  
ATOM   4090 HG22 THR A 263     -15.023  -2.240  35.475  1.00 30.18           H  
ATOM   4091 HG23 THR A 263     -15.962  -1.678  36.866  1.00 30.18           H  
ATOM   4092  OG1 THR A 263     -15.515   0.323  35.239  1.00 30.18           O  
ATOM   4093  HG1 THR A 263     -15.780   1.076  34.706  1.00 30.18           H  
ATOM   4094  N   GLN A 264     -18.745  -0.583  32.535  1.00 28.48           N  
ATOM   4095  H   GLN A 264     -18.738  -1.592  32.580  1.00 28.48           H  
ATOM   4096  CA  GLN A 264     -20.097  -0.012  32.520  1.00 28.48           C  
ATOM   4097  HA  GLN A 264     -20.427   0.129  31.491  1.00 28.48           H  
ATOM   4098  C   GLN A 264     -20.269   1.313  33.292  1.00 28.48           C  
ATOM   4099  CB  GLN A 264     -21.004  -1.053  33.225  1.00 28.48           C  
ATOM   4100  HB2 GLN A 264     -21.995  -0.622  33.366  1.00 28.48           H  
ATOM   4101  HB3 GLN A 264     -20.589  -1.242  34.215  1.00 28.48           H  
ATOM   4102  O   GLN A 264     -20.122   1.320  34.509  1.00 28.48           O  
ATOM   4103  CG  GLN A 264     -21.176  -2.398  32.493  1.00 28.48           C  
ATOM   4104  HG2 GLN A 264     -20.215  -2.754  32.123  1.00 28.48           H  
ATOM   4105  HG3 GLN A 264     -21.831  -2.249  31.635  1.00 28.48           H  
ATOM   4106  CD  GLN A 264     -21.752  -3.497  33.392  1.00 28.48           C  
ATOM   4107  NE2 GLN A 264     -22.521  -4.419  32.857  1.00 28.48           N  
ATOM   4108 HE21 GLN A 264     -22.764  -4.403  31.877  1.00 28.48           H  
ATOM   4109 HE22 GLN A 264     -22.858  -5.121  33.500  1.00 28.48           H  
ATOM   4110  OE1 GLN A 264     -21.494  -3.581  34.578  1.00 28.48           O  
ATOM   4111  N   GLN A 265     -20.725   2.371  32.610  1.00 30.58           N  
ATOM   4112  H   GLN A 265     -20.571   2.395  31.612  1.00 30.58           H  
ATOM   4113  CA  GLN A 265     -21.759   3.298  33.106  1.00 30.58           C  
ATOM   4114  HA  GLN A 265     -22.583   2.674  33.453  1.00 30.58           H  
ATOM   4115  C   GLN A 265     -22.285   4.198  31.960  1.00 30.58           C  
ATOM   4116  CB  GLN A 265     -21.264   4.140  34.300  1.00 30.58           C  
ATOM   4117  HB2 GLN A 265     -21.522   5.189  34.150  1.00 30.58           H  
ATOM   4118  HB3 GLN A 265     -20.180   4.068  34.391  1.00 30.58           H  
ATOM   4119  O   GLN A 265     -21.485   4.622  31.122  1.00 30.58           O  
ATOM   4120  CG  GLN A 265     -21.938   3.654  35.598  1.00 30.58           C  
ATOM   4121  HG2 GLN A 265     -23.008   3.848  35.525  1.00 30.58           H  
ATOM   4122  HG3 GLN A 265     -21.810   2.578  35.721  1.00 30.58           H  
ATOM   4123  CD  GLN A 265     -21.427   4.326  36.866  1.00 30.58           C  
ATOM   4124  NE2 GLN A 265     -22.055   4.063  37.991  1.00 30.58           N  
ATOM   4125 HE21 GLN A 265     -22.839   3.427  38.012  1.00 30.58           H  
ATOM   4126 HE22 GLN A 265     -21.690   4.534  38.807  1.00 30.58           H  
ATOM   4127  OE1 GLN A 265     -20.483   5.095  36.893  1.00 30.58           O  
ATOM   4128  N   PRO A 266     -23.610   4.443  31.862  1.00 29.86           N  
ATOM   4129  CA  PRO A 266     -24.225   5.195  30.767  1.00 29.86           C  
ATOM   4130  HA  PRO A 266     -23.673   5.022  29.844  1.00 29.86           H  
ATOM   4131  C   PRO A 266     -24.281   6.715  31.025  1.00 29.86           C  
ATOM   4132  CB  PRO A 266     -25.626   4.592  30.625  1.00 29.86           C  
ATOM   4133  HB2 PRO A 266     -26.334   5.287  30.174  1.00 29.86           H  
ATOM   4134  HB3 PRO A 266     -25.571   3.672  30.042  1.00 29.86           H  
ATOM   4135  O   PRO A 266     -24.285   7.146  32.170  1.00 29.86           O  
ATOM   4136  CG  PRO A 266     -25.996   4.263  32.070  1.00 29.86           C  
ATOM   4137  HG2 PRO A 266     -26.700   3.432  32.127  1.00 29.86           H  
ATOM   4138  HG3 PRO A 266     -26.416   5.148  32.547  1.00 29.86           H  
ATOM   4139  CD  PRO A 266     -24.659   3.918  32.731  1.00 29.86           C  
ATOM   4140  HD2 PRO A 266     -24.577   2.834  32.804  1.00 29.86           H  
ATOM   4141  HD3 PRO A 266     -24.604   4.371  33.721  1.00 29.86           H  
ATOM   4142  N   GLU A 267     -24.329   7.456  29.910  1.00 33.28           N  
ATOM   4143  H   GLU A 267     -24.287   6.906  29.064  1.00 33.28           H  
ATOM   4144  CA  GLU A 267     -24.724   8.862  29.660  1.00 33.28           C  
ATOM   4145  HA  GLU A 267     -24.111   9.202  28.826  1.00 33.28           H  
ATOM   4146  C   GLU A 267     -24.551   9.941  30.749  1.00 33.28           C  
ATOM   4147  CB  GLU A 267     -26.183   8.907  29.159  1.00 33.28           C  
ATOM   4148  HB2 GLU A 267     -26.832   8.409  29.879  1.00 33.28           H  
ATOM   4149  HB3 GLU A 267     -26.487   9.950  29.080  1.00 33.28           H  
ATOM   4150  O   GLU A 267     -25.206   9.905  31.778  1.00 33.28           O  
ATOM   4151  CG  GLU A 267     -26.352   8.266  27.772  1.00 33.28           C  
ATOM   4152  HG2 GLU A 267     -25.592   8.679  27.109  1.00 33.28           H  
ATOM   4153  HG3 GLU A 267     -26.176   7.193  27.848  1.00 33.28           H  
ATOM   4154  CD  GLU A 267     -27.744   8.515  27.168  1.00 33.28           C  
ATOM   4155  OE1 GLU A 267     -27.791   8.766  25.941  1.00 33.28           O  
ATOM   4156  OE2 GLU A 267     -28.740   8.432  27.917  1.00 33.28           O  
ATOM   4157  N   GLU A 268     -23.827  11.025  30.413  1.00 33.56           N  
ATOM   4158  H   GLU A 268     -23.044  10.870  29.794  1.00 33.56           H  
ATOM   4159  CA  GLU A 268     -24.411  12.381  30.330  1.00 33.56           C  
ATOM   4160  HA  GLU A 268     -25.232  12.318  29.616  1.00 33.56           H  
ATOM   4161  C   GLU A 268     -23.416  13.433  29.784  1.00 33.56           C  
ATOM   4162  CB  GLU A 268     -25.008  12.890  31.663  1.00 33.56           C  
ATOM   4163  HB2 GLU A 268     -24.622  12.312  32.504  1.00 33.56           H  
ATOM   4164  HB3 GLU A 268     -24.716  13.929  31.816  1.00 33.56           H  
ATOM   4165  O   GLU A 268     -22.274  13.529  30.218  1.00 33.56           O  
ATOM   4166  CG  GLU A 268     -26.548  12.840  31.619  1.00 33.56           C  
ATOM   4167  HG2 GLU A 268     -26.873  13.443  30.771  1.00 33.56           H  
ATOM   4168  HG3 GLU A 268     -26.883  11.819  31.437  1.00 33.56           H  
ATOM   4169  CD  GLU A 268     -27.227  13.377  32.889  1.00 33.56           C  
ATOM   4170  OE1 GLU A 268     -28.439  13.679  32.791  1.00 33.56           O  
ATOM   4171  OE2 GLU A 268     -26.530  13.610  33.902  1.00 33.56           O  
ATOM   4172  N   ASN A 269     -23.903  14.223  28.817  1.00 29.26           N  
ATOM   4173  H   ASN A 269     -24.801  13.919  28.470  1.00 29.26           H  
ATOM   4174  CA  ASN A 269     -23.604  15.629  28.496  1.00 29.26           C  
ATOM   4175  HA  ASN A 269     -23.840  15.744  27.438  1.00 29.26           H  
ATOM   4176  C   ASN A 269     -22.168  16.196  28.659  1.00 29.26           C  
ATOM   4177  CB  ASN A 269     -24.627  16.481  29.278  1.00 29.26           C  
ATOM   4178  HB2 ASN A 269     -24.403  17.541  29.156  1.00 29.26           H  
ATOM   4179  HB3 ASN A 269     -24.569  16.238  30.339  1.00 29.26           H  
ATOM   4180  O   ASN A 269     -21.614  16.273  29.746  1.00 29.26           O  
ATOM   4181  CG  ASN A 269     -26.045  16.307  28.776  1.00 29.26           C  
ATOM   4182  ND2 ASN A 269     -27.023  16.237  29.647  1.00 29.26           N  
ATOM   4183 HD21 ASN A 269     -26.834  16.128  30.633  1.00 29.26           H  
ATOM   4184 HD22 ASN A 269     -27.939  16.004  29.291  1.00 29.26           H  
ATOM   4185  OD1 ASN A 269     -26.274  16.264  27.578  1.00 29.26           O  
ATOM   4186  N   ILE A 270     -21.650  16.823  27.589  1.00 32.90           N  
ATOM   4187  H   ILE A 270     -21.936  16.413  26.711  1.00 32.90           H  
ATOM   4188  CA  ILE A 270     -21.354  18.279  27.508  1.00 32.90           C  
ATOM   4189  HA  ILE A 270     -22.311  18.782  27.370  1.00 32.90           H  
ATOM   4190  C   ILE A 270     -20.508  18.577  26.250  1.00 32.90           C  
ATOM   4191  CB  ILE A 270     -20.731  18.914  28.792  1.00 32.90           C  
ATOM   4192  HB  ILE A 270     -19.969  18.242  29.185  1.00 32.90           H  
ATOM   4193  O   ILE A 270     -19.301  18.362  26.177  1.00 32.90           O  
ATOM   4194  CG1 ILE A 270     -21.809  19.199  29.876  1.00 32.90           C  
ATOM   4195 HG12 ILE A 270     -22.620  18.472  29.833  1.00 32.90           H  
ATOM   4196 HG13 ILE A 270     -22.279  20.165  29.692  1.00 32.90           H  
ATOM   4197  CG2 ILE A 270     -20.081  20.292  28.521  1.00 32.90           C  
ATOM   4198 HG21 ILE A 270     -19.184  20.176  27.913  1.00 32.90           H  
ATOM   4199 HG22 ILE A 270     -19.772  20.757  29.457  1.00 32.90           H  
ATOM   4200 HG23 ILE A 270     -20.781  20.950  28.006  1.00 32.90           H  
ATOM   4201  CD1 ILE A 270     -21.261  19.178  31.308  1.00 32.90           C  
ATOM   4202 HD11 ILE A 270     -22.079  19.349  32.008  1.00 32.90           H  
ATOM   4203 HD12 ILE A 270     -20.511  19.957  31.445  1.00 32.90           H  
ATOM   4204 HD13 ILE A 270     -20.815  18.207  31.520  1.00 32.90           H  
ATOM   4205  N   LEU A 271     -21.202  19.127  25.255  1.00 30.32           N  
ATOM   4206  H   LEU A 271     -22.203  19.047  25.368  1.00 30.32           H  
ATOM   4207  CA  LEU A 271     -20.799  20.195  24.333  1.00 30.32           C  
ATOM   4208  HA  LEU A 271     -20.939  19.815  23.321  1.00 30.32           H  
ATOM   4209  C   LEU A 271     -19.339  20.723  24.452  1.00 30.32           C  
ATOM   4210  CB  LEU A 271     -21.824  21.338  24.591  1.00 30.32           C  
ATOM   4211  HB2 LEU A 271     -22.674  20.970  25.166  1.00 30.32           H  
ATOM   4212  HB3 LEU A 271     -21.377  22.103  25.226  1.00 30.32           H  
ATOM   4213  O   LEU A 271     -19.051  21.595  25.271  1.00 30.32           O  
ATOM   4214  CG  LEU A 271     -22.383  22.001  23.325  1.00 30.32           C  
ATOM   4215  HG  LEU A 271     -21.615  22.023  22.552  1.00 30.32           H  
ATOM   4216  CD1 LEU A 271     -23.603  21.228  22.817  1.00 30.32           C  
ATOM   4217 HD11 LEU A 271     -23.981  21.688  21.904  1.00 30.32           H  
ATOM   4218 HD12 LEU A 271     -24.395  21.232  23.566  1.00 30.32           H  
ATOM   4219 HD13 LEU A 271     -23.327  20.196  22.601  1.00 30.32           H  
ATOM   4220  CD2 LEU A 271     -22.814  23.438  23.619  1.00 30.32           C  
ATOM   4221 HD21 LEU A 271     -21.953  24.023  23.942  1.00 30.32           H  
ATOM   4222 HD22 LEU A 271     -23.232  23.890  22.720  1.00 30.32           H  
ATOM   4223 HD23 LEU A 271     -23.568  23.446  24.406  1.00 30.32           H  
ATOM   4224  N   LYS A 272     -18.441  20.321  23.539  1.00 33.81           N  
ATOM   4225  H   LYS A 272     -18.656  19.496  22.999  1.00 33.81           H  
ATOM   4226  CA  LYS A 272     -17.256  21.118  23.148  1.00 33.81           C  
ATOM   4227  HA  LYS A 272     -17.448  22.163  23.391  1.00 33.81           H  
ATOM   4228  C   LYS A 272     -17.046  21.045  21.635  1.00 33.81           C  
ATOM   4229  CB  LYS A 272     -15.987  20.707  23.918  1.00 33.81           C  
ATOM   4230  HB2 LYS A 272     -15.897  19.621  23.933  1.00 33.81           H  
ATOM   4231  HB3 LYS A 272     -15.124  21.113  23.391  1.00 33.81           H  
ATOM   4232  O   LYS A 272     -16.598  20.044  21.090  1.00 33.81           O  
ATOM   4233  CG  LYS A 272     -15.976  21.259  25.353  1.00 33.81           C  
ATOM   4234  HG2 LYS A 272     -16.215  22.322  25.337  1.00 33.81           H  
ATOM   4235  HG3 LYS A 272     -16.721  20.730  25.948  1.00 33.81           H  
ATOM   4236  CD  LYS A 272     -14.605  21.071  26.007  1.00 33.81           C  
ATOM   4237  HD2 LYS A 272     -13.851  21.596  25.421  1.00 33.81           H  
ATOM   4238  HD3 LYS A 272     -14.367  20.007  26.024  1.00 33.81           H  
ATOM   4239  CE  LYS A 272     -14.625  21.620  27.437  1.00 33.81           C  
ATOM   4240  HE2 LYS A 272     -14.853  22.685  27.397  1.00 33.81           H  
ATOM   4241  HE3 LYS A 272     -15.425  21.121  27.984  1.00 33.81           H  
ATOM   4242  NZ  LYS A 272     -13.321  21.389  28.105  1.00 33.81           N  
ATOM   4243  HZ1 LYS A 272     -12.579  21.844  27.595  1.00 33.81           H  
ATOM   4244  HZ2 LYS A 272     -13.332  21.730  29.056  1.00 33.81           H  
ATOM   4245  HZ3 LYS A 272     -13.121  20.399  28.128  1.00 33.81           H  
ATOM   4246  N   ARG A 273     -17.430  22.128  20.958  1.00 30.32           N  
ATOM   4247  H   ARG A 273     -17.740  22.913  21.513  1.00 30.32           H  
ATOM   4248  CA  ARG A 273     -17.411  22.317  19.503  1.00 30.32           C  
ATOM   4249  HA  ARG A 273     -17.215  21.366  19.008  1.00 30.32           H  
ATOM   4250  C   ARG A 273     -16.276  23.291  19.167  1.00 30.32           C  
ATOM   4251  CB  ARG A 273     -18.816  22.831  19.108  1.00 30.32           C  
ATOM   4252  HB2 ARG A 273     -18.940  23.855  19.460  1.00 30.32           H  
ATOM   4253  HB3 ARG A 273     -19.555  22.222  19.630  1.00 30.32           H  
ATOM   4254  O   ARG A 273     -16.503  24.493  19.214  1.00 30.32           O  
ATOM   4255  CG  ARG A 273     -19.163  22.764  17.613  1.00 30.32           C  
ATOM   4256  HG2 ARG A 273     -19.179  21.717  17.311  1.00 30.32           H  
ATOM   4257  HG3 ARG A 273     -18.413  23.293  17.025  1.00 30.32           H  
ATOM   4258  CD  ARG A 273     -20.547  23.402  17.379  1.00 30.32           C  
ATOM   4259  HD2 ARG A 273     -20.413  24.465  17.179  1.00 30.32           H  
ATOM   4260  HD3 ARG A 273     -21.138  23.297  18.289  1.00 30.32           H  
ATOM   4261  NE  ARG A 273     -21.293  22.762  16.276  1.00 30.32           N  
ATOM   4262  HE  ARG A 273     -20.807  22.048  15.751  1.00 30.32           H  
ATOM   4263  NH1 ARG A 273     -23.266  23.917  16.529  1.00 30.32           N  
ATOM   4264 HH11 ARG A 273     -22.830  24.492  17.235  1.00 30.32           H  
ATOM   4265 HH12 ARG A 273     -24.245  24.030  16.306  1.00 30.32           H  
ATOM   4266  NH2 ARG A 273     -23.159  22.227  15.078  1.00 30.32           N  
ATOM   4267 HH21 ARG A 273     -22.661  21.468  14.636  1.00 30.32           H  
ATOM   4268 HH22 ARG A 273     -24.139  22.356  14.870  1.00 30.32           H  
ATOM   4269  CZ  ARG A 273     -22.563  22.973  15.965  1.00 30.32           C  
ATOM   4270  N   GLU A 274     -15.072  22.793  18.869  1.00 35.16           N  
ATOM   4271  H   GLU A 274     -14.919  21.802  18.989  1.00 35.16           H  
ATOM   4272  CA  GLU A 274     -13.903  23.644  18.535  1.00 35.16           C  
ATOM   4273  HA  GLU A 274     -14.285  24.602  18.182  1.00 35.16           H  
ATOM   4274  C   GLU A 274     -13.030  23.172  17.339  1.00 35.16           C  
ATOM   4275  CB  GLU A 274     -13.064  23.959  19.806  1.00 35.16           C  
ATOM   4276  HB2 GLU A 274     -13.137  23.128  20.508  1.00 35.16           H  
ATOM   4277  HB3 GLU A 274     -12.014  24.081  19.541  1.00 35.16           H  
ATOM   4278  O   GLU A 274     -12.019  23.803  17.055  1.00 35.16           O  
ATOM   4279  CG  GLU A 274     -13.529  25.266  20.484  1.00 35.16           C  
ATOM   4280  HG2 GLU A 274     -13.547  26.054  19.732  1.00 35.16           H  
ATOM   4281  HG3 GLU A 274     -14.548  25.127  20.846  1.00 35.16           H  
ATOM   4282  CD  GLU A 274     -12.659  25.735  21.666  1.00 35.16           C  
ATOM   4283  OE1 GLU A 274     -12.721  26.949  21.976  1.00 35.16           O  
ATOM   4284  OE2 GLU A 274     -11.994  24.882  22.296  1.00 35.16           O  
ATOM   4285  N   GLU A 275     -13.399  22.149  16.550  1.00 37.61           N  
ATOM   4286  H   GLU A 275     -14.248  21.648  16.771  1.00 37.61           H  
ATOM   4287  CA  GLU A 275     -12.417  21.470  15.662  1.00 37.61           C  
ATOM   4288  HA  GLU A 275     -11.461  21.984  15.766  1.00 37.61           H  
ATOM   4289  C   GLU A 275     -12.603  21.515  14.127  1.00 37.61           C  
ATOM   4290  CB  GLU A 275     -12.174  20.043  16.180  1.00 37.61           C  
ATOM   4291  HB2 GLU A 275     -11.929  19.369  15.359  1.00 37.61           H  
ATOM   4292  HB3 GLU A 275     -13.072  19.664  16.666  1.00 37.61           H  
ATOM   4293  O   GLU A 275     -11.874  20.835  13.409  1.00 37.61           O  
ATOM   4294  CG  GLU A 275     -10.997  20.040  17.161  1.00 37.61           C  
ATOM   4295  HG2 GLU A 275     -10.153  20.562  16.709  1.00 37.61           H  
ATOM   4296  HG3 GLU A 275     -11.282  20.567  18.071  1.00 37.61           H  
ATOM   4297  CD  GLU A 275     -10.567  18.618  17.499  1.00 37.61           C  
ATOM   4298  OE1 GLU A 275      -9.346  18.363  17.521  1.00 37.61           O  
ATOM   4299  OE2 GLU A 275     -11.419  17.700  17.545  1.00 37.61           O  
ATOM   4300  N   ASP A 276     -13.485  22.346  13.564  1.00 40.92           N  
ATOM   4301  H   ASP A 276     -14.093  22.879  14.168  1.00 40.92           H  
ATOM   4302  CA  ASP A 276     -13.786  22.273  12.115  1.00 40.92           C  
ATOM   4303  HA  ASP A 276     -13.545  21.261  11.789  1.00 40.92           H  
ATOM   4304  C   ASP A 276     -12.927  23.162  11.184  1.00 40.92           C  
ATOM   4305  CB  ASP A 276     -15.297  22.473  11.881  1.00 40.92           C  
ATOM   4306  HB2 ASP A 276     -15.448  23.188  11.072  1.00 40.92           H  
ATOM   4307  HB3 ASP A 276     -15.750  22.909  12.771  1.00 40.92           H  
ATOM   4308  O   ASP A 276     -13.035  23.073   9.962  1.00 40.92           O  
ATOM   4309  CG  ASP A 276     -16.043  21.183  11.508  1.00 40.92           C  
ATOM   4310  OD1 ASP A 276     -15.428  20.278  10.896  1.00 40.92           O  
ATOM   4311  OD2 ASP A 276     -17.258  21.150  11.800  1.00 40.92           O  
ATOM   4312  N   THR A 277     -12.037  24.020  11.698  1.00 37.07           N  
ATOM   4313  H   THR A 277     -11.927  24.045  12.701  1.00 37.07           H  
ATOM   4314  CA  THR A 277     -11.304  25.003  10.859  1.00 37.07           C  
ATOM   4315  HA  THR A 277     -11.895  25.190   9.963  1.00 37.07           H  
ATOM   4316  C   THR A 277      -9.938  24.529  10.341  1.00 37.07           C  
ATOM   4317  CB  THR A 277     -11.174  26.362  11.560  1.00 37.07           C  
ATOM   4318  HB  THR A 277     -10.515  27.001  10.972  1.00 37.07           H  
ATOM   4319  O   THR A 277      -9.411  25.110   9.387  1.00 37.07           O  
ATOM   4320  CG2 THR A 277     -12.518  27.073  11.703  1.00 37.07           C  
ATOM   4321 HG21 THR A 277     -13.210  26.472  12.294  1.00 37.07           H  
ATOM   4322 HG22 THR A 277     -12.950  27.238  10.716  1.00 37.07           H  
ATOM   4323 HG23 THR A 277     -12.375  28.040  12.184  1.00 37.07           H  
ATOM   4324  OG1 THR A 277     -10.622  26.201  12.843  1.00 37.07           O  
ATOM   4325  HG1 THR A 277     -11.317  26.336  13.491  1.00 37.07           H  
ATOM   4326  N   SER A 278      -9.363  23.452  10.892  1.00 40.39           N  
ATOM   4327  H   SER A 278      -9.834  22.990  11.657  1.00 40.39           H  
ATOM   4328  CA  SER A 278      -8.086  22.894  10.403  1.00 40.39           C  
ATOM   4329  HA  SER A 278      -7.445  23.726  10.112  1.00 40.39           H  
ATOM   4330  C   SER A 278      -8.273  22.019   9.153  1.00 40.39           C  
ATOM   4331  CB  SER A 278      -7.344  22.146  11.520  1.00 40.39           C  
ATOM   4332  HB2 SER A 278      -7.490  22.661  12.470  1.00 40.39           H  
ATOM   4333  HB3 SER A 278      -6.279  22.133  11.290  1.00 40.39           H  
ATOM   4334  O   SER A 278      -7.445  22.061   8.239  1.00 40.39           O  
ATOM   4335  OG  SER A 278      -7.793  20.815  11.616  1.00 40.39           O  
ATOM   4336  HG  SER A 278      -7.520  20.437  12.456  1.00 40.39           H  
ATOM   4337  N   LYS A 279      -9.414  21.320   9.060  1.00 39.63           N  
ATOM   4338  H   LYS A 279     -10.008  21.328   9.878  1.00 39.63           H  
ATOM   4339  CA  LYS A 279      -9.767  20.379   7.983  1.00 39.63           C  
ATOM   4340  HA  LYS A 279      -8.996  19.611   7.936  1.00 39.63           H  
ATOM   4341  C   LYS A 279      -9.812  21.050   6.603  1.00 39.63           C  
ATOM   4342  CB  LYS A 279     -11.104  19.711   8.374  1.00 39.63           C  
ATOM   4343  HB2 LYS A 279     -11.915  20.432   8.274  1.00 39.63           H  
ATOM   4344  HB3 LYS A 279     -11.051  19.414   9.421  1.00 39.63           H  
ATOM   4345  O   LYS A 279      -9.259  20.531   5.633  1.00 39.63           O  
ATOM   4346  CG  LYS A 279     -11.429  18.456   7.548  1.00 39.63           C  
ATOM   4347  HG2 LYS A 279     -10.612  17.741   7.647  1.00 39.63           H  
ATOM   4348  HG3 LYS A 279     -11.531  18.730   6.498  1.00 39.63           H  
ATOM   4349  CD  LYS A 279     -12.736  17.798   8.028  1.00 39.63           C  
ATOM   4350  HD2 LYS A 279     -13.554  18.511   7.922  1.00 39.63           H  
ATOM   4351  HD3 LYS A 279     -12.640  17.536   9.081  1.00 39.63           H  
ATOM   4352  CE  LYS A 279     -13.044  16.532   7.210  1.00 39.63           C  
ATOM   4353  HE2 LYS A 279     -12.224  15.825   7.339  1.00 39.63           H  
ATOM   4354  HE3 LYS A 279     -13.087  16.798   6.154  1.00 39.63           H  
ATOM   4355  NZ  LYS A 279     -14.325  15.894   7.616  1.00 39.63           N  
ATOM   4356  HZ1 LYS A 279     -14.298  15.618   8.587  1.00 39.63           H  
ATOM   4357  HZ2 LYS A 279     -14.503  15.069   7.062  1.00 39.63           H  
ATOM   4358  HZ3 LYS A 279     -15.103  16.527   7.494  1.00 39.63           H  
ATOM   4359  N   TYR A 280     -10.386  22.253   6.519  1.00 35.81           N  
ATOM   4360  H   TYR A 280     -10.874  22.593   7.336  1.00 35.81           H  
ATOM   4361  CA  TYR A 280     -10.453  23.034   5.274  1.00 35.81           C  
ATOM   4362  HA  TYR A 280     -10.679  22.357   4.451  1.00 35.81           H  
ATOM   4363  C   TYR A 280      -9.127  23.727   4.927  1.00 35.81           C  
ATOM   4364  CB  TYR A 280     -11.596  24.052   5.363  1.00 35.81           C  
ATOM   4365  HB2 TYR A 280     -11.592  24.665   4.462  1.00 35.81           H  
ATOM   4366  HB3 TYR A 280     -11.426  24.715   6.212  1.00 35.81           H  
ATOM   4367  O   TYR A 280      -8.743  23.773   3.756  1.00 35.81           O  
ATOM   4368  CG  TYR A 280     -12.959  23.404   5.490  1.00 35.81           C  
ATOM   4369  CD1 TYR A 280     -13.607  22.893   4.348  1.00 35.81           C  
ATOM   4370  HD1 TYR A 280     -13.152  22.995   3.373  1.00 35.81           H  
ATOM   4371  CD2 TYR A 280     -13.569  23.287   6.753  1.00 35.81           C  
ATOM   4372  HD2 TYR A 280     -13.082  23.686   7.630  1.00 35.81           H  
ATOM   4373  CE1 TYR A 280     -14.861  22.265   4.474  1.00 35.81           C  
ATOM   4374  HE1 TYR A 280     -15.382  21.883   3.609  1.00 35.81           H  
ATOM   4375  CE2 TYR A 280     -14.814  22.645   6.886  1.00 35.81           C  
ATOM   4376  HE2 TYR A 280     -15.261  22.537   7.863  1.00 35.81           H  
ATOM   4377  OH  TYR A 280     -16.666  21.515   5.854  1.00 35.81           O  
ATOM   4378  HH  TYR A 280     -16.971  21.464   6.763  1.00 35.81           H  
ATOM   4379  CZ  TYR A 280     -15.465  22.136   5.743  1.00 35.81           C  
ATOM   4380  N   LYS A 281      -8.381  24.205   5.937  1.00 41.65           N  
ATOM   4381  H   LYS A 281      -8.745  24.122   6.876  1.00 41.65           H  
ATOM   4382  CA  LYS A 281      -7.028  24.761   5.752  1.00 41.65           C  
ATOM   4383  HA  LYS A 281      -7.076  25.576   5.029  1.00 41.65           H  
ATOM   4384  C   LYS A 281      -6.074  23.731   5.149  1.00 41.65           C  
ATOM   4385  CB  LYS A 281      -6.471  25.283   7.092  1.00 41.65           C  
ATOM   4386  HB2 LYS A 281      -5.414  25.026   7.166  1.00 41.65           H  
ATOM   4387  HB3 LYS A 281      -6.985  24.803   7.924  1.00 41.65           H  
ATOM   4388  O   LYS A 281      -5.220  24.104   4.348  1.00 41.65           O  
ATOM   4389  CG  LYS A 281      -6.591  26.808   7.214  1.00 41.65           C  
ATOM   4390  HG2 LYS A 281      -6.035  27.277   6.402  1.00 41.65           H  
ATOM   4391  HG3 LYS A 281      -7.641  27.093   7.137  1.00 41.65           H  
ATOM   4392  CD  LYS A 281      -6.031  27.291   8.559  1.00 41.65           C  
ATOM   4393  HD2 LYS A 281      -6.631  26.858   9.360  1.00 41.65           H  
ATOM   4394  HD3 LYS A 281      -5.000  26.953   8.665  1.00 41.65           H  
ATOM   4395  CE  LYS A 281      -6.081  28.822   8.647  1.00 41.65           C  
ATOM   4396  HE2 LYS A 281      -7.105  29.141   8.454  1.00 41.65           H  
ATOM   4397  HE3 LYS A 281      -5.450  29.241   7.863  1.00 41.65           H  
ATOM   4398  NZ  LYS A 281      -5.646  29.312   9.981  1.00 41.65           N  
ATOM   4399  HZ1 LYS A 281      -6.240  28.931  10.704  1.00 41.65           H  
ATOM   4400  HZ2 LYS A 281      -4.694  29.039  10.179  1.00 41.65           H  
ATOM   4401  HZ3 LYS A 281      -5.710  30.319  10.031  1.00 41.65           H  
ATOM   4402  N   PHE A 282      -6.234  22.458   5.510  1.00 43.37           N  
ATOM   4403  H   PHE A 282      -6.908  22.245   6.231  1.00 43.37           H  
ATOM   4404  CA  PHE A 282      -5.365  21.383   5.050  1.00 43.37           C  
ATOM   4405  HA  PHE A 282      -4.338  21.748   5.093  1.00 43.37           H  
ATOM   4406  C   PHE A 282      -5.618  20.994   3.587  1.00 43.37           C  
ATOM   4407  CB  PHE A 282      -5.466  20.196   6.015  1.00 43.37           C  
ATOM   4408  HB2 PHE A 282      -5.542  20.558   7.040  1.00 43.37           H  
ATOM   4409  HB3 PHE A 282      -6.356  19.605   5.797  1.00 43.37           H  
ATOM   4410  O   PHE A 282      -4.669  20.969   2.808  1.00 43.37           O  
ATOM   4411  CG  PHE A 282      -4.227  19.344   5.915  1.00 43.37           C  
ATOM   4412  CD1 PHE A 282      -4.210  18.204   5.092  1.00 43.37           C  
ATOM   4413  HD1 PHE A 282      -5.118  17.841   4.632  1.00 43.37           H  
ATOM   4414  CD2 PHE A 282      -3.049  19.791   6.542  1.00 43.37           C  
ATOM   4415  HD2 PHE A 282      -3.073  20.647   7.200  1.00 43.37           H  
ATOM   4416  CE1 PHE A 282      -2.988  17.574   4.818  1.00 43.37           C  
ATOM   4417  HE1 PHE A 282      -2.947  16.707   4.176  1.00 43.37           H  
ATOM   4418  CE2 PHE A 282      -1.827  19.170   6.255  1.00 43.37           C  
ATOM   4419  HE2 PHE A 282      -0.907  19.527   6.693  1.00 43.37           H  
ATOM   4420  CZ  PHE A 282      -1.797  18.113   5.338  1.00 43.37           C  
ATOM   4421  HZ  PHE A 282      -0.839  17.715   5.039  1.00 43.37           H  
ATOM   4422  N   ARG A 283      -6.887  20.825   3.166  1.00 46.28           N  
ATOM   4423  H   ARG A 283      -7.624  20.844   3.857  1.00 46.28           H  
ATOM   4424  CA  ARG A 283      -7.233  20.569   1.747  1.00 46.28           C  
ATOM   4425  HA  ARG A 283      -6.768  19.636   1.431  1.00 46.28           H  
ATOM   4426  C   ARG A 283      -6.652  21.634   0.815  1.00 46.28           C  
ATOM   4427  CB  ARG A 283      -8.759  20.464   1.541  1.00 46.28           C  
ATOM   4428  HB2 ARG A 283      -9.265  21.225   2.136  1.00 46.28           H  
ATOM   4429  HB3 ARG A 283      -8.982  20.652   0.491  1.00 46.28           H  
ATOM   4430  O   ARG A 283      -6.078  21.299  -0.215  1.00 46.28           O  
ATOM   4431  CG  ARG A 283      -9.309  19.072   1.891  1.00 46.28           C  
ATOM   4432  HG2 ARG A 283      -9.118  18.884   2.948  1.00 46.28           H  
ATOM   4433  HG3 ARG A 283      -8.788  18.310   1.311  1.00 46.28           H  
ATOM   4434  CD  ARG A 283     -10.825  18.949   1.647  1.00 46.28           C  
ATOM   4435  HD2 ARG A 283     -11.321  19.818   2.079  1.00 46.28           H  
ATOM   4436  HD3 ARG A 283     -11.175  18.061   2.173  1.00 46.28           H  
ATOM   4437  NE  ARG A 283     -11.184  18.809   0.218  1.00 46.28           N  
ATOM   4438  HE  ARG A 283     -10.443  18.551  -0.419  1.00 46.28           H  
ATOM   4439  NH1 ARG A 283     -13.458  19.103   0.440  1.00 46.28           N  
ATOM   4440 HH11 ARG A 283     -13.348  19.200   1.439  1.00 46.28           H  
ATOM   4441 HH12 ARG A 283     -14.382  19.008   0.042  1.00 46.28           H  
ATOM   4442  NH2 ARG A 283     -12.616  18.574  -1.549  1.00 46.28           N  
ATOM   4443 HH21 ARG A 283     -13.557  18.511  -1.908  1.00 46.28           H  
ATOM   4444 HH22 ARG A 283     -11.856  18.268  -2.141  1.00 46.28           H  
ATOM   4445  CZ  ARG A 283     -12.410  18.834  -0.289  1.00 46.28           C  
ATOM   4446  N   HIS A 284      -6.731  22.907   1.207  1.00 44.97           N  
ATOM   4447  H   HIS A 284      -7.235  23.118   2.056  1.00 44.97           H  
ATOM   4448  CA  HIS A 284      -6.182  24.004   0.409  1.00 44.97           C  
ATOM   4449  HA  HIS A 284      -6.527  23.886  -0.618  1.00 44.97           H  
ATOM   4450  C   HIS A 284      -4.643  24.000   0.368  1.00 44.97           C  
ATOM   4451  CB  HIS A 284      -6.735  25.329   0.950  1.00 44.97           C  
ATOM   4452  HB2 HIS A 284      -7.816  25.243   1.062  1.00 44.97           H  
ATOM   4453  HB3 HIS A 284      -6.311  25.527   1.934  1.00 44.97           H  
ATOM   4454  O   HIS A 284      -4.056  24.268  -0.677  1.00 44.97           O  
ATOM   4455  CG  HIS A 284      -6.455  26.494   0.036  1.00 44.97           C  
ATOM   4456  CD2 HIS A 284      -5.499  27.458   0.206  1.00 44.97           C  
ATOM   4457  HD2 HIS A 284      -4.807  27.521   1.033  1.00 44.97           H  
ATOM   4458  ND1 HIS A 284      -7.105  26.775  -1.144  1.00 44.97           N  
ATOM   4459  HD1 HIS A 284      -7.850  26.238  -1.564  1.00 44.97           H  
ATOM   4460  CE1 HIS A 284      -6.555  27.883  -1.669  1.00 44.97           C  
ATOM   4461  HE1 HIS A 284      -6.855  28.340  -2.600  1.00 44.97           H  
ATOM   4462  NE2 HIS A 284      -5.567  28.338  -0.879  1.00 44.97           N  
ATOM   4463  N   ARG A 285      -3.971  23.670   1.480  1.00 44.79           N  
ATOM   4464  H   ARG A 285      -4.502  23.419   2.302  1.00 44.79           H  
ATOM   4465  CA  ARG A 285      -2.499  23.634   1.555  1.00 44.79           C  
ATOM   4466  HA  ARG A 285      -2.116  24.533   1.073  1.00 44.79           H  
ATOM   4467  C   ARG A 285      -1.910  22.468   0.767  1.00 44.79           C  
ATOM   4468  CB  ARG A 285      -2.041  23.598   3.023  1.00 44.79           C  
ATOM   4469  HB2 ARG A 285      -2.884  23.813   3.679  1.00 44.79           H  
ATOM   4470  HB3 ARG A 285      -1.675  22.603   3.277  1.00 44.79           H  
ATOM   4471  O   ARG A 285      -0.920  22.670   0.076  1.00 44.79           O  
ATOM   4472  CG  ARG A 285      -0.950  24.637   3.308  1.00 44.79           C  
ATOM   4473  HG2 ARG A 285      -0.063  24.411   2.716  1.00 44.79           H  
ATOM   4474  HG3 ARG A 285      -1.322  25.626   3.040  1.00 44.79           H  
ATOM   4475  CD  ARG A 285      -0.601  24.614   4.801  1.00 44.79           C  
ATOM   4476  HD2 ARG A 285      -0.126  23.660   5.028  1.00 44.79           H  
ATOM   4477  HD3 ARG A 285      -1.523  24.692   5.377  1.00 44.79           H  
ATOM   4478  NE  ARG A 285       0.298  25.723   5.175  1.00 44.79           N  
ATOM   4479  HE  ARG A 285       0.616  26.323   4.427  1.00 44.79           H  
ATOM   4480  NH1 ARG A 285       0.508  25.182   7.398  1.00 44.79           N  
ATOM   4481 HH11 ARG A 285       0.959  25.323   8.290  1.00 44.79           H  
ATOM   4482 HH12 ARG A 285      -0.015  24.335   7.231  1.00 44.79           H  
ATOM   4483  NH2 ARG A 285       1.567  26.975   6.599  1.00 44.79           N  
ATOM   4484 HH21 ARG A 285       1.983  27.108   7.509  1.00 44.79           H  
ATOM   4485 HH22 ARG A 285       1.872  27.557   5.832  1.00 44.79           H  
ATOM   4486  CZ  ARG A 285       0.783  25.956   6.384  1.00 44.79           C  
ATOM   4487  N   THR A 286      -2.537  21.295   0.830  1.00 46.67           N  
ATOM   4488  H   THR A 286      -3.291  21.185   1.493  1.00 46.67           H  
ATOM   4489  CA  THR A 286      -2.100  20.091   0.111  1.00 46.67           C  
ATOM   4490  HA  THR A 286      -1.031  19.957   0.275  1.00 46.67           H  
ATOM   4491  C   THR A 286      -2.314  20.237  -1.389  1.00 46.67           C  
ATOM   4492  CB  THR A 286      -2.808  18.847   0.658  1.00 46.67           C  
ATOM   4493  HB  THR A 286      -3.879  18.911   0.462  1.00 46.67           H  
ATOM   4494  O   THR A 286      -1.375  20.004  -2.138  1.00 46.67           O  
ATOM   4495  CG2 THR A 286      -2.258  17.540   0.094  1.00 46.67           C  
ATOM   4496 HG21 THR A 286      -1.178  17.494   0.240  1.00 46.67           H  
ATOM   4497 HG22 THR A 286      -2.726  16.693   0.594  1.00 46.67           H  
ATOM   4498 HG23 THR A 286      -2.481  17.474  -0.970  1.00 46.67           H  
ATOM   4499  OG1 THR A 286      -2.593  18.821   2.045  1.00 46.67           O  
ATOM   4500  HG1 THR A 286      -2.946  18.000   2.396  1.00 46.67           H  
ATOM   4501  N   SER A 287      -3.474  20.737  -1.840  1.00 46.04           N  
ATOM   4502  H   SER A 287      -4.251  20.873  -1.209  1.00 46.04           H  
ATOM   4503  CA  SER A 287      -3.669  21.068  -3.261  1.00 46.04           C  
ATOM   4504  HA  SER A 287      -3.494  20.174  -3.859  1.00 46.04           H  
ATOM   4505  C   SER A 287      -2.681  22.130  -3.754  1.00 46.04           C  
ATOM   4506  CB  SER A 287      -5.095  21.558  -3.528  1.00 46.04           C  
ATOM   4507  HB2 SER A 287      -5.371  22.310  -2.788  1.00 46.04           H  
ATOM   4508  HB3 SER A 287      -5.142  22.008  -4.520  1.00 46.04           H  
ATOM   4509  O   SER A 287      -2.198  22.026  -4.874  1.00 46.04           O  
ATOM   4510  OG  SER A 287      -6.007  20.482  -3.484  1.00 46.04           O  
ATOM   4511  HG  SER A 287      -5.838  19.904  -4.232  1.00 46.04           H  
ATOM   4512  N   LYS A 288      -2.332  23.124  -2.923  1.00 44.76           N  
ATOM   4513  H   LYS A 288      -2.798  23.187  -2.029  1.00 44.76           H  
ATOM   4514  CA  LYS A 288      -1.341  24.154  -3.273  1.00 44.76           C  
ATOM   4515  HA  LYS A 288      -1.566  24.503  -4.281  1.00 44.76           H  
ATOM   4516  C   LYS A 288       0.092  23.609  -3.335  1.00 44.76           C  
ATOM   4517  CB  LYS A 288      -1.484  25.335  -2.303  1.00 44.76           C  
ATOM   4518  HB2 LYS A 288      -2.542  25.584  -2.220  1.00 44.76           H  
ATOM   4519  HB3 LYS A 288      -1.110  25.049  -1.320  1.00 44.76           H  
ATOM   4520  O   LYS A 288       0.838  24.026  -4.209  1.00 44.76           O  
ATOM   4521  CG  LYS A 288      -0.756  26.590  -2.794  1.00 44.76           C  
ATOM   4522  HG2 LYS A 288       0.315  26.396  -2.853  1.00 44.76           H  
ATOM   4523  HG3 LYS A 288      -1.124  26.852  -3.786  1.00 44.76           H  
ATOM   4524  CD  LYS A 288      -1.004  27.760  -1.834  1.00 44.76           C  
ATOM   4525  HD2 LYS A 288      -2.078  27.920  -1.734  1.00 44.76           H  
ATOM   4526  HD3 LYS A 288      -0.578  27.520  -0.860  1.00 44.76           H  
ATOM   4527  CE  LYS A 288      -0.345  29.016  -2.407  1.00 44.76           C  
ATOM   4528  HE2 LYS A 288      -0.754  29.193  -3.402  1.00 44.76           H  
ATOM   4529  HE3 LYS A 288       0.722  28.823  -2.524  1.00 44.76           H  
ATOM   4530  NZ  LYS A 288      -0.570  30.199  -1.542  1.00 44.76           N  
ATOM   4531  HZ1 LYS A 288      -0.158  30.051  -0.632  1.00 44.76           H  
ATOM   4532  HZ2 LYS A 288      -0.148  31.014  -1.963  1.00 44.76           H  
ATOM   4533  HZ3 LYS A 288      -1.561  30.367  -1.443  1.00 44.76           H  
ATOM   4534  N   LEU A 289       0.461  22.678  -2.450  1.00 40.69           N  
ATOM   4535  H   LEU A 289      -0.201  22.416  -1.733  1.00 40.69           H  
ATOM   4536  CA  LEU A 289       1.754  21.984  -2.480  1.00 40.69           C  
ATOM   4537  HA  LEU A 289       2.545  22.726  -2.595  1.00 40.69           H  
ATOM   4538  C   LEU A 289       1.870  21.060  -3.698  1.00 40.69           C  
ATOM   4539  CB  LEU A 289       1.968  21.196  -1.168  1.00 40.69           C  
ATOM   4540  HB2 LEU A 289       1.017  21.067  -0.651  1.00 40.69           H  
ATOM   4541  HB3 LEU A 289       2.299  20.189  -1.420  1.00 40.69           H  
ATOM   4542  O   LEU A 289       2.878  21.116  -4.388  1.00 40.69           O  
ATOM   4543  CG  LEU A 289       3.009  21.837  -0.223  1.00 40.69           C  
ATOM   4544  HG  LEU A 289       3.356  22.788  -0.626  1.00 40.69           H  
ATOM   4545  CD1 LEU A 289       2.413  22.113   1.161  1.00 40.69           C  
ATOM   4546 HD11 LEU A 289       1.576  22.803   1.056  1.00 40.69           H  
ATOM   4547 HD12 LEU A 289       2.065  21.180   1.605  1.00 40.69           H  
ATOM   4548 HD13 LEU A 289       3.173  22.560   1.801  1.00 40.69           H  
ATOM   4549  CD2 LEU A 289       4.218  20.918  -0.047  1.00 40.69           C  
ATOM   4550 HD21 LEU A 289       3.916  19.967   0.390  1.00 40.69           H  
ATOM   4551 HD22 LEU A 289       4.959  21.394   0.596  1.00 40.69           H  
ATOM   4552 HD23 LEU A 289       4.675  20.732  -1.019  1.00 40.69           H  
ATOM   4553  N   TYR A 290       0.828  20.281  -4.007  1.00 41.50           N  
ATOM   4554  H   TYR A 290       0.033  20.256  -3.384  1.00 41.50           H  
ATOM   4555  CA  TYR A 290       0.776  19.456  -5.221  1.00 41.50           C  
ATOM   4556  HA  TYR A 290       1.641  18.794  -5.236  1.00 41.50           H  
ATOM   4557  C   TYR A 290       0.870  20.313  -6.492  1.00 41.50           C  
ATOM   4558  CB  TYR A 290      -0.495  18.591  -5.217  1.00 41.50           C  
ATOM   4559  HB2 TYR A 290      -0.835  18.472  -6.246  1.00 41.50           H  
ATOM   4560  HB3 TYR A 290      -1.298  19.097  -4.682  1.00 41.50           H  
ATOM   4561  O   TYR A 290       1.642  19.988  -7.384  1.00 41.50           O  
ATOM   4562  CG  TYR A 290      -0.286  17.199  -4.645  1.00 41.50           C  
ATOM   4563  CD1 TYR A 290       0.101  16.156  -5.506  1.00 41.50           C  
ATOM   4564  HD1 TYR A 290       0.254  16.351  -6.558  1.00 41.50           H  
ATOM   4565  CD2 TYR A 290      -0.460  16.939  -3.271  1.00 41.50           C  
ATOM   4566  HD2 TYR A 290      -0.732  17.744  -2.604  1.00 41.50           H  
ATOM   4567  CE1 TYR A 290       0.297  14.857  -5.002  1.00 41.50           C  
ATOM   4568  HE1 TYR A 290       0.593  14.055  -5.661  1.00 41.50           H  
ATOM   4569  CE2 TYR A 290      -0.268  15.640  -2.760  1.00 41.50           C  
ATOM   4570  HE2 TYR A 290      -0.401  15.444  -1.706  1.00 41.50           H  
ATOM   4571  OH  TYR A 290       0.304  13.336  -3.155  1.00 41.50           O  
ATOM   4572  HH  TYR A 290       0.149  13.267  -2.210  1.00 41.50           H  
ATOM   4573  CZ  TYR A 290       0.111  14.594  -3.630  1.00 41.50           C  
ATOM   4574  N   ALA A 291       0.187  21.463  -6.528  1.00 40.71           N  
ATOM   4575  H   ALA A 291      -0.485  21.652  -5.799  1.00 40.71           H  
ATOM   4576  CA  ALA A 291       0.285  22.425  -7.629  1.00 40.71           C  
ATOM   4577  HA  ALA A 291       0.171  21.885  -8.569  1.00 40.71           H  
ATOM   4578  C   ALA A 291       1.635  23.173  -7.704  1.00 40.71           C  
ATOM   4579  CB  ALA A 291      -0.880  23.414  -7.494  1.00 40.71           C  
ATOM   4580  HB1 ALA A 291      -0.864  24.103  -8.337  1.00 40.71           H  
ATOM   4581  HB2 ALA A 291      -0.785  23.977  -6.565  1.00 40.71           H  
ATOM   4582  HB3 ALA A 291      -1.825  22.871  -7.503  1.00 40.71           H  
ATOM   4583  O   ALA A 291       1.904  23.833  -8.701  1.00 40.71           O  
ATOM   4584  N   GLN A 292       2.468  23.126  -6.657  1.00 40.56           N  
ATOM   4585  H   GLN A 292       2.190  22.577  -5.856  1.00 40.56           H  
ATOM   4586  CA  GLN A 292       3.800  23.749  -6.624  1.00 40.56           C  
ATOM   4587  HA  GLN A 292       3.860  24.516  -7.395  1.00 40.56           H  
ATOM   4588  C   GLN A 292       4.939  22.770  -6.937  1.00 40.56           C  
ATOM   4589  CB  GLN A 292       4.034  24.414  -5.253  1.00 40.56           C  
ATOM   4590  HB2 GLN A 292       3.634  23.781  -4.461  1.00 40.56           H  
ATOM   4591  HB3 GLN A 292       5.104  24.527  -5.082  1.00 40.56           H  
ATOM   4592  O   GLN A 292       6.060  23.218  -7.170  1.00 40.56           O  
ATOM   4593  CG  GLN A 292       3.407  25.810  -5.185  1.00 40.56           C  
ATOM   4594  HG2 GLN A 292       3.858  26.428  -5.962  1.00 40.56           H  
ATOM   4595  HG3 GLN A 292       2.338  25.748  -5.390  1.00 40.56           H  
ATOM   4596  CD  GLN A 292       3.605  26.482  -3.828  1.00 40.56           C  
ATOM   4597  NE2 GLN A 292       4.048  27.722  -3.806  1.00 40.56           N  
ATOM   4598 HE21 GLN A 292       4.365  28.130  -4.674  1.00 40.56           H  
ATOM   4599 HE22 GLN A 292       4.347  28.055  -2.901  1.00 40.56           H  
ATOM   4600  OE1 GLN A 292       3.353  25.953  -2.756  1.00 40.56           O  
ATOM   4601  N   ILE A 293       4.675  21.460  -6.919  1.00 42.01           N  
ATOM   4602  H   ILE A 293       3.730  21.160  -6.726  1.00 42.01           H  
ATOM   4603  CA  ILE A 293       5.684  20.416  -7.157  1.00 42.01           C  
ATOM   4604  HA  ILE A 293       6.649  20.789  -6.815  1.00 42.01           H  
ATOM   4605  C   ILE A 293       5.888  20.151  -8.660  1.00 42.01           C  
ATOM   4606  CB  ILE A 293       5.352  19.175  -6.290  1.00 42.01           C  
ATOM   4607  HB  ILE A 293       4.289  18.958  -6.392  1.00 42.01           H  
ATOM   4608  O   ILE A 293       6.943  19.654  -9.040  1.00 42.01           O  
ATOM   4609  CG1 ILE A 293       5.668  19.510  -4.809  1.00 42.01           C  
ATOM   4610 HG12 ILE A 293       5.312  20.512  -4.569  1.00 42.01           H  
ATOM   4611 HG13 ILE A 293       6.748  19.516  -4.665  1.00 42.01           H  
ATOM   4612  CG2 ILE A 293       6.139  17.917  -6.698  1.00 42.01           C  
ATOM   4613 HG21 ILE A 293       7.211  18.113  -6.667  1.00 42.01           H  
ATOM   4614 HG22 ILE A 293       5.868  17.626  -7.713  1.00 42.01           H  
ATOM   4615 HG23 ILE A 293       5.899  17.077  -6.047  1.00 42.01           H  
ATOM   4616  CD1 ILE A 293       5.041  18.545  -3.794  1.00 42.01           C  
ATOM   4617 HD11 ILE A 293       5.478  17.551  -3.889  1.00 42.01           H  
ATOM   4618 HD12 ILE A 293       5.230  18.912  -2.785  1.00 42.01           H  
ATOM   4619 HD13 ILE A 293       3.965  18.486  -3.954  1.00 42.01           H  
ATOM   4620  N   ASP A 294       4.976  20.608  -9.520  1.00 36.16           N  
ATOM   4621  H   ASP A 294       4.124  21.015  -9.160  1.00 36.16           H  
ATOM   4622  CA  ASP A 294       5.108  20.513 -10.971  1.00 36.16           C  
ATOM   4623  HA  ASP A 294       6.032  19.988 -11.210  1.00 36.16           H  
ATOM   4624  C   ASP A 294       5.217  21.897 -11.640  1.00 36.16           C  
ATOM   4625  CB  ASP A 294       3.963  19.659 -11.549  1.00 36.16           C  
ATOM   4626  HB2 ASP A 294       3.028  19.911 -11.049  1.00 36.16           H  
ATOM   4627  HB3 ASP A 294       3.845  19.899 -12.605  1.00 36.16           H  
ATOM   4628  O   ASP A 294       4.249  22.641 -11.762  1.00 36.16           O  
ATOM   4629  CG  ASP A 294       4.230  18.149 -11.449  1.00 36.16           C  
ATOM   4630  OD1 ASP A 294       5.390  17.744 -11.692  1.00 36.16           O  
ATOM   4631  OD2 ASP A 294       3.262  17.402 -11.183  1.00 36.16           O  
ATOM   4632  N   ILE A 295       6.417  22.162 -12.169  1.00 35.80           N  
ATOM   4633  H   ILE A 295       7.140  21.520 -11.878  1.00 35.80           H  
ATOM   4634  CA  ILE A 295       6.644  22.832 -13.460  1.00 35.80           C  
ATOM   4635  HA  ILE A 295       7.678  22.593 -13.711  1.00 35.80           H  
ATOM   4636  C   ILE A 295       6.566  24.377 -13.492  1.00 35.80           C  
ATOM   4637  CB  ILE A 295       5.810  22.121 -14.559  1.00 35.80           C  
ATOM   4638  HB  ILE A 295       4.752  22.234 -14.323  1.00 35.80           H  
ATOM   4639  O   ILE A 295       5.529  25.020 -13.357  1.00 35.80           O  
ATOM   4640  CG1 ILE A 295       6.142  20.608 -14.639  1.00 35.80           C  
ATOM   4641 HG12 ILE A 295       7.131  20.473 -15.077  1.00 35.80           H  
ATOM   4642 HG13 ILE A 295       6.165  20.161 -13.645  1.00 35.80           H  
ATOM   4643  CG2 ILE A 295       6.049  22.769 -15.926  1.00 35.80           C  
ATOM   4644 HG21 ILE A 295       5.653  23.784 -15.903  1.00 35.80           H  
ATOM   4645 HG22 ILE A 295       7.112  22.778 -16.167  1.00 35.80           H  
ATOM   4646 HG23 ILE A 295       5.506  22.233 -16.704  1.00 35.80           H  
ATOM   4647  CD1 ILE A 295       5.123  19.793 -15.442  1.00 35.80           C  
ATOM   4648 HD11 ILE A 295       5.170  20.049 -16.501  1.00 35.80           H  
ATOM   4649 HD12 ILE A 295       4.116  19.976 -15.066  1.00 35.80           H  
ATOM   4650 HD13 ILE A 295       5.349  18.732 -15.335  1.00 35.80           H  
ATOM   4651  N   GLN A 296       7.721  24.977 -13.810  1.00 29.68           N  
ATOM   4652  H   GLN A 296       8.525  24.380 -13.936  1.00 29.68           H  
ATOM   4653  CA  GLN A 296       7.863  26.361 -14.263  1.00 29.68           C  
ATOM   4654  HA  GLN A 296       7.269  27.025 -13.635  1.00 29.68           H  
ATOM   4655  C   GLN A 296       7.404  26.523 -15.719  1.00 29.68           C  
ATOM   4656  CB  GLN A 296       9.348  26.773 -14.207  1.00 29.68           C  
ATOM   4657  HB2 GLN A 296       9.964  26.068 -14.766  1.00 29.68           H  
ATOM   4658  HB3 GLN A 296       9.413  27.741 -14.705  1.00 29.68           H  
ATOM   4659  O   GLN A 296       8.226  26.327 -16.609  1.00 29.68           O  
ATOM   4660  CG  GLN A 296       9.934  26.924 -12.806  1.00 29.68           C  
ATOM   4661  HG2 GLN A 296      10.358  25.976 -12.473  1.00 29.68           H  
ATOM   4662  HG3 GLN A 296       9.137  27.203 -12.118  1.00 29.68           H  
ATOM   4663  CD  GLN A 296      11.004  28.013 -12.760  1.00 29.68           C  
ATOM   4664  NE2 GLN A 296      11.233  28.598 -11.608  1.00 29.68           N  
ATOM   4665 HE21 GLN A 296      10.739  28.311 -10.775  1.00 29.68           H  
ATOM   4666 HE22 GLN A 296      11.950  29.310 -11.625  1.00 29.68           H  
ATOM   4667  OE1 GLN A 296      11.639  28.386 -13.731  1.00 29.68           O  
ATOM   4668  N   ILE A 297       6.150  26.896 -15.997  1.00 35.52           N  
ATOM   4669  H   ILE A 297       5.475  26.967 -15.249  1.00 35.52           H  
ATOM   4670  CA  ILE A 297       5.733  27.333 -17.348  1.00 35.52           C  
ATOM   4671  HA  ILE A 297       6.614  27.756 -17.831  1.00 35.52           H  
ATOM   4672  C   ILE A 297       4.717  28.493 -17.263  1.00 35.52           C  
ATOM   4673  CB  ILE A 297       5.285  26.142 -18.249  1.00 35.52           C  
ATOM   4674  HB  ILE A 297       4.450  25.635 -17.766  1.00 35.52           H  
ATOM   4675  O   ILE A 297       3.950  28.619 -16.311  1.00 35.52           O  
ATOM   4676  CG1 ILE A 297       6.430  25.119 -18.476  1.00 35.52           C  
ATOM   4677 HG12 ILE A 297       6.757  24.732 -17.511  1.00 35.52           H  
ATOM   4678 HG13 ILE A 297       7.275  25.619 -18.949  1.00 35.52           H  
ATOM   4679  CG2 ILE A 297       4.827  26.632 -19.637  1.00 35.52           C  
ATOM   4680 HG21 ILE A 297       5.631  27.166 -20.144  1.00 35.52           H  
ATOM   4681 HG22 ILE A 297       3.953  27.277 -19.547  1.00 35.52           H  
ATOM   4682 HG23 ILE A 297       4.513  25.793 -20.259  1.00 35.52           H  
ATOM   4683  CD1 ILE A 297       6.102  23.865 -19.288  1.00 35.52           C  
ATOM   4684 HD11 ILE A 297       6.920  23.152 -19.195  1.00 35.52           H  
ATOM   4685 HD12 ILE A 297       5.982  24.112 -20.343  1.00 35.52           H  
ATOM   4686 HD13 ILE A 297       5.186  23.408 -18.912  1.00 35.52           H  
ATOM   4687  N   GLU A 298       4.812  29.381 -18.251  1.00 33.99           N  
ATOM   4688  H   GLU A 298       5.412  29.098 -19.012  1.00 33.99           H  
ATOM   4689  CA  GLU A 298       4.279  30.737 -18.400  1.00 33.99           C  
ATOM   4690  HA  GLU A 298       4.834  31.379 -17.715  1.00 33.99           H  
ATOM   4691  C   GLU A 298       2.779  30.965 -18.124  1.00 33.99           C  
ATOM   4692  CB  GLU A 298       4.601  31.189 -19.834  1.00 33.99           C  
ATOM   4693  HB2 GLU A 298       4.133  32.155 -20.021  1.00 33.99           H  
ATOM   4694  HB3 GLU A 298       4.173  30.463 -20.526  1.00 33.99           H  
ATOM   4695  O   GLU A 298       1.915  30.104 -18.279  1.00 33.99           O  
ATOM   4696  CG  GLU A 298       6.112  31.336 -20.079  1.00 33.99           C  
ATOM   4697  HG2 GLU A 298       6.483  32.148 -19.454  1.00 33.99           H  
ATOM   4698  HG3 GLU A 298       6.625  30.424 -19.775  1.00 33.99           H  
ATOM   4699  CD  GLU A 298       6.443  31.598 -21.553  1.00 33.99           C  
ATOM   4700  OE1 GLU A 298       7.309  32.468 -21.791  1.00 33.99           O  
ATOM   4701  OE2 GLU A 298       5.840  30.915 -22.407  1.00 33.99           O  
ATOM   4702  N   LYS A 299       2.481  32.216 -17.742  1.00 30.51           N  
ATOM   4703  H   LYS A 299       3.257  32.862 -17.746  1.00 30.51           H  
ATOM   4704  CA  LYS A 299       1.150  32.776 -17.471  1.00 30.51           C  
ATOM   4705  HA  LYS A 299       0.747  32.334 -16.560  1.00 30.51           H  
ATOM   4706  C   LYS A 299       0.172  32.491 -18.621  1.00 30.51           C  
ATOM   4707  CB  LYS A 299       1.283  34.305 -17.311  1.00 30.51           C  
ATOM   4708  HB2 LYS A 299       1.811  34.701 -18.179  1.00 30.51           H  
ATOM   4709  HB3 LYS A 299       0.282  34.737 -17.313  1.00 30.51           H  
ATOM   4710  O   LYS A 299       0.220  33.167 -19.642  1.00 30.51           O  
ATOM   4711  CG  LYS A 299       1.995  34.777 -16.035  1.00 30.51           C  
ATOM   4712  HG2 LYS A 299       1.402  34.493 -15.166  1.00 30.51           H  
ATOM   4713  HG3 LYS A 299       2.978  34.312 -15.966  1.00 30.51           H  
ATOM   4714  CD  LYS A 299       2.159  36.304 -16.081  1.00 30.51           C  
ATOM   4715  HD2 LYS A 299       1.182  36.765 -16.224  1.00 30.51           H  
ATOM   4716  HD3 LYS A 299       2.792  36.559 -16.931  1.00 30.51           H  
ATOM   4717  CE  LYS A 299       2.791  36.836 -14.791  1.00 30.51           C  
ATOM   4718  HE2 LYS A 299       2.117  36.628 -13.960  1.00 30.51           H  
ATOM   4719  HE3 LYS A 299       3.719  36.293 -14.615  1.00 30.51           H  
ATOM   4720  NZ  LYS A 299       3.065  38.292 -14.894  1.00 30.51           N  
ATOM   4721  HZ1 LYS A 299       3.491  38.639 -14.046  1.00 30.51           H  
ATOM   4722  HZ2 LYS A 299       2.212  38.803 -15.069  1.00 30.51           H  
ATOM   4723  HZ3 LYS A 299       3.697  38.469 -15.661  1.00 30.51           H  
ATOM   4724  N   GLY A 300      -0.775  31.576 -18.419  1.00 36.59           N  
ATOM   4725  H   GLY A 300      -0.681  30.954 -17.628  1.00 36.59           H  
ATOM   4726  CA  GLY A 300      -1.924  31.458 -19.324  1.00 36.59           C  
ATOM   4727  HA2 GLY A 300      -2.575  32.321 -19.186  1.00 36.59           H  
ATOM   4728  HA3 GLY A 300      -1.557  31.485 -20.350  1.00 36.59           H  
ATOM   4729  C   GLY A 300      -2.777  30.198 -19.203  1.00 36.59           C  
ATOM   4730  O   GLY A 300      -3.947  30.245 -19.564  1.00 36.59           O  
ATOM   4731  N   SER A 301      -2.264  29.089 -18.665  1.00 34.88           N  
ATOM   4732  H   SER A 301      -1.272  29.056 -18.474  1.00 34.88           H  
ATOM   4733  CA  SER A 301      -2.956  27.789 -18.742  1.00 34.88           C  
ATOM   4734  HA  SER A 301      -3.971  27.944 -19.106  1.00 34.88           H  
ATOM   4735  C   SER A 301      -3.115  27.095 -17.383  1.00 34.88           C  
ATOM   4736  CB  SER A 301      -2.272  26.907 -19.792  1.00 34.88           C  
ATOM   4737  HB2 SER A 301      -2.273  27.422 -20.753  1.00 34.88           H  
ATOM   4738  HB3 SER A 301      -2.817  25.969 -19.894  1.00 34.88           H  
ATOM   4739  O   SER A 301      -2.696  25.959 -17.174  1.00 34.88           O  
ATOM   4740  OG  SER A 301      -0.945  26.641 -19.401  1.00 34.88           O  
ATOM   4741  HG  SER A 301      -0.498  26.142 -20.090  1.00 34.88           H  
ATOM   4742  N   ILE A 302      -3.808  27.753 -16.446  1.00 41.08           N  
ATOM   4743  H   ILE A 302      -4.138  28.678 -16.680  1.00 41.08           H  
ATOM   4744  CA  ILE A 302      -4.106  27.217 -15.096  1.00 41.08           C  
ATOM   4745  HA  ILE A 302      -3.156  26.996 -14.610  1.00 41.08           H  
ATOM   4746  C   ILE A 302      -4.856  25.862 -15.121  1.00 41.08           C  
ATOM   4747  CB  ILE A 302      -4.820  28.326 -14.269  1.00 41.08           C  
ATOM   4748  HB  ILE A 302      -5.512  28.849 -14.929  1.00 41.08           H  
ATOM   4749  O   ILE A 302      -4.862  25.141 -14.125  1.00 41.08           O  
ATOM   4750  CG1 ILE A 302      -3.742  29.326 -13.784  1.00 41.08           C  
ATOM   4751 HG12 ILE A 302      -3.081  28.827 -13.075  1.00 41.08           H  
ATOM   4752 HG13 ILE A 302      -3.138  29.635 -14.637  1.00 41.08           H  
ATOM   4753  CG2 ILE A 302      -5.646  27.814 -13.075  1.00 41.08           C  
ATOM   4754 HG21 ILE A 302      -5.005  27.273 -12.379  1.00 41.08           H  
ATOM   4755 HG22 ILE A 302      -6.437  27.149 -13.423  1.00 41.08           H  
ATOM   4756 HG23 ILE A 302      -6.132  28.641 -12.558  1.00 41.08           H  
ATOM   4757  CD1 ILE A 302      -4.284  30.604 -13.129  1.00 41.08           C  
ATOM   4758 HD11 ILE A 302      -5.011  31.079 -13.788  1.00 41.08           H  
ATOM   4759 HD12 ILE A 302      -4.750  30.375 -12.171  1.00 41.08           H  
ATOM   4760 HD13 ILE A 302      -3.460  31.294 -12.954  1.00 41.08           H  
ATOM   4761  N   PHE A 303      -5.427  25.462 -16.260  1.00 40.49           N  
ATOM   4762  H   PHE A 303      -5.366  26.080 -17.056  1.00 40.49           H  
ATOM   4763  CA  PHE A 303      -6.286  24.279 -16.377  1.00 40.49           C  
ATOM   4764  HA  PHE A 303      -6.485  23.891 -15.378  1.00 40.49           H  
ATOM   4765  C   PHE A 303      -5.669  23.094 -17.137  1.00 40.49           C  
ATOM   4766  CB  PHE A 303      -7.638  24.736 -16.938  1.00 40.49           C  
ATOM   4767  HB2 PHE A 303      -8.319  23.885 -16.968  1.00 40.49           H  
ATOM   4768  HB3 PHE A 303      -7.505  25.091 -17.960  1.00 40.49           H  
ATOM   4769  O   PHE A 303      -6.287  22.038 -17.214  1.00 40.49           O  
ATOM   4770  CG  PHE A 303      -8.264  25.830 -16.089  1.00 40.49           C  
ATOM   4771  CD1 PHE A 303      -8.750  25.520 -14.804  1.00 40.49           C  
ATOM   4772  HD1 PHE A 303      -8.715  24.501 -14.448  1.00 40.49           H  
ATOM   4773  CD2 PHE A 303      -8.297  27.162 -16.543  1.00 40.49           C  
ATOM   4774  HD2 PHE A 303      -7.936  27.409 -17.531  1.00 40.49           H  
ATOM   4775  CE1 PHE A 303      -9.272  26.533 -13.981  1.00 40.49           C  
ATOM   4776  HE1 PHE A 303      -9.643  26.290 -12.996  1.00 40.49           H  
ATOM   4777  CE2 PHE A 303      -8.819  28.176 -15.720  1.00 40.49           C  
ATOM   4778  HE2 PHE A 303      -8.864  29.192 -16.082  1.00 40.49           H  
ATOM   4779  CZ  PHE A 303      -9.308  27.862 -14.440  1.00 40.49           C  
ATOM   4780  HZ  PHE A 303      -9.719  28.641 -13.815  1.00 40.49           H  
ATOM   4781  N   SER A 304      -4.435  23.207 -17.646  1.00 36.94           N  
ATOM   4782  H   SER A 304      -3.927  24.070 -17.517  1.00 36.94           H  
ATOM   4783  CA  SER A 304      -3.825  22.129 -18.447  1.00 36.94           C  
ATOM   4784  HA  SER A 304      -4.612  21.650 -19.029  1.00 36.94           H  
ATOM   4785  C   SER A 304      -3.155  21.023 -17.619  1.00 36.94           C  
ATOM   4786  CB  SER A 304      -2.829  22.714 -19.449  1.00 36.94           C  
ATOM   4787  HB2 SER A 304      -1.957  23.097 -18.918  1.00 36.94           H  
ATOM   4788  HB3 SER A 304      -3.298  23.532 -19.995  1.00 36.94           H  
ATOM   4789  O   SER A 304      -2.862  19.962 -18.165  1.00 36.94           O  
ATOM   4790  OG  SER A 304      -2.428  21.722 -20.370  1.00 36.94           O  
ATOM   4791  HG  SER A 304      -2.282  20.898 -19.900  1.00 36.94           H  
ATOM   4792  N   HIS A 305      -2.910  21.235 -16.321  1.00 37.31           N  
ATOM   4793  H   HIS A 305      -3.142  22.134 -15.924  1.00 37.31           H  
ATOM   4794  CA  HIS A 305      -2.153  20.277 -15.498  1.00 37.31           C  
ATOM   4795  HA  HIS A 305      -1.454  19.764 -16.158  1.00 37.31           H  
ATOM   4796  C   HIS A 305      -3.016  19.156 -14.880  1.00 37.31           C  
ATOM   4797  CB  HIS A 305      -1.279  21.024 -14.472  1.00 37.31           C  
ATOM   4798  HB2 HIS A 305      -1.081  22.042 -14.808  1.00 37.31           H  
ATOM   4799  HB3 HIS A 305      -0.316  20.515 -14.430  1.00 37.31           H  
ATOM   4800  O   HIS A 305      -2.477  18.207 -14.324  1.00 37.31           O  
ATOM   4801  CG  HIS A 305      -1.824  21.057 -13.065  1.00 37.31           C  
ATOM   4802  CD2 HIS A 305      -1.422  20.254 -12.028  1.00 37.31           C  
ATOM   4803  HD2 HIS A 305      -0.658  19.492 -12.074  1.00 37.31           H  
ATOM   4804  ND1 HIS A 305      -2.823  21.873 -12.584  1.00 37.31           N  
ATOM   4805  HD1 HIS A 305      -3.287  22.618 -13.083  1.00 37.31           H  
ATOM   4806  CE1 HIS A 305      -3.022  21.560 -11.292  1.00 37.31           C  
ATOM   4807  HE1 HIS A 305      -3.745  22.033 -10.644  1.00 37.31           H  
ATOM   4808  NE2 HIS A 305      -2.195  20.580 -10.907  1.00 37.31           N  
ATOM   4809  N   MET A 306      -4.349  19.233 -15.006  1.00 36.79           N  
ATOM   4810  H   MET A 306      -4.732  20.029 -15.496  1.00 36.79           H  
ATOM   4811  CA  MET A 306      -5.290  18.256 -14.428  1.00 36.79           C  
ATOM   4812  HA  MET A 306      -4.734  17.571 -13.788  1.00 36.79           H  
ATOM   4813  C   MET A 306      -5.975  17.354 -15.472  1.00 36.79           C  
ATOM   4814  CB  MET A 306      -6.316  18.966 -13.525  1.00 36.79           C  
ATOM   4815  HB2 MET A 306      -6.884  19.688 -14.110  1.00 36.79           H  
ATOM   4816  HB3 MET A 306      -7.009  18.222 -13.131  1.00 36.79           H  
ATOM   4817  O   MET A 306      -6.901  16.632 -15.122  1.00 36.79           O  
ATOM   4818  CG  MET A 306      -5.652  19.679 -12.340  1.00 36.79           C  
ATOM   4819  HG2 MET A 306      -5.050  20.494 -12.742  1.00 36.79           H  
ATOM   4820  HG3 MET A 306      -4.984  18.984 -11.833  1.00 36.79           H  
ATOM   4821  SD  MET A 306      -6.792  20.388 -11.115  1.00 36.79           S  
ATOM   4822  CE  MET A 306      -7.470  18.872 -10.383  1.00 36.79           C  
ATOM   4823  HE1 MET A 306      -8.126  19.131  -9.553  1.00 36.79           H  
ATOM   4824  HE2 MET A 306      -6.656  18.244 -10.020  1.00 36.79           H  
ATOM   4825  HE3 MET A 306      -8.046  18.322 -11.128  1.00 36.79           H  
ATOM   4826  N   CYS A 307      -5.546  17.390 -16.743  1.00 41.23           N  
ATOM   4827  H   CYS A 307      -4.748  17.973 -16.951  1.00 41.23           H  
ATOM   4828  CA  CYS A 307      -6.096  16.580 -17.849  1.00 41.23           C  
ATOM   4829  HA  CYS A 307      -5.732  17.024 -18.775  1.00 41.23           H  
ATOM   4830  C   CYS A 307      -7.637  16.606 -17.997  1.00 41.23           C  
ATOM   4831  CB  CYS A 307      -5.525  15.151 -17.802  1.00 41.23           C  
ATOM   4832  HB2 CYS A 307      -6.033  14.533 -18.542  1.00 41.23           H  
ATOM   4833  HB3 CYS A 307      -5.696  14.713 -16.819  1.00 41.23           H  
ATOM   4834  O   CYS A 307      -8.231  15.643 -18.479  1.00 41.23           O  
ATOM   4835  SG  CYS A 307      -3.754  15.160 -18.200  1.00 41.23           S  
ATOM   4836  HG  CYS A 307      -3.329  15.736 -17.072  1.00 41.23           H  
ATOM   4837  N   HIS A 308      -8.298  17.710 -17.637  1.00 39.10           N  
ATOM   4838  H   HIS A 308      -7.776  18.492 -17.269  1.00 39.10           H  
ATOM   4839  CA  HIS A 308      -9.748  17.877 -17.773  1.00 39.10           C  
ATOM   4840  HA  HIS A 308     -10.128  17.146 -18.486  1.00 39.10           H  
ATOM   4841  C   HIS A 308     -10.104  19.259 -18.331  1.00 39.10           C  
ATOM   4842  CB  HIS A 308     -10.424  17.615 -16.420  1.00 39.10           C  
ATOM   4843  HB2 HIS A 308      -9.968  18.253 -15.663  1.00 39.10           H  
ATOM   4844  HB3 HIS A 308     -11.477  17.889 -16.490  1.00 39.10           H  
ATOM   4845  O   HIS A 308      -9.408  20.240 -18.069  1.00 39.10           O  
ATOM   4846  CG  HIS A 308     -10.344  16.174 -15.973  1.00 39.10           C  
ATOM   4847  CD2 HIS A 308      -9.907  15.719 -14.758  1.00 39.10           C  
ATOM   4848  HD2 HIS A 308      -9.556  16.330 -13.940  1.00 39.10           H  
ATOM   4849  ND1 HIS A 308     -10.648  15.063 -16.730  1.00 39.10           N  
ATOM   4850  HD1 HIS A 308     -10.825  15.048 -17.724  1.00 39.10           H  
ATOM   4851  CE1 HIS A 308     -10.400  13.971 -15.989  1.00 39.10           C  
ATOM   4852  HE1 HIS A 308     -10.496  12.952 -16.334  1.00 39.10           H  
ATOM   4853  NE2 HIS A 308      -9.951  14.321 -14.776  1.00 39.10           N  
ATOM   4854  N   SER A 309     -11.191  19.330 -19.107  1.00 47.31           N  
ATOM   4855  H   SER A 309     -11.754  18.502 -19.241  1.00 47.31           H  
ATOM   4856  CA  SER A 309     -11.718  20.588 -19.644  1.00 47.31           C  
ATOM   4857  HA  SER A 309     -10.885  21.153 -20.061  1.00 47.31           H  
ATOM   4858  C   SER A 309     -12.358  21.446 -18.546  1.00 47.31           C  
ATOM   4859  CB  SER A 309     -12.718  20.323 -20.781  1.00 47.31           C  
ATOM   4860  HB2 SER A 309     -12.254  19.682 -21.532  1.00 47.31           H  
ATOM   4861  HB3 SER A 309     -12.985  21.270 -21.249  1.00 47.31           H  
ATOM   4862  O   SER A 309     -12.754  20.952 -17.486  1.00 47.31           O  
ATOM   4863  OG  SER A 309     -13.892  19.706 -20.290  1.00 47.31           O  
ATOM   4864  HG  SER A 309     -14.546  19.690 -20.992  1.00 47.31           H  
ATOM   4865  N   GLU A 310     -12.507  22.745 -18.818  1.00 44.01           N  
ATOM   4866  H   GLU A 310     -12.151  23.109 -19.691  1.00 44.01           H  
ATOM   4867  CA  GLU A 310     -13.237  23.676 -17.946  1.00 44.01           C  
ATOM   4868  HA  GLU A 310     -12.706  23.762 -16.998  1.00 44.01           H  
ATOM   4869  C   GLU A 310     -14.664  23.179 -17.645  1.00 44.01           C  
ATOM   4870  CB  GLU A 310     -13.264  25.053 -18.630  1.00 44.01           C  
ATOM   4871  HB2 GLU A 310     -12.250  25.314 -18.931  1.00 44.01           H  
ATOM   4872  HB3 GLU A 310     -13.891  24.998 -19.520  1.00 44.01           H  
ATOM   4873  O   GLU A 310     -15.147  23.303 -16.516  1.00 44.01           O  
ATOM   4874  CG  GLU A 310     -13.793  26.148 -17.692  1.00 44.01           C  
ATOM   4875  HG2 GLU A 310     -14.777  25.858 -17.324  1.00 44.01           H  
ATOM   4876  HG3 GLU A 310     -13.128  26.225 -16.832  1.00 44.01           H  
ATOM   4877  CD  GLU A 310     -13.921  27.526 -18.356  1.00 44.01           C  
ATOM   4878  OE1 GLU A 310     -14.641  28.362 -17.751  1.00 44.01           O  
ATOM   4879  OE2 GLU A 310     -13.366  27.730 -19.452  1.00 44.01           O  
ATOM   4880  N   ASP A 311     -15.303  22.540 -18.627  1.00 50.39           N  
ATOM   4881  H   ASP A 311     -14.874  22.517 -19.541  1.00 50.39           H  
ATOM   4882  CA  ASP A 311     -16.645  21.972 -18.498  1.00 50.39           C  
ATOM   4883  HA  ASP A 311     -17.314  22.741 -18.111  1.00 50.39           H  
ATOM   4884  C   ASP A 311     -16.688  20.797 -17.514  1.00 50.39           C  
ATOM   4885  CB  ASP A 311     -17.158  21.548 -19.880  1.00 50.39           C  
ATOM   4886  HB2 ASP A 311     -16.475  20.817 -20.311  1.00 50.39           H  
ATOM   4887  HB3 ASP A 311     -18.132  21.074 -19.761  1.00 50.39           H  
ATOM   4888  O   ASP A 311     -17.598  20.728 -16.687  1.00 50.39           O  
ATOM   4889  CG  ASP A 311     -17.314  22.740 -20.827  1.00 50.39           C  
ATOM   4890  OD1 ASP A 311     -17.730  23.817 -20.339  1.00 50.39           O  
ATOM   4891  OD2 ASP A 311     -16.989  22.554 -22.018  1.00 50.39           O  
ATOM   4892  N   ILE A 312     -15.671  19.927 -17.514  1.00 47.25           N  
ATOM   4893  H   ILE A 312     -14.927  20.061 -18.183  1.00 47.25           H  
ATOM   4894  CA  ILE A 312     -15.563  18.822 -16.548  1.00 47.25           C  
ATOM   4895  HA  ILE A 312     -16.505  18.274 -16.546  1.00 47.25           H  
ATOM   4896  C   ILE A 312     -15.379  19.370 -15.125  1.00 47.25           C  
ATOM   4897  CB  ILE A 312     -14.443  17.839 -16.970  1.00 47.25           C  
ATOM   4898  HB  ILE A 312     -13.544  18.414 -17.193  1.00 47.25           H  
ATOM   4899  O   ILE A 312     -15.992  18.866 -14.184  1.00 47.25           O  
ATOM   4900  CG1 ILE A 312     -14.877  17.084 -18.248  1.00 47.25           C  
ATOM   4901 HG12 ILE A 312     -15.119  17.804 -19.030  1.00 47.25           H  
ATOM   4902 HG13 ILE A 312     -15.785  16.519 -18.037  1.00 47.25           H  
ATOM   4903  CG2 ILE A 312     -14.114  16.835 -15.847  1.00 47.25           C  
ATOM   4904 HG21 ILE A 312     -15.003  16.258 -15.590  1.00 47.25           H  
ATOM   4905 HG22 ILE A 312     -13.752  17.350 -14.957  1.00 47.25           H  
ATOM   4906 HG23 ILE A 312     -13.325  16.149 -16.153  1.00 47.25           H  
ATOM   4907  CD1 ILE A 312     -13.830  16.114 -18.812  1.00 47.25           C  
ATOM   4908 HD11 ILE A 312     -12.874  16.625 -18.927  1.00 47.25           H  
ATOM   4909 HD12 ILE A 312     -13.711  15.251 -18.158  1.00 47.25           H  
ATOM   4910 HD13 ILE A 312     -14.161  15.759 -19.788  1.00 47.25           H  
ATOM   4911  N   ASN A 313     -14.617  20.454 -14.951  1.00 50.29           N  
ATOM   4912  H   ASN A 313     -14.146  20.841 -15.756  1.00 50.29           H  
ATOM   4913  CA  ASN A 313     -14.452  21.084 -13.639  1.00 50.29           C  
ATOM   4914  HA  ASN A 313     -14.188  20.301 -12.928  1.00 50.29           H  
ATOM   4915  C   ASN A 313     -15.754  21.733 -13.127  1.00 50.29           C  
ATOM   4916  CB  ASN A 313     -13.282  22.076 -13.709  1.00 50.29           C  
ATOM   4917  HB2 ASN A 313     -12.439  21.609 -14.219  1.00 50.29           H  
ATOM   4918  HB3 ASN A 313     -13.585  22.952 -14.283  1.00 50.29           H  
ATOM   4919  O   ASN A 313     -16.086  21.626 -11.943  1.00 50.29           O  
ATOM   4920  CG  ASN A 313     -12.799  22.500 -12.333  1.00 50.29           C  
ATOM   4921  ND2 ASN A 313     -12.333  23.718 -12.195  1.00 50.29           N  
ATOM   4922 HD21 ASN A 313     -11.967  23.954 -11.284  1.00 50.29           H  
ATOM   4923 HD22 ASN A 313     -12.286  24.332 -12.995  1.00 50.29           H  
ATOM   4924  OD1 ASN A 313     -12.810  21.759 -11.365  1.00 50.29           O  
ATOM   4925  N   LYS A 314     -16.529  22.364 -14.022  1.00 48.50           N  
ATOM   4926  H   LYS A 314     -16.194  22.428 -14.972  1.00 48.50           H  
ATOM   4927  CA  LYS A 314     -17.837  22.956 -13.693  1.00 48.50           C  
ATOM   4928  HA  LYS A 314     -17.735  23.560 -12.791  1.00 48.50           H  
ATOM   4929  C   LYS A 314     -18.896  21.901 -13.362  1.00 48.50           C  
ATOM   4930  CB  LYS A 314     -18.314  23.858 -14.846  1.00 48.50           C  
ATOM   4931  HB2 LYS A 314     -18.154  23.348 -15.796  1.00 48.50           H  
ATOM   4932  HB3 LYS A 314     -19.383  24.040 -14.735  1.00 48.50           H  
ATOM   4933  O   LYS A 314     -19.684  22.123 -12.444  1.00 48.50           O  
ATOM   4934  CG  LYS A 314     -17.599  25.217 -14.853  1.00 48.50           C  
ATOM   4935  HG2 LYS A 314     -16.522  25.055 -14.903  1.00 48.50           H  
ATOM   4936  HG3 LYS A 314     -17.830  25.752 -13.932  1.00 48.50           H  
ATOM   4937  CD  LYS A 314     -18.033  26.065 -16.058  1.00 48.50           C  
ATOM   4938  HD2 LYS A 314     -17.834  25.495 -16.965  1.00 48.50           H
[truncated: 219,276 more chars]
