# Supplementary material for: Nuclear genome of Bulinus truncatus, an intermediate host of the carcinogenic human blood fluke Schistosoma haematobium
Source: Nat Commun. 2022 Feb 21;13:977. doi: 10.1038/s41467-022-28634-9 (PMC8861042; doi:10.1038/s41467-022-28634-9)
Supplement: Supplementary file 6 — Supplementary Data 3 [file 41467_2022_28634_MOESM6_ESM.zip › Supplementary_Data_3/btru_048571-t1.mature.pep.pdb]

ATOM      1  N   MET A   1     -22.192  -6.387   2.318  1.00 47.37           N  
ATOM      2  H   MET A   1     -22.967  -6.997   2.099  1.00 47.37           H  
ATOM      3  H2  MET A   1     -21.959  -6.448   3.298  1.00 47.37           H  
ATOM      4  H3  MET A   1     -21.373  -6.698   1.815  1.00 47.37           H  
ATOM      5  CA  MET A   1     -22.480  -4.977   1.955  1.00 47.37           C  
ATOM      6  HA  MET A   1     -22.694  -4.912   0.888  1.00 47.37           H  
ATOM      7  C   MET A   1     -21.179  -4.251   2.193  1.00 47.37           C  
ATOM      8  CB  MET A   1     -23.631  -4.294   2.740  1.00 47.37           C  
ATOM      9  HB2 MET A   1     -23.376  -3.243   2.874  1.00 47.37           H  
ATOM     10  HB3 MET A   1     -23.726  -4.739   3.731  1.00 47.37           H  
ATOM     11  O   MET A   1     -20.898  -3.850   3.316  1.00 47.37           O  
ATOM     12  CG  MET A   1     -24.993  -4.307   2.030  1.00 47.37           C  
ATOM     13  HG2 MET A   1     -24.852  -4.034   0.984  1.00 47.37           H  
ATOM     14  HG3 MET A   1     -25.401  -5.317   2.070  1.00 47.37           H  
ATOM     15  SD  MET A   1     -26.197  -3.151   2.758  1.00 47.37           S  
ATOM     16  CE  MET A   1     -27.710  -3.637   1.880  1.00 47.37           C  
ATOM     17  HE1 MET A   1     -27.945  -4.679   2.101  1.00 47.37           H  
ATOM     18  HE2 MET A   1     -28.539  -3.009   2.207  1.00 47.37           H  
ATOM     19  HE3 MET A   1     -27.571  -3.518   0.806  1.00 47.37           H  
ATOM     20  N   ASP A   2     -20.360  -4.179   1.154  1.00 58.16           N  
ATOM     21  H   ASP A   2     -20.643  -4.549   0.258  1.00 58.16           H  
ATOM     22  CA  ASP A   2     -18.914  -3.955   1.264  1.00 58.16           C  
ATOM     23  HA  ASP A   2     -18.574  -4.309   2.237  1.00 58.16           H  
ATOM     24  C   ASP A   2     -18.605  -2.458   1.196  1.00 58.16           C  
ATOM     25  CB  ASP A   2     -18.183  -4.798   0.200  1.00 58.16           C  
ATOM     26  HB2 ASP A   2     -17.110  -4.757   0.388  1.00 58.16           H  
ATOM     27  HB3 ASP A   2     -18.377  -4.370  -0.783  1.00 58.16           H  
ATOM     28  O   ASP A   2     -17.759  -2.008   0.428  1.00 58.16           O  
ATOM     29  CG  ASP A   2     -18.635  -6.265   0.196  1.00 58.16           C  
ATOM     30  OD1 ASP A   2     -19.224  -6.709   1.217  1.00 58.16           O  
ATOM     31  OD2 ASP A   2     -18.563  -6.880  -0.884  1.00 58.16           O  
ATOM     32  N   LYS A   3     -19.376  -1.671   1.957  1.00 61.59           N  
ATOM     33  H   LYS A   3     -19.983  -2.122   2.627  1.00 61.59           H  
ATOM     34  CA  LYS A   3     -19.254  -0.214   1.968  1.00 61.59           C  
ATOM     35  HA  LYS A   3     -19.234   0.140   0.938  1.00 61.59           H  
ATOM     36  C   LYS A   3     -17.918   0.183   2.583  1.00 61.59           C  
ATOM     37  CB  LYS A   3     -20.429   0.450   2.697  1.00 61.59           C  
ATOM     38  HB2 LYS A   3     -20.179   1.500   2.849  1.00 61.59           H  
ATOM     39  HB3 LYS A   3     -20.572  -0.013   3.674  1.00 61.59           H  
ATOM     40  O   LYS A   3     -17.548  -0.321   3.648  1.00 61.59           O  
ATOM     41  CG  LYS A   3     -21.721   0.368   1.872  1.00 61.59           C  
ATOM     42  HG2 LYS A   3     -21.523   0.734   0.865  1.00 61.59           H  
ATOM     43  HG3 LYS A   3     -22.057  -0.667   1.814  1.00 61.59           H  
ATOM     44  CD  LYS A   3     -22.817   1.234   2.505  1.00 61.59           C  
ATOM     45  HD2 LYS A   3     -23.066   0.837   3.489  1.00 61.59           H  
ATOM     46  HD3 LYS A   3     -22.438   2.250   2.614  1.00 61.59           H  
ATOM     47  CE  LYS A   3     -24.057   1.247   1.607  1.00 61.59           C  
ATOM     48  HE2 LYS A   3     -24.452   0.233   1.535  1.00 61.59           H  
ATOM     49  HE3 LYS A   3     -23.749   1.559   0.609  1.00 61.59           H  
ATOM     50  NZ  LYS A   3     -25.089   2.175   2.131  1.00 61.59           N  
ATOM     51  HZ1 LYS A   3     -24.706   3.108   2.185  1.00 61.59           H  
ATOM     52  HZ2 LYS A   3     -25.384   1.892   3.054  1.00 61.59           H  
ATOM     53  HZ3 LYS A   3     -25.890   2.196   1.516  1.00 61.59           H  
ATOM     54  N   VAL A   4     -17.225   1.097   1.913  1.00 58.52           N  
ATOM     55  H   VAL A   4     -17.646   1.544   1.111  1.00 58.52           H  
ATOM     56  CA  VAL A   4     -15.964   1.661   2.381  1.00 58.52           C  
ATOM     57  HA  VAL A   4     -15.330   0.867   2.776  1.00 58.52           H  
ATOM     58  C   VAL A   4     -16.297   2.633   3.506  1.00 58.52           C  
ATOM     59  CB  VAL A   4     -15.216   2.344   1.220  1.00 58.52           C  
ATOM     60  HB  VAL A   4     -15.851   3.107   0.768  1.00 58.52           H  
ATOM     61  O   VAL A   4     -16.858   3.702   3.289  1.00 58.52           O  
ATOM     62  CG1 VAL A   4     -13.940   3.033   1.710  1.00 58.52           C  
ATOM     63 HG11 VAL A   4     -13.397   3.440   0.857  1.00 58.52           H  
ATOM     64 HG12 VAL A   4     -13.313   2.321   2.246  1.00 58.52           H  
ATOM     65 HG13 VAL A   4     -14.195   3.860   2.373  1.00 58.52           H  
ATOM     66  CG2 VAL A   4     -14.840   1.323   0.136  1.00 58.52           C  
ATOM     67 HG21 VAL A   4     -14.208   0.547   0.567  1.00 58.52           H  
ATOM     68 HG22 VAL A   4     -15.737   0.871  -0.288  1.00 58.52           H  
ATOM     69 HG23 VAL A   4     -14.299   1.819  -0.669  1.00 58.52           H  
ATOM     70  N   HIS A   5     -15.969   2.275   4.745  1.00 64.07           N  
ATOM     71  H   HIS A   5     -15.504   1.392   4.901  1.00 64.07           H  
ATOM     72  CA  HIS A   5     -16.131   3.196   5.864  1.00 64.07           C  
ATOM     73  HA  HIS A   5     -16.936   3.898   5.647  1.00 64.07           H  
ATOM     74  C   HIS A   5     -14.863   4.028   6.025  1.00 64.07           C  
ATOM     75  CB  HIS A   5     -16.532   2.437   7.133  1.00 64.07           C  
ATOM     76  HB2 HIS A   5     -16.003   1.485   7.181  1.00 64.07           H  
ATOM     77  HB3 HIS A   5     -16.242   3.023   8.005  1.00 64.07           H  
ATOM     78  O   HIS A   5     -13.957   3.651   6.762  1.00 64.07           O  
ATOM     79  CG  HIS A   5     -18.019   2.213   7.216  1.00 64.07           C  
ATOM     80  CD2 HIS A   5     -18.684   1.020   7.131  1.00 64.07           C  
ATOM     81  HD2 HIS A   5     -18.230   0.053   6.975  1.00 64.07           H  
ATOM     82  ND1 HIS A   5     -18.968   3.197   7.379  1.00 64.07           N  
ATOM     83  HD1 HIS A   5     -18.793   4.192   7.367  1.00 64.07           H  
ATOM     84  CE1 HIS A   5     -20.174   2.611   7.405  1.00 64.07           C  
ATOM     85  HE1 HIS A   5     -21.115   3.134   7.492  1.00 64.07           H  
ATOM     86  NE2 HIS A   5     -20.054   1.281   7.277  1.00 64.07           N  
ATOM     87  N   PHE A   6     -14.808   5.181   5.360  1.00 69.68           N  
ATOM     88  H   PHE A   6     -15.555   5.415   4.722  1.00 69.68           H  
ATOM     89  CA  PHE A   6     -13.698   6.117   5.513  1.00 69.68           C  
ATOM     90  HA  PHE A   6     -12.884   5.601   6.021  1.00 69.68           H  
ATOM     91  C   PHE A   6     -14.083   7.318   6.388  1.00 69.68           C  
ATOM     92  CB  PHE A   6     -13.131   6.515   4.142  1.00 69.68           C  
ATOM     93  HB2 PHE A   6     -13.014   5.622   3.528  1.00 69.68           H  
ATOM     94  HB3 PHE A   6     -12.131   6.921   4.295  1.00 69.68           H  
ATOM     95  O   PHE A   6     -15.212   7.804   6.392  1.00 69.68           O  
ATOM     96  CG  PHE A   6     -13.948   7.540   3.381  1.00 69.68           C  
ATOM     97  CD1 PHE A   6     -15.031   7.141   2.575  1.00 69.68           C  
ATOM     98  HD1 PHE A   6     -15.298   6.099   2.477  1.00 69.68           H  
ATOM     99  CD2 PHE A   6     -13.624   8.907   3.490  1.00 69.68           C  
ATOM    100  HD2 PHE A   6     -12.787   9.213   4.099  1.00 69.68           H  
ATOM    101  CE1 PHE A   6     -15.784   8.107   1.888  1.00 69.68           C  
ATOM    102  HE1 PHE A   6     -16.616   7.799   1.274  1.00 69.68           H  
ATOM    103  CE2 PHE A   6     -14.385   9.872   2.806  1.00 69.68           C  
ATOM    104  HE2 PHE A   6     -14.143  10.921   2.892  1.00 69.68           H  
ATOM    105  CZ  PHE A   6     -15.466   9.470   2.004  1.00 69.68           C  
ATOM    106  HZ  PHE A   6     -16.059  10.200   1.473  1.00 69.68           H  
ATOM    107  N   THR A   7     -13.109   7.841   7.127  1.00 66.95           N  
ATOM    108  H   THR A   7     -12.211   7.379   7.107  1.00 66.95           H  
ATOM    109  CA  THR A   7     -13.161   9.191   7.704  1.00 66.95           C  
ATOM    110  HA  THR A   7     -13.940   9.761   7.197  1.00 66.95           H  
ATOM    111  C   THR A   7     -11.836   9.867   7.421  1.00 66.95           C  
ATOM    112  CB  THR A   7     -13.495   9.215   9.208  1.00 66.95           C  
ATOM    113  HB  THR A   7     -14.556   8.999   9.333  1.00 66.95           H  
ATOM    114  O   THR A   7     -10.789   9.226   7.514  1.00 66.95           O  
ATOM    115  CG2 THR A   7     -12.705   8.228  10.060  1.00 66.95           C  
ATOM    116 HG21 THR A   7     -11.634   8.331   9.881  1.00 66.95           H  
ATOM    117 HG22 THR A   7     -13.032   7.218   9.813  1.00 66.95           H  
ATOM    118 HG23 THR A   7     -12.928   8.402  11.113  1.00 66.95           H  
ATOM    119  OG1 THR A   7     -13.230  10.501   9.727  1.00 66.95           O  
ATOM    120  HG1 THR A   7     -13.406  10.487  10.671  1.00 66.95           H  
ATOM    121  N   ARG A   8     -11.852  11.161   7.079  1.00 65.03           N  
ATOM    122  H   ARG A   8     -12.743  11.635   7.051  1.00 65.03           H  
ATOM    123  CA  ARG A   8     -10.613  11.936   6.913  1.00 65.03           C  
ATOM    124  HA  ARG A   8      -9.946  11.363   6.269  1.00 65.03           H  
ATOM    125  C   ARG A   8      -9.864  12.118   8.236  1.00 65.03           C  
ATOM    126  CB  ARG A   8     -10.893  13.290   6.243  1.00 65.03           C  
ATOM    127  HB2 ARG A   8     -11.681  13.818   6.780  1.00 65.03           H  
ATOM    128  HB3 ARG A   8      -9.984  13.890   6.295  1.00 65.03           H  
ATOM    129  O   ARG A   8      -8.642  12.241   8.231  1.00 65.03           O  
ATOM    130  CG  ARG A   8     -11.281  13.127   4.764  1.00 65.03           C  
ATOM    131  HG2 ARG A   8     -10.543  12.497   4.269  1.00 65.03           H  
ATOM    132  HG3 ARG A   8     -12.257  12.647   4.687  1.00 65.03           H  
ATOM    133  CD  ARG A   8     -11.323  14.486   4.055  1.00 65.03           C  
ATOM    134  HD2 ARG A   8     -10.393  15.014   4.265  1.00 65.03           H  
ATOM    135  HD3 ARG A   8     -12.156  15.069   4.449  1.00 65.03           H  
ATOM    136  NE  ARG A   8     -11.465  14.328   2.595  1.00 65.03           N  
ATOM    137  HE  ARG A   8     -11.633  13.395   2.244  1.00 65.03           H  
ATOM    138  NH1 ARG A   8     -11.090  16.517   2.011  1.00 65.03           N  
ATOM    139 HH11 ARG A   8     -10.981  17.220   1.294  1.00 65.03           H  
ATOM    140 HH12 ARG A   8     -11.020  16.759   2.989  1.00 65.03           H  
ATOM    141  NH2 ARG A   8     -11.405  14.987   0.415  1.00 65.03           N  
ATOM    142 HH21 ARG A   8     -11.485  14.027   0.111  1.00 65.03           H  
ATOM    143 HH22 ARG A   8     -11.275  15.697  -0.292  1.00 65.03           H  
ATOM    144  CZ  ARG A   8     -11.321  15.275   1.683  1.00 65.03           C  
ATOM    145  N   GLU A   9     -10.586  12.050   9.351  1.00 67.56           N  
ATOM    146  H   GLU A   9     -11.575  11.866   9.259  1.00 67.56           H  
ATOM    147  CA  GLU A   9     -10.090  12.288  10.703  1.00 67.56           C  
ATOM    148  HA  GLU A   9      -9.005  12.397  10.694  1.00 67.56           H  
ATOM    149  C   GLU A   9     -10.463  11.107  11.616  1.00 67.56           C  
ATOM    150  CB  GLU A   9     -10.666  13.605  11.239  1.00 67.56           C  
ATOM    151  HB2 GLU A   9     -10.332  13.721  12.270  1.00 67.56           H  
ATOM    152  HB3 GLU A   9     -11.755  13.555  11.225  1.00 67.56           H  
ATOM    153  O   GLU A   9     -11.434  11.183  12.372  1.00 67.56           O  
ATOM    154  CG  GLU A   9     -10.212  14.833  10.437  1.00 67.56           C  
ATOM    155  HG2 GLU A   9     -10.589  14.757   9.417  1.00 67.56           H  
ATOM    156  HG3 GLU A   9      -9.123  14.837  10.398  1.00 67.56           H  
ATOM    157  CD  GLU A   9     -10.702  16.151  11.057  1.00 67.56           C  
ATOM    158  OE1 GLU A   9     -10.321  17.205  10.504  1.00 67.56           O  
ATOM    159  OE2 GLU A   9     -11.421  16.110  12.085  1.00 67.56           O  
ATOM    160  N   PRO A  10      -9.708   9.994  11.588  1.00 69.36           N  
ATOM    161  CA  PRO A  10     -10.002   8.814  12.407  1.00 69.36           C  
ATOM    162  HA  PRO A  10     -11.012   8.459  12.198  1.00 69.36           H  
ATOM    163  C   PRO A  10      -9.929   9.072  13.920  1.00 69.36           C  
ATOM    164  CB  PRO A  10      -9.002   7.748  11.949  1.00 69.36           C  
ATOM    165  HB2 PRO A  10      -9.452   7.145  11.160  1.00 69.36           H  
ATOM    166  HB3 PRO A  10      -8.672   7.113  12.772  1.00 69.36           H  
ATOM    167  O   PRO A  10     -10.369   8.239  14.704  1.00 69.36           O  
ATOM    168  CG  PRO A  10      -7.841   8.548  11.367  1.00 69.36           C  
ATOM    169  HG2 PRO A  10      -7.182   8.862  12.176  1.00 69.36           H  
ATOM    170  HG3 PRO A  10      -7.290   7.982  10.616  1.00 69.36           H  
ATOM    171  CD  PRO A  10      -8.531   9.767  10.766  1.00 69.36           C  
ATOM    172  HD2 PRO A  10      -8.854   9.545   9.749  1.00 69.36           H  
ATOM    173  HD3 PRO A  10      -7.851  10.618  10.772  1.00 69.36           H  
ATOM    174  N   CYS A  11      -9.398  10.223  14.332  1.00 65.05           N  
ATOM    175  H   CYS A  11      -9.112  10.886  13.626  1.00 65.05           H  
ATOM    176  CA  CYS A  11      -9.181  10.577  15.730  1.00 65.05           C  
ATOM    177  HA  CYS A  11      -9.481   9.742  16.363  1.00 65.05           H  
ATOM    178  C   CYS A  11      -9.993  11.769  16.227  1.00 65.05           C  
ATOM    179  CB  CYS A  11      -7.696  10.789  15.935  1.00 65.05           C  
ATOM    180  HB2 CYS A  11      -7.531  11.102  16.967  1.00 65.05           H  
ATOM    181  HB3 CYS A  11      -7.327  11.573  15.273  1.00 65.05           H  
ATOM    182  O   CYS A  11      -9.677  12.280  17.293  1.00 65.05           O  
ATOM    183  SG  CYS A  11      -6.816   9.259  15.644  1.00 65.05           S  
ATOM    184  N   GLY A  12     -11.006  12.200  15.470  1.00 56.18           N  
ATOM    185  H   GLY A  12     -11.194  11.720  14.601  1.00 56.18           H  
ATOM    186  CA  GLY A  12     -11.937  13.250  15.876  1.00 56.18           C  
ATOM    187  HA2 GLY A  12     -12.724  13.330  15.127  1.00 56.18           H  
ATOM    188  HA3 GLY A  12     -12.402  12.962  16.819  1.00 56.18           H  
ATOM    189  C   GLY A  12     -11.303  14.632  16.079  1.00 56.18           C  
ATOM    190  O   GLY A  12     -10.705  14.903  17.116  1.00 56.18           O  
ATOM    191  N   GLY A  13     -11.550  15.544  15.136  1.00 44.35           N  
ATOM    192  H   GLY A  13     -11.862  15.247  14.222  1.00 44.35           H  
ATOM    193  CA  GLY A  13     -11.664  16.974  15.409  1.00 44.35           C  
ATOM    194  HA2 GLY A  13     -12.275  17.410  14.618  1.00 44.35           H  
ATOM    195  HA3 GLY A  13     -12.210  17.108  16.343  1.00 44.35           H  
ATOM    196  C   GLY A  13     -10.367  17.782  15.533  1.00 44.35           C  
ATOM    197  O   GLY A  13      -9.611  17.660  16.492  1.00 44.35           O  
ATOM    198  N   ILE A  14     -10.275  18.752  14.617  1.00 37.95           N  
ATOM    199  H   ILE A  14     -10.905  18.629  13.837  1.00 37.95           H  
ATOM    200  CA  ILE A  14      -9.472  19.989  14.583  1.00 37.95           C  
ATOM    201  HA  ILE A  14     -10.027  20.601  13.872  1.00 37.95           H  
ATOM    202  C   ILE A  14      -8.075  19.873  13.954  1.00 37.95           C  
ATOM    203  CB  ILE A  14      -9.550  20.853  15.867  1.00 37.95           C  
ATOM    204  HB  ILE A  14      -8.993  20.357  16.662  1.00 37.95           H  
ATOM    205  O   ILE A  14      -7.048  19.635  14.591  1.00 37.95           O  
ATOM    206  CG1 ILE A  14     -11.023  21.036  16.316  1.00 37.95           C  
ATOM    207 HG12 ILE A  14     -11.464  20.061  16.522  1.00 37.95           H  
ATOM    208 HG13 ILE A  14     -11.593  21.498  15.511  1.00 37.95           H  
ATOM    209  CG2 ILE A  14      -8.912  22.235  15.595  1.00 37.95           C  
ATOM    210 HG21 ILE A  14      -9.464  22.764  14.818  1.00 37.95           H  
ATOM    211 HG22 ILE A  14      -8.905  22.835  16.504  1.00 37.95           H  
ATOM    212 HG23 ILE A  14      -7.874  22.124  15.283  1.00 37.95           H  
ATOM    213  CD1 ILE A  14     -11.214  21.870  17.588  1.00 37.95           C  
ATOM    214 HD11 ILE A  14     -12.257  21.814  17.900  1.00 37.95           H  
ATOM    215 HD12 ILE A  14     -10.968  22.916  17.403  1.00 37.95           H  
ATOM    216 HD13 ILE A  14     -10.584  21.479  18.386  1.00 37.95           H  
ATOM    217  N   VAL A  15      -8.087  20.205  12.660  1.00 36.68           N  
ATOM    218  H   VAL A  15      -9.003  20.244  12.236  1.00 36.68           H  
ATOM    219  CA  VAL A  15      -7.005  20.740  11.830  1.00 36.68           C  
ATOM    220  HA  VAL A  15      -6.251  19.968  11.674  1.00 36.68           H  
ATOM    221  C   VAL A  15      -6.356  21.953  12.512  1.00 36.68           C  
ATOM    222  CB  VAL A  15      -7.601  21.154  10.458  1.00 36.68           C  
ATOM    223  HB  VAL A  15      -8.339  21.942  10.609  1.00 36.68           H  
ATOM    224  O   VAL A  15      -6.805  23.086  12.376  1.00 36.68           O  
ATOM    225  CG1 VAL A  15      -6.537  21.671   9.481  1.00 36.68           C  
ATOM    226 HG11 VAL A  15      -5.780  20.907   9.310  1.00 36.68           H  
ATOM    227 HG12 VAL A  15      -7.005  21.932   8.531  1.00 36.68           H  
ATOM    228 HG13 VAL A  15      -6.063  22.570   9.876  1.00 36.68           H  
ATOM    229  CG2 VAL A  15      -8.318  19.983   9.771  1.00 36.68           C  
ATOM    230 HG21 VAL A  15      -9.179  19.653  10.353  1.00 36.68           H  
ATOM    231 HG22 VAL A  15      -8.686  20.291   8.792  1.00 36.68           H  
ATOM    232 HG23 VAL A  15      -7.638  19.140   9.649  1.00 36.68           H  
ATOM    233  N   SER A  16      -5.286  21.726  13.264  1.00 39.90           N  
ATOM    234  H   SER A  16      -5.080  20.772  13.524  1.00 39.90           H  
ATOM    235  CA  SER A  16      -4.298  22.752  13.608  1.00 39.90           C  
ATOM    236  HA  SER A  16      -4.116  23.363  12.724  1.00 39.90           H  
ATOM    237  C   SER A  16      -2.995  22.059  13.997  1.00 39.90           C  
ATOM    238  CB  SER A  16      -4.801  23.677  14.718  1.00 39.90           C  
ATOM    239  HB2 SER A  16      -4.967  23.103  15.630  1.00 39.90           H  
ATOM    240  HB3 SER A  16      -5.741  24.138  14.413  1.00 39.90           H  
ATOM    241  O   SER A  16      -3.012  20.980  14.587  1.00 39.90           O  
ATOM    242  OG  SER A  16      -3.844  24.692  14.954  1.00 39.90           O  
ATOM    243  HG  SER A  16      -4.288  25.418  15.401  1.00 39.90           H  
ATOM    244  N   SER A  17      -1.864  22.648  13.613  1.00 44.63           N  
ATOM    245  H   SER A  17      -1.950  23.609  13.313  1.00 44.63           H  
ATOM    246  CA  SER A  17      -0.520  22.064  13.447  1.00 44.63           C  
ATOM    247  HA  SER A  17      -0.620  21.217  12.768  1.00 44.63           H  
ATOM    248  C   SER A  17       0.173  21.500  14.703  1.00 44.63           C  
ATOM    249  CB  SER A  17       0.359  23.105  12.738  1.00 44.63           C  
ATOM    250  HB2 SER A  17       1.395  22.769  12.692  1.00 44.63           H  
ATOM    251  HB3 SER A  17      -0.004  23.233  11.719  1.00 44.63           H  
ATOM    252  O   SER A  17       1.386  21.302  14.709  1.00 44.63           O  
ATOM    253  OG  SER A  17       0.277  24.353  13.407  1.00 44.63           O  
ATOM    254  HG  SER A  17       0.750  25.008  12.889  1.00 44.63           H  
ATOM    255  N   LYS A  18      -0.568  21.170  15.763  1.00 41.26           N  
ATOM    256  H   LYS A  18      -1.565  21.305  15.672  1.00 41.26           H  
ATOM    257  CA  LYS A  18      -0.072  20.468  16.954  1.00 41.26           C  
ATOM    258  HA  LYS A  18       0.834  19.920  16.697  1.00 41.26           H  
ATOM    259  C   LYS A  18      -1.088  19.416  17.413  1.00 41.26           C  
ATOM    260  CB  LYS A  18       0.287  21.487  18.053  1.00 41.26           C  
ATOM    261  HB2 LYS A  18      -0.571  22.131  18.249  1.00 41.26           H  
ATOM    262  HB3 LYS A  18       0.522  20.941  18.967  1.00 41.26           H  
ATOM    263  O   LYS A  18      -1.696  19.543  18.472  1.00 41.26           O  
ATOM    264  CG  LYS A  18       1.507  22.346  17.680  1.00 41.26           C  
ATOM    265  HG2 LYS A  18       2.338  21.693  17.414  1.00 41.26           H  
ATOM    266  HG3 LYS A  18       1.261  22.975  16.824  1.00 41.26           H  
ATOM    267  CD  LYS A  18       1.934  23.253  18.838  1.00 41.26           C  
ATOM    268  HD2 LYS A  18       1.107  23.914  19.095  1.00 41.26           H  
ATOM    269  HD3 LYS A  18       2.186  22.638  19.702  1.00 41.26           H  
ATOM    270  CE  LYS A  18       3.152  24.080  18.412  1.00 41.26           C  
ATOM    271  HE2 LYS A  18       3.959  23.398  18.143  1.00 41.26           H  
ATOM    272  HE3 LYS A  18       2.887  24.645  17.518  1.00 41.26           H  
ATOM    273  NZ  LYS A  18       3.596  25.005  19.486  1.00 41.26           N  
ATOM    274  HZ1 LYS A  18       3.858  24.491  20.315  1.00 41.26           H  
ATOM    275  HZ2 LYS A  18       4.394  25.542  19.179  1.00 41.26           H  
ATOM    276  HZ3 LYS A  18       2.857  25.651  19.724  1.00 41.26           H  
ATOM    277  N   ILE A  19      -1.295  18.375  16.603  1.00 43.66           N  
ATOM    278  H   ILE A  19      -0.795  18.339  15.726  1.00 43.66           H  
ATOM    279  CA  ILE A  19      -2.207  17.275  16.949  1.00 43.66           C  
ATOM    280  HA  ILE A  19      -3.112  17.715  17.367  1.00 43.66           H  
ATOM    281  C   ILE A  19      -1.571  16.409  18.038  1.00 43.66           C  
ATOM    282  CB  ILE A  19      -2.659  16.463  15.713  1.00 43.66           C  
ATOM    283  HB  ILE A  19      -1.775  16.136  15.166  1.00 43.66           H  
ATOM    284  O   ILE A  19      -0.616  15.666  17.823  1.00 43.66           O  
ATOM    285  CG1 ILE A  19      -3.514  17.372  14.800  1.00 43.66           C  
ATOM    286 HG12 ILE A  19      -4.429  17.659  15.320  1.00 43.66           H  
ATOM    287 HG13 ILE A  19      -2.958  18.283  14.580  1.00 43.66           H  
ATOM    288  CG2 ILE A  19      -3.464  15.212  16.132  1.00 43.66           C  
ATOM    289 HG21 ILE A  19      -3.788  14.655  15.254  1.00 43.66           H  
ATOM    290 HG22 ILE A  19      -4.342  15.504  16.708  1.00 43.66           H  
ATOM    291 HG23 ILE A  19      -2.849  14.538  16.729  1.00 43.66           H  
ATOM    292  CD1 ILE A  19      -3.890  16.749  13.451  1.00 43.66           C  
ATOM    293 HD11 ILE A  19      -4.376  17.503  12.832  1.00 43.66           H  
ATOM    294 HD12 ILE A  19      -4.586  15.921  13.589  1.00 43.66           H  
ATOM    295 HD13 ILE A  19      -2.993  16.397  12.941  1.00 43.66           H  
ATOM    296  N   SER A  20      -2.156  16.505  19.225  1.00 42.93           N  
ATOM    297  H   SER A  20      -2.890  17.194  19.308  1.00 42.93           H  
ATOM    298  CA  SER A  20      -2.014  15.535  20.295  1.00 42.93           C  
ATOM    299  HA  SER A  20      -0.963  15.279  20.427  1.00 42.93           H  
ATOM    300  C   SER A  20      -2.808  14.278  19.924  1.00 42.93           C  
ATOM    301  CB  SER A  20      -2.530  16.201  21.573  1.00 42.93           C  
ATOM    302  HB2 SER A  20      -1.790  16.918  21.927  1.00 42.93           H  
ATOM    303  HB3 SER A  20      -3.455  16.736  21.355  1.00 42.93           H  
ATOM    304  O   SER A  20      -4.018  14.343  19.733  1.00 42.93           O  
ATOM    305  OG  SER A  20      -2.796  15.256  22.574  1.00 42.93           O  
ATOM    306  HG  SER A  20      -3.750  15.154  22.589  1.00 42.93           H  
ATOM    307  N   VAL A  21      -2.150  13.117  19.892  1.00 47.44           N  
ATOM    308  H   VAL A  21      -1.145  13.163  19.989  1.00 47.44           H  
ATOM    309  CA  VAL A  21      -2.754  11.779  19.684  1.00 47.44           C  
ATOM    310  HA  VAL A  21      -3.209  11.757  18.694  1.00 47.44           H  
ATOM    311  C   VAL A  21      -3.879  11.463  20.699  1.00 47.44           C  
ATOM    312  CB  VAL A  21      -1.634  10.704  19.733  1.00 47.44           C  
ATOM    313  HB  VAL A  21      -1.203  10.701  20.734  1.00 47.44           H  
ATOM    314  O   VAL A  21      -4.603  10.488  20.527  1.00 47.44           O  
ATOM    315  CG1 VAL A  21      -2.094   9.275  19.408  1.00 47.44           C  
ATOM    316 HG11 VAL A  21      -2.626   9.260  18.457  1.00 47.44           H  
ATOM    317 HG12 VAL A  21      -1.243   8.595  19.361  1.00 47.44           H  
ATOM    318 HG13 VAL A  21      -2.755   8.900  20.190  1.00 47.44           H  
ATOM    319  CG2 VAL A  21      -0.504  11.019  18.735  1.00 47.44           C  
ATOM    320 HG21 VAL A  21      -0.034  11.976  18.960  1.00 47.44           H  
ATOM    321 HG22 VAL A  21      -0.902  11.057  17.722  1.00 47.44           H  
ATOM    322 HG23 VAL A  21       0.272  10.255  18.792  1.00 47.44           H  
ATOM    323  N   LYS A  22      -4.062  12.294  21.741  1.00 50.10           N  
ATOM    324  H   LYS A  22      -3.474  13.115  21.762  1.00 50.10           H  
ATOM    325  CA  LYS A  22      -4.980  12.086  22.878  1.00 50.10           C  
ATOM    326  HA  LYS A  22      -4.665  11.188  23.408  1.00 50.10           H  
ATOM    327  C   LYS A  22      -6.449  11.804  22.528  1.00 50.10           C  
ATOM    328  CB  LYS A  22      -4.916  13.275  23.858  1.00 50.10           C  
ATOM    329  HB2 LYS A  22      -5.029  14.209  23.307  1.00 50.10           H  
ATOM    330  HB3 LYS A  22      -5.762  13.208  24.541  1.00 50.10           H  
ATOM    331  O   LYS A  22      -7.131  11.271  23.392  1.00 50.10           O  
ATOM    332  CG  LYS A  22      -3.639  13.279  24.719  1.00 50.10           C  
ATOM    333  HG2 LYS A  22      -3.623  12.371  25.321  1.00 50.10           H  
ATOM    334  HG3 LYS A  22      -2.751  13.271  24.087  1.00 50.10           H  
ATOM    335  CD  LYS A  22      -3.610  14.495  25.662  1.00 50.10           C  
ATOM    336  HD2 LYS A  22      -3.712  15.413  25.083  1.00 50.10           H  
ATOM    337  HD3 LYS A  22      -4.454  14.420  26.347  1.00 50.10           H  
ATOM    338  CE  LYS A  22      -2.299  14.534  26.457  1.00 50.10           C  
ATOM    339  HE2 LYS A  22      -2.163  13.568  26.943  1.00 50.10           H  
ATOM    340  HE3 LYS A  22      -1.475  14.677  25.759  1.00 50.10           H  
ATOM    341  NZ  LYS A  22      -2.309  15.615  27.477  1.00 50.10           N  
ATOM    342  HZ1 LYS A  22      -2.430  16.517  27.040  1.00 50.10           H  
ATOM    343  HZ2 LYS A  22      -1.444  15.622  27.999  1.00 50.10           H  
ATOM    344  HZ3 LYS A  22      -3.068  15.475  28.129  1.00 50.10           H  
ATOM    345  N   ASN A  23      -6.931  12.105  21.321  1.00 57.94           N  
ATOM    346  H   ASN A  23      -6.322  12.550  20.649  1.00 57.94           H  
ATOM    347  CA  ASN A  23      -8.338  11.868  20.963  1.00 57.94           C  
ATOM    348  HA  ASN A  23      -8.928  11.766  21.874  1.00 57.94           H  
ATOM    349  C   ASN A  23      -8.585  10.565  20.185  1.00 57.94           C  
ATOM    350  CB  ASN A  23      -8.888  13.092  20.219  1.00 57.94           C  
ATOM    351  HB2 ASN A  23      -8.262  13.320  19.356  1.00 57.94           H  
ATOM    352  HB3 ASN A  23      -9.886  12.858  19.848  1.00 57.94           H  
ATOM    353  O   ASN A  23      -9.738  10.185  19.987  1.00 57.94           O  
ATOM    354  CG  ASN A  23      -9.025  14.333  21.076  1.00 57.94           C  
ATOM    355  ND2 ASN A  23      -9.455  15.415  20.473  1.00 57.94           N  
ATOM    356 HD21 ASN A  23      -9.715  15.377  19.498  1.00 57.94           H  
ATOM    357 HD22 ASN A  23      -9.599  16.240  21.038  1.00 57.94           H  
ATOM    358  OD1 ASN A  23      -8.738  14.363  22.264  1.00 57.94           O  
ATOM    359  N   CYS A  24      -7.540   9.853  19.750  1.00 61.37           N  
ATOM    360  H   CYS A  24      -6.603  10.133  20.003  1.00 61.37           H  
ATOM    361  CA  CYS A  24      -7.740   8.565  19.093  1.00 61.37           C  
ATOM    362  HA  CYS A  24      -8.501   8.683  18.321  1.00 61.37           H  
ATOM    363  C   CYS A  24      -8.165   7.510  20.123  1.00 61.37           C  
ATOM    364  CB  CYS A  24      -6.453   8.095  18.424  1.00 61.37           C  
ATOM    365  HB2 CYS A  24      -6.659   7.163  17.898  1.00 61.37           H  
ATOM    366  HB3 CYS A  24      -5.732   7.878  19.212  1.00 61.37           H  
ATOM    367  O   CYS A  24      -7.471   7.356  21.132  1.00 61.37           O  
ATOM    368  SG  CYS A  24      -5.662   9.242  17.280  1.00 61.37           S  
ATOM    369  N   PRO A  25      -9.217   6.717  19.871  1.00 67.69           N  
ATOM    370  CA  PRO A  25      -9.506   5.563  20.707  1.00 67.69           C  
ATOM    371  HA  PRO A  25      -9.654   5.897  21.734  1.00 67.69           H  
ATOM    372  C   PRO A  25      -8.326   4.582  20.637  1.00 67.69           C  
ATOM    373  CB  PRO A  25     -10.812   4.966  20.177  1.00 67.69           C  
ATOM    374  HB2 PRO A  25     -10.599   4.067  19.600  1.00 67.69           H  
ATOM    375  HB3 PRO A  25     -11.500   4.732  20.990  1.00 67.69           H  
ATOM    376  O   PRO A  25      -7.943   4.129  19.555  1.00 67.69           O  
ATOM    377  CG  PRO A  25     -11.390   6.042  19.256  1.00 67.69           C  
ATOM    378  HG2 PRO A  25     -11.909   5.601  18.405  1.00 67.69           H  
ATOM    379  HG3 PRO A  25     -12.058   6.690  19.824  1.00 67.69           H  
ATOM    380  CD  PRO A  25     -10.180   6.841  18.794  1.00 67.69           C  
ATOM    381  HD2 PRO A  25     -10.470   7.877  18.623  1.00 67.69           H  
ATOM    382  HD3 PRO A  25      -9.771   6.401  17.884  1.00 67.69           H  
ATOM    383  N   ILE A  26      -7.727   4.288  21.789  1.00 71.85           N  
ATOM    384  H   ILE A  26      -8.089   4.711  22.632  1.00 71.85           H  
ATOM    385  CA  ILE A  26      -6.617   3.343  21.932  1.00 71.85           C  
ATOM    386  HA  ILE A  26      -6.107   3.238  20.974  1.00 71.85           H  
ATOM    387  C   ILE A  26      -7.193   1.984  22.315  1.00 71.85           C  
ATOM    388  CB  ILE A  26      -5.583   3.846  22.967  1.00 71.85           C  
ATOM    389  HB  ILE A  26      -6.094   4.007  23.917  1.00 71.85           H  
ATOM    390  O   ILE A  26      -8.065   1.904  23.180  1.00 71.85           O  
ATOM    391  CG1 ILE A  26      -4.985   5.196  22.505  1.00 71.85           C  
ATOM    392 HG12 ILE A  26      -4.534   5.079  21.520  1.00 71.85           H  
ATOM    393 HG13 ILE A  26      -5.793   5.922  22.418  1.00 71.85           H  
ATOM    394  CG2 ILE A  26      -4.484   2.789  23.190  1.00 71.85           C  
ATOM    395 HG21 ILE A  26      -4.009   2.549  22.239  1.00 71.85           H  
ATOM    396 HG22 ILE A  26      -3.735   3.148  23.896  1.00 71.85           H  
ATOM    397 HG23 ILE A  26      -4.909   1.882  23.620  1.00 71.85           H  
ATOM    398  CD1 ILE A  26      -3.955   5.815  23.458  1.00 71.85           C  
ATOM    399 HD11 ILE A  26      -3.040   5.222  23.477  1.00 71.85           H  
ATOM    400 HD12 ILE A  26      -4.371   5.881  24.464  1.00 71.85           H  
ATOM    401 HD13 ILE A  26      -3.705   6.818  23.114  1.00 71.85           H  
ATOM    402  N   HIS A  27      -6.683   0.914  21.710  1.00 67.62           N  
ATOM    403  H   HIS A  27      -5.981   1.038  20.994  1.00 67.62           H  
ATOM    404  CA  HIS A  27      -7.079  -0.446  22.055  1.00 67.62           C  
ATOM    405  HA  HIS A  27      -7.644  -0.423  22.986  1.00 67.62           H  
ATOM    406  C   HIS A  27      -5.851  -1.337  22.294  1.00 67.62           C  
ATOM    407  CB  HIS A  27      -8.019  -0.966  20.964  1.00 67.62           C  
ATOM    408  HB2 HIS A  27      -8.653  -0.153  20.611  1.00 67.62           H  
ATOM    409  HB3 HIS A  27      -7.437  -1.331  20.117  1.00 67.62           H  
ATOM    410  O   HIS A  27      -4.860  -1.242  21.572  1.00 67.62           O  
ATOM    411  CG  HIS A  27      -8.914  -2.058  21.457  1.00 67.62           C  
ATOM    412  CD2 HIS A  27     -10.126  -1.888  22.068  1.00 67.62           C  
ATOM    413  HD2 HIS A  27     -10.599  -0.944  22.294  1.00 67.62           H  
ATOM    414  ND1 HIS A  27      -8.686  -3.405  21.340  1.00 67.62           N  
ATOM    415  HD1 HIS A  27      -8.004  -3.831  20.729  1.00 67.62           H  
ATOM    416  CE1 HIS A  27      -9.754  -4.026  21.868  1.00 67.62           C  
ATOM    417  HE1 HIS A  27      -9.954  -5.085  21.807  1.00 67.62           H  
ATOM    418  NE2 HIS A  27     -10.645  -3.151  22.340  1.00 67.62           N  
ATOM    419  N   GLN A  28      -5.904  -2.192  23.324  1.00 66.60           N  
ATOM    420  H   GLN A  28      -6.737  -2.202  23.895  1.00 66.60           H  
ATOM    421  CA  GLN A  28      -4.792  -3.085  23.700  1.00 66.60           C  
ATOM    422  HA  GLN A  28      -3.853  -2.642  23.366  1.00 66.60           H  
ATOM    423  C   GLN A  28      -4.852  -4.473  23.040  1.00 66.60           C  
ATOM    424  CB  GLN A  28      -4.718  -3.238  25.228  1.00 66.60           C  
ATOM    425  HB2 GLN A  28      -3.999  -4.026  25.454  1.00 66.60           H  
ATOM    426  HB3 GLN A  28      -5.688  -3.544  25.620  1.00 66.60           H  
ATOM    427  O   GLN A  28      -3.884  -5.230  23.113  1.00 66.60           O  
ATOM    428  CG  GLN A  28      -4.247  -1.964  25.945  1.00 66.60           C  
ATOM    429  HG2 GLN A  28      -3.372  -1.572  25.426  1.00 66.60           H  
ATOM    430  HG3 GLN A  28      -5.033  -1.209  25.917  1.00 66.60           H  
ATOM    431  CD  GLN A  28      -3.856  -2.228  27.399  1.00 66.60           C  
ATOM    432  NE2 GLN A  28      -3.109  -1.342  28.020  1.00 66.60           N  
ATOM    433 HE21 GLN A  28      -2.794  -0.503  27.553  1.00 66.60           H  
ATOM    434 HE22 GLN A  28      -2.865  -1.570  28.973  1.00 66.60           H  
ATOM    435  OE1 GLN A  28      -4.197  -3.231  28.003  1.00 66.60           O  
ATOM    436  N   LEU A  29      -5.980  -4.841  22.420  1.00 75.61           N  
ATOM    437  H   LEU A  29      -6.732  -4.169  22.368  1.00 75.61           H  
ATOM    438  CA  LEU A  29      -6.080  -6.085  21.646  1.00 75.61           C  
ATOM    439  HA  LEU A  29      -5.422  -6.827  22.098  1.00 75.61           H  
ATOM    440  C   LEU A  29      -5.596  -5.877  20.212  1.00 75.61           C  
ATOM    441  CB  LEU A  29      -7.508  -6.669  21.639  1.00 75.61           C  
ATOM    442  HB2 LEU A  29      -8.146  -6.031  21.028  1.00 75.61           H  
ATOM    443  HB3 LEU A  29      -7.470  -7.632  21.130  1.00 75.61           H  
ATOM    444  O   LEU A  29      -5.807  -4.812  19.640  1.00 75.61           O  
ATOM    445  CG  LEU A  29      -8.155  -6.887  23.019  1.00 75.61           C  
ATOM    446  HG  LEU A  29      -8.254  -5.931  23.532  1.00 75.61           H  
ATOM    447  CD1 LEU A  29      -9.544  -7.521  22.884  1.00 75.61           C  
ATOM    448 HD11 LEU A  29     -10.148  -7.037  22.116  1.00 75.61           H  
ATOM    449 HD12 LEU A  29     -10.067  -7.453  23.838  1.00 75.61           H  
ATOM    450 HD13 LEU A  29      -9.452  -8.571  22.609  1.00 75.61           H  
ATOM    451  CD2 LEU A  29      -7.324  -7.845  23.874  1.00 75.61           C  
ATOM    452 HD21 LEU A  29      -7.164  -8.786  23.348  1.00 75.61           H  
ATOM    453 HD22 LEU A  29      -7.845  -8.039  24.811  1.00 75.61           H  
ATOM    454 HD23 LEU A  29      -6.364  -7.386  24.113  1.00 75.61           H  
ATOM    455  N   ASP A  30      -5.026  -6.928  19.622  1.00 86.25           N  
ATOM    456  H   ASP A  30      -4.786  -7.728  20.189  1.00 86.25           H  
ATOM    457  CA  ASP A  30      -4.645  -6.948  18.208  1.00 86.25           C  
ATOM    458  HA  ASP A  30      -3.859  -6.210  18.049  1.00 86.25           H  
ATOM    459  C   ASP A  30      -5.843  -6.626  17.297  1.00 86.25           C  
ATOM    460  CB  ASP A  30      -4.119  -8.332  17.800  1.00 86.25           C  
ATOM    461  HB2 ASP A  30      -3.720  -8.275  16.787  1.00 86.25           H  
ATOM    462  HB3 ASP A  30      -4.977  -9.003  17.784  1.00 86.25           H  
ATOM    463  O   ASP A  30      -6.971  -7.058  17.558  1.00 86.25           O  
ATOM    464  CG  ASP A  30      -3.056  -8.940  18.714  1.00 86.25           C  
ATOM    465  OD1 ASP A  30      -2.166  -8.207  19.184  1.00 86.25           O  
ATOM    466  OD2 ASP A  30      -3.199 -10.164  18.977  1.00 86.25           O  
ATOM    467  N   CYS A  31      -5.579  -5.958  16.174  1.00 91.95           N  
ATOM    468  H   CYS A  31      -4.630  -5.655  16.005  1.00 91.95           H  
ATOM    469  CA  CYS A  31      -6.581  -5.709  15.143  1.00 91.95           C  
ATOM    470  HA  CYS A  31      -7.436  -5.209  15.599  1.00 91.95           H  
ATOM    471  C   CYS A  31      -7.047  -7.029  14.512  1.00 91.95           C  
ATOM    472  CB  CYS A  31      -5.968  -4.778  14.102  1.00 91.95           C  
ATOM    473  HB2 CYS A  31      -5.585  -3.902  14.625  1.00 91.95           H  
ATOM    474  HB3 CYS A  31      -5.139  -5.295  13.620  1.00 91.95           H  
ATOM    475  O   CYS A  31      -6.311  -7.674  13.763  1.00 91.95           O  
ATOM    476  SG  CYS A  31      -7.093  -4.180  12.829  1.00 91.95           S  
ATOM    477  N   LYS A  32      -8.262  -7.463  14.858  1.00 91.38           N  
ATOM    478  H   LYS A  32      -8.786  -6.906  15.518  1.00 91.38           H  
ATOM    479  CA  LYS A  32      -8.820  -8.761  14.458  1.00 91.38           C  
ATOM    480  HA  LYS A  32      -8.231  -9.156  13.631  1.00 91.38           H  
ATOM    481  C   LYS A  32     -10.245  -8.609  13.952  1.00 91.38           C  
ATOM    482  CB  LYS A  32      -8.748  -9.752  15.634  1.00 91.38           C  
ATOM    483  HB2 LYS A  32      -9.128  -9.268  16.534  1.00 91.38           H  
ATOM    484  HB3 LYS A  32      -9.376 -10.617  15.421  1.00 91.38           H  
ATOM    485  O   LYS A  32     -10.999  -7.749  14.404  1.00 91.38           O  
ATOM    486  CG  LYS A  32      -7.311 -10.241  15.872  1.00 91.38           C  
ATOM    487  HG2 LYS A  32      -6.645  -9.383  15.972  1.00 91.38           H  
ATOM    488  HG3 LYS A  32      -6.990 -10.827  15.011  1.00 91.38           H  
ATOM    489  CD  LYS A  32      -7.188 -11.091  17.143  1.00 91.38           C  
ATOM    490  HD2 LYS A  32      -7.462 -10.466  17.993  1.00 91.38           H  
ATOM    491  HD3 LYS A  32      -7.855 -11.951  17.093  1.00 91.38           H  
ATOM    492  CE  LYS A  32      -5.730 -11.552  17.274  1.00 91.38           C  
ATOM    493  HE2 LYS A  32      -5.559 -12.422  16.641  1.00 91.38           H  
ATOM    494  HE3 LYS A  32      -5.095 -10.752  16.892  1.00 91.38           H  
ATOM    495  NZ  LYS A  32      -5.335 -11.825  18.674  1.00 91.38           N  
ATOM    496  HZ1 LYS A  32      -4.370 -11.554  18.793  1.00 91.38           H  
ATOM    497  HZ2 LYS A  32      -5.828 -11.204  19.300  1.00 91.38           H  
ATOM    498  HZ3 LYS A  32      -5.471 -12.788  18.945  1.00 91.38           H  
ATOM    499  N   ARG A  33     -10.616  -9.476  13.009  1.00 90.28           N  
ATOM    500  H   ARG A  33      -9.932 -10.151  12.698  1.00 90.28           H  
ATOM    501  CA  ARG A  33     -11.978  -9.553  12.474  1.00 90.28           C  
ATOM    502  HA  ARG A  33     -12.220  -8.603  11.997  1.00 90.28           H  
ATOM    503  C   ARG A  33     -12.978  -9.780  13.612  1.00 90.28           C  
ATOM    504  CB  ARG A  33     -12.035 -10.673  11.428  1.00 90.28           C  
ATOM    505  HB2 ARG A  33     -11.230 -10.537  10.707  1.00 90.28           H  
ATOM    506  HB3 ARG A  33     -11.895 -11.633  11.925  1.00 90.28           H  
ATOM    507  O   ARG A  33     -12.717 -10.591  14.498  1.00 90.28           O  
ATOM    508  CG  ARG A  33     -13.371 -10.672  10.679  1.00 90.28           C  
ATOM    509  HG2 ARG A  33     -14.179 -10.820  11.395  1.00 90.28           H  
ATOM    510  HG3 ARG A  33     -13.524  -9.717  10.176  1.00 90.28           H  
ATOM    511  CD  ARG A  33     -13.431 -11.818   9.668  1.00 90.28           C  
ATOM    512  HD2 ARG A  33     -14.483 -12.092   9.577  1.00 90.28           H  
ATOM    513  HD3 ARG A  33     -12.888 -12.679  10.059  1.00 90.28           H  
ATOM    514  NE  ARG A  33     -12.962 -11.458   8.316  1.00 90.28           N  
ATOM    515  HE  ARG A  33     -13.431 -10.686   7.865  1.00 90.28           H  
ATOM    516  NH1 ARG A  33     -11.235 -12.963   7.971  1.00 90.28           N  
ATOM    517 HH11 ARG A  33     -10.981 -12.974   8.948  1.00 90.28           H  
ATOM    518 HH12 ARG A  33     -10.561 -13.266   7.282  1.00 90.28           H  
ATOM    519  NH2 ARG A  33     -12.094 -11.915   6.265  1.00 90.28           N  
ATOM    520 HH21 ARG A  33     -12.726 -11.249   5.843  1.00 90.28           H  
ATOM    521 HH22 ARG A  33     -11.226 -11.958   5.750  1.00 90.28           H  
ATOM    522  CZ  ARG A  33     -12.100 -12.102   7.541  1.00 90.28           C  
ATOM    523  N   GLY A  34     -14.114  -9.086  13.568  1.00 84.62           N  
ATOM    524  H   GLY A  34     -14.261  -8.426  12.818  1.00 84.62           H  
ATOM    525  CA  GLY A  34     -15.140  -9.175  14.612  1.00 84.62           C  
ATOM    526  HA2 GLY A  34     -16.072  -8.768  14.221  1.00 84.62           H  
ATOM    527  HA3 GLY A  34     -15.304 -10.219  14.877  1.00 84.62           H  
ATOM    528  C   GLY A  34     -14.807  -8.411  15.898  1.00 84.62           C  
ATOM    529  O   GLY A  34     -15.587  -8.466  16.845  1.00 84.62           O  
ATOM    530  N   MET A  35     -13.684  -7.682  15.947  1.00 83.97           N  
ATOM    531  H   MET A  35     -13.055  -7.678  15.158  1.00 83.97           H  
ATOM    532  CA  MET A  35     -13.426  -6.738  17.031  1.00 83.97           C  
ATOM    533  HA  MET A  35     -13.441  -7.281  17.976  1.00 83.97           H  
ATOM    534  C   MET A  35     -14.527  -5.677  17.052  1.00 83.97           C  
ATOM    535  CB  MET A  35     -12.043  -6.097  16.862  1.00 83.97           C  
ATOM    536  HB2 MET A  35     -11.998  -5.572  15.907  1.00 83.97           H  
ATOM    537  HB3 MET A  35     -11.288  -6.883  16.868  1.00 83.97           H  
ATOM    538  O   MET A  35     -14.727  -4.952  16.078  1.00 83.97           O  
ATOM    539  CG  MET A  35     -11.723  -5.118  17.997  1.00 83.97           C  
ATOM    540  HG2 MET A  35     -11.843  -5.640  18.946  1.00 83.97           H  
ATOM    541  HG3 MET A  35     -12.426  -4.286  17.979  1.00 83.97           H  
ATOM    542  SD  MET A  35     -10.038  -4.454  17.941  1.00 83.97           S  
ATOM    543  CE  MET A  35     -10.220  -3.294  16.568  1.00 83.97           C  
ATOM    544  HE1 MET A  35     -10.449  -3.834  15.649  1.00 83.97           H  
ATOM    545  HE2 MET A  35     -11.024  -2.594  16.794  1.00 83.97           H  
ATOM    546  HE3 MET A  35      -9.289  -2.740  16.449  1.00 83.97           H  
ATOM    547  N   TRP A  36     -15.232  -5.577  18.176  1.00 77.47           N  
ATOM    548  H   TRP A  36     -15.045  -6.213  18.938  1.00 77.47           H  
ATOM    549  CA  TRP A  36     -16.249  -4.555  18.359  1.00 77.47           C  
ATOM    550  HA  TRP A  36     -16.761  -4.408  17.408  1.00 77.47           H  
ATOM    551  C   TRP A  36     -15.604  -3.230  18.765  1.00 77.47           C  
ATOM    552  CB  TRP A  36     -17.298  -5.021  19.368  1.00 77.47           C  
ATOM    553  HB2 TRP A  36     -17.655  -6.008  19.075  1.00 77.47           H  
ATOM    554  HB3 TRP A  36     -16.834  -5.114  20.350  1.00 77.47           H  
ATOM    555  O   TRP A  36     -14.814  -3.163  19.703  1.00 77.47           O  
ATOM    556  CG  TRP A  36     -18.476  -4.105  19.476  1.00 77.47           C  
ATOM    557  CD1 TRP A  36     -19.608  -4.192  18.742  1.00 77.47           C  
ATOM    558  HD1 TRP A  36     -19.802  -4.953  18.000  1.00 77.47           H  
ATOM    559  CD2 TRP A  36     -18.659  -2.959  20.362  1.00 77.47           C  
ATOM    560  CE2 TRP A  36     -19.949  -2.401  20.113  1.00 77.47           C  
ATOM    561  CE3 TRP A  36     -17.870  -2.341  21.356  1.00 77.47           C  
ATOM    562  HE3 TRP A  36     -16.890  -2.738  21.573  1.00 77.47           H  
ATOM    563  NE1 TRP A  36     -20.482  -3.190  19.117  1.00 77.47           N  
ATOM    564  HE1 TRP A  36     -21.421  -3.106  18.753  1.00 77.47           H  
ATOM    565  CH2 TRP A  36     -19.633  -0.710  21.814  1.00 77.47           C  
ATOM    566  HH2 TRP A  36     -20.000   0.129  22.386  1.00 77.47           H  
ATOM    567  CZ2 TRP A  36     -20.439  -1.294  20.821  1.00 77.47           C  
ATOM    568  HZ2 TRP A  36     -21.429  -0.912  20.623  1.00 77.47           H  
ATOM    569  CZ3 TRP A  36     -18.353  -1.231  22.075  1.00 77.47           C  
ATOM    570  HZ3 TRP A  36     -17.741  -0.786  22.846  1.00 77.47           H  
ATOM    571  N   SER A  37     -15.972  -2.164  18.067  1.00 83.21           N  
ATOM    572  H   SER A  37     -16.594  -2.300  17.283  1.00 83.21           H  
ATOM    573  CA  SER A  37     -15.673  -0.786  18.443  1.00 83.21           C  
ATOM    574  HA  SER A  37     -15.593  -0.707  19.527  1.00 83.21           H  
ATOM    575  C   SER A  37     -16.813   0.096  17.958  1.00 83.21           C  
ATOM    576  CB  SER A  37     -14.353  -0.336  17.814  1.00 83.21           C  
ATOM    577  HB2 SER A  37     -14.429  -0.428  16.730  1.00 83.21           H  
ATOM    578  HB3 SER A  37     -13.543  -0.970  18.174  1.00 83.21           H  
ATOM    579  O   SER A  37     -17.372  -0.152  16.886  1.00 83.21           O  
ATOM    580  OG  SER A  37     -14.087   1.013  18.151  1.00 83.21           O  
ATOM    581  HG  SER A  37     -13.321   1.302  17.651  1.00 83.21           H  
ATOM    582  N   SER A  38     -17.172   1.133  18.713  1.00 83.20           N  
ATOM    583  H   SER A  38     -16.686   1.300  19.583  1.00 83.20           H  
ATOM    584  CA  SER A  38     -18.087   2.171  18.227  1.00 83.20           C  
ATOM    585  HA  SER A  38     -18.954   1.695  17.770  1.00 83.20           H  
ATOM    586  C   SER A  38     -17.412   3.042  17.163  1.00 83.20           C  
ATOM    587  CB  SER A  38     -18.595   3.022  19.394  1.00 83.20           C  
ATOM    588  HB2 SER A  38     -19.174   2.394  20.070  1.00 83.20           H  
ATOM    589  HB3 SER A  38     -19.236   3.817  19.012  1.00 83.20           H  
ATOM    590  O   SER A  38     -18.051   3.385  16.168  1.00 83.20           O  
ATOM    591  OG  SER A  38     -17.505   3.585  20.098  1.00 83.20           O  
ATOM    592  HG  SER A  38     -17.840   4.106  20.831  1.00 83.20           H  
ATOM    593  N   ALA A  39     -16.115   3.316  17.321  1.00 85.39           N  
ATOM    594  H   ALA A  39     -15.649   2.928  18.129  1.00 85.39           H  
ATOM    595  CA  ALA A  39     -15.325   4.149  16.424  1.00 85.39           C  
ATOM    596  HA  ALA A  39     -15.930   5.018  16.165  1.00 85.39           H  
ATOM    597  C   ALA A  39     -14.924   3.401  15.142  1.00 85.39           C  
ATOM    598  CB  ALA A  39     -14.087   4.637  17.179  1.00 85.39           C  
ATOM    599  HB1 ALA A  39     -13.462   3.790  17.462  1.00 85.39           H  
ATOM    600  HB2 ALA A  39     -14.390   5.178  18.076  1.00 85.39           H  
ATOM    601  HB3 ALA A  39     -13.507   5.305  16.543  1.00 85.39           H  
ATOM    602  O   ALA A  39     -14.570   2.224  15.229  1.00 85.39           O  
ATOM    603  N   PRO A  40     -14.924   4.065  13.967  1.00 88.14           N  
ATOM    604  CA  PRO A  40     -14.561   3.435  12.697  1.00 88.14           C  
ATOM    605  HA  PRO A  40     -15.192   2.559  12.550  1.00 88.14           H  
ATOM    606  C   PRO A  40     -13.102   2.979  12.644  1.00 88.14           C  
ATOM    607  CB  PRO A  40     -14.876   4.470  11.612  1.00 88.14           C  
ATOM    608  HB2 PRO A  40     -14.186   4.412  10.770  1.00 88.14           H  
ATOM    609  HB3 PRO A  40     -15.900   4.328  11.266  1.00 88.14           H  
ATOM    610  O   PRO A  40     -12.782   1.989  11.993  1.00 88.14           O  
ATOM    611  CG  PRO A  40     -14.769   5.803  12.351  1.00 88.14           C  
ATOM    612  HG2 PRO A  40     -15.378   6.576  11.881  1.00 88.14           H  
ATOM    613  HG3 PRO A  40     -13.727   6.118  12.402  1.00 88.14           H  
ATOM    614  CD  PRO A  40     -15.266   5.465  13.754  1.00 88.14           C  
ATOM    615  HD2 PRO A  40     -14.783   6.113  14.485  1.00 88.14           H  
ATOM    616  HD3 PRO A  40     -16.349   5.583  13.801  1.00 88.14           H  
ATOM    617  N   TYR A  41     -12.238   3.670  13.385  1.00 90.51           N  
ATOM    618  H   TYR A  41     -12.577   4.438  13.946  1.00 90.51           H  
ATOM    619  CA  TYR A  41     -10.835   3.332  13.521  1.00 90.51           C  
ATOM    620  HA  TYR A  41     -10.688   2.314  13.159  1.00 90.51           H  
ATOM    621  C   TYR A  41     -10.407   3.390  14.987  1.00 90.51           C  
ATOM    622  CB  TYR A  41      -9.985   4.270  12.667  1.00 90.51           C  
ATOM    623  HB2 TYR A  41     -10.152   5.293  13.005  1.00 90.51           H  
ATOM    624  HB3 TYR A  41      -8.939   4.027  12.856  1.00 90.51           H  
ATOM    625  O   TYR A  41     -10.944   4.174  15.772  1.00 90.51           O  
ATOM    626  CG  TYR A  41     -10.223   4.195  11.169  1.00 90.51           C  
ATOM    627  CD1 TYR A  41      -9.441   3.342  10.364  1.00 90.51           C  
ATOM    628  HD1 TYR A  41      -8.724   2.672  10.812  1.00 90.51           H  
ATOM    629  CD2 TYR A  41     -11.199   5.012  10.567  1.00 90.51           C  
ATOM    630  HD2 TYR A  41     -11.815   5.650  11.182  1.00 90.51           H  
ATOM    631  CE1 TYR A  41      -9.564   3.376   8.961  1.00 90.51           C  
ATOM    632  HE1 TYR A  41      -8.919   2.782   8.330  1.00 90.51           H  
ATOM    633  CE2 TYR A  41     -11.369   4.992   9.168  1.00 90.51           C  
ATOM    634  HE2 TYR A  41     -12.135   5.579   8.683  1.00 90.51           H  
ATOM    635  OH  TYR A  41     -10.623   4.312   7.005  1.00 90.51           O  
ATOM    636  HH  TYR A  41      -9.968   3.791   6.534  1.00 90.51           H  
ATOM    637  CZ  TYR A  41     -10.529   4.204   8.357  1.00 90.51           C  
ATOM    638  N   VAL A  42      -9.415   2.577  15.340  1.00 90.51           N  
ATOM    639  H   VAL A  42      -9.063   1.939  14.642  1.00 90.51           H  
ATOM    640  CA  VAL A  42      -8.724   2.615  16.638  1.00 90.51           C  
ATOM    641  HA  VAL A  42      -8.921   3.575  17.115  1.00 90.51           H  
ATOM    642  C   VAL A  42      -7.215   2.525  16.421  1.00 90.51           C  
ATOM    643  CB  VAL A  42      -9.224   1.513  17.598  1.00 90.51           C  
ATOM    644  HB  VAL A  42      -8.718   1.640  18.555  1.00 90.51           H  
ATOM    645  O   VAL A  42      -6.770   1.926  15.441  1.00 90.51           O  
ATOM    646  CG1 VAL A  42     -10.736   1.615  17.843  1.00 90.51           C  
ATOM    647 HG11 VAL A  42     -11.281   1.319  16.947  1.00 90.51           H  
ATOM    648 HG12 VAL A  42     -11.007   2.645  18.076  1.00 90.51           H  
ATOM    649 HG13 VAL A  42     -11.019   0.969  18.674  1.00 90.51           H  
ATOM    650  CG2 VAL A  42      -8.947   0.091  17.098  1.00 90.51           C  
ATOM    651 HG21 VAL A  42      -9.314  -0.631  17.827  1.00 90.51           H  
ATOM    652 HG22 VAL A  42      -7.874  -0.058  16.980  1.00 90.51           H  
ATOM    653 HG23 VAL A  42      -9.443  -0.077  16.142  1.00 90.51           H  
ATOM    654  N   ILE A  43      -6.415   3.102  17.318  1.00 91.51           N  
ATOM    655  H   ILE A  43      -6.836   3.534  18.128  1.00 91.51           H  
ATOM    656  CA  ILE A  43      -4.960   2.902  17.305  1.00 91.51           C  
ATOM    657  HA  ILE A  43      -4.645   2.690  16.283  1.00 91.51           H  
ATOM    658  C   ILE A  43      -4.619   1.679  18.148  1.00 91.51           C  
ATOM    659  CB  ILE A  43      -4.177   4.152  17.756  1.00 91.51           C  
ATOM    660  HB  ILE A  43      -4.526   4.453  18.744  1.00 91.51           H  
ATOM    661  O   ILE A  43      -4.987   1.603  19.324  1.00 91.51           O  
ATOM    662  CG1 ILE A  43      -4.429   5.300  16.756  1.00 91.51           C  
ATOM    663 HG12 ILE A  43      -4.145   4.975  15.755  1.00 91.51           H  
ATOM    664 HG13 ILE A  43      -5.493   5.538  16.742  1.00 91.51           H  
ATOM    665  CG2 ILE A  43      -2.664   3.845  17.839  1.00 91.51           C  
ATOM    666 HG21 ILE A  43      -2.278   3.585  16.854  1.00 91.51           H  
ATOM    667 HG22 ILE A  43      -2.117   4.698  18.242  1.00 91.51           H  
ATOM    668 HG23 ILE A  43      -2.470   3.014  18.517  1.00 91.51           H  
ATOM    669  CD1 ILE A  43      -3.660   6.583  17.082  1.00 91.51           C  
ATOM    670 HD11 ILE A  43      -3.888   6.915  18.094  1.00 91.51           H  
ATOM    671 HD12 ILE A  43      -2.585   6.428  16.987  1.00 91.51           H  
ATOM    672 HD13 ILE A  43      -3.939   7.347  16.356  1.00 91.51           H  
ATOM    673  N   ILE A  44      -3.862   0.760  17.553  1.00 91.59           N  
ATOM    674  H   ILE A  44      -3.586   0.915  16.594  1.00 91.59           H  
ATOM    675  CA  ILE A  44      -3.262  -0.370  18.254  1.00 91.59           C  
ATOM    676  HA  ILE A  44      -3.791  -0.531  19.193  1.00 91.59           H  
ATOM    677  C   ILE A  44      -1.809  -0.049  18.578  1.00 91.59           C  
ATOM    678  CB  ILE A  44      -3.377  -1.663  17.430  1.00 91.59           C  
ATOM    679  HB  ILE A  44      -2.768  -1.529  16.535  1.00 91.59           H  
ATOM    680  O   ILE A  44      -1.054   0.415  17.720  1.00 91.59           O  
ATOM    681  CG1 ILE A  44      -4.818  -1.975  16.974  1.00 91.59           C  
ATOM    682 HG12 ILE A  44      -5.104  -1.269  16.195  1.00 91.59           H  
ATOM    683 HG13 ILE A  44      -4.839  -2.975  16.539  1.00 91.59           H  
ATOM    684  CG2 ILE A  44      -2.801  -2.856  18.215  1.00 91.59           C  
ATOM    685 HG21 ILE A  44      -3.223  -2.899  19.219  1.00 91.59           H  
ATOM    686 HG22 ILE A  44      -1.716  -2.772  18.283  1.00 91.59           H  
ATOM    687 HG23 ILE A  44      -3.032  -3.792  17.706  1.00 91.59           H  
ATOM    688  CD1 ILE A  44      -5.864  -1.919  18.087  1.00 91.59           C  
ATOM    689 HD11 ILE A  44      -5.517  -2.462  18.965  1.00 91.59           H  
ATOM    690 HD12 ILE A  44      -6.799  -2.356  17.734  1.00 91.59           H  
ATOM    691 HD13 ILE A  44      -6.043  -0.881  18.367  1.00 91.59           H  
ATOM    692  N   TYR A  45      -1.424  -0.335  19.818  1.00 88.45           N  
ATOM    693  H   TYR A  45      -2.107  -0.742  20.441  1.00 88.45           H  
ATOM    694  CA  TYR A  45      -0.037  -0.342  20.268  1.00 88.45           C  
ATOM    695  HA  TYR A  45       0.594   0.180  19.549  1.00 88.45           H  
ATOM    696  C   TYR A  45       0.403  -1.804  20.384  1.00 88.45           C  
ATOM    697  CB  TYR A  45       0.094   0.416  21.590  1.00 88.45           C  
ATOM    698  HB2 TYR A  45      -0.658   0.060  22.294  1.00 88.45           H  
ATOM    699  HB3 TYR A  45       1.073   0.194  22.017  1.00 88.45           H  
ATOM    700  O   TYR A  45      -0.100  -2.511  21.262  1.00 88.45           O  
ATOM    701  CG  TYR A  45      -0.039   1.917  21.426  1.00 88.45           C  
ATOM    702  CD1 TYR A  45       1.108   2.731  21.446  1.00 88.45           C  
ATOM    703  HD1 TYR A  45       2.080   2.282  21.588  1.00 88.45           H  
ATOM    704  CD2 TYR A  45      -1.307   2.497  21.235  1.00 88.45           C  
ATOM    705  HD2 TYR A  45      -2.182   1.865  21.192  1.00 88.45           H  
ATOM    706  CE1 TYR A  45       0.986   4.126  21.312  1.00 88.45           C  
ATOM    707  HE1 TYR A  45       1.872   4.742  21.364  1.00 88.45           H  
ATOM    708  CE2 TYR A  45      -1.434   3.889  21.078  1.00 88.45           C  
ATOM    709  HE2 TYR A  45      -2.405   4.338  20.929  1.00 88.45           H  
ATOM    710  OH  TYR A  45      -0.397   6.057  21.018  1.00 88.45           O  
ATOM    711  HH  TYR A  45       0.380   6.473  21.398  1.00 88.45           H  
ATOM    712  CZ  TYR A  45      -0.288   4.706  21.129  1.00 88.45           C  
ATOM    713  N   PRO A  46       1.268  -2.289  19.477  1.00 82.89           N  
ATOM    714  CA  PRO A  46       1.724  -3.669  19.496  1.00 82.89           C  
ATOM    715  HA  PRO A  46       0.871  -4.323  19.320  1.00 82.89           H  
ATOM    716  C   PRO A  46       2.404  -4.036  20.812  1.00 82.89           C  
ATOM    717  CB  PRO A  46       2.719  -3.799  18.347  1.00 82.89           C  
ATOM    718  HB2 PRO A  46       2.685  -4.781  17.876  1.00 82.89           H  
ATOM    719  HB3 PRO A  46       3.720  -3.582  18.721  1.00 82.89           H  
ATOM    720  O   PRO A  46       3.004  -3.203  21.487  1.00 82.89           O  
ATOM    721  CG  PRO A  46       2.310  -2.692  17.390  1.00 82.89           C  
ATOM    722  HG2 PRO A  46       1.488  -3.039  16.763  1.00 82.89           H  
ATOM    723  HG3 PRO A  46       3.153  -2.353  16.788  1.00 82.89           H  
ATOM    724  CD  PRO A  46       1.797  -1.600  18.311  1.00 82.89           C  
ATOM    725  HD2 PRO A  46       1.013  -1.046  17.795  1.00 82.89           H  
ATOM    726  HD3 PRO A  46       2.617  -0.944  18.605  1.00 82.89           H  
ATOM    727  N   LYS A  47       2.358  -5.327  21.149  1.00 78.14           N  
ATOM    728  H   LYS A  47       1.819  -5.950  20.564  1.00 78.14           H  
ATOM    729  CA  LYS A  47       3.069  -5.863  22.320  1.00 78.14           C  
ATOM    730  HA  LYS A  47       2.900  -5.202  23.171  1.00 78.14           H  
ATOM    731  C   LYS A  47       4.585  -5.903  22.123  1.00 78.14           C  
ATOM    732  CB  LYS A  47       2.551  -7.266  22.653  1.00 78.14           C  
ATOM    733  HB2 LYS A  47       2.663  -7.910  21.781  1.00 78.14           H  
ATOM    734  HB3 LYS A  47       3.157  -7.675  23.462  1.00 78.14           H  
ATOM    735  O   LYS A  47       5.322  -5.830  23.100  1.00 78.14           O  
ATOM    736  CG  LYS A  47       1.085  -7.252  23.100  1.00 78.14           C  
ATOM    737  HG2 LYS A  47       0.980  -6.605  23.972  1.00 78.14           H  
ATOM    738  HG3 LYS A  47       0.456  -6.870  22.296  1.00 78.14           H  
ATOM    739  CD  LYS A  47       0.636  -8.670  23.459  1.00 78.14           C  
ATOM    740  HD2 LYS A  47       1.257  -9.050  24.270  1.00 78.14           H  
ATOM    741  HD3 LYS A  47       0.746  -9.311  22.584  1.00 78.14           H  
ATOM    742  CE  LYS A  47      -0.829  -8.637  23.894  1.00 78.14           C  
ATOM    743  HE2 LYS A  47      -1.422  -8.216  23.082  1.00 78.14           H  
ATOM    744  HE3 LYS A  47      -0.923  -7.968  24.750  1.00 78.14           H  
ATOM    745  NZ  LYS A  47      -1.315  -9.993  24.240  1.00 78.14           N  
ATOM    746  HZ1 LYS A  47      -1.262 -10.592  23.428  1.00 78.14           H  
ATOM    747  HZ2 LYS A  47      -2.275  -9.944  24.548  1.00 78.14           H  
ATOM    748  HZ3 LYS A  47      -0.755 -10.387  24.983  1.00 78.14           H  
ATOM    749  N   ARG A  48       5.050  -6.079  20.881  1.00 80.18           N  
ATOM    750  H   ARG A  48       4.392  -6.011  20.118  1.00 80.18           H  
ATOM    751  CA  ARG A  48       6.478  -6.064  20.546  1.00 80.18           C  
ATOM    752  HA  ARG A  48       7.050  -6.550  21.337  1.00 80.18           H  
ATOM    753  C   ARG A  48       6.935  -4.614  20.459  1.00 80.18           C  
ATOM    754  CB  ARG A  48       6.733  -6.791  19.222  1.00 80.18           C  
ATOM    755  HB2 ARG A  48       6.099  -6.343  18.457  1.00 80.18           H  
ATOM    756  HB3 ARG A  48       7.773  -6.642  18.932  1.00 80.18           H  
ATOM    757  O   ARG A  48       6.356  -3.847  19.702  1.00 80.18           O  
ATOM    758  CG  ARG A  48       6.451  -8.295  19.307  1.00 80.18           C  
ATOM    759  HG2 ARG A  48       7.090  -8.735  20.073  1.00 80.18           H  
ATOM    760  HG3 ARG A  48       5.406  -8.463  19.568  1.00 80.18           H  
ATOM    761  CD  ARG A  48       6.743  -8.957  17.958  1.00 80.18           C  
ATOM    762  HD2 ARG A  48       6.069  -8.539  17.210  1.00 80.18           H  
ATOM    763  HD3 ARG A  48       7.765  -8.718  17.667  1.00 80.18           H  
ATOM    764  NE  ARG A  48       6.573 -10.423  18.027  1.00 80.18           N  
ATOM    765  HE  ARG A  48       6.241 -10.805  18.901  1.00 80.18           H  
ATOM    766  NH1 ARG A  48       7.298 -10.853  15.899  1.00 80.18           N  
ATOM    767 HH11 ARG A  48       7.533 -11.489  15.151  1.00 80.18           H  
ATOM    768 HH12 ARG A  48       7.382  -9.857  15.754  1.00 80.18           H  
ATOM    769  NH2 ARG A  48       6.700 -12.552  17.220  1.00 80.18           N  
ATOM    770 HH21 ARG A  48       6.407 -12.917  18.116  1.00 80.18           H  
ATOM    771 HH22 ARG A  48       6.952 -13.179  16.470  1.00 80.18           H  
ATOM    772  CZ  ARG A  48       6.855 -11.268  17.052  1.00 80.18           C  
ATOM    773  N   TYR A  49       7.959  -4.267  21.234  1.00 74.35           N  
ATOM    774  H   TYR A  49       8.376  -4.967  21.830  1.00 74.35           H  
ATOM    775  CA  TYR A  49       8.419  -2.885  21.389  1.00 74.35           C  
ATOM    776  HA  TYR A  49       7.597  -2.281  21.772  1.00 74.35           H  
ATOM    777  C   TYR A  49       8.867  -2.239  20.067  1.00 74.35           C  
ATOM    778  CB  TYR A  49       9.552  -2.879  22.422  1.00 74.35           C  
ATOM    779  HB2 TYR A  49       9.195  -3.342  23.342  1.00 74.35           H  
ATOM    780  HB3 TYR A  49      10.380  -3.481  22.048  1.00 74.35           H  
ATOM    781  O   TYR A  49       8.620  -1.056  19.856  1.00 74.35           O  
ATOM    782  CG  TYR A  49      10.062  -1.495  22.754  1.00 74.35           C  
ATOM    783  CD1 TYR A  49      11.221  -1.005  22.122  1.00 74.35           C  
ATOM    784  HD1 TYR A  49      11.742  -1.610  21.394  1.00 74.35           H  
ATOM    785  CD2 TYR A  49       9.360  -0.686  23.669  1.00 74.35           C  
ATOM    786  HD2 TYR A  49       8.463  -1.059  24.141  1.00 74.35           H  
ATOM    787  CE1 TYR A  49      11.684   0.292  22.406  1.00 74.35           C  
ATOM    788  HE1 TYR A  49      12.564   0.660  21.900  1.00 74.35           H  
ATOM    789  CE2 TYR A  49       9.820   0.614  23.955  1.00 74.35           C  
ATOM    790  HE2 TYR A  49       9.291   1.248  24.650  1.00 74.35           H  
ATOM    791  OH  TYR A  49      11.423   2.359  23.592  1.00 74.35           O  
ATOM    792  HH  TYR A  49      12.217   2.548  23.087  1.00 74.35           H  
ATOM    793  CZ  TYR A  49      10.982   1.103  23.322  1.00 74.35           C  
ATOM    794  N   ASP A  50       9.458  -3.028  19.168  1.00 84.50           N  
ATOM    795  H   ASP A  50       9.707  -3.970  19.435  1.00 84.50           H  
ATOM    796  CA  ASP A  50       9.966  -2.542  17.880  1.00 84.50           C  
ATOM    797  HA  ASP A  50      10.342  -1.527  18.013  1.00 84.50           H  
ATOM    798  C   ASP A  50       8.893  -2.474  16.778  1.00 84.50           C  
ATOM    799  CB  ASP A  50      11.147  -3.420  17.436  1.00 84.50           C  
ATOM    800  HB2 ASP A  50      11.517  -3.058  16.477  1.00 84.50           H  
ATOM    801  HB3 ASP A  50      10.791  -4.441  17.296  1.00 84.50           H  
ATOM    802  O   ASP A  50       9.156  -1.950  15.695  1.00 84.50           O  
ATOM    803  CG  ASP A  50      12.315  -3.417  18.427  1.00 84.50           C  
ATOM    804  OD1 ASP A  50      12.541  -2.378  19.087  1.00 84.50           O  
ATOM    805  OD2 ASP A  50      12.954  -4.485  18.543  1.00 84.50           O  
ATOM    806  N   ASP A  51       7.682  -2.989  17.025  1.00 87.89           N  
ATOM    807  H   ASP A  51       7.459  -3.273  17.969  1.00 87.89           H  
ATOM    808  CA  ASP A  51       6.595  -2.908  16.050  1.00 87.89           C  
ATOM    809  HA  ASP A  51       7.029  -3.066  15.063  1.00 87.89           H  
ATOM    810  C   ASP A  51       5.944  -1.507  16.100  1.00 87.89           C  
ATOM    811  CB  ASP A  51       5.542  -4.009  16.267  1.00 87.89           C  
ATOM    812  HB2 ASP A  51       5.293  -4.040  17.327  1.00 87.89           H  
ATOM    813  HB3 ASP A  51       4.646  -3.731  15.712  1.00 87.89           H  
ATOM    814  O   ASP A  51       5.617  -0.997  17.179  1.00 87.89           O  
ATOM    815  CG  ASP A  51       5.917  -5.428  15.819  1.00 87.89           C  
ATOM    816  OD1 ASP A  51       6.907  -5.615  15.080  1.00 87.89           O  
ATOM    817  OD2 ASP A  51       5.158  -6.357  16.194  1.00 87.89           O  
ATOM    818  N   PRO A  52       5.684  -0.869  14.944  1.00 92.29           N  
ATOM    819  CA  PRO A  52       5.054   0.441  14.902  1.00 92.29           C  
ATOM    820  HA  PRO A  52       5.613   1.136  15.527  1.00 92.29           H  
ATOM    821  C   PRO A  52       3.605   0.365  15.390  1.00 92.29           C  
ATOM    822  CB  PRO A  52       5.138   0.884  13.437  1.00 92.29           C  
ATOM    823  HB2 PRO A  52       4.306   1.527  13.147  1.00 92.29           H  
ATOM    824  HB3 PRO A  52       6.088   1.388  13.261  1.00 92.29           H  
ATOM    825  O   PRO A  52       2.860  -0.557  15.059  1.00 92.29           O  
ATOM    826  CG  PRO A  52       5.121  -0.441  12.675  1.00 92.29           C  
ATOM    827  HG2 PRO A  52       4.098  -0.805  12.579  1.00 92.29           H  
ATOM    828  HG3 PRO A  52       5.594  -0.357  11.697  1.00 92.29           H  
ATOM    829  CD  PRO A  52       5.913  -1.364  13.596  1.00 92.29           C  
ATOM    830  HD2 PRO A  52       6.976  -1.300  13.364  1.00 92.29           H  
ATOM    831  HD3 PRO A  52       5.562  -2.390  13.492  1.00 92.29           H  
ATOM    832  N   LYS A  53       3.150   1.396  16.111  1.00 92.11           N  
ATOM    833  H   LYS A  53       3.810   2.112  16.376  1.00 92.11           H  
ATOM    834  CA  LYS A  53       1.708   1.597  16.317  1.00 92.11           C  
ATOM    835  HA  LYS A  53       1.308   0.684  16.758  1.00 92.11           H  
ATOM    836  C   LYS A  53       1.005   1.766  14.969  1.00 92.11           C  
ATOM    837  CB  LYS A  53       1.425   2.751  17.289  1.00 92.11           C  
ATOM    838  HB2 LYS A  53       0.365   2.743  17.544  1.00 92.11           H  
ATOM    839  HB3 LYS A  53       1.993   2.589  18.205  1.00 92.11           H  
ATOM    840  O   LYS A  53       1.550   2.396  14.063  1.00 92.11           O  
ATOM    841  CG  LYS A  53       1.783   4.118  16.691  1.00 92.11           C  
ATOM    842  HG2 LYS A  53       2.832   4.125  16.396  1.00 92.11           H  
ATOM    843  HG3 LYS A  53       1.164   4.304  15.813  1.00 92.11           H  
ATOM    844  CD  LYS A  53       1.533   5.248  17.687  1.00 92.11           C  
ATOM    845  HD2 LYS A  53       0.486   5.240  17.991  1.00 92.11           H  
ATOM    846  HD3 LYS A  53       2.169   5.103  18.561  1.00 92.11           H  
ATOM    847  CE  LYS A  53       1.873   6.569  16.993  1.00 92.11           C  
ATOM    848  HE2 LYS A  53       2.902   6.519  16.636  1.00 92.11           H  
ATOM    849  HE3 LYS A  53       1.226   6.675  16.123  1.00 92.11           H  
ATOM    850  NZ  LYS A  53       1.703   7.720  17.909  1.00 92.11           N  
ATOM    851  HZ1 LYS A  53       0.758   7.739  18.265  1.00 92.11           H  
ATOM    852  HZ2 LYS A  53       2.348   7.640  18.682  1.00 92.11           H  
ATOM    853  HZ3 LYS A  53       1.889   8.584  17.421  1.00 92.11           H  
ATOM    854  N   TYR A  54      -0.220   1.267  14.853  1.00 93.75           N  
ATOM    855  H   TYR A  54      -0.622   0.779  15.640  1.00 93.75           H  
ATOM    856  CA  TYR A  54      -0.951   1.277  13.586  1.00 93.75           C  
ATOM    857  HA  TYR A  54      -0.573   2.087  12.963  1.00 93.75           H  
ATOM    858  C   TYR A  54      -2.441   1.542  13.767  1.00 93.75           C  
ATOM    859  CB  TYR A  54      -0.682  -0.029  12.828  1.00 93.75           C  
ATOM    860  HB2 TYR A  54      -1.234  -0.023  11.889  1.00 93.75           H  
ATOM    861  HB3 TYR A  54       0.379  -0.034  12.578  1.00 93.75           H  
ATOM    862  O   TYR A  54      -2.998   1.388  14.857  1.00 93.75           O  
ATOM    863  CG  TYR A  54      -1.004  -1.307  13.579  1.00 93.75           C  
ATOM    864  CD1 TYR A  54       0.038  -2.099  14.098  1.00 93.75           C  
ATOM    865  HD1 TYR A  54       1.066  -1.802  13.955  1.00 93.75           H  
ATOM    866  CD2 TYR A  54      -2.338  -1.734  13.714  1.00 93.75           C  
ATOM    867  HD2 TYR A  54      -3.141  -1.151  13.289  1.00 93.75           H  
ATOM    868  CE1 TYR A  54      -0.249  -3.304  14.765  1.00 93.75           C  
ATOM    869  HE1 TYR A  54       0.559  -3.932  15.109  1.00 93.75           H  
ATOM    870  CE2 TYR A  54      -2.622  -2.937  14.385  1.00 93.75           C  
ATOM    871  HE2 TYR A  54      -3.644  -3.270  14.489  1.00 93.75           H  
ATOM    872  OH  TYR A  54      -1.876  -4.865  15.597  1.00 93.75           O  
ATOM    873  HH  TYR A  54      -1.076  -5.288  15.917  1.00 93.75           H  
ATOM    874  CZ  TYR A  54      -1.584  -3.714  14.933  1.00 93.75           C  
ATOM    875  N   LEU A  55      -3.086   1.959  12.678  1.00 93.65           N  
ATOM    876  H   LEU A  55      -2.580   2.031  11.806  1.00 93.65           H  
ATOM    877  CA  LEU A  55      -4.523   2.173  12.629  1.00 93.65           C  
ATOM    878  HA  LEU A  55      -4.854   2.488  13.618  1.00 93.65           H  
ATOM    879  C   LEU A  55      -5.232   0.857  12.279  1.00 93.65           C  
ATOM    880  CB  LEU A  55      -4.809   3.303  11.624  1.00 93.65           C  
ATOM    881  HB2 LEU A  55      -4.749   2.892  10.616  1.00 93.65           H  
ATOM    882  HB3 LEU A  55      -4.042   4.072  11.707  1.00 93.65           H  
ATOM    883  O   LEU A  55      -4.842   0.160  11.343  1.00 93.65           O  
ATOM    884  CG  LEU A  55      -6.179   3.967  11.807  1.00 93.65           C  
ATOM    885  HG  LEU A  55      -6.940   3.193  11.905  1.00 93.65           H  
ATOM    886  CD1 LEU A  55      -6.201   4.851  13.059  1.00 93.65           C  
ATOM    887 HD11 LEU A  55      -6.094   4.241  13.956  1.00 93.65           H  
ATOM    888 HD12 LEU A  55      -5.388   5.576  13.013  1.00 93.65           H  
ATOM    889 HD13 LEU A  55      -7.147   5.388  13.122  1.00 93.65           H  
ATOM    890  CD2 LEU A  55      -6.497   4.844  10.594  1.00 93.65           C  
ATOM    891 HD21 LEU A  55      -5.727   5.605  10.470  1.00 93.65           H  
ATOM    892 HD22 LEU A  55      -6.535   4.231   9.694  1.00 93.65           H  
ATOM    893 HD23 LEU A  55      -7.468   5.322  10.721  1.00 93.65           H  
ATOM    894  N   CYS A  56      -6.272   0.524  13.036  1.00 93.93           N  
ATOM    895  H   CYS A  56      -6.506   1.121  13.817  1.00 93.93           H  
ATOM    896  CA  CYS A  56      -7.153  -0.604  12.772  1.00 93.93           C  
ATOM    897  HA  CYS A  56      -6.730  -1.231  11.987  1.00 93.93           H  
ATOM    898  C   CYS A  56      -8.520  -0.094  12.325  1.00 93.93           C  
ATOM    899  CB  CYS A  56      -7.279  -1.448  14.038  1.00 93.93           C  
ATOM    900  HB2 CYS A  56      -7.706  -0.825  14.824  1.00 93.93           H  
ATOM    901  HB3 CYS A  56      -6.281  -1.756  14.351  1.00 93.93           H  
ATOM    902  O   CYS A  56      -9.195   0.580  13.103  1.00 93.93           O  
ATOM    903  SG  CYS A  56      -8.309  -2.923  13.846  1.00 93.93           S  
ATOM    904  N   ASP A  57      -8.936  -0.430  11.107  1.00 93.32           N  
ATOM    905  H   ASP A  57      -8.333  -1.011  10.543  1.00 93.32           H  
ATOM    906  CA  ASP A  57     -10.313  -0.238  10.647  1.00 93.32           C  
ATOM    907  HA  ASP A  57     -10.683   0.725  10.999  1.00 93.32           H  
ATOM    908  C   ASP A  57     -11.199  -1.341  11.238  1.00 93.32           C  
ATOM    909  CB  ASP A  57     -10.346  -0.202   9.119  1.00 93.32           C  
ATOM    910  HB2 ASP A  57      -9.789   0.671   8.779  1.00 93.32           H  
ATOM    911  HB3 ASP A  57      -9.815  -1.077   8.746  1.00 93.32           H  
ATOM    912  O   ASP A  57     -10.960  -2.541  11.056  1.00 93.32           O  
ATOM    913  CG  ASP A  57     -11.738  -0.182   8.476  1.00 93.32           C  
ATOM    914  OD1 ASP A  57     -12.773  -0.437   9.131  1.00 93.32           O  
ATOM    915  OD2 ASP A  57     -11.770  -0.002   7.244  1.00 93.32           O  
ATOM    916  N   THR A  58     -12.223  -0.918  11.973  1.00 92.16           N  
ATOM    917  H   THR A  58     -12.398   0.076  12.003  1.00 92.16           H  
ATOM    918  CA  THR A  58     -13.106  -1.788  12.757  1.00 92.16           C  
ATOM    919  HA  THR A  58     -12.625  -2.756  12.895  1.00 92.16           H  
ATOM    920  C   THR A  58     -14.452  -2.055  12.079  1.00 92.16           C  
ATOM    921  CB  THR A  58     -13.342  -1.197  14.153  1.00 92.16           C  
ATOM    922  HB  THR A  58     -13.816  -1.953  14.779  1.00 92.16           H  
ATOM    923  O   THR A  58     -15.263  -2.804  12.625  1.00 92.16           O  
ATOM    924  CG2 THR A  58     -12.048  -0.740  14.831  1.00 92.16           C  
ATOM    925 HG21 THR A  58     -11.273  -1.491  14.682  1.00 92.16           H  
ATOM    926 HG22 THR A  58     -11.706   0.201  14.400  1.00 92.16           H  
ATOM    927 HG23 THR A  58     -12.218  -0.609  15.900  1.00 92.16           H  
ATOM    928  OG1 THR A  58     -14.212  -0.099  14.024  1.00 92.16           O  
ATOM    929  HG1 THR A  58     -13.971   0.609  14.626  1.00 92.16           H  
ATOM    930  N   LYS A  59     -14.717  -1.461  10.907  1.00 91.05           N  
ATOM    931  H   LYS A  59     -13.977  -0.931  10.469  1.00 91.05           H  
ATOM    932  CA  LYS A  59     -16.047  -1.457  10.273  1.00 91.05           C  
ATOM    933  HA  LYS A  59     -16.746  -2.037  10.876  1.00 91.05           H  
ATOM    934  C   LYS A  59     -16.058  -2.112   8.907  1.00 91.05           C  
ATOM    935  CB  LYS A  59     -16.574  -0.020  10.145  1.00 91.05           C  
ATOM    936  HB2 LYS A  59     -15.904   0.545   9.497  1.00 91.05           H  
ATOM    937  HB3 LYS A  59     -17.559  -0.038   9.680  1.00 91.05           H  
ATOM    938  O   LYS A  59     -16.943  -2.927   8.649  1.00 91.05           O  
ATOM    939  CG  LYS A  59     -16.670   0.716  11.479  1.00 91.05           C  
ATOM    940  HG2 LYS A  59     -15.677   0.724  11.927  1.00 91.05           H  
ATOM    941  HG3 LYS A  59     -16.976   1.742  11.273  1.00 91.05           H  
ATOM    942  CD  LYS A  59     -17.645   0.091  12.480  1.00 91.05           C  
ATOM    943  HD2 LYS A  59     -17.281  -0.887  12.795  1.00 91.05           H  
ATOM    944  HD3 LYS A  59     -18.628  -0.005  12.019  1.00 91.05           H  
ATOM    945  CE  LYS A  59     -17.707   1.032  13.681  1.00 91.05           C  
ATOM    946  HE2 LYS A  59     -17.979   2.026  13.326  1.00 91.05           H  
ATOM    947  HE3 LYS A  59     -16.715   1.098  14.128  1.00 91.05           H  
ATOM    948  NZ  LYS A  59     -18.684   0.581  14.689  1.00 91.05           N  
ATOM    949  HZ1 LYS A  59     -18.270  -0.149  15.251  1.00 91.05           H  
ATOM    950  HZ2 LYS A  59     -19.546   0.267  14.266  1.00 91.05           H  
ATOM    951  HZ3 LYS A  59     -18.859   1.343  15.328  1.00 91.05           H  
ATOM    952  N   THR A  60     -15.110  -1.763   8.040  1.00 92.26           N  
ATOM    953  H   THR A  60     -14.381  -1.129   8.334  1.00 92.26           H  
ATOM    954  CA  THR A  60     -15.143  -2.183   6.634  1.00 92.26           C  
ATOM    955  HA  THR A  60     -16.072  -1.830   6.187  1.00 92.26           H  
ATOM    956  C   THR A  60     -15.099  -3.701   6.543  1.00 92.26           C  
ATOM    957  CB  THR A  60     -13.990  -1.575   5.833  1.00 92.26           C  
ATOM    958  HB  THR A  60     -13.040  -1.930   6.233  1.00 92.26           H  
ATOM    959  O   THR A  60     -14.194  -4.333   7.091  1.00 92.26           O  
ATOM    960  CG2 THR A  60     -14.070  -1.940   4.353  1.00 92.26           C  
ATOM    961 HG21 THR A  60     -15.037  -1.644   3.944  1.00 92.26           H  
ATOM    962 HG22 THR A  60     -13.924  -3.011   4.210  1.00 92.26           H  
ATOM    963 HG23 THR A  60     -13.287  -1.413   3.808  1.00 92.26           H  
ATOM    964  OG1 THR A  60     -14.052  -0.172   5.929  1.00 92.26           O  
ATOM    965  HG1 THR A  60     -13.311   0.085   6.482  1.00 92.26           H  
ATOM    966  N   ASP A  61     -16.089  -4.293   5.873  1.00 91.14           N  
ATOM    967  H   ASP A  61     -16.781  -3.708   5.426  1.00 91.14           H  
ATOM    968  CA  ASP A  61     -16.189  -5.744   5.675  1.00 91.14           C  
ATOM    969  HA  ASP A  61     -17.203  -5.959   5.340  1.00 91.14           H  
ATOM    970  C   ASP A  61     -16.005  -6.554   6.987  1.00 91.14           C  
ATOM    971  CB  ASP A  61     -15.259  -6.144   4.518  1.00 91.14           C  
ATOM    972  HB2 ASP A  61     -14.234  -5.869   4.764  1.00 91.14           H  
ATOM    973  HB3 ASP A  61     -15.551  -5.604   3.617  1.00 91.14           H  
ATOM    974  O   ASP A  61     -15.226  -7.502   7.082  1.00 91.14           O  
ATOM    975  CG  ASP A  61     -15.332  -7.642   4.243  1.00 91.14           C  
ATOM    976  OD1 ASP A  61     -16.459  -8.179   4.253  1.00 91.14           O  
ATOM    977  OD2 ASP A  61     -14.239  -8.250   4.171  1.00 91.14           O  
ATOM    978  N   GLY A  62     -16.656  -6.125   8.075  1.00 90.26           N  
ATOM    979  H   GLY A  62     -17.193  -5.273   8.000  1.00 90.26           H  
ATOM    980  CA  GLY A  62     -16.554  -6.784   9.387  1.00 90.26           C  
ATOM    981  HA2 GLY A  62     -17.409  -6.478   9.991  1.00 90.26           H  
ATOM    982  HA3 GLY A  62     -16.601  -7.865   9.250  1.00 90.26           H  
ATOM    983  C   GLY A  62     -15.284  -6.455  10.187  1.00 90.26           C  
ATOM    984  O   GLY A  62     -15.017  -7.099  11.209  1.00 90.26           O  
ATOM    985  N   GLY A  63     -14.510  -5.465   9.733  1.00 92.67           N  
ATOM    986  H   GLY A  63     -14.741  -5.061   8.836  1.00 92.67           H  
ATOM    987  CA  GLY A  63     -13.395  -4.866  10.459  1.00 92.67           C  
ATOM    988  HA2 GLY A  63     -13.744  -4.588  11.453  1.00 92.67           H  
ATOM    989  HA3 GLY A  63     -13.077  -3.959   9.944  1.00 92.67           H  
ATOM    990  C   GLY A  63     -12.179  -5.773  10.636  1.00 92.67           C  
ATOM    991  O   GLY A  63     -12.083  -6.872  10.081  1.00 92.67           O  
ATOM    992  N   GLY A  64     -11.230  -5.305  11.444  1.00 94.16           N  
ATOM    993  H   GLY A  64     -11.306  -4.345  11.747  1.00 94.16           H  
ATOM    994  CA  GLY A  64      -9.982  -6.009  11.718  1.00 94.16           C  
ATOM    995  HA2 GLY A  64     -10.176  -7.080  11.783  1.00 94.16           H  
ATOM    996  HA3 GLY A  64      -9.586  -5.663  12.673  1.00 94.16           H  
ATOM    997  C   GLY A  64      -8.915  -5.800  10.649  1.00 94.16           C  
ATOM    998  O   GLY A  64      -8.050  -6.659  10.499  1.00 94.16           O  
ATOM    999  N   TRP A  65      -8.988  -4.705   9.891  1.00 96.20           N  
ATOM   1000  H   TRP A  65      -9.692  -4.012  10.100  1.00 96.20           H  
ATOM   1001  CA  TRP A  65      -7.987  -4.380   8.880  1.00 96.20           C  
ATOM   1002  HA  TRP A  65      -7.514  -5.295   8.525  1.00 96.20           H  
ATOM   1003  C   TRP A  65      -6.901  -3.475   9.456  1.00 96.20           C  
ATOM   1004  CB  TRP A  65      -8.643  -3.715   7.679  1.00 96.20           C  
ATOM   1005  HB2 TRP A  65      -9.109  -2.783   7.999  1.00 96.20           H  
ATOM   1006  HB3 TRP A  65      -7.847  -3.467   6.976  1.00 96.20           H  
ATOM   1007  O   TRP A  65      -7.185  -2.379   9.937  1.00 96.20           O  
ATOM   1008  CG  TRP A  65      -9.661  -4.506   6.938  1.00 96.20           C  
ATOM   1009  CD1 TRP A  65     -11.001  -4.446   7.098  1.00 96.20           C  
ATOM   1010  HD1 TRP A  65     -11.519  -3.808   7.799  1.00 96.20           H  
ATOM   1011  CD2 TRP A  65      -9.422  -5.445   5.856  1.00 96.20           C  
ATOM   1012  CE2 TRP A  65     -10.679  -5.932   5.395  1.00 96.20           C  
ATOM   1013  CE3 TRP A  65      -8.260  -5.906   5.205  1.00 96.20           C  
ATOM   1014  HE3 TRP A  65      -7.294  -5.530   5.511  1.00 96.20           H  
ATOM   1015  NE1 TRP A  65     -11.607  -5.293   6.193  1.00 96.20           N  
ATOM   1016  HE1 TRP A  65     -12.611  -5.368   6.114  1.00 96.20           H  
ATOM   1017  CH2 TRP A  65      -9.595  -7.334   3.746  1.00 96.20           C  
ATOM   1018  HH2 TRP A  65      -9.650  -8.060   2.948  1.00 96.20           H  
ATOM   1019  CZ2 TRP A  65     -10.773  -6.848   4.339  1.00 96.20           C  
ATOM   1020  HZ2 TRP A  65     -11.737  -7.182   3.983  1.00 96.20           H  
ATOM   1021  CZ3 TRP A  65      -8.343  -6.853   4.171  1.00 96.20           C  
ATOM   1022  HZ3 TRP A  65      -7.445  -7.212   3.691  1.00 96.20           H  
ATOM   1023  N   ILE A  66      -5.652  -3.917   9.364  1.00 96.44           N  
ATOM   1024  H   ILE A  66      -5.499  -4.805   8.909  1.00 96.44           H  
ATOM   1025  CA  ILE A  66      -4.466  -3.133   9.703  1.00 96.44           C  
ATOM   1026  HA  ILE A  66      -4.675  -2.507  10.570  1.00 96.44           H  
ATOM   1027  C   ILE A  66      -4.146  -2.241   8.512  1.00 96.44           C  
ATOM   1028  CB  ILE A  66      -3.278  -4.062  10.035  1.00 96.44           C  
ATOM   1029  HB  ILE A  66      -3.076  -4.692   9.168  1.00 96.44           H  
ATOM   1030  O   ILE A  66      -3.794  -2.740   7.443  1.00 96.44           O  
ATOM   1031  CG1 ILE A  66      -3.617  -4.979  11.230  1.00 96.44           C  
ATOM   1032 HG12 ILE A  66      -4.571  -5.477  11.055  1.00 96.44           H  
ATOM   1033 HG13 ILE A  66      -3.712  -4.369  12.128  1.00 96.44           H  
ATOM   1034  CG2 ILE A  66      -2.023  -3.216  10.324  1.00 96.44           C  
ATOM   1035 HG21 ILE A  66      -1.715  -2.668   9.433  1.00 96.44           H  
ATOM   1036 HG22 ILE A  66      -1.190  -3.854  10.618  1.00 96.44           H  
ATOM   1037 HG23 ILE A  66      -2.224  -2.503  11.123  1.00 96.44           H  
ATOM   1038  CD1 ILE A  66      -2.586  -6.085  11.482  1.00 96.44           C  
ATOM   1039 HD11 ILE A  66      -2.965  -6.756  12.252  1.00 96.44           H  
ATOM   1040 HD12 ILE A  66      -1.645  -5.659  11.831  1.00 96.44           H  
ATOM   1041 HD13 ILE A  66      -2.420  -6.652  10.566  1.00 96.44           H  
ATOM   1042  N   VAL A  67      -4.257  -0.928   8.682  1.00 97.02           N  
ATOM   1043  H   VAL A  67      -4.536  -0.574   9.586  1.00 97.02           H  
ATOM   1044  CA  VAL A  67      -3.897   0.033   7.635  1.00 97.02           C  
ATOM   1045  HA  VAL A  67      -4.286  -0.325   6.682  1.00 97.02           H  
ATOM   1046  C   VAL A  67      -2.371   0.081   7.511  1.00 97.02           C  
ATOM   1047  CB  VAL A  67      -4.544   1.402   7.906  1.00 97.02           C  
ATOM   1048  HB  VAL A  67      -4.184   1.773   8.865  1.00 97.02           H  
ATOM   1049  O   VAL A  67      -1.660   0.241   8.506  1.00 97.02           O  
ATOM   1050  CG1 VAL A  67      -4.200   2.421   6.816  1.00 97.02           C  
ATOM   1051 HG11 VAL A  67      -4.520   2.054   5.840  1.00 97.02           H  
ATOM   1052 HG12 VAL A  67      -3.127   2.613   6.794  1.00 97.02           H  
ATOM   1053 HG13 VAL A  67      -4.714   3.360   7.023  1.00 97.02           H  
ATOM   1054  CG2 VAL A  67      -6.074   1.300   7.997  1.00 97.02           C  
ATOM   1055 HG21 VAL A  67      -6.368   0.656   8.826  1.00 97.02           H  
ATOM   1056 HG22 VAL A  67      -6.481   0.904   7.066  1.00 97.02           H  
ATOM   1057 HG23 VAL A  67      -6.497   2.290   8.166  1.00 97.02           H  
ATOM   1058  N   ILE A  68      -1.857  -0.088   6.292  1.00 98.24           N  
ATOM   1059  H   ILE A  68      -2.495  -0.226   5.522  1.00 98.24           H  
ATOM   1060  CA  ILE A  68      -0.414  -0.132   6.002  1.00 98.24           C  
ATOM   1061  HA  ILE A  68       0.126  -0.031   6.944  1.00 98.24           H  
ATOM   1062  C   ILE A  68       0.060   1.050   5.152  1.00 98.24           C  
ATOM   1063  CB  ILE A  68       0.008  -1.497   5.413  1.00 98.24           C  
ATOM   1064  HB  ILE A  68       1.083  -1.455   5.237  1.00 98.24           H  
ATOM   1065  O   ILE A  68       1.205   1.479   5.289  1.00 98.24           O  
ATOM   1066  CG1 ILE A  68      -0.676  -1.848   4.075  1.00 98.24           C  
ATOM   1067 HG12 ILE A  68      -0.662  -0.983   3.412  1.00 98.24           H  
ATOM   1068 HG13 ILE A  68      -1.714  -2.126   4.260  1.00 98.24           H  
ATOM   1069  CG2 ILE A  68      -0.267  -2.602   6.452  1.00 98.24           C  
ATOM   1070 HG21 ILE A  68       0.093  -2.305   7.437  1.00 98.24           H  
ATOM   1071 HG22 ILE A  68       0.231  -3.529   6.167  1.00 98.24           H  
ATOM   1072 HG23 ILE A  68      -1.340  -2.779   6.527  1.00 98.24           H  
ATOM   1073  CD1 ILE A  68       0.005  -3.006   3.335  1.00 98.24           C  
ATOM   1074 HD11 ILE A  68       1.013  -2.713   3.042  1.00 98.24           H  
ATOM   1075 HD12 ILE A  68       0.056  -3.897   3.962  1.00 98.24           H  
ATOM   1076 HD13 ILE A  68      -0.563  -3.253   2.438  1.00 98.24           H  
ATOM   1077  N   ILE A  69      -0.831   1.626   4.342  1.00 97.84           N  
ATOM   1078  H   ILE A  69      -1.748   1.208   4.274  1.00 97.84           H  
ATOM   1079  CA  ILE A  69      -0.635   2.904   3.650  1.00 97.84           C  
ATOM   1080  HA  ILE A  69       0.182   3.447   4.125  1.00 97.84           H  
ATOM   1081  C   ILE A  69      -1.916   3.710   3.801  1.00 97.84           C  
ATOM   1082  CB  ILE A  69      -0.300   2.723   2.150  1.00 97.84           C  
ATOM   1083  HB  ILE A  69      -1.181   2.324   1.647  1.00 97.84           H  
ATOM   1084  O   ILE A  69      -3.003   3.169   3.602  1.00 97.84           O  
ATOM   1085  CG1 ILE A  69       0.860   1.723   1.954  1.00 97.84           C  
ATOM   1086 HG12 ILE A  69       1.730   2.058   2.520  1.00 97.84           H  
ATOM   1087 HG13 ILE A  69       0.564   0.747   2.339  1.00 97.84           H  
ATOM   1088  CG2 ILE A  69       0.013   4.087   1.498  1.00 97.84           C  
ATOM   1089 HG21 ILE A  69       0.196   3.966   0.430  1.00 97.84           H  
ATOM   1090 HG22 ILE A  69       0.891   4.531   1.966  1.00 97.84           H  
ATOM   1091 HG23 ILE A  69      -0.833   4.767   1.594  1.00 97.84           H  
ATOM   1092  CD1 ILE A  69       1.260   1.512   0.493  1.00 97.84           C  
ATOM   1093 HD11 ILE A  69       1.918   0.646   0.421  1.00 97.84           H  
ATOM   1094 HD12 ILE A  69       0.373   1.338  -0.117  1.00 97.84           H  
ATOM   1095 HD13 ILE A  69       1.789   2.388   0.118  1.00 97.84           H  
ATOM   1096  N   ARG A  70      -1.796   5.003   4.097  1.00 96.17           N  
ATOM   1097  H   ARG A  70      -0.870   5.361   4.287  1.00 96.17           H  
ATOM   1098  CA  ARG A  70      -2.924   5.939   4.108  1.00 96.17           C  
ATOM   1099  HA  ARG A  70      -3.751   5.515   3.540  1.00 96.17           H  
ATOM   1100  C   ARG A  70      -2.522   7.250   3.450  1.00 96.17           C  
ATOM   1101  CB  ARG A  70      -3.378   6.125   5.560  1.00 96.17           C  
ATOM   1102  HB2 ARG A  70      -3.588   5.144   5.987  1.00 96.17           H  
ATOM   1103  HB3 ARG A  70      -2.570   6.586   6.127  1.00 96.17           H  
ATOM   1104  O   ARG A  70      -1.456   7.776   3.763  1.00 96.17           O  
ATOM   1105  CG  ARG A  70      -4.630   6.994   5.689  1.00 96.17           C  
ATOM   1106  HG2 ARG A  70      -4.397   8.011   5.373  1.00 96.17           H  
ATOM   1107  HG3 ARG A  70      -5.426   6.602   5.056  1.00 96.17           H  
ATOM   1108  CD  ARG A  70      -5.098   7.008   7.147  1.00 96.17           C  
ATOM   1109  HD2 ARG A  70      -4.241   7.195   7.794  1.00 96.17           H  
ATOM   1110  HD3 ARG A  70      -5.510   6.034   7.410  1.00 96.17           H  
ATOM   1111  NE  ARG A  70      -6.084   8.076   7.352  1.00 96.17           N  
ATOM   1112  HE  ARG A  70      -5.695   8.987   7.553  1.00 96.17           H  
ATOM   1113  NH1 ARG A  70      -8.041   6.910   6.942  1.00 96.17           N  
ATOM   1114 HH11 ARG A  70      -9.047   6.873   6.859  1.00 96.17           H  
ATOM   1115 HH12 ARG A  70      -7.552   6.027   6.884  1.00 96.17           H  
ATOM   1116  NH2 ARG A  70      -8.101   9.070   7.308  1.00 96.17           N  
ATOM   1117 HH21 ARG A  70      -9.107   8.984   7.270  1.00 96.17           H  
ATOM   1118 HH22 ARG A  70      -7.682   9.956   7.552  1.00 96.17           H  
ATOM   1119  CZ  ARG A  70      -7.390   7.996   7.198  1.00 96.17           C  
ATOM   1120  N   ARG A  71      -3.370   7.780   2.564  1.00 95.08           N  
ATOM   1121  H   ARG A  71      -4.176   7.225   2.313  1.00 95.08           H  
ATOM   1122  CA  ARG A  71      -3.220   9.088   1.902  1.00 95.08           C  
ATOM   1123  HA  ARG A  71      -2.466   9.683   2.418  1.00 95.08           H  
ATOM   1124  C   ARG A  71      -4.543   9.851   1.957  1.00 95.08           C  
ATOM   1125  CB  ARG A  71      -2.792   8.901   0.438  1.00 95.08           C  
ATOM   1126  HB2 ARG A  71      -2.666   9.885  -0.016  1.00 95.08           H  
ATOM   1127  HB3 ARG A  71      -3.610   8.410  -0.089  1.00 95.08           H  
ATOM   1128  O   ARG A  71      -5.548   9.393   1.419  1.00 95.08           O  
ATOM   1129  CG  ARG A  71      -1.513   8.091   0.190  1.00 95.08           C  
ATOM   1130  HG2 ARG A  71      -1.376   8.005  -0.888  1.00 95.08           H  
ATOM   1131  HG3 ARG A  71      -1.640   7.083   0.584  1.00 95.08           H  
ATOM   1132  CD  ARG A  71      -0.253   8.710   0.808  1.00 95.08           C  
ATOM   1133  HD2 ARG A  71      -0.376   8.800   1.887  1.00 95.08           H  
ATOM   1134  HD3 ARG A  71       0.575   8.023   0.630  1.00 95.08           H  
ATOM   1135  NE  ARG A  71       0.085  10.037   0.259  1.00 95.08           N  
ATOM   1136  HE  ARG A  71      -0.099  10.837   0.848  1.00 95.08           H  
ATOM   1137  NH1 ARG A  71       1.046   9.303  -1.713  1.00 95.08           N  
ATOM   1138 HH11 ARG A  71       1.545   9.564  -2.551  1.00 95.08           H  
ATOM   1139 HH12 ARG A  71       0.653   8.376  -1.632  1.00 95.08           H  
ATOM   1140  NH2 ARG A  71       1.183  11.424  -1.185  1.00 95.08           N  
ATOM   1141 HH21 ARG A  71       1.716  11.493  -2.041  1.00 95.08           H  
ATOM   1142 HH22 ARG A  71       1.155  12.170  -0.505  1.00 95.08           H  
ATOM   1143  CZ  ARG A  71       0.754  10.242  -0.863  1.00 95.08           C  
ATOM   1144  N   VAL A  72      -4.549  11.004   2.622  1.00 90.41           N  
ATOM   1145  H   VAL A  72      -3.676  11.302   3.032  1.00 90.41           H  
ATOM   1146  CA  VAL A  72      -5.756  11.777   2.945  1.00 90.41           C  
ATOM   1147  HA  VAL A  72      -6.523  11.540   2.208  1.00 90.41           H  
ATOM   1148  C   VAL A  72      -5.573  13.297   2.883  1.00 90.41           C  
ATOM   1149  CB  VAL A  72      -6.284  11.340   4.329  1.00 90.41           C  
ATOM   1150  HB  VAL A  72      -6.445  10.262   4.294  1.00 90.41           H  
ATOM   1151  O   VAL A  72      -6.521  13.987   2.513  1.00 90.41           O  
ATOM   1152  CG1 VAL A  72      -5.332  11.618   5.500  1.00 90.41           C  
ATOM   1153 HG11 VAL A  72      -4.370  11.141   5.311  1.00 90.41           H  
ATOM   1154 HG12 VAL A  72      -5.185  12.691   5.625  1.00 90.41           H  
ATOM   1155 HG13 VAL A  72      -5.748  11.205   6.419  1.00 90.41           H  
ATOM   1156  CG2 VAL A  72      -7.628  11.984   4.665  1.00 90.41           C  
ATOM   1157 HG21 VAL A  72      -7.991  11.552   5.598  1.00 90.41           H  
ATOM   1158 HG22 VAL A  72      -8.339  11.779   3.864  1.00 90.41           H  
ATOM   1159 HG23 VAL A  72      -7.524  13.061   4.792  1.00 90.41           H  
ATOM   1160  N   ASN A  73      -4.413  13.852   3.256  1.00 81.87           N  
ATOM   1161  H   ASN A  73      -3.659  13.252   3.560  1.00 81.87           H  
ATOM   1162  CA  ASN A  73      -4.251  15.310   3.394  1.00 81.87           C  
ATOM   1163  HA  ASN A  73      -5.030  15.790   2.801  1.00 81.87           H  
ATOM   1164  C   ASN A  73      -2.974  15.910   2.794  1.00 81.87           C  
ATOM   1165  CB  ASN A  73      -4.507  15.749   4.845  1.00 81.87           C  
ATOM   1166  HB2 ASN A  73      -4.328  16.820   4.935  1.00 81.87           H  
ATOM   1167  HB3 ASN A  73      -5.559  15.567   5.066  1.00 81.87           H  
ATOM   1168  O   ASN A  73      -2.824  17.123   2.846  1.00 81.87           O  
ATOM   1169  CG  ASN A  73      -3.662  15.043   5.883  1.00 81.87           C  
ATOM   1170  ND2 ASN A  73      -4.187  14.932   7.084  1.00 81.87           N  
ATOM   1171 HD21 ASN A  73      -5.149  15.218   7.196  1.00 81.87           H  
ATOM   1172 HD22 ASN A  73      -3.793  14.153   7.593  1.00 81.87           H  
ATOM   1173  OD1 ASN A  73      -2.598  14.497   5.665  1.00 81.87           O  
ATOM   1174  N   ARG A  74      -2.137  15.124   2.100  1.00 85.72           N  
ATOM   1175  H   ARG A  74      -2.271  14.125   2.155  1.00 85.72           H  
ATOM   1176  CA  ARG A  74      -0.951  15.615   1.360  1.00 85.72           C  
ATOM   1177  HA  ARG A  74      -0.510  14.744   0.875  1.00 85.72           H  
ATOM   1178  C   ARG A  74       0.175  16.166   2.249  1.00 85.72           C  
ATOM   1179  CB  ARG A  74      -1.327  16.637   0.254  1.00 85.72           C  
ATOM   1180  HB2 ARG A  74      -0.520  16.649  -0.479  1.00 85.72           H  
ATOM   1181  HB3 ARG A  74      -1.369  17.630   0.702  1.00 85.72           H  
ATOM   1182  O   ARG A  74       1.141  16.718   1.738  1.00 85.72           O  
ATOM   1183  CG  ARG A  74      -2.659  16.403  -0.480  1.00 85.72           C  
ATOM   1184  HG2 ARG A  74      -2.689  15.387  -0.873  1.00 85.72           H  
ATOM   1185  HG3 ARG A  74      -3.494  16.515   0.212  1.00 85.72           H  
ATOM   1186  CD  ARG A  74      -2.854  17.409  -1.620  1.00 85.72           C  
ATOM   1187  HD2 ARG A  74      -3.033  18.396  -1.193  1.00 85.72           H  
ATOM   1188  HD3 ARG A  74      -1.934  17.456  -2.203  1.00 85.72           H  
ATOM   1189  NE  ARG A  74      -3.994  17.020  -2.478  1.00 85.72           N  
ATOM   1190  HE  ARG A  74      -4.721  16.478  -2.033  1.00 85.72           H  
ATOM   1191  NH1 ARG A  74      -3.225  17.877  -4.468  1.00 85.72           N  
ATOM   1192 HH11 ARG A  74      -2.427  18.263  -3.985  1.00 85.72           H  
ATOM   1193 HH12 ARG A  74      -3.199  17.842  -5.477  1.00 85.72           H  
ATOM   1194  NH2 ARG A  74      -5.153  16.754  -4.420  1.00 85.72           N  
ATOM   1195 HH21 ARG A  74      -5.840  16.187  -3.943  1.00 85.72           H  
ATOM   1196 HH22 ARG A  74      -5.300  17.015  -5.385  1.00 85.72           H  
ATOM   1197  CZ  ARG A  74      -4.119  17.222  -3.779  1.00 85.72           C  
ATOM   1198  N   ASP A  75       0.082  15.991   3.565  1.00 85.94           N  
ATOM   1199  H   ASP A  75      -0.800  15.644   3.916  1.00 85.94           H  
ATOM   1200  CA  ASP A  75       1.018  16.561   4.542  1.00 85.94           C  
ATOM   1201  HA  ASP A  75       1.238  17.594   4.272  1.00 85.94           H  
ATOM   1202  C   ASP A  75       2.358  15.824   4.651  1.00 85.94           C  
ATOM   1203  CB  ASP A  75       0.351  16.539   5.917  1.00 85.94           C  
ATOM   1204  HB2 ASP A  75      -0.160  15.588   6.067  1.00 85.94           H  
ATOM   1205  HB3 ASP A  75       1.112  16.620   6.693  1.00 85.94           H  
ATOM   1206  O   ASP A  75       3.285  16.314   5.292  1.00 85.94           O  
ATOM   1207  CG  ASP A  75      -0.627  17.685   6.106  1.00 85.94           C  
ATOM   1208  OD1 ASP A  75      -1.679  17.719   5.452  1.00 85.94           O  
ATOM   1209  OD2 ASP A  75      -0.452  18.435   7.090  1.00 85.94           O  
ATOM   1210  N   THR A  76       2.462  14.619   4.092  1.00 92.30           N  
ATOM   1211  H   THR A  76       1.698  14.293   3.517  1.00 92.30           H  
ATOM   1212  CA  THR A  76       3.681  13.807   4.163  1.00 92.30           C  
ATOM   1213  HA  THR A  76       4.444  14.338   4.732  1.00 92.30           H  
ATOM   1214  C   THR A  76       4.228  13.578   2.765  1.00 92.30           C  
ATOM   1215  CB  THR A  76       3.422  12.489   4.903  1.00 92.30           C  
ATOM   1216  HB  THR A  76       2.645  11.926   4.386  1.00 92.30           H  
ATOM   1217  O   THR A  76       3.529  13.059   1.896  1.00 92.30           O  
ATOM   1218  CG2 THR A  76       4.662  11.610   5.048  1.00 92.30           C  
ATOM   1219 HG21 THR A  76       5.471  12.171   5.515  1.00 92.30           H  
ATOM   1220 HG22 THR A  76       4.976  11.248   4.069  1.00 92.30           H  
ATOM   1221 HG23 THR A  76       4.409  10.749   5.665  1.00 92.30           H  
ATOM   1222  OG1 THR A  76       2.997  12.794   6.212  1.00 92.30           O  
ATOM   1223  HG1 THR A  76       2.315  13.464   6.122  1.00 92.30           H  
ATOM   1224  N   LEU A  77       5.495  13.943   2.563  1.00 93.80           N  
ATOM   1225  H   LEU A  77       5.985  14.410   3.312  1.00 93.80           H  
ATOM   1226  CA  LEU A  77       6.246  13.592   1.360  1.00 93.80           C  
ATOM   1227  HA  LEU A  77       5.609  13.742   0.489  1.00 93.80           H  
ATOM   1228  C   LEU A  77       6.634  12.112   1.405  1.00 93.80           C  
ATOM   1229  CB  LEU A  77       7.494  14.483   1.228  1.00 93.80           C  
ATOM   1230  HB2 LEU A  77       8.077  14.136   0.374  1.00 93.80           H  
ATOM   1231  HB3 LEU A  77       8.109  14.354   2.119  1.00 93.80           H  
ATOM   1232  O   LEU A  77       7.085  11.624   2.442  1.00 93.80           O  
ATOM   1233  CG  LEU A  77       7.203  15.983   1.038  1.00 93.80           C  
ATOM   1234  HG  LEU A  77       6.615  16.349   1.879  1.00 93.80           H  
ATOM   1235  CD1 LEU A  77       8.522  16.755   1.010  1.00 93.80           C  
ATOM   1236 HD11 LEU A  77       9.133  16.423   0.171  1.00 93.80           H  
ATOM   1237 HD12 LEU A  77       9.069  16.599   1.940  1.00 93.80           H  
ATOM   1238 HD13 LEU A  77       8.321  17.821   0.898  1.00 93.80           H  
ATOM   1239  CD2 LEU A  77       6.444  16.267  -0.259  1.00 93.80           C  
ATOM   1240 HD21 LEU A  77       5.444  15.837  -0.219  1.00 93.80           H  
ATOM   1241 HD22 LEU A  77       6.337  17.343  -0.397  1.00 93.80           H  
ATOM   1242 HD23 LEU A  77       6.983  15.857  -1.114  1.00 93.80           H  
ATOM   1243  N   PHE A  78       6.485  11.429   0.273  1.00 97.17           N  
ATOM   1244  H   PHE A  78       6.097  11.906  -0.528  1.00 97.17           H  
ATOM   1245  CA  PHE A  78       6.843  10.017   0.094  1.00 97.17           C  
ATOM   1246  HA  PHE A  78       6.988   9.559   1.072  1.00 97.17           H  
ATOM   1247  C   PHE A  78       8.194   9.833  -0.628  1.00 97.17           C  
ATOM   1248  CB  PHE A  78       5.664   9.282  -0.568  1.00 97.17           C  
ATOM   1249  HB2 PHE A  78       6.040   8.392  -1.074  1.00 97.17           H  
ATOM   1250  HB3 PHE A  78       5.224   9.916  -1.337  1.00 97.17           H  
ATOM   1251  O   PHE A  78       8.637   8.701  -0.816  1.00 97.17           O  
ATOM   1252  CG  PHE A  78       4.579   8.848   0.406  1.00 97.17           C  
ATOM   1253  CD1 PHE A  78       4.354   7.483   0.660  1.00 97.17           C  
ATOM   1254  HD1 PHE A  78       4.953   6.737   0.158  1.00 97.17           H  
ATOM   1255  CD2 PHE A  78       3.806   9.807   1.085  1.00 97.17           C  
ATOM   1256  HD2 PHE A  78       3.954  10.857   0.881  1.00 97.17           H  
ATOM   1257  CE1 PHE A  78       3.369   7.084   1.582  1.00 97.17           C  
ATOM   1258  HE1 PHE A  78       3.199   6.035   1.771  1.00 97.17           H  
ATOM   1259  CE2 PHE A  78       2.847   9.413   2.032  1.00 97.17           C  
ATOM   1260  HE2 PHE A  78       2.276  10.165   2.556  1.00 97.17           H  
ATOM   1261  CZ  PHE A  78       2.627   8.048   2.285  1.00 97.17           C  
ATOM   1262  HZ  PHE A  78       1.887   7.739   3.009  1.00 97.17           H  
ATOM   1263  N   ASP A  79       8.889  10.935  -0.941  1.00 97.30           N  
ATOM   1264  H   ASP A  79       8.452  11.838  -0.818  1.00 97.30           H  
ATOM   1265  CA  ASP A  79      10.306  10.938  -1.323  1.00 97.30           C  
ATOM   1266  HA  ASP A  79      10.469  10.158  -2.067  1.00 97.30           H  
ATOM   1267  C   ASP A  79      11.157  10.612  -0.085  1.00 97.30           C  
ATOM   1268  CB  ASP A  79      10.686  12.285  -1.967  1.00 97.30           C  
ATOM   1269  HB2 ASP A  79       9.917  12.559  -2.689  1.00 97.30           H  
ATOM   1270  HB3 ASP A  79      10.714  13.065  -1.206  1.00 97.30           H  
ATOM   1271  O   ASP A  79      11.413  11.465   0.776  1.00 97.30           O  
ATOM   1272  CG  ASP A  79      12.036  12.228  -2.700  1.00 97.30           C  
ATOM   1273  OD1 ASP A  79      12.718  11.186  -2.603  1.00 97.30           O  
ATOM   1274  OD2 ASP A  79      12.361  13.212  -3.404  1.00 97.30           O  
ATOM   1275  N   LYS A  80      11.448   9.320   0.082  1.00 98.30           N  
ATOM   1276  H   LYS A  80      11.222   8.698  -0.680  1.00 98.30           H  
ATOM   1277  CA  LYS A  80      12.038   8.725   1.285  1.00 98.30           C  
ATOM   1278  HA  LYS A  80      12.599   9.491   1.820  1.00 98.30           H  
ATOM   1279  C   LYS A  80      13.040   7.645   0.909  1.00 98.30           C  
ATOM   1280  CB  LYS A  80      10.939   8.135   2.193  1.00 98.30           C  
ATOM   1281  HB2 LYS A  80      10.361   7.409   1.620  1.00 98.30           H  
ATOM   1282  HB3 LYS A  80      11.402   7.596   3.020  1.00 98.30           H  
ATOM   1283  O   LYS A  80      12.882   6.965  -0.101  1.00 98.30           O  
ATOM   1284  CG  LYS A  80       9.943   9.143   2.773  1.00 98.30           C  
ATOM   1285  HG2 LYS A  80       9.468   9.693   1.961  1.00 98.30           H  
ATOM   1286  HG3 LYS A  80       9.166   8.600   3.310  1.00 98.30           H  
ATOM   1287  CD  LYS A  80      10.608  10.115   3.743  1.00 98.30           C  
ATOM   1288  HD2 LYS A  80      10.946   9.577   4.629  1.00 98.30           H  
ATOM   1289  HD3 LYS A  80      11.459  10.590   3.254  1.00 98.30           H  
ATOM   1290  CE  LYS A  80       9.594  11.178   4.131  1.00 98.30           C  
ATOM   1291  HE2 LYS A  80       8.897  10.773   4.865  1.00 98.30           H  
ATOM   1292  HE3 LYS A  80       9.037  11.426   3.228  1.00 98.30           H  
ATOM   1293  NZ  LYS A  80      10.282  12.392   4.610  1.00 98.30           N  
ATOM   1294  HZ1 LYS A  80      10.853  12.181   5.416  1.00 98.30           H  
ATOM   1295  HZ2 LYS A  80      10.880  12.717   3.865  1.00 98.30           H  
ATOM   1296  HZ3 LYS A  80       9.610  13.116   4.822  1.00 98.30           H  
ATOM   1297  N   THR A  81      14.044   7.474   1.761  1.00 98.71           N  
ATOM   1298  H   THR A  81      14.061   8.040   2.598  1.00 98.71           H  
ATOM   1299  CA  THR A  81      15.113   6.484   1.580  1.00 98.71           C  
ATOM   1300  HA  THR A  81      15.453   6.528   0.545  1.00 98.71           H  
ATOM   1301  C   THR A  81      14.638   5.057   1.845  1.00 98.71           C  
ATOM   1302  CB  THR A  81      16.313   6.801   2.486  1.00 98.71           C  
ATOM   1303  HB  THR A  81      17.106   6.073   2.313  1.00 98.71           H  
ATOM   1304  O   THR A  81      13.595   4.840   2.473  1.00 98.71           O  
ATOM   1305  CG2 THR A  81      16.880   8.198   2.233  1.00 98.71           C  
ATOM   1306 HG21 THR A  81      16.160   8.965   2.518  1.00 98.71           H  
ATOM   1307 HG22 THR A  81      17.115   8.301   1.174  1.00 98.71           H  
ATOM   1308 HG23 THR A  81      17.800   8.330   2.802  1.00 98.71           H  
ATOM   1309  OG1 THR A  81      15.974   6.731   3.856  1.00 98.71           O  
ATOM   1310  HG1 THR A  81      16.733   7.100   4.314  1.00 98.71           H  
ATOM   1311  N   TRP A  82      15.449   4.070   1.459  1.00 98.81           N  
ATOM   1312  H   TRP A  82      16.242   4.309   0.882  1.00 98.81           H  
ATOM   1313  CA  TRP A  82      15.228   2.655   1.766  1.00 98.81           C  
ATOM   1314  HA  TRP A  82      14.351   2.291   1.231  1.00 98.81           H  
ATOM   1315  C   TRP A  82      14.998   2.433   3.260  1.00 98.81           C  
ATOM   1316  CB  TRP A  82      16.441   1.838   1.317  1.00 98.81           C  
ATOM   1317  HB2 TRP A  82      17.336   2.190   1.831  1.00 98.81           H  
ATOM   1318  HB3 TRP A  82      16.599   1.994   0.250  1.00 98.81           H  
ATOM   1319  O   TRP A  82      14.021   1.808   3.667  1.00 98.81           O  
ATOM   1320  CG  TRP A  82      16.278   0.370   1.559  1.00 98.81           C  
ATOM   1321  CD1 TRP A  82      16.750  -0.339   2.610  1.00 98.81           C  
ATOM   1322  HD1 TRP A  82      17.324   0.070   3.429  1.00 98.81           H  
ATOM   1323  CD2 TRP A  82      15.547  -0.580   0.735  1.00 98.81           C  
ATOM   1324  CE2 TRP A  82      15.684  -1.880   1.310  1.00 98.81           C  
ATOM   1325  CE3 TRP A  82      14.824  -0.468  -0.470  1.00 98.81           C  
ATOM   1326  HE3 TRP A  82      14.714   0.501  -0.935  1.00 98.81           H  
ATOM   1327  NE1 TRP A  82      16.386  -1.667   2.481  1.00 98.81           N  
ATOM   1328  HE1 TRP A  82      16.601  -2.367   3.177  1.00 98.81           H  
ATOM   1329  CH2 TRP A  82      14.479  -2.883  -0.537  1.00 98.81           C  
ATOM   1330  HH2 TRP A  82      14.084  -3.749  -1.047  1.00 98.81           H  
ATOM   1331  CZ2 TRP A  82      15.173  -3.024   0.678  1.00 98.81           C  
ATOM   1332  HZ2 TRP A  82      15.319  -4.004   1.107  1.00 98.81           H  
ATOM   1333  CZ3 TRP A  82      14.297  -1.609  -1.099  1.00 98.81           C  
ATOM   1334  HZ3 TRP A  82      13.768  -1.505  -2.035  1.00 98.81           H  
ATOM   1335  N   SER A  83      15.866   3.015   4.094  1.00 98.65           N  
ATOM   1336  H   SER A  83      16.622   3.540   3.678  1.00 98.65           H  
ATOM   1337  CA  SER A  83      15.768   2.901   5.553  1.00 98.65           C  
ATOM   1338  HA  SER A  83      15.800   1.844   5.819  1.00 98.65           H  
ATOM   1339  C   SER A  83      14.456   3.481   6.095  1.00 98.65           C  
ATOM   1340  CB  SER A  83      16.967   3.592   6.204  1.00 98.65           C  
ATOM   1341  HB2 SER A  83      17.887   3.180   5.789  1.00 98.65           H  
ATOM   1342  HB3 SER A  83      16.931   4.662   5.999  1.00 98.65           H  
ATOM   1343  O   SER A  83      13.860   2.919   7.013  1.00 98.65           O  
ATOM   1344  OG  SER A  83      16.947   3.371   7.600  1.00 98.65           O  
ATOM   1345  HG  SER A  83      17.742   3.748   7.985  1.00 98.65           H  
ATOM   1346  N   GLN A  84      13.952   4.568   5.509  1.00 98.66           N  
ATOM   1347  H   GLN A  84      14.420   4.952   4.700  1.00 98.66           H  
ATOM   1348  CA  GLN A  84      12.673   5.155   5.911  1.00 98.66           C  
ATOM   1349  HA  GLN A  84      12.631   5.210   6.998  1.00 98.66           H  
ATOM   1350  C   GLN A  84      11.486   4.289   5.472  1.00 98.66           C  
ATOM   1351  CB  GLN A  84      12.575   6.576   5.351  1.00 98.66           C  
ATOM   1352  HB2 GLN A  84      12.844   6.552   4.294  1.00 98.66           H  
ATOM   1353  HB3 GLN A  84      11.551   6.935   5.448  1.00 98.66           H  
ATOM   1354  O   GLN A  84      10.586   4.059   6.273  1.00 98.66           O  
ATOM   1355  CG  GLN A  84      13.508   7.542   6.093  1.00 98.66           C  
ATOM   1356  HG2 GLN A  84      14.523   7.146   6.112  1.00 98.66           H  
ATOM   1357  HG3 GLN A  84      13.163   7.634   7.123  1.00 98.66           H  
ATOM   1358  CD  GLN A  84      13.555   8.922   5.449  1.00 98.66           C  
ATOM   1359  NE2 GLN A  84      13.605   9.980   6.229  1.00 98.66           N  
ATOM   1360 HE21 GLN A  84      13.708   9.855   7.226  1.00 98.66           H  
ATOM   1361 HE22 GLN A  84      13.853  10.838   5.757  1.00 98.66           H  
ATOM   1362  OE1 GLN A  84      13.556   9.100   4.243  1.00 98.66           O  
ATOM   1363  N   TYR A  85      11.486   3.742   4.253  1.00 98.72           N  
ATOM   1364  H   TYR A  85      12.236   3.965   3.614  1.00 98.72           H  
ATOM   1365  CA  TYR A  85      10.450   2.793   3.817  1.00 98.72           C  
ATOM   1366  HA  TYR A  85       9.470   3.229   4.013  1.00 98.72           H  
ATOM   1367  C   TYR A  85      10.486   1.467   4.584  1.00 98.72           C  
ATOM   1368  CB  TYR A  85      10.568   2.537   2.312  1.00 98.72           C  
ATOM   1369  HB2 TYR A  85      11.615   2.552   2.009  1.00 98.72           H  
ATOM   1370  HB3 TYR A  85      10.182   1.543   2.087  1.00 98.72           H  
ATOM   1371  O   TYR A  85       9.440   0.869   4.825  1.00 98.72           O  
ATOM   1372  CG  TYR A  85       9.767   3.525   1.496  1.00 98.72           C  
ATOM   1373  CD1 TYR A  85       8.374   3.354   1.390  1.00 98.72           C  
ATOM   1374  HD1 TYR A  85       7.893   2.513   1.868  1.00 98.72           H  
ATOM   1375  CD2 TYR A  85      10.396   4.611   0.861  1.00 98.72           C  
ATOM   1376  HD2 TYR A  85      11.465   4.747   0.936  1.00 98.72           H  
ATOM   1377  CE1 TYR A  85       7.605   4.273   0.656  1.00 98.72           C  
ATOM   1378  HE1 TYR A  85       6.535   4.150   0.572  1.00 98.72           H  
ATOM   1379  CE2 TYR A  85       9.629   5.525   0.114  1.00 98.72           C  
ATOM   1380  HE2 TYR A  85      10.111   6.350  -0.390  1.00 98.72           H  
ATOM   1381  OH  TYR A  85       7.472   6.279  -0.623  1.00 98.72           O  
ATOM   1382  HH  TYR A  85       7.965   7.066  -0.866  1.00 98.72           H  
ATOM   1383  CZ  TYR A  85       8.231   5.368   0.031  1.00 98.72           C  
ATOM   1384  N   LYS A  86      11.667   1.023   5.019  1.00 98.54           N  
ATOM   1385  H   LYS A  86      12.494   1.500   4.688  1.00 98.54           H  
ATOM   1386  CA  LYS A  86      11.845  -0.152   5.878  1.00 98.54           C  
ATOM   1387  HA  LYS A  86      11.401  -1.022   5.394  1.00 98.54           H  
ATOM   1388  C   LYS A  86      11.138   0.008   7.224  1.00 98.54           C  
ATOM   1389  CB  LYS A  86      13.350  -0.413   6.023  1.00 98.54           C  
ATOM   1390  HB2 LYS A  86      13.863   0.520   6.253  1.00 98.54           H  
ATOM   1391  HB3 LYS A  86      13.726  -0.778   5.067  1.00 98.54           H  
ATOM   1392  O   LYS A  86      10.396  -0.891   7.619  1.00 98.54           O  
ATOM   1393  CG  LYS A  86      13.692  -1.423   7.122  1.00 98.54           C  
ATOM   1394  HG2 LYS A  86      13.126  -2.342   6.969  1.00 98.54           H  
ATOM   1395  HG3 LYS A  86      13.441  -1.011   8.099  1.00 98.54           H  
ATOM   1396  CD  LYS A  86      15.189  -1.721   7.079  1.00 98.54           C  
ATOM   1397  HD2 LYS A  86      15.756  -0.795   7.177  1.00 98.54           H  
ATOM   1398  HD3 LYS A  86      15.415  -2.176   6.115  1.00 98.54           H  
ATOM   1399  CE  LYS A  86      15.570  -2.681   8.202  1.00 98.54           C  
ATOM   1400  HE2 LYS A  86      15.433  -2.188   9.164  1.00 98.54           H  
ATOM   1401  HE3 LYS A  86      14.898  -3.537   8.134  1.00 98.54           H  
ATOM   1402  NZ  LYS A  86      16.956  -3.163   8.028  1.00 98.54           N  
ATOM   1403  HZ1 LYS A  86      17.618  -2.409   7.911  1.00 98.54           H  
ATOM   1404  HZ2 LYS A  86      16.975  -3.706   7.177  1.00 98.54           H  
ATOM   1405  HZ3 LYS A  86      17.237  -3.798   8.761  1.00 98.54           H  
ATOM   1406  N   HIS A  87      11.347   1.137   7.902  1.00 97.62           N  
ATOM   1407  H   HIS A  87      11.988   1.811   7.508  1.00 97.62           H  
ATOM   1408  CA  HIS A  87      10.849   1.371   9.266  1.00 97.62           C  
ATOM   1409  HA  HIS A  87      10.677   0.408   9.748  1.00 97.62           H  
ATOM   1410  C   HIS A  87       9.508   2.119   9.331  1.00 97.62           C  
ATOM   1411  CB  HIS A  87      11.927   2.099  10.078  1.00 97.62           C  
ATOM   1412  HB2 HIS A  87      12.108   3.078   9.635  1.00 97.62           H  
ATOM   1413  HB3 HIS A  87      11.560   2.254  11.093  1.00 97.62           H  
ATOM   1414  O   HIS A  87       8.871   2.133  10.380  1.00 97.62           O  
ATOM   1415  CG  HIS A  87      13.230   1.343  10.157  1.00 97.62           C  
ATOM   1416  CD2 HIS A  87      13.514   0.259  10.944  1.00 97.62           C  
ATOM   1417  HD2 HIS A  87      12.839  -0.209  11.646  1.00 97.62           H  
ATOM   1418  ND1 HIS A  87      14.357   1.611   9.419  1.00 97.62           N  
ATOM   1419  HD1 HIS A  87      14.434   2.309   8.694  1.00 97.62           H  
ATOM   1420  CE1 HIS A  87      15.303   0.725   9.759  1.00 97.62           C  
ATOM   1421  HE1 HIS A  87      16.297   0.697   9.339  1.00 97.62           H  
ATOM   1422  NE2 HIS A  87      14.829  -0.142  10.666  1.00 97.62           N  
ATOM   1423  N   GLY A  88       9.068   2.717   8.224  1.00 97.80           N  
ATOM   1424  H   GLY A  88       9.697   2.778   7.436  1.00 97.80           H  
ATOM   1425  CA  GLY A  88       7.847   3.510   8.155  1.00 97.80           C  
ATOM   1426  HA2 GLY A  88       7.440   3.431   7.147  1.00 97.80           H  
ATOM   1427  HA3 GLY A  88       7.104   3.116   8.849  1.00 97.80           H  
ATOM   1428  C   GLY A  88       8.060   4.992   8.472  1.00 97.80           C  
ATOM   1429  O   GLY A  88       9.100   5.423   8.970  1.00 97.80           O  
ATOM   1430  N   PHE A  89       7.059   5.800   8.129  1.00 97.39           N  
ATOM   1431  H   PHE A  89       6.220   5.375   7.761  1.00 97.39           H  
ATOM   1432  CA  PHE A  89       7.065   7.252   8.312  1.00 97.39           C  
ATOM   1433  HA  PHE A  89       7.467   7.475   9.300  1.00 97.39           H  
ATOM   1434  C   PHE A  89       5.646   7.832   8.240  1.00 97.39           C  
ATOM   1435  CB  PHE A  89       7.972   7.910   7.253  1.00 97.39           C  
ATOM   1436  HB2 PHE A  89       9.001   7.600   7.435  1.00 97.39           H  
ATOM   1437  HB3 PHE A  89       7.950   8.993   7.380  1.00 97.39           H  
ATOM   1438  O   PHE A  89       4.698   7.168   7.819  1.00 97.39           O  
ATOM   1439  CG  PHE A  89       7.618   7.578   5.816  1.00 97.39           C  
ATOM   1440  CD1 PHE A  89       8.257   6.504   5.171  1.00 97.39           C  
ATOM   1441  HD1 PHE A  89       8.994   5.917   5.699  1.00 97.39           H  
ATOM   1442  CD2 PHE A  89       6.647   8.328   5.126  1.00 97.39           C  
ATOM   1443  HD2 PHE A  89       6.143   9.148   5.615  1.00 97.39           H  
ATOM   1444  CE1 PHE A  89       7.929   6.179   3.844  1.00 97.39           C  
ATOM   1445  HE1 PHE A  89       8.422   5.356   3.348  1.00 97.39           H  
ATOM   1446  CE2 PHE A  89       6.316   8.002   3.799  1.00 97.39           C  
ATOM   1447  HE2 PHE A  89       5.568   8.572   3.268  1.00 97.39           H  
ATOM   1448  CZ  PHE A  89       6.958   6.928   3.159  1.00 97.39           C  
ATOM   1449  HZ  PHE A  89       6.707   6.677   2.139  1.00 97.39           H  
ATOM   1450  N   GLY A  90       5.508   9.108   8.610  1.00 95.13           N  
ATOM   1451  H   GLY A  90       6.315   9.577   8.996  1.00 95.13           H  
ATOM   1452  CA  GLY A  90       4.234   9.829   8.613  1.00 95.13           C  
ATOM   1453  HA2 GLY A  90       4.407  10.882   8.393  1.00 95.13           H  
ATOM   1454  HA3 GLY A  90       3.586   9.436   7.830  1.00 95.13           H  
ATOM   1455  C   GLY A  90       3.503   9.731   9.951  1.00 95.13           C  
ATOM   1456  O   GLY A  90       4.103   9.450  10.990  1.00 95.13           O  
ATOM   1457  N   HIS A  91       2.199  10.003   9.941  1.00 91.83           N  
ATOM   1458  H   HIS A  91       1.754  10.163   9.048  1.00 91.83           H  
ATOM   1459  CA  HIS A  91       1.371   9.995  11.146  1.00 91.83           C  
ATOM   1460  HA  HIS A  91       1.948   9.592  11.979  1.00 91.83           H  
ATOM   1461  C   HIS A  91       0.151   9.096  10.948  1.00 91.83           C  
ATOM   1462  CB  HIS A  91       0.983  11.438  11.504  1.00 91.83           C  
ATOM   1463  HB2 HIS A  91       0.313  11.836  10.742  1.00 91.83           H  
ATOM   1464  HB3 HIS A  91       1.884  12.051  11.507  1.00 91.83           H  
ATOM   1465  O   HIS A  91      -0.629   9.323  10.030  1.00 91.83           O  
ATOM   1466  CG  HIS A  91       0.328  11.559  12.856  1.00 91.83           C  
ATOM   1467  CD2 HIS A  91       0.947  11.913  14.025  1.00 91.83           C  
ATOM   1468  HD2 HIS A  91       1.992  12.165  14.137  1.00 91.83           H  
ATOM   1469  ND1 HIS A  91      -0.994  11.321  13.155  1.00 91.83           N  
ATOM   1470  HD1 HIS A  91      -1.730  11.141  12.487  1.00 91.83           H  
ATOM   1471  CE1 HIS A  91      -1.163  11.517  14.475  1.00 91.83           C  
ATOM   1472  HE1 HIS A  91      -2.103  11.449  15.003  1.00 91.83           H  
ATOM   1473  NE2 HIS A  91      -0.004  11.863  15.049  1.00 91.83           N  
ATOM   1474  N   VAL A  92      -0.067   8.127  11.846  1.00 88.35           N  
ATOM   1475  H   VAL A  92       0.644   7.982  12.548  1.00 88.35           H  
ATOM   1476  CA  VAL A  92      -1.096   7.066  11.713  1.00 88.35           C  
ATOM   1477  HA  VAL A  92      -0.848   6.475  10.831  1.00 88.35           H  
ATOM   1478  C   VAL A  92      -2.531   7.564  11.486  1.00 88.35           C  
ATOM   1479  CB  VAL A  92      -1.063   6.103  12.917  1.00 88.35           C  
ATOM   1480  HB  VAL A  92      -1.845   5.356  12.786  1.00 88.35           H  
ATOM   1481  O   VAL A  92      -3.372   6.836  10.976  1.00 88.35           O  
ATOM   1482  CG1 VAL A  92       0.273   5.361  12.980  1.00 88.35           C  
ATOM   1483 HG11 VAL A  92       1.099   6.036  13.205  1.00 88.35           H  
ATOM   1484 HG12 VAL A  92       0.217   4.586  13.745  1.00 88.35           H  
ATOM   1485 HG13 VAL A  92       0.465   4.869  12.027  1.00 88.35           H  
ATOM   1486  CG2 VAL A  92      -1.283   6.798  14.269  1.00 88.35           C  
ATOM   1487 HG21 VAL A  92      -1.202   6.059  15.065  1.00 88.35           H  
ATOM   1488 HG22 VAL A  92      -0.553   7.591  14.430  1.00 88.35           H  
ATOM   1489 HG23 VAL A  92      -2.292   7.211  14.298  1.00 88.35           H  
ATOM   1490  N   CYS A  93      -2.819   8.819  11.836  1.00 86.71           N  
ATOM   1491  H   CYS A  93      -2.094   9.320  12.328  1.00 86.71           H  
ATOM   1492  CA  CYS A  93      -4.133   9.453  11.648  1.00 86.71           C  
ATOM   1493  HA  CYS A  93      -4.878   8.664  11.551  1.00 86.71           H  
ATOM   1494  C   CYS A  93      -4.237  10.318  10.379  1.00 86.71           C  
ATOM   1495  CB  CYS A  93      -4.494  10.289  12.887  1.00 86.71           C  
ATOM   1496  HB2 CYS A  93      -4.055  11.284  12.814  1.00 86.71           H  
ATOM   1497  HB3 CYS A  93      -5.577  10.401  12.929  1.00 86.71           H  
ATOM   1498  O   CYS A  93      -5.267  10.947  10.149  1.00 86.71           O  
ATOM   1499  SG  CYS A  93      -3.906   9.483  14.396  1.00 86.71           S  
ATOM   1500  HG  CYS A  93      -4.763  10.049  15.250  1.00 86.71           H  
ATOM   1501  N   ARG A  94      -3.155  10.430   9.606  1.00 90.40           N  
ATOM   1502  H   ARG A  94      -2.386   9.801   9.791  1.00 90.40           H  
ATOM   1503  CA  ARG A  94      -2.997  11.308   8.438  1.00 90.40           C  
ATOM   1504  HA  ARG A  94      -3.972  11.653   8.095  1.00 90.40           H  
ATOM   1505  C   ARG A  94      -2.405  10.479   7.293  1.00 90.40           C  
ATOM   1506  CB  ARG A  94      -2.127  12.529   8.811  1.00 90.40           C  
ATOM   1507  HB2 ARG A  94      -1.105  12.196   8.988  1.00 90.40           H  
ATOM   1508  HB3 ARG A  94      -2.109  13.212   7.962  1.00 90.40           H  
ATOM   1509  O   ARG A  94      -2.788   9.325   7.128  1.00 90.40           O  
ATOM   1510  CG  ARG A  94      -2.614  13.295  10.050  1.00 90.40           C  
ATOM   1511  HG2 ARG A  94      -3.688  13.469   9.986  1.00 90.40           H  
ATOM   1512  HG3 ARG A  94      -2.417  12.693  10.937  1.00 90.40           H  
ATOM   1513  CD  ARG A  94      -1.884  14.635  10.210  1.00 90.40           C  
ATOM   1514  HD2 ARG A  94      -0.825  14.501   9.990  1.00 90.40           H  
ATOM   1515  HD3 ARG A  94      -1.986  14.968  11.242  1.00 90.40           H  
ATOM   1516  NE  ARG A  94      -2.472  15.655   9.331  1.00 90.40           N  
ATOM   1517  HE  ARG A  94      -3.348  15.441   8.877  1.00 90.40           H  
ATOM   1518  NH1 ARG A  94      -0.902  17.326   9.498  1.00 90.40           N  
ATOM   1519 HH11 ARG A  94      -0.522  18.051   8.906  1.00 90.40           H  
ATOM   1520 HH12 ARG A  94      -0.284  16.747  10.048  1.00 90.40           H  
ATOM   1521  NH2 ARG A  94      -2.680  17.569   8.188  1.00 90.40           N  
ATOM   1522 HH21 ARG A  94      -2.124  18.266   7.714  1.00 90.40           H  
ATOM   1523 HH22 ARG A  94      -3.367  17.137   7.587  1.00 90.40           H  
ATOM   1524  CZ  ARG A  94      -2.011  16.844   9.027  1.00 90.40           C  
ATOM   1525  N   ASP A  95      -1.494  11.059   6.522  1.00 93.92           N  
ATOM   1526  H   ASP A  95      -1.305  12.045   6.628  1.00 93.92           H  
ATOM   1527  CA  ASP A  95      -0.691  10.330   5.552  1.00 93.92           C  
ATOM   1528  HA  ASP A  95      -1.354   9.637   5.033  1.00 93.92           H  
ATOM   1529  C   ASP A  95       0.410   9.533   6.275  1.00 93.92           C  
ATOM   1530  CB  ASP A  95      -0.107  11.299   4.510  1.00 93.92           C  
ATOM   1531  HB2 ASP A  95       0.404  12.113   5.024  1.00 93.92           H  
ATOM   1532  HB3 ASP A  95       0.628  10.749   3.922  1.00 93.92           H  
ATOM   1533  O   ASP A  95       1.159  10.097   7.081  1.00 93.92           O  
ATOM   1534  CG  ASP A  95      -1.137  11.898   3.543  1.00 93.92           C  
ATOM   1535  OD1 ASP A  95      -2.338  11.960   3.879  1.00 93.92           O  
ATOM   1536  OD2 ASP A  95      -0.746  12.285   2.419  1.00 93.92           O  
ATOM   1537  N   TYR A  96       0.511   8.226   6.015  1.00 95.72           N  
ATOM   1538  H   TYR A  96      -0.118   7.806   5.345  1.00 95.72           H  
ATOM   1539  CA  TYR A  96       1.596   7.404   6.558  1.00 95.72           C  
ATOM   1540  HA  TYR A  96       2.508   7.999   6.509  1.00 95.72           H  
ATOM   1541  C   TYR A  96       1.863   6.135   5.749  1.00 95.72           C  
ATOM   1542  CB  TYR A  96       1.350   7.059   8.039  1.00 95.72           C  
ATOM   1543  HB2 TYR A  96       0.913   7.923   8.540  1.00 95.72           H  
ATOM   1544  HB3 TYR A  96       2.313   6.888   8.520  1.00 95.72           H  
ATOM   1545  O   TYR A  96       1.018   5.665   4.983  1.00 95.72           O  
ATOM   1546  CG  TYR A  96       0.480   5.852   8.316  1.00 95.72           C  
ATOM   1547  CD1 TYR A  96      -0.919   5.981   8.279  1.00 95.72           C  
ATOM   1548  HD1 TYR A  96      -1.364   6.932   8.027  1.00 95.72           H  
ATOM   1549  CD2 TYR A  96       1.072   4.621   8.667  1.00 95.72           C  
ATOM   1550  HD2 TYR A  96       2.147   4.527   8.702  1.00 95.72           H  
ATOM   1551  CE1 TYR A  96      -1.730   4.887   8.629  1.00 95.72           C  
ATOM   1552  HE1 TYR A  96      -2.806   4.982   8.648  1.00 95.72           H  
ATOM   1553  CE2 TYR A  96       0.262   3.518   8.994  1.00 95.72           C  
ATOM   1554  HE2 TYR A  96       0.706   2.580   9.293  1.00 95.72           H  
ATOM   1555  OH  TYR A  96      -1.934   2.657   9.423  1.00 95.72           O  
ATOM   1556  HH  TYR A  96      -1.553   1.788   9.281  1.00 95.72           H  
ATOM   1557  CZ  TYR A  96      -1.139   3.663   8.996  1.00 95.72           C  
ATOM   1558  N   TYR A  97       3.054   5.589   5.975  1.00 98.10           N  
ATOM   1559  H   TYR A  97       3.672   6.063   6.617  1.00 98.10           H  
ATOM   1560  CA  TYR A  97       3.502   4.289   5.503  1.00 98.10           C  
ATOM   1561  HA  TYR A  97       2.676   3.754   5.034  1.00 98.10           H  
ATOM   1562  C   TYR A  97       4.004   3.493   6.711  1.00 98.10           C  
ATOM   1563  CB  TYR A  97       4.613   4.500   4.469  1.00 98.10           C  
ATOM   1564  HB2 TYR A  97       5.523   4.832   4.969  1.00 98.10           H  
ATOM   1565  HB3 TYR A  97       4.315   5.294   3.784  1.00 98.10           H  
ATOM   1566  O   TYR A  97       4.862   3.980   7.446  1.00 98.10           O  
ATOM   1567  CG  TYR A  97       4.906   3.259   3.660  1.00 98.10           C  
ATOM   1568  CD1 TYR A  97       5.793   2.280   4.147  1.00 98.10           C  
ATOM   1569  HD1 TYR A  97       6.319   2.443   5.076  1.00 98.10           H  
ATOM   1570  CD2 TYR A  97       4.273   3.084   2.417  1.00 98.10           C  
ATOM   1571  HD2 TYR A  97       3.595   3.834   2.037  1.00 98.10           H  
ATOM   1572  CE1 TYR A  97       6.014   1.103   3.404  1.00 98.10           C  
ATOM   1573  HE1 TYR A  97       6.697   0.348   3.765  1.00 98.10           H  
ATOM   1574  CE2 TYR A  97       4.517   1.926   1.662  1.00 98.10           C  
ATOM   1575  HE2 TYR A  97       4.061   1.786   0.693  1.00 98.10           H  
ATOM   1576  OH  TYR A  97       5.558  -0.183   1.404  1.00 98.10           O  
ATOM   1577  HH  TYR A  97       6.217  -0.775   1.775  1.00 98.10           H  
ATOM   1578  CZ  TYR A  97       5.368   0.925   2.159  1.00 98.10           C  
ATOM   1579  N   ILE A  98       3.464   2.297   6.953  1.00 97.72           N  
ATOM   1580  H   ILE A  98       2.753   1.954   6.324  1.00 97.72           H  
ATOM   1581  CA  ILE A  98       3.728   1.549   8.197  1.00 97.72           C  
ATOM   1582  HA  ILE A  98       3.609   2.243   9.028  1.00 97.72           H  
ATOM   1583  C   ILE A  98       5.157   0.997   8.296  1.00 97.72           C  
ATOM   1584  CB  ILE A  98       2.684   0.428   8.364  1.00 97.72           C  
ATOM   1585  HB  ILE A  98       1.705   0.860   8.155  1.00 97.72           H  
ATOM   1586  O   ILE A  98       5.661   0.813   9.397  1.00 97.72           O  
ATOM   1587  CG1 ILE A  98       2.660  -0.107   9.810  1.00 97.72           C  
ATOM   1588 HG12 ILE A  98       3.541  -0.724   9.988  1.00 97.72           H  
ATOM   1589 HG13 ILE A  98       2.686   0.731  10.507  1.00 97.72           H  
ATOM   1590  CG2 ILE A  98       2.941  -0.709   7.363  1.00 97.72           C  
ATOM   1591 HG21 ILE A  98       2.990  -0.314   6.348  1.00 97.72           H  
ATOM   1592 HG22 ILE A  98       3.876  -1.218   7.600  1.00 97.72           H  
ATOM   1593 HG23 ILE A  98       2.142  -1.450   7.409  1.00 97.72           H  
ATOM   1594  CD1 ILE A  98       1.409  -0.934  10.120  1.00 97.72           C  
ATOM   1595 HD11 ILE A  98       0.522  -0.307  10.042  1.00 97.72           H  
ATOM   1596 HD12 ILE A  98       1.315  -1.775   9.433  1.00 97.72           H  
ATOM   1597 HD13 ILE A  98       1.489  -1.330  11.133  1.00 97.72           H  
ATOM   1598  N   GLY A  99       5.803   0.744   7.156  1.00 98.34           N  
ATOM   1599  H   GLY A  99       5.300   0.899   6.294  1.00 98.34           H  
ATOM   1600  CA  GLY A  99       7.141   0.164   7.076  1.00 98.34           C  
ATOM   1601  HA2 GLY A  99       7.611   0.143   8.059  1.00 98.34           H  
ATOM   1602  HA3 GLY A  99       7.748   0.810   6.442  1.00 98.34           H  
ATOM   1603  C   GLY A  99       7.152  -1.263   6.523  1.00 98.34           C  
ATOM   1604  O   GLY A  99       6.391  -2.126   6.965  1.00 98.34           O  
ATOM   1605  N   ASN A 100       8.043  -1.526   5.567  1.00 98.75           N  
ATOM   1606  H   ASN A 100       8.631  -0.769   5.248  1.00 98.75           H  
ATOM   1607  CA  ASN A 100       8.143  -2.819   4.883  1.00 98.75           C  
ATOM   1608  HA  ASN A 100       7.166  -3.080   4.475  1.00 98.75           H  
ATOM   1609  C   ASN A 100       8.532  -3.963   5.826  1.00 98.75           C  
ATOM   1610  CB  ASN A 100       9.141  -2.709   3.718  1.00 98.75           C  
ATOM   1611  HB2 ASN A 100      10.090  -2.303   4.067  1.00 98.75           H  
ATOM   1612  HB3 ASN A 100       9.321  -3.709   3.323  1.00 98.75           H  
ATOM   1613  O   ASN A 100       8.038  -5.077   5.663  1.00 98.75           O  
ATOM   1614  CG  ASN A 100       8.628  -1.883   2.558  1.00 98.75           C  
ATOM   1615  ND2 ASN A 100       9.493  -1.440   1.679  1.00 98.75           N  
ATOM   1616 HD21 ASN A 100       9.125  -0.980   0.858  1.00 98.75           H  
ATOM   1617 HD22 ASN A 100      10.458  -1.735   1.726  1.00 98.75           H  
ATOM   1618  OD1 ASN A 100       7.443  -1.637   2.429  1.00 98.75           O  
ATOM   1619  N   ASN A 101       9.350  -3.706   6.853  1.00 97.85           N  
ATOM   1620  H   ASN A 101       9.716  -2.772   6.972  1.00 97.85           H  
ATOM   1621  CA  ASN A 101       9.703  -4.746   7.823  1.00 97.85           C  
ATOM   1622  HA  ASN A 101      10.111  -5.603   7.287  1.00 97.85           H  
ATOM   1623  C   ASN A 101       8.478  -5.278   8.567  1.00 97.85           C  
ATOM   1624  CB  ASN A 101      10.748  -4.210   8.817  1.00 97.85           C  
ATOM   1625  HB2 ASN A 101      10.573  -4.663   9.793  1.00 97.85           H  
ATOM   1626  HB3 ASN A 101      10.664  -3.130   8.935  1.00 97.85           H  
ATOM   1627  O   ASN A 101       8.322  -6.490   8.709  1.00 97.85           O  
ATOM   1628  CG  ASN A 101      12.163  -4.567   8.420  1.00 97.85           C  
ATOM   1629  ND2 ASN A 101      13.102  -4.417   9.321  1.00 97.85           N  
ATOM   1630 HD21 ASN A 101      12.876  -4.077  10.244  1.00 97.85           H  
ATOM   1631 HD22 ASN A 101      13.984  -4.857   9.098  1.00 97.85           H  
ATOM   1632  OD1 ASN A 101      12.449  -5.022   7.328  1.00 97.85           O  
ATOM   1633  N   PHE A 102       7.590  -4.383   9.003  1.00 97.40           N  
ATOM   1634  H   PHE A 102       7.738  -3.403   8.808  1.00 97.40           H  
ATOM   1635  CA  PHE A 102       6.370  -4.787   9.688  1.00 97.40           C  
ATOM   1636  HA  PHE A 102       6.632  -5.448  10.514  1.00 97.40           H  
ATOM   1637  C   PHE A 102       5.447  -5.579   8.753  1.00 97.40           C  
ATOM   1638  CB  PHE A 102       5.678  -3.554  10.274  1.00 97.40           C  
ATOM   1639  HB2 PHE A 102       5.446  -2.848   9.477  1.00 97.40           H  
ATOM   1640  HB3 PHE A 102       6.358  -3.060  10.968  1.00 97.40           H  
ATOM   1641  O   PHE A 102       4.983  -6.655   9.131  1.00 97.40           O  
ATOM   1642  CG  PHE A 102       4.407  -3.913  11.011  1.00 97.40           C  
ATOM   1643  CD1 PHE A 102       3.168  -3.823  10.352  1.00 97.40           C  
ATOM   1644  HD1 PHE A 102       3.123  -3.475   9.331  1.00 97.40           H  
ATOM   1645  CD2 PHE A 102       4.465  -4.405  12.328  1.00 97.40           C  
ATOM   1646  HD2 PHE A 102       5.417  -4.521  12.827  1.00 97.40           H  
ATOM   1647  CE1 PHE A 102       1.989  -4.195  11.019  1.00 97.40           C  
ATOM   1648  HE1 PHE A 102       1.041  -4.128  10.506  1.00 97.40           H  
ATOM   1649  CE2 PHE A 102       3.284  -4.756  13.003  1.00 97.40           C  
ATOM   1650  HE2 PHE A 102       3.340  -5.128  14.015  1.00 97.40           H  
ATOM   1651  CZ  PHE A 102       2.045  -4.648  12.348  1.00 97.40           C  
ATOM   1652  HZ  PHE A 102       1.135  -4.929  12.859  1.00 97.40           H  
ATOM   1653  N   ILE A 103       5.237  -5.098   7.517  1.00 98.60           N  
ATOM   1654  H   ILE A 103       5.670  -4.221   7.267  1.00 98.60           H  
ATOM   1655  CA  ILE A 103       4.395  -5.781   6.518  1.00 98.60           C  
ATOM   1656  HA  ILE A 103       3.399  -5.908   6.943  1.00 98.60           H  
ATOM   1657  C   ILE A 103       4.946  -7.181   6.218  1.00 98.60           C  
ATOM   1658  CB  ILE A 103       4.255  -4.958   5.215  1.00 98.60           C  
ATOM   1659  HB  ILE A 103       5.248  -4.847   4.779  1.00 98.60           H  
ATOM   1660  O   ILE A 103       4.194  -8.153   6.289  1.00 98.60           O  
ATOM   1661  CG1 ILE A 103       3.676  -3.548   5.459  1.00 98.60           C  
ATOM   1662 HG12 ILE A 103       2.610  -3.622   5.676  1.00 98.60           H  
ATOM   1663 HG13 ILE A 103       4.157  -3.101   6.329  1.00 98.60           H  
ATOM   1664  CG2 ILE A 103       3.339  -5.699   4.217  1.00 98.60           C  
ATOM   1665 HG21 ILE A 103       2.342  -5.816   4.641  1.00 98.60           H  
ATOM   1666 HG22 ILE A 103       3.733  -6.686   3.975  1.00 98.60           H  
ATOM   1667 HG23 ILE A 103       3.265  -5.151   3.278  1.00 98.60           H  
ATOM   1668  CD1 ILE A 103       3.890  -2.592   4.275  1.00 98.60           C  
ATOM   1669 HD11 ILE A 103       3.371  -2.947   3.385  1.00 98.60           H  
ATOM   1670 HD12 ILE A 103       3.504  -1.603   4.523  1.00 98.60           H  
ATOM   1671 HD13 ILE A 103       4.954  -2.503   4.055  1.00 98.60           H  
ATOM   1672  N   SER A 104       6.248  -7.308   5.945  1.00 98.61           N  
ATOM   1673  H   SER A 104       6.812  -6.472   5.889  1.00 98.61           H  
ATOM   1674  CA  SER A 104       6.909  -8.598   5.710  1.00 98.61           C  
ATOM   1675  HA  SER A 104       6.477  -9.073   4.829  1.00 98.61           H  
ATOM   1676  C   SER A 104       6.710  -9.538   6.898  1.00 98.61           C  
ATOM   1677  CB  SER A 104       8.405  -8.379   5.446  1.00 98.61           C  
ATOM   1678  HB2 SER A 104       8.820  -7.718   6.207  1.00 98.61           H  
ATOM   1679  HB3 SER A 104       8.535  -7.906   4.472  1.00 98.61           H  
ATOM   1680  O   SER A 104       6.179 -10.637   6.745  1.00 98.61           O  
ATOM   1681  OG  SER A 104       9.114  -9.603   5.473  1.00 98.61           O  
ATOM   1682  HG  SER A 104       9.311  -9.840   6.382  1.00 98.61           H  
ATOM   1683  N   ASN A 105       7.081  -9.109   8.106  1.00 96.80           N  
ATOM   1684  H   ASN A 105       7.479  -8.185   8.196  1.00 96.80           H  
ATOM   1685  CA  ASN A 105       7.033  -9.967   9.289  1.00 96.80           C  
ATOM   1686  HA  ASN A 105       7.654 -10.846   9.118  1.00 96.80           H  
ATOM   1687  C   ASN A 105       5.619 -10.475   9.582  1.00 96.80           C  
ATOM   1688  CB  ASN A 105       7.584  -9.183  10.491  1.00 96.80           C  
ATOM   1689  HB2 ASN A 105       7.100  -8.208  10.548  1.00 96.80           H  
ATOM   1690  HB3 ASN A 105       7.360  -9.729  11.408  1.00 96.80           H  
ATOM   1691  O   ASN A 105       5.435 -11.652   9.899  1.00 96.80           O  
ATOM   1692  CG  ASN A 105       9.088  -8.992  10.439  1.00 96.80           C  
ATOM   1693  ND2 ASN A 105       9.624  -8.146  11.287  1.00 96.80           N  
ATOM   1694 HD21 ASN A 105      10.626  -8.038  11.228  1.00 96.80           H  
ATOM   1695 HD22 ASN A 105       9.046  -7.581  11.892  1.00 96.80           H  
ATOM   1696  OD1 ASN A 105       9.803  -9.619   9.677  1.00 96.80           O  
ATOM   1697  N   ILE A 106       4.614  -9.603   9.474  1.00 95.61           N  
ATOM   1698  H   ILE A 106       4.813  -8.647   9.216  1.00 95.61           H  
ATOM   1699  CA  ILE A 106       3.245  -9.982   9.810  1.00 95.61           C  
ATOM   1700  HA  ILE A 106       3.308 -10.611  10.698  1.00 95.61           H  
ATOM   1701  C   ILE A 106       2.613 -10.853   8.719  1.00 95.61           C  
ATOM   1702  CB  ILE A 106       2.421  -8.739  10.205  1.00 95.61           C  
ATOM   1703  HB  ILE A 106       3.046  -8.109  10.838  1.00 95.61           H  
ATOM   1704  O   ILE A 106       2.014 -11.879   9.045  1.00 95.61           O  
ATOM   1705  CG1 ILE A 106       1.217  -9.197  11.043  1.00 95.61           C  
ATOM   1706 HG12 ILE A 106       1.565  -9.837  11.853  1.00 95.61           H  
ATOM   1707 HG13 ILE A 106       0.565  -9.783  10.395  1.00 95.61           H  
ATOM   1708  CG2 ILE A 106       1.964  -7.903   8.998  1.00 95.61           C  
ATOM   1709 HG21 ILE A 106       1.181  -8.419   8.443  1.00 95.61           H  
ATOM   1710 HG22 ILE A 106       1.594  -6.935   9.337  1.00 95.61           H  
ATOM   1711 HG23 ILE A 106       2.809  -7.713   8.337  1.00 95.61           H  
ATOM   1712  CD1 ILE A 106       0.406  -8.055  11.663  1.00 95.61           C  
ATOM   1713 HD11 ILE A 106       1.053  -7.443  12.292  1.00 95.61           H  
ATOM   1714 HD12 ILE A 106      -0.394  -8.471  12.275  1.00 95.61           H  
ATOM   1715 HD13 ILE A 106      -0.036  -7.437  10.882  1.00 95.61           H  
ATOM   1716  N   THR A 107       2.801 -10.518   7.439  1.00 98.07           N  
ATOM   1717  H   THR A 107       3.364  -9.708   7.225  1.00 98.07           H  
ATOM   1718  CA  THR A 107       2.195 -11.263   6.319  1.00 98.07           C  
ATOM   1719  HA  THR A 107       1.160 -11.485   6.581  1.00 98.07           H  
ATOM   1720  C   THR A 107       2.854 -12.615   6.061  1.00 98.07           C  
ATOM   1721  CB  THR A 107       2.150 -10.459   5.015  1.00 98.07           C  
ATOM   1722  HB  THR A 107       1.714 -11.092   4.243  1.00 98.07           H  
ATOM   1723  O   THR A 107       2.191 -13.506   5.551  1.00 98.07           O  
ATOM   1724  CG2 THR A 107       1.289  -9.203   5.134  1.00 98.07           C  
ATOM   1725 HG21 THR A 107       1.322  -8.667   4.185  1.00 98.07           H  
ATOM   1726 HG22 THR A 107       1.653  -8.551   5.928  1.00 98.07           H  
ATOM   1727 HG23 THR A 107       0.258  -9.489   5.340  1.00 98.07           H  
ATOM   1728  OG1 THR A 107       3.438 -10.066   4.601  1.00 98.07           O  
ATOM   1729  HG1 THR A 107       3.745  -9.378   5.195  1.00 98.07           H  
ATOM   1730  N   ASN A 108       4.101 -12.828   6.495  1.00 97.74           N  
ATOM   1731  H   ASN A 108       4.647 -12.036   6.802  1.00 97.74           H  
ATOM   1732  CA  ASN A 108       4.746 -14.148   6.450  1.00 97.74           C  
ATOM   1733  HA  ASN A 108       4.351 -14.698   5.597  1.00 97.74           H  
ATOM   1734  C   ASN A 108       4.442 -15.027   7.681  1.00 97.74           C  
ATOM   1735  CB  ASN A 108       6.252 -13.979   6.207  1.00 97.74           C  
ATOM   1736  HB2 ASN A 108       6.681 -13.272   6.918  1.00 97.74           H  
ATOM   1737  HB3 ASN A 108       6.749 -14.940   6.342  1.00 97.74           H  
ATOM   1738  O   ASN A 108       4.808 -16.199   7.712  1.00 97.74           O  
ATOM   1739  CG  ASN A 108       6.533 -13.537   4.784  1.00 97.74           C  
ATOM   1740  ND2 ASN A 108       6.767 -12.269   4.575  1.00 97.74           N  
ATOM   1741 HD21 ASN A 108       6.888 -11.941   3.628  1.00 97.74           H  
ATOM   1742 HD22 ASN A 108       6.686 -11.606   5.333  1.00 97.74           H  
ATOM   1743  OD1 ASN A 108       6.522 -14.330   3.863  1.00 97.74           O  
ATOM   1744  N   SER A 109       3.741 -14.506   8.698  1.00 94.92           N  
ATOM   1745  H   SER A 109       3.476 -13.534   8.636  1.00 94.92           H  
ATOM   1746  CA  SER A 109       3.342 -15.285   9.888  1.00 94.92           C  
ATOM   1747  HA  SER A 109       4.146 -15.987  10.110  1.00 94.92           H  
ATOM   1748  C   SER A 109       2.070 -16.131   9.689  1.00 94.92           C  
ATOM   1749  CB  SER A 109       3.204 -14.362  11.101  1.00 94.92           C  
ATOM   1750  HB2 SER A 109       3.203 -14.974  12.004  1.00 94.92           H  
ATOM   1751  HB3 SER A 109       4.057 -13.684  11.145  1.00 94.92           H  
ATOM   1752  O   SER A 109       1.633 -16.863  10.583  1.00 94.92           O  
ATOM   1753  OG  SER A 109       2.000 -13.617  11.061  1.00 94.92           O  
ATOM   1754  HG  SER A 109       2.041 -13.000  10.326  1.00 94.92           H  
ATOM   1755  N   GLY A 110       1.433 -16.022   8.524  1.00 95.31           N  
ATOM   1756  H   GLY A 110       1.825 -15.416   7.818  1.00 95.31           H  
ATOM   1757  CA  GLY A 110       0.221 -16.747   8.164  1.00 95.31           C  
ATOM   1758  HA2 GLY A 110       0.460 -17.800   8.015  1.00 95.31           H  
ATOM   1759  HA3 GLY A 110      -0.509 -16.654   8.969  1.00 95.31           H  
ATOM   1760  C   GLY A 110      -0.389 -16.197   6.882  1.00 95.31           C  
ATOM   1761  O   GLY A 110       0.209 -15.370   6.215  1.00 95.31           O  
ATOM   1762  N   LYS A 111      -1.602 -16.629   6.535  1.00 96.92           N  
ATOM   1763  H   LYS A 111      -2.065 -17.327   7.098  1.00 96.92           H  
ATOM   1764  CA  LYS A 111      -2.293 -16.118   5.346  1.00 96.92           C  
ATOM   1765  HA  LYS A 111      -1.549 -15.887   4.584  1.00 96.92           H  
ATOM   1766  C   LYS A 111      -2.982 -14.785   5.626  1.00 96.92           C  
ATOM   1767  CB  LYS A 111      -3.241 -17.190   4.788  1.00 96.92           C  
ATOM   1768  HB2 LYS A 111      -3.871 -16.735   4.024  1.00 96.92           H  
ATOM   1769  HB3 LYS A 111      -3.895 -17.552   5.582  1.00 96.92           H  
ATOM   1770  O   LYS A 111      -3.780 -14.684   6.564  1.00 96.92           O  
ATOM   1771  CG  LYS A 111      -2.503 -18.385   4.149  1.00 96.92           C  
ATOM   1772  HG2 LYS A 111      -3.249 -19.093   3.790  1.00 96.92           H  
ATOM   1773  HG3 LYS A 111      -1.877 -18.885   4.888  1.00 96.92           H  
ATOM   1774  CD  LYS A 111      -1.639 -17.927   2.961  1.00 96.92           C  
ATOM   1775  HD2 LYS A 111      -2.231 -17.244   2.351  1.00 96.92           H  
ATOM   1776  HD3 LYS A 111      -0.768 -17.383   3.327  1.00 96.92           H  
ATOM   1777  CE  LYS A 111      -1.138 -19.052   2.055  1.00 96.92           C  
ATOM   1778  HE2 LYS A 111      -0.452 -19.692   2.610  1.00 96.92           H  
ATOM   1779  HE3 LYS A 111      -1.993 -19.646   1.731  1.00 96.92           H  
ATOM   1780  NZ  LYS A 111      -0.462 -18.463   0.863  1.00 96.92           N  
ATOM   1781  HZ1 LYS A 111       0.337 -17.897   1.111  1.00 96.92           H  
ATOM   1782  HZ2 LYS A 111      -1.045 -17.807   0.362  1.00 96.92           H  
ATOM   1783  HZ3 LYS A 111      -0.187 -19.145   0.171  1.00 96.92           H  
ATOM   1784  N   TYR A 112      -2.667 -13.781   4.814  1.00 98.20           N  
ATOM   1785  H   TYR A 112      -2.030 -13.955   4.049  1.00 98.20           H  
ATOM   1786  CA  TYR A 112      -3.242 -12.443   4.870  1.00 98.20           C  
ATOM   1787  HA  TYR A 112      -4.006 -12.410   5.648  1.00 98.20           H  
ATOM   1788  C   TYR A 112      -3.940 -12.121   3.553  1.00 98.20           C  
ATOM   1789  CB  TYR A 112      -2.170 -11.399   5.229  1.00 98.20           C  
ATOM   1790  HB2 TYR A 112      -2.499 -10.424   4.867  1.00 98.20           H  
ATOM   1791  HB3 TYR A 112      -1.240 -11.635   4.713  1.00 98.20           H  
ATOM   1792  O   TYR A 112      -3.469 -12.484   2.483  1.00 98.20           O  
ATOM   1793  CG  TYR A 112      -1.911 -11.295   6.722  1.00 98.20           C  
ATOM   1794  CD1 TYR A 112      -2.388 -10.186   7.448  1.00 98.20           C  
ATOM   1795  HD1 TYR A 112      -2.903  -9.393   6.926  1.00 98.20           H  
ATOM   1796  CD2 TYR A 112      -1.221 -12.322   7.392  1.00 98.20           C  
ATOM   1797  HD2 TYR A 112      -0.801 -13.140   6.825  1.00 98.20           H  
ATOM   1798  CE1 TYR A 112      -2.207 -10.116   8.842  1.00 98.20           C  
ATOM   1799  HE1 TYR A 112      -2.574  -9.262   9.391  1.00 98.20           H  
ATOM   1800  CE2 TYR A 112      -1.059 -12.273   8.789  1.00 98.20           C  
ATOM   1801  HE2 TYR A 112      -0.516 -13.052   9.303  1.00 98.20           H  
ATOM   1802  OH  TYR A 112      -1.458 -11.155  10.872  1.00 98.20           O  
ATOM   1803  HH  TYR A 112      -1.674 -10.286  11.219  1.00 98.20           H  
ATOM   1804  CZ  TYR A 112      -1.564 -11.178   9.516  1.00 98.20           C  
ATOM   1805  N   GLU A 113      -5.074 -11.443   3.664  1.00 98.13           N  
ATOM   1806  H   GLU A 113      -5.363 -11.161   4.590  1.00 98.13           H  
ATOM   1807  CA  GLU A 113      -5.764 -10.780   2.560  1.00 98.13           C  
ATOM   1808  HA  GLU A 113      -5.400 -11.173   1.610  1.00 98.13           H  
ATOM   1809  C   GLU A 113      -5.430  -9.285   2.602  1.00 98.13           C  
ATOM   1810  CB  GLU A 113      -7.284 -11.049   2.620  1.00 98.13           C  
ATOM   1811  HB2 GLU A 113      -7.456 -12.114   2.459  1.00 98.13           H  
ATOM   1812  HB3 GLU A 113      -7.775 -10.495   1.820  1.00 98.13           H  
ATOM   1813  O   GLU A 113      -5.116  -8.731   3.666  1.00 98.13           O  
ATOM   1814  CG  GLU A 113      -7.902 -10.646   3.969  1.00 98.13           C  
ATOM   1815  HG2 GLU A 113      -7.383 -11.197   4.754  1.00 98.13           H  
ATOM   1816  HG3 GLU A 113      -7.740  -9.582   4.140  1.00 98.13           H  
ATOM   1817  CD  GLU A 113      -9.386 -10.966   4.168  1.00 98.13           C  
ATOM   1818  OE1 GLU A 113      -9.843 -10.836   5.334  1.00 98.13           O  
ATOM   1819  OE2 GLU A 113     -10.104 -11.433   3.272  1.00 98.13           O  
ATOM   1820  N   MET A 114      -5.519  -8.626   1.451  1.00 98.61           N  
ATOM   1821  H   MET A 114      -5.823  -9.135   0.633  1.00 98.61           H  
ATOM   1822  CA  MET A 114      -5.296  -7.191   1.320  1.00 98.61           C  
ATOM   1823  HA  MET A 114      -5.179  -6.756   2.312  1.00 98.61           H  
ATOM   1824  C   MET A 114      -6.490  -6.522   0.654  1.00 98.61           C  
ATOM   1825  CB  MET A 114      -4.004  -6.927   0.546  1.00 98.61           C  
ATOM   1826  HB2 MET A 114      -4.120  -7.311  -0.467  1.00 98.61           H  
ATOM   1827  HB3 MET A 114      -3.193  -7.468   1.034  1.00 98.61           H  
ATOM   1828  O   MET A 114      -7.081  -7.042  -0.289  1.00 98.61           O  
ATOM   1829  CG  MET A 114      -3.622  -5.441   0.518  1.00 98.61           C  
ATOM   1830  HG2 MET A 114      -4.508  -4.807   0.505  1.00 98.61           H  
ATOM   1831  HG3 MET A 114      -3.065  -5.204   1.424  1.00 98.61           H  
ATOM   1832  SD  MET A 114      -2.641  -4.947  -0.902  1.00 98.61           S  
ATOM   1833  CE  MET A 114      -3.802  -5.229  -2.239  1.00 98.61           C  
ATOM   1834  HE1 MET A 114      -3.486  -4.668  -3.119  1.00 98.61           H  
ATOM   1835  HE2 MET A 114      -4.804  -4.923  -1.939  1.00 98.61           H  
ATOM   1836  HE3 MET A 114      -3.785  -6.293  -2.474  1.00 98.61           H  
ATOM   1837  N   ARG A 115      -6.810  -5.321   1.125  1.00 98.11           N  
ATOM   1838  H   ARG A 115      -6.263  -4.960   1.893  1.00 98.11           H  
ATOM   1839  CA  ARG A 115      -7.812  -4.440   0.545  1.00 98.11           C  
ATOM   1840  HA  ARG A 115      -8.134  -4.850  -0.412  1.00 98.11           H  
ATOM   1841  C   ARG A 115      -7.210  -3.064   0.280  1.00 98.11           C  
ATOM   1842  CB  ARG A 115      -9.013  -4.427   1.493  1.00 98.11           C  
ATOM   1843  HB2 ARG A 115      -8.722  -3.992   2.449  1.00 98.11           H  
ATOM   1844  HB3 ARG A 115      -9.323  -5.458   1.666  1.00 98.11           H  
ATOM   1845  O   ARG A 115      -6.494  -2.527   1.125  1.00 98.11           O  
ATOM   1846  CG  ARG A 115     -10.200  -3.658   0.922  1.00 98.11           C  
ATOM   1847  HG2 ARG A 115      -9.957  -2.597   0.871  1.00 98.11           H  
ATOM   1848  HG3 ARG A 115     -10.432  -4.021  -0.079  1.00 98.11           H  
ATOM   1849  CD  ARG A 115     -11.414  -3.866   1.830  1.00 98.11           C  
ATOM   1850  HD2 ARG A 115     -11.149  -3.592   2.851  1.00 98.11           H  
ATOM   1851  HD3 ARG A 115     -11.707  -4.916   1.821  1.00 98.11           H  
ATOM   1852  NE  ARG A 115     -12.509  -3.007   1.383  1.00 98.11           N  
ATOM   1853  HE  ARG A 115     -12.331  -2.014   1.423  1.00 98.11           H  
ATOM   1854  NH1 ARG A 115     -13.827  -4.515   0.242  1.00 98.11           N  
ATOM   1855 HH11 ARG A 115     -13.259  -5.289   0.556  1.00 98.11           H  
ATOM   1856 HH12 ARG A 115     -14.543  -4.652  -0.457  1.00 98.11           H  
ATOM   1857  NH2 ARG A 115     -14.281  -2.324   0.204  1.00 98.11           N  
ATOM   1858 HH21 ARG A 115     -15.084  -2.480  -0.388  1.00 98.11           H  
ATOM   1859 HH22 ARG A 115     -13.881  -1.400   0.284  1.00 98.11           H  
ATOM   1860  CZ  ARG A 115     -13.536  -3.301   0.615  1.00 98.11           C  
ATOM   1861  N   VAL A 116      -7.515  -2.496  -0.879  1.00 98.46           N  
ATOM   1862  H   VAL A 116      -8.086  -3.024  -1.524  1.00 98.46           H  
ATOM   1863  CA  VAL A 116      -7.245  -1.100  -1.225  1.00 98.46           C  
ATOM   1864  HA  VAL A 116      -6.666  -0.649  -0.420  1.00 98.46           H  
ATOM   1865  C   VAL A 116      -8.585  -0.395  -1.342  1.00 98.46           C  
ATOM   1866  CB  VAL A 116      -6.427  -0.942  -2.520  1.00 98.46           C  
ATOM   1867  HB  VAL A 116      -7.037  -1.226  -3.377  1.00 98.46           H  
ATOM   1868  O   VAL A 116      -9.363  -0.729  -2.229  1.00 98.46           O  
ATOM   1869  CG1 VAL A 116      -5.978   0.513  -2.697  1.00 98.46           C  
ATOM   1870 HG11 VAL A 116      -5.449   0.622  -3.644  1.00 98.46           H  
ATOM   1871 HG12 VAL A 116      -6.846   1.171  -2.718  1.00 98.46           H  
ATOM   1872 HG13 VAL A 116      -5.327   0.811  -1.876  1.00 98.46           H  
ATOM   1873  CG2 VAL A 116      -5.169  -1.815  -2.517  1.00 98.46           C  
ATOM   1874 HG21 VAL A 116      -4.554  -1.578  -1.649  1.00 98.46           H  
ATOM   1875 HG22 VAL A 116      -4.596  -1.637  -3.427  1.00 98.46           H  
ATOM   1876 HG23 VAL A 116      -5.453  -2.867  -2.493  1.00 98.46           H  
ATOM   1877  N   ASP A 117      -8.853   0.551  -0.450  1.00 97.57           N  
ATOM   1878  H   ASP A 117      -8.114   0.821   0.183  1.00 97.57           H  
ATOM   1879  CA  ASP A 117     -10.061   1.374  -0.469  1.00 97.57           C  
ATOM   1880  HA  ASP A 117     -10.805   0.935  -1.133  1.00 97.57           H  
ATOM   1881  C   ASP A 117      -9.733   2.760  -1.001  1.00 97.57           C  
ATOM   1882  CB  ASP A 117     -10.666   1.481   0.932  1.00 97.57           C  
ATOM   1883  HB2 ASP A 117     -11.324   2.350   0.957  1.00 97.57           H  
ATOM   1884  HB3 ASP A 117      -9.873   1.645   1.662  1.00 97.57           H  
ATOM   1885  O   ASP A 117      -8.763   3.387  -0.570  1.00 97.57           O  
ATOM   1886  CG  ASP A 117     -11.483   0.256   1.327  1.00 97.57           C  
ATOM   1887  OD1 ASP A 117     -11.867  -0.569   0.477  1.00 97.57           O  
ATOM   1888  OD2 ASP A 117     -11.765   0.098   2.530  1.00 97.57           O  
ATOM   1889  N   MET A 118     -10.542   3.240  -1.937  1.00 96.49           N  
ATOM   1890  H   MET A 118     -11.331   2.681  -2.230  1.00 96.49           H  
ATOM   1891  CA  MET A 118     -10.272   4.458  -2.689  1.00 96.49           C  
ATOM   1892  HA  MET A 118      -9.492   5.034  -2.192  1.00 96.49           H  
ATOM   1893  C   MET A 118     -11.513   5.333  -2.768  1.00 96.49           C  
ATOM   1894  CB  MET A 118      -9.777   4.087  -4.092  1.00 96.49           C  
ATOM   1895  HB2 MET A 118     -10.479   3.392  -4.552  1.00 96.49           H  
ATOM   1896  HB3 MET A 118      -9.722   4.983  -4.710  1.00 96.49           H  
ATOM   1897  O   MET A 118     -12.634   4.839  -2.871  1.00 96.49           O  
ATOM   1898  CG  MET A 118      -8.388   3.449  -4.022  1.00 96.49           C  
ATOM   1899  HG2 MET A 118      -8.399   2.637  -3.295  1.00 96.49           H  
ATOM   1900  HG3 MET A 118      -7.682   4.200  -3.665  1.00 96.49           H  
ATOM   1901  SD  MET A 118      -7.786   2.771  -5.580  1.00 96.49           S  
ATOM   1902  CE  MET A 118      -8.659   1.183  -5.545  1.00 96.49           C  
ATOM   1903  HE1 MET A 118      -9.735   1.353  -5.596  1.00 96.49           H  
ATOM   1904  HE2 MET A 118      -8.422   0.648  -4.626  1.00 96.49           H  
ATOM   1905  HE3 MET A 118      -8.338   0.582  -6.395  1.00 96.49           H  
ATOM   1906  N   VAL A 119     -11.298   6.647  -2.772  1.00 95.28           N  
ATOM   1907  H   VAL A 119     -10.345   6.972  -2.691  1.00 95.28           H  
ATOM   1908  CA  VAL A 119     -12.324   7.614  -3.171  1.00 95.28           C  
ATOM   1909  HA  VAL A 119     -13.223   7.069  -3.456  1.00 95.28           H  
ATOM   1910  C   VAL A 119     -11.819   8.361  -4.390  1.00 95.28           C  
ATOM   1911  CB  VAL A 119     -12.727   8.579  -2.043  1.00 95.28           C  
ATOM   1912  HB  VAL A 119     -11.872   9.202  -1.782  1.00 95.28           H  
ATOM   1913  O   VAL A 119     -10.697   8.869  -4.393  1.00 95.28           O  
ATOM   1914  CG1 VAL A 119     -13.863   9.517  -2.476  1.00 95.28           C  
ATOM   1915 HG11 VAL A 119     -13.537  10.154  -3.299  1.00 95.28           H  
ATOM   1916 HG12 VAL A 119     -14.152  10.155  -1.641  1.00 95.28           H  
ATOM   1917 HG13 VAL A 119     -14.727   8.932  -2.791  1.00 95.28           H  
ATOM   1918  CG2 VAL A 119     -13.199   7.816  -0.798  1.00 95.28           C  
ATOM   1919 HG21 VAL A 119     -12.402   7.182  -0.411  1.00 95.28           H  
ATOM   1920 HG22 VAL A 119     -13.488   8.518  -0.015  1.00 95.28           H  
ATOM   1921 HG23 VAL A 119     -14.054   7.189  -1.048  1.00 95.28           H  
ATOM   1922  N   TYR A 120     -12.651   8.436  -5.421  1.00 94.78           N  
ATOM   1923  H   TYR A 120     -13.540   7.962  -5.356  1.00 94.78           H  
ATOM   1924  CA  TYR A 120     -12.372   9.209  -6.622  1.00 94.78           C  
ATOM   1925  HA  TYR A 120     -11.686  10.020  -6.377  1.00 94.78           H  
ATOM   1926  C   TYR A 120     -13.656   9.826  -7.164  1.00 94.78           C  
ATOM   1927  CB  TYR A 120     -11.702   8.308  -7.661  1.00 94.78           C  
ATOM   1928  HB2 TYR A 120     -12.328   7.432  -7.834  1.00 94.78           H  
ATOM   1929  HB3 TYR A 120     -10.753   7.955  -7.258  1.00 94.78           H  
ATOM   1930  O   TYR A 120     -14.645   9.125  -7.386  1.00 94.78           O  
ATOM   1931  CG  TYR A 120     -11.439   9.006  -8.978  1.00 94.78           C  
ATOM   1932  CD1 TYR A 120     -12.155   8.618 -10.124  1.00 94.78           C  
ATOM   1933  HD1 TYR A 120     -12.872   7.812 -10.069  1.00 94.78           H  
ATOM   1934  CD2 TYR A 120     -10.503  10.057  -9.053  1.00 94.78           C  
ATOM   1935  HD2 TYR A 120      -9.954  10.361  -8.173  1.00 94.78           H  
ATOM   1936  CE1 TYR A 120     -11.922   9.261 -11.350  1.00 94.78           C  
ATOM   1937  HE1 TYR A 120     -12.460   8.937 -12.228  1.00 94.78           H  
ATOM   1938  CE2 TYR A 120     -10.265  10.705 -10.281  1.00 94.78           C  
ATOM   1939  HE2 TYR A 120      -9.532  11.496 -10.341  1.00 94.78           H  
ATOM   1940  OH  TYR A 120     -10.754  10.880 -12.639  1.00 94.78           O  
ATOM   1941  HH  TYR A 120     -11.198  10.334 -13.292  1.00 94.78           H  
ATOM   1942  CZ  TYR A 120     -10.970  10.296 -11.433  1.00 94.78           C  
ATOM   1943  N   GLN A 121     -13.643  11.146  -7.366  1.00 93.53           N  
ATOM   1944  H   GLN A 121     -12.865  11.661  -6.979  1.00 93.53           H  
ATOM   1945  CA  GLN A 121     -14.801  11.913  -7.840  1.00 93.53           C  
ATOM   1946  HA  GLN A 121     -14.565  12.967  -7.693  1.00 93.53           H  
ATOM   1947  C   GLN A 121     -16.051  11.645  -6.987  1.00 93.53           C  
ATOM   1948  CB  GLN A 121     -15.037  11.694  -9.345  1.00 93.53           C  
ATOM   1949  HB2 GLN A 121     -15.907  12.276  -9.650  1.00 93.53           H  
ATOM   1950  HB3 GLN A 121     -15.246  10.641  -9.538  1.00 93.53           H  
ATOM   1951  O   GLN A 121     -17.144  11.407  -7.502  1.00 93.53           O  
ATOM   1952  CG  GLN A 121     -13.845  12.141 -10.194  1.00 93.53           C  
ATOM   1953  HG2 GLN A 121     -12.983  11.509  -9.981  1.00 93.53           H  
ATOM   1954  HG3 GLN A 121     -13.587  13.167  -9.930  1.00 93.53           H  
ATOM   1955  CD  GLN A 121     -14.158  12.066 -11.684  1.00 93.53           C  
ATOM   1956  NE2 GLN A 121     -13.911  13.118 -12.435  1.00 93.53           N  
ATOM   1957 HE21 GLN A 121     -14.329  13.056 -13.353  1.00 93.53           H  
ATOM   1958 HE22 GLN A 121     -13.647  13.981 -11.983  1.00 93.53           H  
ATOM   1959  OE1 GLN A 121     -14.673  11.100 -12.217  1.00 93.53           O  
ATOM   1960  N   SER A 122     -15.864  11.657  -5.663  1.00 89.49           N  
ATOM   1961  H   SER A 122     -14.937  11.883  -5.330  1.00 89.49           H  
ATOM   1962  CA  SER A 122     -16.915  11.411  -4.663  1.00 89.49           C  
ATOM   1963  HA  SER A 122     -16.439  11.474  -3.684  1.00 89.49           H  
ATOM   1964  C   SER A 122     -17.564  10.020  -4.721  1.00 89.49           C  
ATOM   1965  CB  SER A 122     -17.984  12.512  -4.708  1.00 89.49           C  
ATOM   1966  HB2 SER A 122     -18.563  12.421  -5.627  1.00 89.49           H  
ATOM   1967  HB3 SER A 122     -18.660  12.392  -3.862  1.00 89.49           H  
ATOM   1968  O   SER A 122     -18.616   9.819  -4.116  1.00 89.49           O  
ATOM   1969  OG  SER A 122     -17.398  13.800  -4.650  1.00 89.49           O  
ATOM   1970  HG  SER A 122     -18.089  14.451  -4.791  1.00 89.49           H  
ATOM   1971  N   ARG A 123     -16.962   9.058  -5.431  1.00 94.61           N  
ATOM   1972  H   ARG A 123     -16.122   9.290  -5.941  1.00 94.61           H  
ATOM   1973  CA  ARG A 123     -17.370   7.648  -5.426  1.00 94.61           C  
ATOM   1974  HA  ARG A 123     -18.304   7.542  -4.874  1.00 94.61           H  
ATOM   1975  C   ARG A 123     -16.337   6.800  -4.700  1.00 94.61           C  
ATOM   1976  CB  ARG A 123     -17.591   7.144  -6.854  1.00 94.61           C  
ATOM   1977  HB2 ARG A 123     -17.738   6.064  -6.829  1.00 94.61           H  
ATOM   1978  HB3 ARG A 123     -16.706   7.360  -7.452  1.00 94.61           H  
ATOM   1979  O   ARG A 123     -15.139   7.048  -4.816  1.00 94.61           O  
ATOM   1980  CG  ARG A 123     -18.810   7.800  -7.509  1.00 94.61           C  
ATOM   1981  HG2 ARG A 123     -19.696   7.606  -6.905  1.00 94.61           H  
ATOM   1982  HG3 ARG A 123     -18.654   8.876  -7.587  1.00 94.61           H  
ATOM   1983  CD  ARG A 123     -19.006   7.210  -8.905  1.00 94.61           C  
ATOM   1984  HD2 ARG A 123     -18.117   7.421  -9.501  1.00 94.61           H  
ATOM   1985  HD3 ARG A 123     -19.121   6.131  -8.812  1.00 94.61           H  
ATOM   1986  NE  ARG A 123     -20.184   7.784  -9.574  1.00 94.61           N  
ATOM   1987  HE  ARG A 123     -20.617   8.578  -9.123  1.00 94.61           H  
ATOM   1988  NH1 ARG A 123     -20.180   6.355 -11.366  1.00 94.61           N  
ATOM   1989 HH11 ARG A 123     -19.357   5.909 -10.987  1.00 94.61           H  
ATOM   1990 HH12 ARG A 123     -20.572   6.022 -12.235  1.00 94.61           H  
ATOM   1991  NH2 ARG A 123     -21.750   7.940 -11.217  1.00 94.61           N  
ATOM   1992 HH21 ARG A 123     -22.167   8.726 -10.739  1.00 94.61           H  
ATOM   1993 HH22 ARG A 123     -22.143   7.597 -12.082  1.00 94.61           H  
ATOM   1994  CZ  ARG A 123     -20.698   7.358 -10.712  1.00 94.61           C  
ATOM   1995  N   GLU A 124     -16.829   5.822  -3.956  1.00 94.71           N  
ATOM   1996  H   GLU A 124     -17.825   5.655  -3.971  1.00 94.71           H  
ATOM   1997  CA  GLU A 124     -16.025   4.821  -3.260  1.00 94.71           C  
ATOM   1998  HA  GLU A 124     -15.061   5.244  -2.977  1.00 94.71           H  
ATOM   1999  C   GLU A 124     -15.787   3.626  -4.185  1.00 94.71           C  
ATOM   2000  CB  GLU A 124     -16.753   4.366  -1.988  1.00 94.71           C  
ATOM   2001  HB2 GLU A 124     -16.224   3.511  -1.568  1.00 94.71           H  
ATOM   2002  HB3 GLU A 124     -17.757   4.046  -2.266  1.00 94.71           H  
ATOM   2003  O   GLU A 124     -16.713   3.186  -4.863  1.00 94.71           O  
ATOM   2004  CG  GLU A 124     -16.852   5.462  -0.914  1.00 94.71           C  
ATOM   2005  HG2 GLU A 124     -17.176   6.393  -1.379  1.00 94.71           H  
ATOM   2006  HG3 GLU A 124     -15.861   5.628  -0.491  1.00 94.71           H  
ATOM   2007  CD  GLU A 124     -17.839   5.107   0.214  1.00 94.71           C  
ATOM   2008  OE1 GLU A 124     -18.258   6.058   0.913  1.00 94.71           O  
ATOM   2009  OE2 GLU A 124     -18.214   3.916   0.354  1.00 94.71           O  
ATOM   2010  N   TYR A 125     -14.562   3.110  -4.182  1.00 96.87           N  
ATOM   2011  H   TYR A 125     -13.862   3.534  -3.590  1.00 96.87           H  
ATOM   2012  CA  TYR A 125     -14.153   1.915  -4.918  1.00 96.87           C  
ATOM   2013  HA  TYR A 125     -15.027   1.329  -5.201  1.00 96.87           H  
ATOM   2014  C   TYR A 125     -13.250   1.059  -4.041  1.00 96.87           C  
ATOM   2015  CB  TYR A 125     -13.383   2.299  -6.187  1.00 96.87           C  
ATOM   2016  HB2 TYR A 125     -12.461   2.806  -5.903  1.00 96.87           H  
ATOM   2017  HB3 TYR A 125     -13.108   1.384  -6.712  1.00 96.87           H  
ATOM   2018  O   TYR A 125     -12.614   1.565  -3.107  1.00 96.87           O  
ATOM   2019  CG  TYR A 125     -14.144   3.173  -7.155  1.00 96.87           C  
ATOM   2020  CD1 TYR A 125     -14.954   2.584  -8.143  1.00 96.87           C  
ATOM   2021  HD1 TYR A 125     -15.041   1.509  -8.196  1.00 96.87           H  
ATOM   2022  CD2 TYR A 125     -14.036   4.573  -7.066  1.00 96.87           C  
ATOM   2023  HD2 TYR A 125     -13.426   5.015  -6.292  1.00 96.87           H  
ATOM   2024  CE1 TYR A 125     -15.662   3.398  -9.047  1.00 96.87           C  
ATOM   2025  HE1 TYR A 125     -16.281   2.946  -9.808  1.00 96.87           H  
ATOM   2026  CE2 TYR A 125     -14.729   5.390  -7.975  1.00 96.87           C  
ATOM   2027  HE2 TYR A 125     -14.637   6.464  -7.899  1.00 96.87           H  
ATOM   2028  OH  TYR A 125     -16.219   5.608  -9.830  1.00 96.87           O  
ATOM   2029  HH  TYR A 125     -15.903   6.508  -9.718  1.00 96.87           H  
ATOM   2030  CZ  TYR A 125     -15.549   4.801  -8.962  1.00 96.87           C  
ATOM   2031  N   PHE A 126     -13.127  -0.222  -4.378  1.00 97.98           N  
ATOM   2032  H   PHE A 126     -13.697  -0.592  -5.125  1.00 97.98           H  
ATOM   2033  CA  PHE A 126     -12.145  -1.085  -3.745  1.00 97.98           C  
ATOM   2034  HA  PHE A 126     -11.332  -0.441  -3.410  1.00 97.98           H  
ATOM   2035  C   PHE A 126     -11.524  -2.121  -4.680  1.00 97.98           C  
ATOM   2036  CB  PHE A 126     -12.749  -1.744  -2.505  1.00 97.98           C  
ATOM   2037  HB2 PHE A 126     -13.252  -0.978  -1.915  1.00 97.98           H  
ATOM   2038  HB3 PHE A 126     -11.935  -2.132  -1.894  1.00 97.98           H  
ATOM   2039  O   PHE A 126     -12.121  -2.587  -5.651  1.00 97.98           O  
ATOM   2040  CG  PHE A 126     -13.720  -2.872  -2.797  1.00 97.98           C  
ATOM   2041  CD1 PHE A 126     -15.068  -2.594  -3.088  1.00 97.98           C  
ATOM   2042  HD1 PHE A 126     -15.409  -1.572  -3.168  1.00 97.98           H  
ATOM   2043  CD2 PHE A 126     -13.272  -4.206  -2.770  1.00 97.98           C  
ATOM   2044  HD2 PHE A 126     -12.231  -4.421  -2.583  1.00 97.98           H  
ATOM   2045  CE1 PHE A 126     -15.970  -3.647  -3.317  1.00 97.98           C  
ATOM   2046  HE1 PHE A 126     -16.997  -3.426  -3.564  1.00 97.98           H  
ATOM   2047  CE2 PHE A 126     -14.176  -5.261  -2.991  1.00 97.98           C  
ATOM   2048  HE2 PHE A 126     -13.830  -6.284  -2.984  1.00 97.98           H  
ATOM   2049  CZ  PHE A 126     -15.528  -4.981  -3.255  1.00 97.98           C  
ATOM   2050  HZ  PHE A 126     -16.224  -5.786  -3.435  1.00 97.98           H  
ATOM   2051  N   ALA A 127     -10.309  -2.525  -4.322  1.00 98.40           N  
ATOM   2052  H   ALA A 127      -9.885  -2.056  -3.534  1.00 98.40           H  
ATOM   2053  CA  ALA A 127      -9.638  -3.710  -4.833  1.00 98.40           C  
ATOM   2054  HA  ALA A 127     -10.287  -4.239  -5.531  1.00 98.40           H  
ATOM   2055  C   ALA A 127      -9.332  -4.645  -3.659  1.00 98.40           C  
ATOM   2056  CB  ALA A 127      -8.370  -3.283  -5.578  1.00 98.40           C  
ATOM   2057  HB1 ALA A 127      -7.737  -2.676  -4.930  1.00 98.40           H  
ATOM   2058  HB2 ALA A 127      -7.811  -4.167  -5.884  1.00 98.40           H  
ATOM   2059  HB3 ALA A 127      -8.638  -2.703  -6.461  1.00 98.40           H  
ATOM   2060  O   ALA A 127      -8.811  -4.210  -2.634  1.00 98.40           O  
ATOM   2061  N   HIS A 128      -9.654  -5.922  -3.791  1.00 98.40           N  
ATOM   2062  H   HIS A 128     -10.076  -6.233  -4.654  1.00 98.40           H  
ATOM   2063  CA  HIS A 128      -9.461  -6.935  -2.763  1.00 98.40           C  
ATOM   2064  HA  HIS A 128      -8.881  -6.521  -1.938  1.00 98.40           H  
ATOM   2065  C   HIS A 128      -8.682  -8.118  -3.330  1.00 98.40           C  
ATOM   2066  CB  HIS A 128     -10.826  -7.360  -2.217  1.00 98.40           C  
ATOM   2067  HB2 HIS A 128     -11.460  -7.688  -3.040  1.00 98.40           H  
ATOM   2068  HB3 HIS A 128     -11.302  -6.502  -1.743  1.00 98.40           H  
ATOM   2069  O   HIS A 128      -8.989  -8.592  -4.417  1.00 98.40           O  
ATOM   2070  CG  HIS A 128     -10.716  -8.465  -1.207  1.00 98.40           C  
ATOM   2071  CD2 HIS A 128     -10.193  -8.352   0.050  1.00 98.40           C  
ATOM   2072  HD2 HIS A 128      -9.789  -7.453   0.493  1.00 98.40           H  
ATOM   2073  ND1 HIS A 128     -11.057  -9.784  -1.396  1.00 98.40           N  
ATOM   2074  HD1 HIS A 128     -11.480 -10.171  -2.227  1.00 98.40           H  
ATOM   2075  CE1 HIS A 128     -10.761 -10.447  -0.263  1.00 98.40           C  
ATOM   2076  HE1 HIS A 128     -10.938 -11.498  -0.086  1.00 98.40           H  
ATOM   2077  NE2 HIS A 128     -10.240  -9.608   0.646  1.00 98.40           N  
ATOM   2078  N   TYR A 129      -7.697  -8.599  -2.581  1.00 98.58           N  
ATOM   2079  H   TYR A 129      -7.537  -8.185  -1.674  1.00 98.58           H  
ATOM   2080  CA  TYR A 129      -6.813  -9.696  -2.959  1.00 98.58           C  
ATOM   2081  HA  TYR A 129      -7.166 -10.172  -3.873  1.00 98.58           H  
ATOM   2082  C   TYR A 129      -6.839 -10.711  -1.831  1.00 98.58           C  
ATOM   2083  CB  TYR A 129      -5.389  -9.181  -3.200  1.00 98.58           C  
ATOM   2084  HB2 TYR A 129      -4.751 -10.026  -3.460  1.00 98.58           H  
ATOM   2085  HB3 TYR A 129      -4.999  -8.758  -2.274  1.00 98.58           H  
ATOM   2086  O   TYR A 129      -6.518 -10.379  -0.684  1.00 98.58           O  
ATOM   2087  CG  TYR A 129      -5.285  -8.130  -4.285  1.00 98.58           C  
ATOM   2088  CD1 TYR A 129      -4.812  -8.466  -5.566  1.00 98.58           C  
ATOM   2089  HD1 TYR A 129      -4.550  -9.488  -5.796  1.00 98.58           H  
ATOM   2090  CD2 TYR A 129      -5.676  -6.807  -4.011  1.00 98.58           C  
ATOM   2091  HD2 TYR A 129      -6.077  -6.560  -3.039  1.00 98.58           H  
ATOM   2092  CE1 TYR A 129      -4.684  -7.464  -6.549  1.00 98.58           C  
ATOM   2093  HE1 TYR A 129      -4.344  -7.703  -7.546  1.00 98.58           H  
ATOM   2094  CE2 TYR A 129      -5.539  -5.802  -4.982  1.00 98.58           C  
ATOM   2095  HE2 TYR A 129      -5.824  -4.786  -4.755  1.00 98.58           H  
ATOM   2096  OH  TYR A 129      -4.934  -5.156  -7.195  1.00 98.58           O  
ATOM   2097  HH  TYR A 129      -5.375  -4.343  -6.938  1.00 98.58           H  
ATOM   2098  CZ  TYR A 129      -5.035  -6.130  -6.256  1.00 98.58           C  
ATOM   2099  N   THR A 130      -7.246 -11.940  -2.141  1.00 97.73           N  
ATOM   2100  H   THR A 130      -7.479 -12.160  -3.099  1.00 97.73           H  
ATOM   2101  CA  THR A 130      -7.386 -12.969  -1.113  1.00 97.73           C  
ATOM   2102  HA  THR A 130      -7.947 -12.542  -0.282  1.00 97.73           H  
ATOM   2103  C   THR A 130      -6.040 -13.397  -0.545  1.00 97.73           C  
ATOM   2104  CB  THR A 130      -8.161 -14.195  -1.605  1.00 97.73           C  
ATOM   2105  HB  THR A 130      -8.166 -14.942  -0.811  1.00 97.73           H  
ATOM   2106  O   THR A 130      -5.991 -13.678   0.643  1.00 97.73           O  
ATOM   2107  CG2 THR A 130      -9.609 -13.855  -1.955  1.00 97.73           C  
ATOM   2108 HG21 THR A 130      -9.641 -13.131  -2.770  1.00 97.73           H  
ATOM   2109 HG22 THR A 130     -10.112 -13.442  -1.081  1.00 97.73           H  
ATOM   2110 HG23 THR A 130     -10.125 -14.762  -2.270  1.00 97.73           H  
ATOM   2111  OG1 THR A 130      -7.573 -14.759  -2.750  1.00 97.73           O  
ATOM   2112  HG1 THR A 130      -6.620 -14.650  -2.709  1.00 97.73           H  
ATOM   2113  N   ASP A 131      -4.955 -13.417  -1.329  1.00 98.24           N  
ATOM   2114  H   ASP A 131      -5.025 -13.067  -2.273  1.00 98.24           H  
ATOM   2115  CA  ASP A 131      -3.601 -13.705  -0.826  1.00 98.24           C  
ATOM   2116  HA  ASP A 131      -3.658 -13.890   0.246  1.00 98.24           H  
ATOM   2117  C   ASP A 131      -2.700 -12.486  -1.026  1.00 98.24           C  
ATOM   2118  CB  ASP A 131      -3.014 -14.978  -1.477  1.00 98.24           C  
ATOM   2119  HB2 ASP A 131      -2.650 -14.738  -2.476  1.00 98.24           H  
ATOM   2120  HB3 ASP A 131      -3.814 -15.710  -1.580  1.00 98.24           H  
ATOM   2121  O   ASP A 131      -2.678 -11.887  -2.103  1.00 98.24           O  
ATOM   2122  CG  ASP A 131      -1.884 -15.650  -0.663  1.00 98.24           C  
ATOM   2123  OD1 ASP A 131      -1.667 -15.306   0.520  1.00 98.24           O  
ATOM   2124  OD2 ASP A 131      -1.292 -16.656  -1.120  1.00 98.24           O  
ATOM   2125  N   PHE A 132      -1.977 -12.110   0.024  1.00 98.76           N  
ATOM   2126  H   PHE A 132      -2.099 -12.614   0.890  1.00 98.76           H  
ATOM   2127  CA  PHE A 132      -1.043 -10.996   0.013  1.00 98.76           C  
ATOM   2128  HA  PHE A 132      -0.627 -10.894  -0.989  1.00 98.76           H  
ATOM   2129  C   PHE A 132       0.098 -11.235   0.996  1.00 98.76           C  
ATOM   2130  CB  PHE A 132      -1.769  -9.693   0.360  1.00 98.76           C  
ATOM   2131  HB2 PHE A 132      -2.492  -9.477  -0.426  1.00 98.76           H  
ATOM   2132  HB3 PHE A 132      -2.322  -9.833   1.289  1.00 98.76           H  
ATOM   2133  O   PHE A 132      -0.121 -11.501   2.181  1.00 98.76           O  
ATOM   2134  CG  PHE A 132      -0.834  -8.506   0.516  1.00 98.76           C  
ATOM   2135  CD1 PHE A 132      -0.356  -8.145   1.790  1.00 98.76           C  
ATOM   2136  HD1 PHE A 132      -0.654  -8.722   2.653  1.00 98.76           H  
ATOM   2137  CD2 PHE A 132      -0.427  -7.770  -0.611  1.00 98.76           C  
ATOM   2138  HD2 PHE A 132      -0.779  -8.048  -1.594  1.00 98.76           H  
ATOM   2139  CE1 PHE A 132       0.525  -7.057   1.936  1.00 98.76           C  
ATOM   2140  HE1 PHE A 132       0.908  -6.790   2.909  1.00 98.76           H  
ATOM   2141  CE2 PHE A 132       0.437  -6.671  -0.459  1.00 98.76           C  
ATOM   2142  HE2 PHE A 132       0.731  -6.094  -1.323  1.00 98.76           H  
ATOM   2143  CZ  PHE A 132       0.919  -6.318   0.811  1.00 98.76           C  
ATOM   2144  HZ  PHE A 132       1.599  -5.485   0.915  1.00 98.76           H  
ATOM   2145  N   ASN A 133       1.324 -11.063   0.515  1.00 98.78           N  
ATOM   2146  H   ASN A 133       1.430 -10.840  -0.464  1.00 98.78           H  
ATOM   2147  CA  ASN A 133       2.502 -10.910   1.354  1.00 98.78           C  
ATOM   2148  HA  ASN A 133       2.231 -10.299   2.216  1.00 98.78           H  
ATOM   2149  C   ASN A 133       3.594 -10.148   0.601  1.00 98.78           C  
ATOM   2150  CB  ASN A 133       2.989 -12.282   1.860  1.00 98.78           C  
ATOM   2151  HB2 ASN A 133       2.185 -12.796   2.387  1.00 98.78           H  
ATOM   2152  HB3 ASN A 133       3.805 -12.141   2.569  1.00 98.78           H  
ATOM   2153  O   ASN A 133       3.518  -9.951  -0.613  1.00 98.78           O  
ATOM   2154  CG  ASN A 133       3.500 -13.169   0.745  1.00 98.78           C  
ATOM   2155  ND2 ASN A 133       2.655 -13.974   0.144  1.00 98.78           N  
ATOM   2156 HD21 ASN A 133       1.671 -13.942   0.373  1.00 98.78           H  
ATOM   2157 HD22 ASN A 133       3.024 -14.489  -0.643  1.00 98.78           H  
ATOM   2158  OD1 ASN A 133       4.661 -13.132   0.389  1.00 98.78           O  
ATOM   2159  N   ILE A 134       4.613  -9.729   1.342  1.00 98.86           N  
ATOM   2160  H   ILE A 134       4.631  -9.974   2.321  1.00 98.86           H  
ATOM   2161  CA  ILE A 134       5.863  -9.259   0.749  1.00 98.86           C  
ATOM   2162  HA  ILE A 134       5.831  -9.497  -0.314  1.00 98.86           H  
ATOM   2163  C   ILE A 134       7.016 -10.061   1.341  1.00 98.86           C  
ATOM   2164  CB  ILE A 134       6.039  -7.729   0.866  1.00 98.86           C  
ATOM   2165  HB  ILE A 134       6.880  -7.449   0.232  1.00 98.86           H  
ATOM   2166  O   ILE A 134       6.963 -10.422   2.519  1.00 98.86           O  
ATOM   2167  CG1 ILE A 134       6.370  -7.286   2.306  1.00 98.86           C  
ATOM   2168 HG12 ILE A 134       7.307  -7.758   2.604  1.00 98.86           H  
ATOM   2169 HG13 ILE A 134       5.587  -7.622   2.986  1.00 98.86           H  
ATOM   2170  CG2 ILE A 134       4.785  -7.017   0.322  1.00 98.86           C  
ATOM   2171 HG21 ILE A 134       4.563  -7.382  -0.681  1.00 98.86           H  
ATOM   2172 HG22 ILE A 134       4.944  -5.940   0.263  1.00 98.86           H  
ATOM   2173 HG23 ILE A 134       3.925  -7.203   0.965  1.00 98.86           H  
ATOM   2174  CD1 ILE A 134       6.566  -5.775   2.462  1.00 98.86           C  
ATOM   2175 HD11 ILE A 134       7.001  -5.570   3.441  1.00 98.86           H  
ATOM   2176 HD12 ILE A 134       7.243  -5.401   1.695  1.00 98.86           H  
ATOM   2177 HD13 ILE A 134       5.612  -5.255   2.379  1.00 98.86           H  
ATOM   2178  N   SER A 135       8.050 -10.342   0.553  1.00 98.78           N  
ATOM   2179  H   SER A 135       8.013 -10.062  -0.416  1.00 98.78           H  
ATOM   2180  CA  SER A 135       9.231 -11.052   1.052  1.00 98.78           C  
ATOM   2181  HA  SER A 135       8.892 -11.968   1.535  1.00 98.78           H  
ATOM   2182  C   SER A 135       9.994 -10.224   2.095  1.00 98.78           C  
ATOM   2183  CB  SER A 135      10.143 -11.453  -0.112  1.00 98.78           C  
ATOM   2184  HB2 SER A 135      10.840 -12.222   0.222  1.00 98.78           H  
ATOM   2185  HB3 SER A 135       9.542 -11.861  -0.924  1.00 98.78           H  
ATOM   2186  O   SER A 135       9.730  -9.040   2.302  1.00 98.78           O  
ATOM   2187  OG  SER A 135      10.878 -10.337  -0.572  1.00 98.78           O  
ATOM   2188  HG  SER A 135      11.498 -10.061   0.108  1.00 98.78           H  
ATOM   2189  N   ASN A 136      11.007 -10.826   2.716  1.00 98.61           N  
ATOM   2190  H   ASN A 136      11.223 -11.784   2.481  1.00 98.61           H  
ATOM   2191  CA  ASN A 136      11.918 -10.107   3.603  1.00 98.61           C  
ATOM   2192  HA  ASN A 136      11.314  -9.496   4.274  1.00 98.61           H  
ATOM   2193  C   ASN A 136      12.837  -9.123   2.841  1.00 98.61           C  
ATOM   2194  CB  ASN A 136      12.675 -11.139   4.468  1.00 98.61           C  
ATOM   2195  HB2 ASN A 136      13.199 -10.622   5.272  1.00 98.61           H  
ATOM   2196  HB3 ASN A 136      11.954 -11.815   4.927  1.00 98.61           H  
ATOM   2197  O   ASN A 136      12.843  -9.055   1.606  1.00 98.61           O  
ATOM   2198  CG  ASN A 136      13.701 -11.968   3.705  1.00 98.61           C  
ATOM   2199  ND2 ASN A 136      14.275 -12.963   4.336  1.00 98.61           N  
ATOM   2200 HD21 ASN A 136      14.079 -13.162   5.307  1.00 98.61           H  
ATOM   2201 HD22 ASN A 136      15.093 -13.368   3.903  1.00 98.61           H  
ATOM   2202  OD1 ASN A 136      14.019 -11.712   2.557  1.00 98.61           O  
ATOM   2203  N   GLU A 137      13.632  -8.366   3.602  1.00 98.58           N  
ATOM   2204  H   GLU A 137      13.571  -8.459   4.606  1.00 98.58           H  
ATOM   2205  CA  GLU A 137      14.570  -7.370   3.070  1.00 98.58           C  
ATOM   2206  HA  GLU A 137      14.019  -6.676   2.435  1.00 98.58           H  
ATOM   2207  C   GLU A 137      15.693  -7.983   2.220  1.00 98.58           C  
ATOM   2208  CB  GLU A 137      15.176  -6.588   4.246  1.00 98.58           C  
ATOM   2209  HB2 GLU A 137      14.371  -6.259   4.904  1.00 98.58           H  
ATOM   2210  HB3 GLU A 137      15.831  -7.248   4.815  1.00 98.58           H  
ATOM   2211  O   GLU A 137      16.115  -7.364   1.247  1.00 98.58           O  
ATOM   2212  CG  GLU A 137      15.971  -5.359   3.774  1.00 98.58           C  
ATOM   2213  HG2 GLU A 137      16.805  -5.676   3.147  1.00 98.58           H  
ATOM   2214  HG3 GLU A 137      15.308  -4.734   3.176  1.00 98.58           H  
ATOM   2215  CD  GLU A 137      16.532  -4.510   4.918  1.00 98.58           C  
ATOM   2216  OE1 GLU A 137      17.047  -3.400   4.640  1.00 98.58           O  
ATOM   2217  OE2 GLU A 137      16.454  -4.913   6.101  1.00 98.58           O  
ATOM   2218  N   GLU A 138      16.158  -9.195   2.546  1.00 98.51           N  
ATOM   2219  H   GLU A 138      15.752  -9.679   3.334  1.00 98.51           H  
ATOM   2220  CA  GLU A 138      17.205  -9.902   1.784  1.00 98.51           C  
ATOM   2221  HA  GLU A 138      18.114  -9.301   1.758  1.00 98.51           H  
ATOM   2222  C   GLU A 138      16.775 -10.153   0.336  1.00 98.51           C  
ATOM   2223  CB  GLU A 138      17.518 -11.257   2.437  1.00 98.51           C  
ATOM   2224  HB2 GLU A 138      16.605 -11.851   2.447  1.00 98.51           H  
ATOM   2225  HB3 GLU A 138      18.255 -11.778   1.826  1.00 98.51           H  
ATOM   2226  O   GLU A 138      17.592 -10.113  -0.578  1.00 98.51           O  
ATOM   2227  CG  GLU A 138      18.070 -11.136   3.864  1.00 98.51           C  
ATOM   2228  HG2 GLU A 138      17.377 -10.550   4.468  1.00 98.51           H  
ATOM   2229  HG3 GLU A 138      19.019 -10.602   3.827  1.00 98.51           H  
ATOM   2230  CD  GLU A 138      18.262 -12.502   4.543  1.00 98.51           C  
ATOM   2231  OE1 GLU A 138      19.000 -12.533   5.552  1.00 98.51           O  
ATOM   2232  OE2 GLU A 138      17.608 -13.479   4.109  1.00 98.51           O  
ATOM   2233  N   SER A 139      15.471 -10.350   0.131  1.00 98.58           N  
ATOM   2234  H   SER A 139      14.875 -10.383   0.945  1.00 98.58           H  
ATOM   2235  CA  SER A 139      14.846 -10.491  -1.184  1.00 98.58           C  
ATOM   2236  HA  SER A 139      15.603 -10.801  -1.904  1.00 98.58           H  
ATOM   2237  C   SER A 139      14.262  -9.171  -1.712  1.00 98.58           C  
ATOM   2238  CB  SER A 139      13.799 -11.604  -1.121  1.00 98.58           C  
ATOM   2239  HB2 SER A 139      13.309 -11.714  -2.088  1.00 98.58           H  
ATOM   2240  HB3 SER A 139      13.063 -11.350  -0.358  1.00 98.58           H  
ATOM   2241  O   SER A 139      13.439  -9.190  -2.616  1.00 98.58           O  
ATOM   2242  OG  SER A 139      14.400 -12.829  -0.758  1.00 98.58           O  
ATOM   2243  HG  SER A 139      14.844 -12.702   0.083  1.00 98.58           H  
ATOM   2244  N   ASN A 140      14.656  -8.015  -1.164  1.00 98.76           N  
ATOM   2245  H   ASN A 140      15.353  -8.057  -0.434  1.00 98.76           H  
ATOM   2246  CA  ASN A 140      14.181  -6.682  -1.562  1.00 98.76           C  
ATOM   2247  HA  ASN A 140      14.589  -5.985  -0.830  1.00 98.76           H  
ATOM   2248  C   ASN A 140      12.649  -6.496  -1.505  1.00 98.76           C  
ATOM   2249  CB  ASN A 140      14.759  -6.293  -2.937  1.00 98.76           C  
ATOM   2250  HB2 ASN A 140      14.385  -6.990  -3.687  1.00 98.76           H  
ATOM   2251  HB3 ASN A 140      14.411  -5.298  -3.214  1.00 98.76           H  
ATOM   2252  O   ASN A 140      12.081  -5.764  -2.319  1.00 98.76           O  
ATOM   2253  CG  ASN A 140      16.269  -6.253  -2.999  1.00 98.76           C  
ATOM   2254  ND2 ASN A 140      16.844  -6.780  -4.053  1.00 98.76           N  
ATOM   2255 HD21 ASN A 140      16.275  -7.166  -4.792  1.00 98.76           H  
ATOM   2256 HD22 ASN A 140      17.842  -6.665  -4.162  1.00 98.76           H  
ATOM   2257  OD1 ASN A 140      16.945  -5.706  -2.140  1.00 98.76           O  
ATOM   2258  N   TYR A 141      11.974  -7.129  -0.541  1.00 98.86           N  
ATOM   2259  H   TYR A 141      12.487  -7.726   0.091  1.00 98.86           H  
ATOM   2260  CA  TYR A 141      10.527  -6.998  -0.330  1.00 98.86           C  
ATOM   2261  HA  TYR A 141      10.243  -7.762   0.393  1.00 98.86           H  
ATOM   2262  C   TYR A 141       9.668  -7.278  -1.580  1.00 98.86           C  
ATOM   2263  CB  TYR A 141      10.194  -5.630   0.296  1.00 98.86           C  
ATOM   2264  HB2 TYR A 141      10.345  -4.859  -0.459  1.00 98.86           H  
ATOM   2265  HB3 TYR A 141       9.134  -5.620   0.548  1.00 98.86           H  
ATOM   2266  O   TYR A 141       8.771  -6.495  -1.891  1.00 98.86           O  
ATOM   2267  CG  TYR A 141      10.967  -5.238   1.538  1.00 98.86           C  
ATOM   2268  CD1 TYR A 141      10.743  -5.909   2.757  1.00 98.86           C  
ATOM   2269  HD1 TYR A 141      10.035  -6.723   2.797  1.00 98.86           H  
ATOM   2270  CD2 TYR A 141      11.862  -4.154   1.485  1.00 98.86           C  
ATOM   2271  HD2 TYR A 141      12.033  -3.642   0.550  1.00 98.86           H  
ATOM   2272  CE1 TYR A 141      11.423  -5.506   3.923  1.00 98.86           C  
ATOM   2273  HE1 TYR A 141      11.255  -6.021   4.857  1.00 98.86           H  
ATOM   2274  CE2 TYR A 141      12.529  -3.738   2.650  1.00 98.86           C  
ATOM   2275  HE2 TYR A 141      13.220  -2.908   2.622  1.00 98.86           H  
ATOM   2276  OH  TYR A 141      12.959  -3.976   4.972  1.00 98.86           O  
ATOM   2277  HH  TYR A 141      12.785  -4.513   5.748  1.00 98.86           H  
ATOM   2278  CZ  TYR A 141      12.315  -4.414   3.865  1.00 98.86           C  
ATOM   2279  N   ILE A 142       9.926  -8.368  -2.312  1.00 98.88           N  
ATOM   2280  H   ILE A 142      10.639  -9.001  -1.980  1.00 98.88           H  
ATOM   2281  CA  ILE A 142       9.124  -8.796  -3.470  1.00 98.88           C  
ATOM   2282  HA  ILE A 142       9.254  -8.051  -4.255  1.00 98.88           H  
ATOM   2283  C   ILE A 142       7.639  -8.852  -3.106  1.00 98.88           C  
ATOM   2284  CB  ILE A 142       9.600 -10.163  -4.019  1.00 98.88           C  
ATOM   2285  HB  ILE A 142       9.657 -10.870  -3.191  1.00 98.88           H  
ATOM   2286  O   ILE A 142       7.272  -9.455  -2.100  1.00 98.88           O  
ATOM   2287  CG1 ILE A 142      10.987 -10.021  -4.673  1.00 98.88           C  
ATOM   2288 HG12 ILE A 142      11.590  -9.329  -4.084  1.00 98.88           H  
ATOM   2289 HG13 ILE A 142      10.881  -9.581  -5.664  1.00 98.88           H  
ATOM   2290  CG2 ILE A 142       8.635 -10.722  -5.080  1.00 98.88           C  
ATOM   2291 HG21 ILE A 142       7.662 -10.937  -4.638  1.00 98.88           H  
ATOM   2292 HG22 ILE A 142       8.513  -9.997  -5.885  1.00 98.88           H  
ATOM   2293 HG23 ILE A 142       9.016 -11.657  -5.490  1.00 98.88           H  
ATOM   2294  CD1 ILE A 142      11.751 -11.345  -4.791  1.00 98.88           C  
ATOM   2295 HD11 ILE A 142      11.255 -12.011  -5.498  1.00 98.88           H  
ATOM   2296 HD12 ILE A 142      12.762 -11.146  -5.146  1.00 98.88           H  
ATOM   2297 HD13 ILE A 142      11.806 -11.830  -3.816  1.00 98.88           H  
ATOM   2298  N   LEU A 143       6.795  -8.235  -3.934  1.00 98.87           N  
ATOM   2299  H   LEU A 143       7.186  -7.763  -4.738  1.00 98.87           H  
ATOM   2300  CA  LEU A 143       5.341  -8.252  -3.785  1.00 98.87           C  
ATOM   2301  HA  LEU A 143       5.097  -8.141  -2.729  1.00 98.87           H  
ATOM   2302  C   LEU A 143       4.746  -9.565  -4.286  1.00 98.87           C  
ATOM   2303  CB  LEU A 143       4.754  -7.063  -4.563  1.00 98.87           C  
ATOM   2304  HB2 LEU A 143       5.122  -6.146  -4.103  1.00 98.87           H  
ATOM   2305  HB3 LEU A 143       5.123  -7.103  -5.588  1.00 98.87           H  
ATOM   2306  O   LEU A 143       4.984  -9.949  -5.430  1.00 98.87           O  
ATOM   2307  CG  LEU A 143       3.221  -6.964  -4.600  1.00 98.87           C  
ATOM   2308  HG  LEU A 143       2.797  -7.858  -5.057  1.00 98.87           H  
ATOM   2309  CD1 LEU A 143       2.618  -6.773  -3.210  1.00 98.87           C  
ATOM   2310 HD11 LEU A 143       2.811  -7.649  -2.590  1.00 98.87           H  
ATOM   2311 HD12 LEU A 143       1.539  -6.660  -3.312  1.00 98.87           H  
ATOM   2312 HD13 LEU A 143       3.042  -5.888  -2.735  1.00 98.87           H  
ATOM   2313  CD2 LEU A 143       2.837  -5.758  -5.456  1.00 98.87           C  
ATOM   2314 HD21 LEU A 143       3.264  -4.848  -5.034  1.00 98.87           H  
ATOM   2315 HD22 LEU A 143       1.753  -5.655  -5.508  1.00 98.87           H  
ATOM   2316 HD23 LEU A 143       3.227  -5.903  -6.463  1.00 98.87           H  
ATOM   2317  N   HIS A 144       3.883 -10.177  -3.481  1.00 98.83           N  
ATOM   2318  H   HIS A 144       3.775  -9.853  -2.531  1.00 98.83           H  
ATOM   2319  CA  HIS A 144       3.045 -11.295  -3.892  1.00 98.83           C  
ATOM   2320  HA  HIS A 144       3.165 -11.475  -4.960  1.00 98.83           H  
ATOM   2321  C   HIS A 144       1.576 -10.974  -3.626  1.00 98.83           C  
ATOM   2322  CB  HIS A 144       3.484 -12.561  -3.156  1.00 98.83           C  
ATOM   2323  HB2 HIS A 144       3.375 -12.401  -2.083  1.00 98.83           H  
ATOM   2324  HB3 HIS A 144       2.832 -13.385  -3.446  1.00 98.83           H  
ATOM   2325  O   HIS A 144       1.188 -10.666  -2.497  1.00 98.83           O  
ATOM   2326  CG  HIS A 144       4.909 -12.950  -3.450  1.00 98.83           C  
ATOM   2327  CD2 HIS A 144       5.970 -12.866  -2.588  1.00 98.83           C  
ATOM   2328  HD2 HIS A 144       5.938 -12.497  -1.573  1.00 98.83           H  
ATOM   2329  ND1 HIS A 144       5.399 -13.416  -4.651  1.00 98.83           N  
ATOM   2330  HD1 HIS A 144       4.923 -13.432  -5.542  1.00 98.83           H  
ATOM   2331  CE1 HIS A 144       6.713 -13.635  -4.500  1.00 98.83           C  
ATOM   2332  HE1 HIS A 144       7.375 -13.963  -5.288  1.00 98.83           H  
ATOM   2333  NE2 HIS A 144       7.110 -13.322  -3.258  1.00 98.83           N  
ATOM   2334  N   LEU A 145       0.759 -11.064  -4.672  1.00 98.37           N  
ATOM   2335  H   LEU A 145       1.161 -11.277  -5.574  1.00 98.37           H  
ATOM   2336  CA  LEU A 145      -0.691 -10.910  -4.601  1.00 98.37           C  
ATOM   2337  HA  LEU A 145      -0.997 -11.137  -3.580  1.00 98.37           H  
ATOM   2338  C   LEU A 145      -1.404 -11.919  -5.503  1.00 98.37           C  
ATOM   2339  CB  LEU A 145      -1.082  -9.445  -4.873  1.00 98.37           C  
ATOM   2340  HB2 LEU A 145      -2.163  -9.341  -4.777  1.00 98.37           H  
ATOM   2341  HB3 LEU A 145      -0.638  -8.858  -4.069  1.00 98.37           H  
ATOM   2342  O   LEU A 145      -0.876 -12.295  -6.553  1.00 98.37           O  
ATOM   2343  CG  LEU A 145      -0.628  -8.844  -6.222  1.00 98.37           C  
ATOM   2344  HG  LEU A 145       0.397  -9.145  -6.440  1.00 98.37           H  
ATOM   2345  CD1 LEU A 145      -1.527  -9.204  -7.409  1.00 98.37           C  
ATOM   2346 HD11 LEU A 145      -1.356 -10.233  -7.725  1.00 98.37           H  
ATOM   2347 HD12 LEU A 145      -2.576  -9.092  -7.135  1.00 98.37           H  
ATOM   2348 HD13 LEU A 145      -1.313  -8.550  -8.255  1.00 98.37           H  
ATOM   2349  CD2 LEU A 145      -0.625  -7.323  -6.121  1.00 98.37           C  
ATOM   2350 HD21 LEU A 145      -1.647  -6.958  -6.017  1.00 98.37           H  
ATOM   2351 HD22 LEU A 145      -0.171  -6.907  -7.020  1.00 98.37           H  
ATOM   2352 HD23 LEU A 145      -0.043  -7.012  -5.254  1.00 98.37           H  
ATOM   2353  N   ASP A 146      -2.595 -12.351  -5.088  1.00 98.37           N  
ATOM   2354  H   ASP A 146      -2.919 -12.069  -4.174  1.00 98.37           H  
ATOM   2355  CA  ASP A 146      -3.474 -13.217  -5.881  1.00 98.37           C  
ATOM   2356  HA  ASP A 146      -3.409 -12.891  -6.919  1.00 98.37           H  
ATOM   2357  C   ASP A 146      -4.949 -13.108  -5.444  1.00 98.37           C  
ATOM   2358  CB  ASP A 146      -2.985 -14.679  -5.803  1.00 98.37           C  
ATOM   2359  HB2 ASP A 146      -3.301 -15.111  -4.853  1.00 98.37           H  
ATOM   2360  HB3 ASP A 146      -1.896 -14.701  -5.830  1.00 98.37           H  
ATOM   2361  O   ASP A 146      -5.272 -12.587  -4.370  1.00 98.37           O  
ATOM   2362  CG  ASP A 146      -3.489 -15.559  -6.959  1.00 98.37           C  
ATOM   2363  OD1 ASP A 146      -4.122 -15.013  -7.896  1.00 98.37           O  
ATOM   2364  OD2 ASP A 146      -3.254 -16.783  -6.892  1.00 98.37           O  
ATOM   2365  N   GLY A 147      -5.854 -13.623  -6.280  1.00 98.16           N  
ATOM   2366  H   GLY A 147      -5.487 -14.104  -7.089  1.00 98.16           H  
ATOM   2367  CA  GLY A 147      -7.289 -13.708  -6.014  1.00 98.16           C  
ATOM   2368  HA2 GLY A 147      -7.753 -14.308  -6.797  1.00 98.16           H  
ATOM   2369  HA3 GLY A 147      -7.459 -14.209  -5.061  1.00 98.16           H  
ATOM   2370  C   GLY A 147      -7.977 -12.348  -5.989  1.00 98.16           C  
ATOM   2371  O   GLY A 147      -8.695 -12.027  -5.039  1.00 98.16           O  
ATOM   2372  N   TYR A 148      -7.727 -11.538  -7.021  1.00 98.51           N  
ATOM   2373  H   TYR A 148      -7.102 -11.861  -7.745  1.00 98.51           H  
ATOM   2374  CA  TYR A 148      -8.352 -10.229  -7.178  1.00 98.51           C  
ATOM   2375  HA  TYR A 148      -8.092  -9.635  -6.302  1.00 98.51           H  
ATOM   2376  C   TYR A 148      -9.884 -10.320  -7.276  1.00 98.51           C  
ATOM   2377  CB  TYR A 148      -7.782  -9.489  -8.395  1.00 98.51           C  
ATOM   2378  HB2 TYR A 148      -6.729  -9.265  -8.222  1.00 98.51           H  
ATOM   2379  HB3 TYR A 148      -7.844 -10.135  -9.271  1.00 98.51           H  
ATOM   2380  O   TYR A 148     -10.440 -11.126  -8.023  1.00 98.51           O  
ATOM   2381  CG  TYR A 148      -8.528  -8.199  -8.687  1.00 98.51           C  
ATOM   2382  CD1 TYR A 148      -9.620  -8.204  -9.578  1.00 98.51           C  
ATOM   2383  HD1 TYR A 148      -9.897  -9.119 -10.081  1.00 98.51           H  
ATOM   2384  CD2 TYR A 148      -8.175  -7.015  -8.017  1.00 98.51           C  
ATOM   2385  HD2 TYR A 148      -7.326  -7.013  -7.349  1.00 98.51           H  
ATOM   2386  CE1 TYR A 148     -10.369  -7.030  -9.789  1.00 98.51           C  
ATOM   2387  HE1 TYR A 148     -11.219  -7.022 -10.454  1.00 98.51           H  
ATOM   2388  CE2 TYR A 148      -8.900  -5.833  -8.250  1.00 98.51           C  
ATOM   2389  HE2 TYR A 148      -8.601  -4.907  -7.782  1.00 98.51           H  
ATOM   2390  OH  TYR A 148     -10.707  -4.702  -9.318  1.00 98.51           O  
ATOM   2391  HH  TYR A 148     -10.247  -3.970  -8.901  1.00 98.51           H  
ATOM   2392  CZ  TYR A 148     -10.006  -5.844  -9.122  1.00 98.51           C  
ATOM   2393  N   THR A 149     -10.555  -9.417  -6.568  1.00 98.24           N  
ATOM   2394  H   THR A 149      -9.996  -8.800  -5.995  1.00 98.24           H  
ATOM   2395  CA  THR A 149     -11.984  -9.089  -6.656  1.00 98.24           C  
ATOM   2396  HA  THR A 149     -12.344  -9.301  -7.663  1.00 98.24           H  
ATOM   2397  C   THR A 149     -12.167  -7.592  -6.382  1.00 98.24           C  
ATOM   2398  CB  THR A 149     -12.809  -9.902  -5.641  1.00 98.24           C  
ATOM   2399  HB  THR A 149     -13.823  -9.503  -5.601  1.00 98.24           H  
ATOM   2400  O   THR A 149     -11.315  -6.969  -5.752  1.00 98.24           O  
ATOM   2401  CG2 THR A 149     -12.893 -11.388  -5.984  1.00 98.24           C  
ATOM   2402 HG21 THR A 149     -13.575 -11.880  -5.291  1.00 98.24           H  
ATOM   2403 HG22 THR A 149     -11.911 -11.854  -5.904  1.00 98.24           H  
ATOM   2404 HG23 THR A 149     -13.266 -11.512  -7.001  1.00 98.24           H  
ATOM   2405  OG1 THR A 149     -12.224  -9.815  -4.361  1.00 98.24           O  
ATOM   2406  HG1 THR A 149     -11.278  -9.843  -4.525  1.00 98.24           H  
ATOM   2407  N   GLY A 150     -13.274  -6.994  -6.817  1.00 97.24           N  
ATOM   2408  H   GLY A 150     -13.895  -7.489  -7.442  1.00 97.24           H  
ATOM   2409  CA  GLY A 150     -13.579  -5.583  -6.559  1.00 97.24           C  
ATOM   2410  HA2 GLY A 150     -12.707  -5.061  -6.166  1.00 97.24           H  
ATOM   2411  HA3 GLY A 150     -14.372  -5.514  -5.813  1.00 97.24           H  
ATOM   2412  C   GLY A 150     -14.038  -4.840  -7.807  1.00 97.24           C  
ATOM   2413  O   GLY A 150     -14.210  -5.436  -8.869  1.00 97.24           O  
ATOM   2414  N   ASP A 151     -14.262  -3.540  -7.656  1.00 97.40           N  
ATOM   2415  H   ASP A 151     -14.088  -3.112  -6.758  1.00 97.40           H  
ATOM   2416  CA  ASP A 151     -14.811  -2.649  -8.684  1.00 97.40           C  
ATOM   2417  HA  ASP A 151     -15.023  -3.234  -9.579  1.00 97.40           H  
ATOM   2418  C   ASP A 151     -13.831  -1.550  -9.129  1.00 97.40           C  
ATOM   2419  CB  ASP A 151     -16.152  -2.079  -8.193  1.00 97.40           C  
ATOM   2420  HB2 ASP A 151     -16.832  -2.912  -8.013  1.00 97.40           H  
ATOM   2421  HB3 ASP A 151     -16.588  -1.471  -8.986  1.00 97.40           H  
ATOM   2422  O   ASP A 151     -14.166  -0.727  -9.979  1.00 97.40           O  
ATOM   2423  CG  ASP A 151     -16.067  -1.238  -6.911  1.00 97.40           C  
ATOM   2424  OD1 ASP A 151     -14.956  -1.077  -6.350  1.00 97.40           O  
ATOM   2425  OD2 ASP A 151     -17.143  -0.783  -6.472  1.00 97.40           O  
ATOM   2426  N   ALA A 152     -12.604  -1.550  -8.598  1.00 97.38           N  
ATOM   2427  H   ALA A 152     -12.440  -2.166  -7.814  1.00 97.38           H  
ATOM   2428  CA  ALA A 152     -11.591  -0.550  -8.927  1.00 97.38           C  
ATOM   2429  HA  ALA A 152     -12.100   0.385  -9.159  1.00 97.38           H  
ATOM   2430  C   ALA A 152     -10.706  -0.888 -10.144  1.00 97.38           C  
ATOM   2431  CB  ALA A 152     -10.738  -0.313  -7.681  1.00 97.38           C  
ATOM   2432  HB1 ALA A 152     -11.372  -0.067  -6.830  1.00 97.38           H  
ATOM   2433  HB2 ALA A 152     -10.058   0.516  -7.878  1.00 97.38           H  
ATOM   2434  HB3 ALA A 152     -10.157  -1.207  -7.454  1.00 97.38           H  
ATOM   2435  O   ALA A 152      -9.929  -0.039 -10.568  1.00 97.38           O  
ATOM   2436  N   GLY A 153     -10.764  -2.109 -10.687  1.00 97.89           N  
ATOM   2437  H   GLY A 153     -11.451  -2.751 -10.320  1.00 97.89           H  
ATOM   2438  CA  GLY A 153      -9.735  -2.652 -11.594  1.00 97.89           C  
ATOM   2439  HA2 GLY A 153     -10.178  -3.452 -12.186  1.00 97.89           H  
ATOM   2440  HA3 GLY A 153      -9.389  -1.879 -12.280  1.00 97.89           H  
ATOM   2441  C   GLY A 153      -8.515  -3.220 -10.847  1.00 97.89           C  
ATOM   2442  O   GLY A 153      -8.312  -2.910  -9.674  1.00 97.89           O  
ATOM   2443  N   ASP A 154      -7.739  -4.094 -11.495  1.00 98.15           N  
ATOM   2444  H   ASP A 154      -7.930  -4.256 -12.474  1.00 98.15           H  
ATOM   2445  CA  ASP A 154      -6.610  -4.853 -10.913  1.00 98.15           C  
ATOM   2446  HA  ASP A 154      -6.676  -4.810  -9.826  1.00 98.15           H  
ATOM   2447  C   ASP A 154      -5.246  -4.239 -11.296  1.00 98.15           C  
ATOM   2448  CB  ASP A 154      -6.735  -6.339 -11.307  1.00 98.15           C  
ATOM   2449  HB2 ASP A 154      -6.628  -6.427 -12.388  1.00 98.15           H  
ATOM   2450  HB3 ASP A 154      -7.735  -6.686 -11.050  1.00 98.15           H  
ATOM   2451  O   ASP A 154      -4.425  -4.844 -11.992  1.00 98.15           O  
ATOM   2452  CG  ASP A 154      -5.710  -7.261 -10.628  1.00 98.15           C  
ATOM   2453  OD1 ASP A 154      -4.969  -6.795  -9.733  1.00 98.15           O  
ATOM   2454  OD2 ASP A 154      -5.642  -8.443 -11.047  1.00 98.15           O  
ATOM   2455  N   ASP A 155      -5.012  -2.988 -10.888  1.00 98.12           N  
ATOM   2456  H   ASP A 155      -5.757  -2.492 -10.420  1.00 98.12           H  
ATOM   2457  CA  ASP A 155      -3.850  -2.218 -11.363  1.00 98.12           C  
ATOM   2458  HA  ASP A 155      -3.738  -2.404 -12.431  1.00 98.12           H  
ATOM   2459  C   ASP A 155      -2.519  -2.645 -10.707  1.00 98.12           C  
ATOM   2460  CB  ASP A 155      -4.091  -0.709 -11.195  1.00 98.12           C  
ATOM   2461  HB2 ASP A 155      -4.280  -0.486 -10.145  1.00 98.12           H  
ATOM   2462  HB3 ASP A 155      -3.176  -0.199 -11.496  1.00 98.12           H  
ATOM   2463  O   ASP A 155      -1.440  -2.377 -11.249  1.00 98.12           O  
ATOM   2464  CG  ASP A 155      -5.217  -0.134 -12.062  1.00 98.12           C  
ATOM   2465  OD1 ASP A 155      -5.806  -0.865 -12.885  1.00 98.12           O  
ATOM   2466  OD2 ASP A 155      -5.493   1.077 -11.938  1.00 98.12           O  
ATOM   2467  N   LEU A 156      -2.564  -3.366  -9.576  1.00 98.30           N  
ATOM   2468  H   LEU A 156      -3.473  -3.622  -9.219  1.00 98.30           H  
ATOM   2469  CA  LEU A 156      -1.360  -3.902  -8.923  1.00 98.30           C  
ATOM   2470  HA  LEU A 156      -0.564  -3.163  -9.017  1.00 98.30           H  
ATOM   2471  C   LEU A 156      -0.836  -5.174  -9.593  1.00 98.30           C  
ATOM   2472  CB  LEU A 156      -1.597  -4.170  -7.430  1.00 98.30           C  
ATOM   2473  HB2 LEU A 156      -2.444  -4.848  -7.330  1.00 98.30           H  
ATOM   2474  HB3 LEU A 156      -0.721  -4.679  -7.029  1.00 98.30           H  
ATOM   2475  O   LEU A 156       0.345  -5.491  -9.438  1.00 98.30           O  
ATOM   2476  CG  LEU A 156      -1.820  -2.917  -6.579  1.00 98.30           C  
ATOM   2477  HG  LEU A 156      -2.584  -2.292  -7.043  1.00 98.30           H  
ATOM   2478  CD1 LEU A 156      -2.281  -3.315  -5.177  1.00 98.30           C  
ATOM   2479 HD11 LEU A 156      -3.197  -3.901  -5.255  1.00 98.30           H  
ATOM   2480 HD12 LEU A 156      -1.515  -3.916  -4.688  1.00 98.30           H  
ATOM   2481 HD13 LEU A 156      -2.479  -2.422  -4.584  1.00 98.30           H  
ATOM   2482  CD2 LEU A 156      -0.540  -2.101  -6.416  1.00 98.30           C  
ATOM   2483 HD21 LEU A 156       0.239  -2.703  -5.949  1.00 98.30           H  
ATOM   2484 HD22 LEU A 156      -0.193  -1.751  -7.389  1.00 98.30           H  
ATOM   2485 HD23 LEU A 156      -0.768  -1.239  -5.790  1.00 98.30           H  
ATOM   2486  N   LYS A 157      -1.653  -5.882 -10.384  1.00 98.41           N  
ATOM   2487  H   LYS A 157      -2.627  -5.619 -10.433  1.00 98.41           H  
ATOM   2488  CA  LYS A 157      -1.223  -7.089 -11.107  1.00 98.41           C  
ATOM   2489  HA  LYS A 157      -1.005  -7.872 -10.380  1.00 98.41           H  
ATOM   2490  C   LYS A 157       0.038  -6.876 -11.936  1.00 98.41           C  
ATOM   2491  CB  LYS A 157      -2.376  -7.551 -11.995  1.00 98.41           C  
ATOM   2492  HB2 LYS A 157      -2.640  -6.764 -12.702  1.00 98.41           H  
ATOM   2493  HB3 LYS A 157      -3.229  -7.739 -11.344  1.00 98.41           H  
ATOM   2494  O   LYS A 157       0.871  -7.775 -12.025  1.00 98.41           O  
ATOM   2495  CG  LYS A 157      -2.063  -8.844 -12.756  1.00 98.41           C  
ATOM   2496  HG2 LYS A 157      -1.260  -8.678 -13.474  1.00 98.41           H  
ATOM   2497  HG3 LYS A 157      -1.763  -9.616 -12.047  1.00 98.41           H  
ATOM   2498  CD  LYS A 157      -3.315  -9.297 -13.502  1.00 98.41           C  
ATOM   2499  HD2 LYS A 157      -3.602  -8.537 -14.229  1.00 98.41           H  
ATOM   2500  HD3 LYS A 157      -4.122  -9.414 -12.780  1.00 98.41           H  
ATOM   2501  CE  LYS A 157      -3.072 -10.634 -14.197  1.00 98.41           C  
ATOM   2502  HE2 LYS A 157      -2.672 -11.331 -13.461  1.00 98.41           H  
ATOM   2503  HE3 LYS A 157      -2.334 -10.501 -14.988  1.00 98.41           H  
ATOM   2504  NZ  LYS A 157      -4.350 -11.149 -14.736  1.00 98.41           N  
ATOM   2505  HZ1 LYS A 157      -4.238 -12.066 -15.143  1.00 98.41           H  
ATOM   2506  HZ2 LYS A 157      -5.015 -11.212 -13.978  1.00 98.41           H  
ATOM   2507  HZ3 LYS A 157      -4.733 -10.507 -15.415  1.00 98.41           H  
ATOM   2508  N   TYR A 158       0.202  -5.688 -12.521  1.00 98.30           N  
ATOM   2509  H   TYR A 158      -0.516  -4.992 -12.376  1.00 98.30           H  
ATOM   2510  CA  TYR A 158       1.374  -5.355 -13.332  1.00 98.30           C  
ATOM   2511  HA  TYR A 158       1.450  -6.077 -14.145  1.00 98.30           H  
ATOM   2512  C   TYR A 158       2.696  -5.420 -12.547  1.00 98.30           C  
ATOM   2513  CB  TYR A 158       1.179  -3.960 -13.939  1.00 98.30           C  
ATOM   2514  HB2 TYR A 158       1.007  -3.245 -13.134  1.00 98.30           H  
ATOM   2515  HB3 TYR A 158       0.289  -3.967 -14.568  1.00 98.30           H  
ATOM   2516  O   TYR A 158       3.728  -5.774 -13.121  1.00 98.30           O  
ATOM   2517  CG  TYR A 158       2.362  -3.500 -14.772  1.00 98.30           C  
ATOM   2518  CD1 TYR A 158       3.250  -2.535 -14.262  1.00 98.30           C  
ATOM   2519  HD1 TYR A 158       3.076  -2.115 -13.283  1.00 98.30           H  
ATOM   2520  CD2 TYR A 158       2.599  -4.065 -16.040  1.00 98.30           C  
ATOM   2521  HD2 TYR A 158       1.913  -4.799 -16.436  1.00 98.30           H  
ATOM   2522  CE1 TYR A 158       4.357  -2.108 -15.017  1.00 98.30           C  
ATOM   2523  HE1 TYR A 158       5.020  -1.352 -14.623  1.00 98.30           H  
ATOM   2524  CE2 TYR A 158       3.721  -3.661 -16.792  1.00 98.30           C  
ATOM   2525  HE2 TYR A 158       3.900  -4.068 -17.776  1.00 98.30           H  
ATOM   2526  OH  TYR A 158       5.669  -2.272 -17.015  1.00 98.30           O  
ATOM   2527  HH  TYR A 158       6.035  -1.451 -16.677  1.00 98.30           H  
ATOM   2528  CZ  TYR A 158       4.595  -2.675 -16.285  1.00 98.30           C  
ATOM   2529  N   VAL A 159       2.662  -5.102 -11.248  1.00 98.39           N  
ATOM   2530  H   VAL A 159       1.765  -4.917 -10.822  1.00 98.39           H  
ATOM   2531  CA  VAL A 159       3.838  -5.072 -10.361  1.00 98.39           C  
ATOM   2532  HA  VAL A 159       4.730  -5.120 -10.986  1.00 98.39           H  
ATOM   2533  C   VAL A 159       3.933  -6.304  -9.451  1.00 98.39           C  
ATOM   2534  CB  VAL A 159       3.938  -3.745  -9.578  1.00 98.39           C  
ATOM   2535  HB  VAL A 159       4.848  -3.762  -8.979  1.00 98.39           H  
ATOM   2536  O   VAL A 159       4.806  -6.363  -8.588  1.00 98.39           O  
ATOM   2537  CG1 VAL A 159       4.032  -2.551 -10.539  1.00 98.39           C  
ATOM   2538 HG11 VAL A 159       4.181  -1.635  -9.968  1.00 98.39           H  
ATOM   2539 HG12 VAL A 159       3.105  -2.460 -11.105  1.00 98.39           H  
ATOM   2540 HG13 VAL A 159       4.875  -2.689 -11.216  1.00 98.39           H  
ATOM   2541  CG2 VAL A 159       2.745  -3.491  -8.649  1.00 98.39           C  
ATOM   2542 HG21 VAL A 159       1.839  -3.309  -9.227  1.00 98.39           H  
ATOM   2543 HG22 VAL A 159       2.949  -2.622  -8.024  1.00 98.39           H  
ATOM   2544 HG23 VAL A 159       2.582  -4.352  -8.000  1.00 98.39           H  
ATOM   2545  N   ASN A 160       3.076  -7.311  -9.651  1.00 98.59           N  
ATOM   2546  H   ASN A 160       2.381  -7.223 -10.378  1.00 98.59           H  
ATOM   2547  CA  ASN A 160       3.174  -8.583  -8.936  1.00 98.59           C  
ATOM   2548  HA  ASN A 160       3.137  -8.368  -7.868  1.00 98.59           H  
ATOM   2549  C   ASN A 160       4.518  -9.276  -9.238  1.00 98.59           C  
ATOM   2550  CB  ASN A 160       1.968  -9.468  -9.301  1.00 98.59           C  
ATOM   2551  HB2 ASN A 160       2.085  -9.836 -10.321  1.00 98.59           H  
ATOM   2552  HB3 ASN A 160       1.058  -8.870  -9.252  1.00 98.59           H  
ATOM   2553  O   ASN A 160       4.987  -9.269 -10.380  1.00 98.59           O  
ATOM   2554  CG  ASN A 160       1.782 -10.647  -8.357  1.00 98.59           C  
ATOM   2555  ND2 ASN A 160       0.958 -11.599  -8.721  1.00 98.59           N  
ATOM   2556 HD21 ASN A 160       0.630 -12.199  -7.977  1.00 98.59           H  
ATOM   2557 HD22 ASN A 160       0.408 -11.503  -9.563  1.00 98.59           H  
ATOM   2558  OD1 ASN A 160       2.324 -10.703  -7.267  1.00 98.59           O  
ATOM   2559  N   ASN A 161       5.124  -9.889  -8.222  1.00 98.62           N  
ATOM   2560  H   ASN A 161       4.648  -9.904  -7.331  1.00 98.62           H  
ATOM   2561  CA  ASN A 161       6.467 -10.481  -8.219  1.00 98.62           C  
ATOM   2562  HA  ASN A 161       6.628 -10.846  -7.205  1.00 98.62           H  
ATOM   2563  C   ASN A 161       7.628  -9.502  -8.466  1.00 98.62           C  
ATOM   2564  CB  ASN A 161       6.522 -11.714  -9.137  1.00 98.62           C  
ATOM   2565  HB2 ASN A 161       6.408 -11.407 -10.177  1.00 98.62           H  
ATOM   2566  HB3 ASN A 161       7.495 -12.194  -9.034  1.00 98.62           H  
ATOM   2567  O   ASN A 161       8.748  -9.943  -8.719  1.00 98.62           O  
ATOM   2568  CG  ASN A 161       5.476 -12.745  -8.776  1.00 98.62           C  
ATOM   2569  ND2 ASN A 161       4.638 -13.125  -9.712  1.00 98.62           N  
ATOM   2570 HD21 ASN A 161       4.655 -12.675 -10.616  1.00 98.62           H  
ATOM   2571 HD22 ASN A 161       3.916 -13.767  -9.416  1.00 98.62           H  
ATOM   2572  OD1 ASN A 161       5.395 -13.229  -7.660  1.00 98.62           O  
ATOM   2573  N   MET A 162       7.396  -8.188  -8.404  1.00 98.69           N  
ATOM   2574  H   MET A 162       6.467  -7.862  -8.179  1.00 98.69           H  
ATOM   2575  CA  MET A 162       8.466  -7.193  -8.528  1.00 98.69           C  
ATOM   2576  HA  MET A 162       9.272  -7.606  -9.135  1.00 98.69           H  
ATOM   2577  C   MET A 162       9.073  -6.857  -7.170  1.00 98.69           C  
ATOM   2578  CB  MET A 162       7.969  -5.933  -9.237  1.00 98.69           C  
ATOM   2579  HB2 MET A 162       8.799  -5.232  -9.332  1.00 98.69           H  
ATOM   2580  HB3 MET A 162       7.201  -5.455  -8.630  1.00 98.69           H  
ATOM   2581  O   MET A 162       8.400  -6.938  -6.143  1.00 98.69           O  
ATOM   2582  CG  MET A 162       7.409  -6.212 -10.635  1.00 98.69           C  
ATOM   2583  HG2 MET A 162       6.568  -6.901 -10.565  1.00 98.69           H  
ATOM   2584  HG3 MET A 162       7.017  -5.261 -10.998  1.00 98.69           H  
ATOM   2585  SD  MET A 162       8.580  -6.834 -11.882  1.00 98.69           S  
ATOM   2586  CE  MET A 162       8.480  -8.629 -11.659  1.00 98.69           C  
ATOM   2587  HE1 MET A 162       9.160  -8.932 -10.862  1.00 98.69           H  
ATOM   2588  HE2 MET A 162       8.793  -9.127 -12.577  1.00 98.69           H  
ATOM   2589  HE3 MET A 162       7.461  -8.924 -11.412  1.00 98.69           H  
ATOM   2590  N   MET A 163      10.345  -6.455  -7.178  1.00 98.78           N  
ATOM   2591  H   MET A 163      10.812  -6.354  -8.068  1.00 98.78           H  
ATOM   2592  CA  MET A 163      11.058  -5.971  -5.996  1.00 98.78           C  
ATOM   2593  HA  MET A 163      10.805  -6.600  -5.142  1.00 98.78           H  
ATOM   2594  C   MET A 163      10.641  -4.533  -5.665  1.00 98.78           C  
ATOM   2595  CB  MET A 163      12.575  -6.056  -6.218  1.00 98.78           C  
ATOM   2596  HB2 MET A 163      12.846  -5.430  -7.068  1.00 98.78           H  
ATOM   2597  HB3 MET A 163      13.087  -5.673  -5.336  1.00 98.78           H  
ATOM   2598  O   MET A 163      10.257  -3.754  -6.543  1.00 98.78           O  
ATOM   2599  CG  MET A 163      13.052  -7.488  -6.484  1.00 98.78           C  
ATOM   2600  HG2 MET A 163      12.549  -7.866  -7.374  1.00 98.78           H  
ATOM   2601  HG3 MET A 163      12.777  -8.116  -5.636  1.00 98.78           H  
ATOM   2602  SD  MET A 163      14.838  -7.644  -6.743  1.00 98.78           S  
ATOM   2603  CE  MET A 163      14.882  -9.293  -7.492  1.00 98.78           C  
ATOM   2604  HE1 MET A 163      15.916  -9.572  -7.693  1.00 98.78           H  
ATOM   2605  HE2 MET A 163      14.437 -10.018  -6.810  1.00 98.78           H  
ATOM   2606  HE3 MET A 163      14.326  -9.281  -8.430  1.00 98.78           H  
ATOM   2607  N   PHE A 164      10.724  -4.167  -4.388  1.00 98.87           N  
ATOM   2608  H   PHE A 164      11.082  -4.823  -3.708  1.00 98.87           H  
ATOM   2609  CA  PHE A 164      10.532  -2.784  -3.964  1.00 98.87           C  
ATOM   2610  HA  PHE A 164       9.670  -2.371  -4.487  1.00 98.87           H  
ATOM   2611  C   PHE A 164      11.770  -1.958  -4.319  1.00 98.87           C  
ATOM   2612  CB  PHE A 164      10.247  -2.744  -2.460  1.00 98.87           C  
ATOM   2613  HB2 PHE A 164      11.172  -2.910  -1.907  1.00 98.87           H  
ATOM   2614  HB3 PHE A 164       9.569  -3.562  -2.217  1.00 98.87           H  
ATOM   2615  O   PHE A 164      12.888  -2.434  -4.142  1.00 98.87           O  
ATOM   2616  CG  PHE A 164       9.593  -1.459  -1.997  1.00 98.87           C  
ATOM   2617  CD1 PHE A 164      10.346  -0.402  -1.454  1.00 98.87           C  
ATOM   2618  HD1 PHE A 164      11.421  -0.480  -1.385  1.00 98.87           H  
ATOM   2619  CD2 PHE A 164       8.201  -1.328  -2.110  1.00 98.87           C  
ATOM   2620  HD2 PHE A 164       7.630  -2.126  -2.562  1.00 98.87           H  
ATOM   2621  CE1 PHE A 164       9.692   0.765  -1.015  1.00 98.87           C  
ATOM   2622  HE1 PHE A 164      10.268   1.585  -0.611  1.00 98.87           H  
ATOM   2623  CE2 PHE A 164       7.544  -0.179  -1.650  1.00 98.87           C  
ATOM   2624  HE2 PHE A 164       6.468  -0.108  -1.720  1.00 98.87           H  
ATOM   2625  CZ  PHE A 164       8.293   0.874  -1.106  1.00 98.87           C  
ATOM   2626  HZ  PHE A 164       7.792   1.771  -0.773  1.00 98.87           H  
ATOM   2627  N   SER A 165      11.598  -0.719  -4.770  1.00 98.82           N  
ATOM   2628  H   SER A 165      10.656  -0.373  -4.888  1.00 98.82           H  
ATOM   2629  CA  SER A 165      12.703   0.224  -5.002  1.00 98.82           C  
ATOM   2630  HA  SER A 165      13.626  -0.177  -4.581  1.00 98.82           H  
ATOM   2631  C   SER A 165      12.432   1.555  -4.314  1.00 98.82           C  
ATOM   2632  CB  SER A 165      12.956   0.460  -6.493  1.00 98.82           C  
ATOM   2633  HB2 SER A 165      12.150   1.059  -6.914  1.00 98.82           H  
ATOM   2634  HB3 SER A 165      13.884   1.018  -6.615  1.00 98.82           H  
ATOM   2635  O   SER A 165      11.276   1.918  -4.096  1.00 98.82           O  
ATOM   2636  OG  SER A 165      13.062  -0.760  -7.191  1.00 98.82           O  
ATOM   2637  HG  SER A 165      12.246  -1.258  -7.098  1.00 98.82           H  
ATOM   2638  N   THR A 166      13.493   2.290  -3.997  1.00 98.78           N  
ATOM   2639  H   THR A 166      14.405   1.930  -4.242  1.00 98.78           H  
ATOM   2640  CA  THR A 166      13.470   3.658  -3.453  1.00 98.78           C  
ATOM   2641  HA  THR A 166      12.477   4.080  -3.606  1.00 98.78           H  
ATOM   2642  C   THR A 166      14.472   4.535  -4.213  1.00 98.78           C  
ATOM   2643  CB  THR A 166      13.777   3.680  -1.944  1.00 98.78           C  
ATOM   2644  HB  THR A 166      13.817   4.710  -1.591  1.00 98.78           H  
ATOM   2645  O   THR A 166      15.331   4.000  -4.913  1.00 98.78           O  
ATOM   2646  CG2 THR A 166      12.695   2.954  -1.151  1.00 98.78           C  
ATOM   2647 HG21 THR A 166      12.855   3.121  -0.086  1.00 98.78           H  
ATOM   2648 HG22 THR A 166      11.718   3.352  -1.426  1.00 98.78           H  
ATOM   2649 HG23 THR A 166      12.723   1.885  -1.363  1.00 98.78           H  
ATOM   2650  OG1 THR A 166      15.003   3.056  -1.653  1.00 98.78           O  
ATOM   2651  HG1 THR A 166      15.629   3.740  -1.403  1.00 98.78           H  
ATOM   2652  N   PRO A 167      14.407   5.877  -4.119  1.00 98.32           N  
ATOM   2653  CA  PRO A 167      15.315   6.760  -4.863  1.00 98.32           C  
ATOM   2654  HA  PRO A 167      15.108   6.643  -5.927  1.00 98.32           H  
ATOM   2655  C   PRO A 167      16.815   6.491  -4.628  1.00 98.32           C  
ATOM   2656  CB  PRO A 167      14.930   8.177  -4.427  1.00 98.32           C  
ATOM   2657  HB2 PRO A 167      15.079   8.900  -5.229  1.00 98.32           H  
ATOM   2658  HB3 PRO A 167      15.497   8.468  -3.543  1.00 98.32           H  
ATOM   2659  O   PRO A 167      17.638   6.756  -5.504  1.00 98.32           O  
ATOM   2660  CG  PRO A 167      13.454   8.048  -4.054  1.00 98.32           C  
ATOM   2661  HG2 PRO A 167      12.838   8.087  -4.952  1.00 98.32           H  
ATOM   2662  HG3 PRO A 167      13.144   8.812  -3.341  1.00 98.32           H  
ATOM   2663  CD  PRO A 167      13.385   6.658  -3.437  1.00 98.32           C  
ATOM   2664  HD2 PRO A 167      12.386   6.241  -3.566  1.00 98.32           H  
ATOM   2665  HD3 PRO A 167      13.641   6.727  -2.380  1.00 98.32           H  
ATOM   2666  N   ASP A 168      17.168   5.954  -3.458  1.00 98.33           N  
ATOM   2667  H   ASP A 168      16.443   5.766  -2.780  1.00 98.33           H  
ATOM   2668  CA  ASP A 168      18.519   5.559  -3.044  1.00 98.33           C  
ATOM   2669  HA  ASP A 168      19.242   6.108  -3.647  1.00 98.33           H  
ATOM   2670  C   ASP A 168      18.833   4.062  -3.246  1.00 98.33           C  
ATOM   2671  CB  ASP A 168      18.728   5.972  -1.574  1.00 98.33           C  
ATOM   2672  HB2 ASP A 168      18.543   7.042  -1.479  1.00 98.33           H  
ATOM   2673  HB3 ASP A 168      19.768   5.793  -1.301  1.00 98.33           H  
ATOM   2674  O   ASP A 168      19.958   3.642  -2.976  1.00 98.33           O  
ATOM   2675  CG  ASP A 168      17.814   5.228  -0.590  1.00 98.33           C  
ATOM   2676  OD1 ASP A 168      16.636   4.966  -0.932  1.00 98.33           O  
ATOM   2677  OD2 ASP A 168      18.217   4.982   0.566  1.00 98.33           O  
ATOM   2678  N   ARG A 169      17.872   3.248  -3.710  1.00 98.29           N  
ATOM   2679  H   ARG A 169      16.981   3.656  -3.956  1.00 98.29           H  
ATOM   2680  CA  ARG A 169      18.065   1.818  -3.993  1.00 98.29           C  
ATOM   2681  HA  ARG A 169      19.101   1.670  -4.296  1.00 98.29           H  
ATOM   2682  C   ARG A 169      17.174   1.349  -5.141  1.00 98.29           C  
ATOM   2683  CB  ARG A 169      17.825   1.000  -2.718  1.00 98.29           C  
ATOM   2684  HB2 ARG A 169      16.773   1.048  -2.435  1.00 98.29           H  
ATOM   2685  HB3 ARG A 169      18.418   1.429  -1.911  1.00 98.29           H  
ATOM   2686  O   ARG A 169      15.982   1.093  -4.960  1.00 98.29           O  
ATOM   2687  CG  ARG A 169      18.246  -0.465  -2.916  1.00 98.29           C  
ATOM   2688  HG2 ARG A 169      19.277  -0.506  -3.266  1.00 98.29           H  
ATOM   2689  HG3 ARG A 169      17.598  -0.944  -3.651  1.00 98.29           H  
ATOM   2690  CD  ARG A 169      18.139  -1.194  -1.578  1.00 98.29           C  
ATOM   2691  HD2 ARG A 169      18.779  -0.683  -0.859  1.00 98.29           H  
ATOM   2692  HD3 ARG A 169      17.105  -1.128  -1.240  1.00 98.29           H  
ATOM   2693  NE  ARG A 169      18.501  -2.620  -1.662  1.00 98.29           N  
ATOM   2694  HE  ARG A 169      18.430  -3.073  -2.563  1.00 98.29           H  
ATOM   2695  NH1 ARG A 169      19.028  -2.891   0.560  1.00 98.29           N  
ATOM   2696 HH11 ARG A 169      18.751  -1.933   0.720  1.00 98.29           H  
ATOM   2697 HH12 ARG A 169      19.219  -3.510   1.335  1.00 98.29           H  
ATOM   2698  NH2 ARG A 169      19.064  -4.649  -0.796  1.00 98.29           N  
ATOM   2699 HH21 ARG A 169      19.266  -5.237  -0.000  1.00 98.29           H  
ATOM   2700 HH22 ARG A 169      18.579  -5.088  -1.566  1.00 98.29           H  
ATOM   2701  CZ  ARG A 169      18.870  -3.375  -0.641  1.00 98.29           C  
ATOM   2702  N   ASP A 170      17.791   1.204  -6.306  1.00 98.36           N  
ATOM   2703  H   ASP A 170      18.780   1.401  -6.362  1.00 98.36           H  
ATOM   2704  CA  ASP A 170      17.139   0.756  -7.530  1.00 98.36           C  
ATOM   2705  HA  ASP A 170      16.110   1.115  -7.522  1.00 98.36           H  
ATOM   2706  C   ASP A 170      17.124  -0.774  -7.627  1.00 98.36           C  
ATOM   2707  CB  ASP A 170      17.861   1.385  -8.730  1.00 98.36           C  
ATOM   2708  HB2 ASP A 170      18.846   0.934  -8.849  1.00 98.36           H  
ATOM   2709  HB3 ASP A 170      18.001   2.449  -8.536  1.00 98.36           H  
ATOM   2710  O   ASP A 170      18.181  -1.402  -7.663  1.00 98.36           O  
ATOM   2711  CG  ASP A 170      17.066   1.247 -10.025  1.00 98.36           C  
ATOM   2712  OD1 ASP A 170      15.831   1.073  -9.905  1.00 98.36           O  
ATOM   2713  OD2 ASP A 170      17.660   1.513 -11.091  1.00 98.36           O  
ATOM   2714  N   ASN A 171      15.934  -1.371  -7.651  1.00 98.36           N  
ATOM   2715  H   ASN A 171      15.105  -0.794  -7.639  1.00 98.36           H  
ATOM   2716  CA  ASN A 171      15.732  -2.810  -7.832  1.00 98.36           C  
ATOM   2717  HA  ASN A 171      16.674  -3.268  -8.136  1.00 98.36           H  
ATOM   2718  C   ASN A 171      14.722  -3.094  -8.963  1.00 98.36           C  
ATOM   2719  CB  ASN A 171      15.278  -3.454  -6.508  1.00 98.36           C  
ATOM   2720  HB2 ASN A 171      15.207  -4.532  -6.652  1.00 98.36           H  
ATOM   2721  HB3 ASN A 171      14.279  -3.086  -6.274  1.00 98.36           H  
ATOM   2722  O   ASN A 171      14.158  -4.190  -9.026  1.00 98.36           O  
ATOM   2723  CG  ASN A 171      16.189  -3.230  -5.313  1.00 98.36           C  
ATOM   2724  ND2 ASN A 171      15.633  -2.793  -4.209  1.00 98.36           N  
ATOM   2725 HD21 ASN A 171      14.643  -2.590  -4.214  1.00 98.36           H  
ATOM   2726 HD22 ASN A 171      16.215  -2.669  -3.393  1.00 98.36           H  
ATOM   2727  OD1 ASN A 171      17.374  -3.520  -5.290  1.00 98.36           O  
ATOM   2728  N   ASP A 172      14.427  -2.100  -9.805  1.00 98.28           N  
ATOM   2729  H   ASP A 172      14.960  -1.243  -9.766  1.00 98.28           H  
ATOM   2730  CA  ASP A 172      13.447  -2.235 -10.877  1.00 98.28           C  
ATOM   2731  HA  ASP A 172      12.693  -2.942 -10.530  1.00 98.28           H  
ATOM   2732  C   ASP A 172      14.047  -2.883 -12.141  1.00 98.28           C  
ATOM   2733  CB  ASP A 172      12.682  -0.912 -11.048  1.00 98.28           C  
ATOM   2734  HB2 ASP A 172      11.729  -1.135 -11.527  1.00 98.28           H  
ATOM   2735  HB3 ASP A 172      12.453  -0.532 -10.052  1.00 98.28           H  
ATOM   2736  O   ASP A 172      15.235  -3.201 -12.204  1.00 98.28           O  
ATOM   2737  CG  ASP A 172      13.350   0.206 -11.844  1.00 98.28           C  
ATOM   2738  OD1 ASP A 172      13.867  -0.096 -12.939  1.00 98.28           O  
ATOM   2739  OD2 ASP A 172      13.092   1.382 -11.490  1.00 98.28           O  
ATOM   2740  N   LEU A 173      13.205  -3.188 -13.135  1.00 97.80           N  
ATOM   2741  H   LEU A 173      12.270  -2.812 -13.079  1.00 97.80           H  
ATOM   2742  CA  LEU A 173      13.632  -3.896 -14.354  1.00 97.80           C  
ATOM   2743  HA  LEU A 173      14.575  -4.402 -14.147  1.00 97.80           H  
ATOM   2744  C   LEU A 173      13.952  -2.948 -15.520  1.00 97.80           C  
ATOM   2745  CB  LEU A 173      12.605  -4.977 -14.748  1.00 97.80           C  
ATOM   2746  HB2 LEU A 173      12.973  -5.474 -15.645  1.00 97.80           H  
ATOM   2747  HB3 LEU A 173      11.665  -4.486 -14.999  1.00 97.80           H  
ATOM   2748  O   LEU A 173      14.095  -3.399 -16.662  1.00 97.80           O  
ATOM   2749  CG  LEU A 173      12.331  -6.062 -13.690  1.00 97.80           C  
ATOM   2750  HG  LEU A 173      11.787  -5.622 -12.854  1.00 97.80           H  
ATOM   2751  CD1 LEU A 173      11.460  -7.155 -14.320  1.00 97.80           C  
ATOM   2752 HD11 LEU A 173      11.138  -7.847 -13.541  1.00 97.80           H  
ATOM   2753 HD12 LEU A 173      12.035  -7.699 -15.069  1.00 97.80           H  
ATOM   2754 HD13 LEU A 173      10.585  -6.709 -14.793  1.00 97.80           H  
ATOM   2755  CD2 LEU A 173      13.599  -6.740 -13.170  1.00 97.80           C  
ATOM   2756 HD21 LEU A 173      13.336  -7.557 -12.498  1.00 97.80           H  
ATOM   2757 HD22 LEU A 173      14.198  -7.119 -13.997  1.00 97.80           H  
ATOM   2758 HD23 LEU A 173      14.189  -6.022 -12.600  1.00 97.80           H  
ATOM   2759  N   ARG A 174      14.002  -1.632 -15.289  1.00 95.48           N  
ATOM   2760  H   ARG A 174      13.987  -1.302 -14.334  1.00 95.48           H  
ATOM   2761  CA  ARG A 174      14.255  -0.647 -16.338  1.00 95.48           C  
ATOM   2762  HA  ARG A 174      13.792  -1.032 -17.246  1.00 95.48           H  
ATOM   2763  C   ARG A 174      15.770  -0.492 -16.554  1.00 95.48           C  
ATOM   2764  CB  ARG A 174      13.571   0.671 -15.962  1.00 95.48           C  
ATOM   2765  HB2 ARG A 174      12.567   0.458 -15.596  1.00 95.48           H  
ATOM   2766  HB3 ARG A 174      14.128   1.166 -15.166  1.00 95.48           H  
ATOM   2767  O   ARG A 174      16.502  -0.190 -15.625  1.00 95.48           O  
ATOM   2768  CG  ARG A 174      13.480   1.592 -17.178  1.00 95.48           C  
ATOM   2769  HG2 ARG A 174      14.479   1.911 -17.475  1.00 95.48           H  
ATOM   2770  HG3 ARG A 174      13.013   1.050 -18.000  1.00 95.48           H  
ATOM   2771  CD  ARG A 174      12.629   2.816 -16.852  1.00 95.48           C  
ATOM   2772  HD2 ARG A 174      13.134   3.393 -16.077  1.00 95.48           H  
ATOM   2773  HD3 ARG A 174      11.676   2.477 -16.445  1.00 95.48           H  
ATOM   2774  NE  ARG A 174      12.366   3.606 -18.074  1.00 95.48           N  
ATOM   2775  HE  ARG A 174      11.887   3.119 -18.817  1.00 95.48           H  
ATOM   2776  NH1 ARG A 174      13.255   5.589 -17.375  1.00 95.48           N  
ATOM   2777 HH11 ARG A 174      13.441   6.574 -17.504  1.00 95.48           H  
ATOM   2778 HH12 ARG A 174      13.450   5.152 -16.486  1.00 95.48           H  
ATOM   2779  NH2 ARG A 174      12.378   5.456 -19.410  1.00 95.48           N  
ATOM   2780 HH21 ARG A 174      11.912   4.938 -20.141  1.00 95.48           H  
ATOM   2781 HH22 ARG A 174      12.611   6.429 -19.549  1.00 95.48           H  
ATOM   2782  CZ  ARG A 174      12.665   4.874 -18.280  1.00 95.48           C  
ATOM   2783  N   PRO A 175      16.278  -0.613 -17.795  1.00 90.01           N  
ATOM   2784  CA  PRO A 175      17.721  -0.762 -18.022  1.00 90.01           C  
ATOM   2785  HA  PRO A 175      18.114  -1.519 -17.343  1.00 90.01           H  
ATOM   2786  C   PRO A 175      18.569   0.505 -17.823  1.00 90.01           C  
ATOM   2787  CB  PRO A 175      17.838  -1.285 -19.461  1.00 90.01           C  
ATOM   2788  HB2 PRO A 175      17.843  -2.375 -19.446  1.00 90.01           H  
ATOM   2789  HB3 PRO A 175      18.729  -0.917 -19.968  1.00 90.01           H  
ATOM   2790  O   PRO A 175      19.783   0.399 -17.667  1.00 90.01           O  
ATOM   2791  CG  PRO A 175      16.559  -0.797 -20.139  1.00 90.01           C  
ATOM   2792  HG2 PRO A 175      16.284  -1.424 -20.987  1.00 90.01           H  
ATOM   2793  HG3 PRO A 175      16.681   0.241 -20.449  1.00 90.01           H  
ATOM   2794  CD  PRO A 175      15.535  -0.883 -19.014  1.00 90.01           C  
ATOM   2795  HD2 PRO A 175      14.740  -0.154 -19.172  1.00 90.01           H  
ATOM   2796  HD3 PRO A 175      15.124  -1.891 -18.969  1.00 90.01           H  
ATOM   2797  N   HIS A 176      17.985   1.707 -17.904  1.00 87.70           N  
ATOM   2798  H   HIS A 176      16.977   1.740 -17.963  1.00 87.70           H  
ATOM   2799  CA  HIS A 176      18.766   2.945 -18.075  1.00 87.70           C  
ATOM   2800  HA  HIS A 176      19.802   2.749 -17.799  1.00 87.70           H  
ATOM   2801  C   HIS A 176      18.375   4.110 -17.166  1.00 87.70           C  
ATOM   2802  CB  HIS A 176      18.762   3.359 -19.559  1.00 87.70           C  
ATOM   2803  HB2 HIS A 176      19.297   4.301 -19.681  1.00 87.70           H  
ATOM   2804  HB3 HIS A 176      17.735   3.508 -19.889  1.00 87.70           H  
ATOM   2805  O   HIS A 176      18.800   5.221 -17.443  1.00 87.70           O  
ATOM   2806  CG  HIS A 176      19.441   2.362 -20.458  1.00 87.70           C  
ATOM   2807  CD2 HIS A 176      18.994   1.917 -21.670  1.00 87.70           C  
ATOM   2808  HD2 HIS A 176      18.087   2.227 -22.167  1.00 87.70           H  
ATOM   2809  ND1 HIS A 176      20.626   1.713 -20.198  1.00 87.70           N  
ATOM   2810  HD1 HIS A 176      21.103   1.689 -19.308  1.00 87.70           H  
ATOM   2811  CE1 HIS A 176      20.881   0.889 -21.226  1.00 87.70           C  
ATOM   2812  HE1 HIS A 176      21.713   0.203 -21.277  1.00 87.70           H  
ATOM   2813  NE2 HIS A 176      19.909   0.977 -22.147  1.00 87.70           N  
ATOM   2814  N   ASN A 177      17.558   3.899 -16.134  1.00 93.27           N  
ATOM   2815  H   ASN A 177      17.297   2.946 -15.925  1.00 93.27           H  
ATOM   2816  CA  ASN A 177      17.199   4.884 -15.105  1.00 93.27           C  
ATOM   2817  HA  ASN A 177      18.089   5.314 -14.646  1.00 93.27           H  
ATOM   2818  C   ASN A 177      16.349   4.176 -14.047  1.00 93.27           C  
ATOM   2819  CB  ASN A 177      16.288   5.986 -15.679  1.00 93.27           C  
ATOM   2820  HB2 ASN A 177      15.853   6.542 -14.848  1.00 93.27           H  
ATOM   2821  HB3 ASN A 177      15.483   5.496 -16.226  1.00 93.27           H  
ATOM   2822  O   ASN A 177      15.532   3.341 -14.432  1.00 93.27           O  
ATOM   2823  CG  ASN A 177      16.953   7.017 -16.565  1.00 93.27           C  
ATOM   2824  ND2 ASN A 177      16.520   7.153 -17.798  1.00 93.27           N  
ATOM   2825 HD21 ASN A 177      17.137   7.754 -18.326  1.00 93.27           H  
ATOM   2826 HD22 ASN A 177      16.075   6.353 -18.225  1.00 93.27           H  
ATOM   2827  OD1 ASN A 177      17.844   7.736 -16.170  1.00 93.27           O  
ATOM   2828  N   SER A 178      16.394   4.638 -12.799  1.00 97.13           N  
ATOM   2829  H   SER A 178      17.095   5.317 -12.539  1.00 97.13           H  
ATOM   2830  CA  SER A 178      15.479   4.160 -11.761  1.00 97.13           C  
ATOM   2831  HA  SER A 178      15.332   3.088 -11.892  1.00 97.13           H  
ATOM   2832  C   SER A 178      14.123   4.861 -11.832  1.00 97.13           C  
ATOM   2833  CB  SER A 178      16.086   4.368 -10.380  1.00 97.13           C  
ATOM   2834  HB2 SER A 178      16.191   5.435 -10.183  1.00 97.13           H  
ATOM   2835  HB3 SER A 178      17.072   3.906 -10.330  1.00 97.13           H  
ATOM   2836  O   SER A 178      14.025   6.094 -11.806  1.00 97.13           O  
ATOM   2837  OG  SER A 178      15.227   3.783  -9.423  1.00 97.13           O  
ATOM   2838  HG  SER A 178      15.280   2.836  -9.568  1.00 97.13           H  
ATOM   2839  N   CYS A 179      13.043   4.090 -11.861  1.00 98.13           N  
ATOM   2840  H   CYS A 179      13.178   3.089 -11.846  1.00 98.13           H  
ATOM   2841  CA  CYS A 179      11.686   4.608 -11.743  1.00 98.13           C  
ATOM   2842  HA  CYS A 179      11.526   5.360 -12.515  1.00 98.13           H  
ATOM   2843  C   CYS A 179      11.464   5.279 -10.386  1.00 98.13           C  
ATOM   2844  CB  CYS A 179      10.711   3.461 -11.982  1.00 98.13           C  
ATOM   2845  HB2 CYS A 179      10.930   2.666 -11.269  1.00 98.13           H  
ATOM   2846  HB3 CYS A 179       9.689   3.801 -11.817  1.00 98.13           H  
ATOM   2847  O   CYS A 179      10.844   6.342 -10.330  1.00 98.13           O  
ATOM   2848  SG  CYS A 179      10.875   2.794 -13.657  1.00 98.13           S  
ATOM   2849  N   ALA A 180      12.040   4.742  -9.310  1.00 98.25           N  
ATOM   2850  H   ALA A 180      12.602   3.910  -9.418  1.00 98.25           H  
ATOM   2851  CA  ALA A 180      11.948   5.358  -7.990  1.00 98.25           C  
ATOM   2852  HA  ALA A 180      10.896   5.439  -7.715  1.00 98.25           H  
ATOM   2853  C   ALA A 180      12.540   6.782  -7.969  1.00 98.25           C  
ATOM   2854  CB  ALA A 180      12.631   4.434  -6.984  1.00 98.25           C  
ATOM   2855  HB1 ALA A 180      13.701   4.376  -7.184  1.00 98.25           H  
ATOM   2856  HB2 ALA A 180      12.200   3.434  -7.042  1.00 98.25           H  
ATOM   2857  HB3 ALA A 180      12.466   4.828  -5.982  1.00 98.25           H  
ATOM   2858  O   ALA A 180      11.968   7.678  -7.349  1.00 98.25           O  
ATOM   2859  N   GLN A 181      13.620   7.029  -8.720  1.00 97.51           N  
ATOM   2860  H   GLN A 181      14.050   6.253  -9.202  1.00 97.51           H  
ATOM   2861  CA  GLN A 181      14.190   8.373  -8.897  1.00 97.51           C  
ATOM   2862  HA  GLN A 181      14.247   8.862  -7.925  1.00 97.51           H  
ATOM   2863  C   GLN A 181      13.327   9.271  -9.796  1.00 97.51           C  
ATOM   2864  CB  GLN A 181      15.610   8.271  -9.468  1.00 97.51           C  
ATOM   2865  HB2 GLN A 181      15.962   9.272  -9.719  1.00 97.51           H  
ATOM   2866  HB3 GLN A 181      15.597   7.676 -10.381  1.00 97.51           H  
ATOM   2867  O   GLN A 181      13.140  10.446  -9.492  1.00 97.51           O  
ATOM   2868  CG  GLN A 181      16.586   7.660  -8.455  1.00 97.51           C  
ATOM   2869  HG2 GLN A 181      16.243   6.671  -8.152  1.00 97.51           H  
ATOM   2870  HG3 GLN A 181      16.616   8.295  -7.570  1.00 97.51           H  
ATOM   2871  CD  GLN A 181      18.003   7.518  -8.997  1.00 97.51           C  
ATOM   2872  NE2 GLN A 181      18.947   7.221  -8.135  1.00 97.51           N  
ATOM   2873 HE21 GLN A 181      19.871   7.050  -8.505  1.00 97.51           H  
ATOM   2874 HE22 GLN A 181      18.693   7.031  -7.176  1.00 97.51           H  
ATOM   2875  OE1 GLN A 181      18.278   7.658 -10.179  1.00 97.51           O  
ATOM   2876  N   ILE A 182      12.754   8.733 -10.879  1.00 96.20           N  
ATOM   2877  H   ILE A 182      12.970   7.769 -11.087  1.00 96.20           H  
ATOM   2878  CA  ILE A 182      11.893   9.490 -11.812  1.00 96.20           C  
ATOM   2879  HA  ILE A 182      12.439  10.370 -12.153  1.00 96.20           H  
ATOM   2880  C   ILE A 182      10.610   9.995 -11.139  1.00 96.20           C  
ATOM   2881  CB  ILE A 182      11.556   8.606 -13.035  1.00 96.20           C  
ATOM   2882  HB  ILE A 182      11.236   7.628 -12.675  1.00 96.20           H  
ATOM   2883  O   ILE A 182      10.132  11.097 -11.451  1.00 96.20           O  
ATOM   2884  CG1 ILE A 182      12.828   8.435 -13.889  1.00 96.20           C  
ATOM   2885 HG12 ILE A 182      13.684   8.220 -13.249  1.00 96.20           H  
ATOM   2886 HG13 ILE A 182      13.041   9.366 -14.413  1.00 96.20           H  
ATOM   2887  CG2 ILE A 182      10.416   9.185 -13.900  1.00 96.20           C  
ATOM   2888 HG21 ILE A 182      10.234   8.556 -14.771  1.00 96.20           H  
ATOM   2889 HG22 ILE A 182       9.484   9.204 -13.335  1.00 96.20           H  
ATOM   2890 HG23 ILE A 182      10.666  10.194 -14.228  1.00 96.20           H  
ATOM   2891  CD1 ILE A 182      12.728   7.300 -14.904  1.00 96.20           C  
ATOM   2892 HD11 ILE A 182      12.525   6.357 -14.397  1.00 96.20           H  
ATOM   2893 HD12 ILE A 182      11.952   7.502 -15.643  1.00 96.20           H  
ATOM   2894 HD13 ILE A 182      13.689   7.234 -15.414  1.00 96.20           H  
ATOM   2895  N   PHE A 183      10.044   9.169 -10.256  1.00 96.77           N  
ATOM   2896  H   PHE A 183      10.474   8.266 -10.117  1.00 96.77           H  
ATOM   2897  CA  PHE A 183       8.804   9.443  -9.531  1.00 96.77           C  
ATOM   2898  HA  PHE A 183       8.268  10.239 -10.049  1.00 96.77           H  
ATOM   2899  C   PHE A 183       9.032   9.973  -8.108  1.00 96.77           C  
ATOM   2900  CB  PHE A 183       7.901   8.196  -9.565  1.00 96.77           C  
ATOM   2901  HB2 PHE A 183       8.433   7.357  -9.116  1.00 96.77           H  
ATOM   2902  HB3 PHE A 183       7.015   8.384  -8.958  1.00 96.77           H  
ATOM   2903  O   PHE A 183       8.053  10.330  -7.458  1.00 96.77           O  
ATOM   2904  CG  PHE A 183       7.437   7.823 -10.962  1.00 96.77           C  
ATOM   2905  CD1 PHE A 183       6.465   8.602 -11.613  1.00 96.77           C  
ATOM   2906  HD1 PHE A 183       5.999   9.419 -11.082  1.00 96.77           H  
ATOM   2907  CD2 PHE A 183       7.997   6.726 -11.637  1.00 96.77           C  
ATOM   2908  HD2 PHE A 183       8.694   6.075 -11.131  1.00 96.77           H  
ATOM   2909  CE1 PHE A 183       6.096   8.323 -12.941  1.00 96.77           C  
ATOM   2910  HE1 PHE A 183       5.358   8.935 -13.438  1.00 96.77           H  
ATOM   2911  CE2 PHE A 183       7.651   6.462 -12.970  1.00 96.77           C  
ATOM   2912  HE2 PHE A 183       8.129   5.648 -13.494  1.00 96.77           H  
ATOM   2913  CZ  PHE A 183       6.698   7.255 -13.626  1.00 96.77           C  
ATOM   2914  HZ  PHE A 183       6.427   7.046 -14.651  1.00 96.77           H  
ATOM   2915  N   ASN A 184      10.287  10.074  -7.645  1.00 96.79           N  
ATOM   2916  H   ASN A 184      11.041   9.760  -8.239  1.00 96.79           H  
ATOM   2917  CA  ASN A 184      10.655  10.553  -6.306  1.00 96.79           C  
ATOM   2918  HA  ASN A 184      11.710  10.329  -6.147  1.00 96.79           H  
ATOM   2919  C   ASN A 184       9.907   9.814  -5.183  1.00 96.79           C  
ATOM   2920  CB  ASN A 184      10.480  12.083  -6.236  1.00 96.79           C  
ATOM   2921  HB2 ASN A 184      10.600  12.411  -5.204  1.00 96.79           H  
ATOM   2922  HB3 ASN A 184       9.472  12.361  -6.547  1.00 96.79           H  
ATOM   2923  O   ASN A 184       9.335  10.435  -4.288  1.00 96.79           O  
ATOM   2924  CG  ASN A 184      11.485  12.838  -7.071  1.00 96.79           C  
ATOM   2925  ND2 ASN A 184      12.634  13.115  -6.501  1.00 96.79           N  
ATOM   2926 HD21 ASN A 184      12.754  12.922  -5.517  1.00 96.79           H  
ATOM   2927 HD22 ASN A 184      13.365  13.532  -7.059  1.00 96.79           H  
ATOM   2928  OD1 ASN A 184      11.219  13.248  -8.197  1.00 96.79           O  
ATOM   2929  N   THR A 185       9.829   8.484  -5.257  1.00 98.20           N  
ATOM   2930  H   THR A 185      10.345   7.997  -5.976  1.00 98.20           H  
ATOM   2931  CA  THR A 185       9.059   7.703  -4.283  1.00 98.20           C  
ATOM   2932  HA  THR A 185       9.248   8.120  -3.293  1.00 98.20           H  
ATOM   2933  C   THR A 185       9.482   6.240  -4.235  1.00 98.20           C  
ATOM   2934  CB  THR A 185       7.555   7.844  -4.560  1.00 98.20           C  
ATOM   2935  HB  THR A 185       7.318   8.897  -4.707  1.00 98.20           H  
ATOM   2936  O   THR A 185      10.147   5.744  -5.145  1.00 98.20           O  
ATOM   2937  CG2 THR A 185       7.054   7.064  -5.771  1.00 98.20           C  
ATOM   2938 HG21 THR A 185       6.006   7.313  -5.937  1.00 98.20           H  
ATOM   2939 HG22 THR A 185       7.632   7.343  -6.652  1.00 98.20           H  
ATOM   2940 HG23 THR A 185       7.144   5.992  -5.596  1.00 98.20           H  
ATOM   2941  OG1 THR A 185       6.843   7.405  -3.437  1.00 98.20           O  
ATOM   2942  HG1 THR A 185       5.975   7.810  -3.491  1.00 98.20           H  
ATOM   2943  N   GLY A 186       9.090   5.550  -3.166  1.00 98.63           N  
ATOM   2944  H   GLY A 186       8.421   5.996  -2.554  1.00 98.63           H  
ATOM   2945  CA  GLY A 186       9.267   4.113  -3.019  1.00 98.63           C  
ATOM   2946  HA2 GLY A 186       9.466   3.850  -1.980  1.00 98.63           H  
ATOM   2947  HA3 GLY A 186      10.128   3.815  -3.619  1.00 98.63           H  
ATOM   2948  C   GLY A 186       8.034   3.348  -3.484  1.00 98.63           C  
ATOM   2949  O   GLY A 186       6.906   3.728  -3.155  1.00 98.63           O  
ATOM   2950  N   TRP A 187       8.239   2.281  -4.253  1.00 98.62           N  
ATOM   2951  H   TRP A 187       9.190   2.006  -4.451  1.00 98.62           H  
ATOM   2952  CA  TRP A 187       7.167   1.405  -4.728  1.00 98.62           C  
ATOM   2953  HA  TRP A 187       6.519   1.164  -3.885  1.00 98.62           H  
ATOM   2954  C   TRP A 187       7.711   0.088  -5.288  1.00 98.62           C  
ATOM   2955  CB  TRP A 187       6.349   2.127  -5.812  1.00 98.62           C  
ATOM   2956  HB2 TRP A 187       6.277   3.192  -5.592  1.00 98.62           H  
ATOM   2957  HB3 TRP A 187       6.873   2.019  -6.761  1.00 98.62           H  
ATOM   2958  O   TRP A 187       8.915  -0.066  -5.493  1.00 98.62           O  
ATOM   2959  CG  TRP A 187       4.959   1.625  -6.004  1.00 98.62           C  
ATOM   2960  CD1 TRP A 187       4.430   1.253  -7.187  1.00 98.62           C  
ATOM   2961  HD1 TRP A 187       4.957   1.266  -8.129  1.00 98.62           H  
ATOM   2962  CD2 TRP A 187       3.907   1.431  -5.013  1.00 98.62           C  
ATOM   2963  CE2 TRP A 187       2.750   0.939  -5.683  1.00 98.62           C  
ATOM   2964  CE3 TRP A 187       3.809   1.618  -3.618  1.00 98.62           C  
ATOM   2965  HE3 TRP A 187       4.658   2.007  -3.076  1.00 98.62           H  
ATOM   2966  NE1 TRP A 187       3.122   0.866  -7.004  1.00 98.62           N  
ATOM   2967  HE1 TRP A 187       2.498   0.691  -7.779  1.00 98.62           H  
ATOM   2968  CH2 TRP A 187       1.505   0.802  -3.616  1.00 98.62           C  
ATOM   2969  HH2 TRP A 187       0.611   0.534  -3.073  1.00 98.62           H  
ATOM   2970  CZ2 TRP A 187       1.556   0.655  -5.011  1.00 98.62           C  
ATOM   2971  HZ2 TRP A 187       0.699   0.299  -5.564  1.00 98.62           H  
ATOM   2972  CZ3 TRP A 187       2.630   1.288  -2.927  1.00 98.62           C  
ATOM   2973  HZ3 TRP A 187       2.598   1.397  -1.853  1.00 98.62           H  
ATOM   2974  N   TRP A 188       6.814  -0.848  -5.591  1.00 98.75           N  
ATOM   2975  H   TRP A 188       5.839  -0.648  -5.423  1.00 98.75           H  
ATOM   2976  CA  TRP A 188       7.127  -1.987  -6.453  1.00 98.75           C  
ATOM   2977  HA  TRP A 188       8.125  -2.357  -6.218  1.00 98.75           H  
ATOM   2978  C   TRP A 188       7.114  -1.529  -7.908  1.00 98.75           C  
ATOM   2979  CB  TRP A 188       6.139  -3.125  -6.197  1.00 98.75           C  
ATOM   2980  HB2 TRP A 188       5.123  -2.782  -6.397  1.00 98.75           H  
ATOM   2981  HB3 TRP A 188       6.357  -3.945  -6.881  1.00 98.75           H  
ATOM   2982  O   TRP A 188       6.079  -1.099  -8.421  1.00 98.75           O  
ATOM   2983  CG  TRP A 188       6.211  -3.643  -4.800  1.00 98.75           C  
ATOM   2984  CD1 TRP A 188       7.130  -4.521  -4.349  1.00 98.75           C  
ATOM   2985  HD1 TRP A 188       7.898  -4.979  -4.954  1.00 98.75           H  
ATOM   2986  CD2 TRP A 188       5.431  -3.245  -3.633  1.00 98.75           C  
ATOM   2987  CE2 TRP A 188       5.937  -3.947  -2.498  1.00 98.75           C  
ATOM   2988  CE3 TRP A 188       4.395  -2.312  -3.405  1.00 98.75           C  
ATOM   2989  HE3 TRP A 188       3.984  -1.762  -4.239  1.00 98.75           H  
ATOM   2990  NE1 TRP A 188       6.949  -4.731  -3.000  1.00 98.75           N  
ATOM   2991  HE1 TRP A 188       7.528  -5.366  -2.469  1.00 98.75           H  
ATOM   2992  CH2 TRP A 188       4.443  -2.771  -1.004  1.00 98.75           C  
ATOM   2993  HH2 TRP A 188       4.087  -2.559  -0.007  1.00 98.75           H  
ATOM   2994  CZ2 TRP A 188       5.477  -3.701  -1.200  1.00 98.75           C  
ATOM   2995  HZ2 TRP A 188       5.957  -4.181  -0.360  1.00 98.75           H  
ATOM   2996  CZ3 TRP A 188       3.900  -2.086  -2.106  1.00 98.75           C  
ATOM   2997  HZ3 TRP A 188       3.109  -1.367  -1.952  1.00 98.75           H  
ATOM   2998  N   PHE A 189       8.264  -1.603  -8.573  1.00 98.43           N  
ATOM   2999  H   PHE A 189       9.068  -2.008  -8.116  1.00 98.43           H  
ATOM   3000  CA  PHE A 189       8.422  -1.151  -9.952  1.00 98.43           C  
ATOM   3001  HA  PHE A 189       7.458  -0.820 -10.337  1.00 98.43           H  
ATOM   3002  C   PHE A 189       8.898  -2.305 -10.843  1.00 98.43           C  
ATOM   3003  CB  PHE A 189       9.375   0.052 -10.012  1.00 98.43           C  
ATOM   3004  HB2 PHE A 189      10.323  -0.253  -9.568  1.00 98.43           H  
ATOM   3005  HB3 PHE A 189       9.572   0.288 -11.058  1.00 98.43           H  
ATOM   3006  O   PHE A 189       9.798  -3.058 -10.486  1.00 98.43           O  
ATOM   3007  CG  PHE A 189       8.912   1.329  -9.322  1.00 98.43           C  
ATOM   3008  CD1 PHE A 189       7.872   2.110  -9.856  1.00 98.43           C  
ATOM   3009  HD1 PHE A 189       7.336   1.756 -10.724  1.00 98.43           H  
ATOM   3010  CD2 PHE A 189       9.561   1.771  -8.157  1.00 98.43           C  
ATOM   3011  HD2 PHE A 189      10.324   1.149  -7.713  1.00 98.43           H  
ATOM   3012  CE1 PHE A 189       7.517   3.332  -9.254  1.00 98.43           C  
ATOM   3013  HE1 PHE A 189       6.700   3.925  -9.640  1.00 98.43           H  
ATOM   3014  CE2 PHE A 189       9.224   3.000  -7.563  1.00 98.43           C  
ATOM   3015  HE2 PHE A 189       9.736   3.328  -6.671  1.00 98.43           H  
ATOM   3016  CZ  PHE A 189       8.209   3.791  -8.123  1.00 98.43           C  
ATOM   3017  HZ  PHE A 189       7.941   4.729  -7.658  1.00 98.43           H  
ATOM   3018  N   LYS A 190       8.284  -2.427 -12.024  1.00 98.21           N  
ATOM   3019  H   LYS A 190       7.551  -1.758 -12.211  1.00 98.21           H  
ATOM   3020  CA  LYS A 190       8.750  -3.258 -13.142  1.00 98.21           C  
ATOM   3021  HA  LYS A 190       9.426  -4.016 -12.748  1.00 98.21           H  
ATOM   3022  C   LYS A 190       9.582  -2.381 -14.082  1.00 98.21           C  
ATOM   3023  CB  LYS A 190       7.543  -3.964 -13.785  1.00 98.21           C  
ATOM   3024  HB2 LYS A 190       6.969  -4.456 -12.999  1.00 98.21           H  
ATOM   3025  HB3 LYS A 190       6.885  -3.236 -14.258  1.00 98.21           H  
ATOM   3026  O   LYS A 190      10.594  -1.833 -13.677  1.00 98.21           O  
ATOM   3027  CG  LYS A 190       7.981  -5.021 -14.808  1.00 98.21           C  
ATOM   3028  HG2 LYS A 190       8.410  -4.557 -15.696  1.00 98.21           H  
ATOM   3029  HG3 LYS A 190       8.742  -5.656 -14.353  1.00 98.21           H  
ATOM   3030  CD  LYS A 190       6.800  -5.888 -15.233  1.00 98.21           C  
ATOM   3031  HD2 LYS A 190       6.318  -6.294 -14.344  1.00 98.21           H  
ATOM   3032  HD3 LYS A 190       6.080  -5.281 -15.782  1.00 98.21           H  
ATOM   3033  CE  LYS A 190       7.314  -7.034 -16.105  1.00 98.21           C  
ATOM   3034  HE2 LYS A 190       7.776  -6.621 -17.001  1.00 98.21           H  
ATOM   3035  HE3 LYS A 190       8.078  -7.572 -15.544  1.00 98.21           H  
ATOM   3036  NZ  LYS A 190       6.204  -7.948 -16.455  1.00 98.21           N  
ATOM   3037  HZ1 LYS A 190       6.541  -8.735 -16.990  1.00 98.21           H  
ATOM   3038  HZ2 LYS A 190       5.496  -7.455 -16.982  1.00 98.21           H  
ATOM   3039  HZ3 LYS A 190       5.775  -8.290 -15.607  1.00 98.21           H  
ATOM   3040  N   ALA A 191       9.114  -2.136 -15.306  1.00 96.91           N  
ATOM   3041  H   ALA A 191       8.278  -2.626 -15.590  1.00 96.91           H  
ATOM   3042  CA  ALA A 191       9.487  -0.953 -16.073  1.00 96.91           C  
ATOM   3043  HA  ALA A 191      10.517  -0.679 -15.847  1.00 96.91           H  
ATOM   3044  C   ALA A 191       8.576   0.193 -15.609  1.00 96.91           C  
ATOM   3045  CB  ALA A 191       9.401  -1.268 -17.570  1.00 96.91           C  
ATOM   3046  HB1 ALA A 191       9.668  -0.381 -18.144  1.00 96.91           H  
ATOM   3047  HB2 ALA A 191       8.390  -1.573 -17.837  1.00 96.91           H  
ATOM   3048  HB3 ALA A 191      10.098  -2.070 -17.815  1.00 96.91           H  
ATOM   3049  O   ALA A 191       7.619   0.564 -16.288  1.00 96.91           O  
ATOM   3050  N   CYS A 192       8.840   0.671 -14.395  1.00 96.39           N  
ATOM   3051  H   CYS A 192       9.656   0.302 -13.928  1.00 96.39           H  
ATOM   3052  CA  CYS A 192       8.012   1.595 -13.621  1.00 96.39           C  
ATOM   3053  HA  CYS A 192       8.564   1.801 -12.703  1.00 96.39           H  
ATOM   3054  C   CYS A 192       6.712   0.959 -13.114  1.00 96.39           C  
ATOM   3055  CB  CYS A 192       7.882   2.945 -14.345  1.00 96.39           C  
ATOM   3056  HB2 CYS A 192       7.351   3.628 -13.681  1.00 96.39           H  
ATOM   3057  HB3 CYS A 192       7.278   2.822 -15.244  1.00 96.39           H  
ATOM   3058  O   CYS A 192       6.736  -0.188 -12.676  1.00 96.39           O  
ATOM   3059  SG  CYS A 192       9.460   3.729 -14.806  1.00 96.39           S  
ATOM   3060  N   HIS A 193       5.606   1.695 -13.036  1.00 96.53           N  
ATOM   3061  H   HIS A 193       5.564   2.600 -13.484  1.00 96.53           H  
ATOM   3062  CA  HIS A 193       4.431   1.281 -12.264  1.00 96.53           C  
ATOM   3063  HA  HIS A 193       4.605   0.296 -11.830  1.00 96.53           H  
ATOM   3064  C   HIS A 193       3.172   1.158 -13.124  1.00 96.53           C  
ATOM   3065  CB  HIS A 193       4.237   2.246 -11.090  1.00 96.53           C  
ATOM   3066  HB2 HIS A 193       3.410   1.879 -10.483  1.00 96.53           H  
ATOM   3067  HB3 HIS A 193       5.124   2.235 -10.456  1.00 96.53           H  
ATOM   3068  O   HIS A 193       3.053   1.807 -14.161  1.00 96.53           O  
ATOM   3069  CG  HIS A 193       3.940   3.665 -11.499  1.00 96.53           C  
ATOM   3070  CD2 HIS A 193       4.845   4.682 -11.616  1.00 96.53           C  
ATOM   3071  HD2 HIS A 193       5.912   4.628 -11.454  1.00 96.53           H  
ATOM   3072  ND1 HIS A 193       2.670   4.154 -11.794  1.00 96.53           N  
ATOM   3073  CE1 HIS A 193       2.839   5.457 -12.056  1.00 96.53           C  
ATOM   3074  HE1 HIS A 193       2.047   6.160 -12.264  1.00 96.53           H  
ATOM   3075  NE2 HIS A 193       4.129   5.803 -11.961  1.00 96.53           N  
ATOM   3076  HE2 HIS A 193       4.475   6.748 -12.046  1.00 96.53           H  
ATOM   3077  N   GLY A 194       2.248   0.302 -12.678  1.00 94.06           N  
ATOM   3078  H   GLY A 194       2.458  -0.231 -11.846  1.00 94.06           H  
ATOM   3079  CA  GLY A 194       0.874   0.227 -13.194  1.00 94.06           C  
ATOM   3080  HA2 GLY A 194       0.840   0.554 -14.233  1.00 94.06           H  
ATOM   3081  HA3 GLY A 194       0.529  -0.806 -13.145  1.00 94.06           H  
ATOM   3082  C   GLY A 194      -0.104   1.082 -12.382  1.00 94.06           C  
ATOM   3083  O   GLY A 194      -1.097   1.551 -12.914  1.00 94.06           O  
ATOM   3084  N   SER A 195       0.218   1.342 -11.116  1.00 97.64           N  
ATOM   3085  H   SER A 195       1.079   0.943 -10.770  1.00 97.64           H  
ATOM   3086  CA  SER A 195      -0.476   2.236 -10.181  1.00 97.64           C  
ATOM   3087  HA  SER A 195      -0.955   3.051 -10.724  1.00 97.64           H  
ATOM   3088  C   SER A 195       0.551   2.805  -9.206  1.00 97.64           C  
ATOM   3089  CB  SER A 195      -1.527   1.469  -9.368  1.00 97.64           C  
ATOM   3090  HB2 SER A 195      -2.268   1.032 -10.038  1.00 97.64           H  
ATOM   3091  HB3 SER A 195      -2.039   2.157  -8.696  1.00 97.64           H  
ATOM   3092  O   SER A 195       1.540   2.119  -8.942  1.00 97.64           O  
ATOM   3093  OG  SER A 195      -0.907   0.450  -8.603  1.00 97.64           O  
ATOM   3094  HG  SER A 195       0.026   0.661  -8.521  1.00 97.64           H  
ATOM   3095  N   LEU A 196       0.306   3.969  -8.601  1.00 98.03           N  
ATOM   3096  H   LEU A 196      -0.577   4.430  -8.765  1.00 98.03           H  
ATOM   3097  CA  LEU A 196       1.266   4.597  -7.687  1.00 98.03           C  
ATOM   3098  HA  LEU A 196       1.924   3.824  -7.291  1.00 98.03           H  
ATOM   3099  C   LEU A 196       0.565   5.247  -6.491  1.00 98.03           C  
ATOM   3100  CB  LEU A 196       2.126   5.595  -8.488  1.00 98.03           C  
ATOM   3101  HB2 LEU A 196       1.510   6.443  -8.786  1.00 98.03           H  
ATOM   3102  HB3 LEU A 196       2.477   5.099  -9.393  1.00 98.03           H  
ATOM   3103  O   LEU A 196       0.238   6.431  -6.509  1.00 98.03           O  
ATOM   3104  CG  LEU A 196       3.360   6.118  -7.739  1.00 98.03           C  
ATOM   3105  HG  LEU A 196       3.049   6.539  -6.783  1.00 98.03           H  
ATOM   3106  CD1 LEU A 196       4.364   4.996  -7.470  1.00 98.03           C  
ATOM   3107 HD11 LEU A 196       3.977   4.312  -6.715  1.00 98.03           H  
ATOM   3108 HD12 LEU A 196       4.567   4.445  -8.388  1.00 98.03           H  
ATOM   3109 HD13 LEU A 196       5.300   5.409  -7.091  1.00 98.03           H  
ATOM   3110  CD2 LEU A 196       4.043   7.217  -8.555  1.00 98.03           C  
ATOM   3111 HD21 LEU A 196       4.435   6.805  -9.484  1.00 98.03           H  
ATOM   3112 HD22 LEU A 196       3.325   8.005  -8.784  1.00 98.03           H  
ATOM   3113 HD23 LEU A 196       4.861   7.649  -7.979  1.00 98.03           H  
ATOM   3114  N   LEU A 197       0.359   4.483  -5.414  1.00 98.03           N  
ATOM   3115  H   LEU A 197       0.632   3.512  -5.453  1.00 98.03           H  
ATOM   3116  CA  LEU A 197      -0.295   4.991  -4.196  1.00 98.03           C  
ATOM   3117  HA  LEU A 197      -1.148   5.601  -4.494  1.00 98.03           H  
ATOM   3118  C   LEU A 197       0.622   5.899  -3.357  1.00 98.03           C  
ATOM   3119  CB  LEU A 197      -0.815   3.815  -3.353  1.00 98.03           C  
ATOM   3120  HB2 LEU A 197       0.036   3.242  -2.983  1.00 98.03           H  
ATOM   3121  HB3 LEU A 197      -1.335   4.229  -2.489  1.00 98.03           H  
ATOM   3122  O   LEU A 197       0.163   6.702  -2.540  1.00 98.03           O  
ATOM   3123  CG  LEU A 197      -1.773   2.855  -4.084  1.00 98.03           C  
ATOM   3124  HG  LEU A 197      -1.217   2.285  -4.829  1.00 98.03           H  
ATOM   3125  CD1 LEU A 197      -2.360   1.869  -3.073  1.00 98.03           C  
ATOM   3126 HD11 LEU A 197      -1.560   1.332  -2.564  1.00 98.03           H  
ATOM   3127 HD12 LEU A 197      -2.965   2.397  -2.336  1.00 98.03           H  
ATOM   3128 HD13 LEU A 197      -2.985   1.143  -3.594  1.00 98.03           H  
ATOM   3129  CD2 LEU A 197      -2.908   3.600  -4.789  1.00 98.03           C  
ATOM   3130 HD21 LEU A 197      -2.549   4.024  -5.726  1.00 98.03           H  
ATOM   3131 HD22 LEU A 197      -3.288   4.405  -4.159  1.00 98.03           H  
ATOM   3132 HD23 LEU A 197      -3.726   2.915  -5.012  1.00 98.03           H  
ATOM   3133  N   THR A 198       1.931   5.798  -3.571  1.00 98.11           N  
ATOM   3134  H   THR A 198       2.259   5.089  -4.211  1.00 98.11           H  
ATOM   3135  CA  THR A 198       2.977   6.599  -2.922  1.00 98.11           C  
ATOM   3136  HA  THR A 198       2.601   6.984  -1.974  1.00 98.11           H  
ATOM   3137  C   THR A 198       3.385   7.819  -3.754  1.00 98.11           C  
ATOM   3138  CB  THR A 198       4.189   5.716  -2.599  1.00 98.11           C  
ATOM   3139  HB  THR A 198       4.990   6.324  -2.178  1.00 98.11           H  
ATOM   3140  O   THR A 198       4.363   8.486  -3.428  1.00 98.11           O  
ATOM   3141  CG2 THR A 198       3.834   4.624  -1.590  1.00 98.11           C  
ATOM   3142 HG21 THR A 198       3.419   5.068  -0.685  1.00 98.11           H  
ATOM   3143 HG22 THR A 198       3.104   3.936  -2.016  1.00 98.11           H  
ATOM   3144 HG23 THR A 198       4.737   4.070  -1.333  1.00 98.11           H  
ATOM   3145  OG1 THR A 198       4.619   5.089  -3.782  1.00 98.11           O  
ATOM   3146  HG1 THR A 198       5.453   4.658  -3.584  1.00 98.11           H  
ATOM   3147  N   GLY A 199       2.633   8.146  -4.810  1.00 96.74           N  
ATOM   3148  H   GLY A 199       1.865   7.543  -5.067  1.00 96.74           H  
ATOM   3149  CA  GLY A 199       2.912   9.291  -5.676  1.00 96.74           C  
ATOM   3150  HA2 GLY A 199       3.944   9.237  -6.022  1.00 96.74           H  
ATOM   3151  HA3 GLY A 199       2.270   9.242  -6.555  1.00 96.74           H  
ATOM   3152  C   GLY A 199       2.711  10.646  -4.993  1.00 96.74           C  
ATOM   3153  O   GLY A 199       2.313  10.748  -3.823  1.00 96.74           O  
ATOM   3154  N   ASP A 200       2.981  11.708  -5.743  1.00 94.89           N  
ATOM   3155  H   ASP A 200       3.212  11.563  -6.715  1.00 94.89           H  
ATOM   3156  CA  ASP A 200       2.946  13.084  -5.259  1.00 94.89           C  
ATOM   3157  HA  ASP A 200       2.971  13.084  -4.170  1.00 94.89           H  
ATOM   3158  C   ASP A 200       1.660  13.784  -5.705  1.00 94.89           C  
ATOM   3159  CB  ASP A 200       4.207  13.827  -5.713  1.00 94.89           C  
ATOM   3160  HB2 ASP A 200       4.238  13.851  -6.802  1.00 94.89           H  
ATOM   3161  HB3 ASP A 200       5.079  13.274  -5.365  1.00 94.89           H  
ATOM   3162  O   ASP A 200       1.467  14.119  -6.874  1.00 94.89           O  
ATOM   3163  CG  ASP A 200       4.292  15.259  -5.173  1.00 94.89           C  
ATOM   3164  OD1 ASP A 200       3.321  15.746  -4.539  1.00 94.89           O  
ATOM   3165  OD2 ASP A 200       5.331  15.897  -5.427  1.00 94.89           O  
ATOM   3166  N   PHE A 201       0.786  14.064  -4.738  1.00 92.91           N  
ATOM   3167  H   PHE A 201       1.031  13.804  -3.793  1.00 92.91           H  
ATOM   3168  CA  PHE A 201      -0.460  14.785  -4.966  1.00 92.91           C  
ATOM   3169  HA  PHE A 201      -1.115  14.169  -5.581  1.00 92.91           H  
ATOM   3170  C   PHE A 201      -0.281  16.139  -5.673  1.00 92.91           C  
ATOM   3171  CB  PHE A 201      -1.111  15.049  -3.610  1.00 92.91           C  
ATOM   3172  HB2 PHE A 201      -1.832  15.855  -3.749  1.00 92.91           H  
ATOM   3173  HB3 PHE A 201      -0.361  15.411  -2.907  1.00 92.91           H  
ATOM   3174  O   PHE A 201      -1.214  16.597  -6.337  1.00 92.91           O  
ATOM   3175  CG  PHE A 201      -1.882  13.902  -3.009  1.00 92.91           C  
ATOM   3176  CD1 PHE A 201      -3.060  13.453  -3.629  1.00 92.91           C  
ATOM   3177  HD1 PHE A 201      -3.377  13.876  -4.570  1.00 92.91           H  
ATOM   3178  CD2 PHE A 201      -1.491  13.360  -1.773  1.00 92.91           C  
ATOM   3179  HD2 PHE A 201      -0.600  13.720  -1.281  1.00 92.91           H  
ATOM   3180  CE1 PHE A 201      -3.836  12.457  -3.018  1.00 92.91           C  
ATOM   3181  HE1 PHE A 201      -4.732  12.093  -3.498  1.00 92.91           H  
ATOM   3182  CE2 PHE A 201      -2.297  12.400  -1.139  1.00 92.91           C  
ATOM   3183  HE2 PHE A 201      -2.021  12.030  -0.162  1.00 92.91           H  
ATOM   3184  CZ  PHE A 201      -3.467  11.940  -1.768  1.00 92.91           C  
ATOM   3185  HZ  PHE A 201      -4.093  11.198  -1.295  1.00 92.91           H  
ATOM   3186  N   SER A 202       0.862  16.802  -5.491  1.00 91.29           N  
ATOM   3187  H   SER A 202       1.619  16.342  -5.006  1.00 91.29           H  
ATOM   3188  CA  SER A 202       1.150  18.119  -6.066  1.00 91.29           C  
ATOM   3189  HA  SER A 202       0.233  18.709  -6.064  1.00 91.29           H  
ATOM   3190  C   SER A 202       1.621  18.075  -7.519  1.00 91.29           C  
ATOM   3191  CB  SER A 202       2.172  18.865  -5.200  1.00 91.29           C  
ATOM   3192  HB2 SER A 202       1.857  18.838  -4.157  1.00 91.29           H  
ATOM   3193  HB3 SER A 202       2.203  19.906  -5.521  1.00 91.29           H  
ATOM   3194  O   SER A 202       1.759  19.135  -8.112  1.00 91.29           O  
ATOM   3195  OG  SER A 202       3.475  18.332  -5.311  1.00 91.29           O  
ATOM   3196  HG  SER A 202       3.523  17.433  -4.978  1.00 91.29           H  
ATOM   3197  N   ARG A 203       1.851  16.876  -8.078  1.00 90.81           N  
ATOM   3198  H   ARG A 203       1.726  16.057  -7.500  1.00 90.81           H  
ATOM   3199  CA  ARG A 203       2.414  16.673  -9.422  1.00 90.81           C  
ATOM   3200  HA  ARG A 203       2.542  17.647  -9.893  1.00 90.81           H  
ATOM   3201  C   ARG A 203       1.488  15.907 -10.367  1.00 90.81           C  
ATOM   3202  CB  ARG A 203       3.794  16.007  -9.305  1.00 90.81           C  
ATOM   3203  HB2 ARG A 203       4.157  15.766 -10.304  1.00 90.81           H  
ATOM   3204  HB3 ARG A 203       3.699  15.080  -8.739  1.00 90.81           H  
ATOM   3205  O   ARG A 203       1.959  15.289 -11.317  1.00 90.81           O  
ATOM   3206  CG  ARG A 203       4.833  16.919  -8.647  1.00 90.81           C  
ATOM   3207  HG2 ARG A 203       4.535  17.166  -7.628  1.00 90.81           H  
ATOM   3208  HG3 ARG A 203       4.914  17.840  -9.225  1.00 90.81           H  
ATOM   3209  CD  ARG A 203       6.188  16.205  -8.629  1.00 90.81           C  
ATOM   3210  HD2 ARG A 203       6.403  15.834  -9.630  1.00 90.81           H  
ATOM   3211  HD3 ARG A 203       6.125  15.364  -7.939  1.00 90.81           H  
ATOM   3212  NE  ARG A 203       7.267  17.109  -8.206  1.00 90.81           N  
ATOM   3213  HE  ARG A 203       6.965  17.955  -7.745  1.00 90.81           H  
ATOM   3214  NH1 ARG A 203       9.025  15.687  -8.622  1.00 90.81           N  
ATOM   3215 HH11 ARG A 203       8.357  14.936  -8.719  1.00 90.81           H  
ATOM   3216 HH12 ARG A 203       9.988  15.421  -8.473  1.00 90.81           H  
ATOM   3217  NH2 ARG A 203       9.419  17.738  -7.823  1.00 90.81           N  
ATOM   3218 HH21 ARG A 203       9.079  18.610  -7.443  1.00 90.81           H  
ATOM   3219 HH22 ARG A 203      10.396  17.492  -7.749  1.00 90.81           H  
ATOM   3220  CZ  ARG A 203       8.561  16.842  -8.220  1.00 90.81           C  
ATOM   3221  N   ALA A 204       0.181  15.881 -10.110  1.00 88.31           N  
ATOM   3222  H   ALA A 204      -0.159  16.512  -9.398  1.00 88.31           H  
ATOM   3223  CA  ALA A 204      -0.765  15.101 -10.918  1.00 88.31           C  
ATOM   3224  HA  ALA A 204      -0.380  14.085 -11.007  1.00 88.31           H  
ATOM   3225  C   ALA A 204      -0.945  15.619 -12.353  1.00 88.31           C  
ATOM   3226  CB  ALA A 204      -2.098  15.038 -10.184  1.00 88.31           C  
ATOM   3227  HB1 ALA A 204      -1.919  14.495  -9.256  1.00 88.31           H  
ATOM   3228  HB2 ALA A 204      -2.468  16.043  -9.983  1.00 88.31           H  
ATOM   3229  HB3 ALA A 204      -2.822  14.490 -10.786  1.00 88.31           H  
ATOM   3230  O   ALA A 204      -1.392  14.874 -13.219  1.00 88.31           O  
ATOM   3231  N   GLU A 205      -0.576  16.871 -12.610  1.00 87.91           N  
ATOM   3232  H   GLU A 205      -0.271  17.447 -11.839  1.00 87.91           H  
ATOM   3233  CA  GLU A 205      -0.488  17.466 -13.942  1.00 87.91           C  
ATOM   3234  HA  GLU A 205      -1.409  17.236 -14.477  1.00 87.91           H  
ATOM   3235  C   GLU A 205       0.658  16.888 -14.784  1.00 87.91           C  
ATOM   3236  CB  GLU A 205      -0.385  19.001 -13.820  1.00 87.91           C  
ATOM   3237  HB2 GLU A 205      -0.540  19.412 -14.817  1.00 87.91           H  
ATOM   3238  HB3 GLU A 205      -1.207  19.364 -13.203  1.00 87.91           H  
ATOM   3239  O   GLU A 205       0.635  16.989 -16.010  1.00 87.91           O  
ATOM   3240  CG  GLU A 205       0.943  19.585 -13.290  1.00 87.91           C  
ATOM   3241  HG2 GLU A 205       1.761  19.219 -13.911  1.00 87.91           H  
ATOM   3242  HG3 GLU A 205       0.901  20.665 -13.430  1.00 87.91           H  
ATOM   3243  CD  GLU A 205       1.259  19.314 -11.808  1.00 87.91           C  
ATOM   3244  OE1 GLU A 205       2.444  19.485 -11.451  1.00 87.91           O  
ATOM   3245  OE2 GLU A 205       0.352  18.878 -11.057  1.00 87.91           O  
ATOM   3246  N   ILE A 206       1.646  16.255 -14.143  1.00 92.29           N  
ATOM   3247  H   ILE A 206       1.573  16.149 -13.142  1.00 92.29           H  
ATOM   3248  CA  ILE A 206       2.721  15.535 -14.819  1.00 92.29           C  
ATOM   3249  HA  ILE A 206       2.832  15.944 -15.823  1.00 92.29           H  
ATOM   3250  C   ILE A 206       2.317  14.066 -14.933  1.00 92.29           C  
ATOM   3251  CB  ILE A 206       4.070  15.708 -14.094  1.00 92.29           C  
ATOM   3252  HB  ILE A 206       3.984  15.227 -13.119  1.00 92.29           H  
ATOM   3253  O   ILE A 206       1.978  13.416 -13.940  1.00 92.29           O  
ATOM   3254  CG1 ILE A 206       4.406  17.200 -13.865  1.00 92.29           C  
ATOM   3255 HG12 ILE A 206       4.487  17.708 -14.826  1.00 92.29           H  
ATOM   3256 HG13 ILE A 206       3.595  17.668 -13.307  1.00 92.29           H  
ATOM   3257  CG2 ILE A 206       5.179  15.010 -14.913  1.00 92.29           C  
ATOM   3258 HG21 ILE A 206       4.973  13.943 -15.004  1.00 92.29           H  
ATOM   3259 HG22 ILE A 206       5.231  15.447 -15.910  1.00 92.29           H  
ATOM   3260 HG23 ILE A 206       6.151  15.119 -14.433  1.00 92.29           H  
ATOM   3261  CD1 ILE A 206       5.683  17.453 -13.055  1.00 92.29           C  
ATOM   3262 HD11 ILE A 206       6.563  17.176 -13.635  1.00 92.29           H  
ATOM   3263 HD12 ILE A 206       5.748  18.515 -12.820  1.00 92.29           H  
ATOM   3264 HD13 ILE A 206       5.648  16.892 -12.121  1.00 92.29           H  
ATOM   3265  N   TYR A 207       2.409  13.534 -16.153  1.00 93.72           N  
ATOM   3266  H   TYR A 207       2.664  14.143 -16.917  1.00 93.72           H  
ATOM   3267  CA  TYR A 207       1.998  12.170 -16.471  1.00 93.72           C  
ATOM   3268  HA  TYR A 207       0.909  12.138 -16.432  1.00 93.72           H  
ATOM   3269  C   TYR A 207       2.528  11.143 -15.461  1.00 93.72           C  
ATOM   3270  CB  TYR A 207       2.436  11.820 -17.897  1.00 93.72           C  
ATOM   3271  HB2 TYR A 207       2.028  12.563 -18.583  1.00 93.72           H  
ATOM   3272  HB3 TYR A 207       3.523  11.877 -17.960  1.00 93.72           H  
ATOM   3273  O   TYR A 207       3.735  11.023 -15.240  1.00 93.72           O  
ATOM   3274  CG  TYR A 207       1.986  10.445 -18.349  1.00 93.72           C  
ATOM   3275  CD1 TYR A 207       2.831   9.329 -18.185  1.00 93.72           C  
ATOM   3276  HD1 TYR A 207       3.803   9.456 -17.732  1.00 93.72           H  
ATOM   3277  CD2 TYR A 207       0.709  10.280 -18.918  1.00 93.72           C  
ATOM   3278  HD2 TYR A 207       0.060  11.136 -19.031  1.00 93.72           H  
ATOM   3279  CE1 TYR A 207       2.401   8.049 -18.587  1.00 93.72           C  
ATOM   3280  HE1 TYR A 207       3.044   7.192 -18.450  1.00 93.72           H  
ATOM   3281  CE2 TYR A 207       0.284   9.007 -19.340  1.00 93.72           C  
ATOM   3282  HE2 TYR A 207      -0.688   8.869 -19.791  1.00 93.72           H  
ATOM   3283  OH  TYR A 207       0.688   6.667 -19.565  1.00 93.72           O  
ATOM   3284  HH  TYR A 207       1.285   5.955 -19.325  1.00 93.72           H  
ATOM   3285  CZ  TYR A 207       1.125   7.890 -19.169  1.00 93.72           C  
ATOM   3286  N   ALA A 208       1.599  10.389 -14.872  1.00 94.26           N  
ATOM   3287  H   ALA A 208       0.632  10.614 -15.056  1.00 94.26           H  
ATOM   3288  CA  ALA A 208       1.840   9.265 -13.975  1.00 94.26           C  
ATOM   3289  HA  ALA A 208       0.848   8.936 -13.667  1.00 94.26           H  
ATOM   3290  C   ALA A 208       2.582   9.586 -12.656  1.00 94.26           C  
ATOM   3291  CB  ALA A 208       2.450   8.109 -14.786  1.00 94.26           C  
ATOM   3292  HB1 ALA A 208       1.847   7.920 -15.674  1.00 94.26           H  
ATOM   3293  HB2 ALA A 208       3.467   8.359 -15.089  1.00 94.26           H  
ATOM   3294  HB3 ALA A 208       2.475   7.199 -14.187  1.00 94.26           H  
ATOM   3295  O   ALA A 208       3.117   8.669 -12.032  1.00 94.26           O  
ATOM   3296  N   ARG A 209       2.625  10.854 -12.211  1.00 95.04           N  
ATOM   3297  H   ARG A 209       2.241  11.577 -12.804  1.00 95.04           H  
ATOM   3298  CA  ARG A 209       3.303  11.253 -10.955  1.00 95.04           C  
ATOM   3299  HA  ARG A 209       4.040  10.495 -10.689  1.00 95.04           H  
ATOM   3300  C   ARG A 209       2.408  11.338  -9.719  1.00 95.04           C  
ATOM   3301  CB  ARG A 209       4.029  12.587 -11.155  1.00 95.04           C  
ATOM   3302  HB2 ARG A 209       3.351  13.313 -11.603  1.00 95.04           H  
ATOM   3303  HB3 ARG A 209       4.333  12.958 -10.176  1.00 95.04           H  
ATOM   3304  O   ARG A 209       2.923  11.294  -8.603  1.00 95.04           O  
ATOM   3305  CG  ARG A 209       5.271  12.446 -12.037  1.00 95.04           C  
ATOM   3306  HG2 ARG A 209       5.801  11.534 -11.763  1.00 95.04           H  
ATOM   3307  HG3 ARG A 209       4.982  12.388 -13.087  1.00 95.04           H  
ATOM   3308  CD  ARG A 209       6.208  13.631 -11.802  1.00 95.04           C  
ATOM   3309  HD2 ARG A 209       6.335  13.766 -10.727  1.00 95.04           H  
ATOM   3310  HD3 ARG A 209       5.764  14.538 -12.212  1.00 95.04           H  
ATOM   3311  NE  ARG A 209       7.532  13.379 -12.389  1.00 95.04           N  
ATOM   3312  HE  ARG A 209       7.757  12.418 -12.601  1.00 95.04           H  
ATOM   3313  NH1 ARG A 209       8.372  15.512 -12.255  1.00 95.04           N  
ATOM   3314 HH11 ARG A 209       9.151  16.146 -12.361  1.00 95.04           H  
ATOM   3315 HH12 ARG A 209       7.439  15.863 -12.089  1.00 95.04           H  
ATOM   3316  NH2 ARG A 209       9.709  13.801 -12.797  1.00 95.04           N  
ATOM   3317 HH21 ARG A 209       9.891  12.817 -12.663  1.00 95.04           H  
ATOM   3318 HH22 ARG A 209      10.502  14.427 -12.825  1.00 95.04           H  
ATOM   3319  CZ  ARG A 209       8.525  14.237 -12.488  1.00 95.04           C  
ATOM   3320  N   GLY A 210       1.100  11.479  -9.916  1.00 95.43           N  
ATOM   3321  H   GLY A 210       0.774  11.506 -10.872  1.00 95.43           H  
ATOM   3322  CA  GLY A 210       0.124  11.609  -8.835  1.00 95.43           C  
ATOM   3323  HA2 GLY A 210      -0.846  11.860  -9.265  1.00 95.43           H  
ATOM   3324  HA3 GLY A 210       0.416  12.428  -8.179  1.00 95.43           H  
ATOM   3325  C   GLY A 210      -0.050  10.349  -7.982  1.00 95.43           C  
ATOM   3326  O   GLY A 210       0.546   9.303  -8.236  1.00 95.43           O  
ATOM   3327  N   VAL A 211      -0.937  10.440  -6.992  1.00 96.67           N  
ATOM   3328  H   VAL A 211      -1.421  11.321  -6.894  1.00 96.67           H  
ATOM   3329  CA  VAL A 211      -1.481   9.281  -6.273  1.00 96.67           C  
ATOM   3330  HA  VAL A 211      -0.682   8.558  -6.109  1.00 96.67           H  
ATOM   3331  C   VAL A 211      -2.553   8.642  -7.150  1.00 96.67           C  
ATOM   3332  CB  VAL A 211      -2.045   9.683  -4.899  1.00 96.67           C  
ATOM   3333  HB  VAL A 211      -2.863  10.393  -5.021  1.00 96.67           H  
ATOM   3334  O   VAL A 211      -3.698   9.097  -7.144  1.00 96.67           O  
ATOM   3335  CG1 VAL A 211      -2.552   8.462  -4.123  1.00 96.67           C  
ATOM   3336 HG11 VAL A 211      -2.915   8.773  -3.143  1.00 96.67           H  
ATOM   3337 HG12 VAL A 211      -3.377   7.991  -4.658  1.00 96.67           H  
ATOM   3338 HG13 VAL A 211      -1.746   7.739  -3.998  1.00 96.67           H  
ATOM   3339  CG2 VAL A 211      -0.949  10.345  -4.063  1.00 96.67           C  
ATOM   3340 HG21 VAL A 211      -0.668  11.303  -4.499  1.00 96.67           H  
ATOM   3341 HG22 VAL A 211      -0.080   9.687  -4.044  1.00 96.67           H  
ATOM   3342 HG23 VAL A 211      -1.308  10.518  -3.048  1.00 96.67           H  
ATOM   3343  N   ILE A 212      -2.175   7.644  -7.950  1.00 96.72           N  
ATOM   3344  H   ILE A 212      -1.225   7.311  -7.875  1.00 96.72           H  
ATOM   3345  CA  ILE A 212      -3.005   7.160  -9.064  1.00 96.72           C  
ATOM   3346  HA  ILE A 212      -3.948   7.708  -9.050  1.00 96.72           H  
ATOM   3347  C   ILE A 212      -3.382   5.682  -8.959  1.00 96.72           C  
ATOM   3348  CB  ILE A 212      -2.369   7.471 -10.438  1.00 96.72           C  
ATOM   3349  HB  ILE A 212      -3.114   7.219 -11.192  1.00 96.72           H  
ATOM   3350  O   ILE A 212      -2.596   4.847  -8.502  1.00 96.72           O  
ATOM   3351  CG1 ILE A 212      -1.123   6.606 -10.718  1.00 96.72           C  
ATOM   3352 HG12 ILE A 212      -1.389   5.551 -10.653  1.00 96.72           H  
ATOM   3353 HG13 ILE A 212      -0.350   6.814  -9.979  1.00 96.72           H  
ATOM   3354  CG2 ILE A 212      -2.051   8.967 -10.605  1.00 96.72           C  
ATOM   3355 HG21 ILE A 212      -2.785   9.568 -10.068  1.00 96.72           H  
ATOM   3356 HG22 ILE A 212      -1.059   9.183 -10.209  1.00 96.72           H  
ATOM   3357 HG23 ILE A 212      -2.074   9.236 -11.661  1.00 96.72           H  
ATOM   3358  CD1 ILE A 212      -0.556   6.830 -12.118  1.00 96.72           C  
ATOM   3359 HD11 ILE A 212      -1.367   6.970 -12.833  1.00 96.72           H  
ATOM   3360 HD12 ILE A 212       0.006   5.946 -12.419  1.00 96.72           H  
ATOM   3361 HD13 ILE A 212       0.092   7.706 -12.108  1.00 96.72           H  
ATOM   3362  N   TRP A 213      -4.561   5.380  -9.500  1.00 97.75           N  
ATOM   3363  H   TRP A 213      -5.102   6.141  -9.884  1.00 97.75           H  
ATOM   3364  CA  TRP A 213      -5.066   4.043  -9.806  1.00 97.75           C  
ATOM   3365  HA  TRP A 213      -4.259   3.310  -9.808  1.00 97.75           H  
ATOM   3366  C   TRP A 213      -5.700   4.106 -11.203  1.00 97.75           C  
ATOM   3367  CB  TRP A 213      -6.066   3.618  -8.731  1.00 97.75           C  
ATOM   3368  HB2 TRP A 213      -5.600   3.777  -7.758  1.00 97.75           H  
ATOM   3369  HB3 TRP A 213      -6.964   4.234  -8.776  1.00 97.75           H  
ATOM   3370  O   TRP A 213      -6.864   4.505 -11.317  1.00 97.75           O  
ATOM   3371  CG  TRP A 213      -6.445   2.178  -8.794  1.00 97.75           C  
ATOM   3372  CD1 TRP A 213      -7.399   1.626  -9.570  1.00 97.75           C  
ATOM   3373  HD1 TRP A 213      -8.015   2.159 -10.280  1.00 97.75           H  
ATOM   3374  CD2 TRP A 213      -5.848   1.074  -8.059  1.00 97.75           C  
ATOM   3375  CE2 TRP A 213      -6.520  -0.132  -8.411  1.00 97.75           C  
ATOM   3376  CE3 TRP A 213      -4.798   0.982  -7.125  1.00 97.75           C  
ATOM   3377  HE3 TRP A 213      -4.248   1.878  -6.876  1.00 97.75           H  
ATOM   3378  NE1 TRP A 213      -7.444   0.264  -9.350  1.00 97.75           N  
ATOM   3379  HE1 TRP A 213      -8.096  -0.335  -9.835  1.00 97.75           H  
ATOM   3380  CH2 TRP A 213      -5.161  -1.415  -6.875  1.00 97.75           C  
ATOM   3381  HH2 TRP A 213      -4.896  -2.355  -6.412  1.00 97.75           H  
ATOM   3382  CZ2 TRP A 213      -6.186  -1.364  -7.830  1.00 97.75           C  
ATOM   3383  HZ2 TRP A 213      -6.713  -2.265  -8.106  1.00 97.75           H  
ATOM   3384  CZ3 TRP A 213      -4.461  -0.247  -6.530  1.00 97.75           C  
ATOM   3385  HZ3 TRP A 213      -3.652  -0.294  -5.817  1.00 97.75           H  
ATOM   3386  N   PRO A 214      -4.926   3.880 -12.281  1.00 97.18           N  
ATOM   3387  CA  PRO A 214      -5.322   4.225 -13.645  1.00 97.18           C  
ATOM   3388  HA  PRO A 214      -5.372   5.313 -13.689  1.00 97.18           H  
ATOM   3389  C   PRO A 214      -6.670   3.714 -14.143  1.00 97.18           C  
ATOM   3390  CB  PRO A 214      -4.179   3.750 -14.538  1.00 97.18           C  
ATOM   3391  HB2 PRO A 214      -4.279   2.686 -14.755  1.00 97.18           H  
ATOM   3392  HB3 PRO A 214      -4.109   4.334 -15.455  1.00 97.18           H  
ATOM   3393  O   PRO A 214      -7.309   4.441 -14.907  1.00 97.18           O  
ATOM   3394  CG  PRO A 214      -2.984   3.982 -13.625  1.00 97.18           C  
ATOM   3395  HG2 PRO A 214      -2.108   3.431 -13.966  1.00 97.18           H  
ATOM   3396  HG3 PRO A 214      -2.761   5.048 -13.579  1.00 97.18           H  
ATOM   3397  CD  PRO A 214      -3.514   3.514 -12.273  1.00 97.18           C  
ATOM   3398  HD2 PRO A 214      -3.415   2.431 -12.189  1.00 97.18           H  
ATOM   3399  HD3 PRO A 214      -2.963   4.006 -11.472  1.00 97.18           H  
ATOM   3400  N   SER A 215      -7.147   2.559 -13.677  1.00 97.78           N  
ATOM   3401  H   SER A 215      -6.561   2.002 -13.072  1.00 97.78           H  
ATOM   3402  CA  SER A 215      -8.500   2.065 -13.975  1.00 97.78           C  
ATOM   3403  HA  SER A 215      -8.601   1.927 -15.052  1.00 97.78           H  
ATOM   3404  C   SER A 215      -9.608   3.038 -13.536  1.00 97.78           C  
ATOM   3405  CB  SER A 215      -8.707   0.706 -13.303  1.00 97.78           C  
ATOM   3406  HB2 SER A 215      -9.771   0.472 -13.288  1.00 97.78           H  
ATOM   3407  HB3 SER A 215      -8.332   0.739 -12.280  1.00 97.78           H  
ATOM   3408  O   SER A 215     -10.689   3.051 -14.120  1.00 97.78           O  
ATOM   3409  OG  SER A 215      -8.037  -0.306 -14.026  1.00 97.78           O  
ATOM   3410  HG  SER A 215      -7.190  -0.475 -13.608  1.00 97.78           H  
ATOM   3411  N   LEU A 216      -9.331   3.900 -12.552  1.00 97.24           N  
ATOM   3412  H   LEU A 216      -8.419   3.823 -12.126  1.00 97.24           H  
ATOM   3413  CA  LEU A 216     -10.219   4.967 -12.082  1.00 97.24           C  
ATOM   3414  HA  LEU A 216     -11.220   4.822 -12.488  1.00 97.24           H  
ATOM   3415  C   LEU A 216      -9.747   6.352 -12.543  1.00 97.24           C  
ATOM   3416  CB  LEU A 216     -10.288   4.913 -10.543  1.00 97.24           C  
ATOM   3417  HB2 LEU A 216      -9.292   5.102 -10.141  1.00 97.24           H  
ATOM   3418  HB3 LEU A 216     -10.941   5.714 -10.199  1.00 97.24           H  
ATOM   3419  O   LEU A 216     -10.523   7.163 -13.052  1.00 97.24           O  
ATOM   3420  CG  LEU A 216     -10.790   3.583  -9.952  1.00 97.24           C  
ATOM   3421  HG  LEU A 216     -10.138   2.766 -10.259  1.00 97.24           H  
ATOM   3422  CD1 LEU A 216     -10.750   3.677  -8.426  1.00 97.24           C  
ATOM   3423 HD11 LEU A 216      -9.725   3.839  -8.094  1.00 97.24           H  
ATOM   3424 HD12 LEU A 216     -11.104   2.739  -7.999  1.00 97.24           H  
ATOM   3425 HD13 LEU A 216     -11.384   4.493  -8.080  1.00 97.24           H  
ATOM   3426  CD2 LEU A 216     -12.212   3.268 -10.411  1.00 97.24           C  
ATOM   3427 HD21 LEU A 216     -12.222   3.057 -11.480  1.00 97.24           H  
ATOM   3428 HD22 LEU A 216     -12.876   4.104 -10.190  1.00 97.24           H  
ATOM   3429 HD23 LEU A 216     -12.583   2.383  -9.893  1.00 97.24           H  
ATOM   3430  N   THR A 217      -8.462   6.646 -12.346  1.00 95.70           N  
ATOM   3431  H   THR A 217      -7.874   5.935 -11.934  1.00 95.70           H  
ATOM   3432  CA  THR A 217      -7.920   8.003 -12.446  1.00 95.70           C  
ATOM   3433  HA  THR A 217      -8.722   8.717 -12.261  1.00 95.70           H  
ATOM   3434  C   THR A 217      -7.337   8.340 -13.808  1.00 95.70           C  
ATOM   3435  CB  THR A 217      -6.843   8.246 -11.380  1.00 95.70           C  
ATOM   3436  HB  THR A 217      -6.481   9.267 -11.503  1.00 95.70           H  
ATOM   3437  O   THR A 217      -6.992   9.501 -14.038  1.00 95.70           O  
ATOM   3438  CG2 THR A 217      -7.387   8.092  -9.964  1.00 95.70           C  
ATOM   3439 HG21 THR A 217      -7.629   7.048  -9.766  1.00 95.70           H  
ATOM   3440 HG22 THR A 217      -8.279   8.704  -9.835  1.00 95.70           H  
ATOM   3441 HG23 THR A 217      -6.625   8.423  -9.258  1.00 95.70           H  
ATOM   3442  OG1 THR A 217      -5.757   7.350 -11.491  1.00 95.70           O  
ATOM   3443  HG1 THR A 217      -5.335   7.463 -12.346  1.00 95.70           H  
ATOM   3444  N   THR A 218      -7.165   7.363 -14.708  1.00 92.34           N  
ATOM   3445  H   THR A 218      -7.528   6.448 -14.483  1.00 92.34           H  
ATOM   3446  CA  THR A 218      -6.150   7.415 -15.779  1.00 92.34           C  
ATOM   3447  HA  THR A 218      -6.086   6.418 -16.217  1.00 92.34           H  
ATOM   3448  C   THR A 218      -4.760   7.710 -15.183  1.00 92.34           C  
ATOM   3449  CB  THR A 218      -6.549   8.377 -16.921  1.00 92.34           C  
ATOM   3450  HB  THR A 218      -5.889   8.193 -17.769  1.00 92.34           H  
ATOM   3451  O   THR A 218      -4.516   7.432 -14.009  1.00 92.34           O  
ATOM   3452  CG2 THR A 218      -7.989   8.180 -17.396  1.00 92.34           C  
ATOM   3453 HG21 THR A 218      -8.174   8.796 -18.276  1.00 92.34           H  
ATOM   3454 HG22 THR A 218      -8.141   7.134 -17.661  1.00 92.34           H  
ATOM   3455 HG23 THR A 218      -8.694   8.455 -16.611  1.00 92.34           H  
ATOM   3456  OG1 THR A 218      -6.392   9.725 -16.535  1.00 92.34           O  
ATOM   3457  HG1 THR A 218      -6.710   9.766 -15.630  1.00 92.34           H  
ATOM   3458  N   HIS A 219      -3.833   8.304 -15.934  1.00 92.16           N  
ATOM   3459  H   HIS A 219      -4.050   8.521 -16.896  1.00 92.16           H  
ATOM   3460  CA  HIS A 219      -2.489   8.622 -15.433  1.00 92.16           C  
ATOM   3461  HA  HIS A 219      -2.279   7.999 -14.563  1.00 92.16           H  
ATOM   3462  C   HIS A 219      -2.304  10.068 -14.941  1.00 92.16           C  
ATOM   3463  CB  HIS A 219      -1.467   8.228 -16.500  1.00 92.16           C  
ATOM   3464  HB2 HIS A 219      -0.471   8.535 -16.183  1.00 92.16           H  
ATOM   3465  HB3 HIS A 219      -1.700   8.748 -17.430  1.00 92.16           H  
ATOM   3466  O   HIS A 219      -1.226  10.401 -14.456  1.00 92.16           O  
ATOM   3467  CG  HIS A 219      -1.446   6.739 -16.739  1.00 92.16           C  
ATOM   3468  CD2 HIS A 219      -1.934   6.078 -17.834  1.00 92.16           C  
ATOM   3469  HD2 HIS A 219      -2.384   6.532 -18.704  1.00 92.16           H  
ATOM   3470  ND1 HIS A 219      -0.955   5.783 -15.876  1.00 92.16           N  
ATOM   3471  HD1 HIS A 219      -0.533   5.940 -14.972  1.00 92.16           H  
ATOM   3472  CE1 HIS A 219      -1.138   4.578 -16.441  1.00 92.16           C  
ATOM   3473  HE1 HIS A 219      -0.856   3.633 -16.002  1.00 92.16           H  
ATOM   3474  NE2 HIS A 219      -1.736   4.711 -17.634  1.00 92.16           N  
ATOM   3475  N   ASN A 220      -3.326  10.925 -15.047  1.00 90.40           N  
ATOM   3476  H   ASN A 220      -4.194  10.573 -15.425  1.00 90.40           H  
ATOM   3477  CA  ASN A 220      -3.179  12.384 -14.894  1.00 90.40           C  
ATOM   3478  HA  ASN A 220      -2.157  12.622 -14.598  1.00 90.40           H  
ATOM   3479  C   ASN A 220      -4.077  12.997 -13.804  1.00 90.40           C  
ATOM   3480  CB  ASN A 220      -3.429  13.041 -16.262  1.00 90.40           C  
ATOM   3481  HB2 ASN A 220      -4.461  12.860 -16.561  1.00 90.40           H  
ATOM   3482  HB3 ASN A 220      -3.281  14.118 -16.175  1.00 90.40           H  
ATOM   3483  O   ASN A 220      -4.326  14.203 -13.797  1.00 90.40           O  
ATOM   3484  CG  ASN A 220      -2.491  12.550 -17.346  1.00 90.40           C  
ATOM   3485  ND2 ASN A 220      -2.982  12.369 -18.549  1.00 90.40           N  
ATOM   3486 HD21 ASN A 220      -2.322  12.086 -19.259  1.00 90.40           H  
ATOM   3487 HD22 ASN A 220      -3.945  12.597 -18.753  1.00 90.40           H  
ATOM   3488  OD1 ASN A 220      -1.320  12.299 -17.146  1.00 90.40           O  
ATOM   3489  N   LYS A 221      -4.656  12.178 -12.920  1.00 94.47           N  
ATOM   3490  H   LYS A 221      -4.420  11.197 -12.946  1.00 94.47           H  
ATOM   3491  CA  LYS A 221      -5.514  12.651 -11.826  1.00 94.47           C  
ATOM   3492  HA  LYS A 221      -5.299  13.703 -11.639  1.00 94.47           H  
ATOM   3493  C   LYS A 221      -5.197  11.900 -10.549  1.00 94.47           C  
ATOM   3494  CB  LYS A 221      -7.002  12.515 -12.183  1.00 94.47           C  
ATOM   3495  HB2 LYS A 221      -7.226  11.477 -12.428  1.00 94.47           H  
ATOM   3496  HB3 LYS A 221      -7.595  12.789 -11.311  1.00 94.47           H  
ATOM   3497  O   LYS A 221      -4.874  10.721 -10.589  1.00 94.47           O  
ATOM   3498  CG  LYS A 221      -7.399  13.427 -13.352  1.00 94.47           C  
ATOM   3499  HG2 LYS A 221      -7.179  14.462 -13.091  1.00 94.47           H  
ATOM   3500  HG3 LYS A 221      -6.838  13.153 -14.246  1.00 94.47           H  
ATOM   3501  CD  LYS A 221      -8.887  13.282 -13.655  1.00 94.47           C  
ATOM   3502  HD2 LYS A 221      -9.066  12.259 -13.986  1.00 94.47           H  
ATOM   3503  HD3 LYS A 221      -9.464  13.478 -12.751  1.00 94.47           H  
ATOM   3504  CE  LYS A 221      -9.301  14.251 -14.762  1.00 94.47           C  
ATOM   3505  HE2 LYS A 221      -8.695  14.046 -15.645  1.00 94.47           H  
ATOM   3506  HE3 LYS A 221      -9.086  15.269 -14.435  1.00 94.47           H  
ATOM   3507  NZ  LYS A 221     -10.741  14.093 -15.073  1.00 94.47           N  
ATOM   3508  HZ1 LYS A 221     -10.917  13.147 -15.379  1.00 94.47           H  
ATOM   3509  HZ2 LYS A 221     -11.023  14.731 -15.803  1.00 94.47           H  
ATOM   3510  HZ3 LYS A 221     -11.295  14.256 -14.244  1.00 94.47           H  
ATOM   3511  N   ASN A 222      -5.311  12.587  -9.420  1.00 95.25           N  
ATOM   3512  H   ASN A 222      -5.657  13.535  -9.462  1.00 95.25           H  
ATOM   3513  CA  ASN A 222      -5.182  11.944  -8.121  1.00 95.25           C  
ATOM   3514  HA  ASN A 222      -4.401  11.186  -8.173  1.00 95.25           H  
ATOM   3515  C   ASN A 222      -6.487  11.255  -7.723  1.00 95.25           C  
ATOM   3516  CB  ASN A 222      -4.795  12.972  -7.056  1.00 95.25           C  
ATOM   3517  HB2 ASN A 222      -4.812  12.483  -6.082  1.00 95.25           H  
ATOM   3518  HB3 ASN A 222      -5.535  13.773  -7.038  1.00 95.25           H  
ATOM   3519  O   ASN A 222      -7.575  11.751  -8.018  1.00 95.25           O  
ATOM   3520  CG  ASN A 222      -3.404  13.527  -7.228  1.00 95.25           C  
ATOM   3521  ND2 ASN A 222      -3.277  14.831  -7.160  1.00 95.25           N  
ATOM   3522 HD21 ASN A 222      -2.349  15.221  -7.245  1.00 95.25           H  
ATOM   3523 HD22 ASN A 222      -4.103  15.412  -7.171  1.00 95.25           H  
ATOM   3524  OD1 ASN A 222      -2.428  12.813  -7.360  1.00 95.25           O  
ATOM   3525  N   LEU A 223      -6.353  10.183  -6.950  1.00 95.62           N  
ATOM   3526  H   LEU A 223      -5.426   9.799  -6.834  1.00 95.62           H  
ATOM   3527  CA  LEU A 223      -7.380   9.761  -6.005  1.00 95.62           C  
ATOM   3528  HA  LEU A 223      -8.312   9.572  -6.537  1.00 95.62           H  
ATOM   3529  C   LEU A 223      -7.634  10.879  -4.979  1.00 95.62           C  
ATOM   3530  CB  LEU A 223      -6.905   8.473  -5.313  1.00 95.62           C  
ATOM   3531  HB2 LEU A 223      -7.616   8.209  -4.530  1.00 95.62           H  
ATOM   3532  HB3 LEU A 223      -5.946   8.674  -4.836  1.00 95.62           H  
ATOM   3533  O   LEU A 223      -6.722  11.621  -4.616  1.00 95.62           O  
ATOM   3534  CG  LEU A 223      -6.750   7.270  -6.263  1.00 95.62           C  
ATOM   3535  HG  LEU A 223      -6.119   7.534  -7.112  1.00 95.62           H  
ATOM   3536  CD1 LEU A 223      -6.072   6.125  -5.523  1.00 95.62           C  
ATOM   3537 HD11 LEU A 223      -5.920   5.285  -6.201  1.00 95.62           H  
ATOM   3538 HD12 LEU A 223      -6.716   5.802  -4.705  1.00 95.62           H  
ATOM   3539 HD13 LEU A 223      -5.104   6.442  -5.136  1.00 95.62           H  
ATOM   3540  CD2 LEU A 223      -8.109   6.789  -6.771  1.00 95.62           C  
ATOM   3541 HD21 LEU A 223      -8.791   6.637  -5.934  1.00 95.62           H  
ATOM   3542 HD22 LEU A 223      -7.994   5.851  -7.313  1.00 95.62           H  
ATOM   3543 HD23 LEU A 223      -8.531   7.530  -7.450  1.00 95.62           H  
ATOM   3544  N   ASP A 224      -8.858  10.990  -4.472  1.00 93.01           N  
ATOM   3545  H   ASP A 224      -9.569  10.336  -4.769  1.00 93.01           H  
ATOM   3546  CA  ASP A 224      -9.191  11.919  -3.384  1.00 93.01           C  
ATOM   3547  HA  ASP A 224      -8.674  12.865  -3.544  1.00 93.01           H  
ATOM   3548  C   ASP A 224      -8.756  11.367  -2.016  1.00 93.01           C  
ATOM   3549  CB  ASP A 224     -10.703  12.191  -3.384  1.00 93.01           C  
ATOM   3550  HB2 ASP A 224     -11.240  11.253  -3.242  1.00 93.01           H  
ATOM   3551  HB3 ASP A 224     -10.943  12.839  -2.541  1.00 93.01           H  
ATOM   3552  O   ASP A 224      -8.532  12.123  -1.067  1.00 93.01           O  
ATOM   3553  CG  ASP A 224     -11.185  12.876  -4.665  1.00 93.01           C  
ATOM   3554  OD1 ASP A 224     -10.581  13.912  -5.021  1.00 93.01           O  
ATOM   3555  OD2 ASP A 224     -12.183  12.391  -5.251  1.00 93.01           O  
ATOM   3556  N   PHE A 225      -8.665  10.040  -1.919  1.00 94.13           N  
ATOM   3557  H   PHE A 225      -8.905   9.504  -2.741  1.00 94.13           H  
ATOM   3558  CA  PHE A 225      -8.271   9.280  -0.739  1.00 94.13           C  
ATOM   3559  HA  PHE A 225      -7.446   9.780  -0.232  1.00 94.13           H  
ATOM   3560  C   PHE A 225      -7.837   7.871  -1.149  1.00 94.13           C  
ATOM   3561  CB  PHE A 225      -9.479   9.190   0.200  1.00 94.13           C  
ATOM   3562  HB2 PHE A 225      -9.722  10.188   0.566  1.00 94.13           H  
ATOM   3563  HB3 PHE A 225     -10.335   8.831  -0.371  1.00 94.13           H  
ATOM   3564  O   PHE A 225      -8.425   7.293  -2.066  1.00 94.13           O  
ATOM   3565  CG  PHE A 225      -9.312   8.262   1.380  1.00 94.13           C  
ATOM   3566  CD1 PHE A 225      -9.780   6.935   1.308  1.00 94.13           C  
ATOM   3567  HD1 PHE A 225     -10.223   6.558   0.398  1.00 94.13           H  
ATOM   3568  CD2 PHE A 225      -8.693   8.728   2.550  1.00 94.13           C  
ATOM   3569  HD2 PHE A 225      -8.290   9.730   2.580  1.00 94.13           H  
ATOM   3570  CE1 PHE A 225      -9.675   6.094   2.425  1.00 94.13           C  
ATOM   3571  HE1 PHE A 225     -10.035   5.077   2.374  1.00 94.13           H  
ATOM   3572  CE2 PHE A 225      -8.592   7.888   3.668  1.00 94.13           C  
ATOM   3573  HE2 PHE A 225      -8.107   8.245   4.565  1.00 94.13           H  
ATOM   3574  CZ  PHE A 225      -9.112   6.583   3.615  1.00 94.13           C  
ATOM   3575  HZ  PHE A 225      -9.062   5.935   4.478  1.00 94.13           H  
ATOM   3576  N   VAL A 226      -6.863   7.300  -0.436  1.00 96.33           N  
ATOM   3577  H   VAL A 226      -6.431   7.825   0.310  1.00 96.33           H  
ATOM   3578  CA  VAL A 226      -6.569   5.866  -0.524  1.00 96.33           C  
ATOM   3579  HA  VAL A 226      -7.515   5.367  -0.737  1.00 96.33           H  
ATOM   3580  C   VAL A 226      -6.058   5.290   0.793  1.00 96.33           C  
ATOM   3581  CB  VAL A 226      -5.634   5.539  -1.706  1.00 96.33           C  
ATOM   3582  HB  VAL A 226      -6.136   5.884  -2.611  1.00 96.33           H  
ATOM   3583  O   VAL A 226      -5.248   5.905   1.492  1.00 96.33           O  
ATOM   3584  CG1 VAL A 226      -4.278   6.249  -1.650  1.00 96.33           C  
ATOM   3585 HG11 VAL A 226      -4.443   7.321  -1.753  1.00 96.33           H  
ATOM   3586 HG12 VAL A 226      -3.765   6.023  -0.715  1.00 96.33           H  
ATOM   3587 HG13 VAL A 226      -3.657   5.925  -2.485  1.00 96.33           H  
ATOM   3588  CG2 VAL A 226      -5.410   4.033  -1.866  1.00 96.33           C  
ATOM   3589 HG21 VAL A 226      -4.723   3.660  -1.106  1.00 96.33           H  
ATOM   3590 HG22 VAL A 226      -5.008   3.821  -2.857  1.00 96.33           H  
ATOM   3591 HG23 VAL A 226      -6.360   3.505  -1.777  1.00 96.33           H  
ATOM   3592  N   GLU A 227      -6.498   4.072   1.093  1.00 97.14           N  
ATOM   3593  H   GLU A 227      -7.207   3.670   0.497  1.00 97.14           H  
ATOM   3594  CA  GLU A 227      -5.911   3.190   2.096  1.00 97.14           C  
ATOM   3595  HA  GLU A 227      -4.990   3.638   2.471  1.00 97.14           H  
ATOM   3596  C   GLU A 227      -5.564   1.837   1.490  1.00 97.14           C  
ATOM   3597  CB  GLU A 227      -6.866   2.967   3.272  1.00 97.14           C  
ATOM   3598  HB2 GLU A 227      -6.584   2.053   3.796  1.00 97.14           H  
ATOM   3599  HB3 GLU A 227      -7.887   2.860   2.907  1.00 97.14           H  
ATOM   3600  O   GLU A 227      -6.408   1.210   0.863  1.00 97.14           O  
ATOM   3601  CG  GLU A 227      -6.772   4.117   4.264  1.00 97.14           C  
ATOM   3602  HG2 GLU A 227      -5.735   4.201   4.589  1.00 97.14           H  
ATOM   3603  HG3 GLU A 227      -7.034   5.053   3.770  1.00 97.14           H  
ATOM   3604  CD  GLU A 227      -7.653   3.895   5.496  1.00 97.14           C  
ATOM   3605  OE1 GLU A 227      -7.273   4.444   6.551  1.00 97.14           O  
ATOM   3606  OE2 GLU A 227      -8.718   3.239   5.433  1.00 97.14           O  
ATOM   3607  N   MET A 228      -4.355   1.351   1.753  1.00 98.41           N  
ATOM   3608  H   MET A 228      -3.748   1.916   2.330  1.00 98.41           H  
ATOM   3609  CA  MET A 228      -3.988  -0.056   1.583  1.00 98.41           C  
ATOM   3610  HA  MET A 228      -4.733  -0.569   0.975  1.00 98.41           H  
ATOM   3611  C   MET A 228      -3.952  -0.681   2.974  1.00 98.41           C  
ATOM   3612  CB  MET A 228      -2.635  -0.144   0.870  1.00 98.41           C  
ATOM   3613  HB2 MET A 228      -1.873   0.258   1.538  1.00 98.41           H  
ATOM   3614  HB3 MET A 228      -2.670   0.477  -0.024  1.00 98.41           H  
ATOM   3615  O   MET A 228      -3.326  -0.130   3.886  1.00 98.41           O  
ATOM   3616  CG  MET A 228      -2.184  -1.547   0.452  1.00 98.41           C  
ATOM   3617  HG2 MET A 228      -2.864  -1.949  -0.300  1.00 98.41           H  
ATOM   3618  HG3 MET A 228      -2.183  -2.210   1.318  1.00 98.41           H  
ATOM   3619  SD  MET A 228      -0.509  -1.447  -0.242  1.00 98.41           S  
ATOM   3620  CE  MET A 228      -0.114  -3.147  -0.714  1.00 98.41           C  
ATOM   3621  HE1 MET A 228      -0.370  -3.830   0.097  1.00 98.41           H  
ATOM   3622  HE2 MET A 228       0.955  -3.221  -0.913  1.00 98.41           H  
ATOM   3623  HE3 MET A 228      -0.647  -3.402  -1.630  1.00 98.41           H  
ATOM   3624  N   LYS A 229      -4.637  -1.807   3.164  1.00 98.21           N  
ATOM   3625  H   LYS A 229      -5.162  -2.185   2.388  1.00 98.21           H  
ATOM   3626  CA  LYS A 229      -4.787  -2.456   4.469  1.00 98.21           C  
ATOM   3627  HA  LYS A 229      -3.905  -2.224   5.066  1.00 98.21           H  
ATOM   3628  C   LYS A 229      -4.826  -3.970   4.348  1.00 98.21           C  
ATOM   3629  CB  LYS A 229      -6.009  -1.873   5.197  1.00 98.21           C  
ATOM   3630  HB2 LYS A 229      -5.851  -0.798   5.283  1.00 98.21           H  
ATOM   3631  HB3 LYS A 229      -6.057  -2.281   6.207  1.00 98.21           H  
ATOM   3632  O   LYS A 229      -5.240  -4.507   3.327  1.00 98.21           O  
ATOM   3633  CG  LYS A 229      -7.359  -2.099   4.502  1.00 98.21           C  
ATOM   3634  HG2 LYS A 229      -7.667  -3.140   4.601  1.00 98.21           H  
ATOM   3635  HG3 LYS A 229      -7.282  -1.846   3.444  1.00 98.21           H  
ATOM   3636  CD  LYS A 229      -8.397  -1.167   5.132  1.00 98.21           C  
ATOM   3637  HD2 LYS A 229      -8.049  -0.140   5.015  1.00 98.21           H  
ATOM   3638  HD3 LYS A 229      -8.507  -1.368   6.198  1.00 98.21           H  
ATOM   3639  CE  LYS A 229      -9.747  -1.296   4.440  1.00 98.21           C  
ATOM   3640  HE2 LYS A 229     -10.204  -2.256   4.680  1.00 98.21           H  
ATOM   3641  HE3 LYS A 229      -9.595  -1.243   3.361  1.00 98.21           H  
ATOM   3642  NZ  LYS A 229     -10.625  -0.179   4.845  1.00 98.21           N  
ATOM   3643  HZ1 LYS A 229     -11.011  -0.269   5.774  1.00 98.21           H  
ATOM   3644  HZ2 LYS A 229     -10.150   0.710   4.798  1.00 98.21           H  
ATOM   3645  HZ3 LYS A 229     -11.386  -0.093   4.187  1.00 98.21           H  
ATOM   3646  N   ILE A 230      -4.392  -4.654   5.398  1.00 98.49           N  
ATOM   3647  H   ILE A 230      -4.100  -4.129   6.210  1.00 98.49           H  
ATOM   3648  CA  ILE A 230      -4.256  -6.112   5.433  1.00 98.49           C  
ATOM   3649  HA  ILE A 230      -4.714  -6.526   4.534  1.00 98.49           H  
ATOM   3650  C   ILE A 230      -5.010  -6.702   6.614  1.00 98.49           C  
ATOM   3651  CB  ILE A 230      -2.777  -6.550   5.436  1.00 98.49           C  
ATOM   3652  HB  ILE A 230      -2.753  -7.640   5.466  1.00 98.49           H  
ATOM   3653  O   ILE A 230      -5.161  -6.064   7.656  1.00 98.49           O  
ATOM   3654  CG1 ILE A 230      -2.023  -6.020   6.677  1.00 98.49           C  
ATOM   3655 HG12 ILE A 230      -2.532  -6.370   7.576  1.00 98.49           H  
ATOM   3656 HG13 ILE A 230      -2.042  -4.931   6.681  1.00 98.49           H  
ATOM   3657  CG2 ILE A 230      -2.115  -6.130   4.118  1.00 98.49           C  
ATOM   3658 HG21 ILE A 230      -2.680  -6.540   3.281  1.00 98.49           H  
ATOM   3659 HG22 ILE A 230      -1.104  -6.533   4.066  1.00 98.49           H  
ATOM   3660 HG23 ILE A 230      -2.074  -5.044   4.029  1.00 98.49           H  
ATOM   3661  CD1 ILE A 230      -0.568  -6.481   6.788  1.00 98.49           C  
ATOM   3662 HD11 ILE A 230      -0.528  -7.571   6.780  1.00 98.49           H  
ATOM   3663 HD12 ILE A 230      -0.150  -6.116   7.726  1.00 98.49           H  
ATOM   3664 HD13 ILE A 230       0.028  -6.083   5.967  1.00 98.49           H  
ATOM   3665  N   ARG A 231      -5.465  -7.942   6.479  1.00 96.89           N  
ATOM   3666  H   ARG A 231      -5.358  -8.394   5.582  1.00 96.89           H  
ATOM   3667  CA  ARG A 231      -6.136  -8.673   7.555  1.00 96.89           C  
ATOM   3668  HA  ARG A 231      -5.797  -8.287   8.516  1.00 96.89           H  
ATOM   3669  C   ARG A 231      -5.775 -10.144   7.475  1.00 96.89           C  
ATOM   3670  CB  ARG A 231      -7.644  -8.424   7.439  1.00 96.89           C  
ATOM   3671  HB2 ARG A 231      -7.989  -8.758   6.460  1.00 96.89           H  
ATOM   3672  HB3 ARG A 231      -7.812  -7.350   7.512  1.00 96.89           H  
ATOM   3673  O   ARG A 231      -5.634 -10.698   6.393  1.00 96.89           O  
ATOM   3674  CG  ARG A 231      -8.472  -9.113   8.531  1.00 96.89           C  
ATOM   3675  HG2 ARG A 231      -8.033  -8.919   9.509  1.00 96.89           H  
ATOM   3676  HG3 ARG A 231      -8.480 -10.190   8.364  1.00 96.89           H  
ATOM   3677  CD  ARG A 231      -9.909  -8.589   8.498  1.00 96.89           C  
ATOM   3678  HD2 ARG A 231     -10.441  -8.945   9.381  1.00 96.89           H  
ATOM   3679  HD3 ARG A 231      -9.897  -7.499   8.521  1.00 96.89           H  
ATOM   3680  NE  ARG A 231     -10.597  -9.049   7.284  1.00 96.89           N  
ATOM   3681  HE  ARG A 231     -10.058  -9.569   6.605  1.00 96.89           H  
ATOM   3682  NH1 ARG A 231     -12.646  -8.109   7.640  1.00 96.89           N  
ATOM   3683 HH11 ARG A 231     -13.546  -7.854   7.259  1.00 96.89           H  
ATOM   3684 HH12 ARG A 231     -12.320  -7.650   8.479  1.00 96.89           H  
ATOM   3685  NH2 ARG A 231     -12.223  -9.179   5.732  1.00 96.89           N  
ATOM   3686 HH21 ARG A 231     -13.044  -8.798   5.286  1.00 96.89           H  
ATOM   3687 HH22 ARG A 231     -11.524  -9.563   5.111  1.00 96.89           H  
ATOM   3688  CZ  ARG A 231     -11.813  -8.753   6.888  1.00 96.89           C  
ATOM   3689  N   ARG A 232      -5.622 -10.798   8.625  1.00 95.90           N  
ATOM   3690  H   ARG A 232      -5.756 -10.292   9.489  1.00 95.90           H  
ATOM   3691  CA  ARG A 232      -5.382 -12.243   8.651  1.00 95.90           C  
ATOM   3692  HA  ARG A 232      -4.578 -12.460   7.948  1.00 95.90           H  
ATOM   3693  C   ARG A 232      -6.635 -12.977   8.167  1.00 95.90           C  
ATOM   3694  CB  ARG A 232      -4.934 -12.683  10.049  1.00 95.90           C  
ATOM   3695  HB2 ARG A 232      -5.787 -12.688  10.728  1.00 95.90           H  
ATOM   3696  HB3 ARG A 232      -4.198 -11.970  10.420  1.00 95.90           H  
ATOM   3697  O   ARG A 232      -7.741 -12.687   8.636  1.00 95.90           O  
ATOM   3698  CG  ARG A 232      -4.287 -14.072  10.004  1.00 95.90           C  
ATOM   3699  HG2 ARG A 232      -5.025 -14.821   9.716  1.00 95.90           H  
ATOM   3700  HG3 ARG A 232      -3.481 -14.066   9.271  1.00 95.90           H  
ATOM   3701  CD  ARG A 232      -3.706 -14.425  11.375  1.00 95.90           C  
ATOM   3702  HD2 ARG A 232      -4.526 -14.511  12.087  1.00 95.90           H  
ATOM   3703  HD3 ARG A 232      -3.038 -13.622  11.687  1.00 95.90           H  
ATOM   3704  NE  ARG A 232      -2.942 -15.684  11.322  1.00 95.90           N  
ATOM   3705  HE  ARG A 232      -2.708 -16.026  10.401  1.00 95.90           H  
ATOM   3706  NH1 ARG A 232      -2.711 -16.000  13.581  1.00 95.90           N  
ATOM   3707 HH11 ARG A 232      -3.224 -15.143  13.727  1.00 95.90           H  
ATOM   3708 HH12 ARG A 232      -2.287 -16.503  14.348  1.00 95.90           H  
ATOM   3709  NH2 ARG A 232      -1.711 -17.406  12.170  1.00 95.90           N  
ATOM   3710 HH21 ARG A 232      -1.343 -17.605  11.251  1.00 95.90           H  
ATOM   3711 HH22 ARG A 232      -1.287 -17.880  12.955  1.00 95.90           H  
ATOM   3712  CZ  ARG A 232      -2.464 -16.359  12.352  1.00 95.90           C  
ATOM   3713  N   GLN A 233      -6.467 -13.941   7.268  1.00 93.86           N  
ATOM   3714  H   GLN A 233      -5.536 -14.144   6.931  1.00 93.86           H  
ATOM   3715  CA  GLN A 233      -7.573 -14.775   6.812  1.00 93.86           C  
ATOM   3716  HA  GLN A 233      -8.358 -14.123   6.428  1.00 93.86           H  
ATOM   3717  C   GLN A 233      -8.157 -15.599   7.969  1.00 93.86           C  
ATOM   3718  CB  GLN A 233      -7.136 -15.698   5.673  1.00 93.86           C  
ATOM   3719  HB2 GLN A 233      -6.265 -16.273   5.987  1.00 93.86           H  
ATOM   3720  HB3 GLN A 233      -7.951 -16.397   5.490  1.00 93.86           H  
ATOM   3721  O   GLN A 233      -7.479 -15.909   8.955  1.00 93.86           O  
ATOM   3722  CG  GLN A 233      -6.819 -14.970   4.355  1.00 93.86           C  
ATOM   3723  HG2 GLN A 233      -5.942 -14.337   4.483  1.00 93.86           H  
ATOM   3724  HG3 GLN A 233      -7.661 -14.346   4.055  1.00 93.86           H  
ATOM   3725  CD  GLN A 233      -6.552 -15.988   3.249  1.00 93.86           C  
ATOM   3726  NE2 GLN A 233      -5.714 -15.704   2.291  1.00 93.86           N  
ATOM   3727 HE21 GLN A 233      -5.648 -16.386   1.549  1.00 93.86           H  
ATOM   3728 HE22 GLN A 233      -5.498 -14.745   2.061  1.00 93.86           H  
ATOM   3729  OE1 GLN A 233      -7.049 -17.100   3.259  1.00 93.86           O  
ATOM   3730  N   LYS A 234      -9.439 -15.967   7.847  1.00 85.43           N  
ATOM   3731  H   LYS A 234      -9.871 -15.824   6.945  1.00 85.43           H  
ATOM   3732  CA  LYS A 234     -10.031 -16.975   8.734  1.00 85.43           C  
ATOM   3733  HA  LYS A 234      -9.877 -16.670   9.770  1.00 85.43           H  
ATOM   3734  C   LYS A 234      -9.305 -18.306   8.497  1.00 85.43           C  
ATOM   3735  CB  LYS A 234     -11.533 -17.139   8.455  1.00 85.43           C  
ATOM   3736  HB2 LYS A 234     -11.696 -17.094   7.379  1.00 85.43           H  
ATOM   3737  HB3 LYS A 234     -11.859 -18.122   8.796  1.00 85.43           H  
ATOM   3738  O   LYS A 234      -8.989 -18.600   7.346  1.00 85.43           O  
ATOM   3739  CG  LYS A 234     -12.388 -16.082   9.169  1.00 85.43           C  
ATOM   3740  HG2 LYS A 234     -12.449 -16.330  10.228  1.00 85.43           H  
ATOM   3741  HG3 LYS A 234     -11.921 -15.101   9.074  1.00 85.43           H  
ATOM   3742  CD  LYS A 234     -13.800 -16.043   8.568  1.00 85.43           C  
ATOM   3743  HD2 LYS A 234     -14.274 -17.014   8.712  1.00 85.43           H  
ATOM   3744  HD3 LYS A 234     -13.719 -15.850   7.499  1.00 85.43           H  
ATOM   3745  CE  LYS A 234     -14.653 -14.945   9.208  1.00 85.43           C  
ATOM   3746  HE2 LYS A 234     -14.137 -13.997   9.054  1.00 85.43           H  
ATOM   3747  HE3 LYS A 234     -14.725 -15.139  10.279  1.00 85.43           H  
ATOM   3748  NZ  LYS A 234     -16.009 -14.883   8.604  1.00 85.43           N  
ATOM   3749  HZ1 LYS A 234     -15.952 -14.687   7.615  1.00 85.43           H  
ATOM   3750  HZ2 LYS A 234     -16.580 -14.170   9.035  1.00 85.43           H  
ATOM   3751  HZ3 LYS A 234     -16.485 -15.768   8.707  1.00 85.43           H  
ATOM   3752  N   PRO A 235      -9.070 -19.120   9.538  1.00 76.36           N  
ATOM   3753  CA  PRO A 235      -8.680 -20.508   9.333  1.00 76.36           C  
ATOM   3754  HA  PRO A 235      -7.674 -20.548   8.916  1.00 76.36           H  
ATOM   3755  C   PRO A 235      -9.680 -21.160   8.376  1.00 76.36           C  
ATOM   3756  CB  PRO A 235      -8.706 -21.163  10.720  1.00 76.36           C  
ATOM   3757  HB2 PRO A 235      -9.652 -21.681  10.878  1.00 76.36           H  
ATOM   3758  HB3 PRO A 235      -7.875 -21.856  10.851  1.00 76.36           H  
ATOM   3759  O   PRO A 235     -10.890 -20.993   8.559  1.00 76.36           O  
ATOM   3760  CG  PRO A 235      -8.614 -19.984  11.688  1.00 76.36           C  
ATOM   3761  HG2 PRO A 235      -9.098 -20.201  12.640  1.00 76.36           H  
ATOM   3762  HG3 PRO A 235      -7.567 -19.722  11.842  1.00 76.36           H  
ATOM   3763  CD  PRO A 235      -9.315 -18.853  10.943  1.00 76.36           C  
ATOM   3764  HD2 PRO A 235     -10.387 -18.889  11.137  1.00 76.36           H  
ATOM   3765  HD3 PRO A 235      -8.898 -17.894  11.249  1.00 76.36           H  
ATOM   3766  N   SER A 236      -9.195 -21.866   7.355  1.00 71.49           N  
ATOM   3767  H   SER A 236      -8.200 -21.997   7.243  1.00 71.49           H  
ATOM   3768  CA  SER A 236     -10.068 -22.720   6.559  1.00 71.49           C  
ATOM   3769  HA  SER A 236     -10.846 -22.106   6.104  1.00 71.49           H  
ATOM   3770  C   SER A 236     -10.727 -23.715   7.511  1.00 71.49           C  
ATOM   3771  CB  SER A 236      -9.296 -23.424   5.433  1.00 71.49           C  
ATOM   3772  HB2 SER A 236      -9.114 -22.706   4.633  1.00 71.49           H  
ATOM   3773  HB3 SER A 236      -9.903 -24.237   5.037  1.00 71.49           H  
ATOM   3774  O   SER A 236     -10.043 -24.380   8.293  1.00 71.49           O  
ATOM   3775  OG  SER A 236      -8.047 -23.930   5.874  1.00 71.49           O  
ATOM   3776  HG  SER A 236      -7.706 -24.510   5.189  1.00 71.49           H  
ATOM   3777  N   MET A 237     -12.060 -23.783   7.495  1.00 59.67           N  
ATOM   3778  H   MET A 237     -12.582 -23.210   6.847  1.00 59.67           H  
ATOM   3779  CA  MET A 237     -12.746 -24.887   8.156  1.00 59.67           C  
ATOM   3780  HA  MET A 237     -12.438 -24.937   9.200  1.00 59.67           H  
ATOM   3781  C   MET A 237     -12.262 -26.147   7.444  1.00 59.67           C  
ATOM   3782  CB  MET A 237     -14.276 -24.730   8.104  1.00 59.67           C  
ATOM   3783  HB2 MET A 237     -14.608 -24.615   7.072  1.00 59.67           H  
ATOM   3784  HB3 MET A 237     -14.728 -25.633   8.515  1.00 59.67           H  
ATOM   3785  O   MET A 237     -12.482 -26.301   6.243  1.00 59.67           O  
ATOM   3786  CG  MET A 237     -14.738 -23.527   8.939  1.00 59.67           C  
ATOM   3787  HG2 MET A 237     -14.469 -22.610   8.416  1.00 59.67           H  
ATOM   3788  HG3 MET A 237     -14.194 -23.543   9.884  1.00 59.67           H  
ATOM   3789  SD  MET A 237     -16.507 -23.469   9.351  1.00 59.67           S  
ATOM   3790  CE  MET A 237     -17.256 -23.305   7.709  1.00 59.67           C  
ATOM   3791  HE1 MET A 237     -18.338 -23.217   7.814  1.00 59.67           H  
ATOM   3792  HE2 MET A 237     -17.031 -24.190   7.115  1.00 59.67           H  
ATOM   3793  HE3 MET A 237     -16.865 -22.420   7.208  1.00 59.67           H  
ATOM   3794  N   LYS A 238     -11.503 -26.991   8.147  1.00 49.81           N  
ATOM   3795  H   LYS A 238     -11.331 -26.791   9.122  1.00 49.81           H  
ATOM   3796  CA  LYS A 238     -11.241 -28.338   7.653  1.00 49.81           C  
ATOM   3797  HA  LYS A 238     -10.830 -28.298   6.644  1.00 49.81           H  
ATOM   3798  C   LYS A 238     -12.608 -29.009   7.587  1.00 49.81           C  
ATOM   3799  CB  LYS A 238     -10.283 -29.101   8.577  1.00 49.81           C  
ATOM   3800  HB2 LYS A 238     -10.627 -29.022   9.609  1.00 49.81           H  
ATOM   3801  HB3 LYS A 238     -10.312 -30.154   8.295  1.00 49.81           H  
ATOM   3802  O   LYS A 238     -13.272 -29.103   8.613  1.00 49.81           O  
ATOM   3803  CG  LYS A 238      -8.833 -28.603   8.468  1.00 49.81           C  
ATOM   3804  HG2 LYS A 238      -8.511 -28.661   7.429  1.00 49.81           H  
ATOM   3805  HG3 LYS A 238      -8.771 -27.569   8.806  1.00 49.81           H  
ATOM   3806  CD  LYS A 238      -7.922 -29.484   9.331  1.00 49.81           C  
ATOM   3807  HD2 LYS A 238      -8.230 -29.398  10.373  1.00 49.81           H  
ATOM   3808  HD3 LYS A 238      -8.043 -30.521   9.018  1.00 49.81           H  
ATOM   3809  CE  LYS A 238      -6.453 -29.077   9.186  1.00 49.81           C  
ATOM   3810  HE2 LYS A 238      -6.190 -29.114   8.129  1.00 49.81           H  
ATOM   3811  HE3 LYS A 238      -6.340 -28.050   9.530  1.00 49.81           H  
ATOM   3812  NZ  LYS A 238      -5.582 -29.993   9.964  1.00 49.81           N  
ATOM   3813  HZ1 LYS A 238      -5.708 -30.941   9.640  1.00 49.81           H  
ATOM   3814  HZ2 LYS A 238      -4.608 -29.744   9.865  1.00 49.81           H  
ATOM   3815  HZ3 LYS A 238      -5.837 -29.972  10.941  1.00 49.81           H  
ATOM   3816  N   ASN A 239     -13.037 -29.385   6.389  1.00 49.92           N  
ATOM   3817  H   ASN A 239     -12.464 -29.203   5.577  1.00 49.92           H  
ATOM   3818  CA  ASN A 239     -14.143 -30.319   6.256  1.00 49.92           C  
ATOM   3819  HA  ASN A 239     -15.006 -29.967   6.821  1.00 49.92           H  
ATOM   3820  C   ASN A 239     -13.649 -31.634   6.873  1.00 49.92           C  
ATOM   3821  CB  ASN A 239     -14.530 -30.461   4.773  1.00 49.92           C  
ATOM   3822  HB2 ASN A 239     -13.657 -30.778   4.203  1.00 49.92           H  
ATOM   3823  HB3 ASN A 239     -15.280 -31.248   4.692  1.00 49.92           H  
ATOM   3824  O   ASN A 239     -12.666 -32.194   6.380  1.00 49.92           O  
ATOM   3825  CG  ASN A 239     -15.110 -29.200   4.150  1.00 49.92           C  
ATOM   3826  ND2 ASN A 239     -15.130 -29.128   2.839  1.00 49.92           N  
ATOM   3827 HD21 ASN A 239     -15.565 -28.304   2.449  1.00 49.92           H  
ATOM   3828 HD22 ASN A 239     -14.837 -29.924   2.290  1.00 49.92           H  
ATOM   3829  OD1 ASN A 239     -15.550 -28.264   4.796  1.00 49.92           O  
ATOM   3830  N   GLU A 240     -14.247 -32.028   7.995  1.00 39.73           N  
ATOM   3831  H   GLU A 240     -15.029 -31.487   8.335  1.00 39.73           H  
ATOM   3832  CA  GLU A 240     -14.190 -33.407   8.494  1.00 39.73           C  
ATOM   3833  HA  GLU A 240     -13.178 -33.801   8.393  1.00 39.73           H  
ATOM   3834  C   GLU A 240     -15.064 -34.312   7.622  1.00 39.73           C  
ATOM   3835  CB  GLU A 240     -14.600 -33.473   9.979  1.00 39.73           C  
ATOM   3836  HB2 GLU A 240     -14.745 -34.518  10.253  1.00 39.73           H  
ATOM   3837  HB3 GLU A 240     -15.545 -32.946  10.115  1.00 39.73           H  
ATOM   3838  O   GLU A 240     -16.125 -33.832   7.152  1.00 39.73           O  
ATOM   3839  CG  GLU A 240     -13.532 -32.877  10.916  1.00 39.73           C  
ATOM   3840  HG2 GLU A 240     -12.589 -33.393  10.733  1.00 39.73           H  
ATOM   3841  HG3 GLU A 240     -13.382 -31.829  10.658  1.00 39.73           H  
ATOM   3842  CD  GLU A 240     -13.870 -32.969  12.422  1.00 39.73           C  
ATOM   3843  OE1 GLU A 240     -12.924 -32.777  13.227  1.00 39.73           O  
ATOM   3844  OE2 GLU A 240     -15.051 -33.177  12.785  1.00 39.73           O  
ATOM   3845  OXT GLU A 240     -14.603 -35.449   7.393  1.00 39.73           O  
TER    3846      GLU A 240                                                       
END   
