# Supplementary material for: Nuclear genome of Bulinus truncatus, an intermediate host of the carcinogenic human blood fluke Schistosoma haematobium
Source: Nat Commun. 2022 Feb 21;13:977. doi: 10.1038/s41467-022-28634-9 (PMC8861042; doi:10.1038/s41467-022-28634-9)
Supplement: Supplementary file 6 — Supplementary Data 3 [file 41467_2022_28634_MOESM6_ESM.zip › Supplementary_Data_3/btru_002421-t1.mature.pep.pdb]

ATOM      1  N   MET A   1      41.230  44.448 -19.325  1.00 41.50           N  
ATOM      2  H   MET A   1      40.397  44.854 -19.726  1.00 41.50           H  
ATOM      3  H2  MET A   1      41.185  43.445 -19.433  1.00 41.50           H  
ATOM      4  H3  MET A   1      42.045  44.810 -19.800  1.00 41.50           H  
ATOM      5  CA  MET A   1      41.273  44.801 -17.894  1.00 41.50           C  
ATOM      6  HA  MET A   1      42.119  44.306 -17.418  1.00 41.50           H  
ATOM      7  C   MET A   1      40.005  44.262 -17.255  1.00 41.50           C  
ATOM      8  CB  MET A   1      41.448  46.313 -17.694  1.00 41.50           C  
ATOM      9  HB2 MET A   1      41.247  46.567 -16.654  1.00 41.50           H  
ATOM     10  HB3 MET A   1      40.744  46.853 -18.328  1.00 41.50           H  
ATOM     11  O   MET A   1      38.924  44.577 -17.729  1.00 41.50           O  
ATOM     12  CG  MET A   1      42.885  46.736 -18.030  1.00 41.50           C  
ATOM     13  HG2 MET A   1      43.152  46.354 -19.016  1.00 41.50           H  
ATOM     14  HG3 MET A   1      43.565  46.302 -17.297  1.00 41.50           H  
ATOM     15  SD  MET A   1      43.128  48.527 -18.056  1.00 41.50           S  
ATOM     16  CE  MET A   1      44.831  48.623 -18.672  1.00 41.50           C  
ATOM     17  HE1 MET A   1      45.129  49.669 -18.740  1.00 41.50           H  
ATOM     18  HE2 MET A   1      45.501  48.107 -17.983  1.00 41.50           H  
ATOM     19  HE3 MET A   1      44.897  48.166 -19.659  1.00 41.50           H  
ATOM     20  N   GLU A   2      40.219  43.314 -16.342  1.00 37.37           N  
ATOM     21  H   GLU A   2      41.187  43.170 -16.094  1.00 37.37           H  
ATOM     22  CA  GLU A   2      39.347  42.707 -15.320  1.00 37.37           C  
ATOM     23  HA  GLU A   2      39.677  41.673 -15.218  1.00 37.37           H  
ATOM     24  C   GLU A   2      37.826  42.608 -15.546  1.00 37.37           C  
ATOM     25  CB  GLU A   2      39.687  43.363 -13.974  1.00 37.37           C  
ATOM     26  HB2 GLU A   2      38.936  43.096 -13.230  1.00 37.37           H  
ATOM     27  HB3 GLU A   2      39.688  44.445 -14.104  1.00 37.37           H  
ATOM     28  O   GLU A   2      37.086  43.586 -15.497  1.00 37.37           O  
ATOM     29  CG  GLU A   2      41.059  42.846 -13.496  1.00 37.37           C  
ATOM     30  HG2 GLU A   2      41.754  42.824 -14.336  1.00 37.37           H  
ATOM     31  HG3 GLU A   2      40.935  41.817 -13.156  1.00 37.37           H  
ATOM     32  CD  GLU A   2      41.706  43.689 -12.395  1.00 37.37           C  
ATOM     33  OE1 GLU A   2      42.552  43.114 -11.681  1.00 37.37           O  
ATOM     34  OE2 GLU A   2      41.414  44.903 -12.350  1.00 37.37           O  
ATOM     35  N   ARG A   3      37.348  41.356 -15.656  1.00 37.90           N  
ATOM     36  H   ARG A   3      38.028  40.610 -15.678  1.00 37.90           H  
ATOM     37  CA  ARG A   3      36.011  40.954 -15.202  1.00 37.90           C  
ATOM     38  HA  ARG A   3      35.471  41.847 -14.887  1.00 37.90           H  
ATOM     39  C   ARG A   3      36.154  40.063 -13.975  1.00 37.90           C  
ATOM     40  CB  ARG A   3      35.184  40.252 -16.286  1.00 37.90           C  
ATOM     41  HB2 ARG A   3      35.784  39.479 -16.767  1.00 37.90           H  
ATOM     42  HB3 ARG A   3      34.329  39.774 -15.808  1.00 37.90           H  
ATOM     43  O   ARG A   3      36.968  39.146 -13.946  1.00 37.90           O  
ATOM     44  CG  ARG A   3      34.659  41.240 -17.330  1.00 37.90           C  
ATOM     45  HG2 ARG A   3      34.168  42.079 -16.838  1.00 37.90           H  
ATOM     46  HG3 ARG A   3      35.503  41.614 -17.909  1.00 37.90           H  
ATOM     47  CD  ARG A   3      33.656  40.544 -18.258  1.00 37.90           C  
ATOM     48  HD2 ARG A   3      32.720  40.407 -17.716  1.00 37.90           H  
ATOM     49  HD3 ARG A   3      34.049  39.566 -18.535  1.00 37.90           H  
ATOM     50  NE  ARG A   3      33.445  41.334 -19.484  1.00 37.90           N  
ATOM     51  HE  ARG A   3      34.163  42.008 -19.705  1.00 37.90           H  
ATOM     52  NH1 ARG A   3      31.422  40.446 -20.119  1.00 37.90           N  
ATOM     53 HH11 ARG A   3      30.658  40.389 -20.777  1.00 37.90           H  
ATOM     54 HH12 ARG A   3      31.405  39.896 -19.272  1.00 37.90           H  
ATOM     55  NH2 ARG A   3      32.434  41.946 -21.425  1.00 37.90           N  
ATOM     56 HH21 ARG A   3      31.661  41.875 -22.072  1.00 37.90           H  
ATOM     57 HH22 ARG A   3      33.190  42.587 -21.619  1.00 37.90           H  
ATOM     58  CZ  ARG A   3      32.437  41.237 -20.331  1.00 37.90           C  
ATOM     59  N   THR A   4      35.340  40.392 -12.989  1.00 39.81           N  
ATOM     60  H   THR A   4      34.662  41.115 -13.180  1.00 39.81           H  
ATOM     61  CA  THR A   4      35.213  39.820 -11.654  1.00 39.81           C  
ATOM     62  HA  THR A   4      36.170  39.902 -11.138  1.00 39.81           H  
ATOM     63  C   THR A   4      34.796  38.345 -11.671  1.00 39.81           C  
ATOM     64  CB  THR A   4      34.163  40.664 -10.905  1.00 39.81           C  
ATOM     65  HB  THR A   4      33.820  40.129 -10.019  1.00 39.81           H  
ATOM     66  O   THR A   4      33.897  37.943 -12.409  1.00 39.81           O  
ATOM     67  CG2 THR A   4      34.730  42.021 -10.485  1.00 39.81           C  
ATOM     68 HG21 THR A   4      35.027  42.603 -11.358  1.00 39.81           H  
ATOM     69 HG22 THR A   4      35.600  41.874  -9.845  1.00 39.81           H  
ATOM     70 HG23 THR A   4      33.980  42.578  -9.924  1.00 39.81           H  
ATOM     71  OG1 THR A   4      33.066  40.968 -11.749  1.00 39.81           O  
ATOM     72  HG1 THR A   4      32.382  41.362 -11.203  1.00 39.81           H  
ATOM     73  N   HIS A   5      35.429  37.543 -10.811  1.00 40.34           N  
ATOM     74  H   HIS A   5      36.179  37.925 -10.253  1.00 40.34           H  
ATOM     75  CA  HIS A   5      35.026  36.175 -10.483  1.00 40.34           C  
ATOM     76  HA  HIS A   5      34.062  35.969 -10.948  1.00 40.34           H  
ATOM     77  C   HIS A   5      34.859  36.086  -8.960  1.00 40.34           C  
ATOM     78  CB  HIS A   5      36.057  35.170 -11.035  1.00 40.34           C  
ATOM     79  HB2 HIS A   5      36.575  35.617 -11.884  1.00 40.34           H  
ATOM     80  HB3 HIS A   5      36.807  34.951 -10.275  1.00 40.34           H  
ATOM     81  O   HIS A   5      35.786  36.409  -8.220  1.00 40.34           O  
ATOM     82  CG  HIS A   5      35.439  33.885 -11.528  1.00 40.34           C  
ATOM     83  CD2 HIS A   5      35.675  32.614 -11.073  1.00 40.34           C  
ATOM     84  HD2 HIS A   5      36.332  32.340 -10.261  1.00 40.34           H  
ATOM     85  ND1 HIS A   5      34.561  33.779 -12.584  1.00 40.34           N  
ATOM     86  HD1 HIS A   5      34.213  34.544 -13.144  1.00 40.34           H  
ATOM     87  CE1 HIS A   5      34.272  32.478 -12.758  1.00 40.34           C  
ATOM     88  HE1 HIS A   5      33.611  32.080 -13.515  1.00 40.34           H  
ATOM     89  NE2 HIS A   5      34.930  31.731 -11.862  1.00 40.34           N  
ATOM     90  N   SER A   6      33.665  35.708  -8.499  1.00 43.99           N  
ATOM     91  H   SER A   6      32.981  35.390  -9.171  1.00 43.99           H  
ATOM     92  CA  SER A   6      33.372  35.438  -7.085  1.00 43.99           C  
ATOM     93  HA  SER A   6      34.040  36.034  -6.465  1.00 43.99           H  
ATOM     94  C   SER A   6      33.576  33.941  -6.811  1.00 43.99           C  
ATOM     95  CB  SER A   6      31.935  35.845  -6.749  1.00 43.99           C  
ATOM     96  HB2 SER A   6      31.239  35.161  -7.234  1.00 43.99           H  
ATOM     97  HB3 SER A   6      31.751  36.858  -7.107  1.00 43.99           H  
ATOM     98  O   SER A   6      33.154  33.138  -7.647  1.00 43.99           O  
ATOM     99  OG  SER A   6      31.745  35.812  -5.350  1.00 43.99           O  
ATOM    100  HG  SER A   6      30.820  35.638  -5.159  1.00 43.99           H  
ATOM    101  N   PRO A   7      34.221  33.536  -5.701  1.00 46.71           N  
ATOM    102  CA  PRO A   7      34.626  32.154  -5.489  1.00 46.71           C  
ATOM    103  HA  PRO A   7      34.902  31.704  -6.442  1.00 46.71           H  
ATOM    104  C   PRO A   7      33.522  31.303  -4.846  1.00 46.71           C  
ATOM    105  CB  PRO A   7      35.879  32.239  -4.614  1.00 46.71           C  
ATOM    106  HB2 PRO A   7      36.751  32.411  -5.246  1.00 46.71           H  
ATOM    107  HB3 PRO A   7      36.019  31.347  -4.004  1.00 46.71           H  
ATOM    108  O   PRO A   7      32.889  31.697  -3.866  1.00 46.71           O  
ATOM    109  CG  PRO A   7      35.619  33.478  -3.757  1.00 46.71           C  
ATOM    110  HG2 PRO A   7      36.549  33.959  -3.456  1.00 46.71           H  
ATOM    111  HG3 PRO A   7      35.034  33.200  -2.880  1.00 46.71           H  
ATOM    112  CD  PRO A   7      34.781  34.387  -4.658  1.00 46.71           C  
ATOM    113  HD2 PRO A   7      35.433  35.136  -5.106  1.00 46.71           H  
ATOM    114  HD3 PRO A   7      33.991  34.869  -4.081  1.00 46.71           H  
ATOM    115  N   ASN A   8      33.371  30.086  -5.371  1.00 35.67           N  
ATOM    116  H   ASN A   8      33.905  29.874  -6.201  1.00 35.67           H  
ATOM    117  CA  ASN A   8      32.737  28.958  -4.693  1.00 35.67           C  
ATOM    118  HA  ASN A   8      31.697  29.198  -4.473  1.00 35.67           H  
ATOM    119  C   ASN A   8      33.480  28.660  -3.380  1.00 35.67           C  
ATOM    120  CB  ASN A   8      32.810  27.723  -5.618  1.00 35.67           C  
ATOM    121  HB2 ASN A   8      33.836  27.584  -5.958  1.00 35.67           H  
ATOM    122  HB3 ASN A   8      32.531  26.836  -5.051  1.00 35.67           H  
ATOM    123  O   ASN A   8      34.706  28.543  -3.379  1.00 35.67           O  
ATOM    124  CG  ASN A   8      31.882  27.785  -6.818  1.00 35.67           C  
ATOM    125  ND2 ASN A   8      32.219  27.114  -7.894  1.00 35.67           N  
ATOM    126 HD21 ASN A   8      33.048  26.536  -7.902  1.00 35.67           H  
ATOM    127 HD22 ASN A   8      31.564  27.149  -8.662  1.00 35.67           H  
ATOM    128  OD1 ASN A   8      30.838  28.410  -6.800  1.00 35.67           O  
ATOM    129  N   LYS A   9      32.747  28.477  -2.278  1.00 42.74           N  
ATOM    130  H   LYS A   9      31.749  28.616  -2.343  1.00 42.74           H  
ATOM    131  CA  LYS A   9      33.255  27.802  -1.078  1.00 42.74           C  
ATOM    132  HA  LYS A   9      34.290  27.499  -1.235  1.00 42.74           H  
ATOM    133  C   LYS A   9      32.467  26.517  -0.864  1.00 42.74           C  
ATOM    134  CB  LYS A   9      33.223  28.715   0.161  1.00 42.74           C  
ATOM    135  HB2 LYS A   9      33.100  28.088   1.044  1.00 42.74           H  
ATOM    136  HB3 LYS A   9      32.372  29.394   0.106  1.00 42.74           H  
ATOM    137  O   LYS A   9      31.318  26.550  -0.436  1.00 42.74           O  
ATOM    138  CG  LYS A   9      34.531  29.503   0.324  1.00 42.74           C  
ATOM    139  HG2 LYS A   9      35.368  28.806   0.330  1.00 42.74           H  
ATOM    140  HG3 LYS A   9      34.650  30.191  -0.513  1.00 42.74           H  
ATOM    141  CD  LYS A   9      34.530  30.288   1.643  1.00 42.74           C  
ATOM    142  HD2 LYS A   9      33.736  31.034   1.614  1.00 42.74           H  
ATOM    143  HD3 LYS A   9      34.338  29.595   2.463  1.00 42.74           H  
ATOM    144  CE  LYS A   9      35.885  30.969   1.861  1.00 42.74           C  
ATOM    145  HE2 LYS A   9      36.661  30.205   1.819  1.00 42.74           H  
ATOM    146  HE3 LYS A   9      36.060  31.668   1.044  1.00 42.74           H  
ATOM    147  NZ  LYS A   9      35.933  31.670   3.169  1.00 42.74           N  
ATOM    148  HZ1 LYS A   9      36.836  32.100   3.309  1.00 42.74           H  
ATOM    149  HZ2 LYS A   9      35.219  32.383   3.216  1.00 42.74           H  
ATOM    150  HZ3 LYS A   9      35.777  31.012   3.918  1.00 42.74           H  
ATOM    151  N   GLU A  10      33.119  25.403  -1.172  1.00 30.23           N  
ATOM    152  H   GLU A  10      34.036  25.501  -1.585  1.00 30.23           H  
ATOM    153  CA  GLU A  10      32.868  24.117  -0.529  1.00 30.23           C  
ATOM    154  HA  GLU A  10      31.812  23.857  -0.594  1.00 30.23           H  
ATOM    155  C   GLU A  10      33.289  24.201   0.945  1.00 30.23           C  
ATOM    156  CB  GLU A  10      33.716  23.023  -1.204  1.00 30.23           C  
ATOM    157  HB2 GLU A  10      33.658  22.118  -0.599  1.00 30.23           H  
ATOM    158  HB3 GLU A  10      34.755  23.354  -1.221  1.00 30.23           H  
ATOM    159  O   GLU A  10      34.283  24.854   1.271  1.00 30.23           O  
ATOM    160  CG  GLU A  10      33.262  22.671  -2.627  1.00 30.23           C  
ATOM    161  HG2 GLU A  10      33.302  23.567  -3.246  1.00 30.23           H  
ATOM    162  HG3 GLU A  10      32.225  22.337  -2.585  1.00 30.23           H  
ATOM    163  CD  GLU A  10      34.141  21.582  -3.266  1.00 30.23           C  
ATOM    164  OE1 GLU A  10      33.576  20.753  -4.013  1.00 30.23           O  
ATOM    165  OE2 GLU A  10      35.369  21.610  -3.029  1.00 30.23           O  
ATOM    166  N   MET A  11      32.573  23.507   1.832  1.00 32.51           N  
ATOM    167  H   MET A  11      31.721  23.056   1.532  1.00 32.51           H  
ATOM    168  CA  MET A  11      33.140  23.065   3.105  1.00 32.51           C  
ATOM    169  HA  MET A  11      34.197  22.867   2.930  1.00 32.51           H  
ATOM    170  C   MET A  11      32.482  21.754   3.549  1.00 32.51           C  
ATOM    171  CB  MET A  11      33.052  24.166   4.179  1.00 32.51           C  
ATOM    172  HB2 MET A  11      33.246  25.133   3.716  1.00 32.51           H  
ATOM    173  HB3 MET A  11      32.056  24.191   4.621  1.00 32.51           H  
ATOM    174  O   MET A  11      31.274  21.694   3.774  1.00 32.51           O  
ATOM    175  CG  MET A  11      34.113  23.952   5.269  1.00 32.51           C  
ATOM    176  HG2 MET A  11      35.057  23.706   4.784  1.00 32.51           H  
ATOM    177  HG3 MET A  11      33.829  23.105   5.894  1.00 32.51           H  
ATOM    178  SD  MET A  11      34.421  25.401   6.320  1.00 32.51           S  
ATOM    179  CE  MET A  11      32.998  25.290   7.434  1.00 32.51           C  
ATOM    180  HE1 MET A  11      33.042  26.096   8.166  1.00 32.51           H  
ATOM    181  HE2 MET A  11      32.073  25.368   6.862  1.00 32.51           H  
ATOM    182  HE3 MET A  11      33.018  24.332   7.955  1.00 32.51           H  
ATOM    183  N   MET A  12      33.310  20.712   3.637  1.00 29.28           N  
ATOM    184  H   MET A  12      34.278  20.892   3.411  1.00 29.28           H  
ATOM    185  CA  MET A  12      33.074  19.461   4.363  1.00 29.28           C  
ATOM    186  HA  MET A  12      32.054  19.113   4.200  1.00 29.28           H  
ATOM    187  C   MET A  12      33.318  19.662   5.869  1.00 29.28           C  
ATOM    188  CB  MET A  12      34.084  18.401   3.883  1.00 29.28           C  
ATOM    189  HB2 MET A  12      34.000  17.537   4.542  1.00 29.28           H  
ATOM    190  HB3 MET A  12      35.097  18.791   3.984  1.00 29.28           H  
ATOM    191  O   MET A  12      34.150  20.493   6.214  1.00 29.28           O  
ATOM    192  CG  MET A  12      33.889  17.898   2.452  1.00 29.28           C  
ATOM    193  HG2 MET A  12      32.845  17.615   2.321  1.00 29.28           H  
ATOM    194  HG3 MET A  12      34.131  18.692   1.745  1.00 29.28           H  
ATOM    195  SD  MET A  12      34.929  16.448   2.117  1.00 29.28           S  
ATOM    196  CE  MET A  12      34.253  15.917   0.524  1.00 29.28           C  
ATOM    197  HE1 MET A  12      33.197  15.671   0.637  1.00 29.28           H  
ATOM    198  HE2 MET A  12      34.364  16.720  -0.205  1.00 29.28           H  
ATOM    199  HE3 MET A  12      34.795  15.038   0.176  1.00 29.28           H  
ATOM    200  N   CYS A  13      32.635  18.880   6.716  1.00 34.89           N  
ATOM    201  H   CYS A  13      31.843  18.391   6.324  1.00 34.89           H  
ATOM    202  CA  CYS A  13      33.032  18.376   8.054  1.00 34.89           C  
ATOM    203  HA  CYS A  13      33.898  17.719   7.965  1.00 34.89           H  
ATOM    204  C   CYS A  13      31.830  17.561   8.583  1.00 34.89           C  
ATOM    205  CB  CYS A  13      33.359  19.520   9.029  1.00 34.89           C  
ATOM    206  HB2 CYS A  13      32.781  20.407   8.771  1.00 34.89           H  
ATOM    207  HB3 CYS A  13      33.093  19.211  10.040  1.00 34.89           H  
ATOM    208  O   CYS A  13      30.736  18.108   8.673  1.00 34.89           O  
ATOM    209  SG  CYS A  13      35.142  19.882   8.995  1.00 34.89           S  
ATOM    210  HG  CYS A  13      35.127  20.837   9.930  1.00 34.89           H  
ATOM    211  N   ASP A  14      31.842  16.229   8.633  1.00 30.80           N  
ATOM    212  H   ASP A  14      30.879  15.931   8.563  1.00 30.80           H  
ATOM    213  CA  ASP A  14      32.569  15.249   9.467  1.00 30.80           C  
ATOM    214  HA  ASP A  14      32.446  14.347   8.867  1.00 30.80           H  
ATOM    215  C   ASP A  14      31.852  14.904  10.790  1.00 30.80           C  
ATOM    216  CB  ASP A  14      34.103  15.395   9.568  1.00 30.80           C  
ATOM    217  HB2 ASP A  14      34.346  16.102  10.361  1.00 30.80           H  
ATOM    218  HB3 ASP A  14      34.477  15.791   8.624  1.00 30.80           H  
ATOM    219  O   ASP A  14      31.149  15.710  11.394  1.00 30.80           O  
ATOM    220  CG  ASP A  14      34.837  14.053   9.803  1.00 30.80           C  
ATOM    221  OD1 ASP A  14      34.194  12.985   9.650  1.00 30.80           O  
ATOM    222  OD2 ASP A  14      36.053  14.099  10.075  1.00 30.80           O  
ATOM    223  N   LEU A  15      31.957  13.620  11.114  1.00 33.61           N  
ATOM    224  H   LEU A  15      32.693  13.134  10.621  1.00 33.61           H  
ATOM    225  CA  LEU A  15      31.169  12.792  12.009  1.00 33.61           C  
ATOM    226  HA  LEU A  15      30.125  12.843  11.700  1.00 33.61           H  
ATOM    227  C   LEU A  15      31.267  13.209  13.483  1.00 33.61           C  
ATOM    228  CB  LEU A  15      31.699  11.354  11.820  1.00 33.61           C  
ATOM    229  HB2 LEU A  15      31.326  10.722  12.626  1.00 33.61           H  
ATOM    230  HB3 LEU A  15      32.784  11.380  11.924  1.00 33.61           H  
ATOM    231  O   LEU A  15      32.336  13.540  13.983  1.00 33.61           O  
ATOM    232  CG  LEU A  15      31.333  10.722  10.458  1.00 33.61           C  
ATOM    233  HG  LEU A  15      31.082  11.498   9.735  1.00 33.61           H  
ATOM    234  CD1 LEU A  15      32.476   9.889   9.880  1.00 33.61           C  
ATOM    235 HD11 LEU A  15      32.758   9.097  10.574  1.00 33.61           H  
ATOM    236 HD12 LEU A  15      33.339  10.535   9.715  1.00 33.61           H  
ATOM    237 HD13 LEU A  15      32.181   9.460   8.923  1.00 33.61           H  
ATOM    238  CD2 LEU A  15      30.121   9.799  10.619  1.00 33.61           C  
ATOM    239 HD21 LEU A  15      30.361   8.977  11.292  1.00 33.61           H  
ATOM    240 HD22 LEU A  15      29.281  10.368  11.019  1.00 33.61           H  
ATOM    241 HD23 LEU A  15      29.841   9.398   9.645  1.00 33.61           H  
ATOM    242  N   ALA A  16      30.146  12.995  14.176  1.00 31.62           N  
ATOM    243  H   ALA A  16      29.334  12.794  13.609  1.00 31.62           H  
ATOM    244  CA  ALA A  16      29.915  13.075  15.619  1.00 31.62           C  
ATOM    245  HA  ALA A  16      29.187  12.286  15.808  1.00 31.62           H  
ATOM    246  C   ALA A  16      29.256  14.374  16.109  1.00 31.62           C  
ATOM    247  CB  ALA A  16      31.144  12.672  16.454  1.00 31.62           C  
ATOM    248  HB1 ALA A  16      30.844  12.486  17.486  1.00 31.62           H  
ATOM    249  HB2 ALA A  16      31.601  11.771  16.045  1.00 31.62           H  
ATOM    250  HB3 ALA A  16      31.874  13.481  16.451  1.00 31.62           H  
ATOM    251  O   ALA A  16      29.713  15.475  15.844  1.00 31.62           O  
ATOM    252  N   GLN A  17      28.229  14.167  16.939  1.00 39.70           N  
ATOM    253  H   GLN A  17      27.972  13.199  17.067  1.00 39.70           H  
ATOM    254  CA  GLN A  17      27.460  15.130  17.738  1.00 39.70           C  
ATOM    255  HA  GLN A  17      27.204  14.551  18.626  1.00 39.70           H  
ATOM    256  C   GLN A  17      26.087  15.537  17.172  1.00 39.70           C  
ATOM    257  CB  GLN A  17      28.303  16.259  18.352  1.00 39.70           C  
ATOM    258  HB2 GLN A  17      27.662  16.855  19.002  1.00 39.70           H  
ATOM    259  HB3 GLN A  17      28.695  16.917  17.577  1.00 39.70           H  
ATOM    260  O   GLN A  17      25.905  16.418  16.342  1.00 39.70           O  
ATOM    261  CG  GLN A  17      29.446  15.666  19.201  1.00 39.70           C  
ATOM    262  HG2 GLN A  17      30.106  15.058  18.582  1.00 39.70           H  
ATOM    263  HG3 GLN A  17      29.021  15.027  19.975  1.00 39.70           H  
ATOM    264  CD  GLN A  17      30.318  16.713  19.876  1.00 39.70           C  
ATOM    265  NE2 GLN A  17      31.166  16.312  20.797  1.00 39.70           N  
ATOM    266 HE21 GLN A  17      31.284  15.332  21.012  1.00 39.70           H  
ATOM    267 HE22 GLN A  17      31.741  17.045  21.187  1.00 39.70           H  
ATOM    268  OE1 GLN A  17      30.266  17.898  19.615  1.00 39.70           O  
ATOM    269  N   THR A  18      25.120  14.786  17.696  1.00 30.32           N  
ATOM    270  H   THR A  18      25.452  14.000  18.237  1.00 30.32           H  
ATOM    271  CA  THR A  18      23.720  15.067  18.015  1.00 30.32           C  
ATOM    272  HA  THR A  18      23.095  14.563  17.279  1.00 30.32           H  
ATOM    273  C   THR A  18      23.343  16.557  18.070  1.00 30.32           C  
ATOM    274  CB  THR A  18      23.474  14.436  19.410  1.00 30.32           C  
ATOM    275  HB  THR A  18      23.795  15.136  20.182  1.00 30.32           H  
ATOM    276  O   THR A  18      24.049  17.345  18.687  1.00 30.32           O  
ATOM    277  CG2 THR A  18      22.025  14.038  19.666  1.00 30.32           C  
ATOM    278 HG21 THR A  18      21.711  13.285  18.943  1.00 30.32           H  
ATOM    279 HG22 THR A  18      21.381  14.913  19.572  1.00 30.32           H  
ATOM    280 HG23 THR A  18      21.920  13.642  20.676  1.00 30.32           H  
ATOM    281  OG1 THR A  18      24.220  13.237  19.572  1.00 30.32           O  
ATOM    282  HG1 THR A  18      24.013  12.891  20.444  1.00 30.32           H  
ATOM    283  N   TYR A  19      22.152  16.859  17.533  1.00 36.14           N  
ATOM    284  H   TYR A  19      21.708  16.099  17.037  1.00 36.14           H  
ATOM    285  CA  TYR A  19      21.367  18.111  17.572  1.00 36.14           C  
ATOM    286  HA  TYR A  19      20.334  17.765  17.547  1.00 36.14           H  
ATOM    287  C   TYR A  19      21.478  19.038  16.345  1.00 36.14           C  
ATOM    288  CB  TYR A  19      21.450  18.845  18.924  1.00 36.14           C  
ATOM    289  HB2 TYR A  19      22.445  19.271  19.051  1.00 36.14           H  
ATOM    290  HB3 TYR A  19      20.751  19.681  18.906  1.00 36.14           H  
ATOM    291  O   TYR A  19      22.387  19.849  16.203  1.00 36.14           O  
ATOM    292  CG  TYR A  19      21.103  17.963  20.112  1.00 36.14           C  
ATOM    293  CD1 TYR A  19      19.768  17.572  20.327  1.00 36.14           C  
ATOM    294  HD1 TYR A  19      18.985  17.941  19.680  1.00 36.14           H  
ATOM    295  CD2 TYR A  19      22.113  17.503  20.981  1.00 36.14           C  
ATOM    296  HD2 TYR A  19      23.130  17.840  20.849  1.00 36.14           H  
ATOM    297  CE1 TYR A  19      19.450  16.699  21.384  1.00 36.14           C  
ATOM    298  HE1 TYR A  19      18.429  16.393  21.559  1.00 36.14           H  
ATOM    299  CE2 TYR A  19      21.804  16.619  22.030  1.00 36.14           C  
ATOM    300  HE2 TYR A  19      22.586  16.273  22.689  1.00 36.14           H  
ATOM    301  OH  TYR A  19      20.158  15.364  23.242  1.00 36.14           O  
ATOM    302  HH  TYR A  19      20.920  15.169  23.793  1.00 36.14           H  
ATOM    303  CZ  TYR A  19      20.468  16.214  22.231  1.00 36.14           C  
ATOM    304  N   CYS A  20      20.455  18.962  15.483  1.00 33.52           N  
ATOM    305  H   CYS A  20      19.739  18.270  15.653  1.00 33.52           H  
ATOM    306  CA  CYS A  20      20.160  19.961  14.458  1.00 33.52           C  
ATOM    307  HA  CYS A  20      21.095  20.338  14.044  1.00 33.52           H  
ATOM    308  C   CYS A  20      19.386  21.135  15.076  1.00 33.52           C  
ATOM    309  CB  CYS A  20      19.332  19.330  13.325  1.00 33.52           C  
ATOM    310  HB2 CYS A  20      18.438  18.862  13.737  1.00 33.52           H  
ATOM    311  HB3 CYS A  20      19.015  20.114  12.638  1.00 33.52           H  
ATOM    312  O   CYS A  20      18.304  20.944  15.630  1.00 33.52           O  
ATOM    313  SG  CYS A  20      20.298  18.103  12.399  1.00 33.52           S  
ATOM    314  HG  CYS A  20      21.343  18.881  12.105  1.00 33.52           H  
ATOM    315  N   VAL A  21      19.917  22.349  14.931  1.00 37.91           N  
ATOM    316  H   VAL A  21      20.824  22.425  14.495  1.00 37.91           H  
ATOM    317  CA  VAL A  21      19.217  23.603  15.239  1.00 37.91           C  
ATOM    318  HA  VAL A  21      18.425  23.406  15.961  1.00 37.91           H  
ATOM    319  C   VAL A  21      18.585  24.122  13.946  1.00 37.91           C  
ATOM    320  CB  VAL A  21      20.178  24.636  15.865  1.00 37.91           C  
ATOM    321  HB  VAL A  21      20.950  24.895  15.141  1.00 37.91           H  
ATOM    322  O   VAL A  21      19.287  24.368  12.965  1.00 37.91           O  
ATOM    323  CG1 VAL A  21      19.437  25.917  16.272  1.00 37.91           C  
ATOM    324 HG11 VAL A  21      20.140  26.623  16.713  1.00 37.91           H  
ATOM    325 HG12 VAL A  21      18.658  25.689  16.998  1.00 37.91           H  
ATOM    326 HG13 VAL A  21      18.988  26.389  15.398  1.00 37.91           H  
ATOM    327  CG2 VAL A  21      20.864  24.073  17.119  1.00 37.91           C  
ATOM    328 HG21 VAL A  21      21.496  23.223  16.861  1.00 37.91           H  
ATOM    329 HG22 VAL A  21      21.496  24.837  17.571  1.00 37.91           H  
ATOM    330 HG23 VAL A  21      20.116  23.753  17.845  1.00 37.91           H  
ATOM    331  N   ALA A  22      17.259  24.273  13.927  1.00 38.46           N  
ATOM    332  H   ALA A  22      16.732  24.044  14.757  1.00 38.46           H  
ATOM    333  CA  ALA A  22      16.543  24.894  12.818  1.00 38.46           C  
ATOM    334  HA  ALA A  22      16.960  24.523  11.882  1.00 38.46           H  
ATOM    335  C   ALA A  22      16.728  26.421  12.862  1.00 38.46           C  
ATOM    336  CB  ALA A  22      15.067  24.476  12.867  1.00 38.46           C  
ATOM    337  HB1 ALA A  22      14.533  24.918  12.025  1.00 38.46           H  
ATOM    338  HB2 ALA A  22      14.985  23.391  12.808  1.00 38.46           H  
ATOM    339  HB3 ALA A  22      14.610  24.823  13.793  1.00 38.46           H  
ATOM    340  O   ALA A  22      16.357  27.080  13.833  1.00 38.46           O  
ATOM    341  N   PHE A  23      17.306  26.982  11.800  1.00 37.14           N  
ATOM    342  H   PHE A  23      17.615  26.377  11.053  1.00 37.14           H  
ATOM    343  CA  PHE A  23      17.410  28.424  11.592  1.00 37.14           C  
ATOM    344  HA  PHE A  23      17.728  28.901  12.519  1.00 37.14           H  
ATOM    345  C   PHE A  23      16.045  28.996  11.198  1.00 37.14           C  
ATOM    346  CB  PHE A  23      18.459  28.722  10.505  1.00 37.14           C  
ATOM    347  HB2 PHE A  23      18.567  27.865   9.840  1.00 37.14           H  
ATOM    348  HB3 PHE A  23      18.104  29.547   9.887  1.00 37.14           H  
ATOM    349  O   PHE A  23      15.564  28.757  10.092  1.00 37.14           O  
ATOM    350  CG  PHE A  23      19.818  29.118  11.043  1.00 37.14           C  
ATOM    351  CD1 PHE A  23      20.140  30.482  11.180  1.00 37.14           C  
ATOM    352  HD1 PHE A  23      19.416  31.240  10.918  1.00 37.14           H  
ATOM    353  CD2 PHE A  23      20.758  28.136  11.406  1.00 37.14           C  
ATOM    354  HD2 PHE A  23      20.511  27.088  11.321  1.00 37.14           H  
ATOM    355  CE1 PHE A  23      21.402  30.864  11.667  1.00 37.14           C  
ATOM    356  HE1 PHE A  23      21.646  31.910  11.780  1.00 37.14           H  
ATOM    357  CE2 PHE A  23      22.020  28.520  11.893  1.00 37.14           C  
ATOM    358  HE2 PHE A  23      22.739  27.766  12.177  1.00 37.14           H  
ATOM    359  CZ  PHE A  23      22.343  29.882  12.021  1.00 37.14           C  
ATOM    360  HZ  PHE A  23      23.311  30.172  12.403  1.00 37.14           H  
ATOM    361  N   CYS A  24      15.449  29.799  12.078  1.00 36.69           N  
ATOM    362  H   CYS A  24      15.866  29.913  12.990  1.00 36.69           H  
ATOM    363  CA  CYS A  24      14.313  30.642  11.726  1.00 36.69           C  
ATOM    364  HA  CYS A  24      13.742  30.136  10.947  1.00 36.69           H  
ATOM    365  C   CYS A  24      14.839  31.972  11.157  1.00 36.69           C  
ATOM    366  CB  CYS A  24      13.393  30.791  12.946  1.00 36.69           C  
ATOM    367  HB2 CYS A  24      13.617  31.712  13.486  1.00 36.69           H  
ATOM    368  HB3 CYS A  24      13.535  29.943  13.616  1.00 36.69           H  
ATOM    369  O   CYS A  24      15.565  32.711  11.826  1.00 36.69           O  
ATOM    370  SG  CYS A  24      11.668  30.778  12.386  1.00 36.69           S  
ATOM    371  HG  CYS A  24      11.084  30.694  13.584  1.00 36.69           H  
ATOM    372  N   GLN A  25      14.505  32.263   9.898  1.00 34.87           N  
ATOM    373  H   GLN A  25      13.911  31.607   9.412  1.00 34.87           H  
ATOM    374  CA  GLN A  25      14.858  33.498   9.193  1.00 34.87           C  
ATOM    375  HA  GLN A  25      15.914  33.716   9.353  1.00 34.87           H  
ATOM    376  C   GLN A  25      14.046  34.687   9.726  1.00 34.87           C  
ATOM    377  CB  GLN A  25      14.605  33.328   7.682  1.00 34.87           C  
ATOM    378  HB2 GLN A  25      13.628  32.866   7.540  1.00 34.87           H  
ATOM    379  HB3 GLN A  25      14.582  34.310   7.211  1.00 34.87           H  
ATOM    380  O   GLN A  25      13.107  35.138   9.085  1.00 34.87           O  
ATOM    381  CG  GLN A  25      15.672  32.517   6.942  1.00 34.87           C  
ATOM    382  HG2 GLN A  25      15.775  31.537   7.407  1.00 34.87           H  
ATOM    383  HG3 GLN A  25      16.628  33.037   7.009  1.00 34.87           H  
ATOM    384  CD  GLN A  25      15.301  32.312   5.474  1.00 34.87           C  
ATOM    385  NE2 GLN A  25      16.258  32.201   4.581  1.00 34.87           N  
ATOM    386 HE21 GLN A  25      15.936  31.977   3.650  1.00 34.87           H  
ATOM    387 HE22 GLN A  25      17.225  32.142   4.865  1.00 34.87           H  
ATOM    388  OE1 GLN A  25      14.150  32.241   5.087  1.00 34.87           O  
ATOM    389  N   CYS A  26      14.412  35.227  10.885  1.00 35.92           N  
ATOM    390  H   CYS A  26      15.071  34.723  11.460  1.00 35.92           H  
ATOM    391  CA  CYS A  26      13.881  36.505  11.363  1.00 35.92           C  
ATOM    392  HA  CYS A  26      13.770  37.186  10.519  1.00 35.92           H  
ATOM    393  C   CYS A  26      14.875  37.147  12.332  1.00 35.92           C  
ATOM    394  CB  CYS A  26      12.485  36.298  11.990  1.00 35.92           C  
ATOM    395  HB2 CYS A  26      12.405  36.825  12.941  1.00 35.92           H  
ATOM    396  HB3 CYS A  26      12.314  35.238  12.177  1.00 35.92           H  
ATOM    397  O   CYS A  26      14.724  37.010  13.534  1.00 35.92           O  
ATOM    398  SG  CYS A  26      11.198  36.939  10.876  1.00 35.92           S  
ATOM    399  HG  CYS A  26      10.161  36.351  11.478  1.00 35.92           H  
ATOM    400  N   CYS A  27      15.920  37.789  11.798  1.00 38.25           N  
ATOM    401  H   CYS A  27      16.080  37.629  10.814  1.00 38.25           H  
ATOM    402  CA  CYS A  27      16.585  38.963  12.385  1.00 38.25           C  
ATOM    403  HA  CYS A  27      15.870  39.785  12.420  1.00 38.25           H  
ATOM    404  C   CYS A  27      17.743  39.403  11.474  1.00 38.25           C  
ATOM    405  CB  CYS A  27      17.065  38.719  13.829  1.00 38.25           C  
ATOM    406  HB2 CYS A  27      17.211  37.654  14.007  1.00 38.25           H  
ATOM    407  HB3 CYS A  27      18.010  39.232  14.008  1.00 38.25           H  
ATOM    408  O   CYS A  27      18.848  38.871  11.517  1.00 38.25           O  
ATOM    409  SG  CYS A  27      15.815  39.390  14.974  1.00 38.25           S  
ATOM    410  HG  CYS A  27      16.307  38.847  16.091  1.00 38.25           H  
ATOM    411  N   ARG A  28      17.471  40.387  10.608  1.00 31.53           N  
ATOM    412  H   ARG A  28      16.542  40.778  10.669  1.00 31.53           H  
ATOM    413  CA  ARG A  28      18.507  41.266  10.044  1.00 31.53           C  
ATOM    414  HA  ARG A  28      19.427  40.702   9.892  1.00 31.53           H  
ATOM    415  C   ARG A  28      18.777  42.376  11.069  1.00 31.53           C  
ATOM    416  CB  ARG A  28      18.039  41.905   8.720  1.00 31.53           C  
ATOM    417  HB2 ARG A  28      17.088  42.408   8.890  1.00 31.53           H  
ATOM    418  HB3 ARG A  28      18.769  42.666   8.444  1.00 31.53           H  
ATOM    419  O   ARG A  28      17.801  42.886  11.611  1.00 31.53           O  
ATOM    420  CG  ARG A  28      17.888  40.947   7.528  1.00 31.53           C  
ATOM    421  HG2 ARG A  28      18.818  40.399   7.374  1.00 31.53           H  
ATOM    422  HG3 ARG A  28      17.086  40.240   7.737  1.00 31.53           H  
ATOM    423  CD  ARG A  28      17.550  41.758   6.264  1.00 31.53           C  
ATOM    424  HD2 ARG A  28      16.715  42.421   6.490  1.00 31.53           H  
ATOM    425  HD3 ARG A  28      18.417  42.363   5.998  1.00 31.53           H  
ATOM    426  NE  ARG A  28      17.174  40.897   5.126  1.00 31.53           N  
ATOM    427  HE  ARG A  28      17.094  39.908   5.314  1.00 31.53           H  
ATOM    428  NH1 ARG A  28      16.968  42.546   3.532  1.00 31.53           N  
ATOM    429 HH11 ARG A  28      17.291  43.227   4.204  1.00 31.53           H  
ATOM    430 HH12 ARG A  28      16.741  42.822   2.587  1.00 31.53           H  
ATOM    431  NH2 ARG A  28      16.489  40.436   3.000  1.00 31.53           N  
ATOM    432 HH21 ARG A  28      16.253  40.740   2.065  1.00 31.53           H  
ATOM    433 HH22 ARG A  28      16.390  39.460   3.238  1.00 31.53           H  
ATOM    434  CZ  ARG A  28      16.881  41.296   3.897  1.00 31.53           C  
ATOM    435  N   ARG A  29      20.044  42.814  11.165  1.00 38.90           N  
ATOM    436  H   ARG A  29      20.720  42.234  10.688  1.00 38.90           H  
ATOM    437  CA  ARG A  29      20.638  43.939  11.947  1.00 38.90           C  
ATOM    438  HA  ARG A  29      21.362  44.438  11.303  1.00 38.90           H  
ATOM    439  C   ARG A  29      21.459  43.438  13.141  1.00 38.90           C  
ATOM    440  CB  ARG A  29      19.628  45.032  12.339  1.00 38.90           C  
ATOM    441  HB2 ARG A  29      20.137  45.777  12.951  1.00 38.90           H  
ATOM    442  HB3 ARG A  29      18.834  44.616  12.959  1.00 38.90           H  
ATOM    443  O   ARG A  29      20.897  42.917  14.089  1.00 38.90           O  
ATOM    444  CG  ARG A  29      19.058  45.737  11.098  1.00 38.90           C  
ATOM    445  HG2 ARG A  29      18.599  45.015  10.422  1.00 38.90           H  
ATOM    446  HG3 ARG A  29      19.866  46.243  10.570  1.00 38.90           H  
ATOM    447  CD  ARG A  29      18.006  46.763  11.509  1.00 38.90           C  
ATOM    448  HD2 ARG A  29      17.273  46.275  12.151  1.00 38.90           H  
ATOM    449  HD3 ARG A  29      18.503  47.546  12.082  1.00 38.90           H  
ATOM    450  NE  ARG A  29      17.317  47.319  10.327  1.00 38.90           N  
ATOM    451  HE  ARG A  29      17.220  46.698   9.537  1.00 38.90           H  
ATOM    452  NH1 ARG A  29      16.837  49.387  11.199  1.00 38.90           N  
ATOM    453 HH11 ARG A  29      17.323  49.127  12.046  1.00 38.90           H  
ATOM    454 HH12 ARG A  29      16.424  50.305  11.120  1.00 38.90           H  
ATOM    455  NH2 ARG A  29      16.140  48.870   9.144  1.00 38.90           N  
ATOM    456 HH21 ARG A  29      15.728  49.791   9.086  1.00 38.90           H  
ATOM    457 HH22 ARG A  29      16.058  48.226   8.370  1.00 38.90           H  
ATOM    458  CZ  ARG A  29      16.772  48.518  10.230  1.00 38.90           C  
ATOM    459  N   THR A  30      22.768  43.252  12.955  1.00 37.38           N  
ATOM    460  H   THR A  30      23.019  42.410  13.452  1.00 37.38           H  
ATOM    461  CA  THR A  30      23.882  44.227  13.088  1.00 37.38           C  
ATOM    462  HA  THR A  30      24.757  43.709  12.697  1.00 37.38           H  
ATOM    463  C   THR A  30      24.216  44.560  14.540  1.00 37.38           C  
ATOM    464  CB  THR A  30      23.840  45.525  12.257  1.00 37.38           C  
ATOM    465  HB  THR A  30      24.684  46.147  12.555  1.00 37.38           H  
ATOM    466  O   THR A  30      23.473  45.279  15.197  1.00 37.38           O  
ATOM    467  CG2 THR A  30      23.975  45.279  10.754  1.00 37.38           C  
ATOM    468 HG21 THR A  30      23.773  46.206  10.217  1.00 37.38           H  
ATOM    469 HG22 THR A  30      25.001  44.976  10.542  1.00 37.38           H  
ATOM    470 HG23 THR A  30      23.298  44.494  10.417  1.00 37.38           H  
ATOM    471  OG1 THR A  30      22.669  46.260  12.519  1.00 37.38           O  
ATOM    472  HG1 THR A  30      22.728  46.480  13.451  1.00 37.38           H  
ATOM    473  N   ASP A  31      25.402  44.076  14.905  1.00 34.21           N  
ATOM    474  H   ASP A  31      25.844  43.477  14.222  1.00 34.21           H  
ATOM    475  CA  ASP A  31      26.398  44.640  15.811  1.00 34.21           C  
ATOM    476  HA  ASP A  31      27.266  44.015  15.600  1.00 34.21           H  
ATOM    477  C   ASP A  31      26.248  44.530  17.335  1.00 34.21           C  
ATOM    478  CB  ASP A  31      26.856  46.029  15.330  1.00 34.21           C  
ATOM    479  HB2 ASP A  31      27.656  46.383  15.980  1.00 34.21           H  
ATOM    480  HB3 ASP A  31      26.023  46.729  15.400  1.00 34.21           H  
ATOM    481  O   ASP A  31      25.312  45.016  17.955  1.00 34.21           O  
ATOM    482  CG  ASP A  31      27.387  45.988  13.890  1.00 34.21           C  
ATOM    483  OD1 ASP A  31      27.918  44.923  13.492  1.00 34.21           O  
ATOM    484  OD2 ASP A  31      27.194  46.986  13.165  1.00 34.21           O  
ATOM    485  N   ALA A  32      27.346  43.985  17.875  1.00 38.68           N  
ATOM    486  H   ALA A  32      27.960  43.552  17.200  1.00 38.68           H  
ATOM    487  CA  ALA A  32      28.000  44.282  19.144  1.00 38.68           C  
ATOM    488  HA  ALA A  32      28.974  43.800  19.057  1.00 38.68           H  
ATOM    489  C   ALA A  32      27.395  43.729  20.447  1.00 38.68           C  
ATOM    490  CB  ALA A  32      28.342  45.775  19.199  1.00 38.68           C  
ATOM    491  HB1 ALA A  32      27.424  46.356  19.283  1.00 38.68           H  
ATOM    492  HB2 ALA A  32      28.958  45.976  20.076  1.00 38.68           H  
ATOM    493  HB3 ALA A  32      28.882  46.077  18.302  1.00 38.68           H  
ATOM    494  O   ALA A  32      26.375  44.183  20.940  1.00 38.68           O  
ATOM    495  N   HIS A  33      28.168  42.791  21.014  1.00 34.50           N  
ATOM    496  H   HIS A  33      28.864  42.395  20.400  1.00 34.50           H  
ATOM    497  CA  HIS A  33      28.537  42.688  22.429  1.00 34.50           C  
ATOM    498  HA  HIS A  33      28.907  41.676  22.596  1.00 34.50           H  
ATOM    499  C   HIS A  33      27.437  42.908  23.477  1.00 34.50           C  
ATOM    500  CB  HIS A  33      29.719  43.647  22.687  1.00 34.50           C  
ATOM    501  HB2 HIS A  33      29.873  43.727  23.763  1.00 34.50           H  
ATOM    502  HB3 HIS A  33      29.469  44.645  22.326  1.00 34.50           H  
ATOM    503  O   HIS A  33      27.192  44.041  23.858  1.00 34.50           O  
ATOM    504  CG  HIS A  33      31.023  43.197  22.082  1.00 34.50           C  
ATOM    505  CD2 HIS A  33      31.673  43.730  21.001  1.00 34.50           C  
ATOM    506  HD2 HIS A  33      31.333  44.564  20.404  1.00 34.50           H  
ATOM    507  ND1 HIS A  33      31.813  42.184  22.571  1.00 34.50           N  
ATOM    508  HD1 HIS A  33      31.634  41.654  23.412  1.00 34.50           H  
ATOM    509  CE1 HIS A  33      32.908  42.098  21.799  1.00 34.50           C  
ATOM    510  HE1 HIS A  33      33.722  41.404  21.951  1.00 34.50           H  
ATOM    511  NE2 HIS A  33      32.863  43.013  20.819  1.00 34.50           N  
ATOM    512  N   ASP A  34      26.909  41.815  24.040  1.00 38.50           N  
ATOM    513  H   ASP A  34      26.908  40.954  23.512  1.00 38.50           H  
ATOM    514  CA  ASP A  34      26.821  41.643  25.502  1.00 38.50           C  
ATOM    515  HA  ASP A  34      27.828  41.812  25.885  1.00 38.50           H  
ATOM    516  C   ASP A  34      26.423  40.196  25.887  1.00 38.50           C  
ATOM    517  CB  ASP A  34      25.866  42.660  26.165  1.00 38.50           C  
ATOM    518  HB2 ASP A  34      25.374  42.179  27.011  1.00 38.50           H  
ATOM    519  HB3 ASP A  34      25.088  42.953  25.461  1.00 38.50           H  
ATOM    520  O   ASP A  34      25.625  39.573  25.181  1.00 38.50           O  
ATOM    521  CG  ASP A  34      26.590  43.904  26.714  1.00 38.50           C  
ATOM    522  OD1 ASP A  34      27.791  43.778  27.063  1.00 38.50           O  
ATOM    523  OD2 ASP A  34      25.910  44.942  26.880  1.00 38.50           O  
ATOM    524  N   PRO A  35      26.980  39.617  26.973  1.00 35.69           N  
ATOM    525  CA  PRO A  35      26.655  38.265  27.427  1.00 35.69           C  
ATOM    526  HA  PRO A  35      26.446  37.616  26.576  1.00 35.69           H  
ATOM    527  C   PRO A  35      25.435  38.275  28.367  1.00 35.69           C  
ATOM    528  CB  PRO A  35      27.931  37.785  28.126  1.00 35.69           C  
ATOM    529  HB2 PRO A  35      28.624  37.393  27.382  1.00 35.69           H  
ATOM    530  HB3 PRO A  35      27.724  37.031  28.886  1.00 35.69           H  
ATOM    531  O   PRO A  35      25.412  39.008  29.354  1.00 35.69           O  
ATOM    532  CG  PRO A  35      28.511  39.064  28.737  1.00 35.69           C  
ATOM    533  HG2 PRO A  35      29.600  39.027  28.780  1.00 35.69           H  
ATOM    534  HG3 PRO A  35      28.101  39.213  29.736  1.00 35.69           H  
ATOM    535  CD  PRO A  35      28.025  40.187  27.817  1.00 35.69           C  
ATOM    536  HD2 PRO A  35      28.859  40.524  27.202  1.00 35.69           H  
ATOM    537  HD3 PRO A  35      27.636  41.020  28.403  1.00 35.69           H  
ATOM    538  N   CYS A  36      24.419  37.442  28.105  1.00 33.75           N  
ATOM    539  H   CYS A  36      24.454  36.865  27.277  1.00 33.75           H  
ATOM    540  CA  CYS A  36      23.287  37.287  29.030  1.00 33.75           C  
ATOM    541  HA  CYS A  36      23.088  38.278  29.437  1.00 33.75           H  
ATOM    542  C   CYS A  36      23.624  36.339  30.202  1.00 33.75           C  
ATOM    543  CB  CYS A  36      22.016  36.836  28.300  1.00 33.75           C  
ATOM    544  HB2 CYS A  36      21.297  36.469  29.032  1.00 33.75           H  
ATOM    545  HB3 CYS A  36      22.245  36.025  27.608  1.00 33.75           H  
ATOM    546  O   CYS A  36      24.276  35.317  29.975  1.00 33.75           O  
ATOM    547  SG  CYS A  36      21.265  38.233  27.415  1.00 33.75           S  
ATOM    548  HG  CYS A  36      21.373  39.147  28.385  1.00 33.75           H  
ATOM    549  N   PRO A  37      23.163  36.634  31.436  1.00 36.01           N  
ATOM    550  CA  PRO A  37      23.505  35.873  32.632  1.00 36.01           C  
ATOM    551  HA  PRO A  37      24.549  35.564  32.575  1.00 36.01           H  
ATOM    552  C   PRO A  37      22.641  34.616  32.807  1.00 36.01           C  
ATOM    553  CB  PRO A  37      23.346  36.847  33.804  1.00 36.01           C  
ATOM    554  HB2 PRO A  37      22.916  36.358  34.678  1.00 36.01           H  
ATOM    555  HB3 PRO A  37      24.319  37.267  34.060  1.00 36.01           H  
ATOM    556  O   PRO A  37      21.481  34.565  32.396  1.00 36.01           O  
ATOM    557  CG  PRO A  37      22.431  37.963  33.294  1.00 36.01           C  
ATOM    558  HG2 PRO A  37      22.907  38.931  33.452  1.00 36.01           H  
ATOM    559  HG3 PRO A  37      21.467  37.933  33.801  1.00 36.01           H  
ATOM    560  CD  PRO A  37      22.248  37.709  31.800  1.00 36.01           C  
ATOM    561  HD2 PRO A  37      21.224  37.388  31.608  1.00 36.01           H  
ATOM    562  HD3 PRO A  37      22.456  38.637  31.268  1.00 36.01           H  
ATOM    563  N   GLU A  38      23.223  33.614  33.470  1.00 34.58           N  
ATOM    564  H   GLU A  38      24.183  33.737  33.756  1.00 34.58           H  
ATOM    565  CA  GLU A  38      22.544  32.423  33.985  1.00 34.58           C  
ATOM    566  HA  GLU A  38      22.121  31.866  33.149  1.00 34.58           H  
ATOM    567  C   GLU A  38      21.408  32.817  34.945  1.00 34.58           C  
ATOM    568  CB  GLU A  38      23.561  31.528  34.724  1.00 34.58           C  
ATOM    569  HB2 GLU A  38      23.018  30.731  35.233  1.00 34.58           H  
ATOM    570  HB3 GLU A  38      24.068  32.131  35.478  1.00 34.58           H  
ATOM    571  O   GLU A  38      21.560  33.746  35.735  1.00 34.58           O  
ATOM    572  CG  GLU A  38      24.596  30.881  33.786  1.00 34.58           C  
ATOM    573  HG2 GLU A  38      24.063  30.241  33.083  1.00 34.58           H  
ATOM    574  HG3 GLU A  38      25.092  31.664  33.213  1.00 34.58           H  
ATOM    575  CD  GLU A  38      25.672  30.063  34.525  1.00 34.58           C  
ATOM    576  OE1 GLU A  38      26.185  29.103  33.908  1.00 34.58           O  
ATOM    577  OE2 GLU A  38      25.983  30.405  35.688  1.00 34.58           O  
ATOM    578  N   THR A  39      20.307  32.057  34.917  1.00 33.85           N  
ATOM    579  H   THR A  39      20.317  31.318  34.229  1.00 33.85           H  
ATOM    580  CA  THR A  39      19.093  32.153  35.766  1.00 33.85           C  
ATOM    581  HA  THR A  39      18.706  31.134  35.780  1.00 33.85           H  
ATOM    582  C   THR A  39      17.919  32.964  35.193  1.00 33.85           C  
ATOM    583  CB  THR A  39      19.355  32.431  37.269  1.00 33.85           C  
ATOM    584  HB  THR A  39      18.419  32.250  37.798  1.00 33.85           H  
ATOM    585  O   THR A  39      17.508  33.996  35.708  1.00 33.85           O  
ATOM    586  CG2 THR A  39      20.421  31.515  37.891  1.00 33.85           C  
ATOM    587 HG21 THR A  39      21.200  32.101  38.379  1.00 33.85           H  
ATOM    588 HG22 THR A  39      20.894  30.876  37.145  1.00 33.85           H  
ATOM    589 HG23 THR A  39      19.950  30.880  38.641  1.00 33.85           H  
ATOM    590  OG1 THR A  39      19.722  33.758  37.539  1.00 33.85           O  
ATOM    591  HG1 THR A  39      20.445  33.949  36.937  1.00 33.85           H  
ATOM    592  N   ALA A  40      17.265  32.425  34.161  1.00 32.77           N  
ATOM    593  H   ALA A  40      17.660  31.634  33.673  1.00 32.77           H  
ATOM    594  CA  ALA A  40      15.875  32.771  33.864  1.00 32.77           C  
ATOM    595  HA  ALA A  40      15.387  33.068  34.792  1.00 32.77           H  
ATOM    596  C   ALA A  40      15.135  31.543  33.316  1.00 32.77           C  
ATOM    597  CB  ALA A  40      15.820  33.974  32.917  1.00 32.77           C  
ATOM    598  HB1 ALA A  40      14.782  34.239  32.715  1.00 32.77           H  
ATOM    599  HB2 ALA A  40      16.314  33.730  31.977  1.00 32.77           H  
ATOM    600  HB3 ALA A  40      16.324  34.826  33.374  1.00 32.77           H  
ATOM    601  O   ALA A  40      15.578  30.904  32.364  1.00 32.77           O  
ATOM    602  N   ALA A  41      14.022  31.198  33.966  1.00 36.11           N  
ATOM    603  H   ALA A  41      13.734  31.791  34.730  1.00 36.11           H  
ATOM    604  CA  ALA A  41      13.082  30.159  33.552  1.00 36.11           C  
ATOM    605  HA  ALA A  41      13.578  29.191  33.620  1.00 36.11           H  
ATOM    606  C   ALA A  41      12.603  30.378  32.099  1.00 36.11           C  
ATOM    607  CB  ALA A  41      11.915  30.210  34.548  1.00 36.11           C  
ATOM    608  HB1 ALA A  41      11.430  31.185  34.501  1.00 36.11           H  
ATOM    609  HB2 ALA A  41      12.282  30.036  35.559  1.00 36.11           H  
ATOM    610  HB3 ALA A  41      11.178  29.443  34.308  1.00 36.11           H  
ATOM    611  O   ALA A  41      12.586  31.522  31.639  1.00 36.11           O  
ATOM    612  N   PRO A  42      12.186  29.326  31.367  1.00 39.62           N  
ATOM    613  CA  PRO A  42      11.784  29.474  29.975  1.00 39.62           C  
ATOM    614  HA  PRO A  42      12.572  29.980  29.418  1.00 39.62           H  
ATOM    615  C   PRO A  42      10.501  30.311  29.886  1.00 39.62           C  
ATOM    616  CB  PRO A  42      11.642  28.049  29.430  1.00 39.62           C  
ATOM    617  HB2 PRO A  42      10.874  27.974  28.661  1.00 39.62           H  
ATOM    618  HB3 PRO A  42      12.604  27.717  29.038  1.00 39.62           H  
ATOM    619  O   PRO A  42       9.402  29.851  30.191  1.00 39.62           O  
ATOM    620  CG  PRO A  42      11.294  27.227  30.670  1.00 39.62           C  
ATOM    621  HG2 PRO A  42      11.614  26.190  30.573  1.00 39.62           H  
ATOM    622  HG3 PRO A  42      10.220  27.279  30.851  1.00 39.62           H  
ATOM    623  CD  PRO A  42      12.033  27.945  31.799  1.00 39.62           C  
ATOM    624  HD2 PRO A  42      11.461  27.872  32.724  1.00 39.62           H  
ATOM    625  HD3 PRO A  42      13.020  27.501  31.929  1.00 39.62           H  
ATOM    626  N   VAL A  43      10.662  31.567  29.471  1.00 32.80           N  
ATOM    627  H   VAL A  43      11.609  31.901  29.369  1.00 32.80           H  
ATOM    628  CA  VAL A  43       9.579  32.452  29.046  1.00 32.80           C  
ATOM    629  HA  VAL A  43       8.781  32.424  29.788  1.00 32.80           H  
ATOM    630  C   VAL A  43       9.054  31.920  27.718  1.00 32.80           C  
ATOM    631  CB  VAL A  43      10.080  33.906  28.909  1.00 32.80           C  
ATOM    632  HB  VAL A  43      10.902  33.939  28.194  1.00 32.80           H  
ATOM    633  O   VAL A  43       9.802  31.823  26.751  1.00 32.80           O  
ATOM    634  CG1 VAL A  43       8.975  34.853  28.419  1.00 32.80           C  
ATOM    635 HG11 VAL A  43       8.125  34.826  29.101  1.00 32.80           H  
ATOM    636 HG12 VAL A  43       9.362  35.871  28.367  1.00 32.80           H  
ATOM    637 HG13 VAL A  43       8.647  34.566  27.420  1.00 32.80           H  
ATOM    638  CG2 VAL A  43      10.592  34.432  30.257  1.00 32.80           C  
ATOM    639 HG21 VAL A  43      10.894  35.475  30.160  1.00 32.80           H  
ATOM    640 HG22 VAL A  43      11.460  33.858  30.581  1.00 32.80           H  
ATOM    641 HG23 VAL A  43       9.811  34.353  31.014  1.00 32.80           H  
ATOM    642  N   VAL A  44       7.770  31.568  27.684  1.00 32.26           N  
ATOM    643  H   VAL A  44       7.249  31.637  28.546  1.00 32.26           H  
ATOM    644  CA  VAL A  44       7.032  31.163  26.482  1.00 32.26           C  
ATOM    645  HA  VAL A  44       7.600  30.402  25.946  1.00 32.26           H  
ATOM    646  C   VAL A  44       6.826  32.400  25.593  1.00 32.26           C  
ATOM    647  CB  VAL A  44       5.664  30.562  26.885  1.00 32.26           C  
ATOM    648  HB  VAL A  44       5.046  31.338  27.336  1.00 32.26           H  
ATOM    649  O   VAL A  44       6.116  33.313  26.021  1.00 32.26           O  
ATOM    650  CG1 VAL A  44       4.919  29.994  25.670  1.00 32.26           C  
ATOM    651 HG11 VAL A  44       3.948  29.608  25.979  1.00 32.26           H  
ATOM    652 HG12 VAL A  44       4.756  30.775  24.927  1.00 32.26           H  
ATOM    653 HG13 VAL A  44       5.499  29.189  25.218  1.00 32.26           H  
ATOM    654  CG2 VAL A  44       5.807  29.433  27.917  1.00 32.26           C  
ATOM    655 HG21 VAL A  44       6.221  29.811  28.852  1.00 32.26           H  
ATOM    656 HG22 VAL A  44       4.829  29.000  28.131  1.00 32.26           H  
ATOM    657 HG23 VAL A  44       6.463  28.655  27.528  1.00 32.26           H  
ATOM    658  N   PRO A  45       7.393  32.486  24.374  1.00 34.09           N  
ATOM    659  CA  PRO A  45       7.142  33.617  23.490  1.00 34.09           C  
ATOM    660  HA  PRO A  45       6.856  34.494  24.071  1.00 34.09           H  
ATOM    661  C   PRO A  45       6.034  33.295  22.477  1.00 34.09           C  
ATOM    662  CB  PRO A  45       8.485  33.928  22.803  1.00 34.09           C  
ATOM    663  HB2 PRO A  45       8.811  34.944  23.024  1.00 34.09           H  
ATOM    664  HB3 PRO A  45       8.408  33.789  21.725  1.00 34.09           H  
ATOM    665  O   PRO A  45       6.132  32.324  21.732  1.00 34.09           O  
ATOM    666  CG  PRO A  45       9.472  32.908  23.383  1.00 34.09           C  
ATOM    667  HG2 PRO A  45       9.996  33.344  24.234  1.00 34.09           H  
ATOM    668  HG3 PRO A  45      10.180  32.556  22.633  1.00 34.09           H  
ATOM    669  CD  PRO A  45       8.559  31.785  23.868  1.00 34.09           C  
ATOM    670  HD2 PRO A  45       9.064  31.170  24.614  1.00 34.09           H  
ATOM    671  HD3 PRO A  45       8.266  31.160  23.025  1.00 34.09           H  
ATOM    672  N   GLY A  46       5.040  34.186  22.380  1.00 30.22           N  
ATOM    673  H   GLY A  46       4.996  34.885  23.108  1.00 30.22           H  
ATOM    674  CA  GLY A  46       4.491  34.556  21.069  1.00 30.22           C  
ATOM    675  HA2 GLY A  46       5.114  34.124  20.286  1.00 30.22           H  
ATOM    676  HA3 GLY A  46       4.564  35.638  20.964  1.00 30.22           H  
ATOM    677  C   GLY A  46       3.048  34.169  20.745  1.00 30.22           C  
ATOM    678  O   GLY A  46       2.802  33.462  19.777  1.00 30.22           O  
ATOM    679  N   HIS A  47       2.078  34.743  21.462  1.00 30.69           N  
ATOM    680  H   HIS A  47       2.359  35.281  22.270  1.00 30.69           H  
ATOM    681  CA  HIS A  47       0.812  35.131  20.833  1.00 30.69           C  
ATOM    682  HA  HIS A  47       0.345  34.270  20.353  1.00 30.69           H  
ATOM    683  C   HIS A  47       1.107  36.201  19.766  1.00 30.69           C  
ATOM    684  CB  HIS A  47      -0.149  35.718  21.889  1.00 30.69           C  
ATOM    685  HB2 HIS A  47       0.418  36.220  22.674  1.00 30.69           H  
ATOM    686  HB3 HIS A  47      -0.762  36.480  21.408  1.00 30.69           H  
ATOM    687  O   HIS A  47       1.416  37.341  20.110  1.00 30.69           O  
ATOM    688  CG  HIS A  47      -1.103  34.738  22.518  1.00 30.69           C  
ATOM    689  CD2 HIS A  47      -2.460  34.894  22.616  1.00 30.69           C  
ATOM    690  HD2 HIS A  47      -3.031  35.735  22.251  1.00 30.69           H  
ATOM    691  ND1 HIS A  47      -0.790  33.539  23.116  1.00 30.69           N  
ATOM    692  HD1 HIS A  47       0.128  33.121  23.174  1.00 30.69           H  
ATOM    693  CE1 HIS A  47      -1.933  32.986  23.557  1.00 30.69           C  
ATOM    694  HE1 HIS A  47      -2.010  32.030  24.054  1.00 30.69           H  
ATOM    695  NE2 HIS A  47      -2.978  33.778  23.276  1.00 30.69           N  
ATOM    696  N   CYS A  48       0.978  35.868  18.483  1.00 33.02           N  
ATOM    697  H   CYS A  48       0.835  34.897  18.242  1.00 33.02           H  
ATOM    698  CA  CYS A  48       0.830  36.866  17.426  1.00 33.02           C  
ATOM    699  HA  CYS A  48       1.011  37.862  17.831  1.00 33.02           H  
ATOM    700  C   CYS A  48      -0.616  36.840  16.936  1.00 33.02           C  
ATOM    701  CB  CYS A  48       1.859  36.653  16.311  1.00 33.02           C  
ATOM    702  HB2 CYS A  48       1.941  35.593  16.073  1.00 33.02           H  
ATOM    703  HB3 CYS A  48       1.541  37.185  15.415  1.00 33.02           H  
ATOM    704  O   CYS A  48      -1.055  35.901  16.278  1.00 33.02           O  
ATOM    705  SG  CYS A  48       3.470  37.306  16.845  1.00 33.02           S  
ATOM    706  HG  CYS A  48       3.070  38.536  17.181  1.00 33.02           H  
ATOM    707  N   GLY A  49      -1.363  37.887  17.293  1.00 30.22           N  
ATOM    708  H   GLY A  49      -0.934  38.606  17.857  1.00 30.22           H  
ATOM    709  CA  GLY A  49      -2.713  38.118  16.802  1.00 30.22           C  
ATOM    710  HA2 GLY A  49      -3.123  39.021  17.255  1.00 30.22           H  
ATOM    711  HA3 GLY A  49      -3.344  37.273  17.077  1.00 30.22           H  
ATOM    712  C   GLY A  49      -2.721  38.291  15.284  1.00 30.22           C  
ATOM    713  O   GLY A  49      -2.169  39.253  14.754  1.00 30.22           O  
ATOM    714  N   GLY A  50      -3.382  37.366  14.596  1.00 31.81           N  
ATOM    715  H   GLY A  50      -3.712  36.552  15.095  1.00 31.81           H  
ATOM    716  CA  GLY A  50      -3.775  37.474  13.198  1.00 31.81           C  
ATOM    717  HA2 GLY A  50      -3.376  38.384  12.750  1.00 31.81           H  
ATOM    718  HA3 GLY A  50      -3.396  36.616  12.643  1.00 31.81           H  
ATOM    719  C   GLY A  50      -5.297  37.467  13.123  1.00 31.81           C  
ATOM    720  O   GLY A  50      -5.944  36.567  13.647  1.00 31.81           O  
ATOM    721  N   ARG A  51      -5.860  38.519  12.531  1.00 31.12           N  
ATOM    722  H   ARG A  51      -5.221  39.178  12.111  1.00 31.12           H  
ATOM    723  CA  ARG A  51      -7.297  38.731  12.311  1.00 31.12           C  
ATOM    724  HA  ARG A  51      -7.783  38.931  13.266  1.00 31.12           H  
ATOM    725  C   ARG A  51      -7.961  37.492  11.701  1.00 31.12           C  
ATOM    726  CB  ARG A  51      -7.455  39.932  11.366  1.00 31.12           C  
ATOM    727  HB2 ARG A  51      -6.770  39.824  10.524  1.00 31.12           H  
ATOM    728  HB3 ARG A  51      -8.471  39.945  10.971  1.00 31.12           H  
ATOM    729  O   ARG A  51      -7.415  36.910  10.770  1.00 31.12           O  
ATOM    730  CG  ARG A  51      -7.203  41.261  12.090  1.00 31.12           C  
ATOM    731  HG2 ARG A  51      -8.030  41.428  12.780  1.00 31.12           H  
ATOM    732  HG3 ARG A  51      -6.284  41.213  12.675  1.00 31.12           H  
ATOM    733  CD  ARG A  51      -7.130  42.444  11.117  1.00 31.12           C  
ATOM    734  HD2 ARG A  51      -7.726  42.230  10.229  1.00 31.12           H  
ATOM    735  HD3 ARG A  51      -7.579  43.300  11.621  1.00 31.12           H  
ATOM    736  NE  ARG A  51      -5.735  42.757  10.731  1.00 31.12           N  
ATOM    737  HE  ARG A  51      -5.143  41.970  10.508  1.00 31.12           H  
ATOM    738  NH1 ARG A  51      -5.874  45.051  10.855  1.00 31.12           N  
ATOM    739 HH11 ARG A  51      -5.433  45.958  10.798  1.00 31.12           H  
ATOM    740 HH12 ARG A  51      -6.867  44.975  11.019  1.00 31.12           H  
ATOM    741  NH2 ARG A  51      -3.913  44.091  10.411  1.00 31.12           N  
ATOM    742 HH21 ARG A  51      -3.495  45.009  10.364  1.00 31.12           H  
ATOM    743 HH22 ARG A  51      -3.338  43.274  10.263  1.00 31.12           H  
ATOM    744  CZ  ARG A  51      -5.185  43.959  10.667  1.00 31.12           C  
ATOM    745  N   GLY A  52      -9.148  37.152  12.209  1.00 28.93           N  
ATOM    746  H   GLY A  52      -9.511  37.691  12.982  1.00 28.93           H  
ATOM    747  CA  GLY A  52      -9.986  36.076  11.685  1.00 28.93           C  
ATOM    748  HA2 GLY A  52      -9.518  35.117  11.907  1.00 28.93           H  
ATOM    749  HA3 GLY A  52     -10.966  36.101  12.160  1.00 28.93           H  
ATOM    750  C   GLY A  52     -10.184  36.209  10.177  1.00 28.93           C  
ATOM    751  O   GLY A  52     -10.721  37.210   9.703  1.00 28.93           O  
ATOM    752  N   LEU A  53      -9.713  35.203   9.446  1.00 33.25           N  
ATOM    753  H   LEU A  53      -9.250  34.442   9.921  1.00 33.25           H  
ATOM    754  CA  LEU A  53     -10.009  34.999   8.037  1.00 33.25           C  
ATOM    755  HA  LEU A  53     -10.294  35.950   7.588  1.00 33.25           H  
ATOM    756  C   LEU A  53     -11.213  34.064   7.942  1.00 33.25           C  
ATOM    757  CB  LEU A  53      -8.759  34.472   7.309  1.00 33.25           C  
ATOM    758  HB2 LEU A  53      -8.167  33.874   8.002  1.00 33.25           H  
ATOM    759  HB3 LEU A  53      -9.061  33.813   6.494  1.00 33.25           H  
ATOM    760  O   LEU A  53     -11.238  32.985   8.531  1.00 33.25           O  
ATOM    761  CG  LEU A  53      -7.906  35.620   6.736  1.00 33.25           C  
ATOM    762  HG  LEU A  53      -7.957  36.482   7.400  1.00 33.25           H  
ATOM    763  CD1 LEU A  53      -6.440  35.211   6.613  1.00 33.25           C  
ATOM    764 HD11 LEU A  53      -6.350  34.338   5.966  1.00 33.25           H  
ATOM    765 HD12 LEU A  53      -6.047  34.965   7.599  1.00 33.25           H  
ATOM    766 HD13 LEU A  53      -5.858  36.032   6.196  1.00 33.25           H  
ATOM    767  CD2 LEU A  53      -8.408  36.028   5.347  1.00 33.25           C  
ATOM    768 HD21 LEU A  53      -8.327  35.188   4.657  1.00 33.25           H  
ATOM    769 HD22 LEU A  53      -9.451  36.339   5.405  1.00 33.25           H  
ATOM    770 HD23 LEU A  53      -7.813  36.860   4.968  1.00 33.25           H  
ATOM    771  N   ASP A  54     -12.222  34.550   7.233  1.00 32.50           N  
ATOM    772  H   ASP A  54     -12.091  35.451   6.796  1.00 32.50           H  
ATOM    773  CA  ASP A  54     -13.462  33.867   6.901  1.00 32.50           C  
ATOM    774  HA  ASP A  54     -14.035  33.695   7.812  1.00 32.50           H  
ATOM    775  C   ASP A  54     -13.179  32.510   6.223  1.00 32.50           C  
ATOM    776  CB  ASP A  54     -14.247  34.843   6.009  1.00 32.50           C  
ATOM    777  HB2 ASP A  54     -14.320  35.801   6.525  1.00 32.50           H  
ATOM    778  HB3 ASP A  54     -13.693  35.007   5.085  1.00 32.50           H  
ATOM    779  O   ASP A  54     -12.545  32.430   5.167  1.00 32.50           O  
ATOM    780  CG  ASP A  54     -15.663  34.394   5.660  1.00 32.50           C  
ATOM    781  OD1 ASP A  54     -16.079  33.312   6.134  1.00 32.50           O  
ATOM    782  OD2 ASP A  54     -16.327  35.158   4.928  1.00 32.50           O  
ATOM    783  N   LEU A  55     -13.620  31.428   6.870  1.00 31.75           N  
ATOM    784  H   LEU A  55     -14.187  31.600   7.688  1.00 31.75           H  
ATOM    785  CA  LEU A  55     -13.452  30.038   6.445  1.00 31.75           C  
ATOM    786  HA  LEU A  55     -12.472  29.931   5.980  1.00 31.75           H  
ATOM    787  C   LEU A  55     -14.497  29.684   5.378  1.00 31.75           C  
ATOM    788  CB  LEU A  55     -13.521  29.109   7.677  1.00 31.75           C  
ATOM    789  HB2 LEU A  55     -13.785  28.100   7.360  1.00 31.75           H  
ATOM    790  HB3 LEU A  55     -14.322  29.463   8.327  1.00 31.75           H  
ATOM    791  O   LEU A  55     -15.441  28.931   5.618  1.00 31.75           O  
ATOM    792  CG  LEU A  55     -12.208  29.017   8.474  1.00 31.75           C  
ATOM    793  HG  LEU A  55     -11.748  30.002   8.550  1.00 31.75           H  
ATOM    794  CD1 LEU A  55     -12.496  28.504   9.887  1.00 31.75           C  
ATOM    795 HD11 LEU A  55     -12.968  27.522   9.839  1.00 31.75           H  
ATOM    796 HD12 LEU A  55     -13.153  29.206  10.401  1.00 31.75           H  
ATOM    797 HD13 LEU A  55     -11.561  28.433  10.442  1.00 31.75           H  
ATOM    798  CD2 LEU A  55     -11.228  28.041   7.815  1.00 31.75           C  
ATOM    799 HD21 LEU A  55     -11.652  27.038   7.769  1.00 31.75           H  
ATOM    800 HD22 LEU A  55     -10.988  28.379   6.807  1.00 31.75           H  
ATOM    801 HD23 LEU A  55     -10.302  28.009   8.389  1.00 31.75           H  
ATOM    802  N   SER A  56     -14.302  30.205   4.170  1.00 30.49           N  
ATOM    803  H   SER A  56     -13.618  30.943   4.087  1.00 30.49           H  
ATOM    804  CA  SER A  56     -14.976  29.719   2.963  1.00 30.49           C  
ATOM    805  HA  SER A  56     -15.202  28.663   3.112  1.00 30.49           H  
ATOM    806  C   SER A  56     -14.050  29.767   1.744  1.00 30.49           C  
ATOM    807  CB  SER A  56     -16.326  30.418   2.746  1.00 30.49           C  
ATOM    808  HB2 SER A  56     -16.795  30.009   1.851  1.00 30.49           H  
ATOM    809  HB3 SER A  56     -16.976  30.211   3.597  1.00 30.49           H  
ATOM    810  O   SER A  56     -14.379  30.311   0.696  1.00 30.49           O  
ATOM    811  OG  SER A  56     -16.205  31.814   2.597  1.00 30.49           O  
ATOM    812  HG  SER A  56     -16.119  32.230   3.459  1.00 30.49           H  
ATOM    813  N   VAL A  57     -12.861  29.169   1.852  1.00 36.19           N  
ATOM    814  H   VAL A  57     -12.588  28.757   2.734  1.00 36.19           H  
ATOM    815  CA  VAL A  57     -11.958  29.052   0.698  1.00 36.19           C  
ATOM    816  HA  VAL A  57     -12.040  29.964   0.108  1.00 36.19           H  
ATOM    817  C   VAL A  57     -12.423  27.892  -0.187  1.00 36.19           C  
ATOM    818  CB  VAL A  57     -10.480  28.956   1.113  1.00 36.19           C  
ATOM    819  HB  VAL A  57     -10.320  28.025   1.655  1.00 36.19           H  
ATOM    820  O   VAL A  57     -12.161  26.720   0.081  1.00 36.19           O  
ATOM    821  CG1 VAL A  57      -9.576  29.007  -0.127  1.00 36.19           C  
ATOM    822 HG11 VAL A  57      -8.529  29.015   0.177  1.00 36.19           H  
ATOM    823 HG12 VAL A  57      -9.742  28.126  -0.746  1.00 36.19           H  
ATOM    824 HG13 VAL A  57      -9.781  29.902  -0.713  1.00 36.19           H  
ATOM    825  CG2 VAL A  57     -10.082  30.125   2.027  1.00 36.19           C  
ATOM    826 HG21 VAL A  57     -10.637  30.089   2.964  1.00 36.19           H  
ATOM    827 HG22 VAL A  57     -10.281  31.074   1.529  1.00 36.19           H  
ATOM    828 HG23 VAL A  57      -9.019  30.062   2.260  1.00 36.19           H  
ATOM    829  N   GLN A  58     -13.172  28.226  -1.238  1.00 35.94           N  
ATOM    830  H   GLN A  58     -13.406  29.203  -1.341  1.00 35.94           H  
ATOM    831  CA  GLN A  58     -13.347  27.355  -2.399  1.00 35.94           C  
ATOM    832  HA  GLN A  58     -13.727  26.389  -2.068  1.00 35.94           H  
ATOM    833  C   GLN A  58     -11.974  27.144  -3.052  1.00 35.94           C  
ATOM    834  CB  GLN A  58     -14.347  27.988  -3.383  1.00 35.94           C  
ATOM    835  HB2 GLN A  58     -14.376  27.385  -4.290  1.00 35.94           H  
ATOM    836  HB3 GLN A  58     -14.006  28.989  -3.650  1.00 35.94           H  
ATOM    837  O   GLN A  58     -11.183  28.082  -3.120  1.00 35.94           O  
ATOM    838  CG  GLN A  58     -15.768  28.067  -2.799  1.00 35.94           C  
ATOM    839  HG2 GLN A  58     -16.088  27.062  -2.524  1.00 35.94           H  
ATOM    840  HG3 GLN A  58     -15.765  28.684  -1.900  1.00 35.94           H  
ATOM    841  CD  GLN A  58     -16.783  28.663  -3.773  1.00 35.94           C  
ATOM    842  NE2 GLN A  58     -18.023  28.225  -3.737  1.00 35.94           N  
ATOM    843 HE21 GLN A  58     -18.652  28.682  -4.380  1.00 35.94           H  
ATOM    844 HE22 GLN A  58     -18.314  27.555  -3.039  1.00 35.94           H  
ATOM    845  OE1 GLN A  58     -16.504  29.526  -4.584  1.00 35.94           O  
ATOM    846  N   ALA A  59     -11.677  25.923  -3.508  1.00 40.28           N  
ATOM    847  H   ALA A  59     -12.359  25.185  -3.415  1.00 40.28           H  
ATOM    848  CA  ALA A  59     -10.407  25.606  -4.159  1.00 40.28           C  
ATOM    849  HA  ALA A  59      -9.608  25.676  -3.421  1.00 40.28           H  
ATOM    850  C   ALA A  59     -10.118  26.611  -5.290  1.00 40.28           C  
ATOM    851  CB  ALA A  59     -10.471  24.163  -4.681  1.00 40.28           C  
ATOM    852  HB1 ALA A  59     -11.278  24.062  -5.407  1.00 40.28           H  
ATOM    853  HB2 ALA A  59     -10.632  23.473  -3.853  1.00 40.28           H  
ATOM    854  HB3 ALA A  59      -9.527  23.915  -5.168  1.00 40.28           H  
ATOM    855  O   ALA A  59     -10.874  26.681  -6.262  1.00 40.28           O  
ATOM    856  N   GLU A  60      -9.047  27.402  -5.155  1.00 35.99           N  
ATOM    857  H   GLU A  60      -8.529  27.397  -4.288  1.00 35.99           H  
ATOM    858  CA  GLU A  60      -8.616  28.298  -6.227  1.00 35.99           C  
ATOM    859  HA  GLU A  60      -9.437  28.989  -6.421  1.00 35.99           H  
ATOM    860  C   GLU A  60      -8.304  27.480  -7.492  1.00 35.99           C  
ATOM    861  CB  GLU A  60      -7.383  29.128  -5.843  1.00 35.99           C  
ATOM    862  HB2 GLU A  60      -6.603  28.469  -5.462  1.00 35.99           H  
ATOM    863  HB3 GLU A  60      -7.017  29.607  -6.751  1.00 35.99           H  
ATOM    864  O   GLU A  60      -7.693  26.406  -7.392  1.00 35.99           O  
ATOM    865  CG  GLU A  60      -7.687  30.227  -4.815  1.00 35.99           C  
ATOM    866  HG2 GLU A  60      -7.868  29.763  -3.845  1.00 35.99           H  
ATOM    867  HG3 GLU A  60      -8.596  30.746  -5.121  1.00 35.99           H  
ATOM    868  CD  GLU A  60      -6.545  31.253  -4.694  1.00 35.99           C  
ATOM    869  OE1 GLU A  60      -6.816  32.358  -4.177  1.00 35.99           O  
ATOM    870  OE2 GLU A  60      -5.405  30.923  -5.099  1.00 35.99           O  
ATOM    871  N   PRO A  61      -8.683  27.961  -8.690  1.00 41.24           N  
ATOM    872  CA  PRO A  61      -8.360  27.284  -9.938  1.00 41.24           C  
ATOM    873  HA  PRO A  61      -8.892  26.333  -9.963  1.00 41.24           H  
ATOM    874  C   PRO A  61      -6.847  27.041 -10.053  1.00 41.24           C  
ATOM    875  CB  PRO A  61      -8.893  28.193 -11.055  1.00 41.24           C  
ATOM    876  HB2 PRO A  61      -8.108  28.856 -11.420  1.00 41.24           H  
ATOM    877  HB3 PRO A  61      -9.307  27.613 -11.880  1.00 41.24           H  
ATOM    878  O   PRO A  61      -6.062  27.981 -10.140  1.00 41.24           O  
ATOM    879  CG  PRO A  61      -9.965  29.036 -10.369  1.00 41.24           C  
ATOM    880  HG2 PRO A  61     -10.909  28.491 -10.365  1.00 41.24           H  
ATOM    881  HG3 PRO A  61     -10.086  30.008 -10.846  1.00 41.24           H  
ATOM    882  CD  PRO A  61      -9.454  29.168  -8.940  1.00 41.24           C  
ATOM    883  HD2 PRO A  61      -8.803  30.039  -8.853  1.00 41.24           H  
ATOM    884  HD3 PRO A  61     -10.304  29.257  -8.264  1.00 41.24           H  
ATOM    885  N   GLY A  62      -6.439  25.769 -10.057  1.00 48.07           N  
ATOM    886  H   GLY A  62      -7.134  25.057  -9.881  1.00 48.07           H  
ATOM    887  CA  GLY A  62      -5.039  25.348 -10.194  1.00 48.07           C  
ATOM    888  HA2 GLY A  62      -4.446  26.171 -10.591  1.00 48.07           H  
ATOM    889  HA3 GLY A  62      -4.992  24.527 -10.910  1.00 48.07           H  
ATOM    890  C   GLY A  62      -4.360  24.876  -8.905  1.00 48.07           C  
ATOM    891  O   GLY A  62      -3.259  24.328  -8.988  1.00 48.07           O  
ATOM    892  N   ARG A  63      -4.992  25.015  -7.730  1.00 53.82           N  
ATOM    893  H   ARG A  63      -5.896  25.465  -7.708  1.00 53.82           H  
ATOM    894  CA  ARG A  63      -4.458  24.449  -6.484  1.00 53.82           C  
ATOM    895  HA  ARG A  63      -3.373  24.412  -6.589  1.00 53.82           H  
ATOM    896  C   ARG A  63      -4.947  23.014  -6.303  1.00 53.82           C  
ATOM    897  CB  ARG A  63      -4.760  25.372  -5.297  1.00 53.82           C  
ATOM    898  HB2 ARG A  63      -4.615  26.403  -5.620  1.00 53.82           H  
ATOM    899  HB3 ARG A  63      -5.799  25.254  -4.988  1.00 53.82           H  
ATOM    900  O   ARG A  63      -6.130  22.715  -6.436  1.00 53.82           O  
ATOM    901  CG  ARG A  63      -3.819  25.099  -4.111  1.00 53.82           C  
ATOM    902  HG2 ARG A  63      -2.788  25.069  -4.464  1.00 53.82           H  
ATOM    903  HG3 ARG A  63      -4.069  24.141  -3.655  1.00 53.82           H  
ATOM    904  CD  ARG A  63      -3.947  26.220  -3.074  1.00 53.82           C  
ATOM    905  HD2 ARG A  63      -3.736  27.171  -3.563  1.00 53.82           H  
ATOM    906  HD3 ARG A  63      -4.972  26.240  -2.704  1.00 53.82           H  
ATOM    907  NE  ARG A  63      -3.018  26.036  -1.942  1.00 53.82           N  
ATOM    908  HE  ARG A  63      -2.540  25.149  -1.874  1.00 53.82           H  
ATOM    909  NH1 ARG A  63      -3.426  28.055  -0.920  1.00 53.82           N  
ATOM    910 HH11 ARG A  63      -4.045  28.315  -1.674  1.00 53.82           H  
ATOM    911 HH12 ARG A  63      -3.304  28.677  -0.134  1.00 53.82           H  
ATOM    912  NH2 ARG A  63      -2.018  26.605   0.027  1.00 53.82           N  
ATOM    913 HH21 ARG A  63      -1.592  25.691   0.087  1.00 53.82           H  
ATOM    914 HH22 ARG A  63      -1.936  27.227   0.819  1.00 53.82           H  
ATOM    915  CZ  ARG A  63      -2.824  26.897  -0.955  1.00 53.82           C  
ATOM    916  N   SER A  64      -4.002  22.124  -6.036  1.00 64.24           N  
ATOM    917  H   SER A  64      -3.056  22.460  -5.923  1.00 64.24           H  
ATOM    918  CA  SER A  64      -4.237  20.692  -5.894  1.00 64.24           C  
ATOM    919  HA  SER A  64      -4.727  20.323  -6.795  1.00 64.24           H  
ATOM    920  C   SER A  64      -5.161  20.398  -4.702  1.00 64.24           C  
ATOM    921  CB  SER A  64      -2.863  20.026  -5.811  1.00 64.24           C  
ATOM    922  HB2 SER A  64      -2.117  20.750  -5.482  1.00 64.24           H  
ATOM    923  HB3 SER A  64      -2.557  19.727  -6.813  1.00 64.24           H  
ATOM    924  O   SER A  64      -4.934  20.901  -3.601  1.00 64.24           O  
ATOM    925  OG  SER A  64      -2.873  18.920  -4.943  1.00 64.24           O  
ATOM    926  HG  SER A  64      -3.293  18.236  -5.470  1.00 64.24           H  
ATOM    927  N   ILE A  65      -6.198  19.576  -4.912  1.00 68.20           N  
ATOM    928  H   ILE A  65      -6.251  19.108  -5.805  1.00 68.20           H  
ATOM    929  CA  ILE A  65      -7.147  19.190  -3.848  1.00 68.20           C  
ATOM    930  HA  ILE A  65      -7.469  20.101  -3.343  1.00 68.20           H  
ATOM    931  C   ILE A  65      -6.450  18.322  -2.800  1.00 68.20           C  
ATOM    932  CB  ILE A  65      -8.415  18.474  -4.392  1.00 68.20           C  
ATOM    933  HB  ILE A  65      -9.190  18.620  -3.640  1.00 68.20           H  
ATOM    934  O   ILE A  65      -6.832  18.298  -1.634  1.00 68.20           O  
ATOM    935  CG1 ILE A  65      -8.259  16.942  -4.580  1.00 68.20           C  
ATOM    936 HG12 ILE A  65      -7.918  16.489  -3.649  1.00 68.20           H  
ATOM    937 HG13 ILE A  65      -7.520  16.743  -5.357  1.00 68.20           H  
ATOM    938  CG2 ILE A  65      -8.902  19.134  -5.694  1.00 68.20           C  
ATOM    939 HG21 ILE A  65      -8.924  20.216  -5.569  1.00 68.20           H  
ATOM    940 HG22 ILE A  65      -9.910  18.796  -5.935  1.00 68.20           H  
ATOM    941 HG23 ILE A  65      -8.226  18.879  -6.510  1.00 68.20           H  
ATOM    942  CD1 ILE A  65      -9.561  16.212  -4.923  1.00 68.20           C  
ATOM    943 HD11 ILE A  65      -9.895  16.477  -5.926  1.00 68.20           H  
ATOM    944 HD12 ILE A  65     -10.333  16.466  -4.197  1.00 68.20           H  
ATOM    945 HD13 ILE A  65      -9.387  15.137  -4.886  1.00 68.20           H  
ATOM    946  N   LEU A  66      -5.435  17.576  -3.243  1.00 75.88           N  
ATOM    947  H   LEU A  66      -5.189  17.639  -4.220  1.00 75.88           H  
ATOM    948  CA  LEU A  66      -4.707  16.643  -2.402  1.00 75.88           C  
ATOM    949  HA  LEU A  66      -5.394  16.196  -1.684  1.00 75.88           H  
ATOM    950  C   LEU A  66      -3.647  17.361  -1.573  1.00 75.88           C  
ATOM    951  CB  LEU A  66      -4.118  15.527  -3.279  1.00 75.88           C  
ATOM    952  HB2 LEU A  66      -3.518  14.877  -2.642  1.00 75.88           H  
ATOM    953  HB3 LEU A  66      -3.459  15.970  -4.026  1.00 75.88           H  
ATOM    954  O   LEU A  66      -3.447  17.000  -0.423  1.00 75.88           O  
ATOM    955  CG  LEU A  66      -5.180  14.666  -3.990  1.00 75.88           C  
ATOM    956  HG  LEU A  66      -5.769  15.285  -4.666  1.00 75.88           H  
ATOM    957  CD1 LEU A  66      -4.495  13.585  -4.825  1.00 75.88           C  
ATOM    958 HD11 LEU A  66      -3.901  14.059  -5.607  1.00 75.88           H  
ATOM    959 HD12 LEU A  66      -5.247  12.957  -5.301  1.00 75.88           H  
ATOM    960 HD13 LEU A  66      -3.859  12.968  -4.190  1.00 75.88           H  
ATOM    961  CD2 LEU A  66      -6.121  13.988  -2.994  1.00 75.88           C  
ATOM    962 HD21 LEU A  66      -5.548  13.489  -2.212  1.00 75.88           H  
ATOM    963 HD22 LEU A  66      -6.780  14.721  -2.529  1.00 75.88           H  
ATOM    964 HD23 LEU A  66      -6.743  13.255  -3.509  1.00 75.88           H  
ATOM    965  N   THR A  67      -2.997  18.391  -2.111  1.00 63.92           N  
ATOM    966  H   THR A  67      -3.205  18.635  -3.069  1.00 63.92           H  
ATOM    967  CA  THR A  67      -1.979  19.182  -1.390  1.00 63.92           C  
ATOM    968  HA  THR A  67      -1.405  18.514  -0.748  1.00 63.92           H  
ATOM    969  C   THR A  67      -2.572  20.254  -0.475  1.00 63.92           C  
ATOM    970  CB  THR A  67      -0.992  19.865  -2.342  1.00 63.92           C  
ATOM    971  HB  THR A  67      -0.283  20.451  -1.756  1.00 63.92           H  
ATOM    972  O   THR A  67      -1.831  20.862   0.297  1.00 63.92           O  
ATOM    973  CG2 THR A  67      -0.190  18.898  -3.214  1.00 63.92           C  
ATOM    974 HG21 THR A  67      -0.826  18.131  -3.656  1.00 63.92           H  
ATOM    975 HG22 THR A  67       0.306  19.455  -4.009  1.00 63.92           H  
ATOM    976 HG23 THR A  67       0.572  18.417  -2.600  1.00 63.92           H  
ATOM    977  OG1 THR A  67      -1.681  20.745  -3.186  1.00 63.92           O  
ATOM    978  HG1 THR A  67      -2.210  20.184  -3.758  1.00 63.92           H  
ATOM    979  N   TYR A  68      -3.884  20.497  -0.546  1.00 55.11           N  
ATOM    980  H   TYR A  68      -4.437  19.982  -1.216  1.00 55.11           H  
ATOM    981  CA  TYR A  68      -4.587  21.377   0.382  1.00 55.11           C  
ATOM    982  HA  TYR A  68      -4.098  22.351   0.372  1.00 55.11           H  
ATOM    983  C   TYR A  68      -4.464  20.781   1.806  1.00 55.11           C  
ATOM    984  CB  TYR A  68      -6.036  21.561  -0.130  1.00 55.11           C  
ATOM    985  HB2 TYR A  68      -6.043  21.484  -1.217  1.00 55.11           H  
ATOM    986  HB3 TYR A  68      -6.658  20.747   0.244  1.00 55.11           H  
ATOM    987  O   TYR A  68      -4.956  19.687   2.057  1.00 55.11           O  
ATOM    988  CG  TYR A  68      -6.676  22.893   0.221  1.00 55.11           C  
ATOM    989  CD1 TYR A  68      -7.431  23.008   1.398  1.00 55.11           C  
ATOM    990  HD1 TYR A  68      -7.544  22.154   2.050  1.00 55.11           H  
ATOM    991  CD2 TYR A  68      -6.498  24.018  -0.612  1.00 55.11           C  
ATOM    992  HD2 TYR A  68      -5.936  23.918  -1.528  1.00 55.11           H  
ATOM    993  CE1 TYR A  68      -7.945  24.254   1.795  1.00 55.11           C  
ATOM    994  HE1 TYR A  68      -8.428  24.339   2.757  1.00 55.11           H  
ATOM    995  CE2 TYR A  68      -7.033  25.268  -0.233  1.00 55.11           C  
ATOM    996  HE2 TYR A  68      -6.891  26.147  -0.843  1.00 55.11           H  
ATOM    997  OH  TYR A  68      -8.161  26.602   1.406  1.00 55.11           O  
ATOM    998  HH  TYR A  68      -8.506  26.539   2.300  1.00 55.11           H  
ATOM    999  CZ  TYR A  68      -7.730  25.388   0.988  1.00 55.11           C  
ATOM   1000  N   ASP A  69      -3.770  21.475   2.715  1.00 52.14           N  
ATOM   1001  H   ASP A  69      -3.452  22.388   2.423  1.00 52.14           H  
ATOM   1002  CA  ASP A  69      -3.755  21.254   4.179  1.00 52.14           C  
ATOM   1003  HA  ASP A  69      -3.387  22.199   4.578  1.00 52.14           H  
ATOM   1004  C   ASP A  69      -2.793  20.226   4.822  1.00 52.14           C  
ATOM   1005  CB  ASP A  69      -5.181  21.150   4.761  1.00 52.14           C  
ATOM   1006  HB2 ASP A  69      -5.118  21.151   5.849  1.00 52.14           H  
ATOM   1007  HB3 ASP A  69      -5.637  20.205   4.465  1.00 52.14           H  
ATOM   1008  O   ASP A  69      -3.116  19.677   5.873  1.00 52.14           O  
ATOM   1009  CG  ASP A  69      -6.113  22.298   4.389  1.00 52.14           C  
ATOM   1010  OD1 ASP A  69      -5.620  23.361   3.952  1.00 52.14           O  
ATOM   1011  OD2 ASP A  69      -7.341  22.101   4.559  1.00 52.14           O  
ATOM   1012  N   VAL A  70      -1.567  20.019   4.320  1.00 52.32           N  
ATOM   1013  H   VAL A  70      -1.340  20.406   3.415  1.00 52.32           H  
ATOM   1014  CA  VAL A  70      -0.489  19.441   5.181  1.00 52.32           C  
ATOM   1015  HA  VAL A  70      -0.922  19.202   6.153  1.00 52.32           H  
ATOM   1016  C   VAL A  70       0.606  20.458   5.537  1.00 52.32           C  
ATOM   1017  CB  VAL A  70       0.067  18.096   4.674  1.00 52.32           C  
ATOM   1018  HB  VAL A  70       0.831  18.295   3.923  1.00 52.32           H  
ATOM   1019  O   VAL A  70       1.618  20.122   6.143  1.00 52.32           O  
ATOM   1020  CG1 VAL A  70       0.688  17.276   5.820  1.00 52.32           C  
ATOM   1021 HG11 VAL A  70      -0.069  16.655   6.298  1.00 52.32           H  
ATOM   1022 HG12 VAL A  70       1.490  16.663   5.409  1.00 52.32           H  
ATOM   1023 HG13 VAL A  70       1.129  17.895   6.602  1.00 52.32           H  
ATOM   1024  CG2 VAL A  70      -1.024  17.212   4.043  1.00 52.32           C  
ATOM   1025 HG21 VAL A  70      -0.645  16.204   3.877  1.00 52.32           H  
ATOM   1026 HG22 VAL A  70      -1.882  17.155   4.714  1.00 52.32           H  
ATOM   1027 HG23 VAL A  70      -1.342  17.647   3.096  1.00 52.32           H  
ATOM   1028  N   SER A  71       0.407  21.734   5.202  1.00 43.51           N  
ATOM   1029  H   SER A  71      -0.456  21.991   4.746  1.00 43.51           H  
ATOM   1030  CA  SER A  71       1.381  22.801   5.472  1.00 43.51           C  
ATOM   1031  HA  SER A  71       2.328  22.337   5.749  1.00 43.51           H  
ATOM   1032  C   SER A  71       1.040  23.704   6.663  1.00 43.51           C  
ATOM   1033  CB  SER A  71       1.678  23.597   4.199  1.00 43.51           C  
ATOM   1034  HB2 SER A  71       1.931  22.907   3.394  1.00 43.51           H  
ATOM   1035  HB3 SER A  71       2.531  24.253   4.374  1.00 43.51           H  
ATOM   1036  O   SER A  71       1.618  24.780   6.758  1.00 43.51           O  
ATOM   1037  OG  SER A  71       0.560  24.375   3.822  1.00 43.51           O  
ATOM   1038  HG  SER A  71       0.398  24.983   4.547  1.00 43.51           H  
ATOM   1039  N   ASP A  72       0.154  23.295   7.575  1.00 48.54           N  
ATOM   1040  H   ASP A  72      -0.309  22.406   7.449  1.00 48.54           H  
ATOM   1041  CA  ASP A  72       0.038  23.937   8.895  1.00 48.54           C  
ATOM   1042  HA  ASP A  72       0.344  24.981   8.831  1.00 48.54           H  
ATOM   1043  C   ASP A  72       1.029  23.268   9.860  1.00 48.54           C  
ATOM   1044  CB  ASP A  72      -1.416  23.905   9.423  1.00 48.54           C  
ATOM   1045  HB2 ASP A  72      -1.900  22.983   9.103  1.00 48.54           H  
ATOM   1046  HB3 ASP A  72      -1.395  23.904  10.513  1.00 48.54           H  
ATOM   1047  O   ASP A  72       0.630  22.451  10.677  1.00 48.54           O  
ATOM   1048  CG  ASP A  72      -2.281  25.110   9.031  1.00 48.54           C  
ATOM   1049  OD1 ASP A  72      -1.744  26.095   8.477  1.00 48.54           O  
ATOM   1050  OD2 ASP A  72      -3.495  25.048   9.332  1.00 48.54           O  
ATOM   1051  N   ASP A  73       2.326  23.538   9.678  1.00 51.78           N  
ATOM   1052  H   ASP A  73       2.510  24.133   8.883  1.00 51.78           H  
ATOM   1053  CA  ASP A  73       3.466  23.475  10.623  1.00 51.78           C  
ATOM   1054  HA  ASP A  73       4.320  23.212   9.998  1.00 51.78           H  
ATOM   1055  C   ASP A  73       3.578  22.394  11.732  1.00 51.78           C  
ATOM   1056  CB  ASP A  73       3.742  24.902  11.146  1.00 51.78           C  
ATOM   1057  HB2 ASP A  73       2.803  25.359  11.458  1.00 51.78           H  
ATOM   1058  HB3 ASP A  73       4.391  24.868  12.021  1.00 51.78           H  
ATOM   1059  O   ASP A  73       4.470  22.487  12.569  1.00 51.78           O  
ATOM   1060  CG  ASP A  73       4.447  25.799  10.116  1.00 51.78           C  
ATOM   1061  OD1 ASP A  73       5.131  25.256   9.217  1.00 51.78           O  
ATOM   1062  OD2 ASP A  73       4.339  27.036  10.266  1.00 51.78           O  
ATOM   1063  N   ASN A  74       2.761  21.342  11.753  1.00 61.44           N  
ATOM   1064  H   ASN A  74       1.944  21.433  11.167  1.00 61.44           H  
ATOM   1065  CA  ASN A  74       2.922  20.060  12.439  1.00 61.44           C  
ATOM   1066  HA  ASN A  74       3.763  19.525  11.998  1.00 61.44           H  
ATOM   1067  C   ASN A  74       1.645  19.244  12.218  1.00 61.44           C  
ATOM   1068  CB  ASN A  74       3.146  20.237  13.957  1.00 61.44           C  
ATOM   1069  HB2 ASN A  74       2.624  21.129  14.301  1.00 61.44           H  
ATOM   1070  HB3 ASN A  74       2.738  19.381  14.494  1.00 61.44           H  
ATOM   1071  O   ASN A  74       0.553  19.727  12.484  1.00 61.44           O  
ATOM   1072  CG  ASN A  74       4.621  20.314  14.315  1.00 61.44           C  
ATOM   1073  ND2 ASN A  74       4.998  21.193  15.212  1.00 61.44           N  
ATOM   1074 HD21 ASN A  74       5.999  21.318  15.257  1.00 61.44           H  
ATOM   1075 HD22 ASN A  74       4.370  21.967  15.378  1.00 61.44           H  
ATOM   1076  OD1 ASN A  74       5.447  19.561  13.824  1.00 61.44           O  
ATOM   1077  N   CYS A  75       1.793  17.984  11.809  1.00 73.45           N  
ATOM   1078  H   CYS A  75       2.736  17.689  11.599  1.00 73.45           H  
ATOM   1079  CA  CYS A  75       0.748  16.956  11.799  1.00 73.45           C  
ATOM   1080  HA  CYS A  75       0.141  17.057  10.899  1.00 73.45           H  
ATOM   1081  C   CYS A  75      -0.138  17.051  13.069  1.00 73.45           C  
ATOM   1082  CB  CYS A  75       1.542  15.634  11.754  1.00 73.45           C  
ATOM   1083  HB2 CYS A  75       2.238  15.693  10.918  1.00 73.45           H  
ATOM   1084  HB3 CYS A  75       2.136  15.565  12.665  1.00 73.45           H  
ATOM   1085  O   CYS A  75       0.335  16.630  14.130  1.00 73.45           O  
ATOM   1086  SG  CYS A  75       0.656  14.077  11.572  1.00 73.45           S  
ATOM   1087  N   PRO A  76      -1.369  17.624  13.029  1.00 79.22           N  
ATOM   1088  CA  PRO A  76      -2.136  17.884  14.247  1.00 79.22           C  
ATOM   1089  HA  PRO A  76      -1.573  18.600  14.846  1.00 79.22           H  
ATOM   1090  C   PRO A  76      -2.359  16.615  15.078  1.00 79.22           C  
ATOM   1091  CB  PRO A  76      -3.457  18.536  13.808  1.00 79.22           C  
ATOM   1092  HB2 PRO A  76      -4.320  18.107  14.317  1.00 79.22           H  
ATOM   1093  HB3 PRO A  76      -3.406  19.609  13.998  1.00 79.22           H  
ATOM   1094  O   PRO A  76      -2.402  15.512  14.525  1.00 79.22           O  
ATOM   1095  CG  PRO A  76      -3.525  18.293  12.301  1.00 79.22           C  
ATOM   1096  HG2 PRO A  76      -3.975  17.321  12.099  1.00 79.22           H  
ATOM   1097  HG3 PRO A  76      -4.072  19.084  11.787  1.00 79.22           H  
ATOM   1098  CD  PRO A  76      -2.047  18.294  11.922  1.00 79.22           C  
ATOM   1099  HD2 PRO A  76      -1.875  17.846  10.943  1.00 79.22           H  
ATOM   1100  HD3 PRO A  76      -1.720  19.333  11.874  1.00 79.22           H  
ATOM   1101  N   PRO A  77      -2.529  16.726  16.405  1.00 83.82           N  
ATOM   1102  CA  PRO A  77      -2.799  15.560  17.231  1.00 83.82           C  
ATOM   1103  HA  PRO A  77      -1.960  14.867  17.161  1.00 83.82           H  
ATOM   1104  C   PRO A  77      -4.072  14.851  16.762  1.00 83.82           C  
ATOM   1105  CB  PRO A  77      -2.907  16.078  18.666  1.00 83.82           C  
ATOM   1106  HB2 PRO A  77      -1.926  16.038  19.140  1.00 83.82           H  
ATOM   1107  HB3 PRO A  77      -3.637  15.521  19.253  1.00 83.82           H  
ATOM   1108  O   PRO A  77      -5.057  15.481  16.367  1.00 83.82           O  
ATOM   1109  CG  PRO A  77      -3.322  17.538  18.481  1.00 83.82           C  
ATOM   1110  HG2 PRO A  77      -3.015  18.157  19.324  1.00 83.82           H  
ATOM   1111  HG3 PRO A  77      -4.401  17.595  18.337  1.00 83.82           H  
ATOM   1112  CD  PRO A  77      -2.613  17.946  17.191  1.00 83.82           C  
ATOM   1113  HD2 PRO A  77      -1.607  18.302  17.415  1.00 83.82           H  
ATOM   1114  HD3 PRO A  77      -3.183  18.720  16.679  1.00 83.82           H  
ATOM   1115  N   ALA A  78      -4.044  13.522  16.820  1.00 87.43           N  
ATOM   1116  H   ALA A  78      -3.213  13.064  17.166  1.00 87.43           H  
ATOM   1117  CA  ALA A  78      -5.204  12.712  16.498  1.00 87.43           C  
ATOM   1118  HA  ALA A  78      -5.561  13.009  15.512  1.00 87.43           H  
ATOM   1119  C   ALA A  78      -6.339  12.969  17.494  1.00 87.43           C  
ATOM   1120  CB  ALA A  78      -4.793  11.241  16.431  1.00 87.43           C  
ATOM   1121  HB1 ALA A  78      -3.954  11.126  15.745  1.00 87.43           H  
ATOM   1122  HB2 ALA A  78      -4.504  10.891  17.422  1.00 87.43           H  
ATOM   1123  HB3 ALA A  78      -5.635  10.652  16.068  1.00 87.43           H  
ATOM   1124  O   ALA A  78      -6.127  13.040  18.705  1.00 87.43           O  
ATOM   1125  N   GLN A  79      -7.552  13.094  16.972  1.00 90.25           N  
ATOM   1126  H   GLN A  79      -7.649  13.034  15.968  1.00 90.25           H  
ATOM   1127  CA  GLN A  79      -8.764  13.305  17.746  1.00 90.25           C  
ATOM   1128  HA  GLN A  79      -8.497  13.699  18.726  1.00 90.25           H  
ATOM   1129  C   GLN A  79      -9.493  11.974  17.951  1.00 90.25           C  
ATOM   1130  CB  GLN A  79      -9.651  14.347  17.048  1.00 90.25           C  
ATOM   1131  HB2 GLN A  79     -10.540  14.512  17.656  1.00 90.25           H  
ATOM   1132  HB3 GLN A  79      -9.963  13.959  16.078  1.00 90.25           H  
ATOM   1133  O   GLN A  79      -9.490  11.103  17.078  1.00 90.25           O  
ATOM   1134  CG  GLN A  79      -8.925  15.689  16.839  1.00 90.25           C  
ATOM   1135  HG2 GLN A  79      -8.054  15.540  16.200  1.00 90.25           H  
ATOM   1136  HG3 GLN A  79      -8.580  16.069  17.801  1.00 90.25           H  
ATOM   1137  CD  GLN A  79      -9.803  16.751  16.188  1.00 90.25           C  
ATOM   1138  NE2 GLN A  79      -9.223  17.840  15.734  1.00 90.25           N  
ATOM   1139 HE21 GLN A  79      -8.219  17.943  15.788  1.00 90.25           H  
ATOM   1140 HE22 GLN A  79      -9.827  18.531  15.313  1.00 90.25           H  
ATOM   1141  OE1 GLN A  79     -11.013  16.638  16.081  1.00 90.25           O  
ATOM   1142  N   LEU A  80     -10.150  11.831  19.102  1.00 86.81           N  
ATOM   1143  H   LEU A  80     -10.102  12.585  19.773  1.00 86.81           H  
ATOM   1144  CA  LEU A  80     -10.993  10.680  19.439  1.00 86.81           C  
ATOM   1145  HA  LEU A  80     -10.643   9.800  18.901  1.00 86.81           H  
ATOM   1146  C   LEU A  80     -12.430  10.931  18.974  1.00 86.81           C  
ATOM   1147  CB  LEU A  80     -10.913  10.401  20.951  1.00 86.81           C  
ATOM   1148  HB2 LEU A  80     -11.168  11.316  21.485  1.00 86.81           H  
ATOM   1149  HB3 LEU A  80     -11.662   9.652  21.207  1.00 86.81           H  
ATOM   1150  O   LEU A  80     -13.335  11.167  19.771  1.00 86.81           O  
ATOM   1151  CG  LEU A  80      -9.547   9.898  21.441  1.00 86.81           C  
ATOM   1152  HG  LEU A  80      -8.762  10.585  21.122  1.00 86.81           H  
ATOM   1153  CD1 LEU A  80      -9.551   9.839  22.968  1.00 86.81           C  
ATOM   1154 HD11 LEU A  80      -8.584   9.485  23.325  1.00 86.81           H  
ATOM   1155 HD12 LEU A  80     -10.333   9.163  23.315  1.00 86.81           H  
ATOM   1156 HD13 LEU A  80      -9.729  10.834  23.374  1.00 86.81           H  
ATOM   1157  CD2 LEU A  80      -9.235   8.497  20.921  1.00 86.81           C  
ATOM   1158 HD21 LEU A  80     -10.012   7.799  21.231  1.00 86.81           H  
ATOM   1159 HD22 LEU A  80      -8.274   8.171  21.319  1.00 86.81           H  
ATOM   1160 HD23 LEU A  80      -9.177   8.504  19.833  1.00 86.81           H  
ATOM   1161  N   THR A  81     -12.632  10.943  17.663  1.00 88.29           N  
ATOM   1162  H   THR A  81     -11.861  10.702  17.056  1.00 88.29           H  
ATOM   1163  CA  THR A  81     -13.955  11.086  17.047  1.00 88.29           C  
ATOM   1164  HA  THR A  81     -14.708  10.702  17.736  1.00 88.29           H  
ATOM   1165  C   THR A  81     -14.037  10.235  15.788  1.00 88.29           C  
ATOM   1166  CB  THR A  81     -14.272  12.562  16.798  1.00 88.29           C  
ATOM   1167  HB  THR A  81     -14.101  13.109  17.724  1.00 88.29           H  
ATOM   1168  O   THR A  81     -13.046   9.656  15.368  1.00 88.29           O  
ATOM   1169  CG2 THR A  81     -13.425  13.187  15.707  1.00 88.29           C  
ATOM   1170 HG21 THR A  81     -12.366  13.016  15.904  1.00 88.29           H  
ATOM   1171 HG22 THR A  81     -13.610  14.261  15.710  1.00 88.29           H  
ATOM   1172 HG23 THR A  81     -13.698  12.762  14.741  1.00 88.29           H  
ATOM   1173  OG1 THR A  81     -15.627  12.719  16.444  1.00 88.29           O  
ATOM   1174  HG1 THR A  81     -15.996  13.366  17.050  1.00 88.29           H  
ATOM   1175  N   GLU A  82     -15.209  10.106  15.183  1.00 88.85           N  
ATOM   1176  H   GLU A  82     -15.969  10.701  15.481  1.00 88.85           H  
ATOM   1177  CA  GLU A  82     -15.385   9.241  14.019  1.00 88.85           C  
ATOM   1178  HA  GLU A  82     -14.604   8.480  14.015  1.00 88.85           H  
ATOM   1179  C   GLU A  82     -15.265  10.030  12.712  1.00 88.85           C  
ATOM   1180  CB  GLU A  82     -16.718   8.502  14.108  1.00 88.85           C  
ATOM   1181  HB2 GLU A  82     -16.860   7.921  13.196  1.00 88.85           H  
ATOM   1182  HB3 GLU A  82     -17.510   9.248  14.166  1.00 88.85           H  
ATOM   1183  O   GLU A  82     -15.665  11.187  12.611  1.00 88.85           O  
ATOM   1184  CG  GLU A  82     -16.793   7.531  15.303  1.00 88.85           C  
ATOM   1185  HG2 GLU A  82     -16.487   8.035  16.220  1.00 88.85           H  
ATOM   1186  HG3 GLU A  82     -16.123   6.691  15.125  1.00 88.85           H  
ATOM   1187  CD  GLU A  82     -18.230   7.047  15.474  1.00 88.85           C  
ATOM   1188  OE1 GLU A  82     -18.534   5.837  15.379  1.00 88.85           O  
ATOM   1189  OE2 GLU A  82     -19.130   7.913  15.514  1.00 88.85           O  
ATOM   1190  N   CYS A  83     -14.772   9.378  11.660  1.00 93.29           N  
ATOM   1191  H   CYS A  83     -14.493   8.414  11.774  1.00 93.29           H  
ATOM   1192  CA  CYS A  83     -14.783   9.948  10.316  1.00 93.29           C  
ATOM   1193  HA  CYS A  83     -14.670  11.030  10.380  1.00 93.29           H  
ATOM   1194  C   CYS A  83     -16.127   9.639   9.646  1.00 93.29           C  
ATOM   1195  CB  CYS A  83     -13.584   9.407   9.539  1.00 93.29           C  
ATOM   1196  HB2 CYS A  83     -13.694   8.330   9.412  1.00 93.29           H  
ATOM   1197  HB3 CYS A  83     -12.687   9.605  10.126  1.00 93.29           H  
ATOM   1198  O   CYS A  83     -16.297   8.589   9.024  1.00 93.29           O  
ATOM   1199  SG  CYS A  83     -13.348  10.155   7.913  1.00 93.29           S  
ATOM   1200  N   LYS A  84     -17.119  10.521   9.825  1.00 91.66           N  
ATOM   1201  H   LYS A  84     -16.935  11.317  10.419  1.00 91.66           H  
ATOM   1202  CA  LYS A  84     -18.489  10.315   9.326  1.00 91.66           C  
ATOM   1203  HA  LYS A  84     -18.495   9.421   8.703  1.00 91.66           H  
ATOM   1204  C   LYS A  84     -18.970  11.451   8.430  1.00 91.66           C  
ATOM   1205  CB  LYS A  84     -19.457  10.070  10.496  1.00 91.66           C  
ATOM   1206  HB2 LYS A  84     -19.324  10.842  11.254  1.00 91.66           H  
ATOM   1207  HB3 LYS A  84     -20.483  10.126  10.131  1.00 91.66           H  
ATOM   1208  O   LYS A  84     -18.630  12.619   8.616  1.00 91.66           O  
ATOM   1209  CG  LYS A  84     -19.240   8.687  11.127  1.00 91.66           C  
ATOM   1210  HG2 LYS A  84     -18.213   8.606  11.482  1.00 91.66           H  
ATOM   1211  HG3 LYS A  84     -19.404   7.926  10.364  1.00 91.66           H  
ATOM   1212  CD  LYS A  84     -20.196   8.437  12.301  1.00 91.66           C  
ATOM   1213  HD2 LYS A  84     -21.226   8.611  11.988  1.00 91.66           H  
ATOM   1214  HD3 LYS A  84     -19.947   9.119  13.114  1.00 91.66           H  
ATOM   1215  CE  LYS A  84     -20.035   6.988  12.772  1.00 91.66           C  
ATOM   1216  HE2 LYS A  84     -20.316   6.304  11.972  1.00 91.66           H  
ATOM   1217  HE3 LYS A  84     -18.979   6.828  12.994  1.00 91.66           H  
ATOM   1218  NZ  LYS A  84     -20.805   6.698  14.004  1.00 91.66           N  
ATOM   1219  HZ1 LYS A  84     -21.809   6.658  13.904  1.00 91.66           H  
ATOM   1220  HZ2 LYS A  84     -20.404   5.894  14.465  1.00 91.66           H  
ATOM   1221  HZ3 LYS A  84     -20.539   7.393  14.687  1.00 91.66           H  
ATOM   1222  N   ARG A  85     -19.805  11.084   7.454  1.00 89.45           N  
ATOM   1223  H   ARG A  85     -20.046  10.105   7.396  1.00 89.45           H  
ATOM   1224  CA  ARG A  85     -20.458  12.024   6.534  1.00 89.45           C  
ATOM   1225  HA  ARG A  85     -19.683  12.608   6.038  1.00 89.45           H  
ATOM   1226  C   ARG A  85     -21.360  12.987   7.312  1.00 89.45           C  
ATOM   1227  CB  ARG A  85     -21.251  11.240   5.473  1.00 89.45           C  
ATOM   1228  HB2 ARG A  85     -20.625  10.441   5.077  1.00 89.45           H  
ATOM   1229  HB3 ARG A  85     -22.130  10.793   5.937  1.00 89.45           H  
ATOM   1230  O   ARG A  85     -22.044  12.574   8.244  1.00 89.45           O  
ATOM   1231  CG  ARG A  85     -21.683  12.145   4.307  1.00 89.45           C  
ATOM   1232  HG2 ARG A  85     -20.799  12.518   3.791  1.00 89.45           H  
ATOM   1233  HG3 ARG A  85     -22.242  12.997   4.695  1.00 89.45           H  
ATOM   1234  CD  ARG A  85     -22.588  11.435   3.297  1.00 89.45           C  
ATOM   1235  HD2 ARG A  85     -23.009  12.195   2.639  1.00 89.45           H  
ATOM   1236  HD3 ARG A  85     -23.403  10.956   3.839  1.00 89.45           H  
ATOM   1237  NE  ARG A  85     -21.874  10.442   2.469  1.00 89.45           N  
ATOM   1238  HE  ARG A  85     -20.864  10.450   2.493  1.00 89.45           H  
ATOM   1239  NH1 ARG A  85     -23.736   9.626   1.415  1.00 89.45           N  
ATOM   1240 HH11 ARG A  85     -24.144   9.038   0.703  1.00 89.45           H  
ATOM   1241 HH12 ARG A  85     -24.289  10.324   1.892  1.00 89.45           H  
ATOM   1242  NH2 ARG A  85     -21.796   8.734   0.917  1.00 89.45           N  
ATOM   1243 HH21 ARG A  85     -20.793   8.623   0.973  1.00 89.45           H  
ATOM   1244 HH22 ARG A  85     -22.236   8.167   0.207  1.00 89.45           H  
ATOM   1245  CZ  ARG A  85     -22.450   9.616   1.609  1.00 89.45           C  
ATOM   1246  N   GLY A  86     -21.397  14.250   6.891  1.00 82.68           N  
ATOM   1247  H   GLY A  86     -20.785  14.521   6.134  1.00 82.68           H  
ATOM   1248  CA  GLY A  86     -22.298  15.265   7.452  1.00 82.68           C  
ATOM   1249  HA2 GLY A  86     -22.424  16.064   6.722  1.00 82.68           H  
ATOM   1250  HA3 GLY A  86     -23.274  14.817   7.641  1.00 82.68           H  
ATOM   1251  C   GLY A  86     -21.820  15.903   8.758  1.00 82.68           C  
ATOM   1252  O   GLY A  86     -22.462  16.828   9.254  1.00 82.68           O  
ATOM   1253  N   MET A  87     -20.682  15.467   9.300  1.00 86.08           N  
ATOM   1254  H   MET A  87     -20.182  14.708   8.859  1.00 86.08           H  
ATOM   1255  CA  MET A  87     -20.024  16.184  10.386  1.00 86.08           C  
ATOM   1256  HA  MET A  87     -20.748  16.364  11.180  1.00 86.08           H  
ATOM   1257  C   MET A  87     -19.510  17.542   9.893  1.00 86.08           C  
ATOM   1258  CB  MET A  87     -18.888  15.338  10.953  1.00 86.08           C  
ATOM   1259  HB2 MET A  87     -18.281  15.959  11.611  1.00 86.08           H  
ATOM   1260  HB3 MET A  87     -18.278  14.972  10.127  1.00 86.08           H  
ATOM   1261  O   MET A  87     -18.987  17.664   8.785  1.00 86.08           O  
ATOM   1262  CG  MET A  87     -19.408  14.139  11.744  1.00 86.08           C  
ATOM   1263  HG2 MET A  87     -20.051  14.488  12.553  1.00 86.08           H  
ATOM   1264  HG3 MET A  87     -20.001  13.510  11.080  1.00 86.08           H  
ATOM   1265  SD  MET A  87     -18.092  13.123  12.446  1.00 86.08           S  
ATOM   1266  CE  MET A  87     -17.465  14.190  13.774  1.00 86.08           C  
ATOM   1267  HE1 MET A  87     -16.645  13.677  14.276  1.00 86.08           H  
ATOM   1268  HE2 MET A  87     -17.086  15.126  13.362  1.00 86.08           H  
ATOM   1269  HE3 MET A  87     -18.257  14.395  14.494  1.00 86.08           H  
ATOM   1270  N   LYS A  88     -19.661  18.577  10.723  1.00 86.25           N  
ATOM   1271  H   LYS A  88     -20.051  18.402  11.638  1.00 86.25           H  
ATOM   1272  CA  LYS A  88     -19.170  19.926  10.426  1.00 86.25           C  
ATOM   1273  HA  LYS A  88     -19.180  20.087   9.348  1.00 86.25           H  
ATOM   1274  C   LYS A  88     -17.727  20.056  10.899  1.00 86.25           C  
ATOM   1275  CB  LYS A  88     -20.064  20.986  11.079  1.00 86.25           C  
ATOM   1276  HB2 LYS A  88     -19.572  21.954  10.986  1.00 86.25           H  
ATOM   1277  HB3 LYS A  88     -20.180  20.764  12.139  1.00 86.25           H  
ATOM   1278  O   LYS A  88     -17.479  20.172  12.093  1.00 86.25           O  
ATOM   1279  CG  LYS A  88     -21.444  21.075  10.414  1.00 86.25           C  
ATOM   1280  HG2 LYS A  88     -21.318  21.289   9.352  1.00 86.25           H  
ATOM   1281  HG3 LYS A  88     -21.972  20.128  10.526  1.00 86.25           H  
ATOM   1282  CD  LYS A  88     -22.263  22.195  11.065  1.00 86.25           C  
ATOM   1283  HD2 LYS A  88     -22.436  21.944  12.111  1.00 86.25           H  
ATOM   1284  HD3 LYS A  88     -21.700  23.128  11.012  1.00 86.25           H  
ATOM   1285  CE  LYS A  88     -23.604  22.364  10.345  1.00 86.25           C  
ATOM   1286  HE2 LYS A  88     -24.147  21.421  10.395  1.00 86.25           H  
ATOM   1287  HE3 LYS A  88     -23.408  22.581   9.295  1.00 86.25           H  
ATOM   1288  NZ  LYS A  88     -24.407  23.458  10.949  1.00 86.25           N  
ATOM   1289  HZ1 LYS A  88     -23.935  24.344  10.843  1.00 86.25           H  
ATOM   1290  HZ2 LYS A  88     -24.549  23.290  11.935  1.00 86.25           H  
ATOM   1291  HZ3 LYS A  88     -25.310  23.525  10.502  1.00 86.25           H  
ATOM   1292  N   TRP A  89     -16.803  20.061   9.950  1.00 85.36           N  
ATOM   1293  H   TRP A  89     -17.096  19.877   9.000  1.00 85.36           H  
ATOM   1294  CA  TRP A  89     -15.371  20.206  10.198  1.00 85.36           C  
ATOM   1295  HA  TRP A  89     -15.167  20.105  11.264  1.00 85.36           H  
ATOM   1296  C   TRP A  89     -14.871  21.578   9.749  1.00 85.36           C  
ATOM   1297  CB  TRP A  89     -14.655  19.067   9.479  1.00 85.36           C  
ATOM   1298  HB2 TRP A  89     -14.917  19.084   8.421  1.00 85.36           H  
ATOM   1299  HB3 TRP A  89     -13.578  19.224   9.550  1.00 85.36           H  
ATOM   1300  O   TRP A  89     -15.341  22.101   8.736  1.00 85.36           O  
ATOM   1301  CG  TRP A  89     -14.967  17.719  10.048  1.00 85.36           C  
ATOM   1302  CD1 TRP A  89     -15.903  16.846   9.608  1.00 85.36           C  
ATOM   1303  HD1 TRP A  89     -16.557  17.018   8.766  1.00 85.36           H  
ATOM   1304  CD2 TRP A  89     -14.304  17.063  11.163  1.00 85.36           C  
ATOM   1305  CE2 TRP A  89     -14.848  15.753  11.307  1.00 85.36           C  
ATOM   1306  CE3 TRP A  89     -13.266  17.442  12.037  1.00 85.36           C  
ATOM   1307  HE3 TRP A  89     -12.825  18.424  11.952  1.00 85.36           H  
ATOM   1308  NE1 TRP A  89     -15.813  15.674  10.333  1.00 85.36           N  
ATOM   1309  HE1 TRP A  89     -16.357  14.845  10.138  1.00 85.36           H  
ATOM   1310  CH2 TRP A  89     -13.284  15.235  13.056  1.00 85.36           C  
ATOM   1311  HH2 TRP A  89     -12.798  14.532  13.717  1.00 85.36           H  
ATOM   1312  CZ2 TRP A  89     -14.357  14.837  12.244  1.00 85.36           C  
ATOM   1313  HZ2 TRP A  89     -14.752  13.833  12.303  1.00 85.36           H  
ATOM   1314  CZ3 TRP A  89     -12.764  16.534  12.981  1.00 85.36           C  
ATOM   1315  HZ3 TRP A  89     -11.944  16.817  13.624  1.00 85.36           H  
ATOM   1316  N   SER A  90     -13.925  22.165  10.480  1.00 85.11           N  
ATOM   1317  H   SER A  90     -13.594  21.725  11.327  1.00 85.11           H  
ATOM   1318  CA  SER A  90     -13.244  23.407  10.080  1.00 85.11           C  
ATOM   1319  HA  SER A  90     -13.951  24.073   9.585  1.00 85.11           H  
ATOM   1320  C   SER A  90     -12.096  23.156   9.099  1.00 85.11           C  
ATOM   1321  CB  SER A  90     -12.706  24.136  11.315  1.00 85.11           C  
ATOM   1322  HB2 SER A  90     -12.065  24.959  10.999  1.00 85.11           H  
ATOM   1323  HB3 SER A  90     -13.540  24.540  11.889  1.00 85.11           H  
ATOM   1324  O   SER A  90     -11.870  23.971   8.213  1.00 85.11           O  
ATOM   1325  OG  SER A  90     -11.974  23.237  12.128  1.00 85.11           O  
ATOM   1326  HG  SER A  90     -11.324  23.736  12.628  1.00 85.11           H  
ATOM   1327  N   VAL A  91     -11.420  22.017   9.230  1.00 85.38           N  
ATOM   1328  H   VAL A  91     -11.679  21.408   9.994  1.00 85.38           H  
ATOM   1329  CA  VAL A  91     -10.256  21.604   8.430  1.00 85.38           C  
ATOM   1330  HA  VAL A  91      -9.765  22.487   8.023  1.00 85.38           H  
ATOM   1331  C   VAL A  91     -10.672  20.733   7.247  1.00 85.38           C  
ATOM   1332  CB  VAL A  91      -9.236  20.873   9.327  1.00 85.38           C  
ATOM   1333  HB  VAL A  91      -8.404  20.542   8.705  1.00 85.38           H  
ATOM   1334  O   VAL A  91     -11.753  20.148   7.294  1.00 85.38           O  
ATOM   1335  CG1 VAL A  91      -8.687  21.836  10.388  1.00 85.38           C  
ATOM   1336 HG11 VAL A  91      -9.471  22.156  11.075  1.00 85.38           H  
ATOM   1337 HG12 VAL A  91      -8.255  22.709   9.900  1.00 85.38           H  
ATOM   1338 HG13 VAL A  91      -7.896  21.341  10.951  1.00 85.38           H  
ATOM   1339  CG2 VAL A  91      -9.828  19.648  10.047  1.00 85.38           C  
ATOM   1340 HG21 VAL A  91     -10.618  19.939  10.740  1.00 85.38           H  
ATOM   1341 HG22 VAL A  91     -10.219  18.938   9.317  1.00 85.38           H  
ATOM   1342 HG23 VAL A  91      -9.036  19.152  10.607  1.00 85.38           H  
ATOM   1343  N   HIS A  92      -9.858  20.626   6.189  1.00 87.16           N  
ATOM   1344  H   HIS A  92      -9.019  21.185   6.121  1.00 87.16           H  
ATOM   1345  CA  HIS A  92     -10.127  19.666   5.112  1.00 87.16           C  
ATOM   1346  HA  HIS A  92     -11.192  19.705   4.882  1.00 87.16           H  
ATOM   1347  C   HIS A  92      -9.805  18.236   5.545  1.00 87.16           C  
ATOM   1348  CB  HIS A  92      -9.369  20.054   3.840  1.00 87.16           C  
ATOM   1349  HB2 HIS A  92      -8.308  19.832   3.958  1.00 87.16           H  
ATOM   1350  HB3 HIS A  92      -9.482  21.127   3.685  1.00 87.16           H  
ATOM   1351  O   HIS A  92     -10.647  17.344   5.411  1.00 87.16           O  
ATOM   1352  CG  HIS A  92      -9.866  19.368   2.597  1.00 87.16           C  
ATOM   1353  CD2 HIS A  92      -9.705  18.054   2.246  1.00 87.16           C  
ATOM   1354  HD2 HIS A  92      -9.224  17.289   2.837  1.00 87.16           H  
ATOM   1355  ND1 HIS A  92     -10.512  19.991   1.556  1.00 87.16           N  
ATOM   1356  HD1 HIS A  92     -10.603  20.991   1.448  1.00 87.16           H  
ATOM   1357  CE1 HIS A  92     -10.729  19.075   0.598  1.00 87.16           C  
ATOM   1358  HE1 HIS A  92     -11.157  19.275  -0.373  1.00 87.16           H  
ATOM   1359  NE2 HIS A  92     -10.272  17.879   0.981  1.00 87.16           N  
ATOM   1360  N   TYR A  93      -8.630  18.046   6.144  1.00 90.08           N  
ATOM   1361  H   TYR A  93      -8.000  18.830   6.234  1.00 90.08           H  
ATOM   1362  CA  TYR A  93      -8.178  16.764   6.664  1.00 90.08           C  
ATOM   1363  HA  TYR A  93      -8.900  15.999   6.378  1.00 90.08           H  
ATOM   1364  C   TYR A  93      -8.081  16.779   8.193  1.00 90.08           C  
ATOM   1365  CB  TYR A  93      -6.852  16.372   6.018  1.00 90.08           C  
ATOM   1366  HB2 TYR A  93      -6.545  15.438   6.489  1.00 90.08           H  
ATOM   1367  HB3 TYR A  93      -6.097  17.126   6.243  1.00 90.08           H  
ATOM   1368  O   TYR A  93      -7.570  17.726   8.785  1.00 90.08           O  
ATOM   1369  CG  TYR A  93      -6.909  16.134   4.520  1.00 90.08           C  
ATOM   1370  CD1 TYR A  93      -7.325  14.887   4.009  1.00 90.08           C  
ATOM   1371  HD1 TYR A  93      -7.640  14.101   4.680  1.00 90.08           H  
ATOM   1372  CD2 TYR A  93      -6.527  17.155   3.632  1.00 90.08           C  
ATOM   1373  HD2 TYR A  93      -6.190  18.110   4.009  1.00 90.08           H  
ATOM   1374  CE1 TYR A  93      -7.318  14.652   2.618  1.00 90.08           C  
ATOM   1375  HE1 TYR A  93      -7.588  13.689   2.210  1.00 90.08           H  
ATOM   1376  CE2 TYR A  93      -6.582  16.943   2.244  1.00 90.08           C  
ATOM   1377  HE2 TYR A  93      -6.315  17.740   1.565  1.00 90.08           H  
ATOM   1378  OH  TYR A  93      -6.996  15.512   0.388  1.00 90.08           O  
ATOM   1379  HH  TYR A  93      -6.967  16.361  -0.059  1.00 90.08           H  
ATOM   1380  CZ  TYR A  93      -6.973  15.693   1.733  1.00 90.08           C  
ATOM   1381  N   ALA A  94      -8.562  15.716   8.839  1.00 90.27           N  
ATOM   1382  H   ALA A  94      -8.986  14.984   8.287  1.00 90.27           H  
ATOM   1383  CA  ALA A  94      -8.478  15.527  10.287  1.00 90.27           C  
ATOM   1384  HA  ALA A  94      -7.880  16.327  10.723  1.00 90.27           H  
ATOM   1385  C   ALA A  94      -7.791  14.198  10.628  1.00 90.27           C  
ATOM   1386  CB  ALA A  94      -9.888  15.611  10.887  1.00 90.27           C  
ATOM   1387  HB1 ALA A  94     -10.521  14.828  10.470  1.00 90.27           H  
ATOM   1388  HB2 ALA A  94     -10.329  16.582  10.661  1.00 90.27           H  
ATOM   1389  HB3 ALA A  94      -9.838  15.488  11.969  1.00 90.27           H  
ATOM   1390  O   ALA A  94      -8.038  13.187   9.972  1.00 90.27           O  
ATOM   1391  N   HIS A  95      -6.968  14.168  11.677  1.00 90.68           N  
ATOM   1392  H   HIS A  95      -6.769  15.023  12.176  1.00 90.68           H  
ATOM   1393  CA  HIS A  95      -6.397  12.920  12.190  1.00 90.68           C  
ATOM   1394  HA  HIS A  95      -6.293  12.209  11.370  1.00 90.68           H  
ATOM   1395  C   HIS A  95      -7.318  12.300  13.207  1.00 90.68           C  
ATOM   1396  CB  HIS A  95      -5.013  13.133  12.798  1.00 90.68           C  
ATOM   1397  HB2 HIS A  95      -4.618  12.187  13.168  1.00 90.68           H  
ATOM   1398  HB3 HIS A  95      -5.087  13.841  13.624  1.00 90.68           H  
ATOM   1399  O   HIS A  95      -7.722  12.947  14.171  1.00 90.68           O  
ATOM   1400  CG  HIS A  95      -4.071  13.697  11.798  1.00 90.68           C  
ATOM   1401  CD2 HIS A  95      -4.145  13.529  10.447  1.00 90.68           C  
ATOM   1402  HD2 HIS A  95      -4.806  12.849   9.930  1.00 90.68           H  
ATOM   1403  ND1 HIS A  95      -3.170  14.688  12.041  1.00 90.68           N  
ATOM   1404  HD1 HIS A  95      -2.873  15.028  12.944  1.00 90.68           H  
ATOM   1405  CE1 HIS A  95      -2.790  15.174  10.861  1.00 90.68           C  
ATOM   1406  HE1 HIS A  95      -2.073  15.968  10.716  1.00 90.68           H  
ATOM   1407  NE2 HIS A  95      -3.334  14.483   9.855  1.00 90.68           N  
ATOM   1408  N   ILE A  96      -7.611  11.029  13.001  1.00 93.73           N  
ATOM   1409  H   ILE A  96      -7.234  10.564  12.187  1.00 93.73           H  
ATOM   1410  CA  ILE A  96      -8.545  10.287  13.823  1.00 93.73           C  
ATOM   1411  HA  ILE A  96      -8.919  10.905  14.640  1.00 93.73           H  
ATOM   1412  C   ILE A  96      -7.815   9.102  14.415  1.00 93.73           C  
ATOM   1413  CB  ILE A  96      -9.730   9.845  12.957  1.00 93.73           C  
ATOM   1414  HB  ILE A  96      -9.334   9.239  12.143  1.00 93.73           H  
ATOM   1415  O   ILE A  96      -7.272   8.299  13.661  1.00 93.73           O  
ATOM   1416  CG1 ILE A  96     -10.487  11.024  12.306  1.00 93.73           C  
ATOM   1417 HG12 ILE A  96      -9.826  11.536  11.607  1.00 93.73           H  
ATOM   1418 HG13 ILE A  96     -11.315  10.619  11.724  1.00 93.73           H  
ATOM   1419  CG2 ILE A  96     -10.650   8.955  13.795  1.00 93.73           C  
ATOM   1420 HG21 ILE A  96     -11.636   8.880  13.336  1.00 93.73           H  
ATOM   1421 HG22 ILE A  96     -10.232   7.952  13.876  1.00 93.73           H  
ATOM   1422 HG23 ILE A  96     -10.742   9.365  14.801  1.00 93.73           H  
ATOM   1423  CD1 ILE A  96     -11.057  12.063  13.277  1.00 93.73           C  
ATOM   1424 HD11 ILE A  96     -11.619  12.802  12.706  1.00 93.73           H  
ATOM   1425 HD12 ILE A  96     -10.260  12.571  13.819  1.00 93.73           H  
ATOM   1426 HD13 ILE A  96     -11.726  11.575  13.986  1.00 93.73           H  
ATOM   1427  N   TYR A  97      -7.811   8.990  15.742  1.00 95.01           N  
ATOM   1428  H   TYR A  97      -8.339   9.663  16.280  1.00 95.01           H  
ATOM   1429  CA  TYR A  97      -7.371   7.776  16.418  1.00 95.01           C  
ATOM   1430  HA  TYR A  97      -6.661   7.242  15.787  1.00 95.01           H  
ATOM   1431  C   TYR A  97      -8.578   6.867  16.640  1.00 95.01           C  
ATOM   1432  CB  TYR A  97      -6.647   8.109  17.726  1.00 95.01           C  
ATOM   1433  HB2 TYR A  97      -7.327   8.629  18.400  1.00 95.01           H  
ATOM   1434  HB3 TYR A  97      -5.820   8.784  17.508  1.00 95.01           H  
ATOM   1435  O   TYR A  97      -9.464   7.185  17.434  1.00 95.01           O  
ATOM   1436  CG  TYR A  97      -6.082   6.879  18.411  1.00 95.01           C  
ATOM   1437  CD1 TYR A  97      -6.809   6.224  19.423  1.00 95.01           C  
ATOM   1438  HD1 TYR A  97      -7.792   6.579  19.698  1.00 95.01           H  
ATOM   1439  CD2 TYR A  97      -4.836   6.366  18.006  1.00 95.01           C  
ATOM   1440  HD2 TYR A  97      -4.286   6.859  17.218  1.00 95.01           H  
ATOM   1441  CE1 TYR A  97      -6.273   5.087  20.055  1.00 95.01           C  
ATOM   1442  HE1 TYR A  97      -6.815   4.578  20.838  1.00 95.01           H  
ATOM   1443  CE2 TYR A  97      -4.305   5.215  18.617  1.00 95.01           C  
ATOM   1444  HE2 TYR A  97      -3.350   4.822  18.299  1.00 95.01           H  
ATOM   1445  OH  TYR A  97      -4.522   3.468  20.248  1.00 95.01           O  
ATOM   1446  HH  TYR A  97      -3.679   3.207  19.871  1.00 95.01           H  
ATOM   1447  CZ  TYR A  97      -5.023   4.579  19.651  1.00 95.01           C  
ATOM   1448  N   ASP A  98      -8.608   5.738  15.939  1.00 94.41           N  
ATOM   1449  H   ASP A  98      -7.840   5.521  15.319  1.00 94.41           H  
ATOM   1450  CA  ASP A  98      -9.634   4.717  16.113  1.00 94.41           C  
ATOM   1451  HA  ASP A  98     -10.552   5.187  16.468  1.00 94.41           H  
ATOM   1452  C   ASP A  98      -9.170   3.711  17.167  1.00 94.41           C  
ATOM   1453  CB  ASP A  98      -9.962   4.083  14.760  1.00 94.41           C  
ATOM   1454  HB2 ASP A  98     -10.245   4.899  14.097  1.00 94.41           H  
ATOM   1455  HB3 ASP A  98      -9.074   3.598  14.355  1.00 94.41           H  
ATOM   1456  O   ASP A  98      -8.213   2.956  16.970  1.00 94.41           O  
ATOM   1457  CG  ASP A  98     -11.121   3.079  14.807  1.00 94.41           C  
ATOM   1458  OD1 ASP A  98     -11.319   2.426  15.858  1.00 94.41           O  
ATOM   1459  OD2 ASP A  98     -11.802   2.938  13.770  1.00 94.41           O  
ATOM   1460  N   THR A  99      -9.862   3.709  18.304  1.00 93.34           N  
ATOM   1461  H   THR A  99     -10.667   4.314  18.380  1.00 93.34           H  
ATOM   1462  CA  THR A  99      -9.570   2.836  19.443  1.00 93.34           C  
ATOM   1463  HA  THR A  99      -8.517   2.937  19.706  1.00 93.34           H  
ATOM   1464  C   THR A  99      -9.816   1.360  19.142  1.00 93.34           C  
ATOM   1465  CB  THR A  99     -10.418   3.238  20.658  1.00 93.34           C  
ATOM   1466  HB  THR A  99     -10.306   2.486  21.439  1.00 93.34           H  
ATOM   1467  O   THR A  99      -9.133   0.516  19.716  1.00 93.34           O  
ATOM   1468  CG2 THR A  99     -10.016   4.600  21.224  1.00 93.34           C  
ATOM   1469 HG21 THR A  99     -10.105   5.369  20.457  1.00 93.34           H  
ATOM   1470 HG22 THR A  99     -10.663   4.855  22.063  1.00 93.34           H  
ATOM   1471 HG23 THR A  99      -8.986   4.559  21.578  1.00 93.34           H  
ATOM   1472  OG1 THR A  99     -11.778   3.334  20.297  1.00 93.34           O  
ATOM   1473  HG1 THR A  99     -12.304   3.269  21.097  1.00 93.34           H  
ATOM   1474  N   ASN A 100     -10.734   1.027  18.228  1.00 91.84           N  
ATOM   1475  H   ASN A 100     -11.165   1.763  17.687  1.00 91.84           H  
ATOM   1476  CA  ASN A 100     -11.011  -0.358  17.842  1.00 91.84           C  
ATOM   1477  HA  ASN A 100     -11.043  -0.979  18.737  1.00 91.84           H  
ATOM   1478  C   ASN A 100      -9.912  -0.914  16.932  1.00 91.84           C  
ATOM   1479  CB  ASN A 100     -12.370  -0.442  17.134  1.00 91.84           C  
ATOM   1480  HB2 ASN A 100     -12.576  -1.482  16.881  1.00 91.84           H  
ATOM   1481  HB3 ASN A 100     -12.335   0.126  16.204  1.00 91.84           H  
ATOM   1482  O   ASN A 100      -9.577  -2.095  17.007  1.00 91.84           O  
ATOM   1483  CG  ASN A 100     -13.513   0.054  17.992  1.00 91.84           C  
ATOM   1484  ND2 ASN A 100     -14.268   1.005  17.500  1.00 91.84           N  
ATOM   1485 HD21 ASN A 100     -14.967   1.389  18.120  1.00 91.84           H  
ATOM   1486 HD22 ASN A 100     -13.954   1.479  16.665  1.00 91.84           H  
ATOM   1487  OD1 ASN A 100     -13.744  -0.404  19.098  1.00 91.84           O  
ATOM   1488  N   LEU A 101      -9.337  -0.062  16.080  1.00 93.51           N  
ATOM   1489  H   LEU A 101      -9.711   0.875  16.032  1.00 93.51           H  
ATOM   1490  CA  LEU A 101      -8.196  -0.425  15.235  1.00 93.51           C  
ATOM   1491  HA  LEU A 101      -8.280  -1.475  14.953  1.00 93.51           H  
ATOM   1492  C   LEU A 101      -6.855  -0.284  15.970  1.00 93.51           C  
ATOM   1493  CB  LEU A 101      -8.220   0.428  13.957  1.00 93.51           C  
ATOM   1494  HB2 LEU A 101      -8.110   1.473  14.245  1.00 93.51           H  
ATOM   1495  HB3 LEU A 101      -7.358   0.161  13.345  1.00 93.51           H  
ATOM   1496  O   LEU A 101      -5.856  -0.861  15.539  1.00 93.51           O  
ATOM   1497  CG  LEU A 101      -9.495   0.275  13.108  1.00 93.51           C  
ATOM   1498  HG  LEU A 101     -10.366   0.556  13.700  1.00 93.51           H  
ATOM   1499  CD1 LEU A 101      -9.401   1.216  11.910  1.00 93.51           C  
ATOM   1500 HD11 LEU A 101      -8.614   0.895  11.228  1.00 93.51           H  
ATOM   1501 HD12 LEU A 101      -9.200   2.229  12.257  1.00 93.51           H  
ATOM   1502 HD13 LEU A 101     -10.366   1.232  11.404  1.00 93.51           H  
ATOM   1503  CD2 LEU A 101      -9.705  -1.149  12.582  1.00 93.51           C  
ATOM   1504 HD21 LEU A 101      -8.851  -1.465  11.982  1.00 93.51           H  
ATOM   1505 HD22 LEU A 101      -9.841  -1.839  13.414  1.00 93.51           H  
ATOM   1506 HD23 LEU A 101     -10.605  -1.177  11.967  1.00 93.51           H  
ATOM   1507  N   GLY A 102      -6.816   0.495  17.056  1.00 94.16           N  
ATOM   1508  H   GLY A 102      -7.665   0.978  17.313  1.00 94.16           H  
ATOM   1509  CA  GLY A 102      -5.589   0.869  17.757  1.00 94.16           C  
ATOM   1510  HA2 GLY A 102      -5.058  -0.030  18.070  1.00 94.16           H  
ATOM   1511  HA3 GLY A 102      -5.856   1.449  18.641  1.00 94.16           H  
ATOM   1512  C   GLY A 102      -4.658   1.718  16.889  1.00 94.16           C  
ATOM   1513  O   GLY A 102      -3.437   1.589  16.994  1.00 94.16           O  
ATOM   1514  N   ARG A 103      -5.212   2.532  15.977  1.00 93.30           N  
ATOM   1515  H   ARG A 103      -6.215   2.653  15.994  1.00 93.30           H  
ATOM   1516  CA  ARG A 103      -4.429   3.238  14.955  1.00 93.30           C  
ATOM   1517  HA  ARG A 103      -3.446   3.435  15.384  1.00 93.30           H  
ATOM   1518  C   ARG A 103      -5.020   4.584  14.552  1.00 93.30           C  
ATOM   1519  CB  ARG A 103      -4.265   2.324  13.727  1.00 93.30           C  
ATOM   1520  HB2 ARG A 103      -5.185   2.304  13.142  1.00 93.30           H  
ATOM   1521  HB3 ARG A 103      -4.042   1.311  14.061  1.00 93.30           H  
ATOM   1522  O   ARG A 103      -6.232   4.764  14.532  1.00 93.30           O  
ATOM   1523  CG  ARG A 103      -3.098   2.824  12.872  1.00 93.30           C  
ATOM   1524  HG2 ARG A 103      -2.230   2.943  13.519  1.00 93.30           H  
ATOM   1525  HG3 ARG A 103      -3.339   3.786  12.418  1.00 93.30           H  
ATOM   1526  CD  ARG A 103      -2.743   1.871  11.749  1.00 93.30           C  
ATOM   1527  HD2 ARG A 103      -3.435   2.012  10.919  1.00 93.30           H  
ATOM   1528  HD3 ARG A 103      -2.830   0.847  12.111  1.00 93.30           H  
ATOM   1529  NE  ARG A 103      -1.354   2.124  11.328  1.00 93.30           N  
ATOM   1530  HE  ARG A 103      -0.865   2.900  11.749  1.00 93.30           H  
ATOM   1531  NH1 ARG A 103      -1.268   0.362   9.947  1.00 93.30           N  
ATOM   1532 HH11 ARG A 103      -0.698  -0.353   9.518  1.00 93.30           H  
ATOM   1533 HH12 ARG A 103      -2.241   0.463   9.696  1.00 93.30           H  
ATOM   1534  NH2 ARG A 103       0.641   1.289  10.573  1.00 93.30           N  
ATOM   1535 HH21 ARG A 103       1.174   1.993  11.063  1.00 93.30           H  
ATOM   1536 HH22 ARG A 103       1.106   0.494  10.158  1.00 93.30           H  
ATOM   1537  CZ  ARG A 103      -0.660   1.272  10.619  1.00 93.30           C  
ATOM   1538  N   THR A 104      -4.134   5.495  14.152  1.00 94.54           N  
ATOM   1539  H   THR A 104      -3.150   5.284  14.245  1.00 94.54           H  
ATOM   1540  CA  THR A 104      -4.493   6.765  13.519  1.00 94.54           C  
ATOM   1541  HA  THR A 104      -5.452   7.065  13.941  1.00 94.54           H  
ATOM   1542  C   THR A 104      -4.634   6.635  12.002  1.00 94.54           C  
ATOM   1543  CB  THR A 104      -3.483   7.871  13.852  1.00 94.54           C  
ATOM   1544  HB  THR A 104      -2.535   7.653  13.362  1.00 94.54           H  
ATOM   1545  O   THR A 104      -3.794   6.008  11.355  1.00 94.54           O  
ATOM   1546  CG2 THR A 104      -3.950   9.267  13.444  1.00 94.54           C  
ATOM   1547 HG21 THR A 104      -4.884   9.511  13.950  1.00 94.54           H  
ATOM   1548 HG22 THR A 104      -3.189  10.003  13.705  1.00 94.54           H  
ATOM   1549 HG23 THR A 104      -4.110   9.318  12.367  1.00 94.54           H  
ATOM   1550  OG1 THR A 104      -3.269   7.922  15.241  1.00 94.54           O  
ATOM   1551  HG1 THR A 104      -2.778   8.725  15.428  1.00 94.54           H  
ATOM   1552  N   TYR A 105      -5.639   7.292  11.428  1.00 94.96           N  
ATOM   1553  H   TYR A 105      -6.315   7.746  12.026  1.00 94.96           H  
ATOM   1554  CA  TYR A 105      -5.777   7.504   9.986  1.00 94.96           C  
ATOM   1555  HA  TYR A 105      -4.813   7.335   9.506  1.00 94.96           H  
ATOM   1556  C   TYR A 105      -6.176   8.952   9.669  1.00 94.96           C  
ATOM   1557  CB  TYR A 105      -6.764   6.482   9.403  1.00 94.96           C  
ATOM   1558  HB2 TYR A 105      -6.865   6.647   8.330  1.00 94.96           H  
ATOM   1559  HB3 TYR A 105      -6.330   5.491   9.535  1.00 94.96           H  
ATOM   1560  O   TYR A 105      -6.573   9.717  10.554  1.00 94.96           O  
ATOM   1561  CG  TYR A 105      -8.145   6.486  10.029  1.00 94.96           C  
ATOM   1562  CD1 TYR A 105      -8.558   5.405  10.833  1.00 94.96           C  
ATOM   1563  HD1 TYR A 105      -7.893   4.574  11.015  1.00 94.96           H  
ATOM   1564  CD2 TYR A 105      -9.027   7.556   9.788  1.00 94.96           C  
ATOM   1565  HD2 TYR A 105      -8.731   8.374   9.147  1.00 94.96           H  
ATOM   1566  CE1 TYR A 105      -9.849   5.397  11.393  1.00 94.96           C  
ATOM   1567  HE1 TYR A 105     -10.194   4.556  11.977  1.00 94.96           H  
ATOM   1568  CE2 TYR A 105     -10.297   7.570  10.384  1.00 94.96           C  
ATOM   1569  HE2 TYR A 105     -10.951   8.412  10.215  1.00 94.96           H  
ATOM   1570  OH  TYR A 105     -11.926   6.533  11.794  1.00 94.96           O  
ATOM   1571  HH  TYR A 105     -12.297   7.418  11.756  1.00 94.96           H  
ATOM   1572  CZ  TYR A 105     -10.706   6.496  11.201  1.00 94.96           C  
ATOM   1573  N   LEU A 106      -6.070   9.326   8.393  1.00 93.81           N  
ATOM   1574  H   LEU A 106      -5.763   8.642   7.717  1.00 93.81           H  
ATOM   1575  CA  LEU A 106      -6.490  10.631   7.885  1.00 93.81           C  
ATOM   1576  HA  LEU A 106      -6.401  11.366   8.685  1.00 93.81           H  
ATOM   1577  C   LEU A 106      -7.961  10.562   7.447  1.00 93.81           C  
ATOM   1578  CB  LEU A 106      -5.533  11.040   6.748  1.00 93.81           C  
ATOM   1579  HB2 LEU A 106      -4.506  10.848   7.057  1.00 93.81           H  
ATOM   1580  HB3 LEU A 106      -5.727  10.403   5.884  1.00 93.81           H  
ATOM   1581  O   LEU A 106      -8.364   9.638   6.743  1.00 93.81           O  
ATOM   1582  CG  LEU A 106      -5.630  12.495   6.271  1.00 93.81           C  
ATOM   1583  HG  LEU A 106      -6.673  12.750   6.080  1.00 93.81           H  
ATOM   1584  CD1 LEU A 106      -5.054  13.423   7.329  1.00 93.81           C  
ATOM   1585 HD11 LEU A 106      -4.136  12.994   7.731  1.00 93.81           H  
ATOM   1586 HD12 LEU A 106      -4.769  14.382   6.895  1.00 93.81           H  
ATOM   1587 HD13 LEU A 106      -5.787  13.594   8.117  1.00 93.81           H  
ATOM   1588  CD2 LEU A 106      -4.817  12.675   4.990  1.00 93.81           C  
ATOM   1589 HD21 LEU A 106      -4.864  13.713   4.661  1.00 93.81           H  
ATOM   1590 HD22 LEU A 106      -3.775  12.410   5.169  1.00 93.81           H  
ATOM   1591 HD23 LEU A 106      -5.220  12.050   4.192  1.00 93.81           H  
ATOM   1592  N   CYS A 107      -8.765  11.529   7.873  1.00 94.52           N  
ATOM   1593  H   CYS A 107      -8.381  12.228   8.492  1.00 94.52           H  
ATOM   1594  CA  CYS A 107     -10.148  11.701   7.453  1.00 94.52           C  
ATOM   1595  HA  CYS A 107     -10.495  10.800   6.947  1.00 94.52           H  
ATOM   1596  C   CYS A 107     -10.240  12.886   6.495  1.00 94.52           C  
ATOM   1597  CB  CYS A 107     -11.030  11.924   8.685  1.00 94.52           C  
ATOM   1598  HB2 CYS A 107     -10.705  12.840   9.179  1.00 94.52           H  
ATOM   1599  HB3 CYS A 107     -10.875  11.097   9.378  1.00 94.52           H  
ATOM   1600  O   CYS A 107      -9.981  14.014   6.908  1.00 94.52           O  
ATOM   1601  SG  CYS A 107     -12.805  12.064   8.332  1.00 94.52           S  
ATOM   1602  N   ASP A 108     -10.643  12.653   5.249  1.00 93.81           N  
ATOM   1603  H   ASP A 108     -10.853  11.701   4.986  1.00 93.81           H  
ATOM   1604  CA  ASP A 108     -11.084  13.721   4.355  1.00 93.81           C  
ATOM   1605  HA  ASP A 108     -10.471  14.605   4.528  1.00 93.81           H  
ATOM   1606  C   ASP A 108     -12.534  14.081   4.702  1.00 93.81           C  
ATOM   1607  CB  ASP A 108     -10.854  13.332   2.893  1.00 93.81           C  
ATOM   1608  HB2 ASP A 108      -9.778  13.318   2.717  1.00 93.81           H  
ATOM   1609  HB3 ASP A 108     -11.197  12.311   2.725  1.00 93.81           H  
ATOM   1610  O   ASP A 108     -13.479  13.285   4.594  1.00 93.81           O  
ATOM   1611  CG  ASP A 108     -11.503  14.255   1.854  1.00 93.81           C  
ATOM   1612  OD1 ASP A 108     -12.297  15.169   2.189  1.00 93.81           O  
ATOM   1613  OD2 ASP A 108     -11.281  13.970   0.660  1.00 93.81           O  
ATOM   1614  N   THR A 109     -12.690  15.310   5.175  1.00 93.08           N  
ATOM   1615  H   THR A 109     -11.877  15.908   5.201  1.00 93.08           H  
ATOM   1616  CA  THR A 109     -13.929  15.815   5.756  1.00 93.08           C  
ATOM   1617  HA  THR A 109     -14.549  14.970   6.055  1.00 93.08           H  
ATOM   1618  C   THR A 109     -14.757  16.658   4.785  1.00 93.08           C  
ATOM   1619  CB  THR A 109     -13.646  16.621   7.022  1.00 93.08           C  
ATOM   1620  HB  THR A 109     -14.608  16.787   7.507  1.00 93.08           H  
ATOM   1621  O   THR A 109     -15.861  17.076   5.142  1.00 93.08           O  
ATOM   1622  CG2 THR A 109     -12.693  15.969   8.025  1.00 93.08           C  
ATOM   1623 HG21 THR A 109     -12.607  16.603   8.908  1.00 93.08           H  
ATOM   1624 HG22 THR A 109     -11.700  15.858   7.591  1.00 93.08           H  
ATOM   1625 HG23 THR A 109     -13.076  14.993   8.324  1.00 93.08           H  
ATOM   1626  OG1 THR A 109     -13.122  17.866   6.676  1.00 93.08           O  
ATOM   1627  HG1 THR A 109     -12.187  17.761   6.484  1.00 93.08           H  
ATOM   1628  N   LYS A 110     -14.270  16.905   3.561  1.00 91.68           N  
ATOM   1629  H   LYS A 110     -13.401  16.461   3.299  1.00 91.68           H  
ATOM   1630  CA  LYS A 110     -14.877  17.867   2.626  1.00 91.68           C  
ATOM   1631  HA  LYS A 110     -15.806  18.256   3.043  1.00 91.68           H  
ATOM   1632  C   LYS A 110     -15.265  17.243   1.295  1.00 91.68           C  
ATOM   1633  CB  LYS A 110     -13.911  19.039   2.391  1.00 91.68           C  
ATOM   1634  HB2 LYS A 110     -14.340  19.720   1.656  1.00 91.68           H  
ATOM   1635  HB3 LYS A 110     -12.988  18.633   1.976  1.00 91.68           H  
ATOM   1636  O   LYS A 110     -16.365  17.517   0.808  1.00 91.68           O  
ATOM   1637  CG  LYS A 110     -13.553  19.832   3.653  1.00 91.68           C  
ATOM   1638  HG2 LYS A 110     -13.151  19.143   4.396  1.00 91.68           H  
ATOM   1639  HG3 LYS A 110     -12.776  20.550   3.393  1.00 91.68           H  
ATOM   1640  CD  LYS A 110     -14.732  20.590   4.263  1.00 91.68           C  
ATOM   1641  HD2 LYS A 110     -15.093  21.325   3.544  1.00 91.68           H  
ATOM   1642  HD3 LYS A 110     -15.531  19.895   4.519  1.00 91.68           H  
ATOM   1643  CE  LYS A 110     -14.242  21.282   5.535  1.00 91.68           C  
ATOM   1644  HE2 LYS A 110     -14.002  20.516   6.272  1.00 91.68           H  
ATOM   1645  HE3 LYS A 110     -13.317  21.818   5.324  1.00 91.68           H  
ATOM   1646  NZ  LYS A 110     -15.261  22.213   6.060  1.00 91.68           N  
ATOM   1647  HZ1 LYS A 110     -16.156  21.750   6.136  1.00 91.68           H  
ATOM   1648  HZ2 LYS A 110     -15.324  23.043   5.489  1.00 91.68           H  
ATOM   1649  HZ3 LYS A 110     -15.001  22.485   6.997  1.00 91.68           H  
ATOM   1650  N   THR A 111     -14.412  16.406   0.709  1.00 92.25           N  
ATOM   1651  H   THR A 111     -13.544  16.176   1.172  1.00 92.25           H  
ATOM   1652  CA  THR A 111     -14.631  15.876  -0.642  1.00 92.25           C  
ATOM   1653  HA  THR A 111     -14.716  16.718  -1.329  1.00 92.25           H  
ATOM   1654  C   THR A 111     -15.913  15.055  -0.699  1.00 92.25           C  
ATOM   1655  CB  THR A 111     -13.450  15.022  -1.105  1.00 92.25           C  
ATOM   1656  HB  THR A 111     -13.367  14.148  -0.458  1.00 92.25           H  
ATOM   1657  O   THR A 111     -16.131  14.164   0.121  1.00 92.25           O  
ATOM   1658  CG2 THR A 111     -13.584  14.546  -2.550  1.00 92.25           C  
ATOM   1659 HG21 THR A 111     -13.724  15.400  -3.213  1.00 92.25           H  
ATOM   1660 HG22 THR A 111     -14.422  13.856  -2.644  1.00 92.25           H  
ATOM   1661 HG23 THR A 111     -12.669  14.027  -2.834  1.00 92.25           H  
ATOM   1662  OG1 THR A 111     -12.283  15.796  -1.051  1.00 92.25           O  
ATOM   1663  HG1 THR A 111     -11.753  15.417  -0.346  1.00 92.25           H  
ATOM   1664  N   ASP A 112     -16.787  15.342  -1.669  1.00 91.80           N  
ATOM   1665  H   ASP A 112     -16.555  16.086  -2.311  1.00 91.80           H  
ATOM   1666  CA  ASP A 112     -18.049  14.611  -1.876  1.00 91.80           C  
ATOM   1667  HA  ASP A 112     -18.658  15.204  -2.559  1.00 91.80           H  
ATOM   1668  C   ASP A 112     -18.891  14.467  -0.583  1.00 91.80           C  
ATOM   1669  CB  ASP A 112     -17.748  13.279  -2.595  1.00 91.80           C  
ATOM   1670  HB2 ASP A 112     -17.169  13.486  -3.495  1.00 91.80           H  
ATOM   1671  HB3 ASP A 112     -17.140  12.649  -1.945  1.00 91.80           H  
ATOM   1672  O   ASP A 112     -19.439  13.407  -0.287  1.00 91.80           O  
ATOM   1673  CG  ASP A 112     -19.012  12.513  -3.000  1.00 91.80           C  
ATOM   1674  OD1 ASP A 112     -19.912  13.142  -3.594  1.00 91.80           O  
ATOM   1675  OD2 ASP A 112     -19.078  11.290  -2.716  1.00 91.80           O  
ATOM   1676  N   GLY A 113     -18.941  15.509   0.257  1.00 91.58           N  
ATOM   1677  H   GLY A 113     -18.387  16.323   0.033  1.00 91.58           H  
ATOM   1678  CA  GLY A 113     -19.679  15.504   1.531  1.00 91.58           C  
ATOM   1679  HA2 GLY A 113     -19.929  16.534   1.783  1.00 91.58           H  
ATOM   1680  HA3 GLY A 113     -20.609  14.949   1.409  1.00 91.58           H  
ATOM   1681  C   GLY A 113     -18.922  14.910   2.729  1.00 91.58           C  
ATOM   1682  O   GLY A 113     -19.509  14.767   3.806  1.00 91.58           O  
ATOM   1683  N   GLY A 114     -17.642  14.571   2.554  1.00 93.61           N  
ATOM   1684  H   GLY A 114     -17.245  14.666   1.630  1.00 93.61           H  
ATOM   1685  CA  GLY A 114     -16.723  14.201   3.628  1.00 93.61           C  
ATOM   1686  HA2 GLY A 114     -15.702  14.207   3.246  1.00 93.61           H  
ATOM   1687  HA3 GLY A 114     -16.800  14.954   4.412  1.00 93.61           H  
ATOM   1688  C   GLY A 114     -16.990  12.849   4.284  1.00 93.61           C  
ATOM   1689  O   GLY A 114     -17.855  12.072   3.863  1.00 93.61           O  
ATOM   1690  N   GLY A 115     -16.236  12.572   5.347  1.00 95.34           N  
ATOM   1691  H   GLY A 115     -15.458  13.184   5.543  1.00 95.34           H  
ATOM   1692  CA  GLY A 115     -16.310  11.309   6.080  1.00 95.34           C  
ATOM   1693  HA2 GLY A 115     -17.351  11.014   6.206  1.00 95.34           H  
ATOM   1694  HA3 GLY A 115     -15.860  11.446   7.064  1.00 95.34           H  
ATOM   1695  C   GLY A 115     -15.574  10.174   5.373  1.00 95.34           C  
ATOM   1696  O   GLY A 115     -16.004   9.026   5.452  1.00 95.34           O  
ATOM   1697  N   TRP A 116     -14.521  10.499   4.628  1.00 96.82           N  
ATOM   1698  H   TRP A 116     -14.201  11.457   4.623  1.00 96.82           H  
ATOM   1699  CA  TRP A 116     -13.701   9.530   3.917  1.00 96.82           C  
ATOM   1700  HA  TRP A 116     -14.267   8.619   3.723  1.00 96.82           H  
ATOM   1701  C   TRP A 116     -12.465   9.165   4.735  1.00 96.82           C  
ATOM   1702  CB  TRP A 116     -13.292  10.133   2.584  1.00 96.82           C  
ATOM   1703  HB2 TRP A 116     -12.836  11.104   2.777  1.00 96.82           H  
ATOM   1704  HB3 TRP A 116     -12.539   9.480   2.142  1.00 96.82           H  
ATOM   1705  O   TRP A 116     -11.628  10.015   5.016  1.00 96.82           O  
ATOM   1706  CG  TRP A 116     -14.372  10.330   1.581  1.00 96.82           C  
ATOM   1707  CD1 TRP A 116     -14.919  11.515   1.245  1.00 96.82           C  
ATOM   1708  HD1 TRP A 116     -14.636  12.467   1.668  1.00 96.82           H  
ATOM   1709  CD2 TRP A 116     -14.979   9.340   0.705  1.00 96.82           C  
ATOM   1710  CE2 TRP A 116     -15.901  10.004  -0.154  1.00 96.82           C  
ATOM   1711  CE3 TRP A 116     -14.802   7.955   0.520  1.00 96.82           C  
ATOM   1712  HE3 TRP A 116     -14.073   7.440   1.129  1.00 96.82           H  
ATOM   1713  NE1 TRP A 116     -15.835  11.327   0.232  1.00 96.82           N  
ATOM   1714  HE1 TRP A 116     -16.296  12.111  -0.207  1.00 96.82           H  
ATOM   1715  CH2 TRP A 116     -16.452   7.926  -1.271  1.00 96.82           C  
ATOM   1716  HH2 TRP A 116     -16.992   7.381  -2.032  1.00 96.82           H  
ATOM   1717  CZ2 TRP A 116     -16.615   9.316  -1.145  1.00 96.82           C  
ATOM   1718  HZ2 TRP A 116     -17.269   9.854  -1.815  1.00 96.82           H  
ATOM   1719  CZ3 TRP A 116     -15.537   7.250  -0.447  1.00 96.82           C  
ATOM   1720  HZ3 TRP A 116     -15.372   6.190  -0.577  1.00 96.82           H  
ATOM   1721  N   ILE A 117     -12.329   7.890   5.077  1.00 96.95           N  
ATOM   1722  H   ILE A 117     -13.033   7.238   4.763  1.00 96.95           H  
ATOM   1723  CA  ILE A 117     -11.129   7.326   5.691  1.00 96.95           C  
ATOM   1724  HA  ILE A 117     -10.726   8.024   6.425  1.00 96.95           H  
ATOM   1725  C   ILE A 117     -10.101   7.122   4.583  1.00 96.95           C  
ATOM   1726  CB  ILE A 117     -11.456   5.992   6.397  1.00 96.95           C  
ATOM   1727  HB  ILE A 117     -11.852   5.298   5.656  1.00 96.95           H  
ATOM   1728  O   ILE A 117     -10.294   6.282   3.705  1.00 96.95           O  
ATOM   1729  CG1 ILE A 117     -12.535   6.190   7.487  1.00 96.95           C  
ATOM   1730 HG12 ILE A 117     -12.126   6.799   8.293  1.00 96.95           H  
ATOM   1731 HG13 ILE A 117     -13.391   6.719   7.068  1.00 96.95           H  
ATOM   1732  CG2 ILE A 117     -10.170   5.382   6.985  1.00 96.95           C  
ATOM   1733 HG21 ILE A 117     -10.382   4.452   7.512  1.00 96.95           H  
ATOM   1734 HG22 ILE A 117      -9.708   6.083   7.680  1.00 96.95           H  
ATOM   1735 HG23 ILE A 117      -9.453   5.153   6.196  1.00 96.95           H  
ATOM   1736  CD1 ILE A 117     -13.071   4.877   8.070  1.00 96.95           C  
ATOM   1737 HD11 ILE A 117     -12.303   4.378   8.660  1.00 96.95           H  
ATOM   1738 HD12 ILE A 117     -13.916   5.096   8.724  1.00 96.95           H  
ATOM   1739 HD13 ILE A 117     -13.404   4.220   7.267  1.00 96.95           H  
ATOM   1740  N   VAL A 118      -9.013   7.878   4.605  1.00 97.11           N  
ATOM   1741  H   VAL A 118      -8.893   8.542   5.357  1.00 97.11           H  
ATOM   1742  CA  VAL A 118      -7.910   7.700   3.662  1.00 97.11           C  
ATOM   1743  HA  VAL A 118      -8.313   7.609   2.653  1.00 97.11           H  
ATOM   1744  C   VAL A 118      -7.177   6.404   4.005  1.00 97.11           C  
ATOM   1745  CB  VAL A 118      -6.991   8.922   3.678  1.00 97.11           C  
ATOM   1746  HB  VAL A 118      -6.621   9.031   4.698  1.00 97.11           H  
ATOM   1747  O   VAL A 118      -6.847   6.140   5.159  1.00 97.11           O  
ATOM   1748  CG1 VAL A 118      -5.791   8.748   2.745  1.00 97.11           C  
ATOM   1749 HG11 VAL A 118      -6.140   8.481   1.747  1.00 97.11           H  
ATOM   1750 HG12 VAL A 118      -5.229   9.681   2.689  1.00 97.11           H  
ATOM   1751 HG13 VAL A 118      -5.128   7.964   3.111  1.00 97.11           H  
ATOM   1752  CG2 VAL A 118      -7.757  10.199   3.304  1.00 97.11           C  
ATOM   1753 HG21 VAL A 118      -8.533  10.414   4.038  1.00 97.11           H  
ATOM   1754 HG22 VAL A 118      -7.077  11.051   3.275  1.00 97.11           H  
ATOM   1755 HG23 VAL A 118      -8.212  10.092   2.320  1.00 97.11           H  
ATOM   1756  N   VAL A 119      -6.961   5.563   2.997  1.00 98.27           N  
ATOM   1757  H   VAL A 119      -7.264   5.846   2.076  1.00 98.27           H  
ATOM   1758  CA  VAL A 119      -6.306   4.253   3.151  1.00 98.27           C  
ATOM   1759  HA  VAL A 119      -6.103   4.090   4.209  1.00 98.27           H  
ATOM   1760  C   VAL A 119      -4.955   4.189   2.450  1.00 98.27           C  
ATOM   1761  CB  VAL A 119      -7.212   3.098   2.700  1.00 98.27           C  
ATOM   1762  HB  VAL A 119      -6.680   2.172   2.918  1.00 98.27           H  
ATOM   1763  O   VAL A 119      -4.098   3.389   2.824  1.00 98.27           O  
ATOM   1764  CG1 VAL A 119      -8.523   3.078   3.490  1.00 98.27           C  
ATOM   1765 HG11 VAL A 119      -8.317   3.100   4.560  1.00 98.27           H  
ATOM   1766 HG12 VAL A 119      -9.081   2.174   3.248  1.00 98.27           H  
ATOM   1767 HG13 VAL A 119      -9.123   3.951   3.233  1.00 98.27           H  
ATOM   1768  CG2 VAL A 119      -7.562   3.116   1.206  1.00 98.27           C  
ATOM   1769 HG21 VAL A 119      -6.652   3.090   0.606  1.00 98.27           H  
ATOM   1770 HG22 VAL A 119      -8.145   4.004   0.962  1.00 98.27           H  
ATOM   1771 HG23 VAL A 119      -8.151   2.231   0.964  1.00 98.27           H  
ATOM   1772  N   GLN A 120      -4.755   5.052   1.457  1.00 98.13           N  
ATOM   1773  H   GLN A 120      -5.502   5.684   1.209  1.00 98.13           H  
ATOM   1774  CA  GLN A 120      -3.487   5.250   0.779  1.00 98.13           C  
ATOM   1775  HA  GLN A 120      -2.680   5.005   1.470  1.00 98.13           H  
ATOM   1776  C   GLN A 120      -3.368   6.708   0.364  1.00 98.13           C  
ATOM   1777  CB  GLN A 120      -3.406   4.324  -0.438  1.00 98.13           C  
ATOM   1778  HB2 GLN A 120      -4.171   4.596  -1.166  1.00 98.13           H  
ATOM   1779  HB3 GLN A 120      -3.622   3.311  -0.098  1.00 98.13           H  
ATOM   1780  O   GLN A 120      -4.341   7.286  -0.119  1.00 98.13           O  
ATOM   1781  CG  GLN A 120      -2.033   4.332  -1.126  1.00 98.13           C  
ATOM   1782  HG2 GLN A 120      -1.828   3.318  -1.471  1.00 98.13           H  
ATOM   1783  HG3 GLN A 120      -1.247   4.604  -0.421  1.00 98.13           H  
ATOM   1784  CD  GLN A 120      -1.942   5.222  -2.355  1.00 98.13           C  
ATOM   1785  NE2 GLN A 120      -1.137   4.820  -3.312  1.00 98.13           N  
ATOM   1786 HE21 GLN A 120      -0.697   3.914  -3.236  1.00 98.13           H  
ATOM   1787 HE22 GLN A 120      -1.101   5.371  -4.158  1.00 98.13           H  
ATOM   1788  OE1 GLN A 120      -2.566   6.259  -2.491  1.00 98.13           O  
ATOM   1789  N   ARG A 121      -2.176   7.280   0.518  1.00 96.15           N  
ATOM   1790  H   ARG A 121      -1.443   6.750   0.966  1.00 96.15           H  
ATOM   1791  CA  ARG A 121      -1.880   8.645   0.083  1.00 96.15           C  
ATOM   1792  HA  ARG A 121      -2.591   8.933  -0.692  1.00 96.15           H  
ATOM   1793  C   ARG A 121      -0.485   8.716  -0.516  1.00 96.15           C  
ATOM   1794  CB  ARG A 121      -2.070   9.575   1.287  1.00 96.15           C  
ATOM   1795  HB2 ARG A 121      -3.063   9.397   1.702  1.00 96.15           H  
ATOM   1796  HB3 ARG A 121      -1.334   9.333   2.053  1.00 96.15           H  
ATOM   1797  O   ARG A 121       0.449   8.138   0.036  1.00 96.15           O  
ATOM   1798  CG  ARG A 121      -1.958  11.059   0.933  1.00 96.15           C  
ATOM   1799  HG2 ARG A 121      -2.607  11.291   0.088  1.00 96.15           H  
ATOM   1800  HG3 ARG A 121      -0.923  11.294   0.684  1.00 96.15           H  
ATOM   1801  CD  ARG A 121      -2.395  11.886   2.144  1.00 96.15           C  
ATOM   1802  HD2 ARG A 121      -1.851  11.537   3.022  1.00 96.15           H  
ATOM   1803  HD3 ARG A 121      -3.458  11.731   2.328  1.00 96.15           H  
ATOM   1804  NE  ARG A 121      -2.108  13.313   1.964  1.00 96.15           N  
ATOM   1805  HE  ARG A 121      -1.201  13.620   2.287  1.00 96.15           H  
ATOM   1806  NH1 ARG A 121      -4.148  14.056   1.139  1.00 96.15           N  
ATOM   1807 HH11 ARG A 121      -4.577  13.143   1.192  1.00 96.15           H  
ATOM   1808 HH12 ARG A 121      -4.759  14.832   0.927  1.00 96.15           H  
ATOM   1809  NH2 ARG A 121      -2.504  15.476   1.536  1.00 96.15           N  
ATOM   1810 HH21 ARG A 121      -3.067  16.187   1.091  1.00 96.15           H  
ATOM   1811 HH22 ARG A 121      -1.609  15.730   1.929  1.00 96.15           H  
ATOM   1812  CZ  ARG A 121      -2.931  14.256   1.548  1.00 96.15           C  
ATOM   1813  N   ARG A 122      -0.359   9.399  -1.655  1.00 94.87           N  
ATOM   1814  H   ARG A 122      -1.214   9.731  -2.077  1.00 94.87           H  
ATOM   1815  CA  ARG A 122       0.889   9.644  -2.393  1.00 94.87           C  
ATOM   1816  HA  ARG A 122       1.745   9.543  -1.726  1.00 94.87           H  
ATOM   1817  C   ARG A 122       0.870  11.071  -2.933  1.00 94.87           C  
ATOM   1818  CB  ARG A 122       1.015   8.654  -3.558  1.00 94.87           C  
ATOM   1819  HB2 ARG A 122       1.952   8.836  -4.084  1.00 94.87           H  
ATOM   1820  HB3 ARG A 122       0.198   8.850  -4.252  1.00 94.87           H  
ATOM   1821  O   ARG A 122       0.349  11.325  -4.018  1.00 94.87           O  
ATOM   1822  CG  ARG A 122       0.960   7.177  -3.207  1.00 94.87           C  
ATOM   1823  HG2 ARG A 122       0.929   6.606  -4.135  1.00 94.87           H  
ATOM   1824  HG3 ARG A 122       0.036   6.994  -2.659  1.00 94.87           H  
ATOM   1825  CD  ARG A 122       2.120   6.683  -2.351  1.00 94.87           C  
ATOM   1826  HD2 ARG A 122       2.067   7.144  -1.365  1.00 94.87           H  
ATOM   1827  HD3 ARG A 122       1.987   5.607  -2.235  1.00 94.87           H  
ATOM   1828  NE  ARG A 122       3.453   6.949  -2.918  1.00 94.87           N  
ATOM   1829  HE  ARG A 122       3.997   7.659  -2.448  1.00 94.87           H  
ATOM   1830  NH1 ARG A 122       3.403   5.336  -4.561  1.00 94.87           N  
ATOM   1831 HH11 ARG A 122       2.409   5.218  -4.427  1.00 94.87           H  
ATOM   1832 HH12 ARG A 122       3.900   4.812  -5.267  1.00 94.87           H  
ATOM   1833  NH2 ARG A 122       5.277   6.425  -4.180  1.00 94.87           N  
ATOM   1834 HH21 ARG A 122       5.838   7.039  -3.607  1.00 94.87           H  
ATOM   1835 HH22 ARG A 122       5.645   5.866  -4.936  1.00 94.87           H  
ATOM   1836  CZ  ARG A 122       4.029   6.244  -3.873  1.00 94.87           C  
ATOM   1837  N   VAL A 123       1.426  12.003  -2.177  1.00 91.82           N  
ATOM   1838  H   VAL A 123       1.861  11.700  -1.317  1.00 91.82           H  
ATOM   1839  CA  VAL A 123       1.424  13.438  -2.470  1.00 91.82           C  
ATOM   1840  HA  VAL A 123       1.083  13.604  -3.492  1.00 91.82           H  
ATOM   1841  C   VAL A 123       2.839  14.010  -2.386  1.00 91.82           C  
ATOM   1842  CB  VAL A 123       0.444  14.172  -1.530  1.00 91.82           C  
ATOM   1843  HB  VAL A 123       0.764  14.036  -0.496  1.00 91.82           H  
ATOM   1844  O   VAL A 123       3.290  14.633  -3.348  1.00 91.82           O  
ATOM   1845  CG1 VAL A 123       0.389  15.671  -1.834  1.00 91.82           C  
ATOM   1846 HG11 VAL A 123       0.090  15.834  -2.869  1.00 91.82           H  
ATOM   1847 HG12 VAL A 123      -0.328  16.155  -1.171  1.00 91.82           H  
ATOM   1848 HG13 VAL A 123       1.363  16.128  -1.660  1.00 91.82           H  
ATOM   1849  CG2 VAL A 123      -0.986  13.629  -1.674  1.00 91.82           C  
ATOM   1850 HG21 VAL A 123      -1.664  14.198  -1.037  1.00 91.82           H  
ATOM   1851 HG22 VAL A 123      -1.031  12.584  -1.370  1.00 91.82           H  
ATOM   1852 HG23 VAL A 123      -1.319  13.713  -2.709  1.00 91.82           H  
ATOM   1853  N   HIS A 124       3.577  13.759  -1.299  1.00 87.90           N  
ATOM   1854  H   HIS A 124       3.211  13.152  -0.578  1.00 87.90           H  
ATOM   1855  CA  HIS A 124       4.867  14.421  -1.049  1.00 87.90           C  
ATOM   1856  HA  HIS A 124       4.921  15.305  -1.685  1.00 87.90           H  
ATOM   1857  C   HIS A 124       6.090  13.572  -1.409  1.00 87.90           C  
ATOM   1858  CB  HIS A 124       4.964  14.936   0.386  1.00 87.90           C  
ATOM   1859  HB2 HIS A 124       5.276  14.109   1.023  1.00 87.90           H  
ATOM   1860  HB3 HIS A 124       5.751  15.688   0.438  1.00 87.90           H  
ATOM   1861  O   HIS A 124       7.207  14.085  -1.442  1.00 87.90           O  
ATOM   1862  CG  HIS A 124       3.694  15.533   0.930  1.00 87.90           C  
ATOM   1863  CD2 HIS A 124       3.129  16.739   0.623  1.00 87.90           C  
ATOM   1864  HD2 HIS A 124       3.509  17.456  -0.089  1.00 87.90           H  
ATOM   1865  ND1 HIS A 124       2.919  14.957   1.896  1.00 87.90           N  
ATOM   1866  HD1 HIS A 124       3.195  14.120   2.389  1.00 87.90           H  
ATOM   1867  CE1 HIS A 124       1.925  15.800   2.201  1.00 87.90           C  
ATOM   1868  HE1 HIS A 124       1.218  15.645   3.002  1.00 87.90           H  
ATOM   1869  NE2 HIS A 124       1.987  16.891   1.419  1.00 87.90           N  
ATOM   1870  N   ARG A 125       5.892  12.303  -1.793  1.00 90.72           N  
ATOM   1871  H   ARG A 125       4.985  11.901  -1.605  1.00 90.72           H  
ATOM   1872  CA  ARG A 125       6.926  11.409  -2.358  1.00 90.72           C  
ATOM   1873  HA  ARG A 125       6.417  10.474  -2.595  1.00 90.72           H  
ATOM   1874  C   ARG A 125       8.015  11.010  -1.361  1.00 90.72           C  
ATOM   1875  CB  ARG A 125       7.501  11.972  -3.673  1.00 90.72           C  
ATOM   1876  HB2 ARG A 125       7.972  11.158  -4.223  1.00 90.72           H  
ATOM   1877  HB3 ARG A 125       8.265  12.716  -3.445  1.00 90.72           H  
ATOM   1878  O   ARG A 125       9.135  10.695  -1.762  1.00 90.72           O  
ATOM   1879  CG  ARG A 125       6.432  12.631  -4.550  1.00 90.72           C  
ATOM   1880  HG2 ARG A 125       5.600  11.941  -4.687  1.00 90.72           H  
ATOM   1881  HG3 ARG A 125       6.047  13.529  -4.066  1.00 90.72           H  
ATOM   1882  CD  ARG A 125       6.984  13.058  -5.901  1.00 90.72           C  
ATOM   1883  HD2 ARG A 125       7.488  12.207  -6.359  1.00 90.72           H  
ATOM   1884  HD3 ARG A 125       7.696  13.870  -5.757  1.00 90.72           H  
ATOM   1885  NE  ARG A 125       5.857  13.508  -6.727  1.00 90.72           N  
ATOM   1886  HE  ARG A 125       5.060  13.865  -6.220  1.00 90.72           H  
ATOM   1887  NH1 ARG A 125       6.640  12.919  -8.802  1.00 90.72           N  
ATOM   1888 HH11 ARG A 125       7.562  12.807  -8.406  1.00 90.72           H  
ATOM   1889 HH12 ARG A 125       6.482  12.843  -9.797  1.00 90.72           H  
ATOM   1890  NH2 ARG A 125       4.524  13.493  -8.547  1.00 90.72           N  
ATOM   1891 HH21 ARG A 125       4.323  13.159  -9.478  1.00 90.72           H  
ATOM   1892 HH22 ARG A 125       3.747  13.699  -7.935  1.00 90.72           H  
ATOM   1893  CZ  ARG A 125       5.685  13.308  -8.012  1.00 90.72           C  
ATOM   1894  N   THR A 126       7.689  11.006  -0.076  1.00 88.44           N  
ATOM   1895  H   THR A 126       6.751  11.279   0.178  1.00 88.44           H  
ATOM   1896  CA  THR A 126       8.630  10.775   1.032  1.00 88.44           C  
ATOM   1897  HA  THR A 126       9.628  11.104   0.743  1.00 88.44           H  
ATOM   1898  C   THR A 126       8.724   9.305   1.438  1.00 88.44           C  
ATOM   1899  CB  THR A 126       8.187  11.596   2.242  1.00 88.44           C  
ATOM   1900  HB  THR A 126       8.821  11.368   3.098  1.00 88.44           H  
ATOM   1901  O   THR A 126       9.768   8.852   1.911  1.00 88.44           O  
ATOM   1902  CG2 THR A 126       8.232  13.099   1.963  1.00 88.44           C  
ATOM   1903 HG21 THR A 126       9.233  13.390   1.644  1.00 88.44           H  
ATOM   1904 HG22 THR A 126       7.979  13.642   2.874  1.00 88.44           H  
ATOM   1905 HG23 THR A 126       7.512  13.367   1.190  1.00 88.44           H  
ATOM   1906  OG1 THR A 126       6.867  11.217   2.510  1.00 88.44           O  
ATOM   1907  HG1 THR A 126       6.532  11.834   3.164  1.00 88.44           H  
ATOM   1908  N   THR A 127       7.665   8.527   1.201  1.00 93.26           N  
ATOM   1909  H   THR A 127       6.823   8.992   0.895  1.00 93.26           H  
ATOM   1910  CA  THR A 127       7.583   7.121   1.612  1.00 93.26           C  
ATOM   1911  HA  THR A 127       8.328   6.950   2.388  1.00 93.26           H  
ATOM   1912  C   THR A 127       7.886   6.177   0.451  1.00 93.26           C  
ATOM   1913  CB  THR A 127       6.229   6.826   2.264  1.00 93.26           C  
ATOM   1914  HB  THR A 127       5.429   7.082   1.569  1.00 93.26           H  
ATOM   1915  O   THR A 127       7.362   6.301  -0.660  1.00 93.26           O  
ATOM   1916  CG2 THR A 127       6.054   5.378   2.706  1.00 93.26           C  
ATOM   1917 HG21 THR A 127       6.851   5.092   3.392  1.00 93.26           H  
ATOM   1918 HG22 THR A 127       6.050   4.717   1.839  1.00 93.26           H  
ATOM   1919 HG23 THR A 127       5.091   5.287   3.208  1.00 93.26           H  
ATOM   1920  OG1 THR A 127       6.120   7.589   3.436  1.00 93.26           O  
ATOM   1921  HG1 THR A 127       5.188   7.781   3.568  1.00 93.26           H  
ATOM   1922  N   LYS A 128       8.723   5.167   0.716  1.00 94.03           N  
ATOM   1923  H   LYS A 128       9.079   5.098   1.659  1.00 94.03           H  
ATOM   1924  CA  LYS A 128       8.994   4.068  -0.220  1.00 94.03           C  
ATOM   1925  HA  LYS A 128       9.017   4.467  -1.235  1.00 94.03           H  
ATOM   1926  C   LYS A 128       7.872   3.040  -0.130  1.00 94.03           C  
ATOM   1927  CB  LYS A 128      10.347   3.412   0.094  1.00 94.03           C  
ATOM   1928  HB2 LYS A 128      10.341   3.063   1.127  1.00 94.03           H  
ATOM   1929  HB3 LYS A 128      10.476   2.546  -0.555  1.00 94.03           H  
ATOM   1930  O   LYS A 128       7.608   2.538   0.954  1.00 94.03           O  
ATOM   1931  CG  LYS A 128      11.530   4.369  -0.112  1.00 94.03           C  
ATOM   1932  HG2 LYS A 128      11.552   4.700  -1.150  1.00 94.03           H  
ATOM   1933  HG3 LYS A 128      11.411   5.239   0.533  1.00 94.03           H  
ATOM   1934  CD  LYS A 128      12.855   3.677   0.232  1.00 94.03           C  
ATOM   1935  HD2 LYS A 128      13.012   2.836  -0.443  1.00 94.03           H  
ATOM   1936  HD3 LYS A 128      12.804   3.308   1.257  1.00 94.03           H  
ATOM   1937  CE  LYS A 128      14.010   4.677   0.105  1.00 94.03           C  
ATOM   1938  HE2 LYS A 128      14.073   5.015  -0.930  1.00 94.03           H  
ATOM   1939  HE3 LYS A 128      13.777   5.547   0.719  1.00 94.03           H  
ATOM   1940  NZ  LYS A 128      15.300   4.087   0.540  1.00 94.03           N  
ATOM   1941  HZ1 LYS A 128      15.539   3.280  -0.019  1.00 94.03           H  
ATOM   1942  HZ2 LYS A 128      16.042   4.768   0.466  1.00 94.03           H  
ATOM   1943  HZ3 LYS A 128      15.243   3.803   1.508  1.00 94.03           H  
ATOM   1944  N   PHE A 129       7.265   2.698  -1.265  1.00 96.31           N  
ATOM   1945  H   PHE A 129       7.482   3.221  -2.101  1.00 96.31           H  
ATOM   1946  CA  PHE A 129       6.179   1.710  -1.345  1.00 96.31           C  
ATOM   1947  HA  PHE A 129       5.743   1.581  -0.355  1.00 96.31           H  
ATOM   1948  C   PHE A 129       6.652   0.303  -1.744  1.00 96.31           C  
ATOM   1949  CB  PHE A 129       5.064   2.252  -2.251  1.00 96.31           C  
ATOM   1950  HB2 PHE A 129       5.497   2.822  -3.074  1.00 96.31           H  
ATOM   1951  HB3 PHE A 129       4.526   1.412  -2.689  1.00 96.31           H  
ATOM   1952  O   PHE A 129       5.887  -0.649  -1.651  1.00 96.31           O  
ATOM   1953  CG  PHE A 129       4.070   3.117  -1.501  1.00 96.31           C  
ATOM   1954  CD1 PHE A 129       2.760   2.653  -1.280  1.00 96.31           C  
ATOM   1955  HD1 PHE A 129       2.452   1.694  -1.670  1.00 96.31           H  
ATOM   1956  CD2 PHE A 129       4.468   4.349  -0.948  1.00 96.31           C  
ATOM   1957  HD2 PHE A 129       5.468   4.723  -1.110  1.00 96.31           H  
ATOM   1958  CE1 PHE A 129       1.853   3.414  -0.523  1.00 96.31           C  
ATOM   1959  HE1 PHE A 129       0.848   3.055  -0.361  1.00 96.31           H  
ATOM   1960  CE2 PHE A 129       3.577   5.087  -0.152  1.00 96.31           C  
ATOM   1961  HE2 PHE A 129       3.890   6.020   0.293  1.00 96.31           H  
ATOM   1962  CZ  PHE A 129       2.267   4.625   0.055  1.00 96.31           C  
ATOM   1963  HZ  PHE A 129       1.576   5.212   0.643  1.00 96.31           H  
ATOM   1964  N   TYR A 130       7.927   0.125  -2.103  1.00 96.41           N  
ATOM   1965  H   TYR A 130       8.543   0.925  -2.144  1.00 96.41           H  
ATOM   1966  CA  TYR A 130       8.490  -1.212  -2.300  1.00 96.41           C  
ATOM   1967  HA  TYR A 130       7.721  -1.815  -2.784  1.00 96.41           H  
ATOM   1968  C   TYR A 130       8.821  -1.880  -0.959  1.00 96.41           C  
ATOM   1969  CB  TYR A 130       9.703  -1.169  -3.234  1.00 96.41           C  
ATOM   1970  HB2 TYR A 130      10.498  -0.595  -2.759  1.00 96.41           H  
ATOM   1971  HB3 TYR A 130       9.419  -0.641  -4.144  1.00 96.41           H  
ATOM   1972  O   TYR A 130       9.955  -1.815  -0.483  1.00 96.41           O  
ATOM   1973  CG  TYR A 130      10.226  -2.549  -3.612  1.00 96.41           C  
ATOM   1974  CD1 TYR A 130      11.606  -2.827  -3.568  1.00 96.41           C  
ATOM   1975  HD1 TYR A 130      12.294  -2.065  -3.232  1.00 96.41           H  
ATOM   1976  CD2 TYR A 130       9.332  -3.560  -4.017  1.00 96.41           C  
ATOM   1977  HD2 TYR A 130       8.269  -3.376  -4.055  1.00 96.41           H  
ATOM   1978  CE1 TYR A 130      12.088  -4.099  -3.942  1.00 96.41           C  
ATOM   1979  HE1 TYR A 130      13.144  -4.316  -3.895  1.00 96.41           H  
ATOM   1980  CE2 TYR A 130       9.809  -4.809  -4.439  1.00 96.41           C  
ATOM   1981  HE2 TYR A 130       9.126  -5.549  -4.829  1.00 96.41           H  
ATOM   1982  OH  TYR A 130      11.626  -6.318  -4.760  1.00 96.41           O  
ATOM   1983  HH  TYR A 130      12.578  -6.424  -4.705  1.00 96.41           H  
ATOM   1984  CZ  TYR A 130      11.185  -5.091  -4.386  1.00 96.41           C  
ATOM   1985  N   ASN A 131       7.814  -2.503  -0.351  1.00 96.63           N  
ATOM   1986  H   ASN A 131       6.911  -2.484  -0.804  1.00 96.63           H  
ATOM   1987  CA  ASN A 131       7.892  -3.153   0.956  1.00 96.63           C  
ATOM   1988  HA  ASN A 131       8.929  -3.175   1.291  1.00 96.63           H  
ATOM   1989  C   ASN A 131       7.425  -4.616   0.910  1.00 96.63           C  
ATOM   1990  CB  ASN A 131       7.097  -2.321   1.972  1.00 96.63           C  
ATOM   1991  HB2 ASN A 131       6.098  -2.115   1.589  1.00 96.63           H  
ATOM   1992  HB3 ASN A 131       6.988  -2.885   2.899  1.00 96.63           H  
ATOM   1993  O   ASN A 131       6.944  -5.100  -0.113  1.00 96.63           O  
ATOM   1994  CG  ASN A 131       7.808  -1.034   2.326  1.00 96.63           C  
ATOM   1995  ND2 ASN A 131       7.139   0.077   2.155  1.00 96.63           N  
ATOM   1996 HD21 ASN A 131       7.618   0.960   2.258  1.00 96.63           H  
ATOM   1997 HD22 ASN A 131       6.155   0.053   1.928  1.00 96.63           H  
ATOM   1998  OD1 ASN A 131       8.959  -1.019   2.731  1.00 96.63           O  
ATOM   1999  N   ASP A 132       7.628  -5.321   2.022  1.00 97.46           N  
ATOM   2000  H   ASP A 132       7.927  -4.833   2.855  1.00 97.46           H  
ATOM   2001  CA  ASP A 132       7.163  -6.695   2.232  1.00 97.46           C  
ATOM   2002  HA  ASP A 132       7.206  -7.231   1.283  1.00 97.46           H  
ATOM   2003  C   ASP A 132       5.699  -6.777   2.701  1.00 97.46           C  
ATOM   2004  CB  ASP A 132       8.101  -7.413   3.223  1.00 97.46           C  
ATOM   2005  HB2 ASP A 132       9.073  -7.561   2.754  1.00 97.46           H  
ATOM   2006  HB3 ASP A 132       7.709  -8.402   3.459  1.00 97.46           H  
ATOM   2007  O   ASP A 132       5.056  -5.780   3.043  1.00 97.46           O  
ATOM   2008  CG  ASP A 132       8.297  -6.638   4.523  1.00 97.46           C  
ATOM   2009  OD1 ASP A 132       7.281  -6.224   5.123  1.00 97.46           O  
ATOM   2010  OD2 ASP A 132       9.478  -6.394   4.846  1.00 97.46           O  
ATOM   2011  N   TRP A 133       5.180  -8.003   2.737  1.00 98.33           N  
ATOM   2012  H   TRP A 133       5.720  -8.745   2.317  1.00 98.33           H  
ATOM   2013  CA  TRP A 133       3.863  -8.386   3.235  1.00 98.33           C  
ATOM   2014  HA  TRP A 133       3.080  -7.960   2.608  1.00 98.33           H  
ATOM   2015  C   TRP A 133       3.620  -7.901   4.646  1.00 98.33           C  
ATOM   2016  CB  TRP A 133       3.728  -9.915   3.229  1.00 98.33           C  
ATOM   2017  HB2 TRP A 133       3.864 -10.277   2.210  1.00 98.33           H  
ATOM   2018  HB3 TRP A 133       4.491 -10.368   3.863  1.00 98.33           H  
ATOM   2019  O   TRP A 133       2.527  -7.427   4.940  1.00 98.33           O  
ATOM   2020  CG  TRP A 133       2.384 -10.426   3.606  1.00 98.33           C  
ATOM   2021  CD1 TRP A 133       1.977 -10.889   4.809  1.00 98.33           C  
ATOM   2022  HD1 TRP A 133       2.598 -10.954   5.690  1.00 98.33           H  
ATOM   2023  CD2 TRP A 133       1.250 -10.554   2.713  1.00 98.33           C  
ATOM   2024  CE2 TRP A 133       0.159 -11.106   3.444  1.00 98.33           C  
ATOM   2025  CE3 TRP A 133       1.060 -10.279   1.344  1.00 98.33           C  
ATOM   2026  HE3 TRP A 133       1.879  -9.885   0.760  1.00 98.33           H  
ATOM   2027  NE1 TRP A 133       0.652 -11.287   4.725  1.00 98.33           N  
ATOM   2028  HE1 TRP A 133       0.148 -11.693   5.500  1.00 98.33           H  
ATOM   2029  CH2 TRP A 133      -1.225 -11.107   1.451  1.00 98.33           C  
ATOM   2030  HH2 TRP A 133      -2.152 -11.339   0.946  1.00 98.33           H  
ATOM   2031  CZ2 TRP A 133      -1.067 -11.384   2.818  1.00 98.33           C  
ATOM   2032  HZ2 TRP A 133      -1.890 -11.829   3.358  1.00 98.33           H  
ATOM   2033  CZ3 TRP A 133      -0.168 -10.544   0.722  1.00 98.33           C  
ATOM   2034  HZ3 TRP A 133      -0.288 -10.349  -0.334  1.00 98.33           H  
ATOM   2035  N   TYR A 134       4.623  -7.990   5.521  1.00 98.36           N  
ATOM   2036  H   TYR A 134       5.538  -8.257   5.186  1.00 98.36           H  
ATOM   2037  CA  TYR A 134       4.468  -7.570   6.906  1.00 98.36           C  
ATOM   2038  HA  TYR A 134       3.639  -8.126   7.343  1.00 98.36           H  
ATOM   2039  C   TYR A 134       4.113  -6.082   6.988  1.00 98.36           C  
ATOM   2040  CB  TYR A 134       5.735  -7.898   7.702  1.00 98.36           C  
ATOM   2041  HB2 TYR A 134       6.601  -7.436   7.229  1.00 98.36           H  
ATOM   2042  HB3 TYR A 134       5.892  -8.976   7.697  1.00 98.36           H  
ATOM   2043  O   TYR A 134       3.154  -5.724   7.679  1.00 98.36           O  
ATOM   2044  CG  TYR A 134       5.644  -7.412   9.131  1.00 98.36           C  
ATOM   2045  CD1 TYR A 134       6.109  -6.125   9.462  1.00 98.36           C  
ATOM   2046  HD1 TYR A 134       6.574  -5.511   8.705  1.00 98.36           H  
ATOM   2047  CD2 TYR A 134       5.044  -8.224  10.111  1.00 98.36           C  
ATOM   2048  HD2 TYR A 134       4.707  -9.218   9.857  1.00 98.36           H  
ATOM   2049  CE1 TYR A 134       5.967  -5.640  10.775  1.00 98.36           C  
ATOM   2050  HE1 TYR A 134       6.325  -4.652  11.026  1.00 98.36           H  
ATOM   2051  CE2 TYR A 134       4.908  -7.745  11.428  1.00 98.36           C  
ATOM   2052  HE2 TYR A 134       4.467  -8.357  12.200  1.00 98.36           H  
ATOM   2053  OH  TYR A 134       5.228  -6.000  13.031  1.00 98.36           O  
ATOM   2054  HH  TYR A 134       5.605  -5.125  13.144  1.00 98.36           H  
ATOM   2055  CZ  TYR A 134       5.366  -6.453  11.760  1.00 98.36           C  
ATOM   2056  N   LEU A 135       4.822  -5.231   6.246  1.00 98.30           N  
ATOM   2057  H   LEU A 135       5.605  -5.593   5.721  1.00 98.30           H  
ATOM   2058  CA  LEU A 135       4.546  -3.799   6.180  1.00 98.30           C  
ATOM   2059  HA  LEU A 135       4.408  -3.418   7.192  1.00 98.30           H  
ATOM   2060  C   LEU A 135       3.239  -3.498   5.438  1.00 98.30           C  
ATOM   2061  CB  LEU A 135       5.746  -3.092   5.534  1.00 98.30           C  
ATOM   2062  HB2 LEU A 135       5.465  -2.069   5.283  1.00 98.30           H  
ATOM   2063  HB3 LEU A 135       5.974  -3.625   4.611  1.00 98.30           H  
ATOM   2064  O   LEU A 135       2.457  -2.680   5.912  1.00 98.30           O  
ATOM   2065  CG  LEU A 135       7.016  -3.051   6.405  1.00 98.30           C  
ATOM   2066  HG  LEU A 135       7.320  -4.064   6.672  1.00 98.30           H  
ATOM   2067  CD1 LEU A 135       8.153  -2.389   5.627  1.00 98.30           C  
ATOM   2068 HD11 LEU A 135       7.869  -1.385   5.312  1.00 98.30           H  
ATOM   2069 HD12 LEU A 135       8.397  -3.001   4.759  1.00 98.30           H  
ATOM   2070 HD13 LEU A 135       9.044  -2.335   6.253  1.00 98.30           H  
ATOM   2071  CD2 LEU A 135       6.812  -2.253   7.696  1.00 98.30           C  
ATOM   2072 HD21 LEU A 135       6.097  -2.760   8.344  1.00 98.30           H  
ATOM   2073 HD22 LEU A 135       7.758  -2.181   8.234  1.00 98.30           H  
ATOM   2074 HD23 LEU A 135       6.450  -1.252   7.465  1.00 98.30           H  
ATOM   2075  N   PHE A 136       2.923  -4.171   4.329  1.00 98.41           N  
ATOM   2076  H   PHE A 136       3.591  -4.825   3.945  1.00 98.41           H  
ATOM   2077  CA  PHE A 136       1.633  -3.964   3.652  1.00 98.41           C  
ATOM   2078  HA  PHE A 136       1.490  -2.892   3.513  1.00 98.41           H  
ATOM   2079  C   PHE A 136       0.431  -4.434   4.478  1.00 98.41           C  
ATOM   2080  CB  PHE A 136       1.647  -4.611   2.265  1.00 98.41           C  
ATOM   2081  HB2 PHE A 136       0.628  -4.877   1.986  1.00 98.41           H  
ATOM   2082  HB3 PHE A 136       2.232  -5.531   2.282  1.00 98.41           H  
ATOM   2083  O   PHE A 136      -0.633  -3.818   4.427  1.00 98.41           O  
ATOM   2084  CG  PHE A 136       2.179  -3.662   1.215  1.00 98.41           C  
ATOM   2085  CD1 PHE A 136       1.351  -2.627   0.744  1.00 98.41           C  
ATOM   2086  HD1 PHE A 136       0.332  -2.551   1.096  1.00 98.41           H  
ATOM   2087  CD2 PHE A 136       3.495  -3.774   0.737  1.00 98.41           C  
ATOM   2088  HD2 PHE A 136       4.135  -4.574   1.078  1.00 98.41           H  
ATOM   2089  CE1 PHE A 136       1.834  -1.695  -0.186  1.00 98.41           C  
ATOM   2090  HE1 PHE A 136       1.192  -0.899  -0.533  1.00 98.41           H  
ATOM   2091  CE2 PHE A 136       3.978  -2.846  -0.202  1.00 98.41           C  
ATOM   2092  HE2 PHE A 136       4.978  -2.951  -0.595  1.00 98.41           H  
ATOM   2093  CZ  PHE A 136       3.149  -1.805  -0.660  1.00 98.41           C  
ATOM   2094  HZ  PHE A 136       3.508  -1.106  -1.401  1.00 98.41           H  
ATOM   2095  N   LYS A 137       0.597  -5.467   5.304  1.00 98.53           N  
ATOM   2096  H   LYS A 137       1.466  -5.977   5.236  1.00 98.53           H  
ATOM   2097  CA  LYS A 137      -0.399  -5.941   6.269  1.00 98.53           C  
ATOM   2098  HA  LYS A 137      -1.357  -6.071   5.766  1.00 98.53           H  
ATOM   2099  C   LYS A 137      -0.609  -4.940   7.398  1.00 98.53           C  
ATOM   2100  CB  LYS A 137       0.066  -7.304   6.796  1.00 98.53           C  
ATOM   2101  HB2 LYS A 137       1.100  -7.230   7.133  1.00 98.53           H  
ATOM   2102  HB3 LYS A 137       0.025  -8.020   5.975  1.00 98.53           H  
ATOM   2103  O   LYS A 137      -1.750  -4.580   7.690  1.00 98.53           O  
ATOM   2104  CG  LYS A 137      -0.774  -7.826   7.964  1.00 98.53           C  
ATOM   2105  HG2 LYS A 137      -1.825  -7.846   7.676  1.00 98.53           H  
ATOM   2106  HG3 LYS A 137      -0.652  -7.183   8.836  1.00 98.53           H  
ATOM   2107  CD  LYS A 137      -0.300  -9.234   8.311  1.00 98.53           C  
ATOM   2108  HD2 LYS A 137      -0.453  -9.868   7.437  1.00 98.53           H  
ATOM   2109  HD3 LYS A 137       0.765  -9.214   8.543  1.00 98.53           H  
ATOM   2110  CE  LYS A 137      -1.075  -9.806   9.494  1.00 98.53           C  
ATOM   2111  HE2 LYS A 137      -0.921  -9.182  10.375  1.00 98.53           H  
ATOM   2112  HE3 LYS A 137      -2.132  -9.810   9.231  1.00 98.53           H  
ATOM   2113  NZ  LYS A 137      -0.644 -11.198   9.745  1.00 98.53           N  
ATOM   2114  HZ1 LYS A 137      -0.732 -11.705   8.876  1.00 98.53           H  
ATOM   2115  HZ2 LYS A 137      -1.316 -11.711  10.297  1.00 98.53           H  
ATOM   2116  HZ3 LYS A 137       0.305 -11.303  10.074  1.00 98.53           H  
ATOM   2117  N   HIS A 138       0.482  -4.496   8.020  1.00 98.20           N  
ATOM   2118  H   HIS A 138       1.376  -4.857   7.719  1.00 98.20           H  
ATOM   2119  CA  HIS A 138       0.457  -3.655   9.215  1.00 98.20           C  
ATOM   2120  HA  HIS A 138      -0.508  -3.786   9.705  1.00 98.20           H  
ATOM   2121  C   HIS A 138       0.584  -2.165   8.926  1.00 98.20           C  
ATOM   2122  CB  HIS A 138       1.532  -4.096  10.213  1.00 98.20           C  
ATOM   2123  HB2 HIS A 138       1.520  -3.441  11.084  1.00 98.20           H  
ATOM   2124  HB3 HIS A 138       2.515  -4.012   9.748  1.00 98.20           H  
ATOM   2125  O   HIS A 138       0.649  -1.404   9.877  1.00 98.20           O  
ATOM   2126  CG  HIS A 138       1.329  -5.498  10.699  1.00 98.20           C  
ATOM   2127  CD2 HIS A 138       0.480  -5.913  11.687  1.00 98.20           C  
ATOM   2128  HD2 HIS A 138      -0.169  -5.276  12.269  1.00 98.20           H  
ATOM   2129  ND1 HIS A 138       1.979  -6.601  10.219  1.00 98.20           N  
ATOM   2130  HD1 HIS A 138       2.707  -6.583   9.519  1.00 98.20           H  
ATOM   2131  CE1 HIS A 138       1.551  -7.663  10.916  1.00 98.20           C  
ATOM   2132  HE1 HIS A 138       1.928  -8.668  10.793  1.00 98.20           H  
ATOM   2133  NE2 HIS A 138       0.601  -7.305  11.799  1.00 98.20           N  
ATOM   2134  N   GLY A 139       0.585  -1.724   7.669  1.00 97.96           N  
ATOM   2135  H   GLY A 139       0.732  -2.417   6.950  1.00 97.96           H  
ATOM   2136  CA  GLY A 139       0.697  -0.326   7.241  1.00 97.96           C  
ATOM   2137  HA2 GLY A 139       0.542  -0.295   6.162  1.00 97.96           H  
ATOM   2138  HA3 GLY A 139      -0.087   0.285   7.689  1.00 97.96           H  
ATOM   2139  C   GLY A 139       2.051   0.332   7.522  1.00 97.96           C  
ATOM   2140  O   GLY A 139       2.810  -0.094   8.391  1.00 97.96           O  
ATOM   2141  N   PHE A 140       2.345   1.399   6.785  1.00 97.44           N  
ATOM   2142  H   PHE A 140       1.640   1.761   6.160  1.00 97.44           H  
ATOM   2143  CA  PHE A 140       3.611   2.133   6.853  1.00 97.44           C  
ATOM   2144  HA  PHE A 140       3.942   2.175   7.891  1.00 97.44           H  
ATOM   2145  C   PHE A 140       3.443   3.570   6.351  1.00 97.44           C  
ATOM   2146  CB  PHE A 140       4.681   1.396   6.028  1.00 97.44           C  
ATOM   2147  HB2 PHE A 140       4.847   0.415   6.474  1.00 97.44           H  
ATOM   2148  HB3 PHE A 140       5.624   1.937   6.100  1.00 97.44           H  
ATOM   2149  O   PHE A 140       2.481   3.876   5.651  1.00 97.44           O  
ATOM   2150  CG  PHE A 140       4.336   1.210   4.560  1.00 97.44           C  
ATOM   2151  CD1 PHE A 140       3.706   0.030   4.131  1.00 97.44           C  
ATOM   2152  HD1 PHE A 140       3.470  -0.739   4.852  1.00 97.44           H  
ATOM   2153  CD2 PHE A 140       4.629   2.217   3.623  1.00 97.44           C  
ATOM   2154  HD2 PHE A 140       5.105   3.129   3.950  1.00 97.44           H  
ATOM   2155  CE1 PHE A 140       3.375  -0.149   2.778  1.00 97.44           C  
ATOM   2156  HE1 PHE A 140       2.889  -1.058   2.457  1.00 97.44           H  
ATOM   2157  CE2 PHE A 140       4.283   2.048   2.270  1.00 97.44           C  
ATOM   2158  HE2 PHE A 140       4.483   2.836   1.559  1.00 97.44           H  
ATOM   2159  CZ  PHE A 140       3.658   0.863   1.847  1.00 97.44           C  
ATOM   2160  HZ  PHE A 140       3.380   0.736   0.811  1.00 97.44           H  
ATOM   2161  N   GLY A 141       4.418   4.425   6.664  1.00 94.65           N  
ATOM   2162  H   GLY A 141       5.168   4.096   7.255  1.00 94.65           H  
ATOM   2163  CA  GLY A 141       4.416   5.846   6.311  1.00 94.65           C  
ATOM   2164  HA2 GLY A 141       5.453   6.158   6.190  1.00 94.65           H  
ATOM   2165  HA3 GLY A 141       3.912   5.997   5.356  1.00 94.65           H  
ATOM   2166  C   GLY A 141       3.725   6.733   7.361  1.00 94.65           C  
ATOM   2167  O   GLY A 141       2.933   6.230   8.165  1.00 94.65           O  
ATOM   2168  N   PRO A 142       4.037   8.041   7.406  1.00 91.18           N  
ATOM   2169  CA  PRO A 142       3.375   8.982   8.306  1.00 91.18           C  
ATOM   2170  HA  PRO A 142       3.337   8.568   9.313  1.00 91.18           H  
ATOM   2171  C   PRO A 142       1.955   9.281   7.812  1.00 91.18           C  
ATOM   2172  CB  PRO A 142       4.232  10.258   8.306  1.00 91.18           C  
ATOM   2173  HB2 PRO A 142       4.567  10.502   9.314  1.00 91.18           H  
ATOM   2174  HB3 PRO A 142       3.674  11.098   7.893  1.00 91.18           H  
ATOM   2175  O   PRO A 142       1.769   9.597   6.645  1.00 91.18           O  
ATOM   2176  CG  PRO A 142       5.430   9.954   7.405  1.00 91.18           C  
ATOM   2177  HG2 PRO A 142       6.281   9.675   8.027  1.00 91.18           H  
ATOM   2178  HG3 PRO A 142       5.696  10.805   6.779  1.00 91.18           H  
ATOM   2179  CD  PRO A 142       5.005   8.745   6.579  1.00 91.18           C  
ATOM   2180  HD2 PRO A 142       4.522   9.073   5.658  1.00 91.18           H  
ATOM   2181  HD3 PRO A 142       5.883   8.145   6.341  1.00 91.18           H  
ATOM   2182  N   VAL A 143       0.958   9.269   8.702  1.00 89.02           N  
ATOM   2183  H   VAL A 143       1.168   8.987   9.648  1.00 89.02           H  
ATOM   2184  CA  VAL A 143      -0.459   9.530   8.347  1.00 89.02           C  
ATOM   2185  HA  VAL A 143      -0.793   8.771   7.639  1.00 89.02           H  
ATOM   2186  C   VAL A 143      -0.662  10.891   7.664  1.00 89.02           C  
ATOM   2187  CB  VAL A 143      -1.339   9.444   9.610  1.00 89.02           C  
ATOM   2188  HB  VAL A 143      -0.943  10.122  10.366  1.00 89.02           H  
ATOM   2189  O   VAL A 143      -1.535  11.039   6.814  1.00 89.02           O  
ATOM   2190  CG1 VAL A 143      -2.803   9.817   9.352  1.00 89.02           C  
ATOM   2191 HG11 VAL A 143      -3.191   9.224   8.523  1.00 89.02           H  
ATOM   2192 HG12 VAL A 143      -3.401   9.636  10.244  1.00 89.02           H  
ATOM   2193 HG13 VAL A 143      -2.889  10.875   9.106  1.00 89.02           H  
ATOM   2194  CG2 VAL A 143      -1.319   8.019  10.180  1.00 89.02           C  
ATOM   2195 HG21 VAL A 143      -1.724   7.321   9.447  1.00 89.02           H  
ATOM   2196 HG22 VAL A 143      -1.928   7.978  11.083  1.00 89.02           H  
ATOM   2197 HG23 VAL A 143      -0.304   7.717  10.437  1.00 89.02           H  
ATOM   2198  N   CYS A 144       0.165  11.870   8.022  1.00 83.93           N  
ATOM   2199  H   CYS A 144       0.849  11.673   8.739  1.00 83.93           H  
ATOM   2200  CA  CYS A 144       0.163  13.215   7.448  1.00 83.93           C  
ATOM   2201  HA  CYS A 144      -0.864  13.560   7.333  1.00 83.93           H  
ATOM   2202  C   CYS A 144       0.815  13.314   6.075  1.00 83.93           C  
ATOM   2203  CB  CYS A 144       0.884  14.118   8.440  1.00 83.93           C  
ATOM   2204  HB2 CYS A 144       1.821  13.670   8.770  1.00 83.93           H  
ATOM   2205  HB3 CYS A 144       1.087  15.086   7.982  1.00 83.93           H  
ATOM   2206  O   CYS A 144       0.807  14.365   5.452  1.00 83.93           O  
ATOM   2207  SG  CYS A 144      -0.235  14.354   9.802  1.00 83.93           S  
ATOM   2208  N   ASP A 145       1.425  12.244   5.607  1.00 89.49           N  
ATOM   2209  H   ASP A 145       1.314  11.355   6.073  1.00 89.49           H  
ATOM   2210  CA  ASP A 145       2.289  12.279   4.452  1.00 89.49           C  
ATOM   2211  HA  ASP A 145       2.173  13.221   3.917  1.00 89.49           H  
ATOM   2212  C   ASP A 145       1.878  11.161   3.485  1.00 89.49           C  
ATOM   2213  CB  ASP A 145       3.725  12.207   5.001  1.00 89.49           C  
ATOM   2214  HB2 ASP A 145       3.811  12.841   5.883  1.00 89.49           H  
ATOM   2215  HB3 ASP A 145       3.938  11.179   5.295  1.00 89.49           H  
ATOM   2216  O   ASP A 145       0.695  10.840   3.344  1.00 89.49           O  
ATOM   2217  CG  ASP A 145       4.766  12.674   4.000  1.00 89.49           C  
ATOM   2218  OD1 ASP A 145       4.393  12.869   2.828  1.00 89.49           O  
ATOM   2219  OD2 ASP A 145       5.956  12.743   4.366  1.00 89.49           O  
ATOM   2220  N   ASP A 146       2.841  10.565   2.798  1.00 93.69           N  
ATOM   2221  H   ASP A 146       3.747  11.012   2.781  1.00 93.69           H  
ATOM   2222  CA  ASP A 146       2.634   9.367   2.017  1.00 93.69           C  
ATOM   2223  HA  ASP A 146       1.711   9.485   1.449  1.00 93.69           H  
ATOM   2224  C   ASP A 146       2.524   8.143   2.934  1.00 93.69           C  
ATOM   2225  CB  ASP A 146       3.801   9.186   1.050  1.00 93.69           C  
ATOM   2226  HB2 ASP A 146       4.739   9.254   1.600  1.00 93.69           H  
ATOM   2227  HB3 ASP A 146       3.723   8.188   0.619  1.00 93.69           H  
ATOM   2228  O   ASP A 146       3.486   7.793   3.626  1.00 93.69           O  
ATOM   2229  CG  ASP A 146       3.854  10.165  -0.111  1.00 93.69           C  
ATOM   2230  OD1 ASP A 146       3.046  11.110  -0.214  1.00 93.69           O  
ATOM   2231  OD2 ASP A 146       4.683   9.900  -1.008  1.00 93.69           O  
ATOM   2232  N   TYR A 147       1.395   7.435   2.907  1.00 96.37           N  
ATOM   2233  H   TYR A 147       0.641   7.737   2.308  1.00 96.37           H  
ATOM   2234  CA  TYR A 147       1.211   6.249   3.746  1.00 96.37           C  
ATOM   2235  HA  TYR A 147       2.181   5.766   3.858  1.00 96.37           H  
ATOM   2236  C   TYR A 147       0.280   5.199   3.147  1.00 96.37           C  
ATOM   2237  CB  TYR A 147       0.746   6.656   5.152  1.00 96.37           C  
ATOM   2238  HB2 TYR A 147       1.329   7.519   5.476  1.00 96.37           H  
ATOM   2239  HB3 TYR A 147       0.983   5.853   5.851  1.00 96.37           H  
ATOM   2240  O   TYR A 147      -0.473   5.445   2.202  1.00 96.37           O  
ATOM   2241  CG  TYR A 147      -0.728   6.967   5.290  1.00 96.37           C  
ATOM   2242  CD1 TYR A 147      -1.218   8.224   4.895  1.00 96.37           C  
ATOM   2243  HD1 TYR A 147      -0.541   8.969   4.505  1.00 96.37           H  
ATOM   2244  CD2 TYR A 147      -1.597   6.008   5.849  1.00 96.37           C  
ATOM   2245  HD2 TYR A 147      -1.212   5.050   6.167  1.00 96.37           H  
ATOM   2246  CE1 TYR A 147      -2.577   8.534   5.070  1.00 96.37           C  
ATOM   2247  HE1 TYR A 147      -2.934   9.521   4.813  1.00 96.37           H  
ATOM   2248  CE2 TYR A 147      -2.956   6.316   6.030  1.00 96.37           C  
ATOM   2249  HE2 TYR A 147      -3.636   5.607   6.479  1.00 96.37           H  
ATOM   2250  OH  TYR A 147      -4.719   7.918   5.923  1.00 96.37           O  
ATOM   2251  HH  TYR A 147      -4.933   8.773   5.541  1.00 96.37           H  
ATOM   2252  CZ  TYR A 147      -3.437   7.586   5.657  1.00 96.37           C  
ATOM   2253  N   TRP A 148       0.354   4.010   3.740  1.00 98.15           N  
ATOM   2254  H   TRP A 148       1.027   3.922   4.488  1.00 98.15           H  
ATOM   2255  CA  TRP A 148      -0.543   2.883   3.536  1.00 98.15           C  
ATOM   2256  HA  TRP A 148      -1.347   3.161   2.855  1.00 98.15           H  
ATOM   2257  C   TRP A 148      -1.145   2.480   4.879  1.00 98.15           C  
ATOM   2258  CB  TRP A 148       0.246   1.717   2.936  1.00 98.15           C  
ATOM   2259  HB2 TRP A 148       1.032   1.420   3.631  1.00 98.15           H  
ATOM   2260  HB3 TRP A 148       0.731   2.059   2.022  1.00 98.15           H  
ATOM   2261  O   TRP A 148      -0.410   2.150   5.814  1.00 98.15           O  
ATOM   2262  CG  TRP A 148      -0.587   0.522   2.599  1.00 98.15           C  
ATOM   2263  CD1 TRP A 148      -0.623  -0.659   3.256  1.00 98.15           C  
ATOM   2264  HD1 TRP A 148      -0.033  -0.899   4.128  1.00 98.15           H  
ATOM   2265  CD2 TRP A 148      -1.482   0.368   1.464  1.00 98.15           C  
ATOM   2266  CE2 TRP A 148      -1.995  -0.958   1.456  1.00 98.15           C  
ATOM   2267  CE3 TRP A 148      -1.862   1.213   0.407  1.00 98.15           C  
ATOM   2268  HE3 TRP A 148      -1.485   2.225   0.412  1.00 98.15           H  
ATOM   2269  NE1 TRP A 148      -1.495  -1.520   2.610  1.00 98.15           N  
ATOM   2270  HE1 TRP A 148      -1.660  -2.480   2.876  1.00 98.15           H  
ATOM   2271  CH2 TRP A 148      -3.161  -0.567  -0.630  1.00 98.15           C  
ATOM   2272  HH2 TRP A 148      -3.773  -0.921  -1.446  1.00 98.15           H  
ATOM   2273  CZ2 TRP A 148      -2.794  -1.434   0.406  1.00 98.15           C  
ATOM   2274  HZ2 TRP A 148      -3.130  -2.460   0.376  1.00 98.15           H  
ATOM   2275  CZ3 TRP A 148      -2.706   0.758  -0.625  1.00 98.15           C  
ATOM   2276  HZ3 TRP A 148      -3.002   1.416  -1.428  1.00 98.15           H  
ATOM   2277  N   LEU A 149      -2.474   2.468   4.985  1.00 98.03           N  
ATOM   2278  H   LEU A 149      -3.023   2.772   4.193  1.00 98.03           H  
ATOM   2279  CA  LEU A 149      -3.171   2.158   6.235  1.00 98.03           C  
ATOM   2280  HA  LEU A 149      -2.787   2.826   7.007  1.00 98.03           H  
ATOM   2281  C   LEU A 149      -2.928   0.721   6.708  1.00 98.03           C  
ATOM   2282  CB  LEU A 149      -4.673   2.429   6.046  1.00 98.03           C  
ATOM   2283  HB2 LEU A 149      -4.793   3.478   5.778  1.00 98.03           H  
ATOM   2284  HB3 LEU A 149      -5.039   1.818   5.221  1.00 98.03           H  
ATOM   2285  O   LEU A 149      -2.972   0.462   7.906  1.00 98.03           O  
ATOM   2286  CG  LEU A 149      -5.536   2.145   7.291  1.00 98.03           C  
ATOM   2287  HG  LEU A 149      -5.430   1.102   7.589  1.00 98.03           H  
ATOM   2288  CD1 LEU A 149      -5.147   3.044   8.466  1.00 98.03           C  
ATOM   2289 HD11 LEU A 149      -5.184   4.088   8.153  1.00 98.03           H  
ATOM   2290 HD12 LEU A 149      -5.837   2.892   9.296  1.00 98.03           H  
ATOM   2291 HD13 LEU A 149      -4.139   2.809   8.806  1.00 98.03           H  
ATOM   2292  CD2 LEU A 149      -7.009   2.369   6.973  1.00 98.03           C  
ATOM   2293 HD21 LEU A 149      -7.610   2.170   7.861  1.00 98.03           H  
ATOM   2294 HD22 LEU A 149      -7.169   3.402   6.665  1.00 98.03           H  
ATOM   2295 HD23 LEU A 149      -7.321   1.692   6.178  1.00 98.03           H  
ATOM   2296  N   GLY A 150      -2.650  -0.207   5.794  1.00 98.41           N  
ATOM   2297  H   GLY A 150      -2.617   0.086   4.829  1.00 98.41           H  
ATOM   2298  CA  GLY A 150      -2.437  -1.620   6.094  1.00 98.41           C  
ATOM   2299  HA2 GLY A 150      -1.578  -1.962   5.516  1.00 98.41           H  
ATOM   2300  HA3 GLY A 150      -2.192  -1.760   7.147  1.00 98.41           H  
ATOM   2301  C   GLY A 150      -3.648  -2.491   5.771  1.00 98.41           C  
ATOM   2302  O   GLY A 150      -4.780  -2.179   6.147  1.00 98.41           O  
ATOM   2303  N   ASN A 151      -3.403  -3.615   5.101  1.00 98.75           N  
ATOM   2304  H   ASN A 151      -2.455  -3.788   4.799  1.00 98.75           H  
ATOM   2305  CA  ASN A 151      -4.447  -4.518   4.613  1.00 98.75           C  
ATOM   2306  HA  ASN A 151      -5.148  -3.963   3.990  1.00 98.75           H  
ATOM   2307  C   ASN A 151      -5.264  -5.124   5.755  1.00 98.75           C  
ATOM   2308  CB  ASN A 151      -3.819  -5.614   3.740  1.00 98.75           C  
ATOM   2309  HB2 ASN A 151      -3.125  -6.221   4.322  1.00 98.75           H  
ATOM   2310  HB3 ASN A 151      -4.632  -6.248   3.386  1.00 98.75           H  
ATOM   2311  O   ASN A 151      -6.482  -5.228   5.654  1.00 98.75           O  
ATOM   2312  CG  ASN A 151      -3.121  -5.105   2.499  1.00 98.75           C  
ATOM   2313  ND2 ASN A 151      -2.468  -5.964   1.758  1.00 98.75           N  
ATOM   2314 HD21 ASN A 151      -2.094  -5.630   0.881  1.00 98.75           H  
ATOM   2315 HD22 ASN A 151      -2.527  -6.953   1.956  1.00 98.75           H  
ATOM   2316  OD1 ASN A 151      -3.139  -3.928   2.201  1.00 98.75           O  
ATOM   2317  N   LYS A 152      -4.627  -5.431   6.891  1.00 98.56           N  
ATOM   2318  H   LYS A 152      -3.632  -5.268   6.942  1.00 98.56           H  
ATOM   2319  CA  LYS A 152      -5.338  -5.905   8.086  1.00 98.56           C  
ATOM   2320  HA  LYS A 152      -5.841  -6.843   7.853  1.00 98.56           H  
ATOM   2321  C   LYS A 152      -6.433  -4.922   8.513  1.00 98.56           C  
ATOM   2322  CB  LYS A 152      -4.318  -6.131   9.209  1.00 98.56           C  
ATOM   2323  HB2 LYS A 152      -3.589  -6.874   8.885  1.00 98.56           H  
ATOM   2324  HB3 LYS A 152      -3.795  -5.196   9.409  1.00 98.56           H  
ATOM   2325  O   LYS A 152      -7.551  -5.336   8.799  1.00 98.56           O  
ATOM   2326  CG  LYS A 152      -4.983  -6.615  10.505  1.00 98.56           C  
ATOM   2327  HG2 LYS A 152      -5.731  -5.892  10.830  1.00 98.56           H  
ATOM   2328  HG3 LYS A 152      -5.470  -7.574  10.328  1.00 98.56           H  
ATOM   2329  CD  LYS A 152      -3.948  -6.760  11.622  1.00 98.56           C  
ATOM   2330  HD2 LYS A 152      -3.230  -7.537  11.357  1.00 98.56           H  
ATOM   2331  HD3 LYS A 152      -3.424  -5.812  11.747  1.00 98.56           H  
ATOM   2332  CE  LYS A 152      -4.669  -7.122  12.923  1.00 98.56           C  
ATOM   2333  HE2 LYS A 152      -5.426  -6.362  13.119  1.00 98.56           H  
ATOM   2334  HE3 LYS A 152      -5.185  -8.072  12.785  1.00 98.56           H  
ATOM   2335  NZ  LYS A 152      -3.723  -7.205  14.062  1.00 98.56           N  
ATOM   2336  HZ1 LYS A 152      -3.270  -6.314  14.205  1.00 98.56           H  
ATOM   2337  HZ2 LYS A 152      -4.213  -7.448  14.911  1.00 98.56           H  
ATOM   2338  HZ3 LYS A 152      -3.012  -7.902  13.890  1.00 98.56           H  
ATOM   2339  N   TYR A 153      -6.114  -3.632   8.538  1.00 98.29           N  
ATOM   2340  H   TYR A 153      -5.195  -3.356   8.224  1.00 98.29           H  
ATOM   2341  CA  TYR A 153      -7.021  -2.591   9.018  1.00 98.29           C  
ATOM   2342  HA  TYR A 153      -7.535  -2.952   9.909  1.00 98.29           H  
ATOM   2343  C   TYR A 153      -8.090  -2.245   7.982  1.00 98.29           C  
ATOM   2344  CB  TYR A 153      -6.200  -1.363   9.412  1.00 98.29           C  
ATOM   2345  HB2 TYR A 153      -5.719  -0.958   8.522  1.00 98.29           H  
ATOM   2346  HB3 TYR A 153      -6.872  -0.600   9.804  1.00 98.29           H  
ATOM   2347  O   TYR A 153      -9.256  -2.101   8.335  1.00 98.29           O  
ATOM   2348  CG  TYR A 153      -5.144  -1.666  10.455  1.00 98.29           C  
ATOM   2349  CD1 TYR A 153      -5.525  -1.903  11.788  1.00 98.29           C  
ATOM   2350  HD1 TYR A 153      -6.566  -1.872  12.072  1.00 98.29           H  
ATOM   2351  CD2 TYR A 153      -3.788  -1.752  10.089  1.00 98.29           C  
ATOM   2352  HD2 TYR A 153      -3.503  -1.620   9.055  1.00 98.29           H  
ATOM   2353  CE1 TYR A 153      -4.549  -2.158  12.767  1.00 98.29           C  
ATOM   2354  HE1 TYR A 153      -4.850  -2.301  13.794  1.00 98.29           H  
ATOM   2355  CE2 TYR A 153      -2.812  -2.028  11.064  1.00 98.29           C  
ATOM   2356  HE2 TYR A 153      -1.765  -2.094  10.806  1.00 98.29           H  
ATOM   2357  OH  TYR A 153      -2.239  -2.409  13.356  1.00 98.29           O  
ATOM   2358  HH  TYR A 153      -2.607  -2.299  14.235  1.00 98.29           H  
ATOM   2359  CZ  TYR A 153      -3.188  -2.198  12.409  1.00 98.29           C  
ATOM   2360  N   MET A 154      -7.731  -2.197   6.695  1.00 98.56           N  
ATOM   2361  H   MET A 154      -6.756  -2.305   6.455  1.00 98.56           H  
ATOM   2362  CA  MET A 154      -8.718  -2.056   5.619  1.00 98.56           C  
ATOM   2363  HA  MET A 154      -9.280  -1.134   5.765  1.00 98.56           H  
ATOM   2364  C   MET A 154      -9.735  -3.205   5.622  1.00 98.56           C  
ATOM   2365  CB  MET A 154      -8.013  -1.994   4.264  1.00 98.56           C  
ATOM   2366  HB2 MET A 154      -7.234  -2.756   4.224  1.00 98.56           H  
ATOM   2367  HB3 MET A 154      -8.743  -2.197   3.481  1.00 98.56           H  
ATOM   2368  O   MET A 154     -10.934  -2.953   5.496  1.00 98.56           O  
ATOM   2369  CG  MET A 154      -7.389  -0.631   3.979  1.00 98.56           C  
ATOM   2370  HG2 MET A 154      -6.581  -0.432   4.682  1.00 98.56           H  
ATOM   2371  HG3 MET A 154      -8.156   0.134   4.105  1.00 98.56           H  
ATOM   2372  SD  MET A 154      -6.767  -0.531   2.283  1.00 98.56           S  
ATOM   2373  CE  MET A 154      -5.196  -1.395   2.485  1.00 98.56           C  
ATOM   2374  HE1 MET A 154      -5.023  -2.030   1.617  1.00 98.56           H  
ATOM   2375  HE2 MET A 154      -5.218  -2.010   3.385  1.00 98.56           H  
ATOM   2376  HE3 MET A 154      -4.397  -0.659   2.580  1.00 98.56           H  
ATOM   2377  N   HIS A 155      -9.287  -4.446   5.834  1.00 98.60           N  
ATOM   2378  H   HIS A 155      -8.292  -4.616   5.871  1.00 98.60           H  
ATOM   2379  CA  HIS A 155     -10.180  -5.591   5.996  1.00 98.60           C  
ATOM   2380  HA  HIS A 155     -10.822  -5.675   5.119  1.00 98.60           H  
ATOM   2381  C   HIS A 155     -11.095  -5.412   7.216  1.00 98.60           C  
ATOM   2382  CB  HIS A 155      -9.362  -6.882   6.101  1.00 98.60           C  
ATOM   2383  HB2 HIS A 155      -8.840  -7.068   5.162  1.00 98.60           H  
ATOM   2384  HB3 HIS A 155      -8.615  -6.787   6.890  1.00 98.60           H  
ATOM   2385  O   HIS A 155     -12.312  -5.468   7.081  1.00 98.60           O  
ATOM   2386  CG  HIS A 155     -10.248  -8.055   6.410  1.00 98.60           C  
ATOM   2387  CD2 HIS A 155     -10.341  -8.710   7.605  1.00 98.60           C  
ATOM   2388  HD2 HIS A 155      -9.751  -8.511   8.487  1.00 98.60           H  
ATOM   2389  ND1 HIS A 155     -11.220  -8.568   5.587  1.00 98.60           N  
ATOM   2390  HD1 HIS A 155     -11.385  -8.310   4.624  1.00 98.60           H  
ATOM   2391  CE1 HIS A 155     -11.857  -9.542   6.254  1.00 98.60           C  
ATOM   2392  HE1 HIS A 155     -12.654 -10.149   5.850  1.00 98.60           H  
ATOM   2393  NE2 HIS A 155     -11.387  -9.629   7.511  1.00 98.60           N  
ATOM   2394  N   GLN A 156     -10.539  -5.109   8.396  1.00 97.92           N  
ATOM   2395  H   GLN A 156      -9.532  -5.063   8.457  1.00 97.92           H  
ATOM   2396  CA  GLN A 156     -11.331  -4.889   9.616  1.00 97.92           C  
ATOM   2397  HA  GLN A 156     -11.852  -5.812   9.869  1.00 97.92           H  
ATOM   2398  C   GLN A 156     -12.411  -3.809   9.438  1.00 97.92           C  
ATOM   2399  CB  GLN A 156     -10.400  -4.505  10.775  1.00 97.92           C  
ATOM   2400  HB2 GLN A 156      -9.697  -3.743  10.438  1.00 97.92           H  
ATOM   2401  HB3 GLN A 156     -10.996  -4.080  11.583  1.00 97.92           H  
ATOM   2402  O   GLN A 156     -13.554  -4.009   9.851  1.00 97.92           O  
ATOM   2403  CG  GLN A 156      -9.639  -5.713  11.338  1.00 97.92           C  
ATOM   2404  HG2 GLN A 156     -10.366  -6.413  11.751  1.00 97.92           H  
ATOM   2405  HG3 GLN A 156      -9.097  -6.229  10.546  1.00 97.92           H  
ATOM   2406  CD  GLN A 156      -8.652  -5.323  12.435  1.00 97.92           C  
ATOM   2407  NE2 GLN A 156      -8.371  -6.205  13.369  1.00 97.92           N  
ATOM   2408 HE21 GLN A 156      -7.947  -5.796  14.189  1.00 97.92           H  
ATOM   2409 HE22 GLN A 156      -8.912  -7.057  13.411  1.00 97.92           H  
ATOM   2410  OE1 GLN A 156      -8.104  -4.236  12.494  1.00 97.92           O  
ATOM   2411  N   ILE A 157     -12.077  -2.690   8.785  1.00 97.51           N  
ATOM   2412  H   ILE A 157     -11.115  -2.571   8.502  1.00 97.51           H  
ATOM   2413  CA  ILE A 157     -13.035  -1.617   8.492  1.00 97.51           C  
ATOM   2414  HA  ILE A 157     -13.526  -1.325   9.420  1.00 97.51           H  
ATOM   2415  C   ILE A 157     -14.122  -2.124   7.541  1.00 97.51           C  
ATOM   2416  CB  ILE A 157     -12.313  -0.377   7.913  1.00 97.51           C  
ATOM   2417  HB  ILE A 157     -11.709  -0.692   7.062  1.00 97.51           H  
ATOM   2418  O   ILE A 157     -15.311  -2.003   7.843  1.00 97.51           O  
ATOM   2419  CG1 ILE A 157     -11.392   0.275   8.967  1.00 97.51           C  
ATOM   2420 HG12 ILE A 157     -10.837  -0.492   9.507  1.00 97.51           H  
ATOM   2421 HG13 ILE A 157     -11.998   0.812   9.697  1.00 97.51           H  
ATOM   2422  CG2 ILE A 157     -13.340   0.665   7.429  1.00 97.51           C  
ATOM   2423 HG21 ILE A 157     -13.896   0.283   6.574  1.00 97.51           H  
ATOM   2424 HG22 ILE A 157     -12.846   1.584   7.114  1.00 97.51           H  
ATOM   2425 HG23 ILE A 157     -14.028   0.900   8.241  1.00 97.51           H  
ATOM   2426  CD1 ILE A 157     -10.369   1.239   8.351  1.00 97.51           C  
ATOM   2427 HD11 ILE A 157      -9.696   1.605   9.126  1.00 97.51           H  
ATOM   2428 HD12 ILE A 157      -9.781   0.722   7.593  1.00 97.51           H  
ATOM   2429 HD13 ILE A 157     -10.866   2.099   7.900  1.00 97.51           H  
ATOM   2430  N   THR A 158     -13.730  -2.699   6.402  1.00 98.00           N  
ATOM   2431  H   THR A 158     -12.742  -2.842   6.249  1.00 98.00           H  
ATOM   2432  CA  THR A 158     -14.671  -3.086   5.338  1.00 98.00           C  
ATOM   2433  HA  THR A 158     -15.370  -2.261   5.202  1.00 98.00           H  
ATOM   2434  C   THR A 158     -15.538  -4.290   5.698  1.00 98.00           C  
ATOM   2435  CB  THR A 158     -13.980  -3.294   3.986  1.00 98.00           C  
ATOM   2436  HB  THR A 158     -14.725  -3.638   3.268  1.00 98.00           H  
ATOM   2437  O   THR A 158     -16.660  -4.380   5.215  1.00 98.00           O  
ATOM   2438  CG2 THR A 158     -13.375  -1.995   3.457  1.00 98.00           C  
ATOM   2439 HG21 THR A 158     -12.674  -1.567   4.173  1.00 98.00           H  
ATOM   2440 HG22 THR A 158     -12.851  -2.208   2.525  1.00 98.00           H  
ATOM   2441 HG23 THR A 158     -14.171  -1.278   3.260  1.00 98.00           H  
ATOM   2442  OG1 THR A 158     -12.942  -4.241   4.040  1.00 98.00           O  
ATOM   2443  HG1 THR A 158     -12.238  -3.879   4.584  1.00 98.00           H  
ATOM   2444  N   SER A 159     -15.110  -5.138   6.633  1.00 97.27           N  
ATOM   2445  H   SER A 159     -14.132  -5.115   6.886  1.00 97.27           H  
ATOM   2446  CA  SER A 159     -15.928  -6.219   7.202  1.00 97.27           C  
ATOM   2447  HA  SER A 159     -16.412  -6.757   6.386  1.00 97.27           H  
ATOM   2448  C   SER A 159     -17.039  -5.722   8.139  1.00 97.27           C  
ATOM   2449  CB  SER A 159     -15.017  -7.207   7.935  1.00 97.27           C  
ATOM   2450  HB2 SER A 159     -15.619  -7.955   8.451  1.00 97.27           H  
ATOM   2451  HB3 SER A 159     -14.402  -6.674   8.660  1.00 97.27           H  
ATOM   2452  O   SER A 159     -17.980  -6.457   8.429  1.00 97.27           O  
ATOM   2453  OG  SER A 159     -14.198  -7.849   6.983  1.00 97.27           O  
ATOM   2454  HG  SER A 159     -13.388  -8.162   7.392  1.00 97.27           H  
ATOM   2455  N   SER A 160     -16.982  -4.467   8.605  1.00 95.24           N  
ATOM   2456  H   SER A 160     -16.186  -3.905   8.337  1.00 95.24           H  
ATOM   2457  CA  SER A 160     -17.963  -3.894   9.548  1.00 95.24           C  
ATOM   2458  HA  SER A 160     -18.293  -4.697  10.208  1.00 95.24           H  
ATOM   2459  C   SER A 160     -19.232  -3.316   8.891  1.00 95.24           C  
ATOM   2460  CB  SER A 160     -17.287  -2.839  10.428  1.00 95.24           C  
ATOM   2461  HB2 SER A 160     -17.900  -2.679  11.315  1.00 95.24           H  
ATOM   2462  HB3 SER A 160     -16.304  -3.189  10.746  1.00 95.24           H  
ATOM   2463  O   SER A 160     -20.094  -2.727   9.561  1.00 95.24           O  
ATOM   2464  OG  SER A 160     -17.167  -1.612   9.731  1.00 95.24           O  
ATOM   2465  HG  SER A 160     -16.448  -1.699   9.102  1.00 95.24           H  
ATOM   2466  N   GLY A 161     -19.351  -3.401   7.565  1.00 95.13           N  
ATOM   2467  H   GLY A 161     -18.627  -3.874   7.042  1.00 95.13           H  
ATOM   2468  CA  GLY A 161     -20.499  -2.885   6.826  1.00 95.13           C  
ATOM   2469  HA2 GLY A 161     -21.339  -3.568   6.953  1.00 95.13           H  
ATOM   2470  HA3 GLY A 161     -20.780  -1.911   7.229  1.00 95.13           H  
ATOM   2471  C   GLY A 161     -20.223  -2.727   5.338  1.00 95.13           C  
ATOM   2472  O   GLY A 161     -19.261  -3.261   4.810  1.00 95.13           O  
ATOM   2473  N   LYS A 162     -21.070  -1.970   4.635  1.00 96.96           N  
ATOM   2474  H   LYS A 162     -21.832  -1.513   5.114  1.00 96.96           H  
ATOM   2475  CA  LYS A 162     -20.850  -1.683   3.212  1.00 96.96           C  
ATOM   2476  HA  LYS A 162     -20.221  -2.468   2.792  1.00 96.96           H  
ATOM   2477  C   LYS A 162     -20.084  -0.381   3.049  1.00 96.96           C  
ATOM   2478  CB  LYS A 162     -22.164  -1.696   2.423  1.00 96.96           C  
ATOM   2479  HB2 LYS A 162     -22.828  -0.907   2.776  1.00 96.96           H  
ATOM   2480  HB3 LYS A 162     -21.921  -1.514   1.377  1.00 96.96           H  
ATOM   2481  O   LYS A 162     -20.527   0.655   3.547  1.00 96.96           O  
ATOM   2482  CG  LYS A 162     -22.861  -3.059   2.544  1.00 96.96           C  
ATOM   2483  HG2 LYS A 162     -23.379  -3.118   3.502  1.00 96.96           H  
ATOM   2484  HG3 LYS A 162     -22.109  -3.848   2.506  1.00 96.96           H  
ATOM   2485  CD  LYS A 162     -23.856  -3.296   1.403  1.00 96.96           C  
ATOM   2486  HD2 LYS A 162     -23.323  -3.249   0.454  1.00 96.96           H  
ATOM   2487  HD3 LYS A 162     -24.632  -2.531   1.427  1.00 96.96           H  
ATOM   2488  CE  LYS A 162     -24.480  -4.687   1.575  1.00 96.96           C  
ATOM   2489  HE2 LYS A 162     -23.674  -5.408   1.712  1.00 96.96           H  
ATOM   2490  HE3 LYS A 162     -25.080  -4.693   2.484  1.00 96.96           H  
ATOM   2491  NZ  LYS A 162     -25.306  -5.084   0.407  1.00 96.96           N  
ATOM   2492  HZ1 LYS A 162     -26.077  -4.447   0.269  1.00 96.96           H  
ATOM   2493  HZ2 LYS A 162     -24.743  -5.121  -0.431  1.00 96.96           H  
ATOM   2494  HZ3 LYS A 162     -25.687  -6.008   0.554  1.00 96.96           H  
ATOM   2495  N   TYR A 163     -18.976  -0.437   2.324  1.00 98.10           N  
ATOM   2496  H   TYR A 163     -18.665  -1.327   1.962  1.00 98.10           H  
ATOM   2497  CA  TYR A 163     -18.125   0.713   2.051  1.00 98.10           C  
ATOM   2498  HA  TYR A 163     -18.538   1.591   2.546  1.00 98.10           H  
ATOM   2499  C   TYR A 163     -18.103   1.024   0.559  1.00 98.10           C  
ATOM   2500  CB  TYR A 163     -16.726   0.485   2.641  1.00 98.10           C  
ATOM   2501  HB2 TYR A 163     -16.371  -0.510   2.374  1.00 98.10           H  
ATOM   2502  HB3 TYR A 163     -16.037   1.206   2.201  1.00 98.10           H  
ATOM   2503  O   TYR A 163     -18.266   0.142  -0.281  1.00 98.10           O  
ATOM   2504  CG  TYR A 163     -16.698   0.646   4.151  1.00 98.10           C  
ATOM   2505  CD1 TYR A 163     -16.160   1.814   4.724  1.00 98.10           C  
ATOM   2506  HD1 TYR A 163     -15.709   2.563   4.090  1.00 98.10           H  
ATOM   2507  CD2 TYR A 163     -17.237  -0.356   4.982  1.00 98.10           C  
ATOM   2508  HD2 TYR A 163     -17.592  -1.283   4.557  1.00 98.10           H  
ATOM   2509  CE1 TYR A 163     -16.182   1.996   6.120  1.00 98.10           C  
ATOM   2510  HE1 TYR A 163     -15.747   2.883   6.557  1.00 98.10           H  
ATOM   2511  CE2 TYR A 163     -17.287  -0.166   6.375  1.00 98.10           C  
ATOM   2512  HE2 TYR A 163     -17.673  -0.943   7.018  1.00 98.10           H  
ATOM   2513  OH  TYR A 163     -16.810   1.189   8.293  1.00 98.10           O  
ATOM   2514  HH  TYR A 163     -16.220   1.886   8.587  1.00 98.10           H  
ATOM   2515  CZ  TYR A 163     -16.758   1.008   6.947  1.00 98.10           C  
ATOM   2516  N   GLU A 164     -17.937   2.300   0.248  1.00 98.16           N  
ATOM   2517  H   GLU A 164     -17.834   2.958   1.007  1.00 98.16           H  
ATOM   2518  CA  GLU A 164     -17.579   2.791  -1.080  1.00 98.16           C  
ATOM   2519  HA  GLU A 164     -17.693   1.990  -1.811  1.00 98.16           H  
ATOM   2520  C   GLU A 164     -16.104   3.199  -1.088  1.00 98.16           C  
ATOM   2521  CB  GLU A 164     -18.510   3.941  -1.509  1.00 98.16           C  
ATOM   2522  HB2 GLU A 164     -18.133   4.356  -2.444  1.00 98.16           H  
ATOM   2523  HB3 GLU A 164     -19.502   3.529  -1.697  1.00 98.16           H  
ATOM   2524  O   GLU A 164     -15.578   3.627  -0.059  1.00 98.16           O  
ATOM   2525  CG  GLU A 164     -18.640   5.073  -0.471  1.00 98.16           C  
ATOM   2526  HG2 GLU A 164     -17.646   5.419  -0.188  1.00 98.16           H  
ATOM   2527  HG3 GLU A 164     -19.132   4.675   0.416  1.00 98.16           H  
ATOM   2528  CD  GLU A 164     -19.467   6.272  -0.953  1.00 98.16           C  
ATOM   2529  OE1 GLU A 164     -19.670   7.217  -0.148  1.00 98.16           O  
ATOM   2530  OE2 GLU A 164     -19.927   6.286  -2.117  1.00 98.16           O  
ATOM   2531  N   LEU A 165     -15.457   3.080  -2.247  1.00 98.75           N  
ATOM   2532  H   LEU A 165     -15.984   2.758  -3.046  1.00 98.75           H  
ATOM   2533  CA  LEU A 165     -14.088   3.537  -2.497  1.00 98.75           C  
ATOM   2534  HA  LEU A 165     -13.613   3.822  -1.558  1.00 98.75           H  
ATOM   2535  C   LEU A 165     -14.132   4.759  -3.404  1.00 98.75           C  
ATOM   2536  CB  LEU A 165     -13.273   2.392  -3.129  1.00 98.75           C  
ATOM   2537  HB2 LEU A 165     -13.871   1.951  -3.926  1.00 98.75           H  
ATOM   2538  HB3 LEU A 165     -13.114   1.637  -2.359  1.00 98.75           H  
ATOM   2539  O   LEU A 165     -14.843   4.750  -4.406  1.00 98.75           O  
ATOM   2540  CG  LEU A 165     -11.896   2.756  -3.717  1.00 98.75           C  
ATOM   2541  HG  LEU A 165     -11.994   3.599  -4.402  1.00 98.75           H  
ATOM   2542  CD1 LEU A 165     -10.883   3.106  -2.629  1.00 98.75           C  
ATOM   2543 HD11 LEU A 165      -9.920   3.333  -3.087  1.00 98.75           H  
ATOM   2544 HD12 LEU A 165     -10.766   2.270  -1.940  1.00 98.75           H  
ATOM   2545 HD13 LEU A 165     -11.214   3.986  -2.077  1.00 98.75           H  
ATOM   2546  CD2 LEU A 165     -11.338   1.579  -4.515  1.00 98.75           C  
ATOM   2547 HD21 LEU A 165     -11.163   0.728  -3.856  1.00 98.75           H  
ATOM   2548 HD22 LEU A 165     -12.035   1.287  -5.300  1.00 98.75           H  
ATOM   2549 HD23 LEU A 165     -10.389   1.858  -4.974  1.00 98.75           H  
ATOM   2550  N   ARG A 166     -13.325   5.768  -3.100  1.00 98.46           N  
ATOM   2551  H   ARG A 166     -12.796   5.703  -2.242  1.00 98.46           H  
ATOM   2552  CA  ARG A 166     -13.006   6.887  -3.980  1.00 98.46           C  
ATOM   2553  HA  ARG A 166     -13.433   6.705  -4.967  1.00 98.46           H  
ATOM   2554  C   ARG A 166     -11.494   6.977  -4.144  1.00 98.46           C  
ATOM   2555  CB  ARG A 166     -13.623   8.171  -3.412  1.00 98.46           C  
ATOM   2556  HB2 ARG A 166     -13.261   8.331  -2.397  1.00 98.46           H  
ATOM   2557  HB3 ARG A 166     -14.706   8.050  -3.381  1.00 98.46           H  
ATOM   2558  O   ARG A 166     -10.746   6.807  -3.186  1.00 98.46           O  
ATOM   2559  CG  ARG A 166     -13.292   9.397  -4.266  1.00 98.46           C  
ATOM   2560  HG2 ARG A 166     -12.213   9.550  -4.297  1.00 98.46           H  
ATOM   2561  HG3 ARG A 166     -13.657   9.237  -5.281  1.00 98.46           H  
ATOM   2562  CD  ARG A 166     -13.928  10.658  -3.684  1.00 98.46           C  
ATOM   2563  HD2 ARG A 166     -13.520  10.833  -2.688  1.00 98.46           H  
ATOM   2564  HD3 ARG A 166     -15.007  10.530  -3.596  1.00 98.46           H  
ATOM   2565  NE  ARG A 166     -13.598  11.802  -4.540  1.00 98.46           N  
ATOM   2566  HE  ARG A 166     -12.673  12.192  -4.428  1.00 98.46           H  
ATOM   2567  NH1 ARG A 166     -15.410  11.724  -5.961  1.00 98.46           N  
ATOM   2568 HH11 ARG A 166     -15.842  12.032  -6.821  1.00 98.46           H  
ATOM   2569 HH12 ARG A 166     -15.849  11.022  -5.382  1.00 98.46           H  
ATOM   2570  NH2 ARG A 166     -13.736  13.150  -6.334  1.00 98.46           N  
ATOM   2571 HH21 ARG A 166     -14.141  13.410  -7.223  1.00 98.46           H  
ATOM   2572 HH22 ARG A 166     -12.748  13.287  -6.179  1.00 98.46           H  
ATOM   2573  CZ  ARG A 166     -14.259  12.223  -5.598  1.00 98.46           C  
ATOM   2574  N   ILE A 167     -11.060   7.257  -5.362  1.00 98.59           N  
ATOM   2575  H   ILE A 167     -11.740   7.338  -6.104  1.00 98.59           H  
ATOM   2576  CA  ILE A 167      -9.670   7.513  -5.711  1.00 98.59           C  
ATOM   2577  HA  ILE A 167      -9.068   7.534  -4.802  1.00 98.59           H  
ATOM   2578  C   ILE A 167      -9.630   8.882  -6.366  1.00 98.59           C  
ATOM   2579  CB  ILE A 167      -9.106   6.416  -6.635  1.00 98.59           C  
ATOM   2580  HB  ILE A 167      -9.639   6.452  -7.585  1.00 98.59           H  
ATOM   2581  O   ILE A 167     -10.286   9.073  -7.387  1.00 98.59           O  
ATOM   2582  CG1 ILE A 167      -9.320   5.018  -6.010  1.00 98.59           C  
ATOM   2583 HG12 ILE A 167     -10.384   4.851  -5.846  1.00 98.59           H  
ATOM   2584 HG13 ILE A 167      -8.820   4.970  -5.043  1.00 98.59           H  
ATOM   2585  CG2 ILE A 167      -7.614   6.688  -6.899  1.00 98.59           C  
ATOM   2586 HG21 ILE A 167      -7.236   6.020  -7.672  1.00 98.59           H  
ATOM   2587 HG22 ILE A 167      -7.465   7.710  -7.249  1.00 98.59           H  
ATOM   2588 HG23 ILE A 167      -7.040   6.556  -5.982  1.00 98.59           H  
ATOM   2589  CD1 ILE A 167      -8.836   3.865  -6.890  1.00 98.59           C  
ATOM   2590 HD11 ILE A 167      -9.339   3.903  -7.856  1.00 98.59           H  
ATOM   2591 HD12 ILE A 167      -9.071   2.920  -6.401  1.00 98.59           H  
ATOM   2592 HD13 ILE A 167      -7.755   3.910  -7.026  1.00 98.59           H  
ATOM   2593  N   ASP A 168      -8.880   9.807  -5.783  1.00 97.85           N  
ATOM   2594  H   ASP A 168      -8.333   9.536  -4.978  1.00 97.85           H  
ATOM   2595  CA  ASP A 168      -8.624  11.131  -6.344  1.00 97.85           C  
ATOM   2596  HA  ASP A 168      -9.327  11.333  -7.153  1.00 97.85           H  
ATOM   2597  C   ASP A 168      -7.211  11.157  -6.932  1.00 97.85           C  
ATOM   2598  CB  ASP A 168      -8.831  12.206  -5.272  1.00 97.85           C  
ATOM   2599  HB2 ASP A 168      -8.284  11.918  -4.374  1.00 97.85           H  
ATOM   2600  HB3 ASP A 168      -8.426  13.149  -5.639  1.00 97.85           H  
ATOM   2601  O   ASP A 168      -6.262  10.689  -6.304  1.00 97.85           O  
ATOM   2602  CG  ASP A 168     -10.310  12.407  -4.928  1.00 97.85           C  
ATOM   2603  OD1 ASP A 168     -11.134  12.642  -5.838  1.00 97.85           O  
ATOM   2604  OD2 ASP A 168     -10.683  12.332  -3.739  1.00 97.85           O  
ATOM   2605  N   ILE A 169      -7.076  11.663  -8.157  1.00 97.17           N  
ATOM   2606  H   ILE A 169      -7.895  12.056  -8.598  1.00 97.17           H  
ATOM   2607  CA  ILE A 169      -5.830  11.663  -8.928  1.00 97.17           C  
ATOM   2608  HA  ILE A 169      -4.997  11.428  -8.265  1.00 97.17           H  
ATOM   2609  C   ILE A 169      -5.587  13.052  -9.499  1.00 97.17           C  
ATOM   2610  CB  ILE A 169      -5.866  10.601 -10.055  1.00 97.17           C  
ATOM   2611  HB  ILE A 169      -6.745  10.780 -10.674  1.00 97.17           H  
ATOM   2612  O   ILE A 169      -6.491  13.684 -10.040  1.00 97.17           O  
ATOM   2613  CG1 ILE A 169      -5.994   9.184  -9.458  1.00 97.17           C  
ATOM   2614 HG12 ILE A 169      -5.177   9.021  -8.755  1.00 97.17           H  
ATOM   2615 HG13 ILE A 169      -6.937   9.131  -8.913  1.00 97.17           H  
ATOM   2616  CG2 ILE A 169      -4.620  10.705 -10.952  1.00 97.17           C  
ATOM   2617 HG21 ILE A 169      -4.642   9.938 -11.725  1.00 97.17           H  
ATOM   2618 HG22 ILE A 169      -3.727  10.598 -10.335  1.00 97.17           H  
ATOM   2619 HG23 ILE A 169      -4.592  11.665 -11.468  1.00 97.17           H  
ATOM   2620  CD1 ILE A 169      -5.998   8.031 -10.469  1.00 97.17           C  
ATOM   2621 HD11 ILE A 169      -6.691   8.243 -11.283  1.00 97.17           H  
ATOM   2622 HD12 ILE A 169      -4.997   7.872 -10.870  1.00 97.17           H  
ATOM   2623 HD13 ILE A 169      -6.313   7.118  -9.962  1.00 97.17           H  
ATOM   2624  N   GLU A 170      -4.335  13.487  -9.472  1.00 95.81           N  
ATOM   2625  H   GLU A 170      -3.641  12.930  -8.994  1.00 95.81           H  
ATOM   2626  CA  GLU A 170      -3.900  14.689 -10.171  1.00 95.81           C  
ATOM   2627  HA  GLU A 170      -4.755  15.184 -10.630  1.00 95.81           H  
ATOM   2628  C   GLU A 170      -2.915  14.351 -11.278  1.00 95.81           C  
ATOM   2629  CB  GLU A 170      -3.286  15.669  -9.193  1.00 95.81           C  
ATOM   2630  HB2 GLU A 170      -2.874  16.509  -9.752  1.00 95.81           H  
ATOM   2631  HB3 GLU A 170      -2.488  15.173  -8.641  1.00 95.81           H  
ATOM   2632  O   GLU A 170      -1.957  13.604 -11.080  1.00 95.81           O  
ATOM   2633  CG  GLU A 170      -4.358  16.188  -8.236  1.00 95.81           C  
ATOM   2634  HG2 GLU A 170      -5.116  16.712  -8.818  1.00 95.81           H  
ATOM   2635  HG3 GLU A 170      -4.831  15.358  -7.712  1.00 95.81           H  
ATOM   2636  CD  GLU A 170      -3.764  17.130  -7.211  1.00 95.81           C  
ATOM   2637  OE1 GLU A 170      -4.532  17.574  -6.327  1.00 95.81           O  
ATOM   2638  OE2 GLU A 170      -2.547  17.409  -7.282  1.00 95.81           O  
ATOM   2639  N   TYR A 171      -3.137  14.910 -12.463  1.00 95.22           N  
ATOM   2640  H   TYR A 171      -3.942  15.511 -12.573  1.00 95.22           H  
ATOM   2641  CA  TYR A 171      -2.259  14.711 -13.606  1.00 95.22           C  
ATOM   2642  HA  TYR A 171      -1.240  14.571 -13.246  1.00 95.22           H  
ATOM   2643  C   TYR A 171      -2.285  15.932 -14.517  1.00 95.22           C  
ATOM   2644  CB  TYR A 171      -2.692  13.451 -14.365  1.00 95.22           C  
ATOM   2645  HB2 TYR A 171      -3.722  13.576 -14.699  1.00 95.22           H  
ATOM   2646  HB3 TYR A 171      -2.670  12.603 -13.680  1.00 95.22           H  
ATOM   2647  O   TYR A 171      -3.353  16.385 -14.916  1.00 95.22           O  
ATOM   2648  CG  TYR A 171      -1.814  13.116 -15.554  1.00 95.22           C  
ATOM   2649  CD1 TYR A 171      -2.347  13.091 -16.857  1.00 95.22           C  
ATOM   2650  HD1 TYR A 171      -3.388  13.332 -17.019  1.00 95.22           H  
ATOM   2651  CD2 TYR A 171      -0.457  12.805 -15.351  1.00 95.22           C  
ATOM   2652  HD2 TYR A 171      -0.032  12.846 -14.359  1.00 95.22           H  
ATOM   2653  CE1 TYR A 171      -1.533  12.714 -17.946  1.00 95.22           C  
ATOM   2654  HE1 TYR A 171      -1.954  12.643 -18.938  1.00 95.22           H  
ATOM   2655  CE2 TYR A 171       0.353  12.406 -16.426  1.00 95.22           C  
ATOM   2656  HE2 TYR A 171       1.381  12.127 -16.245  1.00 95.22           H  
ATOM   2657  OH  TYR A 171       0.614  11.944 -18.749  1.00 95.22           O  
ATOM   2658  HH  TYR A 171       1.303  11.367 -18.411  1.00 95.22           H  
ATOM   2659  CZ  TYR A 171      -0.186  12.349 -17.726  1.00 95.22           C  
ATOM   2660  N   ARG A 172      -1.100  16.459 -14.861  1.00 92.90           N  
ATOM   2661  H   ARG A 172      -0.274  16.026 -14.472  1.00 92.90           H  
ATOM   2662  CA  ARG A 172      -0.932  17.625 -15.753  1.00 92.90           C  
ATOM   2663  HA  ARG A 172       0.081  18.013 -15.637  1.00 92.90           H  
ATOM   2664  C   ARG A 172      -1.847  18.806 -15.381  1.00 92.90           C  
ATOM   2665  CB  ARG A 172      -1.114  17.203 -17.223  1.00 92.90           C  
ATOM   2666  HB2 ARG A 172      -1.003  18.086 -17.852  1.00 92.90           H  
ATOM   2667  HB3 ARG A 172      -2.123  16.815 -17.361  1.00 92.90           H  
ATOM   2668  O   ARG A 172      -2.513  19.372 -16.242  1.00 92.90           O  
ATOM   2669  CG  ARG A 172      -0.101  16.158 -17.695  1.00 92.90           C  
ATOM   2670  HG2 ARG A 172      -0.219  15.240 -17.120  1.00 92.90           H  
ATOM   2671  HG3 ARG A 172       0.911  16.542 -17.562  1.00 92.90           H  
ATOM   2672  CD  ARG A 172      -0.353  15.872 -19.177  1.00 92.90           C  
ATOM   2673  HD2 ARG A 172      -1.377  15.515 -19.294  1.00 92.90           H  
ATOM   2674  HD3 ARG A 172      -0.239  16.803 -19.733  1.00 92.90           H  
ATOM   2675  NE  ARG A 172       0.576  14.858 -19.700  1.00 92.90           N  
ATOM   2676  HE  ARG A 172       0.978  14.224 -19.025  1.00 92.90           H  
ATOM   2677  NH1 ARG A 172       0.181  15.210 -21.932  1.00 92.90           N  
ATOM   2678 HH11 ARG A 172      -0.493  15.921 -21.685  1.00 92.90           H  
ATOM   2679 HH12 ARG A 172       0.342  14.973 -22.901  1.00 92.90           H  
ATOM   2680  NH2 ARG A 172       1.617  13.625 -21.294  1.00 92.90           N  
ATOM   2681 HH21 ARG A 172       1.763  13.388 -22.265  1.00 92.90           H  
ATOM   2682 HH22 ARG A 172       1.951  13.014 -20.563  1.00 92.90           H  
ATOM   2683  CZ  ARG A 172       0.790  14.576 -20.970  1.00 92.90           C  
ATOM   2684  N   SER A 173      -1.878  19.147 -14.092  1.00 88.51           N  
ATOM   2685  H   SER A 173      -1.280  18.641 -13.454  1.00 88.51           H  
ATOM   2686  CA  SER A 173      -2.687  20.240 -13.525  1.00 88.51           C  
ATOM   2687  HA  SER A 173      -2.465  20.271 -12.458  1.00 88.51           H  
ATOM   2688  C   SER A 173      -4.210  20.057 -13.613  1.00 88.51           C  
ATOM   2689  CB  SER A 173      -2.258  21.604 -14.089  1.00 88.51           C  
ATOM   2690  HB2 SER A 173      -2.612  21.706 -15.115  1.00 88.51           H  
ATOM   2691  HB3 SER A 173      -2.708  22.393 -13.488  1.00 88.51           H  
ATOM   2692  O   SER A 173      -4.948  20.999 -13.341  1.00 88.51           O  
ATOM   2693  OG  SER A 173      -0.847  21.742 -14.063  1.00 88.51           O  
ATOM   2694  HG  SER A 173      -0.643  22.676 -14.160  1.00 88.51           H  
ATOM   2695  N   ALA A 174      -4.691  18.860 -13.960  1.00 94.13           N  
ATOM   2696  H   ALA A 174      -4.047  18.125 -14.213  1.00 94.13           H  
ATOM   2697  CA  ALA A 174      -6.102  18.492 -13.917  1.00 94.13           C  
ATOM   2698  HA  ALA A 174      -6.700  19.376 -13.694  1.00 94.13           H  
ATOM   2699  C   ALA A 174      -6.373  17.469 -12.804  1.00 94.13           C  
ATOM   2700  CB  ALA A 174      -6.528  17.987 -15.299  1.00 94.13           C  
ATOM   2701  HB1 ALA A 174      -5.911  17.138 -15.594  1.00 94.13           H  
ATOM   2702  HB2 ALA A 174      -7.574  17.680 -15.278  1.00 94.13           H  
ATOM   2703  HB3 ALA A 174      -6.405  18.784 -16.033  1.00 94.13           H  
ATOM   2704  O   ALA A 174      -5.498  16.677 -12.436  1.00 94.13           O  
ATOM   2705  N   THR A 175      -7.600  17.489 -12.285  1.00 94.75           N  
ATOM   2706  H   THR A 175      -8.275  18.153 -12.637  1.00 94.75           H  
ATOM   2707  CA  THR A 175      -8.077  16.592 -11.229  1.00 94.75           C  
ATOM   2708  HA  THR A 175      -7.228  16.062 -10.798  1.00 94.75           H  
ATOM   2709  C   THR A 175      -9.034  15.551 -11.801  1.00 94.75           C  
ATOM   2710  CB  THR A 175      -8.745  17.368 -10.083  1.00 94.75           C  
ATOM   2711  HB  THR A 175      -9.158  16.662  -9.362  1.00 94.75           H  
ATOM   2712  O   THR A 175      -9.910  15.832 -12.624  1.00 94.75           O  
ATOM   2713  CG2 THR A 175      -7.773  18.296  -9.356  1.00 94.75           C  
ATOM   2714 HG21 THR A 175      -7.112  17.705  -8.722  1.00 94.75           H  
ATOM   2715 HG22 THR A 175      -7.177  18.872 -10.063  1.00 94.75           H  
ATOM   2716 HG23 THR A 175      -8.327  18.993  -8.727  1.00 94.75           H  
ATOM   2717  OG1 THR A 175      -9.787  18.180 -10.569  1.00 94.75           O  
ATOM   2718  HG1 THR A 175     -10.100  18.713  -9.835  1.00 94.75           H  
ATOM   2719  N   TYR A 176      -8.869  14.319 -11.344  1.00 97.60           N  
ATOM   2720  H   TYR A 176      -8.134  14.150 -10.672  1.00 97.60           H  
ATOM   2721  CA  TYR A 176      -9.632  13.159 -11.770  1.00 97.60           C  
ATOM   2722  HA  TYR A 176     -10.512  13.482 -12.326  1.00 97.60           H  
ATOM   2723  C   TYR A 176     -10.093  12.370 -10.557  1.00 97.60           C  
ATOM   2724  CB  TYR A 176      -8.785  12.277 -12.687  1.00 97.60           C  
ATOM   2725  HB2 TYR A 176      -9.381  11.405 -12.957  1.00 97.60           H  
ATOM   2726  HB3 TYR A 176      -7.912  11.925 -12.137  1.00 97.60           H  
ATOM   2727  O   TYR A 176      -9.473  12.422  -9.497  1.00 97.60           O  
ATOM   2728  CG  TYR A 176      -8.317  12.953 -13.953  1.00 97.60           C  
ATOM   2729  CD1 TYR A 176      -9.103  12.890 -15.120  1.00 97.60           C  
ATOM   2730  HD1 TYR A 176     -10.040  12.352 -15.113  1.00 97.60           H  
ATOM   2731  CD2 TYR A 176      -7.101  13.662 -13.950  1.00 97.60           C  
ATOM   2732  HD2 TYR A 176      -6.514  13.725 -13.046  1.00 97.60           H  
ATOM   2733  CE1 TYR A 176      -8.671  13.542 -16.291  1.00 97.60           C  
ATOM   2734  HE1 TYR A 176      -9.275  13.494 -17.185  1.00 97.60           H  
ATOM   2735  CE2 TYR A 176      -6.670  14.319 -15.115  1.00 97.60           C  
ATOM   2736  HE2 TYR A 176      -5.746  14.878 -15.117  1.00 97.60           H  
ATOM   2737  OH  TYR A 176      -7.024  14.878 -17.416  1.00 97.60           O  
ATOM   2738  HH  TYR A 176      -7.671  14.800 -18.121  1.00 97.60           H  
ATOM   2739  CZ  TYR A 176      -7.453  14.259 -16.286  1.00 97.60           C  
ATOM   2740  N   TYR A 177     -11.167  11.610 -10.724  1.00 98.12           N  
ATOM   2741  H   TYR A 177     -11.629  11.596 -11.622  1.00 98.12           H  
ATOM   2742  CA  TYR A 177     -11.614  10.670  -9.723  1.00 98.12           C  
ATOM   2743  HA  TYR A 177     -10.716  10.347  -9.197  1.00 98.12           H  
ATOM   2744  C   TYR A 177     -12.261   9.426 -10.327  1.00 98.12           C  
ATOM   2745  CB  TYR A 177     -12.538  11.356  -8.710  1.00 98.12           C  
ATOM   2746  HB2 TYR A 177     -12.581  10.733  -7.816  1.00 98.12           H  
ATOM   2747  HB3 TYR A 177     -12.091  12.304  -8.412  1.00 98.12           H  
ATOM   2748  O   TYR A 177     -12.902   9.457 -11.383  1.00 98.12           O  
ATOM   2749  CG  TYR A 177     -13.952  11.599  -9.204  1.00 98.12           C  
ATOM   2750  CD1 TYR A 177     -14.243  12.722 -10.002  1.00 98.12           C  
ATOM   2751  HD1 TYR A 177     -13.453  13.407 -10.269  1.00 98.12           H  
ATOM   2752  CD2 TYR A 177     -14.972  10.686  -8.874  1.00 98.12           C  
ATOM   2753  HD2 TYR A 177     -14.742   9.816  -8.277  1.00 98.12           H  
ATOM   2754  CE1 TYR A 177     -15.552  12.928 -10.482  1.00 98.12           C  
ATOM   2755  HE1 TYR A 177     -15.765  13.779 -11.111  1.00 98.12           H  
ATOM   2756  CE2 TYR A 177     -16.284  10.900  -9.331  1.00 98.12           C  
ATOM   2757  HE2 TYR A 177     -17.068  10.197  -9.091  1.00 98.12           H  
ATOM   2758  OH  TYR A 177     -17.835  12.182 -10.620  1.00 98.12           O  
ATOM   2759  HH  TYR A 177     -17.912  12.967 -11.168  1.00 98.12           H  
ATOM   2760  CZ  TYR A 177     -16.573  12.011 -10.150  1.00 98.12           C  
ATOM   2761  N   ALA A 178     -12.125   8.335  -9.587  1.00 98.56           N  
ATOM   2762  H   ALA A 178     -11.562   8.418  -8.752  1.00 98.56           H  
ATOM   2763  CA  ALA A 178     -12.840   7.083  -9.773  1.00 98.56           C  
ATOM   2764  HA  ALA A 178     -13.605   7.191 -10.541  1.00 98.56           H  
ATOM   2765  C   ALA A 178     -13.521   6.721  -8.452  1.00 98.56           C  
ATOM   2766  CB  ALA A 178     -11.842   6.008 -10.212  1.00 98.56           C  
ATOM   2767  HB1 ALA A 178     -12.318   5.028 -10.179  1.00 98.56           H  
ATOM   2768  HB2 ALA A 178     -11.498   6.210 -11.227  1.00 98.56           H  
ATOM   2769  HB3 ALA A 178     -10.984   5.994  -9.540  1.00 98.56           H  
ATOM   2770  O   ALA A 178     -12.918   6.844  -7.388  1.00 98.56           O  
ATOM   2771  N   GLN A 179     -14.774   6.286  -8.495  1.00 98.52           N  
ATOM   2772  H   GLN A 179     -15.243   6.224  -9.388  1.00 98.52           H  
ATOM   2773  CA  GLN A 179     -15.525   5.867  -7.318  1.00 98.52           C  
ATOM   2774  HA  GLN A 179     -14.815   5.700  -6.508  1.00 98.52           H  
ATOM   2775  C   GLN A 179     -16.229   4.543  -7.594  1.00 98.52           C  
ATOM   2776  CB  GLN A 179     -16.482   6.989  -6.884  1.00 98.52           C  
ATOM   2777  HB2 GLN A 179     -15.881   7.886  -6.741  1.00 98.52           H  
ATOM   2778  HB3 GLN A 179     -17.187   7.183  -7.692  1.00 98.52           H  
ATOM   2779  O   GLN A 179     -16.874   4.381  -8.625  1.00 98.52           O  
ATOM   2780  CG  GLN A 179     -17.274   6.728  -5.581  1.00 98.52           C  
ATOM   2781  HG2 GLN A 179     -17.968   5.900  -5.727  1.00 98.52           H  
ATOM   2782  HG3 GLN A 179     -16.582   6.464  -4.780  1.00 98.52           H  
ATOM   2783  CD  GLN A 179     -18.048   7.965  -5.120  1.00 98.52           C  
ATOM   2784  NE2 GLN A 179     -18.913   7.909  -4.131  1.00 98.52           N  
ATOM   2785 HE21 GLN A 179     -19.150   8.806  -3.731  1.00 98.52           H  
ATOM   2786 HE22 GLN A 179     -19.073   7.087  -3.567  1.00 98.52           H  
ATOM   2787  OE1 GLN A 179     -17.949   9.039  -5.691  1.00 98.52           O  
ATOM   2788  N   TYR A 180     -16.131   3.620  -6.647  1.00 98.65           N  
ATOM   2789  H   TYR A 180     -15.606   3.852  -5.815  1.00 98.65           H  
ATOM   2790  CA  TYR A 180     -16.767   2.310  -6.686  1.00 98.65           C  
ATOM   2791  HA  TYR A 180     -17.277   2.176  -7.640  1.00 98.65           H  
ATOM   2792  C   TYR A 180     -17.806   2.254  -5.574  1.00 98.65           C  
ATOM   2793  CB  TYR A 180     -15.712   1.199  -6.569  1.00 98.65           C  
ATOM   2794  HB2 TYR A 180     -15.175   1.305  -5.626  1.00 98.65           H  
ATOM   2795  HB3 TYR A 180     -16.219   0.234  -6.546  1.00 98.65           H  
ATOM   2796  O   TYR A 180     -17.496   2.461  -4.398  1.00 98.65           O  
ATOM   2797  CG  TYR A 180     -14.718   1.206  -7.715  1.00 98.65           C  
ATOM   2798  CD1 TYR A 180     -14.942   0.395  -8.845  1.00 98.65           C  
ATOM   2799  HD1 TYR A 180     -15.780  -0.285  -8.874  1.00 98.65           H  
ATOM   2800  CD2 TYR A 180     -13.612   2.080  -7.684  1.00 98.65           C  
ATOM   2801  HD2 TYR A 180     -13.435   2.699  -6.817  1.00 98.65           H  
ATOM   2802  CE1 TYR A 180     -14.092   0.488  -9.963  1.00 98.65           C  
ATOM   2803  HE1 TYR A 180     -14.280  -0.101 -10.849  1.00 98.65           H  
ATOM   2804  CE2 TYR A 180     -12.767   2.184  -8.805  1.00 98.65           C  
ATOM   2805  HE2 TYR A 180     -11.943   2.882  -8.811  1.00 98.65           H  
ATOM   2806  OH  TYR A 180     -12.316   1.647 -11.089  1.00 98.65           O  
ATOM   2807  HH  TYR A 180     -12.641   1.124 -11.825  1.00 98.65           H  
ATOM   2808  CZ  TYR A 180     -13.024   1.409  -9.955  1.00 98.65           C  
ATOM   2809  N   ALA A 181     -19.057   2.001  -5.951  1.00 98.03           N  
ATOM   2810  H   ALA A 181     -19.236   1.850  -6.933  1.00 98.03           H  
ATOM   2811  CA  ALA A 181     -20.177   1.938  -5.024  1.00 98.03           C  
ATOM   2812  HA  ALA A 181     -20.227   2.885  -4.487  1.00 98.03           H  
ATOM   2813  C   ALA A 181     -20.043   0.819  -3.981  1.00 98.03           C  
ATOM   2814  CB  ALA A 181     -21.465   1.762  -5.836  1.00 98.03           C  
ATOM   2815  HB1 ALA A 181     -21.538   2.543  -6.593  1.00 98.03           H  
ATOM   2816  HB2 ALA A 181     -22.331   1.828  -5.176  1.00 98.03           H  
ATOM   2817  HB3 ALA A 181     -21.459   0.788  -6.325  1.00 98.03           H  
ATOM   2818  O   ALA A 181     -20.688   0.918  -2.940  1.00 98.03           O  
ATOM   2819  N   ASN A 182     -19.268  -0.232  -4.249  1.00 98.34           N  
ATOM   2820  H   ASN A 182     -18.790  -0.255  -5.138  1.00 98.34           H  
ATOM   2821  CA  ASN A 182     -18.917  -1.269  -3.283  1.00 98.34           C  
ATOM   2822  HA  ASN A 182     -19.240  -0.976  -2.284  1.00 98.34           H  
ATOM   2823  C   ASN A 182     -17.396  -1.438  -3.268  1.00 98.34           C  
ATOM   2824  CB  ASN A 182     -19.605  -2.592  -3.654  1.00 98.34           C  
ATOM   2825  HB2 ASN A 182     -19.335  -3.355  -2.923  1.00 98.34           H  
ATOM   2826  HB3 ASN A 182     -19.216  -2.911  -4.621  1.00 98.34           H  
ATOM   2827  O   ASN A 182     -16.784  -1.491  -4.334  1.00 98.34           O  
ATOM   2828  CG  ASN A 182     -21.121  -2.527  -3.722  1.00 98.34           C  
ATOM   2829  ND2 ASN A 182     -21.696  -3.263  -4.645  1.00 98.34           N  
ATOM   2830 HD21 ASN A 182     -21.122  -3.858  -5.226  1.00 98.34           H  
ATOM   2831 HD22 ASN A 182     -22.701  -3.233  -4.736  1.00 98.34           H  
ATOM   2832  OD1 ASN A 182     -21.818  -1.856  -2.963  1.00 98.34           O  
ATOM   2833  N   PHE A 183     -16.822  -1.533  -2.074  1.00 98.72           N  
ATOM   2834  H   PHE A 183     -17.385  -1.362  -1.252  1.00 98.72           H  
ATOM   2835  CA  PHE A 183     -15.420  -1.844  -1.839  1.00 98.72           C  
ATOM   2836  HA  PHE A 183     -15.019  -2.394  -2.691  1.00 98.72           H  
ATOM   2837  C   PHE A 183     -15.280  -2.701  -0.585  1.00 98.72           C  
ATOM   2838  CB  PHE A 183     -14.617  -0.551  -1.693  1.00 98.72           C  
ATOM   2839  HB2 PHE A 183     -15.111   0.100  -0.973  1.00 98.72           H  
ATOM   2840  HB3 PHE A 183     -14.625  -0.046  -2.659  1.00 98.72           H  
ATOM   2841  O   PHE A 183     -15.789  -2.339   0.481  1.00 98.72           O  
ATOM   2842  CG  PHE A 183     -13.178  -0.765  -1.249  1.00 98.72           C  
ATOM   2843  CD1 PHE A 183     -12.829  -0.641   0.108  1.00 98.72           C  
ATOM   2844  HD1 PHE A 183     -13.589  -0.403   0.838  1.00 98.72           H  
ATOM   2845  CD2 PHE A 183     -12.183  -1.104  -2.183  1.00 98.72           C  
ATOM   2846  HD2 PHE A 183     -12.437  -1.225  -3.225  1.00 98.72           H  
ATOM   2847  CE1 PHE A 183     -11.499  -0.851   0.521  1.00 98.72           C  
ATOM   2848  HE1 PHE A 183     -11.234  -0.775   1.566  1.00 98.72           H  
ATOM   2849  CE2 PHE A 183     -10.850  -1.283  -1.774  1.00 98.72           C  
ATOM   2850  HE2 PHE A 183     -10.087  -1.537  -2.496  1.00 98.72           H  
ATOM   2851  CZ  PHE A 183     -10.506  -1.156  -0.421  1.00 98.72           C  
ATOM   2852  HZ  PHE A 183      -9.486  -1.315  -0.104  1.00 98.72           H  
ATOM   2853  N   SER A 184     -14.548  -3.798  -0.709  1.00 98.81           N  
ATOM   2854  H   SER A 184     -14.230  -4.072  -1.627  1.00 98.81           H  
ATOM   2855  CA  SER A 184     -14.044  -4.574   0.417  1.00 98.81           C  
ATOM   2856  HA  SER A 184     -13.782  -3.889   1.224  1.00 98.81           H  
ATOM   2857  C   SER A 184     -12.772  -5.302   0.018  1.00 98.81           C  
ATOM   2858  CB  SER A 184     -15.099  -5.555   0.950  1.00 98.81           C  
ATOM   2859  HB2 SER A 184     -15.907  -4.980   1.403  1.00 98.81           H  
ATOM   2860  HB3 SER A 184     -14.661  -6.183   1.726  1.00 98.81           H  
ATOM   2861  O   SER A 184     -12.491  -5.482  -1.167  1.00 98.81           O  
ATOM   2862  OG  SER A 184     -15.651  -6.372  -0.064  1.00 98.81           O  
ATOM   2863  HG  SER A 184     -14.980  -6.975  -0.392  1.00 98.81           H  
ATOM   2864  N   ILE A 185     -12.019  -5.738   1.020  1.00 98.88           N  
ATOM   2865  H   ILE A 185     -12.314  -5.579   1.973  1.00 98.88           H  
ATOM   2866  CA  ILE A 185     -10.945  -6.703   0.819  1.00 98.88           C  
ATOM   2867  HA  ILE A 185     -11.024  -7.095  -0.195  1.00 98.88           H  
ATOM   2868  C   ILE A 185     -11.149  -7.886   1.755  1.00 98.88           C  
ATOM   2869  CB  ILE A 185      -9.549  -6.066   0.946  1.00 98.88           C  
ATOM   2870  HB  ILE A 185      -8.818  -6.845   0.731  1.00 98.88           H  
ATOM   2871  O   ILE A 185     -11.637  -7.713   2.877  1.00 98.88           O  
ATOM   2872  CG1 ILE A 185      -9.280  -5.535   2.367  1.00 98.88           C  
ATOM   2873 HG12 ILE A 185      -9.431  -6.344   3.081  1.00 98.88           H  
ATOM   2874 HG13 ILE A 185      -9.974  -4.728   2.606  1.00 98.88           H  
ATOM   2875  CG2 ILE A 185      -9.380  -4.958  -0.108  1.00 98.88           C  
ATOM   2876 HG21 ILE A 185      -9.636  -5.351  -1.092  1.00 98.88           H  
ATOM   2877 HG22 ILE A 185      -8.342  -4.625  -0.142  1.00 98.88           H  
ATOM   2878 HG23 ILE A 185     -10.027  -4.109   0.115  1.00 98.88           H  
ATOM   2879  CD1 ILE A 185      -7.848  -5.036   2.547  1.00 98.88           C  
ATOM   2880 HD11 ILE A 185      -7.691  -4.826   3.605  1.00 98.88           H  
ATOM   2881 HD12 ILE A 185      -7.139  -5.802   2.234  1.00 98.88           H  
ATOM   2882 HD13 ILE A 185      -7.680  -4.121   1.978  1.00 98.88           H  
ATOM   2883  N   ASP A 186     -10.786  -9.076   1.297  1.00 98.86           N  
ATOM   2884  H   ASP A 186     -10.455  -9.159   0.346  1.00 98.86           H  
ATOM   2885  CA  ASP A 186     -10.836 -10.267   2.140  1.00 98.86           C  
ATOM   2886  HA  ASP A 186     -11.805 -10.303   2.638  1.00 98.86           H  
ATOM   2887  C   ASP A 186      -9.776 -10.231   3.259  1.00 98.86           C  
ATOM   2888  CB  ASP A 186     -10.715 -11.529   1.282  1.00 98.86           C  
ATOM   2889  HB2 ASP A 186     -10.542 -12.354   1.973  1.00 98.86           H  
ATOM   2890  HB3 ASP A 186      -9.867 -11.451   0.602  1.00 98.86           H  
ATOM   2891  O   ASP A 186      -8.994  -9.288   3.384  1.00 98.86           O  
ATOM   2892  CG  ASP A 186     -11.991 -11.907   0.536  1.00 98.86           C  
ATOM   2893  OD1 ASP A 186     -13.077 -11.853   1.155  1.00 98.86           O  
ATOM   2894  OD2 ASP A 186     -11.887 -12.378  -0.615  1.00 98.86           O  
ATOM   2895  N   ASP A 187      -9.778 -11.247   4.116  1.00 98.65           N  
ATOM   2896  H   ASP A 187     -10.394 -12.026   3.931  1.00 98.65           H  
ATOM   2897  CA  ASP A 187      -8.769 -11.446   5.151  1.00 98.65           C  
ATOM   2898  HA  ASP A 187      -8.582 -10.488   5.635  1.00 98.65           H  
ATOM   2899  C   ASP A 187      -7.420 -11.938   4.581  1.00 98.65           C  
ATOM   2900  CB  ASP A 187      -9.335 -12.400   6.219  1.00 98.65           C  
ATOM   2901  HB2 ASP A 187      -8.606 -12.535   7.018  1.00 98.65           H  
ATOM   2902  HB3 ASP A 187     -10.217 -11.938   6.663  1.00 98.65           H  
ATOM   2903  O   ASP A 187      -7.201 -12.058   3.373  1.00 98.65           O  
ATOM   2904  CG  ASP A 187      -9.728 -13.772   5.660  1.00 98.65           C  
ATOM   2905  OD1 ASP A 187      -9.048 -14.248   4.722  1.00 98.65           O  
ATOM   2906  OD2 ASP A 187     -10.740 -14.309   6.149  1.00 98.65           O  
ATOM   2907  N   GLU A 188      -6.477 -12.220   5.478  1.00 98.53           N  
ATOM   2908  H   GLU A 188      -6.734 -12.202   6.455  1.00 98.53           H  
ATOM   2909  CA  GLU A 188      -5.145 -12.705   5.117  1.00 98.53           C  
ATOM   2910  HA  GLU A 188      -4.731 -12.048   4.352  1.00 98.53           H  
ATOM   2911  C   GLU A 188      -5.138 -14.134   4.548  1.00 98.53           C  
ATOM   2912  CB  GLU A 188      -4.270 -12.627   6.371  1.00 98.53           C  
ATOM   2913  HB2 GLU A 188      -4.649 -13.324   7.118  1.00 98.53           H  
ATOM   2914  HB3 GLU A 188      -4.342 -11.618   6.778  1.00 98.53           H  
ATOM   2915  O   GLU A 188      -4.261 -14.457   3.739  1.00 98.53           O  
ATOM   2916  CG  GLU A 188      -2.795 -12.937   6.088  1.00 98.53           C  
ATOM   2917  HG2 GLU A 188      -2.671 -13.986   5.817  1.00 98.53           H  
ATOM   2918  HG3 GLU A 188      -2.472 -12.313   5.255  1.00 98.53           H  
ATOM   2919  CD  GLU A 188      -1.903 -12.622   7.284  1.00 98.53           C  
ATOM   2920  OE1 GLU A 188      -0.697 -12.331   7.096  1.00 98.53           O  
ATOM   2921  OE2 GLU A 188      -2.398 -12.556   8.430  1.00 98.53           O  
ATOM   2922  N   GLU A 189      -6.090 -14.989   4.939  1.00 98.43           N  
ATOM   2923  H   GLU A 189      -6.881 -14.638   5.461  1.00 98.43           H  
ATOM   2924  CA  GLU A 189      -6.194 -16.367   4.437  1.00 98.43           C  
ATOM   2925  HA  GLU A 189      -5.237 -16.874   4.562  1.00 98.43           H  
ATOM   2926  C   GLU A 189      -6.518 -16.355   2.942  1.00 98.43           C  
ATOM   2927  CB  GLU A 189      -7.264 -17.163   5.205  1.00 98.43           C  
ATOM   2928  HB2 GLU A 189      -8.236 -16.682   5.092  1.00 98.43           H  
ATOM   2929  HB3 GLU A 189      -7.321 -18.156   4.759  1.00 98.43           H  
ATOM   2930  O   GLU A 189      -5.895 -17.066   2.150  1.00 98.43           O  
ATOM   2931  CG  GLU A 189      -6.939 -17.315   6.699  1.00 98.43           C  
ATOM   2932  HG2 GLU A 189      -5.933 -17.725   6.790  1.00 98.43           H  
ATOM   2933  HG3 GLU A 189      -6.939 -16.329   7.164  1.00 98.43           H  
ATOM   2934  CD  GLU A 189      -7.922 -18.227   7.458  1.00 98.43           C  
ATOM   2935  OE1 GLU A 189      -7.641 -18.475   8.654  1.00 98.43           O  
ATOM   2936  OE2 GLU A 189      -8.913 -18.695   6.853  1.00 98.43           O  
ATOM   2937  N   LYS A 190      -7.397 -15.436   2.538  1.00 98.62           N  
ATOM   2938  H   LYS A 190      -7.880 -14.923   3.261  1.00 98.62           H  
ATOM   2939  CA  LYS A 190      -7.761 -15.160   1.143  1.00 98.62           C  
ATOM   2940  HA  LYS A 190      -7.601 -16.055   0.542  1.00 98.62           H  
ATOM   2941  C   LYS A 190      -6.933 -14.048   0.500  1.00 98.62           C  
ATOM   2942  CB  LYS A 190      -9.234 -14.805   1.107  1.00 98.62           C  
ATOM   2943  HB2 LYS A 190      -9.344 -13.960   1.785  1.00 98.62           H  
ATOM   2944  HB3 LYS A 190      -9.524 -14.506   0.099  1.00 98.62           H  
ATOM   2945  O   LYS A 190      -7.348 -13.440  -0.484  1.00 98.62           O  
ATOM   2946  CG  LYS A 190     -10.160 -15.927   1.572  1.00 98.62           C  
ATOM   2947  HG2 LYS A 190     -10.070 -16.792   0.915  1.00 98.62           H  
ATOM   2948  HG3 LYS A 190      -9.934 -16.212   2.600  1.00 98.62           H  
ATOM   2949  CD  LYS A 190     -11.569 -15.352   1.501  1.00 98.62           C  
ATOM   2950  HD2 LYS A 190     -11.598 -14.433   2.088  1.00 98.62           H  
ATOM   2951  HD3 LYS A 190     -11.814 -15.113   0.466  1.00 98.62           H  
ATOM   2952  CE  LYS A 190     -12.598 -16.310   2.073  1.00 98.62           C  
ATOM   2953  HE2 LYS A 190     -12.298 -16.570   3.089  1.00 98.62           H  
ATOM   2954  HE3 LYS A 190     -12.625 -17.217   1.468  1.00 98.62           H  
ATOM   2955  NZ  LYS A 190     -13.903 -15.617   2.076  1.00 98.62           N  
ATOM   2956  HZ1 LYS A 190     -13.815 -14.771   2.620  1.00 98.62           H  
ATOM   2957  HZ2 LYS A 190     -14.138 -15.318   1.140  1.00 98.62           H  
ATOM   2958  HZ3 LYS A 190     -14.631 -16.197   2.469  1.00 98.62           H  
ATOM   2959  N   GLN A 191      -5.742 -13.784   1.030  1.00 98.64           N  
ATOM   2960  H   GLN A 191      -5.491 -14.268   1.881  1.00 98.64           H  
ATOM   2961  CA  GLN A 191      -4.748 -12.933   0.375  1.00 98.64           C  
ATOM   2962  HA  GLN A 191      -3.907 -12.855   1.064  1.00 98.64           H  
ATOM   2963  C   GLN A 191      -5.182 -11.485   0.152  1.00 98.64           C  
ATOM   2964  CB  GLN A 191      -4.263 -13.602  -0.936  1.00 98.64           C  
ATOM   2965  HB2 GLN A 191      -3.413 -13.038  -1.318  1.00 98.64           H  
ATOM   2966  HB3 GLN A 191      -5.060 -13.549  -1.678  1.00 98.64           H  
ATOM   2967  O   GLN A 191      -4.719 -10.839  -0.787  1.00 98.64           O  
ATOM   2968  CG  GLN A 191      -3.844 -15.072  -0.780  1.00 98.64           C  
ATOM   2969  HG2 GLN A 191      -3.285 -15.400  -1.656  1.00 98.64           H  
ATOM   2970  HG3 GLN A 191      -4.723 -15.706  -0.664  1.00 98.64           H  
ATOM   2971  CD  GLN A 191      -2.970 -15.151   0.438  1.00 98.64           C  
ATOM   2972  NE2 GLN A 191      -3.333 -15.927   1.440  1.00 98.64           N  
ATOM   2973 HE21 GLN A 191      -3.211 -15.508   2.351  1.00 98.64           H  
ATOM   2974 HE22 GLN A 191      -4.164 -16.491   1.338  1.00 98.64           H  
ATOM   2975  OE1 GLN A 191      -2.057 -14.356   0.564  1.00 98.64           O  
ATOM   2976  N   TYR A 192      -6.053 -10.961   1.016  1.00 98.83           N  
ATOM   2977  H   TYR A 192      -6.405 -11.538   1.767  1.00 98.83           H  
ATOM   2978  CA  TYR A 192      -6.603  -9.613   0.901  1.00 98.83           C  
ATOM   2979  HA  TYR A 192      -7.432  -9.551   1.606  1.00 98.83           H  
ATOM   2980  C   TYR A 192      -7.217  -9.329  -0.476  1.00 98.83           C  
ATOM   2981  CB  TYR A 192      -5.551  -8.574   1.325  1.00 98.83           C  
ATOM   2982  HB2 TYR A 192      -5.981  -7.578   1.222  1.00 98.83           H  
ATOM   2983  HB3 TYR A 192      -4.696  -8.624   0.650  1.00 98.83           H  
ATOM   2984  O   TYR A 192      -7.065  -8.218  -0.989  1.00 98.83           O  
ATOM   2985  CG  TYR A 192      -5.076  -8.715   2.754  1.00 98.83           C  
ATOM   2986  CD1 TYR A 192      -5.967  -8.419   3.798  1.00 98.83           C  
ATOM   2987  HD1 TYR A 192      -6.975  -8.106   3.568  1.00 98.83           H  
ATOM   2988  CD2 TYR A 192      -3.749  -9.087   3.045  1.00 98.83           C  
ATOM   2989  HD2 TYR A 192      -3.070  -9.322   2.239  1.00 98.83           H  
ATOM   2990  CE1 TYR A 192      -5.557  -8.524   5.135  1.00 98.83           C  
ATOM   2991  HE1 TYR A 192      -6.269  -8.318   5.921  1.00 98.83           H  
ATOM   2992  CE2 TYR A 192      -3.320  -9.168   4.385  1.00 98.83           C  
ATOM   2993  HE2 TYR A 192      -2.310  -9.468   4.622  1.00 98.83           H  
ATOM   2994  OH  TYR A 192      -3.846  -8.998   6.725  1.00 98.83           O  
ATOM   2995  HH  TYR A 192      -4.622  -9.006   7.289  1.00 98.83           H  
ATOM   2996  CZ  TYR A 192      -4.232  -8.899   5.429  1.00 98.83           C  
ATOM   2997  N   ALA A 193      -7.867 -10.325  -1.092  1.00 98.85           N  
ATOM   2998  H   ALA A 193      -7.926 -11.229  -0.647  1.00 98.85           H  
ATOM   2999  CA  ALA A 193      -8.442 -10.192  -2.427  1.00 98.85           C  
ATOM   3000  HA  ALA A 193      -7.614 -10.026  -3.116  1.00 98.85           H  
ATOM   3001  C   ALA A 193      -9.385  -8.981  -2.530  1.00 98.85           C  
ATOM   3002  CB  ALA A 193      -9.136 -11.497  -2.826  1.00 98.85           C  
ATOM   3003  HB1 ALA A 193      -9.516 -11.414  -3.844  1.00 98.85           H  
ATOM   3004  HB2 ALA A 193      -8.429 -12.325  -2.780  1.00 98.85           H  
ATOM   3005  HB3 ALA A 193      -9.968 -11.696  -2.152  1.00 98.85           H  
ATOM   3006  O   ALA A 193     -10.164  -8.712  -1.613  1.00 98.85           O  
ATOM   3007  N   LEU A 194      -9.265  -8.232  -3.629  1.00 98.91           N  
ATOM   3008  H   LEU A 194      -8.629  -8.549  -4.347  1.00 98.91           H  
ATOM   3009  CA  LEU A 194     -10.010  -6.998  -3.875  1.00 98.91           C  
ATOM   3010  HA  LEU A 194     -10.099  -6.456  -2.933  1.00 98.91           H  
ATOM   3011  C   LEU A 194     -11.416  -7.294  -4.393  1.00 98.91           C  
ATOM   3012  CB  LEU A 194      -9.230  -6.137  -4.885  1.00 98.91           C  
ATOM   3013  HB2 LEU A 194      -8.244  -5.927  -4.470  1.00 98.91           H  
ATOM   3014  HB3 LEU A 194      -9.094  -6.717  -5.798  1.00 98.91           H  
ATOM   3015  O   LEU A 194     -11.563  -8.050  -5.345  1.00 98.91           O  
ATOM   3016  CG  LEU A 194      -9.880  -4.793  -5.255  1.00 98.91           C  
ATOM   3017  HG  LEU A 194     -10.881  -4.956  -5.654  1.00 98.91           H  
ATOM   3018  CD1 LEU A 194      -9.965  -3.855  -4.048  1.00 98.91           C  
ATOM   3019 HD11 LEU A 194      -8.978  -3.735  -3.602  1.00 98.91           H  
ATOM   3020 HD12 LEU A 194     -10.651  -4.264  -3.306  1.00 98.91           H  
ATOM   3021 HD13 LEU A 194     -10.341  -2.885  -4.372  1.00 98.91           H  
ATOM   3022  CD2 LEU A 194      -9.050  -4.088  -6.329  1.00 98.91           C  
ATOM   3023 HD21 LEU A 194      -9.518  -3.142  -6.603  1.00 98.91           H  
ATOM   3024 HD22 LEU A 194      -8.038  -3.911  -5.964  1.00 98.91           H  
ATOM   3025 HD23 LEU A 194      -9.003  -4.722  -7.215  1.00 98.91           H  
ATOM   3026  N   HIS A 195     -12.418  -6.610  -3.843  1.00 98.83           N  
ATOM   3027  H   HIS A 195     -12.235  -6.064  -3.013  1.00 98.83           H  
ATOM   3028  CA  HIS A 195     -13.797  -6.652  -4.330  1.00 98.83           C  
ATOM   3029  HA  HIS A 195     -13.853  -7.215  -5.262  1.00 98.83           H  
ATOM   3030  C   HIS A 195     -14.303  -5.236  -4.583  1.00 98.83           C  
ATOM   3031  CB  HIS A 195     -14.676  -7.363  -3.298  1.00 98.83           C  
ATOM   3032  HB2 HIS A 195     -14.641  -6.806  -2.362  1.00 98.83           H  
ATOM   3033  HB3 HIS A 195     -15.705  -7.375  -3.656  1.00 98.83           H  
ATOM   3034  O   HIS A 195     -14.459  -4.453  -3.641  1.00 98.83           O  
ATOM   3035  CG  HIS A 195     -14.252  -8.781  -3.033  1.00 98.83           C  
ATOM   3036  CD2 HIS A 195     -13.442  -9.210  -2.022  1.00 98.83           C  
ATOM   3037  HD2 HIS A 195     -12.967  -8.602  -1.266  1.00 98.83           H  
ATOM   3038  ND1 HIS A 195     -14.582  -9.860  -3.844  1.00 98.83           N  
ATOM   3039  CE1 HIS A 195     -13.932 -10.913  -3.332  1.00 98.83           C  
ATOM   3040  HE1 HIS A 195     -13.946 -11.906  -3.758  1.00 98.83           H  
ATOM   3041  NE2 HIS A 195     -13.263 -10.561  -2.223  1.00 98.83           N  
ATOM   3042  HE2 HIS A 195     -12.706 -11.190  -1.664  1.00 98.83           H  
ATOM   3043  N   ILE A 196     -14.573  -4.899  -5.842  1.00 98.77           N  
ATOM   3044  H   ILE A 196     -14.416  -5.594  -6.558  1.00 98.77           H  
ATOM   3045  CA  ILE A 196     -15.048  -3.580  -6.270  1.00 98.77           C  
ATOM   3046  HA  ILE A 196     -15.455  -3.079  -5.391  1.00 98.77           H  
ATOM   3047  C   ILE A 196     -16.186  -3.677  -7.280  1.00 98.77           C  
ATOM   3048  CB  ILE A 196     -13.911  -2.695  -6.824  1.00 98.77           C  
ATOM   3049  HB  ILE A 196     -14.372  -1.822  -7.286  1.00 98.77           H  
ATOM   3050  O   ILE A 196     -16.170  -4.478  -8.205  1.00 98.77           O  
ATOM   3051  CG1 ILE A 196     -13.079  -3.419  -7.902  1.00 98.77           C  
ATOM   3052 HG12 ILE A 196     -12.531  -4.246  -7.452  1.00 98.77           H  
ATOM   3053 HG13 ILE A 196     -13.744  -3.829  -8.662  1.00 98.77           H  
ATOM   3054  CG2 ILE A 196     -13.055  -2.182  -5.659  1.00 98.77           C  
ATOM   3055 HG21 ILE A 196     -13.711  -1.702  -4.933  1.00 98.77           H  
ATOM   3056 HG22 ILE A 196     -12.326  -1.450  -6.007  1.00 98.77           H  
ATOM   3057 HG23 ILE A 196     -12.542  -3.018  -5.184  1.00 98.77           H  
ATOM   3058  CD1 ILE A 196     -12.080  -2.511  -8.615  1.00 98.77           C  
ATOM   3059 HD11 ILE A 196     -11.542  -3.108  -9.351  1.00 98.77           H  
ATOM   3060 HD12 ILE A 196     -12.600  -1.697  -9.120  1.00 98.77           H  
ATOM   3061 HD13 ILE A 196     -11.361  -2.110  -7.901  1.00 98.77           H  
ATOM   3062  N   ALA A 197     -17.188  -2.809  -7.142  1.00 98.55           N  
ATOM   3063  H   ALA A 197     -17.159  -2.161  -6.368  1.00 98.55           H  
ATOM   3064  CA  ALA A 197     -18.292  -2.750  -8.099  1.00 98.55           C  
ATOM   3065  HA  ALA A 197     -17.898  -2.956  -9.094  1.00 98.55           H  
ATOM   3066  C   ALA A 197     -18.965  -1.376  -8.145  1.00 98.55           C  
ATOM   3067  CB  ALA A 197     -19.314  -3.844  -7.754  1.00 98.55           C  
ATOM   3068  HB1 ALA A 197     -18.822  -4.817  -7.745  1.00 98.55           H  
ATOM   3069  HB2 ALA A 197     -19.747  -3.653  -6.772  1.00 98.55           H  
ATOM   3070  HB3 ALA A 197     -20.104  -3.869  -8.504  1.00 98.55           H  
ATOM   3071  O   ALA A 197     -18.861  -0.578  -7.212  1.00 98.55           O  
ATOM   3072  N   GLY A 198     -19.726  -1.132  -9.216  1.00 98.31           N  
ATOM   3073  H   GLY A 198     -19.758  -1.838  -9.938  1.00 98.31           H  
ATOM   3074  CA  GLY A 198     -20.525   0.082  -9.389  1.00 98.31           C  
ATOM   3075  HA2 GLY A 198     -21.137   0.251  -8.503  1.00 98.31           H  
ATOM   3076  HA3 GLY A 198     -21.185  -0.045 -10.247  1.00 98.31           H  
ATOM   3077  C   GLY A 198     -19.664   1.317  -9.634  1.00 98.31           C  
ATOM   3078  O   GLY A 198     -19.769   2.294  -8.890  1.00 98.31           O  
ATOM   3079  N   PHE A 199     -18.792   1.237 -10.639  1.00 98.63           N  
ATOM   3080  H   PHE A 199     -18.750   0.391 -11.190  1.00 98.63           H  
ATOM   3081  CA  PHE A 199     -17.922   2.329 -11.052  1.00 98.63           C  
ATOM   3082  HA  PHE A 199     -17.283   2.598 -10.210  1.00 98.63           H  
ATOM   3083  C   PHE A 199     -18.709   3.570 -11.492  1.00 98.63           C  
ATOM   3084  CB  PHE A 199     -17.013   1.858 -12.189  1.00 98.63           C  
ATOM   3085  HB2 PHE A 199     -16.367   1.066 -11.811  1.00 98.63           H  
ATOM   3086  HB3 PHE A 199     -17.622   1.434 -12.988  1.00 98.63           H  
ATOM   3087  O   PHE A 199     -19.687   3.487 -12.237  1.00 98.63           O  
ATOM   3088  CG  PHE A 199     -16.150   2.963 -12.768  1.00 98.63           C  
ATOM   3089  CD1 PHE A 199     -16.526   3.627 -13.952  1.00 98.63           C  
ATOM   3090  HD1 PHE A 199     -17.428   3.336 -14.468  1.00 98.63           H  
ATOM   3091  CD2 PHE A 199     -14.983   3.352 -12.094  1.00 98.63           C  
ATOM   3092  HD2 PHE A 199     -14.714   2.863 -11.170  1.00 98.63           H  
ATOM   3093  CE1 PHE A 199     -15.718   4.660 -14.466  1.00 98.63           C  
ATOM   3094  HE1 PHE A 199     -15.997   5.172 -15.375  1.00 98.63           H  
ATOM   3095  CE2 PHE A 199     -14.161   4.356 -12.623  1.00 98.63           C  
ATOM   3096  HE2 PHE A 199     -13.233   4.610 -12.131  1.00 98.63           H  
ATOM   3097  CZ  PHE A 199     -14.533   5.016 -13.799  1.00 98.63           C  
ATOM   3098  HZ  PHE A 199     -13.897   5.801 -14.181  1.00 98.63           H  
ATOM   3099  N   LYS A 200     -18.222   4.735 -11.074  1.00 98.26           N  
ATOM   3100  H   LYS A 200     -17.468   4.691 -10.404  1.00 98.26           H  
ATOM   3101  CA  LYS A 200     -18.536   6.054 -11.626  1.00 98.26           C  
ATOM   3102  HA  LYS A 200     -18.769   5.933 -12.684  1.00 98.26           H  
ATOM   3103  C   LYS A 200     -17.299   6.943 -11.516  1.00 98.26           C  
ATOM   3104  CB  LYS A 200     -19.763   6.657 -10.913  1.00 98.26           C  
ATOM   3105  HB2 LYS A 200     -20.040   7.581 -11.420  1.00 98.26           H  
ATOM   3106  HB3 LYS A 200     -20.598   5.962 -10.996  1.00 98.26           H  
ATOM   3107  O   LYS A 200     -16.471   6.755 -10.629  1.00 98.26           O  
ATOM   3108  CG  LYS A 200     -19.503   6.961  -9.430  1.00 98.26           C  
ATOM   3109  HG2 LYS A 200     -19.233   6.041  -8.912  1.00 98.26           H  
ATOM   3110  HG3 LYS A 200     -18.672   7.663  -9.360  1.00 98.26           H  
ATOM   3111  CD  LYS A 200     -20.709   7.595  -8.725  1.00 98.26           C  
ATOM   3112  HD2 LYS A 200     -21.552   6.905  -8.730  1.00 98.26           H  
ATOM   3113  HD3 LYS A 200     -20.979   8.521  -9.233  1.00 98.26           H  
ATOM   3114  CE  LYS A 200     -20.257   7.887  -7.293  1.00 98.26           C  
ATOM   3115  HE2 LYS A 200     -20.071   6.940  -6.787  1.00 98.26           H  
ATOM   3116  HE3 LYS A 200     -19.304   8.413  -7.357  1.00 98.26           H  
ATOM   3117  NZ  LYS A 200     -21.199   8.713  -6.503  1.00 98.26           N  
ATOM   3118  HZ1 LYS A 200     -21.330   9.615  -6.938  1.00 98.26           H  
ATOM   3119  HZ2 LYS A 200     -20.788   8.884  -5.597  1.00 98.26           H  
ATOM   3120  HZ3 LYS A 200     -22.089   8.250  -6.384  1.00 98.26           H  
ATOM   3121  N   GLY A 201     -17.183   7.954 -12.362  1.00 97.44           N  
ATOM   3122  H   GLY A 201     -17.834   8.049 -13.129  1.00 97.44           H  
ATOM   3123  CA  GLY A 201     -16.060   8.885 -12.304  1.00 97.44           C  
ATOM   3124  HA2 GLY A 201     -16.236   9.624 -11.522  1.00 97.44           H  
ATOM   3125  HA3 GLY A 201     -15.144   8.344 -12.067  1.00 97.44           H  
ATOM   3126  C   GLY A 201     -15.849   9.613 -13.616  1.00 97.44           C  
ATOM   3127  O   GLY A 201     -16.620   9.444 -14.557  1.00 97.44           O  
ATOM   3128  N   ASN A 202     -14.790  10.414 -13.672  1.00 97.45           N  
ATOM   3129  H   ASN A 202     -14.182  10.465 -12.867  1.00 97.45           H  
ATOM   3130  CA  ASN A 202     -14.330  11.069 -14.900  1.00 97.45           C  
ATOM   3131  HA  ASN A 202     -15.097  10.948 -15.664  1.00 97.45           H  
ATOM   3132  C   ASN A 202     -13.074  10.392 -15.493  1.00 97.45           C  
ATOM   3133  CB  ASN A 202     -14.187  12.583 -14.654  1.00 97.45           C  
ATOM   3134  HB2 ASN A 202     -15.128  12.978 -14.271  1.00 97.45           H  
ATOM   3135  HB3 ASN A 202     -13.974  13.072 -15.605  1.00 97.45           H  
ATOM   3136  O   ASN A 202     -12.408  10.960 -16.357  1.00 97.45           O  
ATOM   3137  CG  ASN A 202     -13.080  12.943 -13.683  1.00 97.45           C  
ATOM   3138  ND2 ASN A 202     -12.854  14.216 -13.451  1.00 97.45           N  
ATOM   3139 HD21 ASN A 202     -12.027  14.468 -12.928  1.00 97.45           H  
ATOM   3140 HD22 ASN A 202     -13.359  14.925 -13.963  1.00 97.45           H  
ATOM   3141  OD1 ASN A 202     -12.415  12.093 -13.122  1.00 97.45           O  
ATOM   3142  N   LEU A 203     -12.765   9.175 -15.037  1.00 97.64           N  
ATOM   3143  H   LEU A 203     -13.363   8.792 -14.319  1.00 97.64           H  
ATOM   3144  CA  LEU A 203     -11.768   8.271 -15.612  1.00 97.64           C  
ATOM   3145  HA  LEU A 203     -11.157   8.816 -16.331  1.00 97.64           H  
ATOM   3146  C   LEU A 203     -12.451   7.138 -16.388  1.00 97.64           C  
ATOM   3147  CB  LEU A 203     -10.868   7.728 -14.482  1.00 97.64           C  
ATOM   3148  HB2 LEU A 203     -10.248   6.915 -14.859  1.00 97.64           H  
ATOM   3149  HB3 LEU A 203     -11.504   7.319 -13.697  1.00 97.64           H  
ATOM   3150  O   LEU A 203     -13.649   6.901 -16.250  1.00 97.64           O  
ATOM   3151  CG  LEU A 203      -9.950   8.802 -13.879  1.00 97.64           C  
ATOM   3152  HG  LEU A 203     -10.549   9.674 -13.615  1.00 97.64           H  
ATOM   3153  CD1 LEU A 203      -9.275   8.287 -12.610  1.00 97.64           C  
ATOM   3154 HD11 LEU A 203      -8.653   7.421 -12.836  1.00 97.64           H  
ATOM   3155 HD12 LEU A 203      -8.663   9.077 -12.175  1.00 97.64           H  
ATOM   3156 HD13 LEU A 203     -10.034   8.002 -11.882  1.00 97.64           H  
ATOM   3157  CD2 LEU A 203      -8.853   9.215 -14.865  1.00 97.64           C  
ATOM   3158 HD21 LEU A 203      -8.261   8.345 -15.150  1.00 97.64           H  
ATOM   3159 HD22 LEU A 203      -8.208   9.952 -14.387  1.00 97.64           H  
ATOM   3160 HD23 LEU A 203      -9.286   9.683 -15.748  1.00 97.64           H  
ATOM   3161  N   ARG A 204     -11.675   6.399 -17.185  1.00 98.29           N  
ATOM   3162  H   ARG A 204     -10.693   6.632 -17.221  1.00 98.29           H  
ATOM   3163  CA  ARG A 204     -12.083   5.065 -17.644  1.00 98.29           C  
ATOM   3164  HA  ARG A 204     -13.150   5.077 -17.868  1.00 98.29           H  
ATOM   3165  C   ARG A 204     -11.851   4.059 -16.524  1.00 98.29           C  
ATOM   3166  CB  ARG A 204     -11.305   4.684 -18.905  1.00 98.29           C  
ATOM   3167  HB2 ARG A 204     -11.492   5.437 -19.671  1.00 98.29           H  
ATOM   3168  HB3 ARG A 204     -10.240   4.668 -18.671  1.00 98.29           H  
ATOM   3169  O   ARG A 204     -10.837   4.159 -15.840  1.00 98.29           O  
ATOM   3170  CG  ARG A 204     -11.717   3.305 -19.440  1.00 98.29           C  
ATOM   3171  HG2 ARG A 204     -11.431   2.533 -18.726  1.00 98.29           H  
ATOM   3172  HG3 ARG A 204     -12.796   3.277 -19.593  1.00 98.29           H  
ATOM   3173  CD  ARG A 204     -11.010   3.022 -20.761  1.00 98.29           C  
ATOM   3174  HD2 ARG A 204     -11.314   3.771 -21.493  1.00 98.29           H  
ATOM   3175  HD3 ARG A 204      -9.935   3.088 -20.594  1.00 98.29           H  
ATOM   3176  NE  ARG A 204     -11.313   1.673 -21.254  1.00 98.29           N  
ATOM   3177  HE  ARG A 204     -11.747   1.046 -20.592  1.00 98.29           H  
ATOM   3178  NH1 ARG A 204     -10.283   1.898 -23.288  1.00 98.29           N  
ATOM   3179 HH11 ARG A 204     -10.098   1.551 -24.218  1.00 98.29           H  
ATOM   3180 HH12 ARG A 204     -10.011   2.829 -23.006  1.00 98.29           H  
ATOM   3181  NH2 ARG A 204     -11.295  -0.027 -22.760  1.00 98.29           N  
ATOM   3182 HH21 ARG A 204     -11.814  -0.589 -22.101  1.00 98.29           H  
ATOM   3183 HH22 ARG A 204     -11.067  -0.402 -23.670  1.00 98.29           H  
ATOM   3184  CZ  ARG A 204     -10.962   1.188 -22.427  1.00 98.29           C  
ATOM   3185  N   ASP A 205     -12.743   3.086 -16.383  1.00 98.62           N  
ATOM   3186  H   ASP A 205     -13.578   3.093 -16.951  1.00 98.62           H  
ATOM   3187  CA  ASP A 205     -12.640   2.032 -15.374  1.00 98.62           C  
ATOM   3188  HA  ASP A 205     -12.415   2.499 -14.415  1.00 98.62           H  
ATOM   3189  C   ASP A 205     -11.522   1.021 -15.682  1.00 98.62           C  
ATOM   3190  CB  ASP A 205     -13.995   1.335 -15.233  1.00 98.62           C  
ATOM   3191  HB2 ASP A 205     -14.775   2.093 -15.167  1.00 98.62           H  
ATOM   3192  HB3 ASP A 205     -14.202   0.738 -16.121  1.00 98.62           H  
ATOM   3193  O   ASP A 205     -11.749  -0.033 -16.275  1.00 98.62           O  
ATOM   3194  CG  ASP A 205     -14.065   0.452 -13.986  1.00 98.62           C  
ATOM   3195  OD1 ASP A 205     -13.063   0.393 -13.222  1.00 98.62           O  
ATOM   3196  OD2 ASP A 205     -15.160  -0.104 -13.782  1.00 98.62           O  
ATOM   3197  N   ASP A 206     -10.292   1.366 -15.304  1.00 98.62           N  
ATOM   3198  H   ASP A 206     -10.152   2.297 -14.937  1.00 98.62           H  
ATOM   3199  CA  ASP A 206      -9.142   0.470 -15.428  1.00 98.62           C  
ATOM   3200  HA  ASP A 206      -9.305  -0.216 -16.259  1.00 98.62           H  
ATOM   3201  C   ASP A 206      -8.953  -0.395 -14.168  1.00 98.62           C  
ATOM   3202  CB  ASP A 206      -7.872   1.281 -15.738  1.00 98.62           C  
ATOM   3203  HB2 ASP A 206      -7.741   2.039 -14.965  1.00 98.62           H  
ATOM   3204  HB3 ASP A 206      -7.014   0.612 -15.668  1.00 98.62           H  
ATOM   3205  O   ASP A 206      -8.306  -1.440 -14.247  1.00 98.62           O  
ATOM   3206  CG  ASP A 206      -7.816   1.945 -17.126  1.00 98.62           C  
ATOM   3207  OD1 ASP A 206      -8.660   1.697 -18.014  1.00 98.62           O  
ATOM   3208  OD2 ASP A 206      -6.870   2.729 -17.371  1.00 98.62           O  
ATOM   3209  N   LEU A 207      -9.502   0.002 -13.007  1.00 98.73           N  
ATOM   3210  H   LEU A 207     -10.105   0.811 -13.002  1.00 98.73           H  
ATOM   3211  CA  LEU A 207      -9.316  -0.756 -11.764  1.00 98.73           C  
ATOM   3212  HA  LEU A 207      -8.270  -1.059 -11.727  1.00 98.73           H  
ATOM   3213  C   LEU A 207     -10.161  -2.029 -11.737  1.00 98.73           C  
ATOM   3214  CB  LEU A 207      -9.602   0.097 -10.522  1.00 98.73           C  
ATOM   3215  HB2 LEU A 207      -9.199   1.101 -10.656  1.00 98.73           H  
ATOM   3216  HB3 LEU A 207     -10.687   0.139 -10.425  1.00 98.73           H  
ATOM   3217  O   LEU A 207      -9.714  -2.994 -11.135  1.00 98.73           O  
ATOM   3218  CG  LEU A 207      -9.108  -0.483  -9.184  1.00 98.73           C  
ATOM   3219  HG  LEU A 207      -9.487  -1.497  -9.051  1.00 98.73           H  
ATOM   3220  CD1 LEU A 207      -7.585  -0.530  -9.079  1.00 98.73           C  
ATOM   3221 HD11 LEU A 207      -7.181  -1.198  -9.840  1.00 98.73           H  
ATOM   3222 HD12 LEU A 207      -7.174   0.472  -9.206  1.00 98.73           H  
ATOM   3223 HD13 LEU A 207      -7.306  -0.924  -8.103  1.00 98.73           H  
ATOM   3224  CD2 LEU A 207      -9.643   0.384  -8.043  1.00 98.73           C  
ATOM   3225 HD21 LEU A 207     -10.732   0.354  -8.044  1.00 98.73           H  
ATOM   3226 HD22 LEU A 207      -9.289  -0.004  -7.088  1.00 98.73           H  
ATOM   3227 HD23 LEU A 207      -9.307   1.413  -8.177  1.00 98.73           H  
ATOM   3228  N   SER A 208     -11.310  -2.102 -12.418  1.00 98.61           N  
ATOM   3229  H   SER A 208     -11.716  -1.267 -12.817  1.00 98.61           H  
ATOM   3230  CA  SER A 208     -12.085  -3.353 -12.493  1.00 98.61           C  
ATOM   3231  HA  SER A 208     -12.319  -3.669 -11.477  1.00 98.61           H  
ATOM   3232  C   SER A 208     -11.327  -4.527 -13.125  1.00 98.61           C  
ATOM   3233  CB  SER A 208     -13.407  -3.125 -13.226  1.00 98.61           C  
ATOM   3234  HB2 SER A 208     -13.267  -2.436 -14.059  1.00 98.61           H  
ATOM   3235  HB3 SER A 208     -13.794  -4.072 -13.604  1.00 98.61           H  
ATOM   3236  O   SER A 208     -11.685  -5.673 -12.890  1.00 98.61           O  
ATOM   3237  OG  SER A 208     -14.332  -2.599 -12.303  1.00 98.61           O  
ATOM   3238  HG  SER A 208     -14.582  -3.296 -11.692  1.00 98.61           H  
ATOM   3239  N   TYR A 209     -10.228  -4.282 -13.848  1.00 98.75           N  
ATOM   3240  H   TYR A 209      -9.958  -3.319 -13.992  1.00 98.75           H  
ATOM   3241  CA  TYR A 209      -9.291  -5.338 -14.264  1.00 98.75           C  
ATOM   3242  HA  TYR A 209      -9.834  -6.094 -14.832  1.00 98.75           H  
ATOM   3243  C   TYR A 209      -8.605  -6.062 -13.085  1.00 98.75           C  
ATOM   3244  CB  TYR A 209      -8.244  -4.687 -15.170  1.00 98.75           C  
ATOM   3245  HB2 TYR A 209      -7.781  -3.860 -14.631  1.00 98.75           H  
ATOM   3246  HB3 TYR A 209      -8.751  -4.281 -16.045  1.00 98.75           H  
ATOM   3247  O   TYR A 209      -8.076  -7.163 -13.246  1.00 98.75           O  
ATOM   3248  CG  TYR A 209      -7.148  -5.621 -15.630  1.00 98.75           C  
ATOM   3249  CD1 TYR A 209      -5.882  -5.569 -15.014  1.00 98.75           C  
ATOM   3250  HD1 TYR A 209      -5.701  -4.871 -14.211  1.00 98.75           H  
ATOM   3251  CD2 TYR A 209      -7.411  -6.571 -16.634  1.00 98.75           C  
ATOM   3252  HD2 TYR A 209      -8.396  -6.631 -17.072  1.00 98.75           H  
ATOM   3253  CE1 TYR A 209      -4.866  -6.443 -15.433  1.00 98.75           C  
ATOM   3254  HE1 TYR A 209      -3.894  -6.421 -14.964  1.00 98.75           H  
ATOM   3255  CE2 TYR A 209      -6.411  -7.483 -17.019  1.00 98.75           C  
ATOM   3256  HE2 TYR A 209      -6.624  -8.249 -17.749  1.00 98.75           H  
ATOM   3257  OH  TYR A 209      -4.176  -8.322 -16.721  1.00 98.75           O  
ATOM   3258  HH  TYR A 209      -4.464  -8.973 -17.365  1.00 98.75           H  
ATOM   3259  CZ  TYR A 209      -5.140  -7.422 -16.409  1.00 98.75           C  
ATOM   3260  N   HIS A 210      -8.599  -5.423 -11.917  1.00 98.73           N  
ATOM   3261  H   HIS A 210      -9.085  -4.540 -11.862  1.00 98.73           H  
ATOM   3262  CA  HIS A 210      -8.024  -5.899 -10.664  1.00 98.73           C  
ATOM   3263  HA  HIS A 210      -7.309  -6.694 -10.877  1.00 98.73           H  
ATOM   3264  C   HIS A 210      -9.078  -6.480  -9.705  1.00 98.73           C  
ATOM   3265  CB  HIS A 210      -7.270  -4.736 -10.003  1.00 98.73           C  
ATOM   3266  HB2 HIS A 210      -7.964  -3.944  -9.723  1.00 98.73           H  
ATOM   3267  HB3 HIS A 210      -6.833  -5.105  -9.075  1.00 98.73           H  
ATOM   3268  O   HIS A 210      -8.719  -6.932  -8.620  1.00 98.73           O  
ATOM   3269  CG  HIS A 210      -6.155  -4.160 -10.838  1.00 98.73           C  
ATOM   3270  CD2 HIS A 210      -6.207  -3.259 -11.871  1.00 98.73           C  
ATOM   3271  HD2 HIS A 210      -7.106  -2.826 -12.283  1.00 98.73           H  
ATOM   3272  ND1 HIS A 210      -4.844  -4.468 -10.649  1.00 98.73           N  
ATOM   3273  HD1 HIS A 210      -4.514  -5.153  -9.984  1.00 98.73           H  
ATOM   3274  CE1 HIS A 210      -4.108  -3.762 -11.504  1.00 98.73           C  
ATOM   3275  HE1 HIS A 210      -3.029  -3.791 -11.513  1.00 98.73           H  
ATOM   3276  NE2 HIS A 210      -4.887  -3.010 -12.302  1.00 98.73           N  
ATOM   3277  N   ASP A 211     -10.364  -6.459 -10.069  1.00 98.80           N  
ATOM   3278  H   ASP A 211     -10.612  -6.168 -11.004  1.00 98.80           H  
ATOM   3279  CA  ASP A 211     -11.420  -7.060  -9.252  1.00 98.80           C  
ATOM   3280  HA  ASP A 211     -11.380  -6.615  -8.257  1.00 98.80           H  
ATOM   3281  C   ASP A 211     -11.200  -8.576  -9.103  1.00 98.80           C  
ATOM   3282  CB  ASP A 211     -12.793  -6.742  -9.861  1.00 98.80           C  
ATOM   3283  HB2 ASP A 211     -12.871  -5.668 -10.030  1.00 98.80           H  
ATOM   3284  HB3 ASP A 211     -12.885  -7.245 -10.823  1.00 98.80           H  
ATOM   3285  O   ASP A 211     -10.804  -9.252 -10.053  1.00 98.80           O  
ATOM   3286  CG  ASP A 211     -13.933  -7.176  -8.937  1.00 98.80           C  
ATOM   3287  OD1 ASP A 211     -13.863  -6.809  -7.743  1.00 98.80           O  
ATOM   3288  OD2 ASP A 211     -14.853  -7.872  -9.425  1.00 98.80           O  
ATOM   3289  N   ASN A 212     -11.451  -9.108  -7.907  1.00 98.71           N  
ATOM   3290  H   ASN A 212     -11.817  -8.495  -7.193  1.00 98.71           H  
ATOM   3291  CA  ASN A 212     -11.169 -10.482  -7.465  1.00 98.71           C  
ATOM   3292  HA  ASN A 212     -11.484 -10.524  -6.423  1.00 98.71           H  
ATOM   3293  C   ASN A 212      -9.687 -10.891  -7.446  1.00 98.71           C  
ATOM   3294  CB  ASN A 212     -12.044 -11.496  -8.224  1.00 98.71           C  
ATOM   3295  HB2 ASN A 212     -11.721 -11.562  -9.262  1.00 98.71           H  
ATOM   3296  HB3 ASN A 212     -11.927 -12.480  -7.770  1.00 98.71           H  
ATOM   3297  O   ASN A 212      -9.383 -12.064  -7.223  1.00 98.71           O  
ATOM   3298  CG  ASN A 212     -13.508 -11.132  -8.158  1.00 98.71           C  
ATOM   3299  ND2 ASN A 212     -14.037 -10.590  -9.227  1.00 98.71           N  
ATOM   3300 HD21 ASN A 212     -14.809  -9.965  -9.043  1.00 98.71           H  
ATOM   3301 HD22 ASN A 212     -13.404 -10.313  -9.964  1.00 98.71           H  
ATOM   3302  OD1 ASN A 212     -14.165 -11.317  -7.150  1.00 98.71           O  
ATOM   3303  N   MET A 213      -8.749  -9.968  -7.674  1.00 98.76           N  
ATOM   3304  H   MET A 213      -9.031  -9.016  -7.857  1.00 98.76           H  
ATOM   3305  CA  MET A 213      -7.322 -10.289  -7.630  1.00 98.76           C  
ATOM   3306  HA  MET A 213      -7.177 -11.298  -8.018  1.00 98.76           H  
ATOM   3307  C   MET A 213      -6.803 -10.285  -6.198  1.00 98.76           C  
ATOM   3308  CB  MET A 213      -6.505  -9.346  -8.509  1.00 98.76           C  
ATOM   3309  HB2 MET A 213      -5.453  -9.626  -8.451  1.00 98.76           H  
ATOM   3310  HB3 MET A 213      -6.606  -8.326  -8.139  1.00 98.76           H  
ATOM   3311  O   MET A 213      -7.183  -9.443  -5.382  1.00 98.76           O  
ATOM   3312  CG  MET A 213      -6.943  -9.387  -9.972  1.00 98.76           C  
ATOM   3313  HG2 MET A 213      -6.337  -8.641 -10.487  1.00 98.76           H  
ATOM   3314  HG3 MET A 213      -7.984  -9.076 -10.057  1.00 98.76           H  
ATOM   3315  SD  MET A 213      -6.732 -10.974 -10.823  1.00 98.76           S  
ATOM   3316  CE  MET A 213      -8.381 -11.709 -10.654  1.00 98.76           C  
ATOM   3317  HE1 MET A 213      -9.143 -10.982 -10.936  1.00 98.76           H  
ATOM   3318  HE2 MET A 213      -8.459 -12.579 -11.305  1.00 98.76           H  
ATOM   3319  HE3 MET A 213      -8.544 -12.030  -9.625  1.00 98.76           H  
ATOM   3320  N   MET A 214      -5.901 -11.219  -5.909  1.00 98.79           N  
ATOM   3321  H   MET A 214      -5.593 -11.831  -6.650  1.00 98.79           H  
ATOM   3322  CA  MET A 214      -5.198 -11.311  -4.634  1.00 98.79           C  
ATOM   3323  HA  MET A 214      -5.898 -11.138  -3.816  1.00 98.79           H  
ATOM   3324  C   MET A 214      -4.093 -10.255  -4.545  1.00 98.79           C  
ATOM   3325  CB  MET A 214      -4.630 -12.721  -4.485  1.00 98.79           C  
ATOM   3326  HB2 MET A 214      -3.987 -12.756  -3.605  1.00 98.79           H  
ATOM   3327  HB3 MET A 214      -4.029 -12.943  -5.367  1.00 98.79           H  
ATOM   3328  O   MET A 214      -3.571  -9.782  -5.554  1.00 98.79           O  
ATOM   3329  CG  MET A 214      -5.723 -13.786  -4.358  1.00 98.79           C  
ATOM   3330  HG2 MET A 214      -6.321 -13.789  -5.269  1.00 98.79           H  
ATOM   3331  HG3 MET A 214      -6.377 -13.531  -3.524  1.00 98.79           H  
ATOM   3332  SD  MET A 214      -5.071 -15.457  -4.101  1.00 98.79           S  
ATOM   3333  CE  MET A 214      -6.623 -16.387  -4.125  1.00 98.79           C  
ATOM   3334  HE1 MET A 214      -7.254 -16.063  -3.297  1.00 98.79           H  
ATOM   3335  HE2 MET A 214      -6.408 -17.451  -4.027  1.00 98.79           H  
ATOM   3336  HE3 MET A 214      -7.140 -16.207  -5.067  1.00 98.79           H  
ATOM   3337  N   PHE A 215      -3.733  -9.857  -3.325  1.00 98.81           N  
ATOM   3338  H   PHE A 215      -4.165 -10.280  -2.516  1.00 98.81           H  
ATOM   3339  CA  PHE A 215      -2.646  -8.907  -3.110  1.00 98.81           C  
ATOM   3340  HA  PHE A 215      -2.712  -8.132  -3.873  1.00 98.81           H  
ATOM   3341  C   PHE A 215      -1.291  -9.608  -3.249  1.00 98.81           C  
ATOM   3342  CB  PHE A 215      -2.810  -8.239  -1.740  1.00 98.81           C  
ATOM   3343  HB2 PHE A 215      -2.476  -8.919  -0.956  1.00 98.81           H  
ATOM   3344  HB3 PHE A 215      -3.870  -8.048  -1.571  1.00 98.81           H  
ATOM   3345  O   PHE A 215      -1.072 -10.643  -2.622  1.00 98.81           O  
ATOM   3346  CG  PHE A 215      -2.086  -6.914  -1.622  1.00 98.81           C  
ATOM   3347  CD1 PHE A 215      -0.832  -6.813  -0.996  1.00 98.81           C  
ATOM   3348  HD1 PHE A 215      -0.348  -7.697  -0.608  1.00 98.81           H  
ATOM   3349  CD2 PHE A 215      -2.684  -5.763  -2.157  1.00 98.81           C  
ATOM   3350  HD2 PHE A 215      -3.625  -5.856  -2.680  1.00 98.81           H  
ATOM   3351  CE1 PHE A 215      -0.202  -5.558  -0.894  1.00 98.81           C  
ATOM   3352  HE1 PHE A 215       0.772  -5.485  -0.433  1.00 98.81           H  
ATOM   3353  CE2 PHE A 215      -2.072  -4.506  -2.042  1.00 98.81           C  
ATOM   3354  HE2 PHE A 215      -2.558  -3.632  -2.448  1.00 98.81           H  
ATOM   3355  CZ  PHE A 215      -0.823  -4.404  -1.410  1.00 98.81           C  
ATOM   3356  HZ  PHE A 215      -0.333  -3.445  -1.337  1.00 98.81           H  
ATOM   3357  N   SER A 216      -0.367  -9.020  -4.007  1.00 98.70           N  
ATOM   3358  H   SER A 216      -0.633  -8.200  -4.533  1.00 98.70           H  
ATOM   3359  CA  SER A 216       0.983  -9.553  -4.228  1.00 98.70           C  
ATOM   3360  HA  SER A 216       1.109 -10.477  -3.663  1.00 98.70           H  
ATOM   3361  C   SER A 216       2.044  -8.562  -3.758  1.00 98.70           C  
ATOM   3362  CB  SER A 216       1.197  -9.895  -5.705  1.00 98.70           C  
ATOM   3363  HB2 SER A 216       2.227 -10.214  -5.865  1.00 98.70           H  
ATOM   3364  HB3 SER A 216       0.986  -9.008  -6.302  1.00 98.70           H  
ATOM   3365  O   SER A 216       1.941  -7.359  -4.007  1.00 98.70           O  
ATOM   3366  OG  SER A 216       0.324 -10.928  -6.099  1.00 98.70           O  
ATOM   3367  HG  SER A 216       0.421 -11.117  -7.035  1.00 98.70           H  
ATOM   3368  N   THR A 217       3.090  -9.069  -3.113  1.00 98.41           N  
ATOM   3369  H   THR A 217       3.129 -10.075  -3.027  1.00 98.41           H  
ATOM   3370  CA  THR A 217       4.268  -8.337  -2.603  1.00 98.41           C  
ATOM   3371  HA  THR A 217       4.266  -7.315  -2.983  1.00 98.41           H  
ATOM   3372  C   THR A 217       5.536  -9.027  -3.088  1.00 98.41           C  
ATOM   3373  CB  THR A 217       4.289  -8.300  -1.066  1.00 98.41           C  
ATOM   3374  HB  THR A 217       5.245  -7.911  -0.717  1.00 98.41           H  
ATOM   3375  O   THR A 217       5.460 -10.104  -3.653  1.00 98.41           O  
ATOM   3376  CG2 THR A 217       3.178  -7.424  -0.496  1.00 98.41           C  
ATOM   3377 HG21 THR A 217       3.115  -7.574   0.582  1.00 98.41           H  
ATOM   3378 HG22 THR A 217       3.413  -6.375  -0.676  1.00 98.41           H  
ATOM   3379 HG23 THR A 217       2.219  -7.679  -0.945  1.00 98.41           H  
ATOM   3380  OG1 THR A 217       4.114  -9.596  -0.565  1.00 98.41           O  
ATOM   3381  HG1 THR A 217       4.755  -9.753   0.132  1.00 98.41           H  
ATOM   3382  N   LYS A 218       6.723  -8.449  -2.870  1.00 96.66           N  
ATOM   3383  H   LYS A 218       6.745  -7.595  -2.331  1.00 96.66           H  
ATOM   3384  CA  LYS A 218       7.998  -8.991  -3.392  1.00 96.66           C  
ATOM   3385  HA  LYS A 218       7.923  -9.033  -4.478  1.00 96.66           H  
ATOM   3386  C   LYS A 218       8.331 -10.431  -2.966  1.00 96.66           C  
ATOM   3387  CB  LYS A 218       9.143  -8.041  -3.006  1.00 96.66           C  
ATOM   3388  HB2 LYS A 218       8.880  -7.038  -3.344  1.00 96.66           H  
ATOM   3389  HB3 LYS A 218      10.062  -8.358  -3.499  1.00 96.66           H  
ATOM   3390  O   LYS A 218       9.160 -11.064  -3.615  1.00 96.66           O  
ATOM   3391  CG  LYS A 218       9.363  -7.992  -1.491  1.00 96.66           C  
ATOM   3392  HG2 LYS A 218       9.649  -8.985  -1.145  1.00 96.66           H  
ATOM   3393  HG3 LYS A 218       8.421  -7.701  -1.025  1.00 96.66           H  
ATOM   3394  CD  LYS A 218      10.432  -7.006  -1.019  1.00 96.66           C  
ATOM   3395  HD2 LYS A 218      11.410  -7.303  -1.397  1.00 96.66           H  
ATOM   3396  HD3 LYS A 218      10.177  -5.999  -1.351  1.00 96.66           H  
ATOM   3397  CE  LYS A 218      10.375  -7.103   0.509  1.00 96.66           C  
ATOM   3398  HE2 LYS A 218      10.591  -8.129   0.805  1.00 96.66           H  
ATOM   3399  HE3 LYS A 218       9.342  -6.919   0.804  1.00 96.66           H  
ATOM   3400  NZ  LYS A 218      11.267  -6.155   1.215  1.00 96.66           N  
ATOM   3401  HZ1 LYS A 218      11.091  -6.233   2.207  1.00 96.66           H  
ATOM   3402  HZ2 LYS A 218      11.061  -5.205   0.939  1.00 96.66           H  
ATOM   3403  HZ3 LYS A 218      12.237  -6.377   1.041  1.00 96.66           H  
ATOM   3404  N   GLU A 219       7.762 -10.900  -1.858  1.00 96.23           N  
ATOM   3405  H   GLU A 219       7.189 -10.261  -1.326  1.00 96.23           H  
ATOM   3406  CA  GLU A 219       7.937 -12.259  -1.329  1.00 96.23           C  
ATOM   3407  HA  GLU A 219       8.675 -12.774  -1.944  1.00 96.23           H  
ATOM   3408  C   GLU A 219       6.674 -13.123  -1.426  1.00 96.23           C  
ATOM   3409  CB  GLU A 219       8.503 -12.227   0.105  1.00 96.23           C  
ATOM   3410  HB2 GLU A 219       8.838 -13.234   0.357  1.00 96.23           H  
ATOM   3411  HB3 GLU A 219       9.389 -11.592   0.122  1.00 96.23           H  
ATOM   3412  O   GLU A 219       6.709 -14.280  -1.007  1.00 96.23           O  
ATOM   3413  CG  GLU A 219       7.532 -11.774   1.205  1.00 96.23           C  
ATOM   3414  HG2 GLU A 219       8.034 -11.873   2.168  1.00 96.23           H  
ATOM   3415  HG3 GLU A 219       6.661 -12.430   1.220  1.00 96.23           H  
ATOM   3416  CD  GLU A 219       7.096 -10.325   1.032  1.00 96.23           C  
ATOM   3417  OE1 GLU A 219       5.901 -10.052   1.186  1.00 96.23           O  
ATOM   3418  OE2 GLU A 219       7.913  -9.442   0.706  1.00 96.23           O  
ATOM   3419  N   ARG A 220       5.571 -12.584  -1.961  1.00 97.20           N  
ATOM   3420  H   ARG A 220       5.633 -11.672  -2.392  1.00 97.20           H  
ATOM   3421  CA  ARG A 220       4.308 -13.308  -2.091  1.00 97.20           C  
ATOM   3422  HA  ARG A 220       4.525 -14.373  -2.008  1.00 97.20           H  
ATOM   3423  C   ARG A 220       3.690 -13.090  -3.463  1.00 97.20           C  
ATOM   3424  CB  ARG A 220       3.358 -12.928  -0.949  1.00 97.20           C  
ATOM   3425  HB2 ARG A 220       2.869 -11.975  -1.148  1.00 97.20           H  
ATOM   3426  HB3 ARG A 220       3.923 -12.850  -0.020  1.00 97.20           H  
ATOM   3427  O   ARG A 220       3.099 -12.043  -3.737  1.00 97.20           O  
ATOM   3428  CG  ARG A 220       2.321 -14.041  -0.805  1.00 97.20           C  
ATOM   3429  HG2 ARG A 220       1.730 -14.124  -1.717  1.00 97.20           H  
ATOM   3430  HG3 ARG A 220       2.846 -14.983  -0.644  1.00 97.20           H  
ATOM   3431  CD  ARG A 220       1.407 -13.787   0.388  1.00 97.20           C  
ATOM   3432  HD2 ARG A 220       2.010 -13.467   1.238  1.00 97.20           H  
ATOM   3433  HD3 ARG A 220       0.699 -12.998   0.136  1.00 97.20           H  
ATOM   3434  NE  ARG A 220       0.694 -15.022   0.726  1.00 97.20           N  
ATOM   3435  HE  ARG A 220       0.634 -15.717  -0.005  1.00 97.20           H  
ATOM   3436  NH1 ARG A 220      -0.095 -14.374   2.786  1.00 97.20           N  
ATOM   3437 HH11 ARG A 220       0.148 -13.425   2.541  1.00 97.20           H  
ATOM   3438 HH12 ARG A 220      -0.695 -14.558   3.577  1.00 97.20           H  
ATOM   3439  NH2 ARG A 220      -0.525 -16.429   2.012  1.00 97.20           N  
ATOM   3440 HH21 ARG A 220      -0.574 -17.051   1.218  1.00 97.20           H  
ATOM   3441 HH22 ARG A 220      -1.179 -16.564   2.770  1.00 97.20           H  
ATOM   3442  CZ  ARG A 220       0.046 -15.271   1.848  1.00 97.20           C  
ATOM   3443  N   ASP A 221       3.833 -14.112  -4.294  1.00 98.14           N  
ATOM   3444  H   ASP A 221       4.331 -14.933  -3.982  1.00 98.14           H  
ATOM   3445  CA  ASP A 221       3.323 -14.137  -5.654  1.00 98.14           C  
ATOM   3446  HA  ASP A 221       3.254 -13.109  -6.011  1.00 98.14           H  
ATOM   3447  C   ASP A 221       1.917 -14.736  -5.696  1.00 98.14           C  
ATOM   3448  CB  ASP A 221       4.316 -14.893  -6.552  1.00 98.14           C  
ATOM   3449  HB2 ASP A 221       4.252 -15.965  -6.370  1.00 98.14           H  
ATOM   3450  HB3 ASP A 221       5.329 -14.575  -6.304  1.00 98.14           H  
ATOM   3451  O   ASP A 221       1.748 -15.952  -5.643  1.00 98.14           O  
ATOM   3452  CG  ASP A 221       4.082 -14.598  -8.031  1.00 98.14           C  
ATOM   3453  OD1 ASP A 221       3.300 -13.656  -8.289  1.00 98.14           O  
ATOM   3454  OD2 ASP A 221       4.820 -15.185  -8.850  1.00 98.14           O  
ATOM   3455  N   ASN A 222       0.910 -13.865  -5.715  1.00 98.34           N  
ATOM   3456  H   ASN A 222       1.125 -12.879  -5.730  1.00 98.34           H  
ATOM   3457  CA  ASN A 222      -0.499 -14.238  -5.828  1.00 98.34           C  
ATOM   3458  HA  ASN A 222      -0.585 -15.323  -5.889  1.00 98.34           H  
ATOM   3459  C   ASN A 222      -1.132 -13.674  -7.117  1.00 98.34           C  
ATOM   3460  CB  ASN A 222      -1.260 -13.755  -4.583  1.00 98.34           C  
ATOM   3461  HB2 ASN A 222      -2.284 -14.116  -4.674  1.00 98.34           H  
ATOM   3462  HB3 ASN A 222      -1.277 -12.665  -4.584  1.00 98.34           H  
ATOM   3463  O   ASN A 222      -2.352 -13.524  -7.188  1.00 98.34           O  
ATOM   3464  CG  ASN A 222      -0.780 -14.256  -3.235  1.00 98.34           C  
ATOM   3465  ND2 ASN A 222      -0.817 -13.403  -2.238  1.00 98.34           N  
ATOM   3466 HD21 ASN A 222      -1.028 -12.434  -2.429  1.00 98.34           H  
ATOM   3467 HD22 ASN A 222      -0.756 -13.772  -1.300  1.00 98.34           H  
ATOM   3468  OD1 ASN A 222      -0.475 -15.413  -2.996  1.00 98.34           O  
ATOM   3469  N   ASP A 223      -0.313 -13.272  -8.093  1.00 98.52           N  
ATOM   3470  H   ASP A 223       0.655 -13.559  -8.064  1.00 98.52           H  
ATOM   3471  CA  ASP A 223      -0.807 -12.738  -9.359  1.00 98.52           C  
ATOM   3472  HA  ASP A 223      -1.783 -12.288  -9.175  1.00 98.52           H  
ATOM   3473  C   ASP A 223      -1.074 -13.852 -10.388  1.00 98.52           C  
ATOM   3474  CB  ASP A 223       0.084 -11.574  -9.809  1.00 98.52           C  
ATOM   3475  HB2 ASP A 223      -0.415 -11.039 -10.617  1.00 98.52           H  
ATOM   3476  HB3 ASP A 223       0.157 -10.886  -8.967  1.00 98.52           H  
ATOM   3477  O   ASP A 223      -0.822 -15.030 -10.138  1.00 98.52           O  
ATOM   3478  CG  ASP A 223       1.496 -11.931 -10.263  1.00 98.52           C  
ATOM   3479  OD1 ASP A 223       1.585 -12.680 -11.254  1.00 98.52           O  
ATOM   3480  OD2 ASP A 223       2.432 -11.272  -9.731  1.00 98.52           O  
ATOM   3481  N   ASN A 224      -1.688 -13.493 -11.517  1.00 98.31           N  
ATOM   3482  H   ASN A 224      -1.755 -12.506 -11.722  1.00 98.31           H  
ATOM   3483  CA  ASN A 224      -2.110 -14.449 -12.545  1.00 98.31           C  
ATOM   3484  HA  ASN A 224      -2.104 -15.454 -12.125  1.00 98.31           H  
ATOM   3485  C   ASN A 224      -1.144 -14.485 -13.743  1.00 98.31           C  
ATOM   3486  CB  ASN A 224      -3.547 -14.121 -12.988  1.00 98.31           C  
ATOM   3487  HB2 ASN A 224      -3.593 -13.064 -13.249  1.00 98.31           H  
ATOM   3488  HB3 ASN A 224      -3.797 -14.698 -13.879  1.00 98.31           H  
ATOM   3489  O   ASN A 224      -1.501 -15.023 -14.799  1.00 98.31           O  
ATOM   3490  CG  ASN A 224      -4.620 -14.442 -11.968  1.00 98.31           C  
ATOM   3491  ND2 ASN A 224      -5.720 -13.735 -12.037  1.00 98.31           N  
ATOM   3492 HD21 ASN A 224      -5.738 -12.921 -12.635  1.00 98.31           H  
ATOM   3493 HD22 ASN A 224      -6.364 -13.869 -11.271  1.00 98.31           H  
ATOM   3494  OD1 ASN A 224      -4.541 -15.345 -11.157  1.00 98.31           O  
ATOM   3495  N   ASP A 225       0.038 -13.868 -13.650  1.00 97.54           N  
ATOM   3496  H   ASP A 225       0.357 -13.524 -12.756  1.00 97.54           H  
ATOM   3497  CA  ASP A 225       1.025 -13.915 -14.725  1.00 97.54           C  
ATOM   3498  HA  ASP A 225       0.488 -13.893 -15.673  1.00 97.54           H  
ATOM   3499  C   ASP A 225       1.849 -15.216 -14.628  1.00 97.54           C  
ATOM   3500  CB  ASP A 225       1.893 -12.651 -14.719  1.00 97.54           C  
ATOM   3501  HB2 ASP A 225       2.508 -12.636 -13.819  1.00 97.54           H  
ATOM   3502  HB3 ASP A 225       1.236 -11.781 -14.685  1.00 97.54           H  
ATOM   3503  O   ASP A 225       2.570 -15.437 -13.659  1.00 97.54           O  
ATOM   3504  CG  ASP A 225       2.792 -12.531 -15.957  1.00 97.54           C  
ATOM   3505  OD1 ASP A 225       3.338 -13.551 -16.442  1.00 97.54           O  
ATOM   3506  OD2 ASP A 225       2.956 -11.395 -16.462  1.00 97.54           O  
ATOM   3507  N   PRO A 226       1.793 -16.107 -15.636  1.00 96.04           N  
ATOM   3508  CA  PRO A 226       2.501 -17.384 -15.572  1.00 96.04           C  
ATOM   3509  HA  PRO A 226       2.338 -17.845 -14.598  1.00 96.04           H  
ATOM   3510  C   PRO A 226       4.019 -17.264 -15.786  1.00 96.04           C  
ATOM   3511  CB  PRO A 226       1.838 -18.238 -16.656  1.00 96.04           C  
ATOM   3512  HB2 PRO A 226       0.963 -18.732 -16.235  1.00 96.04           H  
ATOM   3513  HB3 PRO A 226       2.519 -18.977 -17.079  1.00 96.04           H  
ATOM   3514  O   PRO A 226       4.730 -18.258 -15.643  1.00 96.04           O  
ATOM   3515  CG  PRO A 226       1.389 -17.216 -17.700  1.00 96.04           C  
ATOM   3516  HG2 PRO A 226       2.221 -16.970 -18.360  1.00 96.04           H  
ATOM   3517  HG3 PRO A 226       0.539 -17.579 -18.278  1.00 96.04           H  
ATOM   3518  CD  PRO A 226       1.017 -15.997 -16.862  1.00 96.04           C  
ATOM   3519  HD2 PRO A 226      -0.046 -16.030 -16.622  1.00 96.04           H  
ATOM   3520  HD3 PRO A 226       1.261 -15.082 -17.401  1.00 96.04           H  
ATOM   3521  N   LEU A 227       4.524 -16.099 -16.206  1.00 95.46           N  
ATOM   3522  H   LEU A 227       3.905 -15.302 -16.251  1.00 95.46           H  
ATOM   3523  CA  LEU A 227       5.915 -15.907 -16.627  1.00 95.46           C  
ATOM   3524  HA  LEU A 227       6.427 -16.868 -16.658  1.00 95.46           H  
ATOM   3525  C   LEU A 227       6.727 -15.031 -15.675  1.00 95.46           C  
ATOM   3526  CB  LEU A 227       5.941 -15.283 -18.033  1.00 95.46           C  
ATOM   3527  HB2 LEU A 227       5.444 -14.314 -17.986  1.00 95.46           H  
ATOM   3528  HB3 LEU A 227       6.981 -15.111 -18.311  1.00 95.46           H  
ATOM   3529  O   LEU A 227       7.960 -15.090 -15.705  1.00 95.46           O  
ATOM   3530  CG  LEU A 227       5.277 -16.120 -19.136  1.00 95.46           C  
ATOM   3531  HG  LEU A 227       4.217 -16.246 -18.914  1.00 95.46           H  
ATOM   3532  CD1 LEU A 227       5.392 -15.378 -20.470  1.00 95.46           C  
ATOM   3533 HD11 LEU A 227       4.905 -14.407 -20.381  1.00 95.46           H  
ATOM   3534 HD12 LEU A 227       4.891 -15.951 -21.250  1.00 95.46           H  
ATOM   3535 HD13 LEU A 227       6.441 -15.240 -20.731  1.00 95.46           H  
ATOM   3536  CD2 LEU A 227       5.918 -17.501 -19.298  1.00 95.46           C  
ATOM   3537 HD21 LEU A 227       5.741 -18.093 -18.400  1.00 95.46           H  
ATOM   3538 HD22 LEU A 227       6.992 -17.401 -19.458  1.00 95.46           H  
ATOM   3539 HD23 LEU A 227       5.466 -18.023 -20.140  1.00 95.46           H  
ATOM   3540  N   LYS A 228       6.081 -14.182 -14.876  1.00 95.13           N  
ATOM   3541  H   LYS A 228       5.071 -14.174 -14.887  1.00 95.13           H  
ATOM   3542  CA  LYS A 228       6.778 -13.268 -13.969  1.00 95.13           C  
ATOM   3543  HA  LYS A 228       7.694 -13.757 -13.638  1.00 95.13           H  
ATOM   3544  C   LYS A 228       5.953 -12.978 -12.730  1.00 95.13           C  
ATOM   3545  CB  LYS A 228       7.156 -11.953 -14.685  1.00 95.13           C  
ATOM   3546  HB2 LYS A 228       7.632 -11.283 -13.969  1.00 95.13           H  
ATOM   3547  HB3 LYS A 228       7.875 -12.177 -15.473  1.00 95.13           H  
ATOM   3548  O   LYS A 228       4.778 -12.682 -12.815  1.00 95.13           O  
ATOM   3549  CG  LYS A 228       5.945 -11.246 -15.307  1.00 95.13           C  
ATOM   3550  HG2 LYS A 228       5.180 -11.061 -14.553  1.00 95.13           H  
ATOM   3551  HG3 LYS A 228       5.537 -11.906 -16.073  1.00 95.13           H  
ATOM   3552  CD  LYS A 228       6.268  -9.903 -15.959  1.00 95.13           C  
ATOM   3553  HD2 LYS A 228       6.533  -9.175 -15.192  1.00 95.13           H  
ATOM   3554  HD3 LYS A 228       7.076 -10.021 -16.681  1.00 95.13           H  
ATOM   3555  CE  LYS A 228       4.969  -9.517 -16.662  1.00 95.13           C  
ATOM   3556  HE2 LYS A 228       4.728 -10.293 -17.388  1.00 95.13           H  
ATOM   3557  HE3 LYS A 228       4.161  -9.563 -15.931  1.00 95.13           H  
ATOM   3558  NZ  LYS A 228       5.004  -8.196 -17.310  1.00 95.13           N  
ATOM   3559  HZ1 LYS A 228       5.135  -7.477 -16.612  1.00 95.13           H  
ATOM   3560  HZ2 LYS A 228       4.104  -8.063 -17.750  1.00 95.13           H  
ATOM   3561  HZ3 LYS A 228       5.739  -8.173 -18.002  1.00 95.13           H  
ATOM   3562  N   HIS A 229       6.654 -12.873 -11.614  1.00 97.45           N  
ATOM   3563  H   HIS A 229       7.604 -13.214 -11.600  1.00 97.45           H  
ATOM   3564  CA  HIS A 229       6.108 -12.293 -10.404  1.00 97.45           C  
ATOM   3565  HA  HIS A 229       5.116 -12.707 -10.223  1.00 97.45           H  
ATOM   3566  C   HIS A 229       6.000 -10.764 -10.567  1.00 97.45           C  
ATOM   3567  CB  HIS A 229       7.033 -12.714  -9.264  1.00 97.45           C  
ATOM   3568  HB2 HIS A 229       7.055 -13.803  -9.212  1.00 97.45           H  
ATOM   3569  HB3 HIS A 229       8.045 -12.360  -9.460  1.00 97.45           H  
ATOM   3570  O   HIS A 229       7.012 -10.045 -10.527  1.00 97.45           O  
ATOM   3571  CG  HIS A 229       6.589 -12.198  -7.935  1.00 97.45           C  
ATOM   3572  CD2 HIS A 229       7.318 -12.251  -6.785  1.00 97.45           C  
ATOM   3573  HD2 HIS A 229       8.316 -12.651  -6.679  1.00 97.45           H  
ATOM   3574  ND1 HIS A 229       5.339 -11.708  -7.629  1.00 97.45           N  
ATOM   3575  HD1 HIS A 229       4.502 -11.969  -8.130  1.00 97.45           H  
ATOM   3576  CE1 HIS A 229       5.343 -11.446  -6.314  1.00 97.45           C  
ATOM   3577  HE1 HIS A 229       4.470 -11.168  -5.742  1.00 97.45           H  
ATOM   3578  NE2 HIS A 229       6.538 -11.719  -5.769  1.00 97.45           N  
ATOM   3579  N   CYS A 230       4.788 -10.244 -10.768  1.00 98.16           N  
ATOM   3580  H   CYS A 230       3.994 -10.868 -10.739  1.00 98.16           H  
ATOM   3581  CA  CYS A 230       4.537  -8.837 -11.089  1.00 98.16           C  
ATOM   3582  HA  CYS A 230       5.022  -8.602 -12.036  1.00 98.16           H  
ATOM   3583  C   CYS A 230       5.093  -7.893 -10.014  1.00 98.16           C  
ATOM   3584  CB  CYS A 230       3.028  -8.609 -11.240  1.00 98.16           C  
ATOM   3585  HB2 CYS A 230       2.546  -8.914 -10.311  1.00 98.16           H  
ATOM   3586  HB3 CYS A 230       2.835  -7.544 -11.370  1.00 98.16           H  
ATOM   3587  O   CYS A 230       5.700  -6.869 -10.340  1.00 98.16           O  
ATOM   3588  SG  CYS A 230       2.213  -9.512 -12.586  1.00 98.16           S  
ATOM   3589  N   ALA A 231       4.940  -8.243  -8.733  1.00 97.96           N  
ATOM   3590  H   ALA A 231       4.459  -9.109  -8.532  1.00 97.96           H  
ATOM   3591  CA  ALA A 231       5.411  -7.407  -7.630  1.00 97.96           C  
ATOM   3592  HA  ALA A 231       5.027  -6.400  -7.795  1.00 97.96           H  
ATOM   3593  C   ALA A 231       6.943  -7.291  -7.580  1.00 97.96           C  
ATOM   3594  CB  ALA A 231       4.840  -7.948  -6.316  1.00 97.96           C  
ATOM   3595  HB1 ALA A 231       3.756  -8.038  -6.380  1.00 97.96           H  
ATOM   3596  HB2 ALA A 231       5.276  -8.924  -6.100  1.00 97.96           H  
ATOM   3597  HB3 ALA A 231       5.094  -7.277  -5.495  1.00 97.96           H  
ATOM   3598  O   ALA A 231       7.482  -6.219  -7.284  1.00 97.96           O  
ATOM   3599  N   ASN A 232       7.654  -8.365  -7.935  1.00 96.57           N  
ATOM   3600  H   ASN A 232       7.157  -9.209  -8.181  1.00 96.57           H  
ATOM   3601  CA  ASN A 232       9.108  -8.348  -8.069  1.00 96.57           C  
ATOM   3602  HA  ASN A 232       9.536  -7.877  -7.184  1.00 96.57           H  
ATOM   3603  C   ASN A 232       9.543  -7.525  -9.291  1.00 96.57           C  
ATOM   3604  CB  ASN A 232       9.602  -9.798  -8.141  1.00 96.57           C  
ATOM   3605  HB2 ASN A 232       9.123 -10.372  -7.347  1.00 96.57           H  
ATOM   3606  HB3 ASN A 232       9.331 -10.247  -9.096  1.00 96.57           H  
ATOM   3607  O   ASN A 232      10.410  -6.655  -9.179  1.00 96.57           O  
ATOM   3608  CG  ASN A 232      11.103  -9.895  -7.965  1.00 96.57           C  
ATOM   3609  ND2 ASN A 232      11.548 -10.364  -6.822  1.00 96.57           N  
ATOM   3610 HD21 ASN A 232      12.545 -10.509  -6.748  1.00 96.57           H  
ATOM   3611 HD22 ASN A 232      10.897 -10.698  -6.126  1.00 96.57           H  
ATOM   3612  OD1 ASN A 232      11.891  -9.532  -8.823  1.00 96.57           O  
ATOM   3613  N   TYR A 233       8.883  -7.739 -10.435  1.00 96.66           N  
ATOM   3614  H   TYR A 233       8.177  -8.461 -10.448  1.00 96.66           H  
ATOM   3615  CA  TYR A 233       9.211  -7.064 -11.689  1.00 96.66           C  
ATOM   3616  HA  TYR A 233      10.265  -7.242 -11.902  1.00 96.66           H  
ATOM   3617  C   TYR A 233       9.016  -5.545 -11.599  1.00 96.66           C  
ATOM   3618  CB  TYR A 233       8.389  -7.669 -12.835  1.00 96.66           C  
ATOM   3619  HB2 TYR A 233       8.539  -8.748 -12.847  1.00 96.66           H  
ATOM   3620  HB3 TYR A 233       7.328  -7.491 -12.657  1.00 96.66           H  
ATOM   3621  O   TYR A 233       9.959  -4.796 -11.846  1.00 96.66           O  
ATOM   3622  CG  TYR A 233       8.770  -7.109 -14.193  1.00 96.66           C  
ATOM   3623  CD1 TYR A 233       8.101  -5.982 -14.709  1.00 96.66           C  
ATOM   3624  HD1 TYR A 233       7.310  -5.520 -14.137  1.00 96.66           H  
ATOM   3625  CD2 TYR A 233       9.826  -7.691 -14.920  1.00 96.66           C  
ATOM   3626  HD2 TYR A 233      10.340  -8.552 -14.519  1.00 96.66           H  
ATOM   3627  CE1 TYR A 233       8.483  -5.437 -15.950  1.00 96.66           C  
ATOM   3628  HE1 TYR A 233       7.989  -4.559 -16.337  1.00 96.66           H  
ATOM   3629  CE2 TYR A 233      10.210  -7.153 -16.164  1.00 96.66           C  
ATOM   3630  HE2 TYR A 233      11.018  -7.609 -16.717  1.00 96.66           H  
ATOM   3631  OH  TYR A 233       9.903  -5.503 -17.880  1.00 96.66           O  
ATOM   3632  HH  TYR A 233      10.617  -6.008 -18.275  1.00 96.66           H  
ATOM   3633  CZ  TYR A 233       9.539  -6.023 -16.679  1.00 96.66           C  
ATOM   3634  N   TYR A 234       7.828  -5.082 -11.194  1.00 96.32           N  
ATOM   3635  H   TYR A 234       7.101  -5.750 -10.979  1.00 96.32           H  
ATOM   3636  CA  TYR A 234       7.509  -3.651 -11.062  1.00 96.32           C  
ATOM   3637  HA  TYR A 234       8.023  -3.117 -11.861  1.00 96.32           H  
ATOM   3638  C   TYR A 234       8.013  -3.031  -9.754  1.00 96.32           C  
ATOM   3639  CB  TYR A 234       6.004  -3.423 -11.252  1.00 96.32           C  
ATOM   3640  HB2 TYR A 234       5.454  -3.997 -10.506  1.00 96.32           H  
ATOM   3641  HB3 TYR A 234       5.776  -2.369 -11.093  1.00 96.32           H  
ATOM   3642  O   TYR A 234       7.855  -1.826  -9.545  1.00 96.32           O  
ATOM   3643  CG  TYR A 234       5.532  -3.792 -12.640  1.00 96.32           C  
ATOM   3644  CD1 TYR A 234       5.920  -3.011 -13.746  1.00 96.32           C  
ATOM   3645  HD1 TYR A 234       6.524  -2.129 -13.593  1.00 96.32           H  
ATOM   3646  CD2 TYR A 234       4.764  -4.951 -12.837  1.00 96.32           C  
ATOM   3647  HD2 TYR A 234       4.464  -5.556 -11.994  1.00 96.32           H  
ATOM   3648  CE1 TYR A 234       5.525  -3.380 -15.045  1.00 96.32           C  
ATOM   3649  HE1 TYR A 234       5.827  -2.783 -15.893  1.00 96.32           H  
ATOM   3650  CE2 TYR A 234       4.410  -5.336 -14.138  1.00 96.32           C  
ATOM   3651  HE2 TYR A 234       3.878  -6.262 -14.302  1.00 96.32           H  
ATOM   3652  OH  TYR A 234       4.413  -4.933 -16.501  1.00 96.32           O  
ATOM   3653  HH  TYR A 234       4.662  -4.247 -17.124  1.00 96.32           H  
ATOM   3654  CZ  TYR A 234       4.761  -4.546 -15.243  1.00 96.32           C  
ATOM   3655  N   ARG A 235       8.645  -3.840  -8.890  1.00 95.61           N  
ATOM   3656  H   ARG A 235       8.718  -4.814  -9.148  1.00 95.61           H  
ATOM   3657  CA  ARG A 235       9.221  -3.445  -7.598  1.00 95.61           C  
ATOM   3658  HA  ARG A 235       9.444  -4.361  -7.051  1.00 95.61           H  
ATOM   3659  C   ARG A 235       8.232  -2.680  -6.728  1.00 95.61           C  
ATOM   3660  CB  ARG A 235      10.530  -2.683  -7.804  1.00 95.61           C  
ATOM   3661  HB2 ARG A 235      10.352  -1.818  -8.442  1.00 95.61           H  
ATOM   3662  HB3 ARG A 235      10.892  -2.346  -6.833  1.00 95.61           H  
ATOM   3663  O   ARG A 235       8.512  -1.581  -6.254  1.00 95.61           O  
ATOM   3664  CG  ARG A 235      11.607  -3.541  -8.453  1.00 95.61           C  
ATOM   3665  HG2 ARG A 235      11.307  -3.839  -9.458  1.00 95.61           H  
ATOM   3666  HG3 ARG A 235      11.780  -4.428  -7.844  1.00 95.61           H  
ATOM   3667  CD  ARG A 235      12.876  -2.698  -8.517  1.00 95.61           C  
ATOM   3668  HD2 ARG A 235      13.089  -2.322  -7.516  1.00 95.61           H  
ATOM   3669  HD3 ARG A 235      12.708  -1.855  -9.187  1.00 95.61           H  
ATOM   3670  NE  ARG A 235      14.002  -3.508  -8.999  1.00 95.61           N  
ATOM   3671  HE  ARG A 235      13.752  -4.370  -9.462  1.00 95.61           H  
ATOM   3672  NH1 ARG A 235      15.687  -2.161  -8.224  1.00 95.61           N  
ATOM   3673 HH11 ARG A 235      16.671  -1.981  -8.087  1.00 95.61           H  
ATOM   3674 HH12 ARG A 235      14.982  -1.505  -7.920  1.00 95.61           H  
ATOM   3675  NH2 ARG A 235      16.183  -4.083  -9.253  1.00 95.61           N  
ATOM   3676 HH21 ARG A 235      17.166  -3.910  -9.100  1.00 95.61           H  
ATOM   3677 HH22 ARG A 235      15.889  -4.932  -9.714  1.00 95.61           H  
ATOM   3678  CZ  ARG A 235      15.281  -3.247  -8.825  1.00 95.61           C  
ATOM   3679  N   ASN A 236       7.059  -3.263  -6.531  1.00 94.74           N  
ATOM   3680  H   ASN A 236       6.919  -4.191  -6.903  1.00 94.74           H  
ATOM   3681  CA  ASN A 236       5.990  -2.678  -5.733  1.00 94.74           C  
ATOM   3682  HA  ASN A 236       6.390  -2.282  -4.800  1.00 94.74           H  
ATOM   3683  C   ASN A 236       4.925  -3.739  -5.396  1.00 94.74           C  
ATOM   3684  CB  ASN A 236       5.410  -1.525  -6.557  1.00 94.74           C  
ATOM   3685  HB2 ASN A 236       4.992  -1.915  -7.485  1.00 94.74           H  
ATOM   3686  HB3 ASN A 236       6.180  -0.796  -6.811  1.00 94.74           H  
ATOM   3687  O   ASN A 236       4.943  -4.804  -5.996  1.00 94.74           O  
ATOM   3688  CG  ASN A 236       4.355  -0.796  -5.787  1.00 94.74           C  
ATOM   3689  ND2 ASN A 236       3.349  -0.362  -6.480  1.00 94.74           N  
ATOM   3690 HD21 ASN A 236       2.556  -0.059  -5.934  1.00 94.74           H  
ATOM   3691 HD22 ASN A 236       3.236  -0.544  -7.468  1.00 94.74           H  
ATOM   3692  OD1 ASN A 236       4.365  -0.701  -4.570  1.00 94.74           O  
ATOM   3693  N   ALA A 237       3.980  -3.455  -4.500  1.00 98.10           N  
ATOM   3694  H   ALA A 237       3.974  -2.536  -4.082  1.00 98.10           H  
ATOM   3695  CA  ALA A 237       2.867  -4.344  -4.178  1.00 98.10           C  
ATOM   3696  HA  ALA A 237       3.020  -5.300  -4.678  1.00 98.10           H  
ATOM   3697  C   ALA A 237       1.512  -3.789  -4.630  1.00 98.10           C  
ATOM   3698  CB  ALA A 237       2.857  -4.606  -2.680  1.00 98.10           C  
ATOM   3699  HB1 ALA A 237       3.863  -4.838  -2.329  1.00 98.10           H  
ATOM   3700  HB2 ALA A 237       2.460  -3.728  -2.171  1.00 98.10           H  
ATOM   3701  HB3 ALA A 237       2.189  -5.438  -2.460  1.00 98.10           H  
ATOM   3702  O   ALA A 237       1.251  -2.581  -4.540  1.00 98.10           O  
ATOM   3703  N   TRP A 238       0.649  -4.689  -5.095  1.00 98.55           N  
ATOM   3704  H   TRP A 238       0.899  -5.666  -5.056  1.00 98.55           H  
ATOM   3705  CA  TRP A 238      -0.695  -4.369  -5.563  1.00 98.55           C  
ATOM   3706  HA  TRP A 238      -1.177  -3.715  -4.836  1.00 98.55           H  
ATOM   3707  C   TRP A 238      -1.547  -5.633  -5.703  1.00 98.55           C  
ATOM   3708  CB  TRP A 238      -0.598  -3.653  -6.922  1.00 98.55           C  
ATOM   3709  HB2 TRP A 238      -0.424  -4.395  -7.701  1.00 98.55           H  
ATOM   3710  HB3 TRP A 238       0.252  -2.971  -6.928  1.00 98.55           H  
ATOM   3711  O   TRP A 238      -1.034  -6.748  -5.637  1.00 98.55           O  
ATOM   3712  CG  TRP A 238      -1.801  -2.841  -7.273  1.00 98.55           C  
ATOM   3713  CD1 TRP A 238      -2.611  -3.049  -8.332  1.00 98.55           C  
ATOM   3714  HD1 TRP A 238      -2.477  -3.837  -9.058  1.00 98.55           H  
ATOM   3715  CD2 TRP A 238      -2.359  -1.702  -6.556  1.00 98.55           C  
ATOM   3716  CE2 TRP A 238      -3.515  -1.254  -7.262  1.00 98.55           C  
ATOM   3717  CE3 TRP A 238      -2.005  -1.012  -5.378  1.00 98.55           C  
ATOM   3718  HE3 TRP A 238      -1.144  -1.347  -4.820  1.00 98.55           H  
ATOM   3719  NE1 TRP A 238      -3.627  -2.115  -8.331  1.00 98.55           N  
ATOM   3720  HE1 TRP A 238      -4.346  -2.088  -9.040  1.00 98.55           H  
ATOM   3721  CH2 TRP A 238      -3.887   0.509  -5.660  1.00 98.55           C  
ATOM   3722  HH2 TRP A 238      -4.466   1.356  -5.323  1.00 98.55           H  
ATOM   3723  CZ2 TRP A 238      -4.272  -0.160  -6.830  1.00 98.55           C  
ATOM   3724  HZ2 TRP A 238      -5.146   0.152  -7.383  1.00 98.55           H  
ATOM   3725  CZ3 TRP A 238      -2.763   0.085  -4.929  1.00 98.55           C  
ATOM   3726  HZ3 TRP A 238      -2.489   0.605  -4.023  1.00 98.55           H  
ATOM   3727  N   TRP A 239      -2.838  -5.453  -5.970  1.00 98.72           N  
ATOM   3728  H   TRP A 239      -3.197  -4.509  -5.991  1.00 98.72           H  
ATOM   3729  CA  TRP A 239      -3.722  -6.509  -6.466  1.00 98.72           C  
ATOM   3730  HA  TRP A 239      -3.544  -7.428  -5.907  1.00 98.72           H  
ATOM   3731  C   TRP A 239      -3.424  -6.796  -7.943  1.00 98.72           C  
ATOM   3732  CB  TRP A 239      -5.178  -6.088  -6.237  1.00 98.72           C  
ATOM   3733  HB2 TRP A 239      -5.832  -6.875  -6.610  1.00 98.72           H  
ATOM   3734  HB3 TRP A 239      -5.390  -5.184  -6.808  1.00 98.72           H  
ATOM   3735  O   TRP A 239      -4.160  -6.356  -8.823  1.00 98.72           O  
ATOM   3736  CG  TRP A 239      -5.532  -5.837  -4.810  1.00 98.72           C  
ATOM   3737  CD1 TRP A 239      -5.873  -6.791  -3.918  1.00 98.72           C  
ATOM   3738  HD1 TRP A 239      -5.940  -7.847  -4.135  1.00 98.72           H  
ATOM   3739  CD2 TRP A 239      -5.576  -4.573  -4.082  1.00 98.72           C  
ATOM   3740  CE2 TRP A 239      -5.982  -4.844  -2.740  1.00 98.72           C  
ATOM   3741  CE3 TRP A 239      -5.287  -3.231  -4.412  1.00 98.72           C  
ATOM   3742  HE3 TRP A 239      -4.987  -2.990  -5.421  1.00 98.72           H  
ATOM   3743  NE1 TRP A 239      -6.180  -6.208  -2.708  1.00 98.72           N  
ATOM   3744  HE1 TRP A 239      -6.525  -6.750  -1.929  1.00 98.72           H  
ATOM   3745  CH2 TRP A 239      -5.804  -2.510  -2.135  1.00 98.72           C  
ATOM   3746  HH2 TRP A 239      -5.903  -1.724  -1.401  1.00 98.72           H  
ATOM   3747  CZ2 TRP A 239      -6.074  -3.838  -1.771  1.00 98.72           C  
ATOM   3748  HZ2 TRP A 239      -6.341  -4.088  -0.754  1.00 98.72           H  
ATOM   3749  CZ3 TRP A 239      -5.403  -2.210  -3.450  1.00 98.72           C  
ATOM   3750  HZ3 TRP A 239      -5.186  -1.188  -3.726  1.00 98.72           H  
ATOM   3751  N   TYR A 240      -2.280  -7.405  -8.253  1.00 98.57           N  
ATOM   3752  H   TYR A 240      -1.726  -7.797  -7.505  1.00 98.57           H  
ATOM   3753  CA  TYR A 240      -1.877  -7.657  -9.640  1.00 98.57           C  
ATOM   3754  HA  TYR A 240      -2.076  -6.756 -10.219  1.00 98.57           H  
ATOM   3755  C   TYR A 240      -2.704  -8.786 -10.274  1.00 98.57           C  
ATOM   3756  CB  TYR A 240      -0.372  -7.941  -9.735  1.00 98.57           C  
ATOM   3757  HB2 TYR A 240      -0.135  -8.749  -9.042  1.00 98.57           H  
ATOM   3758  HB3 TYR A 240      -0.145  -8.294 -10.740  1.00 98.57           H  
ATOM   3759  O   TYR A 240      -3.022  -9.779  -9.633  1.00 98.57           O  
ATOM   3760  CG  TYR A 240       0.538  -6.760  -9.441  1.00 98.57           C  
ATOM   3761  CD1 TYR A 240       0.496  -5.607 -10.245  1.00 98.57           C  
ATOM   3762  HD1 TYR A 240      -0.203  -5.578 -11.067  1.00 98.57           H  
ATOM   3763  CD2 TYR A 240       1.453  -6.826  -8.378  1.00 98.57           C  
ATOM   3764  HD2 TYR A 240       1.506  -7.721  -7.776  1.00 98.57           H  
ATOM   3765  CE1 TYR A 240       1.351  -4.516  -9.978  1.00 98.57           C  
ATOM   3766  HE1 TYR A 240       1.319  -3.616 -10.574  1.00 98.57           H  
ATOM   3767  CE2 TYR A 240       2.303  -5.745  -8.099  1.00 98.57           C  
ATOM   3768  HE2 TYR A 240       2.979  -5.804  -7.259  1.00 98.57           H  
ATOM   3769  OH  TYR A 240       3.120  -3.572  -8.639  1.00 98.57           O  
ATOM   3770  HH  TYR A 240       3.691  -3.829  -7.911  1.00 98.57           H  
ATOM   3771  CZ  TYR A 240       2.265  -4.591  -8.906  1.00 98.57           C  
ATOM   3772  N   ASN A 241      -3.026  -8.615 -11.556  1.00 98.49           N  
ATOM   3773  H   ASN A 241      -2.692  -7.771 -11.999  1.00 98.49           H  
ATOM   3774  CA  ASN A 241      -3.568  -9.652 -12.430  1.00 98.49           C  
ATOM   3775  HA  ASN A 241      -3.862 -10.512 -11.828  1.00 98.49           H  
ATOM   3776  C   ASN A 241      -2.444 -10.135 -13.367  1.00 98.49           C  
ATOM   3777  CB  ASN A 241      -4.828  -9.103 -13.117  1.00 98.49           C  
ATOM   3778  HB2 ASN A 241      -4.544  -8.315 -13.815  1.00 98.49           H  
ATOM   3779  HB3 ASN A 241      -5.478  -8.645 -12.371  1.00 98.49           H  
ATOM   3780  O   ASN A 241      -1.555 -10.835 -12.907  1.00 98.49           O  
ATOM   3781  CG  ASN A 241      -5.645 -10.146 -13.853  1.00 98.49           C  
ATOM   3782  ND2 ASN A 241      -6.793  -9.760 -14.354  1.00 98.49           N  
ATOM   3783 HD21 ASN A 241      -7.388 -10.498 -14.702  1.00 98.49           H  
ATOM   3784 HD22 ASN A 241      -7.172  -8.865 -14.078  1.00 98.49           H  
ATOM   3785  OD1 ASN A 241      -5.275 -11.298 -14.002  1.00 98.49           O  
ATOM   3786  N   ASN A 242      -2.396  -9.692 -14.634  1.00 97.21           N  
ATOM   3787  H   ASN A 242      -3.181  -9.164 -14.990  1.00 97.21           H  
ATOM   3788  CA  ASN A 242      -1.298  -9.985 -15.571  1.00 97.21           C  
ATOM   3789  HA  ASN A 242      -0.418 -10.294 -15.007  1.00 97.21           H  
ATOM   3790  C   ASN A 242      -0.876  -8.739 -16.393  1.00 97.21           C  
ATOM   3791  CB  ASN A 242      -1.713 -11.187 -16.435  1.00 97.21           C  
ATOM   3792  HB2 ASN A 242      -2.597 -10.939 -17.022  1.00 97.21           H  
ATOM   3793  HB3 ASN A 242      -1.959 -12.018 -15.773  1.00 97.21           H  
ATOM   3794  O   ASN A 242      -1.202  -8.571 -17.565  1.00 97.21           O  
ATOM   3795  CG  ASN A 242      -0.623 -11.657 -17.386  1.00 97.21           C  
ATOM   3796  ND2 ASN A 242      -0.769 -12.830 -17.948  1.00 97.21           N  
ATOM   3797 HD21 ASN A 242      -1.460 -13.463 -17.572  1.00 97.21           H  
ATOM   3798 HD22 ASN A 242       0.051 -13.151 -18.443  1.00 97.21           H  
ATOM   3799  OD1 ASN A 242       0.351 -10.992 -17.673  1.00 97.21           O  
ATOM   3800  N   CYS A 243      -0.196  -7.747 -15.825  1.00 97.45           N  
ATOM   3801  H   CYS A 243       0.125  -7.048 -16.479  1.00 97.45           H  
ATOM   3802  CA  CYS A 243      -0.010  -7.508 -14.395  1.00 97.45           C  
ATOM   3803  HA  CYS A 243      -0.210  -8.407 -13.812  1.00 97.45           H  
ATOM   3804  C   CYS A 243      -0.957  -6.412 -13.903  1.00 97.45           C  
ATOM   3805  CB  CYS A 243       1.439  -7.106 -14.145  1.00 97.45           C  
ATOM   3806  HB2 CYS A 243       1.719  -6.322 -14.849  1.00 97.45           H  
ATOM   3807  HB3 CYS A 243       1.516  -6.706 -13.134  1.00 97.45           H  
ATOM   3808  O   CYS A 243      -1.624  -6.572 -12.886  1.00 97.45           O  
ATOM   3809  SG  CYS A 243       2.614  -8.471 -14.271  1.00 97.45           S  
ATOM   3810  N   HIS A 244      -1.034  -5.277 -14.604  1.00 98.11           N  
ATOM   3811  H   HIS A 244      -0.497  -5.171 -15.453  1.00 98.11           H  
ATOM   3812  CA  HIS A 244      -1.861  -4.157 -14.164  1.00 98.11           C  
ATOM   3813  HA  HIS A 244      -2.779  -4.559 -13.737  1.00 98.11           H  
ATOM   3814  C   HIS A 244      -2.275  -3.202 -15.285  1.00 98.11           C  
ATOM   3815  CB  HIS A 244      -1.127  -3.369 -13.068  1.00 98.11           C  
ATOM   3816  HB2 HIS A 244      -0.984  -4.000 -12.190  1.00 98.11           H  
ATOM   3817  HB3 HIS A 244      -1.765  -2.537 -12.770  1.00 98.11           H  
ATOM   3818  O   HIS A 244      -1.527  -2.940 -16.235  1.00 98.11           O  
ATOM   3819  CG  HIS A 244       0.198  -2.796 -13.467  1.00 98.11           C  
ATOM   3820  CD2 HIS A 244       1.430  -3.370 -13.313  1.00 98.11           C  
ATOM   3821  HD2 HIS A 244       1.639  -4.337 -12.878  1.00 98.11           H  
ATOM   3822  ND1 HIS A 244       0.384  -1.561 -14.038  1.00 98.11           N  
ATOM   3823  HD1 HIS A 244      -0.339  -0.885 -14.238  1.00 98.11           H  
ATOM   3824  CE1 HIS A 244       1.701  -1.397 -14.226  1.00 98.11           C  
ATOM   3825  HE1 HIS A 244       2.172  -0.520 -14.644  1.00 98.11           H  
ATOM   3826  NE2 HIS A 244       2.374  -2.475 -13.815  1.00 98.11           N  
ATOM   3827  N   LEU A 245      -3.443  -2.588 -15.094  1.00 98.46           N  
ATOM   3828  H   LEU A 245      -4.022  -2.900 -14.328  1.00 98.46           H  
ATOM   3829  CA  LEU A 245      -3.829  -1.340 -15.758  1.00 98.46           C  
ATOM   3830  HA  LEU A 245      -3.151  -1.143 -16.588  1.00 98.46           H  
ATOM   3831  C   LEU A 245      -3.709  -0.139 -14.801  1.00 98.46           C  
ATOM   3832  CB  LEU A 245      -5.251  -1.460 -16.330  1.00 98.46           C  
ATOM   3833  HB2 LEU A 245      -5.450  -0.568 -16.924  1.00 98.46           H  
ATOM   3834  HB3 LEU A 245      -5.947  -1.469 -15.492  1.00 98.46           H  
ATOM   3835  O   LEU A 245      -3.578   0.995 -15.256  1.00 98.46           O  
ATOM   3836  CG  LEU A 245      -5.550  -2.698 -17.194  1.00 98.46           C  
ATOM   3837  HG  LEU A 245      -5.481  -3.582 -16.560  1.00 98.46           H  
ATOM   3838  CD1 LEU A 245      -6.972  -2.596 -17.743  1.00 98.46           C  
ATOM   3839 HD11 LEU A 245      -7.062  -1.759 -18.435  1.00 98.46           H  
ATOM   3840 HD12 LEU A 245      -7.665  -2.430 -16.918  1.00 98.46           H  
ATOM   3841 HD13 LEU A 245      -7.243  -3.527 -18.241  1.00 98.46           H  
ATOM   3842  CD2 LEU A 245      -4.618  -2.908 -18.386  1.00 98.46           C  
ATOM   3843 HD21 LEU A 245      -3.578  -2.885 -18.061  1.00 98.46           H  
ATOM   3844 HD22 LEU A 245      -4.813  -3.895 -18.805  1.00 98.46           H  
ATOM   3845 HD23 LEU A 245      -4.811  -2.159 -19.154  1.00 98.46           H  
ATOM   3846  N   VAL A 246      -3.680  -0.380 -13.486  1.00 98.55           N  
ATOM   3847  H   VAL A 246      -3.870  -1.320 -13.169  1.00 98.55           H  
ATOM   3848  CA  VAL A 246      -3.522   0.630 -12.431  1.00 98.55           C  
ATOM   3849  HA  VAL A 246      -3.253   1.588 -12.876  1.00 98.55           H  
ATOM   3850  C   VAL A 246      -2.396   0.214 -11.474  1.00 98.55           C  
ATOM   3851  CB  VAL A 246      -4.862   0.811 -11.686  1.00 98.55           C  
ATOM   3852  HB  VAL A 246      -5.169  -0.142 -11.255  1.00 98.55           H  
ATOM   3853  O   VAL A 246      -2.362  -0.928 -11.030  1.00 98.55           O  
ATOM   3854  CG1 VAL A 246      -4.718   1.822 -10.552  1.00 98.55           C  
ATOM   3855 HG11 VAL A 246      -4.263   2.741 -10.921  1.00 98.55           H  
ATOM   3856 HG12 VAL A 246      -4.103   1.372  -9.773  1.00 98.55           H  
ATOM   3857 HG13 VAL A 246      -5.694   2.053 -10.126  1.00 98.55           H  
ATOM   3858  CG2 VAL A 246      -5.974   1.298 -12.622  1.00 98.55           C  
ATOM   3859 HG21 VAL A 246      -6.203   0.525 -13.355  1.00 98.55           H  
ATOM   3860 HG22 VAL A 246      -6.884   1.496 -12.054  1.00 98.55           H  
ATOM   3861 HG23 VAL A 246      -5.669   2.210 -13.136  1.00 98.55           H  
ATOM   3862  N   ASN A 247      -1.469   1.124 -11.151  1.00 97.92           N  
ATOM   3863  H   ASN A 247      -1.568   2.053 -11.536  1.00 97.92           H  
ATOM   3864  CA  ASN A 247      -0.349   0.870 -10.228  1.00 97.92           C  
ATOM   3865  HA  ASN A 247      -0.605   0.028  -9.585  1.00 97.92           H  
ATOM   3866  C   ASN A 247      -0.116   2.077  -9.301  1.00 97.92           C  
ATOM   3867  CB  ASN A 247       0.911   0.473 -11.031  1.00 97.92           C  
ATOM   3868  HB2 ASN A 247       1.249   1.314 -11.636  1.00 97.92           H  
ATOM   3869  HB3 ASN A 247       0.665  -0.363 -11.686  1.00 97.92           H  
ATOM   3870  O   ASN A 247       0.875   2.793  -9.423  1.00 97.92           O  
ATOM   3871  CG  ASN A 247       2.082   0.031 -10.165  1.00 97.92           C  
ATOM   3872  ND2 ASN A 247       3.255  -0.117 -10.736  1.00 97.92           N  
ATOM   3873 HD21 ASN A 247       3.991  -0.528 -10.179  1.00 97.92           H  
ATOM   3874 HD22 ASN A 247       3.372   0.007 -11.732  1.00 97.92           H  
ATOM   3875  OD1 ASN A 247       1.963  -0.196  -8.969  1.00 97.92           O  
ATOM   3876  N   LEU A 248      -1.049   2.351  -8.382  1.00 98.13           N  
ATOM   3877  H   LEU A 248      -1.844   1.732  -8.303  1.00 98.13           H  
ATOM   3878  CA  LEU A 248      -1.028   3.578  -7.559  1.00 98.13           C  
ATOM   3879  HA  LEU A 248      -0.816   4.418  -8.221  1.00 98.13           H  
ATOM   3880  C   LEU A 248       0.063   3.589  -6.478  1.00 98.13           C  
ATOM   3881  CB  LEU A 248      -2.403   3.820  -6.918  1.00 98.13           C  
ATOM   3882  HB2 LEU A 248      -2.372   4.765  -6.374  1.00 98.13           H  
ATOM   3883  HB3 LEU A 248      -2.601   3.030  -6.193  1.00 98.13           H  
ATOM   3884  O   LEU A 248       0.411   4.635  -5.930  1.00 98.13           O  
ATOM   3885  CG  LEU A 248      -3.563   3.874  -7.920  1.00 98.13           C  
ATOM   3886  HG  LEU A 248      -3.661   2.881  -8.358  1.00 98.13           H  
ATOM   3887  CD1 LEU A 248      -4.874   4.168  -7.203  1.00 98.13           C  
ATOM   3888 HD11 LEU A 248      -5.087   3.375  -6.486  1.00 98.13           H  
ATOM   3889 HD12 LEU A 248      -4.820   5.116  -6.668  1.00 98.13           H  
ATOM   3890 HD13 LEU A 248      -5.682   4.204  -7.934  1.00 98.13           H  
ATOM   3891  CD2 LEU A 248      -3.337   4.884  -9.051  1.00 98.13           C  
ATOM   3892 HD21 LEU A 248      -4.256   5.017  -9.622  1.00 98.13           H  
ATOM   3893 HD22 LEU A 248      -2.568   4.515  -9.730  1.00 98.13           H  
ATOM   3894 HD23 LEU A 248      -3.020   5.846  -8.647  1.00 98.13           H  
ATOM   3895  N   ASN A 249       0.638   2.428  -6.185  1.00 97.77           N  
ATOM   3896  H   ASN A 249       0.294   1.599  -6.648  1.00 97.77           H  
ATOM   3897  CA  ASN A 249       1.751   2.299  -5.252  1.00 97.77           C  
ATOM   3898  HA  ASN A 249       1.714   3.117  -4.533  1.00 97.77           H  
ATOM   3899  C   ASN A 249       3.120   2.446  -5.955  1.00 97.77           C  
ATOM   3900  CB  ASN A 249       1.537   0.999  -4.455  1.00 97.77           C  
ATOM   3901  HB2 ASN A 249       1.246   0.184  -5.118  1.00 97.77           H  
ATOM   3902  HB3 ASN A 249       2.453   0.739  -3.924  1.00 97.77           H  
ATOM   3903  O   ASN A 249       4.151   2.387  -5.292  1.00 97.77           O  
ATOM   3904  CG  ASN A 249       0.442   1.085  -3.420  1.00 97.77           C  
ATOM   3905  ND2 ASN A 249       0.065  -0.044  -2.870  1.00 97.77           N  
ATOM   3906 HD21 ASN A 249      -0.670  -0.007  -2.179  1.00 97.77           H  
ATOM   3907 HD22 ASN A 249       0.475  -0.915  -3.174  1.00 97.77           H  
ATOM   3908  OD1 ASN A 249      -0.067   2.145  -3.093  1.00 97.77           O  
ATOM   3909  N   GLY A 250       3.143   2.660  -7.277  1.00 96.12           N  
ATOM   3910  H   GLY A 250       2.267   2.686  -7.779  1.00 96.12           H  
ATOM   3911  CA  GLY A 250       4.365   2.699  -8.078  1.00 96.12           C  
ATOM   3912  HA2 GLY A 250       4.089   2.783  -9.129  1.00 96.12           H  
ATOM   3913  HA3 GLY A 250       4.901   1.758  -7.953  1.00 96.12           H  
ATOM   3914  C   GLY A 250       5.327   3.843  -7.734  1.00 96.12           C  
ATOM   3915  O   GLY A 250       5.186   4.585  -6.751  1.00 96.12           O  
ATOM   3916  N   TYR A 251       6.337   4.004  -8.581  1.00 95.04           N  
ATOM   3917  H   TYR A 251       6.399   3.388  -9.379  1.00 95.04           H  
ATOM   3918  CA  TYR A 251       7.330   5.059  -8.444  1.00 95.04           C  
ATOM   3919  HA  TYR A 251       7.477   5.254  -7.381  1.00 95.04           H  
ATOM   3920  C   TYR A 251       6.870   6.358  -9.093  1.00 95.04           C  
ATOM   3921  CB  TYR A 251       8.676   4.605  -9.005  1.00 95.04           C  
ATOM   3922  HB2 TYR A 251       8.550   4.297 -10.043  1.00 95.04           H  
ATOM   3923  HB3 TYR A 251       9.368   5.447  -8.985  1.00 95.04           H  
ATOM   3924  O   TYR A 251       6.275   6.396 -10.166  1.00 95.04           O  
ATOM   3925  CG  TYR A 251       9.300   3.481  -8.214  1.00 95.04           C  
ATOM   3926  CD1 TYR A 251      10.027   3.763  -7.040  1.00 95.04           C  
ATOM   3927  HD1 TYR A 251      10.147   4.785  -6.711  1.00 95.04           H  
ATOM   3928  CD2 TYR A 251       9.127   2.152  -8.636  1.00 95.04           C  
ATOM   3929  HD2 TYR A 251       8.530   1.925  -9.507  1.00 95.04           H  
ATOM   3930  CE1 TYR A 251      10.609   2.714  -6.303  1.00 95.04           C  
ATOM   3931  HE1 TYR A 251      11.183   2.930  -5.414  1.00 95.04           H  
ATOM   3932  CE2 TYR A 251       9.705   1.106  -7.901  1.00 95.04           C  
ATOM   3933  HE2 TYR A 251       9.526   0.083  -8.197  1.00 95.04           H  
ATOM   3934  OH  TYR A 251      11.077   0.374  -6.071  1.00 95.04           O  
ATOM   3935  HH  TYR A 251      11.409   0.662  -5.218  1.00 95.04           H  
ATOM   3936  CZ  TYR A 251      10.463   1.381  -6.746  1.00 95.04           C  
ATOM   3937  N   PHE A 252       7.214   7.470  -8.472  1.00 93.82           N  
ATOM   3938  H   PHE A 252       7.694   7.411  -7.585  1.00 93.82           H  
ATOM   3939  CA  PHE A 252       6.964   8.787  -9.028  1.00 93.82           C  
ATOM   3940  HA  PHE A 252       5.990   8.792  -9.518  1.00 93.82           H  
ATOM   3941  C   PHE A 252       8.003   9.143 -10.100  1.00 93.82           C  
ATOM   3942  CB  PHE A 252       6.921   9.752  -7.851  1.00 93.82           C  
ATOM   3943  HB2 PHE A 252       7.262  10.732  -8.183  1.00 93.82           H  
ATOM   3944  HB3 PHE A 252       7.641   9.445  -7.092  1.00 93.82           H  
ATOM   3945  O   PHE A 252       8.926   9.917  -9.855  1.00 93.82           O  
ATOM   3946  CG  PHE A 252       5.548   9.886  -7.232  1.00 93.82           C  
ATOM   3947  CD1 PHE A 252       4.454  10.326  -8.003  1.00 93.82           C  
ATOM   3948  HD1 PHE A 252       4.582  10.555  -9.050  1.00 93.82           H  
ATOM   3949  CD2 PHE A 252       5.373   9.599  -5.869  1.00 93.82           C  
ATOM   3950  HD2 PHE A 252       6.207   9.279  -5.262  1.00 93.82           H  
ATOM   3951  CE1 PHE A 252       3.196  10.502  -7.410  1.00 93.82           C  
ATOM   3952  HE1 PHE A 252       2.356  10.852  -7.992  1.00 93.82           H  
ATOM   3953  CE2 PHE A 252       4.121   9.801  -5.269  1.00 93.82           C  
ATOM   3954  HE2 PHE A 252       4.006   9.655  -4.206  1.00 93.82           H  
ATOM   3955  CZ  PHE A 252       3.037  10.257  -6.040  1.00 93.82           C  
ATOM   3956  HZ  PHE A 252       2.077  10.447  -5.583  1.00 93.82           H  
ATOM   3957  N   ILE A 253       7.876   8.542 -11.286  1.00 91.70           N  
ATOM   3958  H   ILE A 253       7.115   7.886 -11.397  1.00 91.70           H  
ATOM   3959  CA  ILE A 253       8.863   8.646 -12.368  1.00 91.70           C  
ATOM   3960  HA  ILE A 253       9.501   9.505 -12.162  1.00 91.70           H  
ATOM   3961  C   ILE A 253       8.223   8.913 -13.732  1.00 91.70           C  
ATOM   3962  CB  ILE A 253       9.785   7.404 -12.419  1.00 91.70           C  
ATOM   3963  HB  ILE A 253      10.476   7.545 -13.250  1.00 91.70           H  
ATOM   3964  O   ILE A 253       7.143   8.417 -14.051  1.00 91.70           O  
ATOM   3965  CG1 ILE A 253       9.003   6.097 -12.683  1.00 91.70           C  
ATOM   3966 HG12 ILE A 253       8.458   6.193 -13.623  1.00 91.70           H  
ATOM   3967 HG13 ILE A 253       8.277   5.927 -11.888  1.00 91.70           H  
ATOM   3968  CG2 ILE A 253      10.638   7.330 -11.139  1.00 91.70           C  
ATOM   3969 HG21 ILE A 253      11.148   8.280 -10.980  1.00 91.70           H  
ATOM   3970 HG22 ILE A 253      11.393   6.549 -11.225  1.00 91.70           H  
ATOM   3971 HG23 ILE A 253      10.008   7.129 -10.273  1.00 91.70           H  
ATOM   3972  CD1 ILE A 253       9.891   4.856 -12.801  1.00 91.70           C  
ATOM   3973 HD11 ILE A 253      10.712   5.043 -13.493  1.00 91.70           H  
ATOM   3974 HD12 ILE A 253       9.288   4.029 -13.177  1.00 91.70           H  
ATOM   3975 HD13 ILE A 253      10.292   4.581 -11.826  1.00 91.70           H  
ATOM   3976  N   THR A 254       8.960   9.647 -14.560  1.00 89.06           N  
ATOM   3977  H   THR A 254       9.814  10.052 -14.203  1.00 89.06           H  
ATOM   3978  CA  THR A 254       8.766   9.712 -16.011  1.00 89.06           C  
ATOM   3979  HA  THR A 254       7.895   9.127 -16.306  1.00 89.06           H  
ATOM   3980  C   THR A 254      10.011   9.107 -16.633  1.00 89.06           C  
ATOM   3981  CB  THR A 254       8.558  11.156 -16.480  1.00 89.06           C  
ATOM   3982  HB  THR A 254       9.406  11.770 -16.174  1.00 89.06           H  
ATOM   3983  O   THR A 254      11.102   9.657 -16.490  1.00 89.06           O  
ATOM   3984  CG2 THR A 254       8.387  11.248 -17.995  1.00 89.06           C  
ATOM   3985 HG21 THR A 254       9.334  11.031 -18.488  1.00 89.06           H  
ATOM   3986 HG22 THR A 254       8.076  12.255 -18.274  1.00 89.06           H  
ATOM   3987 HG23 THR A 254       7.639  10.528 -18.327  1.00 89.06           H  
ATOM   3988  OG1 THR A 254       7.384  11.672 -15.896  1.00 89.06           O  
ATOM   3989  HG1 THR A 254       7.400  12.625 -16.012  1.00 89.06           H  
ATOM   3990  N   SER A 255       9.892   7.926 -17.234  1.00 84.93           N  
ATOM   3991  H   SER A 255       8.975   7.547 -17.421  1.00 84.93           H  
ATOM   3992  CA  SER A 255      11.067   7.183 -17.693  1.00 84.93           C  
ATOM   3993  HA  SER A 255      11.789   7.888 -18.107  1.00 84.93           H  
ATOM   3994  C   SER A 255      10.724   6.176 -18.785  1.00 84.93           C  
ATOM   3995  CB  SER A 255      11.725   6.469 -16.503  1.00 84.93           C  
ATOM   3996  HB2 SER A 255      11.779   7.137 -15.643  1.00 84.93           H  
ATOM   3997  HB3 SER A 255      12.740   6.179 -16.775  1.00 84.93           H  
ATOM   3998  O   SER A 255       9.560   5.879 -19.034  1.00 84.93           O  
ATOM   3999  OG  SER A 255      11.000   5.307 -16.169  1.00 84.93           O  
ATOM   4000  HG  SER A 255      10.096   5.544 -15.947  1.00 84.93           H  
ATOM   4001  N   LYS A 256      11.760   5.588 -19.387  1.00 88.55           N  
ATOM   4002  H   LYS A 256      12.689   5.899 -19.139  1.00 88.55           H  
ATOM   4003  CA  LYS A 256      11.631   4.453 -20.311  1.00 88.55           C  
ATOM   4004  HA  LYS A 256      10.845   4.687 -21.029  1.00 88.55           H  
ATOM   4005  C   LYS A 256      11.184   3.142 -19.640  1.00 88.55           C  
ATOM   4006  CB  LYS A 256      12.946   4.278 -21.092  1.00 88.55           C  
ATOM   4007  HB2 LYS A 256      13.181   5.215 -21.598  1.00 88.55           H  
ATOM   4008  HB3 LYS A 256      12.796   3.516 -21.857  1.00 88.55           H  
ATOM   4009  O   LYS A 256      10.959   2.161 -20.341  1.00 88.55           O  
ATOM   4010  CG  LYS A 256      14.135   3.867 -20.202  1.00 88.55           C  
ATOM   4011  HG2 LYS A 256      14.302   4.625 -19.437  1.00 88.55           H  
ATOM   4012  HG3 LYS A 256      13.913   2.919 -19.713  1.00 88.55           H  
ATOM   4013  CD  LYS A 256      15.413   3.710 -21.035  1.00 88.55           C  
ATOM   4014  HD2 LYS A 256      15.245   2.955 -21.803  1.00 88.55           H  
ATOM   4015  HD3 LYS A 256      15.648   4.660 -21.515  1.00 88.55           H  
ATOM   4016  CE  LYS A 256      16.580   3.279 -20.137  1.00 88.55           C  
ATOM   4017  HE2 LYS A 256      16.723   4.032 -19.362  1.00 88.55           H  
ATOM   4018  HE3 LYS A 256      16.311   2.345 -19.643  1.00 88.55           H  
ATOM   4019  NZ  LYS A 256      17.834   3.100 -20.914  1.00 88.55           N  
ATOM   4020  HZ1 LYS A 256      18.107   3.961 -21.364  1.00 88.55           H  
ATOM   4021  HZ2 LYS A 256      17.713   2.392 -21.624  1.00 88.55           H  
ATOM   4022  HZ3 LYS A 256      18.587   2.806 -20.308  1.00 88.55           H  
ATOM   4023  N   TYR A 257      11.090   3.090 -18.308  1.00 91.10           N  
ATOM   4024  H   TYR A 257      11.222   3.933 -17.767  1.00 91.10           H  
ATOM   4025  CA  TYR A 257      10.693   1.885 -17.579  1.00 91.10           C  
ATOM   4026  HA  TYR A 257      11.144   1.020 -18.065  1.00 91.10           H  
ATOM   4027  C   TYR A 257       9.171   1.702 -17.632  1.00 91.10           C  
ATOM   4028  CB  TYR A 257      11.231   1.925 -16.140  1.00 91.10           C  
ATOM   4029  HB2 TYR A 257      10.772   2.753 -15.599  1.00 91.10           H  
ATOM   4030  HB3 TYR A 257      10.928   1.008 -15.636  1.00 91.10           H  
ATOM   4031  O   TYR A 257       8.426   2.327 -16.878  1.00 91.10           O  
ATOM   4032  CG  TYR A 257      12.742   2.015 -16.037  1.00 91.10           C  
ATOM   4033  CD1 TYR A 257      13.537   0.950 -16.503  1.00 91.10           C  
ATOM   4034  HD1 TYR A 257      13.070   0.069 -16.918  1.00 91.10           H  
ATOM   4035  CD2 TYR A 257      13.353   3.138 -15.446  1.00 91.10           C  
ATOM   4036  HD2 TYR A 257      12.742   3.930 -15.039  1.00 91.10           H  
ATOM   4037  CE1 TYR A 257      14.939   1.019 -16.402  1.00 91.10           C  
ATOM   4038  HE1 TYR A 257      15.554   0.198 -16.739  1.00 91.10           H  
ATOM   4039  CE2 TYR A 257      14.754   3.212 -15.341  1.00 91.10           C  
ATOM   4040  HE2 TYR A 257      15.215   4.069 -14.872  1.00 91.10           H  
ATOM   4041  OH  TYR A 257      16.902   2.212 -15.729  1.00 91.10           O  
ATOM   4042  HH  TYR A 257      17.193   2.957 -15.198  1.00 91.10           H  
ATOM   4043  CZ  TYR A 257      15.549   2.150 -15.821  1.00 91.10           C  
ATOM   4044  N   TYR A 258       8.721   0.838 -18.543  1.00 94.88           N  
ATOM   4045  H   TYR A 258       9.396   0.400 -19.154  1.00 94.88           H  
ATOM   4046  CA  TYR A 258       7.310   0.528 -18.772  1.00 94.88           C  
ATOM   4047  HA  TYR A 258       6.792   1.437 -19.077  1.00 94.88           H  
ATOM   4048  C   TYR A 258       6.634  -0.024 -17.509  1.00 94.88           C  
ATOM   4049  CB  TYR A 258       7.224  -0.496 -19.914  1.00 94.88           C  
ATOM   4050  HB2 TYR A 258       7.702  -0.078 -20.800  1.00 94.88           H  
ATOM   4051  HB3 TYR A 258       7.787  -1.387 -19.637  1.00 94.88           H  
ATOM   4052  O   TYR A 258       7.024  -1.076 -17.013  1.00 94.88           O  
ATOM   4053  CG  TYR A 258       5.812  -0.915 -20.279  1.00 94.88           C  
ATOM   4054  CD1 TYR A 258       5.199  -2.004 -19.630  1.00 94.88           C  
ATOM   4055  HD1 TYR A 258       5.735  -2.536 -18.858  1.00 94.88           H  
ATOM   4056  CD2 TYR A 258       5.118  -0.224 -21.286  1.00 94.88           C  
ATOM   4057  HD2 TYR A 258       5.585   0.618 -21.776  1.00 94.88           H  
ATOM   4058  CE1 TYR A 258       3.898  -2.404 -19.995  1.00 94.88           C  
ATOM   4059  HE1 TYR A 258       3.427  -3.241 -19.501  1.00 94.88           H  
ATOM   4060  CE2 TYR A 258       3.832  -0.634 -21.675  1.00 94.88           C  
ATOM   4061  HE2 TYR A 258       3.304  -0.128 -22.470  1.00 94.88           H  
ATOM   4062  OH  TYR A 258       1.986  -2.129 -21.427  1.00 94.88           O  
ATOM   4063  HH  TYR A 258       1.666  -2.869 -20.907  1.00 94.88           H  
ATOM   4064  CZ  TYR A 258       3.219  -1.726 -21.031  1.00 94.88           C  
ATOM   4065  N   GLY A 259       5.602   0.660 -17.014  1.00 95.47           N  
ATOM   4066  H   GLY A 259       5.403   1.563 -17.420  1.00 95.47           H  
ATOM   4067  CA  GLY A 259       4.704   0.182 -15.955  1.00 95.47           C  
ATOM   4068  HA2 GLY A 259       4.503  -0.880 -16.095  1.00 95.47           H  
ATOM   4069  HA3 GLY A 259       3.765   0.727 -16.051  1.00 95.47           H  
ATOM   4070  C   GLY A 259       5.167   0.393 -14.513  1.00 95.47           C  
ATOM   4071  O   GLY A 259       4.420   0.096 -13.586  1.00 95.47           O  
ATOM   4072  N   PHE A 260       6.353   0.963 -14.301  1.00 96.59           N  
ATOM   4073  H   PHE A 260       6.920   1.202 -15.101  1.00 96.59           H  
ATOM   4074  CA  PHE A 260       6.898   1.192 -12.957  1.00 96.59           C  
ATOM   4075  HA  PHE A 260       6.674   0.332 -12.326  1.00 96.59           H  
ATOM   4076  C   PHE A 260       6.301   2.417 -12.251  1.00 96.59           C  
ATOM   4077  CB  PHE A 260       8.423   1.327 -13.062  1.00 96.59           C  
ATOM   4078  HB2 PHE A 260       8.805   1.769 -12.141  1.00 96.59           H  
ATOM   4079  HB3 PHE A 260       8.666   2.005 -13.880  1.00 96.59           H  
ATOM   4080  O   PHE A 260       6.500   2.583 -11.047  1.00 96.59           O  
ATOM   4081  CG  PHE A 260       9.145   0.019 -13.291  1.00 96.59           C  
ATOM   4082  CD1 PHE A 260       9.821  -0.610 -12.231  1.00 96.59           C  
ATOM   4083  HD1 PHE A 260       9.807  -0.179 -11.241  1.00 96.59           H  
ATOM   4084  CD2 PHE A 260       9.126  -0.582 -14.562  1.00 96.59           C  
ATOM   4085  HD2 PHE A 260       8.605  -0.104 -15.378  1.00 96.59           H  
ATOM   4086  CE1 PHE A 260      10.486  -1.827 -12.452  1.00 96.59           C  
ATOM   4087  HE1 PHE A 260      10.974  -2.336 -11.634  1.00 96.59           H  
ATOM   4088  CE2 PHE A 260       9.774  -1.807 -14.780  1.00 96.59           C  
ATOM   4089  HE2 PHE A 260       9.724  -2.284 -15.747  1.00 96.59           H  
ATOM   4090  CZ  PHE A 260      10.459  -2.427 -13.723  1.00 96.59           C  
ATOM   4091  HZ  PHE A 260      10.928  -3.388 -13.875  1.00 96.59           H  
ATOM   4092  N   SER A 261       5.626   3.308 -12.983  1.00 95.69           N  
ATOM   4093  H   SER A 261       5.417   3.103 -13.950  1.00 95.69           H  
ATOM   4094  CA  SER A 261       5.163   4.589 -12.452  1.00 95.69           C  
ATOM   4095  HA  SER A 261       5.959   4.927 -11.788  1.00 95.69           H  
ATOM   4096  C   SER A 261       3.872   4.495 -11.626  1.00 95.69           C  
ATOM   4097  CB  SER A 261       5.045   5.640 -13.562  1.00 95.69           C  
ATOM   4098  HB2 SER A 261       6.037   5.855 -13.958  1.00 95.69           H  
ATOM   4099  HB3 SER A 261       4.632   6.558 -13.143  1.00 95.69           H  
ATOM   4100  O   SER A 261       3.127   3.522 -11.734  1.00 95.69           O  
ATOM   4101  OG  SER A 261       4.218   5.197 -14.617  1.00 95.69           O  
ATOM   4102  HG  SER A 261       3.679   5.933 -14.916  1.00 95.69           H  
ATOM   4103  N   VAL A 262       3.573   5.532 -10.830  1.00 96.56           N  
ATOM   4104  H   VAL A 262       4.257   6.267 -10.714  1.00 96.56           H  
ATOM   4105  CA  VAL A 262       2.228   5.735 -10.263  1.00 96.56           C  
ATOM   4106  HA  VAL A 262       1.910   4.804  -9.795  1.00 96.56           H  
ATOM   4107  C   VAL A 262       1.272   6.072 -11.404  1.00 96.56           C  
ATOM   4108  CB  VAL A 262       2.170   6.832  -9.181  1.00 96.56           C  
ATOM   4109  HB  VAL A 262       2.370   7.808  -9.622  1.00 96.56           H  
ATOM   4110  O   VAL A 262       1.258   7.205 -11.888  1.00 96.56           O  
ATOM   4111  CG1 VAL A 262       0.786   6.879  -8.530  1.00 96.56           C  
ATOM   4112 HG11 VAL A 262      -0.008   6.942  -9.274  1.00 96.56           H  
ATOM   4113 HG12 VAL A 262       0.727   7.745  -7.872  1.00 96.56           H  
ATOM   4114 HG13 VAL A 262       0.634   5.976  -7.939  1.00 96.56           H  
ATOM   4115  CG2 VAL A 262       3.174   6.604  -8.052  1.00 96.56           C  
ATOM   4116 HG21 VAL A 262       4.191   6.631  -8.444  1.00 96.56           H  
ATOM   4117 HG22 VAL A 262       2.980   5.641  -7.580  1.00 96.56           H  
ATOM   4118 HG23 VAL A 262       3.075   7.393  -7.306  1.00 96.56           H  
ATOM   4119  N   LEU A 263       0.510   5.087 -11.875  1.00 96.98           N  
ATOM   4120  H   LEU A 263       0.600   4.176 -11.449  1.00 96.98           H  
ATOM   4121  CA  LEU A 263      -0.215   5.208 -13.140  1.00 96.98           C  
ATOM   4122  HA  LEU A 263      -0.287   6.265 -13.395  1.00 96.98           H  
ATOM   4123  C   LEU A 263      -1.650   4.698 -13.087  1.00 96.98           C  
ATOM   4124  CB  LEU A 263       0.613   4.554 -14.262  1.00 96.98           C  
ATOM   4125  HB2 LEU A 263       1.621   4.965 -14.192  1.00 96.98           H  
ATOM   4126  HB3 LEU A 263       0.218   4.852 -15.233  1.00 96.98           H  
ATOM   4127  O   LEU A 263      -1.990   3.778 -12.341  1.00 96.98           O  
ATOM   4128  CG  LEU A 263       0.688   3.019 -14.250  1.00 96.98           C  
ATOM   4129  HG  LEU A 263       0.685   2.654 -13.223  1.00 96.98           H  
ATOM   4130  CD1 LEU A 263      -0.454   2.349 -15.025  1.00 96.98           C  
ATOM   4131 HD11 LEU A 263      -0.316   1.268 -15.028  1.00 96.98           H  
ATOM   4132 HD12 LEU A 263      -0.472   2.710 -16.054  1.00 96.98           H  
ATOM   4133 HD13 LEU A 263      -1.417   2.555 -14.558  1.00 96.98           H  
ATOM   4134  CD2 LEU A 263       1.985   2.590 -14.927  1.00 96.98           C  
ATOM   4135 HD21 LEU A 263       2.829   2.892 -14.306  1.00 96.98           H  
ATOM   4136 HD22 LEU A 263       2.001   1.505 -15.028  1.00 96.98           H  
ATOM   4137 HD23 LEU A 263       2.068   3.069 -15.902  1.00 96.98           H  
ATOM   4138  N   TRP A 264      -2.444   5.269 -13.987  1.00 98.28           N  
ATOM   4139  H   TRP A 264      -2.036   5.999 -14.553  1.00 98.28           H  
ATOM   4140  CA  TRP A 264      -3.744   4.780 -14.427  1.00 98.28           C  
ATOM   4141  HA  TRP A 264      -3.929   3.778 -14.039  1.00 98.28           H  
ATOM   4142  C   TRP A 264      -3.685   4.737 -15.953  1.00 98.28           C  
ATOM   4143  CB  TRP A 264      -4.831   5.726 -13.907  1.00 98.28           C  
ATOM   4144  HB2 TRP A 264      -4.678   5.856 -12.836  1.00 98.28           H  
ATOM   4145  HB3 TRP A 264      -4.715   6.710 -14.361  1.00 98.28           H  
ATOM   4146  O   TRP A 264      -3.577   5.789 -16.588  1.00 98.28           O  
ATOM   4147  CG  TRP A 264      -6.239   5.264 -14.107  1.00 98.28           C  
ATOM   4148  CD1 TRP A 264      -6.895   5.130 -15.283  1.00 98.28           C  
ATOM   4149  HD1 TRP A 264      -6.481   5.327 -16.261  1.00 98.28           H  
ATOM   4150  CD2 TRP A 264      -7.183   4.846 -13.077  1.00 98.28           C  
ATOM   4151  CE2 TRP A 264      -8.404   4.468 -13.703  1.00 98.28           C  
ATOM   4152  CE3 TRP A 264      -7.121   4.738 -11.671  1.00 98.28           C  
ATOM   4153  HE3 TRP A 264      -6.209   5.007 -11.160  1.00 98.28           H  
ATOM   4154  NE1 TRP A 264      -8.177   4.673 -15.044  1.00 98.28           N  
ATOM   4155  HE1 TRP A 264      -8.857   4.452 -15.757  1.00 98.28           H  
ATOM   4156  CH2 TRP A 264      -9.411   3.894 -11.581  1.00 98.28           C  
ATOM   4157  HH2 TRP A 264     -10.249   3.521 -11.010  1.00 98.28           H  
ATOM   4158  CZ2 TRP A 264      -9.507   3.997 -12.976  1.00 98.28           C  
ATOM   4159  HZ2 TRP A 264     -10.426   3.720 -13.471  1.00 98.28           H  
ATOM   4160  CZ3 TRP A 264      -8.223   4.270 -10.932  1.00 98.28           C  
ATOM   4161  HZ3 TRP A 264      -8.152   4.188  -9.857  1.00 98.28           H  
ATOM   4162  N   LYS A 265      -3.672   3.543 -16.555  1.00 97.82           N  
ATOM   4163  H   LYS A 265      -3.813   2.724 -15.981  1.00 97.82           H  
ATOM   4164  CA  LYS A 265      -3.262   3.323 -17.955  1.00 97.82           C  
ATOM   4165  HA  LYS A 265      -2.188   3.493 -18.034  1.00 97.82           H  
ATOM   4166  C   LYS A 265      -3.932   4.274 -18.940  1.00 97.82           C  
ATOM   4167  CB  LYS A 265      -3.562   1.865 -18.325  1.00 97.82           C  
ATOM   4168  HB2 LYS A 265      -2.905   1.217 -17.745  1.00 97.82           H  
ATOM   4169  HB3 LYS A 265      -4.593   1.638 -18.050  1.00 97.82           H  
ATOM   4170  O   LYS A 265      -3.245   4.853 -19.779  1.00 97.82           O  
ATOM   4171  CG  LYS A 265      -3.367   1.552 -19.817  1.00 97.82           C  
ATOM   4172  HG2 LYS A 265      -2.316   1.666 -20.082  1.00 97.82           H  
ATOM   4173  HG3 LYS A 265      -3.972   2.214 -20.437  1.00 97.82           H  
ATOM   4174  CD  LYS A 265      -3.828   0.121 -20.071  1.00 97.82           C  
ATOM   4175  HD2 LYS A 265      -4.873   0.023 -19.779  1.00 97.82           H  
ATOM   4176  HD3 LYS A 265      -3.244  -0.537 -19.427  1.00 97.82           H  
ATOM   4177  CE  LYS A 265      -3.648  -0.317 -21.524  1.00 97.82           C  
ATOM   4178  HE2 LYS A 265      -3.622  -1.407 -21.545  1.00 97.82           H  
ATOM   4179  HE3 LYS A 265      -2.690   0.050 -21.891  1.00 97.82           H  
ATOM   4180  NZ  LYS A 265      -4.766   0.175 -22.362  1.00 97.82           N  
ATOM   4181  HZ1 LYS A 265      -4.657  -0.127 -23.319  1.00 97.82           H  
ATOM   4182  HZ2 LYS A 265      -5.639  -0.183 -22.000  1.00 97.82           H  
ATOM   4183  HZ3 LYS A 265      -4.808   1.183 -22.324  1.00 97.82           H  
ATOM   4184  N   THR A 266      -5.249   4.430 -18.863  1.00 98.00           N  
ATOM   4185  H   THR A 266      -5.757   3.858 -18.203  1.00 98.00           H  
ATOM   4186  CA  THR A 266      -6.009   5.259 -19.806  1.00 98.00           C  
ATOM   4187  HA  THR A 266      -5.677   5.019 -20.816  1.00 98.00           H  
ATOM   4188  C   THR A 266      -5.752   6.759 -19.619  1.00 98.00           C  
ATOM   4189  CB  THR A 266      -7.504   4.917 -19.729  1.00 98.00           C  
ATOM   4190  HB  THR A 266      -7.899   5.162 -18.743  1.00 98.00           H  
ATOM   4191  O   THR A 266      -5.955   7.528 -20.553  1.00 98.00           O  
ATOM   4192  CG2 THR A 266      -8.316   5.641 -20.807  1.00 98.00           C  
ATOM   4193 HG21 THR A 266      -7.839   5.522 -21.780  1.00 98.00           H  
ATOM   4194 HG22 THR A 266      -8.386   6.702 -20.569  1.00 98.00           H  
ATOM   4195 HG23 THR A 266      -9.330   5.242 -20.852  1.00 98.00           H  
ATOM   4196  OG1 THR A 266      -7.667   3.537 -19.976  1.00 98.00           O  
ATOM   4197  HG1 THR A 266      -7.716   3.082 -19.132  1.00 98.00           H  
ATOM   4198  N   LEU A 267      -5.254   7.181 -18.452  1.00 97.76           N  
ATOM   4199  H   LEU A 267      -5.016   6.490 -17.754  1.00 97.76           H  
ATOM   4200  CA  LEU A 267      -4.907   8.572 -18.162  1.00 97.76           C  
ATOM   4201  HA  LEU A 267      -5.547   9.224 -18.756  1.00 97.76           H  
ATOM   4202  C   LEU A 267      -3.452   8.895 -18.533  1.00 97.76           C  
ATOM   4203  CB  LEU A 267      -5.184   8.834 -16.670  1.00 97.76           C  
ATOM   4204  HB2 LEU A 267      -6.233   8.624 -16.460  1.00 97.76           H  
ATOM   4205  HB3 LEU A 267      -4.577   8.148 -16.079  1.00 97.76           H  
ATOM   4206  O   LEU A 267      -3.184   9.859 -19.245  1.00 97.76           O  
ATOM   4207  CG  LEU A 267      -4.858  10.265 -16.207  1.00 97.76           C  
ATOM   4208  HG  LEU A 267      -3.820  10.500 -16.441  1.00 97.76           H  
ATOM   4209  CD1 LEU A 267      -5.756  11.292 -16.890  1.00 97.76           C  
ATOM   4210 HD11 LEU A 267      -6.803  11.083 -16.671  1.00 97.76           H  
ATOM   4211 HD12 LEU A 267      -5.593  11.290 -17.968  1.00 97.76           H  
ATOM   4212 HD13 LEU A 267      -5.508  12.285 -16.514  1.00 97.76           H  
ATOM   4213  CD2 LEU A 267      -5.025  10.369 -14.693  1.00 97.76           C  
ATOM   4214 HD21 LEU A 267      -4.852  11.394 -14.367  1.00 97.76           H  
ATOM   4215 HD22 LEU A 267      -6.033  10.074 -14.399  1.00 97.76           H  
ATOM   4216 HD23 LEU A 267      -4.307   9.715 -14.198  1.00 97.76           H  
ATOM   4217  N   THR A 268      -2.502   8.104 -18.032  1.00 96.74           N  
ATOM   4218  H   THR A 268      -2.790   7.334 -17.444  1.00 96.74           H  
ATOM   4219  CA  THR A 268      -1.065   8.432 -18.064  1.00 96.74           C  
ATOM   4220  HA  THR A 268      -0.938   9.482 -18.331  1.00 96.74           H  
ATOM   4221  C   THR A 268      -0.266   7.617 -19.079  1.00 96.74           C  
ATOM   4222  CB  THR A 268      -0.449   8.227 -16.672  1.00 96.74           C  
ATOM   4223  HB  THR A 268       0.615   8.461 -16.703  1.00 96.74           H  
ATOM   4224  O   THR A 268       0.910   7.906 -19.325  1.00 96.74           O  
ATOM   4225  CG2 THR A 268      -1.110   9.103 -15.611  1.00 96.74           C  
ATOM   4226 HG21 THR A 268      -2.104   8.727 -15.369  1.00 96.74           H  
ATOM   4227 HG22 THR A 268      -1.195  10.128 -15.972  1.00 96.74           H  
ATOM   4228 HG23 THR A 268      -0.490   9.091 -14.715  1.00 96.74           H  
ATOM   4229  OG1 THR A 268      -0.626   6.894 -16.251  1.00 96.74           O  
ATOM   4230  HG1 THR A 268      -0.036   6.326 -16.753  1.00 96.74           H  
ATOM   4231  N   GLY A 269      -0.854   6.548 -19.624  1.00 96.64           N  
ATOM   4232  H   GLY A 269      -1.825   6.372 -19.411  1.00 96.64           H  
ATOM   4233  CA  GLY A 269      -0.095   5.464 -20.239  1.00 96.64           C  
ATOM   4234  HA2 GLY A 269       0.496   5.863 -21.064  1.00 96.64           H  
ATOM   4235  HA3 GLY A 269      -0.783   4.717 -20.635  1.00 96.64           H  
ATOM   4236  C   GLY A 269       0.841   4.780 -19.233  1.00 96.64           C  
ATOM   4237  O   GLY A 269       0.674   4.902 -18.019  1.00 96.64           O  
ATOM   4238  N   TYR A 270       1.853   4.077 -19.749  1.00 96.40           N  
ATOM   4239  H   TYR A 270       1.912   3.997 -20.754  1.00 96.40           H  
ATOM   4240  CA  TYR A 270       2.774   3.257 -18.947  1.00 96.40           C  
ATOM   4241  HA  TYR A 270       2.321   3.080 -17.972  1.00 96.40           H  
ATOM   4242  C   TYR A 270       4.145   3.889 -18.653  1.00 96.40           C  
ATOM   4243  CB  TYR A 270       2.929   1.890 -19.620  1.00 96.40           C  
ATOM   4244  HB2 TYR A 270       3.131   2.029 -20.682  1.00 96.40           H  
ATOM   4245  HB3 TYR A 270       3.790   1.374 -19.197  1.00 96.40           H  
ATOM   4246  O   TYR A 270       4.959   3.274 -17.972  1.00 96.40           O  
ATOM   4247  CG  TYR A 270       1.736   0.979 -19.429  1.00 96.40           C  
ATOM   4248  CD1 TYR A 270       1.539   0.359 -18.182  1.00 96.40           C  
ATOM   4249  HD1 TYR A 270       2.202   0.585 -17.359  1.00 96.40           H  
ATOM   4250  CD2 TYR A 270       0.864   0.697 -20.497  1.00 96.40           C  
ATOM   4251  HD2 TYR A 270       1.029   1.142 -21.467  1.00 96.40           H  
ATOM   4252  CE1 TYR A 270       0.511  -0.580 -18.000  1.00 96.40           C  
ATOM   4253  HE1 TYR A 270       0.386  -1.083 -17.053  1.00 96.40           H  
ATOM   4254  CE2 TYR A 270      -0.167  -0.247 -20.321  1.00 96.40           C  
ATOM   4255  HE2 TYR A 270      -0.784  -0.543 -21.157  1.00 96.40           H  
ATOM   4256  OH  TYR A 270      -1.275  -1.863 -18.932  1.00 96.40           O  
ATOM   4257  HH  TYR A 270      -1.263  -2.259 -18.057  1.00 96.40           H  
ATOM   4258  CZ  TYR A 270      -0.331  -0.900 -19.080  1.00 96.40           C  
ATOM   4259  N   TYR A 271       4.423   5.088 -19.170  1.00 95.51           N  
ATOM   4260  H   TYR A 271       3.706   5.543 -19.717  1.00 95.51           H  
ATOM   4261  CA  TYR A 271       5.753   5.721 -19.093  1.00 95.51           C  
ATOM   4262  HA  TYR A 271       6.459   5.042 -18.615  1.00 95.51           H  
ATOM   4263  C   TYR A 271       5.781   7.009 -18.263  1.00 95.51           C  
ATOM   4264  CB  TYR A 271       6.255   5.986 -20.515  1.00 95.51           C  
ATOM   4265  HB2 TYR A 271       7.216   6.497 -20.462  1.00 95.51           H  
ATOM   4266  HB3 TYR A 271       5.560   6.656 -21.022  1.00 95.51           H  
ATOM   4267  O   TYR A 271       6.835   7.628 -18.100  1.00 95.51           O  
ATOM   4268  CG  TYR A 271       6.449   4.732 -21.340  1.00 95.51           C  
ATOM   4269  CD1 TYR A 271       7.524   3.873 -21.047  1.00 95.51           C  
ATOM   4270  HD1 TYR A 271       8.181   4.095 -20.219  1.00 95.51           H  
ATOM   4271  CD2 TYR A 271       5.576   4.436 -22.405  1.00 95.51           C  
ATOM   4272  HD2 TYR A 271       4.755   5.099 -22.634  1.00 95.51           H  
ATOM   4273  CE1 TYR A 271       7.752   2.736 -21.842  1.00 95.51           C  
ATOM   4274  HE1 TYR A 271       8.587   2.081 -21.639  1.00 95.51           H  
ATOM   4275  CE2 TYR A 271       5.796   3.293 -23.198  1.00 95.51           C  
ATOM   4276  HE2 TYR A 271       5.140   3.071 -24.027  1.00 95.51           H  
ATOM   4277  OH  TYR A 271       7.131   1.354 -23.689  1.00 95.51           O  
ATOM   4278  HH  TYR A 271       6.514   1.265 -24.419  1.00 95.51           H  
ATOM   4279  CZ  TYR A 271       6.900   2.454 -22.927  1.00 95.51           C  
ATOM   4280  N   THR A 272       4.622   7.442 -17.764  1.00 94.79           N  
ATOM   4281  H   THR A 272       3.815   6.838 -17.818  1.00 94.79           H  
ATOM   4282  CA  THR A 272       4.489   8.677 -16.988  1.00 94.79           C  
ATOM   4283  HA  THR A 272       5.484   9.005 -16.686  1.00 94.79           H  
ATOM   4284  C   THR A 272       3.732   8.418 -15.697  1.00 94.79           C  
ATOM   4285  CB  THR A 272       3.878   9.840 -17.796  1.00 94.79           C  
ATOM   4286  HB  THR A 272       4.073  10.754 -17.236  1.00 94.79           H  
ATOM   4287  O   THR A 272       2.981   7.446 -15.590  1.00 94.79           O  
ATOM   4288  CG2 THR A 272       4.500  10.010 -19.182  1.00 94.79           C  
ATOM   4289 HG21 THR A 272       5.587  10.045 -19.099  1.00 94.79           H  
ATOM   4290 HG22 THR A 272       4.219   9.180 -19.831  1.00 94.79           H  
ATOM   4291 HG23 THR A 272       4.150  10.942 -19.624  1.00 94.79           H  
ATOM   4292  OG1 THR A 272       2.482   9.763 -17.990  1.00 94.79           O  
ATOM   4293  HG1 THR A 272       2.255   8.958 -18.461  1.00 94.79           H  
ATOM   4294  N   SER A 273       3.971   9.271 -14.708  1.00 95.66           N  
ATOM   4295  H   SER A 273       4.614  10.033 -14.870  1.00 95.66           H  
ATOM   4296  CA  SER A 273       3.328   9.212 -13.402  1.00 95.66           C  
ATOM   4297  HA  SER A 273       2.834   8.247 -13.288  1.00 95.66           H  
ATOM   4298  C   SER A 273       2.290  10.319 -13.260  1.00 95.66           C  
ATOM   4299  CB  SER A 273       4.395   9.330 -12.313  1.00 95.66           C  
ATOM   4300  HB2 SER A 273       4.881  10.303 -12.385  1.00 95.66           H  
ATOM   4301  HB3 SER A 273       5.149   8.556 -12.463  1.00 95.66           H  
ATOM   4302  O   SER A 273       2.477  11.426 -13.771  1.00 95.66           O  
ATOM   4303  OG  SER A 273       3.853   9.175 -11.025  1.00 95.66           O  
ATOM   4304  HG  SER A 273       3.233   9.886 -10.846  1.00 95.66           H  
ATOM   4305  N   VAL A 274       1.246  10.049 -12.482  1.00 95.85           N  
ATOM   4306  H   VAL A 274       1.147   9.103 -12.141  1.00 95.85           H  
ATOM   4307  CA  VAL A 274       0.401  11.089 -11.877  1.00 95.85           C  
ATOM   4308  HA  VAL A 274       0.001  11.721 -12.669  1.00 95.85           H  
ATOM   4309  C   VAL A 274       1.246  11.986 -10.956  1.00 95.85           C  
ATOM   4310  CB  VAL A 274      -0.818  10.473 -11.161  1.00 95.85           C  
ATOM   4311  HB  VAL A 274      -1.488  11.269 -10.835  1.00 95.85           H  
ATOM   4312  O   VAL A 274       2.342  11.594 -10.526  1.00 95.85           O  
ATOM   4313  CG1 VAL A 274      -1.608   9.561 -12.111  1.00 95.85           C  
ATOM   4314 HG11 VAL A 274      -2.457   9.126 -11.583  1.00 95.85           H  
ATOM   4315 HG12 VAL A 274      -1.975  10.141 -12.958  1.00 95.85           H  
ATOM   4316 HG13 VAL A 274      -0.991   8.733 -12.461  1.00 95.85           H  
ATOM   4317  CG2 VAL A 274      -0.418   9.693  -9.914  1.00 95.85           C  
ATOM   4318 HG21 VAL A 274      -1.284   9.170  -9.509  1.00 95.85           H  
ATOM   4319 HG22 VAL A 274      -0.045  10.373  -9.148  1.00 95.85           H  
ATOM   4320 HG23 VAL A 274       0.362   8.975 -10.169  1.00 95.85           H  
ATOM   4321  N   SER A 275       0.778  13.203 -10.667  1.00 94.67           N  
ATOM   4322  H   SER A 275      -0.145  13.464 -10.983  1.00 94.67           H  
ATOM   4323  CA  SER A 275       1.441  14.111  -9.723  1.00 94.67           C  
ATOM   4324  HA  SER A 275       2.517  13.982  -9.847  1.00 94.67           H  
ATOM   4325  C   SER A 275       1.104  13.784  -8.270  1.00 94.67           C  
ATOM   4326  CB  SER A 275       1.174  15.587 -10.034  1.00 94.67           C  
ATOM   4327  HB2 SER A 275       1.585  16.211  -9.241  1.00 94.67           H  
ATOM   4328  HB3 SER A 275       1.682  15.838 -10.965  1.00 94.67           H  
ATOM   4329  O   SER A 275       1.998  13.872  -7.429  1.00 94.67           O  
ATOM   4330  OG  SER A 275      -0.197  15.865 -10.195  1.00 94.67           O  
ATOM   4331  HG  SER A 275      -0.564  16.203  -9.375  1.00 94.67           H  
ATOM   4332  N   ALA A 276      -0.127  13.349  -8.005  1.00 95.20           N  
ATOM   4333  H   ALA A 276      -0.804  13.321  -8.754  1.00 95.20           H  
ATOM   4334  CA  ALA A 276      -0.595  12.915  -6.695  1.00 95.20           C  
ATOM   4335  HA  ALA A 276       0.227  12.430  -6.169  1.00 95.20           H  
ATOM   4336  C   ALA A 276      -1.744  11.902  -6.832  1.00 95.20           C  
ATOM   4337  CB  ALA A 276      -1.026  14.151  -5.895  1.00 95.20           C  
ATOM   4338  HB1 ALA A 276      -1.431  13.840  -4.932  1.00 95.20           H  
ATOM   4339  HB2 ALA A 276      -0.169  14.801  -5.720  1.00 95.20           H  
ATOM   4340  HB3 ALA A 276      -1.790  14.709  -6.436  1.00 95.20           H  
ATOM   4341  O   ALA A 276      -2.458  11.900  -7.840  1.00 95.20           O  
ATOM   4342  N   VAL A 277      -1.912  11.041  -5.828  1.00 96.98           N  
ATOM   4343  H   VAL A 277      -1.286  11.098  -5.037  1.00 96.98           H  
ATOM   4344  CA  VAL A 277      -3.059  10.135  -5.709  1.00 96.98           C  
ATOM   4345  HA  VAL A 277      -3.910  10.636  -6.171  1.00 96.98           H  
ATOM   4346  C   VAL A 277      -3.426   9.896  -4.248  1.00 96.98           C  
ATOM   4347  CB  VAL A 277      -2.842   8.813  -6.477  1.00 96.98           C  
ATOM   4348  HB  VAL A 277      -2.704   9.065  -7.528  1.00 96.98           H  
ATOM   4349  O   VAL A 277      -2.556   9.824  -3.380  1.00 96.98           O  
ATOM   4350  CG1 VAL A 277      -1.617   8.011  -6.030  1.00 96.98           C  
ATOM   4351 HG11 VAL A 277      -1.703   7.755  -4.974  1.00 96.98           H  
ATOM   4352 HG12 VAL A 277      -0.721   8.607  -6.204  1.00 96.98           H  
ATOM   4353 HG13 VAL A 277      -1.541   7.095  -6.614  1.00 96.98           H  
ATOM   4354  CG2 VAL A 277      -4.057   7.885  -6.395  1.00 96.98           C  
ATOM   4355 HG21 VAL A 277      -3.992   7.132  -7.182  1.00 96.98           H  
ATOM   4356 HG22 VAL A 277      -4.975   8.453  -6.545  1.00 96.98           H  
ATOM   4357 HG23 VAL A 277      -4.104   7.394  -5.423  1.00 96.98           H  
ATOM   4358  N   GLU A 278      -4.720   9.753  -3.986  1.00 97.40           N  
ATOM   4359  H   GLU A 278      -5.381   9.907  -4.734  1.00 97.40           H  
ATOM   4360  CA  GLU A 278      -5.256   9.329  -2.699  1.00 97.40           C  
ATOM   4361  HA  GLU A 278      -4.466   8.852  -2.119  1.00 97.40           H  
ATOM   4362  C   GLU A 278      -6.379   8.310  -2.901  1.00 97.40           C  
ATOM   4363  CB  GLU A 278      -5.749  10.557  -1.927  1.00 97.40           C  
ATOM   4364  HB2 GLU A 278      -6.572  11.027  -2.466  1.00 97.40           H  
ATOM   4365  HB3 GLU A 278      -4.926  11.267  -1.840  1.00 97.40           H  
ATOM   4366  O   GLU A 278      -7.294   8.536  -3.692  1.00 97.40           O  
ATOM   4367  CG  GLU A 278      -6.213  10.174  -0.524  1.00 97.40           C  
ATOM   4368  HG2 GLU A 278      -5.399   9.637  -0.037  1.00 97.40           H  
ATOM   4369  HG3 GLU A 278      -7.082   9.519  -0.581  1.00 97.40           H  
ATOM   4370  CD  GLU A 278      -6.556  11.408   0.299  1.00 97.40           C  
ATOM   4371  OE1 GLU A 278      -7.709  11.876   0.192  1.00 97.40           O  
ATOM   4372  OE2 GLU A 278      -5.663  11.864   1.042  1.00 97.40           O  
ATOM   4373  N   MET A 279      -6.331   7.203  -2.161  1.00 98.50           N  
ATOM   4374  H   MET A 279      -5.577   7.124  -1.494  1.00 98.50           H  
ATOM   4375  CA  MET A 279      -7.430   6.245  -2.052  1.00 98.50           C  
ATOM   4376  HA  MET A 279      -8.164   6.431  -2.836  1.00 98.50           H  
ATOM   4377  C   MET A 279      -8.101   6.405  -0.696  1.00 98.50           C  
ATOM   4378  CB  MET A 279      -6.946   4.801  -2.180  1.00 98.50           C  
ATOM   4379  HB2 MET A 279      -7.819   4.150  -2.161  1.00 98.50           H  
ATOM   4380  HB3 MET A 279      -6.334   4.558  -1.311  1.00 98.50           H  
ATOM   4381  O   MET A 279      -7.432   6.420   0.339  1.00 98.50           O  
ATOM   4382  CG  MET A 279      -6.139   4.512  -3.445  1.00 98.50           C  
ATOM   4383  HG2 MET A 279      -6.772   4.629  -4.324  1.00 98.50           H  
ATOM   4384  HG3 MET A 279      -5.318   5.226  -3.517  1.00 98.50           H  
ATOM   4385  SD  MET A 279      -5.419   2.853  -3.436  1.00 98.50           S  
ATOM   4386  CE  MET A 279      -6.906   1.809  -3.437  1.00 98.50           C  
ATOM   4387  HE1 MET A 279      -6.616   0.764  -3.543  1.00 98.50           H  
ATOM   4388  HE2 MET A 279      -7.446   1.928  -2.497  1.00 98.50           H  
ATOM   4389  HE3 MET A 279      -7.553   2.089  -4.268  1.00 98.50           H  
ATOM   4390  N   LYS A 280      -9.430   6.459  -0.686  1.00 98.38           N  
ATOM   4391  H   LYS A 280      -9.920   6.465  -1.570  1.00 98.38           H  
ATOM   4392  CA  LYS A 280     -10.208   6.661   0.532  1.00 98.38           C  
ATOM   4393  HA  LYS A 280      -9.642   6.250   1.367  1.00 98.38           H  
ATOM   4394  C   LYS A 280     -11.529   5.907   0.497  1.00 98.38           C  
ATOM   4395  CB  LYS A 280     -10.355   8.173   0.768  1.00 98.38           C  
ATOM   4396  HB2 LYS A 280      -9.365   8.628   0.724  1.00 98.38           H  
ATOM   4397  HB3 LYS A 280     -10.737   8.333   1.777  1.00 98.38           H  
ATOM   4398  O   LYS A 280     -12.129   5.728  -0.560  1.00 98.38           O  
ATOM   4399  CG  LYS A 280     -11.265   8.880  -0.252  1.00 98.38           C  
ATOM   4400  HG2 LYS A 280     -11.007   8.573  -1.266  1.00 98.38           H  
ATOM   4401  HG3 LYS A 280     -12.294   8.573  -0.068  1.00 98.38           H  
ATOM   4402  CD  LYS A 280     -11.179  10.411  -0.148  1.00 98.38           C  
ATOM   4403  HD2 LYS A 280     -10.846  10.711   0.845  1.00 98.38           H  
ATOM   4404  HD3 LYS A 280     -12.162  10.844  -0.336  1.00 98.38           H  
ATOM   4405  CE  LYS A 280     -10.208  10.940  -1.199  1.00 98.38           C  
ATOM   4406  HE2 LYS A 280     -10.599  10.707  -2.189  1.00 98.38           H  
ATOM   4407  HE3 LYS A 280      -9.248  10.436  -1.087  1.00 98.38           H  
ATOM   4408  NZ  LYS A 280      -9.987  12.396  -1.090  1.00 98.38           N  
ATOM   4409  HZ1 LYS A 280      -9.096  12.553  -0.642  1.00 98.38           H  
ATOM   4410  HZ2 LYS A 280      -9.993  12.806  -2.014  1.00 98.38           H  
ATOM   4411  HZ3 LYS A 280     -10.661  12.874  -0.510  1.00 98.38           H  
ATOM   4412  N   ILE A 281     -11.987   5.458   1.657  1.00 98.44           N  
ATOM   4413  H   ILE A 281     -11.453   5.673   2.487  1.00 98.44           H  
ATOM   4414  CA  ILE A 281     -13.191   4.642   1.809  1.00 98.44           C  
ATOM   4415  HA  ILE A 281     -13.676   4.586   0.835  1.00 98.44           H  
ATOM   4416  C   ILE A 281     -14.179   5.302   2.753  1.00 98.44           C  
ATOM   4417  CB  ILE A 281     -12.867   3.197   2.238  1.00 98.44           C  
ATOM   4418  HB  ILE A 281     -13.800   2.634   2.240  1.00 98.44           H  
ATOM   4419  O   ILE A 281     -13.799   6.007   3.683  1.00 98.44           O  
ATOM   4420  CG1 ILE A 281     -12.268   3.123   3.661  1.00 98.44           C  
ATOM   4421 HG12 ILE A 281     -11.341   3.696   3.698  1.00 98.44           H  
ATOM   4422 HG13 ILE A 281     -12.967   3.571   4.367  1.00 98.44           H  
ATOM   4423  CG2 ILE A 281     -11.951   2.564   1.181  1.00 98.44           C  
ATOM   4424 HG21 ILE A 281     -12.407   2.639   0.193  1.00 98.44           H  
ATOM   4425 HG22 ILE A 281     -11.803   1.509   1.412  1.00 98.44           H  
ATOM   4426 HG23 ILE A 281     -10.974   3.048   1.169  1.00 98.44           H  
ATOM   4427  CD1 ILE A 281     -11.987   1.702   4.163  1.00 98.44           C  
ATOM   4428 HD11 ILE A 281     -11.587   1.755   5.176  1.00 98.44           H  
ATOM   4429 HD12 ILE A 281     -12.909   1.121   4.169  1.00 98.44           H  
ATOM   4430 HD13 ILE A 281     -11.246   1.204   3.537  1.00 98.44           H  
ATOM   4431  N   ARG A 282     -15.469   5.072   2.537  1.00 97.21           N  
ATOM   4432  H   ARG A 282     -15.725   4.530   1.724  1.00 97.21           H  
ATOM   4433  CA  ARG A 282     -16.517   5.634   3.391  1.00 97.21           C  
ATOM   4434  HA  ARG A 282     -16.100   5.850   4.375  1.00 97.21           H  
ATOM   4435  C   ARG A 282     -17.644   4.642   3.574  1.00 97.21           C  
ATOM   4436  CB  ARG A 282     -16.980   6.962   2.788  1.00 97.21           C  
ATOM   4437  HB2 ARG A 282     -17.300   6.797   1.759  1.00 97.21           H  
ATOM   4438  HB3 ARG A 282     -16.124   7.636   2.786  1.00 97.21           H  
ATOM   4439  O   ARG A 282     -18.052   3.973   2.628  1.00 97.21           O  
ATOM   4440  CG  ARG A 282     -18.113   7.641   3.563  1.00 97.21           C  
ATOM   4441  HG2 ARG A 282     -19.044   7.095   3.413  1.00 97.21           H  
ATOM   4442  HG3 ARG A 282     -17.886   7.651   4.629  1.00 97.21           H  
ATOM   4443  CD  ARG A 282     -18.285   9.076   3.061  1.00 97.21           C  
ATOM   4444  HD2 ARG A 282     -18.983   9.596   3.717  1.00 97.21           H  
ATOM   4445  HD3 ARG A 282     -17.324   9.588   3.110  1.00 97.21           H  
ATOM   4446  NE  ARG A 282     -18.787   9.090   1.677  1.00 97.21           N  
ATOM   4447  HE  ARG A 282     -18.794   8.215   1.173  1.00 97.21           H  
ATOM   4448  NH1 ARG A 282     -18.947  11.346   1.406  1.00 97.21           N  
ATOM   4449 HH11 ARG A 282     -18.451  11.515   2.269  1.00 97.21           H  
ATOM   4450 HH12 ARG A 282     -19.103  12.118   0.773  1.00 97.21           H  
ATOM   4451  NH2 ARG A 282     -19.473   9.973  -0.275  1.00 97.21           N  
ATOM   4452 HH21 ARG A 282     -19.459   9.027  -0.630  1.00 97.21           H  
ATOM   4453 HH22 ARG A 282     -19.457  10.718  -0.955  1.00 97.21           H  
ATOM   4454  CZ  ARG A 282     -19.035  10.146   0.935  1.00 97.21           C  
ATOM   4455  N   LYS A 283     -18.161   4.554   4.799  1.00 95.94           N  
ATOM   4456  H   LYS A 283     -17.780   5.148   5.521  1.00 95.94           H  
ATOM   4457  CA  LYS A 283     -19.315   3.706   5.101  1.00 95.94           C  
ATOM   4458  HA  LYS A 283     -19.107   2.708   4.715  1.00 95.94           H  
ATOM   4459  C   LYS A 283     -20.540   4.257   4.376  1.00 95.94           C  
ATOM   4460  CB  LYS A 283     -19.513   3.608   6.621  1.00 95.94           C  
ATOM   4461  HB2 LYS A 283     -19.906   4.548   7.010  1.00 95.94           H  
ATOM   4462  HB3 LYS A 283     -18.542   3.427   7.081  1.00 95.94           H  
ATOM   4463  O   LYS A 283     -20.847   5.446   4.479  1.00 95.94           O  
ATOM   4464  CG  LYS A 283     -20.454   2.452   6.999  1.00 95.94           C  
ATOM   4465  HG2 LYS A 283     -21.475   2.689   6.701  1.00 95.94           H  
ATOM   4466  HG3 LYS A 283     -20.132   1.556   6.466  1.00 95.94           H  
ATOM   4467  CD  LYS A 283     -20.404   2.166   8.509  1.00 95.94           C  
ATOM   4468  HD2 LYS A 283     -20.862   2.985   9.063  1.00 95.94           H  
ATOM   4469  HD3 LYS A 283     -19.359   2.082   8.806  1.00 95.94           H  
ATOM   4470  CE  LYS A 283     -21.116   0.842   8.828  1.00 95.94           C  
ATOM   4471  HE2 LYS A 283     -22.191   1.011   8.904  1.00 95.94           H  
ATOM   4472  HE3 LYS A 283     -20.942   0.166   7.990  1.00 95.94           H  
ATOM   4473  NZ  LYS A 283     -20.585   0.195  10.058  1.00 95.94           N  
ATOM   4474  HZ1 LYS A 283     -20.883  -0.768  10.125  1.00 95.94           H  
ATOM   4475  HZ2 LYS A 283     -19.579   0.123  10.011  1.00 95.94           H  
ATOM   4476  HZ3 LYS A 283     -20.834   0.688  10.904  1.00 95.94           H  
ATOM   4477  N   LYS A 284     -21.249   3.403   3.643  1.00 93.52           N  
ATOM   4478  H   LYS A 284     -20.951   2.439   3.615  1.00 93.52           H  
ATOM   4479  CA  LYS A 284     -22.489   3.786   2.965  1.00 93.52           C  
ATOM   4480  HA  LYS A 284     -22.317   4.725   2.439  1.00 93.52           H  
ATOM   4481  C   LYS A 284     -23.575   4.020   4.006  1.00 93.52           C  
ATOM   4482  CB  LYS A 284     -22.910   2.719   1.948  1.00 93.52           C  
ATOM   4483  HB2 LYS A 284     -23.871   2.996   1.515  1.00 93.52           H  
ATOM   4484  HB3 LYS A 284     -23.023   1.764   2.462  1.00 93.52           H  
ATOM   4485  O   LYS A 284     -23.712   3.246   4.954  1.00 93.52           O  
ATOM   4486  CG  LYS A 284     -21.869   2.586   0.830  1.00 93.52           C  
ATOM   4487  HG2 LYS A 284     -20.893   2.377   1.268  1.00 93.52           H  
ATOM   4488  HG3 LYS A 284     -21.796   3.520   0.272  1.00 93.52           H  
ATOM   4489  CD  LYS A 284     -22.196   1.437  -0.122  1.00 93.52           C  
ATOM   4490  HD2 LYS A 284     -22.468   0.551   0.452  1.00 93.52           H  
ATOM   4491  HD3 LYS A 284     -21.271   1.210  -0.651  1.00 93.52           H  
ATOM   4492  CE  LYS A 284     -23.308   1.774  -1.123  1.00 93.52           C  
ATOM   4493  HE2 LYS A 284     -23.085   2.746  -1.561  1.00 93.52           H  
ATOM   4494  HE3 LYS A 284     -24.262   1.838  -0.601  1.00 93.52           H  
ATOM   4495  NZ  LYS A 284     -23.350   0.751  -2.197  1.00 93.52           N  
ATOM   4496  HZ1 LYS A 284     -24.021   0.974  -2.918  1.00 93.52           H  
ATOM   4497  HZ2 LYS A 284     -22.435   0.697  -2.622  1.00 93.52           H  
ATOM   4498  HZ3 LYS A 284     -23.506  -0.181  -1.841  1.00 93.52           H  
ATOM   4499  N   LEU A 285     -24.369   5.067   3.802  1.00 83.30           N  
ATOM   4500  H   LEU A 285     -24.213   5.642   2.986  1.00 83.30           H  
ATOM   4501  CA  LEU A 285     -25.613   5.228   4.542  1.00 83.30           C  
ATOM   4502  HA  LEU A 285     -25.410   5.157   5.610  1.00 83.30           H  
ATOM   4503  C   LEU A 285     -26.527   4.062   4.154  1.00 83.30           C  
ATOM   4504  CB  LEU A 285     -26.248   6.599   4.239  1.00 83.30           C  
ATOM   4505  HB2 LEU A 285     -26.482   6.646   3.175  1.00 83.30           H  
ATOM   4506  HB3 LEU A 285     -27.189   6.668   4.785  1.00 83.30           H  
ATOM   4507  O   LEU A 285     -26.720   3.799   2.966  1.00 83.30           O  
ATOM   4508  CG  LEU A 285     -25.369   7.810   4.608  1.00 83.30           C  
ATOM   4509  HG  LEU A 285     -24.437   7.767   4.045  1.00 83.30           H  
ATOM   4510  CD1 LEU A 285     -26.085   9.106   4.225  1.00 83.30           C  
ATOM   4511 HD11 LEU A 285     -27.020   9.186   4.779  1.00 83.30           H  
ATOM   4512 HD12 LEU A 285     -26.308   9.106   3.158  1.00 83.30           H  
ATOM   4513 HD13 LEU A 285     -25.460   9.965   4.469  1.00 83.30           H  
ATOM   4514  CD2 LEU A 285     -25.037   7.866   6.100  1.00 83.30           C  
ATOM   4515 HD21 LEU A 285     -24.413   7.017   6.379  1.00 83.30           H  
ATOM   4516 HD22 LEU A 285     -24.486   8.779   6.325  1.00 83.30           H  
ATOM   4517 HD23 LEU A 285     -25.955   7.852   6.689  1.00 83.30           H  
ATOM   4518  N   ILE A 286     -27.046   3.340   5.146  1.00 71.75           N  
ATOM   4519  H   ILE A 286     -26.844   3.602   6.100  1.00 71.75           H  
ATOM   4520  CA  ILE A 286     -28.134   2.394   4.913  1.00 71.75           C  
ATOM   4521  HA  ILE A 286     -27.879   1.730   4.086  1.00 71.75           H  
ATOM   4522  C   ILE A 286     -29.326   3.259   4.508  1.00 71.75           C  
ATOM   4523  CB  ILE A 286     -28.421   1.539   6.173  1.00 71.75           C  
ATOM   4524  HB  ILE A 286     -28.687   2.207   6.992  1.00 71.75           H  
ATOM   4525  O   ILE A 286     -29.857   3.986   5.344  1.00 71.75           O  
ATOM   4526  CG1 ILE A 286     -27.167   0.733   6.593  1.00 71.75           C  
ATOM   4527 HG12 ILE A 286     -26.924   0.009   5.816  1.00 71.75           H  
ATOM   4528 HG13 ILE A 286     -26.318   1.410   6.695  1.00 71.75           H  
ATOM   4529  CG2 ILE A 286     -29.610   0.594   5.915  1.00 71.75           C  
ATOM   4530 HG21 ILE A 286     -29.382  -0.098   5.104  1.00 71.75           H  
ATOM   4531 HG22 ILE A 286     -29.856   0.029   6.814  1.00 71.75           H  
ATOM   4532 HG23 ILE A 286     -30.500   1.164   5.649  1.00 71.75           H  
ATOM   4533  CD1 ILE A 286     -27.312  -0.001   7.933  1.00 71.75           C  
ATOM   4534 HD11 ILE A 286     -26.351  -0.432   8.213  1.00 71.75           H  
ATOM   4535 HD12 ILE A 286     -27.626   0.698   8.709  1.00 71.75           H  
ATOM   4536 HD13 ILE A 286     -28.040  -0.808   7.852  1.00 71.75           H  
ATOM   4537  N   SER A 287     -29.705   3.244   3.231  1.00 55.71           N  
ATOM   4538  H   SER A 287     -29.167   2.726   2.551  1.00 55.71           H  
ATOM   4539  CA  SER A 287     -31.024   3.733   2.841  1.00 55.71           C  
ATOM   4540  HA  SER A 287     -31.142   4.768   3.162  1.00 55.71           H  
ATOM   4541  C   SER A 287     -32.043   2.829   3.536  1.00 55.71           C  
ATOM   4542  CB  SER A 287     -31.214   3.672   1.323  1.00 55.71           C  
ATOM   4543  HB2 SER A 287     -32.241   3.941   1.074  1.00 55.71           H  
ATOM   4544  HB3 SER A 287     -31.026   2.657   0.974  1.00 55.71           H  
ATOM   4545  O   SER A 287     -31.968   1.615   3.334  1.00 55.71           O  
ATOM   4546  OG  SER A 287     -30.318   4.568   0.687  1.00 55.71           O  
ATOM   4547  HG  SER A 287     -30.807   5.370   0.492  1.00 55.71           H  
ATOM   4548  N   PRO A 288     -32.940   3.361   4.383  1.00 45.16           N  
ATOM   4549  CA  PRO A 288     -34.089   2.588   4.826  1.00 45.16           C  
ATOM   4550  HA  PRO A 288     -33.756   1.721   5.397  1.00 45.16           H  
ATOM   4551  C   PRO A 288     -34.847   2.148   3.569  1.00 45.16           C  
ATOM   4552  CB  PRO A 288     -34.919   3.521   5.719  1.00 45.16           C  
ATOM   4553  HB2 PRO A 288     -35.250   3.014   6.625  1.00 45.16           H  
ATOM   4554  HB3 PRO A 288     -35.782   3.900   5.171  1.00 45.16           H  
ATOM   4555  O   PRO A 288     -35.123   2.988   2.709  1.00 45.16           O  
ATOM   4556  CG  PRO A 288     -33.977   4.683   6.039  1.00 45.16           C  
ATOM   4557  HG2 PRO A 288     -34.519   5.618   6.176  1.00 45.16           H  
ATOM   4558  HG3 PRO A 288     -33.395   4.442   6.929  1.00 45.16           H  
ATOM   4559  CD  PRO A 288     -33.050   4.737   4.830  1.00 45.16           C  
ATOM   4560  HD2 PRO A 288     -33.506   5.336   4.042  1.00 45.16           H  
ATOM   4561  HD3 PRO A 288     -32.086   5.155   5.119  1.00 45.16           H  
ATOM   4562  N   ASN A 289     -35.084   0.842   3.436  1.00 38.02           N  
ATOM   4563  H   ASN A 289     -34.832   0.239   4.206  1.00 38.02           H  
ATOM   4564  CA  ASN A 289     -36.074   0.327   2.490  1.00 38.02           C  
ATOM   4565  HA  ASN A 289     -35.895   0.737   1.496  1.00 38.02           H  
ATOM   4566  C   ASN A 289     -37.473   0.800   2.889  1.00 38.02           C  
ATOM   4567  CB  ASN A 289     -36.025  -1.214   2.439  1.00 38.02           C  
ATOM   4568  HB2 ASN A 289     -35.984  -1.604   3.455  1.00 38.02           H  
ATOM   4569  HB3 ASN A 289     -36.959  -1.556   1.995  1.00 38.02           H  
ATOM   4570  O   ASN A 289     -37.698   0.970   4.111  1.00 38.02           O  
ATOM   4571  CG  ASN A 289     -34.911  -1.822   1.606  1.00 38.02           C  
ATOM   4572  ND2 ASN A 289     -34.717  -3.113   1.743  1.00 38.02           N  
ATOM   4573 HD21 ASN A 289     -34.025  -3.519   1.129  1.00 38.02           H  
ATOM   4574 HD22 ASN A 289     -35.329  -3.642   2.347  1.00 38.02           H  
ATOM   4575  OD1 ASN A 289     -34.218  -1.208   0.812  1.00 38.02           O  
ATOM   4576  OXT ASN A 289     -38.286   0.908   1.952  1.00 38.02           O  
TER    4577      ASN A 289                                                       
END   
