# Supplementary material for: Nuclear genome of Bulinus truncatus, an intermediate host of the carcinogenic human blood fluke Schistosoma haematobium
Source: Nat Commun. 2022 Feb 21;13:977. doi: 10.1038/s41467-022-28634-9 (PMC8861042; doi:10.1038/s41467-022-28634-9)
Supplement: Supplementary file 6 — Supplementary Data 3 [file 41467_2022_28634_MOESM6_ESM.zip › Supplementary_Data_3/btru_067847-t1.mature.pep.pdb]

ATOM      1  N   MET A   1     -47.383  51.085  16.387  1.00 34.70           N  
ATOM      2  H   MET A   1     -48.168  51.718  16.337  1.00 34.70           H  
ATOM      3  H2  MET A   1     -47.624  50.297  16.972  1.00 34.70           H  
ATOM      4  H3  MET A   1     -47.163  50.728  15.468  1.00 34.70           H  
ATOM      5  CA  MET A   1     -46.202  51.753  16.976  1.00 34.70           C  
ATOM      6  HA  MET A   1     -45.851  52.540  16.309  1.00 34.70           H  
ATOM      7  C   MET A   1     -45.086  50.716  17.100  1.00 34.70           C  
ATOM      8  CB  MET A   1     -46.550  52.389  18.335  1.00 34.70           C  
ATOM      9  HB2 MET A   1     -47.229  51.736  18.884  1.00 34.70           H  
ATOM     10  HB3 MET A   1     -45.639  52.501  18.924  1.00 34.70           H  
ATOM     11  O   MET A   1     -45.389  49.631  17.572  1.00 34.70           O  
ATOM     12  CG  MET A   1     -47.179  53.782  18.179  1.00 34.70           C  
ATOM     13  HG2 MET A   1     -47.978  53.742  17.439  1.00 34.70           H  
ATOM     14  HG3 MET A   1     -46.412  54.469  17.821  1.00 34.70           H  
ATOM     15  SD  MET A   1     -47.875  54.439  19.717  1.00 34.70           S  
ATOM     16  CE  MET A   1     -48.087  56.191  19.290  1.00 34.70           C  
ATOM     17  HE1 MET A   1     -47.117  56.635  19.063  1.00 34.70           H  
ATOM     18  HE2 MET A   1     -48.529  56.717  20.136  1.00 34.70           H  
ATOM     19  HE3 MET A   1     -48.745  56.286  18.426  1.00 34.70           H  
ATOM     20  N   CYS A   2     -43.879  51.072  16.626  1.00 30.75           N  
ATOM     21  H   CYS A   2     -43.784  52.033  16.330  1.00 30.75           H  
ATOM     22  CA  CYS A   2     -42.573  50.363  16.623  1.00 30.75           C  
ATOM     23  HA  CYS A   2     -41.877  51.052  16.145  1.00 30.75           H  
ATOM     24  C   CYS A   2     -42.470  49.045  15.807  1.00 30.75           C  
ATOM     25  CB  CYS A   2     -42.086  50.227  18.072  1.00 30.75           C  
ATOM     26  HB2 CYS A   2     -42.790  49.628  18.649  1.00 30.75           H  
ATOM     27  HB3 CYS A   2     -41.120  49.723  18.074  1.00 30.75           H  
ATOM     28  O   CYS A   2     -43.075  48.053  16.187  1.00 30.75           O  
ATOM     29  SG  CYS A   2     -41.898  51.885  18.800  1.00 30.75           S  
ATOM     30  HG  CYS A   2     -41.293  51.499  19.927  1.00 30.75           H  
ATOM     31  N   THR A   3     -41.930  48.996  14.569  1.00 29.73           N  
ATOM     32  H   THR A   3     -42.447  48.295  14.058  1.00 29.73           H  
ATOM     33  CA  THR A   3     -40.511  49.018  14.068  1.00 29.73           C  
ATOM     34  HA  THR A   3     -40.597  48.796  13.005  1.00 29.73           H  
ATOM     35  C   THR A   3     -39.630  47.891  14.633  1.00 29.73           C  
ATOM     36  CB  THR A   3     -39.778  50.368  14.137  1.00 29.73           C  
ATOM     37  HB  THR A   3     -38.775  50.237  13.729  1.00 29.73           H  
ATOM     38  O   THR A   3     -39.447  47.847  15.839  1.00 29.73           O  
ATOM     39  CG2 THR A   3     -40.480  51.446  13.311  1.00 29.73           C  
ATOM     40 HG21 THR A   3     -39.883  52.358  13.338  1.00 29.73           H  
ATOM     41 HG22 THR A   3     -41.464  51.655  13.729  1.00 29.73           H  
ATOM     42 HG23 THR A   3     -40.583  51.118  12.277  1.00 29.73           H  
ATOM     43  OG1 THR A   3     -39.655  50.831  15.453  1.00 29.73           O  
ATOM     44  HG1 THR A   3     -39.131  50.195  15.946  1.00 29.73           H  
ATOM     45  N   LYS A   4     -39.221  46.868  13.859  1.00 28.34           N  
ATOM     46  H   LYS A   4     -39.134  46.068  14.469  1.00 28.34           H  
ATOM     47  CA  LYS A   4     -38.234  46.753  12.744  1.00 28.34           C  
ATOM     48  HA  LYS A   4     -38.606  45.978  12.074  1.00 28.34           H  
ATOM     49  C   LYS A   4     -36.888  46.258  13.291  1.00 28.34           C  
ATOM     50  CB  LYS A   4     -38.027  48.036  11.893  1.00 28.34           C  
ATOM     51  HB2 LYS A   4     -37.484  48.772  12.485  1.00 28.34           H  
ATOM     52  HB3 LYS A   4     -39.000  48.454  11.634  1.00 28.34           H  
ATOM     53  O   LYS A   4     -36.237  47.019  13.979  1.00 28.34           O  
ATOM     54  CG  LYS A   4     -37.270  47.795  10.566  1.00 28.34           C  
ATOM     55  HG2 LYS A   4     -36.349  47.244  10.758  1.00 28.34           H  
ATOM     56  HG3 LYS A   4     -37.901  47.196   9.910  1.00 28.34           H  
ATOM     57  CD  LYS A   4     -36.907  49.118   9.863  1.00 28.34           C  
ATOM     58  HD2 LYS A   4     -36.124  49.607  10.442  1.00 28.34           H  
ATOM     59  HD3 LYS A   4     -37.784  49.766   9.847  1.00 28.34           H  
ATOM     60  CE  LYS A   4     -36.427  48.891   8.419  1.00 28.34           C  
ATOM     61  HE2 LYS A   4     -35.634  48.144   8.436  1.00 28.34           H  
ATOM     62  HE3 LYS A   4     -37.256  48.488   7.837  1.00 28.34           H  
ATOM     63  NZ  LYS A   4     -35.922  50.146   7.800  1.00 28.34           N  
ATOM     64  HZ1 LYS A   4     -35.128  50.490   8.320  1.00 28.34           H  
ATOM     65  HZ2 LYS A   4     -35.619  49.983   6.851  1.00 28.34           H  
ATOM     66  HZ3 LYS A   4     -36.632  50.864   7.799  1.00 28.34           H  
ATOM     67  N   GLU A   5     -36.460  45.059  12.888  1.00 31.36           N  
ATOM     68  H   GLU A   5     -37.134  44.379  12.567  1.00 31.36           H  
ATOM     69  CA  GLU A   5     -35.065  44.784  12.511  1.00 31.36           C  
ATOM     70  HA  GLU A   5     -34.767  45.576  11.824  1.00 31.36           H  
ATOM     71  C   GLU A   5     -34.955  43.470  11.720  1.00 31.36           C  
ATOM     72  CB  GLU A   5     -34.091  44.837  13.705  1.00 31.36           C  
ATOM     73  HB2 GLU A   5     -33.461  43.948  13.713  1.00 31.36           H  
ATOM     74  HB3 GLU A   5     -34.646  44.881  14.642  1.00 31.36           H  
ATOM     75  O   GLU A   5     -35.480  42.430  12.105  1.00 31.36           O  
ATOM     76  CG  GLU A   5     -33.201  46.086  13.555  1.00 31.36           C  
ATOM     77  HG2 GLU A   5     -33.814  46.951  13.303  1.00 31.36           H  
ATOM     78  HG3 GLU A   5     -32.530  45.923  12.712  1.00 31.36           H  
ATOM     79  CD  GLU A   5     -32.372  46.414  14.800  1.00 31.36           C  
ATOM     80  OE1 GLU A   5     -32.026  47.608  14.942  1.00 31.36           O  
ATOM     81  OE2 GLU A   5     -32.064  45.470  15.560  1.00 31.36           O  
ATOM     82  N   ARG A   6     -34.318  43.576  10.550  1.00 25.33           N  
ATOM     83  H   ARG A   6     -33.826  44.444  10.394  1.00 25.33           H  
ATOM     84  CA  ARG A   6     -33.988  42.512   9.601  1.00 25.33           C  
ATOM     85  HA  ARG A   6     -34.454  41.573   9.900  1.00 25.33           H  
ATOM     86  C   ARG A   6     -32.473  42.379   9.674  1.00 25.33           C  
ATOM     87  CB  ARG A   6     -34.478  42.940   8.198  1.00 25.33           C  
ATOM     88  HB2 ARG A   6     -35.549  43.132   8.260  1.00 25.33           H  
ATOM     89  HB3 ARG A   6     -33.988  43.876   7.930  1.00 25.33           H  
ATOM     90  O   ARG A   6     -31.786  43.334   9.326  1.00 25.33           O  
ATOM     91  CG  ARG A   6     -34.242  41.926   7.064  1.00 25.33           C  
ATOM     92  HG2 ARG A   6     -34.803  41.015   7.272  1.00 25.33           H  
ATOM     93  HG3 ARG A   6     -33.181  41.683   6.994  1.00 25.33           H  
ATOM     94  CD  ARG A   6     -34.711  42.537   5.733  1.00 25.33           C  
ATOM     95  HD2 ARG A   6     -35.741  42.872   5.849  1.00 25.33           H  
ATOM     96  HD3 ARG A   6     -34.078  43.395   5.506  1.00 25.33           H  
ATOM     97  NE  ARG A   6     -34.634  41.575   4.620  1.00 25.33           N  
ATOM     98  HE  ARG A   6     -34.025  40.782   4.758  1.00 25.33           H  
ATOM     99  NH1 ARG A   6     -35.735  42.829   3.034  1.00 25.33           N  
ATOM    100 HH11 ARG A   6     -36.072  42.925   2.087  1.00 25.33           H  
ATOM    101 HH12 ARG A   6     -35.715  43.611   3.674  1.00 25.33           H  
ATOM    102  NH2 ARG A   6     -35.072  40.750   2.553  1.00 25.33           N  
ATOM    103 HH21 ARG A   6     -34.510  39.950   2.804  1.00 25.33           H  
ATOM    104 HH22 ARG A   6     -35.405  40.849   1.604  1.00 25.33           H  
ATOM    105  CZ  ARG A   6     -35.149  41.723   3.412  1.00 25.33           C  
ATOM    106  N   PHE A   7     -31.983  41.233  10.128  1.00 29.31           N  
ATOM    107  H   PHE A   7     -32.623  40.516  10.440  1.00 29.31           H  
ATOM    108  CA  PHE A   7     -30.583  40.847   9.994  1.00 29.31           C  
ATOM    109  HA  PHE A   7     -30.006  41.667   9.567  1.00 29.31           H  
ATOM    110  C   PHE A   7     -30.515  39.686   9.008  1.00 29.31           C  
ATOM    111  CB  PHE A   7     -29.957  40.520  11.360  1.00 29.31           C  
ATOM    112  HB2 PHE A   7     -29.218  39.731  11.224  1.00 29.31           H  
ATOM    113  HB3 PHE A   7     -30.716  40.132  12.040  1.00 29.31           H  
ATOM    114  O   PHE A   7     -30.936  38.571   9.312  1.00 29.31           O  
ATOM    115  CG  PHE A   7     -29.249  41.705  11.990  1.00 29.31           C  
ATOM    116  CD1 PHE A   7     -27.898  41.953  11.676  1.00 29.31           C  
ATOM    117  HD1 PHE A   7     -27.371  41.301  10.995  1.00 29.31           H  
ATOM    118  CD2 PHE A   7     -29.932  42.570  12.867  1.00 29.31           C  
ATOM    119  HD2 PHE A   7     -30.967  42.391  13.115  1.00 29.31           H  
ATOM    120  CE1 PHE A   7     -27.231  43.055  12.243  1.00 29.31           C  
ATOM    121  HE1 PHE A   7     -26.195  43.242  12.002  1.00 29.31           H  
ATOM    122  CE2 PHE A   7     -29.265  43.672  13.432  1.00 29.31           C  
ATOM    123  HE2 PHE A   7     -29.791  44.328  14.110  1.00 29.31           H  
ATOM    124  CZ  PHE A   7     -27.915  43.914  13.121  1.00 29.31           C  
ATOM    125  HZ  PHE A   7     -27.408  44.760  13.561  1.00 29.31           H  
ATOM    126  N   ASP A   8     -30.010  39.982   7.814  1.00 28.07           N  
ATOM    127  H   ASP A   8     -29.713  40.932   7.643  1.00 28.07           H  
ATOM    128  CA  ASP A   8     -29.451  38.978   6.922  1.00 28.07           C  
ATOM    129  HA  ASP A   8     -30.149  38.149   6.807  1.00 28.07           H  
ATOM    130  C   ASP A   8     -28.153  38.481   7.575  1.00 28.07           C  
ATOM    131  CB  ASP A   8     -29.174  39.599   5.535  1.00 28.07           C  
ATOM    132  HB2 ASP A   8     -28.494  40.443   5.652  1.00 28.07           H  
ATOM    133  HB3 ASP A   8     -28.674  38.852   4.920  1.00 28.07           H  
ATOM    134  O   ASP A   8     -27.250  39.276   7.829  1.00 28.07           O  
ATOM    135  CG  ASP A   8     -30.435  40.067   4.787  1.00 28.07           C  
ATOM    136  OD1 ASP A   8     -31.458  39.342   4.793  1.00 28.07           O  
ATOM    137  OD2 ASP A   8     -30.402  41.171   4.199  1.00 28.07           O  
ATOM    138  N   ASN A   9     -28.053  37.187   7.875  1.00 31.75           N  
ATOM    139  H   ASN A   9     -28.857  36.587   7.753  1.00 31.75           H  
ATOM    140  CA  ASN A   9     -26.770  36.550   8.144  1.00 31.75           C  
ATOM    141  HA  ASN A   9     -26.027  37.082   7.550  1.00 31.75           H  
ATOM    142  C   ASN A   9     -26.772  35.114   7.630  1.00 31.75           C  
ATOM    143  CB  ASN A   9     -26.372  36.660   9.631  1.00 31.75           C  
ATOM    144  HB2 ASN A   9     -25.932  35.720   9.963  1.00 31.75           H  
ATOM    145  HB3 ASN A   9     -27.258  36.848  10.237  1.00 31.75           H  
ATOM    146  O   ASN A   9     -27.681  34.327   7.892  1.00 31.75           O  
ATOM    147  CG  ASN A   9     -25.339  37.751   9.882  1.00 31.75           C  
ATOM    148  ND2 ASN A   9     -25.269  38.264  11.088  1.00 31.75           N  
ATOM    149 HD21 ASN A   9     -25.919  37.976  11.805  1.00 31.75           H  
ATOM    150 HD22 ASN A   9     -24.569  38.980  11.218  1.00 31.75           H  
ATOM    151  OD1 ASN A   9     -24.538  38.115   9.037  1.00 31.75           O  
ATOM    152  N   LEU A  10     -25.727  34.826   6.859  1.00 26.42           N  
ATOM    153  H   LEU A  10     -25.024  35.546   6.769  1.00 26.42           H  
ATOM    154  CA  LEU A  10     -25.410  33.546   6.262  1.00 26.42           C  
ATOM    155  HA  LEU A  10     -26.176  33.280   5.533  1.00 26.42           H  
ATOM    156  C   LEU A  10     -25.346  32.457   7.342  1.00 26.42           C  
ATOM    157  CB  LEU A  10     -24.041  33.660   5.561  1.00 26.42           C  
ATOM    158  HB2 LEU A  10     -23.759  32.643   5.289  1.00 26.42           H  
ATOM    159  HB3 LEU A  10     -23.289  34.009   6.269  1.00 26.42           H  
ATOM    160  O   LEU A  10     -24.491  32.499   8.227  1.00 26.42           O  
ATOM    161  CG  LEU A  10     -23.990  34.527   4.286  1.00 26.42           C  
ATOM    162  HG  LEU A  10     -24.958  34.494   3.785  1.00 26.42           H  
ATOM    163  CD1 LEU A  10     -23.605  35.988   4.548  1.00 26.42           C  
ATOM    164 HD11 LEU A  10     -23.561  36.532   3.605  1.00 26.42           H  
ATOM    165 HD12 LEU A  10     -24.349  36.469   5.184  1.00 26.42           H  
ATOM    166 HD13 LEU A  10     -22.631  36.037   5.035  1.00 26.42           H  
ATOM    167  CD2 LEU A  10     -22.940  33.944   3.338  1.00 26.42           C  
ATOM    168 HD21 LEU A  10     -22.885  34.546   2.431  1.00 26.42           H  
ATOM    169 HD22 LEU A  10     -21.964  33.929   3.822  1.00 26.42           H  
ATOM    170 HD23 LEU A  10     -23.217  32.927   3.060  1.00 26.42           H  
ATOM    171  N   HIS A  11     -26.208  31.451   7.232  1.00 32.57           N  
ATOM    172  H   HIS A  11     -26.937  31.499   6.534  1.00 32.57           H  
ATOM    173  CA  HIS A  11     -26.000  30.173   7.897  1.00 32.57           C  
ATOM    174  HA  HIS A  11     -25.049  30.208   8.428  1.00 32.57           H  
ATOM    175  C   HIS A  11     -25.797  29.085   6.853  1.00 32.57           C  
ATOM    176  CB  HIS A  11     -27.069  29.885   8.962  1.00 32.57           C  
ATOM    177  HB2 HIS A  11     -28.010  30.361   8.687  1.00 32.57           H  
ATOM    178  HB3 HIS A  11     -27.237  28.809   9.003  1.00 32.57           H  
ATOM    179  O   HIS A  11     -26.709  28.672   6.140  1.00 32.57           O  
ATOM    180  CG  HIS A  11     -26.654  30.330  10.350  1.00 32.57           C  
ATOM    181  CD2 HIS A  11     -27.382  30.192  11.501  1.00 32.57           C  
ATOM    182  HD2 HIS A  11     -28.373  29.768  11.576  1.00 32.57           H  
ATOM    183  ND1 HIS A  11     -25.442  30.881  10.715  1.00 32.57           N  
ATOM    184  HD1 HIS A  11     -24.734  31.218  10.079  1.00 32.57           H  
ATOM    185  CE1 HIS A  11     -25.433  31.043  12.046  1.00 32.57           C  
ATOM    186  HE1 HIS A  11     -24.622  31.473  12.614  1.00 32.57           H  
ATOM    187  NE2 HIS A  11     -26.605  30.654  12.570  1.00 32.57           N  
ATOM    188  N   ASP A  12     -24.522  28.720   6.771  1.00 32.20           N  
ATOM    189  H   ASP A  12     -23.884  29.263   7.335  1.00 32.20           H  
ATOM    190  CA  ASP A  12     -23.953  27.448   6.364  1.00 32.20           C  
ATOM    191  HA  ASP A  12     -23.626  27.526   5.327  1.00 32.20           H  
ATOM    192  C   ASP A  12     -24.976  26.304   6.498  1.00 32.20           C  
ATOM    193  CB  ASP A  12     -22.723  27.266   7.292  1.00 32.20           C  
ATOM    194  HB2 ASP A  12     -23.001  26.717   8.192  1.00 32.20           H  
ATOM    195  HB3 ASP A  12     -22.374  28.244   7.624  1.00 32.20           H  
ATOM    196  O   ASP A  12     -25.281  25.832   7.595  1.00 32.20           O  
ATOM    197  CG  ASP A  12     -21.512  26.597   6.648  1.00 32.20           C  
ATOM    198  OD1 ASP A  12     -21.596  26.256   5.448  1.00 32.20           O  
ATOM    199  OD2 ASP A  12     -20.491  26.493   7.361  1.00 32.20           O  
ATOM    200  N   GLN A  13     -25.573  25.893   5.376  1.00 37.42           N  
ATOM    201  H   GLN A  13     -25.300  26.324   4.504  1.00 37.42           H  
ATOM    202  CA  GLN A  13     -26.436  24.717   5.333  1.00 37.42           C  
ATOM    203  HA  GLN A  13     -27.067  24.700   6.221  1.00 37.42           H  
ATOM    204  C   GLN A  13     -25.545  23.474   5.386  1.00 37.42           C  
ATOM    205  CB  GLN A  13     -27.354  24.730   4.094  1.00 37.42           C  
ATOM    206  HB2 GLN A  13     -27.788  23.736   3.986  1.00 37.42           H  
ATOM    207  HB3 GLN A  13     -26.770  24.946   3.200  1.00 37.42           H  
ATOM    208  O   GLN A  13     -25.216  22.888   4.354  1.00 37.42           O  
ATOM    209  CG  GLN A  13     -28.511  25.734   4.216  1.00 37.42           C  
ATOM    210  HG2 GLN A  13     -28.121  26.751   4.181  1.00 37.42           H  
ATOM    211  HG3 GLN A  13     -28.997  25.590   5.181  1.00 37.42           H  
ATOM    212  CD  GLN A  13     -29.562  25.566   3.117  1.00 37.42           C  
ATOM    213  NE2 GLN A  13     -30.792  25.964   3.364  1.00 37.42           N  
ATOM    214 HE21 GLN A  13     -31.027  26.355   4.265  1.00 37.42           H  
ATOM    215 HE22 GLN A  13     -31.460  25.808   2.623  1.00 37.42           H  
ATOM    216  OE1 GLN A  13     -29.324  25.086   2.021  1.00 37.42           O  
ATOM    217  N   GLN A  14     -25.148  23.064   6.594  1.00 35.38           N  
ATOM    218  H   GLN A  14     -25.348  23.652   7.391  1.00 35.38           H  
ATOM    219  CA  GLN A  14     -24.681  21.698   6.806  1.00 35.38           C  
ATOM    220  HA  GLN A  14     -23.823  21.523   6.158  1.00 35.38           H  
ATOM    221  C   GLN A  14     -25.821  20.755   6.429  1.00 35.38           C  
ATOM    222  CB  GLN A  14     -24.266  21.440   8.256  1.00 35.38           C  
ATOM    223  HB2 GLN A  14     -24.206  20.362   8.405  1.00 35.38           H  
ATOM    224  HB3 GLN A  14     -25.014  21.841   8.940  1.00 35.38           H  
ATOM    225  O   GLN A  14     -26.943  20.918   6.923  1.00 35.38           O  
ATOM    226  CG  GLN A  14     -22.891  22.037   8.569  1.00 35.38           C  
ATOM    227  HG2 GLN A  14     -22.957  23.124   8.611  1.00 35.38           H  
ATOM    228  HG3 GLN A  14     -22.195  21.766   7.775  1.00 35.38           H  
ATOM    229  CD  GLN A  14     -22.341  21.516   9.891  1.00 35.38           C  
ATOM    230  NE2 GLN A  14     -21.038  21.403  10.025  1.00 35.38           N  
ATOM    231 HE21 GLN A  14     -20.722  21.069  10.924  1.00 35.38           H  
ATOM    232 HE22 GLN A  14     -20.420  21.734   9.299  1.00 35.38           H  
ATOM    233  OE1 GLN A  14     -23.054  21.186  10.823  1.00 35.38           O  
ATOM    234  N   PRO A  15     -25.587  19.792   5.533  1.00 40.24           N  
ATOM    235  CA  PRO A  15     -26.677  18.962   5.099  1.00 40.24           C  
ATOM    236  HA  PRO A  15     -27.560  19.573   4.911  1.00 40.24           H  
ATOM    237  C   PRO A  15     -27.005  17.959   6.219  1.00 40.24           C  
ATOM    238  CB  PRO A  15     -26.182  18.434   3.769  1.00 40.24           C  
ATOM    239  HB2 PRO A  15     -26.325  19.208   3.015  1.00 40.24           H  
ATOM    240  HB3 PRO A  15     -26.774  17.567   3.476  1.00 40.24           H  
ATOM    241  O   PRO A  15     -26.113  17.385   6.842  1.00 40.24           O  
ATOM    242  CG  PRO A  15     -24.676  18.235   3.978  1.00 40.24           C  
ATOM    243  HG2 PRO A  15     -24.479  17.322   4.541  1.00 40.24           H  
ATOM    244  HG3 PRO A  15     -24.126  18.241   3.037  1.00 40.24           H  
ATOM    245  CD  PRO A  15     -24.345  19.451   4.845  1.00 40.24           C  
ATOM    246  HD2 PRO A  15     -24.042  20.283   4.209  1.00 40.24           H  
ATOM    247  HD3 PRO A  15     -23.555  19.206   5.555  1.00 40.24           H  
ATOM    248  N   GLN A  16     -28.296  17.790   6.511  1.00 40.22           N  
ATOM    249  H   GLN A  16     -28.988  18.282   5.964  1.00 40.22           H  
ATOM    250  CA  GLN A  16     -28.768  16.949   7.610  1.00 40.22           C  
ATOM    251  HA  GLN A  16     -28.004  16.932   8.387  1.00 40.22           H  
ATOM    252  C   GLN A  16     -28.993  15.501   7.168  1.00 40.22           C  
ATOM    253  CB  GLN A  16     -30.048  17.530   8.231  1.00 40.22           C  
ATOM    254  HB2 GLN A  16     -30.818  17.651   7.469  1.00 40.22           H  
ATOM    255  HB3 GLN A  16     -30.408  16.810   8.965  1.00 40.22           H  
ATOM    256  O   GLN A  16     -29.545  15.248   6.098  1.00 40.22           O  
ATOM    257  CG  GLN A  16     -29.793  18.873   8.936  1.00 40.22           C  
ATOM    258  HG2 GLN A  16     -29.743  19.674   8.197  1.00 40.22           H  
ATOM    259  HG3 GLN A  16     -28.831  18.827   9.445  1.00 40.22           H  
ATOM    260  CD  GLN A  16     -30.849  19.219   9.983  1.00 40.22           C  
ATOM    261  NE2 GLN A  16     -30.579  20.177  10.842  1.00 40.22           N  
ATOM    262 HE21 GLN A  16     -29.687  20.650  10.822  1.00 40.22           H  
ATOM    263 HE22 GLN A  16     -31.269  20.330  11.563  1.00 40.22           H  
ATOM    264  OE1 GLN A  16     -31.917  18.636  10.075  1.00 40.22           O  
ATOM    265  N   THR A  17     -28.603  14.559   8.024  1.00 40.88           N  
ATOM    266  H   THR A  17     -28.035  14.816   8.818  1.00 40.88           H  
ATOM    267  CA  THR A  17     -28.978  13.146   7.919  1.00 40.88           C  
ATOM    268  HA  THR A  17     -28.706  12.787   6.927  1.00 40.88           H  
ATOM    269  C   THR A  17     -30.487  13.000   8.123  1.00 40.88           C  
ATOM    270  CB  THR A  17     -28.218  12.316   8.965  1.00 40.88           C  
ATOM    271  HB  THR A  17     -28.601  12.548   9.959  1.00 40.88           H  
ATOM    272  O   THR A  17     -31.012  13.435   9.146  1.00 40.88           O  
ATOM    273  CG2 THR A  17     -28.322  10.813   8.721  1.00 40.88           C  
ATOM    274 HG21 THR A  17     -27.847  10.562   7.772  1.00 40.88           H  
ATOM    275 HG22 THR A  17     -27.818  10.279   9.526  1.00 40.88           H  
ATOM    276 HG23 THR A  17     -29.370  10.515   8.696  1.00 40.88           H  
ATOM    277  OG1 THR A  17     -26.854  12.655   8.920  1.00 40.88           O  
ATOM    278  HG1 THR A  17     -26.415  12.263   9.678  1.00 40.88           H  
ATOM    279  N   GLU A  18     -31.197  12.388   7.176  1.00 43.10           N  
ATOM    280  H   GLU A  18     -30.697  12.017   6.381  1.00 43.10           H  
ATOM    281  CA  GLU A  18     -32.647  12.156   7.257  1.00 43.10           C  
ATOM    282  HA  GLU A  18     -33.047  12.702   8.111  1.00 43.10           H  
ATOM    283  C   GLU A  18     -32.914  10.660   7.483  1.00 43.10           C  
ATOM    284  CB  GLU A  18     -33.344  12.715   5.997  1.00 43.10           C  
ATOM    285  HB2 GLU A  18     -32.968  13.721   5.809  1.00 43.10           H  
ATOM    286  HB3 GLU A  18     -33.095  12.091   5.138  1.00 43.10           H  
ATOM    287  O   GLU A  18     -32.329   9.816   6.815  1.00 43.10           O  
ATOM    288  CG  GLU A  18     -34.875  12.791   6.120  1.00 43.10           C  
ATOM    289  HG2 GLU A  18     -35.128  13.483   6.924  1.00 43.10           H  
ATOM    290  HG3 GLU A  18     -35.246  11.806   6.402  1.00 43.10           H  
ATOM    291  CD  GLU A  18     -35.590  13.225   4.821  1.00 43.10           C  
ATOM    292  OE1 GLU A  18     -36.840  13.112   4.788  1.00 43.10           O  
ATOM    293  OE2 GLU A  18     -34.913  13.593   3.835  1.00 43.10           O  
ATOM    294  N   VAL A  19     -33.799  10.284   8.410  1.00 45.34           N  
ATOM    295  H   VAL A  19     -34.279  10.997   8.940  1.00 45.34           H  
ATOM    296  CA  VAL A  19     -34.177   8.875   8.629  1.00 45.34           C  
ATOM    297  HA  VAL A  19     -33.550   8.234   8.010  1.00 45.34           H  
ATOM    298  C   VAL A  19     -35.621   8.669   8.195  1.00 45.34           C  
ATOM    299  CB  VAL A  19     -33.953   8.421  10.086  1.00 45.34           C  
ATOM    300  HB  VAL A  19     -34.594   9.000  10.751  1.00 45.34           H  
ATOM    301  O   VAL A  19     -36.525   9.326   8.704  1.00 45.34           O  
ATOM    302  CG1 VAL A  19     -34.288   6.930  10.258  1.00 45.34           C  
ATOM    303 HG11 VAL A  19     -35.346   6.754  10.064  1.00 45.34           H  
ATOM    304 HG12 VAL A  19     -33.683   6.332   9.575  1.00 45.34           H  
ATOM    305 HG13 VAL A  19     -34.074   6.626  11.283  1.00 45.34           H  
ATOM    306  CG2 VAL A  19     -32.495   8.627  10.512  1.00 45.34           C  
ATOM    307 HG21 VAL A  19     -31.823   8.139   9.806  1.00 45.34           H  
ATOM    308 HG22 VAL A  19     -32.261   9.692  10.535  1.00 45.34           H  
ATOM    309 HG23 VAL A  19     -32.331   8.227  11.513  1.00 45.34           H  
ATOM    310  N   LYS A  20     -35.868   7.720   7.286  1.00 46.78           N  
ATOM    311  H   LYS A  20     -35.074   7.217   6.917  1.00 46.78           H  
ATOM    312  CA  LYS A  20     -37.217   7.389   6.809  1.00 46.78           C  
ATOM    313  HA  LYS A  20     -37.926   8.049   7.308  1.00 46.78           H  
ATOM    314  C   LYS A  20     -37.584   5.960   7.166  1.00 46.78           C  
ATOM    315  CB  LYS A  20     -37.300   7.697   5.320  1.00 46.78           C  
ATOM    316  HB2 LYS A  20     -36.754   6.933   4.768  1.00 46.78           H  
ATOM    317  HB3 LYS A  20     -36.820   8.669   5.202  1.00 46.78           H  
ATOM    318  O   LYS A  20     -36.924   5.000   6.768  1.00 46.78           O  
ATOM    319  CG  LYS A  20     -38.714   7.841   4.748  1.00 46.78           C  
ATOM    320  HG2 LYS A  20     -39.273   8.551   5.357  1.00 46.78           H  
ATOM    321  HG3 LYS A  20     -39.223   6.877   4.758  1.00 46.78           H  
ATOM    322  CD  LYS A  20     -38.611   8.372   3.309  1.00 46.78           C  
ATOM    323  HD2 LYS A  20     -37.944   9.234   3.305  1.00 46.78           H  
ATOM    324  HD3 LYS A  20     -38.189   7.599   2.667  1.00 46.78           H  
ATOM    325  CE  LYS A  20     -39.975   8.817   2.783  1.00 46.78           C  
ATOM    326  HE2 LYS A  20     -40.418   9.484   3.521  1.00 46.78           H  
ATOM    327  HE3 LYS A  20     -40.623   7.946   2.680  1.00 46.78           H  
ATOM    328  NZ  LYS A  20     -39.824   9.533   1.494  1.00 46.78           N  
ATOM    329  HZ1 LYS A  20     -39.417   8.933   0.791  1.00 46.78           H  
ATOM    330  HZ2 LYS A  20     -39.207  10.321   1.629  1.00 46.78           H  
ATOM    331  HZ3 LYS A  20     -40.713   9.891   1.176  1.00 46.78           H  
ATOM    332  N   LEU A  21     -38.667   5.821   7.920  1.00 44.86           N  
ATOM    333  H   LEU A  21     -39.154   6.658   8.207  1.00 44.86           H  
ATOM    334  CA  LEU A  21     -39.231   4.530   8.296  1.00 44.86           C  
ATOM    335  HA  LEU A  21     -38.419   3.833   8.504  1.00 44.86           H  
ATOM    336  C   LEU A  21     -40.042   3.967   7.126  1.00 44.86           C  
ATOM    337  CB  LEU A  21     -40.077   4.700   9.568  1.00 44.86           C  
ATOM    338  HB2 LEU A  21     -40.659   3.794   9.740  1.00 44.86           H  
ATOM    339  HB3 LEU A  21     -40.779   5.518   9.405  1.00 44.86           H  
ATOM    340  O   LEU A  21     -40.966   4.609   6.636  1.00 44.86           O  
ATOM    341  CG  LEU A  21     -39.222   4.989  10.814  1.00 44.86           C  
ATOM    342  HG  LEU A  21     -38.429   5.694  10.562  1.00 44.86           H  
ATOM    343  CD1 LEU A  21     -40.082   5.623  11.905  1.00 44.86           C  
ATOM    344 HD11 LEU A  21     -39.450   5.914  12.744  1.00 44.86           H  
ATOM    345 HD12 LEU A  21     -40.559   6.523  11.518  1.00 44.86           H  
ATOM    346 HD13 LEU A  21     -40.848   4.924  12.240  1.00 44.86           H  
ATOM    347  CD2 LEU A  21     -38.590   3.700  11.343  1.00 44.86           C  
ATOM    348 HD21 LEU A  21     -37.857   3.957  12.107  1.00 44.86           H  
ATOM    349 HD22 LEU A  21     -39.353   3.044  11.761  1.00 44.86           H  
ATOM    350 HD23 LEU A  21     -38.072   3.172  10.542  1.00 44.86           H  
ATOM    351  N   LEU A  22     -39.692   2.762   6.683  1.00 39.74           N  
ATOM    352  H   LEU A  22     -38.926   2.300   7.152  1.00 39.74           H  
ATOM    353  CA  LEU A  22     -40.419   2.021   5.648  1.00 39.74           C  
ATOM    354  HA  LEU A  22     -40.951   2.716   4.998  1.00 39.74           H  
ATOM    355  C   LEU A  22     -41.480   1.091   6.253  1.00 39.74           C  
ATOM    356  CB  LEU A  22     -39.414   1.208   4.813  1.00 39.74           C  
ATOM    357  HB2 LEU A  22     -39.973   0.527   4.172  1.00 39.74           H  
ATOM    358  HB3 LEU A  22     -38.815   0.608   5.499  1.00 39.74           H  
ATOM    359  O   LEU A  22     -42.468   0.771   5.601  1.00 39.74           O  
ATOM    360  CG  LEU A  22     -38.457   2.026   3.930  1.00 39.74           C  
ATOM    361  HG  LEU A  22     -37.906   2.742   4.540  1.00 39.74           H  
ATOM    362  CD1 LEU A  22     -37.465   1.058   3.285  1.00 39.74           C  
ATOM    363 HD11 LEU A  22     -36.810   1.598   2.603  1.00 39.74           H  
ATOM    364 HD12 LEU A  22     -36.852   0.597   4.060  1.00 39.74           H  
ATOM    365 HD13 LEU A  22     -37.996   0.290   2.722  1.00 39.74           H  
ATOM    366  CD2 LEU A  22     -39.191   2.771   2.815  1.00 39.74           C  
ATOM    367 HD21 LEU A  22     -39.851   3.525   3.245  1.00 39.74           H  
ATOM    368 HD22 LEU A  22     -39.777   2.074   2.216  1.00 39.74           H  
ATOM    369 HD23 LEU A  22     -38.467   3.276   2.176  1.00 39.74           H  
ATOM    370  N   SER A  23     -41.263   0.616   7.482  1.00 39.54           N  
ATOM    371  H   SER A  23     -40.446   0.943   7.978  1.00 39.54           H  
ATOM    372  CA  SER A  23     -42.213  -0.209   8.240  1.00 39.54           C  
ATOM    373  HA  SER A  23     -43.209   0.228   8.165  1.00 39.54           H  
ATOM    374  C   SER A  23     -41.809  -0.266   9.715  1.00 39.54           C  
ATOM    375  CB  SER A  23     -42.251  -1.636   7.668  1.00 39.54           C  
ATOM    376  HB2 SER A  23     -42.463  -1.603   6.600  1.00 39.54           H  
ATOM    377  HB3 SER A  23     -43.042  -2.207   8.154  1.00 39.54           H  
ATOM    378  O   SER A  23     -40.739   0.219  10.083  1.00 39.54           O  
ATOM    379  OG  SER A  23     -41.011  -2.281   7.887  1.00 39.54           O  
ATOM    380  HG  SER A  23     -40.332  -1.710   7.521  1.00 39.54           H  
ATOM    381  N   ALA A  24     -42.600  -0.965  10.537  1.00 38.66           N  
ATOM    382  H   ALA A  24     -43.464  -1.346  10.178  1.00 38.66           H  
ATOM    383  CA  ALA A  24     -42.241  -1.296  11.918  1.00 38.66           C  
ATOM    384  HA  ALA A  24     -42.099  -0.363  12.463  1.00 38.66           H  
ATOM    385  C   ALA A  24     -40.929  -2.103  12.057  1.00 38.66           C  
ATOM    386  CB  ALA A  24     -43.419  -2.050  12.551  1.00 38.66           C  
ATOM    387  HB1 ALA A  24     -43.572  -3.001  12.040  1.00 38.66           H  
ATOM    388  HB2 ALA A  24     -44.327  -1.451  12.488  1.00 38.66           H  
ATOM    389  HB3 ALA A  24     -43.202  -2.248  13.600  1.00 38.66           H  
ATOM    390  O   ALA A  24     -40.479  -2.334  13.168  1.00 38.66           O  
ATOM    391  N   SER A  25     -40.308  -2.556  10.964  1.00 36.41           N  
ATOM    392  H   SER A  25     -40.757  -2.422  10.069  1.00 36.41           H  
ATOM    393  CA  SER A  25     -39.069  -3.348  10.998  1.00 36.41           C  
ATOM    394  HA  SER A  25     -38.616  -3.275  11.987  1.00 36.41           H  
ATOM    395  C   SER A  25     -38.006  -2.856  10.011  1.00 36.41           C  
ATOM    396  CB  SER A  25     -39.386  -4.827  10.740  1.00 36.41           C  
ATOM    397  HB2 SER A  25     -39.570  -4.975   9.676  1.00 36.41           H  
ATOM    398  HB3 SER A  25     -38.533  -5.438  11.036  1.00 36.41           H  
ATOM    399  O   SER A  25     -37.010  -3.542   9.789  1.00 36.41           O  
ATOM    400  OG  SER A  25     -40.538  -5.234  11.457  1.00 36.41           O  
ATOM    401  HG  SER A  25     -40.407  -4.997  12.378  1.00 36.41           H  
ATOM    402  N   LYS A  26     -38.217  -1.703   9.358  1.00 37.79           N  
ATOM    403  H   LYS A  26     -38.993  -1.128   9.653  1.00 37.79           H  
ATOM    404  CA  LYS A  26     -37.310  -1.187   8.319  1.00 37.79           C  
ATOM    405  HA  LYS A  26     -36.315  -1.605   8.472  1.00 37.79           H  
ATOM    406  C   LYS A  26     -37.172   0.327   8.413  1.00 37.79           C  
ATOM    407  CB  LYS A  26     -37.789  -1.595   6.912  1.00 37.79           C  
ATOM    408  HB2 LYS A  26     -38.828  -1.292   6.779  1.00 37.79           H  
ATOM    409  HB3 LYS A  26     -37.186  -1.057   6.181  1.00 37.79           H  
ATOM    410  O   LYS A  26     -38.173   1.034   8.301  1.00 37.79           O  
ATOM    411  CG  LYS A  26     -37.651  -3.098   6.626  1.00 37.79           C  
ATOM    412  HG2 LYS A  26     -36.607  -3.386   6.756  1.00 37.79           H  
ATOM    413  HG3 LYS A  26     -38.263  -3.664   7.329  1.00 37.79           H  
ATOM    414  CD  LYS A  26     -38.097  -3.444   5.199  1.00 37.79           C  
ATOM    415  HD2 LYS A  26     -39.156  -3.207   5.088  1.00 37.79           H  
ATOM    416  HD3 LYS A  26     -37.519  -2.854   4.488  1.00 37.79           H  
ATOM    417  CE  LYS A  26     -37.865  -4.938   4.943  1.00 37.79           C  
ATOM    418  HE2 LYS A  26     -36.807  -5.152   5.096  1.00 37.79           H  
ATOM    419  HE3 LYS A  26     -38.424  -5.509   5.684  1.00 37.79           H  
ATOM    420  NZ  LYS A  26     -38.270  -5.341   3.572  1.00 37.79           N  
ATOM    421  HZ1 LYS A  26     -39.256  -5.177   3.426  1.00 37.79           H  
ATOM    422  HZ2 LYS A  26     -37.744  -4.825   2.882  1.00 37.79           H  
ATOM    423  HZ3 LYS A  26     -38.085  -6.323   3.430  1.00 37.79           H  
ATOM    424  N   ALA A  27     -35.936   0.803   8.524  1.00 41.01           N  
ATOM    425  H   ALA A  27     -35.168   0.149   8.568  1.00 41.01           H  
ATOM    426  CA  ALA A  27     -35.571   2.210   8.401  1.00 41.01           C  
ATOM    427  HA  ALA A  27     -36.444   2.791   8.101  1.00 41.01           H  
ATOM    428  C   ALA A  27     -34.505   2.381   7.310  1.00 41.01           C  
ATOM    429  CB  ALA A  27     -35.096   2.739   9.761  1.00 41.01           C  
ATOM    430  HB1 ALA A  27     -34.162   2.251  10.041  1.00 41.01           H  
ATOM    431  HB2 ALA A  27     -35.842   2.537  10.529  1.00 41.01           H  
ATOM    432  HB3 ALA A  27     -34.928   3.814   9.701  1.00 41.01           H  
ATOM    433  O   ALA A  27     -33.737   1.462   7.021  1.00 41.01           O  
ATOM    434  N   VAL A  28     -34.471   3.562   6.704  1.00 40.65           N  
ATOM    435  H   VAL A  28     -35.172   4.247   6.947  1.00 40.65           H  
ATOM    436  CA  VAL A  28     -33.433   4.000   5.769  1.00 40.65           C  
ATOM    437  HA  VAL A  28     -32.651   3.245   5.690  1.00 40.65           H  
ATOM    438  C   VAL A  28     -32.823   5.274   6.332  1.00 40.65           C  
ATOM    439  CB  VAL A  28     -34.019   4.241   4.367  1.00 40.65           C  
ATOM    440  HB  VAL A  28     -34.838   4.957   4.433  1.00 40.65           H  
ATOM    441  O   VAL A  28     -33.562   6.198   6.666  1.00 40.65           O  
ATOM    442  CG1 VAL A  28     -32.965   4.792   3.405  1.00 40.65           C  
ATOM    443 HG11 VAL A  28     -32.100   4.128   3.375  1.00 40.65           H  
ATOM    444 HG12 VAL A  28     -32.640   5.783   3.720  1.00 40.65           H  
ATOM    445 HG13 VAL A  28     -33.392   4.893   2.407  1.00 40.65           H  
ATOM    446  CG2 VAL A  28     -34.559   2.938   3.770  1.00 40.65           C  
ATOM    447 HG21 VAL A  28     -34.986   3.137   2.787  1.00 40.65           H  
ATOM    448 HG22 VAL A  28     -35.331   2.523   4.420  1.00 40.65           H  
ATOM    449 HG23 VAL A  28     -33.747   2.219   3.663  1.00 40.65           H  
ATOM    450  N   ILE A  29     -31.496   5.313   6.445  1.00 42.82           N  
ATOM    451  H   ILE A  29     -30.956   4.527   6.112  1.00 42.82           H  
ATOM    452  CA  ILE A  29     -30.744   6.510   6.829  1.00 42.82           C  
ATOM    453  HA  ILE A  29     -31.409   7.225   7.313  1.00 42.82           H  
ATOM    454  C   ILE A  29     -30.214   7.144   5.541  1.00 42.82           C  
ATOM    455  CB  ILE A  29     -29.611   6.170   7.828  1.00 42.82           C  
ATOM    456  HB  ILE A  29     -28.897   5.514   7.331  1.00 42.82           H  
ATOM    457  O   ILE A  29     -29.439   6.529   4.810  1.00 42.82           O  
ATOM    458  CG1 ILE A  29     -30.162   5.430   9.072  1.00 42.82           C  
ATOM    459 HG12 ILE A  29     -30.669   4.520   8.752  1.00 42.82           H  
ATOM    460 HG13 ILE A  29     -30.894   6.058   9.580  1.00 42.82           H  
ATOM    461  CG2 ILE A  29     -28.877   7.459   8.238  1.00 42.82           C  
ATOM    462 HG21 ILE A  29     -28.495   7.986   7.363  1.00 42.82           H  
ATOM    463 HG22 ILE A  29     -29.552   8.118   8.784  1.00 42.82           H  
ATOM    464 HG23 ILE A  29     -28.019   7.228   8.869  1.00 42.82           H  
ATOM    465  CD1 ILE A  29     -29.092   5.004  10.086  1.00 42.82           C  
ATOM    466 HD11 ILE A  29     -28.673   5.875  10.589  1.00 42.82           H  
ATOM    467 HD12 ILE A  29     -29.548   4.359  10.837  1.00 42.82           H  
ATOM    468 HD13 ILE A  29     -28.299   4.453   9.581  1.00 42.82           H  
ATOM    469  N   PHE A  30     -30.645   8.364   5.256  1.00 41.21           N  
ATOM    470  H   PHE A  30     -31.285   8.806   5.901  1.00 41.21           H  
ATOM    471  CA  PHE A  30     -30.132   9.205   4.189  1.00 41.21           C  
ATOM    472  HA  PHE A  30     -29.751   8.586   3.377  1.00 41.21           H  
ATOM    473  C   PHE A  30     -29.005  10.051   4.751  1.00 41.21           C  
ATOM    474  CB  PHE A  30     -31.241  10.104   3.636  1.00 41.21           C  
ATOM    475  HB2 PHE A  30     -31.619  10.736   4.441  1.00 41.21           H  
ATOM    476  HB3 PHE A  30     -30.811  10.766   2.884  1.00 41.21           H  
ATOM    477  O   PHE A  30     -29.247  10.969   5.529  1.00 41.21           O  
ATOM    478  CG  PHE A  30     -32.386   9.350   3.009  1.00 41.21           C  
ATOM    479  CD1 PHE A  30     -32.253   8.854   1.702  1.00 41.21           C  
ATOM    480  HD1 PHE A  30     -31.333   9.017   1.161  1.00 41.21           H  
ATOM    481  CD2 PHE A  30     -33.580   9.138   3.717  1.00 41.21           C  
ATOM    482  HD2 PHE A  30     -33.704   9.543   4.710  1.00 41.21           H  
ATOM    483  CE1 PHE A  30     -33.304   8.142   1.101  1.00 41.21           C  
ATOM    484  HE1 PHE A  30     -33.195   7.771   0.092  1.00 41.21           H  
ATOM    485  CE2 PHE A  30     -34.621   8.423   3.108  1.00 41.21           C  
ATOM    486  HE2 PHE A  30     -35.555   8.291   3.633  1.00 41.21           H  
ATOM    487  CZ  PHE A  30     -34.489   7.913   1.810  1.00 41.21           C  
ATOM    488  HZ  PHE A  30     -35.298   7.362   1.354  1.00 41.21           H  
ATOM    489  N   ASN A  31     -27.776   9.750   4.344  1.00 38.98           N  
ATOM    490  H   ASN A  31     -27.642   8.975   3.709  1.00 38.98           H  
ATOM    491  CA  ASN A  31     -26.655  10.638   4.599  1.00 38.98           C  
ATOM    492  HA  ASN A  31     -26.900  11.215   5.491  1.00 38.98           H  
ATOM    493  C   ASN A  31     -26.526  11.593   3.407  1.00 38.98           C  
ATOM    494  CB  ASN A  31     -25.377   9.821   4.883  1.00 38.98           C  
ATOM    495  HB2 ASN A  31     -24.682   9.909   4.048  1.00 38.98           H  
ATOM    496  HB3 ASN A  31     -25.628   8.767   5.004  1.00 38.98           H  
ATOM    497  O   ASN A  31     -26.485  11.128   2.259  1.00 38.98           O  
ATOM    498  CG  ASN A  31     -24.659  10.255   6.153  1.00 38.98           C  
ATOM    499  ND2 ASN A  31     -23.633   9.548   6.561  1.00 38.98           N  
ATOM    500 HD21 ASN A  31     -23.198   9.868   7.414  1.00 38.98           H  
ATOM    501 HD22 ASN A  31     -23.327   8.707   6.092  1.00 38.98           H  
ATOM    502  OD1 ASN A  31     -25.007  11.213   6.812  1.00 38.98           O  
ATOM    503  N   PRO A  32     -26.483  12.909   3.623  1.00 38.47           N  
ATOM    504  CA  PRO A  32     -26.345  13.831   2.520  1.00 38.47           C  
ATOM    505  HA  PRO A  32     -27.114  13.640   1.772  1.00 38.47           H  
ATOM    506  C   PRO A  32     -24.965  13.704   1.885  1.00 38.47           C  
ATOM    507  CB  PRO A  32     -26.561  15.201   3.111  1.00 38.47           C  
ATOM    508  HB2 PRO A  32     -25.891  15.910   2.624  1.00 38.47           H  
ATOM    509  HB3 PRO A  32     -27.606  15.483   2.983  1.00 38.47           H  
ATOM    510  O   PRO A  32     -23.936  13.921   2.522  1.00 38.47           O  
ATOM    511  CG  PRO A  32     -26.253  15.038   4.599  1.00 38.47           C  
ATOM    512  HG2 PRO A  32     -26.893  15.686   5.199  1.00 38.47           H  
ATOM    513  HG3 PRO A  32     -25.194  15.207   4.794  1.00 38.47           H  
ATOM    514  CD  PRO A  32     -26.595  13.596   4.894  1.00 38.47           C  
ATOM    515  HD2 PRO A  32     -27.625  13.530   5.245  1.00 38.47           H  
ATOM    516  HD3 PRO A  32     -25.907  13.202   5.642  1.00 38.47           H  
ATOM    517  N   ARG A  33     -24.938  13.400   0.587  1.00 39.75           N  
ATOM    518  H   ARG A  33     -25.820  13.217   0.128  1.00 39.75           H  
ATOM    519  CA  ARG A  33     -23.764  13.702  -0.230  1.00 39.75           C  
ATOM    520  HA  ARG A  33     -22.864  13.507   0.353  1.00 39.75           H  
ATOM    521  C   ARG A  33     -23.781  15.188  -0.554  1.00 39.75           C  
ATOM    522  CB  ARG A  33     -23.721  12.850  -1.504  1.00 39.75           C  
ATOM    523  HB2 ARG A  33     -22.974  13.274  -2.175  1.00 39.75           H  
ATOM    524  HB3 ARG A  33     -24.689  12.880  -2.004  1.00 39.75           H  
ATOM    525  O   ARG A  33     -24.803  15.707  -1.005  1.00 39.75           O  
ATOM    526  CG  ARG A  33     -23.329  11.399  -1.198  1.00 39.75           C  
ATOM    527  HG2 ARG A  33     -24.114  10.931  -0.603  1.00 39.75           H  
ATOM    528  HG3 ARG A  33     -22.397  11.384  -0.633  1.00 39.75           H  
ATOM    529  CD  ARG A  33     -23.138  10.618  -2.501  1.00 39.75           C  
ATOM    530  HD2 ARG A  33     -24.055  10.685  -3.087  1.00 39.75           H  
ATOM    531  HD3 ARG A  33     -22.323  11.075  -3.062  1.00 39.75           H  
ATOM    532  NE  ARG A  33     -22.832   9.199  -2.238  1.00 39.75           N  
ATOM    533  HE  ARG A  33     -22.929   8.888  -1.282  1.00 39.75           H  
ATOM    534  NH1 ARG A  33     -22.363   8.584  -4.399  1.00 39.75           N  
ATOM    535 HH11 ARG A  33     -21.969   7.903  -5.032  1.00 39.75           H  
ATOM    536 HH12 ARG A  33     -22.397   9.558  -4.661  1.00 39.75           H  
ATOM    537  NH2 ARG A  33     -22.285   7.052  -2.778  1.00 39.75           N  
ATOM    538 HH21 ARG A  33     -22.028   6.351  -3.459  1.00 39.75           H  
ATOM    539 HH22 ARG A  33     -22.390   6.774  -1.813  1.00 39.75           H  
ATOM    540  CZ  ARG A  33     -22.495   8.288  -3.133  1.00 39.75           C  
ATOM    541  N   PHE A  34     -22.639  15.848  -0.382  1.00 41.05           N  
ATOM    542  H   PHE A  34     -21.853  15.375   0.040  1.00 41.05           H  
ATOM    543  CA  PHE A  34     -22.410  17.140  -1.015  1.00 41.05           C  
ATOM    544  HA  PHE A  34     -23.144  17.845  -0.623  1.00 41.05           H  
ATOM    545  C   PHE A  34     -22.589  16.964  -2.531  1.00 41.05           C  
ATOM    546  CB  PHE A  34     -21.010  17.667  -0.677  1.00 41.05           C  
ATOM    547  HB2 PHE A  34     -20.265  16.906  -0.910  1.00 41.05           H  
ATOM    548  HB3 PHE A  34     -20.800  18.529  -1.311  1.00 41.05           H  
ATOM    549  O   PHE A  34     -21.955  16.077  -3.112  1.00 41.05           O  
ATOM    550  CG  PHE A  34     -20.867  18.099   0.769  1.00 41.05           C  
ATOM    551  CD1 PHE A  34     -21.317  19.374   1.164  1.00 41.05           C  
ATOM    552  HD1 PHE A  34     -21.741  20.050   0.438  1.00 41.05           H  
ATOM    553  CD2 PHE A  34     -20.310  17.228   1.724  1.00 41.05           C  
ATOM    554  HD2 PHE A  34     -19.956  16.250   1.430  1.00 41.05           H  
ATOM    555  CE1 PHE A  34     -21.214  19.774   2.508  1.00 41.05           C  
ATOM    556  HE1 PHE A  34     -21.557  20.752   2.811  1.00 41.05           H  
ATOM    557  CE2 PHE A  34     -20.211  17.628   3.068  1.00 41.05           C  
ATOM    558  HE2 PHE A  34     -19.787  16.958   3.802  1.00 41.05           H  
ATOM    559  CZ  PHE A  34     -20.663  18.900   3.460  1.00 41.05           C  
ATOM    560  HZ  PHE A  34     -20.584  19.206   4.493  1.00 41.05           H  
ATOM    561  N   PRO A  35     -23.470  17.738  -3.188  1.00 33.69           N  
ATOM    562  CA  PRO A  35     -23.568  17.695  -4.635  1.00 33.69           C  
ATOM    563  HA  PRO A  35     -23.784  16.679  -4.966  1.00 33.69           H  
ATOM    564  C   PRO A  35     -22.230  18.149  -5.222  1.00 33.69           C  
ATOM    565  CB  PRO A  35     -24.743  18.608  -5.001  1.00 33.69           C  
ATOM    566  HB2 PRO A  35     -24.573  19.142  -5.936  1.00 33.69           H  
ATOM    567  HB3 PRO A  35     -25.652  18.010  -5.069  1.00 33.69           H  
ATOM    568  O   PRO A  35     -21.762  19.252  -4.936  1.00 33.69           O  
ATOM    569  CG  PRO A  35     -24.859  19.564  -3.813  1.00 33.69           C  
ATOM    570  HG2 PRO A  35     -24.195  20.415  -3.967  1.00 33.69           H  
ATOM    571  HG3 PRO A  35     -25.884  19.903  -3.664  1.00 33.69           H  
ATOM    572  CD  PRO A  35     -24.358  18.743  -2.628  1.00 33.69           C  
ATOM    573  HD2 PRO A  35     -25.196  18.250  -2.136  1.00 33.69           H  
ATOM    574  HD3 PRO A  35     -23.836  19.396  -1.928  1.00 33.69           H  
ATOM    575  N   VAL A  36     -21.618  17.299  -6.052  1.00 39.68           N  
ATOM    576  H   VAL A  36     -22.027  16.388  -6.200  1.00 39.68           H  
ATOM    577  CA  VAL A  36     -20.479  17.698  -6.884  1.00 39.68           C  
ATOM    578  HA  VAL A  36     -19.672  18.036  -6.234  1.00 39.68           H  
ATOM    579  C   VAL A  36     -20.951  18.864  -7.747  1.00 39.68           C  
ATOM    580  CB  VAL A  36     -19.954  16.534  -7.749  1.00 39.68           C  
ATOM    581  HB  VAL A  36     -20.749  16.192  -8.412  1.00 39.68           H  
ATOM    582  O   VAL A  36     -21.957  18.764  -8.458  1.00 39.68           O  
ATOM    583  CG1 VAL A  36     -18.755  16.968  -8.602  1.00 39.68           C  
ATOM    584 HG11 VAL A  36     -17.953  17.343  -7.965  1.00 39.68           H  
ATOM    585 HG12 VAL A  36     -19.048  17.745  -9.308  1.00 39.68           H  
ATOM    586 HG13 VAL A  36     -18.381  16.119  -9.174  1.00 39.68           H  
ATOM    587  CG2 VAL A  36     -19.510  15.353  -6.875  1.00 39.68           C  
ATOM    588 HG21 VAL A  36     -19.121  14.553  -7.506  1.00 39.68           H  
ATOM    589 HG22 VAL A  36     -20.351  14.961  -6.303  1.00 39.68           H  
ATOM    590 HG23 VAL A  36     -18.728  15.672  -6.186  1.00 39.68           H  
ATOM    591  N   ARG A  37     -20.263  20.002  -7.644  1.00 35.78           N  
ATOM    592  H   ARG A  37     -19.464  20.006  -7.027  1.00 35.78           H  
ATOM    593  CA  ARG A  37     -20.599  21.230  -8.368  1.00 35.78           C  
ATOM    594  HA  ARG A  37     -21.617  21.512  -8.098  1.00 35.78           H  
ATOM    595  C   ARG A  37     -20.548  20.944  -9.877  1.00 35.78           C  
ATOM    596  CB  ARG A  37     -19.610  22.336  -7.928  1.00 35.78           C  
ATOM    597  HB2 ARG A  37     -18.835  22.475  -8.681  1.00 35.78           H  
ATOM    598  HB3 ARG A  37     -19.105  22.024  -7.014  1.00 35.78           H  
ATOM    599  O   ARG A  37     -19.469  20.875 -10.449  1.00 35.78           O  
ATOM    600  CG  ARG A  37     -20.278  23.685  -7.635  1.00 35.78           C  
ATOM    601  HG2 ARG A  37     -20.956  23.564  -6.791  1.00 35.78           H  
ATOM    602  HG3 ARG A  37     -20.838  24.025  -8.506  1.00 35.78           H  
ATOM    603  CD  ARG A  37     -19.193  24.712  -7.285  1.00 35.78           C  
ATOM    604  HD2 ARG A  37     -18.623  24.929  -8.188  1.00 35.78           H  
ATOM    605  HD3 ARG A  37     -18.518  24.273  -6.550  1.00 35.78           H  
ATOM    606  NE  ARG A  37     -19.756  25.956  -6.723  1.00 35.78           N  
ATOM    607  HE  ARG A  37     -20.718  25.922  -6.420  1.00 35.78           H  
ATOM    608  NH1 ARG A  37     -17.823  27.192  -6.802  1.00 35.78           N  
ATOM    609 HH11 ARG A  37     -17.297  28.017  -6.550  1.00 35.78           H  
ATOM    610 HH12 ARG A  37     -17.345  26.394  -7.194  1.00 35.78           H  
ATOM    611  NH2 ARG A  37     -19.658  28.080  -5.897  1.00 35.78           N  
ATOM    612 HH21 ARG A  37     -19.129  28.921  -5.713  1.00 35.78           H  
ATOM    613 HH22 ARG A  37     -20.600  27.994  -5.542  1.00 35.78           H  
ATOM    614  CZ  ARG A  37     -19.081  27.067  -6.480  1.00 35.78           C  
ATOM    615  N   GLY A  38     -21.704  20.777 -10.523  1.00 40.32           N  
ATOM    616  H   GLY A  38     -22.539  20.654  -9.967  1.00 40.32           H  
ATOM    617  CA  GLY A  38     -21.790  20.661 -11.986  1.00 40.32           C  
ATOM    618  HA2 GLY A  38     -20.804  20.439 -12.394  1.00 40.32           H  
ATOM    619  HA3 GLY A  38     -22.102  21.623 -12.393  1.00 40.32           H  
ATOM    620  C   GLY A  38     -22.729  19.592 -12.547  1.00 40.32           C  
ATOM    621  O   GLY A  38     -23.041  19.673 -13.731  1.00 40.32           O  
ATOM    622  N   ASP A  39     -23.235  18.650 -11.746  1.00 36.55           N  
ATOM    623  H   ASP A  39     -22.932  18.584 -10.785  1.00 36.55           H  
ATOM    624  CA  ASP A  39     -24.143  17.610 -12.253  1.00 36.55           C  
ATOM    625  HA  ASP A  39     -24.094  17.612 -13.342  1.00 36.55           H  
ATOM    626  C   ASP A  39     -25.607  17.892 -11.868  1.00 36.55           C  
ATOM    627  CB  ASP A  39     -23.655  16.217 -11.836  1.00 36.55           C  
ATOM    628  HB2 ASP A  39     -23.910  16.034 -10.792  1.00 36.55           H  
ATOM    629  HB3 ASP A  39     -22.570  16.182 -11.933  1.00 36.55           H  
ATOM    630  O   ASP A  39     -25.980  17.908 -10.695  1.00 36.55           O  
ATOM    631  CG  ASP A  39     -24.250  15.111 -12.718  1.00 36.55           C  
ATOM    632  OD1 ASP A  39     -25.258  15.384 -13.424  1.00 36.55           O  
ATOM    633  OD2 ASP A  39     -23.693  13.997 -12.685  1.00 36.55           O  
ATOM    634  N   ARG A  40     -26.447  18.166 -12.876  1.00 34.20           N  
ATOM    635  H   ARG A  40     -26.061  18.057 -13.803  1.00 34.20           H  
ATOM    636  CA  ARG A  40     -27.897  18.406 -12.735  1.00 34.20           C  
ATOM    637  HA  ARG A  40     -28.086  18.756 -11.720  1.00 34.20           H  
ATOM    638  C   ARG A  40     -28.729  17.127 -12.848  1.00 34.20           C  
ATOM    639  CB  ARG A  40     -28.375  19.481 -13.728  1.00 34.20           C  
ATOM    640  HB2 ARG A  40     -29.462  19.448 -13.797  1.00 34.20           H  
ATOM    641  HB3 ARG A  40     -27.969  19.269 -14.718  1.00 34.20           H  
ATOM    642  O   ARG A  40     -29.958  17.208 -12.858  1.00 34.20           O  
ATOM    643  CG  ARG A  40     -27.988  20.901 -13.298  1.00 34.20           C  
ATOM    644  HG2 ARG A  40     -28.350  21.080 -12.285  1.00 34.20           H  
ATOM    645  HG3 ARG A  40     -26.904  21.009 -13.316  1.00 34.20           H  
ATOM    646  CD  ARG A  40     -28.631  21.913 -14.253  1.00 34.20           C  
ATOM    647  HD2 ARG A  40     -28.229  21.753 -15.254  1.00 34.20           H  
ATOM    648  HD3 ARG A  40     -29.707  21.734 -14.274  1.00 34.20           H  
ATOM    649  NE  ARG A  40     -28.376  23.303 -13.833  1.00 34.20           N  
ATOM    650  HE  ARG A  40     -27.730  23.428 -13.067  1.00 34.20           H  
ATOM    651  NH1 ARG A  40     -29.740  24.327 -15.370  1.00 34.20           N  
ATOM    652 HH11 ARG A  40     -30.134  25.165 -15.774  1.00 34.20           H  
ATOM    653 HH12 ARG A  40     -29.969  23.420 -15.750  1.00 34.20           H  
ATOM    654  NH2 ARG A  40     -28.609  25.569 -13.901  1.00 34.20           N  
ATOM    655 HH21 ARG A  40     -29.014  26.396 -14.315  1.00 34.20           H  
ATOM    656 HH22 ARG A  40     -27.968  25.657 -13.126  1.00 34.20           H  
ATOM    657  CZ  ARG A  40     -28.908  24.389 -14.368  1.00 34.20           C  
ATOM    658  N   THR A  41     -28.108  15.954 -12.934  1.00 35.11           N  
ATOM    659  H   THR A  41     -27.099  15.912 -12.929  1.00 35.11           H  
ATOM    660  CA  THR A  41     -28.852  14.697 -12.916  1.00 35.11           C  
ATOM    661  HA  THR A  41     -29.843  14.880 -13.331  1.00 35.11           H  
ATOM    662  C   THR A  41     -29.068  14.239 -11.477  1.00 35.11           C  
ATOM    663  CB  THR A  41     -28.250  13.632 -13.840  1.00 35.11           C  
ATOM    664  HB  THR A  41     -28.862  12.735 -13.747  1.00 35.11           H  
ATOM    665  O   THR A  41     -28.160  13.824 -10.765  1.00 35.11           O  
ATOM    666  CG2 THR A  41     -28.307  14.077 -15.302  1.00 35.11           C  
ATOM    667 HG21 THR A  41     -27.946  13.265 -15.933  1.00 35.11           H  
ATOM    668 HG22 THR A  41     -29.331  14.319 -15.584  1.00 35.11           H  
ATOM    669 HG23 THR A  41     -27.666  14.946 -15.454  1.00 35.11           H  
ATOM    670  OG1 THR A  41     -26.928  13.279 -13.539  1.00 35.11           O  
ATOM    671  HG1 THR A  41     -26.334  14.033 -13.553  1.00 35.11           H  
ATOM    672  N   ALA A  42     -30.316  14.355 -11.018  1.00 30.27           N  
ATOM    673  H   ALA A  42     -31.004  14.792 -11.614  1.00 30.27           H  
ATOM    674  CA  ALA A  42     -30.765  13.783  -9.760  1.00 30.27           C  
ATOM    675  HA  ALA A  42     -30.160  14.186  -8.947  1.00 30.27           H  
ATOM    676  C   ALA A  42     -30.574  12.259  -9.810  1.00 30.27           C  
ATOM    677  CB  ALA A  42     -32.229  14.192  -9.542  1.00 30.27           C  
ATOM    678  HB1 ALA A  42     -32.849  13.825 -10.360  1.00 30.27           H  
ATOM    679  HB2 ALA A  42     -32.305  15.279  -9.491  1.00 30.27           H  
ATOM    680  HB3 ALA A  42     -32.588  13.768  -8.604  1.00 30.27           H  
ATOM    681  O   ALA A  42     -31.414  11.532 -10.346  1.00 30.27           O  
ATOM    682  N   VAL A  43     -29.455  11.765  -9.273  1.00 34.74           N  
ATOM    683  H   VAL A  43     -28.716  12.408  -9.031  1.00 34.74           H  
ATOM    684  CA  VAL A  43     -29.247  10.330  -9.087  1.00 34.74           C  
ATOM    685  HA  VAL A  43     -29.484   9.828 -10.025  1.00 34.74           H  
ATOM    686  C   VAL A  43     -30.235   9.879  -8.021  1.00 34.74           C  
ATOM    687  CB  VAL A  43     -27.795   9.959  -8.729  1.00 34.74           C  
ATOM    688  HB  VAL A  43     -27.541  10.355  -7.746  1.00 34.74           H  
ATOM    689  O   VAL A  43     -30.051  10.093  -6.824  1.00 34.74           O  
ATOM    690  CG1 VAL A  43     -27.626   8.431  -8.718  1.00 34.74           C  
ATOM    691 HG11 VAL A  43     -28.360   7.962  -8.064  1.00 34.74           H  
ATOM    692 HG12 VAL A  43     -26.624   8.177  -8.374  1.00 34.74           H  
ATOM    693 HG13 VAL A  43     -27.760   8.035  -9.725  1.00 34.74           H  
ATOM    694  CG2 VAL A  43     -26.803  10.514  -9.758  1.00 34.74           C  
ATOM    695 HG21 VAL A  43     -26.811  11.604  -9.746  1.00 34.74           H  
ATOM    696 HG22 VAL A  43     -25.791  10.186  -9.522  1.00 34.74           H  
ATOM    697 HG23 VAL A  43     -27.062  10.178 -10.762  1.00 34.74           H  
ATOM    698  N   ARG A  44     -31.323   9.264  -8.479  1.00 27.49           N  
ATOM    699  H   ARG A  44     -31.446   9.273  -9.482  1.00 27.49           H  
ATOM    700  CA  ARG A  44     -32.295   8.541  -7.665  1.00 27.49           C  
ATOM    701  HA  ARG A  44     -32.621   9.184  -6.848  1.00 27.49           H  
ATOM    702  C   ARG A  44     -31.576   7.324  -7.071  1.00 27.49           C  
ATOM    703  CB  ARG A  44     -33.486   8.205  -8.587  1.00 27.49           C  
ATOM    704  HB2 ARG A  44     -33.648   9.052  -9.253  1.00 27.49           H  
ATOM    705  HB3 ARG A  44     -33.243   7.347  -9.214  1.00 27.49           H  
ATOM    706  O   ARG A  44     -31.641   6.236  -7.631  1.00 27.49           O  
ATOM    707  CG  ARG A  44     -34.811   7.959  -7.857  1.00 27.49           C  
ATOM    708  HG2 ARG A  44     -34.699   7.141  -7.145  1.00 27.49           H  
ATOM    709  HG3 ARG A  44     -35.096   8.868  -7.326  1.00 27.49           H  
ATOM    710  CD  ARG A  44     -35.884   7.601  -8.897  1.00 27.49           C  
ATOM    711  HD2 ARG A  44     -35.686   6.590  -9.253  1.00 27.49           H  
ATOM    712  HD3 ARG A  44     -35.800   8.286  -9.740  1.00 27.49           H  
ATOM    713  NE  ARG A  44     -37.253   7.698  -8.353  1.00 27.49           N  
ATOM    714  HE  ARG A  44     -37.361   8.226  -7.499  1.00 27.49           H  
ATOM    715  NH1 ARG A  44     -38.314   6.503 -10.006  1.00 27.49           N  
ATOM    716 HH11 ARG A  44     -37.417   6.310 -10.429  1.00 27.49           H  
ATOM    717 HH12 ARG A  44     -39.160   6.149 -10.430  1.00 27.49           H  
ATOM    718  NH2 ARG A  44     -39.519   7.446  -8.384  1.00 27.49           N  
ATOM    719 HH21 ARG A  44     -39.594   8.013  -7.551  1.00 27.49           H  
ATOM    720 HH22 ARG A  44     -40.352   7.082  -8.823  1.00 27.49           H  
ATOM    721  CZ  ARG A  44     -38.350   7.216  -8.914  1.00 27.49           C  
ATOM    722  N   GLN A  45     -30.811   7.520  -5.998  1.00 34.48           N  
ATOM    723  H   GLN A  45     -30.679   8.463  -5.663  1.00 34.48           H  
ATOM    724  CA  GLN A  45     -30.093   6.425  -5.351  1.00 34.48           C  
ATOM    725  HA  GLN A  45     -29.640   5.811  -6.129  1.00 34.48           H  
ATOM    726  C   GLN A  45     -31.095   5.537  -4.612  1.00 34.48           C  
ATOM    727  CB  GLN A  45     -28.942   6.929  -4.460  1.00 34.48           C  
ATOM    728  HB2 GLN A  45     -29.301   7.704  -3.783  1.00 34.48           H  
ATOM    729  HB3 GLN A  45     -28.566   6.095  -3.869  1.00 34.48           H  
ATOM    730  O   GLN A  45     -31.838   5.980  -3.737  1.00 34.48           O  
ATOM    731  CG  GLN A  45     -27.794   7.472  -5.329  1.00 34.48           C  
ATOM    732  HG2 GLN A  45     -27.536   6.724  -6.079  1.00 34.48           H  
ATOM    733  HG3 GLN A  45     -28.134   8.374  -5.836  1.00 34.48           H  
ATOM    734  CD  GLN A  45     -26.519   7.831  -4.572  1.00 34.48           C  
ATOM    735  NE2 GLN A  45     -25.412   7.980  -5.269  1.00 34.48           N  
ATOM    736 HE21 GLN A  45     -24.585   8.212  -4.738  1.00 34.48           H  
ATOM    737 HE22 GLN A  45     -25.418   7.854  -6.271  1.00 34.48           H  
ATOM    738  OE1 GLN A  45     -26.473   8.002  -3.367  1.00 34.48           O  
ATOM    739  N   SER A  46     -31.145   4.274  -5.027  1.00 26.97           N  
ATOM    740  H   SER A  46     -30.546   3.995  -5.790  1.00 26.97           H  
ATOM    741  CA  SER A  46     -31.824   3.190  -4.333  1.00 26.97           C  
ATOM    742  HA  SER A  46     -32.847   3.480  -4.096  1.00 26.97           H  
ATOM    743  C   SER A  46     -31.066   2.885  -3.044  1.00 26.97           C  
ATOM    744  CB  SER A  46     -31.846   1.956  -5.245  1.00 26.97           C  
ATOM    745  HB2 SER A  46     -32.534   2.134  -6.072  1.00 26.97           H  
ATOM    746  HB3 SER A  46     -32.189   1.088  -4.682  1.00 26.97           H  
ATOM    747  O   SER A  46     -29.932   2.416  -3.094  1.00 26.97           O  
ATOM    748  OG  SER A  46     -30.554   1.709  -5.769  1.00 26.97           O  
ATOM    749  HG  SER A  46     -29.957   1.589  -5.027  1.00 26.97           H  
ATOM    750  N   PHE A  47     -31.683   3.152  -1.898  1.00 32.52           N  
ATOM    751  H   PHE A  47     -32.596   3.584  -1.917  1.00 32.52           H  
ATOM    752  CA  PHE A  47     -31.149   2.749  -0.601  1.00 32.52           C  
ATOM    753  HA  PHE A  47     -30.068   2.633  -0.666  1.00 32.52           H  
ATOM    754  C   PHE A  47     -31.749   1.398  -0.211  1.00 32.52           C  
ATOM    755  CB  PHE A  47     -31.429   3.834   0.443  1.00 32.52           C  
ATOM    756  HB2 PHE A  47     -31.148   3.439   1.419  1.00 32.52           H  
ATOM    757  HB3 PHE A  47     -32.499   4.043   0.460  1.00 32.52           H  
ATOM    758  O   PHE A  47     -32.973   1.235  -0.214  1.00 32.52           O  
ATOM    759  CG  PHE A  47     -30.666   5.126   0.210  1.00 32.52           C  
ATOM    760  CD1 PHE A  47     -29.415   5.327   0.822  1.00 32.52           C  
ATOM    761  HD1 PHE A  47     -29.007   4.579   1.485  1.00 32.52           H  
ATOM    762  CD2 PHE A  47     -31.188   6.117  -0.641  1.00 32.52           C  
ATOM    763  HD2 PHE A  47     -32.140   5.965  -1.128  1.00 32.52           H  
ATOM    764  CE1 PHE A  47     -28.692   6.509   0.580  1.00 32.52           C  
ATOM    765  HE1 PHE A  47     -27.734   6.661   1.055  1.00 32.52           H  
ATOM    766  CE2 PHE A  47     -30.465   7.298  -0.885  1.00 32.52           C  
ATOM    767  HE2 PHE A  47     -30.863   8.048  -1.552  1.00 32.52           H  
ATOM    768  CZ  PHE A  47     -29.214   7.494  -0.275  1.00 32.52           C  
ATOM    769  HZ  PHE A  47     -28.652   8.396  -0.466  1.00 32.52           H  
ATOM    770  N   GLU A  48     -30.896   0.428   0.116  1.00 28.34           N  
ATOM    771  H   GLU A  48     -29.903   0.608   0.094  1.00 28.34           H  
ATOM    772  CA  GLU A  48     -31.344  -0.820   0.729  1.00 28.34           C  
ATOM    773  HA  GLU A  48     -32.205  -1.165   0.157  1.00 28.34           H  
ATOM    774  C   GLU A  48     -31.771  -0.554   2.187  1.00 28.34           C  
ATOM    775  CB  GLU A  48     -30.277  -1.923   0.640  1.00 28.34           C  
ATOM    776  HB2 GLU A  48     -30.584  -2.742   1.290  1.00 28.34           H  
ATOM    777  HB3 GLU A  48     -29.320  -1.537   0.990  1.00 28.34           H  
ATOM    778  O   GLU A  48     -31.103   0.203   2.896  1.00 28.34           O  
ATOM    779  CG  GLU A  48     -30.142  -2.468  -0.793  1.00 28.34           C  
ATOM    780  HG2 GLU A  48     -31.138  -2.713  -1.161  1.00 28.34           H  
ATOM    781  HG3 GLU A  48     -29.731  -1.687  -1.432  1.00 28.34           H  
ATOM    782  CD  GLU A  48     -29.254  -3.723  -0.885  1.00 28.34           C  
ATOM    783  OE1 GLU A  48     -29.468  -4.505  -1.840  1.00 28.34           O  
ATOM    784  OE2 GLU A  48     -28.385  -3.907  -0.006  1.00 28.34           O  
ATOM    785  N   PRO A  49     -32.891  -1.135   2.659  1.00 30.63           N  
ATOM    786  CA  PRO A  49     -33.315  -0.990   4.044  1.00 30.63           C  
ATOM    787  HA  PRO A  49     -33.455   0.066   4.274  1.00 30.63           H  
ATOM    788  C   PRO A  49     -32.273  -1.588   4.991  1.00 30.63           C  
ATOM    789  CB  PRO A  49     -34.651  -1.735   4.173  1.00 30.63           C  
ATOM    790  HB2 PRO A  49     -35.405  -1.088   4.622  1.00 30.63           H  
ATOM    791  HB3 PRO A  49     -34.537  -2.633   4.780  1.00 30.63           H  
ATOM    792  O   PRO A  49     -31.913  -2.755   4.843  1.00 30.63           O  
ATOM    793  CG  PRO A  49     -35.045  -2.134   2.750  1.00 30.63           C  
ATOM    794  HG2 PRO A  49     -35.777  -1.424   2.366  1.00 30.63           H  
ATOM    795  HG3 PRO A  49     -35.447  -3.146   2.719  1.00 30.63           H  
ATOM    796  CD  PRO A  49     -33.768  -2.028   1.928  1.00 30.63           C  
ATOM    797  HD2 PRO A  49     -34.017  -1.636   0.942  1.00 30.63           H  
ATOM    798  HD3 PRO A  49     -33.294  -3.006   1.842  1.00 30.63           H  
ATOM    799  N   LEU A  50     -31.894  -0.852   6.036  1.00 37.18           N  
ATOM    800  H   LEU A  50     -32.242   0.093   6.121  1.00 37.18           H  
ATOM    801  CA  LEU A  50     -31.307  -1.471   7.220  1.00 37.18           C  
ATOM    802  HA  LEU A  50     -30.508  -2.150   6.922  1.00 37.18           H  
ATOM    803  C   LEU A  50     -32.415  -2.292   7.891  1.00 37.18           C  
ATOM    804  CB  LEU A  50     -30.720  -0.387   8.147  1.00 37.18           C  
ATOM    805  HB2 LEU A  50     -30.784  -0.722   9.182  1.00 37.18           H  
ATOM    806  HB3 LEU A  50     -31.333   0.510   8.067  1.00 37.18           H  
ATOM    807  O   LEU A  50     -33.352  -1.748   8.486  1.00 37.18           O  
ATOM    808  CG  LEU A  50     -29.248  -0.050   7.829  1.00 37.18           C  
ATOM    809  HG  LEU A  50     -29.060  -0.179   6.763  1.00 37.18           H  
ATOM    810  CD1 LEU A  50     -28.953   1.404   8.193  1.00 37.18           C  
ATOM    811 HD11 LEU A  50     -29.182   1.582   9.244  1.00 37.18           H  
ATOM    812 HD12 LEU A  50     -29.553   2.069   7.572  1.00 37.18           H  
ATOM    813 HD13 LEU A  50     -27.899   1.624   8.023  1.00 37.18           H  
ATOM    814  CD2 LEU A  50     -28.298  -0.950   8.626  1.00 37.18           C  
ATOM    815 HD21 LEU A  50     -27.267  -0.715   8.364  1.00 37.18           H  
ATOM    816 HD22 LEU A  50     -28.486  -1.996   8.384  1.00 37.18           H  
ATOM    817 HD23 LEU A  50     -28.434  -0.795   9.696  1.00 37.18           H  
ATOM    818  N   THR A  51     -32.344  -3.618   7.769  1.00 37.12           N  
ATOM    819  H   THR A  51     -31.633  -4.018   7.173  1.00 37.12           H  
ATOM    820  CA  THR A  51     -33.121  -4.519   8.620  1.00 37.12           C  
ATOM    821  HA  THR A  51     -34.139  -4.142   8.721  1.00 37.12           H  
ATOM    822  C   THR A  51     -32.488  -4.514  10.001  1.00 37.12           C  
ATOM    823  CB  THR A  51     -33.208  -5.948   8.063  1.00 37.12           C  
ATOM    824  HB  THR A  51     -33.578  -6.613   8.843  1.00 37.12           H  
ATOM    825  O   THR A  51     -31.575  -5.285  10.286  1.00 37.12           O  
ATOM    826  CG2 THR A  51     -34.167  -6.021   6.875  1.00 37.12           C  
ATOM    827 HG21 THR A  51     -33.810  -5.373   6.075  1.00 37.12           H  
ATOM    828 HG22 THR A  51     -34.206  -7.049   6.513  1.00 37.12           H  
ATOM    829 HG23 THR A  51     -35.163  -5.710   7.190  1.00 37.12           H  
ATOM    830  OG1 THR A  51     -31.950  -6.400   7.629  1.00 37.12           O  
ATOM    831  HG1 THR A  51     -31.361  -6.363   8.386  1.00 37.12           H  
ATOM    832  N   LEU A  52     -32.977  -3.631  10.868  1.00 45.02           N  
ATOM    833  H   LEU A  52     -33.659  -2.964  10.535  1.00 45.02           H  
ATOM    834  CA  LEU A  52     -32.776  -3.767  12.302  1.00 45.02           C  
ATOM    835  HA  LEU A  52     -31.710  -3.807  12.528  1.00 45.02           H  
ATOM    836  C   LEU A  52     -33.421  -5.096  12.708  1.00 45.02           C  
ATOM    837  CB  LEU A  52     -33.419  -2.555  13.007  1.00 45.02           C  
ATOM    838  HB2 LEU A  52     -33.638  -2.798  14.047  1.00 45.02           H  
ATOM    839  HB3 LEU A  52     -34.376  -2.349  12.528  1.00 45.02           H  
ATOM    840  O   LEU A  52     -34.642  -5.228  12.662  1.00 45.02           O  
ATOM    841  CG  LEU A  52     -32.542  -1.289  12.970  1.00 45.02           C  
ATOM    842  HG  LEU A  52     -32.094  -1.183  11.983  1.00 45.02           H  
ATOM    843  CD1 LEU A  52     -33.407  -0.057  13.231  1.00 45.02           C  
ATOM    844 HD11 LEU A  52     -33.847  -0.110  14.227  1.00 45.02           H  
ATOM    845 HD12 LEU A  52     -34.198   0.007  12.484  1.00 45.02           H  
ATOM    846 HD13 LEU A  52     -32.792   0.840  13.157  1.00 45.02           H  
ATOM    847  CD2 LEU A  52     -31.434  -1.338  14.025  1.00 45.02           C  
ATOM    848 HD21 LEU A  52     -30.857  -0.414  13.992  1.00 45.02           H  
ATOM    849 HD22 LEU A  52     -31.859  -1.451  15.022  1.00 45.02           H  
ATOM    850 HD23 LEU A  52     -30.757  -2.169  13.827  1.00 45.02           H  
ATOM    851  N   GLY A  53     -32.621  -6.084  13.118  1.00 43.98           N  
ATOM    852  H   GLY A  53     -31.624  -5.943  13.036  1.00 43.98           H  
ATOM    853  CA  GLY A  53     -33.093  -7.356  13.692  1.00 43.98           C  
ATOM    854  HA2 GLY A  53     -33.789  -7.822  12.994  1.00 43.98           H  
ATOM    855  HA3 GLY A  53     -32.243  -8.024  13.833  1.00 43.98           H  
ATOM    856  C   GLY A  53     -33.809  -7.194  15.043  1.00 43.98           C  
ATOM    857  O   GLY A  53     -33.832  -8.105  15.866  1.00 43.98           O  
ATOM    858  N   VAL A  54     -34.363  -6.012  15.309  1.00 46.14           N  
ATOM    859  H   VAL A  54     -34.461  -5.370  14.536  1.00 46.14           H  
ATOM    860  CA  VAL A  54     -34.798  -5.551  16.617  1.00 46.14           C  
ATOM    861  HA  VAL A  54     -34.331  -6.177  17.378  1.00 46.14           H  
ATOM    862  C   VAL A  54     -36.304  -5.732  16.722  1.00 46.14           C  
ATOM    863  CB  VAL A  54     -34.341  -4.098  16.884  1.00 46.14           C  
ATOM    864  HB  VAL A  54     -34.906  -3.407  16.258  1.00 46.14           H  
ATOM    865  O   VAL A  54     -37.039  -4.770  16.597  1.00 46.14           O  
ATOM    866  CG1 VAL A  54     -34.544  -3.735  18.362  1.00 46.14           C  
ATOM    867 HG11 VAL A  54     -35.600  -3.808  18.623  1.00 46.14           H  
ATOM    868 HG12 VAL A  54     -34.224  -2.707  18.534  1.00 46.14           H  
ATOM    869 HG13 VAL A  54     -33.966  -4.403  19.000  1.00 46.14           H  
ATOM    870  CG2 VAL A  54     -32.851  -3.886  16.583  1.00 46.14           C  
ATOM    871 HG21 VAL A  54     -32.573  -2.854  16.799  1.00 46.14           H  
ATOM    872 HG22 VAL A  54     -32.246  -4.545  17.205  1.00 46.14           H  
ATOM    873 HG23 VAL A  54     -32.619  -4.093  15.539  1.00 46.14           H  
ATOM    874  N   THR A  55     -36.718  -6.976  16.982  1.00 47.21           N  
ATOM    875  H   THR A  55     -35.993  -7.675  16.900  1.00 47.21           H  
ATOM    876  CA  THR A  55     -37.945  -7.392  17.700  1.00 47.21           C  
ATOM    877  HA  THR A  55     -38.008  -8.473  17.575  1.00 47.21           H  
ATOM    878  C   THR A  55     -39.303  -6.826  17.218  1.00 47.21           C  
ATOM    879  CB  THR A  55     -37.781  -7.145  19.215  1.00 47.21           C  
ATOM    880  HB  THR A  55     -38.439  -7.831  19.748  1.00 47.21           H  
ATOM    881  O   THR A  55     -39.452  -5.661  16.885  1.00 47.21           O  
ATOM    882  CG2 THR A  55     -36.360  -7.299  19.771  1.00 47.21           C  
ATOM    883 HG21 THR A  55     -35.710  -6.499  19.417  1.00 47.21           H  
ATOM    884 HG22 THR A  55     -36.399  -7.252  20.860  1.00 47.21           H  
ATOM    885 HG23 THR A  55     -35.950  -8.265  19.477  1.00 47.21           H  
ATOM    886  OG1 THR A  55     -38.169  -5.836  19.523  1.00 47.21           O  
ATOM    887  HG1 THR A  55     -38.050  -5.297  18.738  1.00 47.21           H  
ATOM    888  N   THR A  56     -40.391  -7.587  17.328  1.00 52.01           N  
ATOM    889  H   THR A  56     -40.320  -8.553  17.616  1.00 52.01           H  
ATOM    890  CA  THR A  56     -41.757  -7.030  17.173  1.00 52.01           C  
ATOM    891  HA  THR A  56     -41.769  -6.390  16.291  1.00 52.01           H  
ATOM    892  C   THR A  56     -42.191  -6.130  18.349  1.00 52.01           C  
ATOM    893  CB  THR A  56     -42.777  -8.152  16.939  1.00 52.01           C  
ATOM    894  HB  THR A  56     -43.788  -7.743  16.927  1.00 52.01           H  
ATOM    895  O   THR A  56     -43.362  -5.766  18.453  1.00 52.01           O  
ATOM    896  CG2 THR A  56     -42.538  -8.873  15.612  1.00 52.01           C  
ATOM    897 HG21 THR A  56     -43.312  -9.626  15.467  1.00 52.01           H  
ATOM    898 HG22 THR A  56     -41.563  -9.362  15.613  1.00 52.01           H  
ATOM    899 HG23 THR A  56     -42.583  -8.157  14.792  1.00 52.01           H  
ATOM    900  OG1 THR A  56     -42.665  -9.107  17.970  1.00 52.01           O  
ATOM    901  HG1 THR A  56     -43.332  -8.893  18.626  1.00 52.01           H  
ATOM    902  N   ASP A  57     -41.281  -5.780  19.267  1.00 67.05           N  
ATOM    903  H   ASP A  57     -40.311  -5.999  19.089  1.00 67.05           H  
ATOM    904  CA  ASP A  57     -41.550  -4.914  20.413  1.00 67.05           C  
ATOM    905  HA  ASP A  57     -42.561  -5.116  20.767  1.00 67.05           H  
ATOM    906  C   ASP A  57     -41.479  -3.435  19.999  1.00 67.05           C  
ATOM    907  CB  ASP A  57     -40.593  -5.255  21.574  1.00 67.05           C  
ATOM    908  HB2 ASP A  57     -40.594  -6.334  21.726  1.00 67.05           H  
ATOM    909  HB3 ASP A  57     -39.579  -4.941  21.325  1.00 67.05           H  
ATOM    910  O   ASP A  57     -40.402  -2.848  19.862  1.00 67.05           O  
ATOM    911  CG  ASP A  57     -40.962  -4.576  22.895  1.00 67.05           C  
ATOM    912  OD1 ASP A  57     -41.723  -3.581  22.874  1.00 67.05           O  
ATOM    913  OD2 ASP A  57     -40.503  -5.057  23.960  1.00 67.05           O  
ATOM    914  N   HIS A  58     -42.650  -2.807  19.844  1.00 71.60           N  
ATOM    915  H   HIS A  58     -43.485  -3.373  19.875  1.00 71.60           H  
ATOM    916  CA  HIS A  58     -42.782  -1.382  19.523  1.00 71.60           C  
ATOM    917  HA  HIS A  58     -42.369  -1.209  18.530  1.00 71.60           H  
ATOM    918  C   HIS A  58     -42.030  -0.457  20.493  1.00 71.60           C  
ATOM    919  CB  HIS A  58     -44.269  -0.995  19.523  1.00 71.60           C  
ATOM    920  HB2 HIS A  58     -44.764  -1.426  20.393  1.00 71.60           H  
ATOM    921  HB3 HIS A  58     -44.349   0.089  19.604  1.00 71.60           H  
ATOM    922  O   HIS A  58     -41.580   0.612  20.075  1.00 71.60           O  
ATOM    923  CG  HIS A  58     -45.001  -1.394  18.270  1.00 71.60           C  
ATOM    924  CD2 HIS A  58     -45.975  -2.348  18.147  1.00 71.60           C  
ATOM    925  HD2 HIS A  58     -46.350  -2.985  18.935  1.00 71.60           H  
ATOM    926  ND1 HIS A  58     -44.843  -0.812  17.032  1.00 71.60           N  
ATOM    927  HD1 HIS A  58     -44.191  -0.079  16.792  1.00 71.60           H  
ATOM    928  CE1 HIS A  58     -45.700  -1.403  16.184  1.00 71.60           C  
ATOM    929  HE1 HIS A  58     -45.806  -1.163  15.136  1.00 71.60           H  
ATOM    930  NE2 HIS A  58     -46.415  -2.340  16.821  1.00 71.60           N  
ATOM    931  N   LEU A  59     -41.874  -0.840  21.770  1.00 75.46           N  
ATOM    932  H   LEU A  59     -42.135  -1.780  22.031  1.00 75.46           H  
ATOM    933  CA  LEU A  59     -41.096  -0.051  22.728  1.00 75.46           C  
ATOM    934  HA  LEU A  59     -41.445   0.981  22.692  1.00 75.46           H  
ATOM    935  C   LEU A  59     -39.617  -0.056  22.343  1.00 75.46           C  
ATOM    936  CB  LEU A  59     -41.284  -0.613  24.150  1.00 75.46           C  
ATOM    937  HB2 LEU A  59     -42.348  -0.675  24.376  1.00 75.46           H  
ATOM    938  HB3 LEU A  59     -40.880  -1.625  24.169  1.00 75.46           H  
ATOM    939  O   LEU A  59     -38.983   0.998  22.368  1.00 75.46           O  
ATOM    940  CG  LEU A  59     -40.570   0.198  25.249  1.00 75.46           C  
ATOM    941  HG  LEU A  59     -39.527   0.367  24.981  1.00 75.46           H  
ATOM    942  CD1 LEU A  59     -41.249   1.548  25.497  1.00 75.46           C  
ATOM    943 HD11 LEU A  59     -40.750   2.064  26.317  1.00 75.46           H  
ATOM    944 HD12 LEU A  59     -42.304   1.396  25.724  1.00 75.46           H  
ATOM    945 HD13 LEU A  59     -41.152   2.166  24.604  1.00 75.46           H  
ATOM    946  CD2 LEU A  59     -40.589  -0.582  26.564  1.00 75.46           C  
ATOM    947 HD21 LEU A  59     -40.043  -0.029  27.328  1.00 75.46           H  
ATOM    948 HD22 LEU A  59     -40.095  -1.540  26.400  1.00 75.46           H  
ATOM    949 HD23 LEU A  59     -41.616  -0.760  26.882  1.00 75.46           H  
ATOM    950  N   CYS A  60     -39.079  -1.224  21.981  1.00 68.59           N  
ATOM    951  H   CYS A  60     -39.671  -2.039  21.912  1.00 68.59           H  
ATOM    952  CA  CYS A  60     -37.683  -1.334  21.585  1.00 68.59           C  
ATOM    953  HA  CYS A  60     -37.104  -0.755  22.304  1.00 68.59           H  
ATOM    954  C   CYS A  60     -37.412  -0.682  20.235  1.00 68.59           C  
ATOM    955  CB  CYS A  60     -37.208  -2.793  21.585  1.00 68.59           C  
ATOM    956  HB2 CYS A  60     -37.890  -3.394  20.984  1.00 68.59           H  
ATOM    957  HB3 CYS A  60     -36.246  -2.815  21.072  1.00 68.59           H  
ATOM    958  O   CYS A  60     -36.391  -0.014  20.088  1.00 68.59           O  
ATOM    959  SG  CYS A  60     -36.948  -3.624  23.183  1.00 68.59           S  
ATOM    960  N   LEU A  61     -38.343  -0.803  19.288  1.00 67.98           N  
ATOM    961  H   LEU A  61     -39.123  -1.424  19.448  1.00 67.98           H  
ATOM    962  CA  LEU A  61     -38.243  -0.115  18.009  1.00 67.98           C  
ATOM    963  HA  LEU A  61     -37.314  -0.421  17.528  1.00 67.98           H  
ATOM    964  C   LEU A  61     -38.195   1.409  18.200  1.00 67.98           C  
ATOM    965  CB  LEU A  61     -39.428  -0.534  17.131  1.00 67.98           C  
ATOM    966  HB2 LEU A  61     -40.343  -0.132  17.566  1.00 67.98           H  
ATOM    967  HB3 LEU A  61     -39.513  -1.621  17.116  1.00 67.98           H  
ATOM    968  O   LEU A  61     -37.273   2.057  17.714  1.00 67.98           O  
ATOM    969  CG  LEU A  61     -39.271  -0.019  15.693  1.00 67.98           C  
ATOM    970  HG  LEU A  61     -38.882   0.999  15.711  1.00 67.98           H  
ATOM    971  CD1 LEU A  61     -38.292  -0.880  14.893  1.00 67.98           C  
ATOM    972 HD11 LEU A  61     -38.604  -1.924  14.918  1.00 67.98           H  
ATOM    973 HD12 LEU A  61     -38.264  -0.540  13.858  1.00 67.98           H  
ATOM    974 HD13 LEU A  61     -37.289  -0.800  15.312  1.00 67.98           H  
ATOM    975  CD2 LEU A  61     -40.642   0.046  15.028  1.00 67.98           C  
ATOM    976 HD21 LEU A  61     -41.253   0.798  15.528  1.00 67.98           H  
ATOM    977 HD22 LEU A  61     -40.518   0.332  13.984  1.00 67.98           H  
ATOM    978 HD23 LEU A  61     -41.132  -0.925  15.099  1.00 67.98           H  
ATOM    979  N   GLY A  62     -39.144   1.977  18.954  1.00 72.19           N  
ATOM    980  H   GLY A  62     -39.878   1.395  19.331  1.00 72.19           H  
ATOM    981  CA  GLY A  62     -39.184   3.418  19.220  1.00 72.19           C  
ATOM    982  HA2 GLY A  62     -39.255   3.961  18.278  1.00 72.19           H  
ATOM    983  HA3 GLY A  62     -40.063   3.644  19.823  1.00 72.19           H  
ATOM    984  C   GLY A  62     -37.945   3.916  19.971  1.00 72.19           C  
ATOM    985  O   GLY A  62     -37.396   4.961  19.635  1.00 72.19           O  
ATOM    986  N   ALA A  63     -37.458   3.140  20.942  1.00 74.13           N  
ATOM    987  H   ALA A  63     -37.953   2.292  21.178  1.00 74.13           H  
ATOM    988  CA  ALA A  63     -36.219   3.430  21.657  1.00 74.13           C  
ATOM    989  HA  ALA A  63     -36.290   4.418  22.112  1.00 74.13           H  
ATOM    990  C   ALA A  63     -34.987   3.435  20.733  1.00 74.13           C  
ATOM    991  CB  ALA A  63     -36.080   2.377  22.759  1.00 74.13           C  
ATOM    992  HB1 ALA A  63     -35.187   2.584  23.349  1.00 74.13           H  
ATOM    993  HB2 ALA A  63     -36.957   2.393  23.405  1.00 74.13           H  
ATOM    994  HB3 ALA A  63     -35.980   1.386  22.317  1.00 74.13           H  
ATOM    995  O   ALA A  63     -34.132   4.306  20.857  1.00 74.13           O  
ATOM    996  N   CYS A  64     -34.919   2.481  19.801  1.00 66.94           N  
ATOM    997  H   CYS A  64     -35.654   1.790  19.765  1.00 66.94           H  
ATOM    998  CA  CYS A  64     -33.821   2.345  18.851  1.00 66.94           C  
ATOM    999  HA  CYS A  64     -32.885   2.401  19.405  1.00 66.94           H  
ATOM   1000  C   CYS A  64     -33.814   3.472  17.811  1.00 66.94           C  
ATOM   1001  CB  CYS A  64     -33.950   0.961  18.198  1.00 66.94           C  
ATOM   1002  HB2 CYS A  64     -34.848   0.937  17.581  1.00 66.94           H  
ATOM   1003  HB3 CYS A  64     -34.084   0.228  18.994  1.00 66.94           H  
ATOM   1004  O   CYS A  64     -32.772   4.062  17.544  1.00 66.94           O  
ATOM   1005  SG  CYS A  64     -32.555   0.395  17.197  1.00 66.94           S  
ATOM   1006  N   ILE A  65     -34.988   3.825  17.279  1.00 70.05           N  
ATOM   1007  H   ILE A  65     -35.808   3.291  17.530  1.00 70.05           H  
ATOM   1008  CA  ILE A  65     -35.150   4.953  16.353  1.00 70.05           C  
ATOM   1009  HA  ILE A  65     -34.481   4.811  15.504  1.00 70.05           H  
ATOM   1010  C   ILE A  65     -34.740   6.266  17.027  1.00 70.05           C  
ATOM   1011  CB  ILE A  65     -36.600   5.012  15.828  1.00 70.05           C  
ATOM   1012  HB  ILE A  65     -37.274   5.010  16.684  1.00 70.05           H  
ATOM   1013  O   ILE A  65     -33.977   7.024  16.438  1.00 70.05           O  
ATOM   1014  CG1 ILE A  65     -36.908   3.784  14.943  1.00 70.05           C  
ATOM   1015 HG12 ILE A  65     -36.451   3.920  13.962  1.00 70.05           H  
ATOM   1016 HG13 ILE A  65     -36.474   2.883  15.377  1.00 70.05           H  
ATOM   1017  CG2 ILE A  65     -36.845   6.301  15.020  1.00 70.05           C  
ATOM   1018 HG21 ILE A  65     -36.769   7.174  15.668  1.00 70.05           H  
ATOM   1019 HG22 ILE A  65     -37.848   6.312  14.592  1.00 70.05           H  
ATOM   1020 HG23 ILE A  65     -36.112   6.392  14.218  1.00 70.05           H  
ATOM   1021  CD1 ILE A  65     -38.413   3.537  14.785  1.00 70.05           C  
ATOM   1022 HD11 ILE A  65     -38.913   4.398  14.341  1.00 70.05           H  
ATOM   1023 HD12 ILE A  65     -38.855   3.343  15.762  1.00 70.05           H  
ATOM   1024 HD13 ILE A  65     -38.569   2.669  14.145  1.00 70.05           H  
ATOM   1025  N   ASN A  66     -35.184   6.517  18.266  1.00 68.18           N  
ATOM   1026  H   ASN A  66     -35.842   5.882  18.694  1.00 68.18           H  
ATOM   1027  CA  ASN A  66     -34.773   7.714  19.004  1.00 68.18           C  
ATOM   1028  HA  ASN A  66     -35.039   8.594  18.418  1.00 68.18           H  
ATOM   1029  C   ASN A  66     -33.250   7.786  19.184  1.00 68.18           C  
ATOM   1030  CB  ASN A  66     -35.484   7.779  20.371  1.00 68.18           C  
ATOM   1031  HB2 ASN A  66     -34.785   8.186  21.102  1.00 68.18           H  
ATOM   1032  HB3 ASN A  66     -35.768   6.782  20.706  1.00 68.18           H  
ATOM   1033  O   ASN A  66     -32.676   8.847  18.979  1.00 68.18           O  
ATOM   1034  CG  ASN A  66     -36.705   8.682  20.378  1.00 68.18           C  
ATOM   1035  ND2 ASN A  66     -37.154   9.092  21.541  1.00 68.18           N  
ATOM   1036 HD21 ASN A  66     -37.876   9.794  21.469  1.00 68.18           H  
ATOM   1037 HD22 ASN A  66     -36.587   8.956  22.366  1.00 68.18           H  
ATOM   1038  OD1 ASN A  66     -37.277   9.047  19.371  1.00 68.18           O  
ATOM   1039  N   GLU A  67     -32.585   6.678  19.525  1.00 65.98           N  
ATOM   1040  H   GLU A  67     -33.097   5.823  19.692  1.00 65.98           H  
ATOM   1041  CA  GLU A  67     -31.116   6.648  19.629  1.00 65.98           C  
ATOM   1042  HA  GLU A  67     -30.781   7.450  20.287  1.00 65.98           H  
ATOM   1043  C   GLU A  67     -30.413   6.891  18.290  1.00 65.98           C  
ATOM   1044  CB  GLU A  67     -30.648   5.299  20.198  1.00 65.98           C  
ATOM   1045  HB2 GLU A  67     -31.219   4.491  19.740  1.00 65.98           H  
ATOM   1046  HB3 GLU A  67     -29.600   5.138  19.948  1.00 65.98           H  
ATOM   1047  O   GLU A  67     -29.394   7.576  18.250  1.00 65.98           O  
ATOM   1048  CG  GLU A  67     -30.800   5.218  21.718  1.00 65.98           C  
ATOM   1049  HG2 GLU A  67     -31.849   5.374  21.967  1.00 65.98           H  
ATOM   1050  HG3 GLU A  67     -30.526   4.212  22.036  1.00 65.98           H  
ATOM   1051  CD  GLU A  67     -29.946   6.236  22.484  1.00 65.98           C  
ATOM   1052  OE1 GLU A  67     -30.353   6.514  23.636  1.00 65.98           O  
ATOM   1053  OE2 GLU A  67     -28.919   6.703  21.943  1.00 65.98           O  
ATOM   1054  N   LEU A  68     -30.945   6.361  17.186  1.00 61.50           N  
ATOM   1055  H   LEU A  68     -31.763   5.775  17.281  1.00 61.50           H  
ATOM   1056  CA  LEU A  68     -30.403   6.597  15.845  1.00 61.50           C  
ATOM   1057  HA  LEU A  68     -29.338   6.365  15.843  1.00 61.50           H  
ATOM   1058  C   LEU A  68     -30.522   8.066  15.425  1.00 61.50           C  
ATOM   1059  CB  LEU A  68     -31.135   5.690  14.842  1.00 61.50           C  
ATOM   1060  HB2 LEU A  68     -30.974   6.072  13.834  1.00 61.50           H  
ATOM   1061  HB3 LEU A  68     -32.206   5.738  15.039  1.00 61.50           H  
ATOM   1062  O   LEU A  68     -29.603   8.599  14.810  1.00 61.50           O  
ATOM   1063  CG  LEU A  68     -30.670   4.227  14.893  1.00 61.50           C  
ATOM   1064  HG  LEU A  68     -30.640   3.871  15.923  1.00 61.50           H  
ATOM   1065  CD1 LEU A  68     -31.641   3.348  14.106  1.00 61.50           C  
ATOM   1066 HD11 LEU A  68     -31.300   2.314  14.155  1.00 61.50           H  
ATOM   1067 HD12 LEU A  68     -32.632   3.412  14.555  1.00 61.50           H  
ATOM   1068 HD13 LEU A  68     -31.682   3.674  13.067  1.00 61.50           H  
ATOM   1069  CD2 LEU A  68     -29.281   4.083  14.270  1.00 61.50           C  
ATOM   1070 HD21 LEU A  68     -28.530   4.532  14.920  1.00 61.50           H  
ATOM   1071 HD22 LEU A  68     -29.248   4.580  13.300  1.00 61.50           H  
ATOM   1072 HD23 LEU A  68     -29.037   3.031  14.125  1.00 61.50           H  
ATOM   1073  N   ILE A  69     -31.627   8.723  15.783  1.00 58.87           N  
ATOM   1074  H   ILE A  69     -32.353   8.210  16.262  1.00 58.87           H  
ATOM   1075  CA  ILE A  69     -31.827  10.155  15.531  1.00 58.87           C  
ATOM   1076  HA  ILE A  69     -31.588  10.366  14.489  1.00 58.87           H  
ATOM   1077  C   ILE A  69     -30.848  10.980  16.379  1.00 58.87           C  
ATOM   1078  CB  ILE A  69     -33.308  10.536  15.769  1.00 58.87           C  
ATOM   1079  HB  ILE A  69     -33.597  10.198  16.764  1.00 58.87           H  
ATOM   1080  O   ILE A  69     -30.156  11.839  15.841  1.00 58.87           O  
ATOM   1081  CG1 ILE A  69     -34.216   9.845  14.721  1.00 58.87           C  
ATOM   1082 HG12 ILE A  69     -33.941   8.795  14.620  1.00 58.87           H  
ATOM   1083 HG13 ILE A  69     -34.062  10.311  13.748  1.00 58.87           H  
ATOM   1084  CG2 ILE A  69     -33.505  12.062  15.701  1.00 58.87           C  
ATOM   1085 HG21 ILE A  69     -34.551  12.329  15.855  1.00 58.87           H  
ATOM   1086 HG22 ILE A  69     -33.177  12.446  14.735  1.00 58.87           H  
ATOM   1087 HG23 ILE A  69     -32.931  12.561  16.481  1.00 58.87           H  
ATOM   1088  CD1 ILE A  69     -35.710   9.896  15.067  1.00 58.87           C  
ATOM   1089 HD11 ILE A  69     -36.078  10.921  15.032  1.00 58.87           H  
ATOM   1090 HD12 ILE A  69     -36.266   9.307  14.338  1.00 58.87           H  
ATOM   1091 HD13 ILE A  69     -35.875   9.483  16.062  1.00 58.87           H  
ATOM   1092  N   VAL A  70     -30.722  10.676  17.677  1.00 59.78           N  
ATOM   1093  H   VAL A  70     -31.313   9.950  18.056  1.00 59.78           H  
ATOM   1094  CA  VAL A  70     -29.847  11.419  18.607  1.00 59.78           C  
ATOM   1095  HA  VAL A  70     -30.056  12.483  18.500  1.00 59.78           H  
ATOM   1096  C   VAL A  70     -28.359  11.247  18.278  1.00 59.78           C  
ATOM   1097  CB  VAL A  70     -30.147  11.015  20.066  1.00 59.78           C  
ATOM   1098  HB  VAL A  70     -30.093   9.930  20.153  1.00 59.78           H  
ATOM   1099  O   VAL A  70     -27.605  12.209  18.375  1.00 59.78           O  
ATOM   1100  CG1 VAL A  70     -29.171  11.632  21.079  1.00 59.78           C  
ATOM   1101 HG11 VAL A  70     -28.172  11.224  20.930  1.00 59.78           H  
ATOM   1102 HG12 VAL A  70     -29.134  12.714  20.951  1.00 59.78           H  
ATOM   1103 HG13 VAL A  70     -29.484  11.390  22.095  1.00 59.78           H  
ATOM   1104  CG2 VAL A  70     -31.551  11.475  20.491  1.00 59.78           C  
ATOM   1105 HG21 VAL A  70     -32.302  11.149  19.771  1.00 59.78           H  
ATOM   1106 HG22 VAL A  70     -31.794  11.059  21.469  1.00 59.78           H  
ATOM   1107 HG23 VAL A  70     -31.584  12.563  20.537  1.00 59.78           H  
ATOM   1108  N   ASN A  71     -27.911  10.056  17.863  1.00 54.55           N  
ATOM   1109  H   ASN A  71     -28.553   9.276  17.831  1.00 54.55           H  
ATOM   1110  CA  ASN A  71     -26.512   9.850  17.457  1.00 54.55           C  
ATOM   1111  HA  ASN A  71     -25.872  10.456  18.098  1.00 54.55           H  
ATOM   1112  C   ASN A  71     -26.222  10.332  16.021  1.00 54.55           C  
ATOM   1113  CB  ASN A  71     -26.108   8.380  17.672  1.00 54.55           C  
ATOM   1114  HB2 ASN A  71     -26.808   7.726  17.152  1.00 54.55           H  
ATOM   1115  HB3 ASN A  71     -25.118   8.221  17.245  1.00 54.55           H  
ATOM   1116  O   ASN A  71     -25.060  10.526  15.674  1.00 54.55           O  
ATOM   1117  CG  ASN A  71     -26.026   8.010  19.144  1.00 54.55           C  
ATOM   1118  ND2 ASN A  71     -26.895   7.140  19.599  1.00 54.55           N  
ATOM   1119 HD21 ASN A  71     -27.707   6.976  19.022  1.00 54.55           H  
ATOM   1120 HD22 ASN A  71     -27.023   7.094  20.600  1.00 54.55           H  
ATOM   1121  OD1 ASN A  71     -25.203   8.502  19.897  1.00 54.55           O  
ATOM   1122  N   GLY A  72     -27.253  10.535  15.190  1.00 45.32           N  
ATOM   1123  H   GLY A  72     -28.183  10.324  15.522  1.00 45.32           H  
ATOM   1124  CA  GLY A  72     -27.133  11.053  13.821  1.00 45.32           C  
ATOM   1125  HA2 GLY A  72     -27.943  10.631  13.226  1.00 45.32           H  
ATOM   1126  HA3 GLY A  72     -26.186  10.731  13.389  1.00 45.32           H  
ATOM   1127  C   GLY A  72     -27.216  12.580  13.701  1.00 45.32           C  
ATOM   1128  O   GLY A  72     -26.831  13.128  12.669  1.00 45.32           O  
ATOM   1129  N   GLN A  73     -27.697  13.274  14.734  1.00 35.24           N  
ATOM   1130  H   GLN A  73     -28.067  12.765  15.524  1.00 35.24           H  
ATOM   1131  CA  GLN A  73     -27.798  14.730  14.787  1.00 35.24           C  
ATOM   1132  HA  GLN A  73     -27.123  15.174  14.055  1.00 35.24           H  
ATOM   1133  C   GLN A  73     -27.385  15.221  16.173  1.00 35.24           C  
ATOM   1134  CB  GLN A  73     -29.233  15.177  14.457  1.00 35.24           C  
ATOM   1135  HB2 GLN A  73     -29.938  14.611  15.065  1.00 35.24           H  
ATOM   1136  HB3 GLN A  73     -29.337  16.233  14.709  1.00 35.24           H  
ATOM   1137  O   GLN A  73     -28.081  14.989  17.161  1.00 35.24           O  
ATOM   1138  CG  GLN A  73     -29.574  15.005  12.969  1.00 35.24           C  
ATOM   1139  HG2 GLN A  73     -28.859  15.574  12.374  1.00 35.24           H  
ATOM   1140  HG3 GLN A  73     -29.495  13.955  12.688  1.00 35.24           H  
ATOM   1141  CD  GLN A  73     -30.989  15.466  12.637  1.00 35.24           C  
ATOM   1142  NE2 GLN A  73     -31.187  16.075  11.492  1.00 35.24           N  
ATOM   1143 HE21 GLN A  73     -32.112  16.437  11.307  1.00 35.24           H  
ATOM   1144 HE22 GLN A  73     -30.449  16.132  10.805  1.00 35.24           H  
ATOM   1145  OE1 GLN A  73     -31.937  15.292  13.385  1.00 35.24           O  
ATOM   1146  N   GLY A  74     -26.266  15.946  16.235  1.00 28.68           N  
ATOM   1147  H   GLY A  74     -25.740  16.097  15.386  1.00 28.68           H  
ATOM   1148  CA  GLY A  74     -25.950  16.767  17.396  1.00 28.68           C  
ATOM   1149  HA2 GLY A  74     -25.065  17.373  17.201  1.00 28.68           H  
ATOM   1150  HA3 GLY A  74     -25.759  16.126  18.256  1.00 28.68           H  
ATOM   1151  C   GLY A  74     -27.122  17.705  17.702  1.00 28.68           C  
ATOM   1152  O   GLY A  74     -27.507  18.522  16.873  1.00 28.68           O  
ATOM   1153  N   ASP A  75     -27.688  17.552  18.895  1.00 26.76           N  
ATOM   1154  H   ASP A  75     -27.350  16.781  19.454  1.00 26.76           H  
ATOM   1155  CA  ASP A  75     -28.466  18.562  19.612  1.00 26.76           C  
ATOM   1156  HA  ASP A  75     -28.854  18.051  20.494  1.00 26.76           H  
ATOM   1157  C   ASP A  75     -29.738  19.135  18.959  1.00 26.76           C  
ATOM   1158  CB  ASP A  75     -27.511  19.650  20.141  1.00 26.76           C  
ATOM   1159  HB2 ASP A  75     -28.085  20.426  20.647  1.00 26.76           H  
ATOM   1160  HB3 ASP A  75     -26.982  20.111  19.307  1.00 26.76           H  
ATOM   1161  O   ASP A  75     -30.010  20.328  19.096  1.00 26.76           O  
ATOM   1162  CG  ASP A  75     -26.514  19.113  21.166  1.00 26.76           C  
ATOM   1163  OD1 ASP A  75     -26.900  18.199  21.935  1.00 26.76           O  
ATOM   1164  OD2 ASP A  75     -25.392  19.660  21.227  1.00 26.76           O  
ATOM   1165  N   LEU A  76     -30.616  18.311  18.374  1.00 26.64           N  
ATOM   1166  H   LEU A  76     -30.355  17.350  18.205  1.00 26.64           H  
ATOM   1167  CA  LEU A  76     -31.996  18.739  18.091  1.00 26.64           C  
ATOM   1168  HA  LEU A  76     -32.223  19.571  18.757  1.00 26.64           H  
ATOM   1169  C   LEU A  76     -33.006  17.630  18.438  1.00 26.64           C  
ATOM   1170  CB  LEU A  76     -32.102  19.269  16.642  1.00 26.64           C  
ATOM   1171  HB2 LEU A  76     -31.111  19.326  16.193  1.00 26.64           H  
ATOM   1172  HB3 LEU A  76     -32.674  18.551  16.054  1.00 26.64           H  
ATOM   1173  O   LEU A  76     -32.836  16.485  18.047  1.00 26.64           O  
ATOM   1174  CG  LEU A  76     -32.763  20.662  16.532  1.00 26.64           C  
ATOM   1175  HG  LEU A  76     -33.673  20.673  17.131  1.00 26.64           H  
ATOM   1176  CD1 LEU A  76     -31.852  21.806  16.990  1.00 26.64           C  
ATOM   1177 HD11 LEU A  76     -31.728  21.767  18.073  1.00 26.64           H  
ATOM   1178 HD12 LEU A  76     -30.873  21.714  16.521  1.00 26.64           H  
ATOM   1179 HD13 LEU A  76     -32.290  22.771  16.733  1.00 26.64           H  
ATOM   1180  CD2 LEU A  76     -33.152  20.947  15.082  1.00 26.64           C  
ATOM   1181 HD21 LEU A  76     -33.846  20.181  14.734  1.00 26.64           H  
ATOM   1182 HD22 LEU A  76     -32.261  20.934  14.454  1.00 26.64           H  
ATOM   1183 HD23 LEU A  76     -33.638  21.919  15.007  1.00 26.64           H  
ATOM   1184  N   TYR A  77     -34.062  17.993  19.177  1.00 28.39           N  
ATOM   1185  H   TYR A  77     -34.132  18.987  19.345  1.00 28.39           H  
ATOM   1186  CA  TYR A  77     -35.135  17.153  19.753  1.00 28.39           C  
ATOM   1187  HA  TYR A  77     -35.932  17.866  19.965  1.00 28.39           H  
ATOM   1188  C   TYR A  77     -34.870  16.513  21.129  1.00 28.39           C  
ATOM   1189  CB  TYR A  77     -35.789  16.208  18.731  1.00 28.39           C  
ATOM   1190  HB2 TYR A  77     -35.081  15.441  18.416  1.00 28.39           H  
ATOM   1191  HB3 TYR A  77     -36.618  15.691  19.216  1.00 28.39           H  
ATOM   1192  O   TYR A  77     -34.928  15.301  21.330  1.00 28.39           O  
ATOM   1193  CG  TYR A  77     -36.336  16.939  17.524  1.00 28.39           C  
ATOM   1194  CD1 TYR A  77     -37.597  17.563  17.598  1.00 28.39           C  
ATOM   1195  HD1 TYR A  77     -38.201  17.472  18.489  1.00 28.39           H  
ATOM   1196  CD2 TYR A  77     -35.573  17.027  16.344  1.00 28.39           C  
ATOM   1197  HD2 TYR A  77     -34.617  16.530  16.273  1.00 28.39           H  
ATOM   1198  CE1 TYR A  77     -38.089  18.287  16.497  1.00 28.39           C  
ATOM   1199  HE1 TYR A  77     -39.064  18.749  16.552  1.00 28.39           H  
ATOM   1200  CE2 TYR A  77     -36.057  17.759  15.245  1.00 28.39           C  
ATOM   1201  HE2 TYR A  77     -35.476  17.830  14.337  1.00 28.39           H  
ATOM   1202  OH  TYR A  77     -37.787  19.089  14.256  1.00 28.39           O  
ATOM   1203  HH  TYR A  77     -38.666  19.435  14.425  1.00 28.39           H  
ATOM   1204  CZ  TYR A  77     -37.315  18.389  15.320  1.00 28.39           C  
ATOM   1205  N   LYS A  78     -34.773  17.366  22.159  1.00 27.37           N  
ATOM   1206  H   LYS A  78     -34.670  18.344  21.929  1.00 27.37           H  
ATOM   1207  CA  LYS A  78     -35.353  17.033  23.472  1.00 27.37           C  
ATOM   1208  HA  LYS A  78     -35.152  15.987  23.705  1.00 27.37           H  
ATOM   1209  C   LYS A  78     -36.872  17.194  23.391  1.00 27.37           C  
ATOM   1210  CB  LYS A  78     -34.774  17.917  24.594  1.00 27.37           C  
ATOM   1211  HB2 LYS A  78     -35.455  17.887  25.444  1.00 27.37           H  
ATOM   1212  HB3 LYS A  78     -34.710  18.949  24.249  1.00 27.37           H  
ATOM   1213  O   LYS A  78     -37.394  18.220  23.810  1.00 27.37           O  
ATOM   1214  CG  LYS A  78     -33.406  17.446  25.094  1.00 27.37           C  
ATOM   1215  HG2 LYS A  78     -33.477  16.409  25.420  1.00 27.37           H  
ATOM   1216  HG3 LYS A  78     -32.681  17.517  24.283  1.00 27.37           H  
ATOM   1217  CD  LYS A  78     -32.953  18.321  26.270  1.00 27.37           C  
ATOM   1218  HD2 LYS A  78     -33.678  18.255  27.081  1.00 27.37           H  
ATOM   1219  HD3 LYS A  78     -32.886  19.355  25.931  1.00 27.37           H  
ATOM   1220  CE  LYS A  78     -31.581  17.850  26.759  1.00 27.37           C  
ATOM   1221  HE2 LYS A  78     -30.919  17.784  25.896  1.00 27.37           H  
ATOM   1222  HE3 LYS A  78     -31.676  16.846  27.174  1.00 27.37           H  
ATOM   1223  NZ  LYS A  78     -31.002  18.782  27.757  1.00 27.37           N  
ATOM   1224  HZ1 LYS A  78     -31.591  18.861  28.574  1.00 27.37           H  
ATOM   1225  HZ2 LYS A  78     -30.891  19.695  27.339  1.00 27.37           H  
ATOM   1226  HZ3 LYS A  78     -30.082  18.467  28.028  1.00 27.37           H  
ATOM   1227  N   GLU A  79     -37.584  16.192  22.879  1.00 33.75           N  
ATOM   1228  H   GLU A  79     -37.108  15.414  22.447  1.00 33.75           H  
ATOM   1229  CA  GLU A  79     -39.039  16.135  23.052  1.00 33.75           C  
ATOM   1230  HA  GLU A  79     -39.346  17.103  23.449  1.00 33.75           H  
ATOM   1231  C   GLU A  79     -39.442  15.141  24.146  1.00 33.75           C  
ATOM   1232  CB  GLU A  79     -39.825  16.025  21.736  1.00 33.75           C  
ATOM   1233  HB2 GLU A  79     -39.147  15.817  20.908  1.00 33.75           H  
ATOM   1234  HB3 GLU A  79     -40.552  15.217  21.814  1.00 33.75           H  
ATOM   1235  O   GLU A  79     -39.401  13.917  24.036  1.00 33.75           O  
ATOM   1236  CG  GLU A  79     -40.570  17.355  21.490  1.00 33.75           C  
ATOM   1237  HG2 GLU A  79     -41.196  17.565  22.358  1.00 33.75           H  
ATOM   1238  HG3 GLU A  79     -39.832  18.153  21.408  1.00 33.75           H  
ATOM   1239  CD  GLU A  79     -41.457  17.367  20.240  1.00 33.75           C  
ATOM   1240  OE1 GLU A  79     -42.137  18.399  20.045  1.00 33.75           O  
ATOM   1241  OE2 GLU A  79     -41.471  16.348  19.518  1.00 33.75           O  
ATOM   1242  N   THR A  80     -39.811  15.759  25.261  1.00 30.45           N  
ATOM   1243  H   THR A  80     -39.702  16.763  25.228  1.00 30.45           H  
ATOM   1244  CA  THR A  80     -40.736  15.335  26.305  1.00 30.45           C  
ATOM   1245  HA  THR A  80     -40.163  14.920  27.134  1.00 30.45           H  
ATOM   1246  C   THR A  80     -41.772  14.290  25.873  1.00 30.45           C  
ATOM   1247  CB  THR A  80     -41.482  16.607  26.791  1.00 30.45           C  
ATOM   1248  HB  THR A  80     -42.508  16.371  27.072  1.00 30.45           H  
ATOM   1249  O   THR A  80     -42.848  14.619  25.386  1.00 30.45           O  
ATOM   1250  CG2 THR A  80     -40.803  17.215  28.015  1.00 30.45           C  
ATOM   1251 HG21 THR A  80     -39.766  17.456  27.783  1.00 30.45           H  
ATOM   1252 HG22 THR A  80     -40.842  16.512  28.847  1.00 30.45           H  
ATOM   1253 HG23 THR A  80     -41.324  18.129  28.298  1.00 30.45           H  
ATOM   1254  OG1 THR A  80     -41.487  17.632  25.816  1.00 30.45           O  
ATOM   1255  HG1 THR A  80     -42.039  17.357  25.080  1.00 30.45           H  
ATOM   1256  N   SER A  81     -41.544  13.027  26.238  1.00 43.08           N  
ATOM   1257  H   SER A  81     -40.596  12.750  26.450  1.00 43.08           H  
ATOM   1258  CA  SER A  81     -42.641  12.167  26.691  1.00 43.08           C  
ATOM   1259  HA  SER A  81     -43.498  12.811  26.889  1.00 43.08           H  
ATOM   1260  C   SER A  81     -42.269  11.514  28.022  1.00 43.08           C  
ATOM   1261  CB  SER A  81     -43.137  11.195  25.614  1.00 43.08           C  
ATOM   1262  HB2 SER A  81     -44.051  10.719  25.969  1.00 43.08           H  
ATOM   1263  HB3 SER A  81     -43.370  11.751  24.706  1.00 43.08           H  
ATOM   1264  O   SER A  81     -41.337  10.721  28.157  1.00 43.08           O  
ATOM   1265  OG  SER A  81     -42.194  10.192  25.320  1.00 43.08           O  
ATOM   1266  HG  SER A  81     -41.540  10.577  24.733  1.00 43.08           H  
ATOM   1267  N   MET A  82     -42.982  11.935  29.067  1.00 39.90           N  
ATOM   1268  H   MET A  82     -43.714  12.605  28.885  1.00 39.90           H  
ATOM   1269  CA  MET A  82     -42.854  11.421  30.424  1.00 39.90           C  
ATOM   1270  HA  MET A  82     -41.823  11.527  30.761  1.00 39.90           H  
ATOM   1271  C   MET A  82     -43.241   9.940  30.447  1.00 39.90           C  
ATOM   1272  CB  MET A  82     -43.784  12.215  31.358  1.00 39.90           C  
ATOM   1273  HB2 MET A  82     -44.797  12.191  30.957  1.00 39.90           H  
ATOM   1274  HB3 MET A  82     -43.798  11.733  32.336  1.00 39.90           H  
ATOM   1275  O   MET A  82     -44.418   9.595  30.547  1.00 39.90           O  
ATOM   1276  CG  MET A  82     -43.381  13.674  31.559  1.00 39.90           C  
ATOM   1277  HG2 MET A  82     -42.425  13.727  32.080  1.00 39.90           H  
ATOM   1278  HG3 MET A  82     -43.264  14.142  30.582  1.00 39.90           H  
ATOM   1279  SD  MET A  82     -44.627  14.599  32.496  1.00 39.90           S  
ATOM   1280  CE  MET A  82     -44.627  16.137  31.530  1.00 39.90           C  
ATOM   1281  HE1 MET A  82     -44.925  15.929  30.502  1.00 39.90           H  
ATOM   1282  HE2 MET A  82     -43.632  16.580  31.535  1.00 39.90           H  
ATOM   1283  HE3 MET A  82     -45.334  16.843  31.966  1.00 39.90           H  
ATOM   1284  N   THR A  83     -42.264   9.035  30.427  1.00 46.76           N  
ATOM   1285  H   THR A  83     -41.330   9.316  30.166  1.00 46.76           H  
ATOM   1286  CA  THR A  83     -42.514   7.645  30.814  1.00 46.76           C  
ATOM   1287  HA  THR A  83     -43.409   7.300  30.296  1.00 46.76           H  
ATOM   1288  C   THR A  83     -42.800   7.604  32.313  1.00 46.76           C  
ATOM   1289  CB  THR A  83     -41.372   6.703  30.412  1.00 46.76           C  
ATOM   1290  HB  THR A  83     -41.452   5.777  30.982  1.00 46.76           H  
ATOM   1291  O   THR A  83     -41.903   7.736  33.152  1.00 46.76           O  
ATOM   1292  CG2 THR A  83     -41.447   6.363  28.928  1.00 46.76           C  
ATOM   1293 HG21 THR A  83     -40.708   5.597  28.695  1.00 46.76           H  
ATOM   1294 HG22 THR A  83     -41.257   7.249  28.322  1.00 46.76           H  
ATOM   1295 HG23 THR A  83     -42.434   5.971  28.681  1.00 46.76           H  
ATOM   1296  OG1 THR A  83     -40.119   7.296  30.654  1.00 46.76           O  
ATOM   1297  HG1 THR A  83     -39.606   7.180  29.851  1.00 46.76           H  
ATOM   1298  N   ARG A  84     -44.085   7.484  32.662  1.00 50.35           N  
ATOM   1299  H   ARG A  84     -44.771   7.527  31.922  1.00 50.35           H  
ATOM   1300  CA  ARG A  84     -44.550   7.201  34.024  1.00 50.35           C  
ATOM   1301  HA  ARG A  84     -43.928   7.743  34.736  1.00 50.35           H  
ATOM   1302  C   ARG A  84     -44.363   5.700  34.289  1.00 50.35           C  
ATOM   1303  CB  ARG A  84     -46.010   7.675  34.204  1.00 50.35           C  
ATOM   1304  HB2 ARG A  84     -46.396   7.250  35.131  1.00 50.35           H  
ATOM   1305  HB3 ARG A  84     -46.621   7.301  33.383  1.00 50.35           H  
ATOM   1306  O   ARG A  84     -44.984   4.874  33.629  1.00 50.35           O  
ATOM   1307  CG  ARG A  84     -46.140   9.211  34.289  1.00 50.35           C  
ATOM   1308  HG2 ARG A  84     -45.517   9.573  35.107  1.00 50.35           H  
ATOM   1309  HG3 ARG A  84     -45.791   9.658  33.358  1.00 50.35           H  
ATOM   1310  CD  ARG A  84     -47.595   9.647  34.541  1.00 50.35           C  
ATOM   1311  HD2 ARG A  84     -47.972   9.116  35.415  1.00 50.35           H  
ATOM   1312  HD3 ARG A  84     -48.198   9.366  33.677  1.00 50.35           H  
ATOM   1313  NE  ARG A  84     -47.715  11.104  34.773  1.00 50.35           N  
ATOM   1314  HE  ARG A  84     -46.871  11.655  34.708  1.00 50.35           H  
ATOM   1315  NH1 ARG A  84     -49.995  11.189  35.099  1.00 50.35           N  
ATOM   1316 HH11 ARG A  84     -50.063  10.195  34.934  1.00 50.35           H  
ATOM   1317 HH12 ARG A  84     -50.830  11.727  35.281  1.00 50.35           H  
ATOM   1318  NH2 ARG A  84     -48.796  13.058  35.260  1.00 50.35           N  
ATOM   1319 HH21 ARG A  84     -49.648  13.560  35.465  1.00 50.35           H  
ATOM   1320 HH22 ARG A  84     -47.929  13.573  35.206  1.00 50.35           H  
ATOM   1321  CZ  ARG A  84     -48.829  11.773  35.042  1.00 50.35           C  
ATOM   1322  N   GLY A  85     -43.462   5.364  35.217  1.00 63.19           N  
ATOM   1323  H   GLY A  85     -42.948   6.120  35.646  1.00 63.19           H  
ATOM   1324  CA  GLY A  85     -43.177   3.999  35.684  1.00 63.19           C  
ATOM   1325  HA2 GLY A  85     -43.455   3.926  36.736  1.00 63.19           H  
ATOM   1326  HA3 GLY A  85     -43.790   3.283  35.137  1.00 63.19           H  
ATOM   1327  C   GLY A  85     -41.708   3.577  35.520  1.00 63.19           C  
ATOM   1328  O   GLY A  85     -41.196   3.499  34.403  1.00 63.19           O  
ATOM   1329  N   ALA A  86     -41.034   3.251  36.631  1.00 69.03           N  
ATOM   1330  H   ALA A  86     -41.498   3.344  37.523  1.00 69.03           H  
ATOM   1331  CA  ALA A  86     -39.617   2.854  36.653  1.00 69.03           C  
ATOM   1332  HA  ALA A  86     -39.020   3.666  36.236  1.00 69.03           H  
ATOM   1333  C   ALA A  86     -39.323   1.593  35.814  1.00 69.03           C  
ATOM   1334  CB  ALA A  86     -39.203   2.655  38.118  1.00 69.03           C  
ATOM   1335  HB1 ALA A  86     -39.756   1.829  38.564  1.00 69.03           H  
ATOM   1336  HB2 ALA A  86     -38.137   2.433  38.168  1.00 69.03           H  
ATOM   1337  HB3 ALA A  86     -39.392   3.564  38.688  1.00 69.03           H  
ATOM   1338  O   ALA A  86     -38.300   1.522  35.135  1.00 69.03           O  
ATOM   1339  N   SER A  87     -40.256   0.633  35.793  1.00 73.23           N  
ATOM   1340  H   SER A  87     -41.054   0.740  36.404  1.00 73.23           H  
ATOM   1341  CA  SER A  87     -40.147  -0.598  34.995  1.00 73.23           C  
ATOM   1342  HA  SER A  87     -39.230  -1.118  35.273  1.00 73.23           H  
ATOM   1343  C   SER A  87     -40.070  -0.313  33.486  1.00 73.23           C  
ATOM   1344  CB  SER A  87     -41.329  -1.518  35.331  1.00 73.23           C  
ATOM   1345  HB2 SER A  87     -41.306  -1.755  36.395  1.00 73.23           H  
ATOM   1346  HB3 SER A  87     -42.268  -1.016  35.098  1.00 73.23           H  
ATOM   1347  O   SER A  87     -39.205  -0.845  32.789  1.00 73.23           O  
ATOM   1348  OG  SER A  87     -41.244  -2.712  34.591  1.00 73.23           O  
ATOM   1349  HG  SER A  87     -41.871  -3.353  34.934  1.00 73.23           H  
ATOM   1350  N   ARG A  88     -40.903   0.611  32.979  1.00 75.01           N  
ATOM   1351  H   ARG A  88     -41.539   1.079  33.610  1.00 75.01           H  
ATOM   1352  CA  ARG A  88     -40.931   0.972  31.552  1.00 75.01           C  
ATOM   1353  HA  ARG A  88     -40.916   0.046  30.977  1.00 75.01           H  
ATOM   1354  C   ARG A  88     -39.676   1.738  31.125  1.00 75.01           C  
ATOM   1355  CB  ARG A  88     -42.237   1.719  31.228  1.00 75.01           C  
ATOM   1356  HB2 ARG A  88     -42.191   2.732  31.630  1.00 75.01           H  
ATOM   1357  HB3 ARG A  88     -43.061   1.196  31.713  1.00 75.01           H  
ATOM   1358  O   ARG A  88     -39.168   1.473  30.042  1.00 75.01           O  
ATOM   1359  CG  ARG A  88     -42.528   1.772  29.718  1.00 75.01           C  
ATOM   1360  HG2 ARG A  88     -41.779   2.387  29.221  1.00 75.01           H  
ATOM   1361  HG3 ARG A  88     -42.487   0.764  29.306  1.00 75.01           H  
ATOM   1362  CD  ARG A  88     -43.924   2.359  29.463  1.00 75.01           C  
ATOM   1363  HD2 ARG A  88     -43.964   3.365  29.882  1.00 75.01           H  
ATOM   1364  HD3 ARG A  88     -44.661   1.738  29.972  1.00 75.01           H  
ATOM   1365  NE  ARG A  88     -44.245   2.416  28.023  1.00 75.01           N  
ATOM   1366  HE  ARG A  88     -43.509   2.165  27.378  1.00 75.01           H  
ATOM   1367  NH1 ARG A  88     -46.416   3.156  28.217  1.00 75.01           N  
ATOM   1368 HH11 ARG A  88     -46.338   3.141  29.224  1.00 75.01           H  
ATOM   1369 HH12 ARG A  88     -47.287   3.419  27.777  1.00 75.01           H  
ATOM   1370  NH2 ARG A  88     -45.554   2.795  26.194  1.00 75.01           N  
ATOM   1371 HH21 ARG A  88     -46.430   3.086  25.783  1.00 75.01           H  
ATOM   1372 HH22 ARG A  88     -44.796   2.536  25.579  1.00 75.01           H  
ATOM   1373  CZ  ARG A  88     -45.399   2.786  27.488  1.00 75.01           C  
ATOM   1374  N   ARG A  89     -39.131   2.610  31.988  1.00 75.17           N  
ATOM   1375  H   ARG A  89     -39.620   2.774  32.856  1.00 75.17           H  
ATOM   1376  CA  ARG A  89     -37.836   3.287  31.756  1.00 75.17           C  
ATOM   1377  HA  ARG A  89     -37.853   3.787  30.788  1.00 75.17           H  
ATOM   1378  C   ARG A  89     -36.672   2.307  31.687  1.00 75.17           C  
ATOM   1379  CB  ARG A  89     -37.544   4.319  32.853  1.00 75.17           C  
ATOM   1380  HB2 ARG A  89     -37.721   3.881  33.835  1.00 75.17           H  
ATOM   1381  HB3 ARG A  89     -36.496   4.611  32.790  1.00 75.17           H  
ATOM   1382  O   ARG A  89     -35.870   2.394  30.766  1.00 75.17           O  
ATOM   1383  CG  ARG A  89     -38.395   5.573  32.680  1.00 75.17           C  
ATOM   1384  HG2 ARG A  89     -38.208   5.984  31.688  1.00 75.17           H  
ATOM   1385  HG3 ARG A  89     -39.450   5.314  32.778  1.00 75.17           H  
ATOM   1386  CD  ARG A  89     -38.022   6.622  33.727  1.00 75.17           C  
ATOM   1387  HD2 ARG A  89     -38.046   6.163  34.715  1.00 75.17           H  
ATOM   1388  HD3 ARG A  89     -37.013   6.979  33.524  1.00 75.17           H  
ATOM   1389  NE  ARG A  89     -38.969   7.745  33.692  1.00 75.17           N  
ATOM   1390  HE  ARG A  89     -39.735   7.671  33.038  1.00 75.17           H  
ATOM   1391  NH1 ARG A  89     -37.968   9.068  35.286  1.00 75.17           N  
ATOM   1392 HH11 ARG A  89     -37.183   8.433  35.319  1.00 75.17           H  
ATOM   1393 HH12 ARG A  89     -37.941   9.930  35.811  1.00 75.17           H  
ATOM   1394  NH2 ARG A  89     -39.898   9.695  34.339  1.00 75.17           N  
ATOM   1395 HH21 ARG A  89     -39.881  10.555  34.868  1.00 75.17           H  
ATOM   1396 HH22 ARG A  89     -40.672   9.457  33.736  1.00 75.17           H  
ATOM   1397  CZ  ARG A  89     -38.932   8.831  34.438  1.00 75.17           C  
ATOM   1398  N   LYS A  90     -36.604   1.351  32.619  1.00 80.52           N  
ATOM   1399  H   LYS A  90     -37.281   1.363  33.369  1.00 80.52           H  
ATOM   1400  CA  LYS A  90     -35.552   0.326  32.632  1.00 80.52           C  
ATOM   1401  HA  LYS A  90     -34.582   0.824  32.635  1.00 80.52           H  
ATOM   1402  C   LYS A  90     -35.594  -0.530  31.364  1.00 80.52           C  
ATOM   1403  CB  LYS A  90     -35.685  -0.517  33.908  1.00 80.52           C  
ATOM   1404  HB2 LYS A  90     -36.587  -1.128  33.855  1.00 80.52           H  
ATOM   1405  HB3 LYS A  90     -35.773   0.155  34.762  1.00 80.52           H  
ATOM   1406  O   LYS A  90     -34.555  -0.774  30.761  1.00 80.52           O  
ATOM   1407  CG  LYS A  90     -34.461  -1.418  34.124  1.00 80.52           C  
ATOM   1408  HG2 LYS A  90     -33.564  -0.799  34.149  1.00 80.52           H  
ATOM   1409  HG3 LYS A  90     -34.376  -2.128  33.301  1.00 80.52           H  
ATOM   1410  CD  LYS A  90     -34.576  -2.193  35.444  1.00 80.52           C  
ATOM   1411  HD2 LYS A  90     -35.446  -2.848  35.399  1.00 80.52           H  
ATOM   1412  HD3 LYS A  90     -34.699  -1.486  36.264  1.00 80.52           H  
ATOM   1413  CE  LYS A  90     -33.307  -3.025  35.670  1.00 80.52           C  
ATOM   1414  HE2 LYS A  90     -33.187  -3.707  34.828  1.00 80.52           H  
ATOM   1415  HE3 LYS A  90     -32.450  -2.352  35.672  1.00 80.52           H  
ATOM   1416  NZ  LYS A  90     -33.357  -3.787  36.945  1.00 80.52           N  
ATOM   1417  HZ1 LYS A  90     -32.506  -4.315  37.070  1.00 80.52           H  
ATOM   1418  HZ2 LYS A  90     -33.451  -3.163  37.733  1.00 80.52           H  
ATOM   1419  HZ3 LYS A  90     -34.130  -4.437  36.947  1.00 80.52           H  
ATOM   1420  N   ARG A  91     -36.795  -0.924  30.923  1.00 78.28           N  
ATOM   1421  H   ARG A  91     -37.600  -0.734  31.503  1.00 78.28           H  
ATOM   1422  CA  ARG A  91     -36.983  -1.659  29.664  1.00 78.28           C  
ATOM   1423  HA  ARG A  91     -36.302  -2.510  29.660  1.00 78.28           H  
ATOM   1424  C   ARG A  91     -36.608  -0.814  28.444  1.00 78.28           C  
ATOM   1425  CB  ARG A  91     -38.419  -2.195  29.594  1.00 78.28           C  
ATOM   1426  HB2 ARG A  91     -39.112  -1.366  29.449  1.00 78.28           H  
ATOM   1427  HB3 ARG A  91     -38.655  -2.682  30.540  1.00 78.28           H  
ATOM   1428  O   ARG A  91     -35.934  -1.320  27.560  1.00 78.28           O  
ATOM   1429  CG  ARG A  91     -38.597  -3.223  28.464  1.00 78.28           C  
ATOM   1430  HG2 ARG A  91     -37.871  -4.028  28.581  1.00 78.28           H  
ATOM   1431  HG3 ARG A  91     -38.436  -2.743  27.499  1.00 78.28           H  
ATOM   1432  CD  ARG A  91     -40.012  -3.809  28.521  1.00 78.28           C  
ATOM   1433  HD2 ARG A  91     -40.731  -2.989  28.518  1.00 78.28           H  
ATOM   1434  HD3 ARG A  91     -40.116  -4.367  29.452  1.00 78.28           H  
ATOM   1435  NE  ARG A  91     -40.303  -4.694  27.379  1.00 78.28           N  
ATOM   1436  HE  ARG A  91     -39.683  -4.676  26.582  1.00 78.28           H  
ATOM   1437  NH1 ARG A  91     -42.306  -5.530  28.138  1.00 78.28           N  
ATOM   1438 HH11 ARG A  91     -42.189  -5.016  29.000  1.00 78.28           H  
ATOM   1439 HH12 ARG A  91     -43.088  -6.151  27.988  1.00 78.28           H  
ATOM   1440  NH2 ARG A  91     -41.517  -6.184  26.170  1.00 78.28           N  
ATOM   1441 HH21 ARG A  91     -40.974  -5.928  25.358  1.00 78.28           H  
ATOM   1442 HH22 ARG A  91     -42.334  -6.757  26.009  1.00 78.28           H  
ATOM   1443  CZ  ARG A  91     -41.366  -5.465  27.235  1.00 78.28           C  
ATOM   1444  N   GLN A  92     -36.967   0.472  28.419  1.00 76.28           N  
ATOM   1445  H   GLN A  92     -37.552   0.830  29.160  1.00 76.28           H  
ATOM   1446  CA  GLN A  92     -36.561   1.391  27.351  1.00 76.28           C  
ATOM   1447  HA  GLN A  92     -36.896   0.976  26.401  1.00 76.28           H  
ATOM   1448  C   GLN A  92     -35.033   1.525  27.272  1.00 76.28           C  
ATOM   1449  CB  GLN A  92     -37.257   2.745  27.553  1.00 76.28           C  
ATOM   1450  HB2 GLN A  92     -36.876   3.226  28.454  1.00 76.28           H  
ATOM   1451  HB3 GLN A  92     -38.324   2.563  27.681  1.00 76.28           H  
ATOM   1452  O   GLN A  92     -34.483   1.352  26.194  1.00 76.28           O  
ATOM   1453  CG  GLN A  92     -37.073   3.690  26.357  1.00 76.28           C  
ATOM   1454  HG2 GLN A  92     -36.021   3.955  26.250  1.00 76.28           H  
ATOM   1455  HG3 GLN A  92     -37.395   3.176  25.451  1.00 76.28           H  
ATOM   1456  CD  GLN A  92     -37.891   4.973  26.482  1.00 76.28           C  
ATOM   1457  NE2 GLN A  92     -37.861   5.827  25.484  1.00 76.28           N  
ATOM   1458 HE21 GLN A  92     -38.387   6.683  25.584  1.00 76.28           H  
ATOM   1459 HE22 GLN A  92     -37.268   5.660  24.683  1.00 76.28           H  
ATOM   1460  OE1 GLN A  92     -38.583   5.221  27.462  1.00 76.28           O  
ATOM   1461  N   GLN A  93     -34.343   1.715  28.401  1.00 78.88           N  
ATOM   1462  H   GLN A  93     -34.853   1.879  29.258  1.00 78.88           H  
ATOM   1463  CA  GLN A  93     -32.874   1.751  28.456  1.00 78.88           C  
ATOM   1464  HA  GLN A  93     -32.506   2.521  27.779  1.00 78.88           H  
ATOM   1465  C   GLN A  93     -32.232   0.430  28.016  1.00 78.88           C  
ATOM   1466  CB  GLN A  93     -32.416   2.088  29.880  1.00 78.88           C  
ATOM   1467  HB2 GLN A  93     -32.967   1.472  30.592  1.00 78.88           H  
ATOM   1468  HB3 GLN A  93     -31.356   1.858  29.977  1.00 78.88           H  
ATOM   1469  O   GLN A  93     -31.233   0.442  27.303  1.00 78.88           O  
ATOM   1470  CG  GLN A  93     -32.608   3.573  30.213  1.00 78.88           C  
ATOM   1471  HG2 GLN A  93     -33.646   3.861  30.048  1.00 78.88           H  
ATOM   1472  HG3 GLN A  93     -31.983   4.167  29.546  1.00 78.88           H  
ATOM   1473  CD  GLN A  93     -32.244   3.901  31.657  1.00 78.88           C  
ATOM   1474  NE2 GLN A  93     -32.068   5.163  31.978  1.00 78.88           N  
ATOM   1475 HE21 GLN A  93     -32.046   5.860  31.247  1.00 78.88           H  
ATOM   1476 HE22 GLN A  93     -31.712   5.337  32.908  1.00 78.88           H  
ATOM   1477  OE1 GLN A  93     -32.141   3.054  32.532  1.00 78.88           O  
ATOM   1478  N   GLN A  94     -32.812  -0.716  28.388  1.00 81.50           N  
ATOM   1479  H   GLN A  94     -33.603  -0.680  29.015  1.00 81.50           H  
ATOM   1480  CA  GLN A  94     -32.359  -2.022  27.897  1.00 81.50           C  
ATOM   1481  HA  GLN A  94     -31.297  -2.137  28.112  1.00 81.50           H  
ATOM   1482  C   GLN A  94     -32.517  -2.142  26.379  1.00 81.50           C  
ATOM   1483  CB  GLN A  94     -33.131  -3.150  28.591  1.00 81.50           C  
ATOM   1484  HB2 GLN A  94     -34.194  -2.906  28.608  1.00 81.50           H  
ATOM   1485  HB3 GLN A  94     -33.004  -4.072  28.025  1.00 81.50           H  
ATOM   1486  O   GLN A  94     -31.596  -2.607  25.717  1.00 81.50           O  
ATOM   1487  CG  GLN A  94     -32.627  -3.398  30.017  1.00 81.50           C  
ATOM   1488  HG2 GLN A  94     -31.604  -3.771  29.966  1.00 81.50           H  
ATOM   1489  HG3 GLN A  94     -32.617  -2.465  30.581  1.00 81.50           H  
ATOM   1490  CD  GLN A  94     -33.484  -4.407  30.774  1.00 81.50           C  
ATOM   1491  NE2 GLN A  94     -32.997  -4.934  31.876  1.00 81.50           N  
ATOM   1492 HE21 GLN A  94     -32.016  -4.801  32.078  1.00 81.50           H  
ATOM   1493 HE22 GLN A  94     -33.526  -5.723  32.218  1.00 81.50           H  
ATOM   1494  OE1 GLN A  94     -34.602  -4.744  30.423  1.00 81.50           O  
ATOM   1495  N   CYS A  95     -33.638  -1.683  25.818  1.00 77.89           N  
ATOM   1496  H   CYS A  95     -34.388  -1.358  26.412  1.00 77.89           H  
ATOM   1497  CA  CYS A  95     -33.835  -1.647  24.372  1.00 77.89           C  
ATOM   1498  HA  CYS A  95     -33.688  -2.646  23.962  1.00 77.89           H  
ATOM   1499  C   CYS A  95     -32.854  -0.690  23.674  1.00 77.89           C  
ATOM   1500  CB  CYS A  95     -35.251  -1.187  24.046  1.00 77.89           C  
ATOM   1501  HB2 CYS A  95     -35.285  -1.105  22.960  1.00 77.89           H  
ATOM   1502  HB3 CYS A  95     -35.383  -0.181  24.445  1.00 77.89           H  
ATOM   1503  O   CYS A  95     -32.319  -1.046  22.630  1.00 77.89           O  
ATOM   1504  SG  CYS A  95     -36.673  -2.177  24.595  1.00 77.89           S  
ATOM   1505  N   GLN A  96     -32.597   0.497  24.244  1.00 74.67           N  
ATOM   1506  H   GLN A  96     -33.103   0.751  25.080  1.00 74.67           H  
ATOM   1507  CA  GLN A  96     -31.597   1.447  23.733  1.00 74.67           C  
ATOM   1508  HA  GLN A  96     -31.843   1.723  22.708  1.00 74.67           H  
ATOM   1509  C   GLN A  96     -30.213   0.798  23.717  1.00 74.67           C  
ATOM   1510  CB  GLN A  96     -31.542   2.726  24.592  1.00 74.67           C  
ATOM   1511  HB2 GLN A  96     -31.426   2.455  25.641  1.00 74.67           H  
ATOM   1512  HB3 GLN A  96     -30.671   3.312  24.300  1.00 74.67           H  
ATOM   1513  O   GLN A  96     -29.543   0.804  22.693  1.00 74.67           O  
ATOM   1514  CG  GLN A  96     -32.781   3.610  24.432  1.00 74.67           C  
ATOM   1515  HG2 GLN A  96     -32.862   3.950  23.399  1.00 74.67           H  
ATOM   1516  HG3 GLN A  96     -33.667   3.021  24.669  1.00 74.67           H  
ATOM   1517  CD  GLN A  96     -32.796   4.798  25.384  1.00 74.67           C  
ATOM   1518  NE2 GLN A  96     -32.818   6.011  24.896  1.00 74.67           N  
ATOM   1519 HE21 GLN A  96     -32.290   6.142  24.044  1.00 74.67           H  
ATOM   1520 HE22 GLN A  96     -32.669   6.741  25.578  1.00 74.67           H  
ATOM   1521  OE1 GLN A  96     -32.856   4.653  26.596  1.00 74.67           O  
ATOM   1522  N   HIS A  97     -29.809   0.159  24.818  1.00 70.42           N  
ATOM   1523  H   HIS A  97     -30.390   0.202  25.644  1.00 70.42           H  
ATOM   1524  CA  HIS A  97     -28.527  -0.532  24.903  1.00 70.42           C  
ATOM   1525  HA  HIS A  97     -27.741   0.168  24.619  1.00 70.42           H  
ATOM   1526  C   HIS A  97     -28.446  -1.726  23.944  1.00 70.42           C  
ATOM   1527  CB  HIS A  97     -28.278  -0.967  26.351  1.00 70.42           C  
ATOM   1528  HB2 HIS A  97     -28.983  -1.752  26.625  1.00 70.42           H  
ATOM   1529  HB3 HIS A  97     -28.448  -0.115  27.010  1.00 70.42           H  
ATOM   1530  O   HIS A  97     -27.408  -1.930  23.326  1.00 70.42           O  
ATOM   1531  CG  HIS A  97     -26.872  -1.462  26.571  1.00 70.42           C  
ATOM   1532  CD2 HIS A  97     -25.847  -0.761  27.148  1.00 70.42           C  
ATOM   1533  HD2 HIS A  97     -25.909   0.241  27.545  1.00 70.42           H  
ATOM   1534  ND1 HIS A  97     -26.357  -2.678  26.177  1.00 70.42           N  
ATOM   1535  HD1 HIS A  97     -26.826  -3.369  25.609  1.00 70.42           H  
ATOM   1536  CE1 HIS A  97     -25.058  -2.709  26.515  1.00 70.42           C  
ATOM   1537  HE1 HIS A  97     -24.380  -3.522  26.300  1.00 70.42           H  
ATOM   1538  NE2 HIS A  97     -24.701  -1.562  27.113  1.00 70.42           N  
ATOM   1539  N   ALA A  98     -29.521  -2.504  23.786  1.00 69.94           N  
ATOM   1540  H   ALA A  98     -30.337  -2.325  24.354  1.00 69.94           H  
ATOM   1541  CA  ALA A  98     -29.582  -3.611  22.833  1.00 69.94           C  
ATOM   1542  HA  ALA A  98     -28.745  -4.282  23.026  1.00 69.94           H  
ATOM   1543  C   ALA A  98     -29.465  -3.109  21.385  1.00 69.94           C  
ATOM   1544  CB  ALA A  98     -30.874  -4.402  23.057  1.00 69.94           C  
ATOM   1545  HB1 ALA A  98     -30.905  -4.780  24.080  1.00 69.94           H  
ATOM   1546  HB2 ALA A  98     -30.906  -5.247  22.369  1.00 69.94           H  
ATOM   1547  HB3 ALA A  98     -31.742  -3.767  22.881  1.00 69.94           H  
ATOM   1548  O   ALA A  98     -28.660  -3.634  20.620  1.00 69.94           O  
ATOM   1549  N   CYS A  99     -30.190  -2.042  21.042  1.00 69.43           N  
ATOM   1550  H   CYS A  99     -30.833  -1.663  21.723  1.00 69.43           H  
ATOM   1551  CA  CYS A  99     -30.095  -1.356  19.757  1.00 69.43           C  
ATOM   1552  HA  CYS A  99     -30.367  -2.042  18.955  1.00 69.43           H  
ATOM   1553  C   CYS A  99     -28.670  -0.858  19.500  1.00 69.43           C  
ATOM   1554  CB  CYS A  99     -31.077  -0.187  19.754  1.00 69.43           C  
ATOM   1555  HB2 CYS A  99     -32.093  -0.576  19.826  1.00 69.43           H  
ATOM   1556  HB3 CYS A  99     -30.896   0.430  20.634  1.00 69.43           H  
ATOM   1557  O   CYS A  99     -28.057  -1.248  18.511  1.00 69.43           O  
ATOM   1558  SG  CYS A  99     -30.946   0.889  18.310  1.00 69.43           S  
ATOM   1559  N   LEU A 100     -28.101  -0.088  20.432  1.00 64.24           N  
ATOM   1560  H   LEU A 100     -28.659   0.210  21.220  1.00 64.24           H  
ATOM   1561  CA  LEU A 100     -26.725   0.386  20.346  1.00 64.24           C  
ATOM   1562  HA  LEU A 100     -26.610   0.969  19.432  1.00 64.24           H  
ATOM   1563  C   LEU A 100     -25.746  -0.779  20.242  1.00 64.24           C  
ATOM   1564  CB  LEU A 100     -26.387   1.269  21.558  1.00 64.24           C  
ATOM   1565  HB2 LEU A 100     -26.676   0.736  22.465  1.00 64.24           H  
ATOM   1566  HB3 LEU A 100     -25.308   1.419  21.591  1.00 64.24           H  
ATOM   1567  O   LEU A 100     -24.828  -0.700  19.449  1.00 64.24           O  
ATOM   1568  CG  LEU A 100     -27.064   2.652  21.544  1.00 64.24           C  
ATOM   1569  HG  LEU A 100     -28.139   2.542  21.399  1.00 64.24           H  
ATOM   1570  CD1 LEU A 100     -26.820   3.337  22.890  1.00 64.24           C  
ATOM   1571 HD11 LEU A 100     -27.308   4.311  22.886  1.00 64.24           H  
ATOM   1572 HD12 LEU A 100     -27.253   2.739  23.692  1.00 64.24           H  
ATOM   1573 HD13 LEU A 100     -25.752   3.477  23.057  1.00 64.24           H  
ATOM   1574  CD2 LEU A 100     -26.513   3.550  20.437  1.00 64.24           C  
ATOM   1575 HD21 LEU A 100     -26.758   3.146  19.455  1.00 64.24           H  
ATOM   1576 HD22 LEU A 100     -26.978   4.534  20.511  1.00 64.24           H  
ATOM   1577 HD23 LEU A 100     -25.433   3.665  20.527  1.00 64.24           H  
ATOM   1578  N   SER A 101     -25.938  -1.881  20.970  1.00 61.39           N  
ATOM   1579  H   SER A 101     -26.683  -1.888  21.652  1.00 61.39           H  
ATOM   1580  CA  SER A 101     -25.076  -3.062  20.850  1.00 61.39           C  
ATOM   1581  HA  SER A 101     -24.041  -2.728  20.932  1.00 61.39           H  
ATOM   1582  C   SER A 101     -25.199  -3.757  19.494  1.00 61.39           C  
ATOM   1583  CB  SER A 101     -25.302  -4.045  22.000  1.00 61.39           C  
ATOM   1584  HB2 SER A 101     -24.511  -4.794  21.976  1.00 61.39           H  
ATOM   1585  HB3 SER A 101     -25.227  -3.507  22.945  1.00 61.39           H  
ATOM   1586  O   SER A 101     -24.194  -4.229  18.982  1.00 61.39           O  
ATOM   1587  OG  SER A 101     -26.546  -4.714  21.944  1.00 61.39           O  
ATOM   1588  HG  SER A 101     -27.152  -4.255  21.358  1.00 61.39           H  
ATOM   1589  N   SER A 102     -26.394  -3.771  18.891  1.00 58.91           N  
ATOM   1590  H   SER A 102     -27.190  -3.384  19.377  1.00 58.91           H  
ATOM   1591  CA  SER A 102     -26.617  -4.300  17.539  1.00 58.91           C  
ATOM   1592  HA  SER A 102     -26.066  -5.236  17.441  1.00 58.91           H  
ATOM   1593  C   SER A 102     -26.093  -3.372  16.440  1.00 58.91           C  
ATOM   1594  CB  SER A 102     -28.102  -4.616  17.322  1.00 58.91           C  
ATOM   1595  HB2 SER A 102     -28.446  -5.259  18.133  1.00 58.91           H  
ATOM   1596  HB3 SER A 102     -28.208  -5.168  16.388  1.00 58.91           H  
ATOM   1597  O   SER A 102     -25.764  -3.838  15.357  1.00 58.91           O  
ATOM   1598  OG  SER A 102     -28.933  -3.467  17.261  1.00 58.91           O  
ATOM   1599  HG  SER A 102     -28.476  -2.708  17.628  1.00 58.91           H  
ATOM   1600  N   LEU A 103     -25.994  -2.069  16.725  1.00 54.71           N  
ATOM   1601  H   LEU A 103     -26.353  -1.751  17.613  1.00 54.71           H  
ATOM   1602  CA  LEU A 103     -25.389  -1.067  15.845  1.00 54.71           C  
ATOM   1603  HA  LEU A 103     -25.578  -1.333  14.805  1.00 54.71           H  
ATOM   1604  C   LEU A 103     -23.863  -1.010  16.004  1.00 54.71           C  
ATOM   1605  CB  LEU A 103     -26.024   0.301  16.143  1.00 54.71           C  
ATOM   1606  HB2 LEU A 103     -25.935   0.494  17.212  1.00 54.71           H  
ATOM   1607  HB3 LEU A 103     -25.455   1.073  15.625  1.00 54.71           H  
ATOM   1608  O   LEU A 103     -23.169  -0.788  15.025  1.00 54.71           O  
ATOM   1609  CG  LEU A 103     -27.501   0.420  15.724  1.00 54.71           C  
ATOM   1610  HG  LEU A 103     -28.064  -0.448  16.067  1.00 54.71           H  
ATOM   1611  CD1 LEU A 103     -28.100   1.664  16.376  1.00 54.71           C  
ATOM   1612 HD11 LEU A 103     -27.551   2.551  16.061  1.00 54.71           H  
ATOM   1613 HD12 LEU A 103     -28.040   1.576  17.461  1.00 54.71           H  
ATOM   1614 HD13 LEU A 103     -29.149   1.757  16.094  1.00 54.71           H  
ATOM   1615  CD2 LEU A 103     -27.656   0.520  14.205  1.00 54.71           C  
ATOM   1616 HD21 LEU A 103     -28.708   0.645  13.949  1.00 54.71           H  
ATOM   1617 HD22 LEU A 103     -27.290  -0.392  13.733  1.00 54.71           H  
ATOM   1618 HD23 LEU A 103     -27.087   1.370  13.827  1.00 54.71           H  
ATOM   1619  N   ARG A 104     -23.343  -1.279  17.210  1.00 52.14           N  
ATOM   1620  H   ARG A 104     -24.011  -1.422  17.954  1.00 52.14           H  
ATOM   1621  CA  ARG A 104     -21.912  -1.329  17.583  1.00 52.14           C  
ATOM   1622  HA  ARG A 104     -21.402  -0.475  17.138  1.00 52.14           H  
ATOM   1623  C   ARG A 104     -21.163  -2.546  17.016  1.00 52.14           C  
ATOM   1624  CB  ARG A 104     -21.780  -1.276  19.122  1.00 52.14           C  
ATOM   1625  HB2 ARG A 104     -22.520  -1.946  19.561  1.00 52.14           H  
ATOM   1626  HB3 ARG A 104     -20.800  -1.644  19.427  1.00 52.14           H  
ATOM   1627  O   ARG A 104     -20.112  -2.906  17.539  1.00 52.14           O  
ATOM   1628  CG  ARG A 104     -21.896   0.128  19.725  1.00 52.14           C  
ATOM   1629  HG2 ARG A 104     -21.040   0.722  19.405  1.00 52.14           H  
ATOM   1630  HG3 ARG A 104     -22.802   0.630  19.384  1.00 52.14           H  
ATOM   1631  CD  ARG A 104     -21.890   0.002  21.254  1.00 52.14           C  
ATOM   1632  HD2 ARG A 104     -20.958  -0.481  21.547  1.00 52.14           H  
ATOM   1633  HD3 ARG A 104     -22.726  -0.630  21.554  1.00 52.14           H  
ATOM   1634  NE  ARG A 104     -22.020   1.316  21.910  1.00 52.14           N  
ATOM   1635  HE  ARG A 104     -22.471   2.035  21.362  1.00 52.14           H  
ATOM   1636  NH1 ARG A 104     -20.937   0.810  23.873  1.00 52.14           N  
ATOM   1637 HH11 ARG A 104     -20.755  -0.114  23.507  1.00 52.14           H  
ATOM   1638 HH12 ARG A 104     -20.618   1.079  24.793  1.00 52.14           H  
ATOM   1639  NH2 ARG A 104     -21.800   2.849  23.575  1.00 52.14           N  
ATOM   1640 HH21 ARG A 104     -21.462   3.119  24.488  1.00 52.14           H  
ATOM   1641 HH22 ARG A 104     -22.270   3.529  22.995  1.00 52.14           H  
ATOM   1642  CZ  ARG A 104     -21.586   1.650  23.112  1.00 52.14           C  
ATOM   1643  N   GLN A 105     -21.712  -3.215  16.005  1.00 52.38           N  
ATOM   1644  H   GLN A 105     -22.526  -2.806  15.568  1.00 52.38           H  
ATOM   1645  CA  GLN A 105     -21.143  -4.425  15.404  1.00 52.38           C  
ATOM   1646  HA  GLN A 105     -20.212  -4.676  15.913  1.00 52.38           H  
ATOM   1647  C   GLN A 105     -20.722  -4.248  13.944  1.00 52.38           C  
ATOM   1648  CB  GLN A 105     -22.106  -5.613  15.582  1.00 52.38           C  
ATOM   1649  HB2 GLN A 105     -21.828  -6.420  14.904  1.00 52.38           H  
ATOM   1650  HB3 GLN A 105     -23.127  -5.310  15.353  1.00 52.38           H  
ATOM   1651  O   GLN A 105     -20.470  -5.239  13.264  1.00 52.38           O  
ATOM   1652  CG  GLN A 105     -22.023  -6.174  17.003  1.00 52.38           C  
ATOM   1653  HG2 GLN A 105     -22.421  -5.446  17.710  1.00 52.38           H  
ATOM   1654  HG3 GLN A 105     -20.976  -6.344  17.251  1.00 52.38           H  
ATOM   1655  CD  GLN A 105     -22.759  -7.499  17.171  1.00 52.38           C  
ATOM   1656  NE2 GLN A 105     -22.578  -8.159  18.293  1.00 52.38           N  
ATOM   1657 HE21 GLN A 105     -21.930  -7.803  18.981  1.00 52.38           H  
ATOM   1658 HE22 GLN A 105     -23.032  -9.060  18.339  1.00 52.38           H  
ATOM   1659  OE1 GLN A 105     -23.496  -7.991  16.332  1.00 52.38           O  
ATOM   1660  N   ASN A 106     -20.611  -3.021  13.431  1.00 64.00           N  
ATOM   1661  H   ASN A 106     -20.780  -2.206  14.003  1.00 64.00           H  
ATOM   1662  CA  ASN A 106     -20.374  -2.847  12.000  1.00 64.00           C  
ATOM   1663  HA  ASN A 106     -20.536  -3.799  11.494  1.00 64.00           H  
ATOM   1664  C   ASN A 106     -18.929  -2.496  11.645  1.00 64.00           C  
ATOM   1665  CB  ASN A 106     -21.414  -1.910  11.403  1.00 64.00           C  
ATOM   1666  HB2 ASN A 106     -21.349  -0.936  11.887  1.00 64.00           H  
ATOM   1667  HB3 ASN A 106     -21.185  -1.804  10.343  1.00 64.00           H  
ATOM   1668  O   ASN A 106     -18.683  -1.800  10.663  1.00 64.00           O  
ATOM   1669  CG  ASN A 106     -22.835  -2.427  11.475  1.00 64.00           C  
ATOM   1670  ND2 ASN A 106     -23.783  -1.548  11.276  1.00 64.00           N  
ATOM   1671 HD21 ASN A 106     -23.511  -0.590  11.107  1.00 64.00           H  
ATOM   1672 HD22 ASN A 106     -24.734  -1.875  11.374  1.00 64.00           H  
ATOM   1673  OD1 ASN A 106     -23.122  -3.600  11.649  1.00 64.00           O  
ATOM   1674  N   GLN A 107     -17.940  -3.010  12.377  1.00 82.17           N  
ATOM   1675  H   GLN A 107     -18.172  -3.615  13.152  1.00 82.17           H  
ATOM   1676  CA  GLN A 107     -16.587  -3.049  11.827  1.00 82.17           C  
ATOM   1677  HA  GLN A 107     -16.392  -2.118  11.296  1.00 82.17           H  
ATOM   1678  C   GLN A 107     -16.468  -4.197  10.829  1.00 82.17           C  
ATOM   1679  CB  GLN A 107     -15.528  -3.176  12.919  1.00 82.17           C  
ATOM   1680  HB2 GLN A 107     -14.553  -3.194  12.433  1.00 82.17           H  
ATOM   1681  HB3 GLN A 107     -15.659  -4.111  13.464  1.00 82.17           H  
ATOM   1682  O   GLN A 107     -17.030  -5.270  11.035  1.00 82.17           O  
ATOM   1683  CG  GLN A 107     -15.587  -1.996  13.897  1.00 82.17           C  
ATOM   1684  HG2 GLN A 107     -16.472  -2.095  14.524  1.00 82.17           H  
ATOM   1685  HG3 GLN A 107     -15.662  -1.060  13.344  1.00 82.17           H  
ATOM   1686  CD  GLN A 107     -14.356  -1.921  14.788  1.00 82.17           C  
ATOM   1687  NE2 GLN A 107     -14.427  -1.180  15.869  1.00 82.17           N  
ATOM   1688 HE21 GLN A 107     -15.306  -0.747  16.114  1.00 82.17           H  
ATOM   1689 HE22 GLN A 107     -13.588  -1.154  16.432  1.00 82.17           H  
ATOM   1690  OE1 GLN A 107     -13.303  -2.482  14.517  1.00 82.17           O  
ATOM   1691  N   CYS A 108     -15.650  -4.035   9.782  1.00 90.80           N  
ATOM   1692  H   CYS A 108     -15.280  -3.116   9.587  1.00 90.80           H  
ATOM   1693  CA  CYS A 108     -15.394  -5.135   8.846  1.00 90.80           C  
ATOM   1694  HA  CYS A 108     -16.327  -5.384   8.341  1.00 90.80           H  
ATOM   1695  C   CYS A 108     -14.913  -6.415   9.548  1.00 90.80           C  
ATOM   1696  CB  CYS A 108     -14.349  -4.722   7.802  1.00 90.80           C  
ATOM   1697  HB2 CYS A 108     -13.448  -4.376   8.310  1.00 90.80           H  
ATOM   1698  HB3 CYS A 108     -14.084  -5.611   7.230  1.00 90.80           H  
ATOM   1699  O   CYS A 108     -15.182  -7.506   9.055  1.00 90.80           O  
ATOM   1700  SG  CYS A 108     -14.864  -3.467   6.610  1.00 90.80           S  
ATOM   1701  N   ARG A 109     -14.200  -6.284  10.680  1.00 89.16           N  
ATOM   1702  H   ARG A 109     -14.092  -5.351  11.051  1.00 89.16           H  
ATOM   1703  CA  ARG A 109     -13.687  -7.403  11.487  1.00 89.16           C  
ATOM   1704  HA  ARG A 109     -13.078  -8.061  10.866  1.00 89.16           H  
ATOM   1705  C   ARG A 109     -14.795  -8.302  12.040  1.00 89.16           C  
ATOM   1706  CB  ARG A 109     -12.823  -6.835  12.626  1.00 89.16           C  
ATOM   1707  HB2 ARG A 109     -13.461  -6.255  13.293  1.00 89.16           H  
ATOM   1708  HB3 ARG A 109     -12.068  -6.171  12.206  1.00 89.16           H  
ATOM   1709  O   ARG A 109     -14.567  -9.500  12.164  1.00 89.16           O  
ATOM   1710  CG  ARG A 109     -12.123  -7.942  13.432  1.00 89.16           C  
ATOM   1711  HG2 ARG A 109     -11.420  -8.482  12.799  1.00 89.16           H  
ATOM   1712  HG3 ARG A 109     -12.865  -8.647  13.806  1.00 89.16           H  
ATOM   1713  CD  ARG A 109     -11.408  -7.386  14.663  1.00 89.16           C  
ATOM   1714  HD2 ARG A 109     -12.114  -6.755  15.202  1.00 89.16           H  
ATOM   1715  HD3 ARG A 109     -11.150  -8.224  15.309  1.00 89.16           H  
ATOM   1716  NE  ARG A 109     -10.176  -6.634  14.342  1.00 89.16           N  
ATOM   1717  HE  ARG A 109      -9.755  -6.782  13.436  1.00 89.16           H  
ATOM   1718  NH1 ARG A 109     -10.042  -5.533  16.353  1.00 89.16           N  
ATOM   1719 HH11 ARG A 109      -9.634  -4.782  16.892  1.00 89.16           H  
ATOM   1720 HH12 ARG A 109     -10.993  -5.811  16.547  1.00 89.16           H  
ATOM   1721  NH2 ARG A 109      -8.404  -5.299  14.919  1.00 89.16           N  
ATOM   1722 HH21 ARG A 109      -7.987  -4.678  15.598  1.00 89.16           H  
ATOM   1723 HH22 ARG A 109      -7.941  -5.428  14.031  1.00 89.16           H  
ATOM   1724  CZ  ARG A 109      -9.552  -5.832  15.187  1.00 89.16           C  
ATOM   1725  N   ASP A 110     -15.959  -7.738  12.337  1.00 86.18           N  
ATOM   1726  H   ASP A 110     -16.092  -6.751  12.174  1.00 86.18           H  
ATOM   1727  CA  ASP A 110     -17.060  -8.451  12.989  1.00 86.18           C  
ATOM   1728  HA  ASP A 110     -16.653  -9.274  13.576  1.00 86.18           H  
ATOM   1729  C   ASP A 110     -18.035  -9.070  11.972  1.00 86.18           C  
ATOM   1730  CB  ASP A 110     -17.749  -7.491  13.972  1.00 86.18           C  
ATOM   1731  HB2 ASP A 110     -18.530  -8.028  14.511  1.00 86.18           H  
ATOM   1732  HB3 ASP A 110     -18.215  -6.686  13.403  1.00 86.18           H  
ATOM   1733  O   ASP A 110     -18.944  -9.820  12.332  1.00 86.18           O  
ATOM   1734  CG  ASP A 110     -16.765  -6.893  14.989  1.00 86.18           C  
ATOM   1735  OD1 ASP A 110     -15.906  -7.648  15.507  1.00 86.18           O  
ATOM   1736  OD2 ASP A 110     -16.832  -5.664  15.208  1.00 86.18           O  
ATOM   1737  N   ILE A 111     -17.832  -8.804  10.676  1.00 85.24           N  
ATOM   1738  H   ILE A 111     -17.046  -8.217  10.433  1.00 85.24           H  
ATOM   1739  CA  ILE A 111     -18.678  -9.325   9.603  1.00 85.24           C  
ATOM   1740  HA  ILE A 111     -19.709  -9.303   9.954  1.00 85.24           H  
ATOM   1741  C   ILE A 111     -18.316 -10.775   9.305  1.00 85.24           C  
ATOM   1742  CB  ILE A 111     -18.610  -8.444   8.339  1.00 85.24           C  
ATOM   1743  HB  ILE A 111     -17.571  -8.362   8.018  1.00 85.24           H  
ATOM   1744  O   ILE A 111     -17.286 -11.074   8.698  1.00 85.24           O  
ATOM   1745  CG1 ILE A 111     -19.140  -7.039   8.687  1.00 85.24           C  
ATOM   1746 HG12 ILE A 111     -18.524  -6.611   9.478  1.00 85.24           H  
ATOM   1747 HG13 ILE A 111     -20.162  -7.112   9.062  1.00 85.24           H  
ATOM   1748  CG2 ILE A 111     -19.429  -9.062   7.183  1.00 85.24           C  
ATOM   1749 HG21 ILE A 111     -19.046 -10.050   6.926  1.00 85.24           H  
ATOM   1750 HG22 ILE A 111     -19.347  -8.447   6.287  1.00 85.24           H  
ATOM   1751 HG23 ILE A 111     -20.477  -9.143   7.472  1.00 85.24           H  
ATOM   1752  CD1 ILE A 111     -19.117  -6.063   7.516  1.00 85.24           C  
ATOM   1753 HD11 ILE A 111     -19.905  -6.300   6.802  1.00 85.24           H  
ATOM   1754 HD12 ILE A 111     -18.146  -6.108   7.024  1.00 85.24           H  
ATOM   1755 HD13 ILE A 111     -19.296  -5.064   7.913  1.00 85.24           H  
ATOM   1756  N   ASN A 112     -19.242 -11.672   9.632  1.00 83.43           N  
ATOM   1757  H   ASN A 112     -20.026 -11.361  10.187  1.00 83.43           H  
ATOM   1758  CA  ASN A 112     -19.239 -13.038   9.131  1.00 83.43           C  
ATOM   1759  HA  ASN A 112     -18.232 -13.294   8.804  1.00 83.43           H  
ATOM   1760  C   ASN A 112     -20.179 -13.147   7.920  1.00 83.43           C  
ATOM   1761  CB  ASN A 112     -19.605 -13.985  10.280  1.00 83.43           C  
ATOM   1762  HB2 ASN A 112     -20.653 -13.850  10.549  1.00 83.43           H  
ATOM   1763  HB3 ASN A 112     -18.989 -13.753  11.149  1.00 83.43           H  
ATOM   1764  O   ASN A 112     -21.392 -12.985   8.047  1.00 83.43           O  
ATOM   1765  CG  ASN A 112     -19.366 -15.437   9.914  1.00 83.43           C  
ATOM   1766  ND2 ASN A 112     -19.763 -16.351  10.766  1.00 83.43           N  
ATOM   1767 HD21 ASN A 112     -19.615 -17.310  10.488  1.00 83.43           H  
ATOM   1768 HD22 ASN A 112     -20.231 -16.082  11.620  1.00 83.43           H  
ATOM   1769  OD1 ASN A 112     -18.809 -15.773   8.881  1.00 83.43           O  
ATOM   1770  N   SER A 113     -19.625 -13.388   6.731  1.00 86.22           N  
ATOM   1771  H   SER A 113     -18.631 -13.563   6.694  1.00 86.22           H  
ATOM   1772  CA  SER A 113     -20.389 -13.511   5.486  1.00 86.22           C  
ATOM   1773  HA  SER A 113     -21.413 -13.803   5.720  1.00 86.22           H  
ATOM   1774  C   SER A 113     -19.789 -14.571   4.573  1.00 86.22           C  
ATOM   1775  CB  SER A 113     -20.411 -12.171   4.745  1.00 86.22           C  
ATOM   1776  HB2 SER A 113     -19.412 -11.950   4.369  1.00 86.22           H  
ATOM   1777  HB3 SER A 113     -20.715 -11.381   5.431  1.00 86.22           H  
ATOM   1778  O   SER A 113     -18.573 -14.750   4.545  1.00 86.22           O  
ATOM   1779  OG  SER A 113     -21.324 -12.223   3.660  1.00 86.22           O  
ATOM   1780  HG  SER A 113     -22.198 -12.083   4.030  1.00 86.22           H  
ATOM   1781  N   ASP A 114     -20.622 -15.234   3.771  1.00 90.72           N  
ATOM   1782  H   ASP A 114     -21.617 -15.139   3.918  1.00 90.72           H  
ATOM   1783  CA  ASP A 114     -20.174 -16.154   2.718  1.00 90.72           C  
ATOM   1784  HA  ASP A 114     -19.373 -16.784   3.104  1.00 90.72           H  
ATOM   1785  C   ASP A 114     -19.619 -15.428   1.489  1.00 90.72           C  
ATOM   1786  CB  ASP A 114     -21.331 -17.075   2.315  1.00 90.72           C  
ATOM   1787  HB2 ASP A 114     -21.018 -17.694   1.474  1.00 90.72           H  
ATOM   1788  HB3 ASP A 114     -22.178 -16.468   1.995  1.00 90.72           H  
ATOM   1789  O   ASP A 114     -18.861 -16.009   0.718  1.00 90.72           O  
ATOM   1790  CG  ASP A 114     -21.749 -17.998   3.459  1.00 90.72           C  
ATOM   1791  OD1 ASP A 114     -20.849 -18.394   4.235  1.00 90.72           O  
ATOM   1792  OD2 ASP A 114     -22.965 -18.263   3.548  1.00 90.72           O  
ATOM   1793  N   LYS A 115     -19.957 -14.145   1.314  1.00 90.97           N  
ATOM   1794  H   LYS A 115     -20.494 -13.699   2.044  1.00 90.97           H  
ATOM   1795  CA  LYS A 115     -19.460 -13.325   0.205  1.00 90.97           C  
ATOM   1796  HA  LYS A 115     -19.410 -13.937  -0.695  1.00 90.97           H  
ATOM   1797  C   LYS A 115     -18.062 -12.813   0.513  1.00 90.97           C  
ATOM   1798  CB  LYS A 115     -20.391 -12.128  -0.032  1.00 90.97           C  
ATOM   1799  HB2 LYS A 115     -19.973 -11.521  -0.836  1.00 90.97           H  
ATOM   1800  HB3 LYS A 115     -20.420 -11.519   0.871  1.00 90.97           H  
ATOM   1801  O   LYS A 115     -17.859 -12.271   1.592  1.00 90.97           O  
ATOM   1802  CG  LYS A 115     -21.821 -12.531  -0.410  1.00 90.97           C  
ATOM   1803  HG2 LYS A 115     -22.276 -13.092   0.406  1.00 90.97           H  
ATOM   1804  HG3 LYS A 115     -21.799 -13.153  -1.304  1.00 90.97           H  
ATOM   1805  CD  LYS A 115     -22.654 -11.272  -0.681  1.00 90.97           C  
ATOM   1806  HD2 LYS A 115     -22.201 -10.715  -1.501  1.00 90.97           H  
ATOM   1807  HD3 LYS A 115     -22.652 -10.647   0.212  1.00 90.97           H  
ATOM   1808  CE  LYS A 115     -24.094 -11.648  -1.044  1.00 90.97           C  
ATOM   1809  HE2 LYS A 115     -24.074 -12.294  -1.922  1.00 90.97           H  
ATOM   1810  HE3 LYS A 115     -24.520 -12.219  -0.219  1.00 90.97           H  
ATOM   1811  NZ  LYS A 115     -24.917 -10.440  -1.310  1.00 90.97           N  
ATOM   1812  HZ1 LYS A 115     -24.945  -9.840  -0.498  1.00 90.97           H  
ATOM   1813  HZ2 LYS A 115     -24.531  -9.904  -2.075  1.00 90.97           H  
ATOM   1814  HZ3 LYS A 115     -25.866 -10.691  -1.544  1.00 90.97           H  
ATOM   1815  N   ASP A 116     -17.162 -12.857  -0.468  1.00 93.21           N  
ATOM   1816  H   ASP A 116     -17.352 -13.470  -1.248  1.00 93.21           H  
ATOM   1817  CA  ASP A 116     -15.799 -12.305  -0.374  1.00 93.21           C  
ATOM   1818  HA  ASP A 116     -15.243 -12.825   0.406  1.00 93.21           H  
ATOM   1819  C   ASP A 116     -15.765 -10.805  -0.061  1.00 93.21           C  
ATOM   1820  CB  ASP A 116     -15.082 -12.502  -1.722  1.00 93.21           C  
ATOM   1821  HB2 ASP A 116     -14.146 -11.943  -1.706  1.00 93.21           H  
ATOM   1822  HB3 ASP A 116     -15.700 -12.086  -2.518  1.00 93.21           H  
ATOM   1823  O   ASP A 116     -14.799 -10.294   0.513  1.00 93.21           O  
ATOM   1824  CG  ASP A 116     -14.733 -13.949  -2.060  1.00 93.21           C  
ATOM   1825  OD1 ASP A 116     -14.896 -14.815  -1.177  1.00 93.21           O  
ATOM   1826  OD2 ASP A 116     -14.289 -14.153  -3.208  1.00 93.21           O  
ATOM   1827  N   ARG A 117     -16.794 -10.082  -0.515  1.00 93.59           N  
ATOM   1828  H   ARG A 117     -17.556 -10.588  -0.943  1.00 93.59           H  
ATOM   1829  CA  ARG A 117     -16.912  -8.630  -0.427  1.00 93.59           C  
ATOM   1830  HA  ARG A 117     -16.213  -8.273   0.330  1.00 93.59           H  
ATOM   1831  C   ARG A 117     -18.316  -8.258   0.022  1.00 93.59           C  
ATOM   1832  CB  ARG A 117     -16.566  -7.975  -1.774  1.00 93.59           C  
ATOM   1833  HB2 ARG A 117     -17.297  -8.301  -2.515  1.00 93.59           H  
ATOM   1834  HB3 ARG A 117     -16.655  -6.893  -1.677  1.00 93.59           H  
ATOM   1835  O   ARG A 117     -19.294  -8.746  -0.548  1.00 93.59           O  
ATOM   1836  CG  ARG A 117     -15.164  -8.320  -2.304  1.00 93.59           C  
ATOM   1837  HG2 ARG A 117     -15.090  -7.933  -3.320  1.00 93.59           H  
ATOM   1838  HG3 ARG A 117     -15.035  -9.401  -2.363  1.00 93.59           H  
ATOM   1839  CD  ARG A 117     -14.049  -7.707  -1.452  1.00 93.59           C  
ATOM   1840  HD2 ARG A 117     -14.199  -6.627  -1.462  1.00 93.59           H  
ATOM   1841  HD3 ARG A 117     -14.138  -8.043  -0.419  1.00 93.59           H  
ATOM   1842  NE  ARG A 117     -12.701  -8.022  -1.976  1.00 93.59           N  
ATOM   1843  HE  ARG A 117     -12.216  -7.315  -2.509  1.00 93.59           H  
ATOM   1844  NH1 ARG A 117     -12.432 -10.089  -0.994  1.00 93.59           N  
ATOM   1845 HH11 ARG A 117     -13.318 -10.012  -0.516  1.00 93.59           H  
ATOM   1846 HH12 ARG A 117     -11.812 -10.826  -0.690  1.00 93.59           H  
ATOM   1847  NH2 ARG A 117     -10.821  -9.249  -2.259  1.00 93.59           N  
ATOM   1848 HH21 ARG A 117     -10.302 -10.101  -2.103  1.00 93.59           H  
ATOM   1849 HH22 ARG A 117     -10.424  -8.479  -2.778  1.00 93.59           H  
ATOM   1850  CZ  ARG A 117     -12.003  -9.117  -1.742  1.00 93.59           C  
ATOM   1851  N   VAL A 118     -18.412  -7.395   1.027  1.00 90.97           N  
ATOM   1852  H   VAL A 118     -17.558  -7.063   1.453  1.00 90.97           H  
ATOM   1853  CA  VAL A 118     -19.688  -6.928   1.584  1.00 90.97           C  
ATOM   1854  HA  VAL A 118     -20.493  -7.144   0.882  1.00 90.97           H  
ATOM   1855  C   VAL A 118     -19.633  -5.421   1.776  1.00 90.97           C  
ATOM   1856  CB  VAL A 118     -20.014  -7.641   2.912  1.00 90.97           C  
ATOM   1857  HB  VAL A 118     -19.208  -7.465   3.625  1.00 90.97           H  
ATOM   1858  O   VAL A 118     -18.660  -4.906   2.317  1.00 90.97           O  
ATOM   1859  CG1 VAL A 118     -21.329  -7.147   3.527  1.00 90.97           C  
ATOM   1860 HG11 VAL A 118     -22.146  -7.226   2.810  1.00 90.97           H  
ATOM   1861 HG12 VAL A 118     -21.570  -7.732   4.414  1.00 90.97           H  
ATOM   1862 HG13 VAL A 118     -21.226  -6.110   3.846  1.00 90.97           H  
ATOM   1863  CG2 VAL A 118     -20.155  -9.153   2.701  1.00 90.97           C  
ATOM   1864 HG21 VAL A 118     -19.209  -9.585   2.374  1.00 90.97           H  
ATOM   1865 HG22 VAL A 118     -20.427  -9.621   3.647  1.00 90.97           H  
ATOM   1866 HG23 VAL A 118     -20.926  -9.361   1.959  1.00 90.97           H  
ATOM   1867  N   LEU A 119     -20.674  -4.719   1.340  1.00 89.72           N  
ATOM   1868  H   LEU A 119     -21.463  -5.209   0.944  1.00 89.72           H  
ATOM   1869  CA  LEU A 119     -20.865  -3.306   1.646  1.00 89.72           C  
ATOM   1870  HA  LEU A 119     -19.896  -2.807   1.643  1.00 89.72           H  
ATOM   1871  C   LEU A 119     -21.490  -3.183   3.040  1.00 89.72           C  
ATOM   1872  CB  LEU A 119     -21.754  -2.698   0.551  1.00 89.72           C  
ATOM   1873  HB2 LEU A 119     -21.406  -3.049  -0.420  1.00 89.72           H  
ATOM   1874  HB3 LEU A 119     -22.770  -3.068   0.687  1.00 89.72           H  
ATOM   1875  O   LEU A 119     -22.479  -3.856   3.324  1.00 89.72           O  
ATOM   1876  CG  LEU A 119     -21.786  -1.160   0.518  1.00 89.72           C  
ATOM   1877  HG  LEU A 119     -22.075  -0.763   1.492  1.00 89.72           H  
ATOM   1878  CD1 LEU A 119     -20.429  -0.586   0.110  1.00 89.72           C  
ATOM   1879 HD11 LEU A 119     -20.530   0.454  -0.201  1.00 89.72           H  
ATOM   1880 HD12 LEU A 119     -19.736  -0.635   0.949  1.00 89.72           H  
ATOM   1881 HD13 LEU A 119     -20.021  -1.149  -0.729  1.00 89.72           H  
ATOM   1882  CD2 LEU A 119     -22.821  -0.732  -0.521  1.00 89.72           C  
ATOM   1883 HD21 LEU A 119     -22.598  -1.193  -1.483  1.00 89.72           H  
ATOM   1884 HD22 LEU A 119     -23.816  -1.039  -0.199  1.00 89.72           H  
ATOM   1885 HD23 LEU A 119     -22.809   0.350  -0.652  1.00 89.72           H  
ATOM   1886  N   THR A 120     -20.931  -2.338   3.900  1.00 85.36           N  
ATOM   1887  H   THR A 120     -20.109  -1.824   3.617  1.00 85.36           H  
ATOM   1888  CA  THR A 120     -21.463  -2.077   5.245  1.00 85.36           C  
ATOM   1889  HA  THR A 120     -22.517  -2.351   5.270  1.00 85.36           H  
ATOM   1890  C   THR A 120     -21.372  -0.593   5.591  1.00 85.36           C  
ATOM   1891  CB  THR A 120     -20.746  -2.933   6.302  1.00 85.36           C  
ATOM   1892  HB  THR A 120     -20.647  -3.953   5.931  1.00 85.36           H  
ATOM   1893  O   THR A 120     -20.633   0.152   4.947  1.00 85.36           O  
ATOM   1894  CG2 THR A 120     -19.362  -2.391   6.664  1.00 85.36           C  
ATOM   1895 HG21 THR A 120     -19.443  -1.423   7.158  1.00 85.36           H  
ATOM   1896 HG22 THR A 120     -18.846  -3.063   7.351  1.00 85.36           H  
ATOM   1897 HG23 THR A 120     -18.769  -2.279   5.757  1.00 85.36           H  
ATOM   1898  OG1 THR A 120     -21.532  -2.952   7.468  1.00 85.36           O  
ATOM   1899  HG1 THR A 120     -21.008  -3.315   8.185  1.00 85.36           H  
ATOM   1900  N   LEU A 121     -22.104  -0.171   6.619  1.00 84.43           N  
ATOM   1901  H   LEU A 121     -22.574  -0.880   7.163  1.00 84.43           H  
ATOM   1902  CA  LEU A 121     -21.979   1.147   7.240  1.00 84.43           C  
ATOM   1903  HA  LEU A 121     -21.401   1.820   6.608  1.00 84.43           H  
ATOM   1904  C   LEU A 121     -21.235   0.991   8.562  1.00 84.43           C  
ATOM   1905  CB  LEU A 121     -23.379   1.740   7.478  1.00 84.43           C  
ATOM   1906  HB2 LEU A 121     -23.996   0.982   7.961  1.00 84.43           H  
ATOM   1907  HB3 LEU A 121     -23.295   2.580   8.168  1.00 84.43           H  
ATOM   1908  O   LEU A 121     -21.749   0.322   9.454  1.00 84.43           O  
ATOM   1909  CG  LEU A 121     -24.075   2.224   6.198  1.00 84.43           C  
ATOM   1910  HG  LEU A 121     -23.977   1.473   5.414  1.00 84.43           H  
ATOM   1911  CD1 LEU A 121     -25.561   2.448   6.468  1.00 84.43           C  
ATOM   1912 HD11 LEU A 121     -26.049   2.830   5.571  1.00 84.43           H  
ATOM   1913 HD12 LEU A 121     -26.018   1.497   6.739  1.00 84.43           H  
ATOM   1914 HD13 LEU A 121     -25.690   3.162   7.282  1.00 84.43           H  
ATOM   1915  CD2 LEU A 121     -23.489   3.543   5.703  1.00 84.43           C  
ATOM   1916 HD21 LEU A 121     -23.649   4.323   6.447  1.00 84.43           H  
ATOM   1917 HD22 LEU A 121     -22.416   3.443   5.540  1.00 84.43           H  
ATOM   1918 HD23 LEU A 121     -23.969   3.838   4.770  1.00 84.43           H  
ATOM   1919  N   LEU A 122     -20.058   1.603   8.681  1.00 83.20           N  
ATOM   1920  H   LEU A 122     -19.733   2.176   7.915  1.00 83.20           H  
ATOM   1921  CA  LEU A 122     -19.303   1.648   9.934  1.00 83.20           C  
ATOM   1922  HA  LEU A 122     -19.168   0.631  10.302  1.00 83.20           H  
ATOM   1923  C   LEU A 122     -20.069   2.422  11.020  1.00 83.20           C  
ATOM   1924  CB  LEU A 122     -17.923   2.289   9.686  1.00 83.20           C  
ATOM   1925  HB2 LEU A 122     -18.079   3.311   9.341  1.00 83.20           H  
ATOM   1926  HB3 LEU A 122     -17.393   2.345  10.638  1.00 83.20           H  
ATOM   1927  O   LEU A 122     -21.021   3.147  10.729  1.00 83.20           O  
ATOM   1928  CG  LEU A 122     -17.016   1.570   8.673  1.00 83.20           C  
ATOM   1929  HG  LEU A 122     -17.458   1.636   7.679  1.00 83.20           H  
ATOM   1930  CD1 LEU A 122     -15.651   2.254   8.637  1.00 83.20           C  
ATOM   1931 HD11 LEU A 122     -15.792   3.312   8.413  1.00 83.20           H  
ATOM   1932 HD12 LEU A 122     -15.030   1.806   7.861  1.00 83.20           H  
ATOM   1933 HD13 LEU A 122     -15.160   2.162   9.606  1.00 83.20           H  
ATOM   1934  CD2 LEU A 122     -16.790   0.097   9.020  1.00 83.20           C  
ATOM   1935 HD21 LEU A 122     -16.573  -0.003  10.083  1.00 83.20           H  
ATOM   1936 HD22 LEU A 122     -17.695  -0.461   8.782  1.00 83.20           H  
ATOM   1937 HD23 LEU A 122     -15.964  -0.317   8.441  1.00 83.20           H  
ATOM   1938  N   ASP A 123     -19.613   2.309  12.270  1.00 70.30           N  
ATOM   1939  H   ASP A 123     -18.917   1.602  12.459  1.00 70.30           H  
ATOM   1940  CA  ASP A 123     -20.221   2.971  13.436  1.00 70.30           C  
ATOM   1941  HA  ASP A 123     -21.223   2.567  13.586  1.00 70.30           H  
ATOM   1942  C   ASP A 123     -20.351   4.503  13.285  1.00 70.30           C  
ATOM   1943  CB  ASP A 123     -19.381   2.677  14.695  1.00 70.30           C  
ATOM   1944  HB2 ASP A 123     -18.365   3.035  14.524  1.00 70.30           H  
ATOM   1945  HB3 ASP A 123     -19.794   3.252  15.523  1.00 70.30           H  
ATOM   1946  O   ASP A 123     -21.236   5.104  13.888  1.00 70.30           O  
ATOM   1947  CG  ASP A 123     -19.316   1.209  15.144  1.00 70.30           C  
ATOM   1948  OD1 ASP A 123     -20.073   0.365  14.618  1.00 70.30           O  
ATOM   1949  OD2 ASP A 123     -18.472   0.939  16.030  1.00 70.30           O  
ATOM   1950  N   ASP A 124     -19.493   5.146  12.483  1.00 71.14           N  
ATOM   1951  H   ASP A 124     -18.840   4.595  11.944  1.00 71.14           H  
ATOM   1952  CA  ASP A 124     -19.537   6.587  12.186  1.00 71.14           C  
ATOM   1953  HA  ASP A 124     -20.049   7.080  13.013  1.00 71.14           H  
ATOM   1954  C   ASP A 124     -20.372   6.946  10.940  1.00 71.14           C  
ATOM   1955  CB  ASP A 124     -18.110   7.170  12.156  1.00 71.14           C  
ATOM   1956  HB2 ASP A 124     -17.681   7.046  13.150  1.00 71.14           H  
ATOM   1957  HB3 ASP A 124     -18.167   8.242  11.967  1.00 71.14           H  
ATOM   1958  O   ASP A 124     -20.374   8.092  10.492  1.00 71.14           O  
ATOM   1959  CG  ASP A 124     -17.147   6.542  11.139  1.00 71.14           C  
ATOM   1960  OD1 ASP A 124     -17.606   5.789  10.248  1.00 71.14           O  
ATOM   1961  OD2 ASP A 124     -15.923   6.778  11.334  1.00 71.14           O  
ATOM   1962  N   GLY A 125     -21.110   5.981  10.385  1.00 74.66           N  
ATOM   1963  H   GLY A 125     -21.061   5.060  10.795  1.00 74.66           H  
ATOM   1964  CA  GLY A 125     -21.983   6.166   9.225  1.00 74.66           C  
ATOM   1965  HA2 GLY A 125     -22.728   5.371   9.226  1.00 74.66           H  
ATOM   1966  HA3 GLY A 125     -22.496   7.124   9.313  1.00 74.66           H  
ATOM   1967  C   GLY A 125     -21.260   6.133   7.877  1.00 74.66           C  
ATOM   1968  O   GLY A 125     -21.901   6.330   6.840  1.00 74.66           O  
ATOM   1969  N   LEU A 126     -19.949   5.871   7.857  1.00 83.45           N  
ATOM   1970  H   LEU A 126     -19.459   5.768   8.734  1.00 83.45           H  
ATOM   1971  CA  LEU A 126     -19.189   5.734   6.621  1.00 83.45           C  
ATOM   1972  HA  LEU A 126     -19.487   6.547   5.958  1.00 83.45           H  
ATOM   1973  C   LEU A 126     -19.500   4.399   5.933  1.00 83.45           C  
ATOM   1974  CB  LEU A 126     -17.693   5.891   6.927  1.00 83.45           C  
ATOM   1975  HB2 LEU A 126     -17.405   5.104   7.624  1.00 83.45           H  
ATOM   1976  HB3 LEU A 126     -17.527   6.848   7.421  1.00 83.45           H  
ATOM   1977  O   LEU A 126     -19.308   3.323   6.502  1.00 83.45           O  
ATOM   1978  CG  LEU A 126     -16.797   5.801   5.681  1.00 83.45           C  
ATOM   1979  HG  LEU A 126     -16.979   4.857   5.167  1.00 83.45           H  
ATOM   1980  CD1 LEU A 126     -17.038   6.942   4.691  1.00 83.45           C  
ATOM   1981 HD11 LEU A 126     -16.925   7.902   5.195  1.00 83.45           H  
ATOM   1982 HD12 LEU A 126     -16.317   6.881   3.875  1.00 83.45           H  
ATOM   1983 HD13 LEU A 126     -18.038   6.872   4.265  1.00 83.45           H  
ATOM   1984  CD2 LEU A 126     -15.334   5.821   6.111  1.00 83.45           C  
ATOM   1985 HD21 LEU A 126     -15.175   5.046   6.860  1.00 83.45           H  
ATOM   1986 HD22 LEU A 126     -14.700   5.621   5.248  1.00 83.45           H  
ATOM   1987 HD23 LEU A 126     -15.090   6.789   6.549  1.00 83.45           H  
ATOM   1988  N   GLN A 127     -19.936   4.461   4.675  1.00 86.97           N  
ATOM   1989  H   GLN A 127     -20.061   5.370   4.253  1.00 86.97           H  
ATOM   1990  CA  GLN A 127     -20.138   3.272   3.854  1.00 86.97           C  
ATOM   1991  HA  GLN A 127     -20.577   2.499   4.486  1.00 86.97           H  
ATOM   1992  C   GLN A 127     -18.799   2.754   3.321  1.00 86.97           C  
ATOM   1993  CB  GLN A 127     -21.136   3.577   2.731  1.00 86.97           C  
ATOM   1994  HB2 GLN A 127     -22.049   3.988   3.162  1.00 86.97           H  
ATOM   1995  HB3 GLN A 127     -20.710   4.317   2.053  1.00 86.97           H  
ATOM   1996  O   GLN A 127     -18.069   3.486   2.654  1.00 86.97           O  
ATOM   1997  CG  GLN A 127     -21.486   2.310   1.946  1.00 86.97           C  
ATOM   1998  HG2 GLN A 127     -20.590   1.946   1.444  1.00 86.97           H  
ATOM   1999  HG3 GLN A 127     -21.839   1.541   2.633  1.00 86.97           H  
ATOM   2000  CD  GLN A 127     -22.553   2.585   0.895  1.00 86.97           C  
ATOM   2001  NE2 GLN A 127     -23.780   2.165   1.117  1.00 86.97           N  
ATOM   2002 HE21 GLN A 127     -24.456   2.348   0.390  1.00 86.97           H  
ATOM   2003 HE22 GLN A 127     -24.005   1.658   1.961  1.00 86.97           H  
ATOM   2004  OE1 GLN A 127     -22.310   3.191  -0.138  1.00 86.97           O  
ATOM   2005  N   VAL A 128     -18.492   1.482   3.574  1.00 91.80           N  
ATOM   2006  H   VAL A 128     -19.140   0.936   4.124  1.00 91.80           H  
ATOM   2007  CA  VAL A 128     -17.239   0.847   3.151  1.00 91.80           C  
ATOM   2008  HA  VAL A 128     -16.796   1.450   2.359  1.00 91.80           H  
ATOM   2009  C   VAL A 128     -17.466  -0.544   2.576  1.00 91.80           C  
ATOM   2010  CB  VAL A 128     -16.211   0.775   4.294  1.00 91.80           C  
ATOM   2011  HB  VAL A 128     -15.298   0.357   3.869  1.00 91.80           H  
ATOM   2012  O   VAL A 128     -18.390  -1.257   2.970  1.00 91.80           O  
ATOM   2013  CG1 VAL A 128     -15.861   2.157   4.853  1.00 91.80           C  
ATOM   2014 HG11 VAL A 128     -16.701   2.551   5.426  1.00 91.80           H  
ATOM   2015 HG12 VAL A 128     -15.633   2.842   4.036  1.00 91.80           H  
ATOM   2016 HG13 VAL A 128     -14.990   2.085   5.505  1.00 91.80           H  
ATOM   2017  CG2 VAL A 128     -16.642  -0.137   5.445  1.00 91.80           C  
ATOM   2018 HG21 VAL A 128     -15.884  -0.107   6.228  1.00 91.80           H  
ATOM   2019 HG22 VAL A 128     -16.733  -1.167   5.100  1.00 91.80           H  
ATOM   2020 HG23 VAL A 128     -17.598   0.191   5.852  1.00 91.80           H  
ATOM   2021  N   MET A 129     -16.582  -0.960   1.668  1.00 93.70           N  
ATOM   2022  H   MET A 129     -15.844  -0.330   1.386  1.00 93.70           H  
ATOM   2023  CA  MET A 129     -16.508  -2.348   1.219  1.00 93.70           C  
ATOM   2024  HA  MET A 129     -17.495  -2.801   1.316  1.00 93.70           H  
ATOM   2025  C   MET A 129     -15.530  -3.126   2.105  1.00 93.70           C  
ATOM   2026  CB  MET A 129     -16.128  -2.415  -0.267  1.00 93.70           C  
ATOM   2027  HB2 MET A 129     -16.823  -1.806  -0.845  1.00 93.70           H  
ATOM   2028  HB3 MET A 129     -15.120  -2.022  -0.402  1.00 93.70           H  
ATOM   2029  O   MET A 129     -14.349  -2.789   2.194  1.00 93.70           O  
ATOM   2030  CG  MET A 129     -16.182  -3.860  -0.782  1.00 93.70           C  
ATOM   2031  HG2 MET A 129     -15.529  -4.475  -0.162  1.00 93.70           H  
ATOM   2032  HG3 MET A 129     -17.196  -4.238  -0.655  1.00 93.70           H  
ATOM   2033  SD  MET A 129     -15.685  -4.107  -2.514  1.00 93.70           S  
ATOM   2034  CE  MET A 129     -17.165  -3.491  -3.366  1.00 93.70           C  
ATOM   2035  HE1 MET A 129     -17.432  -4.166  -4.180  1.00 93.70           H  
ATOM   2036  HE2 MET A 129     -16.959  -2.507  -3.786  1.00 93.70           H  
ATOM   2037  HE3 MET A 129     -18.008  -3.425  -2.677  1.00 93.70           H  
ATOM   2038  N   CYS A 130     -16.016  -4.197   2.720  1.00 94.35           N  
ATOM   2039  H   CYS A 130     -17.006  -4.382   2.637  1.00 94.35           H  
ATOM   2040  CA  CYS A 130     -15.237  -5.109   3.539  1.00 94.35           C  
ATOM   2041  HA  CYS A 130     -14.363  -4.578   3.915  1.00 94.35           H  
ATOM   2042  C   CYS A 130     -14.777  -6.325   2.735  1.00 94.35           C  
ATOM   2043  CB  CYS A 130     -16.072  -5.545   4.742  1.00 94.35           C  
ATOM   2044  HB2 CYS A 130     -15.501  -6.262   5.332  1.00 94.35           H  
ATOM   2045  HB3 CYS A 130     -16.969  -6.048   4.380  1.00 94.35           H  
ATOM   2046  O   CYS A 130     -15.583  -6.974   2.072  1.00 94.35           O  
ATOM   2047  SG  CYS A 130     -16.582  -4.189   5.819  1.00 94.35           S  
ATOM   2048  N   ASP A 131     -13.498  -6.671   2.847  1.00 95.61           N  
ATOM   2049  H   ASP A 131     -12.914  -6.073   3.414  1.00 95.61           H  
ATOM   2050  CA  ASP A 131     -12.981  -8.000   2.532  1.00 95.61           C  
ATOM   2051  HA  ASP A 131     -13.536  -8.423   1.695  1.00 95.61           H  
ATOM   2052  C   ASP A 131     -13.151  -8.909   3.751  1.00 95.61           C  
ATOM   2053  CB  ASP A 131     -11.508  -7.903   2.136  1.00 95.61           C  
ATOM   2054  HB2 ASP A 131     -11.398  -7.156   1.350  1.00 95.61           H  
ATOM   2055  HB3 ASP A 131     -10.931  -7.565   2.997  1.00 95.61           H  
ATOM   2056  O   ASP A 131     -12.568  -8.662   4.812  1.00 95.61           O  
ATOM   2057  CG  ASP A 131     -10.908  -9.219   1.645  1.00 95.61           C  
ATOM   2058  OD1 ASP A 131     -11.424 -10.326   1.910  1.00 95.61           O  
ATOM   2059  OD2 ASP A 131      -9.883  -9.126   0.937  1.00 95.61           O  
ATOM   2060  N   THR A 132     -13.949  -9.957   3.590  1.00 94.32           N  
ATOM   2061  H   THR A 132     -14.376 -10.107   2.687  1.00 94.32           H  
ATOM   2062  CA  THR A 132     -14.349 -10.881   4.661  1.00 94.32           C  
ATOM   2063  HA  THR A 132     -14.198 -10.415   5.634  1.00 94.32           H  
ATOM   2064  C   THR A 132     -13.552 -12.191   4.648  1.00 94.32           C  
ATOM   2065  CB  THR A 132     -15.841 -11.207   4.524  1.00 94.32           C  
ATOM   2066  HB  THR A 132     -16.149 -11.894   5.312  1.00 94.32           H  
ATOM   2067  O   THR A 132     -13.697 -12.985   5.573  1.00 94.32           O  
ATOM   2068  CG2 THR A 132     -16.741  -9.968   4.549  1.00 94.32           C  
ATOM   2069 HG21 THR A 132     -16.566  -9.411   5.470  1.00 94.32           H  
ATOM   2070 HG22 THR A 132     -17.785 -10.281   4.524  1.00 94.32           H  
ATOM   2071 HG23 THR A 132     -16.541  -9.326   3.691  1.00 94.32           H  
ATOM   2072  OG1 THR A 132     -15.953 -11.831   3.274  1.00 94.32           O  
ATOM   2073  HG1 THR A 132     -16.865 -11.877   2.976  1.00 94.32           H  
ATOM   2074  N   LYS A 133     -12.709 -12.443   3.631  1.00 94.62           N  
ATOM   2075  H   LYS A 133     -12.590 -11.721   2.934  1.00 94.62           H  
ATOM   2076  CA  LYS A 133     -12.063 -13.756   3.424  1.00 94.62           C  
ATOM   2077  HA  LYS A 133     -12.287 -14.409   4.267  1.00 94.62           H  
ATOM   2078  C   LYS A 133     -10.542 -13.702   3.376  1.00 94.62           C  
ATOM   2079  CB  LYS A 133     -12.603 -14.425   2.144  1.00 94.62           C  
ATOM   2080  HB2 LYS A 133     -12.080 -15.369   1.993  1.00 94.62           H  
ATOM   2081  HB3 LYS A 133     -12.381 -13.785   1.290  1.00 94.62           H  
ATOM   2082  O   LYS A 133      -9.887 -14.576   3.943  1.00 94.62           O  
ATOM   2083  CG  LYS A 133     -14.111 -14.710   2.148  1.00 94.62           C  
ATOM   2084  HG2 LYS A 133     -14.368 -15.153   1.186  1.00 94.62           H  
ATOM   2085  HG3 LYS A 133     -14.649 -13.768   2.246  1.00 94.62           H  
ATOM   2086  CD  LYS A 133     -14.590 -15.673   3.239  1.00 94.62           C  
ATOM   2087  HD2 LYS A 133     -14.351 -15.267   4.221  1.00 94.62           H  
ATOM   2088  HD3 LYS A 133     -14.108 -16.642   3.110  1.00 94.62           H  
ATOM   2089  CE  LYS A 133     -16.108 -15.814   3.110  1.00 94.62           C  
ATOM   2090  HE2 LYS A 133     -16.362 -16.199   2.122  1.00 94.62           H  
ATOM   2091  HE3 LYS A 133     -16.541 -14.816   3.186  1.00 94.62           H  
ATOM   2092  NZ  LYS A 133     -16.682 -16.672   4.174  1.00 94.62           N  
ATOM   2093  HZ1 LYS A 133     -16.285 -16.438   5.072  1.00 94.62           H  
ATOM   2094  HZ2 LYS A 133     -16.577 -17.656   3.972  1.00 94.62           H  
ATOM   2095  HZ3 LYS A 133     -17.665 -16.454   4.256  1.00 94.62           H  
ATOM   2096  N   THR A 134      -9.957 -12.705   2.714  1.00 93.62           N  
ATOM   2097  H   THR A 134     -10.530 -11.977   2.311  1.00 93.62           H  
ATOM   2098  CA  THR A 134      -8.507 -12.691   2.466  1.00 93.62           C  
ATOM   2099  HA  THR A 134      -8.233 -13.634   1.993  1.00 93.62           H  
ATOM   2100  C   THR A 134      -7.741 -12.551   3.778  1.00 93.62           C  
ATOM   2101  CB  THR A 134      -8.089 -11.553   1.526  1.00 93.62           C  
ATOM   2102  HB  THR A 134      -8.183 -10.605   2.056  1.00 93.62           H  
ATOM   2103  O   THR A 134      -7.901 -11.552   4.481  1.00 93.62           O  
ATOM   2104  CG2 THR A 134      -6.645 -11.692   1.046  1.00 93.62           C  
ATOM   2105 HG21 THR A 134      -6.415 -10.880   0.356  1.00 93.62           H  
ATOM   2106 HG22 THR A 134      -6.516 -12.643   0.529  1.00 93.62           H  
ATOM   2107 HG23 THR A 134      -5.959 -11.638   1.892  1.00 93.62           H  
ATOM   2108  OG1 THR A 134      -8.910 -11.505   0.385  1.00 93.62           O  
ATOM   2109  HG1 THR A 134      -9.453 -10.730   0.545  1.00 93.62           H  
ATOM   2110  N   ASP A 135      -6.866 -13.515   4.091  1.00 91.98           N  
ATOM   2111  H   ASP A 135      -6.821 -14.331   3.497  1.00 91.98           H  
ATOM   2112  CA  ASP A 135      -5.987 -13.469   5.274  1.00 91.98           C  
ATOM   2113  HA  ASP A 135      -5.503 -14.442   5.366  1.00 91.98           H  
ATOM   2114  C   ASP A 135      -6.768 -13.269   6.598  1.00 91.98           C  
ATOM   2115  CB  ASP A 135      -4.875 -12.446   4.996  1.00 91.98           C  
ATOM   2116  HB2 ASP A 135      -5.317 -11.460   4.853  1.00 91.98           H  
ATOM   2117  HB3 ASP A 135      -4.371 -12.717   4.068  1.00 91.98           H  
ATOM   2118  O   ASP A 135      -6.453 -12.414   7.433  1.00 91.98           O  
ATOM   2119  CG  ASP A 135      -3.824 -12.352   6.095  1.00 91.98           C  
ATOM   2120  OD1 ASP A 135      -3.417 -13.409   6.617  1.00 91.98           O  
ATOM   2121  OD2 ASP A 135      -3.407 -11.193   6.350  1.00 91.98           O  
ATOM   2122  N   GLY A 136      -7.861 -14.026   6.744  1.00 91.92           N  
ATOM   2123  H   GLY A 136      -8.108 -14.654   5.993  1.00 91.92           H  
ATOM   2124  CA  GLY A 136      -8.785 -13.940   7.881  1.00 91.92           C  
ATOM   2125  HA2 GLY A 136      -9.336 -14.877   7.957  1.00 91.92           H  
ATOM   2126  HA3 GLY A 136      -8.219 -13.803   8.803  1.00 91.92           H  
ATOM   2127  C   GLY A 136      -9.811 -12.808   7.782  1.00 91.92           C  
ATOM   2128  O   GLY A 136     -10.575 -12.607   8.719  1.00 91.92           O  
ATOM   2129  N   GLY A 137      -9.836 -12.065   6.671  1.00 93.64           N  
ATOM   2130  H   GLY A 137      -9.128 -12.222   5.969  1.00 93.64           H  
ATOM   2131  CA  GLY A 137     -10.814 -11.010   6.431  1.00 93.64           C  
ATOM   2132  HA2 GLY A 137     -10.732 -10.657   5.403  1.00 93.64           H  
ATOM   2133  HA3 GLY A 137     -11.809 -11.431   6.571  1.00 93.64           H  
ATOM   2134  C   GLY A 137     -10.669  -9.817   7.375  1.00 93.64           C  
ATOM   2135  O   GLY A 137      -9.586  -9.505   7.891  1.00 93.64           O  
ATOM   2136  N   GLY A 138     -11.783  -9.117   7.570  1.00 94.13           N  
ATOM   2137  H   GLY A 138     -12.620  -9.406   7.085  1.00 94.13           H  
ATOM   2138  CA  GLY A 138     -11.876  -7.979   8.470  1.00 94.13           C  
ATOM   2139  HA2 GLY A 138     -12.935  -7.792   8.644  1.00 94.13           H  
ATOM   2140  HA3 GLY A 138     -11.402  -8.229   9.419  1.00 94.13           H  
ATOM   2141  C   GLY A 138     -11.257  -6.689   7.945  1.00 94.13           C  
ATOM   2142  O   GLY A 138     -10.887  -5.834   8.747  1.00 94.13           O  
ATOM   2143  N   ARG A 139     -11.087  -6.548   6.624  1.00 96.31           N  
ATOM   2144  H   ARG A 139     -11.480  -7.256   6.021  1.00 96.31           H  
ATOM   2145  CA  ARG A 139     -10.354  -5.421   6.023  1.00 96.31           C  
ATOM   2146  HA  ARG A 139      -9.891  -4.837   6.819  1.00 96.31           H  
ATOM   2147  C   ARG A 139     -11.288  -4.464   5.297  1.00 96.31           C  
ATOM   2148  CB  ARG A 139      -9.235  -5.920   5.094  1.00 96.31           C  
ATOM   2149  HB2 ARG A 139      -9.684  -6.418   4.235  1.00 96.31           H  
ATOM   2150  HB3 ARG A 139      -8.681  -5.054   4.732  1.00 96.31           H  
ATOM   2151  O   ARG A 139     -12.101  -4.900   4.495  1.00 96.31           O  
ATOM   2152  CG  ARG A 139      -8.241  -6.884   5.763  1.00 96.31           C  
ATOM   2153  HG2 ARG A 139      -7.701  -6.341   6.538  1.00 96.31           H  
ATOM   2154  HG3 ARG A 139      -8.772  -7.722   6.214  1.00 96.31           H  
ATOM   2155  CD  ARG A 139      -7.242  -7.444   4.744  1.00 96.31           C  
ATOM   2156  HD2 ARG A 139      -6.804  -6.614   4.190  1.00 96.31           H  
ATOM   2157  HD3 ARG A 139      -7.779  -8.085   4.044  1.00 96.31           H  
ATOM   2158  NE  ARG A 139      -6.150  -8.215   5.367  1.00 96.31           N  
ATOM   2159  HE  ARG A 139      -6.236  -9.221   5.345  1.00 96.31           H  
ATOM   2160  NH1 ARG A 139      -4.953  -6.449   6.234  1.00 96.31           N  
ATOM   2161 HH11 ARG A 139      -4.204  -6.160   6.847  1.00 96.31           H  
ATOM   2162 HH12 ARG A 139      -5.648  -5.795   5.902  1.00 96.31           H  
ATOM   2163  NH2 ARG A 139      -4.192  -8.506   6.506  1.00 96.31           N  
ATOM   2164 HH21 ARG A 139      -4.171  -9.507   6.372  1.00 96.31           H  
ATOM   2165 HH22 ARG A 139      -3.617  -8.154   7.258  1.00 96.31           H  
ATOM   2166  CZ  ARG A 139      -5.113  -7.728   6.026  1.00 96.31           C  
ATOM   2167  N   ILE A 140     -11.108  -3.169   5.517  1.00 95.79           N  
ATOM   2168  H   ILE A 140     -10.374  -2.901   6.157  1.00 95.79           H  
ATOM   2169  CA  ILE A 140     -11.731  -2.097   4.739  1.00 95.79           C  
ATOM   2170  HA  ILE A 140     -12.758  -2.364   4.494  1.00 95.79           H  
ATOM   2171  C   ILE A 140     -10.938  -1.937   3.445  1.00 95.79           C  
ATOM   2172  CB  ILE A 140     -11.741  -0.785   5.558  1.00 95.79           C  
ATOM   2173  HB  ILE A 140     -10.724  -0.574   5.887  1.00 95.79           H  
ATOM   2174  O   ILE A 140      -9.732  -1.693   3.491  1.00 95.79           O  
ATOM   2175  CG1 ILE A 140     -12.639  -0.939   6.805  1.00 95.79           C  
ATOM   2176 HG12 ILE A 140     -12.433  -1.888   7.300  1.00 95.79           H  
ATOM   2177 HG13 ILE A 140     -13.682  -0.934   6.489  1.00 95.79           H  
ATOM   2178  CG2 ILE A 140     -12.220   0.386   4.681  1.00 95.79           C  
ATOM   2179 HG21 ILE A 140     -12.352   1.290   5.275  1.00 95.79           H  
ATOM   2180 HG22 ILE A 140     -11.484   0.612   3.910  1.00 95.79           H  
ATOM   2181 HG23 ILE A 140     -13.166   0.132   4.202  1.00 95.79           H  
ATOM   2182  CD1 ILE A 140     -12.454   0.152   7.862  1.00 95.79           C  
ATOM   2183 HD11 ILE A 140     -11.418   0.165   8.203  1.00 95.79           H  
ATOM   2184 HD12 ILE A 140     -12.726   1.127   7.459  1.00 95.79           H  
ATOM   2185 HD13 ILE A 140     -13.101  -0.061   8.714  1.00 95.79           H  
ATOM   2186  N   ILE A 141     -11.591  -2.076   2.296  1.00 97.45           N  
ATOM   2187  H   ILE A 141     -12.584  -2.261   2.327  1.00 97.45           H  
ATOM   2188  CA  ILE A 141     -10.996  -1.793   0.987  1.00 97.45           C  
ATOM   2189  HA  ILE A 141      -9.934  -2.036   1.011  1.00 97.45           H  
ATOM   2190  C   ILE A 141     -11.141  -0.303   0.717  1.00 97.45           C  
ATOM   2191  CB  ILE A 141     -11.651  -2.635  -0.122  1.00 97.45           C  
ATOM   2192  HB  ILE A 141     -12.719  -2.420  -0.136  1.00 97.45           H  
ATOM   2193  O   ILE A 141     -12.245   0.232   0.777  1.00 97.45           O  
ATOM   2194  CG1 ILE A 141     -11.446  -4.133   0.174  1.00 97.45           C  
ATOM   2195 HG12 ILE A 141     -11.680  -4.357   1.214  1.00 97.45           H  
ATOM   2196 HG13 ILE A 141     -10.406  -4.404  -0.008  1.00 97.45           H  
ATOM   2197  CG2 ILE A 141     -11.049  -2.290  -1.501  1.00 97.45           C  
ATOM   2198 HG21 ILE A 141     -11.536  -2.864  -2.289  1.00 97.45           H  
ATOM   2199 HG22 ILE A 141      -9.979  -2.500  -1.517  1.00 97.45           H  
ATOM   2200 HG23 ILE A 141     -11.201  -1.237  -1.739  1.00 97.45           H  
ATOM   2201  CD1 ILE A 141     -12.340  -5.018  -0.678  1.00 97.45           C  
ATOM   2202 HD11 ILE A 141     -13.383  -4.778  -0.472  1.00 97.45           H  
ATOM   2203 HD12 ILE A 141     -12.144  -6.052  -0.395  1.00 97.45           H  
ATOM   2204 HD13 ILE A 141     -12.131  -4.897  -1.741  1.00 97.45           H  
ATOM   2205  N   PHE A 142     -10.030   0.356   0.395  1.00 97.53           N  
ATOM   2206  H   PHE A 142      -9.160  -0.155   0.341  1.00 97.53           H  
ATOM   2207  CA  PHE A 142     -10.024   1.785   0.092  1.00 97.53           C  
ATOM   2208  HA  PHE A 142     -11.035   2.167   0.237  1.00 97.53           H  
ATOM   2209  C   PHE A 142      -9.649   2.110  -1.350  1.00 97.53           C  
ATOM   2210  CB  PHE A 142      -9.131   2.520   1.082  1.00 97.53           C  
ATOM   2211  HB2 PHE A 142      -9.381   2.190   2.090  1.00 97.53           H  
ATOM   2212  HB3 PHE A 142      -9.363   3.584   1.028  1.00 97.53           H  
ATOM   2213  O   PHE A 142      -9.885   3.224  -1.806  1.00 97.53           O  
ATOM   2214  CG  PHE A 142      -7.649   2.349   0.835  1.00 97.53           C  
ATOM   2215  CD1 PHE A 142      -6.945   1.329   1.494  1.00 97.53           C  
ATOM   2216  HD1 PHE A 142      -7.479   0.632   2.122  1.00 97.53           H  
ATOM   2217  CD2 PHE A 142      -6.969   3.227  -0.031  1.00 97.53           C  
ATOM   2218  HD2 PHE A 142      -7.509   3.996  -0.564  1.00 97.53           H  
ATOM   2219  CE1 PHE A 142      -5.548   1.252   1.373  1.00 97.53           C  
ATOM   2220  HE1 PHE A 142      -4.994   0.506   1.923  1.00 97.53           H  
ATOM   2221  CE2 PHE A 142      -5.577   3.134  -0.176  1.00 97.53           C  
ATOM   2222  HE2 PHE A 142      -5.054   3.828  -0.817  1.00 97.53           H  
ATOM   2223  CZ  PHE A 142      -4.866   2.172   0.558  1.00 97.53           C  
ATOM   2224  HZ  PHE A 142      -3.788   2.149   0.500  1.00 97.53           H  
ATOM   2225  N   GLN A 143      -9.079   1.153  -2.075  1.00 98.31           N  
ATOM   2226  H   GLN A 143      -8.875   0.266  -1.637  1.00 98.31           H  
ATOM   2227  CA  GLN A 143      -8.834   1.263  -3.504  1.00 98.31           C  
ATOM   2228  HA  GLN A 143      -9.522   1.996  -3.924  1.00 98.31           H  
ATOM   2229  C   GLN A 143      -9.106  -0.087  -4.151  1.00 98.31           C  
ATOM   2230  CB  GLN A 143      -7.399   1.752  -3.739  1.00 98.31           C  
ATOM   2231  HB2 GLN A 143      -7.257   2.666  -3.162  1.00 98.31           H  
ATOM   2232  HB3 GLN A 143      -6.687   1.011  -3.376  1.00 98.31           H  
ATOM   2233  O   GLN A 143      -8.679  -1.119  -3.624  1.00 98.31           O  
ATOM   2234  CG  GLN A 143      -7.100   2.072  -5.208  1.00 98.31           C  
ATOM   2235  HG2 GLN A 143      -6.443   2.942  -5.212  1.00 98.31           H  
ATOM   2236  HG3 GLN A 143      -8.014   2.347  -5.734  1.00 98.31           H  
ATOM   2237  CD  GLN A 143      -6.397   0.952  -5.974  1.00 98.31           C  
ATOM   2238  NE2 GLN A 143      -5.447   1.305  -6.807  1.00 98.31           N  
ATOM   2239 HE21 GLN A 143      -5.238   2.286  -6.924  1.00 98.31           H  
ATOM   2240 HE22 GLN A 143      -4.956   0.593  -7.328  1.00 98.31           H  
ATOM   2241  OE1 GLN A 143      -6.681  -0.232  -5.863  1.00 98.31           O  
ATOM   2242  N   ARG A 144      -9.813  -0.077  -5.283  1.00 98.22           N  
ATOM   2243  H   ARG A 144     -10.186   0.806  -5.600  1.00 98.22           H  
ATOM   2244  CA  ARG A 144     -10.118  -1.282  -6.056  1.00 98.22           C  
ATOM   2245  HA  ARG A 144      -9.374  -2.045  -5.828  1.00 98.22           H  
ATOM   2246  C   ARG A 144     -10.052  -1.000  -7.551  1.00 98.22           C  
ATOM   2247  CB  ARG A 144     -11.499  -1.796  -5.625  1.00 98.22           C  
ATOM   2248  HB2 ARG A 144     -12.250  -1.030  -5.817  1.00 98.22           H  
ATOM   2249  HB3 ARG A 144     -11.476  -1.993  -4.553  1.00 98.22           H  
ATOM   2250  O   ARG A 144     -10.716  -0.087  -8.033  1.00 98.22           O  
ATOM   2251  CG  ARG A 144     -11.894  -3.080  -6.359  1.00 98.22           C  
ATOM   2252  HG2 ARG A 144     -12.045  -2.858  -7.416  1.00 98.22           H  
ATOM   2253  HG3 ARG A 144     -11.102  -3.821  -6.253  1.00 98.22           H  
ATOM   2254  CD  ARG A 144     -13.195  -3.642  -5.786  1.00 98.22           C  
ATOM   2255  HD2 ARG A 144     -13.065  -3.773  -4.712  1.00 98.22           H  
ATOM   2256  HD3 ARG A 144     -13.998  -2.921  -5.935  1.00 98.22           H  
ATOM   2257  NE  ARG A 144     -13.542  -4.915  -6.449  1.00 98.22           N  
ATOM   2258  HE  ARG A 144     -13.679  -4.875  -7.449  1.00 98.22           H  
ATOM   2259  NH1 ARG A 144     -13.644  -6.200  -4.578  1.00 98.22           N  
ATOM   2260 HH11 ARG A 144     -12.753  -6.525  -4.230  1.00 98.22           H  
ATOM   2261 HH12 ARG A 144     -13.945  -5.366  -4.094  1.00 98.22           H  
ATOM   2262  NH2 ARG A 144     -13.622  -7.209  -6.523  1.00 98.22           N  
ATOM   2263 HH21 ARG A 144     -13.704  -8.058  -5.982  1.00 98.22           H  
ATOM   2264 HH22 ARG A 144     -13.661  -7.211  -7.532  1.00 98.22           H  
ATOM   2265  CZ  ARG A 144     -13.600  -6.092  -5.861  1.00 98.22           C  
ATOM   2266  N   ARG A 145      -9.291  -1.823  -8.274  1.00 97.94           N  
ATOM   2267  H   ARG A 145      -8.754  -2.507  -7.759  1.00 97.94           H  
ATOM   2268  CA  ARG A 145      -9.099  -1.792  -9.729  1.00 97.94           C  
ATOM   2269  HA  ARG A 145      -9.826  -1.126 -10.194  1.00 97.94           H  
ATOM   2270  C   ARG A 145      -9.288  -3.202 -10.289  1.00 97.94           C  
ATOM   2271  CB  ARG A 145      -7.691  -1.283 -10.057  1.00 97.94           C  
ATOM   2272  HB2 ARG A 145      -6.990  -2.055  -9.740  1.00 97.94           H  
ATOM   2273  HB3 ARG A 145      -7.608  -1.149 -11.136  1.00 97.94           H  
ATOM   2274  O   ARG A 145      -8.553  -4.117  -9.910  1.00 97.94           O  
ATOM   2275  CG  ARG A 145      -7.252   0.021  -9.390  1.00 97.94           C  
ATOM   2276  HG2 ARG A 145      -6.214   0.227  -9.650  1.00 97.94           H  
ATOM   2277  HG3 ARG A 145      -7.304  -0.104  -8.309  1.00 97.94           H  
ATOM   2278  CD  ARG A 145      -8.088   1.233  -9.776  1.00 97.94           C  
ATOM   2279  HD2 ARG A 145      -7.678   2.097  -9.253  1.00 97.94           H  
ATOM   2280  HD3 ARG A 145      -9.113   1.083  -9.436  1.00 97.94           H  
ATOM   2281  NE  ARG A 145      -8.109   1.503 -11.223  1.00 97.94           N  
ATOM   2282  HE  ARG A 145      -8.961   1.274 -11.715  1.00 97.94           H  
ATOM   2283  NH1 ARG A 145      -6.031   2.511 -11.431  1.00 97.94           N  
ATOM   2284 HH11 ARG A 145      -5.706   2.146 -10.547  1.00 97.94           H  
ATOM   2285 HH12 ARG A 145      -5.391   3.011 -12.032  1.00 97.94           H  
ATOM   2286  NH2 ARG A 145      -7.449   2.575 -13.111  1.00 97.94           N  
ATOM   2287 HH21 ARG A 145      -8.378   2.462 -13.491  1.00 97.94           H  
ATOM   2288 HH22 ARG A 145      -6.726   3.101 -13.581  1.00 97.94           H  
ATOM   2289  CZ  ARG A 145      -7.202   2.184 -11.899  1.00 97.94           C  
ATOM   2290  N   ILE A 146     -10.264  -3.389 -11.171  1.00 96.79           N  
ATOM   2291  H   ILE A 146     -10.682  -2.557 -11.561  1.00 96.79           H  
ATOM   2292  CA  ILE A 146     -10.706  -4.705 -11.656  1.00 96.79           C  
ATOM   2293  HA  ILE A 146      -9.900  -5.422 -11.495  1.00 96.79           H  
ATOM   2294  C   ILE A 146     -11.004  -4.774 -13.157  1.00 96.79           C  
ATOM   2295  CB  ILE A 146     -11.938  -5.201 -10.859  1.00 96.79           C  
ATOM   2296  HB  ILE A 146     -12.243  -6.153 -11.294  1.00 96.79           H  
ATOM   2297  O   ILE A 146     -10.972  -5.877 -13.703  1.00 96.79           O  
ATOM   2298  CG1 ILE A 146     -13.140  -4.232 -10.932  1.00 96.79           C  
ATOM   2299 HG12 ILE A 146     -12.912  -3.324 -10.374  1.00 96.79           H  
ATOM   2300 HG13 ILE A 146     -13.322  -3.958 -11.971  1.00 96.79           H  
ATOM   2301  CG2 ILE A 146     -11.557  -5.471  -9.395  1.00 96.79           C  
ATOM   2302 HG21 ILE A 146     -11.413  -4.532  -8.862  1.00 96.79           H  
ATOM   2303 HG22 ILE A 146     -10.621  -6.028  -9.359  1.00 96.79           H  
ATOM   2304 HG23 ILE A 146     -12.332  -6.062  -8.906  1.00 96.79           H  
ATOM   2305  CD1 ILE A 146     -14.445  -4.810 -10.374  1.00 96.79           C  
ATOM   2306 HD11 ILE A 146     -14.682  -5.749 -10.874  1.00 96.79           H  
ATOM   2307 HD12 ILE A 146     -15.255  -4.102 -10.550  1.00 96.79           H  
ATOM   2308 HD13 ILE A 146     -14.362  -4.976  -9.300  1.00 96.79           H  
ATOM   2309  N   ASN A 147     -11.314  -3.658 -13.824  1.00 95.37           N  
ATOM   2310  H   ASN A 147     -11.221  -2.765 -13.362  1.00 95.37           H  
ATOM   2311  CA  ASN A 147     -11.764  -3.678 -15.223  1.00 95.37           C  
ATOM   2312  HA  ASN A 147     -11.209  -4.456 -15.748  1.00 95.37           H  
ATOM   2313  C   ASN A 147     -11.500  -2.394 -16.028  1.00 95.37           C  
ATOM   2314  CB  ASN A 147     -13.257  -4.066 -15.263  1.00 95.37           C  
ATOM   2315  HB2 ASN A 147     -13.598  -4.075 -16.298  1.00 95.37           H  
ATOM   2316  HB3 ASN A 147     -13.366  -5.076 -14.868  1.00 95.37           H  
ATOM   2317  O   ASN A 147     -11.650  -2.432 -17.247  1.00 95.37           O  
ATOM   2318  CG  ASN A 147     -14.170  -3.138 -14.479  1.00 95.37           C  
ATOM   2319  ND2 ASN A 147     -15.318  -3.624 -14.065  1.00 95.37           N  
ATOM   2320 HD21 ASN A 147     -15.592  -4.566 -14.303  1.00 95.37           H  
ATOM   2321 HD22 ASN A 147     -15.893  -3.001 -13.516  1.00 95.37           H  
ATOM   2322  OD1 ASN A 147     -13.872  -1.991 -14.191  1.00 95.37           O  
ATOM   2323  N   GLY A 148     -11.088  -1.291 -15.398  1.00 95.62           N  
ATOM   2324  H   GLY A 148     -10.952  -1.308 -14.397  1.00 95.62           H  
ATOM   2325  CA  GLY A 148     -10.809  -0.021 -16.070  1.00 95.62           C  
ATOM   2326  HA2 GLY A 148     -10.153   0.565 -15.427  1.00 95.62           H  
ATOM   2327  HA3 GLY A 148     -10.306  -0.214 -17.017  1.00 95.62           H  
ATOM   2328  C   GLY A 148     -12.027   0.842 -16.382  1.00 95.62           C  
ATOM   2329  O   GLY A 148     -11.894   1.803 -17.137  1.00 95.62           O  
ATOM   2330  N   ASN A 149     -13.199   0.528 -15.823  1.00 95.76           N  
ATOM   2331  H   ASN A 149     -13.232  -0.264 -15.197  1.00 95.76           H  
ATOM   2332  CA  ASN A 149     -14.428   1.283 -16.079  1.00 95.76           C  
ATOM   2333  HA  ASN A 149     -14.488   1.499 -17.145  1.00 95.76           H  
ATOM   2334  C   ASN A 149     -14.465   2.642 -15.364  1.00 95.76           C  
ATOM   2335  CB  ASN A 149     -15.641   0.427 -15.686  1.00 95.76           C  
ATOM   2336  HB2 ASN A 149     -15.515   0.060 -14.668  1.00 95.76           H  
ATOM   2337  HB3 ASN A 149     -16.536   1.049 -15.716  1.00 95.76           H  
ATOM   2338  O   ASN A 149     -15.316   3.473 -15.681  1.00 95.76           O  
ATOM   2339  CG  ASN A 149     -15.883  -0.745 -16.619  1.00 95.76           C  
ATOM   2340  ND2 ASN A 149     -16.792  -1.622 -16.265  1.00 95.76           N  
ATOM   2341 HD21 ASN A 149     -16.972  -2.351 -16.940  1.00 95.76           H  
ATOM   2342 HD22 ASN A 149     -17.335  -1.480 -15.425  1.00 95.76           H  
ATOM   2343  OD1 ASN A 149     -15.314  -0.889 -17.685  1.00 95.76           O  
ATOM   2344  N   VAL A 150     -13.571   2.886 -14.401  1.00 96.50           N  
ATOM   2345  H   VAL A 150     -12.901   2.168 -14.163  1.00 96.50           H  
ATOM   2346  CA  VAL A 150     -13.480   4.167 -13.695  1.00 96.50           C  
ATOM   2347  HA  VAL A 150     -14.260   4.835 -14.060  1.00 96.50           H  
ATOM   2348  C   VAL A 150     -12.139   4.820 -14.005  1.00 96.50           C  
ATOM   2349  CB  VAL A 150     -13.723   3.983 -12.186  1.00 96.50           C  
ATOM   2350  HB  VAL A 150     -12.970   3.305 -11.783  1.00 96.50           H  
ATOM   2351  O   VAL A 150     -11.076   4.239 -13.791  1.00 96.50           O  
ATOM   2352  CG1 VAL A 150     -13.633   5.303 -11.411  1.00 96.50           C  
ATOM   2353 HG11 VAL A 150     -14.357   6.019 -11.799  1.00 96.50           H  
ATOM   2354 HG12 VAL A 150     -12.624   5.710 -11.480  1.00 96.50           H  
ATOM   2355 HG13 VAL A 150     -13.841   5.115 -10.357  1.00 96.50           H  
ATOM   2356  CG2 VAL A 150     -15.126   3.403 -11.945  1.00 96.50           C  
ATOM   2357 HG21 VAL A 150     -15.192   2.395 -12.355  1.00 96.50           H  
ATOM   2358 HG22 VAL A 150     -15.880   4.029 -12.421  1.00 96.50           H  
ATOM   2359 HG23 VAL A 150     -15.333   3.351 -10.876  1.00 96.50           H  
ATOM   2360  N   SER A 151     -12.175   6.068 -14.481  1.00 97.04           N  
ATOM   2361  H   SER A 151     -13.071   6.478 -14.707  1.00 97.04           H  
ATOM   2362  CA  SER A 151     -10.961   6.881 -14.591  1.00 97.04           C  
ATOM   2363  HA  SER A 151     -10.198   6.299 -15.109  1.00 97.04           H  
ATOM   2364  C   SER A 151     -10.448   7.243 -13.198  1.00 97.04           C  
ATOM   2365  CB  SER A 151     -11.200   8.158 -15.400  1.00 97.04           C  
ATOM   2366  HB2 SER A 151     -11.957   8.768 -14.909  1.00 97.04           H  
ATOM   2367  HB3 SER A 151     -11.533   7.902 -16.405  1.00 97.04           H  
ATOM   2368  O   SER A 151     -11.209   7.769 -12.384  1.00 97.04           O  
ATOM   2369  OG  SER A 151      -9.982   8.876 -15.467  1.00 97.04           O  
ATOM   2370  HG  SER A 151     -10.156   9.770 -15.768  1.00 97.04           H  
ATOM   2371  N   PHE A 152      -9.162   6.990 -12.949  1.00 98.24           N  
ATOM   2372  H   PHE A 152      -8.625   6.534 -13.672  1.00 98.24           H  
ATOM   2373  CA  PHE A 152      -8.438   7.413 -11.743  1.00 98.24           C  
ATOM   2374  HA  PHE A 152      -9.154   7.662 -10.960  1.00 98.24           H  
ATOM   2375  C   PHE A 152      -7.625   8.698 -11.974  1.00 98.24           C  
ATOM   2376  CB  PHE A 152      -7.571   6.256 -11.219  1.00 98.24           C  
ATOM   2377  HB2 PHE A 152      -7.116   5.725 -12.055  1.00 98.24           H  
ATOM   2378  HB3 PHE A 152      -6.762   6.681 -10.625  1.00 98.24           H  
ATOM   2379  O   PHE A 152      -7.019   9.224 -11.047  1.00 98.24           O  
ATOM   2380  CG  PHE A 152      -8.318   5.271 -10.340  1.00 98.24           C  
ATOM   2381  CD1 PHE A 152      -7.948   5.106  -8.992  1.00 98.24           C  
ATOM   2382  HD1 PHE A 152      -7.113   5.659  -8.589  1.00 98.24           H  
ATOM   2383  CD2 PHE A 152      -9.416   4.554 -10.845  1.00 98.24           C  
ATOM   2384  HD2 PHE A 152      -9.703   4.663 -11.881  1.00 98.24           H  
ATOM   2385  CE1 PHE A 152      -8.686   4.252  -8.155  1.00 98.24           C  
ATOM   2386  HE1 PHE A 152      -8.411   4.147  -7.116  1.00 98.24           H  
ATOM   2387  CE2 PHE A 152     -10.163   3.710 -10.010  1.00 98.24           C  
ATOM   2388  HE2 PHE A 152     -11.015   3.180 -10.409  1.00 98.24           H  
ATOM   2389  CZ  PHE A 152      -9.801   3.562  -8.662  1.00 98.24           C  
ATOM   2390  HZ  PHE A 152     -10.370   2.901  -8.026  1.00 98.24           H  
ATOM   2391  N   TYR A 153      -7.659   9.264 -13.184  1.00 98.42           N  
ATOM   2392  H   TYR A 153      -8.211   8.840 -13.915  1.00 98.42           H  
ATOM   2393  CA  TYR A 153      -7.091  10.584 -13.442  1.00 98.42           C  
ATOM   2394  HA  TYR A 153      -6.162  10.671 -12.880  1.00 98.42           H  
ATOM   2395  C   TYR A 153      -8.051  11.666 -12.929  1.00 98.42           C  
ATOM   2396  CB  TYR A 153      -6.751  10.713 -14.929  1.00 98.42           C  
ATOM   2397  HB2 TYR A 153      -6.148   9.855 -15.226  1.00 98.42           H  
ATOM   2398  HB3 TYR A 153      -7.669  10.693 -15.518  1.00 98.42           H  
ATOM   2399  O   TYR A 153      -8.896  12.166 -13.672  1.00 98.42           O  
ATOM   2400  CG  TYR A 153      -5.959  11.963 -15.248  1.00 98.42           C  
ATOM   2401  CD1 TYR A 153      -6.450  12.911 -16.165  1.00 98.42           C  
ATOM   2402  HD1 TYR A 153      -7.419  12.768 -16.621  1.00 98.42           H  
ATOM   2403  CD2 TYR A 153      -4.717  12.172 -14.622  1.00 98.42           C  
ATOM   2404  HD2 TYR A 153      -4.350  11.468 -13.889  1.00 98.42           H  
ATOM   2405  CE1 TYR A 153      -5.687  14.053 -16.472  1.00 98.42           C  
ATOM   2406  HE1 TYR A 153      -6.073  14.785 -17.165  1.00 98.42           H  
ATOM   2407  CE2 TYR A 153      -3.936  13.290 -14.951  1.00 98.42           C  
ATOM   2408  HE2 TYR A 153      -2.967  13.427 -14.495  1.00 98.42           H  
ATOM   2409  OH  TYR A 153      -3.692  15.342 -16.174  1.00 98.42           O  
ATOM   2410  HH  TYR A 153      -4.179  15.901 -16.783  1.00 98.42           H  
ATOM   2411  CZ  TYR A 153      -4.422  14.238 -15.872  1.00 98.42           C  
ATOM   2412  N   ARG A 154      -7.974  11.938 -11.620  1.00 98.46           N  
ATOM   2413  H   ARG A 154      -7.268  11.442 -11.095  1.00 98.46           H  
ATOM   2414  CA  ARG A 154      -8.903  12.781 -10.848  1.00 98.46           C  
ATOM   2415  HA  ARG A 154      -9.613  13.263 -11.519  1.00 98.46           H  
ATOM   2416  C   ARG A 154      -8.181  13.906 -10.107  1.00 98.46           C  
ATOM   2417  CB  ARG A 154      -9.692  11.919  -9.849  1.00 98.46           C  
ATOM   2418  HB2 ARG A 154     -10.373  12.565  -9.294  1.00 98.46           H  
ATOM   2419  HB3 ARG A 154      -9.002  11.478  -9.129  1.00 98.46           H  
ATOM   2420  O   ARG A 154      -6.982  13.799  -9.836  1.00 98.46           O  
ATOM   2421  CG  ARG A 154     -10.516  10.790 -10.468  1.00 98.46           C  
ATOM   2422  HG2 ARG A 154      -9.863  10.087 -10.985  1.00 98.46           H  
ATOM   2423  HG3 ARG A 154     -11.014  10.256  -9.658  1.00 98.46           H  
ATOM   2424  CD  ARG A 154     -11.584  11.304 -11.431  1.00 98.46           C  
ATOM   2425  HD2 ARG A 154     -12.151  12.088 -10.930  1.00 98.46           H  
ATOM   2426  HD3 ARG A 154     -11.112  11.731 -12.316  1.00 98.46           H  
ATOM   2427  NE  ARG A 154     -12.465  10.199 -11.819  1.00 98.46           N  
ATOM   2428  HE  ARG A 154     -12.000   9.322 -12.007  1.00 98.46           H  
ATOM   2429  NH1 ARG A 154     -14.525  11.209 -11.532  1.00 98.46           N  
ATOM   2430 HH11 ARG A 154     -14.105  12.045 -11.152  1.00 98.46           H  
ATOM   2431 HH12 ARG A 154     -15.535  11.184 -11.517  1.00 98.46           H  
ATOM   2432  NH2 ARG A 154     -14.383   9.081 -12.166  1.00 98.46           N  
ATOM   2433 HH21 ARG A 154     -13.808   8.263 -12.312  1.00 98.46           H  
ATOM   2434 HH22 ARG A 154     -15.392   9.053 -12.184  1.00 98.46           H  
ATOM   2435  CZ  ARG A 154     -13.781  10.187 -11.834  1.00 98.46           C  
ATOM   2436  N   GLY A 155      -8.923  14.972  -9.807  1.00 98.57           N  
ATOM   2437  H   GLY A 155      -9.910  14.940 -10.019  1.00 98.57           H  
ATOM   2438  CA  GLY A 155      -8.407  16.144  -9.092  1.00 98.57           C  
ATOM   2439  HA2 GLY A 155      -9.050  17.002  -9.286  1.00 98.57           H  
ATOM   2440  HA3 GLY A 155      -7.412  16.388  -9.464  1.00 98.57           H  
ATOM   2441  C   GLY A 155      -8.321  15.939  -7.577  1.00 98.57           C  
ATOM   2442  O   GLY A 155      -8.734  14.901  -7.048  1.00 98.57           O  
ATOM   2443  N   TRP A 156      -7.807  16.942  -6.862  1.00 98.63           N  
ATOM   2444  H   TRP A 156      -7.467  17.748  -7.367  1.00 98.63           H  
ATOM   2445  CA  TRP A 156      -7.610  16.883  -5.407  1.00 98.63           C  
ATOM   2446  HA  TRP A 156      -6.929  16.064  -5.175  1.00 98.63           H  
ATOM   2447  C   TRP A 156      -8.910  16.626  -4.641  1.00 98.63           C  
ATOM   2448  CB  TRP A 156      -6.979  18.188  -4.909  1.00 98.63           C  
ATOM   2449  HB2 TRP A 156      -6.055  18.359  -5.461  1.00 98.63           H  
ATOM   2450  HB3 TRP A 156      -7.648  19.021  -5.129  1.00 98.63           H  
ATOM   2451  O   TRP A 156      -8.954  15.762  -3.766  1.00 98.63           O  
ATOM   2452  CG  TRP A 156      -6.658  18.190  -3.441  1.00 98.63           C  
ATOM   2453  CD1 TRP A 156      -7.377  18.764  -2.448  1.00 98.63           C  
ATOM   2454  HD1 TRP A 156      -8.299  19.309  -2.592  1.00 98.63           H  
ATOM   2455  CD2 TRP A 156      -5.530  17.553  -2.784  1.00 98.63           C  
ATOM   2456  CE2 TRP A 156      -5.588  17.834  -1.385  1.00 98.63           C  
ATOM   2457  CE3 TRP A 156      -4.431  16.807  -3.258  1.00 98.63           C  
ATOM   2458  HE3 TRP A 156      -4.358  16.579  -4.311  1.00 98.63           H  
ATOM   2459  NE1 TRP A 156      -6.759  18.551  -1.226  1.00 98.63           N  
ATOM   2460  HE1 TRP A 156      -7.139  18.885  -0.352  1.00 98.63           H  
ATOM   2461  CH2 TRP A 156      -3.488  16.684  -1.008  1.00 98.63           C  
ATOM   2462  HH2 TRP A 156      -2.703  16.336  -0.352  1.00 98.63           H  
ATOM   2463  CZ2 TRP A 156      -4.581  17.410  -0.502  1.00 98.63           C  
ATOM   2464  HZ2 TRP A 156      -4.657  17.628   0.553  1.00 98.63           H  
ATOM   2465  CZ3 TRP A 156      -3.422  16.385  -2.379  1.00 98.63           C  
ATOM   2466  HZ3 TRP A 156      -2.587  15.824  -2.772  1.00 98.63           H  
ATOM   2467  N   GLU A 157      -9.976  17.354  -4.982  1.00 98.43           N  
ATOM   2468  H   GLU A 157      -9.872  18.026  -5.729  1.00 98.43           H  
ATOM   2469  CA  GLU A 157     -11.273  17.269  -4.296  1.00 98.43           C  
ATOM   2470  HA  GLU A 157     -11.122  17.457  -3.233  1.00 98.43           H  
ATOM   2471  C   GLU A 157     -11.901  15.872  -4.426  1.00 98.43           C  
ATOM   2472  CB  GLU A 157     -12.197  18.364  -4.854  1.00 98.43           C  
ATOM   2473  HB2 GLU A 157     -11.690  19.324  -4.763  1.00 98.43           H  
ATOM   2474  HB3 GLU A 157     -12.389  18.170  -5.909  1.00 98.43           H  
ATOM   2475  O   GLU A 157     -12.396  15.307  -3.450  1.00 98.43           O  
ATOM   2476  CG  GLU A 157     -13.527  18.442  -4.091  1.00 98.43           C  
ATOM   2477  HG2 GLU A 157     -13.304  18.524  -3.028  1.00 98.43           H  
ATOM   2478  HG3 GLU A 157     -14.088  17.520  -4.249  1.00 98.43           H  
ATOM   2479  CD  GLU A 157     -14.396  19.633  -4.526  1.00 98.43           C  
ATOM   2480  OE1 GLU A 157     -14.995  20.262  -3.624  1.00 98.43           O  
ATOM   2481  OE2 GLU A 157     -14.469  19.906  -5.745  1.00 98.43           O  
ATOM   2482  N   GLU A 158     -11.806  15.264  -5.608  1.00 98.43           N  
ATOM   2483  H   GLU A 158     -11.362  15.758  -6.369  1.00 98.43           H  
ATOM   2484  CA  GLU A 158     -12.308  13.911  -5.852  1.00 98.43           C  
ATOM   2485  HA  GLU A 158     -13.337  13.832  -5.501  1.00 98.43           H  
ATOM   2486  C   GLU A 158     -11.482  12.863  -5.098  1.00 98.43           C  
ATOM   2487  CB  GLU A 158     -12.274  13.620  -7.354  1.00 98.43           C  
ATOM   2488  HB2 GLU A 158     -11.250  13.761  -7.701  1.00 98.43           H  
ATOM   2489  HB3 GLU A 158     -12.559  12.581  -7.520  1.00 98.43           H  
ATOM   2490  O   GLU A 158     -12.038  11.947  -4.499  1.00 98.43           O  
ATOM   2491  CG  GLU A 158     -13.204  14.524  -8.172  1.00 98.43           C  
ATOM   2492  HG2 GLU A 158     -12.916  15.567  -8.043  1.00 98.43           H  
ATOM   2493  HG3 GLU A 158     -14.228  14.400  -7.819  1.00 98.43           H  
ATOM   2494  CD  GLU A 158     -13.102  14.147  -9.650  1.00 98.43           C  
ATOM   2495  OE1 GLU A 158     -14.001  13.422 -10.137  1.00 98.43           O  
ATOM   2496  OE2 GLU A 158     -12.067  14.474 -10.278  1.00 98.43           O  
ATOM   2497  N   TYR A 159     -10.154  13.000  -5.051  1.00 98.58           N  
ATOM   2498  H   TYR A 159      -9.723  13.759  -5.559  1.00 98.58           H  
ATOM   2499  CA  TYR A 159      -9.316  12.115  -4.236  1.00 98.58           C  
ATOM   2500  HA  TYR A 159      -9.599  11.084  -4.449  1.00 98.58           H  
ATOM   2501  C   TYR A 159      -9.520  12.305  -2.731  1.00 98.58           C  
ATOM   2502  CB  TYR A 159      -7.844  12.303  -4.607  1.00 98.58           C  
ATOM   2503  HB2 TYR A 159      -7.664  13.324  -4.946  1.00 98.58           H  
ATOM   2504  HB3 TYR A 159      -7.225  12.145  -3.724  1.00 98.58           H  
ATOM   2505  O   TYR A 159      -9.345  11.355  -1.966  1.00 98.58           O  
ATOM   2506  CG  TYR A 159      -7.400  11.310  -5.652  1.00 98.58           C  
ATOM   2507  CD1 TYR A 159      -7.248   9.964  -5.276  1.00 98.58           C  
ATOM   2508  HD1 TYR A 159      -7.438   9.671  -4.255  1.00 98.58           H  
ATOM   2509  CD2 TYR A 159      -7.168  11.707  -6.980  1.00 98.58           C  
ATOM   2510  HD2 TYR A 159      -7.309  12.737  -7.274  1.00 98.58           H  
ATOM   2511  CE1 TYR A 159      -6.851   9.008  -6.222  1.00 98.58           C  
ATOM   2512  HE1 TYR A 159      -6.748   7.975  -5.924  1.00 98.58           H  
ATOM   2513  CE2 TYR A 159      -6.753  10.755  -7.929  1.00 98.58           C  
ATOM   2514  HE2 TYR A 159      -6.555  11.050  -8.949  1.00 98.58           H  
ATOM   2515  OH  TYR A 159      -6.148   8.480  -8.425  1.00 98.58           O  
ATOM   2516  HH  TYR A 159      -6.072   7.624  -7.997  1.00 98.58           H  
ATOM   2517  CZ  TYR A 159      -6.589   9.408  -7.545  1.00 98.58           C  
ATOM   2518  N   LYS A 160      -9.901  13.508  -2.296  1.00 98.38           N  
ATOM   2519  H   LYS A 160      -9.953  14.254  -2.975  1.00 98.38           H  
ATOM   2520  CA  LYS A 160     -10.220  13.824  -0.904  1.00 98.38           C  
ATOM   2521  HA  LYS A 160      -9.412  13.473  -0.262  1.00 98.38           H  
ATOM   2522  C   LYS A 160     -11.485  13.105  -0.437  1.00 98.38           C  
ATOM   2523  CB  LYS A 160     -10.303  15.350  -0.759  1.00 98.38           C  
ATOM   2524  HB2 LYS A 160     -10.985  15.767  -1.501  1.00 98.38           H  
ATOM   2525  HB3 LYS A 160      -9.311  15.768  -0.933  1.00 98.38           H  
ATOM   2526  O   LYS A 160     -11.434  12.426   0.589  1.00 98.38           O  
ATOM   2527  CG  LYS A 160     -10.795  15.768   0.625  1.00 98.38           C  
ATOM   2528  HG2 LYS A 160     -10.213  15.234   1.376  1.00 98.38           H  
ATOM   2529  HG3 LYS A 160     -11.844  15.495   0.742  1.00 98.38           H  
ATOM   2530  CD  LYS A 160     -10.650  17.276   0.820  1.00 98.38           C  
ATOM   2531  HD2 LYS A 160     -11.296  17.795   0.112  1.00 98.38           H  
ATOM   2532  HD3 LYS A 160      -9.614  17.566   0.646  1.00 98.38           H  
ATOM   2533  CE  LYS A 160     -11.044  17.634   2.251  1.00 98.38           C  
ATOM   2534  HE2 LYS A 160     -12.066  17.305   2.438  1.00 98.38           H  
ATOM   2535  HE3 LYS A 160     -10.382  17.102   2.935  1.00 98.38           H  
ATOM   2536  NZ  LYS A 160     -10.923  19.087   2.478  1.00 98.38           N  
ATOM   2537  HZ1 LYS A 160     -11.521  19.626   1.868  1.00 98.38           H  
ATOM   2538  HZ2 LYS A 160     -11.089  19.312   3.448  1.00 98.38           H  
ATOM   2539  HZ3 LYS A 160      -9.961  19.368   2.350  1.00 98.38           H  
ATOM   2540  N   TYR A 161     -12.576  13.211  -1.196  1.00 96.48           N  
ATOM   2541  H   TYR A 161     -12.528  13.810  -2.007  1.00 96.48           H  
ATOM   2542  CA  TYR A 161     -13.893  12.679  -0.809  1.00 96.48           C  
ATOM   2543  HA  TYR A 161     -13.889  12.487   0.264  1.00 96.48           H  
ATOM   2544  C   TYR A 161     -14.263  11.337  -1.454  1.00 96.48           C  
ATOM   2545  CB  TYR A 161     -14.960  13.744  -1.075  1.00 96.48           C  
ATOM   2546  HB2 TYR A 161     -15.932  13.351  -0.779  1.00 96.48           H  
ATOM   2547  HB3 TYR A 161     -14.997  13.942  -2.146  1.00 96.48           H  
ATOM   2548  O   TYR A 161     -15.294  10.759  -1.117  1.00 96.48           O  
ATOM   2549  CG  TYR A 161     -14.735  15.041  -0.322  1.00 96.48           C  
ATOM   2550  CD1 TYR A 161     -14.685  15.044   1.088  1.00 96.48           C  
ATOM   2551  HD1 TYR A 161     -14.805  14.121   1.636  1.00 96.48           H  
ATOM   2552  CD2 TYR A 161     -14.587  16.247  -1.032  1.00 96.48           C  
ATOM   2553  HD2 TYR A 161     -14.621  16.248  -2.111  1.00 96.48           H  
ATOM   2554  CE1 TYR A 161     -14.483  16.251   1.784  1.00 96.48           C  
ATOM   2555  HE1 TYR A 161     -14.449  16.262   2.864  1.00 96.48           H  
ATOM   2556  CE2 TYR A 161     -14.415  17.459  -0.340  1.00 96.48           C  
ATOM   2557  HE2 TYR A 161     -14.334  18.382  -0.895  1.00 96.48           H  
ATOM   2558  OH  TYR A 161     -14.180  18.635   1.730  1.00 96.48           O  
ATOM   2559  HH  TYR A 161     -14.346  19.371   1.138  1.00 96.48           H  
ATOM   2560  CZ  TYR A 161     -14.361  17.461   1.070  1.00 96.48           C  
ATOM   2561  N   GLY A 162     -13.417  10.826  -2.346  1.00 96.72           N  
ATOM   2562  H   GLY A 162     -12.694  11.428  -2.713  1.00 96.72           H  
ATOM   2563  CA  GLY A 162     -13.601   9.543  -3.009  1.00 96.72           C  
ATOM   2564  HA2 GLY A 162     -12.617   9.131  -3.233  1.00 96.72           H  
ATOM   2565  HA3 GLY A 162     -14.117   8.849  -2.346  1.00 96.72           H  
ATOM   2566  C   GLY A 162     -14.395   9.623  -4.312  1.00 96.72           C  
ATOM   2567  O   GLY A 162     -15.088  10.595  -4.611  1.00 96.72           O  
ATOM   2568  N   PHE A 163     -14.280   8.565  -5.110  1.00 96.97           N  
ATOM   2569  H   PHE A 163     -13.739   7.781  -4.774  1.00 96.97           H  
ATOM   2570  CA  PHE A 163     -14.950   8.425  -6.403  1.00 96.97           C  
ATOM   2571  HA  PHE A 163     -15.950   8.852  -6.323  1.00 96.97           H  
ATOM   2572  C   PHE A 163     -15.097   6.951  -6.799  1.00 96.97           C  
ATOM   2573  CB  PHE A 163     -14.175   9.203  -7.483  1.00 96.97           C  
ATOM   2574  HB2 PHE A 163     -14.690   9.103  -8.439  1.00 96.97           H  
ATOM   2575  HB3 PHE A 163     -14.198  10.263  -7.230  1.00 96.97           H  
ATOM   2576  O   PHE A 163     -14.428   6.070  -6.256  1.00 96.97           O  
ATOM   2577  CG  PHE A 163     -12.729   8.778  -7.661  1.00 96.97           C  
ATOM   2578  CD1 PHE A 163     -11.710   9.484  -6.999  1.00 96.97           C  
ATOM   2579  HD1 PHE A 163     -11.963  10.324  -6.368  1.00 96.97           H  
ATOM   2580  CD2 PHE A 163     -12.395   7.684  -8.482  1.00 96.97           C  
ATOM   2581  HD2 PHE A 163     -13.171   7.129  -8.989  1.00 96.97           H  
ATOM   2582  CE1 PHE A 163     -10.367   9.112  -7.163  1.00 96.97           C  
ATOM   2583  HE1 PHE A 163      -9.592   9.677  -6.666  1.00 96.97           H  
ATOM   2584  CE2 PHE A 163     -11.051   7.303  -8.639  1.00 96.97           C  
ATOM   2585  HE2 PHE A 163     -10.798   6.461  -9.266  1.00 96.97           H  
ATOM   2586  CZ  PHE A 163     -10.035   8.021  -7.984  1.00 96.97           C  
ATOM   2587  HZ  PHE A 163      -9.001   7.741  -8.116  1.00 96.97           H  
ATOM   2588  N   GLY A 164     -15.936   6.693  -7.806  1.00 94.73           N  
ATOM   2589  H   GLY A 164     -16.505   7.454  -8.148  1.00 94.73           H  
ATOM   2590  CA  GLY A 164     -16.221   5.353  -8.323  1.00 94.73           C  
ATOM   2591  HA2 GLY A 164     -15.372   4.696  -8.132  1.00 94.73           H  
ATOM   2592  HA3 GLY A 164     -16.367   5.399  -9.402  1.00 94.73           H  
ATOM   2593  C   GLY A 164     -17.469   4.725  -7.703  1.00 94.73           C  
ATOM   2594  O   GLY A 164     -18.342   5.432  -7.196  1.00 94.73           O  
ATOM   2595  N   ASP A 165     -17.561   3.398  -7.782  1.00 87.78           N  
ATOM   2596  H   ASP A 165     -16.779   2.885  -8.162  1.00 87.78           H  
ATOM   2597  CA  ASP A 165     -18.701   2.622  -7.285  1.00 87.78           C  
ATOM   2598  HA  ASP A 165     -19.443   3.297  -6.858  1.00 87.78           H  
ATOM   2599  C   ASP A 165     -18.256   1.662  -6.175  1.00 87.78           C  
ATOM   2600  CB  ASP A 165     -19.392   1.900  -8.451  1.00 87.78           C  
ATOM   2601  HB2 ASP A 165     -19.611   2.632  -9.228  1.00 87.78           H  
ATOM   2602  HB3 ASP A 165     -18.717   1.155  -8.872  1.00 87.78           H  
ATOM   2603  O   ASP A 165     -17.682   0.599  -6.432  1.00 87.78           O  
ATOM   2604  CG  ASP A 165     -20.704   1.218  -8.039  1.00 87.78           C  
ATOM   2605  OD1 ASP A 165     -20.846   0.841  -6.850  1.00 87.78           O  
ATOM   2606  OD2 ASP A 165     -21.552   1.047  -8.937  1.00 87.78           O  
ATOM   2607  N   PHE A 166     -18.543   2.048  -4.930  1.00 80.76           N  
ATOM   2608  H   PHE A 166     -18.989   2.946  -4.806  1.00 80.76           H  
ATOM   2609  CA  PHE A 166     -18.195   1.293  -3.725  1.00 80.76           C  
ATOM   2610  HA  PHE A 166     -17.125   1.084  -3.742  1.00 80.76           H  
ATOM   2611  C   PHE A 166     -18.907  -0.061  -3.606  1.00 80.76           C  
ATOM   2612  CB  PHE A 166     -18.520   2.144  -2.482  1.00 80.76           C  
ATOM   2613  HB2 PHE A 166     -19.601   2.265  -2.416  1.00 80.76           H  
ATOM   2614  HB3 PHE A 166     -18.200   1.599  -1.594  1.00 80.76           H  
ATOM   2615  O   PHE A 166     -18.475  -0.885  -2.804  1.00 80.76           O  
ATOM   2616  CG  PHE A 166     -17.865   3.513  -2.447  1.00 80.76           C  
ATOM   2617  CD1 PHE A 166     -16.479   3.620  -2.626  1.00 80.76           C  
ATOM   2618  HD1 PHE A 166     -15.899   2.717  -2.752  1.00 80.76           H  
ATOM   2619  CD2 PHE A 166     -18.626   4.676  -2.229  1.00 80.76           C  
ATOM   2620  HD2 PHE A 166     -19.688   4.600  -2.051  1.00 80.76           H  
ATOM   2621  CE1 PHE A 166     -15.854   4.877  -2.641  1.00 80.76           C  
ATOM   2622  HE1 PHE A 166     -14.791   4.956  -2.817  1.00 80.76           H  
ATOM   2623  CE2 PHE A 166     -17.996   5.936  -2.211  1.00 80.76           C  
ATOM   2624  HE2 PHE A 166     -18.570   6.831  -2.020  1.00 80.76           H  
ATOM   2625  CZ  PHE A 166     -16.610   6.038  -2.425  1.00 80.76           C  
ATOM   2626  HZ  PHE A 166     -16.125   7.003  -2.409  1.00 80.76           H  
ATOM   2627  N   GLY A 167     -19.997  -0.299  -4.344  1.00 74.66           N  
ATOM   2628  H   GLY A 167     -20.263   0.367  -5.056  1.00 74.66           H  
ATOM   2629  CA  GLY A 167     -20.819  -1.501  -4.202  1.00 74.66           C  
ATOM   2630  HA2 GLY A 167     -21.844  -1.247  -4.470  1.00 74.66           H  
ATOM   2631  HA3 GLY A 167     -20.809  -1.842  -3.166  1.00 74.66           H  
ATOM   2632  C   GLY A 167     -20.376  -2.654  -5.097  1.00 74.66           C  
ATOM   2633  O   GLY A 167     -20.390  -3.808  -4.671  1.00 74.66           O  
ATOM   2634  N   VAL A 168     -19.975  -2.353  -6.334  1.00 79.42           N  
ATOM   2635  H   VAL A 168     -20.059  -1.388  -6.621  1.00 79.42           H  
ATOM   2636  CA  VAL A 168     -19.730  -3.388  -7.359  1.00 79.42           C  
ATOM   2637  HA  VAL A 168     -19.586  -4.352  -6.871  1.00 79.42           H  
ATOM   2638  C   VAL A 168     -18.472  -3.169  -8.198  1.00 79.42           C  
ATOM   2639  CB  VAL A 168     -20.952  -3.525  -8.293  1.00 79.42           C  
ATOM   2640  HB  VAL A 168     -20.713  -4.259  -9.062  1.00 79.42           H  
ATOM   2641  O   VAL A 168     -18.019  -4.098  -8.869  1.00 79.42           O  
ATOM   2642  CG1 VAL A 168     -22.187  -4.041  -7.542  1.00 79.42           C  
ATOM   2643 HG11 VAL A 168     -22.539  -3.297  -6.828  1.00 79.42           H  
ATOM   2644 HG12 VAL A 168     -21.938  -4.959  -7.010  1.00 79.42           H  
ATOM   2645 HG13 VAL A 168     -22.987  -4.248  -8.253  1.00 79.42           H  
ATOM   2646  CG2 VAL A 168     -21.331  -2.213  -8.989  1.00 79.42           C  
ATOM   2647 HG21 VAL A 168     -21.682  -1.482  -8.260  1.00 79.42           H  
ATOM   2648 HG22 VAL A 168     -22.135  -2.391  -9.704  1.00 79.42           H  
ATOM   2649 HG23 VAL A 168     -20.479  -1.796  -9.528  1.00 79.42           H  
ATOM   2650  N   GLY A 169     -17.917  -1.958  -8.195  1.00 90.39           N  
ATOM   2651  H   GLY A 169     -18.243  -1.264  -7.538  1.00 90.39           H  
ATOM   2652  CA  GLY A 169     -16.991  -1.518  -9.230  1.00 90.39           C  
ATOM   2653  HA2 GLY A 169     -16.918  -2.261 -10.025  1.00 90.39           H  
ATOM   2654  HA3 GLY A 169     -17.404  -0.612  -9.673  1.00 90.39           H  
ATOM   2655  C   GLY A 169     -15.583  -1.206  -8.747  1.00 90.39           C  
ATOM   2656  O   GLY A 169     -15.085  -1.708  -7.739  1.00 90.39           O  
ATOM   2657  N   GLU A 170     -14.925  -0.373  -9.542  1.00 97.56           N  
ATOM   2658  H   GLU A 170     -15.421   0.025 -10.326  1.00 97.56           H  
ATOM   2659  CA  GLU A 170     -13.679   0.279  -9.168  1.00 97.56           C  
ATOM   2660  HA  GLU A 170     -13.090  -0.394  -8.545  1.00 97.56           H  
ATOM   2661  C   GLU A 170     -13.981   1.541  -8.369  1.00 97.56           C  
ATOM   2662  CB  GLU A 170     -12.876   0.642 -10.416  1.00 97.56           C  
ATOM   2663  HB2 GLU A 170     -11.963   1.155 -10.112  1.00 97.56           H  
ATOM   2664  HB3 GLU A 170     -13.475   1.307 -11.038  1.00 97.56           H  
ATOM   2665  O   GLU A 170     -14.945   2.255  -8.659  1.00 97.56           O  
ATOM   2666  CG  GLU A 170     -12.502  -0.585 -11.238  1.00 97.56           C  
ATOM   2667  HG2 GLU A 170     -13.401  -1.043 -11.652  1.00 97.56           H  
ATOM   2668  HG3 GLU A 170     -12.028  -1.303 -10.569  1.00 97.56           H  
ATOM   2669  CD  GLU A 170     -11.540  -0.241 -12.372  1.00 97.56           C  
ATOM   2670  OE1 GLU A 170     -10.631  -1.071 -12.593  1.00 97.56           O  
ATOM   2671  OE2 GLU A 170     -11.679   0.816 -13.022  1.00 97.56           O  
ATOM   2672  N   PHE A 171     -13.150   1.833  -7.376  1.00 97.84           N  
ATOM   2673  H   PHE A 171     -12.353   1.239  -7.199  1.00 97.84           H  
ATOM   2674  CA  PHE A 171     -13.327   3.019  -6.551  1.00 97.84           C  
ATOM   2675  HA  PHE A 171     -13.600   3.854  -7.196  1.00 97.84           H  
ATOM   2676  C   PHE A 171     -12.048   3.413  -5.820  1.00 97.84           C  
ATOM   2677  CB  PHE A 171     -14.469   2.788  -5.548  1.00 97.84           C  
ATOM   2678  HB2 PHE A 171     -14.702   3.734  -5.060  1.00 97.84           H  
ATOM   2679  HB3 PHE A 171     -15.372   2.490  -6.081  1.00 97.84           H  
ATOM   2680  O   PHE A 171     -11.121   2.611  -5.654  1.00 97.84           O  
ATOM   2681  CG  PHE A 171     -14.170   1.760  -4.477  1.00 97.84           C  
ATOM   2682  CD1 PHE A 171     -14.588   0.427  -4.634  1.00 97.84           C  
ATOM   2683  HD1 PHE A 171     -15.104   0.123  -5.533  1.00 97.84           H  
ATOM   2684  CD2 PHE A 171     -13.520   2.157  -3.293  1.00 97.84           C  
ATOM   2685  HD2 PHE A 171     -13.213   3.184  -3.158  1.00 97.84           H  
ATOM   2686  CE1 PHE A 171     -14.376  -0.499  -3.598  1.00 97.84           C  
ATOM   2687  HE1 PHE A 171     -14.729  -1.514  -3.705  1.00 97.84           H  
ATOM   2688  CE2 PHE A 171     -13.323   1.238  -2.253  1.00 97.84           C  
ATOM   2689  HE2 PHE A 171     -12.866   1.558  -1.328  1.00 97.84           H  
ATOM   2690  CZ  PHE A 171     -13.753  -0.089  -2.406  1.00 97.84           C  
ATOM   2691  HZ  PHE A 171     -13.621  -0.789  -1.593  1.00 97.84           H  
ATOM   2692  N   TYR A 172     -12.052   4.650  -5.336  1.00 98.13           N  
ATOM   2693  H   TYR A 172     -12.850   5.231  -5.548  1.00 98.13           H  
ATOM   2694  CA  TYR A 172     -11.143   5.157  -4.321  1.00 98.13           C  
ATOM   2695  HA  TYR A 172     -10.536   4.338  -3.933  1.00 98.13           H  
ATOM   2696  C   TYR A 172     -11.978   5.746  -3.182  1.00 98.13           C  
ATOM   2697  CB  TYR A 172     -10.213   6.198  -4.945  1.00 98.13           C  
ATOM   2698  HB2 TYR A 172      -9.829   5.813  -5.890  1.00 98.13           H  
ATOM   2699  HB3 TYR A 172     -10.778   7.103  -5.166  1.00 98.13           H  
ATOM   2700  O   TYR A 172     -12.850   6.574  -3.433  1.00 98.13           O  
ATOM   2701  CG  TYR A 172      -9.037   6.533  -4.056  1.00 98.13           C  
ATOM   2702  CD1 TYR A 172      -9.098   7.629  -3.176  1.00 98.13           C  
ATOM   2703  HD1 TYR A 172      -9.973   8.262  -3.157  1.00 98.13           H  
ATOM   2704  CD2 TYR A 172      -7.890   5.718  -4.097  1.00 98.13           C  
ATOM   2705  HD2 TYR A 172      -7.860   4.869  -4.764  1.00 98.13           H  
ATOM   2706  CE1 TYR A 172      -8.002   7.916  -2.338  1.00 98.13           C  
ATOM   2707  HE1 TYR A 172      -8.037   8.768  -1.675  1.00 98.13           H  
ATOM   2708  CE2 TYR A 172      -6.794   6.003  -3.263  1.00 98.13           C  
ATOM   2709  HE2 TYR A 172      -5.913   5.379  -3.269  1.00 98.13           H  
ATOM   2710  OH  TYR A 172      -5.767   7.375  -1.609  1.00 98.13           O  
ATOM   2711  HH  TYR A 172      -5.878   8.180  -1.097  1.00 98.13           H  
ATOM   2712  CZ  TYR A 172      -6.845   7.107  -2.387  1.00 98.13           C  
ATOM   2713  N   LEU A 173     -11.752   5.299  -1.945  1.00 96.60           N  
ATOM   2714  H   LEU A 173     -11.019   4.616  -1.818  1.00 96.60           H  
ATOM   2715  CA  LEU A 173     -12.598   5.631  -0.792  1.00 96.60           C  
ATOM   2716  HA  LEU A 173     -13.629   5.366  -1.024  1.00 96.60           H  
ATOM   2717  C   LEU A 173     -12.590   7.126  -0.483  1.00 96.60           C  
ATOM   2718  CB  LEU A 173     -12.146   4.790   0.413  1.00 96.60           C  
ATOM   2719  HB2 LEU A 173     -11.088   4.983   0.587  1.00 96.60           H  
ATOM   2720  HB3 LEU A 173     -12.286   3.745   0.135  1.00 96.60           H  
ATOM   2721  O   LEU A 173     -13.639   7.673  -0.188  1.00 96.60           O  
ATOM   2722  CG  LEU A 173     -12.906   5.022   1.733  1.00 96.60           C  
ATOM   2723  HG  LEU A 173     -12.817   6.068   2.029  1.00 96.60           H  
ATOM   2724  CD1 LEU A 173     -14.385   4.654   1.613  1.00 96.60           C  
ATOM   2725 HD11 LEU A 173     -14.501   3.618   1.295  1.00 96.60           H  
ATOM   2726 HD12 LEU A 173     -14.877   5.311   0.895  1.00 96.60           H  
ATOM   2727 HD13 LEU A 173     -14.880   4.792   2.574  1.00 96.60           H  
ATOM   2728  CD2 LEU A 173     -12.287   4.157   2.835  1.00 96.60           C  
ATOM   2729 HD21 LEU A 173     -12.811   4.337   3.773  1.00 96.60           H  
ATOM   2730 HD22 LEU A 173     -11.237   4.421   2.966  1.00 96.60           H  
ATOM   2731 HD23 LEU A 173     -12.371   3.102   2.575  1.00 96.60           H  
ATOM   2732  N   GLY A 174     -11.430   7.774  -0.591  1.00 97.50           N  
ATOM   2733  H   GLY A 174     -10.620   7.241  -0.873  1.00 97.50           H  
ATOM   2734  CA  GLY A 174     -11.243   9.180  -0.243  1.00 97.50           C  
ATOM   2735  HA2 GLY A 174     -12.176   9.624   0.106  1.00 97.50           H  
ATOM   2736  HA3 GLY A 174     -10.933   9.724  -1.135  1.00 97.50           H  
ATOM   2737  C   GLY A 174     -10.204   9.346   0.860  1.00 97.50           C  
ATOM   2738  O   GLY A 174     -10.267   8.685   1.898  1.00 97.50           O  
ATOM   2739  N   ASN A 175      -9.227  10.219   0.633  1.00 98.54           N  
ATOM   2740  H   ASN A 175      -9.245  10.739  -0.232  1.00 98.54           H  
ATOM   2741  CA  ASN A 175      -8.133  10.451   1.571  1.00 98.54           C  
ATOM   2742  HA  ASN A 175      -7.626   9.508   1.774  1.00 98.54           H  
ATOM   2743  C   ASN A 175      -8.628  10.982   2.922  1.00 98.54           C  
ATOM   2744  CB  ASN A 175      -7.130  11.423   0.940  1.00 98.54           C  
ATOM   2745  HB2 ASN A 175      -6.412  11.690   1.715  1.00 98.54           H  
ATOM   2746  HB3 ASN A 175      -7.639  12.330   0.612  1.00 98.54           H  
ATOM   2747  O   ASN A 175      -8.074  10.622   3.956  1.00 98.54           O  
ATOM   2748  CG  ASN A 175      -6.319  10.837  -0.196  1.00 98.54           C  
ATOM   2749  ND2 ASN A 175      -5.845  11.658  -1.102  1.00 98.54           N  
ATOM   2750 HD21 ASN A 175      -6.041  12.647  -1.045  1.00 98.54           H  
ATOM   2751 HD22 ASN A 175      -5.251  11.271  -1.822  1.00 98.54           H  
ATOM   2752  OD1 ASN A 175      -6.073   9.642  -0.265  1.00 98.54           O  
ATOM   2753  N   GLU A 176      -9.699  11.772   2.949  1.00 97.64           N  
ATOM   2754  H   GLU A 176     -10.168  12.019   2.089  1.00 97.64           H  
ATOM   2755  CA  GLU A 176     -10.238  12.278   4.210  1.00 97.64           C  
ATOM   2756  HA  GLU A 176      -9.425  12.753   4.759  1.00 97.64           H  
ATOM   2757  C   GLU A 176     -10.765  11.137   5.093  1.00 97.64           C  
ATOM   2758  CB  GLU A 176     -11.313  13.328   3.895  1.00 97.64           C  
ATOM   2759  HB2 GLU A 176     -12.163  12.844   3.416  1.00 97.64           H  
ATOM   2760  HB3 GLU A 176     -10.904  14.053   3.191  1.00 97.64           H  
ATOM   2761  O   GLU A 176     -10.428  11.041   6.272  1.00 97.64           O  
ATOM   2762  CG  GLU A 176     -11.803  14.083   5.133  1.00 97.64           C  
ATOM   2763  HG2 GLU A 176     -12.496  14.861   4.812  1.00 97.64           H  
ATOM   2764  HG3 GLU A 176     -12.357  13.380   5.754  1.00 97.64           H  
ATOM   2765  CD  GLU A 176     -10.666  14.722   5.944  1.00 97.64           C  
ATOM   2766  OE1 GLU A 176     -10.818  14.763   7.186  1.00 97.64           O  
ATOM   2767  OE2 GLU A 176      -9.651  15.128   5.318  1.00 97.64           O  
ATOM   2768  N   PHE A 177     -11.496  10.188   4.507  1.00 94.72           N  
ATOM   2769  H   PHE A 177     -11.732  10.289   3.531  1.00 94.72           H  
ATOM   2770  CA  PHE A 177     -12.013   9.035   5.242  1.00 94.72           C  
ATOM   2771  HA  PHE A 177     -12.507   9.386   6.148  1.00 94.72           H  
ATOM   2772  C   PHE A 177     -10.905   8.076   5.682  1.00 94.72           C  
ATOM   2773  CB  PHE A 177     -13.037   8.311   4.370  1.00 94.72           C  
ATOM   2774  HB2 PHE A 177     -13.419   7.457   4.929  1.00 94.72           H  
ATOM   2775  HB3 PHE A 177     -12.529   7.926   3.486  1.00 94.72           H  
ATOM   2776  O   PHE A 177     -10.901   7.600   6.819  1.00 94.72           O  
ATOM   2777  CG  PHE A 177     -14.214   9.164   3.937  1.00 94.72           C  
ATOM   2778  CD1 PHE A 177     -14.903   9.980   4.856  1.00 94.72           C  
ATOM   2779  HD1 PHE A 177     -14.615  10.008   5.896  1.00 94.72           H  
ATOM   2780  CD2 PHE A 177     -14.630   9.134   2.598  1.00 94.72           C  
ATOM   2781  HD2 PHE A 177     -14.112   8.496   1.897  1.00 94.72           H  
ATOM   2782  CE1 PHE A 177     -15.988  10.763   4.424  1.00 94.72           C  
ATOM   2783  HE1 PHE A 177     -16.514  11.386   5.133  1.00 94.72           H  
ATOM   2784  CE2 PHE A 177     -15.716   9.910   2.164  1.00 94.72           C  
ATOM   2785  HE2 PHE A 177     -16.025   9.870   1.130  1.00 94.72           H  
ATOM   2786  CZ  PHE A 177     -16.395  10.730   3.079  1.00 94.72           C  
ATOM   2787  HZ  PHE A 177     -17.230  11.330   2.750  1.00 94.72           H  
ATOM   2788  N   ILE A 178      -9.918   7.820   4.818  1.00 97.44           N  
ATOM   2789  H   ILE A 178      -9.966   8.237   3.900  1.00 97.44           H  
ATOM   2790  CA  ILE A 178      -8.765   6.983   5.179  1.00 97.44           C  
ATOM   2791  HA  ILE A 178      -9.136   6.024   5.543  1.00 97.44           H  
ATOM   2792  C   ILE A 178      -7.981   7.636   6.333  1.00 97.44           C  
ATOM   2793  CB  ILE A 178      -7.877   6.718   3.943  1.00 97.44           C  
ATOM   2794  HB  ILE A 178      -7.547   7.684   3.562  1.00 97.44           H  
ATOM   2795  O   ILE A 178      -7.566   6.942   7.266  1.00 97.44           O  
ATOM   2796  CG1 ILE A 178      -8.626   6.006   2.795  1.00 97.44           C  
ATOM   2797 HG12 ILE A 178      -8.712   4.942   3.013  1.00 97.44           H  
ATOM   2798 HG13 ILE A 178      -9.639   6.396   2.701  1.00 97.44           H  
ATOM   2799  CG2 ILE A 178      -6.649   5.867   4.330  1.00 97.44           C  
ATOM   2800 HG21 ILE A 178      -6.970   4.898   4.713  1.00 97.44           H  
ATOM   2801 HG22 ILE A 178      -6.007   5.717   3.461  1.00 97.44           H  
ATOM   2802 HG23 ILE A 178      -6.053   6.362   5.096  1.00 97.44           H  
ATOM   2803  CD1 ILE A 178      -7.930   6.195   1.438  1.00 97.44           C  
ATOM   2804 HD11 ILE A 178      -7.783   7.256   1.235  1.00 97.44           H  
ATOM   2805 HD12 ILE A 178      -6.965   5.690   1.424  1.00 97.44           H  
ATOM   2806 HD13 ILE A 178      -8.560   5.784   0.649  1.00 97.44           H  
ATOM   2807  N   HIS A 179      -7.814   8.962   6.325  1.00 97.78           N  
ATOM   2808  H   HIS A 179      -8.165   9.496   5.543  1.00 97.78           H  
ATOM   2809  CA  HIS A 179      -7.182   9.704   7.417  1.00 97.78           C  
ATOM   2810  HA  HIS A 179      -6.187   9.297   7.598  1.00 97.78           H  
ATOM   2811  C   HIS A 179      -7.974   9.574   8.725  1.00 97.78           C  
ATOM   2812  CB  HIS A 179      -7.033  11.181   7.025  1.00 97.78           C  
ATOM   2813  HB2 HIS A 179      -6.324  11.279   6.203  1.00 97.78           H  
ATOM   2814  HB3 HIS A 179      -7.991  11.575   6.685  1.00 97.78           H  
ATOM   2815  O   HIS A 179      -7.413   9.210   9.763  1.00 97.78           O  
ATOM   2816  CG  HIS A 179      -6.564  12.013   8.185  1.00 97.78           C  
ATOM   2817  CD2 HIS A 179      -7.246  13.033   8.794  1.00 97.78           C  
ATOM   2818  HD2 HIS A 179      -8.206  13.427   8.496  1.00 97.78           H  
ATOM   2819  ND1 HIS A 179      -5.408  11.800   8.897  1.00 97.78           N  
ATOM   2820  HD1 HIS A 179      -4.684  11.143   8.643  1.00 97.78           H  
ATOM   2821  CE1 HIS A 179      -5.379  12.688   9.903  1.00 97.78           C  
ATOM   2822  HE1 HIS A 179      -4.572  12.804  10.612  1.00 97.78           H  
ATOM   2823  NE2 HIS A 179      -6.479  13.452   9.889  1.00 97.78           N  
ATOM   2824  N   GLN A 180      -9.285   9.813   8.685  1.00 94.36           N  
ATOM   2825  H   GLN A 180      -9.689  10.138   7.818  1.00 94.36           H  
ATOM   2826  CA  GLN A 180     -10.158   9.720   9.857  1.00 94.36           C  
ATOM   2827  HA  GLN A 180      -9.811  10.419  10.618  1.00 94.36           H  
ATOM   2828  C   GLN A 180     -10.156   8.320  10.483  1.00 94.36           C  
ATOM   2829  CB  GLN A 180     -11.581  10.111   9.453  1.00 94.36           C  
ATOM   2830  HB2 GLN A 180     -12.270   9.834  10.251  1.00 94.36           H  
ATOM   2831  HB3 GLN A 180     -11.864   9.567   8.552  1.00 94.36           H  
ATOM   2832  O   GLN A 180     -10.175   8.195  11.707  1.00 94.36           O  
ATOM   2833  CG  GLN A 180     -11.705  11.622   9.210  1.00 94.36           C  
ATOM   2834  HG2 GLN A 180     -11.554  12.152  10.150  1.00 94.36           H  
ATOM   2835  HG3 GLN A 180     -10.937  11.965   8.517  1.00 94.36           H  
ATOM   2836  CD  GLN A 180     -13.066  12.012   8.654  1.00 94.36           C  
ATOM   2837  NE2 GLN A 180     -13.223  13.247   8.239  1.00 94.36           N  
ATOM   2838 HE21 GLN A 180     -14.124  13.481   7.846  1.00 94.36           H  
ATOM   2839 HE22 GLN A 180     -12.418  13.842   8.110  1.00 94.36           H  
ATOM   2840  OE1 GLN A 180     -14.002  11.230   8.601  1.00 94.36           O  
ATOM   2841  N   LEU A 181     -10.073   7.263   9.673  1.00 93.05           N  
ATOM   2842  H   LEU A 181     -10.148   7.421   8.678  1.00 93.05           H  
ATOM   2843  CA  LEU A 181      -9.984   5.888  10.167  1.00 93.05           C  
ATOM   2844  HA  LEU A 181     -10.695   5.760  10.984  1.00 93.05           H  
ATOM   2845  C   LEU A 181      -8.600   5.583  10.752  1.00 93.05           C  
ATOM   2846  CB  LEU A 181     -10.357   4.922   9.029  1.00 93.05           C  
ATOM   2847  HB2 LEU A 181     -10.119   3.903   9.336  1.00 93.05           H  
ATOM   2848  HB3 LEU A 181      -9.748   5.159   8.157  1.00 93.05           H  
ATOM   2849  O   LEU A 181      -8.490   5.120  11.889  1.00 93.05           O  
ATOM   2850  CG  LEU A 181     -11.847   4.980   8.632  1.00 93.05           C  
ATOM   2851  HG  LEU A 181     -12.155   6.012   8.464  1.00 93.05           H  
ATOM   2852  CD1 LEU A 181     -12.051   4.195   7.338  1.00 93.05           C  
ATOM   2853 HD11 LEU A 181     -11.678   3.177   7.455  1.00 93.05           H  
ATOM   2854 HD12 LEU A 181     -11.535   4.705   6.525  1.00 93.05           H  
ATOM   2855 HD13 LEU A 181     -13.114   4.156   7.097  1.00 93.05           H  
ATOM   2856  CD2 LEU A 181     -12.748   4.376   9.711  1.00 93.05           C  
ATOM   2857 HD21 LEU A 181     -12.487   3.334   9.893  1.00 93.05           H  
ATOM   2858 HD22 LEU A 181     -12.673   4.946  10.637  1.00 93.05           H  
ATOM   2859 HD23 LEU A 181     -13.786   4.436   9.385  1.00 93.05           H  
ATOM   2860  N   THR A 182      -7.534   5.883  10.007  1.00 95.82           N  
ATOM   2861  H   THR A 182      -7.695   6.305   9.104  1.00 95.82           H  
ATOM   2862  CA  THR A 182      -6.155   5.514  10.380  1.00 95.82           C  
ATOM   2863  HA  THR A 182      -6.185   4.519  10.822  1.00 95.82           H  
ATOM   2864  C   THR A 182      -5.520   6.422  11.437  1.00 95.82           C  
ATOM   2865  CB  THR A 182      -5.232   5.427   9.161  1.00 95.82           C  
ATOM   2866  HB  THR A 182      -4.245   5.135   9.522  1.00 95.82           H  
ATOM   2867  O   THR A 182      -4.479   6.088  12.001  1.00 95.82           O  
ATOM   2868  CG2 THR A 182      -5.677   4.382   8.141  1.00 95.82           C  
ATOM   2869 HG21 THR A 182      -5.003   4.420   7.285  1.00 95.82           H  
ATOM   2870 HG22 THR A 182      -5.628   3.390   8.589  1.00 95.82           H  
ATOM   2871 HG23 THR A 182      -6.696   4.568   7.801  1.00 95.82           H  
ATOM   2872  OG1 THR A 182      -5.120   6.666   8.494  1.00 95.82           O  
ATOM   2873  HG1 THR A 182      -5.957   6.818   8.051  1.00 95.82           H  
ATOM   2874  N   SER A 183      -6.132   7.566  11.752  1.00 94.04           N  
ATOM   2875  H   SER A 183      -6.921   7.855  11.191  1.00 94.04           H  
ATOM   2876  CA  SER A 183      -5.686   8.457  12.830  1.00 94.04           C  
ATOM   2877  HA  SER A 183      -4.597   8.496  12.813  1.00 94.04           H  
ATOM   2878  C   SER A 183      -6.084   7.974  14.224  1.00 94.04           C  
ATOM   2879  CB  SER A 183      -6.208   9.879  12.606  1.00 94.04           C  
ATOM   2880  HB2 SER A 183      -5.900  10.514  13.436  1.00 94.04           H  
ATOM   2881  HB3 SER A 183      -5.793  10.282  11.682  1.00 94.04           H  
ATOM   2882  O   SER A 183      -5.372   8.280  15.182  1.00 94.04           O  
ATOM   2883  OG  SER A 183      -7.612   9.875  12.521  1.00 94.04           O  
ATOM   2884  HG  SER A 183      -7.838   9.842  11.588  1.00 94.04           H  
ATOM   2885  N   LYS A 184      -7.175   7.205  14.337  1.00 88.97           N  
ATOM   2886  H   LYS A 184      -7.702   7.039  13.492  1.00 88.97           H  
ATOM   2887  CA  LYS A 184      -7.766   6.786  15.618  1.00 88.97           C  
ATOM   2888  HA  LYS A 184      -7.712   7.614  16.325  1.00 88.97           H  
ATOM   2889  C   LYS A 184      -7.025   5.619  16.272  1.00 88.97           C  
ATOM   2890  CB  LYS A 184      -9.248   6.420  15.393  1.00 88.97           C  
ATOM   2891  HB2 LYS A 184      -9.307   5.669  14.605  1.00 88.97           H  
ATOM   2892  HB3 LYS A 184      -9.646   5.980  16.308  1.00 88.97           H  
ATOM   2893  O   LYS A 184      -6.994   5.525  17.496  1.00 88.97           O  
ATOM   2894  CG  LYS A 184     -10.140   7.621  15.017  1.00 88.97           C  
ATOM   2895  HG2 LYS A 184     -10.214   8.293  15.872  1.00 88.97           H  
ATOM   2896  HG3 LYS A 184      -9.682   8.169  14.194  1.00 88.97           H  
ATOM   2897  CD  LYS A 184     -11.557   7.170  14.596  1.00 88.97           C  
ATOM   2898  HD2 LYS A 184     -12.049   6.688  15.441  1.00 88.97           H  
ATOM   2899  HD3 LYS A 184     -11.459   6.446  13.786  1.00 88.97           H  
ATOM   2900  CE  LYS A 184     -12.423   8.343  14.094  1.00 88.97           C  
ATOM   2901  HE2 LYS A 184     -12.564   9.053  14.909  1.00 88.97           H  
ATOM   2902  HE3 LYS A 184     -11.867   8.853  13.306  1.00 88.97           H  
ATOM   2903  NZ  LYS A 184     -13.752   7.911  13.551  1.00 88.97           N  
ATOM   2904  HZ1 LYS A 184     -14.325   7.429  14.228  1.00 88.97           H  
ATOM   2905  HZ2 LYS A 184     -14.290   8.692  13.203  1.00 88.97           H  
ATOM   2906  HZ3 LYS A 184     -13.672   7.305  12.747  1.00 88.97           H  
ATOM   2907  N   ARG A 185      -6.494   4.689  15.473  1.00 90.98           N  
ATOM   2908  H   ARG A 185      -6.479   4.882  14.481  1.00 90.98           H  
ATOM   2909  CA  ARG A 185      -5.950   3.402  15.940  1.00 90.98           C  
ATOM   2910  HA  ARG A 185      -5.560   3.530  16.950  1.00 90.98           H  
ATOM   2911  C   ARG A 185      -4.782   2.941  15.076  1.00 90.98           C  
ATOM   2912  CB  ARG A 185      -7.067   2.341  15.978  1.00 90.98           C  
ATOM   2913  HB2 ARG A 185      -6.654   1.411  16.367  1.00 90.98           H  
ATOM   2914  HB3 ARG A 185      -7.435   2.148  14.970  1.00 90.98           H  
ATOM   2915  O   ARG A 185      -4.419   3.594  14.105  1.00 90.98           O  
ATOM   2916  CG  ARG A 185      -8.244   2.759  16.871  1.00 90.98           C  
ATOM   2917  HG2 ARG A 185      -8.809   3.567  16.407  1.00 90.98           H  
ATOM   2918  HG3 ARG A 185      -7.865   3.078  17.842  1.00 90.98           H  
ATOM   2919  CD  ARG A 185      -9.166   1.576  17.078  1.00 90.98           C  
ATOM   2920  HD2 ARG A 185      -8.521   0.780  17.450  1.00 90.98           H  
ATOM   2921  HD3 ARG A 185      -9.604   1.276  16.126  1.00 90.98           H  
ATOM   2922  NE  ARG A 185     -10.229   1.871  18.051  1.00 90.98           N  
ATOM   2923  HE  ARG A 185     -10.892   2.591  17.801  1.00 90.98           H  
ATOM   2924  NH1 ARG A 185      -9.687   0.214  19.545  1.00 90.98           N  
ATOM   2925 HH11 ARG A 185      -9.229  -0.285  18.795  1.00 90.98           H  
ATOM   2926 HH12 ARG A 185      -9.864  -0.301  20.395  1.00 90.98           H  
ATOM   2927  NH2 ARG A 185     -11.328   1.657  20.024  1.00 90.98           N  
ATOM   2928 HH21 ARG A 185     -11.933   2.421  19.759  1.00 90.98           H  
ATOM   2929 HH22 ARG A 185     -11.484   1.150  20.883  1.00 90.98           H  
ATOM   2930  CZ  ARG A 185     -10.405   1.246  19.198  1.00 90.98           C  
ATOM   2931  N   ASN A 186      -4.193   1.804  15.432  1.00 94.61           N  
ATOM   2932  H   ASN A 186      -4.594   1.272  16.191  1.00 94.61           H  
ATOM   2933  CA  ASN A 186      -3.138   1.185  14.643  1.00 94.61           C  
ATOM   2934  HA  ASN A 186      -2.547   1.964  14.161  1.00 94.61           H  
ATOM   2935  C   ASN A 186      -3.739   0.301  13.556  1.00 94.61           C  
ATOM   2936  CB  ASN A 186      -2.217   0.386  15.563  1.00 94.61           C  
ATOM   2937  HB2 ASN A 186      -1.483  -0.144  14.957  1.00 94.61           H  
ATOM   2938  HB3 ASN A 186      -2.798  -0.357  16.109  1.00 94.61           H  
ATOM   2939  O   ASN A 186      -4.568  -0.560  13.842  1.00 94.61           O  
ATOM   2940  CG  ASN A 186      -1.489   1.296  16.528  1.00 94.61           C  
ATOM   2941  ND2 ASN A 186      -1.640   1.081  17.812  1.00 94.61           N  
ATOM   2942 HD21 ASN A 186      -1.194   1.734  18.442  1.00 94.61           H  
ATOM   2943 HD22 ASN A 186      -2.235   0.332  18.136  1.00 94.61           H  
ATOM   2944  OD1 ASN A 186      -0.774   2.204  16.139  1.00 94.61           O  
ATOM   2945  N   TYR A 187      -3.279   0.488  12.324  1.00 97.01           N  
ATOM   2946  H   TYR A 187      -2.608   1.223  12.152  1.00 97.01           H  
ATOM   2947  CA  TYR A 187      -3.737  -0.273  11.173  1.00 97.01           C  
ATOM   2948  HA  TYR A 187      -4.403  -1.069  11.504  1.00 97.01           H  
ATOM   2949  C   TYR A 187      -2.566  -0.936  10.461  1.00 97.01           C  
ATOM   2950  CB  TYR A 187      -4.536   0.644  10.239  1.00 97.01           C  
ATOM   2951  HB2 TYR A 187      -4.621   0.163   9.265  1.00 97.01           H  
ATOM   2952  HB3 TYR A 187      -3.998   1.580  10.091  1.00 97.01           H  
ATOM   2953  O   TYR A 187      -1.477  -0.367  10.364  1.00 97.01           O  
ATOM   2954  CG  TYR A 187      -5.930   0.938  10.753  1.00 97.01           C  
ATOM   2955  CD1 TYR A 187      -7.002   0.157  10.302  1.00 97.01           C  
ATOM   2956  HD1 TYR A 187      -6.803  -0.624   9.584  1.00 97.01           H  
ATOM   2957  CD2 TYR A 187      -6.161   1.964  11.684  1.00 97.01           C  
ATOM   2958  HD2 TYR A 187      -5.339   2.578  12.021  1.00 97.01           H  
ATOM   2959  CE1 TYR A 187      -8.311   0.394  10.761  1.00 97.01           C  
ATOM   2960  HE1 TYR A 187      -9.148  -0.190  10.408  1.00 97.01           H  
ATOM   2961  CE2 TYR A 187      -7.465   2.205  12.156  1.00 97.01           C  
ATOM   2962  HE2 TYR A 187      -7.645   3.008  12.855  1.00 97.01           H  
ATOM   2963  OH  TYR A 187      -9.812   1.678  12.100  1.00 97.01           O  
ATOM   2964  HH  TYR A 187      -9.864   2.445  12.675  1.00 97.01           H  
ATOM   2965  CZ  TYR A 187      -8.545   1.426  11.688  1.00 97.01           C  
ATOM   2966  N   GLU A 188      -2.812  -2.128   9.925  1.00 97.61           N  
ATOM   2967  H   GLU A 188      -3.731  -2.523  10.060  1.00 97.61           H  
ATOM   2968  CA  GLU A 188      -1.977  -2.697   8.871  1.00 97.61           C  
ATOM   2969  HA  GLU A 188      -1.029  -2.160   8.849  1.00 97.61           H  
ATOM   2970  C   GLU A 188      -2.644  -2.491   7.511  1.00 97.61           C  
ATOM   2971  CB  GLU A 188      -1.637  -4.175   9.128  1.00 97.61           C  
ATOM   2972  HB2 GLU A 188      -1.190  -4.272  10.118  1.00 97.61           H  
ATOM   2973  HB3 GLU A 188      -0.891  -4.476   8.392  1.00 97.61           H  
ATOM   2974  O   GLU A 188      -3.870  -2.569   7.400  1.00 97.61           O  
ATOM   2975  CG  GLU A 188      -2.828  -5.135   9.012  1.00 97.61           C  
ATOM   2976  HG2 GLU A 188      -3.296  -5.004   8.036  1.00 97.61           H  
ATOM   2977  HG3 GLU A 188      -3.573  -4.893   9.770  1.00 97.61           H  
ATOM   2978  CD  GLU A 188      -2.440  -6.615   9.120  1.00 97.61           C  
ATOM   2979  OE1 GLU A 188      -3.339  -7.434   8.827  1.00 97.61           O  
ATOM   2980  OE2 GLU A 188      -1.265  -6.982   9.345  1.00 97.61           O  
ATOM   2981  N   MET A 189      -1.839  -2.292   6.469  1.00 98.36           N  
ATOM   2982  H   MET A 189      -0.843  -2.287   6.637  1.00 98.36           H  
ATOM   2983  CA  MET A 189      -2.300  -2.256   5.081  1.00 98.36           C  
ATOM   2984  HA  MET A 189      -3.390  -2.242   5.067  1.00 98.36           H  
ATOM   2985  C   MET A 189      -1.836  -3.498   4.335  1.00 98.36           C  
ATOM   2986  CB  MET A 189      -1.831  -0.975   4.388  1.00 98.36           C  
ATOM   2987  HB2 MET A 189      -0.744  -0.911   4.426  1.00 98.36           H  
ATOM   2988  HB3 MET A 189      -2.265  -0.138   4.937  1.00 98.36           H  
ATOM   2989  O   MET A 189      -0.707  -3.956   4.505  1.00 98.36           O  
ATOM   2990  CG  MET A 189      -2.306  -0.839   2.938  1.00 98.36           C  
ATOM   2991  HG2 MET A 189      -3.395  -0.884   2.929  1.00 98.36           H  
ATOM   2992  HG3 MET A 189      -1.924  -1.666   2.339  1.00 98.36           H  
ATOM   2993  SD  MET A 189      -1.797   0.711   2.152  1.00 98.36           S  
ATOM   2994  CE  MET A 189      -0.049   0.385   1.807  1.00 98.36           C  
ATOM   2995  HE1 MET A 189       0.275  -0.520   2.322  1.00 98.36           H  
ATOM   2996  HE2 MET A 189       0.549   1.231   2.148  1.00 98.36           H  
ATOM   2997  HE3 MET A 189       0.093   0.261   0.734  1.00 98.36           H  
ATOM   2998  N   ARG A 190      -2.702  -4.013   3.469  1.00 98.33           N  
ATOM   2999  H   ARG A 190      -3.595  -3.550   3.384  1.00 98.33           H  
ATOM   3000  CA  ARG A 190      -2.416  -5.053   2.490  1.00 98.33           C  
ATOM   3001  HA  ARG A 190      -1.354  -5.296   2.522  1.00 98.33           H  
ATOM   3002  C   ARG A 190      -2.728  -4.518   1.095  1.00 98.33           C  
ATOM   3003  CB  ARG A 190      -3.213  -6.311   2.853  1.00 98.33           C  
ATOM   3004  HB2 ARG A 190      -4.275  -6.067   2.883  1.00 98.33           H  
ATOM   3005  HB3 ARG A 190      -2.908  -6.643   3.845  1.00 98.33           H  
ATOM   3006  O   ARG A 190      -3.748  -3.863   0.890  1.00 98.33           O  
ATOM   3007  CG  ARG A 190      -2.994  -7.455   1.859  1.00 98.33           C  
ATOM   3008  HG2 ARG A 190      -3.339  -7.157   0.869  1.00 98.33           H  
ATOM   3009  HG3 ARG A 190      -1.932  -7.698   1.808  1.00 98.33           H  
ATOM   3010  CD  ARG A 190      -3.782  -8.690   2.298  1.00 98.33           C  
ATOM   3011  HD2 ARG A 190      -4.836  -8.427   2.388  1.00 98.33           H  
ATOM   3012  HD3 ARG A 190      -3.427  -9.031   3.271  1.00 98.33           H  
ATOM   3013  NE  ARG A 190      -3.649  -9.738   1.287  1.00 98.33           N  
ATOM   3014  HE  ARG A 190      -4.079  -9.554   0.392  1.00 98.33           H  
ATOM   3015  NH1 ARG A 190      -2.081 -11.098   2.288  1.00 98.33           N  
ATOM   3016 HH11 ARG A 190      -2.248 -10.666   3.185  1.00 98.33           H  
ATOM   3017 HH12 ARG A 190      -1.421 -11.857   2.197  1.00 98.33           H  
ATOM   3018  NH2 ARG A 190      -2.725 -11.440   0.172  1.00 98.33           N  
ATOM   3019 HH21 ARG A 190      -2.034 -12.167   0.062  1.00 98.33           H  
ATOM   3020 HH22 ARG A 190      -3.149 -10.998  -0.631  1.00 98.33           H  
ATOM   3021  CZ  ARG A 190      -2.819 -10.757   1.268  1.00 98.33           C  
ATOM   3022  N   VAL A 191      -1.849  -4.818   0.155  1.00 98.66           N  
ATOM   3023  H   VAL A 191      -1.030  -5.342   0.428  1.00 98.66           H  
ATOM   3024  CA  VAL A 191      -2.002  -4.549  -1.272  1.00 98.66           C  
ATOM   3025  HA  VAL A 191      -2.935  -4.018  -1.461  1.00 98.66           H  
ATOM   3026  C   VAL A 191      -2.040  -5.900  -1.968  1.00 98.66           C  
ATOM   3027  CB  VAL A 191      -0.836  -3.691  -1.792  1.00 98.66           C  
ATOM   3028  HB  VAL A 191       0.093  -4.249  -1.678  1.00 98.66           H  
ATOM   3029  O   VAL A 191      -1.081  -6.654  -1.845  1.00 98.66           O  
ATOM   3030  CG1 VAL A 191      -1.014  -3.361  -3.274  1.00 98.66           C  
ATOM   3031 HG11 VAL A 191      -0.146  -2.800  -3.620  1.00 98.66           H  
ATOM   3032 HG12 VAL A 191      -1.080  -4.276  -3.861  1.00 98.66           H  
ATOM   3033 HG13 VAL A 191      -1.920  -2.776  -3.429  1.00 98.66           H  
ATOM   3034  CG2 VAL A 191      -0.694  -2.376  -1.010  1.00 98.66           C  
ATOM   3035 HG21 VAL A 191      -0.415  -2.581   0.024  1.00 98.66           H  
ATOM   3036 HG22 VAL A 191       0.088  -1.764  -1.459  1.00 98.66           H  
ATOM   3037 HG23 VAL A 191      -1.636  -1.828  -1.027  1.00 98.66           H  
ATOM   3038  N   ASP A 192      -3.128  -6.209  -2.663  1.00 98.47           N  
ATOM   3039  H   ASP A 192      -3.855  -5.512  -2.738  1.00 98.47           H  
ATOM   3040  CA  ASP A 192      -3.279  -7.412  -3.483  1.00 98.47           C  
ATOM   3041  HA  ASP A 192      -2.491  -8.126  -3.242  1.00 98.47           H  
ATOM   3042  C   ASP A 192      -3.148  -7.043  -4.960  1.00 98.47           C  
ATOM   3043  CB  ASP A 192      -4.630  -8.090  -3.212  1.00 98.47           C  
ATOM   3044  HB2 ASP A 192      -5.430  -7.358  -3.323  1.00 98.47           H  
ATOM   3045  HB3 ASP A 192      -4.783  -8.873  -3.955  1.00 98.47           H  
ATOM   3046  O   ASP A 192      -3.779  -6.095  -5.424  1.00 98.47           O  
ATOM   3047  CG  ASP A 192      -4.706  -8.733  -1.827  1.00 98.47           C  
ATOM   3048  OD1 ASP A 192      -3.762  -9.450  -1.430  1.00 98.47           O  
ATOM   3049  OD2 ASP A 192      -5.727  -8.559  -1.126  1.00 98.47           O  
ATOM   3050  N   LEU A 193      -2.343  -7.801  -5.703  1.00 98.45           N  
ATOM   3051  H   LEU A 193      -1.890  -8.585  -5.256  1.00 98.45           H  
ATOM   3052  CA  LEU A 193      -2.024  -7.563  -7.109  1.00 98.45           C  
ATOM   3053  HA  LEU A 193      -2.696  -6.808  -7.517  1.00 98.45           H  
ATOM   3054  C   LEU A 193      -2.195  -8.853  -7.910  1.00 98.45           C  
ATOM   3055  CB  LEU A 193      -0.571  -7.067  -7.241  1.00 98.45           C  
ATOM   3056  HB2 LEU A 193      -0.354  -6.887  -8.294  1.00 98.45           H  
ATOM   3057  HB3 LEU A 193       0.081  -7.872  -6.902  1.00 98.45           H  
ATOM   3058  O   LEU A 193      -1.907  -9.942  -7.413  1.00 98.45           O  
ATOM   3059  CG  LEU A 193      -0.211  -5.807  -6.436  1.00 98.45           C  
ATOM   3060  HG  LEU A 193      -0.468  -5.955  -5.387  1.00 98.45           H  
ATOM   3061  CD1 LEU A 193       1.295  -5.563  -6.512  1.00 98.45           C  
ATOM   3062 HD11 LEU A 193       1.834  -6.430  -6.130  1.00 98.45           H  
ATOM   3063 HD12 LEU A 193       1.598  -5.370  -7.541  1.00 98.45           H  
ATOM   3064 HD13 LEU A 193       1.552  -4.702  -5.894  1.00 98.45           H  
ATOM   3065  CD2 LEU A 193      -0.933  -4.568  -6.961  1.00 98.45           C  
ATOM   3066 HD21 LEU A 193      -0.679  -4.391  -8.006  1.00 98.45           H  
ATOM   3067 HD22 LEU A 193      -2.012  -4.694  -6.867  1.00 98.45           H  
ATOM   3068 HD23 LEU A 193      -0.644  -3.703  -6.364  1.00 98.45           H  
ATOM   3069  N   ARG A 194      -2.570  -8.736  -9.186  1.00 98.50           N  
ATOM   3070  H   ARG A 194      -2.816  -7.816  -9.523  1.00 98.50           H  
ATOM   3071  CA  ARG A 194      -2.487  -9.852 -10.140  1.00 98.50           C  
ATOM   3072  HA  ARG A 194      -1.973 -10.685  -9.660  1.00 98.50           H  
ATOM   3073  C   ARG A 194      -1.674  -9.450 -11.355  1.00 98.50           C  
ATOM   3074  CB  ARG A 194      -3.885 -10.345 -10.520  1.00 98.50           C  
ATOM   3075  HB2 ARG A 194      -4.465 -10.492  -9.609  1.00 98.50           H  
ATOM   3076  HB3 ARG A 194      -4.360  -9.586 -11.141  1.00 98.50           H  
ATOM   3077  O   ARG A 194      -2.007  -8.483 -12.035  1.00 98.50           O  
ATOM   3078  CG  ARG A 194      -3.862 -11.661 -11.309  1.00 98.50           C  
ATOM   3079  HG2 ARG A 194      -3.406 -11.500 -12.285  1.00 98.50           H  
ATOM   3080  HG3 ARG A 194      -3.276 -12.402 -10.765  1.00 98.50           H  
ATOM   3081  CD  ARG A 194      -5.284 -12.204 -11.493  1.00 98.50           C  
ATOM   3082  HD2 ARG A 194      -5.232 -13.129 -12.066  1.00 98.50           H  
ATOM   3083  HD3 ARG A 194      -5.690 -12.432 -10.507  1.00 98.50           H  
ATOM   3084  NE  ARG A 194      -6.164 -11.237 -12.185  1.00 98.50           N  
ATOM   3085  HE  ARG A 194      -5.735 -10.393 -12.535  1.00 98.50           H  
ATOM   3086  NH1 ARG A 194      -8.126 -12.406 -11.959  1.00 98.50           N  
ATOM   3087 HH11 ARG A 194      -9.127 -12.466 -12.073  1.00 98.50           H  
ATOM   3088 HH12 ARG A 194      -7.612 -13.158 -11.523  1.00 98.50           H  
ATOM   3089  NH2 ARG A 194      -8.143 -10.360 -12.875  1.00 98.50           N  
ATOM   3090 HH21 ARG A 194      -7.684  -9.486 -13.090  1.00 98.50           H  
ATOM   3091 HH22 ARG A 194      -9.141 -10.429 -13.009  1.00 98.50           H  
ATOM   3092  CZ  ARG A 194      -7.472 -11.340 -12.337  1.00 98.50           C  
ATOM   3093  N   PHE A 195      -0.639 -10.219 -11.661  1.00 98.00           N  
ATOM   3094  H   PHE A 195      -0.441 -11.017 -11.074  1.00 98.00           H  
ATOM   3095  CA  PHE A 195       0.212  -9.999 -12.823  1.00 98.00           C  
ATOM   3096  HA  PHE A 195      -0.278  -9.307 -13.509  1.00 98.00           H  
ATOM   3097  C   PHE A 195       0.439 -11.314 -13.559  1.00 98.00           C  
ATOM   3098  CB  PHE A 195       1.536  -9.374 -12.380  1.00 98.00           C  
ATOM   3099  HB2 PHE A 195       2.028 -10.043 -11.674  1.00 98.00           H  
ATOM   3100  HB3 PHE A 195       1.334  -8.439 -11.856  1.00 98.00           H  
ATOM   3101  O   PHE A 195       0.814 -12.304 -12.940  1.00 98.00           O  
ATOM   3102  CG  PHE A 195       2.468  -9.085 -13.535  1.00 98.00           C  
ATOM   3103  CD1 PHE A 195       3.753  -9.657 -13.567  1.00 98.00           C  
ATOM   3104  HD1 PHE A 195       4.088 -10.293 -12.761  1.00 98.00           H  
ATOM   3105  CD2 PHE A 195       2.051  -8.241 -14.582  1.00 98.00           C  
ATOM   3106  HD2 PHE A 195       1.078  -7.772 -14.562  1.00 98.00           H  
ATOM   3107  CE1 PHE A 195       4.629  -9.358 -14.625  1.00 98.00           C  
ATOM   3108  HE1 PHE A 195       5.639  -9.740 -14.605  1.00 98.00           H  
ATOM   3109  CE2 PHE A 195       2.921  -7.956 -15.645  1.00 98.00           C  
ATOM   3110  HE2 PHE A 195       2.604  -7.286 -16.430  1.00 98.00           H  
ATOM   3111  CZ  PHE A 195       4.217  -8.498 -15.658  1.00 98.00           C  
ATOM   3112  HZ  PHE A 195       4.902  -8.217 -16.445  1.00 98.00           H  
ATOM   3113  N   LYS A 196       0.175 -11.335 -14.875  1.00 96.67           N  
ATOM   3114  H   LYS A 196      -0.059 -10.457 -15.316  1.00 96.67           H  
ATOM   3115  CA  LYS A 196       0.312 -12.532 -15.731  1.00 96.67           C  
ATOM   3116  HA  LYS A 196      -0.252 -12.364 -16.648  1.00 96.67           H  
ATOM   3117  C   LYS A 196      -0.313 -13.797 -15.109  1.00 96.67           C  
ATOM   3118  CB  LYS A 196       1.791 -12.718 -16.130  1.00 96.67           C  
ATOM   3119  HB2 LYS A 196       2.405 -12.792 -15.232  1.00 96.67           H  
ATOM   3120  HB3 LYS A 196       1.896 -13.646 -16.693  1.00 96.67           H  
ATOM   3121  O   LYS A 196       0.291 -14.860 -15.104  1.00 96.67           O  
ATOM   3122  CG  LYS A 196       2.294 -11.568 -17.012  1.00 96.67           C  
ATOM   3123  HG2 LYS A 196       2.177 -10.621 -16.485  1.00 96.67           H  
ATOM   3124  HG3 LYS A 196       1.696 -11.535 -17.923  1.00 96.67           H  
ATOM   3125  CD  LYS A 196       3.771 -11.740 -17.385  1.00 96.67           C  
ATOM   3126  HD2 LYS A 196       3.919 -12.703 -17.875  1.00 96.67           H  
ATOM   3127  HD3 LYS A 196       4.372 -11.699 -16.477  1.00 96.67           H  
ATOM   3128  CE  LYS A 196       4.168 -10.603 -18.334  1.00 96.67           C  
ATOM   3129  HE2 LYS A 196       3.863  -9.654 -17.893  1.00 96.67           H  
ATOM   3130  HE3 LYS A 196       3.613 -10.706 -19.266  1.00 96.67           H  
ATOM   3131  NZ  LYS A 196       5.624 -10.572 -18.606  1.00 96.67           N  
ATOM   3132  HZ1 LYS A 196       6.136 -10.474 -17.740  1.00 96.67           H  
ATOM   3133  HZ2 LYS A 196       5.831  -9.760 -19.170  1.00 96.67           H  
ATOM   3134  HZ3 LYS A 196       5.930 -11.405 -19.088  1.00 96.67           H  
ATOM   3135  N   ASN A 197      -1.536 -13.655 -14.583  1.00 95.80           N  
ATOM   3136  H   ASN A 197      -1.960 -12.743 -14.672  1.00 95.80           H  
ATOM   3137  CA  ASN A 197      -2.322 -14.693 -13.891  1.00 95.80           C  
ATOM   3138  HA  ASN A 197      -3.264 -14.223 -13.609  1.00 95.80           H  
ATOM   3139  C   ASN A 197      -1.753 -15.204 -12.553  1.00 95.80           C  
ATOM   3140  CB  ASN A 197      -2.690 -15.827 -14.866  1.00 95.80           C  
ATOM   3141  HB2 ASN A 197      -1.788 -16.358 -15.171  1.00 95.80           H  
ATOM   3142  HB3 ASN A 197      -3.337 -16.545 -14.361  1.00 95.80           H  
ATOM   3143  O   ASN A 197      -2.339 -16.104 -11.958  1.00 95.80           O  
ATOM   3144  CG  ASN A 197      -3.433 -15.325 -16.086  1.00 95.80           C  
ATOM   3145  ND2 ASN A 197      -3.180 -15.893 -17.241  1.00 95.80           N  
ATOM   3146 HD21 ASN A 197      -3.722 -15.577 -18.032  1.00 95.80           H  
ATOM   3147 HD22 ASN A 197      -2.536 -16.669 -17.294  1.00 95.80           H  
ATOM   3148  OD1 ASN A 197      -4.229 -14.401 -16.019  1.00 95.80           O  
ATOM   3149  N   THR A 198      -0.692 -14.588 -12.033  1.00 98.07           N  
ATOM   3150  H   THR A 198      -0.199 -13.902 -12.586  1.00 98.07           H  
ATOM   3151  CA  THR A 198      -0.140 -14.874 -10.704  1.00 98.07           C  
ATOM   3152  HA  THR A 198      -0.517 -15.839 -10.363  1.00 98.07           H  
ATOM   3153  C   THR A 198      -0.576 -13.805  -9.706  1.00 98.07           C  
ATOM   3154  CB  THR A 198       1.387 -14.989 -10.763  1.00 98.07           C  
ATOM   3155  HB  THR A 198       1.815 -14.041 -11.089  1.00 98.07           H  
ATOM   3156  O   THR A 198      -0.531 -12.608 -10.002  1.00 98.07           O  
ATOM   3157  CG2 THR A 198       2.005 -15.403  -9.427  1.00 98.07           C  
ATOM   3158 HG21 THR A 198       1.560 -16.336  -9.082  1.00 98.07           H  
ATOM   3159 HG22 THR A 198       3.079 -15.543  -9.551  1.00 98.07           H  
ATOM   3160 HG23 THR A 198       1.848 -14.625  -8.680  1.00 98.07           H  
ATOM   3161  OG1 THR A 198       1.736 -15.988 -11.689  1.00 98.07           O  
ATOM   3162  HG1 THR A 198       2.670 -15.890 -11.888  1.00 98.07           H  
ATOM   3163  N   ASN A 199      -0.999 -14.238  -8.516  1.00 98.04           N  
ATOM   3164  H   ASN A 199      -0.969 -15.229  -8.327  1.00 98.04           H  
ATOM   3165  CA  ASN A 199      -1.403 -13.349  -7.429  1.00 98.04           C  
ATOM   3166  HA  ASN A 199      -1.775 -12.417  -7.855  1.00 98.04           H  
ATOM   3167  C   ASN A 199      -0.208 -13.009  -6.528  1.00 98.04           C  
ATOM   3168  CB  ASN A 199      -2.553 -13.982  -6.632  1.00 98.04           C  
ATOM   3169  HB2 ASN A 199      -2.799 -13.333  -5.791  1.00 98.04           H  
ATOM   3170  HB3 ASN A 199      -2.225 -14.943  -6.234  1.00 98.04           H  
ATOM   3171  O   ASN A 199       0.530 -13.892  -6.085  1.00 98.04           O  
ATOM   3172  CG  ASN A 199      -3.821 -14.174  -7.448  1.00 98.04           C  
ATOM   3173  ND2 ASN A 199      -4.557 -15.229  -7.186  1.00 98.04           N  
ATOM   3174 HD21 ASN A 199      -4.291 -15.878  -6.460  1.00 98.04           H  
ATOM   3175 HD22 ASN A 199      -5.398 -15.343  -7.734  1.00 98.04           H  
ATOM   3176  OD1 ASN A 199      -4.173 -13.397  -8.323  1.00 98.04           O  
ATOM   3177  N   TYR A 200      -0.068 -11.728  -6.211  1.00 98.54           N  
ATOM   3178  H   TYR A 200      -0.750 -11.073  -6.564  1.00 98.54           H  
ATOM   3179  CA  TYR A 200       0.952 -11.190  -5.319  1.00 98.54           C  
ATOM   3180  HA  TYR A 200       1.487 -12.008  -4.838  1.00 98.54           H  
ATOM   3181  C   TYR A 200       0.303 -10.341  -4.234  1.00 98.54           C  
ATOM   3182  CB  TYR A 200       1.969 -10.354  -6.103  1.00 98.54           C  
ATOM   3183  HB2 TYR A 200       2.696  -9.944  -5.402  1.00 98.54           H  
ATOM   3184  HB3 TYR A 200       1.460  -9.513  -6.574  1.00 98.54           H  
ATOM   3185  O   TYR A 200      -0.800  -9.824  -4.406  1.00 98.54           O  
ATOM   3186  CG  TYR A 200       2.723 -11.113  -7.168  1.00 98.54           C  
ATOM   3187  CD1 TYR A 200       3.968 -11.694  -6.864  1.00 98.54           C  
ATOM   3188  HD1 TYR A 200       4.385 -11.601  -5.872  1.00 98.54           H  
ATOM   3189  CD2 TYR A 200       2.181 -11.231  -8.462  1.00 98.54           C  
ATOM   3190  HD2 TYR A 200       1.222 -10.791  -8.690  1.00 98.54           H  
ATOM   3191  CE1 TYR A 200       4.676 -12.397  -7.855  1.00 98.54           C  
ATOM   3192  HE1 TYR A 200       5.633 -12.838  -7.619  1.00 98.54           H  
ATOM   3193  CE2 TYR A 200       2.886 -11.933  -9.455  1.00 98.54           C  
ATOM   3194  HE2 TYR A 200       2.480 -12.030 -10.451  1.00 98.54           H  
ATOM   3195  OH  TYR A 200       4.803 -13.204 -10.113  1.00 98.54           O  
ATOM   3196  HH  TYR A 200       5.645 -13.530  -9.787  1.00 98.54           H  
ATOM   3197  CZ  TYR A 200       4.131 -12.520  -9.152  1.00 98.54           C  
ATOM   3198  N   PHE A 201       1.011 -10.162  -3.127  1.00 98.53           N  
ATOM   3199  H   PHE A 201       1.880 -10.664  -3.009  1.00 98.53           H  
ATOM   3200  CA  PHE A 201       0.631  -9.224  -2.095  1.00 98.53           C  
ATOM   3201  HA  PHE A 201       0.089  -8.424  -2.602  1.00 98.53           H  
ATOM   3202  C   PHE A 201       1.831  -8.595  -1.396  1.00 98.53           C  
ATOM   3203  CB  PHE A 201      -0.313  -9.888  -1.090  1.00 98.53           C  
ATOM   3204  HB2 PHE A 201      -0.816  -9.104  -0.525  1.00 98.53           H  
ATOM   3205  HB3 PHE A 201      -1.084 -10.422  -1.646  1.00 98.53           H  
ATOM   3206  O   PHE A 201       2.882  -9.217  -1.224  1.00 98.53           O  
ATOM   3207  CG  PHE A 201       0.359 -10.837  -0.113  1.00 98.53           C  
ATOM   3208  CD1 PHE A 201       0.595 -12.179  -0.467  1.00 98.53           C  
ATOM   3209  HD1 PHE A 201       0.331 -12.530  -1.454  1.00 98.53           H  
ATOM   3210  CD2 PHE A 201       0.746 -10.375   1.160  1.00 98.53           C  
ATOM   3211  HD2 PHE A 201       0.585  -9.341   1.428  1.00 98.53           H  
ATOM   3212  CE1 PHE A 201       1.209 -13.053   0.447  1.00 98.53           C  
ATOM   3213  HE1 PHE A 201       1.407 -14.076   0.164  1.00 98.53           H  
ATOM   3214  CE2 PHE A 201       1.345 -11.252   2.080  1.00 98.53           C  
ATOM   3215  HE2 PHE A 201       1.648 -10.892   3.052  1.00 98.53           H  
ATOM   3216  CZ  PHE A 201       1.580 -12.591   1.722  1.00 98.53           C  
ATOM   3217  HZ  PHE A 201       2.057 -13.263   2.420  1.00 98.53           H  
ATOM   3218  N   ALA A 202       1.618  -7.368  -0.938  1.00 98.40           N  
ATOM   3219  H   ALA A 202       0.721  -6.955  -1.147  1.00 98.40           H  
ATOM   3220  CA  ALA A 202       2.490  -6.621  -0.045  1.00 98.40           C  
ATOM   3221  HA  ALA A 202       3.350  -7.227   0.242  1.00 98.40           H  
ATOM   3222  C   ALA A 202       1.702  -6.262   1.219  1.00 98.40           C  
ATOM   3223  CB  ALA A 202       2.991  -5.374  -0.783  1.00 98.40           C  
ATOM   3224  HB1 ALA A 202       3.718  -5.656  -1.545  1.00 98.40           H  
ATOM   3225  HB2 ALA A 202       3.455  -4.679  -0.083  1.00 98.40           H  
ATOM   3226  HB3 ALA A 202       2.161  -4.858  -1.267  1.00 98.40           H  
ATOM   3227  O   ALA A 202       0.530  -5.894   1.143  1.00 98.40           O  
ATOM   3228  N   ARG A 203       2.321  -6.367   2.391  1.00 98.37           N  
ATOM   3229  H   ARG A 203       3.271  -6.709   2.398  1.00 98.37           H  
ATOM   3230  CA  ARG A 203       1.714  -6.054   3.687  1.00 98.37           C  
ATOM   3231  HA  ARG A 203       0.788  -5.508   3.511  1.00 98.37           H  
ATOM   3232  C   ARG A 203       2.633  -5.150   4.492  1.00 98.37           C  
ATOM   3233  CB  ARG A 203       1.377  -7.351   4.436  1.00 98.37           C  
ATOM   3234  HB2 ARG A 203       2.302  -7.877   4.671  1.00 98.37           H  
ATOM   3235  HB3 ARG A 203       0.779  -7.987   3.783  1.00 98.37           H  
ATOM   3236  O   ARG A 203       3.825  -5.414   4.601  1.00 98.37           O  
ATOM   3237  CG  ARG A 203       0.579  -7.083   5.724  1.00 98.37           C  
ATOM   3238  HG2 ARG A 203      -0.352  -6.580   5.463  1.00 98.37           H  
ATOM   3239  HG3 ARG A 203       1.143  -6.438   6.398  1.00 98.37           H  
ATOM   3240  CD  ARG A 203       0.240  -8.380   6.460  1.00 98.37           C  
ATOM   3241  HD2 ARG A 203      -0.227  -9.080   5.767  1.00 98.37           H  
ATOM   3242  HD3 ARG A 203      -0.494  -8.152   7.234  1.00 98.37           H  
ATOM   3243  NE  ARG A 203       1.445  -8.993   7.045  1.00 98.37           N  
ATOM   3244  HE  ARG A 203       2.208  -9.208   6.418  1.00 98.37           H  
ATOM   3245  NH1 ARG A 203       0.812  -8.952   9.269  1.00 98.37           N  
ATOM   3246 HH11 ARG A 203       0.044  -8.321   9.086  1.00 98.37           H  
ATOM   3247 HH12 ARG A 203       0.961  -9.229  10.228  1.00 98.37           H  
ATOM   3248  NH2 ARG A 203       2.724  -9.940   8.635  1.00 98.37           N  
ATOM   3249 HH21 ARG A 203       3.411 -10.113   7.916  1.00 98.37           H  
ATOM   3250 HH22 ARG A 203       2.871 -10.245   9.587  1.00 98.37           H  
ATOM   3251  CZ  ARG A 203       1.641  -9.289   8.315  1.00 98.37           C  
ATOM   3252  N   TYR A 204       2.051  -4.132   5.106  1.00 98.31           N  
ATOM   3253  H   TYR A 204       1.058  -4.009   4.964  1.00 98.31           H  
ATOM   3254  CA  TYR A 204       2.729  -3.143   5.934  1.00 98.31           C  
ATOM   3255  HA  TYR A 204       3.779  -3.408   6.059  1.00 98.31           H  
ATOM   3256  C   TYR A 204       2.058  -3.128   7.302  1.00 98.31           C  
ATOM   3257  CB  TYR A 204       2.653  -1.773   5.242  1.00 98.31           C  
ATOM   3258  HB2 TYR A 204       3.180  -1.041   5.854  1.00 98.31           H  
ATOM   3259  HB3 TYR A 204       1.613  -1.455   5.175  1.00 98.31           H  
ATOM   3260  O   TYR A 204       0.919  -2.674   7.425  1.00 98.31           O  
ATOM   3261  CG  TYR A 204       3.249  -1.779   3.850  1.00 98.31           C  
ATOM   3262  CD1 TYR A 204       4.626  -1.553   3.683  1.00 98.31           C  
ATOM   3263  HD1 TYR A 204       5.252  -1.346   4.538  1.00 98.31           H  
ATOM   3264  CD2 TYR A 204       2.450  -2.103   2.734  1.00 98.31           C  
ATOM   3265  HD2 TYR A 204       1.401  -2.324   2.868  1.00 98.31           H  
ATOM   3266  CE1 TYR A 204       5.200  -1.650   2.404  1.00 98.31           C  
ATOM   3267  HE1 TYR A 204       6.268  -1.563   2.269  1.00 98.31           H  
ATOM   3268  CE2 TYR A 204       3.025  -2.181   1.450  1.00 98.31           C  
ATOM   3269  HE2 TYR A 204       2.425  -2.439   0.590  1.00 98.31           H  
ATOM   3270  OH  TYR A 204       4.993  -2.053   0.061  1.00 98.31           O  
ATOM   3271  HH  TYR A 204       5.940  -1.909   0.121  1.00 98.31           H  
ATOM   3272  CZ  TYR A 204       4.407  -1.947   1.282  1.00 98.31           C  
ATOM   3273  N   SER A 205       2.742  -3.628   8.335  1.00 97.22           N  
ATOM   3274  H   SER A 205       3.644  -4.048   8.162  1.00 97.22           H  
ATOM   3275  CA  SER A 205       2.159  -3.751   9.684  1.00 97.22           C  
ATOM   3276  HA  SER A 205       1.166  -4.189   9.580  1.00 97.22           H  
ATOM   3277  C   SER A 205       1.976  -2.410  10.402  1.00 97.22           C  
ATOM   3278  CB  SER A 205       2.970  -4.695  10.573  1.00 97.22           C  
ATOM   3279  HB2 SER A 205       3.911  -4.220  10.852  1.00 97.22           H  
ATOM   3280  HB3 SER A 205       2.402  -4.901  11.480  1.00 97.22           H  
ATOM   3281  O   SER A 205       1.521  -2.380  11.540  1.00 97.22           O  
ATOM   3282  OG  SER A 205       3.238  -5.913   9.909  1.00 97.22           O  
ATOM   3283  HG  SER A 205       3.684  -6.517  10.507  1.00 97.22           H  
ATOM   3284  N   ARG A 206       2.368  -1.296   9.781  1.00 97.36           N  
ATOM   3285  H   ARG A 206       2.781  -1.402   8.865  1.00 97.36           H  
ATOM   3286  CA  ARG A 206       1.928   0.047  10.159  1.00 97.36           C  
ATOM   3287  HA  ARG A 206       1.065  -0.024  10.820  1.00 97.36           H  
ATOM   3288  C   ARG A 206       1.487   0.764   8.899  1.00 97.36           C  
ATOM   3289  CB  ARG A 206       3.043   0.832  10.859  1.00 97.36           C  
ATOM   3290  HB2 ARG A 206       3.903   0.885  10.191  1.00 97.36           H  
ATOM   3291  HB3 ARG A 206       2.687   1.846  11.040  1.00 97.36           H  
ATOM   3292  O   ARG A 206       2.254   0.803   7.941  1.00 97.36           O  
ATOM   3293  CG  ARG A 206       3.450   0.205  12.197  1.00 97.36           C  
ATOM   3294  HG2 ARG A 206       3.873  -0.786  12.032  1.00 97.36           H  
ATOM   3295  HG3 ARG A 206       2.560   0.115  12.820  1.00 97.36           H  
ATOM   3296  CD  ARG A 206       4.478   1.076  12.924  1.00 97.36           C  
ATOM   3297  HD2 ARG A 206       5.412   1.083  12.362  1.00 97.36           H  
ATOM   3298  HD3 ARG A 206       4.090   2.093  12.977  1.00 97.36           H  
ATOM   3299  NE  ARG A 206       4.731   0.579  14.288  1.00 97.36           N  
ATOM   3300  HE  ARG A 206       4.216  -0.242  14.573  1.00 97.36           H  
ATOM   3301  NH1 ARG A 206       6.021   2.345  14.991  1.00 97.36           N  
ATOM   3302 HH11 ARG A 206       6.499   2.844  15.727  1.00 97.36           H  
ATOM   3303 HH12 ARG A 206       5.930   2.769  14.078  1.00 97.36           H  
ATOM   3304  NH2 ARG A 206       5.514   0.707  16.419  1.00 97.36           N  
ATOM   3305 HH21 ARG A 206       5.965   1.241  17.148  1.00 97.36           H  
ATOM   3306 HH22 ARG A 206       4.920  -0.067  16.683  1.00 97.36           H  
ATOM   3307  CZ  ARG A 206       5.422   1.210  15.221  1.00 97.36           C  
ATOM   3308  N   PHE A 207       0.292   1.327   8.932  1.00 98.24           N  
ATOM   3309  H   PHE A 207      -0.316   1.112   9.710  1.00 98.24           H  
ATOM   3310  CA  PHE A 207      -0.273   2.153   7.882  1.00 98.24           C  
ATOM   3311  HA  PHE A 207       0.525   2.573   7.270  1.00 98.24           H  
ATOM   3312  C   PHE A 207      -1.067   3.295   8.499  1.00 98.24           C  
ATOM   3313  CB  PHE A 207      -1.171   1.301   6.989  1.00 98.24           C  
ATOM   3314  HB2 PHE A 207      -1.828   0.699   7.617  1.00 98.24           H  
ATOM   3315  HB3 PHE A 207      -0.539   0.619   6.419  1.00 98.24           H  
ATOM   3316  O   PHE A 207      -1.940   3.078   9.339  1.00 98.24           O  
ATOM   3317  CG  PHE A 207      -2.022   2.112   6.028  1.00 98.24           C  
ATOM   3318  CD1 PHE A 207      -3.423   2.122   6.163  1.00 98.24           C  
ATOM   3319  HD1 PHE A 207      -3.898   1.584   6.971  1.00 98.24           H  
ATOM   3320  CD2 PHE A 207      -1.419   2.843   4.987  1.00 98.24           C  
ATOM   3321  HD2 PHE A 207      -0.346   2.848   4.871  1.00 98.24           H  
ATOM   3322  CE1 PHE A 207      -4.213   2.841   5.249  1.00 98.24           C  
ATOM   3323  HE1 PHE A 207      -5.286   2.866   5.362  1.00 98.24           H  
ATOM   3324  CE2 PHE A 207      -2.211   3.567   4.079  1.00 98.24           C  
ATOM   3325  HE2 PHE A 207      -1.751   4.122   3.275  1.00 98.24           H  
ATOM   3326  CZ  PHE A 207      -3.608   3.558   4.204  1.00 98.24           C  
ATOM   3327  HZ  PHE A 207      -4.216   4.107   3.500  1.00 98.24           H  
ATOM   3328  N   LYS A 208      -0.754   4.508   8.061  1.00 98.07           N  
ATOM   3329  H   LYS A 208       0.036   4.603   7.439  1.00 98.07           H  
ATOM   3330  CA  LYS A 208      -1.501   5.720   8.363  1.00 98.07           C  
ATOM   3331  HA  LYS A 208      -2.563   5.477   8.416  1.00 98.07           H  
ATOM   3332  C   LYS A 208      -1.319   6.712   7.230  1.00 98.07           C  
ATOM   3333  CB  LYS A 208      -1.030   6.267   9.722  1.00 98.07           C  
ATOM   3334  HB2 LYS A 208       0.048   6.429   9.696  1.00 98.07           H  
ATOM   3335  HB3 LYS A 208      -1.243   5.516  10.484  1.00 98.07           H  
ATOM   3336  O   LYS A 208      -0.272   6.724   6.581  1.00 98.07           O  
ATOM   3337  CG  LYS A 208      -1.717   7.577  10.124  1.00 98.07           C  
ATOM   3338  HG2 LYS A 208      -1.371   8.380   9.474  1.00 98.07           H  
ATOM   3339  HG3 LYS A 208      -2.797   7.469  10.021  1.00 98.07           H  
ATOM   3340  CD  LYS A 208      -1.387   7.946  11.571  1.00 98.07           C  
ATOM   3341  HD2 LYS A 208      -1.771   7.166  12.229  1.00 98.07           H  
ATOM   3342  HD3 LYS A 208      -0.306   8.028  11.689  1.00 98.07           H  
ATOM   3343  CE  LYS A 208      -2.052   9.283  11.904  1.00 98.07           C  
ATOM   3344  HE2 LYS A 208      -3.103   9.221  11.622  1.00 98.07           H  
ATOM   3345  HE3 LYS A 208      -1.594  10.060  11.292  1.00 98.07           H  
ATOM   3346  NZ  LYS A 208      -1.922   9.612  13.345  1.00 98.07           N  
ATOM   3347  HZ1 LYS A 208      -0.948   9.657  13.609  1.00 98.07           H  
ATOM   3348  HZ2 LYS A 208      -2.354  10.503  13.544  1.00 98.07           H  
ATOM   3349  HZ3 LYS A 208      -2.383   8.909  13.905  1.00 98.07           H  
ATOM   3350  N   ILE A 209      -2.310   7.571   7.038  1.00 98.61           N  
ATOM   3351  H   ILE A 209      -3.155   7.477   7.585  1.00 98.61           H  
ATOM   3352  CA  ILE A 209      -2.120   8.810   6.292  1.00 98.61           C  
ATOM   3353  HA  ILE A 209      -1.068   8.882   6.018  1.00 98.61           H  
ATOM   3354  C   ILE A 209      -2.404  10.007   7.199  1.00 98.61           C  
ATOM   3355  CB  ILE A 209      -2.895   8.818   4.966  1.00 98.61           C  
ATOM   3356  HB  ILE A 209      -2.580   9.700   4.409  1.00 98.61           H  
ATOM   3357  O   ILE A 209      -3.274   9.955   8.077  1.00 98.61           O  
ATOM   3358  CG1 ILE A 209      -4.406   8.922   5.203  1.00 98.61           C  
ATOM   3359 HG12 ILE A 209      -4.613   9.820   5.785  1.00 98.61           H  
ATOM   3360 HG13 ILE A 209      -4.762   8.057   5.764  1.00 98.61           H  
ATOM   3361  CG2 ILE A 209      -2.527   7.574   4.133  1.00 98.61           C  
ATOM   3362 HG21 ILE A 209      -1.444   7.491   4.052  1.00 98.61           H  
ATOM   3363 HG22 ILE A 209      -2.929   6.669   4.589  1.00 98.61           H  
ATOM   3364 HG23 ILE A 209      -2.932   7.668   3.126  1.00 98.61           H  
ATOM   3365  CD1 ILE A 209      -5.177   9.050   3.895  1.00 98.61           C  
ATOM   3366 HD11 ILE A 209      -4.806   9.896   3.318  1.00 98.61           H  
ATOM   3367 HD12 ILE A 209      -5.110   8.137   3.302  1.00 98.61           H  
ATOM   3368 HD13 ILE A 209      -6.222   9.228   4.150  1.00 98.61           H  
ATOM   3369  N   LEU A 210      -1.619  11.069   7.041  1.00 98.60           N  
ATOM   3370  H   LEU A 210      -0.908  11.033   6.325  1.00 98.60           H  
ATOM   3371  CA  LEU A 210      -1.800  12.306   7.805  1.00 98.60           C  
ATOM   3372  HA  LEU A 210      -2.074  12.052   8.829  1.00 98.60           H  
ATOM   3373  C   LEU A 210      -2.975  13.134   7.268  1.00 98.60           C  
ATOM   3374  CB  LEU A 210      -0.477  13.083   7.855  1.00 98.60           C  
ATOM   3375  HB2 LEU A 210      -0.209  13.388   6.844  1.00 98.60           H  
ATOM   3376  HB3 LEU A 210      -0.638  13.982   8.449  1.00 98.60           H  
ATOM   3377  O   LEU A 210      -3.627  12.725   6.311  1.00 98.60           O  
ATOM   3378  CG  LEU A 210       0.704  12.314   8.475  1.00 98.60           C  
ATOM   3379  HG  LEU A 210       1.036  11.535   7.788  1.00 98.60           H  
ATOM   3380  CD1 LEU A 210       1.868  13.277   8.706  1.00 98.60           C  
ATOM   3381 HD11 LEU A 210       2.744  12.729   9.053  1.00 98.60           H  
ATOM   3382 HD12 LEU A 210       1.587  14.019   9.454  1.00 98.60           H  
ATOM   3383 HD13 LEU A 210       2.109  13.798   7.779  1.00 98.60           H  
ATOM   3384  CD2 LEU A 210       0.352  11.664   9.817  1.00 98.60           C  
ATOM   3385 HD21 LEU A 210      -0.109  12.406  10.469  1.00 98.60           H  
ATOM   3386 HD22 LEU A 210      -0.329  10.831   9.647  1.00 98.60           H  
ATOM   3387 HD23 LEU A 210       1.255  11.279  10.289  1.00 98.60           H  
ATOM   3388  N   GLY A 211      -3.278  14.258   7.919  1.00 98.23           N  
ATOM   3389  H   GLY A 211      -2.668  14.603   8.645  1.00 98.23           H  
ATOM   3390  CA  GLY A 211      -4.398  15.109   7.523  1.00 98.23           C  
ATOM   3391  HA2 GLY A 211      -4.610  15.820   8.322  1.00 98.23           H  
ATOM   3392  HA3 GLY A 211      -5.287  14.498   7.370  1.00 98.23           H  
ATOM   3393  C   GLY A 211      -4.126  15.889   6.237  1.00 98.23           C  
ATOM   3394  O   GLY A 211      -3.022  15.872   5.681  1.00 98.23           O  
ATOM   3395  N   GLU A 212      -5.136  16.622   5.776  1.00 98.52           N  
ATOM   3396  H   GLU A 212      -6.035  16.562   6.233  1.00 98.52           H  
ATOM   3397  CA  GLU A 212      -5.008  17.527   4.631  1.00 98.52           C  
ATOM   3398  HA  GLU A 212      -4.737  16.920   3.767  1.00 98.52           H  
ATOM   3399  C   GLU A 212      -3.913  18.608   4.785  1.00 98.52           C  
ATOM   3400  CB  GLU A 212      -6.364  18.177   4.330  1.00 98.52           C  
ATOM   3401  HB2 GLU A 212      -6.624  18.874   5.126  1.00 98.52           H  
ATOM   3402  HB3 GLU A 212      -7.126  17.400   4.287  1.00 98.52           H  
ATOM   3403  O   GLU A 212      -3.233  18.868   3.785  1.00 98.52           O  
ATOM   3404  CG  GLU A 212      -6.325  18.919   2.985  1.00 98.52           C  
ATOM   3405  HG2 GLU A 212      -5.942  18.235   2.228  1.00 98.52           H  
ATOM   3406  HG3 GLU A 212      -5.647  19.770   3.053  1.00 98.52           H  
ATOM   3407  CD  GLU A 212      -7.696  19.424   2.544  1.00 98.52           C  
ATOM   3408  OE1 GLU A 212      -7.926  19.531   1.318  1.00 98.52           O  
ATOM   3409  OE2 GLU A 212      -8.554  19.701   3.408  1.00 98.52           O  
ATOM   3410  N   PRO A 213      -3.658  19.216   5.969  1.00 98.35           N  
ATOM   3411  CA  PRO A 213      -2.586  20.212   6.097  1.00 98.35           C  
ATOM   3412  HA  PRO A 213      -2.754  20.988   5.350  1.00 98.35           H  
ATOM   3413  C   PRO A 213      -1.191  19.609   5.844  1.00 98.35           C  
ATOM   3414  CB  PRO A 213      -2.739  20.843   7.488  1.00 98.35           C  
ATOM   3415  HB2 PRO A 213      -1.965  20.493   8.171  1.00 98.35           H  
ATOM   3416  HB3 PRO A 213      -2.681  21.930   7.424  1.00 98.35           H  
ATOM   3417  O   PRO A 213      -0.302  20.273   5.312  1.00 98.35           O  
ATOM   3418  CG  PRO A 213      -4.123  20.407   7.973  1.00 98.35           C  
ATOM   3419  HG2 PRO A 213      -4.864  21.147   7.669  1.00 98.35           H  
ATOM   3420  HG3 PRO A 213      -4.145  20.264   9.053  1.00 98.35           H  
ATOM   3421  CD  PRO A 213      -4.383  19.102   7.229  1.00 98.35           C  
ATOM   3422  HD2 PRO A 213      -3.973  18.274   7.808  1.00 98.35           H  
ATOM   3423  HD3 PRO A 213      -5.454  18.969   7.079  1.00 98.35           H  
ATOM   3424  N   GLU A 214      -1.030  18.310   6.098  1.00 98.69           N  
ATOM   3425  H   GLU A 214      -1.733  17.887   6.687  1.00 98.69           H  
ATOM   3426  CA  GLU A 214       0.160  17.517   5.785  1.00 98.69           C  
ATOM   3427  HA  GLU A 214       1.012  18.195   5.739  1.00 98.69           H  
ATOM   3428  C   GLU A 214       0.072  16.837   4.411  1.00 98.69           C  
ATOM   3429  CB  GLU A 214       0.447  16.489   6.890  1.00 98.69           C  
ATOM   3430  HB2 GLU A 214      -0.374  15.773   6.934  1.00 98.69           H  
ATOM   3431  HB3 GLU A 214       1.354  15.947   6.624  1.00 98.69           H  
ATOM   3432  O   GLU A 214       0.925  16.008   4.079  1.00 98.69           O  
ATOM   3433  CG  GLU A 214       0.675  17.108   8.275  1.00 98.69           C  
ATOM   3434  HG2 GLU A 214       1.195  18.061   8.175  1.00 98.69           H  
ATOM   3435  HG3 GLU A 214       1.328  16.443   8.841  1.00 98.69           H  
ATOM   3436  CD  GLU A 214      -0.645  17.279   9.035  1.00 98.69           C  
ATOM   3437  OE1 GLU A 214      -1.001  16.339   9.778  1.00 98.69           O  
ATOM   3438  OE2 GLU A 214      -1.324  18.300   8.819  1.00 98.69           O  
ATOM   3439  N   LYS A 215      -0.935  17.195   3.605  1.00 98.72           N  
ATOM   3440  H   LYS A 215      -1.593  17.864   3.978  1.00 98.72           H  
ATOM   3441  CA  LYS A 215      -1.185  16.697   2.246  1.00 98.72           C  
ATOM   3442  HA  LYS A 215      -2.155  17.084   1.934  1.00 98.72           H  
ATOM   3443  C   LYS A 215      -1.340  15.178   2.189  1.00 98.72           C  
ATOM   3444  CB  LYS A 215      -0.116  17.238   1.275  1.00 98.72           C  
ATOM   3445  HB2 LYS A 215      -0.335  16.892   0.265  1.00 98.72           H  
ATOM   3446  HB3 LYS A 215       0.851  16.825   1.562  1.00 98.72           H  
ATOM   3447  O   LYS A 215      -0.766  14.528   1.319  1.00 98.72           O  
ATOM   3448  CG  LYS A 215       0.010  18.766   1.249  1.00 98.72           C  
ATOM   3449  HG2 LYS A 215       0.847  19.026   0.601  1.00 98.72           H  
ATOM   3450  HG3 LYS A 215       0.231  19.146   2.246  1.00 98.72           H  
ATOM   3451  CD  LYS A 215      -1.260  19.432   0.711  1.00 98.72           C  
ATOM   3452  HD2 LYS A 215      -1.512  18.997  -0.257  1.00 98.72           H  
ATOM   3453  HD3 LYS A 215      -2.083  19.266   1.407  1.00 98.72           H  
ATOM   3454  CE  LYS A 215      -1.025  20.933   0.548  1.00 98.72           C  
ATOM   3455  HE2 LYS A 215      -0.679  21.334   1.501  1.00 98.72           H  
ATOM   3456  HE3 LYS A 215      -0.241  21.077  -0.194  1.00 98.72           H  
ATOM   3457  NZ  LYS A 215      -2.268  21.623   0.123  1.00 98.72           N  
ATOM   3458  HZ1 LYS A 215      -3.014  21.446   0.780  1.00 98.72           H  
ATOM   3459  HZ2 LYS A 215      -2.556  21.297  -0.788  1.00 98.72           H  
ATOM   3460  HZ3 LYS A 215      -2.115  22.619   0.054  1.00 98.72           H  
ATOM   3461  N   TYR A 216      -2.089  14.609   3.135  1.00 98.83           N  
ATOM   3462  H   TYR A 216      -2.498  15.202   3.843  1.00 98.83           H  
ATOM   3463  CA  TYR A 216      -2.384  13.173   3.198  1.00 98.83           C  
ATOM   3464  HA  TYR A 216      -2.822  12.993   4.180  1.00 98.83           H  
ATOM   3465  C   TYR A 216      -1.141  12.279   3.155  1.00 98.83           C  
ATOM   3466  CB  TYR A 216      -3.455  12.795   2.167  1.00 98.83           C  
ATOM   3467  HB2 TYR A 216      -3.077  12.992   1.164  1.00 98.83           H  
ATOM   3468  HB3 TYR A 216      -3.659  11.726   2.238  1.00 98.83           H  
ATOM   3469  O   TYR A 216      -1.150  11.197   2.568  1.00 98.83           O  
ATOM   3470  CG  TYR A 216      -4.762  13.526   2.372  1.00 98.83           C  
ATOM   3471  CD1 TYR A 216      -5.500  13.308   3.553  1.00 98.83           C  
ATOM   3472  HD1 TYR A 216      -5.135  12.630   4.310  1.00 98.83           H  
ATOM   3473  CD2 TYR A 216      -5.262  14.390   1.377  1.00 98.83           C  
ATOM   3474  HD2 TYR A 216      -4.705  14.554   0.466  1.00 98.83           H  
ATOM   3475  CE1 TYR A 216      -6.728  13.962   3.751  1.00 98.83           C  
ATOM   3476  HE1 TYR A 216      -7.291  13.809   4.660  1.00 98.83           H  
ATOM   3477  CE2 TYR A 216      -6.498  15.041   1.573  1.00 98.83           C  
ATOM   3478  HE2 TYR A 216      -6.890  15.716   0.827  1.00 98.83           H  
ATOM   3479  OH  TYR A 216      -8.396  15.488   2.977  1.00 98.83           O  
ATOM   3480  HH  TYR A 216      -8.770  15.328   3.846  1.00 98.83           H  
ATOM   3481  CZ  TYR A 216      -7.227  14.833   2.765  1.00 98.83           C  
ATOM   3482  N   ARG A 217      -0.048  12.745   3.771  1.00 98.80           N  
ATOM   3483  H   ARG A 217      -0.107  13.670   4.171  1.00 98.80           H  
ATOM   3484  CA  ARG A 217       1.255  12.078   3.748  1.00 98.80           C  
ATOM   3485  HA  ARG A 217       1.616  12.107   2.720  1.00 98.80           H  
ATOM   3486  C   ARG A 217       1.168  10.614   4.180  1.00 98.80           C  
ATOM   3487  CB  ARG A 217       2.213  12.856   4.649  1.00 98.80           C  
ATOM   3488  HB2 ARG A 217       2.226  13.899   4.334  1.00 98.80           H  
ATOM   3489  HB3 ARG A 217       1.854  12.800   5.677  1.00 98.80           H  
ATOM   3490  O   ARG A 217       0.625  10.329   5.248  1.00 98.80           O  
ATOM   3491  CG  ARG A 217       3.638  12.310   4.575  1.00 98.80           C  
ATOM   3492  HG2 ARG A 217       3.647  11.232   4.738  1.00 98.80           H  
ATOM   3493  HG3 ARG A 217       4.057  12.522   3.592  1.00 98.80           H  
ATOM   3494  CD  ARG A 217       4.520  12.937   5.644  1.00 98.80           C  
ATOM   3495  HD2 ARG A 217       4.106  12.732   6.631  1.00 98.80           H  
ATOM   3496  HD3 ARG A 217       5.479  12.428   5.554  1.00 98.80           H  
ATOM   3497  NE  ARG A 217       4.691  14.388   5.455  1.00 98.80           N  
ATOM   3498  HE  ARG A 217       3.859  14.910   5.221  1.00 98.80           H  
ATOM   3499  NH1 ARG A 217       6.974  14.458   5.756  1.00 98.80           N  
ATOM   3500 HH11 ARG A 217       6.982  13.452   5.848  1.00 98.80           H  
ATOM   3501 HH12 ARG A 217       7.848  14.952   5.644  1.00 98.80           H  
ATOM   3502  NH2 ARG A 217       5.847  16.336   5.340  1.00 98.80           N  
ATOM   3503 HH21 ARG A 217       6.717  16.840   5.441  1.00 98.80           H  
ATOM   3504 HH22 ARG A 217       4.967  16.824   5.257  1.00 98.80           H  
ATOM   3505  CZ  ARG A 217       5.835  15.044   5.512  1.00 98.80           C  
ATOM   3506  N   LEU A 218       1.768   9.715   3.399  1.00 98.83           N  
ATOM   3507  H   LEU A 218       2.222  10.044   2.559  1.00 98.83           H  
ATOM   3508  CA  LEU A 218       1.813   8.283   3.694  1.00 98.83           C  
ATOM   3509  HA  LEU A 218       0.817   7.977   4.011  1.00 98.83           H  
ATOM   3510  C   LEU A 218       2.800   7.971   4.822  1.00 98.83           C  
ATOM   3511  CB  LEU A 218       2.187   7.511   2.417  1.00 98.83           C  
ATOM   3512  HB2 LEU A 218       1.487   7.789   1.629  1.00 98.83           H  
ATOM   3513  HB3 LEU A 218       3.183   7.821   2.100  1.00 98.83           H  
ATOM   3514  O   LEU A 218       3.940   8.429   4.808  1.00 98.83           O  
ATOM   3515  CG  LEU A 218       2.156   5.978   2.534  1.00 98.83           C  
ATOM   3516  HG  LEU A 218       2.837   5.656   3.322  1.00 98.83           H  
ATOM   3517  CD1 LEU A 218       0.751   5.456   2.847  1.00 98.83           C  
ATOM   3518 HD11 LEU A 218       0.449   5.753   3.851  1.00 98.83           H  
ATOM   3519 HD12 LEU A 218       0.735   4.368   2.784  1.00 98.83           H  
ATOM   3520 HD13 LEU A 218       0.041   5.858   2.123  1.00 98.83           H  
ATOM   3521  CD2 LEU A 218       2.612   5.347   1.219  1.00 98.83           C  
ATOM   3522 HD21 LEU A 218       2.576   4.260   1.289  1.00 98.83           H  
ATOM   3523 HD22 LEU A 218       3.634   5.654   1.001  1.00 98.83           H  
ATOM   3524 HD23 LEU A 218       1.965   5.676   0.405  1.00 98.83           H  
ATOM   3525  N   GLN A 219       2.390   7.129   5.764  1.00 98.57           N  
ATOM   3526  H   GLN A 219       1.415   6.865   5.784  1.00 98.57           H  
ATOM   3527  CA  GLN A 219       3.260   6.549   6.782  1.00 98.57           C  
ATOM   3528  HA  GLN A 219       4.302   6.755   6.538  1.00 98.57           H  
ATOM   3529  C   GLN A 219       3.080   5.036   6.812  1.00 98.57           C  
ATOM   3530  CB  GLN A 219       2.963   7.164   8.153  1.00 98.57           C  
ATOM   3531  HB2 GLN A 219       3.539   6.625   8.905  1.00 98.57           H  
ATOM   3532  HB3 GLN A 219       1.903   7.054   8.383  1.00 98.57           H  
ATOM   3533  O   GLN A 219       2.057   4.521   7.267  1.00 98.57           O  
ATOM   3534  CG  GLN A 219       3.346   8.647   8.216  1.00 98.57           C  
ATOM   3535  HG2 GLN A 219       4.373   8.763   7.868  1.00 98.57           H  
ATOM   3536  HG3 GLN A 219       2.695   9.229   7.563  1.00 98.57           H  
ATOM   3537  CD  GLN A 219       3.233   9.203   9.629  1.00 98.57           C  
ATOM   3538  NE2 GLN A 219       4.077  10.143   9.994  1.00 98.57           N  
ATOM   3539 HE21 GLN A 219       3.967  10.513  10.927  1.00 98.57           H  
ATOM   3540 HE22 GLN A 219       4.771  10.486   9.345  1.00 98.57           H  
ATOM   3541  OE1 GLN A 219       2.403   8.810  10.437  1.00 98.57           O  
ATOM   3542  N   ILE A 220       4.100   4.320   6.344  1.00 98.44           N  
ATOM   3543  H   ILE A 220       4.903   4.812   5.981  1.00 98.44           H  
ATOM   3544  CA  ILE A 220       4.132   2.859   6.305  1.00 98.44           C  
ATOM   3545  HA  ILE A 220       3.355   2.506   6.983  1.00 98.44           H  
ATOM   3546  C   ILE A 220       5.451   2.308   6.832  1.00 98.44           C  
ATOM   3547  CB  ILE A 220       3.817   2.303   4.902  1.00 98.44           C  
ATOM   3548  HB  ILE A 220       4.009   1.230   4.917  1.00 98.44           H  
ATOM   3549  O   ILE A 220       6.499   2.942   6.746  1.00 98.44           O  
ATOM   3550  CG1 ILE A 220       4.727   2.938   3.834  1.00 98.44           C  
ATOM   3551 HG12 ILE A 220       4.469   3.988   3.699  1.00 98.44           H  
ATOM   3552 HG13 ILE A 220       5.763   2.886   4.169  1.00 98.44           H  
ATOM   3553  CG2 ILE A 220       2.326   2.490   4.593  1.00 98.44           C  
ATOM   3554 HG21 ILE A 220       2.074   3.551   4.576  1.00 98.44           H  
ATOM   3555 HG22 ILE A 220       2.079   2.044   3.630  1.00 98.44           H  
ATOM   3556 HG23 ILE A 220       1.737   1.989   5.361  1.00 98.44           H  
ATOM   3557  CD1 ILE A 220       4.658   2.242   2.479  1.00 98.44           C  
ATOM   3558 HD11 ILE A 220       5.361   2.739   1.809  1.00 98.44           H  
ATOM   3559 HD12 ILE A 220       3.656   2.307   2.055  1.00 98.44           H  
ATOM   3560 HD13 ILE A 220       4.946   1.196   2.583  1.00 98.44           H  
ATOM   3561  N   SER A 221       5.413   1.109   7.410  1.00 97.97           N  
ATOM   3562  H   SER A 221       4.528   0.625   7.450  1.00 97.97           H  
ATOM   3563  CA  SER A 221       6.629   0.375   7.782  1.00 97.97           C  
ATOM   3564  HA  SER A 221       7.345   0.453   6.964  1.00 97.97           H  
ATOM   3565  C   SER A 221       6.337  -1.109   8.008  1.00 97.97           C  
ATOM   3566  CB  SER A 221       7.273   0.993   9.036  1.00 97.97           C  
ATOM   3567  HB2 SER A 221       7.529   2.035   8.846  1.00 97.97           H  
ATOM   3568  HB3 SER A 221       8.192   0.463   9.286  1.00 97.97           H  
ATOM   3569  O   SER A 221       5.182  -1.537   7.946  1.00 97.97           O  
ATOM   3570  OG  SER A 221       6.379   0.924  10.122  1.00 97.97           O  
ATOM   3571  HG  SER A 221       5.590   1.377   9.817  1.00 97.97           H  
ATOM   3572  N   ARG A 222       7.390  -1.877   8.326  1.00 96.78           N  
ATOM   3573  H   ARG A 222       8.299  -1.437   8.322  1.00 96.78           H  
ATOM   3574  CA  ARG A 222       7.322  -3.312   8.656  1.00 96.78           C  
ATOM   3575  HA  ARG A 222       8.337  -3.693   8.774  1.00 96.78           H  
ATOM   3576  C   ARG A 222       6.717  -4.129   7.512  1.00 96.78           C  
ATOM   3577  CB  ARG A 222       6.586  -3.525   9.991  1.00 96.78           C  
ATOM   3578  HB2 ARG A 222       5.558  -3.177   9.887  1.00 96.78           H  
ATOM   3579  HB3 ARG A 222       6.562  -4.594  10.203  1.00 96.78           H  
ATOM   3580  O   ARG A 222       5.666  -4.750   7.662  1.00 96.78           O  
ATOM   3581  CG  ARG A 222       7.229  -2.802  11.180  1.00 96.78           C  
ATOM   3582  HG2 ARG A 222       7.232  -1.725  11.011  1.00 96.78           H  
ATOM   3583  HG3 ARG A 222       8.254  -3.152  11.301  1.00 96.78           H  
ATOM   3584  CD  ARG A 222       6.427  -3.109  12.449  1.00 96.78           C  
ATOM   3585  HD2 ARG A 222       6.356  -4.191  12.555  1.00 96.78           H  
ATOM   3586  HD3 ARG A 222       5.422  -2.700  12.340  1.00 96.78           H  
ATOM   3587  NE  ARG A 222       7.070  -2.539  13.647  1.00 96.78           N  
ATOM   3588  HE  ARG A 222       7.838  -1.903  13.488  1.00 96.78           H  
ATOM   3589  NH1 ARG A 222       5.844  -3.687  15.221  1.00 96.78           N  
ATOM   3590 HH11 ARG A 222       5.309  -4.132  14.488  1.00 96.78           H  
ATOM   3591 HH12 ARG A 222       5.674  -3.951  16.181  1.00 96.78           H  
ATOM   3592  NH2 ARG A 222       7.495  -2.344  15.878  1.00 96.78           N  
ATOM   3593 HH21 ARG A 222       8.309  -1.779  15.680  1.00 96.78           H  
ATOM   3594 HH22 ARG A 222       7.345  -2.671  16.822  1.00 96.78           H  
ATOM   3595  CZ  ARG A 222       6.801  -2.859  14.902  1.00 96.78           C  
ATOM   3596  N   TYR A 223       7.389  -4.067   6.367  1.00 98.17           N  
ATOM   3597  H   TYR A 223       8.245  -3.533   6.329  1.00 98.17           H  
ATOM   3598  CA  TYR A 223       7.015  -4.797   5.166  1.00 98.17           C  
ATOM   3599  HA  TYR A 223       5.995  -4.517   4.901  1.00 98.17           H  
ATOM   3600  C   TYR A 223       7.072  -6.325   5.354  1.00 98.17           C  
ATOM   3601  CB  TYR A 223       7.925  -4.355   4.015  1.00 98.17           C  
ATOM   3602  HB2 TYR A 223       8.969  -4.446   4.312  1.00 98.17           H  
ATOM   3603  HB3 TYR A 223       7.725  -3.310   3.782  1.00 98.17           H  
ATOM   3604  O   TYR A 223       7.961  -6.851   6.022  1.00 98.17           O  
ATOM   3605  CG  TYR A 223       7.693  -5.175   2.772  1.00 98.17           C  
ATOM   3606  CD1 TYR A 223       8.583  -6.209   2.412  1.00 98.17           C  
ATOM   3607  HD1 TYR A 223       9.487  -6.369   2.982  1.00 98.17           H  
ATOM   3608  CD2 TYR A 223       6.515  -4.960   2.042  1.00 98.17           C  
ATOM   3609  HD2 TYR A 223       5.829  -4.177   2.329  1.00 98.17           H  
ATOM   3610  CE1 TYR A 223       8.285  -7.042   1.314  1.00 98.17           C  
ATOM   3611  HE1 TYR A 223       8.944  -7.851   1.034  1.00 98.17           H  
ATOM   3612  CE2 TYR A 223       6.223  -5.782   0.953  1.00 98.17           C  
ATOM   3613  HE2 TYR A 223       5.326  -5.632   0.372  1.00 98.17           H  
ATOM   3614  OH  TYR A 223       6.657  -7.631  -0.387  1.00 98.17           O  
ATOM   3615  HH  TYR A 223       7.298  -8.246  -0.751  1.00 98.17           H  
ATOM   3616  CZ  TYR A 223       7.086  -6.827   0.603  1.00 98.17           C  
ATOM   3617  N   SER A 224       6.134  -7.033   4.727  1.00 97.96           N  
ATOM   3618  H   SER A 224       5.429  -6.507   4.230  1.00 97.96           H  
ATOM   3619  CA  SER A 224       6.157  -8.477   4.467  1.00 97.96           C  
ATOM   3620  HA  SER A 224       7.183  -8.787   4.268  1.00 97.96           H  
ATOM   3621  C   SER A 224       5.310  -8.787   3.228  1.00 97.96           C  
ATOM   3622  CB  SER A 224       5.631  -9.255   5.683  1.00 97.96           C  
ATOM   3623  HB2 SER A 224       6.306  -9.088   6.523  1.00 97.96           H  
ATOM   3624  HB3 SER A 224       5.619 -10.322   5.459  1.00 97.96           H  
ATOM   3625  O   SER A 224       4.408  -8.023   2.903  1.00 97.96           O  
ATOM   3626  OG  SER A 224       4.325  -8.832   6.050  1.00 97.96           O  
ATOM   3627  HG  SER A 224       4.344  -7.877   5.957  1.00 97.96           H  
ATOM   3628  N   GLY A 225       5.541  -9.903   2.543  1.00 97.49           N  
ATOM   3629  H   GLY A 225       6.363 -10.456   2.740  1.00 97.49           H  
ATOM   3630  CA  GLY A 225       4.741 -10.289   1.376  1.00 97.49           C  
ATOM   3631  HA2 GLY A 225       4.340  -9.403   0.883  1.00 97.49           H  
ATOM   3632  HA3 GLY A 225       3.908 -10.913   1.699  1.00 97.49           H  
ATOM   3633  C   GLY A 225       5.545 -11.061   0.341  1.00 97.49           C  
ATOM   3634  O   GLY A 225       6.751 -11.234   0.500  1.00 97.49           O  
ATOM   3635  N   ASN A 226       4.867 -11.538  -0.704  1.00 97.48           N  
ATOM   3636  H   ASN A 226       3.888 -11.307  -0.788  1.00 97.48           H  
ATOM   3637  CA  ASN A 226       5.505 -12.193  -1.852  1.00 97.48           C  
ATOM   3638  HA  ASN A 226       6.517 -12.483  -1.569  1.00 97.48           H  
ATOM   3639  C   ASN A 226       5.671 -11.256  -3.063  1.00 97.48           C  
ATOM   3640  CB  ASN A 226       4.744 -13.483  -2.216  1.00 97.48           C  
ATOM   3641  HB2 ASN A 226       5.358 -14.051  -2.915  1.00 97.48           H  
ATOM   3642  HB3 ASN A 226       4.594 -14.091  -1.324  1.00 97.48           H  
ATOM   3643  O   ASN A 226       6.316 -11.636  -4.037  1.00 97.48           O  
ATOM   3644  CG  ASN A 226       3.399 -13.225  -2.869  1.00 97.48           C  
ATOM   3645  ND2 ASN A 226       2.868 -14.170  -3.609  1.00 97.48           N  
ATOM   3646 HD21 ASN A 226       3.377 -15.027  -3.775  1.00 97.48           H  
ATOM   3647 HD22 ASN A 226       2.027 -13.961  -4.128  1.00 97.48           H  
ATOM   3648  OD1 ASN A 226       2.806 -12.174  -2.722  1.00 97.48           O  
ATOM   3649  N   ALA A 227       5.099 -10.048  -3.025  1.00 97.01           N  
ATOM   3650  H   ALA A 227       4.536  -9.803  -2.223  1.00 97.01           H  
ATOM   3651  CA  ALA A 227       5.533  -8.963  -3.895  1.00 97.01           C  
ATOM   3652  HA  ALA A 227       5.615  -9.333  -4.917  1.00 97.01           H  
ATOM   3653  C   ALA A 227       6.928  -8.471  -3.456  1.00 97.01           C  
ATOM   3654  CB  ALA A 227       4.474  -7.852  -3.864  1.00 97.01           C  
ATOM   3655  HB1 ALA A 227       4.736  -7.063  -4.570  1.00 97.01           H  
ATOM   3656  HB2 ALA A 227       4.430  -7.425  -2.862  1.00 97.01           H  
ATOM   3657  HB3 ALA A 227       3.494  -8.250  -4.125  1.00 97.01           H  
ATOM   3658  O   ALA A 227       7.479  -8.892  -2.440  1.00 97.01           O  
ATOM   3659  N   THR A 228       7.527  -7.568  -4.214  1.00 94.94           N  
ATOM   3660  H   THR A 228       7.085  -7.266  -5.071  1.00 94.94           H  
ATOM   3661  CA  THR A 228       8.655  -6.749  -3.745  1.00 94.94           C  
ATOM   3662  HA  THR A 228       9.295  -7.324  -3.076  1.00 94.94           H  
ATOM   3663  C   THR A 228       8.135  -5.529  -2.996  1.00 94.94           C  
ATOM   3664  CB  THR A 228       9.474  -6.281  -4.941  1.00 94.94           C  
ATOM   3665  HB  THR A 228      10.208  -5.539  -4.628  1.00 94.94           H  
ATOM   3666  O   THR A 228       7.021  -5.087  -3.265  1.00 94.94           O  
ATOM   3667  CG2 THR A 228      10.190  -7.465  -5.594  1.00 94.94           C  
ATOM   3668 HG21 THR A 228      10.930  -7.096  -6.304  1.00 94.94           H  
ATOM   3669 HG22 THR A 228       9.475  -8.104  -6.113  1.00 94.94           H  
ATOM   3670 HG23 THR A 228      10.711  -8.049  -4.836  1.00 94.94           H  
ATOM   3671  OG1 THR A 228       8.557  -5.714  -5.851  1.00 94.94           O  
ATOM   3672  HG1 THR A 228       8.602  -4.760  -5.745  1.00 94.94           H  
ATOM   3673  N   ASP A 229       8.924  -4.936  -2.102  1.00 96.50           N  
ATOM   3674  H   ASP A 229       9.850  -5.293  -1.912  1.00 96.50           H  
ATOM   3675  CA  ASP A 229       8.529  -3.681  -1.460  1.00 96.50           C  
ATOM   3676  HA  ASP A 229       7.455  -3.706  -1.277  1.00 96.50           H  
ATOM   3677  C   ASP A 229       8.833  -2.476  -2.352  1.00 96.50           C  
ATOM   3678  CB  ASP A 229       9.202  -3.526  -0.100  1.00 96.50           C  
ATOM   3679  HB2 ASP A 229      10.279  -3.410  -0.225  1.00 96.50           H  
ATOM   3680  HB3 ASP A 229       9.034  -4.435   0.477  1.00 96.50           H  
ATOM   3681  O   ASP A 229       9.945  -1.954  -2.354  1.00 96.50           O  
ATOM   3682  CG  ASP A 229       8.640  -2.332   0.679  1.00 96.50           C  
ATOM   3683  OD1 ASP A 229       7.687  -1.647   0.210  1.00 96.50           O  
ATOM   3684  OD2 ASP A 229       9.123  -2.135   1.808  1.00 96.50           O  
ATOM   3685  N   ASN A 230       7.832  -2.021  -3.101  1.00 96.29           N  
ATOM   3686  H   ASN A 230       6.969  -2.545  -3.125  1.00 96.29           H  
ATOM   3687  CA  ASN A 230       7.965  -0.823  -3.924  1.00 96.29           C  
ATOM   3688  HA  ASN A 230       9.017  -0.655  -4.153  1.00 96.29           H  
ATOM   3689  C   ASN A 230       7.482   0.441  -3.213  1.00 96.29           C  
ATOM   3690  CB  ASN A 230       7.223  -1.004  -5.252  1.00 96.29           C  
ATOM   3691  HB2 ASN A 230       7.246  -0.059  -5.794  1.00 96.29           H  
ATOM   3692  HB3 ASN A 230       6.177  -1.248  -5.063  1.00 96.29           H  
ATOM   3693  O   ASN A 230       7.508   1.492  -3.840  1.00 96.29           O  
ATOM   3694  CG  ASN A 230       7.816  -2.054  -6.159  1.00 96.29           C  
ATOM   3695  ND2 ASN A 230       7.533  -1.953  -7.424  1.00 96.29           N  
ATOM   3696 HD21 ASN A 230       7.719  -2.759  -8.004  1.00 96.29           H  
ATOM   3697 HD22 ASN A 230       7.111  -1.101  -7.763  1.00 96.29           H  
ATOM   3698  OD1 ASN A 230       8.470  -3.010  -5.784  1.00 96.29           O  
ATOM   3699  N   LEU A 231       6.992   0.367  -1.967  1.00 97.78           N  
ATOM   3700  H   LEU A 231       7.098  -0.497  -1.453  1.00 97.78           H  
ATOM   3701  CA  LEU A 231       6.411   1.531  -1.291  1.00 97.78           C  
ATOM   3702  HA  LEU A 231       6.261   2.326  -2.021  1.00 97.78           H  
ATOM   3703  C   LEU A 231       7.337   2.144  -0.244  1.00 97.78           C  
ATOM   3704  CB  LEU A 231       5.021   1.237  -0.705  1.00 97.78           C  
ATOM   3705  HB2 LEU A 231       5.129   0.512   0.101  1.00 97.78           H  
ATOM   3706  HB3 LEU A 231       4.653   2.168  -0.273  1.00 97.78           H  
ATOM   3707  O   LEU A 231       7.409   3.368  -0.193  1.00 97.78           O  
ATOM   3708  CG  LEU A 231       3.950   0.754  -1.693  1.00 97.78           C  
ATOM   3709  HG  LEU A 231       4.271  -0.192  -2.130  1.00 97.78           H  
ATOM   3710  CD1 LEU A 231       2.621   0.548  -0.962  1.00 97.78           C  
ATOM   3711 HD11 LEU A 231       1.892   0.107  -1.642  1.00 97.78           H  
ATOM   3712 HD12 LEU A 231       2.771  -0.118  -0.112  1.00 97.78           H  
ATOM   3713 HD13 LEU A 231       2.246   1.505  -0.598  1.00 97.78           H  
ATOM   3714  CD2 LEU A 231       3.687   1.756  -2.817  1.00 97.78           C  
ATOM   3715 HD21 LEU A 231       3.425   2.731  -2.406  1.00 97.78           H  
ATOM   3716 HD22 LEU A 231       2.874   1.399  -3.449  1.00 97.78           H  
ATOM   3717 HD23 LEU A 231       4.580   1.856  -3.434  1.00 97.78           H  
ATOM   3718  N   ILE A 232       8.044   1.362   0.585  1.00 97.21           N  
ATOM   3719  H   ILE A 232       7.991   0.357   0.501  1.00 97.21           H  
ATOM   3720  CA  ILE A 232       8.832   1.965   1.680  1.00 97.21           C  
ATOM   3721  HA  ILE A 232       8.157   2.617   2.234  1.00 97.21           H  
ATOM   3722  C   ILE A 232       9.949   2.870   1.161  1.00 97.21           C  
ATOM   3723  CB  ILE A 232       9.365   0.929   2.695  1.00 97.21           C  
ATOM   3724  HB  ILE A 232       9.844   0.121   2.142  1.00 97.21           H  
ATOM   3725  O   ILE A 232      10.140   3.949   1.716  1.00 97.21           O  
ATOM   3726  CG1 ILE A 232       8.174   0.403   3.524  1.00 97.21           C  
ATOM   3727 HG12 ILE A 232       7.448  -0.012   2.824  1.00 97.21           H  
ATOM   3728 HG13 ILE A 232       7.691   1.237   4.033  1.00 97.21           H  
ATOM   3729  CG2 ILE A 232      10.424   1.515   3.652  1.00 97.21           C  
ATOM   3730 HG21 ILE A 232      10.007   2.354   4.209  1.00 97.21           H  
ATOM   3731 HG22 ILE A 232      10.778   0.750   4.342  1.00 97.21           H  
ATOM   3732 HG23 ILE A 232      11.298   1.853   3.094  1.00 97.21           H  
ATOM   3733  CD1 ILE A 232       8.512  -0.664   4.577  1.00 97.21           C  
ATOM   3734 HD11 ILE A 232       9.002  -0.199   5.432  1.00 97.21           H  
ATOM   3735 HD12 ILE A 232       7.592  -1.137   4.922  1.00 97.21           H  
ATOM   3736 HD13 ILE A 232       9.178  -1.422   4.165  1.00 97.21           H  
ATOM   3737  N   SER A 233      10.680   2.450   0.128  1.00 93.92           N  
ATOM   3738  H   SER A 233      10.461   1.572  -0.321  1.00 93.92           H  
ATOM   3739  CA  SER A 233      11.828   3.206  -0.387  1.00 93.92           C  
ATOM   3740  HA  SER A 233      12.457   3.509   0.450  1.00 93.92           H  
ATOM   3741  C   SER A 233      11.432   4.484  -1.125  1.00 93.92           C  
ATOM   3742  CB  SER A 233      12.669   2.325  -1.314  1.00 93.92           C  
ATOM   3743  HB2 SER A 233      13.430   2.935  -1.800  1.00 93.92           H  
ATOM   3744  HB3 SER A 233      13.160   1.548  -0.728  1.00 93.92           H  
ATOM   3745  O   SER A 233      12.157   5.468  -1.035  1.00 93.92           O  
ATOM   3746  OG  SER A 233      11.845   1.716  -2.292  1.00 93.92           O  
ATOM   3747  HG  SER A 233      12.372   1.534  -3.073  1.00 93.92           H  
ATOM   3748  N   GLU A 234      10.297   4.475  -1.829  1.00 97.03           N  
ATOM   3749  H   GLU A 234       9.806   3.596  -1.899  1.00 97.03           H  
ATOM   3750  CA  GLU A 234       9.938   5.553  -2.759  1.00 97.03           C  
ATOM   3751  HA  GLU A 234      10.782   6.236  -2.859  1.00 97.03           H  
ATOM   3752  C   GLU A 234       8.740   6.393  -2.296  1.00 97.03           C  
ATOM   3753  CB  GLU A 234       9.678   4.925  -4.137  1.00 97.03           C  
ATOM   3754  HB2 GLU A 234       8.734   4.382  -4.113  1.00 97.03           H  
ATOM   3755  HB3 GLU A 234      10.462   4.198  -4.353  1.00 97.03           H  
ATOM   3756  O   GLU A 234       8.720   7.601  -2.494  1.00 97.03           O  
ATOM   3757  CG  GLU A 234       9.636   5.956  -5.275  1.00 97.03           C  
ATOM   3758  HG2 GLU A 234       8.837   6.673  -5.085  1.00 97.03           H  
ATOM   3759  HG3 GLU A 234       9.386   5.437  -6.200  1.00 97.03           H  
ATOM   3760  CD  GLU A 234      10.973   6.683  -5.477  1.00 97.03           C  
ATOM   3761  OE1 GLU A 234      10.932   7.874  -5.867  1.00 97.03           O  
ATOM   3762  OE2 GLU A 234      12.023   6.059  -5.220  1.00 97.03           O  
ATOM   3763  N   HIS A 235       7.741   5.780  -1.658  1.00 98.49           N  
ATOM   3764  H   HIS A 235       7.848   4.801  -1.435  1.00 98.49           H  
ATOM   3765  CA  HIS A 235       6.445   6.414  -1.376  1.00 98.49           C  
ATOM   3766  HA  HIS A 235       6.373   7.358  -1.916  1.00 98.49           H  
ATOM   3767  C   HIS A 235       6.222   6.734   0.107  1.00 98.49           C  
ATOM   3768  CB  HIS A 235       5.331   5.498  -1.895  1.00 98.49           C  
ATOM   3769  HB2 HIS A 235       5.387   4.528  -1.401  1.00 98.49           H  
ATOM   3770  HB3 HIS A 235       4.370   5.944  -1.641  1.00 98.49           H  
ATOM   3771  O   HIS A 235       5.381   7.566   0.452  1.00 98.49           O  
ATOM   3772  CG  HIS A 235       5.370   5.303  -3.387  1.00 98.49           C  
ATOM   3773  CD2 HIS A 235       5.988   4.313  -4.092  1.00 98.49           C  
ATOM   3774  HD2 HIS A 235       6.574   3.520  -3.650  1.00 98.49           H  
ATOM   3775  ND1 HIS A 235       4.858   6.169  -4.307  1.00 98.49           N  
ATOM   3776  HD1 HIS A 235       4.521   7.098  -4.096  1.00 98.49           H  
ATOM   3777  CE1 HIS A 235       5.142   5.710  -5.529  1.00 98.49           C  
ATOM   3778  HE1 HIS A 235       4.869   6.225  -6.437  1.00 98.49           H  
ATOM   3779  NE2 HIS A 235       5.817   4.551  -5.461  1.00 98.49           N  
ATOM   3780  N   ASN A 236       6.941   6.074   1.016  1.00 98.53           N  
ATOM   3781  H   ASN A 236       7.633   5.411   0.695  1.00 98.53           H  
ATOM   3782  CA  ASN A 236       6.810   6.345   2.442  1.00 98.53           C  
ATOM   3783  HA  ASN A 236       5.759   6.236   2.713  1.00 98.53           H  
ATOM   3784  C   ASN A 236       7.246   7.776   2.774  1.00 98.53           C  
ATOM   3785  CB  ASN A 236       7.630   5.324   3.223  1.00 98.53           C  
ATOM   3786  HB2 ASN A 236       7.346   4.328   2.884  1.00 98.53           H  
ATOM   3787  HB3 ASN A 236       8.687   5.495   3.021  1.00 98.53           H  
ATOM   3788  O   ASN A 236       8.244   8.267   2.257  1.00 98.53           O  
ATOM   3789  CG  ASN A 236       7.394   5.370   4.715  1.00 98.53           C  
ATOM   3790  ND2 ASN A 236       8.364   4.946   5.485  1.00 98.53           N  
ATOM   3791 HD21 ASN A 236       8.123   4.776   6.451  1.00 98.53           H  
ATOM   3792 HD22 ASN A 236       9.233   4.651   5.062  1.00 98.53           H  
ATOM   3793  OD1 ASN A 236       6.332   5.728   5.204  1.00 98.53           O  
ATOM   3794  N   ASN A 237       6.516   8.428   3.678  1.00 98.55           N  
ATOM   3795  H   ASN A 237       5.706   7.962   4.062  1.00 98.55           H  
ATOM   3796  CA  ASN A 237       6.714   9.819   4.087  1.00 98.55           C  
ATOM   3797  HA  ASN A 237       5.940  10.027   4.826  1.00 98.55           H  
ATOM   3798  C   ASN A 237       6.491  10.863   2.973  1.00 98.55           C  
ATOM   3799  CB  ASN A 237       8.068   9.929   4.813  1.00 98.55           C  
ATOM   3800  HB2 ASN A 237       8.180   9.093   5.503  1.00 98.55           H  
ATOM   3801  HB3 ASN A 237       8.869   9.864   4.076  1.00 98.55           H  
ATOM   3802  O   ASN A 237       6.741  12.047   3.209  1.00 98.55           O  
ATOM   3803  CG  ASN A 237       8.249  11.201   5.613  1.00 98.55           C  
ATOM   3804  ND2 ASN A 237       9.385  11.844   5.490  1.00 98.55           N  
ATOM   3805 HD21 ASN A 237       9.567  12.629   6.099  1.00 98.55           H  
ATOM   3806 HD22 ASN A 237      10.053  11.528   4.802  1.00 98.55           H  
ATOM   3807  OD1 ASN A 237       7.408  11.624   6.393  1.00 98.55           O  
ATOM   3808  N   GLN A 238       5.964  10.460   1.812  1.00 98.68           N  
ATOM   3809  H   GLN A 238       5.789   9.477   1.660  1.00 98.68           H  
ATOM   3810  CA  GLN A 238       5.635  11.371   0.717  1.00 98.68           C  
ATOM   3811  HA  GLN A 238       6.293  12.237   0.789  1.00 98.68           H  
ATOM   3812  C   GLN A 238       4.219  11.916   0.821  1.00 98.68           C  
ATOM   3813  CB  GLN A 238       5.866  10.717  -0.649  1.00 98.68           C  
ATOM   3814  HB2 GLN A 238       5.717  11.461  -1.431  1.00 98.68           H  
ATOM   3815  HB3 GLN A 238       5.136   9.922  -0.798  1.00 98.68           H  
ATOM   3816  O   GLN A 238       3.317  11.268   1.362  1.00 98.68           O  
ATOM   3817  CG  GLN A 238       7.266  10.119  -0.795  1.00 98.68           C  
ATOM   3818  HG2 GLN A 238       7.389   9.288  -0.100  1.00 98.68           H  
ATOM   3819  HG3 GLN A 238       7.329   9.702  -1.800  1.00 98.68           H  
ATOM   3820  CD  GLN A 238       8.411  11.103  -0.570  1.00 98.68           C  
ATOM   3821  NE2 GLN A 238       9.621  10.611  -0.459  1.00 98.68           N  
ATOM   3822 HE21 GLN A 238      10.377  11.278  -0.517  1.00 98.68           H  
ATOM   3823 HE22 GLN A 238       9.763   9.627  -0.635  1.00 98.68           H  
ATOM   3824  OE1 GLN A 238       8.254  12.311  -0.463  1.00 98.68           O  
ATOM   3825  N   LYS A 239       4.041  13.138   0.319  1.00 98.83           N  
ATOM   3826  H   LYS A 239       4.804  13.526  -0.217  1.00 98.83           H  
ATOM   3827  CA  LYS A 239       2.744  13.812   0.223  1.00 98.83           C  
ATOM   3828  HA  LYS A 239       2.164  13.655   1.132  1.00 98.83           H  
ATOM   3829  C   LYS A 239       1.949  13.238  -0.946  1.00 98.83           C  
ATOM   3830  CB  LYS A 239       2.962  15.309   0.014  1.00 98.83           C  
ATOM   3831  HB2 LYS A 239       3.562  15.432  -0.888  1.00 98.83           H  
ATOM   3832  HB3 LYS A 239       1.997  15.785  -0.162  1.00 98.83           H  
ATOM   3833  O   LYS A 239       2.520  12.703  -1.889  1.00 98.83           O  
ATOM   3834  CG  LYS A 239       3.663  16.004   1.192  1.00 98.83           C  
ATOM   3835  HG2 LYS A 239       3.024  15.980   2.076  1.00 98.83           H  
ATOM   3836  HG3 LYS A 239       4.605  15.504   1.416  1.00 98.83           H  
ATOM   3837  CD  LYS A 239       3.952  17.450   0.782  1.00 98.83           C  
ATOM   3838  HD2 LYS A 239       3.013  17.965   0.584  1.00 98.83           H  
ATOM   3839  HD3 LYS A 239       4.531  17.426  -0.141  1.00 98.83           H  
ATOM   3840  CE  LYS A 239       4.749  18.220   1.833  1.00 98.83           C  
ATOM   3841  HE2 LYS A 239       5.610  17.616   2.120  1.00 98.83           H  
ATOM   3842  HE3 LYS A 239       4.115  18.386   2.704  1.00 98.83           H  
ATOM   3843  NZ  LYS A 239       5.205  19.507   1.253  1.00 98.83           N  
ATOM   3844  HZ1 LYS A 239       5.781  19.325   0.443  1.00 98.83           H  
ATOM   3845  HZ2 LYS A 239       4.419  20.046   0.917  1.00 98.83           H  
ATOM   3846  HZ3 LYS A 239       5.741  20.060   1.906  1.00 98.83           H  
ATOM   3847  N   PHE A 240       0.630  13.339  -0.873  1.00 98.87           N  
ATOM   3848  H   PHE A 240       0.213  13.817  -0.087  1.00 98.87           H  
ATOM   3849  CA  PHE A 240      -0.236  12.985  -1.988  1.00 98.87           C  
ATOM   3850  HA  PHE A 240       0.142  12.072  -2.448  1.00 98.87           H  
ATOM   3851  C   PHE A 240      -0.213  14.102  -3.039  1.00 98.87           C  
ATOM   3852  CB  PHE A 240      -1.645  12.707  -1.456  1.00 98.87           C  
ATOM   3853  HB2 PHE A 240      -2.165  13.649  -1.282  1.00 98.87           H  
ATOM   3854  HB3 PHE A 240      -1.560  12.202  -0.495  1.00 98.87           H  
ATOM   3855  O   PHE A 240      -0.290  15.277  -2.680  1.00 98.87           O  
ATOM   3856  CG  PHE A 240      -2.475  11.821  -2.359  1.00 98.87           C  
ATOM   3857  CD1 PHE A 240      -3.346  12.367  -3.318  1.00 98.87           C  
ATOM   3858  HD1 PHE A 240      -3.414  13.437  -3.446  1.00 98.87           H  
ATOM   3859  CD2 PHE A 240      -2.373  10.426  -2.228  1.00 98.87           C  
ATOM   3860  HD2 PHE A 240      -1.684  10.007  -1.510  1.00 98.87           H  
ATOM   3861  CE1 PHE A 240      -4.120  11.513  -4.124  1.00 98.87           C  
ATOM   3862  HE1 PHE A 240      -4.777  11.931  -4.872  1.00 98.87           H  
ATOM   3863  CE2 PHE A 240      -3.156   9.571  -3.017  1.00 98.87           C  
ATOM   3864  HE2 PHE A 240      -3.083   8.501  -2.891  1.00 98.87           H  
ATOM   3865  CZ  PHE A 240      -4.033  10.118  -3.965  1.00 98.87           C  
ATOM   3866  HZ  PHE A 240      -4.628   9.464  -4.586  1.00 98.87           H  
ATOM   3867  N   SER A 241      -0.160  13.736  -4.316  1.00 98.86           N  
ATOM   3868  H   SER A 241      -0.037  12.757  -4.529  1.00 98.86           H  
ATOM   3869  CA  SER A 241      -0.213  14.658  -5.455  1.00 98.86           C  
ATOM   3870  HA  SER A 241      -0.437  15.664  -5.100  1.00 98.86           H  
ATOM   3871  C   SER A 241      -1.311  14.245  -6.428  1.00 98.86           C  
ATOM   3872  CB  SER A 241       1.127  14.717  -6.197  1.00 98.86           C  
ATOM   3873  HB2 SER A 241       1.350  13.731  -6.606  1.00 98.86           H  
ATOM   3874  HB3 SER A 241       1.061  15.433  -7.016  1.00 98.86           H  
ATOM   3875  O   SER A 241      -1.570  13.055  -6.621  1.00 98.86           O  
ATOM   3876  OG  SER A 241       2.167  15.100  -5.327  1.00 98.86           O  
ATOM   3877  HG  SER A 241       3.001  15.072  -5.802  1.00 98.86           H  
ATOM   3878  N   THR A 242      -1.928  15.234  -7.065  1.00 98.84           N  
ATOM   3879  H   THR A 242      -1.650  16.179  -6.840  1.00 98.84           H  
ATOM   3880  CA  THR A 242      -2.901  15.095  -8.162  1.00 98.84           C  
ATOM   3881  HA  THR A 242      -2.876  14.074  -8.543  1.00 98.84           H  
ATOM   3882  C   THR A 242      -2.512  16.026  -9.313  1.00 98.84           C  
ATOM   3883  CB  THR A 242      -4.339  15.386  -7.694  1.00 98.84           C  
ATOM   3884  HB  THR A 242      -5.010  15.377  -8.552  1.00 98.84           H  
ATOM   3885  O   THR A 242      -1.627  16.874  -9.171  1.00 98.84           O  
ATOM   3886  CG2 THR A 242      -4.823  14.336  -6.697  1.00 98.84           C  
ATOM   3887 HG21 THR A 242      -4.241  14.386  -5.777  1.00 98.84           H  
ATOM   3888 HG22 THR A 242      -4.725  13.344  -7.137  1.00 98.84           H  
ATOM   3889 HG23 THR A 242      -5.874  14.518  -6.470  1.00 98.84           H  
ATOM   3890  OG1 THR A 242      -4.414  16.638  -7.059  1.00 98.84           O  
ATOM   3891  HG1 THR A 242      -4.957  17.216  -7.599  1.00 98.84           H  
ATOM   3892  N   PHE A 243      -3.151  15.895 -10.480  1.00 98.46           N  
ATOM   3893  H   PHE A 243      -3.900  15.223 -10.573  1.00 98.46           H  
ATOM   3894  CA  PHE A 243      -2.789  16.712 -11.648  1.00 98.46           C  
ATOM   3895  HA  PHE A 243      -1.731  16.551 -11.856  1.00 98.46           H  
ATOM   3896  C   PHE A 243      -2.966  18.228 -11.421  1.00 98.46           C  
ATOM   3897  CB  PHE A 243      -3.587  16.238 -12.871  1.00 98.46           C  
ATOM   3898  HB2 PHE A 243      -3.419  15.167 -12.986  1.00 98.46           H  
ATOM   3899  HB3 PHE A 243      -3.179  16.725 -13.756  1.00 98.46           H  
ATOM   3900  O   PHE A 243      -2.341  19.027 -12.117  1.00 98.46           O  
ATOM   3901  CG  PHE A 243      -5.085  16.510 -12.829  1.00 98.46           C  
ATOM   3902  CD1 PHE A 243      -5.998  15.450 -12.673  1.00 98.46           C  
ATOM   3903  HD1 PHE A 243      -5.646  14.432 -12.592  1.00 98.46           H  
ATOM   3904  CD2 PHE A 243      -5.576  17.823 -12.982  1.00 98.46           C  
ATOM   3905  HD2 PHE A 243      -4.896  18.647 -13.141  1.00 98.46           H  
ATOM   3906  CE1 PHE A 243      -7.379  15.710 -12.651  1.00 98.46           C  
ATOM   3907  HE1 PHE A 243      -8.082  14.892 -12.586  1.00 98.46           H  
ATOM   3908  CE2 PHE A 243      -6.954  18.085 -12.898  1.00 98.46           C  
ATOM   3909  HE2 PHE A 243      -7.321  19.098 -12.971  1.00 98.46           H  
ATOM   3910  CZ  PHE A 243      -7.857  17.027 -12.721  1.00 98.46           C  
ATOM   3911  HZ  PHE A 243      -8.918  17.222 -12.663  1.00 98.46           H  
ATOM   3912  N   ASP A 244      -3.829  18.616 -10.479  1.00 98.58           N  
ATOM   3913  H   ASP A 244      -4.341  17.904  -9.979  1.00 98.58           H  
ATOM   3914  CA  ASP A 244      -4.182  19.988 -10.096  1.00 98.58           C  
ATOM   3915  HA  ASP A 244      -3.812  20.675 -10.857  1.00 98.58           H  
ATOM   3916  C   ASP A 244      -3.558  20.438  -8.762  1.00 98.58           C  
ATOM   3917  CB  ASP A 244      -5.717  20.123 -10.048  1.00 98.58           C  
ATOM   3918  HB2 ASP A 244      -5.971  21.159  -9.824  1.00 98.58           H  
ATOM   3919  HB3 ASP A 244      -6.120  19.905 -11.037  1.00 98.58           H  
ATOM   3920  O   ASP A 244      -3.721  21.593  -8.375  1.00 98.58           O  
ATOM   3921  CG  ASP A 244      -6.405  19.211  -9.016  1.00 98.58           C  
ATOM   3922  OD1 ASP A 244      -5.798  18.201  -8.583  1.00 98.58           O  
ATOM   3923  OD2 ASP A 244      -7.574  19.467  -8.667  1.00 98.58           O  
ATOM   3924  N   ASN A 245      -2.836  19.557  -8.061  1.00 98.46           N  
ATOM   3925  H   ASN A 245      -2.731  18.623  -8.429  1.00 98.46           H  
ATOM   3926  CA  ASN A 245      -2.174  19.869  -6.795  1.00 98.46           C  
ATOM   3927  HA  ASN A 245      -1.904  20.924  -6.788  1.00 98.46           H  
ATOM   3928  C   ASN A 245      -0.875  19.056  -6.650  1.00 98.46           C  
ATOM   3929  CB  ASN A 245      -3.178  19.633  -5.654  1.00 98.46           C  
ATOM   3930  HB2 ASN A 245      -4.093  20.191  -5.855  1.00 98.46           H  
ATOM   3931  HB3 ASN A 245      -3.427  18.573  -5.613  1.00 98.46           H  
ATOM   3932  O   ASN A 245      -0.876  17.917  -6.172  1.00 98.46           O  
ATOM   3933  CG  ASN A 245      -2.657  20.062  -4.298  1.00 98.46           C  
ATOM   3934  ND2 ASN A 245      -3.306  19.645  -3.242  1.00 98.46           N  
ATOM   3935 HD21 ASN A 245      -4.093  19.032  -3.396  1.00 98.46           H  
ATOM   3936 HD22 ASN A 245      -2.765  19.562  -2.393  1.00 98.46           H  
ATOM   3937  OD1 ASN A 245      -1.648  20.726  -4.125  1.00 98.46           O  
ATOM   3938  N   ASP A 246       0.229  19.663  -7.086  1.00 98.65           N  
ATOM   3939  H   ASP A 246       0.155  20.614  -7.416  1.00 98.65           H  
ATOM   3940  CA  ASP A 246       1.568  19.075  -7.086  1.00 98.65           C  
ATOM   3941  HA  ASP A 246       1.487  18.019  -7.344  1.00 98.65           H  
ATOM   3942  C   ASP A 246       2.243  19.192  -5.711  1.00 98.65           C  
ATOM   3943  CB  ASP A 246       2.410  19.757  -8.172  1.00 98.65           C  
ATOM   3944  HB2 ASP A 246       1.825  19.812  -9.090  1.00 98.65           H  
ATOM   3945  HB3 ASP A 246       2.644  20.777  -7.868  1.00 98.65           H  
ATOM   3946  O   ASP A 246       2.421  20.289  -5.177  1.00 98.65           O  
ATOM   3947  CG  ASP A 246       3.707  19.006  -8.468  1.00 98.65           C  
ATOM   3948  OD1 ASP A 246       4.015  18.071  -7.695  1.00 98.65           O  
ATOM   3949  OD2 ASP A 246       4.299  19.369  -9.509  1.00 98.65           O  
ATOM   3950  N   ASN A 247       2.591  18.051  -5.123  1.00 98.63           N  
ATOM   3951  H   ASN A 247       2.479  17.201  -5.657  1.00 98.63           H  
ATOM   3952  CA  ASN A 247       3.275  17.946  -3.838  1.00 98.63           C  
ATOM   3953  HA  ASN A 247       3.732  18.908  -3.605  1.00 98.63           H  
ATOM   3954  C   ASN A 247       4.425  16.923  -3.872  1.00 98.63           C  
ATOM   3955  CB  ASN A 247       2.245  17.596  -2.747  1.00 98.63           C  
ATOM   3956  HB2 ASN A 247       2.760  17.518  -1.789  1.00 98.63           H  
ATOM   3957  HB3 ASN A 247       1.805  16.627  -2.979  1.00 98.63           H  
ATOM   3958  O   ASN A 247       4.879  16.505  -2.801  1.00 98.63           O  
ATOM   3959  CG  ASN A 247       1.155  18.633  -2.584  1.00 98.63           C  
ATOM   3960  ND2 ASN A 247       0.008  18.435  -3.185  1.00 98.63           N  
ATOM   3961 HD21 ASN A 247      -0.499  19.278  -3.410  1.00 98.63           H  
ATOM   3962 HD22 ASN A 247      -0.064  17.638  -3.801  1.00 98.63           H  
ATOM   3963  OD1 ASN A 247       1.304  19.615  -1.868  1.00 98.63           O  
ATOM   3964  N   ASP A 248       4.849  16.493  -5.065  1.00 98.53           N  
ATOM   3965  H   ASP A 248       4.583  17.009  -5.892  1.00 98.53           H  
ATOM   3966  CA  ASP A 248       5.954  15.548  -5.212  1.00 98.53           C  
ATOM   3967  HA  ASP A 248       5.909  14.852  -4.375  1.00 98.53           H  
ATOM   3968  C   ASP A 248       7.318  16.255  -5.078  1.00 98.53           C  
ATOM   3969  CB  ASP A 248       5.740  14.682  -6.464  1.00 98.53           C  
ATOM   3970  HB2 ASP A 248       6.457  13.861  -6.450  1.00 98.53           H  
ATOM   3971  HB3 ASP A 248       4.748  14.238  -6.377  1.00 98.53           H  
ATOM   3972  O   ASP A 248       7.386  17.470  -4.873  1.00 98.53           O  
ATOM   3973  CG  ASP A 248       5.839  15.393  -7.814  1.00 98.53           C  
ATOM   3974  OD1 ASP A 248       6.909  15.996  -8.045  1.00 98.53           O  
ATOM   3975  OD2 ASP A 248       4.897  15.173  -8.622  1.00 98.53           O  
ATOM   3976  N   ASN A 249       8.415  15.492  -5.066  1.00 98.05           N  
ATOM   3977  H   ASN A 249       8.331  14.540  -5.391  1.00 98.05           H  
ATOM   3978  CA  ASN A 249       9.765  16.045  -4.886  1.00 98.05           C  
ATOM   3979  HA  ASN A 249       9.682  17.084  -4.568  1.00 98.05           H  
ATOM   3980  C   ASN A 249      10.528  16.079  -6.214  1.00 98.05           C  
ATOM   3981  CB  ASN A 249      10.545  15.300  -3.794  1.00 98.05           C  
ATOM   3982  HB2 ASN A 249      11.525  15.762  -3.675  1.00 98.05           H  
ATOM   3983  HB3 ASN A 249      10.703  14.277  -4.134  1.00 98.05           H  
ATOM   3984  O   ASN A 249      11.738  15.826  -6.244  1.00 98.05           O  
ATOM   3985  CG  ASN A 249       9.890  15.296  -2.430  1.00 98.05           C  
ATOM   3986  ND2 ASN A 249       9.836  14.126  -1.845  1.00 98.05           N  
ATOM   3987 HD21 ASN A 249      10.141  13.326  -2.380  1.00 98.05           H  
ATOM   3988 HD22 ASN A 249       9.201  13.991  -1.071  1.00 98.05           H  
ATOM   3989  OD1 ASN A 249       9.488  16.304  -1.865  1.00 98.05           O  
ATOM   3990  N   TYR A 250       9.834  16.350  -7.317  1.00 97.30           N  
ATOM   3991  H   TYR A 250       8.836  16.499  -7.267  1.00 97.30           H  
ATOM   3992  CA  TYR A 250      10.434  16.391  -8.639  1.00 97.30           C  
ATOM   3993  HA  TYR A 250      11.517  16.372  -8.519  1.00 97.30           H  
ATOM   3994  C   TYR A 250      10.141  17.708  -9.365  1.00 97.30           C  
ATOM   3995  CB  TYR A 250      10.017  15.123  -9.394  1.00 97.30           C  
ATOM   3996  HB2 TYR A 250       9.019  15.273  -9.806  1.00 97.30           H  
ATOM   3997  HB3 TYR A 250       9.950  14.303  -8.679  1.00 97.30           H  
ATOM   3998  O   TYR A 250       9.460  18.597  -8.865  1.00 97.30           O  
ATOM   3999  CG  TYR A 250      10.982  14.690 -10.481  1.00 97.30           C  
ATOM   4000  CD1 TYR A 250      10.485  14.369 -11.750  1.00 97.30           C  
ATOM   4001  HD1 TYR A 250       9.414  14.369 -11.894  1.00 97.30           H  
ATOM   4002  CD2 TYR A 250      12.364  14.584 -10.228  1.00 97.30           C  
ATOM   4003  HD2 TYR A 250      12.746  14.762  -9.233  1.00 97.30           H  
ATOM   4004  CE1 TYR A 250      11.360  14.036 -12.801  1.00 97.30           C  
ATOM   4005  HE1 TYR A 250      10.982  13.813 -13.787  1.00 97.30           H  
ATOM   4006  CE2 TYR A 250      13.248  14.237 -11.267  1.00 97.30           C  
ATOM   4007  HE2 TYR A 250      14.307  14.163 -11.068  1.00 97.30           H  
ATOM   4008  OH  TYR A 250      13.600  13.662 -13.571  1.00 97.30           O  
ATOM   4009  HH  TYR A 250      14.505  13.627 -13.254  1.00 97.30           H  
ATOM   4010  CZ  TYR A 250      12.748  13.987 -12.564  1.00 97.30           C  
ATOM   4011  N   ASN A 251      10.769  17.900 -10.527  1.00 96.78           N  
ATOM   4012  H   ASN A 251      11.268  17.124 -10.938  1.00 96.78           H  
ATOM   4013  CA  ASN A 251      10.654  19.139 -11.305  1.00 96.78           C  
ATOM   4014  HA  ASN A 251      10.481  19.965 -10.614  1.00 96.78           H  
ATOM   4015  C   ASN A 251       9.459  19.143 -12.273  1.00 96.78           C  
ATOM   4016  CB  ASN A 251      11.983  19.403 -12.031  1.00 96.78           C  
ATOM   4017  HB2 ASN A 251      12.795  19.423 -11.304  1.00 96.78           H  
ATOM   4018  HB3 ASN A 251      11.925  20.383 -12.506  1.00 96.78           H  
ATOM   4019  O   ASN A 251       9.210  20.149 -12.939  1.00 96.78           O  
ATOM   4020  CG  ASN A 251      12.315  18.370 -13.095  1.00 96.78           C  
ATOM   4021  ND2 ASN A 251      13.218  18.683 -13.993  1.00 96.78           N  
ATOM   4022 HD21 ASN A 251      13.415  17.966 -14.676  1.00 96.78           H  
ATOM   4023 HD22 ASN A 251      13.649  19.597 -13.988  1.00 96.78           H  
ATOM   4024  OD1 ASN A 251      11.810  17.264 -13.137  1.00 96.78           O  
ATOM   4025  N   ILE A 252       8.752  18.020 -12.378  1.00 97.11           N  
ATOM   4026  H   ILE A 252       8.959  17.284 -11.719  1.00 97.11           H  
ATOM   4027  CA  ILE A 252       7.524  17.857 -13.150  1.00 97.11           C  
ATOM   4028  HA  ILE A 252       7.209  18.827 -13.536  1.00 97.11           H  
ATOM   4029  C   ILE A 252       6.428  17.358 -12.217  1.00 97.11           C  
ATOM   4030  CB  ILE A 252       7.704  16.884 -14.343  1.00 97.11           C  
ATOM   4031  HB  ILE A 252       6.735  16.782 -14.832  1.00 97.11           H  
ATOM   4032  O   ILE A 252       6.716  16.610 -11.294  1.00 97.11           O  
ATOM   4033  CG1 ILE A 252       8.180  15.479 -13.918  1.00 97.11           C  
ATOM   4034 HG12 ILE A 252       7.699  15.178 -12.988  1.00 97.11           H  
ATOM   4035 HG13 ILE A 252       9.257  15.538 -13.757  1.00 97.11           H  
ATOM   4036  CG2 ILE A 252       8.694  17.476 -15.361  1.00 97.11           C  
ATOM   4037 HG21 ILE A 252       8.740  16.852 -16.254  1.00 97.11           H  
ATOM   4038 HG22 ILE A 252       9.689  17.544 -14.923  1.00 97.11           H  
ATOM   4039 HG23 ILE A 252       8.371  18.478 -15.646  1.00 97.11           H  
ATOM   4040  CD1 ILE A 252       7.903  14.352 -14.913  1.00 97.11           C  
ATOM   4041 HD11 ILE A 252       6.829  14.167 -14.947  1.00 97.11           H  
ATOM   4042 HD12 ILE A 252       8.275  14.608 -15.905  1.00 97.11           H  
ATOM   4043 HD13 ILE A 252       8.397  13.442 -14.571  1.00 97.11           H  
ATOM   4044  N   ASN A 253       5.175  17.668 -12.539  1.00 98.11           N  
ATOM   4045  H   ASN A 253       5.006  18.349 -13.266  1.00 98.11           H  
ATOM   4046  CA  ASN A 253       4.039  17.087 -11.834  1.00 98.11           C  
ATOM   4047  HA  ASN A 253       4.241  17.120 -10.763  1.00 98.11           H  
ATOM   4048  C   ASN A 253       3.890  15.610 -12.239  1.00 98.11           C  
ATOM   4049  CB  ASN A 253       2.800  17.955 -12.116  1.00 98.11           C  
ATOM   4050  HB2 ASN A 253       2.584  17.967 -13.185  1.00 98.11           H  
ATOM   4051  HB3 ASN A 253       3.019  18.971 -11.787  1.00 98.11           H  
ATOM   4052  O   ASN A 253       3.346  15.297 -13.310  1.00 98.11           O  
ATOM   4053  CG  ASN A 253       1.562  17.473 -11.380  1.00 98.11           C  
ATOM   4054  ND2 ASN A 253       0.660  18.352 -11.024  1.00 98.11           N  
ATOM   4055 HD21 ASN A 253      -0.082  17.994 -10.440  1.00 98.11           H  
ATOM   4056 HD22 ASN A 253       0.898  19.333 -11.024  1.00 98.11           H  
ATOM   4057  OD1 ASN A 253       1.328  16.294 -11.192  1.00 98.11           O  
ATOM   4058  N   CYS A 254       4.370  14.700 -11.390  1.00 98.57           N  
ATOM   4059  H   CYS A 254       4.797  15.025 -10.535  1.00 98.57           H  
ATOM   4060  CA  CYS A 254       4.328  13.262 -11.637  1.00 98.57           C  
ATOM   4061  HA  CYS A 254       4.874  13.041 -12.554  1.00 98.57           H  
ATOM   4062  C   CYS A 254       2.881  12.769 -11.803  1.00 98.57           C  
ATOM   4063  CB  CYS A 254       5.005  12.533 -10.469  1.00 98.57           C  
ATOM   4064  HB2 CYS A 254       4.871  11.459 -10.592  1.00 98.57           H  
ATOM   4065  HB3 CYS A 254       4.479  12.824  -9.559  1.00 98.57           H  
ATOM   4066  O   CYS A 254       2.611  11.940 -12.672  1.00 98.57           O  
ATOM   4067  SG  CYS A 254       6.771  12.867 -10.177  1.00 98.57           S  
ATOM   4068  N   ALA A 255       1.929  13.313 -11.040  1.00 98.62           N  
ATOM   4069  H   ALA A 255       2.192  14.052 -10.404  1.00 98.62           H  
ATOM   4070  CA  ALA A 255       0.518  12.928 -11.123  1.00 98.62           C  
ATOM   4071  HA  ALA A 255       0.441  11.846 -11.015  1.00 98.62           H  
ATOM   4072  C   ALA A 255      -0.116  13.270 -12.480  1.00 98.62           C  
ATOM   4073  CB  ALA A 255      -0.232  13.594  -9.965  1.00 98.62           C  
ATOM   4074  HB1 ALA A 255      -0.174  14.679 -10.046  1.00 98.62           H  
ATOM   4075  HB2 ALA A 255       0.201  13.288  -9.013  1.00 98.62           H  
ATOM   4076  HB3 ALA A 255      -1.278  13.287  -9.993  1.00 98.62           H  
ATOM   4077  O   ALA A 255      -0.915  12.499 -13.019  1.00 98.62           O  
ATOM   4078  N   LYS A 256       0.286  14.398 -13.076  1.00 98.27           N  
ATOM   4079  H   LYS A 256       0.921  14.987 -12.557  1.00 98.27           H  
ATOM   4080  CA  LYS A 256      -0.122  14.796 -14.427  1.00 98.27           C  
ATOM   4081  HA  LYS A 256      -1.205  14.705 -14.506  1.00 98.27           H  
ATOM   4082  C   LYS A 256       0.472  13.878 -15.497  1.00 98.27           C  
ATOM   4083  CB  LYS A 256       0.257  16.265 -14.646  1.00 98.27           C  
ATOM   4084  HB2 LYS A 256      -0.155  16.854 -13.826  1.00 98.27           H  
ATOM   4085  HB3 LYS A 256       1.342  16.370 -14.640  1.00 98.27           H  
ATOM   4086  O   LYS A 256      -0.224  13.518 -16.440  1.00 98.27           O  
ATOM   4087  CG  LYS A 256      -0.300  16.799 -15.970  1.00 98.27           C  
ATOM   4088  HG2 LYS A 256       0.177  16.290 -16.808  1.00 98.27           H  
ATOM   4089  HG3 LYS A 256      -1.374  16.619 -16.006  1.00 98.27           H  
ATOM   4090  CD  LYS A 256      -0.046  18.302 -16.081  1.00 98.27           C  
ATOM   4091  HD2 LYS A 256      -0.505  18.800 -15.226  1.00 98.27           H  
ATOM   4092  HD3 LYS A 256       1.028  18.488 -16.067  1.00 98.27           H  
ATOM   4093  CE  LYS A 256      -0.657  18.834 -17.378  1.00 98.27           C  
ATOM   4094  HE2 LYS A 256      -1.710  18.556 -17.399  1.00 98.27           H  
ATOM   4095  HE3 LYS A 256      -0.163  18.350 -18.221  1.00 98.27           H  
ATOM   4096  NZ  LYS A 256      -0.513  20.307 -17.459  1.00 98.27           N  
ATOM   4097  HZ1 LYS A 256      -0.929  20.664 -18.308  1.00 98.27           H  
ATOM   4098  HZ2 LYS A 256       0.463  20.565 -17.435  1.00 98.27           H  
ATOM   4099  HZ3 LYS A 256      -0.969  20.739 -16.668  1.00 98.27           H  
ATOM   4100  N   VAL A 257       1.741  13.493 -15.357  1.00 98.17           N  
ATOM   4101  H   VAL A 257       2.252  13.835 -14.555  1.00 98.17           H  
ATOM   4102  CA  VAL A 257       2.437  12.641 -16.338  1.00 98.17           C  
ATOM   4103  HA  VAL A 257       2.168  12.978 -17.340  1.00 98.17           H  
ATOM   4104  C   VAL A 257       1.982  11.180 -16.256  1.00 98.17           C  
ATOM   4105  CB  VAL A 257       3.965  12.795 -16.191  1.00 98.17           C  
ATOM   4106  HB  VAL A 257       4.255  12.607 -15.157  1.00 98.17           H  
ATOM   4107  O   VAL A 257       1.738  10.554 -17.286  1.00 98.17           O  
ATOM   4108  CG1 VAL A 257       4.748  11.836 -17.095  1.00 98.17           C  
ATOM   4109 HG11 VAL A 257       4.450  11.967 -18.135  1.00 98.17           H  
ATOM   4110 HG12 VAL A 257       4.565  10.804 -16.796  1.00 98.17           H  
ATOM   4111 HG13 VAL A 257       5.818  12.023 -16.997  1.00 98.17           H  
ATOM   4112  CG2 VAL A 257       4.365  14.228 -16.575  1.00 98.17           C  
ATOM   4113 HG21 VAL A 257       5.450  14.319 -16.626  1.00 98.17           H  
ATOM   4114 HG22 VAL A 257       3.994  14.934 -15.833  1.00 98.17           H  
ATOM   4115 HG23 VAL A 257       3.956  14.482 -17.553  1.00 98.17           H  
ATOM   4116  N   TYR A 258       1.801  10.641 -15.050  1.00 98.24           N  
ATOM   4117  H   TYR A 258       2.032  11.201 -14.242  1.00 98.24           H  
ATOM   4118  CA  TYR A 258       1.518   9.219 -14.813  1.00 98.24           C  
ATOM   4119  HA  TYR A 258       1.735   8.681 -15.736  1.00 98.24           H  
ATOM   4120  C   TYR A 258       0.043   8.904 -14.529  1.00 98.24           C  
ATOM   4121  CB  TYR A 258       2.490   8.674 -13.765  1.00 98.24           C  
ATOM   4122  HB2 TYR A 258       2.306   7.609 -13.624  1.00 98.24           H  
ATOM   4123  HB3 TYR A 258       2.315   9.175 -12.813  1.00 98.24           H  
ATOM   4124  O   TYR A 258      -0.298   7.784 -14.149  1.00 98.24           O  
ATOM   4125  CG  TYR A 258       3.938   8.828 -14.180  1.00 98.24           C  
ATOM   4126  CD1 TYR A 258       4.420   8.148 -15.316  1.00 98.24           C  
ATOM   4127  HD1 TYR A 258       3.748   7.530 -15.894  1.00 98.24           H  
ATOM   4128  CD2 TYR A 258       4.790   9.691 -13.473  1.00 98.24           C  
ATOM   4129  HD2 TYR A 258       4.419  10.242 -12.621  1.00 98.24           H  
ATOM   4130  CE1 TYR A 258       5.764   8.276 -15.711  1.00 98.24           C  
ATOM   4131  HE1 TYR A 258       6.140   7.750 -16.576  1.00 98.24           H  
ATOM   4132  CE2 TYR A 258       6.116   9.858 -13.902  1.00 98.24           C  
ATOM   4133  HE2 TYR A 258       6.759  10.579 -13.419  1.00 98.24           H  
ATOM   4134  OH  TYR A 258       7.919   9.275 -15.362  1.00 98.24           O  
ATOM   4135  HH  TYR A 258       8.382   9.897 -14.795  1.00 98.24           H  
ATOM   4136  CZ  TYR A 258       6.620   9.127 -14.991  1.00 98.24           C  
ATOM   4137  N   SER A 259      -0.839   9.867 -14.811  1.00 97.22           N  
ATOM   4138  H   SER A 259      -0.470  10.784 -15.019  1.00 97.22           H  
ATOM   4139  CA  SER A 259      -2.289   9.680 -14.953  1.00 97.22           C  
ATOM   4140  HA  SER A 259      -2.698  10.679 -15.097  1.00 97.22           H  
ATOM   4141  C   SER A 259      -3.006   9.099 -13.725  1.00 97.22           C  
ATOM   4142  CB  SER A 259      -2.616   8.901 -16.231  1.00 97.22           C  
ATOM   4143  HB2 SER A 259      -2.182   7.902 -16.173  1.00 97.22           H  
ATOM   4144  HB3 SER A 259      -3.697   8.807 -16.337  1.00 97.22           H  
ATOM   4145  O   SER A 259      -3.948   8.318 -13.865  1.00 97.22           O  
ATOM   4146  OG  SER A 259      -2.115   9.580 -17.367  1.00 97.22           O  
ATOM   4147  HG  SER A 259      -1.194   9.806 -17.217  1.00 97.22           H  
ATOM   4148  N   GLY A 260      -2.598   9.501 -12.522  1.00 97.76           N  
ATOM   4149  H   GLY A 260      -1.823  10.145 -12.454  1.00 97.76           H  
ATOM   4150  CA  GLY A 260      -3.243   9.097 -11.274  1.00 97.76           C  
ATOM   4151  HA2 GLY A 260      -2.914   8.093 -11.005  1.00 97.76           H  
ATOM   4152  HA3 GLY A 260      -4.325   9.079 -11.407  1.00 97.76           H  
ATOM   4153  C   GLY A 260      -2.904  10.042 -10.127  1.00 97.76           C  
ATOM   4154  O   GLY A 260      -1.912  10.759 -10.182  1.00 97.76           O  
ATOM   4155  N   GLY A 261      -3.733  10.057  -9.086  1.00 98.66           N  
ATOM   4156  H   GLY A 261      -4.570   9.493  -9.122  1.00 98.66           H  
ATOM   4157  CA  GLY A 261      -3.368  10.651  -7.800  1.00 98.66           C  
ATOM   4158  HA2 GLY A 261      -4.251  10.996  -7.263  1.00 98.66           H  
ATOM   4159  HA3 GLY A 261      -2.722  11.512  -7.977  1.00 98.66           H  
ATOM   4160  C   GLY A 261      -2.638   9.632  -6.933  1.00 98.66           C  
ATOM   4161  O   GLY A 261      -3.102   8.492  -6.796  1.00 98.66           O  
ATOM   4162  N   TRP A 262      -1.494  10.011  -6.364  1.00 98.68           N  
ATOM   4163  H   TRP A 262      -1.194  10.970  -6.467  1.00 98.68           H  
ATOM   4164  CA  TRP A 262      -0.641   9.089  -5.612  1.00 98.68           C  
ATOM   4165  HA  TRP A 262      -1.274   8.459  -4.986  1.00 98.68           H  
ATOM   4166  C   TRP A 262       0.349   9.812  -4.694  1.00 98.68           C  
ATOM   4167  CB  TRP A 262       0.126   8.205  -6.606  1.00 98.68           C  
ATOM   4168  HB2 TRP A 262      -0.510   7.957  -7.455  1.00 98.68           H  
ATOM   4169  HB3 TRP A 262       0.978   8.770  -6.983  1.00 98.68           H  
ATOM   4170  O   TRP A 262       0.542  11.021  -4.791  1.00 98.68           O  
ATOM   4171  CG  TRP A 262       0.635   6.920  -6.051  1.00 98.68           C  
ATOM   4172  CD1 TRP A 262       1.932   6.556  -5.999  1.00 98.68           C  
ATOM   4173  HD1 TRP A 262       2.748   7.163  -6.364  1.00 98.68           H  
ATOM   4174  CD2 TRP A 262      -0.121   5.796  -5.520  1.00 98.68           C  
ATOM   4175  CE2 TRP A 262       0.798   4.763  -5.173  1.00 98.68           C  
ATOM   4176  CE3 TRP A 262      -1.493   5.537  -5.323  1.00 98.68           C  
ATOM   4177  HE3 TRP A 262      -2.205   6.311  -5.566  1.00 98.68           H  
ATOM   4178  NE1 TRP A 262       2.034   5.287  -5.469  1.00 98.68           N  
ATOM   4179  HE1 TRP A 262       2.909   4.783  -5.442  1.00 98.68           H  
ATOM   4180  CH2 TRP A 262      -0.992   3.289  -4.522  1.00 98.68           C  
ATOM   4181  HH2 TRP A 262      -1.323   2.321  -4.175  1.00 98.68           H  
ATOM   4182  CZ2 TRP A 262       0.380   3.523  -4.683  1.00 98.68           C  
ATOM   4183  HZ2 TRP A 262       1.107   2.757  -4.456  1.00 98.68           H  
ATOM   4184  CZ3 TRP A 262      -1.929   4.293  -4.830  1.00 98.68           C  
ATOM   4185  HZ3 TRP A 262      -2.984   4.103  -4.695  1.00 98.68           H  
ATOM   4186  N   TRP A 263       1.024   9.054  -3.830  1.00 98.77           N  
ATOM   4187  H   TRP A 263       0.829   8.063  -3.818  1.00 98.77           H  
ATOM   4188  CA  TRP A 263       2.149   9.534  -3.024  1.00 98.77           C  
ATOM   4189  HA  TRP A 263       1.950  10.560  -2.715  1.00 98.77           H  
ATOM   4190  C   TRP A 263       3.447   9.558  -3.843  1.00 98.77           C  
ATOM   4191  CB  TRP A 263       2.273   8.678  -1.756  1.00 98.77           C  
ATOM   4192  HB2 TRP A 263       2.504   7.651  -2.038  1.00 98.77           H  
ATOM   4193  HB3 TRP A 263       3.105   9.050  -1.159  1.00 98.77           H  
ATOM   4194  O   TRP A 263       4.342   8.752  -3.597  1.00 98.77           O  
ATOM   4195  CG  TRP A 263       1.058   8.666  -0.890  1.00 98.77           C  
ATOM   4196  CD1 TRP A 263       0.711   9.635  -0.016  1.00 98.77           C  
ATOM   4197  HD1 TRP A 263       1.281  10.536   0.160  1.00 98.77           H  
ATOM   4198  CD2 TRP A 263      -0.004   7.669  -0.832  1.00 98.77           C  
ATOM   4199  CE2 TRP A 263      -0.973   8.105   0.120  1.00 98.77           C  
ATOM   4200  CE3 TRP A 263      -0.265   6.463  -1.521  1.00 98.77           C  
ATOM   4201  HE3 TRP A 263       0.443   6.108  -2.255  1.00 98.77           H  
ATOM   4202  NE1 TRP A 263      -0.467   9.290   0.614  1.00 98.77           N  
ATOM   4203  HE1 TRP A 263      -0.913   9.882   1.300  1.00 98.77           H  
ATOM   4204  CH2 TRP A 263      -2.399   6.209  -0.359  1.00 98.77           C  
ATOM   4205  HH2 TRP A 263      -3.328   5.677  -0.217  1.00 98.77           H  
ATOM   4206  CZ2 TRP A 263      -2.164   7.403   0.342  1.00 98.77           C  
ATOM   4207  HZ2 TRP A 263      -2.919   7.809   0.998  1.00 98.77           H  
ATOM   4208  CZ3 TRP A 263      -1.448   5.738  -1.282  1.00 98.77           C  
ATOM   4209  HZ3 TRP A 263      -1.643   4.834  -1.841  1.00 98.77           H  
ATOM   4210  N   TYR A 264       3.522  10.389  -4.884  1.00 98.63           N  
ATOM   4211  H   TYR A 264       2.771  11.050  -5.028  1.00 98.63           H  
ATOM   4212  CA  TYR A 264       4.705  10.472  -5.750  1.00 98.63           C  
ATOM   4213  HA  TYR A 264       4.990   9.459  -6.033  1.00 98.63           H  
ATOM   4214  C   TYR A 264       5.916  11.092  -5.029  1.00 98.63           C  
ATOM   4215  CB  TYR A 264       4.378  11.235  -7.043  1.00 98.63           C  
ATOM   4216  HB2 TYR A 264       4.001  12.223  -6.777  1.00 98.63           H  
ATOM   4217  HB3 TYR A 264       5.300  11.378  -7.606  1.00 98.63           H  
ATOM   4218  O   TYR A 264       5.771  11.938  -4.150  1.00 98.63           O  
ATOM   4219  CG  TYR A 264       3.373  10.555  -7.955  1.00 98.63           C  
ATOM   4220  CD1 TYR A 264       3.724   9.395  -8.670  1.00 98.63           C  
ATOM   4221  HD1 TYR A 264       4.732   9.017  -8.579  1.00 98.63           H  
ATOM   4222  CD2 TYR A 264       2.084  11.089  -8.097  1.00 98.63           C  
ATOM   4223  HD2 TYR A 264       1.803  11.975  -7.547  1.00 98.63           H  
ATOM   4224  CE1 TYR A 264       2.781   8.748  -9.499  1.00 98.63           C  
ATOM   4225  HE1 TYR A 264       3.035   7.845 -10.034  1.00 98.63           H  
ATOM   4226  CE2 TYR A 264       1.151  10.466  -8.940  1.00 98.63           C  
ATOM   4227  HE2 TYR A 264       0.149  10.862  -9.016  1.00 98.63           H  
ATOM   4228  OH  TYR A 264       0.544   8.691 -10.413  1.00 98.63           O  
ATOM   4229  HH  TYR A 264       0.738   7.778 -10.635  1.00 98.63           H  
ATOM   4230  CZ  TYR A 264       1.488   9.295  -9.645  1.00 98.63           C  
ATOM   4231  N   ASN A 265       7.115  10.664  -5.430  1.00 98.28           N  
ATOM   4232  H   ASN A 265       7.134   9.964  -6.158  1.00 98.28           H  
ATOM   4233  CA  ASN A 265       8.400  11.244  -5.043  1.00 98.28           C  
ATOM   4234  HA  ASN A 265       8.228  12.100  -4.391  1.00 98.28           H  
ATOM   4235  C   ASN A 265       9.119  11.792  -6.283  1.00 98.28           C  
ATOM   4236  CB  ASN A 265       9.207  10.211  -4.253  1.00 98.28           C  
ATOM   4237  HB2 ASN A 265       9.290   9.290  -4.829  1.00 98.28           H  
ATOM   4238  HB3 ASN A 265       8.664   9.969  -3.339  1.00 98.28           H  
ATOM   4239  O   ASN A 265       8.845  12.922  -6.661  1.00 98.28           O  
ATOM   4240  CG  ASN A 265      10.576  10.703  -3.831  1.00 98.28           C  
ATOM   4241  ND2 ASN A 265      11.582   9.875  -3.952  1.00 98.28           N  
ATOM   4242 HD21 ASN A 265      11.448   9.027  -4.483  1.00 98.28           H  
ATOM   4243 HD22 ASN A 265      12.510  10.218  -3.746  1.00 98.28           H  
ATOM   4244  OD1 ASN A 265      10.748  11.825  -3.379  1.00 98.28           O  
ATOM   4245  N   GLY A 266       9.976  11.003  -6.947  1.00 96.50           N  
ATOM   4246  H   GLY A 266      10.189  10.089  -6.574  1.00 96.50           H  
ATOM   4247  CA  GLY A 266      10.660  11.415  -8.181  1.00 96.50           C  
ATOM   4248  HA2 GLY A 266      11.629  11.845  -7.927  1.00 96.50           H  
ATOM   4249  HA3 GLY A 266      10.072  12.181  -8.687  1.00 96.50           H  
ATOM   4250  C   GLY A 266      10.876  10.282  -9.192  1.00 96.50           C  
ATOM   4251  O   GLY A 266      12.007   9.946  -9.511  1.00 96.50           O  
ATOM   4252  N   CYS A 267       9.847   9.636  -9.746  1.00 96.86           N  
ATOM   4253  H   CYS A 267      10.120   8.922 -10.406  1.00 96.86           H  
ATOM   4254  CA  CYS A 267       8.420   9.836  -9.481  1.00 96.86           C  
ATOM   4255  HA  CYS A 267       8.266  10.735  -8.883  1.00 96.86           H  
ATOM   4256  C   CYS A 267       7.810   8.676  -8.686  1.00 96.86           C  
ATOM   4257  CB  CYS A 267       7.680  10.054 -10.804  1.00 96.86           C  
ATOM   4258  HB2 CYS A 267       6.617   9.877 -10.640  1.00 96.86           H  
ATOM   4259  HB3 CYS A 267       8.031   9.334 -11.542  1.00 96.86           H  
ATOM   4260  O   CYS A 267       7.112   8.918  -7.703  1.00 96.86           O  
ATOM   4261  SG  CYS A 267       7.844  11.729 -11.476  1.00 96.86           S  
ATOM   4262  N   HIS A 268       8.026   7.421  -9.097  1.00 98.19           N  
ATOM   4263  H   HIS A 268       8.630   7.241  -9.886  1.00 98.19           H  
ATOM   4264  CA  HIS A 268       7.444   6.269  -8.410  1.00 98.19           C  
ATOM   4265  HA  HIS A 268       7.529   6.427  -7.335  1.00 98.19           H  
ATOM   4266  C   HIS A 268       8.119   4.935  -8.742  1.00 98.19           C  
ATOM   4267  CB  HIS A 268       5.953   6.150  -8.767  1.00 98.19           C  
ATOM   4268  HB2 HIS A 268       5.557   5.290  -8.227  1.00 98.19           H  
ATOM   4269  HB3 HIS A 268       5.415   7.031  -8.415  1.00 98.19           H  
ATOM   4270  O   HIS A 268       8.594   4.720  -9.853  1.00 98.19           O  
ATOM   4271  CG  HIS A 268       5.643   5.929 -10.220  1.00 98.19           C  
ATOM   4272  CD2 HIS A 268       5.311   6.877 -11.151  1.00 98.19           C  
ATOM   4273  HD2 HIS A 268       5.227   7.940 -10.982  1.00 98.19           H  
ATOM   4274  ND1 HIS A 268       5.638   4.711 -10.860  1.00 98.19           N  
ATOM   4275  HD1 HIS A 268       5.893   3.819 -10.460  1.00 98.19           H  
ATOM   4276  CE1 HIS A 268       5.343   4.927 -12.147  1.00 98.19           C  
ATOM   4277  HE1 HIS A 268       5.328   4.169 -12.917  1.00 98.19           H  
ATOM   4278  NE2 HIS A 268       5.110   6.223 -12.367  1.00 98.19           N  
ATOM   4279  N   LEU A 269       8.003   3.979  -7.818  1.00 98.00           N  
ATOM   4280  H   LEU A 269       7.663   4.252  -6.907  1.00 98.00           H  
ATOM   4281  CA  LEU A 269       8.197   2.545  -8.070  1.00 98.00           C  
ATOM   4282  HA  LEU A 269       8.656   2.408  -9.050  1.00 98.00           H  
ATOM   4283  C   LEU A 269       6.856   1.788  -8.121  1.00 98.00           C  
ATOM   4284  CB  LEU A 269       9.141   1.962  -7.005  1.00 98.00           C  
ATOM   4285  HB2 LEU A 269       9.184   0.880  -7.136  1.00 98.00           H  
ATOM   4286  HB3 LEU A 269       8.715   2.165  -6.022  1.00 98.00           H  
ATOM   4287  O   LEU A 269       6.810   0.606  -8.471  1.00 98.00           O  
ATOM   4288  CG  LEU A 269      10.583   2.501  -7.030  1.00 98.00           C  
ATOM   4289  HG  LEU A 269      10.579   3.575  -6.847  1.00 98.00           H  
ATOM   4290  CD1 LEU A 269      11.381   1.817  -5.918  1.00 98.00           C  
ATOM   4291 HD11 LEU A 269      12.368   2.276  -5.856  1.00 98.00           H  
ATOM   4292 HD12 LEU A 269      10.874   1.957  -4.964  1.00 98.00           H  
ATOM   4293 HD13 LEU A 269      11.486   0.751  -6.123  1.00 98.00           H  
ATOM   4294  CD2 LEU A 269      11.287   2.230  -8.361  1.00 98.00           C  
ATOM   4295 HD21 LEU A 269      10.815   2.801  -9.160  1.00 98.00           H  
ATOM   4296 HD22 LEU A 269      11.262   1.166  -8.596  1.00 98.00           H  
ATOM   4297 HD23 LEU A 269      12.324   2.559  -8.291  1.00 98.00           H  
ATOM   4298  N   SER A 270       5.750   2.453  -7.785  1.00 98.19           N  
ATOM   4299  H   SER A 270       5.850   3.387  -7.416  1.00 98.19           H  
ATOM   4300  CA  SER A 270       4.392   1.916  -7.832  1.00 98.19           C  
ATOM   4301  HA  SER A 270       4.349   1.087  -8.539  1.00 98.19           H  
ATOM   4302  C   SER A 270       3.400   2.993  -8.270  1.00 98.19           C  
ATOM   4303  CB  SER A 270       4.026   1.397  -6.444  1.00 98.19           C  
ATOM   4304  HB2 SER A 270       4.763   0.655  -6.136  1.00 98.19           H  
ATOM   4305  HB3 SER A 270       4.039   2.223  -5.732  1.00 98.19           H  
ATOM   4306  O   SER A 270       3.462   4.118  -7.784  1.00 98.19           O  
ATOM   4307  OG  SER A 270       2.748   0.802  -6.452  1.00 98.19           O  
ATOM   4308  HG  SER A 270       2.759   0.102  -5.795  1.00 98.19           H  
ATOM   4309  N   ASN A 271       2.477   2.655  -9.171  1.00 98.43           N  
ATOM   4310  H   ASN A 271       2.494   1.710  -9.526  1.00 98.43           H  
ATOM   4311  CA  ASN A 271       1.450   3.574  -9.672  1.00 98.43           C  
ATOM   4312  HA  ASN A 271       1.318   4.380  -8.949  1.00 98.43           H  
ATOM   4313  C   ASN A 271       0.091   2.871  -9.800  1.00 98.43           C  
ATOM   4314  CB  ASN A 271       1.921   4.204 -10.997  1.00 98.43           C  
ATOM   4315  HB2 ASN A 271       2.913   4.635 -10.867  1.00 98.43           H  
ATOM   4316  HB3 ASN A 271       1.955   3.431 -11.765  1.00 98.43           H  
ATOM   4317  O   ASN A 271      -0.489   2.787 -10.878  1.00 98.43           O  
ATOM   4318  CG  ASN A 271       1.002   5.317 -11.468  1.00 98.43           C  
ATOM   4319  ND2 ASN A 271       0.938   5.575 -12.750  1.00 98.43           N  
ATOM   4320 HD21 ASN A 271       0.354   6.338 -13.063  1.00 98.43           H  
ATOM   4321 HD22 ASN A 271       1.556   5.122 -13.409  1.00 98.43           H  
ATOM   4322  OD1 ASN A 271       0.344   5.970 -10.674  1.00 98.43           O  
ATOM   4323  N   LEU A 272      -0.437   2.311  -8.708  1.00 98.60           N  
ATOM   4324  H   LEU A 272       0.075   2.387  -7.841  1.00 98.60           H  
ATOM   4325  CA  LEU A 272      -1.670   1.499  -8.747  1.00 98.60           C  
ATOM   4326  HA  LEU A 272      -1.560   0.750  -9.530  1.00 98.60           H  
ATOM   4327  C   LEU A 272      -2.935   2.294  -9.114  1.00 98.60           C  
ATOM   4328  CB  LEU A 272      -1.854   0.782  -7.402  1.00 98.60           C  
ATOM   4329  HB2 LEU A 272      -2.763   0.182  -7.451  1.00 98.60           H  
ATOM   4330  HB3 LEU A 272      -1.989   1.529  -6.620  1.00 98.60           H  
ATOM   4331  O   LEU A 272      -3.956   1.708  -9.484  1.00 98.60           O  
ATOM   4332  CG  LEU A 272      -0.686  -0.140  -7.021  1.00 98.60           C  
ATOM   4333  HG  LEU A 272       0.220   0.457  -6.912  1.00 98.60           H  
ATOM   4334  CD1 LEU A 272      -0.972  -0.799  -5.676  1.00 98.60           C  
ATOM   4335 HD11 LEU A 272      -0.120  -1.420  -5.400  1.00 98.60           H  
ATOM   4336 HD12 LEU A 272      -1.124  -0.036  -4.912  1.00 98.60           H  
ATOM   4337 HD13 LEU A 272      -1.862  -1.424  -5.744  1.00 98.60           H  
ATOM   4338  CD2 LEU A 272      -0.437  -1.228  -8.069  1.00 98.60           C  
ATOM   4339 HD21 LEU A 272      -1.359  -1.777  -8.262  1.00 98.60           H  
ATOM   4340 HD22 LEU A 272       0.324  -1.922  -7.711  1.00 98.60           H  
ATOM   4341 HD23 LEU A 272      -0.067  -0.784  -8.993  1.00 98.60           H  
ATOM   4342  N   ASN A 273      -2.859   3.621  -9.045  1.00 98.68           N  
ATOM   4343  H   ASN A 273      -1.990   4.022  -8.724  1.00 98.68           H  
ATOM   4344  CA  ASN A 273      -3.891   4.544  -9.509  1.00 98.68           C  
ATOM   4345  HA  ASN A 273      -4.856   4.037  -9.515  1.00 98.68           H  
ATOM   4346  C   ASN A 273      -3.677   5.023 -10.952  1.00 98.68           C  
ATOM   4347  CB  ASN A 273      -3.983   5.702  -8.511  1.00 98.68           C  
ATOM   4348  HB2 ASN A 273      -2.988   6.091  -8.293  1.00 98.68           H  
ATOM   4349  HB3 ASN A 273      -4.557   6.512  -8.961  1.00 98.68           H  
ATOM   4350  O   ASN A 273      -4.491   5.792 -11.448  1.00 98.68           O  
ATOM   4351  CG  ASN A 273      -4.668   5.311  -7.216  1.00 98.68           C  
ATOM   4352  ND2 ASN A 273      -4.731   6.230  -6.286  1.00 98.68           N  
ATOM   4353 HD21 ASN A 273      -4.222   7.094  -6.416  1.00 98.68           H  
ATOM   4354 HD22 ASN A 273      -5.160   5.997  -5.402  1.00 98.68           H  
ATOM   4355  OD1 ASN A 273      -5.185   4.217  -7.035  1.00 98.68           O  
ATOM   4356  N   GLY A 274      -2.640   4.540 -11.638  1.00 98.29           N  
ATOM   4357  H   GLY A 274      -1.971   3.943 -11.175  1.00 98.29           H  
ATOM   4358  CA  GLY A 274      -2.392   4.843 -13.041  1.00 98.29           C  
ATOM   4359  HA2 GLY A 274      -2.276   5.921 -13.161  1.00 98.29           H  
ATOM   4360  HA3 GLY A 274      -1.460   4.370 -13.350  1.00 98.29           H  
ATOM   4361  C   GLY A 274      -3.507   4.368 -13.974  1.00 98.29           C  
ATOM   4362  O   GLY A 274      -4.492   3.716 -13.579  1.00 98.29           O  
ATOM   4363  N   GLN A 275      -3.334   4.680 -15.252  1.00 98.21           N  
ATOM   4364  H   GLN A 275      -2.459   5.112 -15.514  1.00 98.21           H  
ATOM   4365  CA  GLN A 275      -4.292   4.349 -16.295  1.00 98.21           C  
ATOM   4366  HA  GLN A 275      -5.259   4.758 -16.004  1.00 98.21           H  
ATOM   4367  C   GLN A 275      -4.415   2.829 -16.451  1.00 98.21           C  
ATOM   4368  CB  GLN A 275      -3.864   5.019 -17.601  1.00 98.21           C  
ATOM   4369  HB2 GLN A 275      -2.938   4.556 -17.942  1.00 98.21           H  
ATOM   4370  HB3 GLN A 275      -3.682   6.078 -17.415  1.00 98.21           H  
ATOM   4371  O   GLN A 275      -3.431   2.117 -16.658  1.00 98.21           O  
ATOM   4372  CG  GLN A 275      -4.925   4.883 -18.702  1.00 98.21           C  
ATOM   4373  HG2 GLN A 275      -5.110   3.829 -18.906  1.00 98.21           H  
ATOM   4374  HG3 GLN A 275      -5.856   5.340 -18.366  1.00 98.21           H  
ATOM   4375  CD  GLN A 275      -4.503   5.551 -20.006  1.00 98.21           C  
ATOM   4376  NE2 GLN A 275      -5.254   5.372 -21.069  1.00 98.21           N  
ATOM   4377 HE21 GLN A 275      -6.102   4.824 -21.022  1.00 98.21           H  
ATOM   4378 HE22 GLN A 275      -4.952   5.853 -21.904  1.00 98.21           H  
ATOM   4379  OE1 GLN A 275      -3.487   6.212 -20.116  1.00 98.21           O  
ATOM   4380  N   TRP A 276      -5.646   2.325 -16.388  1.00 97.81           N  
ATOM   4381  H   TRP A 276      -6.431   2.952 -16.287  1.00 97.81           H  
ATOM   4382  CA  TRP A 276      -5.909   0.899 -16.550  1.00 97.81           C  
ATOM   4383  HA  TRP A 276      -5.365   0.352 -15.780  1.00 97.81           H  
ATOM   4384  C   TRP A 276      -5.442   0.401 -17.923  1.00 97.81           C  
ATOM   4385  CB  TRP A 276      -7.400   0.626 -16.370  1.00 97.81           C  
ATOM   4386  HB2 TRP A 276      -7.964   1.187 -17.114  1.00 97.81           H  
ATOM   4387  HB3 TRP A 276      -7.709   0.973 -15.384  1.00 97.81           H  
ATOM   4388  O   TRP A 276      -5.721   1.027 -18.945  1.00 97.81           O  
ATOM   4389  CG  TRP A 276      -7.752  -0.819 -16.488  1.00 97.81           C  
ATOM   4390  CD1 TRP A 276      -8.068  -1.462 -17.635  1.00 97.81           C  
ATOM   4391  HD1 TRP A 276      -8.134  -0.994 -18.606  1.00 97.81           H  
ATOM   4392  CD2 TRP A 276      -7.834  -1.820 -15.434  1.00 97.81           C  
ATOM   4393  CE2 TRP A 276      -8.175  -3.072 -16.025  1.00 97.81           C  
ATOM   4394  CE3 TRP A 276      -7.661  -1.796 -14.037  1.00 97.81           C  
ATOM   4395  HE3 TRP A 276      -7.467  -0.852 -13.551  1.00 97.81           H  
ATOM   4396  NE1 TRP A 276      -8.343  -2.787 -17.361  1.00 97.81           N  
ATOM   4397  HE1 TRP A 276      -8.720  -3.422 -18.050  1.00 97.81           H  
ATOM   4398  CH2 TRP A 276      -8.054  -4.199 -13.896  1.00 97.81           C  
ATOM   4399  HH2 TRP A 276      -8.136  -5.096 -13.299  1.00 97.81           H  
ATOM   4400  CZ2 TRP A 276      -8.304  -4.247 -15.274  1.00 97.81           C  
ATOM   4401  HZ2 TRP A 276      -8.586  -5.176 -15.748  1.00 97.81           H  
ATOM   4402  CZ3 TRP A 276      -7.726  -2.982 -13.285  1.00 97.81           C  
ATOM   4403  HZ3 TRP A 276      -7.515  -2.973 -12.226  1.00 97.81           H  
ATOM   4404  N   GLY A 277      -4.738  -0.733 -17.953  1.00 96.87           N  
ATOM   4405  H   GLY A 277      -4.531  -1.191 -17.077  1.00 96.87           H  
ATOM   4406  CA  GLY A 277      -4.325  -1.391 -19.197  1.00 96.87           C  
ATOM   4407  HA2 GLY A 277      -5.187  -1.441 -19.861  1.00 96.87           H  
ATOM   4408  HA3 GLY A 277      -4.018  -2.413 -18.976  1.00 96.87           H  
ATOM   4409  C   GLY A 277      -3.197  -0.697 -19.972  1.00 96.87           C  
ATOM   4410  O   GLY A 277      -2.690  -1.278 -20.931  1.00 96.87           O  
ATOM   4411  N   SER A 278      -2.778   0.511 -19.578  1.00 97.64           N  
ATOM   4412  H   SER A 278      -3.209   0.933 -18.768  1.00 97.64           H  
ATOM   4413  CA  SER A 278      -1.734   1.251 -20.288  1.00 97.64           C  
ATOM   4414  HA  SER A 278      -1.983   1.243 -21.349  1.00 97.64           H  
ATOM   4415  C   SER A 278      -0.368   0.591 -20.109  1.00 97.64           C  
ATOM   4416  CB  SER A 278      -1.694   2.715 -19.847  1.00 97.64           C  
ATOM   4417  HB2 SER A 278      -2.684   3.152 -19.981  1.00 97.64           H  
ATOM   4418  HB3 SER A 278      -1.415   2.779 -18.796  1.00 97.64           H  
ATOM   4419  O   SER A 278       0.029   0.239 -19.001  1.00 97.64           O  
ATOM   4420  OG  SER A 278      -0.760   3.430 -20.634  1.00 97.64           O  
ATOM   4421  HG  SER A 278      -0.906   4.365 -20.471  1.00 97.64           H  
ATOM   4422  N   LYS A 279       0.359   0.442 -21.218  1.00 96.99           N  
ATOM   4423  H   LYS A 279      -0.067   0.734 -22.086  1.00 96.99           H  
ATOM   4424  CA  LYS A 279       1.759  -0.017 -21.252  1.00 96.99           C  
ATOM   4425  HA  LYS A 279       2.062  -0.321 -20.250  1.00 96.99           H  
ATOM   4426  C   LYS A 279       2.730   1.102 -21.627  1.00 96.99           C  
ATOM   4427  CB  LYS A 279       1.891  -1.236 -22.172  1.00 96.99           C  
ATOM   4428  HB2 LYS A 279       1.552  -0.980 -23.177  1.00 96.99           H  
ATOM   4429  HB3 LYS A 279       2.940  -1.524 -22.225  1.00 96.99           H  
ATOM   4430  O   LYS A 279       3.922   0.861 -21.803  1.00 96.99           O  
ATOM   4431  CG  LYS A 279       1.077  -2.418 -21.635  1.00 96.99           C  
ATOM   4432  HG2 LYS A 279       1.326  -2.574 -20.585  1.00 96.99           H  
ATOM   4433  HG3 LYS A 279       0.011  -2.204 -21.716  1.00 96.99           H  
ATOM   4434  CD  LYS A 279       1.402  -3.688 -22.418  1.00 96.99           C  
ATOM   4435  HD2 LYS A 279       1.140  -3.560 -23.468  1.00 96.99           H  
ATOM   4436  HD3 LYS A 279       2.470  -3.887 -22.326  1.00 96.99           H  
ATOM   4437  CE  LYS A 279       0.603  -4.837 -21.806  1.00 96.99           C  
ATOM   4438  HE2 LYS A 279      -0.445  -4.741 -22.090  1.00 96.99           H  
ATOM   4439  HE3 LYS A 279       0.667  -4.750 -20.721  1.00 96.99           H  
ATOM   4440  NZ  LYS A 279       1.159  -6.145 -22.202  1.00 96.99           N  
ATOM   4441  HZ1 LYS A 279       1.158  -6.262 -23.206  1.00 96.99           H  
ATOM   4442  HZ2 LYS A 279       2.099  -6.199 -21.838  1.00 96.99           H  
ATOM   4443  HZ3 LYS A 279       0.643  -6.882 -21.744  1.00 96.99           H  
ATOM   4444  N   THR A 280       2.222   2.328 -21.754  1.00 97.18           N  
ATOM   4445  H   THR A 280       1.238   2.467 -21.573  1.00 97.18           H  
ATOM   4446  CA  THR A 280       3.050   3.523 -21.909  1.00 97.18           C  
ATOM   4447  HA  THR A 280       3.719   3.382 -22.758  1.00 97.18           H  
ATOM   4448  C   THR A 280       3.877   3.707 -20.640  1.00 97.18           C  
ATOM   4449  CB  THR A 280       2.181   4.759 -22.173  1.00 97.18           C  
ATOM   4450  HB  THR A 280       1.544   4.954 -21.310  1.00 97.18           H  
ATOM   4451  O   THR A 280       3.336   3.597 -19.539  1.00 97.18           O  
ATOM   4452  CG2 THR A 280       3.010   6.004 -22.482  1.00 97.18           C  
ATOM   4453 HG21 THR A 280       3.614   6.278 -21.616  1.00 97.18           H  
ATOM   4454 HG22 THR A 280       3.661   5.820 -23.336  1.00 97.18           H  
ATOM   4455 HG23 THR A 280       2.347   6.839 -22.708  1.00 97.18           H  
ATOM   4456  OG1 THR A 280       1.366   4.522 -23.298  1.00 97.18           O  
ATOM   4457  HG1 THR A 280       0.842   5.312 -23.448  1.00 97.18           H  
ATOM   4458  N   GLY A 281       5.177   3.972 -20.798  1.00 95.72           N  
ATOM   4459  H   GLY A 281       5.533   4.067 -21.739  1.00 95.72           H  
ATOM   4460  CA  GLY A 281       6.151   4.001 -19.704  1.00 95.72           C  
ATOM   4461  HA2 GLY A 281       7.064   4.487 -20.050  1.00 95.72           H  
ATOM   4462  HA3 GLY A 281       6.404   2.978 -19.427  1.00 95.72           H  
ATOM   4463  C   GLY A 281       5.662   4.761 -18.467  1.00 95.72           C  
ATOM   4464  O   GLY A 281       5.466   5.970 -18.516  1.00 95.72           O  
ATOM   4465  N   GLY A 282       5.438   4.035 -17.371  1.00 96.36           N  
ATOM   4466  H   GLY A 282       5.507   3.033 -17.476  1.00 96.36           H  
ATOM   4467  CA  GLY A 282       5.060   4.550 -16.049  1.00 96.36           C  
ATOM   4468  HA2 GLY A 282       5.646   5.445 -15.837  1.00 96.36           H  
ATOM   4469  HA3 GLY A 282       5.308   3.802 -15.296  1.00 96.36           H  
ATOM   4470  C   GLY A 282       3.579   4.915 -15.885  1.00 96.36           C  
ATOM   4471  O   GLY A 282       3.090   4.988 -14.759  1.00 96.36           O  
ATOM   4472  N   VAL A 283       2.839   5.087 -16.984  1.00 98.12           N  
ATOM   4473  H   VAL A 283       3.302   4.977 -17.875  1.00 98.12           H  
ATOM   4474  CA  VAL A 283       1.438   5.549 -16.984  1.00 98.12           C  
ATOM   4475  HA  VAL A 283       1.346   6.405 -16.317  1.00 98.12           H  
ATOM   4476  C   VAL A 283       0.477   4.473 -16.470  1.00 98.12           C  
ATOM   4477  CB  VAL A 283       1.035   5.992 -18.408  1.00 98.12           C  
ATOM   4478  HB  VAL A 283       1.110   5.135 -19.078  1.00 98.12           H  
ATOM   4479  O   VAL A 283      -0.538   4.786 -15.850  1.00 98.12           O  
ATOM   4480  CG1 VAL A 283      -0.399   6.519 -18.478  1.00 98.12           C  
ATOM   4481 HG11 VAL A 283      -0.625   6.888 -19.478  1.00 98.12           H  
ATOM   4482 HG12 VAL A 283      -0.525   7.335 -17.766  1.00 98.12           H  
ATOM   4483 HG13 VAL A 283      -1.108   5.725 -18.243  1.00 98.12           H  
ATOM   4484  CG2 VAL A 283       1.949   7.104 -18.939  1.00 98.12           C  
ATOM   4485 HG21 VAL A 283       1.927   7.960 -18.264  1.00 98.12           H  
ATOM   4486 HG22 VAL A 283       2.976   6.751 -19.027  1.00 98.12           H  
ATOM   4487 HG23 VAL A 283       1.615   7.428 -19.925  1.00 98.12           H  
ATOM   4488  N   GLY A 284       0.786   3.203 -16.738  1.00 98.02           N  
ATOM   4489  H   GLY A 284       1.634   3.029 -17.257  1.00 98.02           H  
ATOM   4490  CA  GLY A 284      -0.039   2.058 -16.351  1.00 98.02           C  
ATOM   4491  HA2 GLY A 284       0.349   1.164 -16.840  1.00 98.02           H  
ATOM   4492  HA3 GLY A 284      -1.061   2.223 -16.693  1.00 98.02           H  
ATOM   4493  C   GLY A 284      -0.064   1.767 -14.855  1.00 98.02           C  
ATOM   4494  O   GLY A 284       0.718   2.323 -14.084  1.00 98.02           O  
ATOM   4495  N   MET A 285      -0.899   0.807 -14.450  1.00 98.18           N  
ATOM   4496  H   MET A 285      -1.465   0.332 -15.139  1.00 98.18           H  
ATOM   4497  CA  MET A 285      -0.893   0.286 -13.082  1.00 98.18           C  
ATOM   4498  HA  MET A 285      -0.821   1.130 -12.396  1.00 98.18           H  
ATOM   4499  C   MET A 285       0.325  -0.606 -12.853  1.00 98.18           C  
ATOM   4500  CB  MET A 285      -2.178  -0.458 -12.744  1.00 98.18           C  
ATOM   4501  HB2 MET A 285      -2.319  -1.298 -13.425  1.00 98.18           H  
ATOM   4502  HB3 MET A 285      -2.057  -0.845 -11.733  1.00 98.18           H  
ATOM   4503  O   MET A 285       0.257  -1.830 -12.964  1.00 98.18           O  
ATOM   4504  CG  MET A 285      -3.421   0.425 -12.779  1.00 98.18           C  
ATOM   4505  HG2 MET A 285      -3.449   0.983 -13.715  1.00 98.18           H  
ATOM   4506  HG3 MET A 285      -3.374   1.139 -11.957  1.00 98.18           H  
ATOM   4507  SD  MET A 285      -4.945  -0.539 -12.659  1.00 98.18           S  
ATOM   4508  CE  MET A 285      -4.618  -1.552 -11.195  1.00 98.18           C  
ATOM   4509  HE1 MET A 285      -3.683  -2.100 -11.317  1.00 98.18           H  
ATOM   4510  HE2 MET A 285      -5.410  -2.292 -11.086  1.00 98.18           H  
ATOM   4511  HE3 MET A 285      -4.535  -0.919 -10.312  1.00 98.18           H  
ATOM   4512  N   ASN A 286       1.460   0.017 -12.564  1.00 97.24           N  
ATOM   4513  H   ASN A 286       1.449   1.026 -12.530  1.00 97.24           H  
ATOM   4514  CA  ASN A 286       2.726  -0.684 -12.427  1.00 97.24           C  
ATOM   4515  HA  ASN A 286       2.610  -1.681 -12.852  1.00 97.24           H  
ATOM   4516  C   ASN A 286       3.125  -0.894 -10.967  1.00 97.24           C  
ATOM   4517  CB  ASN A 286       3.815  -0.017 -13.277  1.00 97.24           C  
ATOM   4518  HB2 ASN A 286       3.531  -0.066 -14.328  1.00 97.24           H  
ATOM   4519  HB3 ASN A 286       4.741  -0.578 -13.155  1.00 97.24           H  
ATOM   4520  O   ASN A 286       2.847  -0.080 -10.087  1.00 97.24           O  
ATOM   4521  CG  ASN A 286       4.130   1.417 -12.913  1.00 97.24           C  
ATOM   4522  ND2 ASN A 286       3.474   2.361 -13.540  1.00 97.24           N  
ATOM   4523 HD21 ASN A 286       2.655   2.145 -14.092  1.00 97.24           H  
ATOM   4524 HD22 ASN A 286       3.636   3.331 -13.313  1.00 97.24           H  
ATOM   4525  OD1 ASN A 286       5.005   1.702 -12.112  1.00 97.24           O  
ATOM   4526  N   TRP A 287       3.824  -2.002 -10.752  1.00 97.85           N  
ATOM   4527  H   TRP A 287       3.995  -2.587 -11.557  1.00 97.85           H  
ATOM   4528  CA  TRP A 287       4.611  -2.299  -9.569  1.00 97.85           C  
ATOM   4529  HA  TRP A 287       4.679  -1.421  -8.927  1.00 97.85           H  
ATOM   4530  C   TRP A 287       6.000  -2.652 -10.096  1.00 97.85           C  
ATOM   4531  CB  TRP A 287       3.940  -3.439  -8.789  1.00 97.85           C  
ATOM   4532  HB2 TRP A 287       3.987  -4.364  -9.364  1.00 97.85           H  
ATOM   4533  HB3 TRP A 287       2.883  -3.194  -8.679  1.00 97.85           H  
ATOM   4534  O   TRP A 287       6.242  -3.799 -10.456  1.00 97.85           O  
ATOM   4535  CG  TRP A 287       4.479  -3.681  -7.413  1.00 97.85           C  
ATOM   4536  CD1 TRP A 287       5.537  -4.454  -7.077  1.00 97.85           C  
ATOM   4537  HD1 TRP A 287       6.161  -4.990  -7.777  1.00 97.85           H  
ATOM   4538  CD2 TRP A 287       3.984  -3.125  -6.159  1.00 97.85           C  
ATOM   4539  CE2 TRP A 287       4.767  -3.642  -5.088  1.00 97.85           C  
ATOM   4540  CE3 TRP A 287       2.944  -2.232  -5.825  1.00 97.85           C  
ATOM   4541  HE3 TRP A 287       2.331  -1.833  -6.620  1.00 97.85           H  
ATOM   4542  NE1 TRP A 287       5.700  -4.442  -5.705  1.00 97.85           N  
ATOM   4543  HE1 TRP A 287       6.450  -4.904  -5.211  1.00 97.85           H  
ATOM   4544  CH2 TRP A 287       3.469  -2.426  -3.449  1.00 97.85           C  
ATOM   4545  HH2 TRP A 287       3.256  -2.182  -2.419  1.00 97.85           H  
ATOM   4546  CZ2 TRP A 287       4.519  -3.302  -3.750  1.00 97.85           C  
ATOM   4547  HZ2 TRP A 287       5.107  -3.724  -2.949  1.00 97.85           H  
ATOM   4548  CZ3 TRP A 287       2.691  -1.881  -4.484  1.00 97.85           C  
ATOM   4549  HZ3 TRP A 287       1.881  -1.209  -4.238  1.00 97.85           H  
ATOM   4550  N   PHE A 288       6.883  -1.656 -10.219  1.00 97.56           N  
ATOM   4551  H   PHE A 288       6.601  -0.746  -9.883  1.00 97.56           H  
ATOM   4552  CA  PHE A 288       8.163  -1.691 -10.941  1.00 97.56           C  
ATOM   4553  HA  PHE A 288       7.956  -1.459 -11.986  1.00 97.56           H  
ATOM   4554  C   PHE A 288       8.902  -3.040 -10.935  1.00 97.56           C  
ATOM   4555  CB  PHE A 288       9.075  -0.584 -10.396  1.00 97.56           C  
ATOM   4556  HB2 PHE A 288       9.222  -0.720  -9.324  1.00 97.56           H  
ATOM   4557  HB3 PHE A 288       8.588   0.380 -10.544  1.00 97.56           H  
ATOM   4558  O   PHE A 288       9.131  -3.611 -11.992  1.00 97.56           O  
ATOM   4559  CG  PHE A 288      10.425  -0.546 -11.078  1.00 97.56           C  
ATOM   4560  CD1 PHE A 288      11.564  -1.077 -10.444  1.00 97.56           C  
ATOM   4561  HD1 PHE A 288      11.493  -1.476  -9.443  1.00 97.56           H  
ATOM   4562  CD2 PHE A 288      10.533  -0.000 -12.369  1.00 97.56           C  
ATOM   4563  HD2 PHE A 288       9.665   0.427 -12.848  1.00 97.56           H  
ATOM   4564  CE1 PHE A 288      12.806  -1.061 -11.101  1.00 97.56           C  
ATOM   4565  HE1 PHE A 288      13.685  -1.443 -10.605  1.00 97.56           H  
ATOM   4566  CE2 PHE A 288      11.777   0.025 -13.022  1.00 97.56           C  
ATOM   4567  HE2 PHE A 288      11.866   0.483 -13.996  1.00 97.56           H  
ATOM   4568  CZ  PHE A 288      12.913  -0.507 -12.389  1.00 97.56           C  
ATOM   4569  HZ  PHE A 288      13.874  -0.467 -12.881  1.00 97.56           H  
ATOM   4570  N   HIS A 289       9.245  -3.606  -9.779  1.00 96.52           N  
ATOM   4571  H   HIS A 289       9.192  -3.059  -8.931  1.00 96.52           H  
ATOM   4572  CA  HIS A 289       9.984  -4.876  -9.744  1.00 96.52           C  
ATOM   4573  HA  HIS A 289      10.825  -4.805 -10.434  1.00 96.52           H  
ATOM   4574  C   HIS A 289       9.182  -6.126 -10.179  1.00 96.52           C  
ATOM   4575  CB  HIS A 289      10.549  -5.057  -8.342  1.00 96.52           C  
ATOM   4576  HB2 HIS A 289       9.700  -4.960  -7.664  1.00 96.52           H  
ATOM   4577  HB3 HIS A 289      10.986  -6.051  -8.257  1.00 96.52           H  
ATOM   4578  O   HIS A 289       9.776  -7.180 -10.385  1.00 96.52           O  
ATOM   4579  CG  HIS A 289      11.580  -4.047  -7.928  1.00 96.52           C  
ATOM   4580  CD2 HIS A 289      11.512  -3.171  -6.876  1.00 96.52           C  
ATOM   4581  HD2 HIS A 289      10.713  -3.076  -6.156  1.00 96.52           H  
ATOM   4582  ND1 HIS A 289      12.815  -3.882  -8.507  1.00 96.52           N  
ATOM   4583  HD1 HIS A 289      13.186  -4.409  -9.285  1.00 96.52           H  
ATOM   4584  CE1 HIS A 289      13.464  -2.919  -7.834  1.00 96.52           C  
ATOM   4585  HE1 HIS A 289      14.460  -2.563  -8.056  1.00 96.52           H  
ATOM   4586  NE2 HIS A 289      12.701  -2.448  -6.841  1.00 96.52           N  
ATOM   4587  N   LEU A 290       7.859  -6.029 -10.350  1.00 96.18           N  
ATOM   4588  H   LEU A 290       7.437  -5.125 -10.196  1.00 96.18           H  
ATOM   4589  CA  LEU A 290       7.018  -7.065 -10.966  1.00 96.18           C  
ATOM   4590  HA  LEU A 290       7.532  -8.026 -10.928  1.00 96.18           H  
ATOM   4591  C   LEU A 290       6.755  -6.779 -12.451  1.00 96.18           C  
ATOM   4592  CB  LEU A 290       5.678  -7.188 -10.208  1.00 96.18           C  
ATOM   4593  HB2 LEU A 290       5.033  -7.865 -10.768  1.00 96.18           H  
ATOM   4594  HB3 LEU A 290       5.192  -6.212 -10.197  1.00 96.18           H  
ATOM   4595  O   LEU A 290       6.882  -7.670 -13.286  1.00 96.18           O  
ATOM   4596  CG  LEU A 290       5.772  -7.708  -8.762  1.00 96.18           C  
ATOM   4597  HG  LEU A 290       6.431  -7.065  -8.178  1.00 96.18           H  
ATOM   4598  CD1 LEU A 290       4.380  -7.697  -8.123  1.00 96.18           C  
ATOM   4599 HD11 LEU A 290       3.970  -6.687  -8.138  1.00 96.18           H  
ATOM   4600 HD12 LEU A 290       3.713  -8.367  -8.667  1.00 96.18           H  
ATOM   4601 HD13 LEU A 290       4.449  -8.028  -7.087  1.00 96.18           H  
ATOM   4602  CD2 LEU A 290       6.316  -9.133  -8.691  1.00 96.18           C  
ATOM   4603 HD21 LEU A 290       6.292  -9.487  -7.661  1.00 96.18           H  
ATOM   4604 HD22 LEU A 290       5.713  -9.797  -9.311  1.00 96.18           H  
ATOM   4605 HD23 LEU A 290       7.351  -9.153  -9.032  1.00 96.18           H  
ATOM   4606  N   THR A 291       6.373  -5.544 -12.784  1.00 97.13           N  
ATOM   4607  H   THR A 291       6.288  -4.860 -12.047  1.00 97.13           H  
ATOM   4608  CA  THR A 291       5.843  -5.181 -14.110  1.00 97.13           C  
ATOM   4609  HA  THR A 291       5.605  -6.088 -14.666  1.00 97.13           H  
ATOM   4610  C   THR A 291       6.813  -4.384 -14.974  1.00 97.13           C  
ATOM   4611  CB  THR A 291       4.540  -4.377 -13.970  1.00 97.13           C  
ATOM   4612  HB  THR A 291       4.153  -4.149 -14.963  1.00 97.13           H  
ATOM   4613  O   THR A 291       6.537  -4.164 -16.150  1.00 97.13           O  
ATOM   4614  CG2 THR A 291       3.467  -5.134 -13.191  1.00 97.13           C  
ATOM   4615 HG21 THR A 291       3.728  -5.187 -12.134  1.00 97.13           H  
ATOM   4616 HG22 THR A 291       2.517  -4.613 -13.304  1.00 97.13           H  
ATOM   4617 HG23 THR A 291       3.372  -6.145 -13.587  1.00 97.13           H  
ATOM   4618  OG1 THR A 291       4.767  -3.179 -13.264  1.00 97.13           O  
ATOM   4619  HG1 THR A 291       5.300  -2.603 -13.817  1.00 97.13           H  
ATOM   4620  N   THR A 292       7.927  -3.904 -14.418  1.00 97.16           N  
ATOM   4621  H   THR A 292       8.126  -4.181 -13.467  1.00 97.16           H  
ATOM   4622  CA  THR A 292       8.671  -2.723 -14.902  1.00 97.16           C  
ATOM   4623  HA  THR A 292       9.419  -2.468 -14.151  1.00 97.16           H  
ATOM   4624  C   THR A 292       7.745  -1.501 -15.009  1.00 97.16           C  
ATOM   4625  CB  THR A 292       9.457  -3.015 -16.195  1.00 97.16           C  
ATOM   4626  HB  THR A 292      10.179  -2.212 -16.340  1.00 97.16           H  
ATOM   4627  O   THR A 292       6.681  -1.474 -14.389  1.00 97.16           O  
ATOM   4628  CG2 THR A 292      10.231  -4.332 -16.149  1.00 97.16           C  
ATOM   4629 HG21 THR A 292       9.547  -5.181 -16.130  1.00 97.16           H  
ATOM   4630 HG22 THR A 292      10.863  -4.408 -17.034  1.00 97.16           H  
ATOM   4631 HG23 THR A 292      10.863  -4.356 -15.261  1.00 97.16           H  
ATOM   4632  OG1 THR A 292       8.601  -3.034 -17.313  1.00 97.16           O  
ATOM   4633  HG1 THR A 292       7.863  -3.602 -17.080  1.00 97.16           H  
ATOM   4634  N   HIS A 293       8.115  -0.490 -15.794  1.00 97.12           N  
ATOM   4635  H   HIS A 293       9.005  -0.548 -16.267  1.00 97.12           H  
ATOM   4636  CA  HIS A 293       7.228   0.617 -16.162  1.00 97.12           C  
ATOM   4637  HA  HIS A 293       6.474   0.752 -15.387  1.00 97.12           H  
ATOM   4638  C   HIS A 293       6.446   0.378 -17.465  1.00 97.12           C  
ATOM   4639  CB  HIS A 293       8.067   1.897 -16.228  1.00 97.12           C  
ATOM   4640  HB2 HIS A 293       8.947   1.725 -16.849  1.00 97.12           H  
ATOM   4641  HB3 HIS A 293       7.494   2.696 -16.698  1.00 97.12           H  
ATOM   4642  O   HIS A 293       5.634   1.220 -17.836  1.00 97.12           O  
ATOM   4643  CG  HIS A 293       8.491   2.389 -14.871  1.00 97.12           C  
ATOM   4644  CD2 HIS A 293       9.757   2.762 -14.514  1.00 97.12           C  
ATOM   4645  HD2 HIS A 293      10.631   2.753 -15.148  1.00 97.12           H  
ATOM   4646  ND1 HIS A 293       7.681   2.589 -13.770  1.00 97.12           N  
ATOM   4647  HD1 HIS A 293       6.696   2.384 -13.682  1.00 97.12           H  
ATOM   4648  CE1 HIS A 293       8.445   3.081 -12.782  1.00 97.12           C  
ATOM   4649  HE1 HIS A 293       8.099   3.344 -11.793  1.00 97.12           H  
ATOM   4650  NE2 HIS A 293       9.719   3.176 -13.185  1.00 97.12           N  
ATOM   4651  N   TYR A 294       6.679  -0.740 -18.158  1.00 97.66           N  
ATOM   4652  H   TYR A 294       7.355  -1.398 -17.796  1.00 97.66           H  
ATOM   4653  CA  TYR A 294       6.157  -1.008 -19.509  1.00 97.66           C  
ATOM   4654  HA  TYR A 294       5.633  -0.124 -19.871  1.00 97.66           H  
ATOM   4655  C   TYR A 294       5.134  -2.152 -19.562  1.00 97.66           C  
ATOM   4656  CB  TYR A 294       7.340  -1.255 -20.450  1.00 97.66           C  
ATOM   4657  HB2 TYR A 294       7.835  -2.183 -20.162  1.00 97.66           H  
ATOM   4658  HB3 TYR A 294       6.963  -1.385 -21.464  1.00 97.66           H  
ATOM   4659  O   TYR A 294       4.756  -2.624 -20.634  1.00 97.66           O  
ATOM   4660  CG  TYR A 294       8.349  -0.125 -20.461  1.00 97.66           C  
ATOM   4661  CD1 TYR A 294       8.035   1.078 -21.121  1.00 97.66           C  
ATOM   4662  HD1 TYR A 294       7.082   1.186 -21.617  1.00 97.66           H  
ATOM   4663  CD2 TYR A 294       9.586  -0.270 -19.801  1.00 97.66           C  
ATOM   4664  HD2 TYR A 294       9.821  -1.196 -19.298  1.00 97.66           H  
ATOM   4665  CE1 TYR A 294       8.968   2.132 -21.141  1.00 97.66           C  
ATOM   4666  HE1 TYR A 294       8.750   3.055 -21.658  1.00 97.66           H  
ATOM   4667  CE2 TYR A 294      10.520   0.784 -19.817  1.00 97.66           C  
ATOM   4668  HE2 TYR A 294      11.476   0.671 -19.327  1.00 97.66           H  
ATOM   4669  OH  TYR A 294      11.108   3.004 -20.533  1.00 97.66           O  
ATOM   4670  HH  TYR A 294      11.925   2.801 -20.073  1.00 97.66           H  
ATOM   4671  CZ  TYR A 294      10.212   1.984 -20.496  1.00 97.66           C  
ATOM   4672  N   ASP A 295       4.682  -2.615 -18.400  1.00 97.51           N  
ATOM   4673  H   ASP A 295       4.998  -2.169 -17.551  1.00 97.51           H  
ATOM   4674  CA  ASP A 295       3.576  -3.555 -18.261  1.00 97.51           C  
ATOM   4675  HA  ASP A 295       2.961  -3.488 -19.159  1.00 97.51           H  
ATOM   4676  C   ASP A 295       2.698  -3.127 -17.078  1.00 97.51           C  
ATOM   4677  CB  ASP A 295       4.107  -5.002 -18.136  1.00 97.51           C  
ATOM   4678  HB2 ASP A 295       5.078  -5.067 -18.628  1.00 97.51           H  
ATOM   4679  HB3 ASP A 295       4.253  -5.248 -17.085  1.00 97.51           H  
ATOM   4680  O   ASP A 295       3.052  -2.231 -16.306  1.00 97.51           O  
ATOM   4681  CG  ASP A 295       3.201  -6.066 -18.780  1.00 97.51           C  
ATOM   4682  OD1 ASP A 295       2.038  -5.752 -19.134  1.00 97.51           O  
ATOM   4683  OD2 ASP A 295       3.670  -7.220 -18.943  1.00 97.51           O  
ATOM   4684  N   THR A 296       1.540  -3.759 -16.935  1.00 97.62           N  
ATOM   4685  H   THR A 296       1.331  -4.519 -17.566  1.00 97.62           H  
ATOM   4686  CA  THR A 296       0.528  -3.370 -15.948  1.00 97.62           C  
ATOM   4687  HA  THR A 296       0.992  -2.734 -15.194  1.00 97.62           H  
ATOM   4688  C   THR A 296      -0.025  -4.593 -15.234  1.00 97.62           C  
ATOM   4689  CB  THR A 296      -0.578  -2.532 -16.611  1.00 97.62           C  
ATOM   4690  HB  THR A 296      -0.108  -1.661 -17.068  1.00 97.62           H  
ATOM   4691  O   THR A 296      -0.193  -5.661 -15.828  1.00 97.62           O  
ATOM   4692  CG2 THR A 296      -1.351  -3.276 -17.698  1.00 97.62           C  
ATOM   4693 HG21 THR A 296      -2.012  -4.022 -17.256  1.00 97.62           H  
ATOM   4694 HG22 THR A 296      -0.665  -3.761 -18.393  1.00 97.62           H  
ATOM   4695 HG23 THR A 296      -1.937  -2.548 -18.258  1.00 97.62           H  
ATOM   4696  OG1 THR A 296      -1.527  -2.078 -15.672  1.00 97.62           O  
ATOM   4697  HG1 THR A 296      -1.950  -2.837 -15.263  1.00 97.62           H  
ATOM   4698  N   VAL A 297      -0.349  -4.445 -13.951  1.00 98.26           N  
ATOM   4699  H   VAL A 297      -0.203  -3.545 -13.517  1.00 98.26           H  
ATOM   4700  CA  VAL A 297      -1.154  -5.448 -13.250  1.00 98.26           C  
ATOM   4701  HA  VAL A 297      -0.726  -6.428 -13.460  1.00 98.26           H  
ATOM   4702  C   VAL A 297      -2.579  -5.455 -13.823  1.00 98.26           C  
ATOM   4703  CB  VAL A 297      -1.124  -5.272 -11.718  1.00 98.26           C  
ATOM   4704  HB  VAL A 297      -1.732  -6.065 -11.282  1.00 98.26           H  
ATOM   4705  O   VAL A 297      -3.066  -4.433 -14.308  1.00 98.26           O  
ATOM   4706  CG1 VAL A 297       0.299  -5.410 -11.166  1.00 98.26           C  
ATOM   4707 HG11 VAL A 297       0.275  -5.384 -10.076  1.00 98.26           H  
ATOM   4708 HG12 VAL A 297       0.924  -4.591 -11.521  1.00 98.26           H  
ATOM   4709 HG13 VAL A 297       0.731  -6.357 -11.490  1.00 98.26           H  
ATOM   4710  CG2 VAL A 297      -1.703  -3.948 -11.229  1.00 98.26           C  
ATOM   4711 HG21 VAL A 297      -2.584  -3.705 -11.823  1.00 98.26           H  
ATOM   4712 HG22 VAL A 297      -1.991  -4.041 -10.182  1.00 98.26           H  
ATOM   4713 HG23 VAL A 297      -0.970  -3.145 -11.314  1.00 98.26           H  
ATOM   4714  N   SER A 298      -3.247  -6.609 -13.771  1.00 97.78           N  
ATOM   4715  H   SER A 298      -2.789  -7.397 -13.337  1.00 97.78           H  
ATOM   4716  CA  SER A 298      -4.638  -6.806 -14.218  1.00 97.78           C  
ATOM   4717  HA  SER A 298      -4.914  -5.985 -14.880  1.00 97.78           H  
ATOM   4718  C   SER A 298      -5.649  -6.791 -13.067  1.00 97.78           C  
ATOM   4719  CB  SER A 298      -4.757  -8.105 -15.021  1.00 97.78           C  
ATOM   4720  HB2 SER A 298      -5.755  -8.165 -15.455  1.00 97.78           H  
ATOM   4721  HB3 SER A 298      -4.033  -8.080 -15.836  1.00 97.78           H  
ATOM   4722  O   SER A 298      -6.808  -7.174 -13.241  1.00 97.78           O  
ATOM   4723  OG  SER A 298      -4.527  -9.262 -14.224  1.00 97.78           O  
ATOM   4724  HG  SER A 298      -4.488 -10.007 -14.828  1.00 97.78           H  
ATOM   4725  N   TYR A 299      -5.186  -6.444 -11.867  1.00 98.19           N  
ATOM   4726  H   TYR A 299      -4.210  -6.192 -11.801  1.00 98.19           H  
ATOM   4727  CA  TYR A 299      -5.971  -6.321 -10.646  1.00 98.19           C  
ATOM   4728  HA  TYR A 299      -6.897  -5.782 -10.848  1.00 98.19           H  
ATOM   4729  C   TYR A 299      -5.149  -5.580  -9.594  1.00 98.19           C  
ATOM   4730  CB  TYR A 299      -6.285  -7.714 -10.104  1.00 98.19           C  
ATOM   4731  HB2 TYR A 299      -6.800  -8.303 -10.863  1.00 98.19           H  
ATOM   4732  HB3 TYR A 299      -5.338  -8.202  -9.874  1.00 98.19           H  
ATOM   4733  O   TYR A 299      -3.956  -5.863  -9.444  1.00 98.19           O  
ATOM   4734  CG  TYR A 299      -7.102  -7.732  -8.840  1.00 98.19           C  
ATOM   4735  CD1 TYR A 299      -6.463  -7.821  -7.586  1.00 98.19           C  
ATOM   4736  HD1 TYR A 299      -5.385  -7.806  -7.515  1.00 98.19           H  
ATOM   4737  CD2 TYR A 299      -8.502  -7.713  -8.930  1.00 98.19           C  
ATOM   4738  HD2 TYR A 299      -8.981  -7.624  -9.894  1.00 98.19           H  
ATOM   4739  CE1 TYR A 299      -7.232  -7.948  -6.416  1.00 98.19           C  
ATOM   4740  HE1 TYR A 299      -6.753  -8.043  -5.453  1.00 98.19           H  
ATOM   4741  CE2 TYR A 299      -9.271  -7.867  -7.767  1.00 98.19           C  
ATOM   4742  HE2 TYR A 299     -10.349  -7.914  -7.815  1.00 98.19           H  
ATOM   4743  OH  TYR A 299      -9.407  -8.301  -5.452  1.00 98.19           O  
ATOM   4744  HH  TYR A 299      -8.967  -8.137  -4.615  1.00 98.19           H  
ATOM   4745  CZ  TYR A 299      -8.636  -8.017  -6.523  1.00 98.19           C  
ATOM   4746  N   SER A 300      -5.797  -4.696  -8.842  1.00 98.30           N  
ATOM   4747  H   SER A 300      -6.778  -4.540  -9.020  1.00 98.30           H  
ATOM   4748  CA  SER A 300      -5.245  -4.115  -7.621  1.00 98.30           C  
ATOM   4749  HA  SER A 300      -4.495  -4.791  -7.211  1.00 98.30           H  
ATOM   4750  C   SER A 300      -6.352  -3.925  -6.595  1.00 98.30           C  
ATOM   4751  CB  SER A 300      -4.552  -2.782  -7.913  1.00 98.30           C  
ATOM   4752  HB2 SER A 300      -5.236  -2.131  -8.458  1.00 98.30           H  
ATOM   4753  HB3 SER A 300      -3.673  -2.966  -8.530  1.00 98.30           H  
ATOM   4754  O   SER A 300      -7.418  -3.403  -6.916  1.00 98.30           O  
ATOM   4755  OG  SER A 300      -4.163  -2.116  -6.729  1.00 98.30           O  
ATOM   4756  HG  SER A 300      -4.946  -1.757  -6.305  1.00 98.30           H  
ATOM   4757  N   GLU A 301      -6.077  -4.278  -5.348  1.00 98.19           N  
ATOM   4758  H   GLU A 301      -5.200  -4.746  -5.169  1.00 98.19           H  
ATOM   4759  CA  GLU A 301      -6.860  -3.833  -4.201  1.00 98.19           C  
ATOM   4760  HA  GLU A 301      -7.486  -2.988  -4.487  1.00 98.19           H  
ATOM   4761  C   GLU A 301      -5.933  -3.381  -3.084  1.00 98.19           C  
ATOM   4762  CB  GLU A 301      -7.750  -4.950  -3.659  1.00 98.19           C  
ATOM   4763  HB2 GLU A 301      -7.193  -5.887  -3.682  1.00 98.19           H  
ATOM   4764  HB3 GLU A 301      -7.986  -4.724  -2.620  1.00 98.19           H  
ATOM   4765  O   GLU A 301      -5.021  -4.109  -2.694  1.00 98.19           O  
ATOM   4766  CG  GLU A 301      -9.080  -5.115  -4.395  1.00 98.19           C  
ATOM   4767  HG2 GLU A 301      -9.623  -4.170  -4.359  1.00 98.19           H  
ATOM   4768  HG3 GLU A 301      -8.901  -5.379  -5.438  1.00 98.19           H  
ATOM   4769  CD  GLU A 301      -9.912  -6.205  -3.712  1.00 98.19           C  
ATOM   4770  OE1 GLU A 301     -11.150  -6.241  -3.840  1.00 98.19           O  
ATOM   4771  OE2 GLU A 301      -9.343  -7.111  -3.057  1.00 98.19           O  
ATOM   4772  N   MET A 302      -6.219  -2.220  -2.506  1.00 98.62           N  
ATOM   4773  H   MET A 302      -7.005  -1.691  -2.854  1.00 98.62           H  
ATOM   4774  CA  MET A 302      -5.578  -1.774  -1.275  1.00 98.62           C  
ATOM   4775  HA  MET A 302      -4.789  -2.474  -1.000  1.00 98.62           H  
ATOM   4776  C   MET A 302      -6.604  -1.752  -0.154  1.00 98.62           C  
ATOM   4777  CB  MET A 302      -4.923  -0.409  -1.433  1.00 98.62           C  
ATOM   4778  HB2 MET A 302      -5.699   0.354  -1.485  1.00 98.62           H  
ATOM   4779  HB3 MET A 302      -4.319  -0.236  -0.542  1.00 98.62           H  
ATOM   4780  O   MET A 302      -7.718  -1.240  -0.306  1.00 98.62           O  
ATOM   4781  CG  MET A 302      -4.015  -0.277  -2.654  1.00 98.62           C  
ATOM   4782  HG2 MET A 302      -4.591  -0.493  -3.554  1.00 98.62           H  
ATOM   4783  HG3 MET A 302      -3.191  -0.987  -2.588  1.00 98.62           H  
ATOM   4784  SD  MET A 302      -3.369   1.402  -2.803  1.00 98.62           S  
ATOM   4785  CE  MET A 302      -2.051   1.381  -1.557  1.00 98.62           C  
ATOM   4786  HE1 MET A 302      -1.694   2.397  -1.386  1.00 98.62           H  
ATOM   4787  HE2 MET A 302      -2.417   0.960  -0.621  1.00 98.62           H  
ATOM   4788  HE3 MET A 302      -1.224   0.768  -1.917  1.00 98.62           H  
ATOM   4789  N   LYS A 303      -6.233  -2.340   0.978  1.00 98.18           N  
ATOM   4790  H   LYS A 303      -5.311  -2.752   1.019  1.00 98.18           H  
ATOM   4791  CA  LYS A 303      -7.140  -2.581   2.095  1.00 98.18           C  
ATOM   4792  HA  LYS A 303      -7.879  -1.779   2.102  1.00 98.18           H  
ATOM   4793  C   LYS A 303      -6.406  -2.518   3.424  1.00 98.18           C  
ATOM   4794  CB  LYS A 303      -7.866  -3.919   1.866  1.00 98.18           C  
ATOM   4795  HB2 LYS A 303      -8.405  -3.847   0.921  1.00 98.18           H  
ATOM   4796  HB3 LYS A 303      -8.600  -4.080   2.656  1.00 98.18           H  
ATOM   4797  O   LYS A 303      -5.227  -2.858   3.494  1.00 98.18           O  
ATOM   4798  CG  LYS A 303      -6.900  -5.115   1.801  1.00 98.18           C  
ATOM   4799  HG2 LYS A 303      -6.431  -5.228   2.778  1.00 98.18           H  
ATOM   4800  HG3 LYS A 303      -6.103  -4.913   1.085  1.00 98.18           H  
ATOM   4801  CD  LYS A 303      -7.562  -6.432   1.380  1.00 98.18           C  
ATOM   4802  HD2 LYS A 303      -6.855  -7.244   1.549  1.00 98.18           H  
ATOM   4803  HD3 LYS A 303      -8.465  -6.615   1.962  1.00 98.18           H  
ATOM   4804  CE  LYS A 303      -7.896  -6.375  -0.111  1.00 98.18           C  
ATOM   4805  HE2 LYS A 303      -7.040  -5.978  -0.657  1.00 98.18           H  
ATOM   4806  HE3 LYS A 303      -8.738  -5.699  -0.263  1.00 98.18           H  
ATOM   4807  NZ  LYS A 303      -8.224  -7.703  -0.654  1.00 98.18           N  
ATOM   4808  HZ1 LYS A 303      -8.604  -7.607  -1.585  1.00 98.18           H  
ATOM   4809  HZ2 LYS A 303      -7.379  -8.249  -0.743  1.00 98.18           H  
ATOM   4810  HZ3 LYS A 303      -8.884  -8.206  -0.079  1.00 98.18           H  
ATOM   4811  N   PHE A 304      -7.087  -2.129   4.490  1.00 97.81           N  
ATOM   4812  H   PHE A 304      -8.054  -1.861   4.376  1.00 97.81           H  
ATOM   4813  CA  PHE A 304      -6.497  -2.054   5.824  1.00 97.81           C  
ATOM   4814  HA  PHE A 304      -5.602  -2.676   5.838  1.00 97.81           H  
ATOM   4815  C   PHE A 304      -7.422  -2.624   6.892  1.00 97.81           C  
ATOM   4816  CB  PHE A 304      -6.066  -0.616   6.138  1.00 97.81           C  
ATOM   4817  HB2 PHE A 304      -5.631  -0.584   7.137  1.00 97.81           H  
ATOM   4818  HB3 PHE A 304      -5.277  -0.334   5.442  1.00 97.81           H  
ATOM   4819  O   PHE A 304      -8.633  -2.692   6.711  1.00 97.81           O  
ATOM   4820  CG  PHE A 304      -7.176   0.413   6.069  1.00 97.81           C  
ATOM   4821  CD1 PHE A 304      -7.310   1.217   4.928  1.00 97.81           C  
ATOM   4822  HD1 PHE A 304      -6.610   1.109   4.112  1.00 97.81           H  
ATOM   4823  CD2 PHE A 304      -8.065   0.590   7.142  1.00 97.81           C  
ATOM   4824  HD2 PHE A 304      -8.030  -0.071   7.996  1.00 97.81           H  
ATOM   4825  CE1 PHE A 304      -8.312   2.198   4.868  1.00 97.81           C  
ATOM   4826  HE1 PHE A 304      -8.397   2.832   3.998  1.00 97.81           H  
ATOM   4827  CE2 PHE A 304      -9.041   1.597   7.106  1.00 97.81           C  
ATOM   4828  HE2 PHE A 304      -9.705   1.743   7.945  1.00 97.81           H  
ATOM   4829  CZ  PHE A 304      -9.169   2.397   5.960  1.00 97.81           C  
ATOM   4830  HZ  PHE A 304      -9.923   3.169   5.911  1.00 97.81           H  
ATOM   4831  N   ARG A 305      -6.849  -3.054   8.015  1.00 95.74           N  
ATOM   4832  H   ARG A 305      -5.850  -2.940   8.111  1.00 95.74           H  
ATOM   4833  CA  ARG A 305      -7.610  -3.449   9.208  1.00 95.74           C  
ATOM   4834  HA  ARG A 305      -8.573  -2.938   9.193  1.00 95.74           H  
ATOM   4835  C   ARG A 305      -6.897  -3.006  10.467  1.00 95.74           C  
ATOM   4836  CB  ARG A 305      -7.893  -4.957   9.241  1.00 95.74           C  
ATOM   4837  HB2 ARG A 305      -8.402  -5.234   8.317  1.00 95.74           H  
ATOM   4838  HB3 ARG A 305      -8.574  -5.162  10.067  1.00 95.74           H  
ATOM   4839  O   ARG A 305      -5.670  -2.889  10.467  1.00 95.74           O  
ATOM   4840  CG  ARG A 305      -6.650  -5.839   9.407  1.00 95.74           C  
ATOM   4841  HG2 ARG A 305      -6.145  -5.602  10.344  1.00 95.74           H  
ATOM   4842  HG3 ARG A 305      -5.963  -5.658   8.581  1.00 95.74           H  
ATOM   4843  CD  ARG A 305      -7.055  -7.316   9.432  1.00 95.74           C  
ATOM   4844  HD2 ARG A 305      -7.697  -7.496  10.294  1.00 95.74           H  
ATOM   4845  HD3 ARG A 305      -7.614  -7.559   8.529  1.00 95.74           H  
ATOM   4846  NE  ARG A 305      -5.867  -8.172   9.523  1.00 95.74           N  
ATOM   4847  HE  ARG A 305      -4.966  -7.717   9.569  1.00 95.74           H  
ATOM   4848  NH1 ARG A 305      -6.853 -10.226   9.203  1.00 95.74           N  
ATOM   4849 HH11 ARG A 305      -6.725 -11.172   8.872  1.00 95.74           H  
ATOM   4850 HH12 ARG A 305      -7.769  -9.817   9.088  1.00 95.74           H  
ATOM   4851  NH2 ARG A 305      -4.628 -10.037   9.370  1.00 95.74           N  
ATOM   4852 HH21 ARG A 305      -4.539 -11.002   9.085  1.00 95.74           H  
ATOM   4853 HH22 ARG A 305      -3.821  -9.431   9.392  1.00 95.74           H  
ATOM   4854  CZ  ARG A 305      -5.802  -9.480   9.389  1.00 95.74           C  
ATOM   4855  N   GLU A 306      -7.674  -2.759  11.513  1.00 93.79           N  
ATOM   4856  H   GLU A 306      -8.675  -2.858  11.427  1.00 93.79           H  
ATOM   4857  CA  GLU A 306      -7.126  -2.458  12.830  1.00 93.79           C  
ATOM   4858  HA  GLU A 306      -6.484  -1.582  12.746  1.00 93.79           H  
ATOM   4859  C   GLU A 306      -6.274  -3.646  13.300  1.00 93.79           C  
ATOM   4860  CB  GLU A 306      -8.276  -2.110  13.794  1.00 93.79           C  
ATOM   4861  HB2 GLU A 306      -8.996  -2.929  13.802  1.00 93.79           H  
ATOM   4862  HB3 GLU A 306      -8.779  -1.223  13.408  1.00 93.79           H  
ATOM   4863  O   GLU A 306      -6.588  -4.807  13.009  1.00 93.79           O  
ATOM   4864  CG  GLU A 306      -7.814  -1.828  15.237  1.00 93.79           C  
ATOM   4865  HG2 GLU A 306      -7.313  -2.714  15.627  1.00 93.79           H  
ATOM   4866  HG3 GLU A 306      -7.096  -1.008  15.221  1.00 93.79           H  
ATOM   4867  CD  GLU A 306      -8.962  -1.474  16.198  1.00 93.79           C  
ATOM   4868  OE1 GLU A 306      -8.727  -1.463  17.431  1.00 93.79           O  
ATOM   4869  OE2 GLU A 306     -10.069  -1.158  15.730  1.00 93.79           O  
ATOM   4870  N   ILE A 307      -5.213  -3.364  14.046  1.00 91.41           N  
ATOM   4871  H   ILE A 307      -5.008  -2.392  14.233  1.00 91.41           H  
ATOM   4872  CA  ILE A 307      -4.381  -4.356  14.726  1.00 91.41           C  
ATOM   4873  HA  ILE A 307      -4.901  -5.314  14.723  1.00 91.41           H  
ATOM   4874  C   ILE A 307      -4.203  -3.956  16.191  1.00 91.41           C  
ATOM   4875  CB  ILE A 307      -3.026  -4.561  14.011  1.00 91.41           C  
ATOM   4876  HB  ILE A 307      -2.420  -5.219  14.633  1.00 91.41           H  
ATOM   4877  O   ILE A 307      -4.000  -2.784  16.509  1.00 91.41           O  
ATOM   4878  CG1 ILE A 307      -2.263  -3.231  13.819  1.00 91.41           C  
ATOM   4879 HG12 ILE A 307      -2.801  -2.596  13.116  1.00 91.41           H  
ATOM   4880 HG13 ILE A 307      -2.196  -2.706  14.772  1.00 91.41           H  
ATOM   4881  CG2 ILE A 307      -3.258  -5.268  12.664  1.00 91.41           C  
ATOM   4882 HG21 ILE A 307      -3.801  -4.605  11.991  1.00 91.41           H  
ATOM   4883 HG22 ILE A 307      -2.308  -5.552  12.211  1.00 91.41           H  
ATOM   4884 HG23 ILE A 307      -3.848  -6.172  12.815  1.00 91.41           H  
ATOM   4885  CD1 ILE A 307      -0.835  -3.405  13.311  1.00 91.41           C  
ATOM   4886 HD11 ILE A 307      -0.830  -3.832  12.307  1.00 91.41           H  
ATOM   4887 HD12 ILE A 307      -0.369  -2.421  13.272  1.00 91.41           H  
ATOM   4888 HD13 ILE A 307      -0.274  -4.050  13.987  1.00 91.41           H  
ATOM   4889  N   ASN A 308      -4.257  -4.948  17.076  1.00 79.39           N  
ATOM   4890  H   ASN A 308      -4.368  -5.895  16.742  1.00 79.39           H  
ATOM   4891  CA  ASN A 308      -3.851  -4.783  18.466  1.00 79.39           C  
ATOM   4892  HA  ASN A 308      -3.994  -3.748  18.778  1.00 79.39           H  
ATOM   4893  C   ASN A 308      -2.355  -5.114  18.528  1.00 79.39           C  
ATOM   4894  CB  ASN A 308      -4.715  -5.682  19.367  1.00 79.39           C  
ATOM   4895  HB2 ASN A 308      -4.584  -6.721  19.065  1.00 79.39           H  
ATOM   4896  HB3 ASN A 308      -4.370  -5.587  20.396  1.00 79.39           H  
ATOM   4897  O   ASN A 308      -1.960  -6.189  18.072  1.00 79.39           O  
ATOM   4898  CG  ASN A 308      -6.197  -5.336  19.331  1.00 79.39           C  
ATOM   4899  ND2 ASN A 308      -7.047  -6.246  19.744  1.00 79.39           N  
ATOM   4900 HD21 ASN A 308      -6.711  -7.118  20.127  1.00 79.39           H  
ATOM   4901 HD22 ASN A 308      -8.020  -5.974  19.760  1.00 79.39           H  
ATOM   4902  OD1 ASN A 308      -6.627  -4.272  18.924  1.00 79.39           O  
ATOM   4903  N   PHE A 309      -1.539  -4.176  19.008  1.00 56.72           N  
ATOM   4904  H   PHE A 309      -1.954  -3.379  19.469  1.00 56.72           H  
ATOM   4905  CA  PHE A 309      -0.133  -4.443  19.324  1.00 56.72           C  
ATOM   4906  HA  PHE A 309       0.252  -5.210  18.652  1.00 56.72           H  
ATOM   4907  C   PHE A 309       0.000  -5.037  20.721  1.00 56.72           C  
ATOM   4908  CB  PHE A 309       0.724  -3.177  19.185  1.00 56.72           C  
ATOM   4909  HB2 PHE A 309       0.236  -2.361  19.719  1.00 56.72           H  
ATOM   4910  HB3 PHE A 309       1.676  -3.359  19.685  1.00 56.72           H  
ATOM   4911  O   PHE A 309      -0.824  -4.664  21.586  1.00 56.72           O  
ATOM   4912  CG  PHE A 309       1.036  -2.765  17.761  1.00 56.72           C  
ATOM   4913  CD1 PHE A 309       1.746  -3.636  16.914  1.00 56.72           C  
ATOM   4914  HD1 PHE A 309       2.017  -4.617  17.276  1.00 56.72           H  
ATOM   4915  CD2 PHE A 309       0.654  -1.499  17.290  1.00 56.72           C  
ATOM   4916  HD2 PHE A 309       0.125  -0.828  17.951  1.00 56.72           H  
ATOM   4917  CE1 PHE A 309       2.043  -3.254  15.593  1.00 56.72           C  
ATOM   4918  HE1 PHE A 309       2.516  -3.957  14.924  1.00 56.72           H  
ATOM   4919  CE2 PHE A 309       0.969  -1.106  15.977  1.00 56.72           C  
ATOM   4920  HE2 PHE A 309       0.681  -0.128  15.620  1.00 56.72           H  
ATOM   4921  CZ  PHE A 309       1.648  -1.990  15.123  1.00 56.72           C  
ATOM   4922  HZ  PHE A 309       1.825  -1.717  14.093  1.00 56.72           H  
ATOM   4923  OXT PHE A 309       0.964  -5.815  20.867  1.00 56.72           O  
TER    4924      PHE A 309                                                       
END   
