# Supplementary material for: Nuclear genome of Bulinus truncatus, an intermediate host of the carcinogenic human blood fluke Schistosoma haematobium
Source: Nat Commun. 2022 Feb 21;13:977. doi: 10.1038/s41467-022-28634-9 (PMC8861042; doi:10.1038/s41467-022-28634-9)
Supplement: Supplementary file 6 — Supplementary Data 3 [file 41467_2022_28634_MOESM6_ESM.zip › Supplementary_Data_3/bglb039918-pa.mature.pep.pdb]

ATOM      1  N   MET A   1      -4.798  46.922   4.902  1.00 26.78           N  
ATOM      2  H   MET A   1      -4.612  46.869   5.893  1.00 26.78           H  
ATOM      3  H2  MET A   1      -4.656  47.868   4.575  1.00 26.78           H  
ATOM      4  H3  MET A   1      -4.143  46.314   4.432  1.00 26.78           H  
ATOM      5  CA  MET A   1      -6.172  46.459   4.596  1.00 26.78           C  
ATOM      6  HA  MET A   1      -6.887  47.048   5.171  1.00 26.78           H  
ATOM      7  C   MET A   1      -6.297  45.010   5.053  1.00 26.78           C  
ATOM      8  CB  MET A   1      -6.488  46.653   3.109  1.00 26.78           C  
ATOM      9  HB2 MET A   1      -5.637  46.337   2.507  1.00 26.78           H  
ATOM     10  HB3 MET A   1      -7.351  46.046   2.836  1.00 26.78           H  
ATOM     11  O   MET A   1      -5.339  44.265   4.912  1.00 26.78           O  
ATOM     12  CG  MET A   1      -6.820  48.125   2.824  1.00 26.78           C  
ATOM     13  HG2 MET A   1      -6.099  48.777   3.316  1.00 26.78           H  
ATOM     14  HG3 MET A   1      -7.809  48.338   3.228  1.00 26.78           H  
ATOM     15  SD  MET A   1      -6.803  48.526   1.063  1.00 26.78           S  
ATOM     16  CE  MET A   1      -8.235  49.634   0.936  1.00 26.78           C  
ATOM     17  HE1 MET A   1      -9.140  49.104   1.233  1.00 26.78           H  
ATOM     18  HE2 MET A   1      -8.342  49.969  -0.096  1.00 26.78           H  
ATOM     19  HE3 MET A   1      -8.091  50.504   1.576  1.00 26.78           H  
ATOM     20  N   LYS A   2      -7.390  44.689   5.755  1.00 26.00           N  
ATOM     21  H   LYS A   2      -8.195  45.294   5.669  1.00 26.00           H  
ATOM     22  CA  LYS A   2      -7.548  43.563   6.694  1.00 26.00           C  
ATOM     23  HA  LYS A   2      -6.691  43.512   7.365  1.00 26.00           H  
ATOM     24  C   LYS A   2      -7.651  42.207   5.972  1.00 26.00           C  
ATOM     25  CB  LYS A   2      -8.827  43.817   7.529  1.00 26.00           C  
ATOM     26  HB2 LYS A   2      -9.670  43.942   6.849  1.00 26.00           H  
ATOM     27  HB3 LYS A   2      -9.025  42.932   8.133  1.00 26.00           H  
ATOM     28  O   LYS A   2      -8.593  42.005   5.216  1.00 26.00           O  
ATOM     29  CG  LYS A   2      -8.755  45.035   8.475  1.00 26.00           C  
ATOM     30  HG2 LYS A   2      -8.014  44.836   9.250  1.00 26.00           H  
ATOM     31  HG3 LYS A   2      -8.447  45.920   7.918  1.00 26.00           H  
ATOM     32  CD  LYS A   2     -10.121  45.319   9.130  1.00 26.00           C  
ATOM     33  HD2 LYS A   2     -10.838  45.581   8.352  1.00 26.00           H  
ATOM     34  HD3 LYS A   2     -10.467  44.415   9.631  1.00 26.00           H  
ATOM     35  CE  LYS A   2     -10.034  46.463  10.156  1.00 26.00           C  
ATOM     36  HE2 LYS A   2      -9.334  46.172  10.940  1.00 26.00           H  
ATOM     37  HE3 LYS A   2      -9.632  47.348   9.663  1.00 26.00           H  
ATOM     38  NZ  LYS A   2     -11.359  46.781  10.756  1.00 26.00           N  
ATOM     39  HZ1 LYS A   2     -11.741  45.977  11.234  1.00 26.00           H  
ATOM     40  HZ2 LYS A   2     -11.279  47.527  11.433  1.00 26.00           H  
ATOM     41  HZ3 LYS A   2     -12.022  47.069  10.051  1.00 26.00           H  
ATOM     42  N   GLY A   3      -6.717  41.289   6.230  1.00 23.80           N  
ATOM     43  H   GLY A   3      -5.961  41.525   6.856  1.00 23.80           H  
ATOM     44  CA  GLY A   3      -6.816  39.887   5.805  1.00 23.80           C  
ATOM     45  HA2 GLY A   3      -5.831  39.422   5.816  1.00 23.80           H  
ATOM     46  HA3 GLY A   3      -7.211  39.830   4.791  1.00 23.80           H  
ATOM     47  C   GLY A   3      -7.724  39.110   6.758  1.00 23.80           C  
ATOM     48  O   GLY A   3      -7.449  39.044   7.954  1.00 23.80           O  
ATOM     49  N   ALA A   4      -8.832  38.579   6.247  1.00 26.03           N  
ATOM     50  H   ALA A   4      -9.003  38.671   5.256  1.00 26.03           H  
ATOM     51  CA  ALA A   4      -9.758  37.751   7.008  1.00 26.03           C  
ATOM     52  HA  ALA A   4      -9.918  38.202   7.987  1.00 26.03           H  
ATOM     53  C   ALA A   4      -9.165  36.345   7.206  1.00 26.03           C  
ATOM     54  CB  ALA A   4     -11.102  37.725   6.267  1.00 26.03           C  
ATOM     55  HB1 ALA A   4     -10.977  37.282   5.279  1.00 26.03           H  
ATOM     56  HB2 ALA A   4     -11.817  37.126   6.831  1.00 26.03           H  
ATOM     57  HB3 ALA A   4     -11.492  38.738   6.163  1.00 26.03           H  
ATOM     58  O   ALA A   4      -8.895  35.639   6.236  1.00 26.03           O  
ATOM     59  N   ASN A   5      -8.969  35.938   8.463  1.00 27.30           N  
ATOM     60  H   ASN A   5      -9.183  36.579   9.213  1.00 27.30           H  
ATOM     61  CA  ASN A   5      -8.628  34.561   8.814  1.00 27.30           C  
ATOM     62  HA  ASN A   5      -7.799  34.227   8.190  1.00 27.30           H  
ATOM     63  C   ASN A   5      -9.844  33.663   8.540  1.00 27.30           C  
ATOM     64  CB  ASN A   5      -8.201  34.493  10.292  1.00 27.30           C  
ATOM     65  HB2 ASN A   5      -8.094  33.447  10.582  1.00 27.30           H  
ATOM     66  HB3 ASN A   5      -8.982  34.932  10.913  1.00 27.30           H  
ATOM     67  O   ASN A   5     -10.928  33.907   9.071  1.00 27.30           O  
ATOM     68  CG  ASN A   5      -6.876  35.177  10.576  1.00 27.30           C  
ATOM     69  ND2 ASN A   5      -6.689  35.683  11.772  1.00 27.30           N  
ATOM     70 HD21 ASN A   5      -5.778  36.088  11.938  1.00 27.30           H  
ATOM     71 HD22 ASN A   5      -7.391  35.579  12.490  1.00 27.30           H  
ATOM     72  OD1 ASN A   5      -5.984  35.256   9.751  1.00 27.30           O  
ATOM     73  N   LYS A   6      -9.665  32.628   7.717  1.00 25.37           N  
ATOM     74  H   LYS A   6      -8.747  32.494   7.316  1.00 25.37           H  
ATOM     75  CA  LYS A   6     -10.684  31.611   7.444  1.00 25.37           C  
ATOM     76  HA  LYS A   6     -11.643  32.108   7.297  1.00 25.37           H  
ATOM     77  C   LYS A   6     -10.783  30.694   8.671  1.00 25.37           C  
ATOM     78  CB  LYS A   6     -10.293  30.876   6.146  1.00 25.37           C  
ATOM     79  HB2 LYS A   6      -9.796  31.580   5.479  1.00 25.37           H  
ATOM     80  HB3 LYS A   6      -9.582  30.083   6.379  1.00 25.37           H  
ATOM     81  O   LYS A   6      -9.815  30.026   9.017  1.00 25.37           O  
ATOM     82  CG  LYS A   6     -11.488  30.293   5.380  1.00 25.37           C  
ATOM     83  HG2 LYS A   6     -12.146  31.103   5.065  1.00 25.37           H  
ATOM     84  HG3 LYS A   6     -12.041  29.614   6.029  1.00 25.37           H  
ATOM     85  CD  LYS A   6     -10.986  29.525   4.148  1.00 25.37           C  
ATOM     86  HD2 LYS A   6     -10.381  28.689   4.499  1.00 25.37           H  
ATOM     87  HD3 LYS A   6     -10.363  30.175   3.532  1.00 25.37           H  
ATOM     88  CE  LYS A   6     -12.149  28.988   3.305  1.00 25.37           C  
ATOM     89  HE2 LYS A   6     -12.592  29.806   2.738  1.00 25.37           H  
ATOM     90  HE3 LYS A   6     -12.905  28.594   3.984  1.00 25.37           H  
ATOM     91  NZ  LYS A   6     -11.696  27.896   2.407  1.00 25.37           N  
ATOM     92  HZ1 LYS A   6     -11.354  27.128   2.966  1.00 25.37           H  
ATOM     93  HZ2 LYS A   6     -12.464  27.532   1.861  1.00 25.37           H  
ATOM     94  HZ3 LYS A   6     -10.952  28.194   1.792  1.00 25.37           H  
ATOM     95  N   ILE A   7     -11.917  30.728   9.368  1.00 27.22           N  
ATOM     96  H   ILE A   7     -12.662  31.324   9.035  1.00 27.22           H  
ATOM     97  CA  ILE A   7     -12.191  29.893  10.544  1.00 27.22           C  
ATOM     98  HA  ILE A   7     -11.257  29.654  11.052  1.00 27.22           H  
ATOM     99  C   ILE A   7     -12.819  28.592  10.042  1.00 27.22           C  
ATOM    100  CB  ILE A   7     -13.115  30.635  11.547  1.00 27.22           C  
ATOM    101  HB  ILE A   7     -14.045  30.880  11.035  1.00 27.22           H  
ATOM    102  O   ILE A   7     -13.955  28.604   9.578  1.00 27.22           O  
ATOM    103  CG1 ILE A   7     -12.468  31.955  12.034  1.00 27.22           C  
ATOM    104 HG12 ILE A   7     -11.590  31.729  12.638  1.00 27.22           H  
ATOM    105 HG13 ILE A   7     -12.139  32.538  11.173  1.00 27.22           H  
ATOM    106  CG2 ILE A   7     -13.454  29.732  12.752  1.00 27.22           C  
ATOM    107 HG21 ILE A   7     -14.159  30.230  13.418  1.00 27.22           H  
ATOM    108 HG22 ILE A   7     -12.546  29.475  13.298  1.00 27.22           H  
ATOM    109 HG23 ILE A   7     -13.931  28.812  12.416  1.00 27.22           H  
ATOM    110  CD1 ILE A   7     -13.415  32.858  12.837  1.00 27.22           C  
ATOM    111 HD11 ILE A   7     -12.922  33.810  13.031  1.00 27.22           H  
ATOM    112 HD12 ILE A   7     -13.666  32.398  13.793  1.00 27.22           H  
ATOM    113 HD13 ILE A   7     -14.326  33.041  12.267  1.00 27.22           H  
ATOM    114  N   GLU A   8     -12.099  27.478  10.140  1.00 28.63           N  
ATOM    115  H   GLU A   8     -11.150  27.530  10.483  1.00 28.63           H  
ATOM    116  CA  GLU A   8     -12.681  26.142   9.995  1.00 28.63           C  
ATOM    117  HA  GLU A   8     -13.646  26.210   9.492  1.00 28.63           H  
ATOM    118  C   GLU A   8     -12.935  25.592  11.399  1.00 28.63           C  
ATOM    119  CB  GLU A   8     -11.793  25.235   9.125  1.00 28.63           C  
ATOM    120  HB2 GLU A   8     -12.146  24.207   9.216  1.00 28.63           H  
ATOM    121  HB3 GLU A   8     -10.760  25.291   9.469  1.00 28.63           H  
ATOM    122  O   GLU A   8     -12.022  25.518  12.220  1.00 28.63           O  
ATOM    123  CG  GLU A   8     -11.892  25.668   7.649  1.00 28.63           C  
ATOM    124  HG2 GLU A   8     -11.573  26.707   7.566  1.00 28.63           H  
ATOM    125  HG3 GLU A   8     -12.939  25.622   7.347  1.00 28.63           H  
ATOM    126  CD  GLU A   8     -11.061  24.828   6.668  1.00 28.63           C  
ATOM    127  OE1 GLU A   8     -11.125  25.171   5.458  1.00 28.63           O  
ATOM    128  OE2 GLU A   8     -10.346  23.909   7.121  1.00 28.63           O  
ATOM    129  N   THR A   9     -14.201  25.299  11.700  1.00 27.99           N  
ATOM    130  H   THR A   9     -14.885  25.329  10.957  1.00 27.99           H  
ATOM    131  CA  THR A   9     -14.621  24.687  12.965  1.00 27.99           C  
ATOM    132  HA  THR A   9     -13.834  24.788  13.712  1.00 27.99           H  
ATOM    133  C   THR A   9     -14.849  23.210  12.685  1.00 27.99           C  
ATOM    134  CB  THR A   9     -15.901  25.347  13.517  1.00 27.99           C  
ATOM    135  HB  THR A   9     -16.745  25.113  12.868  1.00 27.99           H  
ATOM    136  O   THR A   9     -15.776  22.868  11.953  1.00 27.99           O  
ATOM    137  CG2 THR A   9     -16.220  24.897  14.941  1.00 27.99           C  
ATOM    138 HG21 THR A   9     -16.402  23.822  14.959  1.00 27.99           H  
ATOM    139 HG22 THR A   9     -15.386  25.139  15.600  1.00 27.99           H  
ATOM    140 HG23 THR A   9     -17.118  25.407  15.289  1.00 27.99           H  
ATOM    141  OG1 THR A   9     -15.742  26.751  13.555  1.00 27.99           O  
ATOM    142  HG1 THR A   9     -15.603  27.028  12.646  1.00 27.99           H  
ATOM    143  N   LEU A  10     -13.993  22.342  13.219  1.00 28.38           N  
ATOM    144  H   LEU A  10     -13.207  22.692  13.749  1.00 28.38           H  
ATOM    145  CA  LEU A  10     -14.191  20.893  13.156  1.00 28.38           C  
ATOM    146  HA  LEU A  10     -14.848  20.648  12.322  1.00 28.38           H  
ATOM    147  C   LEU A  10     -14.871  20.448  14.450  1.00 28.38           C  
ATOM    148  CB  LEU A  10     -12.833  20.186  12.961  1.00 28.38           C  
ATOM    149  HB2 LEU A  10     -12.636  19.560  13.832  1.00 28.38           H  
ATOM    150  HB3 LEU A  10     -12.040  20.933  12.925  1.00 28.38           H  
ATOM    151  O   LEU A  10     -14.261  20.593  15.505  1.00 28.38           O  
ATOM    152  CG  LEU A  10     -12.741  19.311  11.698  1.00 28.38           C  
ATOM    153  HG  LEU A  10     -13.738  19.064  11.332  1.00 28.38           H  
ATOM    154  CD1 LEU A  10     -11.965  20.043  10.602  1.00 28.38           C  
ATOM    155 HD11 LEU A  10     -11.940  19.433   9.699  1.00 28.38           H  
ATOM    156 HD12 LEU A  10     -12.460  20.987  10.372  1.00 28.38           H  
ATOM    157 HD13 LEU A  10     -10.944  20.243  10.926  1.00 28.38           H  
ATOM    158  CD2 LEU A  10     -12.011  18.005  12.009  1.00 28.38           C  
ATOM    159 HD21 LEU A  10     -12.590  17.420  12.723  1.00 28.38           H  
ATOM    160 HD22 LEU A  10     -11.886  17.422  11.097  1.00 28.38           H  
ATOM    161 HD23 LEU A  10     -11.027  18.215  12.429  1.00 28.38           H  
ATOM    162  N   THR A  11     -16.092  19.920  14.370  1.00 30.08           N  
ATOM    163  H   THR A  11     -16.545  19.879  13.468  1.00 30.08           H  
ATOM    164  CA  THR A  11     -16.801  19.313  15.506  1.00 30.08           C  
ATOM    165  HA  THR A  11     -16.381  19.691  16.438  1.00 30.08           H  
ATOM    166  C   THR A  11     -16.614  17.799  15.448  1.00 30.08           C  
ATOM    167  CB  THR A  11     -18.295  19.676  15.515  1.00 30.08           C  
ATOM    168  HB  THR A  11     -18.796  19.198  14.673  1.00 30.08           H  
ATOM    169  O   THR A  11     -17.144  17.143  14.557  1.00 30.08           O  
ATOM    170  CG2 THR A  11     -18.982  19.262  16.818  1.00 30.08           C  
ATOM    171 HG21 THR A  11     -20.034  19.547  16.788  1.00 30.08           H  
ATOM    172 HG22 THR A  11     -18.923  18.181  16.943  1.00 30.08           H  
ATOM    173 HG23 THR A  11     -18.501  19.749  17.666  1.00 30.08           H  
ATOM    174  OG1 THR A  11     -18.459  21.073  15.405  1.00 30.08           O  
ATOM    175  HG1 THR A  11     -19.399  21.251  15.481  1.00 30.08           H  
ATOM    176  N   LEU A  12     -15.848  17.235  16.377  1.00 32.05           N  
ATOM    177  H   LEU A  12     -15.411  17.848  17.051  1.00 32.05           H  
ATOM    178  CA  LEU A  12     -15.641  15.787  16.518  1.00 32.05           C  
ATOM    179  HA  LEU A  12     -15.883  15.271  15.589  1.00 32.05           H  
ATOM    180  C   LEU A  12     -16.575  15.272  17.610  1.00 32.05           C  
ATOM    181  CB  LEU A  12     -14.162  15.544  16.875  1.00 32.05           C  
ATOM    182  HB2 LEU A  12     -13.754  16.502  17.195  1.00 32.05           H  
ATOM    183  HB3 LEU A  12     -14.088  14.862  17.723  1.00 32.05           H  
ATOM    184  O   LEU A  12     -16.392  15.655  18.757  1.00 32.05           O  
ATOM    185  CG  LEU A  12     -13.285  15.019  15.727  1.00 32.05           C  
ATOM    186  HG  LEU A  12     -13.787  15.169  14.772  1.00 32.05           H  
ATOM    187  CD1 LEU A  12     -11.955  15.776  15.690  1.00 32.05           C  
ATOM    188 HD11 LEU A  12     -11.422  15.640  16.631  1.00 32.05           H  
ATOM    189 HD12 LEU A  12     -12.140  16.837  15.519  1.00 32.05           H  
ATOM    190 HD13 LEU A  12     -11.345  15.392  14.873  1.00 32.05           H  
ATOM    191  CD2 LEU A  12     -12.988  13.531  15.916  1.00 32.05           C  
ATOM    192 HD21 LEU A  12     -12.396  13.161  15.078  1.00 32.05           H  
ATOM    193 HD22 LEU A  12     -13.922  12.969  15.945  1.00 32.05           H  
ATOM    194 HD23 LEU A  12     -12.437  13.359  16.841  1.00 32.05           H  
ATOM    195  N   VAL A  13     -17.554  14.429  17.285  1.00 31.97           N  
ATOM    196  H   VAL A  13     -17.649  14.147  16.320  1.00 31.97           H  
ATOM    197  CA  VAL A  13     -18.445  13.791  18.272  1.00 31.97           C  
ATOM    198  HA  VAL A  13     -18.423  14.352  19.207  1.00 31.97           H  
ATOM    199  C   VAL A  13     -17.931  12.377  18.544  1.00 31.97           C  
ATOM    200  CB  VAL A  13     -19.908  13.765  17.773  1.00 31.97           C  
ATOM    201  HB  VAL A  13     -19.963  13.179  16.856  1.00 31.97           H  
ATOM    202  O   VAL A  13     -18.015  11.522  17.669  1.00 31.97           O  
ATOM    203  CG1 VAL A  13     -20.842  13.134  18.817  1.00 31.97           C  
ATOM    204 HG11 VAL A  13     -21.869  13.159  18.452  1.00 31.97           H  
ATOM    205 HG12 VAL A  13     -20.783  13.682  19.757  1.00 31.97           H  
ATOM    206 HG13 VAL A  13     -20.570  12.091  18.983  1.00 31.97           H  
ATOM    207  CG2 VAL A  13     -20.450  15.168  17.466  1.00 31.97           C  
ATOM    208 HG21 VAL A  13     -20.509  15.760  18.380  1.00 31.97           H  
ATOM    209 HG22 VAL A  13     -21.449  15.084  17.040  1.00 31.97           H  
ATOM    210 HG23 VAL A  13     -19.815  15.674  16.738  1.00 31.97           H  
ATOM    211  N   GLY A  14     -17.398  12.112  19.740  1.00 35.37           N  
ATOM    212  H   GLY A  14     -17.306  12.864  20.409  1.00 35.37           H  
ATOM    213  CA  GLY A  14     -16.921  10.778  20.131  1.00 35.37           C  
ATOM    214  HA2 GLY A  14     -17.114  10.056  19.338  1.00 35.37           H  
ATOM    215  HA3 GLY A  14     -15.842  10.817  20.281  1.00 35.37           H  
ATOM    216  C   GLY A  14     -17.565  10.273  21.425  1.00 35.37           C  
ATOM    217  O   GLY A  14     -17.701  11.027  22.389  1.00 35.37           O  
ATOM    218  N   LYS A  15     -17.936   8.983  21.467  1.00 31.99           N  
ATOM    219  H   LYS A  15     -17.784   8.432  20.635  1.00 31.99           H  
ATOM    220  CA  LYS A  15     -18.241   8.255  22.714  1.00 31.99           C  
ATOM    221  HA  LYS A  15     -18.677   8.933  23.448  1.00 31.99           H  
ATOM    222  C   LYS A  15     -16.936   7.716  23.296  1.00 31.99           C  
ATOM    223  CB  LYS A  15     -19.216   7.083  22.463  1.00 31.99           C  
ATOM    224  HB2 LYS A  15     -18.973   6.605  21.515  1.00 31.99           H  
ATOM    225  HB3 LYS A  15     -19.068   6.344  23.251  1.00 31.99           H  
ATOM    226  O   LYS A  15     -16.325   6.838  22.699  1.00 31.99           O  
ATOM    227  CG  LYS A  15     -20.700   7.479  22.483  1.00 31.99           C  
ATOM    228  HG2 LYS A  15     -20.936   7.935  23.445  1.00 31.99           H  
ATOM    229  HG3 LYS A  15     -20.894   8.201  21.690  1.00 31.99           H  
ATOM    230  CD  LYS A  15     -21.587   6.237  22.279  1.00 31.99           C  
ATOM    231  HD2 LYS A  15     -21.348   5.495  23.040  1.00 31.99           H  
ATOM    232  HD3 LYS A  15     -21.375   5.815  21.296  1.00 31.99           H  
ATOM    233  CE  LYS A  15     -23.076   6.599  22.374  1.00 31.99           C  
ATOM    234  HE2 LYS A  15     -23.278   7.413  21.678  1.00 31.99           H  
ATOM    235  HE3 LYS A  15     -23.283   6.962  23.381  1.00 31.99           H  
ATOM    236  NZ  LYS A  15     -23.948   5.436  22.055  1.00 31.99           N  
ATOM    237  HZ1 LYS A  15     -23.775   4.668  22.688  1.00 31.99           H  
ATOM    238  HZ2 LYS A  15     -23.773   5.114  21.114  1.00 31.99           H  
ATOM    239  HZ3 LYS A  15     -24.923   5.694  22.114  1.00 31.99           H  
ATOM    240  N   ILE A  16     -16.535   8.186  24.474  1.00 34.87           N  
ATOM    241  H   ILE A  16     -17.039   8.944  24.912  1.00 34.87           H  
ATOM    242  CA  ILE A  16     -15.477   7.534  25.253  1.00 34.87           C  
ATOM    243  HA  ILE A  16     -14.812   6.979  24.590  1.00 34.87           H  
ATOM    244  C   ILE A  16     -16.188   6.552  26.174  1.00 34.87           C  
ATOM    245  CB  ILE A  16     -14.620   8.564  26.026  1.00 34.87           C  
ATOM    246  HB  ILE A  16     -15.245   9.066  26.764  1.00 34.87           H  
ATOM    247  O   ILE A  16     -16.915   7.000  27.062  1.00 34.87           O  
ATOM    248  CG1 ILE A  16     -14.044   9.630  25.062  1.00 34.87           C  
ATOM    249 HG12 ILE A  16     -14.849  10.066  24.470  1.00 34.87           H  
ATOM    250 HG13 ILE A  16     -13.341   9.158  24.375  1.00 34.87           H  
ATOM    251  CG2 ILE A  16     -13.502   7.840  26.796  1.00 34.87           C  
ATOM    252 HG21 ILE A  16     -12.829   7.338  26.101  1.00 34.87           H  
ATOM    253 HG22 ILE A  16     -12.930   8.553  27.391  1.00 34.87           H  
ATOM    254 HG23 ILE A  16     -13.921   7.107  27.484  1.00 34.87           H  
ATOM    255  CD1 ILE A  16     -13.349  10.800  25.766  1.00 34.87           C  
ATOM    256 HD11 ILE A  16     -13.075  11.554  25.027  1.00 34.87           H  
ATOM    257 HD12 ILE A  16     -14.025  11.250  26.494  1.00 34.87           H  
ATOM    258 HD13 ILE A  16     -12.442  10.463  26.268  1.00 34.87           H  
ATOM    259  N   CYS A  17     -16.030   5.239  25.950  1.00 28.87           N  
ATOM    260  H   CYS A  17     -15.424   4.930  25.203  1.00 28.87           H  
ATOM    261  CA  CYS A  17     -16.640   4.231  26.808  1.00 28.87           C  
ATOM    262  HA  CYS A  17     -16.992   4.806  27.665  1.00 28.87           H  
ATOM    263  C   CYS A  17     -15.686   3.238  27.466  1.00 28.87           C  
ATOM    264  CB  CYS A  17     -17.863   3.562  26.167  1.00 28.87           C  
ATOM    265  HB2 CYS A  17     -17.812   2.488  26.343  1.00 28.87           H  
ATOM    266  HB3 CYS A  17     -17.851   3.717  25.088  1.00 28.87           H  
ATOM    267  O   CYS A  17     -14.709   2.758  26.900  1.00 28.87           O  
ATOM    268  SG  CYS A  17     -19.434   4.163  26.848  1.00 28.87           S  
ATOM    269  N   ARG A  18     -16.023   2.957  28.724  1.00 31.21           N  
ATOM    270  H   ARG A  18     -16.899   3.350  29.038  1.00 31.21           H  
ATOM    271  CA  ARG A  18     -15.266   2.204  29.713  1.00 31.21           C  
ATOM    272  HA  ARG A  18     -14.213   2.480  29.656  1.00 31.21           H  
ATOM    273  C   ARG A  18     -15.377   0.698  29.426  1.00 31.21           C  
ATOM    274  CB  ARG A  18     -15.839   2.636  31.083  1.00 31.21           C  
ATOM    275  HB2 ARG A  18     -15.953   3.720  31.101  1.00 31.21           H  
ATOM    276  HB3 ARG A  18     -16.836   2.209  31.192  1.00 31.21           H  
ATOM    277  O   ARG A  18     -16.180   0.025  30.061  1.00 31.21           O  
ATOM    278  CG  ARG A  18     -14.964   2.256  32.278  1.00 31.21           C  
ATOM    279  HG2 ARG A  18     -14.416   1.348  32.027  1.00 31.21           H  
ATOM    280  HG3 ARG A  18     -14.231   3.047  32.436  1.00 31.21           H  
ATOM    281  CD  ARG A  18     -15.798   1.943  33.547  1.00 31.21           C  
ATOM    282  HD2 ARG A  18     -16.772   1.554  33.252  1.00 31.21           H  
ATOM    283  HD3 ARG A  18     -15.293   1.113  34.040  1.00 31.21           H  
ATOM    284  NE  ARG A  18     -15.987   3.042  34.525  1.00 31.21           N  
ATOM    285  HE  ARG A  18     -15.883   3.983  34.174  1.00 31.21           H  
ATOM    286  NH1 ARG A  18     -16.353   1.799  36.395  1.00 31.21           N  
ATOM    287 HH11 ARG A  18     -15.846   1.619  37.249  1.00 31.21           H  
ATOM    288 HH12 ARG A  18     -16.325   1.001  35.777  1.00 31.21           H  
ATOM    289  NH2 ARG A  18     -15.821   3.866  36.715  1.00 31.21           N  
ATOM    290 HH21 ARG A  18     -15.732   3.576  37.678  1.00 31.21           H  
ATOM    291 HH22 ARG A  18     -15.458   4.770  36.447  1.00 31.21           H  
ATOM    292  CZ  ARG A  18     -16.063   2.924  35.847  1.00 31.21           C  
ATOM    293  N   THR A  19     -14.651   0.213  28.413  1.00 29.00           N  
ATOM    294  H   THR A  19     -14.204   0.915  27.840  1.00 29.00           H  
ATOM    295  CA  THR A  19     -14.141  -1.178  28.258  1.00 29.00           C  
ATOM    296  HA  THR A  19     -13.439  -1.351  29.074  1.00 29.00           H  
ATOM    297  C   THR A  19     -13.300  -1.384  26.989  1.00 29.00           C  
ATOM    298  CB  THR A  19     -15.199  -2.306  28.333  1.00 29.00           C  
ATOM    299  HB  THR A  19     -14.964  -3.084  27.607  1.00 29.00           H  
ATOM    300  O   THR A  19     -12.585  -2.374  26.922  1.00 29.00           O  
ATOM    301  CG2 THR A  19     -15.212  -2.951  29.723  1.00 29.00           C  
ATOM    302 HG21 THR A  19     -14.269  -3.475  29.882  1.00 29.00           H  
ATOM    303 HG22 THR A  19     -16.020  -3.681  29.772  1.00 29.00           H  
ATOM    304 HG23 THR A  19     -15.340  -2.215  30.516  1.00 29.00           H  
ATOM    305  OG1 THR A  19     -16.502  -1.850  28.071  1.00 29.00           O  
ATOM    306  HG1 THR A  19     -16.725  -1.283  28.813  1.00 29.00           H  
ATOM    307  N   GLU A  20     -13.257  -0.435  26.044  1.00 26.30           N  
ATOM    308  H   GLU A  20     -13.913   0.332  26.074  1.00 26.30           H  
ATOM    309  CA  GLU A  20     -12.279  -0.423  24.944  1.00 26.30           C  
ATOM    310  HA  GLU A  20     -11.359  -0.906  25.274  1.00 26.30           H  
ATOM    311  C   GLU A  20     -11.951   1.022  24.537  1.00 26.30           C  
ATOM    312  CB  GLU A  20     -12.796  -1.190  23.711  1.00 26.30           C  
ATOM    313  HB2 GLU A  20     -12.087  -1.008  22.903  1.00 26.30           H  
ATOM    314  HB3 GLU A  20     -13.766  -0.792  23.412  1.00 26.30           H  
ATOM    315  O   GLU A  20     -12.818   1.758  24.071  1.00 26.30           O  
ATOM    316  CG  GLU A  20     -12.911  -2.712  23.914  1.00 26.30           C  
ATOM    317  HG2 GLU A  20     -11.977  -3.073  24.343  1.00 26.30           H  
ATOM    318  HG3 GLU A  20     -13.725  -2.914  24.610  1.00 26.30           H  
ATOM    319  CD  GLU A  20     -13.180  -3.483  22.614  1.00 26.30           C  
ATOM    320  OE1 GLU A  20     -13.213  -4.728  22.671  1.00 26.30           O  
ATOM    321  OE2 GLU A  20     -13.259  -2.845  21.534  1.00 26.30           O  
ATOM    322  N   ALA A  21     -10.691   1.435  24.680  1.00 29.40           N  
ATOM    323  H   ALA A  21     -10.024   0.822  25.127  1.00 29.40           H  
ATOM    324  CA  ALA A  21     -10.172   2.650  24.057  1.00 29.40           C  
ATOM    325  HA  ALA A  21     -10.853   2.977  23.272  1.00 29.40           H  
ATOM    326  C   ALA A  21      -8.826   2.319  23.406  1.00 29.40           C  
ATOM    327  CB  ALA A  21     -10.086   3.779  25.094  1.00 29.40           C  
ATOM    328  HB1 ALA A  21      -9.697   4.682  24.621  1.00 29.40           H  
ATOM    329  HB2 ALA A  21      -9.424   3.489  25.910  1.00 29.40           H  
ATOM    330  HB3 ALA A  21     -11.079   3.985  25.493  1.00 29.40           H  
ATOM    331  O   ALA A  21      -7.811   2.171  24.083  1.00 29.40           O  
ATOM    332  N   THR A  22      -8.820   2.157  22.083  1.00 30.14           N  
ATOM    333  H   THR A  22      -9.681   2.307  21.575  1.00 30.14           H  
ATOM    334  CA  THR A  22      -7.588   2.073  21.286  1.00 30.14           C  
ATOM    335  HA  THR A  22      -6.752   1.826  21.941  1.00 30.14           H  
ATOM    336  C   THR A  22      -7.316   3.458  20.716  1.00 30.14           C  
ATOM    337  CB  THR A  22      -7.644   0.994  20.180  1.00 30.14           C  
ATOM    338  HB  THR A  22      -7.360   1.425  19.220  1.00 30.14           H  
ATOM    339  O   THR A  22      -7.992   3.903  19.796  1.00 30.14           O  
ATOM    340  CG2 THR A  22      -6.683  -0.153  20.491  1.00 30.14           C  
ATOM    341 HG21 THR A  22      -6.935  -0.609  21.448  1.00 30.14           H  
ATOM    342 HG22 THR A  22      -6.741  -0.903  19.703  1.00 30.14           H  
ATOM    343 HG23 THR A  22      -5.662   0.226  20.531  1.00 30.14           H  
ATOM    344  OG1 THR A  22      -8.916   0.393  20.055  1.00 30.14           O  
ATOM    345  HG1 THR A  22      -9.234   0.226  20.946  1.00 30.14           H  
ATOM    346  N   LEU A  23      -6.350   4.164  21.305  1.00 32.41           N  
ATOM    347  H   LEU A  23      -5.862   3.751  22.087  1.00 32.41           H  
ATOM    348  CA  LEU A  23      -5.886   5.467  20.838  1.00 32.41           C  
ATOM    349  HA  LEU A  23      -6.685   5.956  20.282  1.00 32.41           H  
ATOM    350  C   LEU A  23      -4.695   5.236  19.894  1.00 32.41           C  
ATOM    351  CB  LEU A  23      -5.538   6.324  22.076  1.00 32.41           C  
ATOM    352  HB2 LEU A  23      -4.614   5.944  22.512  1.00 32.41           H  
ATOM    353  HB3 LEU A  23      -6.320   6.206  22.826  1.00 32.41           H  
ATOM    354  O   LEU A  23      -3.587   4.966  20.352  1.00 32.41           O  
ATOM    355  CG  LEU A  23      -5.380   7.825  21.777  1.00 32.41           C  
ATOM    356  HG  LEU A  23      -4.809   7.953  20.858  1.00 32.41           H  
ATOM    357  CD1 LEU A  23      -6.739   8.513  21.621  1.00 32.41           C  
ATOM    358 HD11 LEU A  23      -7.287   8.077  20.786  1.00 32.41           H  
ATOM    359 HD12 LEU A  23      -6.596   9.575  21.422  1.00 32.41           H  
ATOM    360 HD13 LEU A  23      -7.326   8.398  22.532  1.00 32.41           H  
ATOM    361  CD2 LEU A  23      -4.636   8.517  22.922  1.00 32.41           C  
ATOM    362 HD21 LEU A  23      -3.645   8.077  23.033  1.00 32.41           H  
ATOM    363 HD22 LEU A  23      -5.189   8.391  23.852  1.00 32.41           H  
ATOM    364 HD23 LEU A  23      -4.533   9.581  22.705  1.00 32.41           H  
ATOM    365  N   LEU A  24      -4.914   5.288  18.578  1.00 32.74           N  
ATOM    366  H   LEU A  24      -5.849   5.474  18.243  1.00 32.74           H  
ATOM    367  CA  LEU A  24      -3.845   5.104  17.593  1.00 32.74           C  
ATOM    368  HA  LEU A  24      -3.120   4.408  18.014  1.00 32.74           H  
ATOM    369  C   LEU A  24      -3.078   6.414  17.382  1.00 32.74           C  
ATOM    370  CB  LEU A  24      -4.401   4.454  16.308  1.00 32.74           C  
ATOM    371  HB2 LEU A  24      -5.485   4.566  16.290  1.00 32.74           H  
ATOM    372  HB3 LEU A  24      -4.015   4.966  15.427  1.00 32.74           H  
ATOM    373  O   LEU A  24      -3.529   7.349  16.727  1.00 32.74           O  
ATOM    374  CG  LEU A  24      -4.025   2.955  16.241  1.00 32.74           C  
ATOM    375  HG  LEU A  24      -3.828   2.571  17.242  1.00 32.74           H  
ATOM    376  CD1 LEU A  24      -5.122   2.094  15.653  1.00 32.74           C  
ATOM    377 HD11 LEU A  24      -4.789   1.057  15.611  1.00 32.74           H  
ATOM    378 HD12 LEU A  24      -5.310   2.454  14.642  1.00 32.74           H  
ATOM    379 HD13 LEU A  24      -6.003   2.150  16.293  1.00 32.74           H  
ATOM    380  CD2 LEU A  24      -2.790   2.731  15.372  1.00 32.74           C  
ATOM    381 HD21 LEU A  24      -2.519   1.675  15.369  1.00 32.74           H  
ATOM    382 HD22 LEU A  24      -1.951   3.304  15.767  1.00 32.74           H  
ATOM    383 HD23 LEU A  24      -2.987   3.046  14.347  1.00 32.74           H  
ATOM    384  N   LEU A  25      -1.888   6.460  17.976  1.00 29.61           N  
ATOM    385  H   LEU A  25      -1.640   5.678  18.565  1.00 29.61           H  
ATOM    386  CA  LEU A  25      -0.849   7.451  17.732  1.00 29.61           C  
ATOM    387  HA  LEU A  25      -1.122   8.097  16.898  1.00 29.61           H  
ATOM    388  C   LEU A  25       0.437   6.729  17.405  1.00 29.61           C  
ATOM    389  CB  LEU A  25      -0.623   8.270  18.991  1.00 29.61           C  
ATOM    390  HB2 LEU A  25      -0.675   7.579  19.832  1.00 29.61           H  
ATOM    391  HB3 LEU A  25       0.374   8.712  18.986  1.00 29.61           H  
ATOM    392  O   LEU A  25       0.975   5.998  18.233  1.00 29.61           O  
ATOM    393  CG  LEU A  25      -1.677   9.356  19.082  1.00 29.61           C  
ATOM    394  HG  LEU A  25      -2.616   8.977  18.677  1.00 29.61           H  
ATOM    395  CD1 LEU A  25      -1.920   9.582  20.573  1.00 29.61           C  
ATOM    396 HD11 LEU A  25      -1.198   9.085  21.221  1.00 29.61           H  
ATOM    397 HD12 LEU A  25      -2.908   9.207  20.838  1.00 29.61           H  
ATOM    398 HD13 LEU A  25      -1.863  10.656  20.748  1.00 29.61           H  
ATOM    399  CD2 LEU A  25      -1.261  10.603  18.256  1.00 29.61           C  
ATOM    400 HD21 LEU A  25      -1.127  11.478  18.891  1.00 29.61           H  
ATOM    401 HD22 LEU A  25      -0.347  10.406  17.695  1.00 29.61           H  
ATOM    402 HD23 LEU A  25      -2.025  10.831  17.512  1.00 29.61           H  
ATOM    403  N   ALA A  26       0.947   6.979  16.211  1.00 30.04           N  
ATOM    404  H   ALA A  26       0.427   7.554  15.563  1.00 30.04           H  
ATOM    405  CA  ALA A  26       2.241   6.491  15.789  1.00 30.04           C  
ATOM    406  HA  ALA A  26       2.279   5.410  15.927  1.00 30.04           H  
ATOM    407  C   ALA A  26       3.364   7.131  16.631  1.00 30.04           C  
ATOM    408  CB  ALA A  26       2.369   6.791  14.290  1.00 30.04           C  
ATOM    409  HB1 ALA A  26       3.332   6.431  13.928  1.00 30.04           H  
ATOM    410  HB2 ALA A  26       1.577   6.283  13.739  1.00 30.04           H  
ATOM    411  HB3 ALA A  26       2.305   7.864  14.110  1.00 30.04           H  
ATOM    412  O   ALA A  26       3.743   8.274  16.387  1.00 30.04           O  
ATOM    413  N   LEU A  27       3.853   6.415  17.650  1.00 27.97           N  
ATOM    414  H   LEU A  27       3.205   5.752  18.050  1.00 27.97           H  
ATOM    415  CA  LEU A  27       5.270   6.072  17.858  1.00 27.97           C  
ATOM    416  HA  LEU A  27       5.604   5.554  16.958  1.00 27.97           H  
ATOM    417  C   LEU A  27       5.384   5.069  19.030  1.00 27.97           C  
ATOM    418  CB  LEU A  27       6.185   7.302  18.083  1.00 27.97           C  
ATOM    419  HB2 LEU A  27       6.655   7.202  19.061  1.00 27.97           H  
ATOM    420  HB3 LEU A  27       5.607   8.226  18.113  1.00 27.97           H  
ATOM    421  O   LEU A  27       4.723   5.206  20.053  1.00 27.97           O  
ATOM    422  CG  LEU A  27       7.301   7.415  17.018  1.00 27.97           C  
ATOM    423  HG  LEU A  27       7.713   6.424  16.831  1.00 27.97           H  
ATOM    424  CD1 LEU A  27       6.807   8.002  15.693  1.00 27.97           C  
ATOM    425 HD11 LEU A  27       6.382   8.992  15.859  1.00 27.97           H  
ATOM    426 HD12 LEU A  27       6.040   7.355  15.267  1.00 27.97           H  
ATOM    427 HD13 LEU A  27       7.633   8.073  14.986  1.00 27.97           H  
ATOM    428  CD2 LEU A  27       8.441   8.299  17.522  1.00 27.97           C  
ATOM    429 HD21 LEU A  27       8.070   9.302  17.730  1.00 27.97           H  
ATOM    430 HD22 LEU A  27       9.229   8.350  16.771  1.00 27.97           H  
ATOM    431 HD23 LEU A  27       8.859   7.873  18.434  1.00 27.97           H  
ATOM    432  N   SER A  28       6.214   4.046  18.845  1.00 30.00           N  
ATOM    433  H   SER A  28       6.799   4.100  18.024  1.00 30.00           H  
ATOM    434  CA  SER A  28       6.450   2.855  19.681  1.00 30.00           C  
ATOM    435  HA  SER A  28       5.725   2.087  19.409  1.00 30.00           H  
ATOM    436  C   SER A  28       6.424   3.027  21.217  1.00 30.00           C  
ATOM    437  CB  SER A  28       7.852   2.354  19.295  1.00 30.00           C  
ATOM    438  HB2 SER A  28       8.136   1.520  19.936  1.00 30.00           H  
ATOM    439  HB3 SER A  28       7.846   2.013  18.260  1.00 30.00           H  
ATOM    440  O   SER A  28       7.333   3.648  21.762  1.00 30.00           O  
ATOM    441  OG  SER A  28       8.791   3.408  19.433  1.00 30.00           O  
ATOM    442  HG  SER A  28       8.683   3.754  20.321  1.00 30.00           H  
ATOM    443  N   LEU A  29       5.456   2.394  21.903  1.00 25.85           N  
ATOM    444  H   LEU A  29       4.618   2.197  21.375  1.00 25.85           H  
ATOM    445  CA  LEU A  29       5.551   1.672  23.198  1.00 25.85           C  
ATOM    446  HA  LEU A  29       6.050   0.720  23.020  1.00 25.85           H  
ATOM    447  C   LEU A  29       4.130   1.354  23.716  1.00 25.85           C  
ATOM    448  CB  LEU A  29       6.349   2.444  24.278  1.00 25.85           C  
ATOM    449  HB2 LEU A  29       6.244   3.514  24.099  1.00 25.85           H  
ATOM    450  HB3 LEU A  29       5.922   2.250  25.262  1.00 25.85           H  
ATOM    451  O   LEU A  29       3.304   2.247  23.884  1.00 25.85           O  
ATOM    452  CG  LEU A  29       7.844   2.044  24.308  1.00 25.85           C  
ATOM    453  HG  LEU A  29       8.180   1.782  23.304  1.00 25.85           H  
ATOM    454  CD1 LEU A  29       8.715   3.193  24.814  1.00 25.85           C  
ATOM    455 HD11 LEU A  29       8.413   3.475  25.823  1.00 25.85           H  
ATOM    456 HD12 LEU A  29       9.762   2.890  24.816  1.00 25.85           H  
ATOM    457 HD13 LEU A  29       8.602   4.050  24.150  1.00 25.85           H  
ATOM    458  CD2 LEU A  29       8.082   0.834  25.215  1.00 25.85           C  
ATOM    459 HD21 LEU A  29       7.488  -0.013  24.869  1.00 25.85           H  
ATOM    460 HD22 LEU A  29       7.800   1.070  26.241  1.00 25.85           H  
ATOM    461 HD23 LEU A  29       9.135   0.556  25.188  1.00 25.85           H  
ATOM    462  N   LEU A  30       3.850   0.072  23.967  1.00 25.67           N  
ATOM    463  H   LEU A  30       4.593  -0.603  23.857  1.00 25.67           H  
ATOM    464  CA  LEU A  30       2.600  -0.419  24.561  1.00 25.67           C  
ATOM    465  HA  LEU A  30       1.748   0.079  24.097  1.00 25.67           H  
ATOM    466  C   LEU A  30       2.580  -0.125  26.070  1.00 25.67           C  
ATOM    467  CB  LEU A  30       2.504  -1.943  24.316  1.00 25.67           C  
ATOM    468  HB2 LEU A  30       1.839  -2.384  25.058  1.00 25.67           H  
ATOM    469  HB3 LEU A  30       3.488  -2.379  24.489  1.00 25.67           H  
ATOM    470  O   LEU A  30       3.432  -0.625  26.798  1.00 25.67           O  
ATOM    471  CG  LEU A  30       2.002  -2.340  22.913  1.00 25.67           C  
ATOM    472  HG  LEU A  30       2.290  -1.576  22.192  1.00 25.67           H  
ATOM    473  CD1 LEU A  30       2.615  -3.669  22.470  1.00 25.67           C  
ATOM    474 HD11 LEU A  30       2.240  -3.935  21.482  1.00 25.67           H  
ATOM    475 HD12 LEU A  30       2.354  -4.457  23.176  1.00 25.67           H  
ATOM    476 HD13 LEU A  30       3.700  -3.577  22.416  1.00 25.67           H  
ATOM    477  CD2 LEU A  30       0.479  -2.493  22.908  1.00 25.67           C  
ATOM    478 HD21 LEU A  30       0.140  -2.736  21.901  1.00 25.67           H  
ATOM    479 HD22 LEU A  30       0.175  -3.290  23.587  1.00 25.67           H  
ATOM    480 HD23 LEU A  30       0.013  -1.557  23.216  1.00 25.67           H  
ATOM    481  N   PHE A  31       1.579   0.615  26.550  1.00 27.32           N  
ATOM    482  H   PHE A  31       0.945   1.053  25.897  1.00 27.32           H  
ATOM    483  CA  PHE A  31       1.205   0.651  27.967  1.00 27.32           C  
ATOM    484  HA  PHE A  31       1.655  -0.200  28.477  1.00 27.32           H  
ATOM    485  C   PHE A  31      -0.316   0.514  28.103  1.00 27.32           C  
ATOM    486  CB  PHE A  31       1.715   1.928  28.658  1.00 27.32           C  
ATOM    487  HB2 PHE A  31       1.110   2.099  29.548  1.00 27.32           H  
ATOM    488  HB3 PHE A  31       1.564   2.784  28.000  1.00 27.32           H  
ATOM    489  O   PHE A  31      -1.075   1.247  27.473  1.00 27.32           O  
ATOM    490  CG  PHE A  31       3.166   1.866  29.101  1.00 27.32           C  
ATOM    491  CD1 PHE A  31       3.499   1.258  30.328  1.00 27.32           C  
ATOM    492  HD1 PHE A  31       2.724   0.836  30.950  1.00 27.32           H  
ATOM    493  CD2 PHE A  31       4.184   2.407  28.294  1.00 27.32           C  
ATOM    494  HD2 PHE A  31       3.936   2.859  27.344  1.00 27.32           H  
ATOM    495  CE1 PHE A  31       4.842   1.189  30.743  1.00 27.32           C  
ATOM    496  HE1 PHE A  31       5.094   0.713  31.679  1.00 27.32           H  
ATOM    497  CE2 PHE A  31       5.526   2.342  28.711  1.00 27.32           C  
ATOM    498  HE2 PHE A  31       6.305   2.749  28.083  1.00 27.32           H  
ATOM    499  CZ  PHE A  31       5.855   1.732  29.934  1.00 27.32           C  
ATOM    500  HZ  PHE A  31       6.887   1.672  30.248  1.00 27.32           H  
ATOM    501  N   THR A  32      -0.759  -0.427  28.938  1.00 24.48           N  
ATOM    502  H   THR A  32      -0.084  -1.030  29.384  1.00 24.48           H  
ATOM    503  CA  THR A  32      -2.164  -0.649  29.312  1.00 24.48           C  
ATOM    504  HA  THR A  32      -2.824  -0.208  28.564  1.00 24.48           H  
ATOM    505  C   THR A  32      -2.455  -0.002  30.666  1.00 24.48           C  
ATOM    506  CB  THR A  32      -2.469  -2.156  29.402  1.00 24.48           C  
ATOM    507  HB  THR A  32      -3.427  -2.298  29.902  1.00 24.48           H  
ATOM    508  O   THR A  32      -1.775  -0.317  31.642  1.00 24.48           O  
ATOM    509  CG2 THR A  32      -2.538  -2.820  28.028  1.00 24.48           C  
ATOM    510 HG21 THR A  32      -3.321  -2.352  27.431  1.00 24.48           H  
ATOM    511 HG22 THR A  32      -2.769  -3.878  28.150  1.00 24.48           H  
ATOM    512 HG23 THR A  32      -1.582  -2.721  27.514  1.00 24.48           H  
ATOM    513  OG1 THR A  32      -1.456  -2.808  30.140  1.00 24.48           O  
ATOM    514  HG1 THR A  32      -1.406  -2.372  30.994  1.00 24.48           H  
ATOM    515  N   PHE A  33      -3.484   0.845  30.754  1.00 26.25           N  
ATOM    516  H   PHE A  33      -4.013   1.059  29.921  1.00 26.25           H  
ATOM    517  CA  PHE A  33      -4.004   1.381  32.019  1.00 26.25           C  
ATOM    518  HA  PHE A  33      -3.537   0.856  32.852  1.00 26.25           H  
ATOM    519  C   PHE A  33      -5.518   1.141  32.120  1.00 26.25           C  
ATOM    520  CB  PHE A  33      -3.662   2.874  32.160  1.00 26.25           C  
ATOM    521  HB2 PHE A  33      -3.934   3.395  31.242  1.00 26.25           H  
ATOM    522  HB3 PHE A  33      -4.277   3.292  32.958  1.00 26.25           H  
ATOM    523  O   PHE A  33      -6.250   1.390  31.166  1.00 26.25           O  
ATOM    524  CG  PHE A  33      -2.210   3.160  32.500  1.00 26.25           C  
ATOM    525  CD1 PHE A  33      -1.773   3.075  33.837  1.00 26.25           C  
ATOM    526  HD1 PHE A  33      -2.469   2.801  34.616  1.00 26.25           H  
ATOM    527  CD2 PHE A  33      -1.294   3.516  31.491  1.00 26.25           C  
ATOM    528  HD2 PHE A  33      -1.618   3.578  30.463  1.00 26.25           H  
ATOM    529  CE1 PHE A  33      -0.431   3.340  34.163  1.00 26.25           C  
ATOM    530  HE1 PHE A  33      -0.098   3.266  35.188  1.00 26.25           H  
ATOM    531  CE2 PHE A  33       0.048   3.786  31.819  1.00 26.25           C  
ATOM    532  HE2 PHE A  33       0.749   4.057  31.043  1.00 26.25           H  
ATOM    533  CZ  PHE A  33       0.480   3.695  33.153  1.00 26.25           C  
ATOM    534  HZ  PHE A  33       1.513   3.894  33.401  1.00 26.25           H  
ATOM    535  N   ASN A  34      -5.978   0.674  33.285  1.00 22.72           N  
ATOM    536  H   ASN A  34      -5.318   0.543  34.038  1.00 22.72           H  
ATOM    537  CA  ASN A  34      -7.390   0.427  33.595  1.00 22.72           C  
ATOM    538  HA  ASN A  34      -7.948   0.232  32.680  1.00 22.72           H  
ATOM    539  C   ASN A  34      -7.995   1.654  34.282  1.00 22.72           C  
ATOM    540  CB  ASN A  34      -7.500  -0.799  34.526  1.00 22.72           C  
ATOM    541  HB2 ASN A  34      -8.505  -0.837  34.946  1.00 22.72           H  
ATOM    542  HB3 ASN A  34      -6.798  -0.696  35.353  1.00 22.72           H  
ATOM    543  O   ASN A  34      -7.578   1.978  35.391  1.00 22.72           O  
ATOM    544  CG  ASN A  34      -7.275  -2.118  33.818  1.00 22.72           C  
ATOM    545  ND2 ASN A  34      -6.652  -3.074  34.467  1.00 22.72           N  
ATOM    546 HD21 ASN A  34      -6.550  -3.946  33.968  1.00 22.72           H  
ATOM    547 HD22 ASN A  34      -6.355  -2.945  35.424  1.00 22.72           H  
ATOM    548  OD1 ASN A  34      -7.667  -2.319  32.686  1.00 22.72           O  
ATOM    549  N   PHE A  35      -8.983   2.306  33.664  1.00 28.28           N  
ATOM    550  H   PHE A  35      -9.298   1.981  32.761  1.00 28.28           H  
ATOM    551  CA  PHE A  35      -9.753   3.374  34.303  1.00 28.28           C  
ATOM    552  HA  PHE A  35      -9.814   3.148  35.368  1.00 28.28           H  
ATOM    553  C   PHE A  35     -11.189   3.449  33.811  1.00 28.28           C  
ATOM    554  CB  PHE A  35      -9.070   4.743  34.154  1.00 28.28           C  
ATOM    555  HB2 PHE A  35      -9.761   5.549  34.403  1.00 28.28           H  
ATOM    556  HB3 PHE A  35      -8.782   4.885  33.112  1.00 28.28           H  
ATOM    557  O   PHE A  35     -11.615   2.828  32.840  1.00 28.28           O  
ATOM    558  CG  PHE A  35      -7.871   4.913  35.053  1.00 28.28           C  
ATOM    559  CD1 PHE A  35      -8.030   5.043  36.448  1.00 28.28           C  
ATOM    560  HD1 PHE A  35      -9.017   5.042  36.887  1.00 28.28           H  
ATOM    561  CD2 PHE A  35      -6.585   4.890  34.490  1.00 28.28           C  
ATOM    562  HD2 PHE A  35      -6.461   4.774  33.423  1.00 28.28           H  
ATOM    563  CE1 PHE A  35      -6.898   5.149  37.274  1.00 28.28           C  
ATOM    564  HE1 PHE A  35      -7.016   5.236  38.344  1.00 28.28           H  
ATOM    565  CE2 PHE A  35      -5.455   5.000  35.316  1.00 28.28           C  
ATOM    566  HE2 PHE A  35      -4.466   4.981  34.884  1.00 28.28           H  
ATOM    567  CZ  PHE A  35      -5.612   5.128  36.707  1.00 28.28           C  
ATOM    568  HZ  PHE A  35      -4.742   5.205  37.342  1.00 28.28           H  
ATOM    569  N   ASP A  36     -11.935   4.244  34.558  1.00 24.08           N  
ATOM    570  H   ASP A  36     -11.435   4.836  35.206  1.00 24.08           H  
ATOM    571  CA  ASP A  36     -13.245   3.884  34.988  1.00 24.08           C  
ATOM    572  HA  ASP A  36     -13.574   3.063  34.351  1.00 24.08           H  
ATOM    573  C   ASP A  36     -14.156   5.168  34.802  1.00 24.08           C  
ATOM    574  CB  ASP A  36     -13.017   3.279  36.438  1.00 24.08           C  
ATOM    575  HB2 ASP A  36     -13.354   3.985  37.196  1.00 24.08           H  
ATOM    576  HB3 ASP A  36     -11.948   3.191  36.633  1.00 24.08           H  
ATOM    577  O   ASP A  36     -14.267   5.911  35.762  1.00 24.08           O  
ATOM    578  CG  ASP A  36     -13.573   1.860  36.733  1.00 24.08           C  
ATOM    579  OD1 ASP A  36     -13.726   1.067  35.781  1.00 24.08           O  
ATOM    580  OD2 ASP A  36     -14.081   1.653  37.861  1.00 24.08           O  
ATOM    581  N   VAL A  37     -14.843   5.439  33.646  1.00 29.55           N  
ATOM    582  H   VAL A  37     -14.422   5.047  32.815  1.00 29.55           H  
ATOM    583  CA  VAL A  37     -16.248   6.012  33.433  1.00 29.55           C  
ATOM    584  HA  VAL A  37     -16.980   5.215  33.566  1.00 29.55           H  
ATOM    585  C   VAL A  37     -16.460   6.492  31.959  1.00 29.55           C  
ATOM    586  CB  VAL A  37     -16.645   7.145  34.441  1.00 29.55           C  
ATOM    587  HB  VAL A  37     -15.786   7.792  34.621  1.00 29.55           H  
ATOM    588  O   VAL A  37     -15.526   7.035  31.385  1.00 29.55           O  
ATOM    589  CG1 VAL A  37     -17.797   8.050  33.964  1.00 29.55           C  
ATOM    590 HG11 VAL A  37     -18.011   8.810  34.715  1.00 29.55           H  
ATOM    591 HG12 VAL A  37     -17.510   8.588  33.060  1.00 29.55           H  
ATOM    592 HG13 VAL A  37     -18.699   7.468  33.775  1.00 29.55           H  
ATOM    593  CG2 VAL A  37     -17.169   6.588  35.787  1.00 29.55           C  
ATOM    594 HG21 VAL A  37     -17.863   7.282  36.261  1.00 29.55           H  
ATOM    595 HG22 VAL A  37     -16.370   6.477  36.521  1.00 29.55           H  
ATOM    596 HG23 VAL A  37     -17.699   5.646  35.645  1.00 29.55           H  
ATOM    597  N   CYS A  38     -17.648   6.323  31.324  1.00 29.66           N  
ATOM    598  H   CYS A  38     -18.421   5.913  31.829  1.00 29.66           H  
ATOM    599  CA  CYS A  38     -17.942   6.868  29.968  1.00 29.66           C  
ATOM    600  HA  CYS A  38     -17.033   6.764  29.376  1.00 29.66           H  
ATOM    601  C   CYS A  38     -18.338   8.369  29.994  1.00 29.66           C  
ATOM    602  CB  CYS A  38     -19.093   6.123  29.235  1.00 29.66           C  
ATOM    603  HB2 CYS A  38     -19.218   6.619  28.272  1.00 29.66           H  
ATOM    604  HB3 CYS A  38     -20.014   6.318  29.785  1.00 29.66           H  
ATOM    605  O   CYS A  38     -19.238   8.744  30.749  1.00 29.66           O  
ATOM    606  SG  CYS A  38     -19.064   4.334  28.883  1.00 29.66           S  
ATOM    607  N   ARG A  39     -17.763   9.211  29.116  1.00 33.16           N  
ATOM    608  H   ARG A  39     -17.071   8.817  28.494  1.00 33.16           H  
ATOM    609  CA  ARG A  39     -18.255  10.573  28.786  1.00 33.16           C  
ATOM    610  HA  ARG A  39     -19.301  10.651  29.081  1.00 33.16           H  
ATOM    611  C   ARG A  39     -18.210  10.809  27.271  1.00 33.16           C  
ATOM    612  CB  ARG A  39     -17.458  11.689  29.502  1.00 33.16           C  
ATOM    613  HB2 ARG A  39     -17.581  12.609  28.931  1.00 33.16           H  
ATOM    614  HB3 ARG A  39     -16.396  11.442  29.501  1.00 33.16           H  
ATOM    615  O   ARG A  39     -17.240  10.452  26.610  1.00 33.16           O  
ATOM    616  CG  ARG A  39     -17.927  11.976  30.938  1.00 33.16           C  
ATOM    617  HG2 ARG A  39     -17.660  11.134  31.577  1.00 33.16           H  
ATOM    618  HG3 ARG A  39     -19.010  12.098  30.947  1.00 33.16           H  
ATOM    619  CD  ARG A  39     -17.279  13.265  31.472  1.00 33.16           C  
ATOM    620  HD2 ARG A  39     -17.590  14.089  30.830  1.00 33.16           H  
ATOM    621  HD3 ARG A  39     -16.195  13.166  31.410  1.00 33.16           H  
ATOM    622  NE  ARG A  39     -17.669  13.544  32.871  1.00 33.16           N  
ATOM    623  HE  ARG A  39     -18.066  12.772  33.386  1.00 33.16           H  
ATOM    624  NH1 ARG A  39     -17.065  15.761  32.912  1.00 33.16           N  
ATOM    625 HH11 ARG A  39     -16.877  15.703  31.921  1.00 33.16           H  
ATOM    626 HH12 ARG A  39     -16.949  16.637  33.400  1.00 33.16           H  
ATOM    627  NH2 ARG A  39     -17.874  14.805  34.759  1.00 33.16           N  
ATOM    628 HH21 ARG A  39     -17.755  15.683  35.243  1.00 33.16           H  
ATOM    629 HH22 ARG A  39     -18.234  13.999  35.251  1.00 33.16           H  
ATOM    630  CZ  ARG A  39     -17.536  14.698  33.504  1.00 33.16           C  
ATOM    631  N   THR A  40     -19.249  11.423  26.718  1.00 36.18           N  
ATOM    632  H   THR A  40     -20.053  11.641  27.288  1.00 36.18           H  
ATOM    633  CA  THR A  40     -19.260  11.943  25.340  1.00 36.18           C  
ATOM    634  HA  THR A  40     -18.673  11.281  24.703  1.00 36.18           H  
ATOM    635  C   THR A  40     -18.605  13.326  25.347  1.00 36.18           C  
ATOM    636  CB  THR A  40     -20.696  12.032  24.778  1.00 36.18           C  
ATOM    637  HB  THR A  40     -21.058  13.056  24.876  1.00 36.18           H  
ATOM    638  O   THR A  40     -18.957  14.139  26.197  1.00 36.18           O  
ATOM    639  CG2 THR A  40     -20.769  11.610  23.312  1.00 36.18           C  
ATOM    640 HG21 THR A  40     -20.127  12.257  22.715  1.00 36.18           H  
ATOM    641 HG22 THR A  40     -20.442  10.576  23.203  1.00 36.18           H  
ATOM    642 HG23 THR A  40     -21.793  11.707  22.950  1.00 36.18           H  
ATOM    643  OG1 THR A  40     -21.586  11.185  25.479  1.00 36.18           O  
ATOM    644  HG1 THR A  40     -22.482  11.491  25.316  1.00 36.18           H  
ATOM    645  N   THR A  41     -17.668  13.599  24.437  1.00 35.24           N  
ATOM    646  H   THR A  41     -17.438  12.894  23.751  1.00 35.24           H  
ATOM    647  CA  THR A  41     -16.949  14.888  24.358  1.00 35.24           C  
ATOM    648  HA  THR A  41     -17.439  15.627  24.992  1.00 35.24           H  
ATOM    649  C   THR A  41     -16.982  15.385  22.918  1.00 35.24           C  
ATOM    650  CB  THR A  41     -15.486  14.742  24.828  1.00 35.24           C  
ATOM    651  HB  THR A  41     -14.978  14.020  24.189  1.00 35.24           H  
ATOM    652  O   THR A  41     -16.710  14.597  22.010  1.00 35.24           O  
ATOM    653  CG2 THR A  41     -14.702  16.056  24.812  1.00 35.24           C  
ATOM    654 HG21 THR A  41     -14.548  16.387  23.784  1.00 35.24           H  
ATOM    655 HG22 THR A  41     -15.256  16.822  25.354  1.00 35.24           H  
ATOM    656 HG23 THR A  41     -13.727  15.915  25.277  1.00 35.24           H  
ATOM    657  OG1 THR A  41     -15.434  14.273  26.157  1.00 35.24           O  
ATOM    658  HG1 THR A  41     -14.568  13.884  26.297  1.00 35.24           H  
ATOM    659  N   THR A  42     -17.275  16.672  22.693  1.00 35.69           N  
ATOM    660  H   THR A  42     -17.503  17.288  23.460  1.00 35.69           H  
ATOM    661  CA  THR A  42     -17.023  17.294  21.387  1.00 35.69           C  
ATOM    662  HA  THR A  42     -17.050  16.485  20.658  1.00 35.69           H  
ATOM    663  C   THR A  42     -15.637  17.927  21.321  1.00 35.69           C  
ATOM    664  CB  THR A  42     -18.084  18.286  20.906  1.00 35.69           C  
ATOM    665  HB  THR A  42     -17.657  18.913  20.124  1.00 35.69           H  
ATOM    666  O   THR A  42     -15.228  18.684  22.197  1.00 35.69           O  
ATOM    667  CG2 THR A  42     -19.314  17.590  20.334  1.00 35.69           C  
ATOM    668 HG21 THR A  42     -19.758  16.937  21.086  1.00 35.69           H  
ATOM    669 HG22 THR A  42     -20.045  18.337  20.024  1.00 35.69           H  
ATOM    670 HG23 THR A  42     -19.011  17.003  19.467  1.00 35.69           H  
ATOM    671  OG1 THR A  42     -18.530  19.097  21.939  1.00 35.69           O  
ATOM    672  HG1 THR A  42     -17.798  19.391  22.486  1.00 35.69           H  
ATOM    673  N   LEU A  43     -14.883  17.649  20.263  1.00 35.63           N  
ATOM    674  H   LEU A  43     -15.242  16.997  19.580  1.00 35.63           H  
ATOM    675  CA  LEU A  43     -13.655  18.392  19.964  1.00 35.63           C  
ATOM    676  HA  LEU A  43     -13.246  18.803  20.887  1.00 35.63           H  
ATOM    677  C   LEU A  43     -13.996  19.561  19.037  1.00 35.63           C  
ATOM    678  CB  LEU A  43     -12.607  17.460  19.326  1.00 35.63           C  
ATOM    679  HB2 LEU A  43     -12.390  17.826  18.322  1.00 35.63           H  
ATOM    680  HB3 LEU A  43     -13.004  16.449  19.237  1.00 35.63           H  
ATOM    681  O   LEU A  43     -14.650  19.325  18.027  1.00 35.63           O  
ATOM    682  CG  LEU A  43     -11.290  17.394  20.099  1.00 35.63           C  
ATOM    683  HG  LEU A  43     -11.131  18.346  20.605  1.00 35.63           H  
ATOM    684  CD1 LEU A  43     -11.339  16.242  21.104  1.00 35.63           C  
ATOM    685 HD11 LEU A  43     -10.426  16.220  21.699  1.00 35.63           H  
ATOM    686 HD12 LEU A  43     -12.194  16.370  21.767  1.00 35.63           H  
ATOM    687 HD13 LEU A  43     -11.443  15.291  20.582  1.00 35.63           H  
ATOM    688  CD2 LEU A  43     -10.105  17.177  19.165  1.00 35.63           C  
ATOM    689 HD21 LEU A  43     -10.213  16.230  18.636  1.00 35.63           H  
ATOM    690 HD22 LEU A  43     -10.049  17.993  18.445  1.00 35.63           H  
ATOM    691 HD23 LEU A  43      -9.184  17.161  19.748  1.00 35.63           H  
ATOM    692  N   SER A  44     -13.524  20.778  19.337  1.00 34.76           N  
ATOM    693  H   SER A  44     -12.980  20.900  20.179  1.00 34.76           H  
ATOM    694  CA  SER A  44     -13.557  21.919  18.412  1.00 34.76           C  
ATOM    695  HA  SER A  44     -14.156  21.654  17.541  1.00 34.76           H  
ATOM    696  C   SER A  44     -12.134  22.238  17.946  1.00 34.76           C  
ATOM    697  CB  SER A  44     -14.241  23.141  19.032  1.00 34.76           C  
ATOM    698  HB2 SER A  44     -13.620  23.545  19.831  1.00 34.76           H  
ATOM    699  HB3 SER A  44     -15.202  22.844  19.452  1.00 34.76           H  
ATOM    700  O   SER A  44     -11.374  22.960  18.596  1.00 34.76           O  
ATOM    701  OG  SER A  44     -14.453  24.131  18.032  1.00 34.76           O  
ATOM    702  HG  SER A  44     -15.145  23.793  17.459  1.00 34.76           H  
ATOM    703  N   VAL A  45     -11.730  21.679  16.807  1.00 34.94           N  
ATOM    704  H   VAL A  45     -12.392  21.124  16.284  1.00 34.94           H  
ATOM    705  CA  VAL A  45     -10.411  21.986  16.233  1.00 34.94           C  
ATOM    706  HA  VAL A  45      -9.689  22.085  17.044  1.00 34.94           H  
ATOM    707  C   VAL A  45     -10.497  23.328  15.513  1.00 34.94           C  
ATOM    708  CB  VAL A  45      -9.902  20.861  15.317  1.00 34.94           C  
ATOM    709  HB  VAL A  45     -10.641  20.684  14.536  1.00 34.94           H  
ATOM    710  O   VAL A  45     -11.342  23.506  14.636  1.00 34.94           O  
ATOM    711  CG1 VAL A  45      -8.578  21.216  14.624  1.00 34.94           C  
ATOM    712 HG11 VAL A  45      -8.759  21.977  13.865  1.00 34.94           H  
ATOM    713 HG12 VAL A  45      -8.176  20.337  14.120  1.00 34.94           H  
ATOM    714 HG13 VAL A  45      -7.835  21.598  15.324  1.00 34.94           H  
ATOM    715  CG2 VAL A  45      -9.742  19.552  16.096  1.00 34.94           C  
ATOM    716 HG21 VAL A  45      -9.400  18.764  15.425  1.00 34.94           H  
ATOM    717 HG22 VAL A  45      -9.019  19.675  16.901  1.00 34.94           H  
ATOM    718 HG23 VAL A  45     -10.703  19.245  16.510  1.00 34.94           H  
ATOM    719  N   ARG A  46      -9.623  24.270  15.880  1.00 36.22           N  
ATOM    720  H   ARG A  46      -8.958  24.046  16.607  1.00 36.22           H  
ATOM    721  CA  ARG A  46      -9.500  25.581  15.233  1.00 36.22           C  
ATOM    722  HA  ARG A  46     -10.080  25.597  14.311  1.00 36.22           H  
ATOM    723  C   ARG A  46      -8.039  25.838  14.883  1.00 36.22           C  
ATOM    724  CB  ARG A  46     -10.017  26.682  16.167  1.00 36.22           C  
ATOM    725  HB2 ARG A  46      -9.700  27.645  15.767  1.00 36.22           H  
ATOM    726  HB3 ARG A  46      -9.564  26.530  17.146  1.00 36.22           H  
ATOM    727  O   ARG A  46      -7.204  25.946  15.770  1.00 36.22           O  
ATOM    728  CG  ARG A  46     -11.538  26.711  16.342  1.00 36.22           C  
ATOM    729  HG2 ARG A  46     -12.028  26.791  15.371  1.00 36.22           H  
ATOM    730  HG3 ARG A  46     -11.862  25.794  16.833  1.00 36.22           H  
ATOM    731  CD  ARG A  46     -11.900  27.921  17.209  1.00 36.22           C  
ATOM    732  HD2 ARG A  46     -11.261  27.909  18.092  1.00 36.22           H  
ATOM    733  HD3 ARG A  46     -11.695  28.830  16.643  1.00 36.22           H  
ATOM    734  NE  ARG A  46     -13.296  27.874  17.674  1.00 36.22           N  
ATOM    735  HE  ARG A  46     -13.561  27.035  18.170  1.00 36.22           H  
ATOM    736  NH1 ARG A  46     -14.059  29.873  16.823  1.00 36.22           N  
ATOM    737 HH11 ARG A  46     -14.821  30.525  16.700  1.00 36.22           H  
ATOM    738 HH12 ARG A  46     -13.194  29.961  16.310  1.00 36.22           H  
ATOM    739  NH2 ARG A  46     -15.383  28.633  18.125  1.00 36.22           N  
ATOM    740 HH21 ARG A  46     -15.553  27.798  18.666  1.00 36.22           H  
ATOM    741 HH22 ARG A  46     -16.130  29.305  18.017  1.00 36.22           H  
ATOM    742  CZ  ARG A  46     -14.233  28.794  17.537  1.00 36.22           C  
ATOM    743  N   ASN A  47      -7.726  25.989  13.600  1.00 32.00           N  
ATOM    744  H   ASN A  47      -8.451  25.886  12.904  1.00 32.00           H  
ATOM    745  CA  ASN A  47      -6.379  26.376  13.183  1.00 32.00           C  
ATOM    746  HA  ASN A  47      -5.659  25.827  13.788  1.00 32.00           H  
ATOM    747  C   ASN A  47      -6.142  27.867  13.454  1.00 32.00           C  
ATOM    748  CB  ASN A  47      -6.155  25.999  11.706  1.00 32.00           C  
ATOM    749  HB2 ASN A  47      -7.046  26.230  11.122  1.00 32.00           H  
ATOM    750  HB3 ASN A  47      -5.329  26.588  11.306  1.00 32.00           H  
ATOM    751  O   ASN A  47      -6.850  28.725  12.929  1.00 32.00           O  
ATOM    752  CG  ASN A  47      -5.777  24.539  11.523  1.00 32.00           C  
ATOM    753  ND2 ASN A  47      -6.009  23.981  10.360  1.00 32.00           N  
ATOM    754 HD21 ASN A  47      -5.770  23.003  10.277  1.00 32.00           H  
ATOM    755 HD22 ASN A  47      -6.501  24.469   9.625  1.00 32.00           H  
ATOM    756  OD1 ASN A  47      -5.247  23.891  12.409  1.00 32.00           O  
ATOM    757  N   TYR A  48      -5.111  28.178  14.239  1.00 32.56           N  
ATOM    758  H   TYR A  48      -4.573  27.427  14.647  1.00 32.56           H  
ATOM    759  CA  TYR A  48      -4.663  29.546  14.486  1.00 32.56           C  
ATOM    760  HA  TYR A  48      -5.307  30.246  13.953  1.00 32.56           H  
ATOM    761  C   TYR A  48      -3.239  29.725  13.964  1.00 32.56           C  
ATOM    762  CB  TYR A  48      -4.756  29.882  15.980  1.00 32.56           C  
ATOM    763  HB2 TYR A  48      -4.182  29.151  16.549  1.00 32.56           H  
ATOM    764  HB3 TYR A  48      -4.295  30.855  16.147  1.00 32.56           H  
ATOM    765  O   TYR A  48      -2.327  29.022  14.384  1.00 32.56           O  
ATOM    766  CG  TYR A  48      -6.172  29.934  16.519  1.00 32.56           C  
ATOM    767  CD1 TYR A  48      -6.927  31.118  16.406  1.00 32.56           C  
ATOM    768  HD1 TYR A  48      -6.495  31.986  15.930  1.00 32.56           H  
ATOM    769  CD2 TYR A  48      -6.729  28.803  17.142  1.00 32.56           C  
ATOM    770  HD2 TYR A  48      -6.167  27.884  17.215  1.00 32.56           H  
ATOM    771  CE1 TYR A  48      -8.233  31.179  16.930  1.00 32.56           C  
ATOM    772  HE1 TYR A  48      -8.803  32.094  16.856  1.00 32.56           H  
ATOM    773  CE2 TYR A  48      -8.032  28.864  17.665  1.00 32.56           C  
ATOM    774  HE2 TYR A  48      -8.451  28.005  18.168  1.00 32.56           H  
ATOM    775  OH  TYR A  48     -10.025  30.121  18.114  1.00 32.56           O  
ATOM    776  HH  TYR A  48     -10.341  31.026  18.156  1.00 32.56           H  
ATOM    777  CZ  TYR A  48      -8.784  30.050  17.569  1.00 32.56           C  
ATOM    778  N   THR A  49      -3.026  30.724  13.105  1.00 28.72           N  
ATOM    779  H   THR A  49      -3.812  31.243  12.742  1.00 28.72           H  
ATOM    780  CA  THR A  49      -1.684  31.174  12.683  1.00 28.72           C  
ATOM    781  HA  THR A  49      -1.077  30.300  12.444  1.00 28.72           H  
ATOM    782  C   THR A  49      -0.936  31.926  13.787  1.00 28.72           C  
ATOM    783  CB  THR A  49      -1.781  32.061  11.429  1.00 28.72           C  
ATOM    784  HB  THR A  49      -0.880  32.665  11.327  1.00 28.72           H  
ATOM    785  O   THR A  49       0.252  32.215  13.650  1.00 28.72           O  
ATOM    786  CG2 THR A  49      -1.935  31.221  10.164  1.00 28.72           C  
ATOM    787 HG21 THR A  49      -1.983  31.870   9.289  1.00 28.72           H  
ATOM    788 HG22 THR A  49      -2.841  30.618  10.219  1.00 28.72           H  
ATOM    789 HG23 THR A  49      -1.075  30.559  10.058  1.00 28.72           H  
ATOM    790  OG1 THR A  49      -2.911  32.910  11.508  1.00 28.72           O  
ATOM    791  HG1 THR A  49      -3.071  33.260  10.628  1.00 28.72           H  
ATOM    792  N   LYS A  50      -1.620  32.264  14.888  1.00 30.70           N  
ATOM    793  H   LYS A  50      -2.594  31.999  14.925  1.00 30.70           H  
ATOM    794  CA  LYS A  50      -1.053  32.945  16.051  1.00 30.70           C  
ATOM    795  HA  LYS A  50      -0.048  32.559  16.219  1.00 30.70           H  
ATOM    796  C   LYS A  50      -1.917  32.664  17.284  1.00 30.70           C  
ATOM    797  CB  LYS A  50      -0.986  34.451  15.730  1.00 30.70           C  
ATOM    798  HB2 LYS A  50      -0.825  34.588  14.661  1.00 30.70           H  
ATOM    799  HB3 LYS A  50      -1.934  34.926  15.983  1.00 30.70           H  
ATOM    800  O   LYS A  50      -3.099  32.994  17.283  1.00 30.70           O  
ATOM    801  CG  LYS A  50       0.164  35.154  16.456  1.00 30.70           C  
ATOM    802  HG2 LYS A  50       0.073  35.002  17.531  1.00 30.70           H  
ATOM    803  HG3 LYS A  50       1.111  34.728  16.123  1.00 30.70           H  
ATOM    804  CD  LYS A  50       0.135  36.651  16.124  1.00 30.70           C  
ATOM    805  HD2 LYS A  50       0.241  36.776  15.046  1.00 30.70           H  
ATOM    806  HD3 LYS A  50      -0.823  37.065  16.439  1.00 30.70           H  
ATOM    807  CE  LYS A  50       1.271  37.382  16.842  1.00 30.70           C  
ATOM    808  HE2 LYS A  50       1.155  37.229  17.915  1.00 30.70           H  
ATOM    809  HE3 LYS A  50       2.217  36.932  16.540  1.00 30.70           H  
ATOM    810  NZ  LYS A  50       1.259  38.831  16.522  1.00 30.70           N  
ATOM    811  HZ1 LYS A  50       1.366  38.974  15.527  1.00 30.70           H  
ATOM    812  HZ2 LYS A  50       2.011  39.306  17.002  1.00 30.70           H  
ATOM    813  HZ3 LYS A  50       0.386  39.245  16.817  1.00 30.70           H  
ATOM    814  N   VAL A  51      -1.332  32.087  18.330  1.00 31.33           N  
ATOM    815  H   VAL A  51      -0.357  31.832  18.260  1.00 31.33           H  
ATOM    816  CA  VAL A  51      -1.976  31.924  19.644  1.00 31.33           C  
ATOM    817  HA  VAL A  51      -3.057  32.021  19.543  1.00 31.33           H  
ATOM    818  C   VAL A  51      -1.468  33.036  20.553  1.00 31.33           C  
ATOM    819  CB  VAL A  51      -1.686  30.538  20.235  1.00 31.33           C  
ATOM    820  HB  VAL A  51      -0.607  30.416  20.334  1.00 31.33           H  
ATOM    821  O   VAL A  51      -0.260  33.187  20.716  1.00 31.33           O  
ATOM    822  CG1 VAL A  51      -2.322  30.349  21.613  1.00 31.33           C  
ATOM    823 HG11 VAL A  51      -1.935  31.081  22.321  1.00 31.33           H  
ATOM    824 HG12 VAL A  51      -3.407  30.431  21.550  1.00 31.33           H  
ATOM    825 HG13 VAL A  51      -2.056  29.358  21.979  1.00 31.33           H  
ATOM    826  CG2 VAL A  51      -2.222  29.439  19.316  1.00 31.33           C  
ATOM    827 HG21 VAL A  51      -3.298  29.546  19.179  1.00 31.33           H  
ATOM    828 HG22 VAL A  51      -2.014  28.476  19.783  1.00 31.33           H  
ATOM    829 HG23 VAL A  51      -1.726  29.463  18.346  1.00 31.33           H  
ATOM    830  N   VAL A  52      -2.379  33.853  21.085  1.00 28.26           N  
ATOM    831  H   VAL A  52      -3.357  33.658  20.924  1.00 28.26           H  
ATOM    832  CA  VAL A  52      -2.058  35.064  21.852  1.00 28.26           C  
ATOM    833  HA  VAL A  52      -1.062  34.955  22.281  1.00 28.26           H  
ATOM    834  C   VAL A  52      -3.072  35.239  23.002  1.00 28.26           C  
ATOM    835  CB  VAL A  52      -2.074  36.301  20.913  1.00 28.26           C  
ATOM    836  HB  VAL A  52      -3.103  36.519  20.626  1.00 28.26           H  
ATOM    837  O   VAL A  52      -4.247  35.444  22.728  1.00 28.26           O  
ATOM    838  CG1 VAL A  52      -1.506  37.520  21.616  1.00 28.26           C  
ATOM    839 HG11 VAL A  52      -0.451  37.374  21.851  1.00 28.26           H  
ATOM    840 HG12 VAL A  52      -2.096  37.675  22.518  1.00 28.26           H  
ATOM    841 HG13 VAL A  52      -1.608  38.396  20.976  1.00 28.26           H  
ATOM    842  CG2 VAL A  52      -1.261  36.165  19.619  1.00 28.26           C  
ATOM    843 HG21 VAL A  52      -1.718  35.402  18.990  1.00 28.26           H  
ATOM    844 HG22 VAL A  52      -0.238  35.875  19.861  1.00 28.26           H  
ATOM    845 HG23 VAL A  52      -1.267  37.107  19.072  1.00 28.26           H  
ATOM    846  N   GLY A  53      -2.641  35.208  24.270  1.00 35.50           N  
ATOM    847  H   GLY A  53      -1.687  34.918  24.431  1.00 35.50           H  
ATOM    848  CA  GLY A  53      -3.413  35.621  25.475  1.00 35.50           C  
ATOM    849  HA2 GLY A  53      -4.379  35.117  25.485  1.00 35.50           H  
ATOM    850  HA3 GLY A  53      -3.597  36.695  25.434  1.00 35.50           H  
ATOM    851  C   GLY A  53      -2.699  35.291  26.799  1.00 35.50           C  
ATOM    852  O   GLY A  53      -2.236  34.167  26.912  1.00 35.50           O  
ATOM    853  N   CYS A  54      -2.497  36.149  27.811  1.00 28.02           N  
ATOM    854  H   CYS A  54      -1.806  35.804  28.462  1.00 28.02           H  
ATOM    855  CA  CYS A  54      -3.181  37.342  28.324  1.00 28.02           C  
ATOM    856  HA  CYS A  54      -3.732  37.852  27.534  1.00 28.02           H  
ATOM    857  C   CYS A  54      -2.165  38.322  28.985  1.00 28.02           C  
ATOM    858  CB  CYS A  54      -4.155  36.857  29.417  1.00 28.02           C  
ATOM    859  HB2 CYS A  54      -4.678  37.710  29.850  1.00 28.02           H  
ATOM    860  HB3 CYS A  54      -3.594  36.365  30.212  1.00 28.02           H  
ATOM    861  O   CYS A  54      -1.132  37.884  29.484  1.00 28.02           O  
ATOM    862  SG  CYS A  54      -5.380  35.693  28.746  1.00 28.02           S  
ATOM    863  HG  CYS A  54      -6.059  35.471  29.875  1.00 28.02           H  
ATOM    864  N   TYR A  55      -2.487  39.624  29.067  1.00 26.28           N  
ATOM    865  H   TYR A  55      -3.404  39.902  28.749  1.00 26.28           H  
ATOM    866  CA  TYR A  55      -1.793  40.610  29.925  1.00 26.28           C  
ATOM    867  HA  TYR A  55      -0.895  40.161  30.349  1.00 26.28           H  
ATOM    868  C   TYR A  55      -2.720  41.016  31.082  1.00 26.28           C  
ATOM    869  CB  TYR A  55      -1.380  41.866  29.121  1.00 26.28           C  
ATOM    870  HB2 TYR A  55      -1.695  41.748  28.084  1.00 26.28           H  
ATOM    871  HB3 TYR A  55      -1.922  42.733  29.498  1.00 26.28           H  
ATOM    872  O   TYR A  55      -3.914  41.199  30.850  1.00 26.28           O  
ATOM    873  CG  TYR A  55       0.104  42.201  29.129  1.00 26.28           C  
ATOM    874  CD1 TYR A  55       0.648  43.062  30.105  1.00 26.28           C  
ATOM    875  HD1 TYR A  55       0.018  43.468  30.882  1.00 26.28           H  
ATOM    876  CD2 TYR A  55       0.942  41.658  28.137  1.00 26.28           C  
ATOM    877  HD2 TYR A  55       0.543  40.946  27.429  1.00 26.28           H  
ATOM    878  CE1 TYR A  55       2.021  43.385  30.082  1.00 26.28           C  
ATOM    879  HE1 TYR A  55       2.431  44.032  30.843  1.00 26.28           H  
ATOM    880  CE2 TYR A  55       2.308  41.996  28.096  1.00 26.28           C  
ATOM    881  HE2 TYR A  55       2.960  41.571  27.347  1.00 26.28           H  
ATOM    882  OH  TYR A  55       4.176  43.160  29.032  1.00 26.28           O  
ATOM    883  HH  TYR A  55       4.433  43.709  29.776  1.00 26.28           H  
ATOM    884  CZ  TYR A  55       2.852  42.857  29.070  1.00 26.28           C  
ATOM    885  N   ALA A  56      -2.165  41.230  32.278  1.00 26.86           N  
ATOM    886  H   ALA A  56      -1.174  41.064  32.384  1.00 26.86           H  
ATOM    887  CA  ALA A  56      -2.785  42.014  33.350  1.00 26.86           C  
ATOM    888  HA  ALA A  56      -3.798  42.290  33.057  1.00 26.86           H  
ATOM    889  C   ALA A  56      -1.983  43.313  33.545  1.00 26.86           C  
ATOM    890  CB  ALA A  56      -2.888  41.175  34.629  1.00 26.86           C  
ATOM    891  HB1 ALA A  56      -3.367  41.760  35.414  1.00 26.86           H  
ATOM    892  HB2 ALA A  56      -3.481  40.281  34.441  1.00 26.86           H  
ATOM    893  HB3 ALA A  56      -1.893  40.886  34.967  1.00 26.86           H  
ATOM    894  O   ALA A  56      -0.767  43.338  33.350  1.00 26.86           O  
ATOM    895  N   SER A  57      -2.677  44.409  33.838  1.00 26.87           N  
ATOM    896  H   SER A  57      -3.658  44.313  34.058  1.00 26.87           H  
ATOM    897  CA  SER A  57      -2.121  45.755  33.987  1.00 26.87           C  
ATOM    898  HA  SER A  57      -1.400  45.927  33.188  1.00 26.87           H  
ATOM    899  C   SER A  57      -1.423  45.987  35.333  1.00 26.87           C  
ATOM    900  CB  SER A  57      -3.259  46.772  33.842  1.00 26.87           C  
ATOM    901  HB2 SER A  57      -2.889  47.775  34.057  1.00 26.87           H  
ATOM    902  HB3 SER A  57      -3.638  46.747  32.820  1.00 26.87           H  
ATOM    903  O   SER A  57      -1.911  45.514  36.350  1.00 26.87           O  
ATOM    904  OG  SER A  57      -4.312  46.451  34.731  1.00 26.87           O  
ATOM    905  HG  SER A  57      -3.950  46.395  35.618  1.00 26.87           H  
ATOM    906  N   SER A  58      -0.367  46.812  35.270  1.00 32.29           N  
ATOM    907  H   SER A  58      -0.071  47.035  34.331  1.00 32.29           H  
ATOM    908  CA  SER A  58       0.343  47.584  36.314  1.00 32.29           C  
ATOM    909  HA  SER A  58       1.265  47.926  35.846  1.00 32.29           H  
ATOM    910  C   SER A  58       0.784  46.854  37.590  1.00 32.29           C  
ATOM    911  CB  SER A  58      -0.410  48.875  36.662  1.00 32.29           C  
ATOM    912  HB2 SER A  58      -0.526  49.485  35.767  1.00 32.29           H  
ATOM    913  HB3 SER A  58       0.164  49.438  37.398  1.00 32.29           H  
ATOM    914  O   SER A  58      -0.018  46.654  38.492  1.00 32.29           O  
ATOM    915  OG  SER A  58      -1.683  48.584  37.191  1.00 32.29           O  
ATOM    916  HG  SER A  58      -1.549  47.892  37.843  1.00 32.29           H  
ATOM    917  N   ASP A  59       2.097  46.621  37.671  1.00 29.94           N  
ATOM    918  H   ASP A  59       2.664  46.911  36.887  1.00 29.94           H  
ATOM    919  CA  ASP A  59       2.857  46.062  38.796  1.00 29.94           C  
ATOM    920  HA  ASP A  59       3.877  46.008  38.415  1.00 29.94           H  
ATOM    921  C   ASP A  59       2.575  44.594  39.175  1.00 29.94           C  
ATOM    922  CB  ASP A  59       2.911  47.033  40.000  1.00 29.94           C  
ATOM    923  HB2 ASP A  59       3.135  46.461  40.901  1.00 29.94           H  
ATOM    924  HB3 ASP A  59       1.940  47.505  40.146  1.00 29.94           H  
ATOM    925  O   ASP A  59       1.457  44.100  39.139  1.00 29.94           O  
ATOM    926  CG  ASP A  59       4.004  48.102  39.861  1.00 29.94           C  
ATOM    927  OD1 ASP A  59       5.072  47.770  39.292  1.00 29.94           O  
ATOM    928  OD2 ASP A  59       3.771  49.251  40.299  1.00 29.94           O  
ATOM    929  N   GLU A  60       3.665  43.903  39.523  1.00 31.94           N  
ATOM    930  H   GLU A  60       4.498  44.465  39.629  1.00 31.94           H  
ATOM    931  CA  GLU A  60       3.744  42.524  40.039  1.00 31.94           C  
ATOM    932  HA  GLU A  60       4.773  42.428  40.386  1.00 31.94           H  
ATOM    933  C   GLU A  60       3.630  41.369  39.016  1.00 31.94           C  
ATOM    934  CB  GLU A  60       2.953  42.357  41.347  1.00 31.94           C  
ATOM    935  HB2 GLU A  60       3.142  41.353  41.728  1.00 31.94           H  
ATOM    936  HB3 GLU A  60       1.884  42.469  41.166  1.00 31.94           H  
ATOM    937  O   GLU A  60       2.646  40.653  38.870  1.00 31.94           O  
ATOM    938  CG  GLU A  60       3.431  43.388  42.392  1.00 31.94           C  
ATOM    939  HG2 GLU A  60       3.153  44.391  42.066  1.00 31.94           H  
ATOM    940  HG3 GLU A  60       4.519  43.345  42.447  1.00 31.94           H  
ATOM    941  CD  GLU A  60       2.865  43.168  43.800  1.00 31.94           C  
ATOM    942  OE1 GLU A  60       3.374  43.845  44.723  1.00 31.94           O  
ATOM    943  OE2 GLU A  60       1.966  42.313  43.966  1.00 31.94           O  
ATOM    944  N   SER A  61       4.750  41.172  38.312  1.00 28.26           N  
ATOM    945  H   SER A  61       5.379  41.961  38.371  1.00 28.26           H  
ATOM    946  CA  SER A  61       5.439  39.888  38.080  1.00 28.26           C  
ATOM    947  HA  SER A  61       5.961  39.991  37.128  1.00 28.26           H  
ATOM    948  C   SER A  61       4.622  38.576  37.994  1.00 28.26           C  
ATOM    949  CB  SER A  61       6.532  39.739  39.151  1.00 28.26           C  
ATOM    950  HB2 SER A  61       7.237  40.567  39.067  1.00 28.26           H  
ATOM    951  HB3 SER A  61       7.076  38.809  38.986  1.00 28.26           H  
ATOM    952  O   SER A  61       4.138  38.063  38.996  1.00 28.26           O  
ATOM    953  OG  SER A  61       5.986  39.736  40.452  1.00 28.26           O  
ATOM    954  HG  SER A  61       5.174  39.223  40.441  1.00 28.26           H  
ATOM    955  N   LEU A  62       4.700  37.923  36.820  1.00 29.08           N  
ATOM    956  H   LEU A  62       5.079  38.456  36.051  1.00 29.08           H  
ATOM    957  CA  LEU A  62       4.533  36.468  36.597  1.00 29.08           C  
ATOM    958  HA  LEU A  62       4.809  36.282  35.559  1.00 29.08           H  
ATOM    959  C   LEU A  62       3.108  35.880  36.724  1.00 29.08           C  
ATOM    960  CB  LEU A  62       5.562  35.686  37.455  1.00 29.08           C  
ATOM    961  HB2 LEU A  62       5.292  34.630  37.466  1.00 29.08           H  
ATOM    962  HB3 LEU A  62       5.489  36.015  38.492  1.00 29.08           H  
ATOM    963  O   LEU A  62       2.834  35.073  37.605  1.00 29.08           O  
ATOM    964  CG  LEU A  62       7.018  35.800  36.974  1.00 29.08           C  
ATOM    965  HG  LEU A  62       7.139  36.690  36.356  1.00 29.08           H  
ATOM    966  CD1 LEU A  62       7.991  35.897  38.147  1.00 29.08           C  
ATOM    967 HD11 LEU A  62       9.011  36.005  37.776  1.00 29.08           H  
ATOM    968 HD12 LEU A  62       7.925  35.000  38.762  1.00 29.08           H  
ATOM    969 HD13 LEU A  62       7.748  36.761  38.766  1.00 29.08           H  
ATOM    970  CD2 LEU A  62       7.395  34.563  36.154  1.00 29.08           C  
ATOM    971 HD21 LEU A  62       8.413  34.669  35.779  1.00 29.08           H  
ATOM    972 HD22 LEU A  62       7.336  33.667  36.771  1.00 29.08           H  
ATOM    973 HD23 LEU A  62       6.718  34.463  35.305  1.00 29.08           H  
ATOM    974  N   VAL A  63       2.219  36.159  35.760  1.00 34.30           N  
ATOM    975  H   VAL A  63       2.423  36.921  35.129  1.00 34.30           H  
ATOM    976  CA  VAL A  63       0.892  35.487  35.670  1.00 34.30           C  
ATOM    977  HA  VAL A  63       0.739  34.903  36.577  1.00 34.30           H  
ATOM    978  C   VAL A  63       0.805  34.456  34.527  1.00 34.30           C  
ATOM    979  CB  VAL A  63      -0.253  36.526  35.663  1.00 34.30           C  
ATOM    980  HB  VAL A  63      -0.206  37.104  34.740  1.00 34.30           H  
ATOM    981  O   VAL A  63      -0.121  33.652  34.468  1.00 34.30           O  
ATOM    982  CG1 VAL A  63      -1.645  35.888  35.778  1.00 34.30           C  
ATOM    983 HG11 VAL A  63      -2.403  36.662  35.902  1.00 34.30           H  
ATOM    984 HG12 VAL A  63      -1.890  35.337  34.870  1.00 34.30           H  
ATOM    985 HG13 VAL A  63      -1.682  35.214  36.634  1.00 34.30           H  
ATOM    986  CG2 VAL A  63      -0.119  37.492  36.852  1.00 34.30           C  
ATOM    987 HG21 VAL A  63      -0.958  38.188  36.871  1.00 34.30           H  
ATOM    988 HG22 VAL A  63      -0.098  36.939  37.791  1.00 34.30           H  
ATOM    989 HG23 VAL A  63       0.791  38.086  36.777  1.00 34.30           H  
ATOM    990  N   VAL A  64       1.810  34.386  33.646  1.00 37.15           N  
ATOM    991  H   VAL A  64       2.577  35.035  33.754  1.00 37.15           H  
ATOM    992  CA  VAL A  64       1.802  33.492  32.464  1.00 37.15           C  
ATOM    993  HA  VAL A  64       0.850  33.625  31.950  1.00 37.15           H  
ATOM    994  C   VAL A  64       1.879  32.001  32.842  1.00 37.15           C  
ATOM    995  CB  VAL A  64       2.925  33.894  31.478  1.00 37.15           C  
ATOM    996  HB  VAL A  64       3.889  33.755  31.967  1.00 37.15           H  
ATOM    997  O   VAL A  64       1.413  31.146  32.094  1.00 37.15           O  
ATOM    998  CG1 VAL A  64       2.913  33.070  30.184  1.00 37.15           C  
ATOM    999 HG11 VAL A  64       3.143  32.026  30.396  1.00 37.15           H  
ATOM   1000 HG12 VAL A  64       1.933  33.131  29.709  1.00 37.15           H  
ATOM   1001 HG13 VAL A  64       3.671  33.442  29.494  1.00 37.15           H  
ATOM   1002  CG2 VAL A  64       2.798  35.371  31.069  1.00 37.15           C  
ATOM   1003 HG21 VAL A  64       1.823  35.550  30.616  1.00 37.15           H  
ATOM   1004 HG22 VAL A  64       3.574  35.622  30.346  1.00 37.15           H  
ATOM   1005 HG23 VAL A  64       2.919  36.027  31.931  1.00 37.15           H  
ATOM   1006  N   SER A  65       2.403  31.669  34.025  1.00 34.75           N  
ATOM   1007  H   SER A  65       2.681  32.403  34.661  1.00 34.75           H  
ATOM   1008  CA  SER A  65       2.625  30.286  34.472  1.00 34.75           C  
ATOM   1009  HA  SER A  65       3.022  29.714  33.634  1.00 34.75           H  
ATOM   1010  C   SER A  65       1.370  29.541  34.944  1.00 34.75           C  
ATOM   1011  CB  SER A  65       3.681  30.274  35.582  1.00 34.75           C  
ATOM   1012  HB2 SER A  65       3.804  29.260  35.963  1.00 34.75           H  
ATOM   1013  HB3 SER A  65       4.633  30.615  35.175  1.00 34.75           H  
ATOM   1014  O   SER A  65       1.438  28.328  35.123  1.00 34.75           O  
ATOM   1015  OG  SER A  65       3.287  31.140  36.632  1.00 34.75           O  
ATOM   1016  HG  SER A  65       3.929  31.085  37.343  1.00 34.75           H  
ATOM   1017  N   LYS A  66       0.229  30.219  35.144  1.00 47.32           N  
ATOM   1018  H   LYS A  66       0.230  31.215  34.976  1.00 47.32           H  
ATOM   1019  CA  LYS A  66      -0.992  29.585  35.687  1.00 47.32           C  
ATOM   1020  HA  LYS A  66      -0.706  28.711  36.272  1.00 47.32           H  
ATOM   1021  C   LYS A  66      -1.952  29.021  34.635  1.00 47.32           C  
ATOM   1022  CB  LYS A  66      -1.723  30.557  36.625  1.00 47.32           C  
ATOM   1023  HB2 LYS A  66      -2.744  30.201  36.766  1.00 47.32           H  
ATOM   1024  HB3 LYS A  66      -1.771  31.547  36.171  1.00 47.32           H  
ATOM   1025  O   LYS A  66      -2.758  28.160  34.968  1.00 47.32           O  
ATOM   1026  CG  LYS A  66      -1.052  30.633  38.004  1.00 47.32           C  
ATOM   1027  HG2 LYS A  66      -0.052  31.056  37.904  1.00 47.32           H  
ATOM   1028  HG3 LYS A  66      -0.976  29.630  38.423  1.00 47.32           H  
ATOM   1029  CD  LYS A  66      -1.891  31.507  38.944  1.00 47.32           C  
ATOM   1030  HD2 LYS A  66      -2.905  31.111  38.987  1.00 47.32           H  
ATOM   1031  HD3 LYS A  66      -1.925  32.522  38.547  1.00 47.32           H  
ATOM   1032  CE  LYS A  66      -1.292  31.521  40.354  1.00 47.32           C  
ATOM   1033  HE2 LYS A  66      -1.254  30.496  40.723  1.00 47.32           H  
ATOM   1034  HE3 LYS A  66      -0.272  31.900  40.296  1.00 47.32           H  
ATOM   1035  NZ  LYS A  66      -2.105  32.365  41.266  1.00 47.32           N  
ATOM   1036  HZ1 LYS A  66      -1.719  32.363  42.200  1.00 47.32           H  
ATOM   1037  HZ2 LYS A  66      -2.127  33.318  40.933  1.00 47.32           H  
ATOM   1038  HZ3 LYS A  66      -3.055  32.025  41.303  1.00 47.32           H  
ATOM   1039  N   CYS A  67      -1.876  29.482  33.387  1.00 51.96           N  
ATOM   1040  H   CYS A  67      -1.221  30.226  33.192  1.00 51.96           H  
ATOM   1041  CA  CYS A  67      -2.874  29.136  32.364  1.00 51.96           C  
ATOM   1042  HA  CYS A  67      -3.814  28.883  32.853  1.00 51.96           H  
ATOM   1043  C   CYS A  67      -2.488  27.926  31.503  1.00 51.96           C  
ATOM   1044  CB  CYS A  67      -3.128  30.356  31.470  1.00 51.96           C  
ATOM   1045  HB2 CYS A  67      -3.917  30.111  30.759  1.00 51.96           H  
ATOM   1046  HB3 CYS A  67      -2.223  30.611  30.919  1.00 51.96           H  
ATOM   1047  O   CYS A  67      -3.347  27.374  30.815  1.00 51.96           O  
ATOM   1048  SG  CYS A  67      -3.657  31.781  32.463  1.00 51.96           S  
ATOM   1049  HG  CYS A  67      -4.814  32.004  31.833  1.00 51.96           H  
ATOM   1050  N   LEU A  68      -1.205  27.555  31.503  1.00 56.99           N  
ATOM   1051  H   LEU A  68      -0.576  28.023  32.140  1.00 56.99           H  
ATOM   1052  CA  LEU A  68      -0.653  26.482  30.686  1.00 56.99           C  
ATOM   1053  HA  LEU A  68      -1.467  25.942  30.203  1.00 56.99           H  
ATOM   1054  C   LEU A  68       0.095  25.497  31.575  1.00 56.99           C  
ATOM   1055  CB  LEU A  68       0.253  27.060  29.586  1.00 56.99           C  
ATOM   1056  HB2 LEU A  68       0.947  27.762  30.048  1.00 56.99           H  
ATOM   1057  HB3 LEU A  68       0.840  26.253  29.148  1.00 56.99           H  
ATOM   1058  O   LEU A  68       1.200  25.773  32.039  1.00 56.99           O  
ATOM   1059  CG  LEU A  68      -0.518  27.769  28.459  1.00 56.99           C  
ATOM   1060  HG  LEU A  68      -1.249  28.457  28.883  1.00 56.99           H  
ATOM   1061  CD1 LEU A  68       0.459  28.581  27.609  1.00 56.99           C  
ATOM   1062 HD11 LEU A  68       0.947  29.331  28.233  1.00 56.99           H  
ATOM   1063 HD12 LEU A  68       1.217  27.922  27.184  1.00 56.99           H  
ATOM   1064 HD13 LEU A  68      -0.078  29.087  26.807  1.00 56.99           H  
ATOM   1065  CD2 LEU A  68      -1.234  26.791  27.524  1.00 56.99           C  
ATOM   1066 HD21 LEU A  68      -1.944  26.181  28.083  1.00 56.99           H  
ATOM   1067 HD22 LEU A  68      -0.511  26.152  27.017  1.00 56.99           H  
ATOM   1068 HD23 LEU A  68      -1.786  27.349  26.768  1.00 56.99           H  
ATOM   1069  N   GLU A  69      -0.489  24.321  31.770  1.00 64.91           N  
ATOM   1070  H   GLU A  69      -1.401  24.159  31.368  1.00 64.91           H  
ATOM   1071  CA  GLU A  69       0.210  23.221  32.418  1.00 64.91           C  
ATOM   1072  HA  GLU A  69       0.934  23.636  33.118  1.00 64.91           H  
ATOM   1073  C   GLU A  69       0.967  22.426  31.348  1.00 64.91           C  
ATOM   1074  CB  GLU A  69      -0.770  22.375  33.242  1.00 64.91           C  
ATOM   1075  HB2 GLU A  69      -1.446  23.032  33.789  1.00 64.91           H  
ATOM   1076  HB3 GLU A  69      -1.354  21.733  32.582  1.00 64.91           H  
ATOM   1077  O   GLU A  69       0.362  21.807  30.468  1.00 64.91           O  
ATOM   1078  CG  GLU A  69       0.011  21.527  34.252  1.00 64.91           C  
ATOM   1079  HG2 GLU A  69       0.732  20.917  33.708  1.00 64.91           H  
ATOM   1080  HG3 GLU A  69       0.566  22.191  34.914  1.00 64.91           H  
ATOM   1081  CD  GLU A  69      -0.866  20.597  35.097  1.00 64.91           C  
ATOM   1082  OE1 GLU A  69      -0.271  19.845  35.904  1.00 64.91           O  
ATOM   1083  OE2 GLU A  69      -2.071  20.417  34.813  1.00 64.91           O  
ATOM   1084  N   ARG A  70       2.307  22.456  31.386  1.00 66.08           N  
ATOM   1085  H   ARG A  70       2.755  23.005  32.106  1.00 66.08           H  
ATOM   1086  CA  ARG A  70       3.122  21.627  30.488  1.00 66.08           C  
ATOM   1087  HA  ARG A  70       2.739  21.748  29.475  1.00 66.08           H  
ATOM   1088  C   ARG A  70       2.951  20.168  30.882  1.00 66.08           C  
ATOM   1089  CB  ARG A  70       4.596  22.056  30.501  1.00 66.08           C  
ATOM   1090  HB2 ARG A  70       4.650  23.121  30.274  1.00 66.08           H  
ATOM   1091  HB3 ARG A  70       5.019  21.889  31.491  1.00 66.08           H  
ATOM   1092  O   ARG A  70       3.232  19.788  32.019  1.00 66.08           O  
ATOM   1093  CG  ARG A  70       5.408  21.280  29.448  1.00 66.08           C  
ATOM   1094  HG2 ARG A  70       5.411  20.216  29.688  1.00 66.08           H  
ATOM   1095  HG3 ARG A  70       4.949  21.419  28.470  1.00 66.08           H  
ATOM   1096  CD  ARG A  70       6.855  21.783  29.396  1.00 66.08           C  
ATOM   1097  HD2 ARG A  70       6.839  22.856  29.206  1.00 66.08           H  
ATOM   1098  HD3 ARG A  70       7.329  21.628  30.365  1.00 66.08           H  
ATOM   1099  NE  ARG A  70       7.622  21.132  28.314  1.00 66.08           N  
ATOM   1100  HE  ARG A  70       7.483  21.514  27.389  1.00 66.08           H  
ATOM   1101  NH1 ARG A  70       8.787  19.589  29.565  1.00 66.08           N  
ATOM   1102 HH11 ARG A  70       8.317  19.922  30.395  1.00 66.08           H  
ATOM   1103 HH12 ARG A  70       9.509  18.886  29.627  1.00 66.08           H  
ATOM   1104  NH2 ARG A  70       9.144  19.736  27.366  1.00 66.08           N  
ATOM   1105 HH21 ARG A  70       9.849  19.016  27.435  1.00 66.08           H  
ATOM   1106 HH22 ARG A  70       8.994  20.192  26.477  1.00 66.08           H  
ATOM   1107  CZ  ARG A  70       8.509  20.158  28.423  1.00 66.08           C  
ATOM   1108  N   LYS A  71       2.546  19.339  29.927  1.00 69.27           N  
ATOM   1109  H   LYS A  71       2.369  19.714  29.006  1.00 69.27           H  
ATOM   1110  CA  LYS A  71       2.341  17.908  30.143  1.00 69.27           C  
ATOM   1111  HA  LYS A  71       2.656  17.645  31.152  1.00 69.27           H  
ATOM   1112  C   LYS A  71       3.210  17.117  29.191  1.00 69.27           C  
ATOM   1113  CB  LYS A  71       0.854  17.572  30.015  1.00 69.27           C  
ATOM   1114  HB2 LYS A  71       0.485  17.950  29.062  1.00 69.27           H  
ATOM   1115  HB3 LYS A  71       0.712  16.491  30.026  1.00 69.27           H  
ATOM   1116  O   LYS A  71       3.395  17.473  28.028  1.00 69.27           O  
ATOM   1117  CG  LYS A  71       0.039  18.203  31.154  1.00 69.27           C  
ATOM   1118  HG2 LYS A  71      -1.009  18.150  30.859  1.00 69.27           H  
ATOM   1119  HG3 LYS A  71       0.265  19.265  31.251  1.00 69.27           H  
ATOM   1120  CD  LYS A  71       0.198  17.529  32.524  1.00 69.27           C  
ATOM   1121  HD2 LYS A  71       1.092  17.917  33.012  1.00 69.27           H  
ATOM   1122  HD3 LYS A  71       0.271  16.448  32.410  1.00 69.27           H  
ATOM   1123  CE  LYS A  71      -1.050  17.870  33.344  1.00 69.27           C  
ATOM   1124  HE2 LYS A  71      -1.902  17.334  32.926  1.00 69.27           H  
ATOM   1125  HE3 LYS A  71      -1.257  18.934  33.226  1.00 69.27           H  
ATOM   1126  NZ  LYS A  71      -0.915  17.574  34.788  1.00 69.27           N  
ATOM   1127  HZ1 LYS A  71      -0.687  16.614  35.005  1.00 69.27           H  
ATOM   1128  HZ2 LYS A  71      -0.256  18.216  35.204  1.00 69.27           H  
ATOM   1129  HZ3 LYS A  71      -1.753  17.882  35.260  1.00 69.27           H  
ATOM   1130  N   MET A  72       3.791  16.043  29.710  1.00 60.47           N  
ATOM   1131  H   MET A  72       3.568  15.773  30.657  1.00 60.47           H  
ATOM   1132  CA  MET A  72       4.569  15.140  28.882  1.00 60.47           C  
ATOM   1133  HA  MET A  72       5.201  15.733  28.221  1.00 60.47           H  
ATOM   1134  C   MET A  72       3.594  14.330  28.030  1.00 60.47           C  
ATOM   1135  CB  MET A  72       5.488  14.281  29.759  1.00 60.47           C  
ATOM   1136  HB2 MET A  72       6.009  14.926  30.465  1.00 60.47           H  
ATOM   1137  HB3 MET A  72       4.902  13.553  30.320  1.00 60.47           H  
ATOM   1138  O   MET A  72       2.846  13.500  28.552  1.00 60.47           O  
ATOM   1139  CG  MET A  72       6.532  13.557  28.906  1.00 60.47           C  
ATOM   1140  HG2 MET A  72       6.011  12.886  28.223  1.00 60.47           H  
ATOM   1141  HG3 MET A  72       7.087  14.283  28.311  1.00 60.47           H  
ATOM   1142  SD  MET A  72       7.711  12.564  29.859  1.00 60.47           S  
ATOM   1143  CE  MET A  72       8.865  13.831  30.448  1.00 60.47           C  
ATOM   1144  HE1 MET A  72       9.651  13.354  31.034  1.00 60.47           H  
ATOM   1145  HE2 MET A  72       9.315  14.342  29.596  1.00 60.47           H  
ATOM   1146  HE3 MET A  72       8.338  14.550  31.075  1.00 60.47           H  
ATOM   1147  N   ALA A  73       3.605  14.584  26.721  1.00 58.40           N  
ATOM   1148  H   ALA A  73       4.193  15.322  26.361  1.00 58.40           H  
ATOM   1149  CA  ALA A  73       2.819  13.823  25.772  1.00 58.40           C  
ATOM   1150  HA  ALA A  73       2.429  12.966  26.322  1.00 58.40           H  
ATOM   1151  C   ALA A  73       3.683  13.292  24.627  1.00 58.40           C  
ATOM   1152  CB  ALA A  73       1.628  14.644  25.274  1.00 58.40           C  
ATOM   1153  HB1 ALA A  73       1.056  15.022  26.122  1.00 58.40           H  
ATOM   1154  HB2 ALA A  73       0.979  14.018  24.662  1.00 58.40           H  
ATOM   1155  HB3 ALA A  73       1.988  15.474  24.665  1.00 58.40           H  
ATOM   1156  O   ALA A  73       4.403  14.047  23.988  1.00 58.40           O  
ATOM   1157  N   ILE A  74       3.568  11.993  24.345  1.00 54.18           N  
ATOM   1158  H   ILE A  74       3.103  11.381  24.999  1.00 54.18           H  
ATOM   1159  CA  ILE A  74       4.272  11.315  23.248  1.00 54.18           C  
ATOM   1160  HA  ILE A  74       5.317  11.627  23.269  1.00 54.18           H  
ATOM   1161  C   ILE A  74       3.755  11.697  21.852  1.00 54.18           C  
ATOM   1162  CB  ILE A  74       4.233   9.785  23.479  1.00 54.18           C  
ATOM   1163  HB  ILE A  74       4.767   9.309  22.655  1.00 54.18           H  
ATOM   1164  O   ILE A  74       4.371  11.351  20.851  1.00 54.18           O  
ATOM   1165  CG1 ILE A  74       2.787   9.230  23.500  1.00 54.18           C  
ATOM   1166 HG12 ILE A  74       2.222   9.697  24.305  1.00 54.18           H  
ATOM   1167 HG13 ILE A  74       2.302   9.476  22.555  1.00 54.18           H  
ATOM   1168  CG2 ILE A  74       4.993   9.449  24.777  1.00 54.18           C  
ATOM   1169 HG21 ILE A  74       4.432   9.761  25.657  1.00 54.18           H  
ATOM   1170 HG22 ILE A  74       5.164   8.374  24.834  1.00 54.18           H  
ATOM   1171 HG23 ILE A  74       5.969   9.935  24.774  1.00 54.18           H  
ATOM   1172  CD1 ILE A  74       2.684   7.714  23.694  1.00 54.18           C  
ATOM   1173 HD11 ILE A  74       3.284   7.201  22.941  1.00 54.18           H  
ATOM   1174 HD12 ILE A  74       3.027   7.431  24.689  1.00 54.18           H  
ATOM   1175 HD13 ILE A  74       1.644   7.407  23.586  1.00 54.18           H  
ATOM   1176  N   SER A  75       2.617  12.394  21.762  1.00 51.50           N  
ATOM   1177  H   SER A  75       2.151  12.669  22.615  1.00 51.50           H  
ATOM   1178  CA  SER A  75       1.973  12.756  20.498  1.00 51.50           C  
ATOM   1179  HA  SER A  75       2.707  13.237  19.851  1.00 51.50           H  
ATOM   1180  C   SER A  75       0.783  13.706  20.708  1.00 51.50           C  
ATOM   1181  CB  SER A  75       1.493  11.475  19.827  1.00 51.50           C  
ATOM   1182  HB2 SER A  75       2.321  10.786  19.659  1.00 51.50           H  
ATOM   1183  HB3 SER A  75       1.044  11.709  18.862  1.00 51.50           H  
ATOM   1184  O   SER A  75       0.364  13.983  21.835  1.00 51.50           O  
ATOM   1185  OG  SER A  75       0.569  10.900  20.710  1.00 51.50           O  
ATOM   1186  HG  SER A  75       0.598   9.947  20.594  1.00 51.50           H  
ATOM   1187  N   PHE A  76       0.208  14.215  19.611  1.00 61.75           N  
ATOM   1188  H   PHE A  76       0.512  13.885  18.705  1.00 61.75           H  
ATOM   1189  CA  PHE A  76      -0.866  15.209  19.688  1.00 61.75           C  
ATOM   1190  HA  PHE A  76      -0.543  15.978  20.389  1.00 61.75           H  
ATOM   1191  C   PHE A  76      -2.178  14.647  20.247  1.00 61.75           C  
ATOM   1192  CB  PHE A  76      -1.084  15.856  18.316  1.00 61.75           C  
ATOM   1193  HB2 PHE A  76      -0.123  16.171  17.910  1.00 61.75           H  
ATOM   1194  HB3 PHE A  76      -1.499  15.110  17.637  1.00 61.75           H  
ATOM   1195  O   PHE A  76      -2.770  15.265  21.127  1.00 61.75           O  
ATOM   1196  CG  PHE A  76      -1.997  17.066  18.357  1.00 61.75           C  
ATOM   1197  CD1 PHE A  76      -3.102  17.152  17.487  1.00 61.75           C  
ATOM   1198  HD1 PHE A  76      -3.323  16.351  16.797  1.00 61.75           H  
ATOM   1199  CD2 PHE A  76      -1.740  18.115  19.263  1.00 61.75           C  
ATOM   1200  HD2 PHE A  76      -0.921  18.057  19.964  1.00 61.75           H  
ATOM   1201  CE1 PHE A  76      -3.917  18.296  17.501  1.00 61.75           C  
ATOM   1202  HE1 PHE A  76      -4.756  18.372  16.825  1.00 61.75           H  
ATOM   1203  CE2 PHE A  76      -2.554  19.254  19.279  1.00 61.75           C  
ATOM   1204  HE2 PHE A  76      -2.356  20.059  19.971  1.00 61.75           H  
ATOM   1205  CZ  PHE A  76      -3.630  19.345  18.391  1.00 61.75           C  
ATOM   1206  HZ  PHE A  76      -4.227  20.245  18.404  1.00 61.75           H  
ATOM   1207  N   LEU A  77      -2.604  13.449  19.829  1.00 54.91           N  
ATOM   1208  H   LEU A  77      -2.116  12.966  19.089  1.00 54.91           H  
ATOM   1209  CA  LEU A  77      -3.794  12.823  20.417  1.00 54.91           C  
ATOM   1210  HA  LEU A  77      -4.582  13.575  20.436  1.00 54.91           H  
ATOM   1211  C   LEU A  77      -3.569  12.408  21.889  1.00 54.91           C  
ATOM   1212  CB  LEU A  77      -4.340  11.654  19.568  1.00 54.91           C  
ATOM   1213  HB2 LEU A  77      -5.174  11.202  20.105  1.00 54.91           H  
ATOM   1214  HB3 LEU A  77      -3.584  10.872  19.487  1.00 54.91           H  
ATOM   1215  O   LEU A  77      -4.538  12.315  22.625  1.00 54.91           O  
ATOM   1216  CG  LEU A  77      -4.782  11.909  18.124  1.00 54.91           C  
ATOM   1217  HG  LEU A  77      -4.074  12.572  17.626  1.00 54.91           H  
ATOM   1218  CD1 LEU A  77      -4.902  10.606  17.325  1.00 54.91           C  
ATOM   1219 HD11 LEU A  77      -5.258  10.820  16.318  1.00 54.91           H  
ATOM   1220 HD12 LEU A  77      -3.956  10.071  17.234  1.00 54.91           H  
ATOM   1221 HD13 LEU A  77      -5.619   9.937  17.801  1.00 54.91           H  
ATOM   1222  CD2 LEU A  77      -6.166  12.541  18.143  1.00 54.91           C  
ATOM   1223 HD21 LEU A  77      -6.889  11.863  18.598  1.00 54.91           H  
ATOM   1224 HD22 LEU A  77      -6.488  12.750  17.123  1.00 54.91           H  
ATOM   1225 HD23 LEU A  77      -6.152  13.476  18.702  1.00 54.91           H  
ATOM   1226  N   HIS A  78      -2.329  12.227  22.370  1.00 59.42           N  
ATOM   1227  H   HIS A  78      -1.545  12.301  21.737  1.00 59.42           H  
ATOM   1228  CA  HIS A  78      -2.051  11.879  23.766  1.00 59.42           C  
ATOM   1229  HA  HIS A  78      -2.793  11.158  24.109  1.00 59.42           H  
ATOM   1230  C   HIS A  78      -2.185  13.129  24.626  1.00 59.42           C  
ATOM   1231  CB  HIS A  78      -0.665  11.236  23.894  1.00 59.42           C  
ATOM   1232  HB2 HIS A  78      -0.650  10.315  23.311  1.00 59.42           H  
ATOM   1233  HB3 HIS A  78       0.085  11.908  23.477  1.00 59.42           H  
ATOM   1234  O   HIS A  78      -2.762  13.078  25.707  1.00 59.42           O  
ATOM   1235  CG  HIS A  78      -0.275  10.895  25.312  1.00 59.42           C  
ATOM   1236  CD2 HIS A  78      -1.001  10.221  26.258  1.00 59.42           C  
ATOM   1237  HD2 HIS A  78      -1.998   9.825  26.132  1.00 59.42           H  
ATOM   1238  ND1 HIS A  78       0.924  11.197  25.891  1.00 59.42           N  
ATOM   1239  HD1 HIS A  78       1.614  11.811  25.483  1.00 59.42           H  
ATOM   1240  CE1 HIS A  78       0.955  10.703  27.135  1.00 59.42           C  
ATOM   1241  HE1 HIS A  78       1.765  10.822  27.839  1.00 59.42           H  
ATOM   1242  NE2 HIS A  78      -0.215  10.115  27.413  1.00 59.42           N  
ATOM   1243  N   CYS A  79      -1.766  14.270  24.077  1.00 65.01           N  
ATOM   1244  H   CYS A  79      -1.289  14.225  23.188  1.00 65.01           H  
ATOM   1245  CA  CYS A  79      -2.059  15.580  24.634  1.00 65.01           C  
ATOM   1246  HA  CYS A  79      -1.629  15.637  25.634  1.00 65.01           H  
ATOM   1247  C   CYS A  79      -3.579  15.801  24.750  1.00 65.01           C  
ATOM   1248  CB  CYS A  79      -1.394  16.627  23.731  1.00 65.01           C  
ATOM   1249  HB2 CYS A  79      -0.392  16.287  23.470  1.00 65.01           H  
ATOM   1250  HB3 CYS A  79      -1.968  16.734  22.811  1.00 65.01           H  
ATOM   1251  O   CYS A  79      -4.081  16.109  25.829  1.00 65.01           O  
ATOM   1252  SG  CYS A  79      -1.241  18.263  24.462  1.00 65.01           S  
ATOM   1253  N   ILE A  80      -4.324  15.567  23.660  1.00 65.40           N  
ATOM   1254  H   ILE A  80      -3.847  15.333  22.801  1.00 65.40           H  
ATOM   1255  CA  ILE A  80      -5.793  15.686  23.624  1.00 65.40           C  
ATOM   1256  HA  ILE A  80      -6.072  16.695  23.928  1.00 65.40           H  
ATOM   1257  C   ILE A  80      -6.454  14.728  24.625  1.00 65.40           C  
ATOM   1258  CB  ILE A  80      -6.317  15.455  22.186  1.00 65.40           C  
ATOM   1259  HB  ILE A  80      -5.900  14.521  21.811  1.00 65.40           H  
ATOM   1260  O   ILE A  80      -7.338  15.138  25.371  1.00 65.40           O  
ATOM   1261  CG1 ILE A  80      -5.880  16.612  21.259  1.00 65.40           C  
ATOM   1262 HG12 ILE A  80      -4.825  16.828  21.423  1.00 65.40           H  
ATOM   1263 HG13 ILE A  80      -6.453  17.504  21.516  1.00 65.40           H  
ATOM   1264  CG2 ILE A  80      -7.849  15.322  22.172  1.00 65.40           C  
ATOM   1265 HG21 ILE A  80      -8.228  15.249  21.153  1.00 65.40           H  
ATOM   1266 HG22 ILE A  80      -8.160  14.414  22.687  1.00 65.40           H  
ATOM   1267 HG23 ILE A  80      -8.299  16.180  22.671  1.00 65.40           H  
ATOM   1268  CD1 ILE A  80      -6.038  16.345  19.758  1.00 65.40           C  
ATOM   1269 HD11 ILE A  80      -7.059  16.058  19.506  1.00 65.40           H  
ATOM   1270 HD12 ILE A  80      -5.350  15.558  19.449  1.00 65.40           H  
ATOM   1271 HD13 ILE A  80      -5.796  17.257  19.211  1.00 65.40           H  
ATOM   1272  N   SER A  81      -6.007  13.474  24.680  1.00 60.95           N  
ATOM   1273  H   SER A  81      -5.317  13.190  23.999  1.00 60.95           H  
ATOM   1274  CA  SER A  81      -6.531  12.442  25.577  1.00 60.95           C  
ATOM   1275  HA  SER A  81      -7.599  12.321  25.394  1.00 60.95           H  
ATOM   1276  C   SER A  81      -6.329  12.815  27.041  1.00 60.95           C  
ATOM   1277  CB  SER A  81      -5.841  11.108  25.284  1.00 60.95           C  
ATOM   1278  HB2 SER A  81      -6.029  10.830  24.247  1.00 60.95           H  
ATOM   1279  HB3 SER A  81      -4.765  11.210  25.430  1.00 60.95           H  
ATOM   1280  O   SER A  81      -7.284  12.803  27.816  1.00 60.95           O  
ATOM   1281  OG  SER A  81      -6.327  10.080  26.123  1.00 60.95           O  
ATOM   1282  HG  SER A  81      -6.306  10.347  27.045  1.00 60.95           H  
ATOM   1283  N   GLN A  82      -5.108  13.182  27.431  1.00 63.69           N  
ATOM   1284  H   GLN A  82      -4.355  13.200  26.759  1.00 63.69           H  
ATOM   1285  CA  GLN A  82      -4.821  13.587  28.804  1.00 63.69           C  
ATOM   1286  HA  GLN A  82      -5.099  12.786  29.488  1.00 63.69           H  
ATOM   1287  C   GLN A  82      -5.606  14.855  29.191  1.00 63.69           C  
ATOM   1288  CB  GLN A  82      -3.331  13.856  28.945  1.00 63.69           C  
ATOM   1289  HB2 GLN A  82      -3.054  14.526  28.131  1.00 63.69           H  
ATOM   1290  HB3 GLN A  82      -3.208  14.330  29.918  1.00 63.69           H  
ATOM   1291  O   GLN A  82      -6.117  14.946  30.308  1.00 63.69           O  
ATOM   1292  CG  GLN A  82      -2.350  12.682  28.938  1.00 63.69           C  
ATOM   1293  HG2 GLN A  82      -2.438  12.112  28.013  1.00 63.69           H  
ATOM   1294  HG3 GLN A  82      -2.590  12.017  29.768  1.00 63.69           H  
ATOM   1295  CD  GLN A  82      -0.903  13.172  29.092  1.00 63.69           C  
ATOM   1296  NE2 GLN A  82       0.000  12.344  29.556  1.00 63.69           N  
ATOM   1297 HE21 GLN A  82       0.948  12.692  29.530  1.00 63.69           H  
ATOM   1298 HE22 GLN A  82      -0.216  11.359  29.603  1.00 63.69           H  
ATOM   1299  OE1 GLN A  82      -0.540  14.306  28.817  1.00 63.69           O  
ATOM   1300  N   CYS A  83      -5.778  15.795  28.257  1.00 67.24           N  
ATOM   1301  H   CYS A  83      -5.287  15.711  27.378  1.00 67.24           H  
ATOM   1302  CA  CYS A  83      -6.641  16.951  28.461  1.00 67.24           C  
ATOM   1303  HA  CYS A  83      -6.316  17.467  29.365  1.00 67.24           H  
ATOM   1304  C   CYS A  83      -8.105  16.530  28.663  1.00 67.24           C  
ATOM   1305  CB  CYS A  83      -6.470  17.902  27.280  1.00 67.24           C  
ATOM   1306  HB2 CYS A  83      -5.413  18.159  27.207  1.00 67.24           H  
ATOM   1307  HB3 CYS A  83      -6.753  17.386  26.362  1.00 67.24           H  
ATOM   1308  O   CYS A  83      -8.724  16.933  29.639  1.00 67.24           O  
ATOM   1309  SG  CYS A  83      -7.417  19.436  27.390  1.00 67.24           S  
ATOM   1310  N   SER A  84      -8.642  15.635  27.830  1.00 59.64           N  
ATOM   1311  H   SER A  84      -8.105  15.338  27.028  1.00 59.64           H  
ATOM   1312  CA  SER A  84     -10.019  15.133  27.976  1.00 59.64           C  
ATOM   1313  HA  SER A  84     -10.690  15.992  27.961  1.00 59.64           H  
ATOM   1314  C   SER A  84     -10.267  14.397  29.302  1.00 59.64           C  
ATOM   1315  CB  SER A  84     -10.381  14.237  26.787  1.00 59.64           C  
ATOM   1316  HB2 SER A  84     -10.062  14.717  25.862  1.00 59.64           H  
ATOM   1317  HB3 SER A  84     -11.464  14.123  26.753  1.00 59.64           H  
ATOM   1318  O   SER A  84     -11.387  14.401  29.808  1.00 59.64           O  
ATOM   1319  OG  SER A  84      -9.804  12.948  26.878  1.00 59.64           O  
ATOM   1320  HG  SER A  84      -8.902  13.005  27.202  1.00 59.64           H  
ATOM   1321  N   SER A  85      -9.220  13.801  29.884  1.00 59.06           N  
ATOM   1322  H   SER A  85      -8.353  13.768  29.367  1.00 59.06           H  
ATOM   1323  CA  SER A  85      -9.268  13.141  31.195  1.00 59.06           C  
ATOM   1324  HA  SER A  85     -10.243  12.665  31.303  1.00 59.06           H  
ATOM   1325  C   SER A  85      -9.113  14.097  32.383  1.00 59.06           C  
ATOM   1326  CB  SER A  85      -8.212  12.034  31.258  1.00 59.06           C  
ATOM   1327  HB2 SER A  85      -8.346  11.371  30.403  1.00 59.06           H  
ATOM   1328  HB3 SER A  85      -8.365  11.450  32.165  1.00 59.06           H  
ATOM   1329  O   SER A  85      -9.364  13.709  33.522  1.00 59.06           O  
ATOM   1330  OG  SER A  85      -6.884  12.529  31.256  1.00 59.06           O  
ATOM   1331  HG  SER A  85      -6.858  13.449  30.985  1.00 59.06           H  
ATOM   1332  N   SER A  86      -8.700  15.342  32.136  1.00 65.04           N  
ATOM   1333  H   SER A  86      -8.616  15.645  31.176  1.00 65.04           H  
ATOM   1334  CA  SER A  86      -8.476  16.340  33.174  1.00 65.04           C  
ATOM   1335  HA  SER A  86      -8.318  15.841  34.129  1.00 65.04           H  
ATOM   1336  C   SER A  86      -9.684  17.262  33.299  1.00 65.04           C  
ATOM   1337  CB  SER A  86      -7.215  17.141  32.870  1.00 65.04           C  
ATOM   1338  HB2 SER A  86      -7.323  17.632  31.903  1.00 65.04           H  
ATOM   1339  HB3 SER A  86      -6.351  16.477  32.846  1.00 65.04           H  
ATOM   1340  O   SER A  86     -10.043  17.976  32.366  1.00 65.04           O  
ATOM   1341  OG  SER A  86      -7.068  18.092  33.903  1.00 65.04           O  
ATOM   1342  HG  SER A  86      -6.417  18.760  33.675  1.00 65.04           H  
ATOM   1343  N   THR A  87     -10.284  17.318  34.488  1.00 65.67           N  
ATOM   1344  H   THR A  87      -9.939  16.737  35.239  1.00 65.67           H  
ATOM   1345  CA  THR A  87     -11.414  18.218  34.776  1.00 65.67           C  
ATOM   1346  HA  THR A  87     -12.194  18.052  34.033  1.00 65.67           H  
ATOM   1347  C   THR A  87     -11.037  19.695  34.701  1.00 65.67           C  
ATOM   1348  CB  THR A  87     -11.989  17.940  36.170  1.00 65.67           C  
ATOM   1349  HB  THR A  87     -12.746  18.687  36.409  1.00 65.67           H  
ATOM   1350  O   THR A  87     -11.915  20.537  34.506  1.00 65.67           O  
ATOM   1351  CG2 THR A  87     -12.634  16.557  36.243  1.00 65.67           C  
ATOM   1352 HG21 THR A  87     -13.070  16.415  37.232  1.00 65.67           H  
ATOM   1353 HG22 THR A  87     -11.889  15.780  36.073  1.00 65.67           H  
ATOM   1354 HG23 THR A  87     -13.419  16.476  35.491  1.00 65.67           H  
ATOM   1355  OG1 THR A  87     -10.970  17.977  37.145  1.00 65.67           O  
ATOM   1356  HG1 THR A  87     -10.834  18.887  37.417  1.00 65.67           H  
ATOM   1357  N   SER A  88      -9.750  20.013  34.858  1.00 66.06           N  
ATOM   1358  H   SER A  88      -9.072  19.276  34.993  1.00 66.06           H  
ATOM   1359  CA  SER A  88      -9.235  21.369  34.697  1.00 66.06           C  
ATOM   1360  HA  SER A  88      -9.984  22.079  35.048  1.00 66.06           H  
ATOM   1361  C   SER A  88      -8.957  21.712  33.238  1.00 66.06           C  
ATOM   1362  CB  SER A  88      -7.982  21.577  35.556  1.00 66.06           C  
ATOM   1363  HB2 SER A  88      -8.247  21.464  36.607  1.00 66.06           H  
ATOM   1364  HB3 SER A  88      -7.610  22.590  35.401  1.00 66.06           H  
ATOM   1365  O   SER A  88      -8.945  22.887  32.905  1.00 66.06           O  
ATOM   1366  OG  SER A  88      -6.966  20.646  35.230  1.00 66.06           O  
ATOM   1367  HG  SER A  88      -6.174  20.883  35.718  1.00 66.06           H  
ATOM   1368  N   CYS A  89      -8.773  20.742  32.337  1.00 66.69           N  
ATOM   1369  H   CYS A  89      -8.954  19.780  32.585  1.00 66.69           H  
ATOM   1370  CA  CYS A  89      -8.333  21.054  30.983  1.00 66.69           C  
ATOM   1371  HA  CYS A  89      -7.621  21.874  31.074  1.00 66.69           H  
ATOM   1372  C   CYS A  89      -9.476  21.513  30.060  1.00 66.69           C  
ATOM   1373  CB  CYS A  89      -7.547  19.894  30.399  1.00 66.69           C  
ATOM   1374  HB2 CYS A  89      -8.256  19.110  30.135  1.00 66.69           H  
ATOM   1375  HB3 CYS A  89      -6.850  19.528  31.153  1.00 66.69           H  
ATOM   1376  O   CYS A  89     -10.529  20.886  29.967  1.00 66.69           O  
ATOM   1377  SG  CYS A  89      -6.581  20.378  28.955  1.00 66.69           S  
ATOM   1378  N   LYS A  90      -9.246  22.615  29.343  1.00 62.35           N  
ATOM   1379  H   LYS A  90      -8.387  23.100  29.563  1.00 62.35           H  
ATOM   1380  CA  LYS A  90     -10.170  23.274  28.402  1.00 62.35           C  
ATOM   1381  HA  LYS A  90     -11.124  22.747  28.397  1.00 62.35           H  
ATOM   1382  C   LYS A  90      -9.684  23.236  26.947  1.00 62.35           C  
ATOM   1383  CB  LYS A  90     -10.391  24.729  28.863  1.00 62.35           C  
ATOM   1384  HB2 LYS A  90      -9.442  25.262  28.806  1.00 62.35           H  
ATOM   1385  HB3 LYS A  90     -11.082  25.213  28.173  1.00 62.35           H  
ATOM   1386  O   LYS A  90     -10.395  23.642  26.032  1.00 62.35           O  
ATOM   1387  CG  LYS A  90     -10.943  24.889  30.291  1.00 62.35           C  
ATOM   1388  HG2 LYS A  90     -10.231  24.484  31.010  1.00 62.35           H  
ATOM   1389  HG3 LYS A  90     -11.054  25.954  30.494  1.00 62.35           H  
ATOM   1390  CD  LYS A  90     -12.303  24.204  30.472  1.00 62.35           C  
ATOM   1391  HD2 LYS A  90     -13.003  24.582  29.728  1.00 62.35           H  
ATOM   1392  HD3 LYS A  90     -12.184  23.128  30.344  1.00 62.35           H  
ATOM   1393  CE  LYS A  90     -12.832  24.484  31.880  1.00 62.35           C  
ATOM   1394  HE2 LYS A  90     -12.975  25.558  31.996  1.00 62.35           H  
ATOM   1395  HE3 LYS A  90     -12.075  24.171  32.598  1.00 62.35           H  
ATOM   1396  NZ  LYS A  90     -14.100  23.757  32.123  1.00 62.35           N  
ATOM   1397  HZ1 LYS A  90     -14.799  24.026  31.446  1.00 62.35           H  
ATOM   1398  HZ2 LYS A  90     -13.930  22.764  32.049  1.00 62.35           H  
ATOM   1399  HZ3 LYS A  90     -14.435  23.956  33.054  1.00 62.35           H  
ATOM   1400  N   GLY A  91      -8.465  22.766  26.705  1.00 64.22           N  
ATOM   1401  H   GLY A  91      -7.917  22.428  27.484  1.00 64.22           H  
ATOM   1402  CA  GLY A  91      -7.854  22.736  25.380  1.00 64.22           C  
ATOM   1403  HA2 GLY A  91      -7.930  23.719  24.916  1.00 64.22           H  
ATOM   1404  HA3 GLY A  91      -8.383  22.024  24.746  1.00 64.22           H  
ATOM   1405  C   GLY A  91      -6.384  22.343  25.433  1.00 64.22           C  
ATOM   1406  O   GLY A  91      -5.783  22.302  26.506  1.00 64.22           O  
ATOM   1407  N   VAL A  92      -5.792  22.118  24.264  1.00 66.38           N  
ATOM   1408  H   VAL A  92      -6.328  22.261  23.421  1.00 66.38           H  
ATOM   1409  CA  VAL A  92      -4.381  21.762  24.108  1.00 66.38           C  
ATOM   1410  HA  VAL A  92      -3.892  21.896  25.074  1.00 66.38           H  
ATOM   1411  C   VAL A  92      -3.655  22.663  23.112  1.00 66.38           C  
ATOM   1412  CB  VAL A  92      -4.200  20.288  23.719  1.00 66.38           C  
ATOM   1413  HB  VAL A  92      -3.129  20.105  23.633  1.00 66.38           H  
ATOM   1414  O   VAL A  92      -4.221  23.089  22.103  1.00 66.38           O  
ATOM   1415  CG1 VAL A  92      -4.759  19.359  24.793  1.00 66.38           C  
ATOM   1416 HG11 VAL A  92      -4.492  18.330  24.554  1.00 66.38           H  
ATOM   1417 HG12 VAL A  92      -5.844  19.445  24.843  1.00 66.38           H  
ATOM   1418 HG13 VAL A  92      -4.329  19.620  25.760  1.00 66.38           H  
ATOM   1419  CG2 VAL A  92      -4.840  19.918  22.380  1.00 66.38           C  
ATOM   1420 HG21 VAL A  92      -5.923  20.025  22.429  1.00 66.38           H  
ATOM   1421 HG22 VAL A  92      -4.444  20.551  21.586  1.00 66.38           H  
ATOM   1422 HG23 VAL A  92      -4.578  18.886  22.143  1.00 66.38           H  
ATOM   1423  N   VAL A  93      -2.366  22.898  23.351  1.00 64.11           N  
ATOM   1424  H   VAL A  93      -1.984  22.570  24.227  1.00 64.11           H  
ATOM   1425  CA  VAL A  93      -1.448  23.534  22.392  1.00 64.11           C  
ATOM   1426  HA  VAL A  93      -1.983  23.744  21.465  1.00 64.11           H  
ATOM   1427  C   VAL A  93      -0.304  22.591  22.077  1.00 64.11           C  
ATOM   1428  CB  VAL A  93      -0.861  24.860  22.904  1.00 64.11           C  
ATOM   1429  HB  VAL A  93      -0.164  24.665  23.719  1.00 64.11           H  
ATOM   1430  O   VAL A  93       0.245  21.969  22.989  1.00 64.11           O  
ATOM   1431  CG1 VAL A  93      -0.113  25.617  21.801  1.00 64.11           C  
ATOM   1432 HG11 VAL A  93       0.196  26.597  22.167  1.00 64.11           H  
ATOM   1433 HG12 VAL A  93       0.787  25.074  21.513  1.00 64.11           H  
ATOM   1434 HG13 VAL A  93      -0.756  25.748  20.931  1.00 64.11           H  
ATOM   1435  CG2 VAL A  93      -1.945  25.786  23.414  1.00 64.11           C  
ATOM   1436 HG21 VAL A  93      -2.416  25.331  24.286  1.00 64.11           H  
ATOM   1437 HG22 VAL A  93      -2.676  25.969  22.627  1.00 64.11           H  
ATOM   1438 HG23 VAL A  93      -1.496  26.725  23.735  1.00 64.11           H  
ATOM   1439  N   LYS A  94       0.076  22.532  20.795  1.00 61.61           N  
ATOM   1440  H   LYS A  94      -0.433  23.078  20.115  1.00 61.61           H  
ATOM   1441  CA  LYS A  94       1.306  21.883  20.342  1.00 61.61           C  
ATOM   1442  HA  LYS A  94       1.802  21.456  21.213  1.00 61.61           H  
ATOM   1443  C   LYS A  94       2.260  22.913  19.734  1.00 61.61           C  
ATOM   1444  CB  LYS A  94       0.963  20.726  19.396  1.00 61.61           C  
ATOM   1445  HB2 LYS A  94       0.148  20.154  19.839  1.00 61.61           H  
ATOM   1446  HB3 LYS A  94       0.631  21.123  18.436  1.00 61.61           H  
ATOM   1447  O   LYS A  94       1.907  23.619  18.783  1.00 61.61           O  
ATOM   1448  CG  LYS A  94       2.159  19.784  19.198  1.00 61.61           C  
ATOM   1449  HG2 LYS A  94       2.991  20.342  18.768  1.00 61.61           H  
ATOM   1450  HG3 LYS A  94       2.468  19.385  20.164  1.00 61.61           H  
ATOM   1451  CD  LYS A  94       1.802  18.625  18.261  1.00 61.61           C  
ATOM   1452  HD2 LYS A  94       0.995  18.044  18.705  1.00 61.61           H  
ATOM   1453  HD3 LYS A  94       1.479  19.029  17.301  1.00 61.61           H  
ATOM   1454  CE  LYS A  94       3.030  17.730  18.067  1.00 61.61           C  
ATOM   1455  HE2 LYS A  94       3.857  18.359  17.740  1.00 61.61           H  
ATOM   1456  HE3 LYS A  94       3.306  17.303  19.031  1.00 61.61           H  
ATOM   1457  NZ  LYS A  94       2.793  16.658  17.068  1.00 61.61           N  
ATOM   1458  HZ1 LYS A  94       3.625  16.094  16.969  1.00 61.61           H  
ATOM   1459  HZ2 LYS A  94       2.025  16.065  17.349  1.00 61.61           H  
ATOM   1460  HZ3 LYS A  94       2.588  17.063  16.166  1.00 61.61           H  
ATOM   1461  N   ASP A  95       3.469  22.998  20.276  1.00 59.11           N  
ATOM   1462  H   ASP A  95       3.704  22.375  21.035  1.00 59.11           H  
ATOM   1463  CA  ASP A  95       4.538  23.821  19.697  1.00 59.11           C  
ATOM   1464  HA  ASP A  95       4.099  24.758  19.355  1.00 59.11           H  
ATOM   1465  C   ASP A  95       5.156  23.148  18.444  1.00 59.11           C  
ATOM   1466  CB  ASP A  95       5.555  24.209  20.793  1.00 59.11           C  
ATOM   1467  HB2 ASP A  95       6.254  24.937  20.380  1.00 59.11           H  
ATOM   1468  HB3 ASP A  95       5.020  24.691  21.610  1.00 59.11           H  
ATOM   1469  O   ASP A  95       4.724  22.072  18.011  1.00 59.11           O  
ATOM   1470  CG  ASP A  95       6.354  23.026  21.337  1.00 59.11           C  
ATOM   1471  OD1 ASP A  95       6.596  22.094  20.547  1.00 59.11           O  
ATOM   1472  OD2 ASP A  95       6.689  23.003  22.532  1.00 59.11           O  
ATOM   1473  N   LYS A  96       6.145  23.790  17.810  1.00 53.13           N  
ATOM   1474  H   LYS A  96       6.441  24.687  18.166  1.00 53.13           H  
ATOM   1475  CA  LYS A  96       6.875  23.214  16.660  1.00 53.13           C  
ATOM   1476  HA  LYS A  96       6.163  22.724  15.995  1.00 53.13           H  
ATOM   1477  C   LYS A  96       7.852  22.094  17.022  1.00 53.13           C  
ATOM   1478  CB  LYS A  96       7.591  24.323  15.873  1.00 53.13           C  
ATOM   1479  HB2 LYS A  96       7.975  25.082  16.555  1.00 53.13           H  
ATOM   1480  HB3 LYS A  96       8.434  23.893  15.331  1.00 53.13           H  
ATOM   1481  O   LYS A  96       8.274  21.366  16.127  1.00 53.13           O  
ATOM   1482  CG  LYS A  96       6.646  24.953  14.846  1.00 53.13           C  
ATOM   1483  HG2 LYS A  96       5.816  25.442  15.356  1.00 53.13           H  
ATOM   1484  HG3 LYS A  96       6.226  24.164  14.222  1.00 53.13           H  
ATOM   1485  CD  LYS A  96       7.368  25.929  13.916  1.00 53.13           C  
ATOM   1486  HD2 LYS A  96       7.673  25.387  13.021  1.00 53.13           H  
ATOM   1487  HD3 LYS A  96       8.277  26.305  14.385  1.00 53.13           H  
ATOM   1488  CE  LYS A  96       6.417  27.064  13.533  1.00 53.13           C  
ATOM   1489  HE2 LYS A  96       5.592  26.644  12.958  1.00 53.13           H  
ATOM   1490  HE3 LYS A  96       5.993  27.473  14.450  1.00 53.13           H  
ATOM   1491  NZ  LYS A  96       7.128  28.106  12.753  1.00 53.13           N  
ATOM   1492  HZ1 LYS A  96       7.499  27.704  11.904  1.00 53.13           H  
ATOM   1493  HZ2 LYS A  96       6.495  28.856  12.515  1.00 53.13           H  
ATOM   1494  HZ3 LYS A  96       7.898  28.473  13.295  1.00 53.13           H  
ATOM   1495  N   LEU A  97       8.192  21.945  18.298  1.00 56.65           N  
ATOM   1496  H   LEU A  97       7.699  22.494  18.988  1.00 56.65           H  
ATOM   1497  CA  LEU A  97       9.113  20.939  18.834  1.00 56.65           C  
ATOM   1498  HA  LEU A  97       9.760  20.580  18.033  1.00 56.65           H  
ATOM   1499  C   LEU A  97       8.384  19.692  19.375  1.00 56.65           C  
ATOM   1500  CB  LEU A  97       9.989  21.611  19.911  1.00 56.65           C  
ATOM   1501  HB2 LEU A  97       9.336  22.010  20.687  1.00 56.65           H  
ATOM   1502  HB3 LEU A  97      10.622  20.853  20.373  1.00 56.65           H  
ATOM   1503  O   LEU A  97       9.027  18.721  19.762  1.00 56.65           O  
ATOM   1504  CG  LEU A  97      10.892  22.747  19.388  1.00 56.65           C  
ATOM   1505  HG  LEU A  97      10.289  23.486  18.860  1.00 56.65           H  
ATOM   1506  CD1 LEU A  97      11.577  23.447  20.557  1.00 56.65           C  
ATOM   1507 HD11 LEU A  97      10.828  23.856  21.235  1.00 56.65           H  
ATOM   1508 HD12 LEU A  97      12.215  22.751  21.103  1.00 56.65           H  
ATOM   1509 HD13 LEU A  97      12.175  24.283  20.196  1.00 56.65           H  
ATOM   1510  CD2 LEU A  97      11.975  22.224  18.440  1.00 56.65           C  
ATOM   1511 HD21 LEU A  97      12.634  23.045  18.157  1.00 56.65           H  
ATOM   1512 HD22 LEU A  97      11.522  21.818  17.536  1.00 56.65           H  
ATOM   1513 HD23 LEU A  97      12.562  21.451  18.935  1.00 56.65           H  
ATOM   1514  N   GLY A  98       7.048  19.688  19.376  1.00 59.18           N  
ATOM   1515  H   GLY A  98       6.611  20.590  19.251  1.00 59.18           H  
ATOM   1516  CA  GLY A  98       6.221  18.590  19.873  1.00 59.18           C  
ATOM   1517  HA2 GLY A  98       6.748  17.646  19.738  1.00 59.18           H  
ATOM   1518  HA3 GLY A  98       5.306  18.569  19.282  1.00 59.18           H  
ATOM   1519  C   GLY A  98       5.811  18.694  21.346  1.00 59.18           C  
ATOM   1520  O   GLY A  98       5.197  17.754  21.851  1.00 59.18           O  
ATOM   1521  N   GLY A  99       6.094  19.804  22.030  1.00 62.58           N  
ATOM   1522  H   GLY A  99       6.533  20.573  21.543  1.00 62.58           H  
ATOM   1523  CA  GLY A  99       5.646  20.062  23.396  1.00 62.58           C  
ATOM   1524  HA2 GLY A  99       6.102  20.980  23.766  1.00 62.58           H  
ATOM   1525  HA3 GLY A  99       5.973  19.238  24.030  1.00 62.58           H  
ATOM   1526  C   GLY A  99       4.126  20.203  23.496  1.00 62.58           C  
ATOM   1527  O   GLY A  99       3.480  20.785  22.625  1.00 62.58           O  
ATOM   1528  N   CYS A 100       3.562  19.639  24.566  1.00 70.16           N  
ATOM   1529  H   CYS A 100       4.170  19.217  25.253  1.00 70.16           H  
ATOM   1530  CA  CYS A 100       2.133  19.610  24.859  1.00 70.16           C  
ATOM   1531  HA  CYS A 100       1.570  19.991  24.008  1.00 70.16           H  
ATOM   1532  C   CYS A 100       1.807  20.476  26.080  1.00 70.16           C  
ATOM   1533  CB  CYS A 100       1.721  18.156  25.091  1.00 70.16           C  
ATOM   1534  HB2 CYS A 100       2.470  17.691  25.732  1.00 70.16           H  
ATOM   1535  HB3 CYS A 100       1.722  17.637  24.133  1.00 70.16           H  
ATOM   1536  O   CYS A 100       2.431  20.346  27.139  1.00 70.16           O  
ATOM   1537  SG  CYS A 100       0.124  17.928  25.903  1.00 70.16           S  
ATOM   1538  N   TYR A 101       0.796  21.330  25.937  1.00 68.75           N  
ATOM   1539  H   TYR A 101       0.353  21.405  25.032  1.00 68.75           H  
ATOM   1540  CA  TYR A 101       0.367  22.256  26.981  1.00 68.75           C  
ATOM   1541  HA  TYR A 101       0.825  21.979  27.931  1.00 68.75           H  
ATOM   1542  C   TYR A 101      -1.148  22.201  27.153  1.00 68.75           C  
ATOM   1543  CB  TYR A 101       0.819  23.678  26.634  1.00 68.75           C  
ATOM   1544  HB2 TYR A 101       0.558  24.313  27.480  1.00 68.75           H  
ATOM   1545  HB3 TYR A 101       0.258  24.031  25.768  1.00 68.75           H  
ATOM   1546  O   TYR A 101      -1.876  22.286  26.163  1.00 68.75           O  
ATOM   1547  CG  TYR A 101       2.302  23.835  26.356  1.00 68.75           C  
ATOM   1548  CD1 TYR A 101       3.150  24.298  27.379  1.00 68.75           C  
ATOM   1549  HD1 TYR A 101       2.740  24.555  28.345  1.00 68.75           H  
ATOM   1550  CD2 TYR A 101       2.835  23.512  25.090  1.00 68.75           C  
ATOM   1551  HD2 TYR A 101       2.191  23.160  24.298  1.00 68.75           H  
ATOM   1552  CE1 TYR A 101       4.530  24.440  27.144  1.00 68.75           C  
ATOM   1553  HE1 TYR A 101       5.176  24.816  27.923  1.00 68.75           H  
ATOM   1554  CE2 TYR A 101       4.220  23.617  24.865  1.00 68.75           C  
ATOM   1555  HE2 TYR A 101       4.648  23.358  23.907  1.00 68.75           H  
ATOM   1556  OH  TYR A 101       6.403  24.189  25.673  1.00 68.75           O  
ATOM   1557  HH  TYR A 101       6.854  24.765  26.295  1.00 68.75           H  
ATOM   1558  CZ  TYR A 101       5.068  24.087  25.888  1.00 68.75           C  
ATOM   1559  N   PHE A 102      -1.617  22.065  28.393  1.00 72.12           N  
ATOM   1560  H   PHE A 102      -0.959  21.998  29.156  1.00 72.12           H  
ATOM   1561  CA  PHE A 102      -3.040  22.085  28.738  1.00 72.12           C  
ATOM   1562  HA  PHE A 102      -3.642  21.776  27.883  1.00 72.12           H  
ATOM   1563  C   PHE A 102      -3.467  23.484  29.131  1.00 72.12           C  
ATOM   1564  CB  PHE A 102      -3.333  21.143  29.910  1.00 72.12           C  
ATOM   1565  HB2 PHE A 102      -2.637  21.371  30.717  1.00 72.12           H  
ATOM   1566  HB3 PHE A 102      -4.332  21.359  30.290  1.00 72.12           H  
ATOM   1567  O   PHE A 102      -2.835  24.103  29.981  1.00 72.12           O  
ATOM   1568  CG  PHE A 102      -3.248  19.662  29.624  1.00 72.12           C  
ATOM   1569  CD1 PHE A 102      -2.790  19.174  28.383  1.00 72.12           C  
ATOM   1570  HD1 PHE A 102      -2.586  19.825  27.546  1.00 72.12           H  
ATOM   1571  CD2 PHE A 102      -3.588  18.765  30.654  1.00 72.12           C  
ATOM   1572  HD2 PHE A 102      -3.975  19.141  31.590  1.00 72.12           H  
ATOM   1573  CE1 PHE A 102      -2.509  17.817  28.239  1.00 72.12           C  
ATOM   1574  HE1 PHE A 102      -2.090  17.432  27.321  1.00 72.12           H  
ATOM   1575  CE2 PHE A 102      -3.330  17.395  30.497  1.00 72.12           C  
ATOM   1576  HE2 PHE A 102      -3.509  16.705  31.308  1.00 72.12           H  
ATOM   1577  CZ  PHE A 102      -2.688  16.968  29.327  1.00 72.12           C  
ATOM   1578  HZ  PHE A 102      -2.217  15.997  29.288  1.00 72.12           H  
ATOM   1579  N   TYR A 103      -4.582  23.939  28.576  1.00 65.94           N  
ATOM   1580  H   TYR A 103      -5.048  23.367  27.887  1.00 65.94           H  
ATOM   1581  CA  TYR A 103      -5.272  25.118  29.078  1.00 65.94           C  
ATOM   1582  HA  TYR A 103      -4.546  25.885  29.347  1.00 65.94           H  
ATOM   1583  C   TYR A 103      -6.080  24.748  30.308  1.00 65.94           C  
ATOM   1584  CB  TYR A 103      -6.198  25.668  27.999  1.00 65.94           C  
ATOM   1585  HB2 TYR A 103      -6.864  26.404  28.450  1.00 65.94           H  
ATOM   1586  HB3 TYR A 103      -6.820  24.867  27.600  1.00 65.94           H  
ATOM   1587  O   TYR A 103      -6.991  23.936  30.183  1.00 65.94           O  
ATOM   1588  CG  TYR A 103      -5.452  26.346  26.883  1.00 65.94           C  
ATOM   1589  CD1 TYR A 103      -4.868  27.603  27.117  1.00 65.94           C  
ATOM   1590  HD1 TYR A 103      -4.929  28.053  28.097  1.00 65.94           H  
ATOM   1591  CD2 TYR A 103      -5.368  25.749  25.615  1.00 65.94           C  
ATOM   1592  HD2 TYR A 103      -5.831  24.791  25.434  1.00 65.94           H  
ATOM   1593  CE1 TYR A 103      -4.209  28.273  26.075  1.00 65.94           C  
ATOM   1594  HE1 TYR A 103      -3.764  29.240  26.261  1.00 65.94           H  
ATOM   1595  CE2 TYR A 103      -4.739  26.427  24.563  1.00 65.94           C  
ATOM   1596  HE2 TYR A 103      -4.725  25.996  23.573  1.00 65.94           H  
ATOM   1597  OH  TYR A 103      -3.531  28.353  23.794  1.00 65.94           O  
ATOM   1598  HH  TYR A 103      -3.178  29.186  24.116  1.00 65.94           H  
ATOM   1599  CZ  TYR A 103      -4.145  27.683  24.798  1.00 65.94           C  
ATOM   1600  N   THR A 104      -5.788  25.332  31.465  1.00 59.71           N  
ATOM   1601  H   THR A 104      -4.959  25.906  31.534  1.00 59.71           H  
ATOM   1602  CA  THR A 104      -6.493  24.988  32.711  1.00 59.71           C  
ATOM   1603  HA  THR A 104      -7.066  24.078  32.533  1.00 59.71           H  
ATOM   1604  C   THR A 104      -7.528  26.027  33.137  1.00 59.71           C  
ATOM   1605  CB  THR A 104      -5.506  24.625  33.826  1.00 59.71           C  
ATOM   1606  HB  THR A 104      -6.020  24.589  34.786  1.00 59.71           H  
ATOM   1607  O   THR A 104      -8.580  25.663  33.650  1.00 59.71           O  
ATOM   1608  CG2 THR A 104      -4.875  23.258  33.536  1.00 59.71           C  
ATOM   1609 HG21 THR A 104      -5.653  22.499  33.448  1.00 59.71           H  
ATOM   1610 HG22 THR A 104      -4.300  23.296  32.610  1.00 59.71           H  
ATOM   1611 HG23 THR A 104      -4.205  22.987  34.352  1.00 59.71           H  
ATOM   1612  OG1 THR A 104      -4.454  25.565  33.869  1.00 59.71           O  
ATOM   1613  HG1 THR A 104      -4.524  26.092  34.668  1.00 59.71           H  
ATOM   1614  N   GLU A 105      -7.307  27.311  32.846  1.00 54.33           N  
ATOM   1615  H   GLU A 105      -6.408  27.567  32.463  1.00 54.33           H  
ATOM   1616  CA  GLU A 105      -8.242  28.400  33.160  1.00 54.33           C  
ATOM   1617  HA  GLU A 105      -9.268  28.040  33.073  1.00 54.33           H  
ATOM   1618  C   GLU A 105      -8.039  29.564  32.179  1.00 54.33           C  
ATOM   1619  CB  GLU A 105      -8.034  28.897  34.605  1.00 54.33           C  
ATOM   1620  HB2 GLU A 105      -6.984  29.152  34.745  1.00 54.33           H  
ATOM   1621  HB3 GLU A 105      -8.630  29.799  34.743  1.00 54.33           H  
ATOM   1622  O   GLU A 105      -6.961  30.150  32.110  1.00 54.33           O  
ATOM   1623  CG  GLU A 105      -8.463  27.872  35.671  1.00 54.33           C  
ATOM   1624  HG2 GLU A 105      -9.496  27.580  35.480  1.00 54.33           H  
ATOM   1625  HG3 GLU A 105      -7.823  26.993  35.593  1.00 54.33           H  
ATOM   1626  CD  GLU A 105      -8.326  28.366  37.114  1.00 54.33           C  
ATOM   1627  OE1 GLU A 105      -8.979  27.745  37.984  1.00 54.33           O  
ATOM   1628  OE2 GLU A 105      -7.524  29.297  37.349  1.00 54.33           O  
ATOM   1629  N   CYS A 106      -9.067  29.902  31.399  1.00 45.80           N  
ATOM   1630  H   CYS A 106      -9.918  29.365  31.482  1.00 45.80           H  
ATOM   1631  CA  CYS A 106      -9.142  31.156  30.645  1.00 45.80           C  
ATOM   1632  HA  CYS A 106      -8.540  31.919  31.139  1.00 45.80           H  
ATOM   1633  C   CYS A 106     -10.593  31.640  30.683  1.00 45.80           C  
ATOM   1634  CB  CYS A 106      -8.610  30.985  29.211  1.00 45.80           C  
ATOM   1635  HB2 CYS A 106      -8.956  30.034  28.806  1.00 45.80           H  
ATOM   1636  HB3 CYS A 106      -8.999  31.789  28.586  1.00 45.80           H  
ATOM   1637  O   CYS A 106     -11.385  31.390  29.773  1.00 45.80           O  
ATOM   1638  SG  CYS A 106      -6.793  31.059  29.178  1.00 45.80           S  
ATOM   1639  HG  CYS A 106      -6.609  30.465  30.361  1.00 45.80           H  
ATOM   1640  N   GLU A 107     -10.948  32.289  31.786  1.00 35.37           N  
ATOM   1641  H   GLU A 107     -10.263  32.426  32.516  1.00 35.37           H  
ATOM   1642  CA  GLU A 107     -12.175  33.066  31.902  1.00 35.37           C  
ATOM   1643  HA  GLU A 107     -13.011  32.461  31.553  1.00 35.37           H  
ATOM   1644  C   GLU A 107     -12.017  34.302  30.988  1.00 35.37           C  
ATOM   1645  CB  GLU A 107     -12.393  33.403  33.396  1.00 35.37           C  
ATOM   1646  HB2 GLU A 107     -11.815  32.705  34.002  1.00 35.37           H  
ATOM   1647  HB3 GLU A 107     -12.032  34.410  33.608  1.00 35.37           H  
ATOM   1648  O   GLU A 107     -11.159  35.144  31.227  1.00 35.37           O  
ATOM   1649  CG  GLU A 107     -13.861  33.279  33.830  1.00 35.37           C  
ATOM   1650  HG2 GLU A 107     -14.208  32.275  33.584  1.00 35.37           H  
ATOM   1651  HG3 GLU A 107     -14.455  33.985  33.250  1.00 35.37           H  
ATOM   1652  CD  GLU A 107     -14.082  33.528  35.335  1.00 35.37           C  
ATOM   1653  OE1 GLU A 107     -15.271  33.557  35.725  1.00 35.37           O  
ATOM   1654  OE2 GLU A 107     -13.085  33.693  36.071  1.00 35.37           O  
ATOM   1655  N   TYR A 108     -12.804  34.379  29.909  1.00 34.97           N  
ATOM   1656  H   TYR A 108     -13.450  33.612  29.784  1.00 34.97           H  
ATOM   1657  CA  TYR A 108     -12.862  35.469  28.913  1.00 34.97           C  
ATOM   1658  HA  TYR A 108     -13.741  35.248  28.308  1.00 34.97           H  
ATOM   1659  C   TYR A 108     -11.696  35.592  27.905  1.00 34.97           C  
ATOM   1660  CB  TYR A 108     -13.188  36.813  29.587  1.00 34.97           C  
ATOM   1661  HB2 TYR A 108     -12.389  37.102  30.270  1.00 34.97           H  
ATOM   1662  HB3 TYR A 108     -13.231  37.583  28.817  1.00 34.97           H  
ATOM   1663  O   TYR A 108     -10.638  36.160  28.164  1.00 34.97           O  
ATOM   1664  CG  TYR A 108     -14.509  36.803  30.326  1.00 34.97           C  
ATOM   1665  CD1 TYR A 108     -15.687  37.143  29.636  1.00 34.97           C  
ATOM   1666  HD1 TYR A 108     -15.643  37.436  28.598  1.00 34.97           H  
ATOM   1667  CD2 TYR A 108     -14.569  36.419  31.680  1.00 34.97           C  
ATOM   1668  HD2 TYR A 108     -13.664  36.173  32.216  1.00 34.97           H  
ATOM   1669  CE1 TYR A 108     -16.927  37.095  30.299  1.00 34.97           C  
ATOM   1670  HE1 TYR A 108     -17.842  37.351  29.786  1.00 34.97           H  
ATOM   1671  CE2 TYR A 108     -15.810  36.351  32.342  1.00 34.97           C  
ATOM   1672  HE2 TYR A 108     -15.851  36.043  33.376  1.00 34.97           H  
ATOM   1673  OH  TYR A 108     -18.192  36.634  32.278  1.00 34.97           O  
ATOM   1674  HH  TYR A 108     -18.092  36.314  33.178  1.00 34.97           H  
ATOM   1675  CZ  TYR A 108     -16.991  36.692  31.650  1.00 34.97           C  
ATOM   1676  N   ILE A 109     -11.951  35.170  26.659  1.00 34.71           N  
ATOM   1677  H   ILE A 109     -12.839  34.721  26.485  1.00 34.71           H  
ATOM   1678  CA  ILE A 109     -11.079  35.435  25.503  1.00 34.71           C  
ATOM   1679  HA  ILE A 109     -10.043  35.439  25.843  1.00 34.71           H  
ATOM   1680  C   ILE A 109     -11.397  36.832  24.943  1.00 34.71           C  
ATOM   1681  CB  ILE A 109     -11.208  34.317  24.431  1.00 34.71           C  
ATOM   1682  HB  ILE A 109     -12.238  34.299  24.076  1.00 34.71           H  
ATOM   1683  O   ILE A 109     -12.270  36.982  24.089  1.00 34.71           O  
ATOM   1684  CG1 ILE A 109     -10.882  32.927  25.032  1.00 34.71           C  
ATOM   1685 HG12 ILE A 109     -11.509  32.753  25.906  1.00 34.71           H  
ATOM   1686 HG13 ILE A 109      -9.843  32.908  25.362  1.00 34.71           H  
ATOM   1687  CG2 ILE A 109     -10.282  34.601  23.226  1.00 34.71           C  
ATOM   1688 HG21 ILE A 109     -10.432  33.852  22.449  1.00 34.71           H  
ATOM   1689 HG22 ILE A 109     -10.508  35.573  22.786  1.00 34.71           H  
ATOM   1690 HG23 ILE A 109      -9.241  34.587  23.548  1.00 34.71           H  
ATOM   1691  CD1 ILE A 109     -11.122  31.748  24.077  1.00 34.71           C  
ATOM   1692 HD11 ILE A 109     -12.133  31.797  23.671  1.00 34.71           H  
ATOM   1693 HD12 ILE A 109     -10.397  31.757  23.264  1.00 34.71           H  
ATOM   1694 HD13 ILE A 109     -11.007  30.814  24.627  1.00 34.71           H  
ATOM   1695  N   TYR A 110     -10.658  37.854  25.384  1.00 30.18           N  
ATOM   1696  H   TYR A 110     -10.038  37.681  26.162  1.00 30.18           H  
ATOM   1697  CA  TYR A 110     -10.455  39.083  24.606  1.00 30.18           C  
ATOM   1698  HA  TYR A 110     -11.211  39.133  23.822  1.00 30.18           H  
ATOM   1699  C   TYR A 110      -9.086  39.007  23.911  1.00 30.18           C  
ATOM   1700  CB  TYR A 110     -10.644  40.346  25.463  1.00 30.18           C  
ATOM   1701  HB2 TYR A 110     -10.197  40.192  26.445  1.00 30.18           H  
ATOM   1702  HB3 TYR A 110     -10.106  41.168  24.991  1.00 30.18           H  
ATOM   1703  O   TYR A 110      -8.048  38.832  24.547  1.00 30.18           O  
ATOM   1704  CG  TYR A 110     -12.098  40.771  25.614  1.00 30.18           C  
ATOM   1705  CD1 TYR A 110     -12.706  41.570  24.623  1.00 30.18           C  
ATOM   1706  HD1 TYR A 110     -12.136  41.892  23.764  1.00 30.18           H  
ATOM   1707  CD2 TYR A 110     -12.845  40.364  26.738  1.00 30.18           C  
ATOM   1708  HD2 TYR A 110     -12.382  39.755  27.499  1.00 30.18           H  
ATOM   1709  CE1 TYR A 110     -14.055  41.956  24.753  1.00 30.18           C  
ATOM   1710  HE1 TYR A 110     -14.531  42.569  24.002  1.00 30.18           H  
ATOM   1711  CE2 TYR A 110     -14.193  40.753  26.873  1.00 30.18           C  
ATOM   1712  HE2 TYR A 110     -14.757  40.441  27.740  1.00 30.18           H  
ATOM   1713  OH  TYR A 110     -16.100  41.928  25.997  1.00 30.18           O  
ATOM   1714  HH  TYR A 110     -16.492  41.605  26.812  1.00 30.18           H  
ATOM   1715  CZ  TYR A 110     -14.801  41.549  25.878  1.00 30.18           C  
ATOM   1716  N   LEU A 111      -9.106  39.083  22.577  1.00 30.44           N  
ATOM   1717  H   LEU A 111     -10.010  39.232  22.152  1.00 30.44           H  
ATOM   1718  CA  LEU A 111      -7.960  38.934  21.669  1.00 30.44           C  
ATOM   1719  HA  LEU A 111      -7.541  37.933  21.778  1.00 30.44           H  
ATOM   1720  C   LEU A 111      -6.861  39.963  22.001  1.00 30.44           C  
ATOM   1721  CB  LEU A 111      -8.487  39.123  20.229  1.00 30.44           C  
ATOM   1722  HB2 LEU A 111      -7.640  39.175  19.545  1.00 30.44           H  
ATOM   1723  HB3 LEU A 111      -8.996  40.086  20.184  1.00 30.44           H  
ATOM   1724  O   LEU A 111      -7.017  41.144  21.699  1.00 30.44           O  
ATOM   1725  CG  LEU A 111      -9.456  38.026  19.742  1.00 30.44           C  
ATOM   1726  HG  LEU A 111     -10.159  37.768  20.535  1.00 30.44           H  
ATOM   1727  CD1 LEU A 111     -10.266  38.524  18.544  1.00 30.44           C  
ATOM   1728 HD11 LEU A 111     -10.853  39.394  18.837  1.00 30.44           H  
ATOM   1729 HD12 LEU A 111     -10.951  37.742  18.215  1.00 30.44           H  
ATOM   1730 HD13 LEU A 111      -9.599  38.794  17.726  1.00 30.44           H  
ATOM   1731  CD2 LEU A 111      -8.700  36.766  19.319  1.00 30.44           C  
ATOM   1732 HD21 LEU A 111      -8.146  36.366  20.168  1.00 30.44           H  
ATOM   1733 HD22 LEU A 111      -9.410  36.008  18.987  1.00 30.44           H  
ATOM   1734 HD23 LEU A 111      -8.006  36.993  18.509  1.00 30.44           H  
ATOM   1735  N   GLY A 112      -5.771  39.522  22.642  1.00 30.92           N  
ATOM   1736  H   GLY A 112      -5.752  38.545  22.899  1.00 30.92           H  
ATOM   1737  CA  GLY A 112      -4.823  40.422  23.309  1.00 30.92           C  
ATOM   1738  HA2 GLY A 112      -4.912  41.428  22.897  1.00 30.92           H  
ATOM   1739  HA3 GLY A 112      -5.091  40.483  24.364  1.00 30.92           H  
ATOM   1740  C   GLY A 112      -3.357  40.023  23.194  1.00 30.92           C  
ATOM   1741  O   GLY A 112      -2.755  40.293  22.167  1.00 30.92           O  
ATOM   1742  N   ASN A 113      -2.734  39.452  24.241  1.00 32.17           N  
ATOM   1743  H   ASN A 113      -3.276  39.245  25.067  1.00 32.17           H  
ATOM   1744  CA  ASN A 113      -1.259  39.422  24.349  1.00 32.17           C  
ATOM   1745  HA  ASN A 113      -0.814  39.364  23.356  1.00 32.17           H  
ATOM   1746  C   ASN A 113      -0.653  38.256  25.193  1.00 32.17           C  
ATOM   1747  CB  ASN A 113      -0.833  40.785  24.944  1.00 32.17           C  
ATOM   1748  HB2 ASN A 113       0.247  40.785  25.091  1.00 32.17           H  
ATOM   1749  HB3 ASN A 113      -1.302  40.906  25.921  1.00 32.17           H  
ATOM   1750  O   ASN A 113      -0.324  38.479  26.347  1.00 32.17           O  
ATOM   1751  CG  ASN A 113      -1.153  41.996  24.083  1.00 32.17           C  
ATOM   1752  ND2 ASN A 113      -1.832  42.981  24.623  1.00 32.17           N  
ATOM   1753 HD21 ASN A 113      -2.098  42.958  25.597  1.00 32.17           H  
ATOM   1754 HD22 ASN A 113      -2.013  43.777  24.029  1.00 32.17           H  
ATOM   1755  OD1 ASN A 113      -0.772  42.088  22.930  1.00 32.17           O  
ATOM   1756  N   CYS A 114      -0.378  37.066  24.629  1.00 33.65           N  
ATOM   1757  H   CYS A 114      -0.673  36.927  23.673  1.00 33.65           H  
ATOM   1758  CA  CYS A 114       0.722  36.184  25.095  1.00 33.65           C  
ATOM   1759  HA  CYS A 114       1.353  36.747  25.782  1.00 33.65           H  
ATOM   1760  C   CYS A 114       1.602  35.763  23.934  1.00 33.65           C  
ATOM   1761  CB  CYS A 114       0.337  34.873  25.802  1.00 33.65           C  
ATOM   1762  HB2 CYS A 114      -0.596  34.455  25.426  1.00 33.65           H  
ATOM   1763  HB3 CYS A 114       1.080  34.105  25.588  1.00 33.65           H  
ATOM   1764  O   CYS A 114       1.151  35.644  22.796  1.00 33.65           O  
ATOM   1765  SG  CYS A 114       0.396  35.079  27.601  1.00 33.65           S  
ATOM   1766  HG  CYS A 114      -0.439  34.075  27.883  1.00 33.65           H  
ATOM   1767  N   LYS A 115       2.853  35.473  24.267  1.00 36.54           N  
ATOM   1768  H   LYS A 115       3.110  35.532  25.242  1.00 36.54           H  
ATOM   1769  CA  LYS A 115       3.808  34.813  23.392  1.00 36.54           C  
ATOM   1770  HA  LYS A 115       3.363  34.600  22.421  1.00 36.54           H  
ATOM   1771  C   LYS A 115       4.190  33.486  24.039  1.00 36.54           C  
ATOM   1772  CB  LYS A 115       5.031  35.718  23.201  1.00 36.54           C  
ATOM   1773  HB2 LYS A 115       5.422  36.006  24.177  1.00 36.54           H  
ATOM   1774  HB3 LYS A 115       5.803  35.144  22.687  1.00 36.54           H  
ATOM   1775  O   LYS A 115       4.619  33.475  25.185  1.00 36.54           O  
ATOM   1776  CG  LYS A 115       4.717  36.976  22.374  1.00 36.54           C  
ATOM   1777  HG2 LYS A 115       3.940  37.562  22.864  1.00 36.54           H  
ATOM   1778  HG3 LYS A 115       4.373  36.680  21.383  1.00 36.54           H  
ATOM   1779  CD  LYS A 115       5.987  37.824  22.250  1.00 36.54           C  
ATOM   1780  HD2 LYS A 115       6.779  37.210  21.822  1.00 36.54           H  
ATOM   1781  HD3 LYS A 115       6.295  38.139  23.247  1.00 36.54           H  
ATOM   1782  CE  LYS A 115       5.767  39.056  21.367  1.00 36.54           C  
ATOM   1783  HE2 LYS A 115       5.466  38.723  20.374  1.00 36.54           H  
ATOM   1784  HE3 LYS A 115       4.959  39.649  21.795  1.00 36.54           H  
ATOM   1785  NZ  LYS A 115       7.012  39.864  21.288  1.00 36.54           N  
ATOM   1786  HZ1 LYS A 115       6.889  40.688  20.719  1.00 36.54           H  
ATOM   1787  HZ2 LYS A 115       7.769  39.311  20.913  1.00 36.54           H  
ATOM   1788  HZ3 LYS A 115       7.292  40.158  22.213  1.00 36.54           H  
ATOM   1789  N   LEU A 116       4.020  32.394  23.302  1.00 40.46           N  
ATOM   1790  H   LEU A 116       3.648  32.510  22.371  1.00 40.46           H  
ATOM   1791  CA  LEU A 116       4.822  31.193  23.517  1.00 40.46           C  
ATOM   1792  HA  LEU A 116       4.897  30.979  24.583  1.00 40.46           H  
ATOM   1793  C   LEU A 116       6.235  31.515  23.003  1.00 40.46           C  
ATOM   1794  CB  LEU A 116       4.133  30.007  22.806  1.00 40.46           C  
ATOM   1795  HB2 LEU A 116       4.860  29.217  22.622  1.00 40.46           H  
ATOM   1796  HB3 LEU A 116       3.761  30.339  21.836  1.00 40.46           H  
ATOM   1797  O   LEU A 116       6.360  32.176  21.969  1.00 40.46           O  
ATOM   1798  CG  LEU A 116       2.973  29.453  23.664  1.00 40.46           C  
ATOM   1799  HG  LEU A 116       2.548  30.259  24.262  1.00 40.46           H  
ATOM   1800  CD1 LEU A 116       1.831  28.855  22.853  1.00 40.46           C  
ATOM   1801 HD11 LEU A 116       1.402  29.634  22.222  1.00 40.46           H  
ATOM   1802 HD12 LEU A 116       1.054  28.507  23.534  1.00 40.46           H  
ATOM   1803 HD13 LEU A 116       2.193  28.005  22.276  1.00 40.46           H  
ATOM   1804  CD2 LEU A 116       3.472  28.362  24.608  1.00 40.46           C  
ATOM   1805 HD21 LEU A 116       3.875  27.523  24.041  1.00 40.46           H  
ATOM   1806 HD22 LEU A 116       4.255  28.759  25.255  1.00 40.46           H  
ATOM   1807 HD23 LEU A 116       2.655  28.004  25.235  1.00 40.46           H  
ATOM   1808  N   GLU A 117       7.275  31.135  23.752  1.00 42.61           N  
ATOM   1809  H   GLU A 117       7.118  30.644  24.621  1.00 42.61           H  
ATOM   1810  CA  GLU A 117       8.678  31.407  23.381  1.00 42.61           C  
ATOM   1811  HA  GLU A 117       8.804  32.477  23.219  1.00 42.61           H  
ATOM   1812  C   GLU A 117       9.067  30.738  22.054  1.00 42.61           C  
ATOM   1813  CB  GLU A 117       9.631  30.986  24.517  1.00 42.61           C  
ATOM   1814  HB2 GLU A 117       9.367  29.985  24.859  1.00 42.61           H  
ATOM   1815  HB3 GLU A 117      10.650  30.967  24.130  1.00 42.61           H  
ATOM   1816  O   GLU A 117       9.928  31.249  21.342  1.00 42.61           O  
ATOM   1817  CG  GLU A 117       9.585  31.980  25.691  1.00 42.61           C  
ATOM   1818  HG2 GLU A 117       8.582  31.972  26.118  1.00 42.61           H  
ATOM   1819  HG3 GLU A 117       9.771  32.981  25.302  1.00 42.61           H  
ATOM   1820  CD  GLU A 117      10.604  31.670  26.802  1.00 42.61           C  
ATOM   1821  OE1 GLU A 117      11.006  32.640  27.485  1.00 42.61           O  
ATOM   1822  OE2 GLU A 117      10.931  30.479  26.995  1.00 42.61           O  
ATOM   1823  N   ASP A 118       8.341  29.687  21.663  1.00 40.12           N  
ATOM   1824  H   ASP A 118       7.652  29.328  22.309  1.00 40.12           H  
ATOM   1825  CA  ASP A 118       8.502  28.981  20.399  1.00 40.12           C  
ATOM   1826  HA  ASP A 118       9.369  29.402  19.890  1.00 40.12           H  
ATOM   1827  C   ASP A 118       7.293  29.159  19.468  1.00 40.12           C  
ATOM   1828  CB  ASP A 118       8.789  27.502  20.675  1.00 40.12           C  
ATOM   1829  HB2 ASP A 118       8.577  26.918  19.780  1.00 40.12           H  
ATOM   1830  HB3 ASP A 118       8.137  27.139  21.469  1.00 40.12           H  
ATOM   1831  O   ASP A 118       6.144  29.271  19.915  1.00 40.12           O  
ATOM   1832  CG  ASP A 118      10.258  27.288  21.039  1.00 40.12           C  
ATOM   1833  OD1 ASP A 118      11.104  27.802  20.273  1.00 40.12           O  
ATOM   1834  OD2 ASP A 118      10.506  26.554  22.018  1.00 40.12           O  
ATOM   1835  N   PRO A 119       7.511  29.185  18.141  1.00 43.29           N  
ATOM   1836  CA  PRO A 119       6.437  29.415  17.192  1.00 43.29           C  
ATOM   1837  HA  PRO A 119       5.928  30.346  17.442  1.00 43.29           H  
ATOM   1838  C   PRO A 119       5.431  28.258  17.261  1.00 43.29           C  
ATOM   1839  CB  PRO A 119       7.143  29.575  15.847  1.00 43.29           C  
ATOM   1840  HB2 PRO A 119       6.495  29.291  15.017  1.00 43.29           H  
ATOM   1841  HB3 PRO A 119       7.454  30.613  15.731  1.00 43.29           H  
ATOM   1842  O   PRO A 119       5.772  27.103  17.035  1.00 43.29           O  
ATOM   1843  CG  PRO A 119       8.388  28.698  16.011  1.00 43.29           C  
ATOM   1844  HG2 PRO A 119       8.113  27.647  15.927  1.00 43.29           H  
ATOM   1845  HG3 PRO A 119       9.190  28.966  15.322  1.00 43.29           H  
ATOM   1846  CD  PRO A 119       8.773  28.935  17.462  1.00 43.29           C  
ATOM   1847  HD2 PRO A 119       9.285  28.061  17.865  1.00 43.29           H  
ATOM   1848  HD3 PRO A 119       9.413  29.813  17.544  1.00 43.29           H  
ATOM   1849  N   VAL A 120       4.178  28.578  17.572  1.00 46.03           N  
ATOM   1850  H   VAL A 120       3.998  29.530  17.858  1.00 46.03           H  
ATOM   1851  CA  VAL A 120       3.076  27.612  17.670  1.00 46.03           C  
ATOM   1852  HA  VAL A 120       3.401  26.786  18.303  1.00 46.03           H  
ATOM   1853  C   VAL A 120       2.722  27.066  16.293  1.00 46.03           C  
ATOM   1854  CB  VAL A 120       1.833  28.257  18.304  1.00 46.03           C  
ATOM   1855  HB  VAL A 120       1.424  29.012  17.632  1.00 46.03           H  
ATOM   1856  O   VAL A 120       2.653  27.830  15.330  1.00 46.03           O  
ATOM   1857  CG1 VAL A 120       0.746  27.215  18.590  1.00 46.03           C  
ATOM   1858 HG11 VAL A 120       1.167  26.370  19.135  1.00 46.03           H  
ATOM   1859 HG12 VAL A 120      -0.049  27.652  19.194  1.00 46.03           H  
ATOM   1860 HG13 VAL A 120       0.307  26.862  17.656  1.00 46.03           H  
ATOM   1861  CG2 VAL A 120       2.212  28.946  19.610  1.00 46.03           C  
ATOM   1862 HG21 VAL A 120       2.796  28.259  20.223  1.00 46.03           H  
ATOM   1863 HG22 VAL A 120       1.301  29.248  20.127  1.00 46.03           H  
ATOM   1864 HG23 VAL A 120       2.808  29.839  19.421  1.00 46.03           H  
ATOM   1865  N   THR A 121       2.473  25.759  16.203  1.00 43.58           N  
ATOM   1866  H   THR A 121       2.603  25.180  17.020  1.00 43.58           H  
ATOM   1867  CA  THR A 121       2.047  25.116  14.951  1.00 43.58           C  
ATOM   1868  HA  THR A 121       2.321  25.758  14.115  1.00 43.58           H  
ATOM   1869  C   THR A 121       0.532  24.961  14.906  1.00 43.58           C  
ATOM   1870  CB  THR A 121       2.723  23.747  14.727  1.00 43.58           C  
ATOM   1871  HB  THR A 121       2.067  22.943  15.060  1.00 43.58           H  
ATOM   1872  O   THR A 121      -0.074  25.249  13.879  1.00 43.58           O  
ATOM   1873  CG2 THR A 121       3.079  23.538  13.254  1.00 43.58           C  
ATOM   1874 HG21 THR A 121       3.789  24.299  12.930  1.00 43.58           H  
ATOM   1875 HG22 THR A 121       3.528  22.553  13.126  1.00 43.58           H  
ATOM   1876 HG23 THR A 121       2.177  23.598  12.646  1.00 43.58           H  
ATOM   1877  OG1 THR A 121       3.931  23.642  15.432  1.00 43.58           O  
ATOM   1878  HG1 THR A 121       3.824  23.063  16.191  1.00 43.58           H  
ATOM   1879  N   ILE A 122      -0.081  24.491  16.004  1.00 44.72           N  
ATOM   1880  H   ILE A 122       0.474  24.310  16.828  1.00 44.72           H  
ATOM   1881  CA  ILE A 122      -1.503  24.115  16.074  1.00 44.72           C  
ATOM   1882  HA  ILE A 122      -2.077  24.774  15.422  1.00 44.72           H  
ATOM   1883  C   ILE A 122      -2.011  24.291  17.521  1.00 44.72           C  
ATOM   1884  CB  ILE A 122      -1.695  22.648  15.584  1.00 44.72           C  
ATOM   1885  HB  ILE A 122      -1.136  21.994  16.253  1.00 44.72           H  
ATOM   1886  O   ILE A 122      -1.361  23.843  18.467  1.00 44.72           O  
ATOM   1887  CG1 ILE A 122      -1.161  22.424  14.142  1.00 44.72           C  
ATOM   1888 HG12 ILE A 122      -1.676  23.096  13.456  1.00 44.72           H  
ATOM   1889 HG13 ILE A 122      -0.094  22.645  14.116  1.00 44.72           H  
ATOM   1890  CG2 ILE A 122      -3.178  22.238  15.658  1.00 44.72           C  
ATOM   1891 HG21 ILE A 122      -3.300  21.190  15.386  1.00 44.72           H  
ATOM   1892 HG22 ILE A 122      -3.564  22.344  16.671  1.00 44.72           H  
ATOM   1893 HG23 ILE A 122      -3.774  22.849  14.979  1.00 44.72           H  
ATOM   1894  CD1 ILE A 122      -1.261  20.997  13.598  1.00 44.72           C  
ATOM   1895 HD11 ILE A 122      -0.829  20.296  14.312  1.00 44.72           H  
ATOM   1896 HD12 ILE A 122      -2.302  20.734  13.406  1.00 44.72           H  
ATOM   1897 HD13 ILE A 122      -0.713  20.932  12.659  1.00 44.72           H  
ATOM   1898  N   ALA A 123      -3.191  24.895  17.698  1.00 43.53           N  
ATOM   1899  H   ALA A 123      -3.710  25.178  16.879  1.00 43.53           H  
ATOM   1900  CA  ALA A 123      -3.940  24.900  18.961  1.00 43.53           C  
ATOM   1901  HA  ALA A 123      -3.416  24.301  19.705  1.00 43.53           H  
ATOM   1902  C   ALA A 123      -5.316  24.255  18.756  1.00 43.53           C  
ATOM   1903  CB  ALA A 123      -4.048  26.327  19.504  1.00 43.53           C  
ATOM   1904  HB1 ALA A 123      -4.707  26.342  20.372  1.00 43.53           H  
ATOM   1905  HB2 ALA A 123      -3.054  26.642  19.821  1.00 43.53           H  
ATOM   1906  HB3 ALA A 123      -4.439  26.999  18.740  1.00 43.53           H  
ATOM   1907  O   ALA A 123      -5.932  24.446  17.716  1.00 43.53           O  
ATOM   1908  N   VAL A 124      -5.797  23.482  19.729  1.00 45.66           N  
ATOM   1909  H   VAL A 124      -5.262  23.384  20.580  1.00 45.66           H  
ATOM   1910  CA  VAL A 124      -7.101  22.803  19.679  1.00 45.66           C  
ATOM   1911  HA  VAL A 124      -7.697  23.216  18.866  1.00 45.66           H  
ATOM   1912  C   VAL A 124      -7.857  23.078  20.968  1.00 45.66           C  
ATOM   1913  CB  VAL A 124      -6.932  21.292  19.423  1.00 45.66           C  
ATOM   1914  HB  VAL A 124      -6.135  20.895  20.052  1.00 45.66           H  
ATOM   1915  O   VAL A 124      -7.338  22.846  22.056  1.00 45.66           O  
ATOM   1916  CG1 VAL A 124      -8.209  20.479  19.672  1.00 45.66           C  
ATOM   1917 HG11 VAL A 124      -8.455  20.485  20.734  1.00 45.66           H  
ATOM   1918 HG12 VAL A 124      -9.048  20.895  19.114  1.00 45.66           H  
ATOM   1919 HG13 VAL A 124      -8.053  19.442  19.375  1.00 45.66           H  
ATOM   1920  CG2 VAL A 124      -6.565  21.081  17.956  1.00 45.66           C  
ATOM   1921 HG21 VAL A 124      -5.675  21.649  17.687  1.00 45.66           H  
ATOM   1922 HG22 VAL A 124      -7.393  21.447  17.348  1.00 45.66           H  
ATOM   1923 HG23 VAL A 124      -6.415  20.021  17.749  1.00 45.66           H  
ATOM   1924  N   PHE A 125      -9.095  23.553  20.852  1.00 42.96           N  
ATOM   1925  H   PHE A 125      -9.530  23.590  19.941  1.00 42.96           H  
ATOM   1926  CA  PHE A 125      -9.965  23.799  21.997  1.00 42.96           C  
ATOM   1927  HA  PHE A 125      -9.365  23.888  22.903  1.00 42.96           H  
ATOM   1928  C   PHE A 125     -10.900  22.597  22.193  1.00 42.96           C  
ATOM   1929  CB  PHE A 125     -10.688  25.142  21.811  1.00 42.96           C  
ATOM   1930  HB2 PHE A 125     -11.171  25.161  20.834  1.00 42.96           H  
ATOM   1931  HB3 PHE A 125     -11.473  25.217  22.563  1.00 42.96           H  
ATOM   1932  O   PHE A 125     -11.442  22.050  21.231  1.00 42.96           O  
ATOM   1933  CG  PHE A 125      -9.768  26.348  21.953  1.00 42.96           C  
ATOM   1934  CD1 PHE A 125      -9.580  26.937  23.219  1.00 42.96           C  
ATOM   1935  HD1 PHE A 125     -10.101  26.542  24.079  1.00 42.96           H  
ATOM   1936  CD2 PHE A 125      -9.064  26.860  20.844  1.00 42.96           C  
ATOM   1937  HD2 PHE A 125      -9.179  26.395  19.875  1.00 42.96           H  
ATOM   1938  CE1 PHE A 125      -8.710  28.031  23.376  1.00 42.96           C  
ATOM   1939  HE1 PHE A 125      -8.567  28.468  24.353  1.00 42.96           H  
ATOM   1940  CE2 PHE A 125      -8.181  27.946  21.007  1.00 42.96           C  
ATOM   1941  HE2 PHE A 125      -7.601  28.318  20.175  1.00 42.96           H  
ATOM   1942  CZ  PHE A 125      -8.011  28.537  22.269  1.00 42.96           C  
ATOM   1943  HZ  PHE A 125      -7.326  29.362  22.396  1.00 42.96           H  
ATOM   1944  N   LEU A 126     -11.067  22.144  23.437  1.00 41.79           N  
ATOM   1945  H   LEU A 126     -10.718  22.686  24.214  1.00 41.79           H  
ATOM   1946  CA  LEU A 126     -11.995  21.057  23.754  1.00 41.79           C  
ATOM   1947  HA  LEU A 126     -12.227  20.478  22.860  1.00 41.79           H  
ATOM   1948  C   LEU A 126     -13.302  21.670  24.248  1.00 41.79           C  
ATOM   1949  CB  LEU A 126     -11.394  20.097  24.798  1.00 41.79           C  
ATOM   1950  HB2 LEU A 126     -11.216  20.648  25.722  1.00 41.79           H  
ATOM   1951  HB3 LEU A 126     -12.145  19.337  25.013  1.00 41.79           H  
ATOM   1952  O   LEU A 126     -13.298  22.364  25.262  1.00 41.79           O  
ATOM   1953  CG  LEU A 126     -10.087  19.390  24.401  1.00 41.79           C  
ATOM   1954  HG  LEU A 126      -9.264  20.105  24.396  1.00 41.79           H  
ATOM   1955  CD1 LEU A 126      -9.774  18.284  25.401  1.00 41.79           C  
ATOM   1956 HD11 LEU A 126      -8.777  17.883  25.216  1.00 41.79           H  
ATOM   1957 HD12 LEU A 126     -10.502  17.478  25.308  1.00 41.79           H  
ATOM   1958 HD13 LEU A 126      -9.840  18.675  26.416  1.00 41.79           H  
ATOM   1959  CD2 LEU A 126     -10.175  18.733  23.036  1.00 41.79           C  
ATOM   1960 HD21 LEU A 126     -10.247  19.509  22.273  1.00 41.79           H  
ATOM   1961 HD22 LEU A 126     -11.057  18.095  23.011  1.00 41.79           H  
ATOM   1962 HD23 LEU A 126      -9.272  18.154  22.845  1.00 41.79           H  
ATOM   1963  N   ASP A 127     -14.411  21.405  23.558  1.00 40.11           N  
ATOM   1964  H   ASP A 127     -14.384  20.741  22.797  1.00 40.11           H  
ATOM   1965  CA  ASP A 127     -15.736  21.798  24.036  1.00 40.11           C  
ATOM   1966  HA  ASP A 127     -15.622  22.543  24.824  1.00 40.11           H  
ATOM   1967  C   ASP A 127     -16.413  20.571  24.657  1.00 40.11           C  
ATOM   1968  CB  ASP A 127     -16.550  22.466  22.917  1.00 40.11           C  
ATOM   1969  HB2 ASP A 127     -15.888  23.123  22.352  1.00 40.11           H  
ATOM   1970  HB3 ASP A 127     -16.938  21.713  22.231  1.00 40.11           H  
ATOM   1971  O   ASP A 127     -16.998  19.730  23.975  1.00 40.11           O  
ATOM   1972  CG  ASP A 127     -17.699  23.323  23.469  1.00 40.11           C  
ATOM   1973  OD1 ASP A 127     -17.893  23.329  24.706  1.00 40.11           O  
ATOM   1974  OD2 ASP A 127     -18.328  24.019  22.641  1.00 40.11           O  
ATOM   1975  N   ILE A 128     -16.249  20.385  25.965  1.00 38.09           N  
ATOM   1976  H   ILE A 128     -15.786  21.112  26.492  1.00 38.09           H  
ATOM   1977  CA  ILE A 128     -16.771  19.204  26.661  1.00 38.09           C  
ATOM   1978  HA  ILE A 128     -16.664  18.343  26.000  1.00 38.09           H  
ATOM   1979  C   ILE A 128     -18.280  19.389  26.907  1.00 38.09           C  
ATOM   1980  CB  ILE A 128     -15.964  18.895  27.951  1.00 38.09           C  
ATOM   1981  HB  ILE A 128     -16.160  19.685  28.676  1.00 38.09           H  
ATOM   1982  O   ILE A 128     -18.679  19.828  27.986  1.00 38.09           O  
ATOM   1983  CG1 ILE A 128     -14.432  18.853  27.705  1.00 38.09           C  
ATOM   1984 HG12 ILE A 128     -14.192  18.050  27.009  1.00 38.09           H  
ATOM   1985 HG13 ILE A 128     -14.114  19.792  27.251  1.00 38.09           H  
ATOM   1986  CG2 ILE A 128     -16.442  17.553  28.548  1.00 38.09           C  
ATOM   1987 HG21 ILE A 128     -16.212  16.736  27.863  1.00 38.09           H  
ATOM   1988 HG22 ILE A 128     -15.955  17.367  29.505  1.00 38.09           H  
ATOM   1989 HG23 ILE A 128     -17.518  17.570  28.721  1.00 38.09           H  
ATOM   1990  CD1 ILE A 128     -13.586  18.673  28.974  1.00 38.09           C  
ATOM   1991 HD11 ILE A 128     -12.533  18.800  28.724  1.00 38.09           H  
ATOM   1992 HD12 ILE A 128     -13.720  17.674  29.387  1.00 38.09           H  
ATOM   1993 HD13 ILE A 128     -13.863  19.421  29.718  1.00 38.09           H  
ATOM   1994  N   VAL A 129     -19.136  19.042  25.937  1.00 31.65           N  
ATOM   1995  H   VAL A 129     -18.770  18.858  25.013  1.00 31.65           H  
ATOM   1996  CA  VAL A 129     -20.590  18.906  26.175  1.00 31.65           C  
ATOM   1997  HA  VAL A 129     -20.866  19.645  26.926  1.00 31.65           H  
ATOM   1998  C   VAL A 129     -20.909  17.536  26.759  1.00 31.65           C  
ATOM   1999  CB  VAL A 129     -21.511  19.157  24.955  1.00 31.65           C  
ATOM   2000  HB  VAL A 129     -22.252  18.360  24.894  1.00 31.65           H  
ATOM   2001  O   VAL A 129     -20.712  16.508  26.118  1.00 31.65           O  
ATOM   2002  CG1 VAL A 129     -22.292  20.461  25.109  1.00 31.65           C  
ATOM   2003 HG11 VAL A 129     -22.892  20.430  26.019  1.00 31.65           H  
ATOM   2004 HG12 VAL A 129     -21.602  21.304  25.159  1.00 31.65           H  
ATOM   2005 HG13 VAL A 129     -22.959  20.598  24.258  1.00 31.65           H  
ATOM   2006  CG2 VAL A 129     -20.791  19.206  23.625  1.00 31.65           C  
ATOM   2007 HG21 VAL A 129     -21.507  19.325  22.811  1.00 31.65           H  
ATOM   2008 HG22 VAL A 129     -20.263  18.262  23.487  1.00 31.65           H  
ATOM   2009 HG23 VAL A 129     -20.105  20.052  23.614  1.00 31.65           H  
ATOM   2010  N   ASN A 130     -21.479  17.525  27.963  1.00 27.08           N  
ATOM   2011  H   ASN A 130     -21.612  18.410  28.430  1.00 27.08           H  
ATOM   2012  CA  ASN A 130     -22.050  16.322  28.561  1.00 27.08           C  
ATOM   2013  HA  ASN A 130     -21.348  15.495  28.457  1.00 27.08           H  
ATOM   2014  C   ASN A 130     -23.358  15.957  27.836  1.00 27.08           C  
ATOM   2015  CB  ASN A 130     -22.319  16.579  30.057  1.00 27.08           C  
ATOM   2016  HB2 ASN A 130     -22.899  15.747  30.456  1.00 27.08           H  
ATOM   2017  HB3 ASN A 130     -22.927  17.479  30.157  1.00 27.08           H  
ATOM   2018  O   ASN A 130     -24.384  16.591  28.074  1.00 27.08           O  
ATOM   2019  CG  ASN A 130     -21.076  16.710  30.919  1.00 27.08           C  
ATOM   2020  ND2 ASN A 130     -21.132  17.550  31.926  1.00 27.08           N  
ATOM   2021 HD21 ASN A 130     -20.281  17.682  32.454  1.00 27.08           H  
ATOM   2022 HD22 ASN A 130     -21.958  18.114  32.064  1.00 27.08           H  
ATOM   2023  OD1 ASN A 130     -20.066  16.047  30.751  1.00 27.08           O  
ATOM   2024  N   PHE A 131     -23.354  14.920  26.995  1.00 27.78           N  
ATOM   2025  H   PHE A 131     -22.473  14.485  26.762  1.00 27.78           H  
ATOM   2026  CA  PHE A 131     -24.601  14.330  26.494  1.00 27.78           C  
ATOM   2027  HA  PHE A 131     -25.354  15.114  26.423  1.00 27.78           H  
ATOM   2028  C   PHE A 131     -25.130  13.287  27.481  1.00 27.78           C  
ATOM   2029  CB  PHE A 131     -24.430  13.755  25.078  1.00 27.78           C  
ATOM   2030  HB2 PHE A 131     -24.878  12.762  25.034  1.00 27.78           H  
ATOM   2031  HB3 PHE A 131     -23.372  13.640  24.845  1.00 27.78           H  
ATOM   2032  O   PHE A 131     -24.485  12.269  27.736  1.00 27.78           O  
ATOM   2033  CG  PHE A 131     -25.088  14.610  24.013  1.00 27.78           C  
ATOM   2034  CD1 PHE A 131     -26.435  14.389  23.663  1.00 27.78           C  
ATOM   2035  HD1 PHE A 131     -27.003  13.606  24.143  1.00 27.78           H  
ATOM   2036  CD2 PHE A 131     -24.365  15.646  23.395  1.00 27.78           C  
ATOM   2037  HD2 PHE A 131     -23.338  15.833  23.672  1.00 27.78           H  
ATOM   2038  CE1 PHE A 131     -27.050  15.193  22.685  1.00 27.78           C  
ATOM   2039  HE1 PHE A 131     -28.081  15.021  22.413  1.00 27.78           H  
ATOM   2040  CE2 PHE A 131     -24.980  16.448  22.417  1.00 27.78           C  
ATOM   2041  HE2 PHE A 131     -24.424  17.243  21.942  1.00 27.78           H  
ATOM   2042  CZ  PHE A 131     -26.321  16.220  22.060  1.00 27.78           C  
ATOM   2043  HZ  PHE A 131     -26.793  16.835  21.308  1.00 27.78           H  
ATOM   2044  N   THR A 132     -26.327  13.520  28.016  1.00 22.89           N  
ATOM   2045  H   THR A 132     -26.796  14.389  27.805  1.00 22.89           H  
ATOM   2046  CA  THR A 132     -27.124  12.490  28.688  1.00 22.89           C  
ATOM   2047  HA  THR A 132     -26.500  11.960  29.407  1.00 22.89           H  
ATOM   2048  C   THR A 132     -27.626  11.494  27.643  1.00 22.89           C  
ATOM   2049  CB  THR A 132     -28.311  13.119  29.435  1.00 22.89           C  
ATOM   2050  HB  THR A 132     -28.996  12.335  29.754  1.00 22.89           H  
ATOM   2051  O   THR A 132     -28.210  11.905  26.643  1.00 22.89           O  
ATOM   2052  CG2 THR A 132     -27.841  13.900  30.662  1.00 22.89           C  
ATOM   2053 HG21 THR A 132     -27.187  14.718  30.359  1.00 22.89           H  
ATOM   2054 HG22 THR A 132     -28.710  14.314  31.174  1.00 22.89           H  
ATOM   2055 HG23 THR A 132     -27.308  13.236  31.343  1.00 22.89           H  
ATOM   2056  OG1 THR A 132     -28.988  14.032  28.601  1.00 22.89           O  
ATOM   2057  HG1 THR A 132     -29.268  13.560  27.814  1.00 22.89           H  
ATOM   2058  N   HIS A 133     -27.385  10.198  27.858  1.00 24.40           N  
ATOM   2059  H   HIS A 133     -26.872   9.940  28.690  1.00 24.40           H  
ATOM   2060  CA  HIS A 133     -27.872   9.108  27.008  1.00 24.40           C  
ATOM   2061  HA  HIS A 133     -27.313   9.097  26.073  1.00 24.40           H  
ATOM   2062  C   HIS A 133     -29.366   9.277  26.675  1.00 24.40           C  
ATOM   2063  CB  HIS A 133     -27.656   7.769  27.745  1.00 24.40           C  
ATOM   2064  HB2 HIS A 133     -27.714   7.917  28.823  1.00 24.40           H  
ATOM   2065  HB3 HIS A 133     -28.471   7.094  27.482  1.00 24.40           H  
ATOM   2066  O   HIS A 133     -30.208   9.162  27.563  1.00 24.40           O  
ATOM   2067  CG  HIS A 133     -26.377   7.049  27.401  1.00 24.40           C  
ATOM   2068  CD2 HIS A 133     -25.134   7.235  27.945  1.00 24.40           C  
ATOM   2069  HD2 HIS A 133     -24.867   7.969  28.692  1.00 24.40           H  
ATOM   2070  ND1 HIS A 133     -26.283   5.993  26.526  1.00 24.40           N  
ATOM   2071  HD1 HIS A 133     -27.059   5.557  26.047  1.00 24.40           H  
ATOM   2072  CE1 HIS A 133     -25.019   5.543  26.549  1.00 24.40           C  
ATOM   2073  HE1 HIS A 133     -24.656   4.677  26.016  1.00 24.40           H  
ATOM   2074  NE2 HIS A 133     -24.274   6.283  27.382  1.00 24.40           N  
ATOM   2075  N   ALA A 134     -29.688   9.493  25.398  1.00 23.91           N  
ATOM   2076  H   ALA A 134     -28.950   9.660  24.728  1.00 23.91           H  
ATOM   2077  CA  ALA A 134     -30.999   9.166  24.857  1.00 23.91           C  
ATOM   2078  HA  ALA A 134     -31.746   9.254  25.647  1.00 23.91           H  
ATOM   2079  C   ALA A 134     -30.955   7.706  24.388  1.00 23.91           C  
ATOM   2080  CB  ALA A 134     -31.388  10.156  23.756  1.00 23.91           C  
ATOM   2081  HB1 ALA A 134     -31.407  11.169  24.157  1.00 23.91           H  
ATOM   2082  HB2 ALA A 134     -32.376   9.905  23.370  1.00 23.91           H  
ATOM   2083  HB3 ALA A 134     -30.669  10.105  22.938  1.00 23.91           H  
ATOM   2084  O   ALA A 134     -30.044   7.292  23.666  1.00 23.91           O  
ATOM   2085  N   SER A 135     -31.899   6.927  24.898  1.00 23.98           N  
ATOM   2086  H   SER A 135     -32.616   7.373  25.453  1.00 23.98           H  
ATOM   2087  CA  SER A 135     -32.167   5.528  24.584  1.00 23.98           C  
ATOM   2088  HA  SER A 135     -31.353   4.912  24.965  1.00 23.98           H  
ATOM   2089  C   SER A 135     -32.303   5.273  23.081  1.00 23.98           C  
ATOM   2090  CB  SER A 135     -33.466   5.136  25.306  1.00 23.98           C  
ATOM   2091  HB2 SER A 135     -33.884   4.230  24.867  1.00 23.98           H  
ATOM   2092  HB3 SER A 135     -33.236   4.944  26.354  1.00 23.98           H  
ATOM   2093  O   SER A 135     -32.703   6.156  22.325  1.00 23.98           O  
ATOM   2094  OG  SER A 135     -34.414   6.193  25.244  1.00 23.98           O  
ATOM   2095  HG  SER A 135     -34.756   6.230  24.348  1.00 23.98           H  
ATOM   2096  N   GLU A 136     -31.987   4.040  22.680  1.00 26.76           N  
ATOM   2097  H   GLU A 136     -31.678   3.380  23.380  1.00 26.76           H  
ATOM   2098  CA  GLU A 136     -32.290   3.455  21.371  1.00 26.76           C  
ATOM   2099  HA  GLU A 136     -31.511   3.722  20.657  1.00 26.76           H  
ATOM   2100  C   GLU A 136     -33.647   3.963  20.844  1.00 26.76           C  
ATOM   2101  CB  GLU A 136     -32.318   1.920  21.532  1.00 26.76           C  
ATOM   2102  HB2 GLU A 136     -32.677   1.474  20.604  1.00 26.76           H  
ATOM   2103  HB3 GLU A 136     -33.018   1.670  22.330  1.00 26.76           H  
ATOM   2104  O   GLU A 136     -34.686   3.698  21.444  1.00 26.76           O  
ATOM   2105  CG  GLU A 136     -30.932   1.326  21.852  1.00 26.76           C  
ATOM   2106  HG2 GLU A 136     -30.502   1.861  22.699  1.00 26.76           H  
ATOM   2107  HG3 GLU A 136     -30.282   1.496  20.994  1.00 26.76           H  
ATOM   2108  CD  GLU A 136     -30.957  -0.173  22.204  1.00 26.76           C  
ATOM   2109  OE1 GLU A 136     -29.894  -0.809  22.024  1.00 26.76           O  
ATOM   2110  OE2 GLU A 136     -31.997  -0.649  22.707  1.00 26.76           O  
ATOM   2111  N   GLY A 137     -33.631   4.740  19.752  1.00 24.94           N  
ATOM   2112  H   GLY A 137     -32.737   4.984  19.351  1.00 24.94           H  
ATOM   2113  CA  GLY A 137     -34.845   5.154  19.034  1.00 24.94           C  
ATOM   2114  HA2 GLY A 137     -35.716   4.669  19.476  1.00 24.94           H  
ATOM   2115  HA3 GLY A 137     -34.767   4.788  18.010  1.00 24.94           H  
ATOM   2116  C   GLY A 137     -35.171   6.654  18.944  1.00 24.94           C  
ATOM   2117  O   GLY A 137     -36.252   6.972  18.461  1.00 24.94           O  
ATOM   2118  N   GLY A 138     -34.299   7.580  19.361  1.00 24.37           N  
ATOM   2119  H   GLY A 138     -33.436   7.279  19.791  1.00 24.37           H  
ATOM   2120  CA  GLY A 138     -34.591   9.027  19.333  1.00 24.37           C  
ATOM   2121  HA2 GLY A 138     -34.426   9.432  20.331  1.00 24.37           H  
ATOM   2122  HA3 GLY A 138     -35.641   9.198  19.095  1.00 24.37           H  
ATOM   2123  C   GLY A 138     -33.731   9.850  18.365  1.00 24.37           C  
ATOM   2124  O   GLY A 138     -32.507   9.803  18.437  1.00 24.37           O  
ATOM   2125  N   GLU A 139     -34.389  10.626  17.497  1.00 24.42           N  
ATOM   2126  H   GLU A 139     -35.397  10.584  17.529  1.00 24.42           H  
ATOM   2127  CA  GLU A 139     -33.839  11.628  16.568  1.00 24.42           C  
ATOM   2128  HA  GLU A 139     -33.386  11.127  15.712  1.00 24.42           H  
ATOM   2129  C   GLU A 139     -32.799  12.569  17.211  1.00 24.42           C  
ATOM   2130  CB  GLU A 139     -35.004  12.520  16.081  1.00 24.42           C  
ATOM   2131  HB2 GLU A 139     -34.591  13.372  15.541  1.00 24.42           H  
ATOM   2132  HB3 GLU A 139     -35.522  12.905  16.960  1.00 24.42           H  
ATOM   2133  O   GLU A 139     -33.062  13.178  18.247  1.00 24.42           O  
ATOM   2134  CG  GLU A 139     -36.013  11.828  15.153  1.00 24.42           C  
ATOM   2135  HG2 GLU A 139     -35.524  11.625  14.200  1.00 24.42           H  
ATOM   2136  HG3 GLU A 139     -36.299  10.871  15.589  1.00 24.42           H  
ATOM   2137  CD  GLU A 139     -37.289  12.664  14.941  1.00 24.42           C  
ATOM   2138  OE1 GLU A 139     -37.688  12.837  13.768  1.00 24.42           O  
ATOM   2139  OE2 GLU A 139     -37.867  13.108  15.959  1.00 24.42           O  
ATOM   2140  N   THR A 140     -31.657  12.795  16.549  1.00 30.85           N  
ATOM   2141  H   THR A 140     -31.430  12.225  15.746  1.00 30.85           H  
ATOM   2142  CA  THR A 140     -30.833  13.991  16.798  1.00 30.85           C  
ATOM   2143  HA  THR A 140     -31.170  14.457  17.724  1.00 30.85           H  
ATOM   2144  C   THR A 140     -31.047  15.009  15.690  1.00 30.85           C  
ATOM   2145  CB  THR A 140     -29.345  13.709  17.017  1.00 30.85           C  
ATOM   2146  HB  THR A 140     -28.803  14.655  17.002  1.00 30.85           H  
ATOM   2147  O   THR A 140     -30.718  14.791  14.522  1.00 30.85           O  
ATOM   2148  CG2 THR A 140     -29.105  13.046  18.371  1.00 30.85           C  
ATOM   2149 HG21 THR A 140     -29.639  12.097  18.417  1.00 30.85           H  
ATOM   2150 HG22 THR A 140     -29.457  13.696  19.172  1.00 30.85           H  
ATOM   2151 HG23 THR A 140     -28.038  12.863  18.499  1.00 30.85           H  
ATOM   2152  OG1 THR A 140     -28.830  12.876  16.009  1.00 30.85           O  
ATOM   2153  HG1 THR A 140     -28.987  13.311  15.168  1.00 30.85           H  
ATOM   2154  N   THR A 141     -31.630  16.122  16.107  1.00 27.18           N  
ATOM   2155  H   THR A 141     -31.811  16.203  17.097  1.00 27.18           H  
ATOM   2156  CA  THR A 141     -32.068  17.274  15.338  1.00 27.18           C  
ATOM   2157  HA  THR A 141     -32.682  16.918  14.511  1.00 27.18           H  
ATOM   2158  C   THR A 141     -30.908  18.098  14.762  1.00 27.18           C  
ATOM   2159  CB  THR A 141     -32.946  18.144  16.261  1.00 27.18           C  
ATOM   2160  HB  THR A 141     -33.038  19.148  15.847  1.00 27.18           H  
ATOM   2161  O   THR A 141     -29.968  18.464  15.454  1.00 27.18           O  
ATOM   2162  CG2 THR A 141     -34.345  17.552  16.433  1.00 27.18           C  
ATOM   2163 HG21 THR A 141     -34.951  18.199  17.068  1.00 27.18           H  
ATOM   2164 HG22 THR A 141     -34.831  17.465  15.461  1.00 27.18           H  
ATOM   2165 HG23 THR A 141     -34.287  16.561  16.884  1.00 27.18           H  
ATOM   2166  OG1 THR A 141     -32.405  18.209  17.566  1.00 27.18           O  
ATOM   2167  HG1 THR A 141     -33.034  18.670  18.126  1.00 27.18           H  
ATOM   2168  N   SER A 142     -31.064  18.438  13.478  1.00 27.11           N  
ATOM   2169  H   SER A 142     -31.761  17.901  12.983  1.00 27.11           H  
ATOM   2170  CA  SER A 142     -30.685  19.692  12.808  1.00 27.11           C  
ATOM   2171  HA  SER A 142     -30.845  19.503  11.747  1.00 27.11           H  
ATOM   2172  C   SER A 142     -29.240  20.218  12.922  1.00 27.11           C  
ATOM   2173  CB  SER A 142     -31.704  20.777  13.199  1.00 27.11           C  
ATOM   2174  HB2 SER A 142     -32.554  20.323  13.709  1.00 27.11           H  
ATOM   2175  HB3 SER A 142     -31.258  21.508  13.874  1.00 27.11           H  
ATOM   2176  O   SER A 142     -28.891  20.948  13.846  1.00 27.11           O  
ATOM   2177  OG  SER A 142     -32.189  21.418  12.040  1.00 27.11           O  
ATOM   2178  HG  SER A 142     -32.770  22.134  12.309  1.00 27.11           H  
ATOM   2179  N   ALA A 143     -28.451  20.008  11.862  1.00 29.73           N  
ATOM   2180  H   ALA A 143     -28.760  19.349  11.162  1.00 29.73           H  
ATOM   2181  CA  ALA A 143     -27.384  20.929  11.463  1.00 29.73           C  
ATOM   2182  HA  ALA A 143     -27.247  21.687  12.234  1.00 29.73           H  
ATOM   2183  C   ALA A 143     -27.814  21.654  10.176  1.00 29.73           C  
ATOM   2184  CB  ALA A 143     -26.053  20.177  11.340  1.00 29.73           C  
ATOM   2185  HB1 ALA A 143     -26.132  19.396  10.584  1.00 29.73           H  
ATOM   2186  HB2 ALA A 143     -25.797  19.723  12.297  1.00 29.73           H  
ATOM   2187  HB3 ALA A 143     -25.263  20.872  11.051  1.00 29.73           H  
ATOM   2188  O   ALA A 143     -27.555  21.215   9.059  1.00 29.73           O  
ATOM   2189  N   THR A 144     -28.530  22.766  10.337  1.00 26.01           N  
ATOM   2190  H   THR A 144     -28.778  23.049  11.274  1.00 26.01           H  
ATOM   2191  CA  THR A 144     -28.873  23.690   9.250  1.00 26.01           C  
ATOM   2192  HA  THR A 144     -29.254  23.118   8.405  1.00 26.01           H  
ATOM   2193  C   THR A 144     -27.648  24.488   8.790  1.00 26.01           C  
ATOM   2194  CB  THR A 144     -29.962  24.680   9.699  1.00 26.01           C  
ATOM   2195  HB  THR A 144     -29.987  25.522   9.007  1.00 26.01           H  
ATOM   2196  O   THR A 144     -27.051  25.213   9.580  1.00 26.01           O  
ATOM   2197  CG2 THR A 144     -31.348  24.044   9.726  1.00 26.01           C  
ATOM   2198 HG21 THR A 144     -31.632  23.738   8.720  1.00 26.01           H  
ATOM   2199 HG22 THR A 144     -32.074  24.765  10.101  1.00 26.01           H  
ATOM   2200 HG23 THR A 144     -31.336  23.169  10.376  1.00 26.01           H  
ATOM   2201  OG1 THR A 144     -29.680  25.158  10.997  1.00 26.01           O  
ATOM   2202  HG1 THR A 144     -28.783  25.500  10.978  1.00 26.01           H  
ATOM   2203  N   ASN A 145     -27.349  24.405   7.491  1.00 26.16           N  
ATOM   2204  H   ASN A 145     -27.782  23.638   6.996  1.00 26.16           H  
ATOM   2205  CA  ASN A 145     -26.841  25.471   6.615  1.00 26.16           C  
ATOM   2206  HA  ASN A 145     -26.403  24.975   5.749  1.00 26.16           H  
ATOM   2207  C   ASN A 145     -25.727  26.392   7.160  1.00 26.16           C  
ATOM   2208  CB  ASN A 145     -28.056  26.270   6.094  1.00 26.16           C  
ATOM   2209  HB2 ASN A 145     -27.711  27.060   5.428  1.00 26.16           H  
ATOM   2210  HB3 ASN A 145     -28.564  26.738   6.938  1.00 26.16           H  
ATOM   2211  O   ASN A 145     -25.982  27.554   7.466  1.00 26.16           O  
ATOM   2212  CG  ASN A 145     -29.045  25.417   5.322  1.00 26.16           C  
ATOM   2213  ND2 ASN A 145     -30.282  25.838   5.218  1.00 26.16           N  
ATOM   2214 HD21 ASN A 145     -30.907  25.238   4.699  1.00 26.16           H  
ATOM   2215 HD22 ASN A 145     -30.569  26.717   5.623  1.00 26.16           H  
ATOM   2216  OD1 ASN A 145     -28.728  24.358   4.816  1.00 26.16           O  
ATOM   2217  N   ASN A 146     -24.479  25.904   7.184  1.00 26.04           N  
ATOM   2218  H   ASN A 146     -24.392  24.900   7.132  1.00 26.04           H  
ATOM   2219  CA  ASN A 146     -23.273  26.697   6.874  1.00 26.04           C  
ATOM   2220  HA  ASN A 146     -23.375  27.068   5.854  1.00 26.04           H  
ATOM   2221  C   ASN A 146     -22.011  25.809   6.896  1.00 26.04           C  
ATOM   2222  CB  ASN A 146     -23.110  27.910   7.833  1.00 26.04           C  
ATOM   2223  HB2 ASN A 146     -22.077  27.986   8.173  1.00 26.04           H  
ATOM   2224  HB3 ASN A 146     -23.726  27.771   8.722  1.00 26.04           H  
ATOM   2225  O   ASN A 146     -21.409  25.599   7.947  1.00 26.04           O  
ATOM   2226  CG  ASN A 146     -23.437  29.252   7.190  1.00 26.04           C  
ATOM   2227  ND2 ASN A 146     -23.606  30.282   7.985  1.00 26.04           N  
ATOM   2228 HD21 ASN A 146     -23.673  30.132   8.981  1.00 26.04           H  
ATOM   2229 HD22 ASN A 146     -23.884  31.141   7.533  1.00 26.04           H  
ATOM   2230  OD1 ASN A 146     -23.471  29.425   5.983  1.00 26.04           O  
ATOM   2231  N   GLY A 147     -21.599  25.286   5.734  1.00 27.56           N  
ATOM   2232  H   GLY A 147     -22.196  25.423   4.931  1.00 27.56           H  
ATOM   2233  CA  GLY A 147     -20.213  24.864   5.454  1.00 27.56           C  
ATOM   2234  HA2 GLY A 147     -19.576  25.748   5.480  1.00 27.56           H  
ATOM   2235  HA3 GLY A 147     -20.182  24.467   4.439  1.00 27.56           H  
ATOM   2236  C   GLY A 147     -19.555  23.810   6.360  1.00 27.56           C  
ATOM   2237  O   GLY A 147     -18.330  23.716   6.367  1.00 27.56           O  
ATOM   2238  N   THR A 148     -20.314  23.031   7.127  1.00 29.12           N  
ATOM   2239  H   THR A 148     -21.318  23.139   7.100  1.00 29.12           H  
ATOM   2240  CA  THR A 148     -19.789  22.060   8.099  1.00 29.12           C  
ATOM   2241  HA  THR A 148     -18.772  22.352   8.360  1.00 29.12           H  
ATOM   2242  C   THR A 148     -19.698  20.663   7.476  1.00 29.12           C  
ATOM   2243  CB  THR A 148     -20.609  22.079   9.409  1.00 29.12           C  
ATOM   2244  HB  THR A 148     -20.752  21.062   9.772  1.00 29.12           H  
ATOM   2245  O   THR A 148     -20.693  20.097   7.030  1.00 29.12           O  
ATOM   2246  CG2 THR A 148     -19.893  22.898  10.484  1.00 29.12           C  
ATOM   2247 HG21 THR A 148     -19.721  23.915  10.133  1.00 29.12           H  
ATOM   2248 HG22 THR A 148     -18.938  22.433  10.726  1.00 29.12           H  
ATOM   2249 HG23 THR A 148     -20.503  22.923  11.387  1.00 29.12           H  
ATOM   2250  OG1 THR A 148     -21.865  22.706   9.242  1.00 29.12           O  
ATOM   2251  HG1 THR A 148     -21.707  23.652   9.209  1.00 29.12           H  
ATOM   2252  N   ARG A 149     -18.475  20.117   7.406  1.00 34.92           N  
ATOM   2253  H   ARG A 149     -17.710  20.648   7.795  1.00 34.92           H  
ATOM   2254  CA  ARG A 149     -18.171  18.766   6.897  1.00 34.92           C  
ATOM   2255  HA  ARG A 149     -18.732  18.605   5.977  1.00 34.92           H  
ATOM   2256  C   ARG A 149     -18.646  17.749   7.943  1.00 34.92           C  
ATOM   2257  CB  ARG A 149     -16.647  18.663   6.614  1.00 34.92           C  
ATOM   2258  HB2 ARG A 149     -16.145  18.205   7.467  1.00 34.92           H  
ATOM   2259  HB3 ARG A 149     -16.241  19.669   6.508  1.00 34.92           H  
ATOM   2260  O   ARG A 149     -18.125  17.749   9.055  1.00 34.92           O  
ATOM   2261  CG  ARG A 149     -16.264  17.892   5.334  1.00 34.92           C  
ATOM   2262  HG2 ARG A 149     -16.673  16.883   5.374  1.00 34.92           H  
ATOM   2263  HG3 ARG A 149     -16.691  18.413   4.477  1.00 34.92           H  
ATOM   2264  CD  ARG A 149     -14.728  17.817   5.176  1.00 34.92           C  
ATOM   2265  HD2 ARG A 149     -14.350  17.084   5.888  1.00 34.92           H  
ATOM   2266  HD3 ARG A 149     -14.301  18.788   5.427  1.00 34.92           H  
ATOM   2267  NE  ARG A 149     -14.301  17.468   3.798  1.00 34.92           N  
ATOM   2268  HE  ARG A 149     -14.957  17.669   3.057  1.00 34.92           H  
ATOM   2269  NH1 ARG A 149     -12.223  16.574   4.270  1.00 34.92           N  
ATOM   2270 HH11 ARG A 149     -11.352  16.188   3.936  1.00 34.92           H  
ATOM   2271 HH12 ARG A 149     -12.406  16.629   5.262  1.00 34.92           H  
ATOM   2272  NH2 ARG A 149     -12.838  16.806   2.158  1.00 34.92           N  
ATOM   2273 HH21 ARG A 149     -11.935  16.441   1.890  1.00 34.92           H  
ATOM   2274 HH22 ARG A 149     -13.501  17.037   1.431  1.00 34.92           H  
ATOM   2275  CZ  ARG A 149     -13.134  16.955   3.420  1.00 34.92           C  
ATOM   2276  N   CYS A 150     -19.623  16.906   7.615  1.00 35.07           N  
ATOM   2277  H   CYS A 150     -20.055  16.967   6.704  1.00 35.07           H  
ATOM   2278  CA  CYS A 150     -19.996  15.793   8.488  1.00 35.07           C  
ATOM   2279  HA  CYS A 150     -20.131  16.163   9.505  1.00 35.07           H  
ATOM   2280  C   CYS A 150     -18.854  14.767   8.494  1.00 35.07           C  
ATOM   2281  CB  CYS A 150     -21.322  15.173   8.032  1.00 35.07           C  
ATOM   2282  HB2 CYS A 150     -21.261  14.854   6.991  1.00 35.07           H  
ATOM   2283  HB3 CYS A 150     -21.520  14.297   8.649  1.00 35.07           H  
ATOM   2284  O   CYS A 150     -18.444  14.300   7.432  1.00 35.07           O  
ATOM   2285  SG  CYS A 150     -22.700  16.334   8.264  1.00 35.07           S  
ATOM   2286  HG  CYS A 150     -22.315  17.272   7.395  1.00 35.07           H  
ATOM   2287  N   ILE A 151     -18.312  14.453   9.673  1.00 36.96           N  
ATOM   2288  H   ILE A 151     -18.677  14.888  10.508  1.00 36.96           H  
ATOM   2289  CA  ILE A 151     -17.314  13.392   9.850  1.00 36.96           C  
ATOM   2290  HA  ILE A 151     -16.924  13.091   8.878  1.00 36.96           H  
ATOM   2291  C   ILE A 151     -18.048  12.219  10.501  1.00 36.96           C  
ATOM   2292  CB  ILE A 151     -16.099  13.855  10.686  1.00 36.96           C  
ATOM   2293  HB  ILE A 151     -16.441  14.137  11.682  1.00 36.96           H  
ATOM   2294  O   ILE A 151     -18.361  12.300  11.691  1.00 36.96           O  
ATOM   2295  CG1 ILE A 151     -15.432  15.085  10.032  1.00 36.96           C  
ATOM   2296 HG12 ILE A 151     -15.041  14.811   9.053  1.00 36.96           H  
ATOM   2297 HG13 ILE A 151     -16.177  15.868   9.889  1.00 36.96           H  
ATOM   2298  CG2 ILE A 151     -15.089  12.695  10.819  1.00 36.96           C  
ATOM   2299 HG21 ILE A 151     -15.558  11.829  11.286  1.00 36.96           H  
ATOM   2300 HG22 ILE A 151     -14.713  12.403   9.838  1.00 36.96           H  
ATOM   2301 HG23 ILE A 151     -14.253  12.984  11.455  1.00 36.96           H  
ATOM   2302  CD1 ILE A 151     -14.305  15.700  10.867  1.00 36.96           C  
ATOM   2303 HD11 ILE A 151     -13.995  16.631  10.393  1.00 36.96           H  
ATOM   2304 HD12 ILE A 151     -13.448  15.028  10.913  1.00 36.96           H  
ATOM   2305 HD13 ILE A 151     -14.662  15.914  11.875  1.00 36.96           H  
ATOM   2306  N   PRO A 152     -18.375  11.153   9.757  1.00 32.90           N  
ATOM   2307  CA  PRO A 152     -18.975   9.975  10.358  1.00 32.90           C  
ATOM   2308  HA  PRO A 152     -19.852  10.258  10.941  1.00 32.90           H  
ATOM   2309  C   PRO A 152     -17.946   9.311  11.279  1.00 32.90           C  
ATOM   2310  CB  PRO A 152     -19.424   9.097   9.190  1.00 32.90           C  
ATOM   2311  HB2 PRO A 152     -20.443   9.364   8.909  1.00 32.90           H  
ATOM   2312  HB3 PRO A 152     -19.356   8.034   9.425  1.00 32.90           H  
ATOM   2313  O   PRO A 152     -16.916   8.805  10.835  1.00 32.90           O  
ATOM   2314  CG  PRO A 152     -18.469   9.496   8.073  1.00 32.90           C  
ATOM   2315  HG2 PRO A 152     -17.545   8.935   8.209  1.00 32.90           H  
ATOM   2316  HG3 PRO A 152     -18.898   9.328   7.085  1.00 32.90           H  
ATOM   2317  CD  PRO A 152     -18.177  10.969   8.328  1.00 32.90           C  
ATOM   2318  HD2 PRO A 152     -17.155  11.193   8.024  1.00 32.90           H  
ATOM   2319  HD3 PRO A 152     -18.886  11.588   7.778  1.00 32.90           H  
ATOM   2320  N   VAL A 153     -18.230   9.320  12.580  1.00 32.55           N  
ATOM   2321  H   VAL A 153     -19.034   9.848  12.886  1.00 32.55           H  
ATOM   2322  CA  VAL A 153     -17.492   8.544  13.581  1.00 32.55           C  
ATOM   2323  HA  VAL A 153     -16.485   8.343  13.215  1.00 32.55           H  
ATOM   2324  C   VAL A 153     -18.219   7.209  13.715  1.00 32.55           C  
ATOM   2325  CB  VAL A 153     -17.351   9.317  14.911  1.00 32.55           C  
ATOM   2326  HB  VAL A 153     -18.333   9.466  15.359  1.00 32.55           H  
ATOM   2327  O   VAL A 153     -19.096   7.043  14.562  1.00 32.55           O  
ATOM   2328  CG1 VAL A 153     -16.461   8.550  15.900  1.00 32.55           C  
ATOM   2329 HG11 VAL A 153     -15.468   8.401  15.474  1.00 32.55           H  
ATOM   2330 HG12 VAL A 153     -16.372   9.117  16.827  1.00 32.55           H  
ATOM   2331 HG13 VAL A 153     -16.903   7.580  16.128  1.00 32.55           H  
ATOM   2332  CG2 VAL A 153     -16.713  10.695  14.677  1.00 32.55           C  
ATOM   2333 HG21 VAL A 153     -15.775  10.583  14.133  1.00 32.55           H  
ATOM   2334 HG22 VAL A 153     -16.511  11.184  15.631  1.00 32.55           H  
ATOM   2335 HG23 VAL A 153     -17.387  11.330  14.102  1.00 32.55           H  
ATOM   2336  N   SER A 154     -17.941   6.271  12.807  1.00 32.99           N  
ATOM   2337  H   SER A 154     -17.250   6.457  12.094  1.00 32.99           H  
ATOM   2338  CA  SER A 154     -18.559   4.946  12.848  1.00 32.99           C  
ATOM   2339  HA  SER A 154     -19.547   5.034  13.300  1.00 32.99           H  
ATOM   2340  C   SER A 154     -17.741   3.986  13.703  1.00 32.99           C  
ATOM   2341  CB  SER A 154     -18.794   4.367  11.448  1.00 32.99           C  
ATOM   2342  HB2 SER A 154     -19.521   4.983  10.919  1.00 32.99           H  
ATOM   2343  HB3 SER A 154     -19.195   3.357  11.538  1.00 32.99           H  
ATOM   2344  O   SER A 154     -16.681   3.511  13.303  1.00 32.99           O  
ATOM   2345  OG  SER A 154     -17.618   4.333  10.675  1.00 32.99           O  
ATOM   2346  HG  SER A 154     -16.882   4.025  11.209  1.00 32.99           H  
ATOM   2347  N   SER A 155     -18.298   3.592  14.844  1.00 31.99           N  
ATOM   2348  H   SER A 155     -19.114   4.084  15.179  1.00 31.99           H  
ATOM   2349  CA  SER A 155     -18.028   2.278  15.423  1.00 31.99           C  
ATOM   2350  HA  SER A 155     -16.954   2.091  15.424  1.00 31.99           H  
ATOM   2351  C   SER A 155     -18.714   1.221  14.544  1.00 31.99           C  
ATOM   2352  CB  SER A 155     -18.518   2.246  16.876  1.00 31.99           C  
ATOM   2353  HB2 SER A 155     -17.937   2.953  17.467  1.00 31.99           H  
ATOM   2354  HB3 SER A 155     -18.375   1.246  17.286  1.00 31.99           H  
ATOM   2355  O   SER A 155     -19.874   0.880  14.766  1.00 31.99           O  
ATOM   2356  OG  SER A 155     -19.888   2.597  16.944  1.00 31.99           O  
ATOM   2357  HG  SER A 155     -20.347   2.000  16.349  1.00 31.99           H  
ATOM   2358  N   GLY A 156     -18.042   0.774  13.482  1.00 39.30           N  
ATOM   2359  H   GLY A 156     -17.170   1.227  13.248  1.00 39.30           H  
ATOM   2360  CA  GLY A 156     -18.562  -0.225  12.543  1.00 39.30           C  
ATOM   2361  HA2 GLY A 156     -18.532  -1.205  13.019  1.00 39.30           H  
ATOM   2362  HA3 GLY A 156     -19.598   0.003  12.293  1.00 39.30           H  
ATOM   2363  C   GLY A 156     -17.754  -0.270  11.247  1.00 39.30           C  
ATOM   2364  O   GLY A 156     -17.282   0.753  10.769  1.00 39.30           O  
ATOM   2365  N   THR A 157     -17.578  -1.463  10.684  1.00 44.34           N  
ATOM   2366  H   THR A 157     -18.036  -2.267  11.090  1.00 44.34           H  
ATOM   2367  CA  THR A 157     -16.662  -1.774   9.570  1.00 44.34           C  
ATOM   2368  HA  THR A 157     -15.705  -1.286   9.756  1.00 44.34           H  
ATOM   2369  C   THR A 157     -17.115  -1.300   8.188  1.00 44.34           C  
ATOM   2370  CB  THR A 157     -16.420  -3.295   9.509  1.00 44.34           C  
ATOM   2371  HB  THR A 157     -15.951  -3.576   8.566  1.00 44.34           H  
ATOM   2372  O   THR A 157     -16.488  -1.668   7.198  1.00 44.34           O  
ATOM   2373  CG2 THR A 157     -15.512  -3.771  10.638  1.00 44.34           C  
ATOM   2374 HG21 THR A 157     -15.960  -3.557  11.609  1.00 44.34           H  
ATOM   2375 HG22 THR A 157     -14.548  -3.268  10.569  1.00 44.34           H  
ATOM   2376 HG23 THR A 157     -15.346  -4.845  10.544  1.00 44.34           H  
ATOM   2377  OG1 THR A 157     -17.648  -3.982   9.648  1.00 44.34           O  
ATOM   2378  HG1 THR A 157     -17.477  -4.888   9.378  1.00 44.34           H  
ATOM   2379  N   SER A 158     -18.195  -0.523   8.060  1.00 59.82           N  
ATOM   2380  H   SER A 158     -18.641  -0.138   8.881  1.00 59.82           H  
ATOM   2381  CA  SER A 158     -18.783  -0.287   6.742  1.00 59.82           C  
ATOM   2382  HA  SER A 158     -18.125  -0.723   5.990  1.00 59.82           H  
ATOM   2383  C   SER A 158     -18.878   1.186   6.356  1.00 59.82           C  
ATOM   2384  CB  SER A 158     -20.076  -1.091   6.554  1.00 59.82           C  
ATOM   2385  HB2 SER A 158     -20.259  -1.202   5.485  1.00 59.82           H  
ATOM   2386  HB3 SER A 158     -19.947  -2.089   6.974  1.00 59.82           H  
ATOM   2387  O   SER A 158     -19.591   1.991   6.956  1.00 59.82           O  
ATOM   2388  OG  SER A 158     -21.206  -0.483   7.130  1.00 59.82           O  
ATOM   2389  HG  SER A 158     -21.974  -0.977   6.836  1.00 59.82           H  
ATOM   2390  N   CYS A 159     -18.233   1.495   5.229  1.00 65.19           N  
ATOM   2391  H   CYS A 159     -17.566   0.827   4.867  1.00 65.19           H  
ATOM   2392  CA  CYS A 159     -18.514   2.664   4.397  1.00 65.19           C  
ATOM   2393  HA  CYS A 159     -18.186   3.570   4.906  1.00 65.19           H  
ATOM   2394  C   CYS A 159     -20.018   2.824   4.078  1.00 65.19           C  
ATOM   2395  CB  CYS A 159     -17.718   2.495   3.098  1.00 65.19           C  
ATOM   2396  HB2 CYS A 159     -18.120   3.189   2.360  1.00 65.19           H  
ATOM   2397  HB3 CYS A 159     -17.875   1.484   2.719  1.00 65.19           H  
ATOM   2398  O   CYS A 159     -20.466   3.922   3.770  1.00 65.19           O  
ATOM   2399  SG  CYS A 159     -15.932   2.770   3.177  1.00 65.19           S  
ATOM   2400  N   GLU A 160     -20.813   1.755   4.200  1.00 65.63           N  
ATOM   2401  H   GLU A 160     -20.384   0.879   4.464  1.00 65.63           H  
ATOM   2402  CA  GLU A 160     -22.273   1.755   4.024  1.00 65.63           C  
ATOM   2403  HA  GLU A 160     -22.519   2.181   3.052  1.00 65.63           H  
ATOM   2404  C   GLU A 160     -23.014   2.581   5.086  1.00 65.63           C  
ATOM   2405  CB  GLU A 160     -22.805   0.313   4.098  1.00 65.63           C  
ATOM   2406  HB2 GLU A 160     -23.864   0.321   3.843  1.00 65.63           H  
ATOM   2407  HB3 GLU A 160     -22.718  -0.031   5.129  1.00 65.63           H  
ATOM   2408  O   GLU A 160     -24.124   3.057   4.838  1.00 65.63           O  
ATOM   2409  CG  GLU A 160     -22.088  -0.682   3.174  1.00 65.63           C  
ATOM   2410  HG2 GLU A 160     -22.255  -0.383   2.139  1.00 65.63           H  
ATOM   2411  HG3 GLU A 160     -21.015  -0.666   3.363  1.00 65.63           H  
ATOM   2412  CD  GLU A 160     -22.582  -2.116   3.369  1.00 65.63           C  
ATOM   2413  OE1 GLU A 160     -22.608  -2.865   2.370  1.00 65.63           O  
ATOM   2414  OE2 GLU A 160     -22.850  -2.525   4.519  1.00 65.63           O  
ATOM   2415  N   ASN A 161     -22.423   2.742   6.274  1.00 60.71           N  
ATOM   2416  H   ASN A 161     -21.522   2.312   6.427  1.00 60.71           H  
ATOM   2417  CA  ASN A 161     -23.032   3.482   7.376  1.00 60.71           C  
ATOM   2418  HA  ASN A 161     -24.115   3.489   7.250  1.00 60.71           H  
ATOM   2419  C   ASN A 161     -22.610   4.953   7.414  1.00 60.71           C  
ATOM   2420  CB  ASN A 161     -22.718   2.759   8.693  1.00 60.71           C  
ATOM   2421  HB2 ASN A 161     -21.643   2.590   8.766  1.00 60.71           H  
ATOM   2422  HB3 ASN A 161     -23.022   3.387   9.530  1.00 60.71           H  
ATOM   2423  O   ASN A 161     -23.334   5.755   7.993  1.00 60.71           O  
ATOM   2424  CG  ASN A 161     -23.453   1.437   8.826  1.00 60.71           C  
ATOM   2425  ND2 ASN A 161     -22.917   0.525   9.600  1.00 60.71           N  
ATOM   2426 HD21 ASN A 161     -23.398  -0.361   9.651  1.00 60.71           H  
ATOM   2427 HD22 ASN A 161     -21.987   0.666   9.968  1.00 60.71           H  
ATOM   2428  OD1 ASN A 161     -24.521   1.212   8.274  1.00 60.71           O  
ATOM   2429  N   GLY A 162     -21.491   5.329   6.786  1.00 55.08           N  
ATOM   2430  H   GLY A 162     -20.962   4.625   6.291  1.00 55.08           H  
ATOM   2431  CA  GLY A 162     -21.000   6.714   6.765  1.00 55.08           C  
ATOM   2432  HA2 GLY A 162     -20.659   6.982   7.765  1.00 55.08           H  
ATOM   2433  HA3 GLY A 162     -20.154   6.786   6.082  1.00 55.08           H  
ATOM   2434  C   GLY A 162     -22.069   7.733   6.329  1.00 55.08           C  
ATOM   2435  O   GLY A 162     -22.400   8.620   7.119  1.00 55.08           O  
ATOM   2436  N   PRO A 163     -22.679   7.563   5.138  1.00 50.75           N  
ATOM   2437  CA  PRO A 163     -23.827   8.346   4.665  1.00 50.75           C  
ATOM   2438  HA  PRO A 163     -23.498   9.350   4.396  1.00 50.75           H  
ATOM   2439  C   PRO A 163     -24.982   8.441   5.660  1.00 50.75           C  
ATOM   2440  CB  PRO A 163     -24.297   7.579   3.421  1.00 50.75           C  
ATOM   2441  HB2 PRO A 163     -24.881   6.703   3.704  1.00 50.75           H  
ATOM   2442  HB3 PRO A 163     -24.899   8.165   2.727  1.00 50.75           H  
ATOM   2443  O   PRO A 163     -25.456   9.520   6.015  1.00 50.75           O  
ATOM   2444  CG  PRO A 163     -22.988   7.090   2.829  1.00 50.75           C  
ATOM   2445  HG2 PRO A 163     -23.181   6.248   2.163  1.00 50.75           H  
ATOM   2446  HG3 PRO A 163     -22.466   7.901   2.322  1.00 50.75           H  
ATOM   2447  CD  PRO A 163     -22.234   6.658   4.083  1.00 50.75           C  
ATOM   2448  HD2 PRO A 163     -21.160   6.728   3.916  1.00 50.75           H  
ATOM   2449  HD3 PRO A 163     -22.513   5.634   4.332  1.00 50.75           H  
ATOM   2450  N   LYS A 164     -25.393   7.279   6.179  1.00 51.15           N  
ATOM   2451  H   LYS A 164     -24.901   6.445   5.891  1.00 51.15           H  
ATOM   2452  CA  LYS A 164     -26.548   7.147   7.069  1.00 51.15           C  
ATOM   2453  HA  LYS A 164     -27.411   7.622   6.600  1.00 51.15           H  
ATOM   2454  C   LYS A 164     -26.326   7.877   8.392  1.00 51.15           C  
ATOM   2455  CB  LYS A 164     -26.847   5.662   7.309  1.00 51.15           C  
ATOM   2456  HB2 LYS A 164     -25.975   5.187   7.757  1.00 51.15           H  
ATOM   2457  HB3 LYS A 164     -27.676   5.585   8.013  1.00 51.15           H  
ATOM   2458  O   LYS A 164     -27.259   8.468   8.922  1.00 51.15           O  
ATOM   2459  CG  LYS A 164     -27.227   4.922   6.017  1.00 51.15           C  
ATOM   2460  HG2 LYS A 164     -26.417   5.001   5.292  1.00 51.15           H  
ATOM   2461  HG3 LYS A 164     -28.127   5.368   5.594  1.00 51.15           H  
ATOM   2462  CD  LYS A 164     -27.475   3.442   6.318  1.00 51.15           C  
ATOM   2463  HD2 LYS A 164     -28.307   3.344   7.015  1.00 51.15           H  
ATOM   2464  HD3 LYS A 164     -26.576   3.020   6.767  1.00 51.15           H  
ATOM   2465  CE  LYS A 164     -27.789   2.700   5.018  1.00 51.15           C  
ATOM   2466  HE2 LYS A 164     -28.722   3.081   4.604  1.00 51.15           H  
ATOM   2467  HE3 LYS A 164     -26.991   2.916   4.307  1.00 51.15           H  
ATOM   2468  NZ  LYS A 164     -27.865   1.239   5.253  1.00 51.15           N  
ATOM   2469  HZ1 LYS A 164     -28.599   1.018   5.911  1.00 51.15           H  
ATOM   2470  HZ2 LYS A 164     -26.984   0.920   5.628  1.00 51.15           H  
ATOM   2471  HZ3 LYS A 164     -28.029   0.753   4.382  1.00 51.15           H  
ATOM   2472  N   LEU A 165     -25.092   7.876   8.897  1.00 45.51           N  
ATOM   2473  H   LEU A 165     -24.382   7.361   8.396  1.00 45.51           H  
ATOM   2474  CA  LEU A 165     -24.698   8.580  10.120  1.00 45.51           C  
ATOM   2475  HA  LEU A 165     -25.421   8.354  10.905  1.00 45.51           H  
ATOM   2476  C   LEU A 165     -24.712  10.107   9.962  1.00 45.51           C  
ATOM   2477  CB  LEU A 165     -23.306   8.088  10.552  1.00 45.51           C  
ATOM   2478  HB2 LEU A 165     -22.919   8.750  11.327  1.00 45.51           H  
ATOM   2479  HB3 LEU A 165     -22.636   8.159   9.696  1.00 45.51           H  
ATOM   2480  O   LEU A 165     -24.754  10.815  10.964  1.00 45.51           O  
ATOM   2481  CG  LEU A 165     -23.291   6.646  11.092  1.00 45.51           C  
ATOM   2482  HG  LEU A 165     -23.846   5.984  10.429  1.00 45.51           H  
ATOM   2483  CD1 LEU A 165     -21.848   6.152  11.175  1.00 45.51           C  
ATOM   2484 HD11 LEU A 165     -21.837   5.126  11.542  1.00 45.51           H  
ATOM   2485 HD12 LEU A 165     -21.272   6.788  11.848  1.00 45.51           H  
ATOM   2486 HD13 LEU A 165     -21.402   6.177  10.181  1.00 45.51           H  
ATOM   2487  CD2 LEU A 165     -23.909   6.539  12.487  1.00 45.51           C  
ATOM   2488 HD21 LEU A 165     -23.381   7.193  13.181  1.00 45.51           H  
ATOM   2489 HD22 LEU A 165     -24.960   6.827  12.453  1.00 45.51           H  
ATOM   2490 HD23 LEU A 165     -23.845   5.510  12.840  1.00 45.51           H  
ATOM   2491  N   CYS A 166     -24.721  10.620   8.730  1.00 47.09           N  
ATOM   2492  H   CYS A 166     -24.691   9.992   7.939  1.00 47.09           H  
ATOM   2493  CA  CYS A 166     -24.861  12.048   8.444  1.00 47.09           C  
ATOM   2494  HA  CYS A 166     -24.481  12.613   9.296  1.00 47.09           H  
ATOM   2495  C   CYS A 166     -26.332  12.481   8.278  1.00 47.09           C  
ATOM   2496  CB  CYS A 166     -23.987  12.410   7.234  1.00 47.09           C  
ATOM   2497  HB2 CYS A 166     -24.351  11.891   6.347  1.00 47.09           H  
ATOM   2498  HB3 CYS A 166     -24.057  13.483   7.054  1.00 47.09           H  
ATOM   2499  O   CYS A 166     -26.586  13.572   7.772  1.00 47.09           O  
ATOM   2500  SG  CYS A 166     -22.251  11.956   7.550  1.00 47.09           S  
ATOM   2501  HG  CYS A 166     -22.434  10.633   7.525  1.00 47.09           H  
ATOM   2502  N   ASN A 167     -27.298  11.639   8.683  1.00 49.87           N  
ATOM   2503  H   ASN A 167     -27.016  10.769   9.112  1.00 49.87           H  
ATOM   2504  CA  ASN A 167     -28.739  11.813   8.446  1.00 49.87           C  
ATOM   2505  HA  ASN A 167     -29.218  10.874   8.724  1.00 49.87           H  
ATOM   2506  C   ASN A 167     -29.113  12.001   6.966  1.00 49.87           C  
ATOM   2507  CB  ASN A 167     -29.316  12.914   9.358  1.00 49.87           C  
ATOM   2508  HB2 ASN A 167     -28.695  13.808   9.294  1.00 49.87           H  
ATOM   2509  HB3 ASN A 167     -30.316  13.184   9.018  1.00 49.87           H  
ATOM   2510  O   ASN A 167     -30.204  12.479   6.657  1.00 49.87           O  
ATOM   2511  CG  ASN A 167     -29.465  12.499  10.804  1.00 49.87           C  
ATOM   2512  ND2 ASN A 167     -29.650  13.459  11.680  1.00 49.87           N  
ATOM   2513 HD21 ASN A 167     -29.836  13.180  12.633  1.00 49.87           H  
ATOM   2514 HD22 ASN A 167     -29.669  14.424  11.383  1.00 49.87           H  
ATOM   2515  OD1 ASN A 167     -29.474  11.337  11.168  1.00 49.87           O  
ATOM   2516  N   ASP A 168     -28.235  11.595   6.052  1.00 56.21           N  
ATOM   2517  H   ASP A 168     -27.347  11.217   6.348  1.00 56.21           H  
ATOM   2518  CA  ASP A 168     -28.502  11.634   4.626  1.00 56.21           C  
ATOM   2519  HA  ASP A 168     -29.491  12.059   4.451  1.00 56.21           H  
ATOM   2520  C   ASP A 168     -28.485  10.201   4.075  1.00 56.21           C  
ATOM   2521  CB  ASP A 168     -27.560  12.611   3.928  1.00 56.21           C  
ATOM   2522  HB2 ASP A 168     -27.652  13.585   4.409  1.00 56.21           H  
ATOM   2523  HB3 ASP A 168     -26.531  12.276   4.060  1.00 56.21           H  
ATOM   2524  O   ASP A 168     -27.448   9.695   3.633  1.00 56.21           O  
ATOM   2525  CG  ASP A 168     -27.922  12.777   2.443  1.00 56.21           C  
ATOM   2526  OD1 ASP A 168     -28.916  12.148   1.993  1.00 56.21           O  
ATOM   2527  OD2 ASP A 168     -27.200  13.532   1.758  1.00 56.21           O  
ATOM   2528  N   PRO A 169     -29.638   9.503   4.108  1.00 53.88           N  
ATOM   2529  CA  PRO A 169     -29.753   8.156   3.556  1.00 53.88           C  
ATOM   2530  HA  PRO A 169     -29.029   7.501   4.041  1.00 53.88           H  
ATOM   2531  C   PRO A 169     -29.485   8.108   2.043  1.00 53.88           C  
ATOM   2532  CB  PRO A 169     -31.174   7.699   3.907  1.00 53.88           C  
ATOM   2533  HB2 PRO A 169     -31.598   7.043   3.148  1.00 53.88           H  
ATOM   2534  HB3 PRO A 169     -31.160   7.197   4.875  1.00 53.88           H  
ATOM   2535  O   PRO A 169     -29.326   7.015   1.504  1.00 53.88           O  
ATOM   2536  CG  PRO A 169     -31.960   9.003   4.029  1.00 53.88           C  
ATOM   2537  HG2 PRO A 169     -32.821   8.900   4.690  1.00 53.88           H  
ATOM   2538  HG3 PRO A 169     -32.272   9.334   3.038  1.00 53.88           H  
ATOM   2539  CD  PRO A 169     -30.931   9.975   4.589  1.00 53.88           C  
ATOM   2540  HD2 PRO A 169     -30.945   9.949   5.678  1.00 53.88           H  
ATOM   2541  HD3 PRO A 169     -31.166  10.978   4.231  1.00 53.88           H  
ATOM   2542  N   ASN A 170     -29.410   9.267   1.377  1.00 59.67           N  
ATOM   2543  H   ASN A 170     -29.453  10.131   1.898  1.00 59.67           H  
ATOM   2544  CA  ASN A 170     -29.160   9.414  -0.049  1.00 59.67           C  
ATOM   2545  HA  ASN A 170     -29.125   8.428  -0.514  1.00 59.67           H  
ATOM   2546  C   ASN A 170     -27.808  10.084  -0.348  1.00 59.67           C  
ATOM   2547  CB  ASN A 170     -30.328  10.200  -0.665  1.00 59.67           C  
ATOM   2548  HB2 ASN A 170     -30.140  10.359  -1.727  1.00 59.67           H  
ATOM   2549  HB3 ASN A 170     -30.382  11.176  -0.183  1.00 59.67           H  
ATOM   2550  O   ASN A 170     -27.591  10.485  -1.494  1.00 59.67           O  
ATOM   2551  CG  ASN A 170     -31.661   9.490  -0.548  1.00 59.67           C  
ATOM   2552  ND2 ASN A 170     -32.716  10.221  -0.277  1.00 59.67           N  
ATOM   2553 HD21 ASN A 170     -33.591   9.724  -0.194  1.00 59.67           H  
ATOM   2554 HD22 ASN A 170     -32.600  11.207  -0.091  1.00 59.67           H  
ATOM   2555  OD1 ASN A 170     -31.798   8.292  -0.717  1.00 59.67           O  
ATOM   2556  N   SER A 171     -26.892  10.224   0.625  1.00 63.72           N  
ATOM   2557  H   SER A 171     -27.118   9.961   1.574  1.00 63.72           H  
ATOM   2558  CA  SER A 171     -25.634  10.925   0.356  1.00 63.72           C  
ATOM   2559  HA  SER A 171     -25.900  11.856  -0.144  1.00 63.72           H  
ATOM   2560  C   SER A 171     -24.760  10.107  -0.591  1.00 63.72           C  
ATOM   2561  CB  SER A 171     -24.869  11.354   1.614  1.00 63.72           C  
ATOM   2562  HB2 SER A 171     -24.203  12.173   1.346  1.00 63.72           H  
ATOM   2563  HB3 SER A 171     -25.566  11.718   2.369  1.00 63.72           H  
ATOM   2564  O   SER A 171     -24.171   9.090  -0.214  1.00 63.72           O  
ATOM   2565  OG  SER A 171     -24.095  10.323   2.167  1.00 63.72           O  
ATOM   2566  HG  SER A 171     -23.966   9.675   1.471  1.00 63.72           H  
ATOM   2567  N   THR A 172     -24.658  10.574  -1.828  1.00 76.03           N  
ATOM   2568  H   THR A 172     -25.282  11.323  -2.093  1.00 76.03           H  
ATOM   2569  CA  THR A 172     -23.732  10.057  -2.834  1.00 76.03           C  
ATOM   2570  HA  THR A 172     -23.461   9.032  -2.581  1.00 76.03           H  
ATOM   2571  C   THR A 172     -22.472  10.911  -2.861  1.00 76.03           C  
ATOM   2572  CB  THR A 172     -24.367  10.052  -4.228  1.00 76.03           C  
ATOM   2573  HB  THR A 172     -23.651   9.639  -4.939  1.00 76.03           H  
ATOM   2574  O   THR A 172     -22.552  12.126  -2.678  1.00 76.03           O  
ATOM   2575  CG2 THR A 172     -25.650   9.231  -4.294  1.00 76.03           C  
ATOM   2576 HG21 THR A 172     -26.371   9.578  -3.554  1.00 76.03           H  
ATOM   2577 HG22 THR A 172     -26.096   9.363  -5.280  1.00 76.03           H  
ATOM   2578 HG23 THR A 172     -25.428   8.180  -4.110  1.00 76.03           H  
ATOM   2579  OG1 THR A 172     -24.691  11.366  -4.628  1.00 76.03           O  
ATOM   2580  HG1 THR A 172     -24.157  11.968  -4.105  1.00 76.03           H  
ATOM   2581  N   GLY A 173     -21.321  10.317  -3.159  1.00 76.66           N  
ATOM   2582  H   GLY A 173     -21.322   9.318  -3.309  1.00 76.66           H  
ATOM   2583  CA  GLY A 173     -20.058  11.038  -3.301  1.00 76.66           C  
ATOM   2584  HA2 GLY A 173     -19.803  11.106  -4.359  1.00 76.66           H  
ATOM   2585  HA3 GLY A 173     -20.155  12.051  -2.910  1.00 76.66           H  
ATOM   2586  C   GLY A 173     -18.900  10.372  -2.573  1.00 76.66           C  
ATOM   2587  O   GLY A 173     -19.000   9.225  -2.144  1.00 76.66           O  
ATOM   2588  N   LEU A 174     -17.793  11.109  -2.470  1.00 80.39           N  
ATOM   2589  H   LEU A 174     -17.838  12.069  -2.781  1.00 80.39           H  
ATOM   2590  CA  LEU A 174     -16.565  10.692  -1.797  1.00 80.39           C  
ATOM   2591  HA  LEU A 174     -16.539   9.604  -1.743  1.00 80.39           H  
ATOM   2592  C   LEU A 174     -16.525  11.241  -0.370  1.00 80.39           C  
ATOM   2593  CB  LEU A 174     -15.347  11.187  -2.596  1.00 80.39           C  
ATOM   2594  HB2 LEU A 174     -15.513  12.231  -2.861  1.00 80.39           H  
ATOM   2595  HB3 LEU A 174     -14.463  11.153  -1.959  1.00 80.39           H  
ATOM   2596  O   LEU A 174     -16.695  12.444  -0.161  1.00 80.39           O  
ATOM   2597  CG  LEU A 174     -15.064  10.373  -3.869  1.00 80.39           C  
ATOM   2598  HG  LEU A 174     -15.997  10.167  -4.393  1.00 80.39           H  
ATOM   2599  CD1 LEU A 174     -14.142  11.162  -4.800  1.00 80.39           C  
ATOM   2600 HD11 LEU A 174     -14.637  12.084  -5.103  1.00 80.39           H  
ATOM   2601 HD12 LEU A 174     -13.938  10.571  -5.692  1.00 80.39           H  
ATOM   2602 HD13 LEU A 174     -13.209  11.406  -4.290  1.00 80.39           H  
ATOM   2603  CD2 LEU A 174     -14.357   9.059  -3.543  1.00 80.39           C  
ATOM   2604 HD21 LEU A 174     -14.308   8.441  -4.440  1.00 80.39           H  
ATOM   2605 HD22 LEU A 174     -14.903   8.521  -2.768  1.00 80.39           H  
ATOM   2606 HD23 LEU A 174     -13.347   9.246  -3.178  1.00 80.39           H  
ATOM   2607  N   PHE A 175     -16.228  10.375   0.594  1.00 72.24           N  
ATOM   2608  H   PHE A 175     -16.095   9.405   0.346  1.00 72.24           H  
ATOM   2609  CA  PHE A 175     -16.173  10.724   2.009  1.00 72.24           C  
ATOM   2610  HA  PHE A 175     -16.020  11.799   2.105  1.00 72.24           H  
ATOM   2611  C   PHE A 175     -15.010  10.007   2.686  1.00 72.24           C  
ATOM   2612  CB  PHE A 175     -17.501  10.371   2.696  1.00 72.24           C  
ATOM   2613  HB2 PHE A 175     -17.559   9.289   2.812  1.00 72.24           H  
ATOM   2614  HB3 PHE A 175     -17.507  10.804   3.697  1.00 72.24           H  
ATOM   2615  O   PHE A 175     -14.807   8.810   2.491  1.00 72.24           O  
ATOM   2616  CG  PHE A 175     -18.735  10.837   1.945  1.00 72.24           C  
ATOM   2617  CD1 PHE A 175     -19.211  12.153   2.092  1.00 72.24           C  
ATOM   2618  HD1 PHE A 175     -18.713  12.837   2.764  1.00 72.24           H  
ATOM   2619  CD2 PHE A 175     -19.387   9.953   1.064  1.00 72.24           C  
ATOM   2620  HD2 PHE A 175     -19.021   8.946   0.933  1.00 72.24           H  
ATOM   2621  CE1 PHE A 175     -20.335  12.580   1.362  1.00 72.24           C  
ATOM   2622  HE1 PHE A 175     -20.710  13.586   1.480  1.00 72.24           H  
ATOM   2623  CE2 PHE A 175     -20.517  10.377   0.346  1.00 72.24           C  
ATOM   2624  HE2 PHE A 175     -21.028   9.689  -0.311  1.00 72.24           H  
ATOM   2625  CZ  PHE A 175     -20.988  11.693   0.489  1.00 72.24           C  
ATOM   2626  HZ  PHE A 175     -21.861  12.017  -0.058  1.00 72.24           H  
ATOM   2627  N   TRP A 176     -14.269  10.736   3.512  1.00 75.04           N  
ATOM   2628  H   TRP A 176     -14.523  11.701   3.669  1.00 75.04           H  
ATOM   2629  CA  TRP A 176     -13.317  10.137   4.438  1.00 75.04           C  
ATOM   2630  HA  TRP A 176     -12.906   9.225   4.006  1.00 75.04           H  
ATOM   2631  C   TRP A 176     -14.037   9.774   5.729  1.00 75.04           C  
ATOM   2632  CB  TRP A 176     -12.155  11.093   4.695  1.00 75.04           C  
ATOM   2633  HB2 TRP A 176     -11.597  10.733   5.560  1.00 75.04           H  
ATOM   2634  HB3 TRP A 176     -12.540  12.083   4.943  1.00 75.04           H  
ATOM   2635  O   TRP A 176     -14.733  10.613   6.306  1.00 75.04           O  
ATOM   2636  CG  TRP A 176     -11.196  11.194   3.556  1.00 75.04           C  
ATOM   2637  CD1 TRP A 176     -11.155  12.170   2.621  1.00 75.04           C  
ATOM   2638  HD1 TRP A 176     -11.813  13.025   2.585  1.00 75.04           H  
ATOM   2639  CD2 TRP A 176     -10.101  10.287   3.236  1.00 75.04           C  
ATOM   2640  CE2 TRP A 176      -9.437  10.773   2.072  1.00 75.04           C  
ATOM   2641  CE3 TRP A 176      -9.597   9.109   3.827  1.00 75.04           C  
ATOM   2642  HE3 TRP A 176     -10.080   8.714   4.709  1.00 75.04           H  
ATOM   2643  NE1 TRP A 176     -10.093  11.945   1.767  1.00 75.04           N  
ATOM   2644  HE1 TRP A 176      -9.714  12.655   1.157  1.00 75.04           H  
ATOM   2645  CH2 TRP A 176      -7.858   8.945   2.126  1.00 75.04           C  
ATOM   2646  HH2 TRP A 176      -7.007   8.423   1.713  1.00 75.04           H  
ATOM   2647  CZ2 TRP A 176      -8.346  10.105   1.501  1.00 75.04           C  
ATOM   2648  HZ2 TRP A 176      -7.878  10.477   0.602  1.00 75.04           H  
ATOM   2649  CZ3 TRP A 176      -8.476   8.452   3.288  1.00 75.04           C  
ATOM   2650  HZ3 TRP A 176      -8.094   7.559   3.760  1.00 75.04           H  
ATOM   2651  N   ILE A 177     -13.853   8.539   6.180  1.00 68.89           N  
ATOM   2652  H   ILE A 177     -13.289   7.904   5.634  1.00 68.89           H  
ATOM   2653  CA  ILE A 177     -14.394   8.041   7.444  1.00 68.89           C  
ATOM   2654  HA  ILE A 177     -14.831   8.874   7.995  1.00 68.89           H  
ATOM   2655  C   ILE A 177     -13.259   7.494   8.305  1.00 68.89           C  
ATOM   2656  CB  ILE A 177     -15.526   7.010   7.216  1.00 68.89           C  
ATOM   2657  HB  ILE A 177     -16.055   6.910   8.163  1.00 68.89           H  
ATOM   2658  O   ILE A 177     -12.218   7.094   7.786  1.00 68.89           O  
ATOM   2659  CG1 ILE A 177     -15.003   5.611   6.819  1.00 68.89           C  
ATOM   2660 HG12 ILE A 177     -14.534   5.662   5.836  1.00 68.89           H  
ATOM   2661 HG13 ILE A 177     -14.249   5.276   7.532  1.00 68.89           H  
ATOM   2662  CG2 ILE A 177     -16.528   7.520   6.156  1.00 68.89           C  
ATOM   2663 HG21 ILE A 177     -16.150   7.313   5.155  1.00 68.89           H  
ATOM   2664 HG22 ILE A 177     -17.493   7.029   6.283  1.00 68.89           H  
ATOM   2665 HG23 ILE A 177     -16.660   8.599   6.236  1.00 68.89           H  
ATOM   2666  CD1 ILE A 177     -16.098   4.539   6.818  1.00 68.89           C  
ATOM   2667 HD11 ILE A 177     -15.671   3.585   6.511  1.00 68.89           H  
ATOM   2668 HD12 ILE A 177     -16.513   4.436   7.820  1.00 68.89           H  
ATOM   2669 HD13 ILE A 177     -16.898   4.810   6.128  1.00 68.89           H  
ATOM   2670  N   GLU A 178     -13.467   7.437   9.614  1.00 64.92           N  
ATOM   2671  H   GLU A 178     -14.354   7.745   9.985  1.00 64.92           H  
ATOM   2672  CA  GLU A 178     -12.609   6.654  10.500  1.00 64.92           C  
ATOM   2673  HA  GLU A 178     -11.622   6.541  10.052  1.00 64.92           H  
ATOM   2674  C   GLU A 178     -13.225   5.264  10.670  1.00 64.92           C  
ATOM   2675  CB  GLU A 178     -12.425   7.398  11.825  1.00 64.92           C  
ATOM   2676  HB2 GLU A 178     -12.164   8.431  11.594  1.00 64.92           H  
ATOM   2677  HB3 GLU A 178     -13.361   7.394  12.384  1.00 64.92           H  
ATOM   2678  O   GLU A 178     -14.393   5.135  11.041  1.00 64.92           O  
ATOM   2679  CG  GLU A 178     -11.308   6.785  12.677  1.00 64.92           C  
ATOM   2680  HG2 GLU A 178     -11.578   5.760  12.929  1.00 64.92           H  
ATOM   2681  HG3 GLU A 178     -10.386   6.761  12.096  1.00 64.92           H  
ATOM   2682  CD  GLU A 178     -11.077   7.606  13.954  1.00 64.92           C  
ATOM   2683  OE1 GLU A 178     -10.973   6.989  15.034  1.00 64.92           O  
ATOM   2684  OE2 GLU A 178     -10.997   8.851  13.853  1.00 64.92           O  
ATOM   2685  N   ALA A 179     -12.452   4.224  10.371  1.00 67.81           N  
ATOM   2686  H   ALA A 179     -11.497   4.390  10.085  1.00 67.81           H  
ATOM   2687  CA  ALA A 179     -12.899   2.844  10.475  1.00 67.81           C  
ATOM   2688  HA  ALA A 179     -13.861   2.814  10.986  1.00 67.81           H  
ATOM   2689  C   ALA A 179     -11.909   2.025  11.300  1.00 67.81           C  
ATOM   2690  CB  ALA A 179     -13.104   2.259   9.074  1.00 67.81           C  
ATOM   2691  HB1 ALA A 179     -12.143   2.204   8.562  1.00 67.81           H  
ATOM   2692  HB2 ALA A 179     -13.524   1.256   9.149  1.00 67.81           H  
ATOM   2693  HB3 ALA A 179     -13.787   2.890   8.505  1.00 67.81           H  
ATOM   2694  O   ALA A 179     -10.690   2.171  11.183  1.00 67.81           O  
ATOM   2695  N   ARG A 180     -12.446   1.117  12.116  1.00 68.42           N  
ATOM   2696  H   ARG A 180     -13.453   1.053  12.152  1.00 68.42           H  
ATOM   2697  CA  ARG A 180     -11.655   0.097  12.804  1.00 68.42           C  
ATOM   2698  HA  ARG A 180     -10.638   0.466  12.935  1.00 68.42           H  
ATOM   2699  C   ARG A 180     -11.580  -1.143  11.917  1.00 68.42           C  
ATOM   2700  CB  ARG A 180     -12.247  -0.162  14.195  1.00 68.42           C  
ATOM   2701  HB2 ARG A 180     -13.183  -0.713  14.107  1.00 68.42           H  
ATOM   2702  HB3 ARG A 180     -12.456   0.798  14.667  1.00 68.42           H  
ATOM   2703  O   ARG A 180     -12.524  -1.927  11.870  1.00 68.42           O  
ATOM   2704  CG  ARG A 180     -11.263  -0.934  15.084  1.00 68.42           C  
ATOM   2705  HG2 ARG A 180     -10.341  -0.359  15.172  1.00 68.42           H  
ATOM   2706  HG3 ARG A 180     -11.039  -1.906  14.646  1.00 68.42           H  
ATOM   2707  CD  ARG A 180     -11.880  -1.124  16.474  1.00 68.42           C  
ATOM   2708  HD2 ARG A 180     -12.690  -1.848  16.387  1.00 68.42           H  
ATOM   2709  HD3 ARG A 180     -12.294  -0.173  16.810  1.00 68.42           H  
ATOM   2710  NE  ARG A 180     -10.894  -1.577  17.474  1.00 68.42           N  
ATOM   2711  HE  ARG A 180      -9.917  -1.415  17.272  1.00 68.42           H  
ATOM   2712  NH1 ARG A 180     -12.403  -2.401  18.995  1.00 68.42           N  
ATOM   2713 HH11 ARG A 180     -12.633  -2.698  19.933  1.00 68.42           H  
ATOM   2714 HH12 ARG A 180     -13.169  -2.235  18.359  1.00 68.42           H  
ATOM   2715  NH2 ARG A 180     -10.254  -2.390  19.513  1.00 68.42           N  
ATOM   2716 HH21 ARG A 180      -9.301  -2.095  19.357  1.00 68.42           H  
ATOM   2717 HH22 ARG A 180     -10.548  -2.846  20.365  1.00 68.42           H  
ATOM   2718  CZ  ARG A 180     -11.183  -2.120  18.646  1.00 68.42           C  
ATOM   2719  N   LEU A 181     -10.477  -1.261  11.187  1.00 77.58           N  
ATOM   2720  H   LEU A 181      -9.775  -0.541  11.282  1.00 77.58           H  
ATOM   2721  CA  LEU A 181     -10.119  -2.429  10.382  1.00 77.58           C  
ATOM   2722  HA  LEU A 181     -10.999  -3.046  10.197  1.00 77.58           H  
ATOM   2723  C   LEU A 181      -9.150  -3.298  11.204  1.00 77.58           C  
ATOM   2724  CB  LEU A 181      -9.565  -1.922   9.033  1.00 77.58           C  
ATOM   2725  HB2 LEU A 181      -9.198  -2.766   8.449  1.00 77.58           H  
ATOM   2726  HB3 LEU A 181      -8.719  -1.265   9.233  1.00 77.58           H  
ATOM   2727  O   LEU A 181      -9.402  -3.529  12.386  1.00 77.58           O  
ATOM   2728  CG  LEU A 181     -10.581  -1.153   8.167  1.00 77.58           C  
ATOM   2729  HG  LEU A 181     -10.944  -0.280   8.709  1.00 77.58           H  
ATOM   2730  CD1 LEU A 181      -9.883  -0.671   6.898  1.00 77.58           C  
ATOM   2731 HD11 LEU A 181      -9.453  -1.517   6.362  1.00 77.58           H  
ATOM   2732 HD12 LEU A 181     -10.598  -0.163   6.250  1.00 77.58           H  
ATOM   2733 HD13 LEU A 181      -9.097   0.034   7.165  1.00 77.58           H  
ATOM   2734  CD2 LEU A 181     -11.780  -2.012   7.759  1.00 77.58           C  
ATOM   2735 HD21 LEU A 181     -12.361  -2.291   8.638  1.00 77.58           H  
ATOM   2736 HD22 LEU A 181     -12.431  -1.443   7.095  1.00 77.58           H  
ATOM   2737 HD23 LEU A 181     -11.442  -2.910   7.241  1.00 77.58           H  
ATOM   2738  N   ALA A 182      -8.025  -3.729  10.627  1.00 80.92           N  
ATOM   2739  H   ALA A 182      -7.887  -3.594   9.636  1.00 80.92           H  
ATOM   2740  CA  ALA A 182      -6.905  -4.261  11.402  1.00 80.92           C  
ATOM   2741  HA  ALA A 182      -7.249  -5.099  12.009  1.00 80.92           H  
ATOM   2742  C   ALA A 182      -6.345  -3.187  12.350  1.00 80.92           C  
ATOM   2743  CB  ALA A 182      -5.826  -4.758  10.434  1.00 80.92           C  
ATOM   2744  HB1 ALA A 182      -6.218  -5.562   9.811  1.00 80.92           H  
ATOM   2745  HB2 ALA A 182      -5.483  -3.944   9.794  1.00 80.92           H  
ATOM   2746  HB3 ALA A 182      -4.979  -5.142  11.002  1.00 80.92           H  
ATOM   2747  O   ALA A 182      -6.008  -3.471  13.497  1.00 80.92           O  
ATOM   2748  N   ASN A 183      -6.315  -1.937  11.878  1.00 71.02           N  
ATOM   2749  H   ASN A 183      -6.586  -1.794  10.915  1.00 71.02           H  
ATOM   2750  CA  ASN A 183      -5.992  -0.749  12.657  1.00 71.02           C  
ATOM   2751  HA  ASN A 183      -5.841  -1.032  13.698  1.00 71.02           H  
ATOM   2752  C   ASN A 183      -7.159   0.251  12.601  1.00 71.02           C  
ATOM   2753  CB  ASN A 183      -4.678  -0.150  12.127  1.00 71.02           C  
ATOM   2754  HB2 ASN A 183      -4.394   0.710  12.734  1.00 71.02           H  
ATOM   2755  HB3 ASN A 183      -4.823   0.192  11.102  1.00 71.02           H  
ATOM   2756  O   ASN A 183      -7.959   0.244  11.664  1.00 71.02           O  
ATOM   2757  CG  ASN A 183      -3.537  -1.152  12.167  1.00 71.02           C  
ATOM   2758  ND2 ASN A 183      -3.185  -1.741  11.047  1.00 71.02           N  
ATOM   2759 HD21 ASN A 183      -3.710  -1.583  10.198  1.00 71.02           H  
ATOM   2760 HD22 ASN A 183      -2.456  -2.436  11.116  1.00 71.02           H  
ATOM   2761  OD1 ASN A 183      -2.966  -1.425  13.208  1.00 71.02           O  
ATOM   2762  N   LEU A 184      -7.248   1.139  13.592  1.00 71.05           N  
ATOM   2763  H   LEU A 184      -6.549   1.110  14.320  1.00 71.05           H  
ATOM   2764  CA  LEU A 184      -8.039   2.367  13.470  1.00 71.05           C  
ATOM   2765  HA  LEU A 184      -9.038   2.109  13.118  1.00 71.05           H  
ATOM   2766  C   LEU A 184      -7.359   3.269  12.437  1.00 71.05           C  
ATOM   2767  CB  LEU A 184      -8.142   3.061  14.838  1.00 71.05           C  
ATOM   2768  HB2 LEU A 184      -8.365   2.314  15.599  1.00 71.05           H  
ATOM   2769  HB3 LEU A 184      -7.178   3.520  15.058  1.00 71.05           H  
ATOM   2770  O   LEU A 184      -6.220   3.695  12.635  1.00 71.05           O  
ATOM   2771  CG  LEU A 184      -9.157   4.202  14.957  1.00 71.05           C  
ATOM   2772  HG  LEU A 184      -8.958   4.962  14.202  1.00 71.05           H  
ATOM   2773  CD1 LEU A 184     -10.580   3.670  14.793  1.00 71.05           C  
ATOM   2774 HD11 LEU A 184     -11.286   4.467  15.023  1.00 71.05           H  
ATOM   2775 HD12 LEU A 184     -10.749   3.362  13.761  1.00 71.05           H  
ATOM   2776 HD13 LEU A 184     -10.757   2.836  15.472  1.00 71.05           H  
ATOM   2777  CD2 LEU A 184      -8.966   4.803  16.355  1.00 71.05           C  
ATOM   2778 HD21 LEU A 184      -7.983   5.267  16.427  1.00 71.05           H  
ATOM   2779 HD22 LEU A 184      -9.076   4.037  17.123  1.00 71.05           H  
ATOM   2780 HD23 LEU A 184      -9.716   5.574  16.531  1.00 71.05           H  
ATOM   2781  N   THR A 185      -8.030   3.510  11.319  1.00 72.05           N  
ATOM   2782  H   THR A 185      -8.958   3.127  11.208  1.00 72.05           H  
ATOM   2783  CA  THR A 185      -7.448   4.231  10.186  1.00 72.05           C  
ATOM   2784  HA  THR A 185      -6.685   4.913  10.559  1.00 72.05           H  
ATOM   2785  C   THR A 185      -8.493   5.080   9.473  1.00 72.05           C  
ATOM   2786  CB  THR A 185      -6.751   3.252   9.227  1.00 72.05           C  
ATOM   2787  HB  THR A 185      -6.111   2.588   9.808  1.00 72.05           H  
ATOM   2788  O   THR A 185      -9.699   4.872   9.624  1.00 72.05           O  
ATOM   2789  CG2 THR A 185      -7.712   2.398   8.399  1.00 72.05           C  
ATOM   2790 HG21 THR A 185      -7.148   1.684   7.799  1.00 72.05           H  
ATOM   2791 HG22 THR A 185      -8.381   1.849   9.062  1.00 72.05           H  
ATOM   2792 HG23 THR A 185      -8.300   3.028   7.731  1.00 72.05           H  
ATOM   2793  OG1 THR A 185      -5.934   3.979   8.340  1.00 72.05           O  
ATOM   2794  HG1 THR A 185      -5.628   3.372   7.662  1.00 72.05           H  
ATOM   2795  N   GLN A 186      -8.023   6.038   8.679  1.00 72.14           N  
ATOM   2796  H   GLN A 186      -7.028   6.042   8.504  1.00 72.14           H  
ATOM   2797  CA  GLN A 186      -8.871   6.799   7.772  1.00 72.14           C  
ATOM   2798  HA  GLN A 186      -9.848   6.933   8.237  1.00 72.14           H  
ATOM   2799  C   GLN A 186      -9.069   6.022   6.472  1.00 72.14           C  
ATOM   2800  CB  GLN A 186      -8.284   8.189   7.511  1.00 72.14           C  
ATOM   2801  HB2 GLN A 186      -8.855   8.669   6.715  1.00 72.14           H  
ATOM   2802  HB3 GLN A 186      -7.247   8.097   7.189  1.00 72.14           H  
ATOM   2803  O   GLN A 186      -8.117   5.516   5.879  1.00 72.14           O  
ATOM   2804  CG  GLN A 186      -8.373   9.066   8.765  1.00 72.14           C  
ATOM   2805  HG2 GLN A 186      -9.412   9.106   9.093  1.00 72.14           H  
ATOM   2806  HG3 GLN A 186      -7.778   8.630   9.568  1.00 72.14           H  
ATOM   2807  CD  GLN A 186      -7.884  10.488   8.524  1.00 72.14           C  
ATOM   2808  NE2 GLN A 186      -8.294  11.431   9.343  1.00 72.14           N  
ATOM   2809 HE21 GLN A 186      -8.917  11.205  10.105  1.00 72.14           H  
ATOM   2810 HE22 GLN A 186      -7.954  12.360   9.140  1.00 72.14           H  
ATOM   2811  OE1 GLN A 186      -7.124  10.793   7.624  1.00 72.14           O  
ATOM   2812  N   VAL A 187     -10.316   5.950   6.024  1.00 77.65           N  
ATOM   2813  H   VAL A 187     -11.043   6.382   6.576  1.00 77.65           H  
ATOM   2814  CA  VAL A 187     -10.728   5.208   4.835  1.00 77.65           C  
ATOM   2815  HA  VAL A 187      -9.847   4.835   4.312  1.00 77.65           H  
ATOM   2816  C   VAL A 187     -11.477   6.145   3.903  1.00 77.65           C  
ATOM   2817  CB  VAL A 187     -11.595   3.999   5.227  1.00 77.65           C  
ATOM   2818  HB  VAL A 187     -12.505   4.344   5.717  1.00 77.65           H  
ATOM   2819  O   VAL A 187     -12.400   6.840   4.330  1.00 77.65           O  
ATOM   2820  CG1 VAL A 187     -11.984   3.179   3.998  1.00 77.65           C  
ATOM   2821 HG11 VAL A 187     -12.603   3.771   3.324  1.00 77.65           H  
ATOM   2822 HG12 VAL A 187     -12.569   2.318   4.322  1.00 77.65           H  
ATOM   2823 HG13 VAL A 187     -11.093   2.836   3.472  1.00 77.65           H  
ATOM   2824  CG2 VAL A 187     -10.852   3.066   6.189  1.00 77.65           C  
ATOM   2825 HG21 VAL A 187     -10.711   3.561   7.150  1.00 77.65           H  
ATOM   2826 HG22 VAL A 187     -11.429   2.156   6.349  1.00 77.65           H  
ATOM   2827 HG23 VAL A 187      -9.876   2.810   5.776  1.00 77.65           H  
ATOM   2828  N   LEU A 188     -11.093   6.153   2.627  1.00 84.97           N  
ATOM   2829  H   LEU A 188     -10.320   5.569   2.344  1.00 84.97           H  
ATOM   2830  CA  LEU A 188     -11.837   6.858   1.592  1.00 84.97           C  
ATOM   2831  HA  LEU A 188     -12.317   7.726   2.043  1.00 84.97           H  
ATOM   2832  C   LEU A 188     -12.927   5.938   1.040  1.00 84.97           C  
ATOM   2833  CB  LEU A 188     -10.875   7.372   0.512  1.00 84.97           C  
ATOM   2834  HB2 LEU A 188     -10.166   8.055   0.978  1.00 84.97           H  
ATOM   2835  HB3 LEU A 188     -10.304   6.530   0.121  1.00 84.97           H  
ATOM   2836  O   LEU A 188     -12.641   4.904   0.432  1.00 84.97           O  
ATOM   2837  CG  LEU A 188     -11.573   8.106  -0.648  1.00 84.97           C  
ATOM   2838  HG  LEU A 188     -12.318   7.456  -1.107  1.00 84.97           H  
ATOM   2839  CD1 LEU A 188     -12.264   9.386  -0.174  1.00 84.97           C  
ATOM   2840 HD11 LEU A 188     -11.558  10.008   0.376  1.00 84.97           H  
ATOM   2841 HD12 LEU A 188     -13.106   9.137   0.472  1.00 84.97           H  
ATOM   2842 HD13 LEU A 188     -12.645   9.947  -1.027  1.00 84.97           H  
ATOM   2843  CD2 LEU A 188     -10.552   8.481  -1.722  1.00 84.97           C  
ATOM   2844 HD21 LEU A 188     -11.043   9.037  -2.521  1.00 84.97           H  
ATOM   2845 HD22 LEU A 188      -9.765   9.095  -1.285  1.00 84.97           H  
ATOM   2846 HD23 LEU A 188     -10.119   7.572  -2.139  1.00 84.97           H  
ATOM   2847  N   CYS A 189     -14.172   6.348   1.237  1.00 84.53           N  
ATOM   2848  H   CYS A 189     -14.317   7.201   1.757  1.00 84.53           H  
ATOM   2849  CA  CYS A 189     -15.357   5.675   0.738  1.00 84.53           C  
ATOM   2850  HA  CYS A 189     -15.087   4.677   0.394  1.00 84.53           H  
ATOM   2851  C   CYS A 189     -15.970   6.474  -0.414  1.00 84.53           C  
ATOM   2852  CB  CYS A 189     -16.369   5.538   1.876  1.00 84.53           C  
ATOM   2853  HB2 CYS A 189     -17.236   4.986   1.511  1.00 84.53           H  
ATOM   2854  HB3 CYS A 189     -16.705   6.542   2.133  1.00 84.53           H  
ATOM   2855  O   CYS A 189     -16.008   7.704  -0.367  1.00 84.53           O  
ATOM   2856  SG  CYS A 189     -15.772   4.774   3.408  1.00 84.53           S  
ATOM   2857  N   GLU A 190     -16.524   5.790  -1.408  1.00 87.26           N  
ATOM   2858  H   GLU A 190     -16.447   4.783  -1.397  1.00 87.26           H  
ATOM   2859  CA  GLU A 190     -17.433   6.392  -2.386  1.00 87.26           C  
ATOM   2860  HA  GLU A 190     -17.586   7.441  -2.132  1.00 87.26           H  
ATOM   2861  C   GLU A 190     -18.770   5.675  -2.340  1.00 87.26           C  
ATOM   2862  CB  GLU A 190     -16.836   6.342  -3.790  1.00 87.26           C  
ATOM   2863  HB2 GLU A 190     -15.857   6.820  -3.750  1.00 87.26           H  
ATOM   2864  HB3 GLU A 190     -16.700   5.295  -4.061  1.00 87.26           H  
ATOM   2865  O   GLU A 190     -18.812   4.448  -2.404  1.00 87.26           O  
ATOM   2866  CG  GLU A 190     -17.642   7.023  -4.907  1.00 87.26           C  
ATOM   2867  HG2 GLU A 190     -18.673   6.672  -4.875  1.00 87.26           H  
ATOM   2868  HG3 GLU A 190     -17.638   8.101  -4.748  1.00 87.26           H  
ATOM   2869  CD  GLU A 190     -17.042   6.691  -6.286  1.00 87.26           C  
ATOM   2870  OE1 GLU A 190     -17.808   6.589  -7.272  1.00 87.26           O  
ATOM   2871  OE2 GLU A 190     -15.824   6.411  -6.372  1.00 87.26           O  
ATOM   2872  N   VAL A 191     -19.858   6.432  -2.263  1.00 84.60           N  
ATOM   2873  H   VAL A 191     -19.744   7.434  -2.202  1.00 84.60           H  
ATOM   2874  CA  VAL A 191     -21.208   5.893  -2.436  1.00 84.60           C  
ATOM   2875  HA  VAL A 191     -21.157   4.809  -2.533  1.00 84.60           H  
ATOM   2876  C   VAL A 191     -21.763   6.429  -3.742  1.00 84.60           C  
ATOM   2877  CB  VAL A 191     -22.093   6.173  -1.213  1.00 84.60           C  
ATOM   2878  HB  VAL A 191     -22.205   7.248  -1.073  1.00 84.60           H  
ATOM   2879  O   VAL A 191     -21.944   7.636  -3.911  1.00 84.60           O  
ATOM   2880  CG1 VAL A 191     -23.482   5.550  -1.392  1.00 84.60           C  
ATOM   2881 HG11 VAL A 191     -23.399   4.474  -1.546  1.00 84.60           H  
ATOM   2882 HG12 VAL A 191     -24.088   5.745  -0.507  1.00 84.60           H  
ATOM   2883 HG13 VAL A 191     -23.989   5.998  -2.247  1.00 84.60           H  
ATOM   2884  CG2 VAL A 191     -21.413   5.570   0.029  1.00 84.60           C  
ATOM   2885 HG21 VAL A 191     -22.152   5.167   0.722  1.00 84.60           H  
ATOM   2886 HG22 VAL A 191     -20.763   4.741  -0.250  1.00 84.60           H  
ATOM   2887 HG23 VAL A 191     -20.814   6.333   0.526  1.00 84.60           H  
ATOM   2888  N   THR A 192     -21.970   5.533  -4.701  1.00 86.28           N  
ATOM   2889  H   THR A 192     -21.801   4.561  -4.484  1.00 86.28           H  
ATOM   2890  CA  THR A 192     -22.487   5.895  -6.023  1.00 86.28           C  
ATOM   2891  HA  THR A 192     -21.979   6.802  -6.352  1.00 86.28           H  
ATOM   2892  C   THR A 192     -23.984   6.190  -5.959  1.00 86.28           C  
ATOM   2893  CB  THR A 192     -22.223   4.807  -7.073  1.00 86.28           C  
ATOM   2894  HB  THR A 192     -22.487   5.210  -8.051  1.00 86.28           H  
ATOM   2895  O   THR A 192     -24.678   5.781  -5.029  1.00 86.28           O  
ATOM   2896  CG2 THR A 192     -20.771   4.336  -7.132  1.00 86.28           C  
ATOM   2897 HG21 THR A 192     -20.661   3.606  -7.933  1.00 86.28           H  
ATOM   2898 HG22 THR A 192     -20.120   5.188  -7.329  1.00 86.28           H  
ATOM   2899 HG23 THR A 192     -20.473   3.870  -6.192  1.00 86.28           H  
ATOM   2900  OG1 THR A 192     -23.047   3.696  -6.828  1.00 86.28           O  
ATOM   2901  HG1 THR A 192     -22.646   3.228  -6.092  1.00 86.28           H  
ATOM   2902  N   SER A 193     -24.521   6.823  -7.002  1.00 84.75           N  
ATOM   2903  H   SER A 193     -23.932   7.116  -7.769  1.00 84.75           H  
ATOM   2904  CA  SER A 193     -25.970   7.023  -7.157  1.00 84.75           C  
ATOM   2905  HA  SER A 193     -26.353   7.563  -6.291  1.00 84.75           H  
ATOM   2906  C   SER A 193     -26.781   5.727  -7.222  1.00 84.75           C  
ATOM   2907  CB  SER A 193     -26.239   7.857  -8.408  1.00 84.75           C  
ATOM   2908  HB2 SER A 193     -27.314   7.934  -8.568  1.00 84.75           H  
ATOM   2909  HB3 SER A 193     -25.833   8.858  -8.266  1.00 84.75           H  
ATOM   2910  O   SER A 193     -27.978   5.751  -6.955  1.00 84.75           O  
ATOM   2911  OG  SER A 193     -25.623   7.256  -9.536  1.00 84.75           O  
ATOM   2912  HG  SER A 193     -25.945   7.696 -10.326  1.00 84.75           H  
ATOM   2913  N   SER A 194     -26.145   4.598  -7.546  1.00 86.57           N  
ATOM   2914  H   SER A 194     -25.154   4.654  -7.732  1.00 86.57           H  
ATOM   2915  CA  SER A 194     -26.778   3.273  -7.528  1.00 86.57           C  
ATOM   2916  HA  SER A 194     -27.818   3.384  -7.835  1.00 86.57           H  
ATOM   2917  C   SER A 194     -26.803   2.618  -6.141  1.00 86.57           C  
ATOM   2918  CB  SER A 194     -26.097   2.360  -8.552  1.00 86.57           C  
ATOM   2919  HB2 SER A 194     -26.696   1.458  -8.673  1.00 86.57           H  
ATOM   2920  HB3 SER A 194     -26.048   2.869  -9.514  1.00 86.57           H  
ATOM   2921  O   SER A 194     -27.370   1.541  -5.984  1.00 86.57           O  
ATOM   2922  OG  SER A 194     -24.792   1.980  -8.151  1.00 86.57           O  
ATOM   2923  HG  SER A 194     -24.251   2.733  -7.902  1.00 86.57           H  
ATOM   2924  N   GLY A 195     -26.178   3.244  -5.138  1.00 82.25           N  
ATOM   2925  H   GLY A 195     -25.771   4.153  -5.308  1.00 82.25           H  
ATOM   2926  CA  GLY A 195     -25.994   2.679  -3.802  1.00 82.25           C  
ATOM   2927  HA2 GLY A 195     -26.883   2.115  -3.519  1.00 82.25           H  
ATOM   2928  HA3 GLY A 195     -25.866   3.497  -3.093  1.00 82.25           H  
ATOM   2929  C   GLY A 195     -24.781   1.752  -3.671  1.00 82.25           C  
ATOM   2930  O   GLY A 195     -24.497   1.300  -2.565  1.00 82.25           O  
ATOM   2931  N   GLU A 196     -24.038   1.486  -4.755  1.00 87.02           N  
ATOM   2932  H   GLU A 196     -24.366   1.795  -5.659  1.00 87.02           H  
ATOM   2933  CA  GLU A 196     -22.757   0.771  -4.673  1.00 87.02           C  
ATOM   2934  HA  GLU A 196     -22.939  -0.194  -4.201  1.00 87.02           H  
ATOM   2935  C   GLU A 196     -21.774   1.559  -3.801  1.00 87.02           C  
ATOM   2936  CB  GLU A 196     -22.160   0.505  -6.068  1.00 87.02           C  
ATOM   2937  HB2 GLU A 196     -22.894  -0.029  -6.671  1.00 87.02           H  
ATOM   2938  HB3 GLU A 196     -21.939   1.456  -6.554  1.00 87.02           H  
ATOM   2939  O   GLU A 196     -21.578   2.762  -4.004  1.00 87.02           O  
ATOM   2940  CG  GLU A 196     -20.863  -0.321  -6.020  1.00 87.02           C  
ATOM   2941  HG2 GLU A 196     -21.077  -1.294  -5.578  1.00 87.02           H  
ATOM   2942  HG3 GLU A 196     -20.133   0.180  -5.383  1.00 87.02           H  
ATOM   2943  CD  GLU A 196     -20.253  -0.488  -7.420  1.00 87.02           C  
ATOM   2944  OE1 GLU A 196     -19.584   0.470  -7.889  1.00 87.02           O  
ATOM   2945  OE2 GLU A 196     -20.456  -1.562  -8.024  1.00 87.02           O  
ATOM   2946  N   VAL A 197     -21.157   0.858  -2.852  1.00 89.07           N  
ATOM   2947  H   VAL A 197     -21.357  -0.130  -2.786  1.00 89.07           H  
ATOM   2948  CA  VAL A 197     -20.157   1.396  -1.935  1.00 89.07           C  
ATOM   2949  HA  VAL A 197     -20.164   2.484  -2.001  1.00 89.07           H  
ATOM   2950  C   VAL A 197     -18.781   0.893  -2.344  1.00 89.07           C  
ATOM   2951  CB  VAL A 197     -20.484   1.019  -0.482  1.00 89.07           C  
ATOM   2952  HB  VAL A 197     -20.521  -0.066  -0.381  1.00 89.07           H  
ATOM   2953  O   VAL A 197     -18.563  -0.314  -2.456  1.00 89.07           O  
ATOM   2954  CG1 VAL A 197     -19.437   1.560   0.492  1.00 89.07           C  
ATOM   2955 HG11 VAL A 197     -19.358   2.642   0.387  1.00 89.07           H  
ATOM   2956 HG12 VAL A 197     -19.745   1.308   1.507  1.00 89.07           H  
ATOM   2957 HG13 VAL A 197     -18.466   1.103   0.300  1.00 89.07           H  
ATOM   2958  CG2 VAL A 197     -21.845   1.598  -0.077  1.00 89.07           C  
ATOM   2959 HG21 VAL A 197     -22.642   1.079  -0.610  1.00 89.07           H  
ATOM   2960 HG22 VAL A 197     -22.012   1.479   0.993  1.00 89.07           H  
ATOM   2961 HG23 VAL A 197     -21.892   2.658  -0.326  1.00 89.07           H  
ATOM   2962  N   LYS A 198     -17.845   1.821  -2.519  1.00 92.69           N  
ATOM   2963  H   LYS A 198     -18.125   2.787  -2.423  1.00 92.69           H  
ATOM   2964  CA  LYS A 198     -16.450   1.544  -2.853  1.00 92.69           C  
ATOM   2965  HA  LYS A 198     -16.329   0.475  -3.031  1.00 92.69           H  
ATOM   2966  C   LYS A 198     -15.548   1.951  -1.700  1.00 92.69           C  
ATOM   2967  CB  LYS A 198     -16.040   2.288  -4.123  1.00 92.69           C  
ATOM   2968  HB2 LYS A 198     -16.018   3.352  -3.886  1.00 92.69           H  
ATOM   2969  HB3 LYS A 198     -15.023   1.999  -4.386  1.00 92.69           H  
ATOM   2970  O   LYS A 198     -15.752   3.006  -1.100  1.00 92.69           O  
ATOM   2971  CG  LYS A 198     -16.959   2.042  -5.332  1.00 92.69           C  
ATOM   2972  HG2 LYS A 198     -18.004   2.198  -5.065  1.00 92.69           H  
ATOM   2973  HG3 LYS A 198     -16.828   1.025  -5.699  1.00 92.69           H  
ATOM   2974  CD  LYS A 198     -16.584   3.056  -6.408  1.00 92.69           C  
ATOM   2975  HD2 LYS A 198     -15.532   2.953  -6.671  1.00 92.69           H  
ATOM   2976  HD3 LYS A 198     -16.731   4.048  -5.981  1.00 92.69           H  
ATOM   2977  CE  LYS A 198     -17.451   2.940  -7.657  1.00 92.69           C  
ATOM   2978  HE2 LYS A 198     -18.496   2.860  -7.360  1.00 92.69           H  
ATOM   2979  HE3 LYS A 198     -17.192   2.027  -8.192  1.00 92.69           H  
ATOM   2980  NZ  LYS A 198     -17.233   4.148  -8.491  1.00 92.69           N  
ATOM   2981  HZ1 LYS A 198     -17.781   4.124  -9.339  1.00 92.69           H  
ATOM   2982  HZ2 LYS A 198     -17.492   4.979  -7.980  1.00 92.69           H  
ATOM   2983  HZ3 LYS A 198     -16.250   4.278  -8.685  1.00 92.69           H  
ATOM   2984  N   VAL A 199     -14.532   1.141  -1.429  1.00 93.07           N  
ATOM   2985  H   VAL A 199     -14.477   0.282  -1.957  1.00 93.07           H  
ATOM   2986  CA  VAL A 199     -13.526   1.371  -0.386  1.00 93.07           C  
ATOM   2987  HA  VAL A 199     -13.736   2.306   0.134  1.00 93.07           H  
ATOM   2988  C   VAL A 199     -12.161   1.476  -1.044  1.00 93.07           C  
ATOM   2989  CB  VAL A 199     -13.529   0.229   0.649  1.00 93.07           C  
ATOM   2990  HB  VAL A 199     -13.136  -0.684   0.203  1.00 93.07           H  
ATOM   2991  O   VAL A 199     -11.639   0.474  -1.531  1.00 93.07           O  
ATOM   2992  CG1 VAL A 199     -12.649   0.611   1.837  1.00 93.07           C  
ATOM   2993 HG11 VAL A 199     -11.620   0.777   1.519  1.00 93.07           H  
ATOM   2994 HG12 VAL A 199     -13.053   1.523   2.277  1.00 93.07           H  
ATOM   2995 HG13 VAL A 199     -12.662  -0.185   2.580  1.00 93.07           H  
ATOM   2996  CG2 VAL A 199     -14.941  -0.075   1.157  1.00 93.07           C  
ATOM   2997 HG21 VAL A 199     -14.903  -0.738   2.021  1.00 93.07           H  
ATOM   2998 HG22 VAL A 199     -15.461   0.849   1.408  1.00 93.07           H  
ATOM   2999 HG23 VAL A 199     -15.500  -0.579   0.367  1.00 93.07           H  
ATOM   3000  N   TYR A 200     -11.575   2.669  -1.095  1.00 95.40           N  
ATOM   3001  H   TYR A 200     -12.000   3.457  -0.628  1.00 95.40           H  
ATOM   3002  CA  TYR A 200     -10.304   2.853  -1.791  1.00 95.40           C  
ATOM   3003  HA  TYR A 200     -10.354   2.316  -2.738  1.00 95.40           H  
ATOM   3004  C   TYR A 200      -9.140   2.259  -0.997  1.00 95.40           C  
ATOM   3005  CB  TYR A 200     -10.059   4.315  -2.150  1.00 95.40           C  
ATOM   3006  HB2 TYR A 200      -9.007   4.421  -2.416  1.00 95.40           H  
ATOM   3007  HB3 TYR A 200     -10.250   4.926  -1.267  1.00 95.40           H  
ATOM   3008  O   TYR A 200      -8.899   2.599   0.160  1.00 95.40           O  
ATOM   3009  CG  TYR A 200     -10.888   4.828  -3.310  1.00 95.40           C  
ATOM   3010  CD1 TYR A 200     -10.311   4.945  -4.592  1.00 95.40           C  
ATOM   3011  HD1 TYR A 200      -9.285   4.651  -4.756  1.00 95.40           H  
ATOM   3012  CD2 TYR A 200     -12.241   5.164  -3.118  1.00 95.40           C  
ATOM   3013  HD2 TYR A 200     -12.696   5.056  -2.144  1.00 95.40           H  
ATOM   3014  CE1 TYR A 200     -11.085   5.423  -5.670  1.00 95.40           C  
ATOM   3015  HE1 TYR A 200     -10.673   5.496  -6.666  1.00 95.40           H  
ATOM   3016  CE2 TYR A 200     -13.013   5.622  -4.199  1.00 95.40           C  
ATOM   3017  HE2 TYR A 200     -14.058   5.857  -4.060  1.00 95.40           H  
ATOM   3018  OH  TYR A 200     -13.158   6.298  -6.499  1.00 95.40           O  
ATOM   3019  HH  TYR A 200     -14.107   6.323  -6.357  1.00 95.40           H  
ATOM   3020  CZ  TYR A 200     -12.437   5.774  -5.475  1.00 95.40           C  
ATOM   3021  N   ALA A 201      -8.395   1.392  -1.672  1.00 97.00           N  
ATOM   3022  H   ALA A 201      -8.658   1.205  -2.630  1.00 97.00           H  
ATOM   3023  CA  ALA A 201      -7.141   0.816  -1.225  1.00 97.00           C  
ATOM   3024  HA  ALA A 201      -7.227   0.525  -0.178  1.00 97.00           H  
ATOM   3025  C   ALA A 201      -5.992   1.822  -1.372  1.00 97.00           C  
ATOM   3026  CB  ALA A 201      -6.900  -0.431  -2.083  1.00 97.00           C  
ATOM   3027  HB1 ALA A 201      -6.678  -0.138  -3.109  1.00 97.00           H  
ATOM   3028  HB2 ALA A 201      -6.061  -1.010  -1.696  1.00 97.00           H  
ATOM   3029  HB3 ALA A 201      -7.792  -1.058  -2.093  1.00 97.00           H  
ATOM   3030  O   ALA A 201      -5.136   1.912  -0.499  1.00 97.00           O  
ATOM   3031  N   PHE A 202      -5.973   2.594  -2.460  1.00 98.01           N  
ATOM   3032  H   PHE A 202      -6.687   2.464  -3.162  1.00 98.01           H  
ATOM   3033  CA  PHE A 202      -5.026   3.688  -2.660  1.00 98.01           C  
ATOM   3034  HA  PHE A 202      -4.917   4.229  -1.721  1.00 98.01           H  
ATOM   3035  C   PHE A 202      -5.532   4.674  -3.714  1.00 98.01           C  
ATOM   3036  CB  PHE A 202      -3.643   3.132  -3.055  1.00 98.01           C  
ATOM   3037  HB2 PHE A 202      -2.896   3.922  -2.972  1.00 98.01           H  
ATOM   3038  HB3 PHE A 202      -3.359   2.355  -2.346  1.00 98.01           H  
ATOM   3039  O   PHE A 202      -6.388   4.343  -4.543  1.00 98.01           O  
ATOM   3040  CG  PHE A 202      -3.515   2.593  -4.458  1.00 98.01           C  
ATOM   3041  CD1 PHE A 202      -3.707   1.225  -4.707  1.00 98.01           C  
ATOM   3042  HD1 PHE A 202      -3.958   0.557  -3.896  1.00 98.01           H  
ATOM   3043  CD2 PHE A 202      -3.140   3.452  -5.508  1.00 98.01           C  
ATOM   3044  HD2 PHE A 202      -2.942   4.496  -5.318  1.00 98.01           H  
ATOM   3045  CE1 PHE A 202      -3.535   0.721  -6.006  1.00 98.01           C  
ATOM   3046  HE1 PHE A 202      -3.660  -0.336  -6.192  1.00 98.01           H  
ATOM   3047  CE2 PHE A 202      -2.993   2.949  -6.809  1.00 98.01           C  
ATOM   3048  HE2 PHE A 202      -2.700   3.610  -7.611  1.00 98.01           H  
ATOM   3049  CZ  PHE A 202      -3.194   1.583  -7.062  1.00 98.01           C  
ATOM   3050  HZ  PHE A 202      -3.063   1.191  -8.060  1.00 98.01           H  
ATOM   3051  N   LYS A 203      -4.936   5.866  -3.703  1.00 97.03           N  
ATOM   3052  H   LYS A 203      -4.257   6.025  -2.973  1.00 97.03           H  
ATOM   3053  CA  LYS A 203      -4.868   6.778  -4.849  1.00 97.03           C  
ATOM   3054  HA  LYS A 203      -5.112   6.231  -5.760  1.00 97.03           H  
ATOM   3055  C   LYS A 203      -3.435   7.275  -4.995  1.00 97.03           C  
ATOM   3056  CB  LYS A 203      -5.841   7.958  -4.704  1.00 97.03           C  
ATOM   3057  HB2 LYS A 203      -5.681   8.459  -3.749  1.00 97.03           H  
ATOM   3058  HB3 LYS A 203      -5.630   8.669  -5.502  1.00 97.03           H  
ATOM   3059  O   LYS A 203      -2.731   7.387  -3.990  1.00 97.03           O  
ATOM   3060  CG  LYS A 203      -7.302   7.514  -4.834  1.00 97.03           C  
ATOM   3061  HG2 LYS A 203      -7.590   6.919  -3.967  1.00 97.03           H  
ATOM   3062  HG3 LYS A 203      -7.397   6.897  -5.727  1.00 97.03           H  
ATOM   3063  CD  LYS A 203      -8.242   8.719  -4.966  1.00 97.03           C  
ATOM   3064  HD2 LYS A 203      -7.897   9.350  -5.785  1.00 97.03           H  
ATOM   3065  HD3 LYS A 203      -8.254   9.295  -4.041  1.00 97.03           H  
ATOM   3066  CE  LYS A 203      -9.636   8.180  -5.289  1.00 97.03           C  
ATOM   3067  HE2 LYS A 203     -10.025   7.647  -4.422  1.00 97.03           H  
ATOM   3068  HE3 LYS A 203      -9.540   7.455  -6.097  1.00 97.03           H  
ATOM   3069  NZ  LYS A 203     -10.574   9.239  -5.714  1.00 97.03           N  
ATOM   3070  HZ1 LYS A 203     -10.705   9.922  -4.982  1.00 97.03           H  
ATOM   3071  HZ2 LYS A 203     -10.211   9.682  -6.546  1.00 97.03           H  
ATOM   3072  HZ3 LYS A 203     -11.452   8.807  -5.964  1.00 97.03           H  
ATOM   3073  N   ASN A 204      -3.026   7.542  -6.229  1.00 97.38           N  
ATOM   3074  H   ASN A 204      -3.642   7.307  -6.995  1.00 97.38           H  
ATOM   3075  CA  ASN A 204      -1.761   8.182  -6.566  1.00 97.38           C  
ATOM   3076  HA  ASN A 204      -1.421   8.794  -5.732  1.00 97.38           H  
ATOM   3077  C   ASN A 204      -1.972   9.097  -7.782  1.00 97.38           C  
ATOM   3078  CB  ASN A 204      -0.717   7.082  -6.827  1.00 97.38           C  
ATOM   3079  HB2 ASN A 204      -0.595   6.475  -5.930  1.00 97.38           H  
ATOM   3080  HB3 ASN A 204      -1.066   6.436  -7.633  1.00 97.38           H  
ATOM   3081  O   ASN A 204      -2.303   8.622  -8.872  1.00 97.38           O  
ATOM   3082  CG  ASN A 204       0.650   7.622  -7.203  1.00 97.38           C  
ATOM   3083  ND2 ASN A 204       1.467   6.815  -7.827  1.00 97.38           N  
ATOM   3084 HD21 ASN A 204       1.144   5.904  -8.121  1.00 97.38           H  
ATOM   3085 HD22 ASN A 204       2.369   7.163  -8.119  1.00 97.38           H  
ATOM   3086  OD1 ASN A 204       0.999   8.765  -6.973  1.00 97.38           O  
ATOM   3087  N   ASP A 205      -1.772  10.403  -7.604  1.00 96.02           N  
ATOM   3088  H   ASP A 205      -1.447  10.713  -6.699  1.00 96.02           H  
ATOM   3089  CA  ASP A 205      -1.771  11.384  -8.704  1.00 96.02           C  
ATOM   3090  HA  ASP A 205      -2.452  11.032  -9.478  1.00 96.02           H  
ATOM   3091  C   ASP A 205      -0.393  11.511  -9.381  1.00 96.02           C  
ATOM   3092  CB  ASP A 205      -2.329  12.735  -8.236  1.00 96.02           C  
ATOM   3093  HB2 ASP A 205      -3.320  12.570  -7.811  1.00 96.02           H  
ATOM   3094  HB3 ASP A 205      -2.449  13.381  -9.105  1.00 96.02           H  
ATOM   3095  O   ASP A 205      -0.201  12.304 -10.303  1.00 96.02           O  
ATOM   3096  CG  ASP A 205      -1.458  13.467  -7.214  1.00 96.02           C  
ATOM   3097  OD1 ASP A 205      -0.251  13.161  -7.073  1.00 96.02           O  
ATOM   3098  OD2 ASP A 205      -1.994  14.338  -6.495  1.00 96.02           O  
ATOM   3099  N   GLY A 206       0.571  10.702  -8.939  1.00 95.00           N  
ATOM   3100  H   GLY A 206       0.363  10.135  -8.130  1.00 95.00           H  
ATOM   3101  CA  GLY A 206       1.914  10.589  -9.484  1.00 95.00           C  
ATOM   3102  HA2 GLY A 206       1.846  10.496 -10.568  1.00 95.00           H  
ATOM   3103  HA3 GLY A 206       2.361   9.675  -9.093  1.00 95.00           H  
ATOM   3104  C   GLY A 206       2.840  11.748  -9.122  1.00 95.00           C  
ATOM   3105  O   GLY A 206       3.946  11.823  -9.669  1.00 95.00           O  
ATOM   3106  N   THR A 207       2.425  12.632  -8.207  1.00 93.26           N  
ATOM   3107  H   THR A 207       1.476  12.554  -7.869  1.00 93.26           H  
ATOM   3108  CA  THR A 207       3.254  13.733  -7.688  1.00 93.26           C  
ATOM   3109  HA  THR A 207       4.024  13.971  -8.423  1.00 93.26           H  
ATOM   3110  C   THR A 207       3.978  13.372  -6.392  1.00 93.26           C  
ATOM   3111  CB  THR A 207       2.434  15.013  -7.468  1.00 93.26           C  
ATOM   3112  HB  THR A 207       3.134  15.813  -7.228  1.00 93.26           H  
ATOM   3113  O   THR A 207       5.028  13.946  -6.086  1.00 93.26           O  
ATOM   3114  CG2 THR A 207       1.648  15.443  -8.708  1.00 93.26           C  
ATOM   3115 HG21 THR A 207       2.327  15.567  -9.551  1.00 93.26           H  
ATOM   3116 HG22 THR A 207       0.894  14.698  -8.963  1.00 93.26           H  
ATOM   3117 HG23 THR A 207       1.147  16.391  -8.508  1.00 93.26           H  
ATOM   3118  OG1 THR A 207       1.547  14.893  -6.382  1.00 93.26           O  
ATOM   3119  HG1 THR A 207       0.841  14.296  -6.641  1.00 93.26           H  
ATOM   3120  N   ALA A 208       3.449  12.413  -5.629  1.00 90.63           N  
ATOM   3121  H   ALA A 208       2.590  11.978  -5.934  1.00 90.63           H  
ATOM   3122  CA  ALA A 208       3.973  12.040  -4.324  1.00 90.63           C  
ATOM   3123  HA  ALA A 208       4.459  12.915  -3.894  1.00 90.63           H  
ATOM   3124  C   ALA A 208       5.024  10.917  -4.389  1.00 90.63           C  
ATOM   3125  CB  ALA A 208       2.795  11.692  -3.415  1.00 90.63           C  
ATOM   3126  HB1 ALA A 208       2.289  10.805  -3.796  1.00 90.63           H  
ATOM   3127  HB2 ALA A 208       3.154  11.498  -2.404  1.00 90.63           H  
ATOM   3128  HB3 ALA A 208       2.086  12.520  -3.393  1.00 90.63           H  
ATOM   3129  O   ALA A 208       5.083  10.112  -5.316  1.00 90.63           O  
ATOM   3130  N   TYR A 209       5.870  10.847  -3.358  1.00 91.79           N  
ATOM   3131  H   TYR A 209       5.761  11.515  -2.609  1.00 91.79           H  
ATOM   3132  CA  TYR A 209       6.824   9.752  -3.188  1.00 91.79           C  
ATOM   3133  HA  TYR A 209       7.145   9.393  -4.166  1.00 91.79           H  
ATOM   3134  C   TYR A 209       6.174   8.593  -2.442  1.00 91.79           C  
ATOM   3135  CB  TYR A 209       8.068  10.229  -2.432  1.00 91.79           C  
ATOM   3136  HB2 TYR A 209       8.617   9.355  -2.083  1.00 91.79           H  
ATOM   3137  HB3 TYR A 209       7.765  10.792  -1.550  1.00 91.79           H  
ATOM   3138  O   TYR A 209       6.011   8.659  -1.220  1.00 91.79           O  
ATOM   3139  CG  TYR A 209       9.012  11.067  -3.261  1.00 91.79           C  
ATOM   3140  CD1 TYR A 209      10.087  10.450  -3.928  1.00 91.79           C  
ATOM   3141  HD1 TYR A 209      10.226   9.380  -3.864  1.00 91.79           H  
ATOM   3142  CD2 TYR A 209       8.842  12.462  -3.328  1.00 91.79           C  
ATOM   3143  HD2 TYR A 209       8.007  12.931  -2.829  1.00 91.79           H  
ATOM   3144  CE1 TYR A 209      11.020  11.238  -4.623  1.00 91.79           C  
ATOM   3145  HE1 TYR A 209      11.884  10.779  -5.080  1.00 91.79           H  
ATOM   3146  CE2 TYR A 209       9.755  13.250  -4.051  1.00 91.79           C  
ATOM   3147  HE2 TYR A 209       9.613  14.319  -4.111  1.00 91.79           H  
ATOM   3148  OH  TYR A 209      11.741  13.394  -5.388  1.00 91.79           O  
ATOM   3149  HH  TYR A 209      11.538  14.330  -5.321  1.00 91.79           H  
ATOM   3150  CZ  TYR A 209      10.855  12.640  -4.686  1.00 91.79           C  
ATOM   3151  N   HIS A 210       5.891   7.511  -3.160  1.00 94.40           N  
ATOM   3152  H   HIS A 210       5.952   7.563  -4.167  1.00 94.40           H  
ATOM   3153  CA  HIS A 210       5.356   6.277  -2.590  1.00 94.40           C  
ATOM   3154  HA  HIS A 210       4.914   6.495  -1.618  1.00 94.40           H  
ATOM   3155  C   HIS A 210       6.421   5.207  -2.315  1.00 94.40           C  
ATOM   3156  CB  HIS A 210       4.215   5.782  -3.470  1.00 94.40           C  
ATOM   3157  HB2 HIS A 210       3.942   4.767  -3.180  1.00 94.40           H  
ATOM   3158  HB3 HIS A 210       4.562   5.762  -4.503  1.00 94.40           H  
ATOM   3159  O   HIS A 210       6.076   4.178  -1.750  1.00 94.40           O  
ATOM   3160  CG  HIS A 210       2.989   6.649  -3.368  1.00 94.40           C  
ATOM   3161  CD2 HIS A 210       2.621   7.696  -4.171  1.00 94.40           C  
ATOM   3162  HD2 HIS A 210       3.164   8.076  -5.023  1.00 94.40           H  
ATOM   3163  ND1 HIS A 210       1.987   6.478  -2.446  1.00 94.40           N  
ATOM   3164  HD1 HIS A 210       1.933   5.709  -1.793  1.00 94.40           H  
ATOM   3165  CE1 HIS A 210       1.026   7.380  -2.687  1.00 94.40           C  
ATOM   3166  HE1 HIS A 210       0.080   7.443  -2.170  1.00 94.40           H  
ATOM   3167  NE2 HIS A 210       1.389   8.167  -3.703  1.00 94.40           N  
ATOM   3168  N   ASN A 211       7.714   5.467  -2.574  1.00 95.29           N  
ATOM   3169  H   ASN A 211       7.967   6.256  -3.151  1.00 95.29           H  
ATOM   3170  CA  ASN A 211       8.773   4.630  -2.002  1.00 95.29           C  
ATOM   3171  HA  ASN A 211       8.592   3.606  -2.328  1.00 95.29           H  
ATOM   3172  C   ASN A 211       8.676   4.681  -0.466  1.00 95.29           C  
ATOM   3173  CB  ASN A 211      10.191   5.027  -2.462  1.00 95.29           C  
ATOM   3174  HB2 ASN A 211      10.501   5.952  -1.975  1.00 95.29           H  
ATOM   3175  HB3 ASN A 211      10.240   5.188  -3.539  1.00 95.29           H  
ATOM   3176  O   ASN A 211       8.884   5.738   0.153  1.00 95.29           O  
ATOM   3177  CG  ASN A 211      11.175   3.926  -2.080  1.00 95.29           C  
ATOM   3178  ND2 ASN A 211      12.438   4.046  -2.378  1.00 95.29           N  
ATOM   3179 HD21 ASN A 211      12.982   3.222  -2.164  1.00 95.29           H  
ATOM   3180 HD22 ASN A 211      12.693   4.589  -3.190  1.00 95.29           H  
ATOM   3181  OD1 ASN A 211      10.826   2.948  -1.449  1.00 95.29           O  
ATOM   3182  N   LYS A 212       8.262   3.570   0.133  1.00 94.11           N  
ATOM   3183  H   LYS A 212       8.188   2.740  -0.439  1.00 94.11           H  
ATOM   3184  CA  LYS A 212       7.989   3.397   1.558  1.00 94.11           C  
ATOM   3185  HA  LYS A 212       8.595   4.096   2.133  1.00 94.11           H  
ATOM   3186  C   LYS A 212       8.420   1.987   1.946  1.00 94.11           C  
ATOM   3187  CB  LYS A 212       6.487   3.608   1.853  1.00 94.11           C  
ATOM   3188  HB2 LYS A 212       6.297   3.392   2.905  1.00 94.11           H  
ATOM   3189  HB3 LYS A 212       5.914   2.891   1.266  1.00 94.11           H  
ATOM   3190  O   LYS A 212       8.416   1.089   1.113  1.00 94.11           O  
ATOM   3191  CG  LYS A 212       5.946   5.011   1.545  1.00 94.11           C  
ATOM   3192  HG2 LYS A 212       6.205   5.297   0.525  1.00 94.11           H  
ATOM   3193  HG3 LYS A 212       4.858   4.978   1.603  1.00 94.11           H  
ATOM   3194  CD  LYS A 212       6.428   6.082   2.523  1.00 94.11           C  
ATOM   3195  HD2 LYS A 212       5.900   5.935   3.465  1.00 94.11           H  
ATOM   3196  HD3 LYS A 212       7.501   6.006   2.696  1.00 94.11           H  
ATOM   3197  CE  LYS A 212       6.067   7.464   1.979  1.00 94.11           C  
ATOM   3198  HE2 LYS A 212       5.837   8.138   2.804  1.00 94.11           H  
ATOM   3199  HE3 LYS A 212       5.171   7.361   1.366  1.00 94.11           H  
ATOM   3200  NZ  LYS A 212       7.180   7.995   1.166  1.00 94.11           N  
ATOM   3201  HZ1 LYS A 212       7.681   7.229   0.738  1.00 94.11           H  
ATOM   3202  HZ2 LYS A 212       7.836   8.529   1.718  1.00 94.11           H  
ATOM   3203  HZ3 LYS A 212       6.810   8.545   0.404  1.00 94.11           H  
ATOM   3204  N   SER A 213       8.776   1.815   3.214  1.00 95.81           N  
ATOM   3205  H   SER A 213       8.703   2.582   3.866  1.00 95.81           H  
ATOM   3206  CA  SER A 213       9.187   0.520   3.753  1.00 95.81           C  
ATOM   3207  HA  SER A 213       9.968   0.109   3.113  1.00 95.81           H  
ATOM   3208  C   SER A 213       8.039  -0.489   3.794  1.00 95.81           C  
ATOM   3209  CB  SER A 213       9.769   0.702   5.158  1.00 95.81           C  
ATOM   3210  HB2 SER A 213      10.696   1.270   5.085  1.00 95.81           H  
ATOM   3211  HB3 SER A 213       9.994  -0.272   5.593  1.00 95.81           H  
ATOM   3212  O   SER A 213       6.862  -0.104   3.838  1.00 95.81           O  
ATOM   3213  OG  SER A 213       8.866   1.378   6.024  1.00 95.81           O  
ATOM   3214  HG  SER A 213       9.314   1.458   6.868  1.00 95.81           H  
ATOM   3215  N   TRP A 214       8.384  -1.771   3.902  1.00 96.53           N  
ATOM   3216  H   TRP A 214       9.358  -2.002   3.765  1.00 96.53           H  
ATOM   3217  CA  TRP A 214       7.460  -2.884   4.133  1.00 96.53           C  
ATOM   3218  HA  TRP A 214       6.893  -3.098   3.227  1.00 96.53           H  
ATOM   3219  C   TRP A 214       6.482  -2.582   5.268  1.00 96.53           C  
ATOM   3220  CB  TRP A 214       8.275  -4.126   4.506  1.00 96.53           C  
ATOM   3221  HB2 TRP A 214       8.971  -4.352   3.699  1.00 96.53           H  
ATOM   3222  HB3 TRP A 214       8.870  -3.927   5.398  1.00 96.53           H  
ATOM   3223  O   TRP A 214       5.271  -2.753   5.145  1.00 96.53           O  
ATOM   3224  CG  TRP A 214       7.426  -5.333   4.740  1.00 96.53           C  
ATOM   3225  CD1 TRP A 214       7.037  -5.843   5.930  1.00 96.53           C  
ATOM   3226  HD1 TRP A 214       7.329  -5.446   6.891  1.00 96.53           H  
ATOM   3227  CD2 TRP A 214       6.854  -6.202   3.728  1.00 96.53           C  
ATOM   3228  CE2 TRP A 214       6.145  -7.257   4.374  1.00 96.53           C  
ATOM   3229  CE3 TRP A 214       6.890  -6.207   2.324  1.00 96.53           C  
ATOM   3230  HE3 TRP A 214       7.438  -5.439   1.798  1.00 96.53           H  
ATOM   3231  NE1 TRP A 214       6.274  -6.977   5.719  1.00 96.53           N  
ATOM   3232  HE1 TRP A 214       5.977  -7.601   6.456  1.00 96.53           H  
ATOM   3233  CH2 TRP A 214       5.597  -8.278   2.255  1.00 96.53           C  
ATOM   3234  HH2 TRP A 214       5.157  -9.065   1.661  1.00 96.53           H  
ATOM   3235  CZ2 TRP A 214       5.530  -8.296   3.660  1.00 96.53           C  
ATOM   3236  HZ2 TRP A 214       5.035  -9.107   4.175  1.00 96.53           H  
ATOM   3237  CZ3 TRP A 214       6.262  -7.227   1.602  1.00 96.53           C  
ATOM   3238  HZ3 TRP A 214       6.327  -7.204   0.524  1.00 96.53           H  
ATOM   3239  N   SER A 215       7.005  -2.048   6.374  1.00 95.89           N  
ATOM   3240  H   SER A 215       8.009  -1.934   6.383  1.00 95.89           H  
ATOM   3241  CA  SER A 215       6.216  -1.691   7.555  1.00 95.89           C  
ATOM   3242  HA  SER A 215       5.719  -2.589   7.923  1.00 95.89           H  
ATOM   3243  C   SER A 215       5.131  -0.648   7.251  1.00 95.89           C  
ATOM   3244  CB  SER A 215       7.167  -1.189   8.640  1.00 95.89           C  
ATOM   3245  HB2 SER A 215       7.946  -1.934   8.800  1.00 95.89           H  
ATOM   3246  HB3 SER A 215       7.632  -0.257   8.318  1.00 95.89           H  
ATOM   3247  O   SER A 215       3.999  -0.783   7.720  1.00 95.89           O  
ATOM   3248  OG  SER A 215       6.479  -0.980   9.855  1.00 95.89           O  
ATOM   3249  HG  SER A 215       7.134  -0.870  10.548  1.00 95.89           H  
ATOM   3250  N   LEU A 216       5.437   0.357   6.423  1.00 94.35           N  
ATOM   3251  H   LEU A 216       6.334   0.341   5.960  1.00 94.35           H  
ATOM   3252  CA  LEU A 216       4.476   1.391   6.026  1.00 94.35           C  
ATOM   3253  HA  LEU A 216       3.888   1.685   6.895  1.00 94.35           H  
ATOM   3254  C   LEU A 216       3.465   0.875   4.996  1.00 94.35           C  
ATOM   3255  CB  LEU A 216       5.237   2.614   5.489  1.00 94.35           C  
ATOM   3256  HB2 LEU A 216       4.533   3.276   4.984  1.00 94.35           H  
ATOM   3257  HB3 LEU A 216       5.960   2.260   4.753  1.00 94.35           H  
ATOM   3258  O   LEU A 216       2.288   1.217   5.086  1.00 94.35           O  
ATOM   3259  CG  LEU A 216       5.982   3.424   6.564  1.00 94.35           C  
ATOM   3260  HG  LEU A 216       6.667   2.772   7.106  1.00 94.35           H  
ATOM   3261  CD1 LEU A 216       6.794   4.543   5.910  1.00 94.35           C  
ATOM   3262 HD11 LEU A 216       7.419   4.130   5.118  1.00 94.35           H  
ATOM   3263 HD12 LEU A 216       7.438   5.003   6.660  1.00 94.35           H  
ATOM   3264 HD13 LEU A 216       6.115   5.297   5.512  1.00 94.35           H  
ATOM   3265  CD2 LEU A 216       5.026   4.083   7.563  1.00 94.35           C  
ATOM   3266 HD21 LEU A 216       5.581   4.734   8.238  1.00 94.35           H  
ATOM   3267 HD22 LEU A 216       4.530   3.321   8.164  1.00 94.35           H  
ATOM   3268 HD23 LEU A 216       4.267   4.663   7.037  1.00 94.35           H  
ATOM   3269  N   TYR A 217       3.876   0.022   4.056  1.00 97.32           N  
ATOM   3270  H   TYR A 217       4.857  -0.212   3.999  1.00 97.32           H  
ATOM   3271  CA  TYR A 217       2.941  -0.642   3.139  1.00 97.32           C  
ATOM   3272  HA  TYR A 217       2.300   0.112   2.684  1.00 97.32           H  
ATOM   3273  C   TYR A 217       2.008  -1.626   3.861  1.00 97.32           C  
ATOM   3274  CB  TYR A 217       3.729  -1.334   2.022  1.00 97.32           C  
ATOM   3275  HB2 TYR A 217       3.158  -2.190   1.663  1.00 97.32           H  
ATOM   3276  HB3 TYR A 217       4.674  -1.720   2.406  1.00 97.32           H  
ATOM   3277  O   TYR A 217       0.829  -1.736   3.519  1.00 97.32           O  
ATOM   3278  CG  TYR A 217       3.973  -0.422   0.838  1.00 97.32           C  
ATOM   3279  CD1 TYR A 217       2.912  -0.176  -0.049  1.00 97.32           C  
ATOM   3280  HD1 TYR A 217       1.960  -0.659   0.114  1.00 97.32           H  
ATOM   3281  CD2 TYR A 217       5.234   0.153   0.596  1.00 97.32           C  
ATOM   3282  HD2 TYR A 217       6.059  -0.043   1.264  1.00 97.32           H  
ATOM   3283  CE1 TYR A 217       3.101   0.615  -1.192  1.00 97.32           C  
ATOM   3284  HE1 TYR A 217       2.291   0.744  -1.895  1.00 97.32           H  
ATOM   3285  CE2 TYR A 217       5.432   0.947  -0.552  1.00 97.32           C  
ATOM   3286  HE2 TYR A 217       6.408   1.354  -0.773  1.00 97.32           H  
ATOM   3287  OH  TYR A 217       4.542   1.879  -2.593  1.00 97.32           O  
ATOM   3288  HH  TYR A 217       3.823   1.714  -3.208  1.00 97.32           H  
ATOM   3289  CZ  TYR A 217       4.367   1.168  -1.451  1.00 97.32           C  
ATOM   3290  N   SER A 218       2.500  -2.289   4.905  1.00 96.01           N  
ATOM   3291  H   SER A 218       3.495  -2.227   5.062  1.00 96.01           H  
ATOM   3292  CA  SER A 218       1.725  -3.177   5.772  1.00 96.01           C  
ATOM   3293  HA  SER A 218       1.223  -3.926   5.160  1.00 96.01           H  
ATOM   3294  C   SER A 218       0.655  -2.417   6.572  1.00 96.01           C  
ATOM   3295  CB  SER A 218       2.710  -3.904   6.691  1.00 96.01           C  
ATOM   3296  HB2 SER A 218       3.289  -3.173   7.255  1.00 96.01           H  
ATOM   3297  HB3 SER A 218       3.393  -4.503   6.090  1.00 96.01           H  
ATOM   3298  O   SER A 218      -0.527  -2.762   6.519  1.00 96.01           O  
ATOM   3299  OG  SER A 218       2.025  -4.738   7.593  1.00 96.01           O  
ATOM   3300  HG  SER A 218       2.585  -4.919   8.352  1.00 96.01           H  
ATOM   3301  N   GLN A 219       1.054  -1.344   7.266  1.00 87.68           N  
ATOM   3302  H   GLN A 219       2.036  -1.109   7.255  1.00 87.68           H  
ATOM   3303  CA  GLN A 219       0.177  -0.576   8.163  1.00 87.68           C  
ATOM   3304  HA  GLN A 219      -0.481  -1.264   8.694  1.00 87.68           H  
ATOM   3305  C   GLN A 219      -0.726   0.430   7.438  1.00 87.68           C  
ATOM   3306  CB  GLN A 219       1.039   0.168   9.195  1.00 87.68           C  
ATOM   3307  HB2 GLN A 219       0.403   0.846   9.764  1.00 87.68           H  
ATOM   3308  HB3 GLN A 219       1.792   0.761   8.678  1.00 87.68           H  
ATOM   3309  O   GLN A 219      -1.837   0.697   7.897  1.00 87.68           O  
ATOM   3310  CG  GLN A 219       1.724  -0.789  10.180  1.00 87.68           C  
ATOM   3311  HG2 GLN A 219       2.295  -1.539   9.633  1.00 87.68           H  
ATOM   3312  HG3 GLN A 219       0.967  -1.306  10.770  1.00 87.68           H  
ATOM   3313  CD  GLN A 219       2.657  -0.048  11.130  1.00 87.68           C  
ATOM   3314  NE2 GLN A 219       3.907  -0.436  11.230  1.00 87.68           N  
ATOM   3315 HE21 GLN A 219       4.486   0.128  11.835  1.00 87.68           H  
ATOM   3316 HE22 GLN A 219       4.303  -1.069  10.550  1.00 87.68           H  
ATOM   3317  OE1 GLN A 219       2.298   0.902  11.806  1.00 87.68           O  
ATOM   3318  N   GLY A 220      -0.261   0.974   6.314  1.00 90.15           N  
ATOM   3319  H   GLY A 220       0.679   0.741   6.027  1.00 90.15           H  
ATOM   3320  CA  GLY A 220      -0.891   2.096   5.626  1.00 90.15           C  
ATOM   3321  HA2 GLY A 220      -1.934   2.196   5.924  1.00 90.15           H  
ATOM   3322  HA3 GLY A 220      -0.871   1.908   4.553  1.00 90.15           H  
ATOM   3323  C   GLY A 220      -0.186   3.423   5.896  1.00 90.15           C  
ATOM   3324  O   GLY A 220       0.533   3.597   6.881  1.00 90.15           O  
ATOM   3325  N   TYR A 221      -0.394   4.378   4.995  1.00 87.28           N  
ATOM   3326  H   TYR A 221      -1.026   4.180   4.233  1.00 87.28           H  
ATOM   3327  CA  TYR A 221       0.095   5.745   5.124  1.00 87.28           C  
ATOM   3328  HA  TYR A 221       0.038   6.030   6.174  1.00 87.28           H  
ATOM   3329  C   TYR A 221      -0.787   6.712   4.329  1.00 87.28           C  
ATOM   3330  CB  TYR A 221       1.566   5.837   4.683  1.00 87.28           C  
ATOM   3331  HB2 TYR A 221       2.167   5.211   5.343  1.00 87.28           H  
ATOM   3332  HB3 TYR A 221       1.909   6.862   4.822  1.00 87.28           H  
ATOM   3333  O   TYR A 221      -1.401   6.357   3.325  1.00 87.28           O  
ATOM   3334  CG  TYR A 221       1.833   5.427   3.247  1.00 87.28           C  
ATOM   3335  CD1 TYR A 221       2.255   4.115   2.955  1.00 87.28           C  
ATOM   3336  HD1 TYR A 221       2.372   3.398   3.754  1.00 87.28           H  
ATOM   3337  CD2 TYR A 221       1.646   6.354   2.205  1.00 87.28           C  
ATOM   3338  HD2 TYR A 221       1.305   7.355   2.425  1.00 87.28           H  
ATOM   3339  CE1 TYR A 221       2.496   3.725   1.624  1.00 87.28           C  
ATOM   3340  HE1 TYR A 221       2.810   2.716   1.401  1.00 87.28           H  
ATOM   3341  CE2 TYR A 221       1.873   5.968   0.874  1.00 87.28           C  
ATOM   3342  HE2 TYR A 221       1.718   6.683   0.080  1.00 87.28           H  
ATOM   3343  OH  TYR A 221       2.531   4.283  -0.704  1.00 87.28           O  
ATOM   3344  HH  TYR A 221       2.899   3.398  -0.760  1.00 87.28           H  
ATOM   3345  CZ  TYR A 221       2.299   4.653   0.580  1.00 87.28           C  
ATOM   3346  N   TYR A 222      -0.806   7.970   4.752  1.00 86.94           N  
ATOM   3347  H   TYR A 222      -0.262   8.222   5.565  1.00 86.94           H  
ATOM   3348  CA  TYR A 222      -1.562   9.039   4.108  1.00 86.94           C  
ATOM   3349  HA  TYR A 222      -1.980   8.694   3.162  1.00 86.94           H  
ATOM   3350  C   TYR A 222      -0.627  10.213   3.807  1.00 86.94           C  
ATOM   3351  CB  TYR A 222      -2.731   9.427   5.021  1.00 86.94           C  
ATOM   3352  HB2 TYR A 222      -3.386   8.563   5.139  1.00 86.94           H  
ATOM   3353  HB3 TYR A 222      -2.346   9.678   6.009  1.00 86.94           H  
ATOM   3354  O   TYR A 222       0.141  10.626   4.678  1.00 86.94           O  
ATOM   3355  CG  TYR A 222      -3.551  10.595   4.515  1.00 86.94           C  
ATOM   3356  CD1 TYR A 222      -3.143  11.906   4.820  1.00 86.94           C  
ATOM   3357  HD1 TYR A 222      -2.250  12.075   5.404  1.00 86.94           H  
ATOM   3358  CD2 TYR A 222      -4.713  10.379   3.748  1.00 86.94           C  
ATOM   3359  HD2 TYR A 222      -5.038   9.375   3.518  1.00 86.94           H  
ATOM   3360  CE1 TYR A 222      -3.897  13.000   4.364  1.00 86.94           C  
ATOM   3361  HE1 TYR A 222      -3.589  14.011   4.589  1.00 86.94           H  
ATOM   3362  CE2 TYR A 222      -5.474  11.478   3.297  1.00 86.94           C  
ATOM   3363  HE2 TYR A 222      -6.374  11.322   2.720  1.00 86.94           H  
ATOM   3364  OH  TYR A 222      -5.757  13.885   3.182  1.00 86.94           O  
ATOM   3365  HH  TYR A 222      -6.580  13.707   2.720  1.00 86.94           H  
ATOM   3366  CZ  TYR A 222      -5.069  12.792   3.610  1.00 86.94           C  
ATOM   3367  N   ILE A 223      -0.679  10.736   2.579  1.00 81.98           N  
ATOM   3368  H   ILE A 223      -1.316  10.334   1.907  1.00 81.98           H  
ATOM   3369  CA  ILE A 223       0.072  11.930   2.159  1.00 81.98           C  
ATOM   3370  HA  ILE A 223       0.737  12.240   2.965  1.00 81.98           H  
ATOM   3371  C   ILE A 223      -0.909  13.084   1.932  1.00 81.98           C  
ATOM   3372  CB  ILE A 223       0.950  11.642   0.911  1.00 81.98           C  
ATOM   3373  HB  ILE A 223       0.301  11.416   0.065  1.00 81.98           H  
ATOM   3374  O   ILE A 223      -0.719  14.167   2.483  1.00 81.98           O  
ATOM   3375  CG1 ILE A 223       1.870  10.418   1.141  1.00 81.98           C  
ATOM   3376 HG12 ILE A 223       1.255   9.558   1.407  1.00 81.98           H  
ATOM   3377 HG13 ILE A 223       2.543  10.621   1.974  1.00 81.98           H  
ATOM   3378  CG2 ILE A 223       1.761  12.892   0.525  1.00 81.98           C  
ATOM   3379 HG21 ILE A 223       1.095  13.737   0.344  1.00 81.98           H  
ATOM   3380 HG22 ILE A 223       2.316  12.714  -0.396  1.00 81.98           H  
ATOM   3381 HG23 ILE A 223       2.454  13.150   1.326  1.00 81.98           H  
ATOM   3382  CD1 ILE A 223       2.698   9.990  -0.077  1.00 81.98           C  
ATOM   3383 HD11 ILE A 223       3.177   9.033   0.132  1.00 81.98           H  
ATOM   3384 HD12 ILE A 223       3.477  10.725  -0.280  1.00 81.98           H  
ATOM   3385 HD13 ILE A 223       2.051   9.874  -0.946  1.00 81.98           H  
ATOM   3386  N   ASN A 224      -1.953  12.853   1.133  1.00 83.87           N  
ATOM   3387  H   ASN A 224      -2.051  11.931   0.733  1.00 83.87           H  
ATOM   3388  CA  ASN A 224      -3.074  13.768   0.905  1.00 83.87           C  
ATOM   3389  HA  ASN A 224      -3.397  14.176   1.863  1.00 83.87           H  
ATOM   3390  C   ASN A 224      -4.277  13.009   0.299  1.00 83.87           C  
ATOM   3391  CB  ASN A 224      -2.604  14.938   0.013  1.00 83.87           C  
ATOM   3392  HB2 ASN A 224      -1.806  15.478   0.523  1.00 83.87           H  
ATOM   3393  HB3 ASN A 224      -3.424  15.642  -0.131  1.00 83.87           H  
ATOM   3394  O   ASN A 224      -4.197  11.808   0.046  1.00 83.87           O  
ATOM   3395  CG  ASN A 224      -2.121  14.504  -1.357  1.00 83.87           C  
ATOM   3396  ND2 ASN A 224      -0.911  14.843  -1.739  1.00 83.87           N  
ATOM   3397 HD21 ASN A 224      -0.308  15.371  -1.124  1.00 83.87           H  
ATOM   3398 HD22 ASN A 224      -0.623  14.571  -2.668  1.00 83.87           H  
ATOM   3399  OD1 ASN A 224      -2.832  13.870  -2.114  1.00 83.87           O  
ATOM   3400  N   ASP A 225      -5.374  13.717   0.015  1.00 80.58           N  
ATOM   3401  H   ASP A 225      -5.410  14.679   0.321  1.00 80.58           H  
ATOM   3402  CA  ASP A 225      -6.623  13.133  -0.505  1.00 80.58           C  
ATOM   3403  HA  ASP A 225      -6.981  12.405   0.223  1.00 80.58           H  
ATOM   3404  C   ASP A 225      -6.474  12.365  -1.837  1.00 80.58           C  
ATOM   3405  CB  ASP A 225      -7.689  14.245  -0.641  1.00 80.58           C  
ATOM   3406  HB2 ASP A 225      -8.505  13.868  -1.258  1.00 80.58           H  
ATOM   3407  HB3 ASP A 225      -7.253  15.101  -1.157  1.00 80.58           H  
ATOM   3408  O   ASP A 225      -7.288  11.489  -2.131  1.00 80.58           O  
ATOM   3409  CG  ASP A 225      -8.302  14.704   0.691  1.00 80.58           C  
ATOM   3410  OD1 ASP A 225      -7.967  14.101   1.735  1.00 80.58           O  
ATOM   3411  OD2 ASP A 225      -9.165  15.612   0.676  1.00 80.58           O  
ATOM   3412  N   ASN A 226      -5.429  12.651  -2.622  1.00 87.39           N  
ATOM   3413  H   ASN A 226      -4.761  13.334  -2.294  1.00 87.39           H  
ATOM   3414  CA  ASN A 226      -5.130  11.986  -3.895  1.00 87.39           C  
ATOM   3415  HA  ASN A 226      -5.987  11.387  -4.203  1.00 87.39           H  
ATOM   3416  C   ASN A 226      -3.931  11.025  -3.817  1.00 87.39           C  
ATOM   3417  CB  ASN A 226      -4.886  13.053  -4.970  1.00 87.39           C  
ATOM   3418  HB2 ASN A 226      -4.027  13.661  -4.686  1.00 87.39           H  
ATOM   3419  HB3 ASN A 226      -4.641  12.563  -5.912  1.00 87.39           H  
ATOM   3420  O   ASN A 226      -3.620  10.372  -4.808  1.00 87.39           O  
ATOM   3421  CG  ASN A 226      -6.081  13.946  -5.229  1.00 87.39           C  
ATOM   3422  ND2 ASN A 226      -5.833  15.210  -5.473  1.00 87.39           N  
ATOM   3423 HD21 ASN A 226      -4.870  15.487  -5.599  1.00 87.39           H  
ATOM   3424 HD22 ASN A 226      -6.623  15.787  -5.727  1.00 87.39           H  
ATOM   3425  OD1 ASN A 226      -7.232  13.537  -5.239  1.00 87.39           O  
ATOM   3426  N   ASN A 227      -3.252  10.945  -2.668  1.00 90.10           N  
ATOM   3427  H   ASN A 227      -3.595  11.474  -1.880  1.00 90.10           H  
ATOM   3428  CA  ASN A 227      -2.030  10.166  -2.479  1.00 90.10           C  
ATOM   3429  HA  ASN A 227      -1.959   9.396  -3.247  1.00 90.10           H  
ATOM   3430  C   ASN A 227      -2.046   9.493  -1.107  1.00 90.10           C  
ATOM   3431  CB  ASN A 227      -0.796  11.054  -2.651  1.00 90.10           C  
ATOM   3432  HB2 ASN A 227       0.099  10.454  -2.487  1.00 90.10           H  
ATOM   3433  HB3 ASN A 227      -0.815  11.861  -1.918  1.00 90.10           H  
ATOM   3434  O   ASN A 227      -1.726  10.102  -0.081  1.00 90.10           O  
ATOM   3435  CG  ASN A 227      -0.698  11.641  -4.041  1.00 90.10           C  
ATOM   3436  ND2 ASN A 227      -1.115  12.874  -4.189  1.00 90.10           N  
ATOM   3437 HD21 ASN A 227      -1.079  13.247  -5.127  1.00 90.10           H  
ATOM   3438 HD22 ASN A 227      -1.771  13.249  -3.519  1.00 90.10           H  
ATOM   3439  OD1 ASN A 227      -0.255  11.007  -4.978  1.00 90.10           O  
ATOM   3440  N   PHE A 228      -2.415   8.221  -1.072  1.00 91.80           N  
ATOM   3441  H   PHE A 228      -2.648   7.759  -1.939  1.00 91.80           H  
ATOM   3442  CA  PHE A 228      -2.466   7.439   0.162  1.00 91.80           C  
ATOM   3443  HA  PHE A 228      -1.596   7.673   0.776  1.00 91.80           H  
ATOM   3444  C   PHE A 228      -2.431   5.948  -0.151  1.00 91.80           C  
ATOM   3445  CB  PHE A 228      -3.736   7.784   0.956  1.00 91.80           C  
ATOM   3446  HB2 PHE A 228      -3.769   8.858   1.142  1.00 91.80           H  
ATOM   3447  HB3 PHE A 228      -3.682   7.299   1.931  1.00 91.80           H  
ATOM   3448  O   PHE A 228      -2.700   5.542  -1.276  1.00 91.80           O  
ATOM   3449  CG  PHE A 228      -5.022   7.363   0.278  1.00 91.80           C  
ATOM   3450  CD1 PHE A 228      -5.656   8.236  -0.624  1.00 91.80           C  
ATOM   3451  HD1 PHE A 228      -5.234   9.209  -0.828  1.00 91.80           H  
ATOM   3452  CD2 PHE A 228      -5.593   6.105   0.561  1.00 91.80           C  
ATOM   3453  HD2 PHE A 228      -5.116   5.434   1.260  1.00 91.80           H  
ATOM   3454  CE1 PHE A 228      -6.862   7.857  -1.233  1.00 91.80           C  
ATOM   3455  HE1 PHE A 228      -7.360   8.545  -1.900  1.00 91.80           H  
ATOM   3456  CE2 PHE A 228      -6.791   5.720  -0.063  1.00 91.80           C  
ATOM   3457  HE2 PHE A 228      -7.231   4.758   0.156  1.00 91.80           H  
ATOM   3458  CZ  PHE A 228      -7.422   6.599  -0.958  1.00 91.80           C  
ATOM   3459  HZ  PHE A 228      -8.352   6.317  -1.429  1.00 91.80           H  
ATOM   3460  N   TRP A 229      -2.147   5.143   0.865  1.00 96.39           N  
ATOM   3461  H   TRP A 229      -1.943   5.559   1.762  1.00 96.39           H  
ATOM   3462  CA  TRP A 229      -2.200   3.689   0.827  1.00 96.39           C  
ATOM   3463  HA  TRP A 229      -2.766   3.352  -0.042  1.00 96.39           H  
ATOM   3464  C   TRP A 229      -2.887   3.188   2.095  1.00 96.39           C  
ATOM   3465  CB  TRP A 229      -0.776   3.150   0.730  1.00 96.39           C  
ATOM   3466  HB2 TRP A 229      -0.312   3.546  -0.174  1.00 96.39           H  
ATOM   3467  HB3 TRP A 229      -0.211   3.512   1.589  1.00 96.39           H  
ATOM   3468  O   TRP A 229      -2.447   3.483   3.204  1.00 96.39           O  
ATOM   3469  CG  TRP A 229      -0.681   1.662   0.689  1.00 96.39           C  
ATOM   3470  CD1 TRP A 229      -0.402   0.856   1.736  1.00 96.39           C  
ATOM   3471  HD1 TRP A 229      -0.179   1.197   2.736  1.00 96.39           H  
ATOM   3472  CD2 TRP A 229      -0.820   0.783  -0.463  1.00 96.39           C  
ATOM   3473  CE2 TRP A 229      -0.655  -0.565  -0.026  1.00 96.39           C  
ATOM   3474  CE3 TRP A 229      -1.021   0.996  -1.842  1.00 96.39           C  
ATOM   3475  HE3 TRP A 229      -1.103   2.005  -2.219  1.00 96.39           H  
ATOM   3476  NE1 TRP A 229      -0.416  -0.461   1.326  1.00 96.39           N  
ATOM   3477  HE1 TRP A 229      -0.136  -1.223   1.926  1.00 96.39           H  
ATOM   3478  CH2 TRP A 229      -0.918  -1.405  -2.277  1.00 96.39           C  
ATOM   3479  HH2 TRP A 229      -0.937  -2.228  -2.976  1.00 96.39           H  
ATOM   3480  CZ2 TRP A 229      -0.696  -1.648  -0.912  1.00 96.39           C  
ATOM   3481  HZ2 TRP A 229      -0.538  -2.656  -0.559  1.00 96.39           H  
ATOM   3482  CZ3 TRP A 229      -1.078  -0.086  -2.737  1.00 96.39           C  
ATOM   3483  HZ3 TRP A 229      -1.215   0.103  -3.792  1.00 96.39           H  
ATOM   3484  N   LEU A 230      -3.961   2.420   1.941  1.00 94.42           N  
ATOM   3485  H   LEU A 230      -4.277   2.228   1.001  1.00 94.42           H  
ATOM   3486  CA  LEU A 230      -4.799   1.952   3.043  1.00 94.42           C  
ATOM   3487  HA  LEU A 230      -5.132   2.822   3.610  1.00 94.42           H  
ATOM   3488  C   LEU A 230      -4.035   1.038   4.012  1.00 94.42           C  
ATOM   3489  CB  LEU A 230      -6.028   1.252   2.429  1.00 94.42           C  
ATOM   3490  HB2 LEU A 230      -6.551   1.964   1.792  1.00 94.42           H  
ATOM   3491  HB3 LEU A 230      -5.679   0.427   1.808  1.00 94.42           H  
ATOM   3492  O   LEU A 230      -4.335   1.033   5.202  1.00 94.42           O  
ATOM   3493  CG  LEU A 230      -7.035   0.685   3.441  1.00 94.42           C  
ATOM   3494  HG  LEU A 230      -6.535  -0.056   4.064  1.00 94.42           H  
ATOM   3495  CD1 LEU A 230      -7.637   1.767   4.334  1.00 94.42           C  
ATOM   3496 HD11 LEU A 230      -8.133   2.524   3.725  1.00 94.42           H  
ATOM   3497 HD12 LEU A 230      -8.361   1.310   5.009  1.00 94.42           H  
ATOM   3498 HD13 LEU A 230      -6.863   2.240   4.937  1.00 94.42           H  
ATOM   3499  CD2 LEU A 230      -8.176  -0.026   2.715  1.00 94.42           C  
ATOM   3500 HD21 LEU A 230      -8.857  -0.457   3.448  1.00 94.42           H  
ATOM   3501 HD22 LEU A 230      -8.720   0.682   2.090  1.00 94.42           H  
ATOM   3502 HD23 LEU A 230      -7.778  -0.827   2.092  1.00 94.42           H  
ATOM   3503  N   GLY A 231      -3.041   0.296   3.518  1.00 95.57           N  
ATOM   3504  H   GLY A 231      -2.828   0.397   2.536  1.00 95.57           H  
ATOM   3505  CA  GLY A 231      -2.287  -0.700   4.282  1.00 95.57           C  
ATOM   3506  HA2 GLY A 231      -1.227  -0.604   4.049  1.00 95.57           H  
ATOM   3507  HA3 GLY A 231      -2.404  -0.530   5.353  1.00 95.57           H  
ATOM   3508  C   GLY A 231      -2.753  -2.122   3.990  1.00 95.57           C  
ATOM   3509  O   GLY A 231      -3.953  -2.385   3.992  1.00 95.57           O  
ATOM   3510  N   LEU A 232      -1.821  -3.044   3.754  1.00 98.15           N  
ATOM   3511  H   LEU A 232      -0.851  -2.769   3.819  1.00 98.15           H  
ATOM   3512  CA  LEU A 232      -2.123  -4.432   3.375  1.00 98.15           C  
ATOM   3513  HA  LEU A 232      -2.717  -4.424   2.461  1.00 98.15           H  
ATOM   3514  C   LEU A 232      -2.963  -5.161   4.437  1.00 98.15           C  
ATOM   3515  CB  LEU A 232      -0.804  -5.178   3.101  1.00 98.15           C  
ATOM   3516  HB2 LEU A 232      -1.014  -6.240   2.973  1.00 98.15           H  
ATOM   3517  HB3 LEU A 232      -0.161  -5.083   3.977  1.00 98.15           H  
ATOM   3518  O   LEU A 232      -3.906  -5.872   4.089  1.00 98.15           O  
ATOM   3519  CG  LEU A 232      -0.062  -4.667   1.850  1.00 98.15           C  
ATOM   3520  HG  LEU A 232      -0.093  -3.578   1.823  1.00 98.15           H  
ATOM   3521  CD1 LEU A 232       1.404  -5.082   1.848  1.00 98.15           C  
ATOM   3522 HD11 LEU A 232       1.875  -4.854   2.805  1.00 98.15           H  
ATOM   3523 HD12 LEU A 232       1.928  -4.541   1.061  1.00 98.15           H  
ATOM   3524 HD13 LEU A 232       1.490  -6.147   1.634  1.00 98.15           H  
ATOM   3525  CD2 LEU A 232      -0.712  -5.207   0.576  1.00 98.15           C  
ATOM   3526 HD21 LEU A 232      -1.722  -4.813   0.463  1.00 98.15           H  
ATOM   3527 HD22 LEU A 232      -0.746  -6.296   0.609  1.00 98.15           H  
ATOM   3528 HD23 LEU A 232      -0.120  -4.916  -0.291  1.00 98.15           H  
ATOM   3529  N   GLU A 233      -2.705  -4.921   5.726  1.00 94.81           N  
ATOM   3530  H   GLU A 233      -1.917  -4.339   5.969  1.00 94.81           H  
ATOM   3531  CA  GLU A 233      -3.519  -5.507   6.803  1.00 94.81           C  
ATOM   3532  HA  GLU A 233      -3.630  -6.576   6.619  1.00 94.81           H  
ATOM   3533  C   GLU A 233      -4.944  -4.935   6.826  1.00 94.81           C  
ATOM   3534  CB  GLU A 233      -2.829  -5.310   8.164  1.00 94.81           C  
ATOM   3535  HB2 GLU A 233      -3.519  -5.594   8.958  1.00 94.81           H  
ATOM   3536  HB3 GLU A 233      -2.594  -4.253   8.292  1.00 94.81           H  
ATOM   3537  O   GLU A 233      -5.921  -5.663   7.005  1.00 94.81           O  
ATOM   3538  CG  GLU A 233      -1.538  -6.133   8.331  1.00 94.81           C  
ATOM   3539  HG2 GLU A 233      -0.852  -5.866   7.527  1.00 94.81           H  
ATOM   3540  HG3 GLU A 233      -1.073  -5.836   9.271  1.00 94.81           H  
ATOM   3541  CD  GLU A 233      -1.749  -7.668   8.347  1.00 94.81           C  
ATOM   3542  OE1 GLU A 233      -0.749  -8.411   8.453  1.00 94.81           O  
ATOM   3543  OE2 GLU A 233      -2.908  -8.142   8.246  1.00 94.81           O  
ATOM   3544  N   ASN A 234      -5.095  -3.638   6.552  1.00 91.03           N  
ATOM   3545  H   ASN A 234      -4.274  -3.103   6.311  1.00 91.03           H  
ATOM   3546  CA  ASN A 234      -6.410  -3.008   6.457  1.00 91.03           C  
ATOM   3547  HA  ASN A 234      -7.002  -3.300   7.325  1.00 91.03           H  
ATOM   3548  C   ASN A 234      -7.178  -3.494   5.214  1.00 91.03           C  
ATOM   3549  CB  ASN A 234      -6.224  -1.485   6.481  1.00 91.03           C  
ATOM   3550  HB2 ASN A 234      -7.169  -0.990   6.258  1.00 91.03           H  
ATOM   3551  HB3 ASN A 234      -5.512  -1.211   5.702  1.00 91.03           H  
ATOM   3552  O   ASN A 234      -8.376  -3.758   5.308  1.00 91.03           O  
ATOM   3553  CG  ASN A 234      -5.720  -0.948   7.812  1.00 91.03           C  
ATOM   3554  ND2 ASN A 234      -4.926   0.093   7.773  1.00 91.03           N  
ATOM   3555 HD21 ASN A 234      -4.464   0.403   8.616  1.00 91.03           H  
ATOM   3556 HD22 ASN A 234      -4.633   0.463   6.880  1.00 91.03           H  
ATOM   3557  OD1 ASN A 234      -6.018  -1.452   8.886  1.00 91.03           O  
ATOM   3558  N   MET A 235      -6.503  -3.693   4.074  1.00 96.88           N  
ATOM   3559  H   MET A 235      -5.523  -3.449   4.055  1.00 96.88           H  
ATOM   3560  CA  MET A 235      -7.103  -4.284   2.868  1.00 96.88           C  
ATOM   3561  HA  MET A 235      -7.957  -3.679   2.562  1.00 96.88           H  
ATOM   3562  C   MET A 235      -7.617  -5.704   3.132  1.00 96.88           C  
ATOM   3563  CB  MET A 235      -6.091  -4.317   1.713  1.00 96.88           C  
ATOM   3564  HB2 MET A 235      -6.541  -4.847   0.873  1.00 96.88           H  
ATOM   3565  HB3 MET A 235      -5.200  -4.865   2.019  1.00 96.88           H  
ATOM   3566  O   MET A 235      -8.742  -6.030   2.754  1.00 96.88           O  
ATOM   3567  CG  MET A 235      -5.675  -2.927   1.228  1.00 96.88           C  
ATOM   3568  HG2 MET A 235      -5.233  -2.370   2.054  1.00 96.88           H  
ATOM   3569  HG3 MET A 235      -6.557  -2.374   0.906  1.00 96.88           H  
ATOM   3570  SD  MET A 235      -4.486  -2.969  -0.133  1.00 96.88           S  
ATOM   3571  CE  MET A 235      -3.908  -1.256  -0.061  1.00 96.88           C  
ATOM   3572  HE1 MET A 235      -3.350  -1.019  -0.968  1.00 96.88           H  
ATOM   3573  HE2 MET A 235      -4.757  -0.578   0.021  1.00 96.88           H  
ATOM   3574  HE3 MET A 235      -3.264  -1.127   0.809  1.00 96.88           H  
ATOM   3575  N   ARG A 236      -6.850  -6.534   3.854  1.00 96.62           N  
ATOM   3576  H   ARG A 236      -5.928  -6.219   4.120  1.00 96.62           H  
ATOM   3577  CA  ARG A 236      -7.299  -7.868   4.293  1.00 96.62           C  
ATOM   3578  HA  ARG A 236      -7.548  -8.470   3.420  1.00 96.62           H  
ATOM   3579  C   ARG A 236      -8.571  -7.793   5.138  1.00 96.62           C  
ATOM   3580  CB  ARG A 236      -6.183  -8.561   5.086  1.00 96.62           C  
ATOM   3581  HB2 ARG A 236      -6.603  -9.429   5.594  1.00 96.62           H  
ATOM   3582  HB3 ARG A 236      -5.799  -7.881   5.847  1.00 96.62           H  
ATOM   3583  O   ARG A 236      -9.500  -8.567   4.909  1.00 96.62           O  
ATOM   3584  CG  ARG A 236      -5.026  -9.035   4.199  1.00 96.62           C  
ATOM   3585  HG2 ARG A 236      -4.722  -8.239   3.519  1.00 96.62           H  
ATOM   3586  HG3 ARG A 236      -5.363  -9.879   3.597  1.00 96.62           H  
ATOM   3587  CD  ARG A 236      -3.808  -9.442   5.039  1.00 96.62           C  
ATOM   3588  HD2 ARG A 236      -3.433  -8.553   5.546  1.00 96.62           H  
ATOM   3589  HD3 ARG A 236      -3.013  -9.777   4.373  1.00 96.62           H  
ATOM   3590  NE  ARG A 236      -4.103 -10.468   6.061  1.00 96.62           N  
ATOM   3591  HE  ARG A 236      -4.018 -10.126   7.007  1.00 96.62           H  
ATOM   3592  NH1 ARG A 236      -4.389 -12.314   4.721  1.00 96.62           N  
ATOM   3593 HH11 ARG A 236      -4.761 -13.240   4.564  1.00 96.62           H  
ATOM   3594 HH12 ARG A 236      -4.153 -11.767   3.905  1.00 96.62           H  
ATOM   3595  NH2 ARG A 236      -4.759 -12.511   6.854  1.00 96.62           N  
ATOM   3596 HH21 ARG A 236      -5.022 -13.470   6.677  1.00 96.62           H  
ATOM   3597 HH22 ARG A 236      -4.814 -12.104   7.777  1.00 96.62           H  
ATOM   3598  CZ  ARG A 236      -4.403 -11.741   5.870  1.00 96.62           C  
ATOM   3599  N   SER A 237      -8.651  -6.846   6.075  1.00 92.43           N  
ATOM   3600  H   SER A 237      -7.834  -6.287   6.271  1.00 92.43           H  
ATOM   3601  CA  SER A 237      -9.866  -6.634   6.873  1.00 92.43           C  
ATOM   3602  HA  SER A 237     -10.128  -7.575   7.357  1.00 92.43           H  
ATOM   3603  C   SER A 237     -11.066  -6.192   6.029  1.00 92.43           C  
ATOM   3604  CB  SER A 237      -9.626  -5.602   7.967  1.00 92.43           C  
ATOM   3605  HB2 SER A 237     -10.552  -5.431   8.516  1.00 92.43           H  
ATOM   3606  HB3 SER A 237      -9.301  -4.667   7.510  1.00 92.43           H  
ATOM   3607  O   SER A 237     -12.178  -6.672   6.263  1.00 92.43           O  
ATOM   3608  OG  SER A 237      -8.637  -6.057   8.860  1.00 92.43           O  
ATOM   3609  HG  SER A 237      -8.810  -6.971   9.097  1.00 92.43           H  
ATOM   3610  N   VAL A 238     -10.860  -5.338   5.020  1.00 92.47           N  
ATOM   3611  H   VAL A 238      -9.930  -4.967   4.888  1.00 92.47           H  
ATOM   3612  CA  VAL A 238     -11.915  -4.933   4.071  1.00 92.47           C  
ATOM   3613  HA  VAL A 238     -12.760  -4.534   4.633  1.00 92.47           H  
ATOM   3614  C   VAL A 238     -12.441  -6.142   3.293  1.00 92.47           C  
ATOM   3615  CB  VAL A 238     -11.413  -3.823   3.124  1.00 92.47           C  
ATOM   3616  HB  VAL A 238     -10.452  -4.111   2.696  1.00 92.47           H  
ATOM   3617  O   VAL A 238     -13.651  -6.369   3.272  1.00 92.47           O  
ATOM   3618  CG1 VAL A 238     -12.378  -3.533   1.970  1.00 92.47           C  
ATOM   3619 HG11 VAL A 238     -12.381  -4.371   1.273  1.00 92.47           H  
ATOM   3620 HG12 VAL A 238     -12.045  -2.653   1.420  1.00 92.47           H  
ATOM   3621 HG13 VAL A 238     -13.386  -3.362   2.348  1.00 92.47           H  
ATOM   3622  CG2 VAL A 238     -11.227  -2.513   3.894  1.00 92.47           C  
ATOM   3623 HG21 VAL A 238     -12.185  -2.165   4.281  1.00 92.47           H  
ATOM   3624 HG22 VAL A 238     -10.809  -1.755   3.232  1.00 92.47           H  
ATOM   3625 HG23 VAL A 238     -10.543  -2.662   4.729  1.00 92.47           H  
ATOM   3626  N   ILE A 239     -11.549  -6.976   2.751  1.00 94.67           N  
ATOM   3627  H   ILE A 239     -10.573  -6.718   2.784  1.00 94.67           H  
ATOM   3628  CA  ILE A 239     -11.917  -8.213   2.044  1.00 94.67           C  
ATOM   3629  HA  ILE A 239     -12.576  -7.959   1.213  1.00 94.67           H  
ATOM   3630  C   ILE A 239     -12.703  -9.154   2.972  1.00 94.67           C  
ATOM   3631  CB  ILE A 239     -10.653  -8.887   1.463  1.00 94.67           C  
ATOM   3632  HB  ILE A 239      -9.927  -9.005   2.268  1.00 94.67           H  
ATOM   3633  O   ILE A 239     -13.762  -9.655   2.592  1.00 94.67           O  
ATOM   3634  CG1 ILE A 239     -10.022  -8.014   0.351  1.00 94.67           C  
ATOM   3635 HG12 ILE A 239     -10.639  -8.063  -0.546  1.00 94.67           H  
ATOM   3636 HG13 ILE A 239      -9.994  -6.971   0.666  1.00 94.67           H  
ATOM   3637  CG2 ILE A 239     -10.980 -10.285   0.907  1.00 94.67           C  
ATOM   3638 HG21 ILE A 239     -11.727 -10.206   0.117  1.00 94.67           H  
ATOM   3639 HG22 ILE A 239     -10.085 -10.749   0.494  1.00 94.67           H  
ATOM   3640 HG23 ILE A 239     -11.353 -10.946   1.688  1.00 94.67           H  
ATOM   3641  CD1 ILE A 239      -8.584  -8.422  -0.002  1.00 94.67           C  
ATOM   3642 HD11 ILE A 239      -8.167  -7.702  -0.706  1.00 94.67           H  
ATOM   3643 HD12 ILE A 239      -8.567  -9.408  -0.467  1.00 94.67           H  
ATOM   3644 HD13 ILE A 239      -7.967  -8.429   0.896  1.00 94.67           H  
ATOM   3645  N   SER A 240     -12.253  -9.332   4.222  1.00 91.71           N  
ATOM   3646  H   SER A 240     -11.356  -8.938   4.467  1.00 91.71           H  
ATOM   3647  CA  SER A 240     -12.973 -10.150   5.215  1.00 91.71           C  
ATOM   3648  HA  SER A 240     -13.158 -11.127   4.770  1.00 91.71           H  
ATOM   3649  C   SER A 240     -14.344  -9.584   5.609  1.00 91.71           C  
ATOM   3650  CB  SER A 240     -12.117 -10.373   6.465  1.00 91.71           C  
ATOM   3651  HB2 SER A 240     -12.576 -11.157   7.067  1.00 91.71           H  
ATOM   3652  HB3 SER A 240     -11.122 -10.704   6.169  1.00 91.71           H  
ATOM   3653  O   SER A 240     -15.195 -10.319   6.101  1.00 91.71           O  
ATOM   3654  OG  SER A 240     -12.009  -9.209   7.259  1.00 91.71           O  
ATOM   3655  HG  SER A 240     -12.085  -8.426   6.709  1.00 91.71           H  
ATOM   3656  N   SER A 241     -14.588  -8.298   5.334  1.00 87.58           N  
ATOM   3657  H   SER A 241     -13.861  -7.769   4.872  1.00 87.58           H  
ATOM   3658  CA  SER A 241     -15.878  -7.622   5.519  1.00 87.58           C  
ATOM   3659  HA  SER A 241     -16.407  -8.121   6.331  1.00 87.58           H  
ATOM   3660  C   SER A 241     -16.784  -7.734   4.280  1.00 87.58           C  
ATOM   3661  CB  SER A 241     -15.674  -6.164   5.951  1.00 87.58           C  
ATOM   3662  HB2 SER A 241     -15.194  -5.601   5.150  1.00 87.58           H  
ATOM   3663  HB3 SER A 241     -16.643  -5.711   6.158  1.00 87.58           H  
ATOM   3664  O   SER A 241     -17.683  -6.913   4.089  1.00 87.58           O  
ATOM   3665  OG  SER A 241     -14.880  -6.093   7.122  1.00 87.58           O  
ATOM   3666  HG  SER A 241     -13.986  -6.353   6.886  1.00 87.58           H  
ATOM   3667  N   ASN A 242     -16.566  -8.760   3.447  1.00 90.59           N  
ATOM   3668  H   ASN A 242     -15.773  -9.351   3.649  1.00 90.59           H  
ATOM   3669  CA  ASN A 242     -17.351  -9.110   2.257  1.00 90.59           C  
ATOM   3670  HA  ASN A 242     -16.944 -10.058   1.904  1.00 90.59           H  
ATOM   3671  C   ASN A 242     -17.200  -8.154   1.057  1.00 90.59           C  
ATOM   3672  CB  ASN A 242     -18.808  -9.389   2.681  1.00 90.59           C  
ATOM   3673  HB2 ASN A 242     -19.320  -8.448   2.882  1.00 90.59           H  
ATOM   3674  HB3 ASN A 242     -18.810  -9.981   3.596  1.00 90.59           H  
ATOM   3675  O   ASN A 242     -18.038  -8.164   0.161  1.00 90.59           O  
ATOM   3676  CG  ASN A 242     -19.590 -10.172   1.647  1.00 90.59           C  
ATOM   3677  ND2 ASN A 242     -20.563  -9.575   1.006  1.00 90.59           N  
ATOM   3678 HD21 ASN A 242     -20.921 -10.135   0.246  1.00 90.59           H  
ATOM   3679 HD22 ASN A 242     -20.474  -8.575   0.891  1.00 90.59           H  
ATOM   3680  OD1 ASN A 242     -19.346 -11.337   1.411  1.00 90.59           O  
ATOM   3681  N   PHE A 243     -16.144  -7.339   1.011  1.00 93.08           N  
ATOM   3682  H   PHE A 243     -15.479  -7.371   1.770  1.00 93.08           H  
ATOM   3683  CA  PHE A 243     -15.778  -6.554  -0.174  1.00 93.08           C  
ATOM   3684  HA  PHE A 243     -16.660  -6.364  -0.786  1.00 93.08           H  
ATOM   3685  C   PHE A 243     -14.800  -7.365  -1.039  1.00 93.08           C  
ATOM   3686  CB  PHE A 243     -15.220  -5.194   0.256  1.00 93.08           C  
ATOM   3687  HB2 PHE A 243     -14.439  -5.342   1.001  1.00 93.08           H  
ATOM   3688  HB3 PHE A 243     -14.765  -4.739  -0.624  1.00 93.08           H  
ATOM   3689  O   PHE A 243     -13.593  -7.126  -1.037  1.00 93.08           O  
ATOM   3690  CG  PHE A 243     -16.242  -4.207   0.777  1.00 93.08           C  
ATOM   3691  CD1 PHE A 243     -16.677  -3.158  -0.048  1.00 93.08           C  
ATOM   3692  HD1 PHE A 243     -16.242  -3.039  -1.030  1.00 93.08           H  
ATOM   3693  CD2 PHE A 243     -16.751  -4.315   2.083  1.00 93.08           C  
ATOM   3694  HD2 PHE A 243     -16.396  -5.100   2.734  1.00 93.08           H  
ATOM   3695  CE1 PHE A 243     -17.654  -2.254   0.398  1.00 93.08           C  
ATOM   3696  HE1 PHE A 243     -17.991  -1.462  -0.255  1.00 93.08           H  
ATOM   3697  CE2 PHE A 243     -17.716  -3.400   2.542  1.00 93.08           C  
ATOM   3698  HE2 PHE A 243     -18.100  -3.492   3.547  1.00 93.08           H  
ATOM   3699  CZ  PHE A 243     -18.177  -2.376   1.695  1.00 93.08           C  
ATOM   3700  HZ  PHE A 243     -18.928  -1.680   2.039  1.00 93.08           H  
ATOM   3701  N   THR A 244     -15.316  -8.398  -1.710  1.00 94.83           N  
ATOM   3702  H   THR A 244     -16.312  -8.555  -1.654  1.00 94.83           H  
ATOM   3703  CA  THR A 244     -14.507  -9.416  -2.410  1.00 94.83           C  
ATOM   3704  HA  THR A 244     -13.539  -9.493  -1.916  1.00 94.83           H  
ATOM   3705  C   THR A 244     -14.208  -9.093  -3.872  1.00 94.83           C  
ATOM   3706  CB  THR A 244     -15.176 -10.794  -2.329  1.00 94.83           C  
ATOM   3707  HB  THR A 244     -14.616 -11.508  -2.934  1.00 94.83           H  
ATOM   3708  O   THR A 244     -13.491  -9.852  -4.532  1.00 94.83           O  
ATOM   3709  CG2 THR A 244     -15.217 -11.310  -0.891  1.00 94.83           C  
ATOM   3710 HG21 THR A 244     -15.644 -12.313  -0.881  1.00 94.83           H  
ATOM   3711 HG22 THR A 244     -15.833 -10.659  -0.271  1.00 94.83           H  
ATOM   3712 HG23 THR A 244     -14.207 -11.350  -0.483  1.00 94.83           H  
ATOM   3713  OG1 THR A 244     -16.511 -10.743  -2.782  1.00 94.83           O  
ATOM   3714  HG1 THR A 244     -16.566 -10.287  -3.625  1.00 94.83           H  
ATOM   3715  N   ASN A 245     -14.760  -8.001  -4.398  1.00 96.56           N  
ATOM   3716  H   ASN A 245     -15.320  -7.400  -3.809  1.00 96.56           H  
ATOM   3717  CA  ASN A 245     -14.443  -7.501  -5.728  1.00 96.56           C  
ATOM   3718  HA  ASN A 245     -13.930  -8.277  -6.296  1.00 96.56           H  
ATOM   3719  C   ASN A 245     -13.488  -6.314  -5.621  1.00 96.56           C  
ATOM   3720  CB  ASN A 245     -15.732  -7.157  -6.482  1.00 96.56           C  
ATOM   3721  HB2 ASN A 245     -16.257  -6.354  -5.965  1.00 96.56           H  
ATOM   3722  HB3 ASN A 245     -15.470  -6.819  -7.485  1.00 96.56           H  
ATOM   3723  O   ASN A 245     -13.502  -5.569  -4.642  1.00 96.56           O  
ATOM   3724  CG  ASN A 245     -16.658  -8.345  -6.640  1.00 96.56           C  
ATOM   3725  ND2 ASN A 245     -17.946  -8.143  -6.537  1.00 96.56           N  
ATOM   3726 HD21 ASN A 245     -18.528  -8.941  -6.325  1.00 96.56           H  
ATOM   3727 HD22 ASN A 245     -18.323  -7.259  -6.227  1.00 96.56           H  
ATOM   3728  OD1 ASN A 245     -16.232  -9.471  -6.868  1.00 96.56           O  
ATOM   3729  N   MET A 246     -12.651  -6.135  -6.636  1.00 96.49           N  
ATOM   3730  H   MET A 246     -12.712  -6.763  -7.425  1.00 96.49           H  
ATOM   3731  CA  MET A 246     -11.652  -5.073  -6.685  1.00 96.49           C  
ATOM   3732  HA  MET A 246     -11.935  -4.279  -5.995  1.00 96.49           H  
ATOM   3733  C   MET A 246     -11.576  -4.505  -8.093  1.00 96.49           C  
ATOM   3734  CB  MET A 246     -10.305  -5.645  -6.250  1.00 96.49           C  
ATOM   3735  HB2 MET A 246     -10.432  -6.149  -5.292  1.00 96.49           H  
ATOM   3736  HB3 MET A 246     -10.002  -6.373  -7.003  1.00 96.49           H  
ATOM   3737  O   MET A 246     -11.631  -5.253  -9.070  1.00 96.49           O  
ATOM   3738  CG  MET A 246      -9.177  -4.630  -6.096  1.00 96.49           C  
ATOM   3739  HG2 MET A 246      -9.466  -3.895  -5.344  1.00 96.49           H  
ATOM   3740  HG3 MET A 246      -8.999  -4.116  -7.041  1.00 96.49           H  
ATOM   3741  SD  MET A 246      -7.645  -5.434  -5.563  1.00 96.49           S  
ATOM   3742  CE  MET A 246      -7.157  -6.297  -7.081  1.00 96.49           C  
ATOM   3743  HE1 MET A 246      -7.922  -7.015  -7.375  1.00 96.49           H  
ATOM   3744  HE2 MET A 246      -6.231  -6.840  -6.891  1.00 96.49           H  
ATOM   3745  HE3 MET A 246      -7.002  -5.574  -7.882  1.00 96.49           H  
ATOM   3746  N   LYS A 247     -11.419  -3.189  -8.206  1.00 95.63           N  
ATOM   3747  H   LYS A 247     -11.400  -2.633  -7.363  1.00 95.63           H  
ATOM   3748  CA  LYS A 247     -11.197  -2.519  -9.487  1.00 95.63           C  
ATOM   3749  HA  LYS A 247     -11.069  -3.274 -10.263  1.00 95.63           H  
ATOM   3750  C   LYS A 247      -9.924  -1.697  -9.426  1.00 95.63           C  
ATOM   3751  CB  LYS A 247     -12.418  -1.668  -9.853  1.00 95.63           C  
ATOM   3752  HB2 LYS A 247     -13.313  -2.231  -9.587  1.00 95.63           H  
ATOM   3753  HB3 LYS A 247     -12.409  -0.746  -9.272  1.00 95.63           H  
ATOM   3754  O   LYS A 247      -9.754  -0.917  -8.493  1.00 95.63           O  
ATOM   3755  CG  LYS A 247     -12.441  -1.342 -11.358  1.00 95.63           C  
ATOM   3756  HG2 LYS A 247     -12.370  -2.269 -11.928  1.00 95.63           H  
ATOM   3757  HG3 LYS A 247     -11.577  -0.724 -11.602  1.00 95.63           H  
ATOM   3758  CD  LYS A 247     -13.711  -0.603 -11.800  1.00 95.63           C  
ATOM   3759  HD2 LYS A 247     -13.644  -0.373 -12.864  1.00 95.63           H  
ATOM   3760  HD3 LYS A 247     -13.745   0.346 -11.265  1.00 95.63           H  
ATOM   3761  CE  LYS A 247     -14.972  -1.455 -11.587  1.00 95.63           C  
ATOM   3762  HE2 LYS A 247     -15.106  -2.098 -12.457  1.00 95.63           H  
ATOM   3763  HE3 LYS A 247     -14.811  -2.132 -10.748  1.00 95.63           H  
ATOM   3764  NZ  LYS A 247     -16.196  -0.670 -11.326  1.00 95.63           N  
ATOM   3765  HZ1 LYS A 247     -16.944  -1.296 -11.063  1.00 95.63           H  
ATOM   3766  HZ2 LYS A 247     -16.468  -0.137 -12.140  1.00 95.63           H  
ATOM   3767  HZ3 LYS A 247     -16.035  -0.051 -10.544  1.00 95.63           H  
ATOM   3768  N   LEU A 248      -9.063  -1.869 -10.424  1.00 95.95           N  
ATOM   3769  H   LEU A 248      -9.319  -2.531 -11.143  1.00 95.95           H  
ATOM   3770  CA  LEU A 248      -7.966  -0.950 -10.716  1.00 95.95           C  
ATOM   3771  HA  LEU A 248      -7.692  -0.402  -9.815  1.00 95.95           H  
ATOM   3772  C   LEU A 248      -8.455   0.042 -11.769  1.00 95.95           C  
ATOM   3773  CB  LEU A 248      -6.749  -1.753 -11.206  1.00 95.95           C  
ATOM   3774  HB2 LEU A 248      -6.453  -2.461 -10.432  1.00 95.95           H  
ATOM   3775  HB3 LEU A 248      -7.053  -2.320 -12.086  1.00 95.95           H  
ATOM   3776  O   LEU A 248      -9.002  -0.380 -12.789  1.00 95.95           O  
ATOM   3777  CG  LEU A 248      -5.534  -0.882 -11.580  1.00 95.95           C  
ATOM   3778  HG  LEU A 248      -5.838  -0.092 -12.267  1.00 95.95           H  
ATOM   3779  CD1 LEU A 248      -4.865  -0.253 -10.357  1.00 95.95           C  
ATOM   3780 HD11 LEU A 248      -3.993   0.321 -10.671  1.00 95.95           H  
ATOM   3781 HD12 LEU A 248      -4.551  -1.027  -9.657  1.00 95.95           H  
ATOM   3782 HD13 LEU A 248      -5.556   0.425  -9.856  1.00 95.95           H  
ATOM   3783  CD2 LEU A 248      -4.498  -1.743 -12.292  1.00 95.95           C  
ATOM   3784 HD21 LEU A 248      -3.674  -1.107 -12.618  1.00 95.95           H  
ATOM   3785 HD22 LEU A 248      -4.118  -2.510 -11.617  1.00 95.95           H  
ATOM   3786 HD23 LEU A 248      -4.939  -2.213 -13.170  1.00 95.95           H  
ATOM   3787  N   GLU A 249      -8.251   1.334 -11.545  1.00 94.45           N  
ATOM   3788  H   GLU A 249      -7.805   1.621 -10.685  1.00 94.45           H  
ATOM   3789  CA  GLU A 249      -8.658   2.388 -12.468  1.00 94.45           C  
ATOM   3790  HA  GLU A 249      -8.898   1.923 -13.424  1.00 94.45           H  
ATOM   3791  C   GLU A 249      -7.536   3.387 -12.747  1.00 94.45           C  
ATOM   3792  CB  GLU A 249      -9.944   3.079 -11.991  1.00 94.45           C  
ATOM   3793  HB2 GLU A 249     -10.720   2.319 -11.893  1.00 94.45           H  
ATOM   3794  HB3 GLU A 249     -10.258   3.785 -12.760  1.00 94.45           H  
ATOM   3795  O   GLU A 249      -6.778   3.775 -11.859  1.00 94.45           O  
ATOM   3796  CG  GLU A 249      -9.798   3.827 -10.656  1.00 94.45           C  
ATOM   3797  HG2 GLU A 249      -9.482   3.121  -9.888  1.00 94.45           H  
ATOM   3798  HG3 GLU A 249      -9.031   4.595 -10.751  1.00 94.45           H  
ATOM   3799  CD  GLU A 249     -11.101   4.487 -10.193  1.00 94.45           C  
ATOM   3800  OE1 GLU A 249     -11.035   5.164  -9.146  1.00 94.45           O  
ATOM   3801  OE2 GLU A 249     -12.163   4.276 -10.833  1.00 94.45           O  
ATOM   3802  N   LEU A 250      -7.467   3.822 -14.002  1.00 93.94           N  
ATOM   3803  H   LEU A 250      -8.140   3.452 -14.658  1.00 93.94           H  
ATOM   3804  CA  LEU A 250      -6.643   4.925 -14.470  1.00 93.94           C  
ATOM   3805  HA  LEU A 250      -6.028   5.287 -13.646  1.00 93.94           H  
ATOM   3806  C   LEU A 250      -7.589   6.041 -14.907  1.00 93.94           C  
ATOM   3807  CB  LEU A 250      -5.751   4.425 -15.621  1.00 93.94           C  
ATOM   3808  HB2 LEU A 250      -5.358   3.439 -15.374  1.00 93.94           H  
ATOM   3809  HB3 LEU A 250      -6.372   4.331 -16.512  1.00 93.94           H  
ATOM   3810  O   LEU A 250      -8.330   5.880 -15.881  1.00 93.94           O  
ATOM   3811  CG  LEU A 250      -4.578   5.352 -15.962  1.00 93.94           C  
ATOM   3812  HG  LEU A 250      -4.929   6.377 -16.078  1.00 93.94           H  
ATOM   3813  CD1 LEU A 250      -3.529   5.285 -14.863  1.00 93.94           C  
ATOM   3814 HD11 LEU A 250      -3.191   4.256 -14.743  1.00 93.94           H  
ATOM   3815 HD12 LEU A 250      -2.672   5.907 -15.120  1.00 93.94           H  
ATOM   3816 HD13 LEU A 250      -3.962   5.614 -13.919  1.00 93.94           H  
ATOM   3817  CD2 LEU A 250      -3.888   4.896 -17.249  1.00 93.94           C  
ATOM   3818 HD21 LEU A 250      -3.458   3.904 -17.111  1.00 93.94           H  
ATOM   3819 HD22 LEU A 250      -3.091   5.595 -17.503  1.00 93.94           H  
ATOM   3820 HD23 LEU A 250      -4.602   4.853 -18.072  1.00 93.94           H  
ATOM   3821  N   VAL A 251      -7.598   7.145 -14.166  1.00 93.93           N  
ATOM   3822  H   VAL A 251      -6.950   7.219 -13.395  1.00 93.93           H  
ATOM   3823  CA  VAL A 251      -8.579   8.221 -14.317  1.00 93.93           C  
ATOM   3824  HA  VAL A 251      -9.362   7.882 -14.996  1.00 93.93           H  
ATOM   3825  C   VAL A 251      -7.929   9.447 -14.939  1.00 93.93           C  
ATOM   3826  CB  VAL A 251      -9.267   8.547 -12.978  1.00 93.93           C  
ATOM   3827  HB  VAL A 251      -8.523   8.887 -12.257  1.00 93.93           H  
ATOM   3828  O   VAL A 251      -6.912   9.952 -14.459  1.00 93.93           O  
ATOM   3829  CG1 VAL A 251     -10.326   9.647 -13.140  1.00 93.93           C  
ATOM   3830 HG11 VAL A 251     -10.836   9.809 -12.190  1.00 93.93           H  
ATOM   3831 HG12 VAL A 251      -9.857  10.585 -13.438  1.00 93.93           H  
ATOM   3832 HG13 VAL A 251     -11.054   9.357 -13.898  1.00 93.93           H  
ATOM   3833  CG2 VAL A 251      -9.966   7.300 -12.420  1.00 93.93           C  
ATOM   3834 HG21 VAL A 251     -10.653   6.883 -13.157  1.00 93.93           H  
ATOM   3835 HG22 VAL A 251     -10.521   7.543 -11.514  1.00 93.93           H  
ATOM   3836 HG23 VAL A 251      -9.224   6.546 -12.156  1.00 93.93           H  
ATOM   3837  N   PHE A 252      -8.565   9.953 -15.990  1.00 93.03           N  
ATOM   3838  H   PHE A 252      -9.412   9.495 -16.294  1.00 93.03           H  
ATOM   3839  CA  PHE A 252      -8.227  11.196 -16.665  1.00 93.03           C  
ATOM   3840  HA  PHE A 252      -7.330  11.620 -16.213  1.00 93.03           H  
ATOM   3841  C   PHE A 252      -9.360  12.214 -16.485  1.00 93.03           C  
ATOM   3842  CB  PHE A 252      -7.927  10.911 -18.146  1.00 93.03           C  
ATOM   3843  HB2 PHE A 252      -7.789  11.857 -18.670  1.00 93.03           H  
ATOM   3844  HB3 PHE A 252      -8.797  10.420 -18.582  1.00 93.03           H  
ATOM   3845  O   PHE A 252     -10.487  11.880 -16.118  1.00 93.03           O  
ATOM   3846  CG  PHE A 252      -6.699  10.047 -18.382  1.00 93.03           C  
ATOM   3847  CD1 PHE A 252      -5.462  10.631 -18.710  1.00 93.03           C  
ATOM   3848  HD1 PHE A 252      -5.385  11.703 -18.819  1.00 93.03           H  
ATOM   3849  CD2 PHE A 252      -6.784   8.650 -18.256  1.00 93.03           C  
ATOM   3850  HD2 PHE A 252      -7.725   8.184 -18.004  1.00 93.03           H  
ATOM   3851  CE1 PHE A 252      -4.316   9.835 -18.882  1.00 93.03           C  
ATOM   3852  HE1 PHE A 252      -3.365  10.297 -19.101  1.00 93.03           H  
ATOM   3853  CE2 PHE A 252      -5.646   7.852 -18.453  1.00 93.03           C  
ATOM   3854  HE2 PHE A 252      -5.731   6.779 -18.360  1.00 93.03           H  
ATOM   3855  CZ  PHE A 252      -4.408   8.439 -18.758  1.00 93.03           C  
ATOM   3856  HZ  PHE A 252      -3.533   7.821 -18.893  1.00 93.03           H  
ATOM   3857  N   ASN A 253      -9.077  13.475 -16.797  1.00 92.03           N  
ATOM   3858  H   ASN A 253      -8.124  13.682 -17.061  1.00 92.03           H  
ATOM   3859  CA  ASN A 253     -10.024  14.587 -16.722  1.00 92.03           C  
ATOM   3860  HA  ASN A 253     -10.431  14.607 -15.712  1.00 92.03           H  
ATOM   3861  C   ASN A 253     -11.228  14.443 -17.678  1.00 92.03           C  
ATOM   3862  CB  ASN A 253      -9.244  15.893 -16.957  1.00 92.03           C  
ATOM   3863  HB2 ASN A 253      -9.914  16.733 -16.771  1.00 92.03           H  
ATOM   3864  HB3 ASN A 253      -8.426  15.951 -16.239  1.00 92.03           H  
ATOM   3865  O   ASN A 253     -12.204  15.180 -17.554  1.00 92.03           O  
ATOM   3866  CG  ASN A 253      -8.669  16.051 -18.358  1.00 92.03           C  
ATOM   3867  ND2 ASN A 253      -7.977  17.137 -18.603  1.00 92.03           N  
ATOM   3868 HD21 ASN A 253      -7.745  17.772 -17.853  1.00 92.03           H  
ATOM   3869 HD22 ASN A 253      -7.569  17.212 -19.524  1.00 92.03           H  
ATOM   3870  OD1 ASN A 253      -8.810  15.229 -19.248  1.00 92.03           O  
ATOM   3871  N   SER A 254     -11.170  13.489 -18.610  1.00 88.77           N  
ATOM   3872  H   SER A 254     -10.328  12.932 -18.636  1.00 88.77           H  
ATOM   3873  CA  SER A 254     -12.275  13.065 -19.459  1.00 88.77           C  
ATOM   3874  HA  SER A 254     -13.188  13.575 -19.153  1.00 88.77           H  
ATOM   3875  C   SER A 254     -12.483  11.563 -19.307  1.00 88.77           C  
ATOM   3876  CB  SER A 254     -11.995  13.442 -20.911  1.00 88.77           C  
ATOM   3877  HB2 SER A 254     -11.001  13.091 -21.191  1.00 88.77           H  
ATOM   3878  HB3 SER A 254     -12.017  14.528 -21.008  1.00 88.77           H  
ATOM   3879  O   SER A 254     -11.586  10.766 -19.585  1.00 88.77           O  
ATOM   3880  OG  SER A 254     -12.963  12.866 -21.770  1.00 88.77           O  
ATOM   3881  HG  SER A 254     -12.699  13.040 -22.676  1.00 88.77           H  
ATOM   3882  N   SER A 255     -13.704  11.178 -18.930  1.00 83.66           N  
ATOM   3883  H   SER A 255     -14.410  11.884 -18.778  1.00 83.66           H  
ATOM   3884  CA  SER A 255     -14.087   9.780 -18.716  1.00 83.66           C  
ATOM   3885  HA  SER A 255     -13.435   9.366 -17.946  1.00 83.66           H  
ATOM   3886  C   SER A 255     -13.933   8.900 -19.958  1.00 83.66           C  
ATOM   3887  CB  SER A 255     -15.530   9.706 -18.215  1.00 83.66           C  
ATOM   3888  HB2 SER A 255     -15.816   8.662 -18.089  1.00 83.66           H  
ATOM   3889  HB3 SER A 255     -15.602  10.209 -17.251  1.00 83.66           H  
ATOM   3890  O   SER A 255     -13.812   7.685 -19.824  1.00 83.66           O  
ATOM   3891  OG  SER A 255     -16.405  10.333 -19.138  1.00 83.66           O  
ATOM   3892  HG  SER A 255     -17.310  10.184 -18.853  1.00 83.66           H  
ATOM   3893  N   ALA A 256     -13.879   9.496 -21.155  1.00 82.73           N  
ATOM   3894  H   ALA A 256     -13.962  10.503 -21.182  1.00 82.73           H  
ATOM   3895  CA  ALA A 256     -13.619   8.791 -22.410  1.00 82.73           C  
ATOM   3896  HA  ALA A 256     -14.370   8.011 -22.534  1.00 82.73           H  
ATOM   3897  C   ALA A 256     -12.239   8.108 -22.450  1.00 82.73           C  
ATOM   3898  CB  ALA A 256     -13.756   9.799 -23.558  1.00 82.73           C  
ATOM   3899  HB1 ALA A 256     -12.988  10.567 -23.471  1.00 82.73           H  
ATOM   3900  HB2 ALA A 256     -14.743  10.261 -23.532  1.00 82.73           H  
ATOM   3901  HB3 ALA A 256     -13.632   9.282 -24.509  1.00 82.73           H  
ATOM   3902  O   ALA A 256     -12.051   7.165 -23.216  1.00 82.73           O  
ATOM   3903  N   TYR A 257     -11.293   8.569 -21.627  1.00 83.97           N  
ATOM   3904  H   TYR A 257     -11.513   9.349 -21.023  1.00 83.97           H  
ATOM   3905  CA  TYR A 257      -9.952   7.998 -21.507  1.00 83.97           C  
ATOM   3906  HA  TYR A 257      -9.780   7.305 -22.330  1.00 83.97           H  
ATOM   3907  C   TYR A 257      -9.764   7.191 -20.223  1.00 83.97           C  
ATOM   3908  CB  TYR A 257      -8.902   9.110 -21.607  1.00 83.97           C  
ATOM   3909  HB2 TYR A 257      -8.988   9.751 -20.730  1.00 83.97           H  
ATOM   3910  HB3 TYR A 257      -7.907   8.665 -21.590  1.00 83.97           H  
ATOM   3911  O   TYR A 257      -8.645   6.784 -19.938  1.00 83.97           O  
ATOM   3912  CG  TYR A 257      -9.014   9.958 -22.855  1.00 83.97           C  
ATOM   3913  CD1 TYR A 257      -8.741   9.396 -24.115  1.00 83.97           C  
ATOM   3914  HD1 TYR A 257      -8.453   8.357 -24.189  1.00 83.97           H  
ATOM   3915  CD2 TYR A 257      -9.388  11.307 -22.748  1.00 83.97           C  
ATOM   3916  HD2 TYR A 257      -9.552  11.728 -21.767  1.00 83.97           H  
ATOM   3917  CE1 TYR A 257      -8.850  10.187 -25.273  1.00 83.97           C  
ATOM   3918  HE1 TYR A 257      -8.643   9.766 -26.246  1.00 83.97           H  
ATOM   3919  CE2 TYR A 257      -9.503  12.105 -23.902  1.00 83.97           C  
ATOM   3920  HE2 TYR A 257      -9.763  13.149 -23.812  1.00 83.97           H  
ATOM   3921  OH  TYR A 257      -9.321  12.306 -26.287  1.00 83.97           O  
ATOM   3922  HH  TYR A 257      -9.543  13.215 -26.072  1.00 83.97           H  
ATOM   3923  CZ  TYR A 257      -9.230  11.541 -25.168  1.00 83.97           C  
ATOM   3924  N   ASN A 258     -10.813   6.965 -19.427  1.00 89.06           N  
ATOM   3925  H   ASN A 258     -11.734   7.267 -19.708  1.00 89.06           H  
ATOM   3926  CA  ASN A 258     -10.661   6.178 -18.210  1.00 89.06           C  
ATOM   3927  HA  ASN A 258      -9.751   6.511 -17.711  1.00 89.06           H  
ATOM   3928  C   ASN A 258     -10.482   4.702 -18.555  1.00 89.06           C  
ATOM   3929  CB  ASN A 258     -11.832   6.398 -17.242  1.00 89.06           C  
ATOM   3930  HB2 ASN A 258     -12.776   6.264 -17.769  1.00 89.06           H  
ATOM   3931  HB3 ASN A 258     -11.769   5.652 -16.449  1.00 89.06           H  
ATOM   3932  O   ASN A 258     -11.295   4.115 -19.273  1.00 89.06           O  
ATOM   3933  CG  ASN A 258     -11.808   7.760 -16.582  1.00 89.06           C  
ATOM   3934  ND2 ASN A 258     -12.750   8.034 -15.712  1.00 89.06           N  
ATOM   3935 HD21 ASN A 258     -12.658   8.926 -15.246  1.00 89.06           H  
ATOM   3936 HD22 ASN A 258     -13.399   7.318 -15.418  1.00 89.06           H  
ATOM   3937  OD1 ASN A 258     -10.959   8.600 -16.811  1.00 89.06           O  
ATOM   3938  N   PHE A 259      -9.455   4.096 -17.971  1.00 90.67           N  
ATOM   3939  H   PHE A 259      -8.880   4.637 -17.342  1.00 90.67           H  
ATOM   3940  CA  PHE A 259      -9.196   2.669 -18.081  1.00 90.67           C  
ATOM   3941  HA  PHE A 259      -9.814   2.258 -18.879  1.00 90.67           H  
ATOM   3942  C   PHE A 259      -9.570   1.994 -16.774  1.00 90.67           C  
ATOM   3943  CB  PHE A 259      -7.736   2.388 -18.434  1.00 90.67           C  
ATOM   3944  HB2 PHE A 259      -7.620   1.311 -18.551  1.00 90.67           H  
ATOM   3945  HB3 PHE A 259      -7.100   2.675 -17.596  1.00 90.67           H  
ATOM   3946  O   PHE A 259      -9.344   2.553 -15.703  1.00 90.67           O  
ATOM   3947  CG  PHE A 259      -7.224   3.075 -19.680  1.00 90.67           C  
ATOM   3948  CD1 PHE A 259      -6.981   2.319 -20.827  1.00 90.67           C  
ATOM   3949  HD1 PHE A 259      -7.168   1.255 -20.796  1.00 90.67           H  
ATOM   3950  CD2 PHE A 259      -6.892   4.439 -19.679  1.00 90.67           C  
ATOM   3951  HD2 PHE A 259      -7.067   5.034 -18.794  1.00 90.67           H  
ATOM   3952  CE1 PHE A 259      -6.376   2.910 -21.946  1.00 90.67           C  
ATOM   3953  HE1 PHE A 259      -6.032   2.289 -22.760  1.00 90.67           H  
ATOM   3954  CE2 PHE A 259      -6.378   5.053 -20.835  1.00 90.67           C  
ATOM   3955  HE2 PHE A 259      -6.168   6.112 -20.831  1.00 90.67           H  
ATOM   3956  CZ  PHE A 259      -6.129   4.288 -21.981  1.00 90.67           C  
ATOM   3957  HZ  PHE A 259      -5.683   4.743 -22.853  1.00 90.67           H  
ATOM   3958  N   ASN A 260     -10.126   0.789 -16.837  1.00 92.54           N  
ATOM   3959  H   ASN A 260     -10.291   0.361 -17.736  1.00 92.54           H  
ATOM   3960  CA  ASN A 260     -10.354  -0.005 -15.637  1.00 92.54           C  
ATOM   3961  HA  ASN A 260      -9.549   0.231 -14.941  1.00 92.54           H  
ATOM   3962  C   ASN A 260     -10.266  -1.507 -15.894  1.00 92.54           C  
ATOM   3963  CB  ASN A 260     -11.683   0.381 -14.972  1.00 92.54           C  
ATOM   3964  HB2 ASN A 260     -11.613   1.403 -14.599  1.00 92.54           H  
ATOM   3965  HB3 ASN A 260     -11.835  -0.273 -14.113  1.00 92.54           H  
ATOM   3966  O   ASN A 260     -10.542  -1.976 -17.001  1.00 92.54           O  
ATOM   3967  CG  ASN A 260     -12.881   0.257 -15.896  1.00 92.54           C  
ATOM   3968  ND2 ASN A 260     -13.369   1.360 -16.414  1.00 92.54           N  
ATOM   3969 HD21 ASN A 260     -12.910   2.241 -16.230  1.00 92.54           H  
ATOM   3970 HD22 ASN A 260     -14.167   1.270 -17.026  1.00 92.54           H  
ATOM   3971  OD1 ASN A 260     -13.399  -0.810 -16.176  1.00 92.54           O  
ATOM   3972  N   TRP A 261      -9.897  -2.241 -14.848  1.00 94.35           N  
ATOM   3973  H   TRP A 261      -9.667  -1.765 -13.988  1.00 94.35           H  
ATOM   3974  CA  TRP A 261      -9.847  -3.697 -14.837  1.00 94.35           C  
ATOM   3975  HA  TRP A 261     -10.408  -4.083 -15.689  1.00 94.35           H  
ATOM   3976  C   TRP A 261     -10.484  -4.245 -13.563  1.00 94.35           C  
ATOM   3977  CB  TRP A 261      -8.400  -4.165 -14.974  1.00 94.35           C  
ATOM   3978  HB2 TRP A 261      -7.867  -4.011 -14.036  1.00 94.35           H  
ATOM   3979  HB3 TRP A 261      -7.907  -3.562 -15.738  1.00 94.35           H  
ATOM   3980  O   TRP A 261     -10.144  -3.805 -12.461  1.00 94.35           O  
ATOM   3981  CG  TRP A 261      -8.285  -5.592 -15.388  1.00 94.35           C  
ATOM   3982  CD1 TRP A 261      -8.293  -6.667 -14.575  1.00 94.35           C  
ATOM   3983  HD1 TRP A 261      -8.405  -6.629 -13.501  1.00 94.35           H  
ATOM   3984  CD2 TRP A 261      -8.279  -6.131 -16.737  1.00 94.35           C  
ATOM   3985  CE2 TRP A 261      -8.225  -7.553 -16.664  1.00 94.35           C  
ATOM   3986  CE3 TRP A 261      -8.377  -5.557 -18.016  1.00 94.35           C  
ATOM   3987  HE3 TRP A 261      -8.446  -4.483 -18.100  1.00 94.35           H  
ATOM   3988  NE1 TRP A 261      -8.156  -7.817 -15.321  1.00 94.35           N  
ATOM   3989  HE1 TRP A 261      -8.072  -8.737 -14.914  1.00 94.35           H  
ATOM   3990  CH2 TRP A 261      -8.364  -7.769 -19.062  1.00 94.35           C  
ATOM   3991  HH2 TRP A 261      -8.420  -8.379 -19.952  1.00 94.35           H  
ATOM   3992  CZ2 TRP A 261      -8.270  -8.372 -17.797  1.00 94.35           C  
ATOM   3993  HZ2 TRP A 261      -8.249  -9.446 -17.684  1.00 94.35           H  
ATOM   3994  CZ3 TRP A 261      -8.412  -6.366 -19.162  1.00 94.35           C  
ATOM   3995  HZ3 TRP A 261      -8.538  -5.888 -20.122  1.00 94.35           H  
ATOM   3996  N   ASP A 262     -11.406  -5.193 -13.725  1.00 94.55           N  
ATOM   3997  H   ASP A 262     -11.571  -5.562 -14.650  1.00 94.55           H  
ATOM   3998  CA  ASP A 262     -12.166  -5.799 -12.634  1.00 94.55           C  
ATOM   3999  HA  ASP A 262     -12.141  -5.145 -11.762  1.00 94.55           H  
ATOM   4000  C   ASP A 262     -11.579  -7.150 -12.224  1.00 94.55           C  
ATOM   4001  CB  ASP A 262     -13.633  -5.978 -13.049  1.00 94.55           C  
ATOM   4002  HB2 ASP A 262     -14.106  -6.695 -12.378  1.00 94.55           H  
ATOM   4003  HB3 ASP A 262     -13.684  -6.388 -14.058  1.00 94.55           H  
ATOM   4004  O   ASP A 262     -11.262  -7.990 -13.070  1.00 94.55           O  
ATOM   4005  CG  ASP A 262     -14.424  -4.679 -12.970  1.00 94.55           C  
ATOM   4006  OD1 ASP A 262     -14.622  -4.204 -11.830  1.00 94.55           O  
ATOM   4007  OD2 ASP A 262     -14.918  -4.205 -14.018  1.00 94.55           O  
ATOM   4008  N   TYR A 263     -11.533  -7.384 -10.916  1.00 96.50           N  
ATOM   4009  H   TYR A 263     -11.797  -6.634 -10.293  1.00 96.50           H  
ATOM   4010  CA  TYR A 263     -11.155  -8.641 -10.279  1.00 96.50           C  
ATOM   4011  HA  TYR A 263     -11.035  -9.412 -11.040  1.00 96.50           H  
ATOM   4012  C   TYR A 263     -12.264  -9.069  -9.313  1.00 96.50           C  
ATOM   4013  CB  TYR A 263      -9.819  -8.487  -9.540  1.00 96.50           C  
ATOM   4014  HB2 TYR A 263      -9.512  -9.465  -9.169  1.00 96.50           H  
ATOM   4015  HB3 TYR A 263      -9.979  -7.849  -8.671  1.00 96.50           H  
ATOM   4016  O   TYR A 263     -12.872  -8.236  -8.640  1.00 96.50           O  
ATOM   4017  CG  TYR A 263      -8.689  -7.895 -10.361  1.00 96.50           C  
ATOM   4018  CD1 TYR A 263      -7.800  -8.737 -11.055  1.00 96.50           C  
ATOM   4019  HD1 TYR A 263      -7.917  -9.809 -10.997  1.00 96.50           H  
ATOM   4020  CD2 TYR A 263      -8.521  -6.497 -10.420  1.00 96.50           C  
ATOM   4021  HD2 TYR A 263      -9.210  -5.850  -9.898  1.00 96.50           H  
ATOM   4022  CE1 TYR A 263      -6.742  -8.183 -11.804  1.00 96.50           C  
ATOM   4023  HE1 TYR A 263      -6.043  -8.815 -12.332  1.00 96.50           H  
ATOM   4024  CE2 TYR A 263      -7.470  -5.938 -11.171  1.00 96.50           C  
ATOM   4025  HE2 TYR A 263      -7.360  -4.866 -11.229  1.00 96.50           H  
ATOM   4026  OH  TYR A 263      -5.598  -6.254 -12.643  1.00 96.50           O  
ATOM   4027  HH  TYR A 263      -5.605  -5.294 -12.656  1.00 96.50           H  
ATOM   4028  CZ  TYR A 263      -6.575  -6.784 -11.862  1.00 96.50           C  
ATOM   4029  N   SER A 264     -12.519 -10.371  -9.226  1.00 96.79           N  
ATOM   4030  H   SER A 264     -11.931 -11.003  -9.750  1.00 96.79           H  
ATOM   4031  CA  SER A 264     -13.540 -10.950  -8.342  1.00 96.79           C  
ATOM   4032  HA  SER A 264     -13.850 -10.204  -7.610  1.00 96.79           H  
ATOM   4033  C   SER A 264     -12.988 -12.139  -7.569  1.00 96.79           C  
ATOM   4034  CB  SER A 264     -14.784 -11.354  -9.136  1.00 96.79           C  
ATOM   4035  HB2 SER A 264     -15.192 -10.472  -9.630  1.00 96.79           H  
ATOM   4036  HB3 SER A 264     -15.539 -11.757  -8.461  1.00 96.79           H  
ATOM   4037  O   SER A 264     -12.117 -12.858  -8.067  1.00 96.79           O  
ATOM   4038  OG  SER A 264     -14.439 -12.326 -10.104  1.00 96.79           O  
ATOM   4039  HG  SER A 264     -13.578 -12.074 -10.445  1.00 96.79           H  
ATOM   4040  N   GLY A 265     -13.500 -12.345  -6.355  1.00 97.32           N  
ATOM   4041  H   GLY A 265     -14.169 -11.678  -5.998  1.00 97.32           H  
ATOM   4042  CA  GLY A 265     -12.983 -13.362  -5.437  1.00 97.32           C  
ATOM   4043  HA2 GLY A 265     -12.981 -14.337  -5.923  1.00 97.32           H  
ATOM   4044  HA3 GLY A 265     -13.623 -13.405  -4.556  1.00 97.32           H  
ATOM   4045  C   GLY A 265     -11.563 -13.039  -4.977  1.00 97.32           C  
ATOM   4046  O   GLY A 265     -10.716 -13.927  -4.949  1.00 97.32           O  
ATOM   4047  N   VAL A 266     -11.295 -11.760  -4.709  1.00 97.97           N  
ATOM   4048  H   VAL A 266     -12.054 -11.094  -4.724  1.00 97.97           H  
ATOM   4049  CA  VAL A 266      -9.972 -11.272  -4.320  1.00 97.97           C  
ATOM   4050  HA  VAL A 266      -9.243 -11.724  -4.992  1.00 97.97           H  
ATOM   4051  C   VAL A 266      -9.643 -11.705  -2.898  1.00 97.97           C  
ATOM   4052  CB  VAL A 266      -9.863  -9.745  -4.472  1.00 97.97           C  
ATOM   4053  HB  VAL A 266     -10.615  -9.257  -3.851  1.00 97.97           H  
ATOM   4054  O   VAL A 266     -10.467 -11.576  -1.994  1.00 97.97           O  
ATOM   4055  CG1 VAL A 266      -8.478  -9.221  -4.068  1.00 97.97           C  
ATOM   4056 HG11 VAL A 266      -8.320  -9.348  -2.997  1.00 97.97           H  
ATOM   4057 HG12 VAL A 266      -7.707  -9.764  -4.614  1.00 97.97           H  
ATOM   4058 HG13 VAL A 266      -8.398  -8.157  -4.294  1.00 97.97           H  
ATOM   4059  CG2 VAL A 266     -10.104  -9.359  -5.935  1.00 97.97           C  
ATOM   4060 HG21 VAL A 266      -9.418  -9.902  -6.584  1.00 97.97           H  
ATOM   4061 HG22 VAL A 266      -9.926  -8.290  -6.056  1.00 97.97           H  
ATOM   4062 HG23 VAL A 266     -11.133  -9.573  -6.222  1.00 97.97           H  
ATOM   4063  N   ALA A 267      -8.413 -12.162  -2.694  1.00 98.05           N  
ATOM   4064  H   ALA A 267      -7.811 -12.282  -3.496  1.00 98.05           H  
ATOM   4065  CA  ALA A 267      -7.833 -12.390  -1.383  1.00 98.05           C  
ATOM   4066  HA  ALA A 267      -8.374 -11.793  -0.649  1.00 98.05           H  
ATOM   4067  C   ALA A 267      -6.373 -11.932  -1.369  1.00 98.05           C  
ATOM   4068  CB  ALA A 267      -7.991 -13.866  -1.001  1.00 98.05           C  
ATOM   4069  HB1 ALA A 267      -9.050 -14.121  -0.964  1.00 98.05           H  
ATOM   4070  HB2 ALA A 267      -7.545 -14.046  -0.022  1.00 98.05           H  
ATOM   4071  HB3 ALA A 267      -7.503 -14.501  -1.740  1.00 98.05           H  
ATOM   4072  O   ALA A 267      -5.654 -12.064  -2.354  1.00 98.05           O  
ATOM   4073  N   ILE A 268      -5.936 -11.413  -0.228  1.00 98.26           N  
ATOM   4074  H   ILE A 268      -6.578 -11.366   0.550  1.00 98.26           H  
ATOM   4075  CA  ILE A 268      -4.538 -11.079   0.053  1.00 98.26           C  
ATOM   4076  HA  ILE A 268      -3.907 -11.294  -0.810  1.00 98.26           H  
ATOM   4077  C   ILE A 268      -4.127 -11.990   1.202  1.00 98.26           C  
ATOM   4078  CB  ILE A 268      -4.414  -9.574   0.386  1.00 98.26           C  
ATOM   4079  HB  ILE A 268      -5.122  -9.338   1.181  1.00 98.26           H  
ATOM   4080  O   ILE A 268      -4.870 -12.054   2.180  1.00 98.26           O  
ATOM   4081  CG1 ILE A 268      -4.768  -8.724  -0.855  1.00 98.26           C  
ATOM   4082 HG12 ILE A 268      -5.727  -9.045  -1.261  1.00 98.26           H  
ATOM   4083 HG13 ILE A 268      -4.012  -8.878  -1.625  1.00 98.26           H  
ATOM   4084  CG2 ILE A 268      -3.003  -9.218   0.876  1.00 98.26           C  
ATOM   4085 HG21 ILE A 268      -2.280  -9.417   0.085  1.00 98.26           H  
ATOM   4086 HG22 ILE A 268      -2.738  -9.800   1.759  1.00 98.26           H  
ATOM   4087 HG23 ILE A 268      -2.941  -8.166   1.155  1.00 98.26           H  
ATOM   4088  CD1 ILE A 268      -4.888  -7.221  -0.569  1.00 98.26           C  
ATOM   4089 HD11 ILE A 268      -3.919  -6.795  -0.308  1.00 98.26           H  
ATOM   4090 HD12 ILE A 268      -5.254  -6.715  -1.462  1.00 98.26           H  
ATOM   4091 HD13 ILE A 268      -5.592  -7.056   0.246  1.00 98.26           H  
ATOM   4092  N   SER A 269      -3.010 -12.712   1.108  1.00 98.15           N  
ATOM   4093  H   SER A 269      -2.465 -12.644   0.260  1.00 98.15           H  
ATOM   4094  CA  SER A 269      -2.492 -13.574   2.184  1.00 98.15           C  
ATOM   4095  HA  SER A 269      -3.324 -14.145   2.595  1.00 98.15           H  
ATOM   4096  C   SER A 269      -1.881 -12.744   3.330  1.00 98.15           C  
ATOM   4097  CB  SER A 269      -1.508 -14.587   1.605  1.00 98.15           C  
ATOM   4098  HB2 SER A 269      -1.380 -15.409   2.309  1.00 98.15           H  
ATOM   4099  HB3 SER A 269      -1.884 -14.984   0.662  1.00 98.15           H  
ATOM   4100  O   SER A 269      -1.944 -11.519   3.304  1.00 98.15           O  
ATOM   4101  OG  SER A 269      -0.294 -13.918   1.395  1.00 98.15           O  
ATOM   4102  HG  SER A 269       0.424 -14.539   1.255  1.00 98.15           H  
ATOM   4103  N   ASN A 270      -1.433 -13.361   4.424  1.00 97.04           N  
ATOM   4104  H   ASN A 270      -1.185 -14.337   4.338  1.00 97.04           H  
ATOM   4105  CA  ASN A 270      -0.915 -12.614   5.583  1.00 97.04           C  
ATOM   4106  HA  ASN A 270      -1.442 -11.663   5.663  1.00 97.04           H  
ATOM   4107  C   ASN A 270       0.572 -12.254   5.402  1.00 97.04           C  
ATOM   4108  CB  ASN A 270      -1.208 -13.412   6.870  1.00 97.04           C  
ATOM   4109  HB2 ASN A 270      -2.280 -13.600   6.936  1.00 97.04           H  
ATOM   4110  HB3 ASN A 270      -0.913 -12.825   7.739  1.00 97.04           H  
ATOM   4111  O   ASN A 270       1.217 -12.692   4.451  1.00 97.04           O  
ATOM   4112  CG  ASN A 270      -0.490 -14.747   6.932  1.00 97.04           C  
ATOM   4113  ND2 ASN A 270      -0.881 -15.617   7.829  1.00 97.04           N  
ATOM   4114 HD21 ASN A 270      -0.304 -16.443   7.904  1.00 97.04           H  
ATOM   4115 HD22 ASN A 270      -1.569 -15.378   8.528  1.00 97.04           H  
ATOM   4116  OD1 ASN A 270       0.431 -15.035   6.187  1.00 97.04           O  
ATOM   4117  N   SER A 271       1.143 -11.517   6.356  1.00 95.92           N  
ATOM   4118  H   SER A 271       0.574 -11.117   7.088  1.00 95.92           H  
ATOM   4119  CA  SER A 271       2.568 -11.155   6.342  1.00 95.92           C  
ATOM   4120  HA  SER A 271       2.756 -10.546   5.458  1.00 95.92           H  
ATOM   4121  C   SER A 271       3.529 -12.350   6.277  1.00 95.92           C  
ATOM   4122  CB  SER A 271       2.897 -10.308   7.572  1.00 95.92           C  
ATOM   4123  HB2 SER A 271       2.388  -9.348   7.487  1.00 95.92           H  
ATOM   4124  HB3 SER A 271       3.972 -10.129   7.618  1.00 95.92           H  
ATOM   4125  O   SER A 271       4.560 -12.242   5.623  1.00 95.92           O  
ATOM   4126  OG  SER A 271       2.462 -10.943   8.761  1.00 95.92           O  
ATOM   4127  HG  SER A 271       1.897 -10.313   9.215  1.00 95.92           H  
ATOM   4128  N   SER A 272       3.197 -13.506   6.874  1.00 96.13           N  
ATOM   4129  H   SER A 272       2.349 -13.534   7.421  1.00 96.13           H  
ATOM   4130  CA  SER A 272       4.042 -14.718   6.798  1.00 96.13           C  
ATOM   4131  HA  SER A 272       5.066 -14.428   7.031  1.00 96.13           H  
ATOM   4132  C   SER A 272       4.093 -15.365   5.412  1.00 96.13           C  
ATOM   4133  CB  SER A 272       3.621 -15.773   7.829  1.00 96.13           C  
ATOM   4134  HB2 SER A 272       4.297 -16.625   7.756  1.00 96.13           H  
ATOM   4135  HB3 SER A 272       3.724 -15.350   8.828  1.00 96.13           H  
ATOM   4136  O   SER A 272       4.910 -16.245   5.175  1.00 96.13           O  
ATOM   4137  OG  SER A 272       2.291 -16.237   7.662  1.00 96.13           O  
ATOM   4138  HG  SER A 272       1.924 -15.887   6.847  1.00 96.13           H  
ATOM   4139  N   THR A 273       3.200 -14.951   4.515  1.00 96.46           N  
ATOM   4140  H   THR A 273       2.598 -14.183   4.773  1.00 96.46           H  
ATOM   4141  CA  THR A 273       3.159 -15.360   3.106  1.00 96.46           C  
ATOM   4142  HA  THR A 273       4.056 -15.933   2.870  1.00 96.46           H  
ATOM   4143  C   THR A 273       3.217 -14.125   2.207  1.00 96.46           C  
ATOM   4144  CB  THR A 273       1.940 -16.253   2.815  1.00 96.46           C  
ATOM   4145  HB  THR A 273       1.811 -16.379   1.740  1.00 96.46           H  
ATOM   4146  O   THR A 273       2.594 -14.093   1.155  1.00 96.46           O  
ATOM   4147  CG2 THR A 273       2.080 -17.636   3.445  1.00 96.46           C  
ATOM   4148 HG21 THR A 273       1.213 -18.242   3.182  1.00 96.46           H  
ATOM   4149 HG22 THR A 273       2.977 -18.119   3.057  1.00 96.46           H  
ATOM   4150 HG23 THR A 273       2.159 -17.558   4.529  1.00 96.46           H  
ATOM   4151  OG1 THR A 273       0.769 -15.705   3.379  1.00 96.46           O  
ATOM   4152  HG1 THR A 273       0.995 -15.420   4.268  1.00 96.46           H  
ATOM   4153  N   HIS A 274       3.923 -13.082   2.656  1.00 97.14           N  
ATOM   4154  H   HIS A 274       4.417 -13.192   3.530  1.00 97.14           H  
ATOM   4155  CA  HIS A 274       4.287 -11.904   1.864  1.00 97.14           C  
ATOM   4156  HA  HIS A 274       4.702 -11.183   2.568  1.00 97.14           H  
ATOM   4157  C   HIS A 274       3.114 -11.183   1.181  1.00 97.14           C  
ATOM   4158  CB  HIS A 274       5.425 -12.275   0.903  1.00 97.14           C  
ATOM   4159  HB2 HIS A 274       5.824 -11.371   0.441  1.00 97.14           H  
ATOM   4160  HB3 HIS A 274       5.031 -12.918   0.116  1.00 97.14           H  
ATOM   4161  O   HIS A 274       3.276 -10.580   0.121  1.00 97.14           O  
ATOM   4162  CG  HIS A 274       6.542 -13.000   1.604  1.00 97.14           C  
ATOM   4163  CD2 HIS A 274       6.786 -14.345   1.568  1.00 97.14           C  
ATOM   4164  HD2 HIS A 274       6.233 -15.075   0.995  1.00 97.14           H  
ATOM   4165  ND1 HIS A 274       7.469 -12.436   2.447  1.00 97.14           N  
ATOM   4166  HD1 HIS A 274       7.789 -11.481   2.376  1.00 97.14           H  
ATOM   4167  CE1 HIS A 274       8.259 -13.423   2.897  1.00 97.14           C  
ATOM   4168  HE1 HIS A 274       9.169 -13.272   3.459  1.00 97.14           H  
ATOM   4169  NE2 HIS A 274       7.857 -14.612   2.423  1.00 97.14           N  
ATOM   4170  N   TYR A 275       1.922 -11.228   1.786  1.00 98.20           N  
ATOM   4171  H   TYR A 275       1.835 -11.787   2.623  1.00 98.20           H  
ATOM   4172  CA  TYR A 275       0.717 -10.588   1.253  1.00 98.20           C  
ATOM   4173  HA  TYR A 275      -0.120 -10.967   1.840  1.00 98.20           H  
ATOM   4174  C   TYR A 275       0.392 -10.966  -0.203  1.00 98.20           C  
ATOM   4175  CB  TYR A 275       0.779  -9.068   1.465  1.00 98.20           C  
ATOM   4176  HB2 TYR A 275      -0.149  -8.622   1.109  1.00 98.20           H  
ATOM   4177  HB3 TYR A 275       1.584  -8.656   0.856  1.00 98.20           H  
ATOM   4178  O   TYR A 275      -0.088 -10.127  -0.962  1.00 98.20           O  
ATOM   4179  CG  TYR A 275       0.964  -8.635   2.901  1.00 98.20           C  
ATOM   4180  CD1 TYR A 275      -0.089  -8.802   3.815  1.00 98.20           C  
ATOM   4181  HD1 TYR A 275      -1.010  -9.261   3.487  1.00 98.20           H  
ATOM   4182  CD2 TYR A 275       2.164  -8.023   3.306  1.00 98.20           C  
ATOM   4183  HD2 TYR A 275       2.962  -7.887   2.592  1.00 98.20           H  
ATOM   4184  CE1 TYR A 275       0.055  -8.358   5.139  1.00 98.20           C  
ATOM   4185  HE1 TYR A 275      -0.741  -8.479   5.859  1.00 98.20           H  
ATOM   4186  CE2 TYR A 275       2.297  -7.531   4.615  1.00 98.20           C  
ATOM   4187  HE2 TYR A 275       3.205  -7.028   4.913  1.00 98.20           H  
ATOM   4188  OH  TYR A 275       1.342  -7.234   6.789  1.00 98.20           O  
ATOM   4189  HH  TYR A 275       1.865  -6.432   6.862  1.00 98.20           H  
ATOM   4190  CZ  TYR A 275       1.239  -7.705   5.529  1.00 98.20           C  
ATOM   4191  N   THR A 276       0.627 -12.216  -0.604  1.00 97.92           N  
ATOM   4192  H   THR A 276       1.074 -12.848   0.045  1.00 97.92           H  
ATOM   4193  CA  THR A 276       0.258 -12.762  -1.915  1.00 97.92           C  
ATOM   4194  HA  THR A 276       0.933 -12.333  -2.655  1.00 97.92           H  
ATOM   4195  C   THR A 276      -1.177 -12.413  -2.311  1.00 97.92           C  
ATOM   4196  CB  THR A 276       0.419 -14.288  -1.952  1.00 97.92           C  
ATOM   4197  HB  THR A 276      -0.343 -14.740  -1.317  1.00 97.92           H  
ATOM   4198  O   THR A 276      -2.131 -12.763  -1.609  1.00 97.92           O  
ATOM   4199  CG2 THR A 276       0.274 -14.856  -3.357  1.00 97.92           C  
ATOM   4200 HG21 THR A 276      -0.726 -14.670  -3.749  1.00 97.92           H  
ATOM   4201 HG22 THR A 276       1.014 -14.383  -4.003  1.00 97.92           H  
ATOM   4202 HG23 THR A 276       0.455 -15.930  -3.340  1.00 97.92           H  
ATOM   4203  OG1 THR A 276       1.674 -14.701  -1.475  1.00 97.92           O  
ATOM   4204  HG1 THR A 276       2.382 -14.303  -1.987  1.00 97.92           H  
ATOM   4205  N   LEU A 277      -1.335 -11.747  -3.456  1.00 97.85           N  
ATOM   4206  H   LEU A 277      -0.509 -11.539  -3.999  1.00 97.85           H  
ATOM   4207  CA  LEU A 277      -2.631 -11.413  -4.038  1.00 97.85           C  
ATOM   4208  HA  LEU A 277      -3.338 -11.212  -3.233  1.00 97.85           H  
ATOM   4209  C   LEU A 277      -3.146 -12.583  -4.873  1.00 97.85           C  
ATOM   4210  CB  LEU A 277      -2.492 -10.149  -4.898  1.00 97.85           C  
ATOM   4211  HB2 LEU A 277      -2.148  -9.329  -4.267  1.00 97.85           H  
ATOM   4212  HB3 LEU A 277      -1.729 -10.334  -5.655  1.00 97.85           H  
ATOM   4213  O   LEU A 277      -2.442 -13.106  -5.728  1.00 97.85           O  
ATOM   4214  CG  LEU A 277      -3.792  -9.709  -5.593  1.00 97.85           C  
ATOM   4215  HG  LEU A 277      -4.253 -10.550  -6.110  1.00 97.85           H  
ATOM   4216  CD1 LEU A 277      -4.797  -9.115  -4.605  1.00 97.85           C  
ATOM   4217 HD11 LEU A 277      -4.337  -8.290  -4.061  1.00 97.85           H  
ATOM   4218 HD12 LEU A 277      -5.122  -9.880  -3.900  1.00 97.85           H  
ATOM   4219 HD13 LEU A 277      -5.665  -8.740  -5.146  1.00 97.85           H  
ATOM   4220  CD2 LEU A 277      -3.484  -8.650  -6.640  1.00 97.85           C  
ATOM   4221 HD21 LEU A 277      -2.742  -9.038  -7.338  1.00 97.85           H  
ATOM   4222 HD22 LEU A 277      -3.085  -7.761  -6.150  1.00 97.85           H  
ATOM   4223 HD23 LEU A 277      -4.392  -8.398  -7.187  1.00 97.85           H  
ATOM   4224  N   THR A 278      -4.409 -12.949  -4.695  1.00 98.05           N  
ATOM   4225  H   THR A 278      -4.949 -12.460  -3.995  1.00 98.05           H  
ATOM   4226  CA  THR A 278      -5.109 -13.930  -5.532  1.00 98.05           C  
ATOM   4227  HA  THR A 278      -4.547 -14.072  -6.455  1.00 98.05           H  
ATOM   4228  C   THR A 278      -6.485 -13.410  -5.923  1.00 98.05           C  
ATOM   4229  CB  THR A 278      -5.228 -15.295  -4.839  1.00 98.05           C  
ATOM   4230  HB  THR A 278      -5.808 -15.966  -5.473  1.00 98.05           H  
ATOM   4231  O   THR A 278      -7.066 -12.582  -5.220  1.00 98.05           O  
ATOM   4232  CG2 THR A 278      -3.870 -15.940  -4.568  1.00 98.05           C  
ATOM   4233 HG21 THR A 278      -4.019 -16.934  -4.146  1.00 98.05           H  
ATOM   4234 HG22 THR A 278      -3.314 -16.030  -5.501  1.00 98.05           H  
ATOM   4235 HG23 THR A 278      -3.293 -15.339  -3.865  1.00 98.05           H  
ATOM   4236  OG1 THR A 278      -5.876 -15.157  -3.600  1.00 98.05           O  
ATOM   4237  HG1 THR A 278      -5.449 -14.425  -3.150  1.00 98.05           H  
ATOM   4238  N   TYR A 279      -7.011 -13.881  -7.051  1.00 97.57           N  
ATOM   4239  H   TYR A 279      -6.471 -14.520  -7.616  1.00 97.57           H  
ATOM   4240  CA  TYR A 279      -8.387 -13.622  -7.473  1.00 97.57           C  
ATOM   4241  HA  TYR A 279      -9.003 -13.502  -6.582  1.00 97.57           H  
ATOM   4242  C   TYR A 279      -8.945 -14.814  -8.253  1.00 97.57           C  
ATOM   4243  CB  TYR A 279      -8.467 -12.315  -8.275  1.00 97.57           C  
ATOM   4244  HB2 TYR A 279      -9.493 -12.166  -8.611  1.00 97.57           H  
ATOM   4245  HB3 TYR A 279      -8.230 -11.495  -7.597  1.00 97.57           H  
ATOM   4246  O   TYR A 279      -8.205 -15.523  -8.933  1.00 97.57           O  
ATOM   4247  CG  TYR A 279      -7.542 -12.220  -9.474  1.00 97.57           C  
ATOM   4248  CD1 TYR A 279      -6.358 -11.460  -9.384  1.00 97.57           C  
ATOM   4249  HD1 TYR A 279      -6.101 -10.966  -8.459  1.00 97.57           H  
ATOM   4250  CD2 TYR A 279      -7.865 -12.872 -10.680  1.00 97.57           C  
ATOM   4251  HD2 TYR A 279      -8.755 -13.482 -10.742  1.00 97.57           H  
ATOM   4252  CE1 TYR A 279      -5.517 -11.323 -10.505  1.00 97.57           C  
ATOM   4253  HE1 TYR A 279      -4.625 -10.717 -10.439  1.00 97.57           H  
ATOM   4254  CE2 TYR A 279      -7.013 -12.760 -11.795  1.00 97.57           C  
ATOM   4255  HE2 TYR A 279      -7.244 -13.273 -12.716  1.00 97.57           H  
ATOM   4256  OH  TYR A 279      -5.063 -11.796 -12.810  1.00 97.57           O  
ATOM   4257  HH  TYR A 279      -4.385 -11.132 -12.662  1.00 97.57           H  
ATOM   4258  CZ  TYR A 279      -5.847 -11.968 -11.715  1.00 97.57           C  
ATOM   4259  N   ALA A 280     -10.258 -15.031  -8.180  1.00 97.29           N  
ATOM   4260  H   ALA A 280     -10.820 -14.397  -7.632  1.00 97.29           H  
ATOM   4261  CA  ALA A 280     -10.923 -16.141  -8.863  1.00 97.29           C  
ATOM   4262  HA  ALA A 280     -10.295 -17.029  -8.791  1.00 97.29           H  
ATOM   4263  C   ALA A 280     -11.148 -15.860 -10.355  1.00 97.29           C  
ATOM   4264  CB  ALA A 280     -12.247 -16.426  -8.146  1.00 97.29           C  
ATOM   4265  HB1 ALA A 280     -12.904 -15.558  -8.206  1.00 97.29           H  
ATOM   4266  HB2 ALA A 280     -12.736 -17.280  -8.615  1.00 97.29           H  
ATOM   4267  HB3 ALA A 280     -12.054 -16.660  -7.099  1.00 97.29           H  
ATOM   4268  O   ALA A 280     -10.975 -16.744 -11.188  1.00 97.29           O  
ATOM   4269  N   ASN A 281     -11.533 -14.628 -10.700  1.00 94.80           N  
ATOM   4270  H   ASN A 281     -11.627 -13.940  -9.967  1.00 94.80           H  
ATOM   4271  CA  ASN A 281     -11.694 -14.198 -12.089  1.00 94.80           C  
ATOM   4272  HA  ASN A 281     -11.058 -14.816 -12.724  1.00 94.80           H  
ATOM   4273  C   ASN A 281     -11.253 -12.747 -12.252  1.00 94.80           C  
ATOM   4274  CB  ASN A 281     -13.150 -14.347 -12.572  1.00 94.80           C  
ATOM   4275  HB2 ASN A 281     -13.190 -14.115 -13.636  1.00 94.80           H  
ATOM   4276  HB3 ASN A 281     -13.796 -13.632 -12.062  1.00 94.80           H  
ATOM   4277  O   ASN A 281     -11.359 -11.952 -11.316  1.00 94.80           O  
ATOM   4278  CG  ASN A 281     -13.727 -15.734 -12.399  1.00 94.80           C  
ATOM   4279  ND2 ASN A 281     -14.460 -15.973 -11.336  1.00 94.80           N  
ATOM   4280 HD21 ASN A 281     -14.580 -15.258 -10.633  1.00 94.80           H  
ATOM   4281 HD22 ASN A 281     -14.776 -16.926 -11.225  1.00 94.80           H  
ATOM   4282  OD1 ASN A 281     -13.564 -16.598 -13.239  1.00 94.80           O  
ATOM   4283  N   SER A 282     -10.858 -12.385 -13.469  1.00 93.49           N  
ATOM   4284  H   SER A 282     -10.796 -13.078 -14.200  1.00 93.49           H  
ATOM   4285  CA  SER A 282     -10.666 -10.998 -13.872  1.00 93.49           C  
ATOM   4286  HA  SER A 282     -11.190 -10.365 -13.156  1.00 93.49           H  
ATOM   4287  C   SER A 282     -11.308 -10.750 -15.237  1.00 93.49           C  
ATOM   4288  CB  SER A 282      -9.185 -10.626 -13.798  1.00 93.49           C  
ATOM   4289  HB2 SER A 282      -8.792 -10.967 -12.840  1.00 93.49           H  
ATOM   4290  HB3 SER A 282      -9.101  -9.540 -13.815  1.00 93.49           H  
ATOM   4291  O   SER A 282     -11.388 -11.657 -16.071  1.00 93.49           O  
ATOM   4292  OG  SER A 282      -8.423 -11.200 -14.846  1.00 93.49           O  
ATOM   4293  HG  SER A 282      -7.529 -11.333 -14.523  1.00 93.49           H  
ATOM   4294  N   LYS A 283     -11.863  -9.554 -15.447  1.00 85.09           N  
ATOM   4295  H   LYS A 283     -11.731  -8.835 -14.750  1.00 85.09           H  
ATOM   4296  CA  LYS A 283     -12.614  -9.229 -16.667  1.00 85.09           C  
ATOM   4297  HA  LYS A 283     -12.197  -9.827 -17.477  1.00 85.09           H  
ATOM   4298  C   LYS A 283     -12.445  -7.773 -17.081  1.00 85.09           C  
ATOM   4299  CB  LYS A 283     -14.101  -9.620 -16.519  1.00 85.09           C  
ATOM   4300  HB2 LYS A 283     -14.163 -10.662 -16.206  1.00 85.09           H  
ATOM   4301  HB3 LYS A 283     -14.582  -9.537 -17.494  1.00 85.09           H  
ATOM   4302  O   LYS A 283     -12.176  -6.896 -16.264  1.00 85.09           O  
ATOM   4303  CG  LYS A 283     -14.871  -8.744 -15.516  1.00 85.09           C  
ATOM   4304  HG2 LYS A 283     -14.820  -7.703 -15.835  1.00 85.09           H  
ATOM   4305  HG3 LYS A 283     -14.411  -8.834 -14.532  1.00 85.09           H  
ATOM   4306  CD  LYS A 283     -16.348  -9.143 -15.419  1.00 85.09           C  
ATOM   4307  HD2 LYS A 283     -16.424 -10.165 -15.048  1.00 85.09           H  
ATOM   4308  HD3 LYS A 283     -16.809  -9.071 -16.404  1.00 85.09           H  
ATOM   4309  CE  LYS A 283     -17.038  -8.174 -14.451  1.00 85.09           C  
ATOM   4310  HE2 LYS A 283     -16.930  -7.164 -14.844  1.00 85.09           H  
ATOM   4311  HE3 LYS A 283     -16.515  -8.206 -13.494  1.00 85.09           H  
ATOM   4312  NZ  LYS A 283     -18.473  -8.494 -14.258  1.00 85.09           N  
ATOM   4313  HZ1 LYS A 283     -18.968  -8.403 -15.134  1.00 85.09           H  
ATOM   4314  HZ2 LYS A 283     -18.582  -9.427 -13.888  1.00 85.09           H  
ATOM   4315  HZ3 LYS A 283     -18.870  -7.841 -13.598  1.00 85.09           H  
ATOM   4316  N   VAL A 284     -12.693  -7.534 -18.367  1.00 78.58           N  
ATOM   4317  H   VAL A 284     -12.949  -8.318 -18.950  1.00 78.58           H  
ATOM   4318  CA  VAL A 284     -12.794  -6.199 -18.953  1.00 78.58           C  
ATOM   4319  HA  VAL A 284     -12.509  -5.470 -18.195  1.00 78.58           H  
ATOM   4320  C   VAL A 284     -14.229  -5.907 -19.367  1.00 78.58           C  
ATOM   4321  CB  VAL A 284     -11.807  -6.042 -20.118  1.00 78.58           C  
ATOM   4322  HB  VAL A 284     -10.827  -6.329 -19.737  1.00 78.58           H  
ATOM   4323  O   VAL A 284     -14.858  -6.700 -20.069  1.00 78.58           O  
ATOM   4324  CG1 VAL A 284     -12.077  -6.905 -21.356  1.00 78.58           C  
ATOM   4325 HG11 VAL A 284     -11.250  -6.800 -22.057  1.00 78.58           H  
ATOM   4326 HG12 VAL A 284     -12.997  -6.594 -21.852  1.00 78.58           H  
ATOM   4327 HG13 VAL A 284     -12.158  -7.954 -21.069  1.00 78.58           H  
ATOM   4328  CG2 VAL A 284     -11.726  -4.586 -20.553  1.00 78.58           C  
ATOM   4329 HG21 VAL A 284     -11.514  -3.971 -19.678  1.00 78.58           H  
ATOM   4330 HG22 VAL A 284     -10.917  -4.488 -21.277  1.00 78.58           H  
ATOM   4331 HG23 VAL A 284     -12.657  -4.262 -21.018  1.00 78.58           H  
ATOM   4332  N   ASN A 285     -14.740  -4.739 -18.983  1.00 63.37           N  
ATOM   4333  H   ASN A 285     -14.207  -4.156 -18.355  1.00 63.37           H  
ATOM   4334  CA  ASN A 285     -16.030  -4.257 -19.460  1.00 63.37           C  
ATOM   4335  HA  ASN A 285     -16.665  -5.112 -19.696  1.00 63.37           H  
ATOM   4336  C   ASN A 285     -15.805  -3.471 -20.765  1.00 63.37           C  
ATOM   4337  CB  ASN A 285     -16.745  -3.480 -18.340  1.00 63.37           C  
ATOM   4338  HB2 ASN A 285     -16.163  -2.588 -18.108  1.00 63.37           H  
ATOM   4339  HB3 ASN A 285     -17.728  -3.161 -18.686  1.00 63.37           H  
ATOM   4340  O   ASN A 285     -15.656  -2.253 -20.775  1.00 63.37           O  
ATOM   4341  CG  ASN A 285     -16.934  -4.297 -17.065  1.00 63.37           C  
ATOM   4342  ND2 ASN A 285     -16.818  -3.640 -15.937  1.00 63.37           N  
ATOM   4343 HD21 ASN A 285     -16.532  -2.672 -15.969  1.00 63.37           H  
ATOM   4344 HD22 ASN A 285     -16.455  -4.151 -15.145  1.00 63.37           H  
ATOM   4345  OD1 ASN A 285     -17.152  -5.502 -17.075  1.00 63.37           O  
ATOM   4346  N   SER A 286     -15.778  -4.185 -21.890  1.00 65.28           N  
ATOM   4347  H   SER A 286     -15.769  -5.188 -21.769  1.00 65.28           H  
ATOM   4348  CA  SER A 286     -16.022  -3.692 -23.262  1.00 65.28           C  
ATOM   4349  HA  SER A 286     -16.062  -4.589 -23.881  1.00 65.28           H  
ATOM   4350  C   SER A 286     -14.999  -2.798 -23.991  1.00 65.28           C  
ATOM   4351  CB  SER A 286     -17.430  -3.085 -23.351  1.00 65.28           C  
ATOM   4352  HB2 SER A 286     -17.685  -2.915 -24.397  1.00 65.28           H  
ATOM   4353  HB3 SER A 286     -18.150  -3.791 -22.937  1.00 65.28           H  
ATOM   4354  O   SER A 286     -15.054  -2.763 -25.218  1.00 65.28           O  
ATOM   4355  OG  SER A 286     -17.529  -1.856 -22.653  1.00 65.28           O  
ATOM   4356  HG  SER A 286     -16.911  -1.853 -21.918  1.00 65.28           H  
ATOM   4357  N   ASN A 287     -14.051  -2.121 -23.333  1.00 74.78           N  
ATOM   4358  H   ASN A 287     -14.047  -2.139 -22.323  1.00 74.78           H  
ATOM   4359  CA  ASN A 287     -13.093  -1.254 -24.041  1.00 74.78           C  
ATOM   4360  HA  ASN A 287     -13.516  -0.984 -25.009  1.00 74.78           H  
ATOM   4361  C   ASN A 287     -11.756  -1.970 -24.325  1.00 74.78           C  
ATOM   4362  CB  ASN A 287     -12.935   0.069 -23.270  1.00 74.78           C  
ATOM   4363  HB2 ASN A 287     -13.924   0.469 -23.044  1.00 74.78           H  
ATOM   4364  HB3 ASN A 287     -12.416  -0.112 -22.329  1.00 74.78           H  
ATOM   4365  O   ASN A 287     -11.088  -2.411 -23.394  1.00 74.78           O  
ATOM   4366  CG  ASN A 287     -12.171   1.130 -24.047  1.00 74.78           C  
ATOM   4367  ND2 ASN A 287     -12.141   2.345 -23.556  1.00 74.78           N  
ATOM   4368 HD21 ASN A 287     -12.509   2.536 -22.635  1.00 74.78           H  
ATOM   4369 HD22 ASN A 287     -11.598   3.045 -24.042  1.00 74.78           H  
ATOM   4370  OD1 ASN A 287     -11.597   0.882 -25.098  1.00 74.78           O  
ATOM   4371  N   PHE A 288     -11.336  -2.042 -25.597  1.00 77.71           N  
ATOM   4372  H   PHE A 288     -11.920  -1.627 -26.309  1.00 77.71           H  
ATOM   4373  CA  PHE A 288     -10.035  -2.599 -26.011  1.00 77.71           C  
ATOM   4374  HA  PHE A 288     -10.017  -3.671 -25.814  1.00 77.71           H  
ATOM   4375  C   PHE A 288      -8.871  -1.969 -25.241  1.00 77.71           C  
ATOM   4376  CB  PHE A 288      -9.836  -2.359 -27.518  1.00 77.71           C  
ATOM   4377  HB2 PHE A 288      -9.941  -1.294 -27.726  1.00 77.71           H  
ATOM   4378  HB3 PHE A 288     -10.625  -2.877 -28.062  1.00 77.71           H  
ATOM   4379  O   PHE A 288      -7.956  -2.661 -24.806  1.00 77.71           O  
ATOM   4380  CG  PHE A 288      -8.490  -2.827 -28.053  1.00 77.71           C  
ATOM   4381  CD1 PHE A 288      -7.414  -1.924 -28.177  1.00 77.71           C  
ATOM   4382  HD1 PHE A 288      -7.537  -0.887 -27.901  1.00 77.71           H  
ATOM   4383  CD2 PHE A 288      -8.307  -4.177 -28.405  1.00 77.71           C  
ATOM   4384  HD2 PHE A 288      -9.125  -4.877 -28.308  1.00 77.71           H  
ATOM   4385  CE1 PHE A 288      -6.165  -2.373 -28.643  1.00 77.71           C  
ATOM   4386  HE1 PHE A 288      -5.340  -1.681 -28.724  1.00 77.71           H  
ATOM   4387  CE2 PHE A 288      -7.058  -4.626 -28.872  1.00 77.71           C  
ATOM   4388  HE2 PHE A 288      -6.919  -5.665 -29.133  1.00 77.71           H  
ATOM   4389  CZ  PHE A 288      -5.986  -3.724 -28.989  1.00 77.71           C  
ATOM   4390  HZ  PHE A 288      -5.024  -4.069 -29.338  1.00 77.71           H  
ATOM   4391  N   TRP A 289      -8.946  -0.660 -25.016  1.00 80.98           N  
ATOM   4392  H   TRP A 289      -9.749  -0.156 -25.362  1.00 80.98           H  
ATOM   4393  CA  TRP A 289      -7.923   0.107 -24.320  1.00 80.98           C  
ATOM   4394  HA  TRP A 289      -6.969  -0.032 -24.829  1.00 80.98           H  
ATOM   4395  C   TRP A 289      -7.713  -0.365 -22.874  1.00 80.98           C  
ATOM   4396  CB  TRP A 289      -8.343   1.573 -24.450  1.00 80.98           C  
ATOM   4397  HB2 TRP A 289      -7.752   2.217 -23.798  1.00 80.98           H  
ATOM   4398  HB3 TRP A 289      -9.373   1.690 -24.113  1.00 80.98           H  
ATOM   4399  O   TRP A 289      -6.582  -0.380 -22.399  1.00 80.98           O  
ATOM   4400  CG  TRP A 289      -8.187   2.129 -25.827  1.00 80.98           C  
ATOM   4401  CD1 TRP A 289      -9.186   2.608 -26.598  1.00 80.98           C  
ATOM   4402  HD1 TRP A 289     -10.225   2.648 -26.305  1.00 80.98           H  
ATOM   4403  CD2 TRP A 289      -6.966   2.259 -26.620  1.00 80.98           C  
ATOM   4404  CE2 TRP A 289      -7.314   2.818 -27.885  1.00 80.98           C  
ATOM   4405  CE3 TRP A 289      -5.605   1.955 -26.406  1.00 80.98           C  
ATOM   4406  HE3 TRP A 289      -5.306   1.544 -25.454  1.00 80.98           H  
ATOM   4407  NE1 TRP A 289      -8.675   3.021 -27.811  1.00 80.98           N  
ATOM   4408  HE1 TRP A 289      -9.242   3.424 -28.543  1.00 80.98           H  
ATOM   4409  CH2 TRP A 289      -5.020   2.729 -28.649  1.00 80.98           C  
ATOM   4410  HH2 TRP A 289      -4.273   2.903 -29.410  1.00 80.98           H  
ATOM   4411  CZ2 TRP A 289      -6.366   3.052 -28.892  1.00 80.98           C  
ATOM   4412  HZ2 TRP A 289      -6.667   3.476 -29.839  1.00 80.98           H  
ATOM   4413  CZ3 TRP A 289      -4.642   2.185 -27.409  1.00 80.98           C  
ATOM   4414  HZ3 TRP A 289      -3.605   1.946 -27.219  1.00 80.98           H  
ATOM   4415  N   ASN A 290      -8.750  -0.876 -22.204  1.00 84.04           N  
ATOM   4416  H   ASN A 290      -9.647  -0.929 -22.665  1.00 84.04           H  
ATOM   4417  CA  ASN A 290      -8.636  -1.415 -20.845  1.00 84.04           C  
ATOM   4418  HA  ASN A 290      -8.178  -0.666 -20.200  1.00 84.04           H  
ATOM   4419  C   ASN A 290      -7.747  -2.670 -20.765  1.00 84.04           C  
ATOM   4420  CB  ASN A 290     -10.034  -1.730 -20.302  1.00 84.04           C  
ATOM   4421  HB2 ASN A 290      -9.924  -2.291 -19.375  1.00 84.04           H  
ATOM   4422  HB3 ASN A 290     -10.551  -2.353 -21.032  1.00 84.04           H  
ATOM   4423  O   ASN A 290      -7.236  -2.968 -19.688  1.00 84.04           O  
ATOM   4424  CG  ASN A 290     -10.923  -0.538 -20.032  1.00 84.04           C  
ATOM   4425  ND2 ASN A 290     -12.095  -0.748 -19.488  1.00 84.04           N  
ATOM   4426 HD21 ASN A 290     -12.260  -1.627 -19.019  1.00 84.04           H  
ATOM   4427 HD22 ASN A 290     -12.634   0.074 -19.260  1.00 84.04           H  
ATOM   4428  OD1 ASN A 290     -10.600   0.598 -20.307  1.00 84.04           O  
ATOM   4429  N   LEU A 291      -7.508  -3.383 -21.880  1.00 84.43           N  
ATOM   4430  H   LEU A 291      -7.902  -3.057 -22.751  1.00 84.43           H  
ATOM   4431  CA  LEU A 291      -6.585  -4.531 -21.933  1.00 84.43           C  
ATOM   4432  HA  LEU A 291      -6.911  -5.293 -21.225  1.00 84.43           H  
ATOM   4433  C   LEU A 291      -5.158  -4.167 -21.507  1.00 84.43           C  
ATOM   4434  CB  LEU A 291      -6.560  -5.139 -23.347  1.00 84.43           C  
ATOM   4435  HB2 LEU A 291      -5.776  -5.896 -23.384  1.00 84.43           H  
ATOM   4436  HB3 LEU A 291      -6.272  -4.358 -24.051  1.00 84.43           H  
ATOM   4437  O   LEU A 291      -4.421  -5.044 -21.063  1.00 84.43           O  
ATOM   4438  CG  LEU A 291      -7.876  -5.793 -23.808  1.00 84.43           C  
ATOM   4439  HG  LEU A 291      -8.710  -5.109 -23.652  1.00 84.43           H  
ATOM   4440  CD1 LEU A 291      -7.792  -6.127 -25.298  1.00 84.43           C  
ATOM   4441 HD11 LEU A 291      -8.735  -6.554 -25.638  1.00 84.43           H  
ATOM   4442 HD12 LEU A 291      -7.599  -5.212 -25.857  1.00 84.43           H  
ATOM   4443 HD13 LEU A 291      -6.980  -6.831 -25.483  1.00 84.43           H  
ATOM   4444  CD2 LEU A 291      -8.155  -7.104 -23.068  1.00 84.43           C  
ATOM   4445 HD21 LEU A 291      -9.072  -7.552 -23.452  1.00 84.43           H  
ATOM   4446 HD22 LEU A 291      -8.287  -6.911 -22.004  1.00 84.43           H  
ATOM   4447 HD23 LEU A 291      -7.326  -7.797 -23.209  1.00 84.43           H  
ATOM   4448  N   LEU A 292      -4.788  -2.886 -21.584  1.00 84.72           N  
ATOM   4449  H   LEU A 292      -5.451  -2.216 -21.947  1.00 84.72           H  
ATOM   4450  CA  LEU A 292      -3.491  -2.379 -21.140  1.00 84.72           C  
ATOM   4451  HA  LEU A 292      -2.698  -2.968 -21.602  1.00 84.72           H  
ATOM   4452  C   LEU A 292      -3.277  -2.513 -19.619  1.00 84.72           C  
ATOM   4453  CB  LEU A 292      -3.365  -0.921 -21.615  1.00 84.72           C  
ATOM   4454  HB2 LEU A 292      -4.171  -0.341 -21.166  1.00 84.72           H  
ATOM   4455  HB3 LEU A 292      -2.426  -0.514 -21.239  1.00 84.72           H  
ATOM   4456  O   LEU A 292      -2.138  -2.557 -19.165  1.00 84.72           O  
ATOM   4457  CG  LEU A 292      -3.416  -0.732 -23.148  1.00 84.72           C  
ATOM   4458  HG  LEU A 292      -4.396  -1.035 -23.517  1.00 84.72           H  
ATOM   4459  CD1 LEU A 292      -3.212   0.735 -23.515  1.00 84.72           C  
ATOM   4460 HD11 LEU A 292      -3.358   0.872 -24.586  1.00 84.72           H  
ATOM   4461 HD12 LEU A 292      -3.914   1.359 -22.962  1.00 84.72           H  
ATOM   4462 HD13 LEU A 292      -2.189   1.024 -23.274  1.00 84.72           H  
ATOM   4463  CD2 LEU A 292      -2.369  -1.540 -23.918  1.00 84.72           C  
ATOM   4464 HD21 LEU A 292      -1.369  -1.287 -23.567  1.00 84.72           H  
ATOM   4465 HD22 LEU A 292      -2.543  -2.607 -23.780  1.00 84.72           H  
ATOM   4466 HD23 LEU A 292      -2.440  -1.316 -24.982  1.00 84.72           H  
ATOM   4467  N   LEU A 293      -4.352  -2.650 -18.830  1.00 89.96           N  
ATOM   4468  H   LEU A 293      -5.267  -2.626 -19.258  1.00 89.96           H  
ATOM   4469  CA  LEU A 293      -4.276  -2.881 -17.381  1.00 89.96           C  
ATOM   4470  HA  LEU A 293      -3.326  -2.497 -17.011  1.00 89.96           H  
ATOM   4471  C   LEU A 293      -4.288  -4.368 -16.983  1.00 89.96           C  
ATOM   4472  CB  LEU A 293      -5.409  -2.115 -16.675  1.00 89.96           C  
ATOM   4473  HB2 LEU A 293      -6.362  -2.462 -17.076  1.00 89.96           H  
ATOM   4474  HB3 LEU A 293      -5.382  -2.371 -15.616  1.00 89.96           H  
ATOM   4475  O   LEU A 293      -4.094  -4.672 -15.806  1.00 89.96           O  
ATOM   4476  CG  LEU A 293      -5.360  -0.580 -16.794  1.00 89.96           C  
ATOM   4477  HG  LEU A 293      -5.528  -0.289 -17.830  1.00 89.96           H  
ATOM   4478  CD1 LEU A 293      -6.480   0.009 -15.934  1.00 89.96           C  
ATOM   4479 HD11 LEU A 293      -6.348  -0.282 -14.892  1.00 89.96           H  
ATOM   4480 HD12 LEU A 293      -7.442  -0.358 -16.291  1.00 89.96           H  
ATOM   4481 HD13 LEU A 293      -6.465   1.097 -15.994  1.00 89.96           H  
ATOM   4482  CD2 LEU A 293      -4.031   0.014 -16.324  1.00 89.96           C  
ATOM   4483 HD21 LEU A 293      -4.087   1.103 -16.334  1.00 89.96           H  
ATOM   4484 HD22 LEU A 293      -3.227  -0.286 -16.996  1.00 89.96           H  
ATOM   4485 HD23 LEU A 293      -3.807  -0.322 -15.311  1.00 89.96           H  
ATOM   4486  N   LYS A 294      -4.487  -5.296 -17.932  1.00 87.47           N  
ATOM   4487  H   LYS A 294      -4.584  -4.974 -18.885  1.00 87.47           H  
ATOM   4488  CA  LYS A 294      -4.664  -6.738 -17.665  1.00 87.47           C  
ATOM   4489  HA  LYS A 294      -5.584  -6.884 -17.100  1.00 87.47           H  
ATOM   4490  C   LYS A 294      -3.542  -7.342 -16.819  1.00 87.47           C  
ATOM   4491  CB  LYS A 294      -4.764  -7.481 -19.009  1.00 87.47           C  
ATOM   4492  HB2 LYS A 294      -3.867  -7.275 -19.592  1.00 87.47           H  
ATOM   4493  HB3 LYS A 294      -5.626  -7.106 -19.561  1.00 87.47           H  
ATOM   4494  O   LYS A 294      -3.808  -8.130 -15.921  1.00 87.47           O  
ATOM   4495  CG  LYS A 294      -4.895  -9.002 -18.831  1.00 87.47           C  
ATOM   4496  HG2 LYS A 294      -5.799  -9.233 -18.269  1.00 87.47           H  
ATOM   4497  HG3 LYS A 294      -4.040  -9.383 -18.272  1.00 87.47           H  
ATOM   4498  CD  LYS A 294      -4.922  -9.727 -20.176  1.00 87.47           C  
ATOM   4499  HD2 LYS A 294      -5.816  -9.443 -20.732  1.00 87.47           H  
ATOM   4500  HD3 LYS A 294      -4.030  -9.453 -20.740  1.00 87.47           H  
ATOM   4501  CE  LYS A 294      -4.915 -11.230 -19.887  1.00 87.47           C  
ATOM   4502  HE2 LYS A 294      -4.095 -11.434 -19.198  1.00 87.47           H  
ATOM   4503  HE3 LYS A 294      -5.843 -11.496 -19.380  1.00 87.47           H  
ATOM   4504  NZ  LYS A 294      -4.738 -12.026 -21.123  1.00 87.47           N  
ATOM   4505  HZ1 LYS A 294      -4.715 -13.009 -20.894  1.00 87.47           H  
ATOM   4506  HZ2 LYS A 294      -3.854 -11.786 -21.548  1.00 87.47           H  
ATOM   4507  HZ3 LYS A 294      -5.487 -11.846 -21.777  1.00 87.47           H  
ATOM   4508  N   ASN A 295      -2.301  -6.980 -17.133  1.00 86.06           N  
ATOM   4509  H   ASN A 295      -2.182  -6.307 -17.877  1.00 86.06           H  
ATOM   4510  CA  ASN A 295      -1.109  -7.545 -16.502  1.00 86.06           C  
ATOM   4511  HA  ASN A 295      -1.361  -8.506 -16.054  1.00 86.06           H  
ATOM   4512  C   ASN A 295      -0.595  -6.671 -15.350  1.00 86.06           C  
ATOM   4513  CB  ASN A 295      -0.039  -7.802 -17.575  1.00 86.06           C  
ATOM   4514  HB2 ASN A 295       0.863  -8.176 -17.089  1.00 86.06           H  
ATOM   4515  HB3 ASN A 295       0.208  -6.861 -18.067  1.00 86.06           H  
ATOM   4516  O   ASN A 295       0.545  -6.823 -14.932  1.00 86.06           O  
ATOM   4517  CG  ASN A 295      -0.423  -8.826 -18.627  1.00 86.06           C  
ATOM   4518  ND2 ASN A 295       0.328  -8.870 -19.700  1.00 86.06           N  
ATOM   4519 HD21 ASN A 295       0.175  -9.648 -20.326  1.00 86.06           H  
ATOM   4520 HD22 ASN A 295       1.182  -8.330 -19.721  1.00 86.06           H  
ATOM   4521  OD1 ASN A 295      -1.386  -9.574 -18.542  1.00 86.06           O  
ATOM   4522  N   CYS A 296      -1.403  -5.727 -14.855  1.00 91.83           N  
ATOM   4523  H   CYS A 296      -2.339  -5.616 -15.220  1.00 91.83           H  
ATOM   4524  CA  CYS A 296      -0.984  -4.904 -13.727  1.00 91.83           C  
ATOM   4525  HA  CYS A 296       0.060  -4.633 -13.884  1.00 91.83           H  
ATOM   4526  C   CYS A 296      -1.024  -5.662 -12.392  1.00 91.83           C  
ATOM   4527  CB  CYS A 296      -1.817  -3.623 -13.683  1.00 91.83           C  
ATOM   4528  HB2 CYS A 296      -2.832  -3.876 -13.378  1.00 91.83           H  
ATOM   4529  HB3 CYS A 296      -1.855  -3.177 -14.677  1.00 91.83           H  
ATOM   4530  O   CYS A 296      -0.272  -5.325 -11.481  1.00 91.83           O  
ATOM   4531  SG  CYS A 296      -1.136  -2.406 -12.531  1.00 91.83           S  
ATOM   4532  N   LEU A 297      -1.887  -6.680 -12.286  1.00 93.88           N  
ATOM   4533  H   LEU A 297      -2.470  -6.898 -13.082  1.00 93.88           H  
ATOM   4534  CA  LEU A 297      -1.964  -7.590 -11.145  1.00 93.88           C  
ATOM   4535  HA  LEU A 297      -1.043  -7.527 -10.566  1.00 93.88           H  
ATOM   4536  C   LEU A 297      -2.111  -9.034 -11.633  1.00 93.88           C  
ATOM   4537  CB  LEU A 297      -3.145  -7.206 -10.240  1.00 93.88           C  
ATOM   4538  HB2 LEU A 297      -3.274  -7.985  -9.488  1.00 93.88           H  
ATOM   4539  HB3 LEU A 297      -4.052  -7.193 -10.845  1.00 93.88           H  
ATOM   4540  O   LEU A 297      -3.120  -9.414 -12.240  1.00 93.88           O  
ATOM   4541  CG  LEU A 297      -2.993  -5.854  -9.525  1.00 93.88           C  
ATOM   4542  HG  LEU A 297      -2.777  -5.069 -10.250  1.00 93.88           H  
ATOM   4543  CD1 LEU A 297      -4.298  -5.480  -8.831  1.00 93.88           C  
ATOM   4544 HD11 LEU A 297      -5.120  -5.492  -9.547  1.00 93.88           H  
ATOM   4545 HD12 LEU A 297      -4.489  -6.192  -8.028  1.00 93.88           H  
ATOM   4546 HD13 LEU A 297      -4.211  -4.481  -8.403  1.00 93.88           H  
ATOM   4547  CD2 LEU A 297      -1.884  -5.904  -8.475  1.00 93.88           C  
ATOM   4548 HD21 LEU A 297      -1.947  -6.814  -7.879  1.00 93.88           H  
ATOM   4549 HD22 LEU A 297      -1.956  -5.045  -7.809  1.00 93.88           H  
ATOM   4550 HD23 LEU A 297      -0.909  -5.884  -8.963  1.00 93.88           H  
ATOM   4551  N   VAL A 298      -1.115  -9.856 -11.321  1.00 92.38           N  
ATOM   4552  H   VAL A 298      -0.320  -9.490 -10.816  1.00 92.38           H  
ATOM   4553  CA  VAL A 298      -1.112 -11.290 -11.623  1.00 92.38           C  
ATOM   4554  HA  VAL A 298      -1.886 -11.503 -12.360  1.00 92.38           H  
ATOM   4555  C   VAL A 298      -1.454 -12.065 -10.353  1.00 92.38           C  
ATOM   4556  CB  VAL A 298       0.224 -11.714 -12.259  1.00 92.38           C  
ATOM   4557  HB  VAL A 298       1.044 -11.476 -11.581  1.00 92.38           H  
ATOM   4558  O   VAL A 298      -0.880 -11.837  -9.290  1.00 92.38           O  
ATOM   4559  CG1 VAL A 298       0.252 -13.215 -12.565  1.00 92.38           C  
ATOM   4560 HG11 VAL A 298       0.189 -13.791 -11.642  1.00 92.38           H  
ATOM   4561 HG12 VAL A 298       1.201 -13.464 -13.039  1.00 92.38           H  
ATOM   4562 HG13 VAL A 298      -0.564 -13.488 -13.234  1.00 92.38           H  
ATOM   4563  CG2 VAL A 298       0.439 -10.953 -13.575  1.00 92.38           C  
ATOM   4564 HG21 VAL A 298      -0.425 -11.066 -14.230  1.00 92.38           H  
ATOM   4565 HG22 VAL A 298       0.618  -9.896 -13.377  1.00 92.38           H  
ATOM   4566 HG23 VAL A 298       1.318 -11.354 -14.080  1.00 92.38           H  
ATOM   4567  N   SER A 299      -2.437 -12.963 -10.446  1.00 95.24           N  
ATOM   4568  H   SER A 299      -2.840 -13.149 -11.353  1.00 95.24           H  
ATOM   4569  CA  SER A 299      -2.835 -13.798  -9.310  1.00 95.24           C  
ATOM   4570  HA  SER A 299      -3.066 -13.149  -8.465  1.00 95.24           H  
ATOM   4571  C   SER A 299      -1.687 -14.728  -8.912  1.00 95.24           C  
ATOM   4572  CB  SER A 299      -4.089 -14.610  -9.650  1.00 95.24           C  
ATOM   4573  HB2 SER A 299      -4.892 -13.928  -9.930  1.00 95.24           H  
ATOM   4574  HB3 SER A 299      -3.883 -15.272 -10.491  1.00 95.24           H  
ATOM   4575  O   SER A 299      -1.125 -15.413  -9.761  1.00 95.24           O  
ATOM   4576  OG  SER A 299      -4.515 -15.374  -8.537  1.00 95.24           O  
ATOM   4577  HG  SER A 299      -4.015 -16.193  -8.539  1.00 95.24           H  
ATOM   4578  N   GLY A 300      -1.389 -14.796  -7.618  1.00 95.26           N  
ATOM   4579  H   GLY A 300      -1.867 -14.162  -6.993  1.00 95.26           H  
ATOM   4580  CA  GLY A 300      -0.307 -15.589  -7.039  1.00 95.26           C  
ATOM   4581  HA2 GLY A 300      -0.645 -16.007  -6.091  1.00 95.26           H  
ATOM   4582  HA3 GLY A 300      -0.052 -16.413  -7.705  1.00 95.26           H  
ATOM   4583  C   GLY A 300       0.976 -14.803  -6.765  1.00 95.26           C  
ATOM   4584  O   GLY A 300       1.890 -15.372  -6.181  1.00 95.26           O  
ATOM   4585  N   LYS A 301       1.053 -13.520  -7.137  1.00 94.90           N  
ATOM   4586  H   LYS A 301       0.272 -13.096  -7.617  1.00 94.90           H  
ATOM   4587  CA  LYS A 301       2.230 -12.686  -6.864  1.00 94.90           C  
ATOM   4588  HA  LYS A 301       3.118 -13.309  -6.973  1.00 94.90           H  
ATOM   4589  C   LYS A 301       2.246 -12.182  -5.429  1.00 94.90           C  
ATOM   4590  CB  LYS A 301       2.315 -11.531  -7.874  1.00 94.90           C  
ATOM   4591  HB2 LYS A 301       1.355 -11.017  -7.920  1.00 94.90           H  
ATOM   4592  HB3 LYS A 301       3.068 -10.810  -7.554  1.00 94.90           H  
ATOM   4593  O   LYS A 301       1.205 -11.790  -4.895  1.00 94.90           O  
ATOM   4594  CG  LYS A 301       2.687 -12.048  -9.270  1.00 94.90           C  
ATOM   4595  HG2 LYS A 301       2.028 -12.868  -9.555  1.00 94.90           H  
ATOM   4596  HG3 LYS A 301       2.545 -11.232  -9.979  1.00 94.90           H  
ATOM   4597  CD  LYS A 301       4.159 -12.485  -9.348  1.00 94.90           C  
ATOM   4598  HD2 LYS A 301       4.615 -12.554  -8.360  1.00 94.90           H  
ATOM   4599  HD3 LYS A 301       4.694 -11.695  -9.874  1.00 94.90           H  
ATOM   4600  CE  LYS A 301       4.387 -13.803 -10.091  1.00 94.90           C  
ATOM   4601  HE2 LYS A 301       3.680 -13.864 -10.919  1.00 94.90           H  
ATOM   4602  HE3 LYS A 301       4.224 -14.635  -9.406  1.00 94.90           H  
ATOM   4603  NZ  LYS A 301       5.763 -13.831 -10.644  1.00 94.90           N  
ATOM   4604  HZ1 LYS A 301       6.023 -14.729 -11.027  1.00 94.90           H  
ATOM   4605  HZ2 LYS A 301       5.755 -13.169 -11.407  1.00 94.90           H  
ATOM   4606  HZ3 LYS A 301       6.456 -13.526  -9.976  1.00 94.90           H  
ATOM   4607  N   SER A 302       3.426 -12.196  -4.821  1.00 96.36           N  
ATOM   4608  H   SER A 302       4.227 -12.512  -5.349  1.00 96.36           H  
ATOM   4609  CA  SER A 302       3.703 -11.631  -3.499  1.00 96.36           C  
ATOM   4610  HA  SER A 302       2.834 -11.742  -2.851  1.00 96.36           H  
ATOM   4611  C   SER A 302       3.999 -10.138  -3.598  1.00 96.36           C  
ATOM   4612  CB  SER A 302       4.843 -12.400  -2.847  1.00 96.36           C  
ATOM   4613  HB2 SER A 302       5.665 -12.468  -3.560  1.00 96.36           H  
ATOM   4614  HB3 SER A 302       5.182 -11.889  -1.946  1.00 96.36           H  
ATOM   4615  O   SER A 302       4.328  -9.626  -4.665  1.00 96.36           O  
ATOM   4616  OG  SER A 302       4.392 -13.706  -2.530  1.00 96.36           O  
ATOM   4617  HG  SER A 302       5.136 -14.286  -2.704  1.00 96.36           H  
ATOM   4618  N   PHE A 303       3.781  -9.414  -2.504  1.00 97.61           N  
ATOM   4619  H   PHE A 303       3.582  -9.885  -1.633  1.00 97.61           H  
ATOM   4620  CA  PHE A 303       4.091  -7.990  -2.453  1.00 97.61           C  
ATOM   4621  HA  PHE A 303       3.832  -7.533  -3.408  1.00 97.61           H  
ATOM   4622  C   PHE A 303       5.591  -7.816  -2.218  1.00 97.61           C  
ATOM   4623  CB  PHE A 303       3.257  -7.330  -1.346  1.00 97.61           C  
ATOM   4624  HB2 PHE A 303       2.256  -7.763  -1.357  1.00 97.61           H  
ATOM   4625  HB3 PHE A 303       3.695  -7.557  -0.374  1.00 97.61           H  
ATOM   4626  O   PHE A 303       6.141  -8.516  -1.370  1.00 97.61           O  
ATOM   4627  CG  PHE A 303       3.108  -5.831  -1.504  1.00 97.61           C  
ATOM   4628  CD1 PHE A 303       3.963  -4.933  -0.842  1.00 97.61           C  
ATOM   4629  HD1 PHE A 303       4.764  -5.307  -0.221  1.00 97.61           H  
ATOM   4630  CD2 PHE A 303       2.105  -5.332  -2.348  1.00 97.61           C  
ATOM   4631  HD2 PHE A 303       1.489  -6.029  -2.898  1.00 97.61           H  
ATOM   4632  CE1 PHE A 303       3.795  -3.548  -1.021  1.00 97.61           C  
ATOM   4633  HE1 PHE A 303       4.477  -2.861  -0.542  1.00 97.61           H  
ATOM   4634  CE2 PHE A 303       1.921  -3.953  -2.517  1.00 97.61           C  
ATOM   4635  HE2 PHE A 303       1.152  -3.590  -3.182  1.00 97.61           H  
ATOM   4636  CZ  PHE A 303       2.772  -3.058  -1.853  1.00 97.61           C  
ATOM   4637  HZ  PHE A 303       2.663  -1.997  -2.021  1.00 97.61           H  
ATOM   4638  N   SER A 304       6.224  -6.854  -2.881  1.00 96.43           N  
ATOM   4639  H   SER A 304       5.733  -6.367  -3.618  1.00 96.43           H  
ATOM   4640  CA  SER A 304       7.620  -6.471  -2.632  1.00 96.43           C  
ATOM   4641  HA  SER A 304       8.008  -7.032  -1.781  1.00 96.43           H  
ATOM   4642  C   SER A 304       7.717  -4.988  -2.295  1.00 96.43           C  
ATOM   4643  CB  SER A 304       8.530  -6.794  -3.823  1.00 96.43           C  
ATOM   4644  HB2 SER A 304       8.203  -6.231  -4.696  1.00 96.43           H  
ATOM   4645  HB3 SER A 304       9.555  -6.510  -3.586  1.00 96.43           H  
ATOM   4646  O   SER A 304       6.899  -4.180  -2.740  1.00 96.43           O  
ATOM   4647  OG  SER A 304       8.498  -8.169  -4.114  1.00 96.43           O  
ATOM   4648  HG  SER A 304       9.075  -8.317  -4.867  1.00 96.43           H  
ATOM   4649  N   THR A 305       8.722  -4.620  -1.507  1.00 96.02           N  
ATOM   4650  H   THR A 305       9.356  -5.345  -1.205  1.00 96.02           H  
ATOM   4651  CA  THR A 305       9.159  -3.238  -1.254  1.00 96.02           C  
ATOM   4652  HA  THR A 305       8.750  -2.586  -2.026  1.00 96.02           H  
ATOM   4653  C   THR A 305      10.678  -3.174  -1.353  1.00 96.02           C  
ATOM   4654  CB  THR A 305       8.714  -2.711   0.124  1.00 96.02           C  
ATOM   4655  HB  THR A 305       9.112  -1.705   0.261  1.00 96.02           H  
ATOM   4656  O   THR A 305      11.342  -4.198  -1.285  1.00 96.02           O  
ATOM   4657  CG2 THR A 305       7.198  -2.637   0.253  1.00 96.02           C  
ATOM   4658 HG21 THR A 305       6.769  -3.637   0.191  1.00 96.02           H  
ATOM   4659 HG22 THR A 305       6.802  -2.021  -0.554  1.00 96.02           H  
ATOM   4660 HG23 THR A 305       6.939  -2.186   1.211  1.00 96.02           H  
ATOM   4661  OG1 THR A 305       9.162  -3.516   1.186  1.00 96.02           O  
ATOM   4662  HG1 THR A 305       9.829  -3.030   1.676  1.00 96.02           H  
ATOM   4663  N   ILE A 306      11.253  -1.972  -1.448  1.00 92.76           N  
ATOM   4664  H   ILE A 306      10.666  -1.155  -1.542  1.00 92.76           H  
ATOM   4665  CA  ILE A 306      12.716  -1.798  -1.562  1.00 92.76           C  
ATOM   4666  HA  ILE A 306      13.041  -2.319  -2.462  1.00 92.76           H  
ATOM   4667  C   ILE A 306      13.516  -2.407  -0.390  1.00 92.76           C  
ATOM   4668  CB  ILE A 306      13.022  -0.292  -1.717  1.00 92.76           C  
ATOM   4669  HB  ILE A 306      12.331   0.104  -2.462  1.00 92.76           H  
ATOM   4670  O   ILE A 306      14.721  -2.605  -0.478  1.00 92.76           O  
ATOM   4671  CG1 ILE A 306      14.450  -0.072  -2.259  1.00 92.76           C  
ATOM   4672 HG12 ILE A 306      15.185  -0.341  -1.500  1.00 92.76           H  
ATOM   4673 HG13 ILE A 306      14.600  -0.724  -3.119  1.00 92.76           H  
ATOM   4674  CG2 ILE A 306      12.789   0.473  -0.394  1.00 92.76           C  
ATOM   4675 HG21 ILE A 306      13.529   0.176   0.349  1.00 92.76           H  
ATOM   4676 HG22 ILE A 306      11.792   0.261  -0.007  1.00 92.76           H  
ATOM   4677 HG23 ILE A 306      12.867   1.547  -0.559  1.00 92.76           H  
ATOM   4678  CD1 ILE A 306      14.728   1.368  -2.702  1.00 92.76           C  
ATOM   4679 HD11 ILE A 306      14.710   2.041  -1.845  1.00 92.76           H  
ATOM   4680 HD12 ILE A 306      13.986   1.678  -3.437  1.00 92.76           H  
ATOM   4681 HD13 ILE A 306      15.716   1.414  -3.160  1.00 92.76           H  
ATOM   4682  N   ASP A 307      12.868  -2.631   0.753  1.00 94.69           N  
ATOM   4683  H   ASP A 307      11.880  -2.423   0.786  1.00 94.69           H  
ATOM   4684  CA  ASP A 307      13.437  -3.249   1.953  1.00 94.69           C  
ATOM   4685  HA  ASP A 307      14.517  -3.326   1.825  1.00 94.69           H  
ATOM   4686  C   ASP A 307      12.945  -4.690   2.194  1.00 94.69           C  
ATOM   4687  CB  ASP A 307      13.183  -2.333   3.166  1.00 94.69           C  
ATOM   4688  HB2 ASP A 307      13.719  -2.733   4.027  1.00 94.69           H  
ATOM   4689  HB3 ASP A 307      13.598  -1.347   2.955  1.00 94.69           H  
ATOM   4690  O   ASP A 307      13.282  -5.277   3.223  1.00 94.69           O  
ATOM   4691  CG  ASP A 307      11.701  -2.169   3.532  1.00 94.69           C  
ATOM   4692  OD1 ASP A 307      10.843  -2.106   2.620  1.00 94.69           O  
ATOM   4693  OD2 ASP A 307      11.379  -1.973   4.727  1.00 94.69           O  
ATOM   4694  N   SER A 308      12.146  -5.256   1.281  1.00 94.45           N  
ATOM   4695  H   SER A 308      11.967  -4.748   0.427  1.00 94.45           H  
ATOM   4696  CA  SER A 308      11.671  -6.643   1.319  1.00 94.45           C  
ATOM   4697  HA  SER A 308      12.461  -7.278   1.719  1.00 94.45           H  
ATOM   4698  C   SER A 308      11.318  -7.127  -0.089  1.00 94.45           C  
ATOM   4699  CB  SER A 308      10.443  -6.770   2.227  1.00 94.45           C  
ATOM   4700  HB2 SER A 308      10.673  -6.358   3.209  1.00 94.45           H  
ATOM   4701  HB3 SER A 308       9.615  -6.205   1.799  1.00 94.45           H  
ATOM   4702  O   SER A 308      10.190  -6.947  -0.552  1.00 94.45           O  
ATOM   4703  OG  SER A 308      10.071  -8.134   2.375  1.00 94.45           O  
ATOM   4704  HG  SER A 308      10.304  -8.596   1.566  1.00 94.45           H  
ATOM   4705  N   ASP A 309      12.273  -7.788  -0.728  1.00 93.01           N  
ATOM   4706  H   ASP A 309      13.188  -7.877  -0.309  1.00 93.01           H  
ATOM   4707  CA  ASP A 309      12.111  -8.419  -2.033  1.00 93.01           C  
ATOM   4708  HA  ASP A 309      11.489  -7.791  -2.670  1.00 93.01           H  
ATOM   4709  C   ASP A 309      11.440  -9.801  -1.900  1.00 93.01           C  
ATOM   4710  CB  ASP A 309      13.497  -8.494  -2.685  1.00 93.01           C  
ATOM   4711  HB2 ASP A 309      14.160  -9.078  -2.047  1.00 93.01           H  
ATOM   4712  HB3 ASP A 309      13.903  -7.486  -2.768  1.00 93.01           H  
ATOM   4713  O   ASP A 309      11.941 -10.675  -1.189  1.00 93.01           O  
ATOM   4714  CG  ASP A 309      13.459  -9.121  -4.073  1.00 93.01           C  
ATOM   4715  OD1 ASP A 309      12.324  -9.366  -4.544  1.00 93.01           O  
ATOM   4716  OD2 ASP A 309      14.577  -9.371  -4.572  1.00 93.01           O  
ATOM   4717  N   ASN A 310      10.273  -9.967  -2.531  1.00 92.49           N  
ATOM   4718  H   ASN A 310       9.988  -9.234  -3.165  1.00 92.49           H  
ATOM   4719  CA  ASN A 310       9.500 -11.208  -2.555  1.00 92.49           C  
ATOM   4720  HA  ASN A 310      10.173 -12.033  -2.320  1.00 92.49           H  
ATOM   4721  C   ASN A 310       8.908 -11.505  -3.955  1.00 92.49           C  
ATOM   4722  CB  ASN A 310       8.371 -11.166  -1.498  1.00 92.49           C  
ATOM   4723  HB2 ASN A 310       7.977 -12.175  -1.376  1.00 92.49           H  
ATOM   4724  HB3 ASN A 310       7.568 -10.547  -1.898  1.00 92.49           H  
ATOM   4725  O   ASN A 310       7.896 -12.204  -4.032  1.00 92.49           O  
ATOM   4726  CG  ASN A 310       8.745 -10.651  -0.118  1.00 92.49           C  
ATOM   4727  ND2 ASN A 310       8.160  -9.549   0.291  1.00 92.49           N  
ATOM   4728 HD21 ASN A 310       7.588  -9.057  -0.380  1.00 92.49           H  
ATOM   4729 HD22 ASN A 310       8.460  -9.123   1.157  1.00 92.49           H  
ATOM   4730  OD1 ASN A 310       9.450 -11.255   0.672  1.00 92.49           O  
ATOM   4731  N   ASP A 311       9.441 -10.939  -5.045  1.00 79.33           N  
ATOM   4732  H   ASP A 311      10.336 -10.475  -4.989  1.00 79.33           H  
ATOM   4733  CA  ASP A 311       8.808 -11.024  -6.381  1.00 79.33           C  
ATOM   4734  HA  ASP A 311       7.739 -11.175  -6.228  1.00 79.33           H  
ATOM   4735  C   ASP A 311       9.237 -12.244  -7.223  1.00 79.33           C  
ATOM   4736  CB  ASP A 311       8.911  -9.688  -7.132  1.00 79.33           C  
ATOM   4737  HB2 ASP A 311       8.274  -8.962  -6.628  1.00 79.33           H  
ATOM   4738  HB3 ASP A 311       8.519  -9.805  -8.142  1.00 79.33           H  
ATOM   4739  O   ASP A 311       8.720 -12.443  -8.329  1.00 79.33           O  
ATOM   4740  CG  ASP A 311      10.332  -9.145  -7.208  1.00 79.33           C  
ATOM   4741  OD1 ASP A 311      11.231  -9.979  -7.409  1.00 79.33           O  
ATOM   4742  OD2 ASP A 311      10.437  -7.903  -7.035  1.00 79.33           O  
ATOM   4743  N   ASP A 312      10.067 -13.120  -6.647  1.00 78.89           N  
ATOM   4744  H   ASP A 312      10.459 -12.835  -5.761  1.00 78.89           H  
ATOM   4745  CA  ASP A 312      10.645 -14.317  -7.276  1.00 78.89           C  
ATOM   4746  HA  ASP A 312      11.378 -14.707  -6.570  1.00 78.89           H  
ATOM   4747  C   ASP A 312      11.466 -14.005  -8.553  1.00 78.89           C  
ATOM   4748  CB  ASP A 312       9.591 -15.436  -7.477  1.00 78.89           C  
ATOM   4749  HB2 ASP A 312       8.778 -15.059  -8.097  1.00 78.89           H  
ATOM   4750  HB3 ASP A 312      10.054 -16.256  -8.026  1.00 78.89           H  
ATOM   4751  O   ASP A 312      11.658 -14.890  -9.394  1.00 78.89           O  
ATOM   4752  CG  ASP A 312       9.008 -16.060  -6.200  1.00 78.89           C  
ATOM   4753  OD1 ASP A 312       9.745 -16.212  -5.198  1.00 78.89           O  
ATOM   4754  OD2 ASP A 312       7.833 -16.507  -6.265  1.00 78.89           O  
ATOM   4755  N   ASP A 313      11.966 -12.771  -8.699  1.00 77.15           N  
ATOM   4756  H   ASP A 313      11.752 -12.062  -8.013  1.00 77.15           H  
ATOM   4757  CA  ASP A 313      12.888 -12.350  -9.760  1.00 77.15           C  
ATOM   4758  HA  ASP A 313      12.814 -13.057 -10.586  1.00 77.15           H  
ATOM   4759  C   ASP A 313      14.353 -12.369  -9.260  1.00 77.15           C  
ATOM   4760  CB  ASP A 313      12.437 -10.981 -10.311  1.00 77.15           C  
ATOM   4761  HB2 ASP A 313      12.710 -10.208  -9.592  1.00 77.15           H  
ATOM   4762  HB3 ASP A 313      11.349 -10.986 -10.383  1.00 77.15           H  
ATOM   4763  O   ASP A 313      14.659 -12.412  -8.069  1.00 77.15           O  
ATOM   4764  CG  ASP A 313      12.998 -10.594 -11.693  1.00 77.15           C  
ATOM   4765  OD1 ASP A 313      14.193 -10.851 -11.984  1.00 77.15           O  
ATOM   4766  OD2 ASP A 313      12.219 -10.031 -12.486  1.00 77.15           O  
ATOM   4767  N   SER A 314      15.294 -12.409 -10.199  1.00 77.73           N  
ATOM   4768  H   SER A 314      14.949 -12.239 -11.133  1.00 77.73           H  
ATOM   4769  CA  SER A 314      16.712 -12.144  -9.954  1.00 77.73           C  
ATOM   4770  HA  SER A 314      17.012 -12.667  -9.046  1.00 77.73           H  
ATOM   4771  C   SER A 314      17.040 -10.661  -9.744  1.00 77.73           C  
ATOM   4772  CB  SER A 314      17.532 -12.686 -11.125  1.00 77.73           C  
ATOM   4773  HB2 SER A 314      18.585 -12.465 -10.952  1.00 77.73           H  
ATOM   4774  HB3 SER A 314      17.411 -13.769 -11.158  1.00 77.73           H  
ATOM   4775  O   SER A 314      18.055 -10.359  -9.107  1.00 77.73           O  
ATOM   4776  OG  SER A 314      17.150 -12.153 -12.384  1.00 77.73           O  
ATOM   4777  HG  SER A 314      16.386 -11.582 -12.280  1.00 77.73           H  
ATOM   4778  N   ASP A 315      16.224  -9.762 -10.296  1.00 80.58           N  
ATOM   4779  H   ASP A 315      15.397 -10.095 -10.771  1.00 80.58           H  
ATOM   4780  CA  ASP A 315      16.325  -8.312 -10.148  1.00 80.58           C  
ATOM   4781  HA  ASP A 315      17.333  -8.050  -9.827  1.00 80.58           H  
ATOM   4782  C   ASP A 315      15.334  -7.813  -9.079  1.00 80.58           C  
ATOM   4783  CB  ASP A 315      16.051  -7.625 -11.504  1.00 80.58           C  
ATOM   4784  HB2 ASP A 315      15.933  -6.556 -11.325  1.00 80.58           H  
ATOM   4785  HB3 ASP A 315      15.108  -7.993 -11.908  1.00 80.58           H  
ATOM   4786  O   ASP A 315      14.185  -8.227  -9.054  1.00 80.58           O  
ATOM   4787  CG  ASP A 315      17.162  -7.793 -12.558  1.00 80.58           C  
ATOM   4788  OD1 ASP A 315      18.358  -7.773 -12.172  1.00 80.58           O  
ATOM   4789  OD2 ASP A 315      16.850  -7.799 -13.774  1.00 80.58           O  
ATOM   4790  N   ASP A 316      15.736  -6.855  -8.237  1.00 86.46           N  
ATOM   4791  H   ASP A 316      16.703  -6.564  -8.261  1.00 86.46           H  
ATOM   4792  CA  ASP A 316      14.829  -6.233  -7.256  1.00 86.46           C  
ATOM   4793  HA  ASP A 316      14.221  -7.014  -6.799  1.00 86.46           H  
ATOM   4794  C   ASP A 316      13.876  -5.250  -7.971  1.00 86.46           C  
ATOM   4795  CB  ASP A 316      15.666  -5.588  -6.135  1.00 86.46           C  
ATOM   4796  HB2 ASP A 316      16.332  -4.847  -6.576  1.00 86.46           H  
ATOM   4797  HB3 ASP A 316      16.291  -6.363  -5.691  1.00 86.46           H  
ATOM   4798  O   ASP A 316      14.205  -4.073  -8.215  1.00 86.46           O  
ATOM   4799  CG  ASP A 316      14.867  -4.915  -5.005  1.00 86.46           C  
ATOM   4800  OD1 ASP A 316      13.662  -4.610  -5.180  1.00 86.46           O  
ATOM   4801  OD2 ASP A 316      15.519  -4.540  -4.002  1.00 86.46           O  
ATOM   4802  N   LEU A 317      12.682  -5.732  -8.340  1.00 90.59           N  
ATOM   4803  H   LEU A 317      12.494  -6.709  -8.163  1.00 90.59           H  
ATOM   4804  CA  LEU A 317      11.701  -4.948  -9.100  1.00 90.59           C  
ATOM   4805  HA  LEU A 317      12.206  -4.525  -9.969  1.00 90.59           H  
ATOM   4806  C   LEU A 317      11.157  -3.775  -8.279  1.00 90.59           C  
ATOM   4807  CB  LEU A 317      10.545  -5.841  -9.590  1.00 90.59           C  
ATOM   4808  HB2 LEU A 317       9.846  -5.220 -10.150  1.00 90.59           H  
ATOM   4809  HB3 LEU A 317      10.004  -6.221  -8.723  1.00 90.59           H  
ATOM   4810  O   LEU A 317      10.819  -2.726  -8.841  1.00 90.59           O  
ATOM   4811  CG  LEU A 317      10.957  -7.030 -10.481  1.00 90.59           C  
ATOM   4812  HG  LEU A 317      11.612  -7.701  -9.927  1.00 90.59           H  
ATOM   4813  CD1 LEU A 317       9.710  -7.806 -10.911  1.00 90.59           C  
ATOM   4814 HD11 LEU A 317      10.030  -8.670 -11.494  1.00 90.59           H  
ATOM   4815 HD12 LEU A 317       9.199  -8.179 -10.024  1.00 90.59           H  
ATOM   4816 HD13 LEU A 317       9.052  -7.184 -11.518  1.00 90.59           H  
ATOM   4817  CD2 LEU A 317      11.672  -6.548 -11.747  1.00 90.59           C  
ATOM   4818 HD21 LEU A 317      11.067  -5.824 -12.292  1.00 90.59           H  
ATOM   4819 HD22 LEU A 317      12.639  -6.121 -11.482  1.00 90.59           H  
ATOM   4820 HD23 LEU A 317      11.873  -7.411 -12.383  1.00 90.59           H  
ATOM   4821  N   ALA A 318      11.129  -3.897  -6.951  1.00 92.48           N  
ATOM   4822  H   ALA A 318      11.506  -4.745  -6.552  1.00 92.48           H  
ATOM   4823  CA  ALA A 318      10.743  -2.809  -6.063  1.00 92.48           C  
ATOM   4824  HA  ALA A 318       9.819  -2.369  -6.440  1.00 92.48           H  
ATOM   4825  C   ALA A 318      11.794  -1.686  -6.034  1.00 92.48           C  
ATOM   4826  CB  ALA A 318      10.464  -3.382  -4.674  1.00 92.48           C  
ATOM   4827  HB1 ALA A 318      10.087  -2.586  -4.032  1.00 92.48           H  
ATOM   4828  HB2 ALA A 318      11.378  -3.798  -4.248  1.00 92.48           H  
ATOM   4829  HB3 ALA A 318       9.718  -4.174  -4.745  1.00 92.48           H  
ATOM   4830  O   ALA A 318      11.433  -0.501  -6.034  1.00 92.48           O  
ATOM   4831  N   ALA A 319      13.086  -2.020  -6.082  1.00 90.24           N  
ATOM   4832  H   ALA A 319      13.326  -2.997  -5.996  1.00 90.24           H  
ATOM   4833  CA  ALA A 319      14.165  -1.047  -6.241  1.00 90.24           C  
ATOM   4834  HA  ALA A 319      14.040  -0.271  -5.487  1.00 90.24           H  
ATOM   4835  C   ALA A 319      14.117  -0.370  -7.617  1.00 90.24           C  
ATOM   4836  CB  ALA A 319      15.516  -1.727  -6.001  1.00 90.24           C  
ATOM   4837  HB1 ALA A 319      15.668  -2.532  -6.721  1.00 90.24           H  
ATOM   4838  HB2 ALA A 319      16.322  -1.001  -6.101  1.00 90.24           H  
ATOM   4839  HB3 ALA A 319      15.540  -2.145  -4.994  1.00 90.24           H  
ATOM   4840  O   ALA A 319      14.262   0.856  -7.704  1.00 90.24           O  
ATOM   4841  N   GLN A 320      13.837  -1.124  -8.685  1.00 88.57           N  
ATOM   4842  H   GLN A 320      13.776  -2.124  -8.558  1.00 88.57           H  
ATOM   4843  CA  GLN A 320      13.652  -0.559 -10.024  1.00 88.57           C  
ATOM   4844  HA  GLN A 320      14.541   0.024 -10.266  1.00 88.57           H  
ATOM   4845  C   GLN A 320      12.432   0.383 -10.082  1.00 88.57           C  
ATOM   4846  CB  GLN A 320      13.528  -1.708 -11.042  1.00 88.57           C  
ATOM   4847  HB2 GLN A 320      12.559  -2.195 -10.937  1.00 88.57           H  
ATOM   4848  HB3 GLN A 320      14.310  -2.446 -10.863  1.00 88.57           H  
ATOM   4849  O   GLN A 320      12.493   1.488 -10.642  1.00 88.57           O  
ATOM   4850  CG  GLN A 320      13.693  -1.150 -12.460  1.00 88.57           C  
ATOM   4851  HG2 GLN A 320      13.002  -0.321 -12.614  1.00 88.57           H  
ATOM   4852  HG3 GLN A 320      14.708  -0.768 -12.564  1.00 88.57           H  
ATOM   4853  CD  GLN A 320      13.440  -2.150 -13.576  1.00 88.57           C  
ATOM   4854  NE2 GLN A 320      13.741  -1.747 -14.788  1.00 88.57           N  
ATOM   4855 HE21 GLN A 320      13.480  -2.365 -15.543  1.00 88.57           H  
ATOM   4856 HE22 GLN A 320      14.231  -0.877 -14.941  1.00 88.57           H  
ATOM   4857  OE1 GLN A 320      12.898  -3.222 -13.427  1.00 88.57           O  
ATOM   4858  N   GLY A 321      11.322  -0.041  -9.472  1.00 90.04           N  
ATOM   4859  H   GLY A 321      11.334  -0.979  -9.096  1.00 90.04           H  
ATOM   4860  CA  GLY A 321      10.047   0.674  -9.420  1.00 90.04           C  
ATOM   4861  HA2 GLY A 321       9.822   1.089 -10.402  1.00 90.04           H  
ATOM   4862  HA3 GLY A 321       9.269  -0.040  -9.149  1.00 90.04           H  
ATOM   4863  C   GLY A 321      10.019   1.810  -8.406  1.00 90.04           C  
ATOM   4864  O   GLY A 321       9.129   2.664  -8.469  1.00 90.04           O  
ATOM   4865  N   ASN A 322      11.009   1.869  -7.511  1.00 94.06           N  
ATOM   4866  H   ASN A 322      11.645   1.086  -7.487  1.00 94.06           H  
ATOM   4867  CA  ASN A 322      11.095   2.824  -6.408  1.00 94.06           C  
ATOM   4868  HA  ASN A 322      11.840   2.428  -5.717  1.00 94.06           H  
ATOM   4869  C   ASN A 322       9.762   2.912  -5.635  1.00 94.06           C  
ATOM   4870  CB  ASN A 322      11.593   4.168  -6.971  1.00 94.06           C  
ATOM   4871  HB2 ASN A 322      12.240   3.986  -7.829  1.00 94.06           H  
ATOM   4872  HB3 ASN A 322      10.721   4.740  -7.287  1.00 94.06           H  
ATOM   4873  O   ASN A 322       9.278   4.001  -5.313  1.00 94.06           O  
ATOM   4874  CG  ASN A 322      12.362   5.038  -6.011  1.00 94.06           C  
ATOM   4875  ND2 ASN A 322      12.588   6.278  -6.372  1.00 94.06           N  
ATOM   4876 HD21 ASN A 322      13.211   6.802  -5.773  1.00 94.06           H  
ATOM   4877 HD22 ASN A 322      12.314   6.573  -7.298  1.00 94.06           H  
ATOM   4878  OD1 ASN A 322      12.808   4.661  -4.949  1.00 94.06           O  
ATOM   4879  N   SER A 323       9.112   1.769  -5.431  1.00 95.22           N  
ATOM   4880  H   SER A 323       9.549   0.905  -5.717  1.00 95.22           H  
ATOM   4881  CA  SER A 323       7.771   1.658  -4.864  1.00 95.22           C  
ATOM   4882  HA  SER A 323       7.694   2.306  -3.991  1.00 95.22           H  
ATOM   4883  C   SER A 323       7.511   0.216  -4.421  1.00 95.22           C  
ATOM   4884  CB  SER A 323       6.723   2.103  -5.896  1.00 95.22           C  
ATOM   4885  HB2 SER A 323       5.788   2.302  -5.373  1.00 95.22           H  
ATOM   4886  HB3 SER A 323       7.047   3.017  -6.394  1.00 95.22           H  
ATOM   4887  O   SER A 323       8.264  -0.692  -4.760  1.00 95.22           O  
ATOM   4888  OG  SER A 323       6.523   1.082  -6.844  1.00 95.22           O  
ATOM   4889  HG  SER A 323       6.149   1.411  -7.665  1.00 95.22           H  
ATOM   4890  N   GLY A 324       6.454   0.011  -3.640  1.00 96.53           N  
ATOM   4891  H   GLY A 324       5.878   0.803  -3.391  1.00 96.53           H  
ATOM   4892  CA  GLY A 324       5.932  -1.316  -3.337  1.00 96.53           C  
ATOM   4893  HA2 GLY A 324       5.605  -1.371  -2.299  1.00 96.53           H  
ATOM   4894  HA3 GLY A 324       6.735  -2.038  -3.489  1.00 96.53           H  
ATOM   4895  C   GLY A 324       4.759  -1.696  -4.234  1.00 96.53           C  
ATOM   4896  O   GLY A 324       3.873  -0.864  -4.478  1.00 96.53           O  
ATOM   4897  N   TRP A 325       4.743  -2.947  -4.693  1.00 96.66           N  
ATOM   4898  H   TRP A 325       5.488  -3.569  -4.414  1.00 96.66           H  
ATOM   4899  CA  TRP A 325       3.690  -3.513  -5.537  1.00 96.66           C  
ATOM   4900  HA  TRP A 325       2.724  -3.198  -5.144  1.00 96.66           H  
ATOM   4901  C   TRP A 325       3.722  -5.050  -5.534  1.00 96.66           C  
ATOM   4902  CB  TRP A 325       3.846  -2.980  -6.973  1.00 96.66           C  
ATOM   4903  HB2 TRP A 325       4.667  -3.515  -7.450  1.00 96.66           H  
ATOM   4904  HB3 TRP A 325       4.107  -1.922  -6.951  1.00 96.66           H  
ATOM   4905  O   TRP A 325       4.672  -5.663  -5.053  1.00 96.66           O  
ATOM   4906  CG  TRP A 325       2.631  -3.119  -7.832  1.00 96.66           C  
ATOM   4907  CD1 TRP A 325       2.551  -3.831  -8.979  1.00 96.66           C  
ATOM   4908  HD1 TRP A 325       3.369  -4.379  -9.422  1.00 96.66           H  
ATOM   4909  CD2 TRP A 325       1.293  -2.591  -7.593  1.00 96.66           C  
ATOM   4910  CE2 TRP A 325       0.438  -3.056  -8.636  1.00 96.66           C  
ATOM   4911  CE3 TRP A 325       0.712  -1.791  -6.585  1.00 96.66           C  
ATOM   4912  HE3 TRP A 325       1.338  -1.418  -5.788  1.00 96.66           H  
ATOM   4913  NE1 TRP A 325       1.255  -3.803  -9.455  1.00 96.66           N  
ATOM   4914  HE1 TRP A 325       0.943  -4.361 -10.236  1.00 96.66           H  
ATOM   4915  CH2 TRP A 325      -1.484  -1.972  -7.644  1.00 96.66           C  
ATOM   4916  HH2 TRP A 325      -2.540  -1.746  -7.655  1.00 96.66           H  
ATOM   4917  CZ2 TRP A 325      -0.929  -2.754  -8.670  1.00 96.66           C  
ATOM   4918  HZ2 TRP A 325      -1.539  -3.133  -9.476  1.00 96.66           H  
ATOM   4919  CZ3 TRP A 325      -0.663  -1.485  -6.610  1.00 96.66           C  
ATOM   4920  HZ3 TRP A 325      -1.090  -0.871  -5.831  1.00 96.66           H  
ATOM   4921  N   TRP A 326       2.688  -5.671  -6.107  1.00 95.99           N  
ATOM   4922  H   TRP A 326       1.970  -5.091  -6.517  1.00 95.99           H  
ATOM   4923  CA  TRP A 326       2.717  -7.074  -6.535  1.00 95.99           C  
ATOM   4924  HA  TRP A 326       3.326  -7.665  -5.851  1.00 95.99           H  
ATOM   4925  C   TRP A 326       3.365  -7.155  -7.919  1.00 95.99           C  
ATOM   4926  CB  TRP A 326       1.295  -7.647  -6.544  1.00 95.99           C  
ATOM   4927  HB2 TRP A 326       1.334  -8.656  -6.954  1.00 95.99           H  
ATOM   4928  HB3 TRP A 326       0.671  -7.048  -7.207  1.00 95.99           H  
ATOM   4929  O   TRP A 326       2.664  -7.252  -8.931  1.00 95.99           O  
ATOM   4930  CG  TRP A 326       0.633  -7.719  -5.211  1.00 95.99           C  
ATOM   4931  CD1 TRP A 326       0.840  -8.691  -4.301  1.00 95.99           C  
ATOM   4932  HD1 TRP A 326       1.523  -9.515  -4.442  1.00 95.99           H  
ATOM   4933  CD2 TRP A 326      -0.292  -6.781  -4.589  1.00 95.99           C  
ATOM   4934  CE2 TRP A 326      -0.647  -7.290  -3.303  1.00 95.99           C  
ATOM   4935  CE3 TRP A 326      -0.829  -5.529  -4.956  1.00 95.99           C  
ATOM   4936  HE3 TRP A 326      -0.556  -5.103  -5.910  1.00 95.99           H  
ATOM   4937  NE1 TRP A 326       0.077  -8.452  -3.180  1.00 95.99           N  
ATOM   4938  HE1 TRP A 326       0.087  -9.055  -2.370  1.00 95.99           H
[truncated: 62,703 more chars]
